# Supplementary material for: Data set of intrinsically disordered proteins analysed at a local protein conformation level
Source: Data Brief. 2020 Mar 5;29:105383. doi: 10.1016/j.dib.2020.105383 (PMC7078294; doi:10.1016/j.dib.2020.105383)
Supplement: Supplementary file 1 [file mmc1.zip]

Archive with 4,535 entries (4,522 files):
- the data/
- the data/1-DATA/
- the data/1-DATA/.DS_Store
- the data/1-DATA/PED1AAA-pdb/
- the data/1-DATA/PED1AAA-pdb/1AAA-1.pdb
- the data/1-DATA/PED1AAA-pdb/1AAA-10.pdb
- the data/1-DATA/PED1AAA-pdb/1AAA-11.pdb
- the data/1-DATA/PED1AAA-pdb/1AAA-12.pdb
- the data/1-DATA/PED1AAA-pdb/1AAA-13.pdb
- the data/1-DATA/PED1AAA-pdb/1AAA-14.pdb
- the data/1-DATA/PED1AAA-pdb/1AAA-15.pdb
- the data/1-DATA/PED1AAA-pdb/1AAA-16.pdb
- the data/1-DATA/PED1AAA-pdb/1AAA-17.pdb
- the data/1-DATA/PED1AAA-pdb/1AAA-18.pdb
- the data/1-DATA/PED1AAA-pdb/1AAA-19.pdb
- the data/1-DATA/PED1AAA-pdb/1AAA-2.pdb
- the data/1-DATA/PED1AAA-pdb/1AAA-20.pdb
- the data/1-DATA/PED1AAA-pdb/1AAA-21.pdb
- the data/1-DATA/PED1AAA-pdb/1AAA-22.pdb
- the data/1-DATA/PED1AAA-pdb/1AAA-23.pdb
- the data/1-DATA/PED1AAA-pdb/1AAA-24.pdb
- the data/1-DATA/PED1AAA-pdb/1AAA-25.pdb
- the data/1-DATA/PED1AAA-pdb/1AAA-26.pdb
- the data/1-DATA/PED1AAA-pdb/1AAA-27.pdb
- the data/1-DATA/PED1AAA-pdb/1AAA-28.pdb
- the data/1-DATA/PED1AAA-pdb/1AAA-29.pdb
- the data/1-DATA/PED1AAA-pdb/1AAA-3.pdb
- the data/1-DATA/PED1AAA-pdb/1AAA-30.pdb
- the data/1-DATA/PED1AAA-pdb/1AAA-31.pdb
- the data/1-DATA/PED1AAA-pdb/1AAA-32.pdb
- the data/1-DATA/PED1AAA-pdb/1AAA-4.pdb
- the data/1-DATA/PED1AAA-pdb/1AAA-5.pdb
- the data/1-DATA/PED1AAA-pdb/1AAA-6.pdb
- the data/1-DATA/PED1AAA-pdb/1AAA-7.pdb
- the data/1-DATA/PED1AAA-pdb/1AAA-8.pdb
- the data/1-DATA/PED1AAA-pdb/1AAA-9.pdb
- the data/1-DATA/PED1AAB-pdb/
- the data/1-DATA/PED1AAB-pdb/1AAB-1.pdb
- the data/1-DATA/PED1AAB-pdb/1AAB-2.pdb
- the data/1-DATA/PED1AAB-pdb/1AAB-3.pdb
- the data/1-DATA/PED1AAB-pdb/1AAB-4.pdb
- the data/1-DATA/PED1AAB-pdb/1AAB-5.pdb
- the data/1-DATA/PED1AAD-pdb/
- the data/1-DATA/PED1AAD-pdb/1AAD-1.pdb
- the data/1-DATA/PED1AAD-pdb/1AAD-10.pdb
- the data/1-DATA/PED1AAD-pdb/1AAD-100.pdb
- the data/1-DATA/PED1AAD-pdb/1AAD-101.pdb
- the data/1-DATA/PED1AAD-pdb/1AAD-102.pdb
- the data/1-DATA/PED1AAD-pdb/1AAD-103.pdb
- the data/1-DATA/PED1AAD-pdb/1AAD-104.pdb
- the data/1-DATA/PED1AAD-pdb/1AAD-105.pdb
- the data/1-DATA/PED1AAD-pdb/1AAD-106.pdb
- the data/1-DATA/PED1AAD-pdb/1AAD-107.pdb
- the data/1-DATA/PED1AAD-pdb/1AAD-108.pdb
- the data/1-DATA/PED1AAD-pdb/1AAD-109.pdb
- the data/1-DATA/PED1AAD-pdb/1AAD-11.pdb
- the data/1-DATA/PED1AAD-pdb/1AAD-110.pdb
- the data/1-DATA/PED1AAD-pdb/1AAD-111.pdb
- the data/1-DATA/PED1AAD-pdb/1AAD-112.pdb
- the data/1-DATA/PED1AAD-pdb/1AAD-113.pdb
- the data/1-DATA/PED1AAD-pdb/1AAD-114.pdb
- the data/1-DATA/PED1AAD-pdb/1AAD-115.pdb
- the data/1-DATA/PED1AAD-pdb/1AAD-116.pdb
- the data/1-DATA/PED1AAD-pdb/1AAD-117.pdb
- the data/1-DATA/PED1AAD-pdb/1AAD-118.pdb
- the data/1-DATA/PED1AAD-pdb/1AAD-119.pdb
- the data/1-DATA/PED1AAD-pdb/1AAD-12.pdb
- the data/1-DATA/PED1AAD-pdb/1AAD-120.pdb
- the data/1-DATA/PED1AAD-pdb/1AAD-121.pdb
- the data/1-DATA/PED1AAD-pdb/1AAD-122.pdb
- the data/1-DATA/PED1AAD-pdb/1AAD-123.pdb
- the data/1-DATA/PED1AAD-pdb/1AAD-124.pdb
- the data/1-DATA/PED1AAD-pdb/1AAD-125.pdb
- the data/1-DATA/PED1AAD-pdb/1AAD-126.pdb
- the data/1-DATA/PED1AAD-pdb/1AAD-127.pdb
- the data/1-DATA/PED1AAD-pdb/1AAD-128.pdb
- the data/1-DATA/PED1AAD-pdb/1AAD-129.pdb
- the data/1-DATA/PED1AAD-pdb/1AAD-13.pdb
- the data/1-DATA/PED1AAD-pdb/1AAD-130.pdb
- the data/1-DATA/PED1AAD-pdb/1AAD-131.pdb
- the data/1-DATA/PED1AAD-pdb/1AAD-132.pdb
- the data/1-DATA/PED1AAD-pdb/1AAD-133.pdb
- the data/1-DATA/PED1AAD-pdb/1AAD-134.pdb
- the data/1-DATA/PED1AAD-pdb/1AAD-135.pdb
- the data/1-DATA/PED1AAD-pdb/1AAD-136.pdb
- the data/1-DATA/PED1AAD-pdb/1AAD-137.pdb
- the data/1-DATA/PED1AAD-pdb/1AAD-138.pdb
- the data/1-DATA/PED1AAD-pdb/1AAD-139.pdb
- the data/1-DATA/PED1AAD-pdb/1AAD-14.pdb
- the data/1-DATA/PED1AAD-pdb/1AAD-140.pdb
- the data/1-DATA/PED1AAD-pdb/1AAD-141.pdb
- the data/1-DATA/PED1AAD-pdb/1AAD-142.pdb
- the data/1-DATA/PED1AAD-pdb/1AAD-143.pdb
- the data/1-DATA/PED1AAD-pdb/1AAD-144.pdb
- the data/1-DATA/PED1AAD-pdb/1AAD-145.pdb
- the data/1-DATA/PED1AAD-pdb/1AAD-146.pdb
- the data/1-DATA/PED1AAD-pdb/1AAD-147.pdb
- the data/1-DATA/PED1AAD-pdb/1AAD-148.pdb
- the data/1-DATA/PED1AAD-pdb/1AAD-149.pdb
- the data/1-DATA/PED1AAD-pdb/1AAD-15.pdb
- the data/1-DATA/PED1AAD-pdb/1AAD-150.pdb
- the data/1-DATA/PED1AAD-pdb/1AAD-151.pdb
- the data/1-DATA/PED1AAD-pdb/1AAD-152.pdb
- the data/1-DATA/PED1AAD-pdb/1AAD-153.pdb
- the data/1-DATA/PED1AAD-pdb/1AAD-154.pdb
- the data/1-DATA/PED1AAD-pdb/1AAD-155.pdb
- the data/1-DATA/PED1AAD-pdb/1AAD-156.pdb
- the data/1-DATA/PED1AAD-pdb/1AAD-157.pdb
- the data/1-DATA/PED1AAD-pdb/1AAD-158.pdb
- the data/1-DATA/PED1AAD-pdb/1AAD-159.pdb
- the data/1-DATA/PED1AAD-pdb/1AAD-16.pdb
- the data/1-DATA/PED1AAD-pdb/1AAD-160.pdb
- the data/1-DATA/PED1AAD-pdb/1AAD-161.pdb
- the data/1-DATA/PED1AAD-pdb/1AAD-162.pdb
- the data/1-DATA/PED1AAD-pdb/1AAD-163.pdb
- the data/1-DATA/PED1AAD-pdb/1AAD-164.pdb
- the data/1-DATA/PED1AAD-pdb/1AAD-165.pdb
- the data/1-DATA/PED1AAD-pdb/1AAD-166.pdb
- the data/1-DATA/PED1AAD-pdb/1AAD-167.pdb
- the data/1-DATA/PED1AAD-pdb/1AAD-168.pdb
- the data/1-DATA/PED1AAD-pdb/1AAD-169.pdb
- the data/1-DATA/PED1AAD-pdb/1AAD-17.pdb
- the data/1-DATA/PED1AAD-pdb/1AAD-170.pdb
- the data/1-DATA/PED1AAD-pdb/1AAD-171.pdb
- the data/1-DATA/PED1AAD-pdb/1AAD-172.pdb
- the data/1-DATA/PED1AAD-pdb/1AAD-173.pdb
- the data/1-DATA/PED1AAD-pdb/1AAD-174.pdb
- the data/1-DATA/PED1AAD-pdb/1AAD-175.pdb
- the data/1-DATA/PED1AAD-pdb/1AAD-176.pdb
- the data/1-DATA/PED1AAD-pdb/1AAD-177.pdb
- the data/1-DATA/PED1AAD-pdb/1AAD-178.pdb
- the data/1-DATA/PED1AAD-pdb/1AAD-179.pdb
- the data/1-DATA/PED1AAD-pdb/1AAD-18.pdb
- the data/1-DATA/PED1AAD-pdb/1AAD-180.pdb
- the data/1-DATA/PED1AAD-pdb/1AAD-181.pdb
- the data/1-DATA/PED1AAD-pdb/1AAD-182.pdb
- the data/1-DATA/PED1AAD-pdb/1AAD-183.pdb
- the data/1-DATA/PED1AAD-pdb/1AAD-184.pdb
- the data/1-DATA/PED1AAD-pdb/1AAD-185.pdb
- the data/1-DATA/PED1AAD-pdb/1AAD-186.pdb
- the data/1-DATA/PED1AAD-pdb/1AAD-187.pdb
- the data/1-DATA/PED1AAD-pdb/1AAD-188.pdb
- the data/1-DATA/PED1AAD-pdb/1AAD-189.pdb
- the data/1-DATA/PED1AAD-pdb/1AAD-19.pdb
- the data/1-DATA/PED1AAD-pdb/1AAD-190.pdb
- the data/1-DATA/PED1AAD-pdb/1AAD-191.pdb
- the data/1-DATA/PED1AAD-pdb/1AAD-192.pdb
- the data/1-DATA/PED1AAD-pdb/1AAD-193.pdb
- the data/1-DATA/PED1AAD-pdb/1AAD-194.pdb
- the data/1-DATA/PED1AAD-pdb/1AAD-195.pdb
- the data/1-DATA/PED1AAD-pdb/1AAD-196.pdb
- the data/1-DATA/PED1AAD-pdb/1AAD-197.pdb
- the data/1-DATA/PED1AAD-pdb/1AAD-198.pdb
- the data/1-DATA/PED1AAD-pdb/1AAD-199.pdb
- the data/1-DATA/PED1AAD-pdb/1AAD-2.pdb
- the data/1-DATA/PED1AAD-pdb/1AAD-20.pdb
- the data/1-DATA/PED1AAD-pdb/1AAD-200.pdb
- the data/1-DATA/PED1AAD-pdb/1AAD-201.pdb
- the data/1-DATA/PED1AAD-pdb/1AAD-202.pdb
- the data/1-DATA/PED1AAD-pdb/1AAD-203.pdb
- the data/1-DATA/PED1AAD-pdb/1AAD-204.pdb
- the data/1-DATA/PED1AAD-pdb/1AAD-205.pdb
- the data/1-DATA/PED1AAD-pdb/1AAD-206.pdb
- the data/1-DATA/PED1AAD-pdb/1AAD-207.pdb
- the data/1-DATA/PED1AAD-pdb/1AAD-208.pdb
- the data/1-DATA/PED1AAD-pdb/1AAD-209.pdb
- the data/1-DATA/PED1AAD-pdb/1AAD-21.pdb
- the data/1-DATA/PED1AAD-pdb/1AAD-210.pdb
- the data/1-DATA/PED1AAD-pdb/1AAD-211.pdb
- the data/1-DATA/PED1AAD-pdb/1AAD-212.pdb
- the data/1-DATA/PED1AAD-pdb/1AAD-213.pdb
- the data/1-DATA/PED1AAD-pdb/1AAD-214.pdb
- the data/1-DATA/PED1AAD-pdb/1AAD-215.pdb
- the data/1-DATA/PED1AAD-pdb/1AAD-216.pdb
- the data/1-DATA/PED1AAD-pdb/1AAD-217.pdb
- the data/1-DATA/PED1AAD-pdb/1AAD-218.pdb
- the data/1-DATA/PED1AAD-pdb/1AAD-219.pdb
- the data/1-DATA/PED1AAD-pdb/1AAD-22.pdb
- the data/1-DATA/PED1AAD-pdb/1AAD-220.pdb
- the data/1-DATA/PED1AAD-pdb/1AAD-221.pdb
- the data/1-DATA/PED1AAD-pdb/1AAD-222.pdb
- the data/1-DATA/PED1AAD-pdb/1AAD-223.pdb
- the data/1-DATA/PED1AAD-pdb/1AAD-224.pdb
- the data/1-DATA/PED1AAD-pdb/1AAD-225.pdb
- the data/1-DATA/PED1AAD-pdb/1AAD-226.pdb
- the data/1-DATA/PED1AAD-pdb/1AAD-227.pdb
- the data/1-DATA/PED1AAD-pdb/1AAD-228.pdb
- the data/1-DATA/PED1AAD-pdb/1AAD-229.pdb
- the data/1-DATA/PED1AAD-pdb/1AAD-23.pdb
- the data/1-DATA/PED1AAD-pdb/1AAD-230.pdb
- the data/1-DATA/PED1AAD-pdb/1AAD-231.pdb
- the data/1-DATA/PED1AAD-pdb/1AAD-232.pdb
- the data/1-DATA/PED1AAD-pdb/1AAD-233.pdb
- the data/1-DATA/PED1AAD-pdb/1AAD-234.pdb
- the data/1-DATA/PED1AAD-pdb/1AAD-235.pdb
- the data/1-DATA/PED1AAD-pdb/1AAD-236.pdb
- the data/1-DATA/PED1AAD-pdb/1AAD-237.pdb
- the data/1-DATA/PED1AAD-pdb/1AAD-238.pdb
- the data/1-DATA/PED1AAD-pdb/1AAD-239.pdb
- the data/1-DATA/PED1AAD-pdb/1AAD-24.pdb
- the data/1-DATA/PED1AAD-pdb/1AAD-240.pdb
- the data/1-DATA/PED1AAD-pdb/1AAD-241.pdb
- the data/1-DATA/PED1AAD-pdb/1AAD-242.pdb
- the data/1-DATA/PED1AAD-pdb/1AAD-243.pdb
- the data/1-DATA/PED1AAD-pdb/1AAD-244.pdb
- the data/1-DATA/PED1AAD-pdb/1AAD-245.pdb
- the data/1-DATA/PED1AAD-pdb/1AAD-246.pdb
- the data/1-DATA/PED1AAD-pdb/1AAD-247.pdb
- the data/1-DATA/PED1AAD-pdb/1AAD-248.pdb
- the data/1-DATA/PED1AAD-pdb/1AAD-249.pdb
- the data/1-DATA/PED1AAD-pdb/1AAD-25.pdb
- the data/1-DATA/PED1AAD-pdb/1AAD-250.pdb
- the data/1-DATA/PED1AAD-pdb/1AAD-251.pdb
- the data/1-DATA/PED1AAD-pdb/1AAD-252.pdb
- the data/1-DATA/PED1AAD-pdb/1AAD-253.pdb
- the data/1-DATA/PED1AAD-pdb/1AAD-254.pdb
- the data/1-DATA/PED1AAD-pdb/1AAD-255.pdb
- the data/1-DATA/PED1AAD-pdb/1AAD-256.pdb
- the data/1-DATA/PED1AAD-pdb/1AAD-257.pdb
- the data/1-DATA/PED1AAD-pdb/1AAD-258.pdb
- the data/1-DATA/PED1AAD-pdb/1AAD-259.pdb
- the data/1-DATA/PED1AAD-pdb/1AAD-26.pdb
- the data/1-DATA/PED1AAD-pdb/1AAD-260.pdb
- the data/1-DATA/PED1AAD-pdb/1AAD-261.pdb
- the data/1-DATA/PED1AAD-pdb/1AAD-262.pdb
- the data/1-DATA/PED1AAD-pdb/1AAD-263.pdb
- the data/1-DATA/PED1AAD-pdb/1AAD-264.pdb
- the data/1-DATA/PED1AAD-pdb/1AAD-265.pdb
- the data/1-DATA/PED1AAD-pdb/1AAD-266.pdb
- the data/1-DATA/PED1AAD-pdb/1AAD-267.pdb
- the data/1-DATA/PED1AAD-pdb/1AAD-268.pdb
- the data/1-DATA/PED1AAD-pdb/1AAD-269.pdb
- the data/1-DATA/PED1AAD-pdb/1AAD-27.pdb
- the data/1-DATA/PED1AAD-pdb/1AAD-270.pdb
- the data/1-DATA/PED1AAD-pdb/1AAD-271.pdb
- the data/1-DATA/PED1AAD-pdb/1AAD-272.pdb
- the data/1-DATA/PED1AAD-pdb/1AAD-273.pdb
- the data/1-DATA/PED1AAD-pdb/1AAD-274.pdb
- the data/1-DATA/PED1AAD-pdb/1AAD-275.pdb
- the data/1-DATA/PED1AAD-pdb/1AAD-276.pdb
- the data/1-DATA/PED1AAD-pdb/1AAD-277.pdb
- the data/1-DATA/PED1AAD-pdb/1AAD-278.pdb
- the data/1-DATA/PED1AAD-pdb/1AAD-279.pdb
- the data/1-DATA/PED1AAD-pdb/1AAD-28.pdb
- the data/1-DATA/PED1AAD-pdb/1AAD-280.pdb
- the data/1-DATA/PED1AAD-pdb/1AAD-281.pdb
- the data/1-DATA/PED1AAD-pdb/1AAD-282.pdb
- the data/1-DATA/PED1AAD-pdb/1AAD-283.pdb
- the data/1-DATA/PED1AAD-pdb/1AAD-284.pdb
- the data/1-DATA/PED1AAD-pdb/1AAD-285.pdb
- the data/1-DATA/PED1AAD-pdb/1AAD-286.pdb
- the data/1-DATA/PED1AAD-pdb/1AAD-287.pdb
- the data/1-DATA/PED1AAD-pdb/1AAD-288.pdb
- the data/1-DATA/PED1AAD-pdb/1AAD-289.pdb
- the data/1-DATA/PED1AAD-pdb/1AAD-29.pdb
- the data/1-DATA/PED1AAD-pdb/1AAD-290.pdb
- the data/1-DATA/PED1AAD-pdb/1AAD-291.pdb
- the data/1-DATA/PED1AAD-pdb/1AAD-292.pdb
- the data/1-DATA/PED1AAD-pdb/1AAD-293.pdb
- the data/1-DATA/PED1AAD-pdb/1AAD-294.pdb
- the data/1-DATA/PED1AAD-pdb/1AAD-295.pdb
- the data/1-DATA/PED1AAD-pdb/1AAD-296.pdb
- the data/1-DATA/PED1AAD-pdb/1AAD-297.pdb
- the data/1-DATA/PED1AAD-pdb/1AAD-298.pdb
- the data/1-DATA/PED1AAD-pdb/1AAD-299.pdb
- the data/1-DATA/PED1AAD-pdb/1AAD-3.pdb
- the data/1-DATA/PED1AAD-pdb/1AAD-30.pdb
- the data/1-DATA/PED1AAD-pdb/1AAD-300.pdb
- the data/1-DATA/PED1AAD-pdb/1AAD-301.pdb
- the data/1-DATA/PED1AAD-pdb/1AAD-302.pdb
- the data/1-DATA/PED1AAD-pdb/1AAD-303.pdb
- the data/1-DATA/PED1AAD-pdb/1AAD-304.pdb
- the data/1-DATA/PED1AAD-pdb/1AAD-305.pdb
- the data/1-DATA/PED1AAD-pdb/1AAD-306.pdb
- the data/1-DATA/PED1AAD-pdb/1AAD-307.pdb
- the data/1-DATA/PED1AAD-pdb/1AAD-308.pdb
- the data/1-DATA/PED1AAD-pdb/1AAD-309.pdb
- the data/1-DATA/PED1AAD-pdb/1AAD-31.pdb
- the data/1-DATA/PED1AAD-pdb/1AAD-310.pdb
- the data/1-DATA/PED1AAD-pdb/1AAD-311.pdb
- the data/1-DATA/PED1AAD-pdb/1AAD-312.pdb
- the data/1-DATA/PED1AAD-pdb/1AAD-313.pdb
- the data/1-DATA/PED1AAD-pdb/1AAD-314.pdb
- the data/1-DATA/PED1AAD-pdb/1AAD-315.pdb
- the data/1-DATA/PED1AAD-pdb/1AAD-316.pdb
- the data/1-DATA/PED1AAD-pdb/1AAD-317.pdb
- the data/1-DATA/PED1AAD-pdb/1AAD-318.pdb
- the data/1-DATA/PED1AAD-pdb/1AAD-319.pdb
- the data/1-DATA/PED1AAD-pdb/1AAD-32.pdb
- the data/1-DATA/PED1AAD-pdb/1AAD-320.pdb
- the data/1-DATA/PED1AAD-pdb/1AAD-321.pdb
- the data/1-DATA/PED1AAD-pdb/1AAD-322.pdb
- the data/1-DATA/PED1AAD-pdb/1AAD-323.pdb
- the data/1-DATA/PED1AAD-pdb/1AAD-324.pdb
- the data/1-DATA/PED1AAD-pdb/1AAD-325.pdb
- the data/1-DATA/PED1AAD-pdb/1AAD-326.pdb
- the data/1-DATA/PED1AAD-pdb/1AAD-327.pdb
- the data/1-DATA/PED1AAD-pdb/1AAD-328.pdb
- the data/1-DATA/PED1AAD-pdb/1AAD-329.pdb
- the data/1-DATA/PED1AAD-pdb/1AAD-33.pdb
[truncated: 4,235 more entries]
