# Supplementary material for: Data set of intrinsically disordered proteins analysed at a local protein conformation level
Source: Data Brief. 2020 Mar 5;29:105383. doi: 10.1016/j.dib.2020.105383 (PMC7078294; doi:10.1016/j.dib.2020.105383)
Supplement: Supplementary file 1 [file mmc1.zip › the data/1-DATA/PED1AAA-pdb/1AAA-1.pdb]

ATOM      1  N   GLY A  -1      14.062  -3.783  -4.032  1.00  0.00           N
ATOM      2  CA  GLY A  -1      13.663  -3.140  -2.750  1.00  0.00           C
ATOM      3  C   GLY A  -1      12.547  -3.889  -2.049  1.00  0.00           C
ATOM      4  O   GLY A  -1      11.379  -3.764  -2.419  1.00  0.00           O
ATOM      5  QA  GLY A  -1      13.928  -2.618  -2.525  1.00  0.00           Q
ATOM      6 1HA  GLY A  -1      14.522  -3.103  -2.097  1.00  0.00           H
ATOM      7 2HA  GLY A  -1      13.334  -2.133  -2.953  1.00  0.00           H
ATOM      8 1HT  GLY A  -1      14.660  -3.137  -4.587  1.00  0.00           H
ATOM      9 2HT  GLY A  -1      13.218  -4.020  -4.592  1.00  0.00           H
ATOM     10 3HT  GLY A  -1      14.596  -4.656  -3.844  1.00  0.00           H
ATOM     11  N   SER A   0      12.905  -4.669  -1.034  1.00  0.00           N
ATOM     12  CA  SER A   0      11.925  -5.440  -0.280  1.00  0.00           C
ATOM     13  C   SER A   0      12.418  -5.707   1.140  1.00  0.00           C
ATOM     14  O   SER A   0      12.876  -6.806   1.452  1.00  0.00           O
ATOM     15  CB  SER A   0      11.632  -6.764  -0.988  1.00  0.00           C
ATOM     16  OG  SER A   0      12.771  -7.608  -0.982  1.00  0.00           O
ATOM     17  QB  SER A   0      11.086  -6.918  -1.247  1.00  0.00           Q
ATOM     18  H   SER A   0      13.852  -4.726  -0.787  1.00  0.00           H
ATOM     19  HA  SER A   0      11.015  -4.861  -0.229  1.00  0.00           H
ATOM     20 1HB  SER A   0      11.350  -6.567  -2.012  1.00  0.00           H
ATOM     21 2HB  SER A   0      10.823  -7.269  -0.482  1.00  0.00           H
ATOM     22  HG  SER A   0      13.237  -7.524  -1.817  1.00  0.00           H
ATOM     23  N   MET A   1      12.320  -4.694   1.994  1.00  0.00           N
ATOM     24  CA  MET A   1      12.756  -4.819   3.381  1.00  0.00           C
ATOM     25  C   MET A   1      11.832  -4.040   4.313  1.00  0.00           C
ATOM     26  O   MET A   1      12.283  -3.428   5.281  1.00  0.00           O
ATOM     27  CB  MET A   1      14.193  -4.318   3.532  1.00  0.00           C
ATOM     28  CG  MET A   1      15.229  -5.249   2.924  1.00  0.00           C
ATOM     29  SD  MET A   1      16.666  -4.367   2.283  1.00  0.00           S
ATOM     30  CE  MET A   1      15.971  -3.613   0.814  1.00  0.00           C
ATOM     31  QB  MET A   1      14.347  -3.781   3.818  1.00  0.00           Q
ATOM     32  QE  MET A   1      15.832  -3.461   0.519  1.00  0.00           Q
ATOM     33  QG  MET A   1      15.165  -5.870   2.899  1.00  0.00           Q
ATOM     34  H   MET A   1      11.947  -3.843   1.686  1.00  0.00           H
ATOM     35  HA  MET A   1      12.718  -5.864   3.646  1.00  0.00           H
ATOM     36 1HB  MET A   1      14.414  -4.207   4.584  1.00  0.00           H
ATOM     37 2HB  MET A   1      14.280  -3.356   3.051  1.00  0.00           H
ATOM     38 1HG  MET A   1      14.770  -5.797   2.114  1.00  0.00           H
ATOM     39 2HG  MET A   1      15.561  -5.943   3.683  1.00  0.00           H
ATOM     40 1HE  MET A   1      15.088  -3.051   1.081  1.00  0.00           H
ATOM     41 2HE  MET A   1      15.709  -4.383   0.105  1.00  0.00           H
ATOM     42 3HE  MET A   1      16.700  -2.949   0.373  1.00  0.00           H
ATOM     43  N   THR A   2      10.537  -4.069   4.013  1.00  0.00           N
ATOM     44  CA  THR A   2       9.550  -3.365   4.823  1.00  0.00           C
ATOM     45  C   THR A   2       8.340  -4.254   5.098  1.00  0.00           C
ATOM     46  O   THR A   2       8.136  -5.264   4.424  1.00  0.00           O
ATOM     47  CB  THR A   2       9.105  -2.081   4.122  1.00  0.00           C
ATOM     48  CG2 THR A   2      10.258  -1.269   3.571  1.00  0.00           C
ATOM     49  OG1 THR A   2       8.233  -2.374   3.045  1.00  0.00           O
ATOM     50  QG2 THR A   2      10.531  -1.076   3.440  1.00  0.00           Q
ATOM     51  H   THR A   2      10.240  -4.574   3.228  1.00  0.00           H
ATOM     52  HA  THR A   2      10.014  -3.110   5.763  1.00  0.00           H
ATOM     53  HB  THR A   2       8.573  -1.462   4.831  1.00  0.00           H
ATOM     54 1HG  THR A   2       7.324  -2.346   3.351  1.00  0.00           H
ATOM     55 1HG2 THR A   2      11.174  -1.568   4.059  1.00  0.00           H
ATOM     56 2HG2 THR A   2      10.077  -0.220   3.754  1.00  0.00           H
ATOM     57 3HG2 THR A   2      10.343  -1.440   2.508  1.00  0.00           H
ATOM     58  N   PRO A   3       7.516  -3.887   6.096  1.00  0.00           N
ATOM     59  CA  PRO A   3       6.321  -4.658   6.458  1.00  0.00           C
ATOM     60  C   PRO A   3       5.392  -4.877   5.268  1.00  0.00           C
ATOM     61  O   PRO A   3       5.759  -4.616   4.123  1.00  0.00           O
ATOM     62  CB  PRO A   3       5.638  -3.786   7.515  1.00  0.00           C
ATOM     63  CG  PRO A   3       6.730  -2.946   8.081  1.00  0.00           C
ATOM     64  CD  PRO A   3       7.686  -2.698   6.949  1.00  0.00           C
ATOM     65  QB  PRO A   3       5.034  -3.799   7.661  1.00  0.00           Q
ATOM     66  QD  PRO A   3       8.057  -2.214   6.867  1.00  0.00           Q
ATOM     67  QG  PRO A   3       6.775  -2.744   8.661  1.00  0.00           Q
ATOM     68  HA  PRO A   3       6.583  -5.613   6.888  1.00  0.00           H
ATOM     69 1HB  PRO A   3       5.194  -4.416   8.273  1.00  0.00           H
ATOM     70 2HB  PRO A   3       4.874  -3.181   7.049  1.00  0.00           H
ATOM     71 1HG  PRO A   3       7.225  -3.476   8.881  1.00  0.00           H
ATOM     72 2HG  PRO A   3       6.325  -2.012   8.442  1.00  0.00           H
ATOM     73 1HD  PRO A   3       8.699  -2.630   7.318  1.00  0.00           H
ATOM     74 2HD  PRO A   3       7.415  -1.798   6.416  1.00  0.00           H
ATOM     75  N   SER A   4       4.186  -5.360   5.548  1.00  0.00           N
ATOM     76  CA  SER A   4       3.202  -5.617   4.502  1.00  0.00           C
ATOM     77  C   SER A   4       2.874  -4.341   3.734  1.00  0.00           C
ATOM     78  O   SER A   4       3.466  -3.288   3.977  1.00  0.00           O
ATOM     79  CB  SER A   4       1.925  -6.204   5.107  1.00  0.00           C
ATOM     80  OG  SER A   4       1.753  -5.776   6.447  1.00  0.00           O
ATOM     81  QB  SER A   4       1.528  -6.582   4.809  1.00  0.00           Q
ATOM     82  H   SER A   4       3.951  -5.550   6.481  1.00  0.00           H
ATOM     83  HA  SER A   4       3.627  -6.336   3.817  1.00  0.00           H
ATOM     84 1HB  SER A   4       1.984  -7.282   5.091  1.00  0.00           H
ATOM     85 2HB  SER A   4       1.073  -5.882   4.527  1.00  0.00           H
ATOM     86  HG  SER A   4       1.937  -6.506   7.044  1.00  0.00           H
ATOM     87  N   TPO A   5       1.929  -4.473   2.816  1.00  0.00           N
ATOM     88  CA  TPO A   5       1.499  -3.314   1.980  1.00  0.00           C
ATOM     89  C   TPO A   5       0.025  -3.051   2.221  1.00  0.00           C
ATOM     90  O   TPO A   5      -0.852  -3.642   1.593  1.00  0.00           O
ATOM     91  CB  TPO A   5       2.012  -3.471   0.505  1.00  0.00           C
ATOM     92  CG2 TPO A   5       1.941  -2.169  -0.314  1.00  0.00           C
ATOM     93  OG1 TPO A   5       3.409  -3.881   0.509  1.00  0.00           O
ATOM     94  PS  TPO A   5       4.316  -4.153  -0.815  1.00  0.00           P
ATOM     95  OPA TPO A   5       3.711  -5.274  -1.666  1.00  0.00           O
ATOM     96  OPB TPO A   5       5.728  -4.564  -0.388  1.00  0.00           O
ATOM     97  OPC TPO A   5       4.421  -2.881  -1.665  1.00  0.00           O
ATOM     98  QG2 TPO A   5       1.926  -1.836  -0.529  1.00  0.00           Q
ATOM     99  H   TPO A   5       1.385  -5.298   2.544  1.00  0.00           H
ATOM    100  HA  TPO A   5       2.020  -2.423   2.371  1.00  0.00           H
ATOM    101  HB  TPO A   5       1.396  -4.246   0.004  1.00  0.00           H
ATOM    102 1HG2 TPO A   5       2.311  -2.333  -1.341  1.00  0.00           H
ATOM    103 2HG2 TPO A   5       0.905  -1.794  -0.386  1.00  0.00           H
ATOM    104 3HG2 TPO A   5       2.564  -1.381   0.141  1.00  0.00           H
ATOM    105  N   PRO A   6      -0.271  -2.135   3.162  1.00  0.00           N
ATOM    106  CA  PRO A   6      -1.650  -1.775   3.504  1.00  0.00           C
ATOM    107  C   PRO A   6      -2.344  -0.997   2.388  1.00  0.00           C
ATOM    108  O   PRO A   6      -1.700  -0.546   1.441  1.00  0.00           O
ATOM    109  CB  PRO A   6      -1.492  -0.897   4.747  1.00  0.00           C
ATOM    110  CG  PRO A   6      -0.121  -0.328   4.637  1.00  0.00           C
ATOM    111  CD  PRO A   6       0.713  -1.382   3.963  1.00  0.00           C
ATOM    112  QB  PRO A   6      -1.922  -0.812   5.188  1.00  0.00           Q
ATOM    113  QD  PRO A   6       1.319  -1.474   4.015  1.00  0.00           Q
ATOM    114  QG  PRO A   6       0.062   0.228   4.831  1.00  0.00           Q
ATOM    115  HA  PRO A   6      -2.236  -2.649   3.750  1.00  0.00           H
ATOM    116 1HB  PRO A   6      -1.598  -1.503   5.635  1.00  0.00           H
ATOM    117 2HB  PRO A   6      -2.245  -0.122   4.740  1.00  0.00           H
ATOM    118 1HG  PRO A   6       0.268  -0.115   5.622  1.00  0.00           H
ATOM    119 2HG  PRO A   6      -0.143   0.571   4.039  1.00  0.00           H
ATOM    120 1HD  PRO A   6       1.179  -2.021   4.699  1.00  0.00           H
ATOM    121 2HD  PRO A   6       1.459  -0.926   3.330  1.00  0.00           H
ATOM    122  N   PRO A   7      -3.675  -0.834   2.486  1.00  0.00           N
ATOM    123  CA  PRO A   7      -4.462  -0.110   1.481  1.00  0.00           C
ATOM    124  C   PRO A   7      -3.986   1.326   1.295  1.00  0.00           C
ATOM    125  O   PRO A   7      -3.390   1.916   2.196  1.00  0.00           O
ATOM    126  CB  PRO A   7      -5.886  -0.129   2.050  1.00  0.00           C
ATOM    127  CG  PRO A   7      -5.903  -1.268   3.010  1.00  0.00           C
ATOM    128  CD  PRO A   7      -4.516  -1.344   3.583  1.00  0.00           C
ATOM    129  QB  PRO A   7      -6.341   0.264   1.898  1.00  0.00           Q
ATOM    130  QD  PRO A   7      -4.347  -1.540   4.140  1.00  0.00           Q
ATOM    131  QG  PRO A   7      -6.383  -1.632   3.141  1.00  0.00           Q
ATOM    132  HA  PRO A   7      -4.447  -0.618   0.527  1.00  0.00           H
ATOM    133 1HB  PRO A   7      -6.593  -0.279   1.249  1.00  0.00           H
ATOM    134 2HB  PRO A   7      -6.089   0.808   2.547  1.00  0.00           H
ATOM    135 1HG  PRO A   7      -6.143  -2.184   2.489  1.00  0.00           H
ATOM    136 2HG  PRO A   7      -6.623  -1.079   3.792  1.00  0.00           H
ATOM    137 1HD  PRO A   7      -4.261  -2.365   3.822  1.00  0.00           H
ATOM    138 2HD  PRO A   7      -4.434  -0.714   4.457  1.00  0.00           H
ATOM    139  N   ARG A   8      -4.255   1.884   0.119  1.00  0.00           N
ATOM    140  CA  ARG A   8      -3.856   3.254  -0.190  1.00  0.00           C
ATOM    141  C   ARG A   8      -4.516   3.737  -1.478  1.00  0.00           C
ATOM    142  O   ARG A   8      -5.306   3.019  -2.091  1.00  0.00           O
ATOM    143  CB  ARG A   8      -2.331   3.360  -0.315  1.00  0.00           C
ATOM    144  CG  ARG A   8      -1.651   2.067  -0.746  1.00  0.00           C
ATOM    145  CD  ARG A   8      -2.109   1.623  -2.127  1.00  0.00           C
ATOM    146  NE  ARG A   8      -2.887   0.388  -2.074  1.00  0.00           N
ATOM    147  CZ  ARG A   8      -3.062  -0.425  -3.115  1.00  0.00           C
ATOM    148  NH1 ARG A   8      -2.518  -0.139  -4.290  1.00  0.00           N
ATOM    149  NH2 ARG A   8      -3.785  -1.528  -2.979  1.00  0.00           N
ATOM    150  QB  ARG A   8      -2.010   3.887  -0.200  1.00  0.00           Q
ATOM    151  QD  ARG A   8      -1.977   1.933  -2.653  1.00  0.00           Q
ATOM    152  QG  ARG A   8      -1.235   1.758  -0.400  1.00  0.00           Q
ATOM    153  QH1 ARG A   8      -2.312  -0.031  -4.734  1.00  0.00           Q
ATOM    154  QH2 ARG A   8      -4.058  -1.945  -2.928  1.00  0.00           Q
ATOM    155  H   ARG A   8      -4.734   1.362  -0.559  1.00  0.00           H
ATOM    156  HA  ARG A   8      -4.184   3.882   0.624  1.00  0.00           H
ATOM    157 1HB  ARG A   8      -1.924   3.652   0.642  1.00  0.00           H
ATOM    158 2HB  ARG A   8      -2.095   4.122  -1.042  1.00  0.00           H
ATOM    159 1HG  ARG A   8      -1.888   1.292  -0.032  1.00  0.00           H
ATOM    160 2HG  ARG A   8      -0.582   2.224  -0.767  1.00  0.00           H
ATOM    161 1HD  ARG A   8      -1.237   1.463  -2.745  1.00  0.00           H
ATOM    162 2HD  ARG A   8      -2.717   2.404  -2.560  1.00  0.00           H
ATOM    163  HE  ARG A   8      -3.301   0.151  -1.219  1.00  0.00           H
ATOM    164 1HH1 ARG A   8      -1.971   0.692  -4.401  1.00  0.00           H
ATOM    165 2HH1 ARG A   8      -2.653  -0.754  -5.066  1.00  0.00           H
ATOM    166 1HH2 ARG A   8      -4.198  -1.751  -2.096  1.00  0.00           H
ATOM    167 2HH2 ARG A   8      -3.917  -2.138  -3.761  1.00  0.00           H
ATOM    168  N   SER A   9      -4.184   4.959  -1.882  1.00  0.00           N
ATOM    169  CA  SER A   9      -4.738   5.548  -3.098  1.00  0.00           C
ATOM    170  C   SER A   9      -6.221   5.868  -2.930  1.00  0.00           C
ATOM    171  O   SER A   9      -6.973   5.089  -2.344  1.00  0.00           O
ATOM    172  CB  SER A   9      -4.534   4.606  -4.290  1.00  0.00           C
ATOM    173  OG  SER A   9      -3.892   5.273  -5.363  1.00  0.00           O
ATOM    174  QB  SER A   9      -4.708   4.007  -4.307  1.00  0.00           Q
ATOM    175  H   SER A   9      -3.546   5.480  -1.349  1.00  0.00           H
ATOM    176  HA  SER A   9      -4.207   6.468  -3.288  1.00  0.00           H
ATOM    177 1HB  SER A   9      -5.493   4.243  -4.629  1.00  0.00           H
ATOM    178 2HB  SER A   9      -3.922   3.771  -3.985  1.00  0.00           H
ATOM    179  HG  SER A   9      -4.553   5.655  -5.944  1.00  0.00           H
ATOM    180  N   ARG A  10      -6.630   7.024  -3.449  1.00  0.00           N
ATOM    181  CA  ARG A  10      -8.022   7.465  -3.362  1.00  0.00           C
ATOM    182  C   ARG A  10      -8.986   6.346  -3.749  1.00  0.00           C
ATOM    183  O   ARG A  10      -8.839   5.720  -4.798  1.00  0.00           O
ATOM    184  CB  ARG A  10      -8.254   8.690  -4.254  1.00  0.00           C
ATOM    185  CG  ARG A  10      -7.592   8.598  -5.622  1.00  0.00           C
ATOM    186  CD  ARG A  10      -8.397   7.735  -6.582  1.00  0.00           C
ATOM    187  NE  ARG A  10      -7.673   6.526  -6.969  1.00  0.00           N
ATOM    188  CZ  ARG A  10      -6.533   6.532  -7.656  1.00  0.00           C
ATOM    189  NH1 ARG A  10      -5.986   7.681  -8.039  1.00  0.00           N
ATOM    190  NH2 ARG A  10      -5.939   5.387  -7.965  1.00  0.00           N
ATOM    191  QB  ARG A  10      -8.590   9.190  -4.076  1.00  0.00           Q
ATOM    192  QD  ARG A  10      -8.967   7.883  -6.786  1.00  0.00           Q
ATOM    193  QG  ARG A  10      -7.057   8.880  -5.773  1.00  0.00           Q
ATOM    194  QH1 ARG A  10      -5.778   8.112  -8.183  1.00  0.00           Q
ATOM    195  QH2 ARG A  10      -5.715   4.956  -8.081  1.00  0.00           Q
ATOM    196  H   ARG A  10      -5.977   7.598  -3.899  1.00  0.00           H
ATOM    197  HA  ARG A  10      -8.213   7.742  -2.336  1.00  0.00           H
ATOM    198 1HB  ARG A  10      -7.865   9.564  -3.751  1.00  0.00           H
ATOM    199 2HB  ARG A  10      -9.315   8.816  -4.402  1.00  0.00           H
ATOM    200 1HG  ARG A  10      -6.607   8.169  -5.509  1.00  0.00           H
ATOM    201 2HG  ARG A  10      -7.506   9.590  -6.036  1.00  0.00           H
ATOM    202 1HD  ARG A  10      -8.612   8.313  -7.468  1.00  0.00           H
ATOM    203 2HD  ARG A  10      -9.322   7.453  -6.104  1.00  0.00           H
ATOM    204  HE  ARG A  10      -8.057   5.665  -6.701  1.00  0.00           H
ATOM    205 1HH1 ARG A  10      -6.428   8.547  -7.812  1.00  0.00           H
ATOM    206 2HH1 ARG A  10      -5.128   7.678  -8.553  1.00  0.00           H
ATOM    207 1HH2 ARG A  10      -6.347   4.520  -7.681  1.00  0.00           H
ATOM    208 2HH2 ARG A  10      -5.082   5.392  -8.481  1.00  0.00           H
ATOM    209  N   GLY A  11      -9.970   6.099  -2.884  1.00  0.00           N
ATOM    210  CA  GLY A  11     -10.948   5.052  -3.134  1.00  0.00           C
ATOM    211  C   GLY A  11     -10.304   3.699  -3.327  1.00  0.00           C
ATOM    212  O   GLY A  11      -9.124   3.614  -3.666  1.00  0.00           O
ATOM    213  QA  GLY A  11     -11.567   5.148  -3.150  1.00  0.00           Q
ATOM    214  H   GLY A  11     -10.027   6.631  -2.064  1.00  0.00           H
ATOM    215 1HA  GLY A  11     -11.517   5.297  -4.012  1.00  0.00           H
ATOM    216 2HA  GLY A  11     -11.616   5.000  -2.288  1.00  0.00           H
ATOM    217  N   THR A  12     -11.055   2.631  -3.078  1.00  0.00           N
ATOM    218  CA  THR A  12     -10.489   1.300  -3.202  1.00  0.00           C
ATOM    219  C   THR A  12     -10.433   0.772  -4.642  1.00  0.00           C
ATOM    220  O   THR A  12      -9.337   0.522  -5.146  1.00  0.00           O
ATOM    221  CB  THR A  12     -11.274   0.321  -2.327  1.00  0.00           C
ATOM    222  CG2 THR A  12     -11.289   0.705  -0.863  1.00  0.00           C
ATOM    223  OG1 THR A  12     -12.619   0.226  -2.757  1.00  0.00           O
ATOM    224  QG2 THR A  12     -11.293   0.797  -0.516  1.00  0.00           Q
ATOM    225  H   THR A  12     -11.980   2.743  -2.776  1.00  0.00           H
ATOM    226  HA  THR A  12      -9.479   1.349  -2.825  1.00  0.00           H
ATOM    227  HB  THR A  12     -10.822  -0.658  -2.408  1.00  0.00           H
ATOM    228 1HG  THR A  12     -13.070  -0.456  -2.251  1.00  0.00           H
ATOM    229 1HG2 THR A  12     -12.303   0.670  -0.493  1.00  0.00           H
ATOM    230 2HG2 THR A  12     -10.899   1.706  -0.750  1.00  0.00           H
ATOM    231 3HG2 THR A  12     -10.676   0.014  -0.303  1.00  0.00           H
ATOM    232  N   ARG A  13     -11.579   0.547  -5.310  1.00  0.00           N
ATOM    233  CA  ARG A  13     -11.494  -0.013  -6.664  1.00  0.00           C
ATOM    234  C   ARG A  13     -11.286   1.003  -7.799  1.00  0.00           C
ATOM    235  O   ARG A  13     -10.167   1.088  -8.306  1.00  0.00           O
ATOM    236  CB  ARG A  13     -12.747  -0.846  -6.969  1.00  0.00           C
ATOM    237  CG  ARG A  13     -13.557  -1.230  -5.737  1.00  0.00           C
ATOM    238  CD  ARG A  13     -14.467  -0.097  -5.267  1.00  0.00           C
ATOM    239  NE  ARG A  13     -14.357   1.108  -6.100  1.00  0.00           N
ATOM    240  CZ  ARG A  13     -13.867   2.288  -5.689  1.00  0.00           C
ATOM    241  NH1 ARG A  13     -13.415   2.443  -4.452  1.00  0.00           N
ATOM    242  NH2 ARG A  13     -13.848   3.326  -6.515  1.00  0.00           N
ATOM    243  QB  ARG A  13     -12.915  -1.019  -7.550  1.00  0.00           Q
ATOM    244  QD  ARG A  13     -14.850  -0.147  -4.774  1.00  0.00           Q
ATOM    245  QG  ARG A  13     -13.520  -1.786  -5.456  1.00  0.00           Q
ATOM    246  QH1 ARG A  13     -13.243   2.504  -3.987  1.00  0.00           Q
ATOM    247  QH2 ARG A  13     -13.841   3.718  -6.827  1.00  0.00           Q
ATOM    248  H   ARG A  13     -12.433   0.706  -4.886  1.00  0.00           H
ATOM    249  HA  ARG A  13     -10.650  -0.683  -6.668  1.00  0.00           H
ATOM    250 1HB  ARG A  13     -12.443  -1.754  -7.468  1.00  0.00           H
ATOM    251 2HB  ARG A  13     -13.387  -0.283  -7.632  1.00  0.00           H
ATOM    252 1HG  ARG A  13     -12.874  -1.483  -4.938  1.00  0.00           H
ATOM    253 2HG  ARG A  13     -14.166  -2.089  -5.974  1.00  0.00           H
ATOM    254 1HD  ARG A  13     -14.211   0.152  -4.250  1.00  0.00           H
ATOM    255 2HD  ARG A  13     -15.489  -0.446  -5.297  1.00  0.00           H
ATOM    256  HE  ARG A  13     -14.683   1.038  -7.020  1.00  0.00           H
ATOM    257 1HH1 ARG A  13     -13.438   1.682  -3.806  1.00  0.00           H
ATOM    258 2HH1 ARG A  13     -13.048   3.326  -4.167  1.00  0.00           H
ATOM    259 1HH2 ARG A  13     -14.201   3.232  -7.447  1.00  0.00           H
ATOM    260 2HH2 ARG A  13     -13.481   4.204  -6.207  1.00  0.00           H
ATOM    261  N   TYR A  14     -12.304   1.803  -8.217  1.00  0.00           N
ATOM    262  CA  TYR A  14     -11.996   2.753  -9.287  1.00  0.00           C
ATOM    263  C   TYR A  14     -11.563   4.138  -8.795  1.00  0.00           C
ATOM    264  O   TYR A  14     -10.362   4.380  -8.672  1.00  0.00           O
ATOM    265  CB  TYR A  14     -13.202   2.876 -10.217  1.00  0.00           C
ATOM    266  CG  TYR A  14     -12.932   3.676 -11.471  1.00  0.00           C
ATOM    267  CD1 TYR A  14     -12.624   3.040 -12.668  1.00  0.00           C
ATOM    268  CD2 TYR A  14     -12.990   5.065 -11.462  1.00  0.00           C
ATOM    269  CE1 TYR A  14     -12.379   3.764 -13.818  1.00  0.00           C
ATOM    270  CE2 TYR A  14     -12.746   5.795 -12.610  1.00  0.00           C
ATOM    271  CZ  TYR A  14     -12.442   5.141 -13.785  1.00  0.00           C
ATOM    272  OH  TYR A  14     -12.202   5.866 -14.930  1.00  0.00           O
ATOM    273  QB  TYR A  14     -13.760   2.617 -10.102  1.00  0.00           Q
ATOM    274  QD  TYR A  14     -12.902   3.768 -11.616  1.00  0.00           Q
ATOM    275  QE  TYR A  14     -12.469   5.063 -13.661  1.00  0.00           Q
ATOM    276  QR  TYR A  14     -12.685   4.415 -12.639  1.00  0.00           Q
ATOM    277  H   TYR A  14     -13.188   1.752  -7.824  1.00  0.00           H
ATOM    278  HA  TYR A  14     -11.181   2.336  -9.856  1.00  0.00           H
ATOM    279 1HB  TYR A  14     -14.009   3.348  -9.684  1.00  0.00           H
ATOM    280 2HB  TYR A  14     -13.512   1.886 -10.519  1.00  0.00           H
ATOM    281 1HD  TYR A  14     -12.576   1.961 -12.691  1.00  0.00           H
ATOM    282 2HD  TYR A  14     -13.227   5.574 -10.542  1.00  0.00           H
ATOM    283 1HE  TYR A  14     -12.142   3.252 -14.739  1.00  0.00           H
ATOM    284 2HE  TYR A  14     -12.795   6.875 -12.583  1.00  0.00           H
ATOM    285  HH  TYR A  14     -12.836   5.615 -15.606  1.00  0.00           H
ATOM    286  N   LEU A  15     -12.516   5.041  -8.406  1.00  0.00           N
ATOM    287  CA  LEU A  15     -12.065   6.316  -7.831  1.00  0.00           C
ATOM    288  C   LEU A  15     -12.119   6.392  -6.293  1.00  0.00           C
ATOM    289  O   LEU A  15     -11.117   6.141  -5.629  1.00  0.00           O
ATOM    290  CB  LEU A  15     -12.784   7.506  -8.502  1.00  0.00           C
ATOM    291  CG  LEU A  15     -14.262   7.779  -8.154  1.00  0.00           C
ATOM    292  CD1 LEU A  15     -15.009   6.532  -7.672  1.00  0.00           C
ATOM    293  CD2 LEU A  15     -14.363   8.898  -7.124  1.00  0.00           C
ATOM    294  QB  LEU A  15     -12.475   7.877  -8.917  1.00  0.00           Q
ATOM    295  QD1 LEU A  15     -15.191   6.240  -7.555  1.00  0.00           Q
ATOM    296  QD2 LEU A  15     -14.387   9.163  -6.881  1.00  0.00           Q
ATOM    297  QQD LEU A  15     -14.789   7.701  -7.218  1.00  0.00           Q
ATOM    298  H   LEU A  15     -13.465   4.809  -8.441  1.00  0.00           H
ATOM    299  HA  LEU A  15     -11.020   6.397  -8.098  1.00  0.00           H
ATOM    300 1HB  LEU A  15     -12.724   7.357  -9.571  1.00  0.00           H
ATOM    301 2HB  LEU A  15     -12.226   8.398  -8.264  1.00  0.00           H
ATOM    302  HG  LEU A  15     -14.760   8.123  -9.046  1.00  0.00           H
ATOM    303 1HD1 LEU A  15     -15.525   6.754  -6.748  1.00  0.00           H
ATOM    304 2HD1 LEU A  15     -14.322   5.724  -7.510  1.00  0.00           H
ATOM    305 3HD1 LEU A  15     -15.726   6.241  -8.408  1.00  0.00           H
ATOM    306 1HD2 LEU A  15     -13.449   8.943  -6.550  1.00  0.00           H
ATOM    307 2HD2 LEU A  15     -15.195   8.706  -6.463  1.00  0.00           H
ATOM    308 3HD2 LEU A  15     -14.516   9.840  -7.630  1.00  0.00           H
ATOM    309  N   ALA A  16     -13.338   6.663  -5.727  1.00  0.00           N
ATOM    310  CA  ALA A  16     -13.553   6.667  -4.288  1.00  0.00           C
ATOM    311  C   ALA A  16     -14.192   5.395  -3.720  1.00  0.00           C
ATOM    312  O   ALA A  16     -13.523   4.562  -3.114  1.00  0.00           O
ATOM    313  CB  ALA A  16     -14.401   7.872  -3.912  1.00  0.00           C
ATOM    314  QB  ALA A  16     -14.601   8.157  -3.824  1.00  0.00           Q
ATOM    315  H   ALA A  16     -14.096   6.791  -6.295  1.00  0.00           H
ATOM    316  HA  ALA A  16     -12.590   6.801  -3.819  1.00  0.00           H
ATOM    317 1HB  ALA A  16     -14.614   7.847  -2.854  1.00  0.00           H
ATOM    318 2HB  ALA A  16     -15.327   7.846  -4.467  1.00  0.00           H
ATOM    319 3HB  ALA A  16     -13.862   8.778  -4.150  1.00  0.00           H
ATOM    320  N   GLN A  17     -15.544   5.256  -3.928  1.00  0.00           N
ATOM    321  CA  GLN A  17     -16.248   4.071  -3.419  1.00  0.00           C
ATOM    322  C   GLN A  17     -16.449   2.904  -4.400  1.00  0.00           C
ATOM    323  O   GLN A  17     -15.740   1.916  -4.294  1.00  0.00           O
ATOM    324  CB  GLN A  17     -17.585   4.484  -2.816  1.00  0.00           C
ATOM    325  CG  GLN A  17     -17.525   4.731  -1.317  1.00  0.00           C
ATOM    326  CD  GLN A  17     -18.069   3.567  -0.513  1.00  0.00           C
ATOM    327  NE2 GLN A  17     -17.455   2.400  -0.674  1.00  0.00           N
ATOM    328  OE1 GLN A  17     -19.029   3.713   0.242  1.00  0.00           O
ATOM    329  QB  GLN A  17     -18.111   4.546  -3.147  1.00  0.00           Q
ATOM    330  QE2 GLN A  17     -17.242   1.993  -0.731  1.00  0.00           Q
ATOM    331  QG  GLN A  17     -17.301   5.253  -1.058  1.00  0.00           Q
ATOM    332  H   GLN A  17     -16.039   5.949  -4.414  1.00  0.00           H
ATOM    333  HA  GLN A  17     -15.642   3.694  -2.609  1.00  0.00           H
ATOM    334 1HB  GLN A  17     -18.303   3.701  -3.000  1.00  0.00           H
ATOM    335 2HB  GLN A  17     -17.919   5.392  -3.295  1.00  0.00           H
ATOM    336 1HG  GLN A  17     -18.105   5.612  -1.085  1.00  0.00           H
ATOM    337 2HG  GLN A  17     -16.496   4.894  -1.032  1.00  0.00           H
ATOM    338 1HE2 GLN A  17     -16.696   2.358  -1.294  1.00  0.00           H
ATOM    339 2HE2 GLN A  17     -17.787   1.629  -0.169  1.00  0.00           H
ATOM    340  N   PRO A  18     -17.420   2.963  -5.392  1.00  0.00           N
ATOM    341  CA  PRO A  18     -17.566   1.864  -6.342  1.00  0.00           C
ATOM    342  C   PRO A  18     -16.872   2.062  -7.698  1.00  0.00           C
ATOM    343  O   PRO A  18     -15.717   1.683  -7.860  1.00  0.00           O
ATOM    344  CB  PRO A  18     -19.080   1.851  -6.524  1.00  0.00           C
ATOM    345  CG  PRO A  18     -19.525   3.272  -6.283  1.00  0.00           C
ATOM    346  CD  PRO A  18     -18.365   4.027  -5.673  1.00  0.00           C
ATOM    347  QB  PRO A  18     -19.422   1.351  -6.667  1.00  0.00           Q
ATOM    348  QD  PRO A  18     -18.314   4.629  -5.577  1.00  0.00           Q
ATOM    349  QG  PRO A  18     -20.084   3.500  -6.412  1.00  0.00           Q
ATOM    350  HA  PRO A  18     -17.253   0.924  -5.914  1.00  0.00           H
ATOM    351 1HB  PRO A  18     -19.523   1.175  -5.807  1.00  0.00           H
ATOM    352 2HB  PRO A  18     -19.321   1.527  -7.526  1.00  0.00           H
ATOM    353 1HG  PRO A  18     -20.364   3.274  -5.605  1.00  0.00           H
ATOM    354 2HG  PRO A  18     -19.803   3.726  -7.219  1.00  0.00           H
ATOM    355 1HD  PRO A  18     -18.672   4.523  -4.773  1.00  0.00           H
ATOM    356 2HD  PRO A  18     -17.957   4.735  -6.381  1.00  0.00           H
ATOM    357  N   SER A  19     -17.530   2.793  -8.656  1.00  0.00           N
ATOM    358  CA  SER A  19     -16.830   3.130  -9.891  1.00  0.00           C
ATOM    359  C   SER A  19     -16.320   4.566  -9.872  1.00  0.00           C
ATOM    360  O   SER A  19     -15.178   4.834  -9.511  1.00  0.00           O
ATOM    361  CB  SER A  19     -17.748   2.911 -11.096  1.00  0.00           C
ATOM    362  OG  SER A  19     -19.112   3.022 -10.726  1.00  0.00           O
ATOM    363  QB  SER A  19     -17.554   2.789 -11.676  1.00  0.00           Q
ATOM    364  H   SER A  19     -18.411   3.174  -8.470  1.00  0.00           H
ATOM    365  HA  SER A  19     -15.983   2.468  -9.977  1.00  0.00           H
ATOM    366 1HB  SER A  19     -17.576   1.925 -11.502  1.00  0.00           H
ATOM    367 2HB  SER A  19     -17.533   3.654 -11.850  1.00  0.00           H
ATOM    368  HG  SER A  19     -19.527   2.157 -10.773  1.00  0.00           H
ATOM    369  N   GLY A  20     -17.268   5.510 -10.178  1.00  0.00           N
ATOM    370  CA  GLY A  20     -17.003   6.942 -10.086  1.00  0.00           C
ATOM    371  C   GLY A  20     -17.561   7.642  -8.841  1.00  0.00           C
ATOM    372  O   GLY A  20     -16.857   8.036  -7.917  1.00  0.00           O
ATOM    373  QA  GLY A  20     -16.681   7.255 -10.534  1.00  0.00           Q
ATOM    374  H   GLY A  20     -18.179   5.210 -10.382  1.00  0.00           H
ATOM    375 1HA  GLY A  20     -17.427   7.418 -10.960  1.00  0.00           H
ATOM    376 2HA  GLY A  20     -15.936   7.092 -10.109  1.00  0.00           H
ATOM    377  N   ASN A  21     -18.903   7.803  -8.893  1.00  0.00           N
ATOM    378  CA  ASN A  21     -19.709   8.457  -7.848  1.00  0.00           C
ATOM    379  C   ASN A  21     -20.294   7.534  -6.776  1.00  0.00           C
ATOM    380  O   ASN A  21     -20.055   7.701  -5.581  1.00  0.00           O
ATOM    381  CB  ASN A  21     -20.840   9.274  -8.488  1.00  0.00           C
ATOM    382  CG  ASN A  21     -21.493   8.570  -9.663  1.00  0.00           C
ATOM    383  ND2 ASN A  21     -22.256   9.319 -10.451  1.00  0.00           N
ATOM    384  OD1 ASN A  21     -21.312   7.369  -9.860  1.00  0.00           O
ATOM    385  QB  ASN A  21     -21.018   9.840  -8.289  1.00  0.00           Q
ATOM    386  QD2 ASN A  21     -22.522   9.579 -10.725  1.00  0.00           Q
ATOM    387  H   ASN A  21     -19.370   7.470  -9.686  1.00  0.00           H
ATOM    388  HA  ASN A  21     -19.053   9.153  -7.348  1.00  0.00           H
ATOM    389 1HB  ASN A  21     -20.439  10.214  -8.834  1.00  0.00           H
ATOM    390 2HB  ASN A  21     -21.598   9.465  -7.745  1.00  0.00           H
ATOM    391 1HD2 ASN A  21     -22.354  10.269 -10.233  1.00  0.00           H
ATOM    392 2HD2 ASN A  21     -22.690   8.890 -11.218  1.00  0.00           H
ATOM    393  N   THR A  22     -21.164   6.630  -7.264  1.00  0.00           N
ATOM    394  CA  THR A  22     -21.958   5.691  -6.451  1.00  0.00           C
ATOM    395  C   THR A  22     -21.419   5.432  -5.047  1.00  0.00           C
ATOM    396  O   THR A  22     -20.268   5.716  -4.735  1.00  0.00           O
ATOM    397  CB  THR A  22     -22.167   4.374  -7.208  1.00  0.00           C
ATOM    398  CG2 THR A  22     -23.607   4.148  -7.617  1.00  0.00           C
ATOM    399  OG1 THR A  22     -21.382   4.335  -8.386  1.00  0.00           O
ATOM    400  QG2 THR A  22     -23.949   4.094  -7.714  1.00  0.00           Q
ATOM    401  H   THR A  22     -21.334   6.642  -8.228  1.00  0.00           H
ATOM    402  HA  THR A  22     -22.929   6.148  -6.335  1.00  0.00           H
ATOM    403  HB  THR A  22     -21.876   3.552  -6.574  1.00  0.00           H
ATOM    404 1HG  THR A  22     -21.464   3.472  -8.797  1.00  0.00           H
ATOM    405 1HG2 THR A  22     -24.152   5.077  -7.545  1.00  0.00           H
ATOM    406 2HG2 THR A  22     -24.056   3.416  -6.962  1.00  0.00           H
ATOM    407 3HG2 THR A  22     -23.639   3.788  -8.635  1.00  0.00           H
ATOM    408  N   SER A  23     -22.307   4.894  -4.202  1.00  0.00           N
ATOM    409  CA  SER A  23     -21.998   4.582  -2.807  1.00  0.00           C
ATOM    410  C   SER A  23     -22.255   5.793  -1.916  1.00  0.00           C
ATOM    411  O   SER A  23     -21.394   6.205  -1.140  1.00  0.00           O
ATOM    412  CB  SER A  23     -20.553   4.109  -2.648  1.00  0.00           C
ATOM    413  OG  SER A  23     -20.468   3.024  -1.741  1.00  0.00           O
ATOM    414  QB  SER A  23     -20.062   4.357  -2.940  1.00  0.00           Q
ATOM    415  H   SER A  23     -23.211   4.708  -4.532  1.00  0.00           H
ATOM    416  HA  SER A  23     -22.660   3.785  -2.500  1.00  0.00           H
ATOM    417 1HB  SER A  23     -19.950   4.923  -2.274  1.00  0.00           H
ATOM    418 2HB  SER A  23     -20.174   3.791  -3.607  1.00  0.00           H
ATOM    419  HG  SER A  23     -20.882   2.249  -2.129  1.00  0.00           H
ATOM    420  N   SER A  24     -23.454   6.357  -2.036  1.00  0.00           N
ATOM    421  CA  SER A  24     -23.835   7.521  -1.245  1.00  0.00           C
ATOM    422  C   SER A  24     -24.736   7.126  -0.074  1.00  0.00           C
ATOM    423  O   SER A  24     -25.243   7.988   0.642  1.00  0.00           O
ATOM    424  CB  SER A  24     -24.547   8.548  -2.126  1.00  0.00           C
ATOM    425  OG  SER A  24     -25.048   9.625  -1.353  1.00  0.00           O
ATOM    426  QB  SER A  24     -24.612   8.504  -2.745  1.00  0.00           Q
ATOM    427  H   SER A  24     -24.096   5.981  -2.672  1.00  0.00           H
ATOM    428  HA  SER A  24     -22.931   7.963  -0.853  1.00  0.00           H
ATOM    429 1HB  SER A  24     -25.372   8.071  -2.635  1.00  0.00           H
ATOM    430 2HB  SER A  24     -23.852   8.937  -2.855  1.00  0.00           H
ATOM    431  HG  SER A  24     -26.006   9.577  -1.319  1.00  0.00           H
ATOM    432  N   SER A  25     -24.929   5.822   0.119  1.00  0.00           N
ATOM    433  CA  SER A  25     -25.767   5.329   1.206  1.00  0.00           C
ATOM    434  C   SER A  25     -25.259   5.831   2.555  1.00  0.00           C
ATOM    435  O   SER A  25     -26.021   5.939   3.516  1.00  0.00           O
ATOM    436  CB  SER A  25     -25.802   3.800   1.197  1.00  0.00           C
ATOM    437  OG  SER A  25     -26.944   3.319   0.509  1.00  0.00           O
ATOM    438  QB  SER A  25     -25.373   3.430   1.459  1.00  0.00           Q
ATOM    439  H   SER A  25     -24.498   5.179  -0.480  1.00  0.00           H
ATOM    440  HA  SER A  25     -26.768   5.704   1.050  1.00  0.00           H
ATOM    441 1HB  SER A  25     -25.830   3.436   2.213  1.00  0.00           H
ATOM    442 2HB  SER A  25     -24.916   3.425   0.705  1.00  0.00           H
ATOM    443  HG  SER A  25     -27.056   3.811  -0.309  1.00  0.00           H
ATOM    444  N   ALA A  26     -23.966   6.140   2.617  1.00  0.00           N
ATOM    445  CA  ALA A  26     -23.355   6.634   3.844  1.00  0.00           C
ATOM    446  C   ALA A  26     -24.038   7.910   4.329  1.00  0.00           C
ATOM    447  O   ALA A  26     -23.946   8.264   5.505  1.00  0.00           O
ATOM    448  CB  ALA A  26     -21.869   6.879   3.628  1.00  0.00           C
ATOM    449  QB  ALA A  26     -21.518   6.938   3.577  1.00  0.00           Q
ATOM    450  H   ALA A  26     -23.411   6.035   1.817  1.00  0.00           H
ATOM    451  HA  ALA A  26     -23.463   5.871   4.601  1.00  0.00           H
ATOM    452 1HB  ALA A  26     -21.722   7.387   2.686  1.00  0.00           H
ATOM    453 2HB  ALA A  26     -21.347   5.935   3.615  1.00  0.00           H
ATOM    454 3HB  ALA A  26     -21.486   7.492   4.431  1.00  0.00           H
ATOM    455  N   LEU A  27     -24.722   8.599   3.419  1.00  0.00           N
ATOM    456  CA  LEU A  27     -25.417   9.836   3.759  1.00  0.00           C
ATOM    457  C   LEU A  27     -26.757   9.545   4.432  1.00  0.00           C
ATOM    458  O   LEU A  27     -27.807   9.978   3.959  1.00  0.00           O
ATOM    459  CB  LEU A  27     -25.633  10.682   2.502  1.00  0.00           C
ATOM    460  CG  LEU A  27     -25.491  12.191   2.703  1.00  0.00           C
ATOM    461  CD1 LEU A  27     -25.776  12.933   1.406  1.00  0.00           C
ATOM    462  CD2 LEU A  27     -26.421  12.669   3.808  1.00  0.00           C
ATOM    463  QB  LEU A  27     -25.771  10.427   1.941  1.00  0.00           Q
ATOM    464  QD1 LEU A  27     -25.843  13.108   1.099  1.00  0.00           Q
ATOM    465  QD2 LEU A  27     -26.641  12.783   4.069  1.00  0.00           Q
ATOM    466  QQD LEU A  27     -26.242  12.945   2.584  1.00  0.00           Q
ATOM    467  H   LEU A  27     -24.758   8.270   2.498  1.00  0.00           H
ATOM    468  HA  LEU A  27     -24.794  10.386   4.449  1.00  0.00           H
ATOM    469 1HB  LEU A  27     -26.626  10.484   2.126  1.00  0.00           H
ATOM    470 2HB  LEU A  27     -24.916  10.370   1.755  1.00  0.00           H
ATOM    471  HG  LEU A  27     -24.476  12.415   2.999  1.00  0.00           H
ATOM    472 1HD1 LEU A  27     -25.222  13.859   1.392  1.00  0.00           H
ATOM    473 2HD1 LEU A  27     -26.833  13.144   1.336  1.00  0.00           H
ATOM    474 3HD1 LEU A  27     -25.475  12.321   0.569  1.00  0.00           H
ATOM    475 1HD2 LEU A  27     -27.447  12.500   3.514  1.00  0.00           H
ATOM    476 2HD2 LEU A  27     -26.265  13.725   3.978  1.00  0.00           H
ATOM    477 3HD2 LEU A  27     -26.212  12.124   4.716  1.00  0.00           H
ATOM    478  N   MET A  28     -26.710   8.811   5.540  1.00  0.00           N
ATOM    479  CA  MET A  28     -27.916   8.461   6.283  1.00  0.00           C
ATOM    480  C   MET A  28     -28.870   7.632   5.425  1.00  0.00           C
ATOM    481  O   MET A  28     -28.912   6.407   5.537  1.00  0.00           O
ATOM    482  CB  MET A  28     -28.618   9.727   6.785  1.00  0.00           C
ATOM    483  CG  MET A  28     -28.623   9.858   8.299  1.00  0.00           C
ATOM    484  SD  MET A  28     -26.985  10.194   8.974  1.00  0.00           S
ATOM    485  CE  MET A  28     -26.500   8.559   9.518  1.00  0.00           C
ATOM    486  QB  MET A  28     -28.879  10.155   6.408  1.00  0.00           Q
ATOM    487  QE  MET A  28     -26.402   8.230   9.627  1.00  0.00           Q
ATOM    488  QG  MET A  28     -29.136   9.801   8.651  1.00  0.00           Q
ATOM    489  H   MET A  28     -25.842   8.498   5.869  1.00  0.00           H
ATOM    490  HA  MET A  28     -27.616   7.869   7.135  1.00  0.00           H
ATOM    491 1HB  MET A  28     -29.642   9.720   6.443  1.00  0.00           H
ATOM    492 2HB  MET A  28     -28.116  10.590   6.373  1.00  0.00           H
ATOM    493 1HG  MET A  28     -28.989   8.935   8.726  1.00  0.00           H
ATOM    494 2HG  MET A  28     -29.282  10.667   8.576  1.00  0.00           H
ATOM    495 1HE  MET A  28     -25.483   8.364   9.209  1.00  0.00           H
ATOM    496 2HE  MET A  28     -27.157   7.823   9.078  1.00  0.00           H
ATOM    497 3HE  MET A  28     -26.567   8.503  10.594  1.00  0.00           H
ATOM    498  N   GLN A  29     -29.636   8.306   4.571  1.00  0.00           N
ATOM    499  CA  GLN A  29     -30.589   7.627   3.698  1.00  0.00           C
ATOM    500  C   GLN A  29     -31.583   6.805   4.513  1.00  0.00           C
ATOM    501  O   GLN A  29     -31.609   6.882   5.741  1.00  0.00           O
ATOM    502  CB  GLN A  29     -29.852   6.725   2.705  1.00  0.00           C
ATOM    503  CG  GLN A  29     -30.444   6.753   1.306  1.00  0.00           C
ATOM    504  CD  GLN A  29     -30.888   5.382   0.831  1.00  0.00           C
ATOM    505  NE2 GLN A  29     -30.498   5.023  -0.386  1.00  0.00           N
ATOM    506  OE1 GLN A  29     -31.573   4.655   1.551  1.00  0.00           O
ATOM    507  QB  GLN A  29     -29.353   6.377   2.856  1.00  0.00           Q
ATOM    508  QE2 GLN A  29     -30.362   4.898  -0.811  1.00  0.00           Q
ATOM    509  QG  GLN A  29     -30.500   7.271   0.962  1.00  0.00           Q
ATOM    510  H   GLN A  29     -29.559   9.281   4.527  1.00  0.00           H
ATOM    511  HA  GLN A  29     -31.130   8.384   3.150  1.00  0.00           H
ATOM    512 1HB  GLN A  29     -29.884   5.709   3.068  1.00  0.00           H
ATOM    513 2HB  GLN A  29     -28.822   7.044   2.643  1.00  0.00           H
ATOM    514 1HG  GLN A  29     -29.699   7.131   0.621  1.00  0.00           H
ATOM    515 2HG  GLN A  29     -31.300   7.411   1.303  1.00  0.00           H
ATOM    516 1HE2 GLN A  29     -29.953   5.653  -0.903  1.00  0.00           H
ATOM    517 2HE2 GLN A  29     -30.770   4.142  -0.719  1.00  0.00           H
ATOM    518  N   GLY A  30     -32.401   6.019   3.820  1.00  0.00           N
ATOM    519  CA  GLY A  30     -33.385   5.196   4.495  1.00  0.00           C
ATOM    520  C   GLY A  30     -32.766   3.986   5.167  1.00  0.00           C
ATOM    521  O   GLY A  30     -33.242   3.532   6.207  1.00  0.00           O
ATOM    522  QA  GLY A  30     -34.000   5.325   4.508  1.00  0.00           Q
ATOM    523  H   GLY A  30     -32.336   6.000   2.842  1.00  0.00           H
ATOM    524 1HA  GLY A  30     -34.114   4.858   3.773  1.00  0.00           H
ATOM    525 2HA  GLY A  30     -33.886   5.792   5.244  1.00  0.00           H
ATOM    526  N   GLN A  31     -31.699   3.463   4.571  1.00  0.00           N
ATOM    527  CA  GLN A  31     -31.012   2.299   5.117  1.00  0.00           C
ATOM    528  C   GLN A  31     -29.775   2.721   5.908  1.00  0.00           C
ATOM    529  O   GLN A  31     -29.581   3.903   6.188  1.00  0.00           O
ATOM    530  CB  GLN A  31     -30.616   1.342   3.990  1.00  0.00           C
ATOM    531  CG  GLN A  31     -31.413   0.048   3.983  1.00  0.00           C
ATOM    532  CD  GLN A  31     -31.040  -0.861   2.828  1.00  0.00           C
ATOM    533  NE2 GLN A  31     -31.515  -0.526   1.634  1.00  0.00           N
ATOM    534  OE1 GLN A  31     -30.333  -1.853   3.006  1.00  0.00           O
ATOM    535  QB  GLN A  31     -30.168   1.465   3.567  1.00  0.00           Q
ATOM    536  QE2 GLN A  31     -31.681  -0.409   1.217  1.00  0.00           Q
ATOM    537  QG  GLN A  31     -31.847  -0.095   4.408  1.00  0.00           Q
ATOM    538  H   GLN A  31     -31.366   3.870   3.744  1.00  0.00           H
ATOM    539  HA  GLN A  31     -31.694   1.794   5.783  1.00  0.00           H
ATOM    540 1HB  GLN A  31     -29.569   1.093   4.092  1.00  0.00           H
ATOM    541 2HB  GLN A  31     -30.767   1.837   3.043  1.00  0.00           H
ATOM    542 1HG  GLN A  31     -32.463   0.289   3.908  1.00  0.00           H
ATOM    543 2HG  GLN A  31     -31.230  -0.478   4.908  1.00  0.00           H
ATOM    544 1HE2 GLN A  31     -32.072   0.278   1.566  1.00  0.00           H
ATOM    545 2HE2 GLN A  31     -31.290  -1.095   0.869  1.00  0.00           H
ATOM    546  N   LYS A  32     -28.943   1.745   6.263  1.00  0.00           N
ATOM    547  CA  LYS A  32     -27.724   2.011   7.023  1.00  0.00           C
ATOM    548  C   LYS A  32     -28.049   2.420   8.456  1.00  0.00           C
ATOM    549  O   LYS A  32     -27.701   1.717   9.405  1.00  0.00           O
ATOM    550  CB  LYS A  32     -26.897   3.107   6.343  1.00  0.00           C
ATOM    551  CG  LYS A  32     -26.751   2.915   4.842  1.00  0.00           C
ATOM    552  CD  LYS A  32     -25.890   1.706   4.515  1.00  0.00           C
ATOM    553  CE  LYS A  32     -26.443   0.933   3.329  1.00  0.00           C
ATOM    554  NZ  LYS A  32     -27.259  -0.237   3.760  1.00  0.00           N
ATOM    555  QB  LYS A  32     -26.640   3.590   6.649  1.00  0.00           Q
ATOM    556  QD  LYS A  32     -25.376   1.547   4.827  1.00  0.00           Q
ATOM    557  QE  LYS A  32     -26.338   1.088   2.734  1.00  0.00           Q
ATOM    558  QG  LYS A  32     -27.012   3.286   4.415  1.00  0.00           Q
ATOM    559  QZ  LYS A  32     -27.455  -0.517   3.863  1.00  0.00           Q
ATOM    560  H   LYS A  32     -29.155   0.822   6.009  1.00  0.00           H
ATOM    561  HA  LYS A  32     -27.145   1.100   7.045  1.00  0.00           H
ATOM    562 1HB  LYS A  32     -25.910   3.119   6.780  1.00  0.00           H
ATOM    563 2HB  LYS A  32     -27.370   4.061   6.519  1.00  0.00           H
ATOM    564 1HG  LYS A  32     -26.292   3.797   4.420  1.00  0.00           H
ATOM    565 2HG  LYS A  32     -27.731   2.775   4.410  1.00  0.00           H
ATOM    566 1HD  LYS A  32     -25.860   1.054   5.376  1.00  0.00           H
ATOM    567 2HD  LYS A  32     -24.891   2.040   4.279  1.00  0.00           H
ATOM    568 1HE  LYS A  32     -25.617   0.582   2.728  1.00  0.00           H
ATOM    569 2HE  LYS A  32     -27.060   1.593   2.740  1.00  0.00           H
ATOM    570 1HZ  LYS A  32     -26.644  -1.059   3.929  1.00  0.00           H
ATOM    571 2HZ  LYS A  32     -27.949  -0.482   3.022  1.00  0.00           H
ATOM    572 3HZ  LYS A  32     -27.771  -0.011   4.637  1.00  0.00           H
ATOM    573  N   TPO A  33     -28.717   3.558   8.572  1.00  0.00           N
ATOM    574  CA  TPO A  33     -29.110   4.087   9.911  1.00  0.00           C
ATOM    575  C   TPO A  33     -29.783   2.981  10.701  1.00  0.00           C
ATOM    576  O   TPO A  33     -29.329   2.576  11.770  1.00  0.00           O
ATOM    577  CB  TPO A  33     -29.836   5.472   9.771  1.00  0.00           C
ATOM    578  CG2 TPO A  33     -29.142   6.611  10.539  1.00  0.00           C
ATOM    579  OG1 TPO A  33     -29.866   5.874   8.372  1.00  0.00           O
ATOM    580  PS  TPO A  33     -30.527   7.247   7.800  1.00  0.00           P
ATOM    581  OPA TPO A  33     -32.022   7.305   8.126  1.00  0.00           O
ATOM    582  OPB TPO A  33     -30.351   7.300   6.279  1.00  0.00           O
ATOM    583  OPC TPO A  33     -29.834   8.472   8.407  1.00  0.00           O
ATOM    584  QG2 TPO A  33     -28.966   6.909  10.734  1.00  0.00           Q
ATOM    585  H   TPO A  33     -29.047   4.207   7.850  1.00  0.00           H
ATOM    586  HA  TPO A  33     -28.177   4.306  10.458  1.00  0.00           H
ATOM    587  HB  TPO A  33     -30.873   5.360  10.151  1.00  0.00           H
ATOM    588 1HG2 TPO A  33     -29.690   7.561  10.409  1.00  0.00           H
ATOM    589 2HG2 TPO A  33     -29.093   6.397  11.621  1.00  0.00           H
ATOM    590 3HG2 TPO A  33     -28.114   6.769  10.170  1.00  0.00           H
ATOM    591  N   PRO A  34     -30.905   2.468  10.166  1.00  0.00           N
ATOM    592  CA  PRO A  34     -31.667   1.395  10.815  1.00  0.00           C
ATOM    593  C   PRO A  34     -30.915   0.069  10.813  1.00  0.00           C
ATOM    594  O   PRO A  34     -31.129  -0.780  11.678  1.00  0.00           O
ATOM    595  CB  PRO A  34     -32.936   1.293   9.966  1.00  0.00           C
ATOM    596  CG  PRO A  34     -32.544   1.822   8.631  1.00  0.00           C
ATOM    597  CD  PRO A  34     -31.519   2.890   8.893  1.00  0.00           C
ATOM    598  QB  PRO A  34     -33.485   1.074  10.159  1.00  0.00           Q
ATOM    599  QD  PRO A  34     -31.392   3.382   8.547  1.00  0.00           Q
ATOM    600  QG  PRO A  34     -32.762   1.637   8.084  1.00  0.00           Q
ATOM    601  HA  PRO A  34     -31.928   1.655  11.830  1.00  0.00           H
ATOM    602 1HB  PRO A  34     -33.719   1.888  10.412  1.00  0.00           H
ATOM    603 2HB  PRO A  34     -33.250   0.260   9.907  1.00  0.00           H
ATOM    604 1HG  PRO A  34     -33.406   2.244   8.136  1.00  0.00           H
ATOM    605 2HG  PRO A  34     -32.117   1.031   8.033  1.00  0.00           H
ATOM    606 1HD  PRO A  34     -31.996   3.853   8.995  1.00  0.00           H
ATOM    607 2HD  PRO A  34     -30.787   2.911   8.099  1.00  0.00           H
ATOM    608  N   GLN A  35     -30.030  -0.105   9.834  1.00  0.00           N
ATOM    609  CA  GLN A  35     -29.247  -1.330   9.720  1.00  0.00           C
ATOM    610  C   GLN A  35     -27.841  -1.029   9.210  1.00  0.00           C
ATOM    611  O   GLN A  35     -27.639  -0.796   8.018  1.00  0.00           O
ATOM    612  CB  GLN A  35     -29.941  -2.320   8.784  1.00  0.00           C
ATOM    613  CG  GLN A  35     -29.516  -3.763   9.001  1.00  0.00           C
ATOM    614  CD  GLN A  35     -30.507  -4.755   8.425  1.00  0.00           C
ATOM    615  NE2 GLN A  35     -31.334  -5.333   9.288  1.00  0.00           N
ATOM    616  OE1 GLN A  35     -30.529  -5.000   7.219  1.00  0.00           O
ATOM    617  QB  GLN A  35     -30.362  -2.152   8.350  1.00  0.00           Q
ATOM    618  QE2 GLN A  35     -31.623  -5.535   9.589  1.00  0.00           Q
ATOM    619  QG  GLN A  35     -28.991  -3.930   9.295  1.00  0.00           Q
ATOM    620  H   GLN A  35     -29.903   0.607   9.174  1.00  0.00           H
ATOM    621  HA  GLN A  35     -29.174  -1.769  10.704  1.00  0.00           H
ATOM    622 1HB  GLN A  35     -29.716  -2.050   7.763  1.00  0.00           H
ATOM    623 2HB  GLN A  35     -31.008  -2.254   8.937  1.00  0.00           H
ATOM    624 1HG  GLN A  35     -29.424  -3.942  10.063  1.00  0.00           H
ATOM    625 2HG  GLN A  35     -28.558  -3.918   8.527  1.00  0.00           H
ATOM    626 1HE2 GLN A  35     -31.260  -5.091  10.234  1.00  0.00           H
ATOM    627 2HE2 GLN A  35     -31.985  -5.980   8.943  1.00  0.00           H
ATOM    628  N   LYS A  36     -26.873  -1.035  10.120  1.00  0.00           N
ATOM    629  CA  LYS A  36     -25.485  -0.764   9.763  1.00  0.00           C
ATOM    630  C   LYS A  36     -24.571  -1.898  10.221  1.00  0.00           C
ATOM    631  O   LYS A  36     -24.023  -1.858  11.322  1.00  0.00           O
ATOM    632  CB  LYS A  36     -25.027   0.557  10.383  1.00  0.00           C
ATOM    633  CG  LYS A  36     -24.112   1.368   9.479  1.00  0.00           C
ATOM    634  CD  LYS A  36     -22.770   0.681   9.284  1.00  0.00           C
ATOM    635  CE  LYS A  36     -22.741  -0.127   7.997  1.00  0.00           C
ATOM    636  NZ  LYS A  36     -21.349  -0.382   7.532  1.00  0.00           N
ATOM    637  QB  LYS A  36     -25.196   0.752  10.955  1.00  0.00           Q
ATOM    638  QD  LYS A  36     -22.293   0.725   9.680  1.00  0.00           Q
ATOM    639  QE  LYS A  36     -23.253  -0.328   7.701  1.00  0.00           Q
ATOM    640  QG  LYS A  36     -24.267   1.913   9.221  1.00  0.00           Q
ATOM    641  QZ  LYS A  36     -21.015  -0.444   7.420  1.00  0.00           Q
ATOM    642  H   LYS A  36     -27.096  -1.228  11.055  1.00  0.00           H
ATOM    643  HA  LYS A  36     -25.430  -0.685   8.688  1.00  0.00           H
ATOM    644 1HB  LYS A  36     -24.496   0.347  11.300  1.00  0.00           H
ATOM    645 2HB  LYS A  36     -25.896   1.157  10.610  1.00  0.00           H
ATOM    646 1HG  LYS A  36     -23.948   2.338   9.925  1.00  0.00           H
ATOM    647 2HG  LYS A  36     -24.587   1.488   8.516  1.00  0.00           H
ATOM    648 1HD  LYS A  36     -22.591   0.019  10.118  1.00  0.00           H
ATOM    649 2HD  LYS A  36     -21.995   1.431   9.243  1.00  0.00           H
ATOM    650 1HE  LYS A  36     -23.274   0.418   7.231  1.00  0.00           H
ATOM    651 2HE  LYS A  36     -23.232  -1.074   8.170  1.00  0.00           H
ATOM    652 1HZ  LYS A  36     -20.888  -1.079   8.152  1.00  0.00           H
ATOM    653 2HZ  LYS A  36     -20.799   0.499   7.549  1.00  0.00           H
ATOM    654 3HZ  LYS A  36     -21.359  -0.752   6.559  1.00  0.00           H
ATOM    655  N   PRO A  37     -24.394  -2.929   9.377  1.00  0.00           N
ATOM    656  CA  PRO A  37     -23.541  -4.077   9.701  1.00  0.00           C
ATOM    657  C   PRO A  37     -22.061  -3.711   9.718  1.00  0.00           C
ATOM    658  O   PRO A  37     -21.702  -2.534   9.680  1.00  0.00           O
ATOM    659  CB  PRO A  37     -23.834  -5.069   8.573  1.00  0.00           C
ATOM    660  CG  PRO A  37     -24.283  -4.224   7.432  1.00  0.00           C
ATOM    661  CD  PRO A  37     -25.010  -3.057   8.042  1.00  0.00           C
ATOM    662  QB  PRO A  37     -23.772  -5.686   8.607  1.00  0.00           Q
ATOM    663  QD  PRO A  37     -25.457  -2.718   7.790  1.00  0.00           Q
ATOM    664  QG  PRO A  37     -24.186  -4.333   6.834  1.00  0.00           Q
ATOM    665  HA  PRO A  37     -23.813  -4.516  10.650  1.00  0.00           H
ATOM    666 1HB  PRO A  37     -24.608  -5.754   8.884  1.00  0.00           H
ATOM    667 2HB  PRO A  37     -22.936  -5.617   8.331  1.00  0.00           H
ATOM    668 1HG  PRO A  37     -24.946  -4.788   6.795  1.00  0.00           H
ATOM    669 2HG  PRO A  37     -23.426  -3.879   6.872  1.00  0.00           H
ATOM    670 1HD  PRO A  37     -26.065  -3.271   8.124  1.00  0.00           H
ATOM    671 2HD  PRO A  37     -24.849  -2.164   7.456  1.00  0.00           H
ATOM    672  N   SER A  38     -21.205  -4.727   9.776  1.00  0.00           N
ATOM    673  CA  SER A  38     -19.764  -4.511   9.798  1.00  0.00           C
ATOM    674  C   SER A  38     -19.014  -5.822   9.587  1.00  0.00           C
ATOM    675  O   SER A  38     -19.384  -6.857  10.143  1.00  0.00           O
ATOM    676  CB  SER A  38     -19.342  -3.876  11.124  1.00  0.00           C
ATOM    677  OG  SER A  38     -20.153  -4.336  12.191  1.00  0.00           O
ATOM    678  QB  SER A  38     -18.875  -3.468  11.193  1.00  0.00           Q
ATOM    679  H   SER A  38     -21.553  -5.643   9.804  1.00  0.00           H
ATOM    680  HA  SER A  38     -19.517  -3.836   8.992  1.00  0.00           H
ATOM    681 1HB  SER A  38     -19.436  -2.802  11.053  1.00  0.00           H
ATOM    682 2HB  SER A  38     -18.315  -4.134  11.333  1.00  0.00           H
ATOM    683  HG  SER A  38     -20.482  -3.584  12.690  1.00  0.00           H
ATOM    684  N   GLN A  39     -17.959  -5.772   8.781  1.00  0.00           N
ATOM    685  CA  GLN A  39     -17.155  -6.955   8.498  1.00  0.00           C
ATOM    686  C   GLN A  39     -15.869  -6.579   7.770  1.00  0.00           C
ATOM    687  O   GLN A  39     -15.905  -6.058   6.655  1.00  0.00           O
ATOM    688  CB  GLN A  39     -17.957  -7.952   7.657  1.00  0.00           C
ATOM    689  CG  GLN A  39     -17.602  -9.404   7.932  1.00  0.00           C
ATOM    690  CD  GLN A  39     -18.027  -9.856   9.315  1.00  0.00           C
ATOM    691  NE2 GLN A  39     -17.060 -10.000  10.214  1.00  0.00           N
ATOM    692  OE1 GLN A  39     -19.212 -10.073   9.573  1.00  0.00           O
ATOM    693  QB  GLN A  39     -18.392  -7.783   7.238  1.00  0.00           Q
ATOM    694  QE2 GLN A  39     -16.725 -10.050  10.528  1.00  0.00           Q
ATOM    695  QG  GLN A  39     -17.313  -9.774   7.522  1.00  0.00           Q
ATOM    696  H   GLN A  39     -17.713  -4.917   8.367  1.00  0.00           H
ATOM    697  HA  GLN A  39     -16.901  -7.416   9.440  1.00  0.00           H
ATOM    698 1HB  GLN A  39     -17.776  -7.751   6.612  1.00  0.00           H
ATOM    699 2HB  GLN A  39     -19.008  -7.815   7.864  1.00  0.00           H
ATOM    700 1HG  GLN A  39     -16.532  -9.521   7.844  1.00  0.00           H
ATOM    701 2HG  GLN A  39     -18.094 -10.027   7.200  1.00  0.00           H
ATOM    702 1HE2 GLN A  39     -16.141  -9.809   9.939  1.00  0.00           H
ATOM    703 2HE2 GLN A  39     -17.309 -10.292  11.117  1.00  0.00           H
ATOM    704  N   ASN A  40     -14.735  -6.847   8.408  1.00  0.00           N
ATOM    705  CA  ASN A  40     -13.436  -6.536   7.821  1.00  0.00           C
ATOM    706  C   ASN A  40     -12.363  -7.487   8.341  1.00  0.00           C
ATOM    707  O   ASN A  40     -11.940  -7.394   9.493  1.00  0.00           O
ATOM    708  CB  ASN A  40     -13.046  -5.090   8.132  1.00  0.00           C
ATOM    709  CG  ASN A  40     -12.329  -4.423   6.975  1.00  0.00           C
ATOM    710  ND2 ASN A  40     -11.313  -5.093   6.443  1.00  0.00           N
ATOM    711  OD1 ASN A  40     -12.685  -3.320   6.561  1.00  0.00           O
ATOM    712  QB  ASN A  40     -13.165  -4.799   8.673  1.00  0.00           Q
ATOM    713  QD2 ASN A  40     -10.958  -5.326   6.258  1.00  0.00           Q
ATOM    714  H   ASN A  40     -14.772  -7.264   9.295  1.00  0.00           H
ATOM    715  HA  ASN A  40     -13.519  -6.656   6.752  1.00  0.00           H
ATOM    716 1HB  ASN A  40     -12.393  -5.077   8.993  1.00  0.00           H
ATOM    717 2HB  ASN A  40     -13.937  -4.522   8.354  1.00  0.00           H
ATOM    718 1HD2 ASN A  40     -11.086  -5.967   6.823  1.00  0.00           H
ATOM    719 2HD2 ASN A  40     -10.831  -4.686   5.693  1.00  0.00           H
ATOM    720  N   LEU A  41     -11.927  -8.404   7.483  1.00  0.00           N
ATOM    721  CA  LEU A  41     -10.902  -9.373   7.854  1.00  0.00           C
ATOM    722  C   LEU A  41     -10.391 -10.121   6.626  1.00  0.00           C
ATOM    723  O   LEU A  41     -10.891 -11.193   6.289  1.00  0.00           O
ATOM    724  CB  LEU A  41     -11.457 -10.366   8.877  1.00  0.00           C
ATOM    725  CG  LEU A  41     -10.420 -11.301   9.501  1.00  0.00           C
ATOM    726  CD1 LEU A  41      -9.642 -10.582  10.593  1.00  0.00           C
ATOM    727  CD2 LEU A  41     -11.091 -12.548  10.055  1.00  0.00           C
ATOM    728  QB  LEU A  41     -12.068 -10.389   9.029  1.00  0.00           Q
ATOM    729  QD1 LEU A  41      -9.458 -10.412  10.851  1.00  0.00           Q
ATOM    730  QD2 LEU A  41     -11.251 -12.843  10.186  1.00  0.00           Q
ATOM    731  QQD LEU A  41     -10.355 -11.627  10.519  1.00  0.00           Q
ATOM    732  H   LEU A  41     -12.302  -8.428   6.577  1.00  0.00           H
ATOM    733  HA  LEU A  41     -10.080  -8.833   8.299  1.00  0.00           H
ATOM    734 1HB  LEU A  41     -12.206 -10.972   8.389  1.00  0.00           H
ATOM    735 2HB  LEU A  41     -11.931  -9.806   9.670  1.00  0.00           H
ATOM    736  HG  LEU A  41      -9.717 -11.609   8.739  1.00  0.00           H
ATOM    737 1HD1 LEU A  41     -10.332 -10.186  11.324  1.00  0.00           H
ATOM    738 2HD1 LEU A  41      -9.074  -9.772  10.157  1.00  0.00           H
ATOM    739 3HD1 LEU A  41      -8.969 -11.277  11.072  1.00  0.00           H
ATOM    740 1HD2 LEU A  41     -12.034 -12.277  10.509  1.00  0.00           H
ATOM    741 2HD2 LEU A  41     -10.452 -13.002  10.797  1.00  0.00           H
ATOM    742 3HD2 LEU A  41     -11.267 -13.249   9.253  1.00  0.00           H
ATOM    743  N   VAL A  42      -9.393  -9.546   5.964  1.00  0.00           N
ATOM    744  CA  VAL A  42      -8.815 -10.158   4.773  1.00  0.00           C
ATOM    745  C   VAL A  42      -7.393  -9.655   4.530  1.00  0.00           C
ATOM    746  O   VAL A  42      -7.191  -8.648   3.854  1.00  0.00           O
ATOM    747  CB  VAL A  42      -9.667  -9.869   3.523  1.00  0.00           C
ATOM    748  CG1 VAL A  42     -10.996 -10.606   3.601  1.00  0.00           C
ATOM    749  CG2 VAL A  42      -9.887  -8.374   3.362  1.00  0.00           C
ATOM    750  QG1 VAL A  42     -11.310 -10.780   3.619  1.00  0.00           Q
ATOM    751  QG2 VAL A  42      -9.939  -8.019   3.322  1.00  0.00           Q
ATOM    752  QQG VAL A  42     -10.625  -9.400   3.471  1.00  0.00           Q
ATOM    753  H   VAL A  42      -9.037  -8.691   6.282  1.00  0.00           H
ATOM    754  HA  VAL A  42      -8.788 -11.228   4.926  1.00  0.00           H
ATOM    755  HB  VAL A  42      -9.133 -10.230   2.656  1.00  0.00           H
ATOM    756 1HG1 VAL A  42     -11.680 -10.049   4.223  1.00  0.00           H
ATOM    757 2HG1 VAL A  42     -10.840 -11.587   4.024  1.00  0.00           H
ATOM    758 3HG1 VAL A  42     -11.411 -10.704   2.609  1.00  0.00           H
ATOM    759 1HG2 VAL A  42      -9.959  -7.912   4.335  1.00  0.00           H
ATOM    760 2HG2 VAL A  42     -10.802  -8.201   2.812  1.00  0.00           H
ATOM    761 3HG2 VAL A  42      -9.057  -7.944   2.820  1.00  0.00           H
ATOM    762  N   PRO A  43      -6.386 -10.354   5.083  1.00  0.00           N
ATOM    763  CA  PRO A  43      -4.979  -9.970   4.921  1.00  0.00           C
ATOM    764  C   PRO A  43      -4.491 -10.152   3.488  1.00  0.00           C
ATOM    765  O   PRO A  43      -5.289 -10.364   2.575  1.00  0.00           O
ATOM    766  CB  PRO A  43      -4.237 -10.921   5.864  1.00  0.00           C
ATOM    767  CG  PRO A  43      -5.134 -12.102   5.997  1.00  0.00           C
ATOM    768  CD  PRO A  43      -6.536 -11.569   5.905  1.00  0.00           C
ATOM    769  QB  PRO A  43      -3.682 -10.816   6.122  1.00  0.00           Q
ATOM    770  QD  PRO A  43      -7.047 -11.805   6.153  1.00  0.00           Q
ATOM    771  QG  PRO A  43      -4.960 -12.689   6.074  1.00  0.00           Q
ATOM    772  HA  PRO A  43      -4.810  -8.949   5.229  1.00  0.00           H
ATOM    773 1HB  PRO A  43      -4.078 -10.438   6.815  1.00  0.00           H
ATOM    774 2HB  PRO A  43      -3.286 -11.194   5.428  1.00  0.00           H
ATOM    775 1HG  PRO A  43      -4.976 -12.577   6.954  1.00  0.00           H
ATOM    776 2HG  PRO A  43      -4.945 -12.800   5.195  1.00  0.00           H
ATOM    777 1HD  PRO A  43      -6.913 -11.325   6.888  1.00  0.00           H
ATOM    778 2HD  PRO A  43      -7.181 -12.286   5.419  1.00  0.00           H
ATOM    779  N   VAL A  44      -3.175 -10.065   3.301  1.00  0.00           N
ATOM    780  CA  VAL A  44      -2.564 -10.218   1.981  1.00  0.00           C
ATOM    781  C   VAL A  44      -3.354  -9.474   0.905  1.00  0.00           C
ATOM    782  O   VAL A  44      -3.612 -10.010  -0.174  1.00  0.00           O
ATOM    783  CB  VAL A  44      -2.440 -11.703   1.585  1.00  0.00           C
ATOM    784  CG1 VAL A  44      -1.530 -12.440   2.556  1.00  0.00           C
ATOM    785  CG2 VAL A  44      -3.810 -12.361   1.524  1.00  0.00           C
ATOM    786  QG1 VAL A  44      -1.315 -12.615   2.785  1.00  0.00           Q
ATOM    787  QG2 VAL A  44      -4.134 -12.517   1.509  1.00  0.00           Q
ATOM    788  QQG VAL A  44      -2.725 -12.566   2.147  1.00  0.00           Q
ATOM    789  H   VAL A  44      -2.597  -9.894   4.073  1.00  0.00           H
ATOM    790  HA  VAL A  44      -1.569  -9.800   2.029  1.00  0.00           H
ATOM    791  HB  VAL A  44      -1.995 -11.756   0.601  1.00  0.00           H
ATOM    792 1HG1 VAL A  44      -2.106 -12.772   3.407  1.00  0.00           H
ATOM    793 2HG1 VAL A  44      -0.746 -11.777   2.888  1.00  0.00           H
ATOM    794 3HG1 VAL A  44      -1.093 -13.295   2.061  1.00  0.00           H
ATOM    795 1HG2 VAL A  44      -3.729 -13.314   1.022  1.00  0.00           H
ATOM    796 2HG2 VAL A  44      -4.491 -11.724   0.978  1.00  0.00           H
ATOM    797 3HG2 VAL A  44      -4.182 -12.512   2.526  1.00  0.00           H
ATOM    798  N   TPO A  45      -3.718  -8.245   1.237  1.00  0.00           N
ATOM    799  CA  TPO A  45      -4.497  -7.391   0.292  1.00  0.00           C
ATOM    800  C   TPO A  45      -3.679  -7.175  -0.967  1.00  0.00           C
ATOM    801  O   TPO A  45      -4.169  -7.291  -2.089  1.00  0.00           O
ATOM    802  CB  TPO A  45      -5.095  -6.144   1.034  1.00  0.00           C
ATOM    803  CG2 TPO A  45      -5.638  -6.465   2.438  1.00  0.00           C
ATOM    804  OG1 TPO A  45      -4.061  -5.133   1.212  1.00  0.00           O
ATOM    805  PS  TPO A  45      -4.268  -3.691   1.937  1.00  0.00           P
ATOM    806  OPA TPO A  45      -5.327  -2.863   1.203  1.00  0.00           O
ATOM    807  OPB TPO A  45      -2.944  -2.922   1.924  1.00  0.00           O
ATOM    808  OPC TPO A  45      -4.702  -3.878   3.395  1.00  0.00           O
ATOM    809  QG2 TPO A  45      -5.779  -6.542   2.801  1.00  0.00           Q
ATOM    810  H   TPO A  45      -3.552  -7.717   2.099  1.00  0.00           H
ATOM    811  HA  TPO A  45      -5.372  -7.981  -0.030  1.00  0.00           H
ATOM    812  HB  TPO A  45      -5.918  -5.732   0.414  1.00  0.00           H
ATOM    813 1HG2 TPO A  45      -6.047  -5.557   2.916  1.00  0.00           H
ATOM    814 2HG2 TPO A  45      -6.448  -7.215   2.395  1.00  0.00           H
ATOM    815 3HG2 TPO A  45      -4.841  -6.854   3.092  1.00  0.00           H
ATOM    816  N   PRO A  46      -2.384  -6.847  -0.789  1.00  0.00           N
ATOM    817  CA  PRO A  46      -1.474  -6.609  -1.916  1.00  0.00           C
ATOM    818  C   PRO A  46      -1.411  -7.799  -2.869  1.00  0.00           C
ATOM    819  O   PRO A  46      -2.258  -8.690  -2.822  1.00  0.00           O
ATOM    820  CB  PRO A  46      -0.114  -6.390  -1.246  1.00  0.00           C
ATOM    821  CG  PRO A  46      -0.436  -5.966   0.144  1.00  0.00           C
ATOM    822  CD  PRO A  46      -1.705  -6.683   0.509  1.00  0.00           C
ATOM    823  QB  PRO A  46       0.440  -6.469  -1.516  1.00  0.00           Q
ATOM    824  QD  PRO A  46      -1.889  -6.863   1.067  1.00  0.00           Q
ATOM    825  QG  PRO A  46      -0.113  -5.575   0.494  1.00  0.00           Q
ATOM    826  HA  PRO A  46      -1.753  -5.723  -2.468  1.00  0.00           H
ATOM    827 1HB  PRO A  46       0.432  -5.624  -1.775  1.00  0.00           H
ATOM    828 2HB  PRO A  46       0.448  -7.313  -1.257  1.00  0.00           H
ATOM    829 1HG  PRO A  46      -0.588  -4.897   0.176  1.00  0.00           H
ATOM    830 2HG  PRO A  46       0.362  -6.253   0.812  1.00  0.00           H
ATOM    831 1HD  PRO A  46      -2.298  -6.084   1.183  1.00  0.00           H
ATOM    832 2HD  PRO A  46      -1.481  -7.643   0.952  1.00  0.00           H
ATOM    833  N   SER A  47      -0.402  -7.804  -3.734  1.00  0.00           N
ATOM    834  CA  SER A  47      -0.228  -8.883  -4.698  1.00  0.00           C
ATOM    835  C   SER A  47      -0.003 -10.216  -3.992  1.00  0.00           C
ATOM    836  O   SER A  47      -0.533 -11.246  -4.408  1.00  0.00           O
ATOM    837  CB  SER A  47       0.949  -8.580  -5.626  1.00  0.00           C
ATOM    838  OG  SER A  47       1.237  -9.688  -6.463  1.00  0.00           O
ATOM    839  QB  SER A  47       1.266  -8.043  -5.640  1.00  0.00           Q
ATOM    840  H   SER A  47       0.241  -7.065  -3.722  1.00  0.00           H
ATOM    841  HA  SER A  47      -1.131  -8.949  -5.287  1.00  0.00           H
ATOM    842 1HB  SER A  47       1.824  -8.357  -5.033  1.00  0.00           H
ATOM    843 2HB  SER A  47       0.708  -7.730  -6.247  1.00  0.00           H
ATOM    844  HG  SER A  47       1.934 -10.216  -6.067  1.00  0.00           H
ATOM    845  N   THR A  48       0.785 -10.190  -2.922  1.00  0.00           N
ATOM    846  CA  THR A  48       1.078 -11.398  -2.159  1.00  0.00           C
ATOM    847  C   THR A  48       1.043 -11.120  -0.660  1.00  0.00           C
ATOM    848  O   THR A  48       0.344 -11.801   0.090  1.00  0.00           O
ATOM    849  CB  THR A  48       2.446 -11.956  -2.555  1.00  0.00           C
ATOM    850  CG2 THR A  48       3.525 -10.897  -2.641  1.00  0.00           C
ATOM    851  OG1 THR A  48       2.877 -12.933  -1.624  1.00  0.00           O
ATOM    852  QG2 THR A  48       3.781 -10.645  -2.661  1.00  0.00           Q
ATOM    853  H   THR A  48       1.179  -9.338  -2.640  1.00  0.00           H
ATOM    854  HA  THR A  48       0.320 -12.129  -2.396  1.00  0.00           H
ATOM    855  HB  THR A  48       2.365 -12.425  -3.525  1.00  0.00           H
ATOM    856 1HG  THR A  48       2.597 -13.802  -1.919  1.00  0.00           H
ATOM    857 1HG2 THR A  48       3.880 -10.664  -1.648  1.00  0.00           H
ATOM    858 2HG2 THR A  48       3.118 -10.006  -3.097  1.00  0.00           H
ATOM    859 3HG2 THR A  48       4.345 -11.266  -3.239  1.00  0.00           H
ATOM    860  N   THR A  49       1.801 -10.117  -0.230  1.00  0.00           N
ATOM    861  CA  THR A  49       1.856  -9.753   1.181  1.00  0.00           C
ATOM    862  C   THR A  49       2.214  -8.280   1.353  1.00  0.00           C
ATOM    863  O   THR A  49       1.590  -7.566   2.138  1.00  0.00           O
ATOM    864  CB  THR A  49       2.875 -10.625   1.915  1.00  0.00           C
ATOM    865  CG2 THR A  49       2.328 -11.980   2.312  1.00  0.00           C
ATOM    866  OG1 THR A  49       4.020 -10.843   1.111  1.00  0.00           O
ATOM    867  QG2 THR A  49       2.197 -12.302   2.406  1.00  0.00           Q
ATOM    868  H   THR A  49       2.337  -9.611  -0.875  1.00  0.00           H
ATOM    869  HA  THR A  49       0.878  -9.924   1.606  1.00  0.00           H
ATOM    870  HB  THR A  49       3.185 -10.117   2.817  1.00  0.00           H
ATOM    871 1HG  THR A  49       4.680 -11.325   1.616  1.00  0.00           H
ATOM    872 1HG2 THR A  49       1.250 -11.932   2.359  1.00  0.00           H
ATOM    873 2HG2 THR A  49       2.718 -12.256   3.280  1.00  0.00           H
ATOM    874 3HG2 THR A  49       2.624 -12.716   1.579  1.00  0.00           H
ATOM    875  N   LYS A  50       3.225  -7.832   0.615  1.00  0.00           N
ATOM    876  CA  LYS A  50       3.666  -6.443   0.687  1.00  0.00           C
ATOM    877  C   LYS A  50       4.470  -6.063  -0.551  1.00  0.00           C
ATOM    878  O   LYS A  50       5.443  -5.313  -0.466  1.00  0.00           O
ATOM    879  CB  LYS A  50       4.508  -6.220   1.946  1.00  0.00           C
ATOM    880  CG  LYS A  50       5.552  -7.300   2.178  1.00  0.00           C
ATOM    881  CD  LYS A  50       6.751  -7.120   1.262  1.00  0.00           C
ATOM    882  CE  LYS A  50       7.928  -7.971   1.712  1.00  0.00           C
ATOM    883  NZ  LYS A  50       8.957  -8.106   0.644  1.00  0.00           N
ATOM    884  QB  LYS A  50       4.434  -5.732   2.332  1.00  0.00           Q
ATOM    885  QD  LYS A  50       6.760  -6.745   0.766  1.00  0.00           Q
ATOM    886  QE  LYS A  50       7.972  -8.231   2.278  1.00  0.00           Q
ATOM    887  QG  LYS A  50       5.495  -7.758   2.596  1.00  0.00           Q
ATOM    888  QZ  LYS A  50       9.204  -8.138   0.388  1.00  0.00           Q
ATOM    889  H   LYS A  50       3.685  -8.449   0.008  1.00  0.00           H
ATOM    890  HA  LYS A  50       2.787  -5.818   0.737  1.00  0.00           H
ATOM    891 1HB  LYS A  50       3.852  -6.192   2.803  1.00  0.00           H
ATOM    892 2HB  LYS A  50       5.016  -5.271   1.861  1.00  0.00           H
ATOM    893 1HG  LYS A  50       5.106  -8.265   1.987  1.00  0.00           H
ATOM    894 2HG  LYS A  50       5.883  -7.251   3.204  1.00  0.00           H
ATOM    895 1HD  LYS A  50       7.046  -6.081   1.271  1.00  0.00           H
ATOM    896 2HD  LYS A  50       6.474  -7.409   0.260  1.00  0.00           H
ATOM    897 1HE  LYS A  50       7.565  -8.953   1.977  1.00  0.00           H
ATOM    898 2HE  LYS A  50       8.379  -7.509   2.578  1.00  0.00           H
ATOM    899 1HZ  LYS A  50       8.590  -8.692  -0.133  1.00  0.00           H
ATOM    900 2HZ  LYS A  50       9.813  -8.554   1.028  1.00  0.00           H
ATOM    901 3HZ  LYS A  50       9.208  -7.169   0.270  1.00  0.00           H
ATOM    902  N   SER A  51       4.058  -6.585  -1.701  1.00  0.00           N
ATOM    903  CA  SER A  51       4.740  -6.299  -2.959  1.00  0.00           C
ATOM    904  C   SER A  51       3.845  -5.488  -3.891  1.00  0.00           C
ATOM    905  O   SER A  51       3.787  -5.746  -5.093  1.00  0.00           O
ATOM    906  CB  SER A  51       5.161  -7.603  -3.641  1.00  0.00           C
ATOM    907  OG  SER A  51       5.680  -7.356  -4.936  1.00  0.00           O
ATOM    908  QB  SER A  51       5.113  -8.170  -3.387  1.00  0.00           Q
ATOM    909  H   SER A  51       3.276  -7.175  -1.705  1.00  0.00           H
ATOM    910  HA  SER A  51       5.623  -5.720  -2.733  1.00  0.00           H
ATOM    911 1HB  SER A  51       4.304  -8.254  -3.727  1.00  0.00           H
ATOM    912 2HB  SER A  51       5.923  -8.087  -3.048  1.00  0.00           H
ATOM    913  HG  SER A  51       4.958  -7.306  -5.567  1.00  0.00           H
ATOM    914  N   PHE A  52       3.150  -4.504  -3.328  1.00  0.00           N
ATOM    915  CA  PHE A  52       2.259  -3.655  -4.110  1.00  0.00           C
ATOM    916  C   PHE A  52       2.248  -2.230  -3.564  1.00  0.00           C
ATOM    917  O   PHE A  52       1.208  -1.572  -3.540  1.00  0.00           O
ATOM    918  CB  PHE A  52       0.840  -4.225  -4.105  1.00  0.00           C
ATOM    919  CG  PHE A  52      -0.089  -3.529  -5.059  1.00  0.00           C
ATOM    920  CD1 PHE A  52       0.314  -3.242  -6.354  1.00  0.00           C
ATOM    921  CD2 PHE A  52      -1.364  -3.161  -4.661  1.00  0.00           C
ATOM    922  CE1 PHE A  52      -0.537  -2.602  -7.233  1.00  0.00           C
ATOM    923  CE2 PHE A  52      -2.221  -2.520  -5.536  1.00  0.00           C
ATOM    924  CZ  PHE A  52      -1.806  -2.241  -6.824  1.00  0.00           C
ATOM    925  QB  PHE A  52       0.652  -4.702  -3.746  1.00  0.00           Q
ATOM    926  QD  PHE A  52      -0.191  -3.452  -5.164  1.00  0.00           Q
ATOM    927  QE  PHE A  52      -1.711  -2.312  -6.726  1.00  0.00           Q
ATOM    928  QR  PHE A  52      -1.256  -2.654  -6.258  1.00  0.00           Q
ATOM    929  H   PHE A  52       3.239  -4.347  -2.365  1.00  0.00           H
ATOM    930  HA  PHE A  52       2.626  -3.636  -5.126  1.00  0.00           H
ATOM    931 1HB  PHE A  52       0.427  -4.135  -3.111  1.00  0.00           H
ATOM    932 2HB  PHE A  52       0.878  -5.269  -4.381  1.00  0.00           H
ATOM    933 1HD  PHE A  52       1.306  -3.526  -6.675  1.00  0.00           H
ATOM    934 2HD  PHE A  52      -1.688  -3.379  -3.654  1.00  0.00           H
ATOM    935 1HE  PHE A  52      -0.211  -2.384  -8.239  1.00  0.00           H
ATOM    936 2HE  PHE A  52      -3.211  -2.239  -5.213  1.00  0.00           H
ATOM    937  HZ  PHE A  52      -2.474  -1.740  -7.510  1.00  0.00           H
ATOM    938  N   LYS A  53       3.412  -1.760  -3.127  1.00  0.00           N
ATOM    939  CA  LYS A  53       3.536  -0.414  -2.581  1.00  0.00           C
ATOM    940  C   LYS A  53       4.010   0.565  -3.650  1.00  0.00           C
ATOM    941  O   LYS A  53       3.401   1.616  -3.858  1.00  0.00           O
ATOM    942  CB  LYS A  53       4.507  -0.407  -1.400  1.00  0.00           C
ATOM    943  CG  LYS A  53       4.527   0.907  -0.637  1.00  0.00           C
ATOM    944  CD  LYS A  53       5.837   1.098   0.109  1.00  0.00           C
ATOM    945  CE  LYS A  53       5.767   2.278   1.065  1.00  0.00           C
ATOM    946  NZ  LYS A  53       6.642   2.082   2.254  1.00  0.00           N
ATOM    947  QB  LYS A  53       4.865  -0.896  -1.240  1.00  0.00           Q
ATOM    948  QD  LYS A  53       6.340   0.738   0.033  1.00  0.00           Q
ATOM    949  QE  LYS A  53       5.414   2.783   0.969  1.00  0.00           Q
ATOM    950  QG  LYS A  53       4.058   1.316  -0.631  1.00  0.00           Q
ATOM    951  QZ  LYS A  53       6.853   2.035   2.540  1.00  0.00           Q
ATOM    952  H   LYS A  53       4.206  -2.333  -3.172  1.00  0.00           H
ATOM    953  HA  LYS A  53       2.560  -0.106  -2.235  1.00  0.00           H
ATOM    954 1HB  LYS A  53       5.504  -0.601  -1.767  1.00  0.00           H
ATOM    955 2HB  LYS A  53       4.226  -1.192  -0.713  1.00  0.00           H
ATOM    956 1HG  LYS A  53       3.714   0.912   0.074  1.00  0.00           H
ATOM    957 2HG  LYS A  53       4.402   1.720  -1.336  1.00  0.00           H
ATOM    958 1HD  LYS A  53       6.626   1.273  -0.607  1.00  0.00           H
ATOM    959 2HD  LYS A  53       6.053   0.203   0.674  1.00  0.00           H
ATOM    960 1HE  LYS A  53       4.746   2.397   1.396  1.00  0.00           H
ATOM    961 2HE  LYS A  53       6.081   3.168   0.542  1.00  0.00           H
ATOM    962 1HZ  LYS A  53       6.213   1.394   2.905  1.00  0.00           H
ATOM    963 2HZ  LYS A  53       6.770   2.984   2.756  1.00  0.00           H
ATOM    964 3HZ  LYS A  53       7.575   1.729   1.958  1.00  0.00           H
ATOM    965  N   ASN A  54       5.100   0.215  -4.325  1.00  0.00           N
ATOM    966  CA  ASN A  54       5.655   1.065  -5.373  1.00  0.00           C
ATOM    967  C   ASN A  54       6.069   2.421  -4.813  1.00  0.00           C
ATOM    968  O   ASN A  54       5.900   3.452  -5.465  1.00  0.00           O
ATOM    969  CB  ASN A  54       4.636   1.254  -6.499  1.00  0.00           C
ATOM    970  CG  ASN A  54       5.288   1.305  -7.867  1.00  0.00           C
ATOM    971  ND2 ASN A  54       6.041   2.369  -8.124  1.00  0.00           N
ATOM    972  OD1 ASN A  54       5.118   0.399  -8.683  1.00  0.00           O
ATOM    973  QB  ASN A  54       4.019   1.305  -6.412  1.00  0.00           Q
ATOM    974  QD2 ASN A  54       6.303   2.739  -8.214  1.00  0.00           Q
ATOM    975  H   ASN A  54       5.541  -0.633  -4.114  1.00  0.00           H
ATOM    976  HA  ASN A  54       6.529   0.571  -5.771  1.00  0.00           H
ATOM    977 1HB  ASN A  54       4.101   2.179  -6.339  1.00  0.00           H
ATOM    978 2HB  ASN A  54       3.937   0.431  -6.485  1.00  0.00           H
ATOM    979 1HD2 ASN A  54       6.132   3.051  -7.426  1.00  0.00           H
ATOM    980 2HD2 ASN A  54       6.474   2.428  -9.001  1.00  0.00           H
ATOM    981  N   ALA A  55       6.611   2.414  -3.600  1.00  0.00           N
ATOM    982  CA  ALA A  55       7.050   3.644  -2.950  1.00  0.00           C
ATOM    983  C   ALA A  55       8.271   3.395  -2.069  1.00  0.00           C
ATOM    984  O   ALA A  55       8.591   2.252  -1.746  1.00  0.00           O
ATOM    985  CB  ALA A  55       5.916   4.239  -2.129  1.00  0.00           C
ATOM    986  QB  ALA A  55       5.647   4.380  -1.935  1.00  0.00           Q
ATOM    987  H   ALA A  55       6.719   1.561  -3.129  1.00  0.00           H
ATOM    988  HA  ALA A  55       7.313   4.352  -3.722  1.00  0.00           H
ATOM    989 1HB  ALA A  55       5.227   3.458  -1.847  1.00  0.00           H
ATOM    990 2HB  ALA A  55       5.395   4.981  -2.717  1.00  0.00           H
ATOM    991 3HB  ALA A  55       6.319   4.702  -1.241  1.00  0.00           H
ATOM    992  N   PRO A  56       8.974   4.469  -1.668  1.00  0.00           N
ATOM    993  CA  PRO A  56      10.166   4.361  -0.820  1.00  0.00           C
ATOM    994  C   PRO A  56       9.829   3.905   0.596  1.00  0.00           C
ATOM    995  O   PRO A  56       8.715   3.453   0.864  1.00  0.00           O
ATOM    996  CB  PRO A  56      10.724   5.786  -0.804  1.00  0.00           C
ATOM    997  CG  PRO A  56       9.549   6.657  -1.084  1.00  0.00           C
ATOM    998  CD  PRO A  56       8.663   5.871  -2.008  1.00  0.00           C
ATOM    999  QB  PRO A  56      11.316   5.943  -0.700  1.00  0.00           Q
ATOM   1000  QD  PRO A  56       8.266   6.086  -2.426  1.00  0.00           Q
ATOM   1001  QG  PRO A  56       9.451   7.225  -0.863  1.00  0.00           Q
ATOM   1002  HA  PRO A  56      10.895   3.690  -1.248  1.00  0.00           H
ATOM   1003 1HB  PRO A  56      11.481   5.888  -1.567  1.00  0.00           H
ATOM   1004 2HB  PRO A  56      11.152   5.998   0.166  1.00  0.00           H
ATOM   1005 1HG  PRO A  56       9.874   7.570  -1.563  1.00  0.00           H
ATOM   1006 2HG  PRO A  56       9.029   6.880  -0.164  1.00  0.00           H
ATOM   1007 1HD  PRO A  56       8.909   6.080  -3.038  1.00  0.00           H
ATOM   1008 2HD  PRO A  56       7.624   6.093  -1.814  1.00  0.00           H
ATOM   1009  N   LEU A  57      10.796   4.025   1.498  1.00  0.00           N
ATOM   1010  CA  LEU A  57      10.600   3.626   2.887  1.00  0.00           C
ATOM   1011  C   LEU A  57      11.458   4.471   3.824  1.00  0.00           C
ATOM   1012  O   LEU A  57      12.336   5.211   3.380  1.00  0.00           O
ATOM   1013  CB  LEU A  57      10.928   2.136   3.065  1.00  0.00           C
ATOM   1014  CG  LEU A  57      12.418   1.771   3.036  1.00  0.00           C
ATOM   1015  CD1 LEU A  57      13.144   2.524   1.931  1.00  0.00           C
ATOM   1016  CD2 LEU A  57      13.062   2.049   4.387  1.00  0.00           C
ATOM   1017  QB  LEU A  57      10.477   1.701   3.144  1.00  0.00           Q
ATOM   1018  QD1 LEU A  57      13.316   2.703   1.670  1.00  0.00           Q
ATOM   1019  QD2 LEU A  57      13.216   2.114   4.706  1.00  0.00           Q
ATOM   1020  QQD LEU A  57      13.266   2.408   3.188  1.00  0.00           Q
ATOM   1021  H   LEU A  57      11.662   4.393   1.224  1.00  0.00           H
ATOM   1022  HA  LEU A  57       9.562   3.785   3.131  1.00  0.00           H
ATOM   1023 1HB  LEU A  57      10.433   1.588   2.277  1.00  0.00           H
ATOM   1024 2HB  LEU A  57      10.521   1.814   4.011  1.00  0.00           H
ATOM   1025  HG  LEU A  57      12.515   0.714   2.833  1.00  0.00           H
ATOM   1026 1HD1 LEU A  57      14.090   2.043   1.728  1.00  0.00           H
ATOM   1027 2HD1 LEU A  57      13.318   3.543   2.245  1.00  0.00           H
ATOM   1028 3HD1 LEU A  57      12.540   2.521   1.036  1.00  0.00           H
ATOM   1029 1HD2 LEU A  57      13.740   1.244   4.635  1.00  0.00           H
ATOM   1030 2HD2 LEU A  57      12.296   2.120   5.144  1.00  0.00           H
ATOM   1031 3HD2 LEU A  57      13.611   2.978   4.339  1.00  0.00           H
ATOM   1032  N   LEU A  58      11.197   4.355   5.122  1.00  0.00           N
ATOM   1033  CA  LEU A  58      11.943   5.109   6.123  1.00  0.00           C
ATOM   1034  C   LEU A  58      13.432   4.784   6.052  1.00  0.00           C
ATOM   1035  O   LEU A  58      13.864   3.712   6.479  1.00  0.00           O
ATOM   1036  CB  LEU A  58      11.408   4.805   7.524  1.00  0.00           C
ATOM   1037  CG  LEU A  58      10.179   5.614   7.938  1.00  0.00           C
ATOM   1038  CD1 LEU A  58      10.540   7.081   8.112  1.00  0.00           C
ATOM   1039  CD2 LEU A  58       9.067   5.455   6.912  1.00  0.00           C
ATOM   1040  QB  LEU A  58      11.676   4.377   7.903  1.00  0.00           Q
ATOM   1041  QD1 LEU A  58      10.626   7.429   8.153  1.00  0.00           Q
ATOM   1042  QD2 LEU A  58       8.804   5.417   6.669  1.00  0.00           Q
ATOM   1043  QQD LEU A  58       9.715   6.423   7.411  1.00  0.00           Q
ATOM   1044  H   LEU A  58      10.485   3.748   5.414  1.00  0.00           H
ATOM   1045  HA  LEU A  58      11.807   6.159   5.916  1.00  0.00           H
ATOM   1046 1HB  LEU A  58      12.196   4.999   8.237  1.00  0.00           H
ATOM   1047 2HB  LEU A  58      11.156   3.755   7.570  1.00  0.00           H
ATOM   1048  HG  LEU A  58       9.816   5.245   8.886  1.00  0.00           H
ATOM   1049 1HD1 LEU A  58       9.701   7.696   7.822  1.00  0.00           H
ATOM   1050 2HD1 LEU A  58      11.392   7.319   7.491  1.00  0.00           H
ATOM   1051 3HD1 LEU A  58      10.785   7.272   9.147  1.00  0.00           H
ATOM   1052 1HD2 LEU A  58       8.984   4.416   6.630  1.00  0.00           H
ATOM   1053 2HD2 LEU A  58       9.296   6.047   6.038  1.00  0.00           H
ATOM   1054 3HD2 LEU A  58       8.133   5.788   7.339  1.00  0.00           H
ATOM   1055  N   ALA A  59      14.211   5.714   5.512  1.00  0.00           N
ATOM   1056  CA  ALA A  59      15.651   5.528   5.386  1.00  0.00           C
ATOM   1057  C   ALA A  59      16.318   5.457   6.759  1.00  0.00           C
ATOM   1058  O   ALA A  59      16.360   6.449   7.487  1.00  0.00           O
ATOM   1059  CB  ALA A  59      16.256   6.655   4.563  1.00  0.00           C
ATOM   1060  QB  ALA A  59      16.400   6.921   4.368  1.00  0.00           Q
ATOM   1061  H   ALA A  59      13.807   6.547   5.191  1.00  0.00           H
ATOM   1062  HA  ALA A  59      15.822   4.600   4.861  1.00  0.00           H
ATOM   1063 1HB  ALA A  59      16.175   7.583   5.109  1.00  0.00           H
ATOM   1064 2HB  ALA A  59      15.727   6.740   3.626  1.00  0.00           H
ATOM   1065 3HB  ALA A  59      17.297   6.440   4.370  1.00  0.00           H
ATOM   1066  N   PRO A  60      16.854   4.280   7.135  1.00  0.00           N
ATOM   1067  CA  PRO A  60      17.519   4.095   8.431  1.00  0.00           C
ATOM   1068  C   PRO A  60      18.556   5.182   8.711  1.00  0.00           C
ATOM   1069  O   PRO A  60      19.641   5.179   8.129  1.00  0.00           O
ATOM   1070  CB  PRO A  60      18.199   2.733   8.286  1.00  0.00           C
ATOM   1071  CG  PRO A  60      17.367   2.001   7.293  1.00  0.00           C
ATOM   1072  CD  PRO A  60      16.854   3.040   6.334  1.00  0.00           C
ATOM   1073  QB  PRO A  60      18.710   2.549   8.586  1.00  0.00           Q
ATOM   1074  QD  PRO A  60      16.686   2.961   5.747  1.00  0.00           Q
ATOM   1075  QG  PRO A  60      17.258   1.394   7.282  1.00  0.00           Q
ATOM   1076  HA  PRO A  60      16.805   4.060   9.240  1.00  0.00           H
ATOM   1077 1HB  PRO A  60      18.209   2.229   9.240  1.00  0.00           H
ATOM   1078 2HB  PRO A  60      19.212   2.869   7.933  1.00  0.00           H
ATOM   1079 1HG  PRO A  60      16.543   1.514   7.793  1.00  0.00           H
ATOM   1080 2HG  PRO A  60      17.972   1.275   6.771  1.00  0.00           H
ATOM   1081 1HD  PRO A  60      15.855   2.792   6.008  1.00  0.00           H
ATOM   1082 2HD  PRO A  60      17.517   3.130   5.486  1.00  0.00           H
ATOM   1083  N   PRO A  61      18.238   6.130   9.611  1.00  0.00           N
ATOM   1084  CA  PRO A  61      19.153   7.222   9.963  1.00  0.00           C
ATOM   1085  C   PRO A  61      20.533   6.715  10.363  1.00  0.00           C
ATOM   1086  O   PRO A  61      20.715   5.528  10.637  1.00  0.00           O
ATOM   1087  CB  PRO A  61      18.464   7.896  11.151  1.00  0.00           C
ATOM   1088  CG  PRO A  61      17.019   7.578  10.984  1.00  0.00           C
ATOM   1089  CD  PRO A  61      16.967   6.214  10.356  1.00  0.00           C
ATOM   1090  QB  PRO A  61      18.747   8.225  11.596  1.00  0.00           Q
ATOM   1091  QD  PRO A  61      16.519   5.793  10.402  1.00  0.00           Q
ATOM   1092  QG  PRO A  61      16.543   7.937  11.140  1.00  0.00           Q
ATOM   1093  HA  PRO A  61      19.252   7.929   9.152  1.00  0.00           H
ATOM   1094 1HB  PRO A  61      18.640   8.961  11.117  1.00  0.00           H
ATOM   1095 2HB  PRO A  61      18.854   7.490  12.074  1.00  0.00           H
ATOM   1096 1HG  PRO A  61      16.556   8.307  10.334  1.00  0.00           H
ATOM   1097 2HG  PRO A  61      16.530   7.568  11.947  1.00  0.00           H
ATOM   1098 1HD  PRO A  61      16.123   6.137   9.686  1.00  0.00           H
ATOM   1099 2HD  PRO A  61      16.916   5.449  11.118  1.00  0.00           H
ATOM   1100  N   ASN A  62      21.504   7.621  10.397  1.00  0.00           N
ATOM   1101  CA  ASN A  62      22.870   7.265  10.765  1.00  0.00           C
ATOM   1102  C   ASN A  62      23.580   8.442  11.428  1.00  0.00           C
ATOM   1103  O   ASN A  62      22.987   9.501  11.633  1.00  0.00           O
ATOM   1104  CB  ASN A  62      23.651   6.812   9.531  1.00  0.00           C
ATOM   1105  CG  ASN A  62      23.607   7.835   8.412  1.00  0.00           C
ATOM   1106  ND2 ASN A  62      24.367   8.914   8.564  1.00  0.00           N
ATOM   1107  OD1 ASN A  62      22.898   7.658   7.421  1.00  0.00           O
ATOM   1108  QB  ASN A  62      23.957   6.269   9.485  1.00  0.00           Q
ATOM   1109  QD2 ASN A  62      24.631   9.289   8.619  1.00  0.00           Q
ATOM   1110  H   ASN A  62      21.298   8.551  10.170  1.00  0.00           H
ATOM   1111  HA  ASN A  62      22.821   6.447  11.469  1.00  0.00           H
ATOM   1112 1HB  ASN A  62      23.231   5.888   9.165  1.00  0.00           H
ATOM   1113 2HB  ASN A  62      24.684   6.651   9.804  1.00  0.00           H
ATOM   1114 1HD2 ASN A  62      24.906   8.987   9.380  1.00  0.00           H
ATOM   1115 2HD2 ASN A  62      24.357   9.591   7.857  1.00  0.00           H
ATOM   1116  N   SER A  63      24.852   8.249  11.759  1.00  0.00           N
ATOM   1117  CA  SER A  63      25.642   9.294  12.399  1.00  0.00           C
ATOM   1118  C   SER A  63      25.729  10.531  11.510  1.00  0.00           C
ATOM   1119  O   SER A  63      26.144  10.450  10.354  1.00  0.00           O
ATOM   1120  CB  SER A  63      27.048   8.779  12.714  1.00  0.00           C
ATOM   1121  OG  SER A  63      27.520   9.306  13.942  1.00  0.00           O
ATOM   1122  QB  SER A  63      27.375   8.389  12.354  1.00  0.00           Q
ATOM   1123  H   SER A  63      25.269   7.383  11.569  1.00  0.00           H
ATOM   1124  HA  SER A  63      25.152   9.563  13.321  1.00  0.00           H
ATOM   1125 1HB  SER A  63      27.723   9.076  11.924  1.00  0.00           H
ATOM   1126 2HB  SER A  63      27.027   7.702  12.783  1.00  0.00           H
ATOM   1127  HG  SER A  63      27.528   8.612  14.605  1.00  0.00           H
ATOM   1128  N   ASN A  64      25.333  11.676  12.057  1.00  0.00           N
ATOM   1129  CA  ASN A  64      25.367  12.930  11.314  1.00  0.00           C
ATOM   1130  C   ASN A  64      26.803  13.344  11.010  1.00  0.00           C
ATOM   1131  O   ASN A  64      27.715  13.081  11.794  1.00  0.00           O
ATOM   1132  CB  ASN A  64      24.662  14.033  12.104  1.00  0.00           C
ATOM   1133  CG  ASN A  64      25.174  14.144  13.527  1.00  0.00           C
ATOM   1134  ND2 ASN A  64      26.164  15.006  13.734  1.00  0.00           N
ATOM   1135  OD1 ASN A  64      24.686  13.464  14.429  1.00  0.00           O
ATOM   1136  QB  ASN A  64      24.212  14.402  11.873  1.00  0.00           Q
ATOM   1137  QD2 ASN A  64      26.508  15.305  13.806  1.00  0.00           Q
ATOM   1138  H   ASN A  64      25.012  11.677  12.983  1.00  0.00           H
ATOM   1139  HA  ASN A  64      24.844  12.777  10.382  1.00  0.00           H
ATOM   1140 1HB  ASN A  64      23.603  13.823  12.137  1.00  0.00           H
ATOM   1141 2HB  ASN A  64      24.821  14.980  11.610  1.00  0.00           H
ATOM   1142 1HD2 ASN A  64      26.502  15.514  12.967  1.00  0.00           H
ATOM   1143 2HD2 ASN A  64      26.514  15.097  14.644  1.00  0.00           H
ATOM   1144  N   MET A  65      26.996  13.995   9.867  1.00  0.00           N
ATOM   1145  CA  MET A  65      28.322  14.446   9.460  1.00  0.00           C
ATOM   1146  C   MET A  65      28.248  15.815   8.789  1.00  0.00           C
ATOM   1147  O   MET A  65      27.167  16.384   8.635  1.00  0.00           O
ATOM   1148  CB  MET A  65      28.959  13.432   8.508  1.00  0.00           C
ATOM   1149  CG  MET A  65      28.205  13.271   7.197  1.00  0.00           C
ATOM   1150  SD  MET A  65      26.703  12.291   7.377  1.00  0.00           S
ATOM   1151  CE  MET A  65      25.500  13.371   6.609  1.00  0.00           C
ATOM   1152  QB  MET A  65      29.480  13.110   8.640  1.00  0.00           Q
ATOM   1153  QE  MET A  65      25.257  13.589   6.454  1.00  0.00           Q
ATOM   1154  QG  MET A  65      28.395  13.518   6.656  1.00  0.00           Q
ATOM   1155  H   MET A  65      26.230  14.176   9.284  1.00  0.00           H
ATOM   1156  HA  MET A  65      28.931  14.527  10.347  1.00  0.00           H
ATOM   1157 1HB  MET A  65      28.995  12.470   8.998  1.00  0.00           H
ATOM   1158 2HB  MET A  65      29.965  13.751   8.282  1.00  0.00           H
ATOM   1159 1HG  MET A  65      28.853  12.785   6.483  1.00  0.00           H
ATOM   1160 2HG  MET A  65      27.937  14.251   6.829  1.00  0.00           H
ATOM   1161 1HE  MET A  65      25.045  12.866   5.768  1.00  0.00           H
ATOM   1162 2HE  MET A  65      25.990  14.270   6.265  1.00  0.00           H
ATOM   1163 3HE  MET A  65      24.737  13.630   7.328  1.00  0.00           H
ATOM   1164  N   GLY A  66      29.403  16.335   8.391  1.00  0.00           N
ATOM   1165  CA  GLY A  66      29.448  17.632   7.741  1.00  0.00           C
ATOM   1166  C   GLY A  66      29.405  17.525   6.229  1.00  0.00           C
ATOM   1167  O   GLY A  66      30.446  17.449   5.576  1.00  0.00           O
ATOM   1168  QA  GLY A  66      29.481  18.177   8.051  1.00  0.00           Q
ATOM   1169  H   GLY A  66      30.234  15.835   8.539  1.00  0.00           H
ATOM   1170 1HA  GLY A  66      30.359  18.136   8.029  1.00  0.00           H
ATOM   1171 2HA  GLY A  66      28.604  18.218   8.073  1.00  0.00           H
ATOM   1172  N   MET A  67      28.198  17.519   5.672  1.00  0.00           N
ATOM   1173  CA  MET A  67      28.024  17.420   4.228  1.00  0.00           C
ATOM   1174  C   MET A  67      26.592  17.765   3.829  1.00  0.00           C
ATOM   1175  O   MET A  67      25.687  17.765   4.662  1.00  0.00           O
ATOM   1176  CB  MET A  67      28.375  16.012   3.745  1.00  0.00           C
ATOM   1177  CG  MET A  67      29.027  15.985   2.373  1.00  0.00           C
ATOM   1178  SD  MET A  67      27.857  15.606   1.055  1.00  0.00           S
ATOM   1179  CE  MET A  67      28.705  16.300  -0.361  1.00  0.00           C
ATOM   1180  QB  MET A  67      28.263  15.492   4.078  1.00  0.00           Q
ATOM   1181  QE  MET A  67      28.876  16.440  -0.646  1.00  0.00           Q
ATOM   1182  QG  MET A  67      29.634  16.092   2.276  1.00  0.00           Q
ATOM   1183  H   MET A  67      27.407  17.583   6.246  1.00  0.00           H
ATOM   1184  HA  MET A  67      28.694  18.128   3.764  1.00  0.00           H
ATOM   1185 1HB  MET A  67      27.471  15.423   3.702  1.00  0.00           H
ATOM   1186 2HB  MET A  67      29.055  15.561   4.453  1.00  0.00           H
ATOM   1187 1HG  MET A  67      29.803  15.232   2.374  1.00  0.00           H
ATOM   1188 2HG  MET A  67      29.465  16.951   2.178  1.00  0.00           H
ATOM   1189 1HE  MET A  67      28.931  15.514  -1.067  1.00  0.00           H
ATOM   1190 2HE  MET A  67      29.623  16.767  -0.037  1.00  0.00           H
ATOM   1191 3HE  MET A  67      28.074  17.039  -0.833  1.00  0.00           H
ATOM   1192  N   THR A  68      26.395  18.059   2.547  1.00  0.00           N
ATOM   1193  CA  THR A  68      25.074  18.406   2.036  1.00  0.00           C
ATOM   1194  C   THR A  68      24.464  17.237   1.269  1.00  0.00           C
ATOM   1195  O   THR A  68      25.119  16.626   0.425  1.00  0.00           O
ATOM   1196  CB  THR A  68      25.161  19.635   1.132  1.00  0.00           C
ATOM   1197  CG2 THR A  68      23.821  20.300   0.896  1.00  0.00           C
ATOM   1198  OG1 THR A  68      26.030  20.606   1.688  1.00  0.00           O
ATOM   1199  QG2 THR A  68      23.503  20.458   0.840  1.00  0.00           Q
ATOM   1200  H   THR A  68      27.157  18.042   1.931  1.00  0.00           H
ATOM   1201  HA  THR A  68      24.442  18.634   2.881  1.00  0.00           H
ATOM   1202  HB  THR A  68      25.556  19.337   0.172  1.00  0.00           H
ATOM   1203 1HG  THR A  68      26.569  20.988   0.992  1.00  0.00           H
ATOM   1204 1HG2 THR A  68      23.784  21.236   1.434  1.00  0.00           H
ATOM   1205 2HG2 THR A  68      23.031  19.652   1.246  1.00  0.00           H
ATOM   1206 3HG2 THR A  68      23.694  20.486  -0.160  1.00  0.00           H
ATOM   1207  N   SEP A  69      23.209  16.958   1.590  1.00  0.00           N
ATOM   1208  CA  SEP A  69      22.475  15.841   0.924  1.00  0.00           C
ATOM   1209  C   SEP A  69      23.192  14.542   1.182  1.00  0.00           C
ATOM   1210  O   SEP A  69      23.966  14.050   0.363  1.00  0.00           O
ATOM   1211  CB  SEP A  69      22.234  16.177  -0.578  1.00  0.00           C
ATOM   1212  OG  SEP A  69      20.986  16.887  -0.757  1.00  0.00           O
ATOM   1213  PS  SEP A  69      19.551  16.138  -0.718  1.00  0.00           P
ATOM   1214  OPA SEP A  69      19.416  15.479   0.658  1.00  0.00           O
ATOM   1215  OPB SEP A  69      18.425  17.140  -0.936  1.00  0.00           O
ATOM   1216  OPC SEP A  69      19.533  15.049  -1.785  1.00  0.00           O
ATOM   1217  QB  SEP A  69      22.637  16.032  -1.108  1.00  0.00           Q
ATOM   1218  H   SEP A  69      22.725  17.497   2.293  1.00  0.00           H
ATOM   1219  HA  SEP A  69      21.487  15.779   1.418  1.00  0.00           H
ATOM   1220 2HB  SEP A  69      23.044  16.797  -1.005  1.00  0.00           H
ATOM   1221 3HB  SEP A  69      22.230  15.267  -1.211  1.00  0.00           H
ATOM   1222  N   PRO A  70      22.934  13.953   2.363  1.00  0.00           N
ATOM   1223  CA  PRO A  70      23.553  12.684   2.762  1.00  0.00           C
ATOM   1224  C   PRO A  70      23.381  11.597   1.705  1.00  0.00           C
ATOM   1225  O   PRO A  70      24.359  11.086   1.161  1.00  0.00           O
ATOM   1226  CB  PRO A  70      22.803  12.308   4.042  1.00  0.00           C
ATOM   1227  CG  PRO A  70      22.316  13.604   4.589  1.00  0.00           C
ATOM   1228  CD  PRO A  70      22.022  14.473   3.399  1.00  0.00           C
ATOM   1229  QB  PRO A  70      22.731  11.733   4.265  1.00  0.00           Q
ATOM   1230  QD  PRO A  70      21.617  14.935   3.358  1.00  0.00           Q
ATOM   1231  QG  PRO A  70      22.250  13.750   5.185  1.00  0.00           Q
ATOM   1232  HA  PRO A  70      24.604  12.808   2.980  1.00  0.00           H
ATOM   1233 1HB  PRO A  70      23.478  11.819   4.728  1.00  0.00           H
ATOM   1234 2HB  PRO A  70      21.984  11.647   3.802  1.00  0.00           H
ATOM   1235 1HG  PRO A  70      23.082  14.056   5.202  1.00  0.00           H
ATOM   1236 2HG  PRO A  70      21.418  13.444   5.167  1.00  0.00           H
ATOM   1237 1HD  PRO A  70      22.243  15.507   3.621  1.00  0.00           H
ATOM   1238 2HD  PRO A  70      20.992  14.362   3.095  1.00  0.00           H
ATOM   1239  N   PHE A  71      22.131  11.250   1.421  1.00  0.00           N
ATOM   1240  CA  PHE A  71      21.830  10.224   0.428  1.00  0.00           C
ATOM   1241  C   PHE A  71      22.442   8.885   0.828  1.00  0.00           C
ATOM   1242  O   PHE A  71      23.115   8.780   1.853  1.00  0.00           O
ATOM   1243  CB  PHE A  71      22.349  10.647  -0.946  1.00  0.00           C
ATOM   1244  CG  PHE A  71      21.473  10.203  -2.082  1.00  0.00           C
ATOM   1245  CD1 PHE A  71      20.211  10.752  -2.257  1.00  0.00           C
ATOM   1246  CD2 PHE A  71      21.908   9.237  -2.975  1.00  0.00           C
ATOM   1247  CE1 PHE A  71      19.403  10.345  -3.301  1.00  0.00           C
ATOM   1248  CE2 PHE A  71      21.103   8.827  -4.021  1.00  0.00           C
ATOM   1249  CZ  PHE A  71      19.850   9.381  -4.184  1.00  0.00           C
ATOM   1250  QB  PHE A  71      22.875  10.973  -1.040  1.00  0.00           Q
ATOM   1251  QD  PHE A  71      21.376  10.154  -2.208  1.00  0.00           Q
ATOM   1252  QE  PHE A  71      19.939   9.427  -4.068  1.00  0.00           Q
ATOM   1253  QR  PHE A  71      20.369   9.645  -3.510  1.00  0.00           Q
ATOM   1254  H   PHE A  71      21.392  11.694   1.889  1.00  0.00           H
ATOM   1255  HA  PHE A  71      20.756  10.115   0.380  1.00  0.00           H
ATOM   1256 1HB  PHE A  71      23.332  10.223  -1.098  1.00  0.00           H
ATOM   1257 2HB  PHE A  71      22.419  11.723  -0.982  1.00  0.00           H
ATOM   1258 1HD  PHE A  71      19.862  11.505  -1.567  1.00  0.00           H
ATOM   1259 2HD  PHE A  71      22.889   8.803  -2.849  1.00  0.00           H
ATOM   1260 1HE  PHE A  71      18.422  10.780  -3.425  1.00  0.00           H
ATOM   1261 2HE  PHE A  71      21.455   8.073  -4.710  1.00  0.00           H
ATOM   1262  HZ  PHE A  71      19.219   9.062  -5.001  1.00  0.00           H
ATOM   1263  N   ASN A  72      22.206   7.865   0.009  1.00  0.00           N
ATOM   1264  CA  ASN A  72      22.735   6.532   0.277  1.00  0.00           C
ATOM   1265  C   ASN A  72      24.207   6.443  -0.115  1.00  0.00           C
ATOM   1266  O   ASN A  72      24.566   6.667  -1.270  1.00  0.00           O
ATOM   1267  CB  ASN A  72      21.927   5.479  -0.483  1.00  0.00           C
ATOM   1268  CG  ASN A  72      20.764   4.944   0.329  1.00  0.00           C
ATOM   1269  ND2 ASN A  72      20.331   3.730   0.015  1.00  0.00           N
ATOM   1270  OD1 ASN A  72      20.262   5.615   1.231  1.00  0.00           O
ATOM   1271  QB  ASN A  72      22.056   5.285  -1.063  1.00  0.00           Q
ATOM   1272  QD2 ASN A  72      20.180   3.305  -0.095  1.00  0.00           Q
ATOM   1273  H   ASN A  72      21.663   8.011  -0.794  1.00  0.00           H
ATOM   1274  HA  ASN A  72      22.645   6.347   1.336  1.00  0.00           H
ATOM   1275 1HB  ASN A  72      22.575   4.653  -0.738  1.00  0.00           H
ATOM   1276 2HB  ASN A  72      21.538   5.917  -1.389  1.00  0.00           H
ATOM   1277 1HD2 ASN A  72      20.781   3.252  -0.714  1.00  0.00           H
ATOM   1278 2HD2 ASN A  72      19.580   3.359   0.524  1.00  0.00           H
ATOM   1279  N   GLY A  73      25.052   6.112   0.855  1.00  0.00           N
ATOM   1280  CA  GLY A  73      26.474   5.999   0.592  1.00  0.00           C
ATOM   1281  C   GLY A  73      27.315   6.208   1.836  1.00  0.00           C
ATOM   1282  O   GLY A  73      28.196   7.067   1.862  1.00  0.00           O
ATOM   1283  QA  GLY A  73      26.716   5.877   0.024  1.00  0.00           Q
ATOM   1284  H   GLY A  73      24.708   5.945   1.757  1.00  0.00           H
ATOM   1285 1HA  GLY A  73      26.753   6.738  -0.146  1.00  0.00           H
ATOM   1286 2HA  GLY A  73      26.679   5.016   0.194  1.00  0.00           H
ATOM   1287  N   LEU A  74      27.041   5.421   2.872  1.00  0.00           N
ATOM   1288  CA  LEU A  74      27.778   5.523   4.126  1.00  0.00           C
ATOM   1289  C   LEU A  74      27.380   4.407   5.086  1.00  0.00           C
ATOM   1290  O   LEU A  74      28.227   3.832   5.771  1.00  0.00           O
ATOM   1291  CB  LEU A  74      27.531   6.885   4.779  1.00  0.00           C
ATOM   1292  CG  LEU A  74      26.098   7.410   4.667  1.00  0.00           C
ATOM   1293  CD1 LEU A  74      25.692   8.132   5.943  1.00  0.00           C
ATOM   1294  CD2 LEU A  74      25.961   8.333   3.464  1.00  0.00           C
ATOM   1295  QB  LEU A  74      27.988   7.208   5.073  1.00  0.00           Q
ATOM   1296  QD1 LEU A  74      25.595   8.302   6.245  1.00  0.00           Q
ATOM   1297  QD2 LEU A  74      25.929   8.551   3.179  1.00  0.00           Q
ATOM   1298  QQD LEU A  74      25.762   8.427   4.712  1.00  0.00           Q
ATOM   1299  H   LEU A  74      26.327   4.754   2.790  1.00  0.00           H
ATOM   1300  HA  LEU A  74      28.829   5.429   3.900  1.00  0.00           H
ATOM   1301 1HB  LEU A  74      28.191   7.606   4.318  1.00  0.00           H
ATOM   1302 2HB  LEU A  74      27.785   6.809   5.827  1.00  0.00           H
ATOM   1303  HG  LEU A  74      25.426   6.577   4.527  1.00  0.00           H
ATOM   1304 1HD1 LEU A  74      26.555   8.621   6.371  1.00  0.00           H
ATOM   1305 2HD1 LEU A  74      25.295   7.418   6.649  1.00  0.00           H
ATOM   1306 3HD1 LEU A  74      24.936   8.869   5.715  1.00  0.00           H
ATOM   1307 1HD2 LEU A  74      26.934   8.718   3.193  1.00  0.00           H
ATOM   1308 2HD2 LEU A  74      25.305   9.154   3.712  1.00  0.00           H
ATOM   1309 3HD2 LEU A  74      25.549   7.781   2.633  1.00  0.00           H
ATOM   1310  N   THR A  75      26.086   4.103   5.131  1.00  0.00           N
ATOM   1311  CA  THR A  75      25.578   3.055   6.008  1.00  0.00           C
ATOM   1312  C   THR A  75      25.643   1.694   5.323  1.00  0.00           C
ATOM   1313  O   THR A  75      26.085   1.584   4.180  1.00  0.00           O
ATOM   1314  CB  THR A  75      24.139   3.361   6.423  1.00  0.00           C
ATOM   1315  CG2 THR A  75      23.178   3.423   5.254  1.00  0.00           C
ATOM   1316  OG1 THR A  75      23.656   2.381   7.325  1.00  0.00           O
ATOM   1317  QG2 THR A  75      22.950   3.436   4.977  1.00  0.00           Q
ATOM   1318  H   THR A  75      25.459   4.596   4.562  1.00  0.00           H
ATOM   1319  HA  THR A  75      26.200   3.030   6.891  1.00  0.00           H
ATOM   1320  HB  THR A  75      24.115   4.320   6.921  1.00  0.00           H
ATOM   1321 1HG  THR A  75      23.936   2.601   8.216  1.00  0.00           H
ATOM   1322 1HG2 THR A  75      23.337   2.568   4.614  1.00  0.00           H
ATOM   1323 2HG2 THR A  75      23.351   4.329   4.694  1.00  0.00           H
ATOM   1324 3HG2 THR A  75      22.163   3.413   5.622  1.00  0.00           H
ATOM   1325  N   SEP A  76      25.193   0.685   6.054  1.00  0.00           N
ATOM   1326  CA  SEP A  76      25.191  -0.710   5.521  1.00  0.00           C
ATOM   1327  C   SEP A  76      23.909  -1.398   5.914  1.00  0.00           C
ATOM   1328  O   SEP A  76      23.265  -1.060   6.904  1.00  0.00           O
ATOM   1329  CB  SEP A  76      26.495  -1.449   5.947  1.00  0.00           C
ATOM   1330  OG  SEP A  76      26.734  -1.303   7.366  1.00  0.00           O
ATOM   1331  PS  SEP A  76      28.218  -1.083   7.975  1.00  0.00           P
ATOM   1332  OPA SEP A  76      28.778   0.206   7.364  1.00  0.00           O
ATOM   1333  OPB SEP A  76      28.155  -0.962   9.493  1.00  0.00           O
ATOM   1334  OPC SEP A  76      29.104  -2.249   7.552  1.00  0.00           O
ATOM   1335  QB  SEP A  76      26.920  -1.806   5.552  1.00  0.00           Q
ATOM   1336  H   SEP A  76      24.842   0.841   6.988  1.00  0.00           H
ATOM   1337  HA  SEP A  76      25.197  -0.623   4.419  1.00  0.00           H
ATOM   1338 2HB  SEP A  76      26.460  -2.530   5.715  1.00  0.00           H
ATOM   1339 3HB  SEP A  76      27.380  -1.083   5.388  1.00  0.00           H
ATOM   1340  N   PRO A  77      23.512  -2.404   5.113  1.00  0.00           N
ATOM   1341  CA  PRO A  77      22.287  -3.169   5.361  1.00  0.00           C
ATOM   1342  C   PRO A  77      22.401  -4.064   6.591  1.00  0.00           C
ATOM   1343  O   PRO A  77      23.375  -3.987   7.338  1.00  0.00           O
ATOM   1344  CB  PRO A  77      22.133  -4.016   4.096  1.00  0.00           C
ATOM   1345  CG  PRO A  77      23.518  -4.154   3.563  1.00  0.00           C
ATOM   1346  CD  PRO A  77      24.224  -2.872   3.910  1.00  0.00           C
ATOM   1347  QB  PRO A  77      21.600  -4.242   3.872  1.00  0.00           Q
ATOM   1348  QD  PRO A  77      24.696  -2.610   3.615  1.00  0.00           Q
ATOM   1349  QG  PRO A  77      23.749  -4.640   3.263  1.00  0.00           Q
ATOM   1350  HA  PRO A  77      21.429  -2.520   5.469  1.00  0.00           H
ATOM   1351 1HB  PRO A  77      21.490  -3.507   3.394  1.00  0.00           H
ATOM   1352 2HB  PRO A  77      21.710  -4.977   4.351  1.00  0.00           H
ATOM   1353 1HG  PRO A  77      23.487  -4.287   2.492  1.00  0.00           H
ATOM   1354 2HG  PRO A  77      24.010  -4.992   4.034  1.00  0.00           H
ATOM   1355 1HD  PRO A  77      24.127  -2.159   3.104  1.00  0.00           H
ATOM   1356 2HD  PRO A  77      25.265  -3.062   4.126  1.00  0.00           H
ATOM   1357  N   GLN A  78      21.399  -4.913   6.793  1.00  0.00           N
ATOM   1358  CA  GLN A  78      21.387  -5.824   7.933  1.00  0.00           C
ATOM   1359  C   GLN A  78      20.659  -7.118   7.587  1.00  0.00           C
ATOM   1360  O   GLN A  78      21.186  -8.212   7.789  1.00  0.00           O
ATOM   1361  CB  GLN A  78      20.722  -5.157   9.138  1.00  0.00           C
ATOM   1362  CG  GLN A  78      19.432  -4.429   8.797  1.00  0.00           C
ATOM   1363  CD  GLN A  78      18.999  -3.468   9.886  1.00  0.00           C
ATOM   1364  NE2 GLN A  78      18.568  -2.276   9.487  1.00  0.00           N
ATOM   1365  OE1 GLN A  78      19.051  -3.792  11.072  1.00  0.00           O
ATOM   1366  QB  GLN A  78      20.955  -5.178   9.721  1.00  0.00           Q
ATOM   1367  QE2 GLN A  78      18.419  -1.861   9.348  1.00  0.00           Q
ATOM   1368  QG  GLN A  78      19.114  -4.516   8.266  1.00  0.00           Q
ATOM   1369  H   GLN A  78      20.649  -4.928   6.163  1.00  0.00           H
ATOM   1370  HA  GLN A  78      22.411  -6.057   8.181  1.00  0.00           H
ATOM   1371 1HB  GLN A  78      21.411  -4.443   9.566  1.00  0.00           H
ATOM   1372 2HB  GLN A  78      20.498  -5.914   9.876  1.00  0.00           H
ATOM   1373 1HG  GLN A  78      18.649  -5.160   8.649  1.00  0.00           H
ATOM   1374 2HG  GLN A  78      19.579  -3.872   7.884  1.00  0.00           H
ATOM   1375 1HE2 GLN A  78      18.554  -2.087   8.525  1.00  0.00           H
ATOM   1376 2HE2 GLN A  78      18.283  -1.635  10.170  1.00  0.00           H
ATOM   1377  N   ARG A  79      19.443  -6.986   7.065  1.00  0.00           N
ATOM   1378  CA  ARG A  79      18.642  -8.147   6.692  1.00  0.00           C
ATOM   1379  C   ARG A  79      19.149  -8.762   5.391  1.00  0.00           C
ATOM   1380  O   ARG A  79      18.892  -8.241   4.305  1.00  0.00           O
ATOM   1381  CB  ARG A  79      17.172  -7.751   6.543  1.00  0.00           C
ATOM   1382  CG  ARG A  79      16.376  -7.875   7.832  1.00  0.00           C
ATOM   1383  CD  ARG A  79      16.842  -6.872   8.874  1.00  0.00           C
ATOM   1384  NE  ARG A  79      16.018  -6.911  10.080  1.00  0.00           N
ATOM   1385  CZ  ARG A  79      16.070  -7.890  10.981  1.00  0.00           C
ATOM   1386  NH1 ARG A  79      16.905  -8.909  10.818  1.00  0.00           N
ATOM   1387  NH2 ARG A  79      15.286  -7.848  12.049  1.00  0.00           N
ATOM   1388  QB  ARG A  79      16.916  -7.555   6.005  1.00  0.00           Q
ATOM   1389  QD  ARG A  79      17.328  -6.489   8.794  1.00  0.00           Q
ATOM   1390  QG  ARG A  79      15.916  -8.285   7.921  1.00  0.00           Q
ATOM   1391  QH1 ARG A  79      17.219  -9.293  10.757  1.00  0.00           Q
ATOM   1392  QH2 ARG A  79      14.990  -7.832  12.452  1.00  0.00           Q
ATOM   1393  H   ARG A  79      19.077  -6.088   6.928  1.00  0.00           H
ATOM   1394  HA  ARG A  79      18.732  -8.878   7.480  1.00  0.00           H
ATOM   1395 1HB  ARG A  79      16.713  -8.386   5.799  1.00  0.00           H
ATOM   1396 2HB  ARG A  79      17.119  -6.725   6.210  1.00  0.00           H
ATOM   1397 1HG  ARG A  79      16.500  -8.873   8.225  1.00  0.00           H
ATOM   1398 2HG  ARG A  79      15.333  -7.697   7.618  1.00  0.00           H
ATOM   1399 1HD  ARG A  79      16.793  -5.880   8.448  1.00  0.00           H
ATOM   1400 2HD  ARG A  79      17.864  -7.098   9.140  1.00  0.00           H
ATOM   1401  HE  ARG A  79      15.393  -6.171  10.225  1.00  0.00           H
ATOM   1402 1HH1 ARG A  79      17.499  -8.946  10.015  1.00  0.00           H
ATOM   1403 2HH1 ARG A  79      16.939  -9.640  11.499  1.00  0.00           H
ATOM   1404 1HH2 ARG A  79      14.655  -7.082  12.178  1.00  0.00           H
ATOM   1405 2HH2 ARG A  79      15.325  -8.582  12.727  1.00  0.00           H
ATOM   1406  N   SEP A  80      19.865  -9.866   5.541  1.00  0.00           N
ATOM   1407  CA  SEP A  80      20.430 -10.584   4.361  1.00  0.00           C
ATOM   1408  C   SEP A  80      19.373 -11.473   3.757  1.00  0.00           C
ATOM   1409  O   SEP A  80      19.087 -11.427   2.563  1.00  0.00           O
ATOM   1410  CB  SEP A  80      21.754 -11.304   4.753  1.00  0.00           C
ATOM   1411  OG  SEP A  80      22.803 -11.019   3.799  1.00  0.00           O
ATOM   1412  PS  SEP A  80      22.734 -11.520   2.261  1.00  0.00           P
ATOM   1413  OPA SEP A  80      21.477 -10.907   1.635  1.00  0.00           O
ATOM   1414  OPB SEP A  80      23.975 -11.070   1.501  1.00  0.00           O
ATOM   1415  OPC SEP A  80      22.597 -13.039   2.242  1.00  0.00           O
ATOM   1416  QB  SEP A  80      21.867 -11.704   5.294  1.00  0.00           Q
ATOM   1417  H   SEP A  80      20.041 -10.244   6.461  1.00  0.00           H
ATOM   1418  HA  SEP A  80      20.678  -9.808   3.613  1.00  0.00           H
ATOM   1419 2HB  SEP A  80      22.113 -11.006   5.756  1.00  0.00           H
ATOM   1420 3HB  SEP A  80      21.621 -12.403   4.832  1.00  0.00           H
ATOM   1421  N   PRO A  81      18.760 -12.321   4.605  1.00  0.00           N
ATOM   1422  CA  PRO A  81      17.711 -13.248   4.168  1.00  0.00           C
ATOM   1423  C   PRO A  81      16.605 -12.544   3.386  1.00  0.00           C
ATOM   1424  O   PRO A  81      16.587 -11.318   3.284  1.00  0.00           O
ATOM   1425  CB  PRO A  81      17.162 -13.809   5.481  1.00  0.00           C
ATOM   1426  CG  PRO A  81      18.289 -13.683   6.446  1.00  0.00           C
ATOM   1427  CD  PRO A  81      19.039 -12.443   6.049  1.00  0.00           C
ATOM   1428  QB  PRO A  81      16.590 -14.034   5.568  1.00  0.00           Q
ATOM   1429  QD  PRO A  81      19.380 -12.076   6.407  1.00  0.00           Q
ATOM   1430  QG  PRO A  81      18.418 -14.066   6.912  1.00  0.00           Q
ATOM   1431  HA  PRO A  81      18.117 -14.051   3.571  1.00  0.00           H
ATOM   1432 1HB  PRO A  81      16.874 -14.840   5.343  1.00  0.00           H
ATOM   1433 2HB  PRO A  81      16.306 -13.228   5.794  1.00  0.00           H
ATOM   1434 1HG  PRO A  81      18.932 -14.548   6.374  1.00  0.00           H
ATOM   1435 2HG  PRO A  81      17.903 -13.583   7.450  1.00  0.00           H
ATOM   1436 1HD  PRO A  81      20.097 -12.568   6.227  1.00  0.00           H
ATOM   1437 2HD  PRO A  81      18.663 -11.585   6.587  1.00  0.00           H
ATOM   1438  N   PHE A  82      15.686 -13.331   2.836  1.00  0.00           N
ATOM   1439  CA  PHE A  82      14.577 -12.784   2.063  1.00  0.00           C
ATOM   1440  C   PHE A  82      13.282 -12.816   2.871  1.00  0.00           C
ATOM   1441  O   PHE A  82      13.125 -13.639   3.773  1.00  0.00           O
ATOM   1442  CB  PHE A  82      14.399 -13.568   0.760  1.00  0.00           C
ATOM   1443  CG  PHE A  82      14.034 -15.010   0.972  1.00  0.00           C
ATOM   1444  CD1 PHE A  82      12.712 -15.419   0.907  1.00  0.00           C
ATOM   1445  CD2 PHE A  82      15.013 -15.954   1.235  1.00  0.00           C
ATOM   1446  CE1 PHE A  82      12.373 -16.745   1.101  1.00  0.00           C
ATOM   1447  CE2 PHE A  82      14.679 -17.282   1.430  1.00  0.00           C
ATOM   1448  CZ  PHE A  82      13.357 -17.677   1.363  1.00  0.00           C
ATOM   1449  QB  PHE A  82      14.470 -13.323   0.189  1.00  0.00           Q
ATOM   1450  QD  PHE A  82      13.994 -15.168   0.995  1.00  0.00           Q
ATOM   1451  QE  PHE A  82      13.395 -17.529   1.341  1.00  0.00           Q
ATOM   1452  QR  PHE A  82      13.574 -16.822   1.238  1.00  0.00           Q
ATOM   1453  H   PHE A  82      15.755 -14.301   2.951  1.00  0.00           H
ATOM   1454  HA  PHE A  82      14.813 -11.757   1.825  1.00  0.00           H
ATOM   1455 1HB  PHE A  82      15.324 -13.537   0.201  1.00  0.00           H
ATOM   1456 2HB  PHE A  82      13.616 -13.109   0.176  1.00  0.00           H
ATOM   1457 1HD  PHE A  82      11.941 -14.690   0.702  1.00  0.00           H
ATOM   1458 2HD  PHE A  82      16.047 -15.646   1.288  1.00  0.00           H
ATOM   1459 1HE  PHE A  82      11.338 -17.051   1.049  1.00  0.00           H
ATOM   1460 2HE  PHE A  82      15.451 -18.008   1.634  1.00  0.00           H
ATOM   1461  HZ  PHE A  82      13.094 -18.713   1.515  1.00  0.00           H
ATOM   1462  N   PRO A  83      12.334 -11.917   2.557  1.00  0.00           N
ATOM   1463  CA  PRO A  83      11.049 -11.848   3.259  1.00  0.00           C
ATOM   1464  C   PRO A  83      10.166 -13.057   2.972  1.00  0.00           C
ATOM   1465  O   PRO A  83      10.620 -14.047   2.398  1.00  0.00           O
ATOM   1466  CB  PRO A  83      10.406 -10.574   2.704  1.00  0.00           C
ATOM   1467  CG  PRO A  83      11.034 -10.382   1.367  1.00  0.00           C
ATOM   1468  CD  PRO A  83      12.440 -10.900   1.493  1.00  0.00           C
ATOM   1469  QB  PRO A  83       9.978 -10.228   2.993  1.00  0.00           Q
ATOM   1470  QD  PRO A  83      12.937 -10.725   1.176  1.00  0.00           Q
ATOM   1471  QG  PRO A  83      10.768 -10.139   0.868  1.00  0.00           Q
ATOM   1472  HA  PRO A  83      11.186 -11.749   4.326  1.00  0.00           H
ATOM   1473 1HB  PRO A  83      10.618  -9.744   3.362  1.00  0.00           H
ATOM   1474 2HB  PRO A  83       9.338 -10.712   2.623  1.00  0.00           H
ATOM   1475 1HG  PRO A  83      11.043  -9.333   1.113  1.00  0.00           H
ATOM   1476 2HG  PRO A  83      10.492 -10.946   0.623  1.00  0.00           H
ATOM   1477 1HD  PRO A  83      13.110 -10.105   1.787  1.00  0.00           H
ATOM   1478 2HD  PRO A  83      12.763 -11.345   0.565  1.00  0.00           H
ATOM   1479  N   LYS A  84       8.903 -12.971   3.377  1.00  0.00           N
ATOM   1480  CA  LYS A  84       7.956 -14.060   3.164  1.00  0.00           C
ATOM   1481  C   LYS A  84       7.597 -14.188   1.686  1.00  0.00           C
ATOM   1482  O   LYS A  84       7.320 -15.282   1.197  1.00  0.00           O
ATOM   1483  CB  LYS A  84       6.690 -13.832   3.991  1.00  0.00           C
ATOM   1484  CG  LYS A  84       6.088 -15.112   4.547  1.00  0.00           C
ATOM   1485  CD  LYS A  84       4.963 -15.628   3.663  1.00  0.00           C
ATOM   1486  CE  LYS A  84       3.721 -14.759   3.779  1.00  0.00           C
ATOM   1487  NZ  LYS A  84       3.365 -14.486   5.198  1.00  0.00           N
ATOM   1488  QB  LYS A  84       6.439 -13.267   4.095  1.00  0.00           Q
ATOM   1489  QD  LYS A  84       5.006 -16.131   3.299  1.00  0.00           Q
ATOM   1490  QE  LYS A  84       3.401 -14.543   3.289  1.00  0.00           Q
ATOM   1491  QG  LYS A  84       6.278 -15.391   5.070  1.00  0.00           Q
ATOM   1492  QZ  LYS A  84       3.279 -14.421   5.539  1.00  0.00           Q
ATOM   1493  H   LYS A  84       8.601 -12.156   3.830  1.00  0.00           H
ATOM   1494  HA  LYS A  84       8.427 -14.976   3.487  1.00  0.00           H
ATOM   1495 1HB  LYS A  84       5.949 -13.351   3.370  1.00  0.00           H
ATOM   1496 2HB  LYS A  84       6.928 -13.183   4.820  1.00  0.00           H
ATOM   1497 1HG  LYS A  84       5.697 -14.916   5.534  1.00  0.00           H
ATOM   1498 2HG  LYS A  84       6.859 -15.866   4.606  1.00  0.00           H
ATOM   1499 1HD  LYS A  84       4.717 -16.636   3.963  1.00  0.00           H
ATOM   1500 2HD  LYS A  84       5.296 -15.627   2.636  1.00  0.00           H
ATOM   1501 1HE  LYS A  84       2.897 -15.266   3.300  1.00  0.00           H
ATOM   1502 2HE  LYS A  84       3.905 -13.820   3.277  1.00  0.00           H
ATOM   1503 1HZ  LYS A  84       3.630 -15.295   5.795  1.00  0.00           H
ATOM   1504 2HZ  LYS A  84       2.340 -14.328   5.286  1.00  0.00           H
ATOM   1505 3HZ  LYS A  84       3.865 -13.639   5.536  1.00  0.00           H
ATOM   1506  N   SER A  85       7.602 -13.061   0.982  1.00  0.00           N
ATOM   1507  CA  SER A  85       7.275 -13.047  -0.439  1.00  0.00           C
ATOM   1508  C   SER A  85       8.528 -12.839  -1.284  1.00  0.00           C
ATOM   1509  O   SER A  85       9.648 -12.894  -0.776  1.00  0.00           O
ATOM   1510  CB  SER A  85       6.255 -11.947  -0.739  1.00  0.00           C
ATOM   1511  OG  SER A  85       5.222 -11.930   0.231  1.00  0.00           O
ATOM   1512  QB  SER A  85       6.284 -11.555  -1.223  1.00  0.00           Q
ATOM   1513  H   SER A  85       7.829 -12.218   1.428  1.00  0.00           H
ATOM   1514  HA  SER A  85       6.842 -14.004  -0.688  1.00  0.00           H
ATOM   1515 1HB  SER A  85       5.817 -12.121  -1.711  1.00  0.00           H
ATOM   1516 2HB  SER A  85       6.752 -10.988  -0.734  1.00  0.00           H
ATOM   1517  HG  SER A  85       4.790 -12.787   0.254  1.00  0.00           H
ATOM   1518  N   SER A  86       8.331 -12.600  -2.576  1.00  0.00           N
ATOM   1519  CA  SER A  86       9.446 -12.384  -3.493  1.00  0.00           C
ATOM   1520  C   SER A  86       9.027 -11.496  -4.659  1.00  0.00           C
ATOM   1521  O   SER A  86       9.733 -10.554  -5.019  1.00  0.00           O
ATOM   1522  CB  SER A  86       9.969 -13.722  -4.017  1.00  0.00           C
ATOM   1523  OG  SER A  86       8.935 -14.690  -4.065  1.00  0.00           O
ATOM   1524  QB  SER A  86      10.558 -13.833  -4.189  1.00  0.00           Q
ATOM   1525  H   SER A  86       7.415 -12.568  -2.922  1.00  0.00           H
ATOM   1526  HA  SER A  86      10.233 -11.890  -2.944  1.00  0.00           H
ATOM   1527 1HB  SER A  86      10.752 -14.080  -3.365  1.00  0.00           H
ATOM   1528 2HB  SER A  86      10.364 -13.586  -5.013  1.00  0.00           H
ATOM   1529  HG  SER A  86       9.243 -15.506  -3.664  1.00  0.00           H
ATOM   1530  N   VAL A  87       7.874 -11.802  -5.247  1.00  0.00           N
ATOM   1531  CA  VAL A  87       7.362 -11.032  -6.374  1.00  0.00           C
ATOM   1532  C   VAL A  87       7.163  -9.568  -5.995  1.00  0.00           C
ATOM   1533  O   VAL A  87       6.965  -9.241  -4.824  1.00  0.00           O
ATOM   1534  CB  VAL A  87       6.025 -11.604  -6.884  1.00  0.00           C
ATOM   1535  CG1 VAL A  87       5.612 -10.923  -8.180  1.00  0.00           C
ATOM   1536  CG2 VAL A  87       6.126 -13.110  -7.072  1.00  0.00           C
ATOM   1537  QG1 VAL A  87       5.515 -10.762  -8.486  1.00  0.00           Q
ATOM   1538  QG2 VAL A  87       6.150 -13.466  -7.117  1.00  0.00           Q
ATOM   1539  QQG VAL A  87       5.833 -12.114  -7.801  1.00  0.00           Q
ATOM   1540  H   VAL A  87       7.356 -12.565  -4.914  1.00  0.00           H
ATOM   1541  HA  VAL A  87       8.084 -11.091  -7.175  1.00  0.00           H
ATOM   1542  HB  VAL A  87       5.266 -11.405  -6.141  1.00  0.00           H
ATOM   1543 1HG1 VAL A  87       6.495 -10.609  -8.717  1.00  0.00           H
ATOM   1544 2HG1 VAL A  87       5.001 -10.062  -7.956  1.00  0.00           H
ATOM   1545 3HG1 VAL A  87       5.049 -11.617  -8.786  1.00  0.00           H
ATOM   1546 1HG2 VAL A  87       7.076 -13.353  -7.524  1.00  0.00           H
ATOM   1547 2HG2 VAL A  87       5.325 -13.447  -7.713  1.00  0.00           H
ATOM   1548 3HG2 VAL A  87       6.049 -13.598  -6.112  1.00  0.00           H
ATOM   1549  N   LYS A  88       7.218  -8.691  -6.992  1.00  0.00           N
ATOM   1550  CA  LYS A  88       7.045  -7.261  -6.763  1.00  0.00           C
ATOM   1551  C   LYS A  88       6.047  -6.668  -7.753  1.00  0.00           C
ATOM   1552  O   LYS A  88       6.301  -5.628  -8.361  1.00  0.00           O
ATOM   1553  CB  LYS A  88       8.389  -6.540  -6.878  1.00  0.00           C
ATOM   1554  CG  LYS A  88       8.443  -5.226  -6.112  1.00  0.00           C
ATOM   1555  CD  LYS A  88       8.506  -4.033  -7.052  1.00  0.00           C
ATOM   1556  CE  LYS A  88       8.911  -2.766  -6.316  1.00  0.00           C
ATOM   1557  NZ  LYS A  88       9.738  -1.867  -7.168  1.00  0.00           N
ATOM   1558  QB  LYS A  88       8.876  -6.760  -7.208  1.00  0.00           Q
ATOM   1559  QD  LYS A  88       8.383  -4.059  -7.661  1.00  0.00           Q
ATOM   1560  QE  LYS A  88       8.749  -2.639  -5.727  1.00  0.00           Q
ATOM   1561  QG  LYS A  88       8.440  -5.183  -5.491  1.00  0.00           Q
ATOM   1562  QZ  LYS A  88       9.937  -1.652  -7.372  1.00  0.00           Q
ATOM   1563  H   LYS A  88       7.380  -9.013  -7.903  1.00  0.00           H
ATOM   1564  HA  LYS A  88       6.662  -7.131  -5.762  1.00  0.00           H
ATOM   1565 1HB  LYS A  88       8.586  -6.334  -7.920  1.00  0.00           H
ATOM   1566 2HB  LYS A  88       9.166  -7.186  -6.496  1.00  0.00           H
ATOM   1567 1HG  LYS A  88       9.321  -5.225  -5.482  1.00  0.00           H
ATOM   1568 2HG  LYS A  88       7.558  -5.142  -5.500  1.00  0.00           H
ATOM   1569 1HD  LYS A  88       7.533  -3.885  -7.496  1.00  0.00           H
ATOM   1570 2HD  LYS A  88       9.232  -4.234  -7.826  1.00  0.00           H
ATOM   1571 1HE  LYS A  88       9.480  -3.039  -5.439  1.00  0.00           H
ATOM   1572 2HE  LYS A  88       8.019  -2.239  -6.015  1.00  0.00           H
ATOM   1573 1HZ  LYS A  88      10.245  -2.423  -7.886  1.00  0.00           H
ATOM   1574 2HZ  LYS A  88      10.434  -1.360  -6.584  1.00  0.00           H
ATOM   1575 3HZ  LYS A  88       9.132  -1.171  -7.647  1.00  0.00           H
ATOM   1576  N   ARG A  89       4.908  -7.336  -7.909  1.00  0.00           N
ATOM   1577  CA  ARG A  89       3.870  -6.877  -8.824  1.00  0.00           C
ATOM   1578  C   ARG A  89       2.576  -6.580  -8.073  1.00  0.00           C
ATOM   1579  O   ARG A  89       2.497  -6.755  -6.858  1.00  0.00           O
ATOM   1580  CB  ARG A  89       3.616  -7.925  -9.908  1.00  0.00           C
ATOM   1581  CG  ARG A  89       4.485  -7.746 -11.142  1.00  0.00           C
ATOM   1582  CD  ARG A  89       4.009  -8.622 -12.290  1.00  0.00           C
ATOM   1583  NE  ARG A  89       2.781  -8.111 -12.896  1.00  0.00           N
ATOM   1584  CZ  ARG A  89       1.994  -8.830 -13.693  1.00  0.00           C
ATOM   1585  NH1 ARG A  89       2.300 -10.088 -13.983  1.00  0.00           N
ATOM   1586  NH2 ARG A  89       0.894  -8.288 -14.202  1.00  0.00           N
ATOM   1587  QB  ARG A  89       3.195  -8.387  -9.855  1.00  0.00           Q
ATOM   1588  QD  ARG A  89       4.304  -9.138 -12.479  1.00  0.00           Q
ATOM   1589  QG  ARG A  89       4.974  -7.363 -11.174  1.00  0.00           Q
ATOM   1590  QH1 ARG A  89       2.415 -10.562 -14.092  1.00  0.00           Q
ATOM   1591  QH2 ARG A  89       0.481  -8.084 -14.393  1.00  0.00           Q
ATOM   1592  H   ARG A  89       4.763  -8.158  -7.395  1.00  0.00           H
ATOM   1593  HA  ARG A  89       4.218  -5.966  -9.289  1.00  0.00           H
ATOM   1594 1HB  ARG A  89       2.581  -7.868 -10.213  1.00  0.00           H
ATOM   1595 2HB  ARG A  89       3.808  -8.905  -9.498  1.00  0.00           H
ATOM   1596 1HG  ARG A  89       5.502  -8.013 -10.896  1.00  0.00           H
ATOM   1597 2HG  ARG A  89       4.446  -6.713 -11.452  1.00  0.00           H
ATOM   1598 1HD  ARG A  89       3.827  -9.619 -11.915  1.00  0.00           H
ATOM   1599 2HD  ARG A  89       4.782  -8.658 -13.043  1.00  0.00           H
ATOM   1600  HE  ARG A  89       2.531  -7.185 -12.699  1.00  0.00           H
ATOM   1601 1HH1 ARG A  89       3.126 -10.503 -13.602  1.00  0.00           H
ATOM   1602 2HH1 ARG A  89       1.704 -10.622 -14.582  1.00  0.00           H
ATOM   1603 1HH2 ARG A  89       0.659  -7.340 -13.986  1.00  0.00           H
ATOM   1604 2HH2 ARG A  89       0.303  -8.827 -14.801  1.00  0.00           H
ATOM   1605  N   THR A  90       1.562  -6.132  -8.806  1.00  0.00           N
ATOM   1606  CA  THR A  90       0.270  -5.812  -8.211  1.00  0.00           C
ATOM   1607  C   THR A  90      -0.381  -7.060  -7.621  1.00  0.00           C
ATOM   1608  CB  THR A  90      -0.656  -5.186  -9.253  1.00  0.00           C
ATOM   1609  CG2 THR A  90      -1.969  -4.704  -8.675  1.00  0.00           C
ATOM   1610  OG1 THR A  90      -0.030  -4.079  -9.879  1.00  0.00           O
ATOM   1611  OT1 THR A  90      -0.148  -8.160  -8.164  1.00  0.00           O
ATOM   1612  OT2 THR A  90      -1.117  -6.926  -6.621  1.00  0.00           O
ATOM   1613  QG2 THR A  90      -2.282  -4.589  -8.538  1.00  0.00           Q
ATOM   1614  H   THR A  90       1.685  -6.014  -9.772  1.00  0.00           H
ATOM   1615  HA  THR A  90       0.439  -5.100  -7.417  1.00  0.00           H
ATOM   1616  HB  THR A  90      -0.878  -5.922 -10.011  1.00  0.00           H
ATOM   1617 1HG  THR A  90       0.347  -3.503  -9.210  1.00  0.00           H
ATOM   1618 1HG2 THR A  90      -2.000  -4.924  -7.619  1.00  0.00           H
ATOM   1619 2HG2 THR A  90      -2.787  -5.205  -9.172  1.00  0.00           H
ATOM   1620 3HG2 THR A  90      -2.058  -3.637  -8.823  1.00  0.00           H
TER    1621         
ENDMDL
