# Supplementary material for: Data set of intrinsically disordered proteins analysed at a local protein conformation level
Source: Data Brief. 2020 Mar 5;29:105383. doi: 10.1016/j.dib.2020.105383 (PMC7078294; doi:10.1016/j.dib.2020.105383)
Supplement: Supplementary file 1 [file mmc1.zip › the data/1-DATA/PED1AAA-pdb/1AAA-10.pdb]

ATOM      1  N   GLY A  -1       5.227  -7.793  14.571  1.00  0.00           N
ATOM      2  CA  GLY A  -1       6.256  -8.794  14.318  1.00  0.00           C
ATOM      3  C   GLY A  -1       7.404  -8.209  13.503  1.00  0.00           C
ATOM      4  O   GLY A  -1       7.185  -7.564  12.477  1.00  0.00           O
ATOM      5  QA  GLY A  -1       6.242  -9.375  14.539  1.00  0.00           Q
ATOM      6 1HA  GLY A  -1       6.654  -9.117  15.269  1.00  0.00           H
ATOM      7 2HA  GLY A  -1       5.832  -9.633  13.809  1.00  0.00           H
ATOM      8 1HT  GLY A  -1       4.847  -7.448  13.667  1.00  0.00           H
ATOM      9 2HT  GLY A  -1       5.638  -6.998  15.100  1.00  0.00           H
ATOM     10 3HT  GLY A  -1       4.459  -8.218  15.129  1.00  0.00           H
ATOM     11  N   SER A   0       8.657  -8.473  13.919  1.00  0.00           N
ATOM     12  CA  SER A   0       9.812  -8.009  13.178  1.00  0.00           C
ATOM     13  C   SER A   0      10.275  -8.858  12.024  1.00  0.00           C
ATOM     14  O   SER A   0      11.004  -8.390  11.149  1.00  0.00           O
ATOM     15  CB  SER A   0      10.978  -7.739  14.131  1.00  0.00           C
ATOM     16  OG  SER A   0      10.723  -6.606  14.941  1.00  0.00           O
ATOM     17  QB  SER A   0      11.501  -8.078  14.166  1.00  0.00           Q
ATOM     18  H   SER A   0       8.790  -8.990  14.740  1.00  0.00           H
ATOM     19  HA  SER A   0       9.464  -7.101  12.706  1.00  0.00           H
ATOM     20 1HB  SER A   0      11.125  -8.596  14.772  1.00  0.00           H
ATOM     21 2HB  SER A   0      11.877  -7.560  13.560  1.00  0.00           H
ATOM     22  HG  SER A   0       9.929  -6.755  15.461  1.00  0.00           H
ATOM     23  N   MET A   1       9.876 -10.107  12.119  1.00  0.00           N
ATOM     24  CA  MET A   1      10.272 -11.099  11.150  1.00  0.00           C
ATOM     25  C   MET A   1       8.996 -11.769  10.555  1.00  0.00           C
ATOM     26  O   MET A   1       8.105 -12.194  11.291  1.00  0.00           O
ATOM     27  CB  MET A   1      11.183 -12.149  11.785  1.00  0.00           C
ATOM     28  CG  MET A   1      12.151 -11.590  12.815  1.00  0.00           C
ATOM     29  SD  MET A   1      13.402 -10.518  12.083  1.00  0.00           S
ATOM     30  CE  MET A   1      13.993 -11.552  10.745  1.00  0.00           C
ATOM     31  QB  MET A   1      11.178 -12.759  11.653  1.00  0.00           Q
ATOM     32  QE  MET A   1      14.111 -11.759  10.475  1.00  0.00           Q
ATOM     33  QG  MET A   1      12.134 -11.707  13.428  1.00  0.00           Q
ATOM     34  H   MET A   1       9.298 -10.370  12.864  1.00  0.00           H
ATOM     35  HA  MET A   1      10.831 -10.621  10.358  1.00  0.00           H
ATOM     36 1HB  MET A   1      10.581 -12.892  12.286  1.00  0.00           H
ATOM     37 2HB  MET A   1      11.776 -12.624  11.018  1.00  0.00           H
ATOM     38 1HG  MET A   1      11.606 -11.010  13.544  1.00  0.00           H
ATOM     39 2HG  MET A   1      12.661 -12.404  13.310  1.00  0.00           H
ATOM     40 1HE  MET A   1      13.174 -11.778  10.077  1.00  0.00           H
ATOM     41 2HE  MET A   1      14.393 -12.470  11.148  1.00  0.00           H
ATOM     42 3HE  MET A   1      14.766 -11.030  10.201  1.00  0.00           H
ATOM     43  N   THR A   2       9.096 -12.123   9.283  1.00  0.00           N
ATOM     44  CA  THR A   2       8.125 -13.053   8.688  1.00  0.00           C
ATOM     45  C   THR A   2       8.209 -14.448   9.313  1.00  0.00           C
ATOM     46  O   THR A   2       9.224 -15.134   9.189  1.00  0.00           O
ATOM     47  CB  THR A   2       8.303 -13.124   7.139  1.00  0.00           C
ATOM     48  CG2 THR A   2       8.357 -14.572   6.677  1.00  0.00           C
ATOM     49  OG1 THR A   2       7.199 -12.474   6.499  1.00  0.00           O
ATOM     50  QG2 THR A   2       8.369 -14.916   6.568  1.00  0.00           Q
ATOM     51  H   THR A   2       9.824 -11.763   8.735  1.00  0.00           H
ATOM     52  HA  THR A   2       7.140 -12.664   8.900  1.00  0.00           H
ATOM     53  HB  THR A   2       9.221 -12.633   6.858  1.00  0.00           H
ATOM     54 1HG  THR A   2       7.523 -11.746   5.964  1.00  0.00           H
ATOM     55 1HG2 THR A   2       7.437 -15.072   6.949  1.00  0.00           H
ATOM     56 2HG2 THR A   2       9.190 -15.072   7.149  1.00  0.00           H
ATOM     57 3HG2 THR A   2       8.479 -14.604   5.605  1.00  0.00           H
ATOM     58  N   PRO A   3       7.058 -15.019   9.696  1.00  0.00           N
ATOM     59  CA  PRO A   3       6.955 -16.433   9.969  1.00  0.00           C
ATOM     60  C   PRO A   3       6.532 -17.182   8.729  1.00  0.00           C
ATOM     61  O   PRO A   3       6.635 -18.408   8.668  1.00  0.00           O
ATOM     62  CB  PRO A   3       5.882 -16.500  11.053  1.00  0.00           C
ATOM     63  CG  PRO A   3       4.952 -15.380  10.731  1.00  0.00           C
ATOM     64  CD  PRO A   3       5.763 -14.370   9.968  1.00  0.00           C
ATOM     65  QB  PRO A   3       5.865 -16.917  11.517  1.00  0.00           Q
ATOM     66  QD  PRO A   3       5.571 -13.798   9.809  1.00  0.00           Q
ATOM     67  QG  PRO A   3       4.349 -15.355  10.889  1.00  0.00           Q
ATOM     68  HA  PRO A   3       7.889 -16.881  10.275  1.00  0.00           H
ATOM     69 1HB  PRO A   3       5.388 -17.459  11.012  1.00  0.00           H
ATOM     70 2HB  PRO A   3       6.342 -16.375  12.023  1.00  0.00           H
ATOM     71 1HG  PRO A   3       4.133 -15.753  10.132  1.00  0.00           H
ATOM     72 2HG  PRO A   3       4.565 -14.958  11.646  1.00  0.00           H
ATOM     73 1HD  PRO A   3       5.252 -14.116   9.051  1.00  0.00           H
ATOM     74 2HD  PRO A   3       5.889 -13.481  10.568  1.00  0.00           H
ATOM     75  N   SER A   4       6.428 -16.409   7.640  1.00  0.00           N
ATOM     76  CA  SER A   4       6.431 -17.046   6.350  1.00  0.00           C
ATOM     77  C   SER A   4       7.691 -17.837   6.026  1.00  0.00           C
ATOM     78  O   SER A   4       8.734 -17.644   6.651  1.00  0.00           O
ATOM     79  CB  SER A   4       6.164 -16.016   5.252  1.00  0.00           C
ATOM     80  OG  SER A   4       4.907 -15.387   5.438  1.00  0.00           O
ATOM     81  QB  SER A   4       6.549 -15.884   4.779  1.00  0.00           Q
ATOM     82  H   SER A   4       6.354 -15.436   7.719  1.00  0.00           H
ATOM     83  HA  SER A   4       5.638 -17.776   6.394  1.00  0.00           H
ATOM     84 1HB  SER A   4       6.934 -15.261   5.269  1.00  0.00           H
ATOM     85 2HB  SER A   4       6.163 -16.508   4.289  1.00  0.00           H
ATOM     86  HG  SER A   4       4.896 -14.940   6.288  1.00  0.00           H
ATOM     87  N   TPO A   5       7.541 -18.756   5.084  1.00  0.00           N
ATOM     88  CA  TPO A   5       8.670 -19.654   4.698  1.00  0.00           C
ATOM     89  C   TPO A   5       8.935 -19.503   3.213  1.00  0.00           C
ATOM     90  O   TPO A   5       8.451 -18.582   2.556  1.00  0.00           O
ATOM     91  CB  TPO A   5       8.461 -21.093   5.290  1.00  0.00           C
ATOM     92  CG2 TPO A   5       9.462 -21.452   6.404  1.00  0.00           C
ATOM     93  OG1 TPO A   5       7.134 -21.198   5.880  1.00  0.00           O
ATOM     94  PS  TPO A   5       6.523 -22.522   6.600  1.00  0.00           P
ATOM     95  OPA TPO A   5       6.472 -23.699   5.619  1.00  0.00           O
ATOM     96  OPB TPO A   5       5.103 -22.227   7.089  1.00  0.00           O
ATOM     97  OPC TPO A   5       7.375 -22.917   7.812  1.00  0.00           O
ATOM     98  QG2 TPO A   5       9.717 -21.549   6.692  1.00  0.00           Q
ATOM     99  H   TPO A   5       6.722 -18.990   4.515  1.00  0.00           H
ATOM    100  HA  TPO A   5       9.575 -19.268   5.195  1.00  0.00           H
ATOM    101  HB  TPO A   5       8.562 -21.828   4.464  1.00  0.00           H
ATOM    102 1HG2 TPO A   5       9.274 -22.471   6.785  1.00  0.00           H
ATOM    103 2HG2 TPO A   5      10.503 -21.417   6.035  1.00  0.00           H
ATOM    104 3HG2 TPO A   5       9.372 -20.757   7.255  1.00  0.00           H
ATOM    105  N   PRO A   6       9.714 -20.386   2.593  1.00  0.00           N
ATOM    106  CA  PRO A   6      10.013 -20.320   1.159  1.00  0.00           C
ATOM    107  C   PRO A   6       8.745 -20.543   0.333  1.00  0.00           C
ATOM    108  O   PRO A   6       8.237 -21.660   0.249  1.00  0.00           O
ATOM    109  CB  PRO A   6      11.015 -21.456   0.958  1.00  0.00           C
ATOM    110  CG  PRO A   6      11.555 -21.723   2.324  1.00  0.00           C
ATOM    111  CD  PRO A   6      10.420 -21.474   3.277  1.00  0.00           C
ATOM    112  QB  PRO A   6      11.148 -21.728   0.414  1.00  0.00           Q
ATOM    113  QD  PRO A   6      10.323 -21.783   3.810  1.00  0.00           Q
ATOM    114  QG  PRO A   6      12.138 -21.901   2.452  1.00  0.00           Q
ATOM    115  HA  PRO A   6      10.401 -19.363   0.845  1.00  0.00           H
ATOM    116 1HB  PRO A   6      10.506 -22.316   0.552  1.00  0.00           H
ATOM    117 2HB  PRO A   6      11.789 -21.138   0.275  1.00  0.00           H
ATOM    118 1HG  PRO A   6      11.895 -22.746   2.382  1.00  0.00           H
ATOM    119 2HG  PRO A   6      12.381 -21.056   2.522  1.00  0.00           H
ATOM    120 1HD  PRO A   6       9.831 -22.374   3.378  1.00  0.00           H
ATOM    121 2HD  PRO A   6      10.813 -21.193   4.242  1.00  0.00           H
ATOM    122  N   PRO A   7       8.557 -19.688  -0.664  1.00  0.00           N
ATOM    123  CA  PRO A   7       9.122 -18.348  -0.611  1.00  0.00           C
ATOM    124  C   PRO A   7       8.171 -17.276  -0.080  1.00  0.00           C
ATOM    125  O   PRO A   7       8.586 -16.156   0.216  1.00  0.00           O
ATOM    126  CB  PRO A   7       9.498 -18.068  -2.073  1.00  0.00           C
ATOM    127  CG  PRO A   7       8.442 -18.760  -2.869  1.00  0.00           C
ATOM    128  CD  PRO A   7       7.927 -19.873  -2.000  1.00  0.00           C
ATOM    129  QB  PRO A   7       9.990 -17.734  -2.261  1.00  0.00           Q
ATOM    130  QD  PRO A   7       7.528 -20.316  -2.181  1.00  0.00           Q
ATOM    131  QG  PRO A   7       8.265 -18.603  -3.447  1.00  0.00           Q
ATOM    132  HA  PRO A   7       9.950 -18.308   0.082  1.00  0.00           H
ATOM    133 1HB  PRO A   7       9.499 -17.002  -2.247  1.00  0.00           H
ATOM    134 2HB  PRO A   7      10.481 -18.467  -2.276  1.00  0.00           H
ATOM    135 1HG  PRO A   7       7.657 -18.059  -3.112  1.00  0.00           H
ATOM    136 2HG  PRO A   7       8.874 -19.146  -3.781  1.00  0.00           H
ATOM    137 1HD  PRO A   7       6.851 -19.808  -1.933  1.00  0.00           H
ATOM    138 2HD  PRO A   7       8.204 -20.824  -2.429  1.00  0.00           H
ATOM    139  N   ARG A   8       6.893 -17.525  -0.231  1.00  0.00           N
ATOM    140  CA  ARG A   8       5.966 -16.402  -0.028  1.00  0.00           C
ATOM    141  C   ARG A   8       5.922 -15.948   1.435  1.00  0.00           C
ATOM    142  O   ARG A   8       6.373 -16.662   2.330  1.00  0.00           O
ATOM    143  CB  ARG A   8       4.555 -16.766  -0.502  1.00  0.00           C
ATOM    144  CG  ARG A   8       4.040 -18.089   0.037  1.00  0.00           C
ATOM    145  CD  ARG A   8       2.793 -18.542  -0.705  1.00  0.00           C
ATOM    146  NE  ARG A   8       3.112 -19.106  -2.014  1.00  0.00           N
ATOM    147  CZ  ARG A   8       2.223 -19.689  -2.813  1.00  0.00           C
ATOM    148  NH1 ARG A   8       0.956 -19.785  -2.436  1.00  0.00           N
ATOM    149  NH2 ARG A   8       2.605 -20.173  -3.986  1.00  0.00           N
ATOM    150  QB  ARG A   8       4.203 -16.419  -0.883  1.00  0.00           Q
ATOM    151  QD  ARG A   8       2.209 -18.498  -0.491  1.00  0.00           Q
ATOM    152  QG  ARG A   8       4.298 -18.414   0.503  1.00  0.00           Q
ATOM    153  QH1 ARG A   8       0.477 -19.822  -2.293  1.00  0.00           Q
ATOM    154  QH2 ARG A   8       2.747 -20.356  -4.430  1.00  0.00           Q
ATOM    155  H   ARG A   8       6.570 -18.418  -0.469  1.00  0.00           H
ATOM    156  HA  ARG A   8       6.336 -15.580  -0.620  1.00  0.00           H
ATOM    157 1HB  ARG A   8       3.861 -16.003  -0.186  1.00  0.00           H
ATOM    158 2HB  ARG A   8       4.545 -16.837  -1.581  1.00  0.00           H
ATOM    159 1HG  ARG A   8       4.802 -18.847  -0.077  1.00  0.00           H
ATOM    160 2HG  ARG A   8       3.795 -17.982   1.084  1.00  0.00           H
ATOM    161 1HD  ARG A   8       2.284 -19.299  -0.128  1.00  0.00           H
ATOM    162 2HD  ARG A   8       2.136 -17.698  -0.854  1.00  0.00           H
ATOM    163  HE  ARG A   8       4.030 -19.067  -2.354  1.00  0.00           H
ATOM    164 1HH1 ARG A   8       0.667 -19.419  -1.550  1.00  0.00           H
ATOM    165 2HH1 ARG A   8       0.287 -20.223  -3.035  1.00  0.00           H
ATOM    166 1HH2 ARG A   8       3.560 -20.101  -4.271  1.00  0.00           H
ATOM    167 2HH2 ARG A   8       1.935 -20.612  -4.588  1.00  0.00           H
ATOM    168  N   SER A   9       5.035 -14.986   1.705  1.00  0.00           N
ATOM    169  CA  SER A   9       4.568 -14.744   3.073  1.00  0.00           C
ATOM    170  C   SER A   9       3.437 -15.720   3.387  1.00  0.00           C
ATOM    171  O   SER A   9       3.053 -16.531   2.545  1.00  0.00           O
ATOM    172  CB  SER A   9       4.071 -13.304   3.214  1.00  0.00           C
ATOM    173  OG  SER A   9       5.095 -12.459   3.706  1.00  0.00           O
ATOM    174  QB  SER A   9       3.496 -13.106   3.076  1.00  0.00           Q
ATOM    175  H   SER A   9       4.691 -14.431   0.975  1.00  0.00           H
ATOM    176  HA  SER A   9       5.382 -14.895   3.765  1.00  0.00           H
ATOM    177 1HB  SER A   9       3.752 -12.936   2.250  1.00  0.00           H
ATOM    178 2HB  SER A   9       3.239 -13.276   3.902  1.00  0.00           H
ATOM    179  HG  SER A   9       5.839 -12.468   3.099  1.00  0.00           H
ATOM    180  N   ARG A  10       2.627 -15.332   4.347  1.00  0.00           N
ATOM    181  CA  ARG A  10       1.276 -15.833   4.445  1.00  0.00           C
ATOM    182  C   ARG A  10       0.269 -15.027   3.640  1.00  0.00           C
ATOM    183  O   ARG A  10       0.387 -13.806   3.525  1.00  0.00           O
ATOM    184  CB  ARG A  10       0.829 -15.916   5.908  1.00  0.00           C
ATOM    185  CG  ARG A  10       0.501 -14.569   6.534  1.00  0.00           C
ATOM    186  CD  ARG A  10       0.017 -14.729   7.966  1.00  0.00           C
ATOM    187  NE  ARG A  10       0.392 -13.590   8.800  1.00  0.00           N
ATOM    188  CZ  ARG A  10      -0.263 -12.434   8.823  1.00  0.00           C
ATOM    189  NH1 ARG A  10      -1.330 -12.260   8.054  1.00  0.00           N
ATOM    190  NH2 ARG A  10       0.150 -11.454   9.614  1.00  0.00           N
ATOM    191  QB  ARG A  10       0.776 -16.441   6.241  1.00  0.00           Q
ATOM    192  QD  ARG A  10      -0.304 -15.216   8.185  1.00  0.00           Q
ATOM    193  QG  ARG A  10       0.556 -14.016   6.249  1.00  0.00           Q
ATOM    194  QH1 ARG A  10      -1.733 -12.195   7.765  1.00  0.00           Q
ATOM    195  QH2 ARG A  10       0.307 -11.084   9.913  1.00  0.00           Q
ATOM    196  H   ARG A  10       2.948 -14.687   5.012  1.00  0.00           H
ATOM    197  HA  ARG A  10       1.299 -16.824   4.016  1.00  0.00           H
ATOM    198 1HB  ARG A  10      -0.061 -16.523   5.979  1.00  0.00           H
ATOM    199 2HB  ARG A  10       1.614 -16.358   6.502  1.00  0.00           H
ATOM    200 1HG  ARG A  10       1.386 -13.950   6.538  1.00  0.00           H
ATOM    201 2HG  ARG A  10      -0.274 -14.083   5.960  1.00  0.00           H
ATOM    202 1HD  ARG A  10      -1.059 -14.812   7.974  1.00  0.00           H
ATOM    203 2HD  ARG A  10       0.451 -15.619   8.396  1.00  0.00           H
ATOM    204  HE  ARG A  10       1.169 -13.651   9.392  1.00  0.00           H
ATOM    205 1HH1 ARG A  10      -1.643 -13.000   7.457  1.00  0.00           H
ATOM    206 2HH1 ARG A  10      -1.823 -11.390   8.072  1.00  0.00           H
ATOM    207 1HH2 ARG A  10       0.955 -11.585  10.194  1.00  0.00           H
ATOM    208 2HH2 ARG A  10      -0.342 -10.584   9.632  1.00  0.00           H
ATOM    209  N   GLY A  11      -0.806 -15.637   3.181  1.00  0.00           N
ATOM    210  CA  GLY A  11      -1.907 -14.960   2.526  1.00  0.00           C
ATOM    211  C   GLY A  11      -2.755 -15.853   1.663  1.00  0.00           C
ATOM    212  O   GLY A  11      -2.476 -17.044   1.522  1.00  0.00           O
ATOM    213  QA  GLY A  11      -2.047 -14.374   2.634  1.00  0.00           Q
ATOM    214  H   GLY A  11      -0.864 -16.609   3.291  1.00  0.00           H
ATOM    215 1HA  GLY A  11      -2.557 -14.613   3.315  1.00  0.00           H
ATOM    216 2HA  GLY A  11      -1.538 -14.136   1.953  1.00  0.00           H
ATOM    217  N   THR A  12      -2.890 -15.553   0.369  1.00  0.00           N
ATOM    218  CA  THR A  12      -2.456 -16.496  -0.625  1.00  0.00           C
ATOM    219  C   THR A  12      -1.548 -15.848  -1.651  1.00  0.00           C
ATOM    220  O   THR A  12      -1.533 -14.625  -1.796  1.00  0.00           O
ATOM    221  CB  THR A  12      -3.677 -17.181  -1.313  1.00  0.00           C
ATOM    222  CG2 THR A  12      -3.955 -18.535  -0.681  1.00  0.00           C
ATOM    223  OG1 THR A  12      -4.837 -16.353  -1.167  1.00  0.00           O
ATOM    224  QG2 THR A  12      -4.021 -18.856  -0.530  1.00  0.00           Q
ATOM    225  H   THR A  12      -3.281 -14.696   0.100  1.00  0.00           H
ATOM    226  HA  THR A  12      -1.881 -17.259  -0.118  1.00  0.00           H
ATOM    227  HB  THR A  12      -3.466 -17.320  -2.363  1.00  0.00           H
ATOM    228 1HG  THR A  12      -5.166 -16.107  -2.035  1.00  0.00           H
ATOM    229 1HG2 THR A  12      -4.173 -18.404   0.370  1.00  0.00           H
ATOM    230 2HG2 THR A  12      -3.089 -19.170  -0.792  1.00  0.00           H
ATOM    231 3HG2 THR A  12      -4.802 -18.994  -1.168  1.00  0.00           H
ATOM    232  N   ARG A  13      -1.171 -16.650  -2.624  1.00  0.00           N
ATOM    233  CA  ARG A  13      -0.710 -16.214  -3.929  1.00  0.00           C
ATOM    234  C   ARG A  13      -1.649 -16.890  -4.977  1.00  0.00           C
ATOM    235  O   ARG A  13      -2.200 -17.963  -4.729  1.00  0.00           O
ATOM    236  CB  ARG A  13       0.738 -16.649  -4.170  1.00  0.00           C
ATOM    237  CG  ARG A  13       1.769 -15.572  -3.867  1.00  0.00           C
ATOM    238  CD  ARG A  13       1.614 -14.382  -4.800  1.00  0.00           C
ATOM    239  NE  ARG A  13       2.570 -13.321  -4.495  1.00  0.00           N
ATOM    240  CZ  ARG A  13       2.326 -12.312  -3.664  1.00  0.00           C
ATOM    241  NH1 ARG A  13       1.153 -12.225  -3.052  1.00  0.00           N
ATOM    242  NH2 ARG A  13       3.256 -11.393  -3.448  1.00  0.00           N
ATOM    243  QB  ARG A  13       0.918 -17.210  -4.374  1.00  0.00           Q
ATOM    244  QD  ARG A  13       1.198 -14.338  -5.261  1.00  0.00           Q
ATOM    245  QG  ARG A  13       2.202 -15.604  -3.419  1.00  0.00           Q
ATOM    246  QH1 ARG A  13       0.710 -12.193  -2.822  1.00  0.00           Q
ATOM    247  QH2 ARG A  13       3.606 -11.045  -3.366  1.00  0.00           Q
ATOM    248  H   ARG A  13      -1.205 -17.614  -2.455  1.00  0.00           H
ATOM    249  HA  ARG A  13      -0.739 -15.137  -4.004  1.00  0.00           H
ATOM    250 1HB  ARG A  13       0.971 -17.496  -3.541  1.00  0.00           H
ATOM    251 2HB  ARG A  13       0.866 -16.925  -5.206  1.00  0.00           H
ATOM    252 1HG  ARG A  13       1.643 -15.230  -2.849  1.00  0.00           H
ATOM    253 2HG  ARG A  13       2.761 -15.978  -3.989  1.00  0.00           H
ATOM    254 1HD  ARG A  13       1.778 -14.700  -5.819  1.00  0.00           H
ATOM    255 2HD  ARG A  13       0.619 -13.976  -4.705  1.00  0.00           H
ATOM    256  HE  ARG A  13       3.457 -13.324  -4.912  1.00  0.00           H
ATOM    257 1HH1 ARG A  13       0.451 -12.920  -3.215  1.00  0.00           H
ATOM    258 2HH1 ARG A  13       0.969 -11.468  -2.427  1.00  0.00           H
ATOM    259 1HH2 ARG A  13       4.141 -11.457  -3.908  1.00  0.00           H
ATOM    260 2HH2 ARG A  13       3.073 -10.633  -2.823  1.00  0.00           H
ATOM    261  N   TYR A  14      -1.429 -16.634  -6.248  1.00  0.00           N
ATOM    262  CA  TYR A  14      -1.798 -17.597  -7.316  1.00  0.00           C
ATOM    263  C   TYR A  14      -3.307 -17.670  -7.536  1.00  0.00           C
ATOM    264  O   TYR A  14      -3.776 -17.783  -8.668  1.00  0.00           O
ATOM    265  CB  TYR A  14      -1.236 -18.994  -6.995  1.00  0.00           C
ATOM    266  CG  TYR A  14      -1.421 -20.000  -8.108  1.00  0.00           C
ATOM    267  CD1 TYR A  14      -1.593 -19.584  -9.421  1.00  0.00           C
ATOM    268  CD2 TYR A  14      -1.426 -21.364  -7.841  1.00  0.00           C
ATOM    269  CE1 TYR A  14      -1.763 -20.495 -10.446  1.00  0.00           C
ATOM    270  CE2 TYR A  14      -1.596 -22.289  -8.853  1.00  0.00           C
ATOM    271  CZ  TYR A  14      -1.764 -21.858 -10.151  1.00  0.00           C
ATOM    272  OH  TYR A  14      -1.932 -22.775 -11.162  1.00  0.00           O
ATOM    273  QB  TYR A  14      -0.953 -19.155  -6.462  1.00  0.00           Q
ATOM    274  QD  TYR A  14      -1.445 -20.123  -8.243  1.00  0.00           Q
ATOM    275  QE  TYR A  14      -1.745 -21.748 -10.042  1.00  0.00           Q
ATOM    276  QR  TYR A  14      -1.595 -20.935  -9.143  1.00  0.00           Q
ATOM    277  H   TYR A  14      -1.009 -15.784  -6.496  1.00  0.00           H
ATOM    278  HA  TYR A  14      -1.360 -17.237  -8.235  1.00  0.00           H
ATOM    279 1HB  TYR A  14      -0.175 -18.922  -6.804  1.00  0.00           H
ATOM    280 2HB  TYR A  14      -1.732 -19.390  -6.121  1.00  0.00           H
ATOM    281 1HD  TYR A  14      -1.594 -18.530  -9.658  1.00  0.00           H
ATOM    282 2HD  TYR A  14      -1.295 -21.716  -6.829  1.00  0.00           H
ATOM    283 1HE  TYR A  14      -1.894 -20.151 -11.460  1.00  0.00           H
ATOM    284 2HE  TYR A  14      -1.596 -23.345  -8.625  1.00  0.00           H
ATOM    285  HH  TYR A  14      -2.716 -23.302 -10.988  1.00  0.00           H
ATOM    286  N   LEU A  15      -4.067 -17.511  -6.477  1.00  0.00           N
ATOM    287  CA  LEU A  15      -5.516 -17.454  -6.524  1.00  0.00           C
ATOM    288  C   LEU A  15      -6.025 -16.027  -6.697  1.00  0.00           C
ATOM    289  O   LEU A  15      -5.239 -15.084  -6.789  1.00  0.00           O
ATOM    290  CB  LEU A  15      -6.093 -18.098  -5.255  1.00  0.00           C
ATOM    291  CG  LEU A  15      -5.158 -19.034  -4.484  1.00  0.00           C
ATOM    292  CD1 LEU A  15      -5.808 -19.495  -3.188  1.00  0.00           C
ATOM    293  CD2 LEU A  15      -4.827 -20.264  -5.314  1.00  0.00           C
ATOM    294  QB  LEU A  15      -6.670 -18.008  -5.035  1.00  0.00           Q
ATOM    295  QD1 LEU A  15      -5.963 -19.603  -2.882  1.00  0.00           Q
ATOM    296  QD2 LEU A  15      -4.748 -20.556  -5.511  1.00  0.00           Q
ATOM    297  QQD LEU A  15      -5.355 -20.080  -4.196  1.00  0.00           Q
ATOM    298  H   LEU A  15      -3.630 -17.426  -5.604  1.00  0.00           H
ATOM    299  HA  LEU A  15      -5.852 -18.007  -7.389  1.00  0.00           H
ATOM    300 1HB  LEU A  15      -6.381 -17.326  -4.556  1.00  0.00           H
ATOM    301 2HB  LEU A  15      -6.960 -18.690  -5.512  1.00  0.00           H
ATOM    302  HG  LEU A  15      -4.241 -18.513  -4.249  1.00  0.00           H
ATOM    303 1HD1 LEU A  15      -6.724 -20.022  -3.412  1.00  0.00           H
ATOM    304 2HD1 LEU A  15      -6.030 -18.636  -2.571  1.00  0.00           H
ATOM    305 3HD1 LEU A  15      -5.134 -20.152  -2.661  1.00  0.00           H
ATOM    306 1HD2 LEU A  15      -5.328 -20.203  -6.268  1.00  0.00           H
ATOM    307 2HD2 LEU A  15      -3.759 -20.315  -5.472  1.00  0.00           H
ATOM    308 3HD2 LEU A  15      -5.157 -21.151  -4.792  1.00  0.00           H
ATOM    309  N   ALA A  16      -7.298 -15.766  -6.484  1.00  0.00           N
ATOM    310  CA  ALA A  16      -7.724 -14.414  -6.358  1.00  0.00           C
ATOM    311  C   ALA A  16      -8.280 -14.121  -4.934  1.00  0.00           C
ATOM    312  O   ALA A  16      -8.382 -15.020  -4.099  1.00  0.00           O
ATOM    313  CB  ALA A  16      -8.786 -14.101  -7.414  1.00  0.00           C
ATOM    314  QB  ALA A  16      -9.036 -14.027  -7.663  1.00  0.00           Q
ATOM    315  H   ALA A  16      -7.946 -16.497  -6.412  1.00  0.00           H
ATOM    316  HA  ALA A  16      -6.866 -13.777  -6.512  1.00  0.00           H
ATOM    317 1HB  ALA A  16      -8.641 -14.740  -8.271  1.00  0.00           H
ATOM    318 2HB  ALA A  16      -8.700 -13.067  -7.716  1.00  0.00           H
ATOM    319 3HB  ALA A  16      -9.769 -14.273  -6.998  1.00  0.00           H
ATOM    320  N   GLN A  17      -7.950 -12.928  -4.435  1.00  0.00           N
ATOM    321  CA  GLN A  17      -7.683 -12.714  -3.009  1.00  0.00           C
ATOM    322  C   GLN A  17      -8.718 -11.898  -2.254  1.00  0.00           C
ATOM    323  O   GLN A  17      -8.383 -10.921  -1.584  1.00  0.00           O
ATOM    324  CB  GLN A  17      -6.287 -12.125  -2.804  1.00  0.00           C
ATOM    325  CG  GLN A  17      -6.238 -10.979  -1.807  1.00  0.00           C
ATOM    326  CD  GLN A  17      -4.840 -10.415  -1.637  1.00  0.00           C
ATOM    327  NE2 GLN A  17      -4.598  -9.250  -2.227  1.00  0.00           N
ATOM    328  OE1 GLN A  17      -3.991 -11.021  -0.983  1.00  0.00           O
ATOM    329  QB  GLN A  17      -5.768 -12.320  -3.090  1.00  0.00           Q
ATOM    330  QE2 GLN A  17      -4.509  -8.820  -2.443  1.00  0.00           Q
ATOM    331  QG  GLN A  17      -6.727 -10.753  -1.493  1.00  0.00           Q
ATOM    332  H   GLN A  17      -7.886 -12.164  -5.045  1.00  0.00           H
ATOM    333  HA  GLN A  17      -7.746 -13.702  -2.577  1.00  0.00           H
ATOM    334 1HB  GLN A  17      -5.623 -12.894  -2.437  1.00  0.00           H
ATOM    335 2HB  GLN A  17      -5.914 -11.746  -3.743  1.00  0.00           H
ATOM    336 1HG  GLN A  17      -6.878 -10.179  -2.147  1.00  0.00           H
ATOM    337 2HG  GLN A  17      -6.575 -11.326  -0.841  1.00  0.00           H
ATOM    338 1HE2 GLN A  17      -5.305  -8.803  -2.737  1.00  0.00           H
ATOM    339 2HE2 GLN A  17      -3.712  -8.837  -2.151  1.00  0.00           H
ATOM    340  N   PRO A  18      -9.897 -12.460  -1.990  1.00  0.00           N
ATOM    341  CA  PRO A  18     -10.775 -11.958  -0.936  1.00  0.00           C
ATOM    342  C   PRO A  18     -10.084 -12.139   0.411  1.00  0.00           C
ATOM    343  O   PRO A  18      -9.422 -13.148   0.649  1.00  0.00           O
ATOM    344  CB  PRO A  18     -12.008 -12.850  -1.056  1.00  0.00           C
ATOM    345  CG  PRO A  18     -11.975 -13.347  -2.461  1.00  0.00           C
ATOM    346  CD  PRO A  18     -10.522 -13.490  -2.818  1.00  0.00           C
ATOM    347  QB  PRO A  18     -12.418 -12.962  -0.598  1.00  0.00           Q
ATOM    348  QD  PRO A  18     -10.290 -13.902  -3.226  1.00  0.00           Q
ATOM    349  QG  PRO A  18     -12.476 -13.467  -2.813  1.00  0.00           Q
ATOM    350  HA  PRO A  18     -11.020 -10.910  -1.021  1.00  0.00           H
ATOM    351 1HB  PRO A  18     -11.941 -13.656  -0.341  1.00  0.00           H
ATOM    352 2HB  PRO A  18     -12.895 -12.267  -0.856  1.00  0.00           H
ATOM    353 1HG  PRO A  18     -12.486 -14.298  -2.519  1.00  0.00           H
ATOM    354 2HG  PRO A  18     -12.467 -12.637  -3.108  1.00  0.00           H
ATOM    355 1HD  PRO A  18     -10.187 -14.488  -2.576  1.00  0.00           H
ATOM    356 2HD  PRO A  18     -10.393 -13.316  -3.876  1.00  0.00           H
ATOM    357  N   SER A  19     -10.194 -11.146   1.344  1.00  0.00           N
ATOM    358  CA  SER A  19      -9.570 -11.181   2.652  1.00  0.00           C
ATOM    359  C   SER A  19     -10.306 -10.365   3.656  1.00  0.00           C
ATOM    360  O   SER A  19     -11.196 -10.866   4.344  1.00  0.00           O
ATOM    361  CB  SER A  19      -8.118 -10.708   2.557  1.00  0.00           C
ATOM    362  OG  SER A  19      -7.948  -9.798   1.484  1.00  0.00           O
ATOM    363  QB  SER A  19      -7.655 -10.885   2.935  1.00  0.00           Q
ATOM    364  H   SER A  19     -10.732 -10.358   1.115  1.00  0.00           H
ATOM    365  HA  SER A  19      -9.598 -12.206   2.989  1.00  0.00           H
ATOM    366 1HB  SER A  19      -7.839 -10.214   3.476  1.00  0.00           H
ATOM    367 2HB  SER A  19      -7.473 -11.557   2.394  1.00  0.00           H
ATOM    368  HG  SER A  19      -8.511  -9.033   1.619  1.00  0.00           H
ATOM    369  N   GLY A  20      -9.726  -9.244   4.066  1.00  0.00           N
ATOM    370  CA  GLY A  20     -10.041  -8.514   5.301  1.00  0.00           C
ATOM    371  C   GLY A  20     -11.427  -7.909   5.340  1.00  0.00           C
ATOM    372  O   GLY A  20     -12.282  -8.338   6.114  1.00  0.00           O
ATOM    373  QA  GLY A  20      -9.665  -8.506   5.784  1.00  0.00           Q
ATOM    374  H   GLY A  20      -9.024  -8.869   3.493  1.00  0.00           H
ATOM    375 1HA  GLY A  20     -10.028  -9.252   6.089  1.00  0.00           H
ATOM    376 2HA  GLY A  20      -9.302  -7.760   5.478  1.00  0.00           H
ATOM    377  N   ASN A  21     -11.735  -7.136   4.290  1.00  0.00           N
ATOM    378  CA  ASN A  21     -13.118  -6.763   4.020  1.00  0.00           C
ATOM    379  C   ASN A  21     -13.973  -7.802   3.336  1.00  0.00           C
ATOM    380  O   ASN A  21     -13.534  -8.928   3.106  1.00  0.00           O
ATOM    381  CB  ASN A  21     -13.167  -5.421   3.279  1.00  0.00           C
ATOM    382  CG  ASN A  21     -13.244  -4.237   4.223  1.00  0.00           C
ATOM    383  ND2 ASN A  21     -12.112  -3.578   4.437  1.00  0.00           N
ATOM    384  OD1 ASN A  21     -14.312  -3.920   4.749  1.00  0.00           O
ATOM    385  QB  ASN A  21     -13.158  -5.351   2.659  1.00  0.00           Q
ATOM    386  QD2 ASN A  21     -11.694  -3.335   4.516  1.00  0.00           Q
ATOM    387  H   ASN A  21     -11.023  -6.820   3.697  1.00  0.00           H
ATOM    388  HA  ASN A  21     -13.574  -6.673   4.995  1.00  0.00           H
ATOM    389 1HB  ASN A  21     -12.276  -5.309   2.679  1.00  0.00           H
ATOM    390 2HB  ASN A  21     -14.038  -5.393   2.639  1.00  0.00           H
ATOM    391 1HD2 ASN A  21     -11.286  -3.867   3.996  1.00  0.00           H
ATOM    392 2HD2 ASN A  21     -12.102  -2.805   5.038  1.00  0.00           H
ATOM    393  N   THR A  22     -15.285  -7.622   3.433  1.00  0.00           N
ATOM    394  CA  THR A  22     -16.326  -8.667   3.300  1.00  0.00           C
ATOM    395  C   THR A  22     -16.734  -8.805   1.853  1.00  0.00           C
ATOM    396  O   THR A  22     -17.395  -7.927   1.298  1.00  0.00           O
ATOM    397  CB  THR A  22     -17.560  -8.342   4.197  1.00  0.00           C
ATOM    398  CG2 THR A  22     -18.827  -8.271   3.357  1.00  0.00           C
ATOM    399  OG1 THR A  22     -17.717  -9.366   5.187  1.00  0.00           O
ATOM    400  QG2 THR A  22     -19.126  -8.254   3.158  1.00  0.00           Q
ATOM    401  H   THR A  22     -15.595  -6.710   3.611  1.00  0.00           H
ATOM    402  HA  THR A  22     -15.916  -9.609   3.635  1.00  0.00           H
ATOM    403  HB  THR A  22     -17.410  -7.390   4.686  1.00  0.00           H
ATOM    404 1HG  THR A  22     -17.654  -8.977   6.063  1.00  0.00           H
ATOM    405 1HG2 THR A  22     -18.989  -9.220   2.868  1.00  0.00           H
ATOM    406 2HG2 THR A  22     -18.722  -7.496   2.611  1.00  0.00           H
ATOM    407 3HG2 THR A  22     -19.669  -8.045   3.993  1.00  0.00           H
ATOM    408  N   SER A  23     -16.707 -10.014   1.297  1.00  0.00           N
ATOM    409  CA  SER A  23     -17.434 -10.278   0.095  1.00  0.00           C
ATOM    410  C   SER A  23     -18.618 -11.174   0.498  1.00  0.00           C
ATOM    411  O   SER A  23     -19.691 -11.105  -0.101  1.00  0.00           O
ATOM    412  CB  SER A  23     -16.544 -11.008  -0.912  1.00  0.00           C
ATOM    413  OG  SER A  23     -16.164 -12.284  -0.427  1.00  0.00           O
ATOM    414  QB  SER A  23     -16.366 -10.783  -1.466  1.00  0.00           Q
ATOM    415  H   SER A  23     -16.183 -10.729   1.715  1.00  0.00           H
ATOM    416  HA  SER A  23     -17.771  -9.362  -0.368  1.00  0.00           H
ATOM    417 1HB  SER A  23     -17.081 -11.138  -1.840  1.00  0.00           H
ATOM    418 2HB  SER A  23     -15.651 -10.427  -1.091  1.00  0.00           H
ATOM    419  HG  SER A  23     -16.949 -12.813  -0.271  1.00  0.00           H
ATOM    420  N   SER A  24     -18.607 -11.684   1.705  1.00  0.00           N
ATOM    421  CA  SER A  24     -19.819 -12.169   2.381  1.00  0.00           C
ATOM    422  C   SER A  24     -20.697 -11.040   2.885  1.00  0.00           C
ATOM    423  O   SER A  24     -20.734  -9.959   2.296  1.00  0.00           O
ATOM    424  CB  SER A  24     -19.443 -13.096   3.540  1.00  0.00           C
ATOM    425  OG  SER A  24     -19.233 -12.361   4.733  1.00  0.00           O
ATOM    426  QB  SER A  24     -19.387 -13.716   3.501  1.00  0.00           Q
ATOM    427  H   SER A  24     -17.750 -11.746   2.178  1.00  0.00           H
ATOM    428  HA  SER A  24     -20.393 -12.718   1.648  1.00  0.00           H
ATOM    429 1HB  SER A  24     -20.239 -13.806   3.707  1.00  0.00           H
ATOM    430 2HB  SER A  24     -18.534 -13.626   3.296  1.00  0.00           H
ATOM    431  HG  SER A  24     -20.036 -11.891   4.965  1.00  0.00           H
ATOM    432  N   SER A  25     -21.740 -11.372   3.650  1.00  0.00           N
ATOM    433  CA  SER A  25     -22.886 -10.511   3.780  1.00  0.00           C
ATOM    434  C   SER A  25     -22.582  -9.361   4.794  1.00  0.00           C
ATOM    435  O   SER A  25     -22.176  -9.611   5.929  1.00  0.00           O
ATOM    436  CB  SER A  25     -24.101 -11.315   4.248  1.00  0.00           C
ATOM    437  OG  SER A  25     -24.473 -10.953   5.567  1.00  0.00           O
ATOM    438  QB  SER A  25     -24.399 -11.746   3.911  1.00  0.00           Q
ATOM    439  H   SER A  25     -21.725 -12.223   4.136  1.00  0.00           H
ATOM    440  HA  SER A  25     -23.104 -10.078   2.814  1.00  0.00           H
ATOM    441 1HB  SER A  25     -24.935 -11.124   3.588  1.00  0.00           H
ATOM    442 2HB  SER A  25     -23.864 -12.369   4.233  1.00  0.00           H
ATOM    443  HG  SER A  25     -24.695 -10.020   5.592  1.00  0.00           H
ATOM    444  N   ALA A  26     -23.055  -8.155   4.491  1.00  0.00           N
ATOM    445  CA  ALA A  26     -23.095  -7.088   5.541  1.00  0.00           C
ATOM    446  C   ALA A  26     -24.402  -6.946   6.342  1.00  0.00           C
ATOM    447  O   ALA A  26     -25.493  -6.956   5.773  1.00  0.00           O
ATOM    448  CB  ALA A  26     -22.701  -5.741   4.930  1.00  0.00           C
ATOM    449  QB  ALA A  26     -22.607  -5.424   4.787  1.00  0.00           Q
ATOM    450  H   ALA A  26     -23.376  -7.965   3.585  1.00  0.00           H
ATOM    451  HA  ALA A  26     -22.377  -7.417   6.277  1.00  0.00           H
ATOM    452 1HB  ALA A  26     -23.568  -5.280   4.483  1.00  0.00           H
ATOM    453 2HB  ALA A  26     -21.945  -5.895   4.173  1.00  0.00           H
ATOM    454 3HB  ALA A  26     -22.308  -5.096   5.703  1.00  0.00           H
ATOM    455  N   LEU A  27     -24.317  -7.054   7.642  1.00  0.00           N
ATOM    456  CA  LEU A  27     -25.511  -7.188   8.451  1.00  0.00           C
ATOM    457  C   LEU A  27     -25.515  -6.029   9.449  1.00  0.00           C
ATOM    458  O   LEU A  27     -25.837  -6.210  10.623  1.00  0.00           O
ATOM    459  CB  LEU A  27     -25.486  -8.543   9.173  1.00  0.00           C
ATOM    460  CG  LEU A  27     -24.804  -9.695   8.431  1.00  0.00           C
ATOM    461  CD1 LEU A  27     -24.450 -10.819   9.393  1.00  0.00           C
ATOM    462  CD2 LEU A  27     -25.721 -10.260   7.357  1.00  0.00           C
ATOM    463  QB  LEU A  27     -25.729  -8.656   9.736  1.00  0.00           Q
ATOM    464  QD1 LEU A  27     -24.367 -11.086   9.621  1.00  0.00           Q
ATOM    465  QD2 LEU A  27     -25.938 -10.394   7.102  1.00  0.00           Q
ATOM    466  QQD LEU A  27     -25.152 -10.739   8.361  1.00  0.00           Q
ATOM    467  H   LEU A  27     -23.437  -7.044   8.073  1.00  0.00           H
ATOM    468  HA  LEU A  27     -26.405  -7.155   7.846  1.00  0.00           H
ATOM    469 1HB  LEU A  27     -24.961  -8.442  10.111  1.00  0.00           H
ATOM    470 2HB  LEU A  27     -26.498  -8.871   9.360  1.00  0.00           H
ATOM    471  HG  LEU A  27     -23.898  -9.337   7.965  1.00  0.00           H
ATOM    472 1HD1 LEU A  27     -25.350 -11.191   9.861  1.00  0.00           H
ATOM    473 2HD1 LEU A  27     -23.778 -10.445  10.151  1.00  0.00           H
ATOM    474 3HD1 LEU A  27     -23.970 -11.621   8.850  1.00  0.00           H
ATOM    475 1HD2 LEU A  27     -26.654  -9.717   7.358  1.00  0.00           H
ATOM    476 2HD2 LEU A  27     -25.248 -10.160   6.391  1.00  0.00           H
ATOM    477 3HD2 LEU A  27     -25.911 -11.303   7.557  1.00  0.00           H
ATOM    478  N   MET A  28     -25.579  -4.790   8.947  1.00  0.00           N
ATOM    479  CA  MET A  28     -26.031  -3.663   9.761  1.00  0.00           C
ATOM    480  C   MET A  28     -27.525  -3.415   9.454  1.00  0.00           C
ATOM    481  O   MET A  28     -27.917  -3.284   8.293  1.00  0.00           O
ATOM    482  CB  MET A  28     -25.205  -2.411   9.465  1.00  0.00           C
ATOM    483  CG  MET A  28     -24.347  -1.944  10.627  1.00  0.00           C
ATOM    484  SD  MET A  28     -25.211  -0.789  11.710  1.00  0.00           S
ATOM    485  CE  MET A  28     -25.463  -1.810  13.161  1.00  0.00           C
ATOM    486  QB  MET A  28     -25.203  -2.102   8.923  1.00  0.00           Q
ATOM    487  QE  MET A  28     -25.513  -2.014  13.453  1.00  0.00           Q
ATOM    488  QG  MET A  28     -23.759  -2.121  10.736  1.00  0.00           Q
ATOM    489  H   MET A  28     -25.319  -4.636   8.015  1.00  0.00           H
ATOM    490  HA  MET A  28     -25.901  -3.892  10.809  1.00  0.00           H
ATOM    491 1HB  MET A  28     -24.541  -2.607   8.637  1.00  0.00           H
ATOM    492 2HB  MET A  28     -25.866  -1.597   9.209  1.00  0.00           H
ATOM    493 1HG  MET A  28     -24.050  -2.796  11.222  1.00  0.00           H
ATOM    494 2HG  MET A  28     -23.466  -1.447  10.248  1.00  0.00           H
ATOM    495 1HE  MET A  28     -24.507  -2.129  13.547  1.00  0.00           H
ATOM    496 2HE  MET A  28     -26.051  -2.674  12.895  1.00  0.00           H
ATOM    497 3HE  MET A  28     -25.983  -1.239  13.916  1.00  0.00           H
ATOM    498  N   GLN A  29     -28.155  -2.404  10.040  1.00  0.00           N
ATOM    499  CA  GLN A  29     -28.880  -1.387   9.294  1.00  0.00           C
ATOM    500  C   GLN A  29     -28.478  -0.034   9.824  1.00  0.00           C
ATOM    501  O   GLN A  29     -27.747   0.709   9.171  1.00  0.00           O
ATOM    502  CB  GLN A  29     -30.390  -1.587   9.433  1.00  0.00           C
ATOM    503  CG  GLN A  29     -30.956  -2.675   8.534  1.00  0.00           C
ATOM    504  CD  GLN A  29     -32.336  -3.128   8.969  1.00  0.00           C
ATOM    505  NE2 GLN A  29     -32.922  -4.048   8.211  1.00  0.00           N
ATOM    506  OE1 GLN A  29     -32.870  -2.655   9.972  1.00  0.00           O
ATOM    507  QB  GLN A  29     -30.762  -1.266   9.816  1.00  0.00           Q
ATOM    508  QE2 GLN A  29     -33.137  -4.388   7.931  1.00  0.00           Q
ATOM    509  QG  GLN A  29     -30.667  -2.920   8.040  1.00  0.00           Q
ATOM    510  H   GLN A  29     -28.132  -2.342  11.018  1.00  0.00           H
ATOM    511  HA  GLN A  29     -28.635  -1.460   8.245  1.00  0.00           H
ATOM    512 1HB  GLN A  29     -30.625  -1.862  10.450  1.00  0.00           H
ATOM    513 2HB  GLN A  29     -30.899  -0.670   9.180  1.00  0.00           H
ATOM    514 1HG  GLN A  29     -31.031  -2.305   7.524  1.00  0.00           H
ATOM    515 2HG  GLN A  29     -30.302  -3.535   8.555  1.00  0.00           H
ATOM    516 1HE2 GLN A  29     -32.459  -4.397   7.419  1.00  0.00           H
ATOM    517 2HE2 GLN A  29     -33.813  -4.379   8.442  1.00  0.00           H
ATOM    518  N   GLY A  30     -28.577   0.157  11.136  1.00  0.00           N
ATOM    519  CA  GLY A  30     -27.832   1.219  11.823  1.00  0.00           C
ATOM    520  C   GLY A  30     -28.743   1.976  12.743  1.00  0.00           C
ATOM    521  O   GLY A  30     -29.897   1.595  12.943  1.00  0.00           O
ATOM    522  QA  GLY A  30     -27.221   1.327  11.756  1.00  0.00           Q
ATOM    523  H   GLY A  30     -29.163  -0.428  11.660  1.00  0.00           H
ATOM    524 1HA  GLY A  30     -27.043   0.771  12.409  1.00  0.00           H
ATOM    525 2HA  GLY A  30     -27.397   1.882  11.104  1.00  0.00           H
ATOM    526  N   GLN A  31     -28.304   3.135  13.220  1.00  0.00           N
ATOM    527  CA  GLN A  31     -29.100   4.032  13.993  1.00  0.00           C
ATOM    528  C   GLN A  31     -30.384   4.342  13.245  1.00  0.00           C
ATOM    529  O   GLN A  31     -30.444   4.219  12.021  1.00  0.00           O
ATOM    530  CB  GLN A  31     -28.331   5.321  14.290  1.00  0.00           C
ATOM    531  CG  GLN A  31     -29.215   6.547  14.453  1.00  0.00           C
ATOM    532  CD  GLN A  31     -29.748   6.697  15.864  1.00  0.00           C
ATOM    533  NE2 GLN A  31     -29.306   7.741  16.555  1.00  0.00           N
ATOM    534  OE1 GLN A  31     -30.549   5.883  16.325  1.00  0.00           O
ATOM    535  QB  GLN A  31     -27.712   5.367  14.344  1.00  0.00           Q
ATOM    536  QE2 GLN A  31     -29.142   8.126  16.810  1.00  0.00           Q
ATOM    537  QG  GLN A  31     -29.353   6.954  14.001  1.00  0.00           Q
ATOM    538  H   GLN A  31     -27.377   3.390  13.030  1.00  0.00           H
ATOM    539  HA  GLN A  31     -29.342   3.564  14.937  1.00  0.00           H
ATOM    540 1HB  GLN A  31     -27.775   5.205  15.208  1.00  0.00           H
ATOM    541 2HB  GLN A  31     -27.648   5.527  13.479  1.00  0.00           H
ATOM    542 1HG  GLN A  31     -28.645   7.434  14.217  1.00  0.00           H
ATOM    543 2HG  GLN A  31     -30.060   6.474  13.785  1.00  0.00           H
ATOM    544 1HE2 GLN A  31     -28.668   8.363  16.146  1.00  0.00           H
ATOM    545 2HE2 GLN A  31     -29.616   7.889  17.472  1.00  0.00           H
ATOM    546  N   LYS A  32     -31.544   4.409  13.902  1.00  0.00           N
ATOM    547  CA  LYS A  32     -32.853   4.326  13.223  1.00  0.00           C
ATOM    548  C   LYS A  32     -33.804   5.448  13.628  1.00  0.00           C
ATOM    549  O   LYS A  32     -34.664   5.856  12.848  1.00  0.00           O
ATOM    550  CB  LYS A  32     -33.504   2.975  13.515  1.00  0.00           C
ATOM    551  CG  LYS A  32     -33.311   1.942  12.418  1.00  0.00           C
ATOM    552  CD  LYS A  32     -33.838   2.448  11.084  1.00  0.00           C
ATOM    553  CE  LYS A  32     -34.229   1.297  10.172  1.00  0.00           C
ATOM    554  NZ  LYS A  32     -35.480   0.629  10.626  1.00  0.00           N
ATOM    555  QB  LYS A  32     -33.826   2.834  14.031  1.00  0.00           Q
ATOM    556  QD  LYS A  32     -33.891   3.048  10.921  1.00  0.00           Q
ATOM    557  QE  LYS A  32     -33.913   1.115   9.665  1.00  0.00           Q
ATOM    558  QG  LYS A  32     -33.050   1.381  12.491  1.00  0.00           Q
ATOM    559  QZ  LYS A  32     -35.771   0.473  10.732  1.00  0.00           Q
ATOM    560  H   LYS A  32     -31.525   4.518  14.876  1.00  0.00           H
ATOM    561  HA  LYS A  32     -32.664   4.432  12.165  1.00  0.00           H
ATOM    562 1HB  LYS A  32     -33.084   2.559  14.419  1.00  0.00           H
ATOM    563 2HB  LYS A  32     -34.569   3.108  13.641  1.00  0.00           H
ATOM    564 1HG  LYS A  32     -32.259   1.723  12.309  1.00  0.00           H
ATOM    565 2HG  LYS A  32     -33.842   1.037  12.675  1.00  0.00           H
ATOM    566 1HD  LYS A  32     -34.709   3.065  11.250  1.00  0.00           H
ATOM    567 2HD  LYS A  32     -33.073   3.031  10.591  1.00  0.00           H
ATOM    568 1HE  LYS A  32     -34.388   1.668   9.171  1.00  0.00           H
ATOM    569 2HE  LYS A  32     -33.438   0.561  10.160  1.00  0.00           H
ATOM    570 1HZ  LYS A  32     -36.258   1.318  10.633  1.00  0.00           H
ATOM    571 2HZ  LYS A  32     -35.344   0.252  11.586  1.00  0.00           H
ATOM    572 3HZ  LYS A  32     -35.713  -0.151   9.978  1.00  0.00           H
ATOM    573  N   TPO A  33     -33.573   5.962  14.826  1.00  0.00           N
ATOM    574  CA  TPO A  33     -34.371   7.117  15.335  1.00  0.00           C
ATOM    575  C   TPO A  33     -34.173   8.300  14.407  1.00  0.00           C
ATOM    576  O   TPO A  33     -33.053   8.686  14.076  1.00  0.00           O
ATOM    577  CB  TPO A  33     -34.145   7.312  16.876  1.00  0.00           C
ATOM    578  CG2 TPO A  33     -34.303   6.015  17.691  1.00  0.00           C
ATOM    579  OG1 TPO A  33     -32.792   7.791  17.120  1.00  0.00           O
ATOM    580  PS  TPO A  33     -32.158   8.119  18.581  1.00  0.00           P
ATOM    581  OPA TPO A  33     -32.961   9.216  19.288  1.00  0.00           O
ATOM    582  OPB TPO A  33     -30.712   8.596  18.413  1.00  0.00           O
ATOM    583  OPC TPO A  33     -32.150   6.861  19.459  1.00  0.00           O
ATOM    584  QG2 TPO A  33     -34.342   5.684  17.906  1.00  0.00           Q
ATOM    585  H   TPO A  33     -32.887   5.694  15.539  1.00  0.00           H
ATOM    586  HA  TPO A  33     -35.435   6.844  15.233  1.00  0.00           H
ATOM    587  HB  TPO A  33     -34.879   8.059  17.242  1.00  0.00           H
ATOM    588 1HG2 TPO A  33     -34.136   6.205  18.765  1.00  0.00           H
ATOM    589 2HG2 TPO A  33     -35.316   5.590  17.579  1.00  0.00           H
ATOM    590 3HG2 TPO A  33     -33.572   5.255  17.371  1.00  0.00           H
ATOM    591  N   PRO A  34     -35.193   9.003  13.886  1.00  0.00           N
ATOM    592  CA  PRO A  34     -35.012  10.182  13.013  1.00  0.00           C
ATOM    593  C   PRO A  34     -35.145  11.440  13.866  1.00  0.00           C
ATOM    594  O   PRO A  34     -36.204  11.708  14.433  1.00  0.00           O
ATOM    595  CB  PRO A  34     -36.163  10.058  12.018  1.00  0.00           C
ATOM    596  CG  PRO A  34     -37.272   9.445  12.803  1.00  0.00           C
ATOM    597  CD  PRO A  34     -36.619   8.676  13.917  1.00  0.00           C
ATOM    598  QB  PRO A  34     -36.143  10.235  11.419  1.00  0.00           Q
ATOM    599  QD  PRO A  34     -36.913   8.293  14.312  1.00  0.00           Q
ATOM    600  QG  PRO A  34     -37.881   9.509  12.678  1.00  0.00           Q
ATOM    601  HA  PRO A  34     -34.053  10.236  12.519  1.00  0.00           H
ATOM    602 1HB  PRO A  34     -36.425  11.039  11.646  1.00  0.00           H
ATOM    603 2HB  PRO A  34     -35.860   9.431  11.192  1.00  0.00           H
ATOM    604 1HG  PRO A  34     -37.913  10.225  13.192  1.00  0.00           H
ATOM    605 2HG  PRO A  34     -37.849   8.791  12.165  1.00  0.00           H
ATOM    606 1HD  PRO A  34     -37.055   8.968  14.861  1.00  0.00           H
ATOM    607 2HD  PRO A  34     -36.771   7.618  13.762  1.00  0.00           H
ATOM    608  N   GLN A  35     -34.044  12.162  13.989  1.00  0.00           N
ATOM    609  CA  GLN A  35     -33.908  13.390  14.812  1.00  0.00           C
ATOM    610  C   GLN A  35     -34.435  14.589  14.045  1.00  0.00           C
ATOM    611  O   GLN A  35     -35.449  15.180  14.416  1.00  0.00           O
ATOM    612  CB  GLN A  35     -32.450  13.613  15.214  1.00  0.00           C
ATOM    613  CG  GLN A  35     -32.098  15.065  15.495  1.00  0.00           C
ATOM    614  CD  GLN A  35     -32.635  15.547  16.828  1.00  0.00           C
ATOM    615  NE2 GLN A  35     -32.630  16.860  17.025  1.00  0.00           N
ATOM    616  OE1 GLN A  35     -33.050  14.748  17.668  1.00  0.00           O
ATOM    617  QB  GLN A  35     -32.018  13.165  15.266  1.00  0.00           Q
ATOM    618  QE2 GLN A  35     -32.627  17.345  17.100  1.00  0.00           Q
ATOM    619  QG  GLN A  35     -31.770  15.435  15.116  1.00  0.00           Q
ATOM    620  H   GLN A  35     -33.253  11.862  13.496  1.00  0.00           H
ATOM    621  HA  GLN A  35     -34.492  13.268  15.712  1.00  0.00           H
ATOM    622 1HB  GLN A  35     -32.235  13.054  16.114  1.00  0.00           H
ATOM    623 2HB  GLN A  35     -31.802  13.276  14.419  1.00  0.00           H
ATOM    624 1HG  GLN A  35     -31.024  15.178  15.510  1.00  0.00           H
ATOM    625 2HG  GLN A  35     -32.515  15.692  14.723  1.00  0.00           H
ATOM    626 1HE2 GLN A  35     -32.289  17.459  16.330  1.00  0.00           H
ATOM    627 2HE2 GLN A  35     -32.965  17.230  17.870  1.00  0.00           H
ATOM    628  N   LYS A  36     -33.825  14.879  12.894  1.00  0.00           N
ATOM    629  CA  LYS A  36     -34.354  15.931  12.021  1.00  0.00           C
ATOM    630  C   LYS A  36     -34.715  15.317  10.696  1.00  0.00           C
ATOM    631  O   LYS A  36     -34.379  14.165  10.422  1.00  0.00           O
ATOM    632  CB  LYS A  36     -33.295  17.012  11.810  1.00  0.00           C
ATOM    633  CG  LYS A  36     -32.357  17.201  12.991  1.00  0.00           C
ATOM    634  CD  LYS A  36     -31.106  17.963  12.585  1.00  0.00           C
ATOM    635  CE  LYS A  36     -30.107  18.033  13.728  1.00  0.00           C
ATOM    636  NZ  LYS A  36     -29.932  16.712  14.394  1.00  0.00           N
ATOM    637  QB  LYS A  36     -33.233  17.360  11.296  1.00  0.00           Q
ATOM    638  QD  LYS A  36     -31.005  18.218  12.024  1.00  0.00           Q
ATOM    639  QE  LYS A  36     -29.799  18.544  13.907  1.00  0.00           Q
ATOM    640  QG  LYS A  36     -32.462  16.998  13.570  1.00  0.00           Q
ATOM    641  QZ  LYS A  36     -29.891  16.404  14.550  1.00  0.00           Q
ATOM    642  H   LYS A  36     -33.019  14.388  12.632  1.00  0.00           H
ATOM    643  HA  LYS A  36     -35.226  16.378  12.475  1.00  0.00           H
ATOM    644 1HB  LYS A  36     -32.685  16.758  10.957  1.00  0.00           H
ATOM    645 2HB  LYS A  36     -33.781  17.962  11.636  1.00  0.00           H
ATOM    646 1HG  LYS A  36     -32.861  17.758  13.766  1.00  0.00           H
ATOM    647 2HG  LYS A  36     -32.062  16.236  13.374  1.00  0.00           H
ATOM    648 1HD  LYS A  36     -30.637  17.467  11.749  1.00  0.00           H
ATOM    649 2HD  LYS A  36     -31.373  18.970  12.301  1.00  0.00           H
ATOM    650 1HE  LYS A  36     -29.146  18.348  13.348  1.00  0.00           H
ATOM    651 2HE  LYS A  36     -30.451  18.740  14.466  1.00  0.00           H
ATOM    652 1HZ  LYS A  36     -29.588  16.018  13.702  1.00  0.00           H
ATOM    653 2HZ  LYS A  36     -30.845  16.394  14.779  1.00  0.00           H
ATOM    654 3HZ  LYS A  36     -29.243  16.803  15.167  1.00  0.00           H
ATOM    655  N   PRO A  37     -34.400  16.001   9.553  1.00  0.00           N
ATOM    656  CA  PRO A  37     -33.634  15.295   8.478  1.00  0.00           C
ATOM    657  C   PRO A  37     -32.136  15.487   8.538  1.00  0.00           C
ATOM    658  O   PRO A  37     -31.371  14.552   8.302  1.00  0.00           O
ATOM    659  CB  PRO A  37     -34.219  15.876   7.193  1.00  0.00           C
ATOM    660  CG  PRO A  37     -35.485  16.537   7.625  1.00  0.00           C
ATOM    661  CD  PRO A  37     -35.224  17.078   9.002  1.00  0.00           C
ATOM    662  QB  PRO A  37     -33.962  15.829   6.627  1.00  0.00           Q
ATOM    663  QD  PRO A  37     -35.436  17.622   9.222  1.00  0.00           Q
ATOM    664  QG  PRO A  37     -36.008  16.571   7.286  1.00  0.00           Q
ATOM    665  HA  PRO A  37     -33.737  14.223   8.570  1.00  0.00           H
ATOM    666 1HB  PRO A  37     -33.521  16.581   6.766  1.00  0.00           H
ATOM    667 2HB  PRO A  37     -34.402  15.078   6.487  1.00  0.00           H
ATOM    668 1HG  PRO A  37     -35.731  17.331   6.935  1.00  0.00           H
ATOM    669 2HG  PRO A  37     -36.286  15.811   7.638  1.00  0.00           H
ATOM    670 1HD  PRO A  37     -34.710  18.025   8.926  1.00  0.00           H
ATOM    671 2HD  PRO A  37     -36.163  17.219   9.518  1.00  0.00           H
ATOM    672  N   SER A  38     -31.675  16.700   8.810  1.00  0.00           N
ATOM    673  CA  SER A  38     -30.237  16.986   8.844  1.00  0.00           C
ATOM    674  C   SER A  38     -29.969  18.470   9.195  1.00  0.00           C
ATOM    675  O   SER A  38     -30.722  19.087   9.949  1.00  0.00           O
ATOM    676  CB  SER A  38     -29.601  16.642   7.495  1.00  0.00           C
ATOM    677  OG  SER A  38     -29.766  17.702   6.569  1.00  0.00           O
ATOM    678  QB  SER A  38     -29.306  16.110   7.360  1.00  0.00           Q
ATOM    679  H   SER A  38     -32.311  17.424   8.994  1.00  0.00           H
ATOM    680  HA  SER A  38     -29.795  16.371   9.613  1.00  0.00           H
ATOM    681 1HB  SER A  38     -28.545  16.463   7.630  1.00  0.00           H
ATOM    682 2HB  SER A  38     -30.068  15.756   7.091  1.00  0.00           H
ATOM    683  HG  SER A  38     -29.349  18.496   6.913  1.00  0.00           H
ATOM    684  N   GLN A  39     -29.548  19.195   8.186  1.00  0.00           N
ATOM    685  CA  GLN A  39     -29.951  20.577   7.892  1.00  0.00           C
ATOM    686  C   GLN A  39     -30.759  20.619   6.597  1.00  0.00           C
ATOM    687  O   GLN A  39     -30.503  19.852   5.669  1.00  0.00           O
ATOM    688  CB  GLN A  39     -28.725  21.486   7.784  1.00  0.00           C
ATOM    689  CG  GLN A  39     -27.992  21.696   9.099  1.00  0.00           C
ATOM    690  CD  GLN A  39     -27.306  20.436   9.592  1.00  0.00           C
ATOM    691  NE2 GLN A  39     -26.808  20.476  10.822  1.00  0.00           N
ATOM    692  OE1 GLN A  39     -27.228  19.439   8.872  1.00  0.00           O
ATOM    693  QB  GLN A  39     -28.524  21.759   7.261  1.00  0.00           Q
ATOM    694  QE2 GLN A  39     -26.624  20.491  11.275  1.00  0.00           Q
ATOM    695  QG  GLN A  39     -27.965  22.231   9.415  1.00  0.00           Q
ATOM    696  H   GLN A  39     -28.906  18.777   7.574  1.00  0.00           H
ATOM    697  HA  GLN A  39     -30.568  20.937   8.701  1.00  0.00           H
ATOM    698 1HB  GLN A  39     -28.018  21.057   7.091  1.00  0.00           H
ATOM    699 2HB  GLN A  39     -29.030  22.461   7.431  1.00  0.00           H
ATOM    700 1HG  GLN A  39     -27.235  22.456   8.972  1.00  0.00           H
ATOM    701 2HG  GLN A  39     -28.693  22.008   9.858  1.00  0.00           H
ATOM    702 1HE2 GLN A  39     -26.895  21.292  11.358  1.00  0.00           H
ATOM    703 2HE2 GLN A  39     -26.354  19.691  11.192  1.00  0.00           H
ATOM    704  N   ASN A  40     -31.324  21.785   6.253  1.00  0.00           N
ATOM    705  CA  ASN A  40     -31.592  22.145   4.877  1.00  0.00           C
ATOM    706  C   ASN A  40     -30.994  23.469   4.464  1.00  0.00           C
ATOM    707  O   ASN A  40     -31.590  24.213   3.686  1.00  0.00           O
ATOM    708  CB  ASN A  40     -33.103  22.104   4.609  1.00  0.00           C
ATOM    709  CG  ASN A  40     -33.456  21.261   3.399  1.00  0.00           C
ATOM    710  ND2 ASN A  40     -33.985  20.069   3.645  1.00  0.00           N
ATOM    711  OD1 ASN A  40     -33.254  21.680   2.258  1.00  0.00           O
ATOM    712  QB  ASN A  40     -33.537  22.395   4.948  1.00  0.00           Q
ATOM    713  QD2 ASN A  40     -34.181  19.629   3.735  1.00  0.00           Q
ATOM    714  H   ASN A  40     -31.564  22.420   6.960  1.00  0.00           H
ATOM    715  HA  ASN A  40     -31.100  21.406   4.263  1.00  0.00           H
ATOM    716 1HB  ASN A  40     -33.611  21.684   5.464  1.00  0.00           H
ATOM    717 2HB  ASN A  40     -33.464  23.106   4.432  1.00  0.00           H
ATOM    718 1HD2 ASN A  40     -34.129  19.777   4.568  1.00  0.00           H
ATOM    719 2HD2 ASN A  40     -34.235  19.481   2.900  1.00  0.00           H
ATOM    720  N   LEU A  41     -29.746  23.654   4.859  1.00  0.00           N
ATOM    721  CA  LEU A  41     -28.952  24.775   4.411  1.00  0.00           C
ATOM    722  C   LEU A  41     -28.829  24.757   2.848  1.00  0.00           C
ATOM    723  O   LEU A  41     -28.397  23.766   2.262  1.00  0.00           O
ATOM    724  CB  LEU A  41     -27.570  24.721   5.077  1.00  0.00           C
ATOM    725  CG  LEU A  41     -27.543  24.311   6.551  1.00  0.00           C
ATOM    726  CD1 LEU A  41     -26.119  24.032   7.005  1.00  0.00           C
ATOM    727  CD2 LEU A  41     -28.115  25.414   7.428  1.00  0.00           C
ATOM    728  QB  LEU A  41     -27.029  24.852   4.797  1.00  0.00           Q
ATOM    729  QD1 LEU A  41     -25.782  23.965   7.114  1.00  0.00           Q
ATOM    730  QD2 LEU A  41     -28.251  25.676   7.635  1.00  0.00           Q
ATOM    731  QQD LEU A  41     -27.016  24.821   7.375  1.00  0.00           Q
ATOM    732  H   LEU A  41     -29.346  23.009   5.479  1.00  0.00           H
ATOM    733  HA  LEU A  41     -29.435  25.699   4.694  1.00  0.00           H
ATOM    734 1HB  LEU A  41     -26.947  24.006   4.559  1.00  0.00           H
ATOM    735 2HB  LEU A  41     -27.110  25.698   5.034  1.00  0.00           H
ATOM    736  HG  LEU A  41     -28.134  23.417   6.686  1.00  0.00           H
ATOM    737 1HD1 LEU A  41     -25.520  24.921   6.882  1.00  0.00           H
ATOM    738 2HD1 LEU A  41     -25.702  23.230   6.414  1.00  0.00           H
ATOM    739 3HD1 LEU A  41     -26.123  23.744   8.047  1.00  0.00           H
ATOM    740 1HD2 LEU A  41     -28.414  26.248   6.808  1.00  0.00           H
ATOM    741 2HD2 LEU A  41     -28.974  25.040   7.965  1.00  0.00           H
ATOM    742 3HD2 LEU A  41     -27.364  25.741   8.132  1.00  0.00           H
ATOM    743  N   VAL A  42     -29.242  25.831   2.172  1.00  0.00           N
ATOM    744  CA  VAL A  42     -29.190  25.849   0.749  1.00  0.00           C
ATOM    745  C   VAL A  42     -28.534  27.123   0.206  1.00  0.00           C
ATOM    746  O   VAL A  42     -29.213  28.109  -0.079  1.00  0.00           O
ATOM    747  CB  VAL A  42     -30.590  25.624   0.148  1.00  0.00           C
ATOM    748  CG1 VAL A  42     -31.145  26.926  -0.409  1.00  0.00           C
ATOM    749  CG2 VAL A  42     -30.529  24.606  -0.979  1.00  0.00           C
ATOM    750  QG1 VAL A  42     -31.277  27.235  -0.541  1.00  0.00           Q
ATOM    751  QG2 VAL A  42     -30.514  24.365  -1.246  1.00  0.00           Q
ATOM    752  QQG VAL A  42     -30.896  25.799  -0.894  1.00  0.00           Q
ATOM    753  H   VAL A  42     -29.583  26.610   2.657  1.00  0.00           H
ATOM    754  HA  VAL A  42     -28.560  25.029   0.437  1.00  0.00           H
ATOM    755  HB  VAL A  42     -31.258  25.259   0.914  1.00  0.00           H
ATOM    756 1HG1 VAL A  42     -30.488  27.297  -1.182  1.00  0.00           H
ATOM    757 2HG1 VAL A  42     -31.218  27.656   0.383  1.00  0.00           H
ATOM    758 3HG1 VAL A  42     -32.126  26.750  -0.827  1.00  0.00           H
ATOM    759 1HG2 VAL A  42     -29.510  24.268  -1.104  1.00  0.00           H
ATOM    760 2HG2 VAL A  42     -30.871  25.062  -1.896  1.00  0.00           H
ATOM    761 3HG2 VAL A  42     -31.160  23.764  -0.738  1.00  0.00           H
ATOM    762  N   PRO A  43     -27.214  27.119   0.005  1.00  0.00           N
ATOM    763  CA  PRO A  43     -26.490  28.251  -0.556  1.00  0.00           C
ATOM    764  C   PRO A  43     -26.412  28.278  -2.081  1.00  0.00           C
ATOM    765  O   PRO A  43     -26.818  27.329  -2.750  1.00  0.00           O
ATOM    766  CB  PRO A  43     -25.105  28.125   0.073  1.00  0.00           C
ATOM    767  CG  PRO A  43     -24.905  26.656   0.244  1.00  0.00           C
ATOM    768  CD  PRO A  43     -26.280  26.058   0.348  1.00  0.00           C
ATOM    769  QB  PRO A  43     -24.728  28.601   0.214  1.00  0.00           Q
ATOM    770  QD  PRO A  43     -26.407  25.469   0.507  1.00  0.00           Q
ATOM    771  QG  PRO A  43     -24.353  26.367   0.269  1.00  0.00           Q
ATOM    772  HA  PRO A  43     -26.999  29.178  -0.334  1.00  0.00           H
ATOM    773 1HB  PRO A  43     -24.368  28.555  -0.590  1.00  0.00           H
ATOM    774 2HB  PRO A  43     -25.088  28.647   1.017  1.00  0.00           H
ATOM    775 1HG  PRO A  43     -24.372  26.262  -0.607  1.00  0.00           H
ATOM    776 2HG  PRO A  43     -24.335  26.473   1.143  1.00  0.00           H
ATOM    777 1HD  PRO A  43     -26.367  25.231  -0.341  1.00  0.00           H
ATOM    778 2HD  PRO A  43     -26.447  25.707   1.355  1.00  0.00           H
ATOM    779  N   VAL A  44     -25.760  29.276  -2.634  1.00  0.00           N
ATOM    780  CA  VAL A  44     -25.502  29.281  -4.066  1.00  0.00           C
ATOM    781  C   VAL A  44     -24.648  28.101  -4.479  1.00  0.00           C
ATOM    782  O   VAL A  44     -23.517  27.949  -4.016  1.00  0.00           O
ATOM    783  CB  VAL A  44     -24.882  30.620  -4.506  1.00  0.00           C
ATOM    784  CG1 VAL A  44     -23.675  30.380  -5.399  1.00  0.00           C
ATOM    785  CG2 VAL A  44     -25.895  31.448  -5.280  1.00  0.00           C
ATOM    786  QG1 VAL A  44     -23.389  30.324  -5.611  1.00  0.00           Q
ATOM    787  QG2 VAL A  44     -26.136  31.644  -5.464  1.00  0.00           Q
ATOM    788  QQG VAL A  44     -24.762  30.984  -5.538  1.00  0.00           Q
ATOM    789  H   VAL A  44     -25.445  30.020  -2.079  1.00  0.00           H
ATOM    790  HA  VAL A  44     -26.449  29.178  -4.576  1.00  0.00           H
ATOM    791  HB  VAL A  44     -24.569  31.175  -3.634  1.00  0.00           H
ATOM    792 1HG1 VAL A  44     -23.980  29.831  -6.277  1.00  0.00           H
ATOM    793 2HG1 VAL A  44     -22.932  29.811  -4.858  1.00  0.00           H
ATOM    794 3HG1 VAL A  44     -23.252  31.329  -5.697  1.00  0.00           H
ATOM    795 1HG2 VAL A  44     -26.828  30.906  -5.347  1.00  0.00           H
ATOM    796 2HG2 VAL A  44     -25.520  31.641  -6.274  1.00  0.00           H
ATOM    797 3HG2 VAL A  44     -26.062  32.386  -4.771  1.00  0.00           H
ATOM    798  N   TPO A  45     -25.194  27.318  -5.398  1.00  0.00           N
ATOM    799  CA  TPO A  45     -24.446  26.155  -5.959  1.00  0.00           C
ATOM    800  C   TPO A  45     -23.324  26.668  -6.842  1.00  0.00           C
ATOM    801  O   TPO A  45     -23.541  27.170  -7.944  1.00  0.00           O
ATOM    802  CB  TPO A  45     -25.437  25.083  -6.537  1.00  0.00           C
ATOM    803  CG2 TPO A  45     -26.369  25.635  -7.632  1.00  0.00           C
ATOM    804  OG1 TPO A  45     -24.688  23.994  -7.146  1.00  0.00           O
ATOM    805  PS  TPO A  45     -25.338  22.685  -7.860  1.00  0.00           P
ATOM    806  OPA TPO A  45     -26.196  21.896  -6.866  1.00  0.00           O
ATOM    807  OPB TPO A  45     -24.218  21.775  -8.374  1.00  0.00           O
ATOM    808  OPC TPO A  45     -26.207  23.098  -9.054  1.00  0.00           O
ATOM    809  QG2 TPO A  45     -26.612  25.772  -7.915  1.00  0.00           Q
ATOM    810  H   TPO A  45     -26.117  27.363  -5.840  1.00  0.00           H
ATOM    811  HA  TPO A  45     -23.943  25.655  -5.114  1.00  0.00           H
ATOM    812  HB  TPO A  45     -26.053  24.693  -5.702  1.00  0.00           H
ATOM    813 1HG2 TPO A  45     -27.045  24.845  -8.004  1.00  0.00           H
ATOM    814 2HG2 TPO A  45     -26.997  26.460  -7.249  1.00  0.00           H
ATOM    815 3HG2 TPO A  45     -25.792  26.010  -8.493  1.00  0.00           H
ATOM    816  N   PRO A  46     -22.078  26.555  -6.379  1.00  0.00           N
ATOM    817  CA  PRO A  46     -20.908  27.006  -7.117  1.00  0.00           C
ATOM    818  C   PRO A  46     -20.666  26.105  -8.263  1.00  0.00           C
ATOM    819  O   PRO A  46     -20.421  24.911  -8.086  1.00  0.00           O
ATOM    820  CB  PRO A  46     -19.786  26.910  -6.086  1.00  0.00           C
ATOM    821  CG  PRO A  46     -20.488  26.915  -4.769  1.00  0.00           C
ATOM    822  CD  PRO A  46     -21.792  26.203  -4.990  1.00  0.00           C
ATOM    823  QB  PRO A  46     -19.177  26.878  -6.218  1.00  0.00           Q
ATOM    824  QD  PRO A  46     -22.091  25.858  -4.564  1.00  0.00           Q
ATOM    825  QG  PRO A  46     -20.266  27.169  -4.244  1.00  0.00           Q
ATOM    826  HA  PRO A  46     -21.004  28.000  -7.530  1.00  0.00           H
ATOM    827 1HB  PRO A  46     -19.229  25.997  -6.242  1.00  0.00           H
ATOM    828 2HB  PRO A  46     -19.125  27.757  -6.192  1.00  0.00           H
ATOM    829 1HG  PRO A  46     -19.882  26.402  -4.038  1.00  0.00           H
ATOM    830 2HG  PRO A  46     -20.650  27.934  -4.451  1.00  0.00           H
ATOM    831 1HD  PRO A  46     -21.655  25.142  -4.836  1.00  0.00           H
ATOM    832 2HD  PRO A  46     -22.529  26.574  -4.292  1.00  0.00           H
ATOM    833  N   SER A  47     -20.738  26.678  -9.422  1.00  0.00           N
ATOM    834  CA  SER A  47     -20.528  25.925 -10.663  1.00  0.00           C
ATOM    835  C   SER A  47     -19.202  25.212 -10.670  1.00  0.00           C
ATOM    836  O   SER A  47     -19.005  24.252 -11.415  1.00  0.00           O
ATOM    837  CB  SER A  47     -20.626  26.858 -11.871  1.00  0.00           C
ATOM    838  OG  SER A  47     -21.674  27.797 -11.707  1.00  0.00           O
ATOM    839  QB  SER A  47     -20.258  26.836 -12.375  1.00  0.00           Q
ATOM    840  H   SER A  47     -20.939  27.637  -9.470  1.00  0.00           H
ATOM    841  HA  SER A  47     -21.303  25.175 -10.723  1.00  0.00           H
ATOM    842 1HB  SER A  47     -19.697  27.396 -11.988  1.00  0.00           H
ATOM    843 2HB  SER A  47     -20.820  26.276 -12.761  1.00  0.00           H
ATOM    844  HG  SER A  47     -21.511  28.326 -10.923  1.00  0.00           H
ATOM    845  N   THR A  48     -18.164  26.010 -10.359  1.00  0.00           N
ATOM    846  CA  THR A  48     -16.876  25.752 -10.898  1.00  0.00           C
ATOM    847  C   THR A  48     -15.836  25.459  -9.881  1.00  0.00           C
ATOM    848  O   THR A  48     -15.320  26.367  -9.227  1.00  0.00           O
ATOM    849  CB  THR A  48     -16.423  26.912 -11.839  1.00  0.00           C
ATOM    850  CG2 THR A  48     -16.019  28.132 -11.024  1.00  0.00           C
ATOM    851  OG1 THR A  48     -15.302  26.486 -12.623  1.00  0.00           O
ATOM    852  QG2 THR A  48     -15.923  28.419 -10.830  1.00  0.00           Q
ATOM    853  H   THR A  48     -18.298  26.772  -9.760  1.00  0.00           H
ATOM    854  HA  THR A  48     -16.980  24.846 -11.476  1.00  0.00           H
ATOM    855  HB  THR A  48     -17.237  27.184 -12.494  1.00  0.00           H
ATOM    856 1HG  THR A  48     -15.526  26.536 -13.554  1.00  0.00           H
ATOM    857 1HG2 THR A  48     -15.200  27.871 -10.368  1.00  0.00           H
ATOM    858 2HG2 THR A  48     -16.860  28.465 -10.433  1.00  0.00           H
ATOM    859 3HG2 THR A  48     -15.709  28.923 -11.689  1.00  0.00           H
ATOM    860  N   THR A  49     -15.461  24.203  -9.782  1.00  0.00           N
ATOM    861  CA  THR A  49     -14.392  23.763  -8.878  1.00  0.00           C
ATOM    862  C   THR A  49     -13.008  23.703  -9.450  1.00  0.00           C
ATOM    863  O   THR A  49     -12.750  22.964 -10.401  1.00  0.00           O
ATOM    864  CB  THR A  49     -14.767  22.418  -8.184  1.00  0.00           C
ATOM    865  CG2 THR A  49     -16.043  21.847  -8.785  1.00  0.00           C
ATOM    866  OG1 THR A  49     -13.706  21.472  -8.366  1.00  0.00           O
ATOM    867  QG2 THR A  49     -16.345  21.711  -8.927  1.00  0.00           Q
ATOM    868  H   THR A  49     -15.915  23.533 -10.334  1.00  0.00           H
ATOM    869  HA  THR A  49     -14.332  24.559  -8.150  1.00  0.00           H
ATOM    870  HB  THR A  49     -14.920  22.586  -7.129  1.00  0.00           H
ATOM    871 1HG  THR A  49     -13.369  21.200  -7.509  1.00  0.00           H
ATOM    872 1HG2 THR A  49     -15.896  21.668  -9.840  1.00  0.00           H
ATOM    873 2HG2 THR A  49     -16.851  22.549  -8.647  1.00  0.00           H
ATOM    874 3HG2 THR A  49     -16.287  20.916  -8.294  1.00  0.00           H
ATOM    875  N   LYS A  50     -12.075  24.338  -8.755  1.00  0.00           N
ATOM    876  CA  LYS A  50     -10.676  24.221  -9.057  1.00  0.00           C
ATOM    877  C   LYS A  50     -10.259  22.788  -9.232  1.00  0.00           C
ATOM    878  O   LYS A  50     -10.460  21.959  -8.344  1.00  0.00           O
ATOM    879  CB  LYS A  50      -9.848  24.860  -7.942  1.00  0.00           C
ATOM    880  CG  LYS A  50     -10.621  25.106  -6.657  1.00  0.00           C
ATOM    881  CD  LYS A  50     -11.257  26.487  -6.652  1.00  0.00           C
ATOM    882  CE  LYS A  50     -11.850  26.816  -5.292  1.00  0.00           C
ATOM    883  NZ  LYS A  50     -10.794  27.057  -4.269  1.00  0.00           N
ATOM    884  QB  LYS A  50      -9.246  25.015  -7.985  1.00  0.00           Q
ATOM    885  QD  LYS A  50     -11.277  26.876  -7.139  1.00  0.00           Q
ATOM    886  QE  LYS A  50     -12.459  26.851  -5.163  1.00  0.00           Q
ATOM    887  QG  LYS A  50     -10.678  24.701  -6.186  1.00  0.00           Q
ATOM    888  QZ  LYS A  50     -10.548  27.113  -4.031  1.00  0.00           Q
ATOM    889  H   LYS A  50     -12.350  24.908  -8.005  1.00  0.00           H
ATOM    890  HA  LYS A  50     -10.501  24.735  -9.990  1.00  0.00           H
ATOM    891 1HB  LYS A  50      -9.018  24.215  -7.695  1.00  0.00           H
ATOM    892 2HB  LYS A  50      -9.473  25.816  -8.276  1.00  0.00           H
ATOM    893 1HG  LYS A  50     -11.403  24.368  -6.560  1.00  0.00           H
ATOM    894 2HG  LYS A  50      -9.951  25.034  -5.813  1.00  0.00           H
ATOM    895 1HD  LYS A  50     -10.509  27.229  -6.888  1.00  0.00           H
ATOM    896 2HD  LYS A  50     -12.046  26.524  -7.388  1.00  0.00           H
ATOM    897 1HE  LYS A  50     -12.454  27.708  -5.368  1.00  0.00           H
ATOM    898 2HE  LYS A  50     -12.463  25.994  -4.957  1.00  0.00           H
ATOM    899 1HZ  LYS A  50     -10.197  27.855  -4.566  1.00  0.00           H
ATOM    900 2HZ  LYS A  50     -10.207  26.204  -4.170  1.00  0.00           H
ATOM    901 3HZ  LYS A  50     -11.239  27.278  -3.356  1.00  0.00           H
ATOM    902  N   SER A  51      -9.318  22.501 -10.102  1.00  0.00           N
ATOM    903  CA  SER A  51      -8.500  21.308 -10.079  1.00  0.00           C
ATOM    904  C   SER A  51      -7.066  21.448 -10.540  1.00  0.00           C
ATOM    905  O   SER A  51      -6.805  21.813 -11.686  1.00  0.00           O
ATOM    906  CB  SER A  51      -9.189  20.179 -10.850  1.00  0.00           C
ATOM    907  OG  SER A  51      -9.498  20.581 -12.173  1.00  0.00           O
ATOM    908  QB  SER A  51      -9.321  19.615 -10.620  1.00  0.00           Q
ATOM    909  H   SER A  51      -9.158  23.146 -10.821  1.00  0.00           H
ATOM    910  HA  SER A  51      -8.412  21.078  -9.028  1.00  0.00           H
ATOM    911 1HB  SER A  51      -8.535  19.321 -10.892  1.00  0.00           H
ATOM    912 2HB  SER A  51     -10.106  19.909 -10.347  1.00  0.00           H
ATOM    913  HG  SER A  51      -8.689  20.816 -12.634  1.00  0.00           H
ATOM    914  N   PHE A  52      -6.081  21.676  -9.624  1.00  0.00           N
ATOM    915  CA  PHE A  52      -4.853  22.321  -9.968  1.00  0.00           C
ATOM    916  C   PHE A  52      -4.155  21.583 -11.100  1.00  0.00           C
ATOM    917  O   PHE A  52      -4.482  20.435 -11.399  1.00  0.00           O
ATOM    918  CB  PHE A  52      -3.933  22.443  -8.748  1.00  0.00           C
ATOM    919  CG  PHE A  52      -4.665  22.656  -7.454  1.00  0.00           C
ATOM    920  CD1 PHE A  52      -5.752  23.510  -7.390  1.00  0.00           C
ATOM    921  CD2 PHE A  52      -4.267  22.002  -6.301  1.00  0.00           C
ATOM    922  CE1 PHE A  52      -6.426  23.706  -6.200  1.00  0.00           C
ATOM    923  CE2 PHE A  52      -4.941  22.196  -5.110  1.00  0.00           C
ATOM    924  CZ  PHE A  52      -6.026  23.053  -5.063  1.00  0.00           C
ATOM    925  QB  PHE A  52      -3.309  22.411  -8.762  1.00  0.00           Q
ATOM    926  QD  PHE A  52      -4.752  22.681  -7.300  1.00  0.00           Q
ATOM    927  QE  PHE A  52      -5.947  23.027  -5.190  1.00  0.00           Q
ATOM    928  QR  PHE A  52      -5.590  22.924  -5.823  1.00  0.00           Q
ATOM    929  H   PHE A  52      -6.221  21.388  -8.698  1.00  0.00           H
ATOM    930  HA  PHE A  52      -5.086  23.320 -10.308  1.00  0.00           H
ATOM    931 1HB  PHE A  52      -3.266  23.284  -8.880  1.00  0.00           H
ATOM    932 2HB  PHE A  52      -3.351  21.538  -8.643  1.00  0.00           H
ATOM    933 1HD  PHE A  52      -6.082  24.031  -8.276  1.00  0.00           H
ATOM    934 2HD  PHE A  52      -3.422  21.330  -6.325  1.00  0.00           H
ATOM    935 1HE  PHE A  52      -7.273  24.374  -6.163  1.00  0.00           H
ATOM    936 2HE  PHE A  52      -4.621  21.680  -4.217  1.00  0.00           H
ATOM    937  HZ  PHE A  52      -6.552  23.205  -4.133  1.00  0.00           H
ATOM    938  N   LYS A  53      -3.247  22.191 -11.832  1.00  0.00           N
ATOM    939  CA  LYS A  53      -2.606  21.548 -13.001  1.00  0.00           C
ATOM    940  C   LYS A  53      -1.073  21.525 -12.774  1.00  0.00           C
ATOM    941  O   LYS A  53      -0.337  20.861 -13.505  1.00  0.00           O
ATOM    942  CB  LYS A  53      -2.922  22.339 -14.269  1.00  0.00           C
ATOM    943  CG  LYS A  53      -2.716  21.559 -15.555  1.00  0.00           C
ATOM    944  CD  LYS A  53      -2.642  22.484 -16.757  1.00  0.00           C
ATOM    945  CE  LYS A  53      -1.334  23.258 -16.779  1.00  0.00           C
ATOM    946  NZ  LYS A  53      -1.354  24.409 -15.837  1.00  0.00           N
ATOM    947  QB  LYS A  53      -3.118  22.932 -14.284  1.00  0.00           Q
ATOM    948  QD  LYS A  53      -3.086  22.547 -17.194  1.00  0.00           Q
ATOM    949  QE  LYS A  53      -0.840  23.120 -17.135  1.00  0.00           Q
ATOM    950  QG  LYS A  53      -2.667  20.937 -15.596  1.00  0.00           Q
ATOM    951  QZ  LYS A  53      -1.359  24.677 -15.616  1.00  0.00           Q
ATOM    952  H   LYS A  53      -2.985  23.105 -11.593  1.00  0.00           H
ATOM    953  HA  LYS A  53      -2.979  20.542 -13.113  1.00  0.00           H
ATOM    954 1HB  LYS A  53      -3.954  22.654 -14.250  1.00  0.00           H
ATOM    955 2HB  LYS A  53      -2.282  23.209 -14.320  1.00  0.00           H
ATOM    956 1HG  LYS A  53      -1.794  20.999 -15.495  1.00  0.00           H
ATOM    957 2HG  LYS A  53      -3.541  20.875 -15.697  1.00  0.00           H
ATOM    958 1HD  LYS A  53      -2.713  21.903 -17.665  1.00  0.00           H
ATOM    959 2HD  LYS A  53      -3.458  23.190 -16.721  1.00  0.00           H
ATOM    960 1HE  LYS A  53      -0.524  22.603 -16.495  1.00  0.00           H
ATOM    961 2HE  LYS A  53      -1.157  23.638 -17.774  1.00  0.00           H
ATOM    962 1HZ  LYS A  53      -1.511  24.062 -14.868  1.00  0.00           H
ATOM    963 2HZ  LYS A  53      -2.121  25.059 -16.100  1.00  0.00           H
ATOM    964 3HZ  LYS A  53      -0.444  24.910 -15.880  1.00  0.00           H
ATOM    965  N   ASN A  54      -0.559  22.533 -12.100  1.00  0.00           N
ATOM    966  CA  ASN A  54       0.839  22.892 -12.198  1.00  0.00           C
ATOM    967  C   ASN A  54       1.652  22.203 -11.095  1.00  0.00           C
ATOM    968  O   ASN A  54       1.416  22.423  -9.907  1.00  0.00           O
ATOM    969  CB  ASN A  54       0.996  24.416 -12.140  1.00  0.00           C
ATOM    970  CG  ASN A  54       1.102  25.042 -13.517  1.00  0.00           C
ATOM    971  ND2 ASN A  54       0.047  25.732 -13.936  1.00  0.00           N
ATOM    972  OD1 ASN A  54       2.120  24.907 -14.195  1.00  0.00           O
ATOM    973  QB  ASN A  54       1.016  24.757 -11.619  1.00  0.00           Q
ATOM    974  QD2 ASN A  54      -0.343  25.986 -14.090  1.00  0.00           Q
ATOM    975  H   ASN A  54      -1.142  23.057 -11.513  1.00  0.00           H
ATOM    976  HA  ASN A  54       1.222  22.549 -13.147  1.00  0.00           H
ATOM    977 1HB  ASN A  54       0.140  24.849 -11.645  1.00  0.00           H
ATOM    978 2HB  ASN A  54       1.894  24.666 -11.593  1.00  0.00           H
ATOM    979 1HD2 ASN A  54      -0.744  25.813 -13.362  1.00  0.00           H
ATOM    980 2HD2 ASN A  54       0.058  26.158 -14.817  1.00  0.00           H
ATOM    981  N   ALA A  55       2.543  21.319 -11.506  1.00  0.00           N
ATOM    982  CA  ALA A  55       3.285  20.567 -10.522  1.00  0.00           C
ATOM    983  C   ALA A  55       4.534  21.250 -10.067  1.00  0.00           C
ATOM    984  O   ALA A  55       5.514  21.332 -10.805  1.00  0.00           O
ATOM    985  CB  ALA A  55       3.613  19.176 -11.068  1.00  0.00           C
ATOM    986  QB  ALA A  55       3.691  18.848 -11.197  1.00  0.00           Q
ATOM    987  H   ALA A  55       2.696  21.174 -12.463  1.00  0.00           H
ATOM    988  HA  ALA A  55       2.650  20.485  -9.653  1.00  0.00           H
ATOM    989 1HB  ALA A  55       3.962  19.261 -12.087  1.00  0.00           H
ATOM    990 2HB  ALA A  55       2.727  18.559 -11.042  1.00  0.00           H
ATOM    991 3HB  ALA A  55       4.384  18.723 -10.461  1.00  0.00           H
ATOM    992  N   PRO A  56       4.533  21.867  -8.890  1.00  0.00           N
ATOM    993  CA  PRO A  56       5.649  22.652  -8.413  1.00  0.00           C
ATOM    994  C   PRO A  56       6.832  21.802  -8.006  1.00  0.00           C
ATOM    995  O   PRO A  56       6.670  20.654  -7.592  1.00  0.00           O
ATOM    996  CB  PRO A  56       5.064  23.402  -7.219  1.00  0.00           C
ATOM    997  CG  PRO A  56       3.587  23.333  -7.421  1.00  0.00           C
ATOM    998  CD  PRO A  56       3.318  22.009  -8.081  1.00  0.00           C
ATOM    999  QB  PRO A  56       5.395  23.669  -6.763  1.00  0.00           Q
ATOM   1000  QD  PRO A  56       2.809  21.660  -7.995  1.00  0.00           Q
ATOM   1001  QG  PRO A  56       3.179  23.776  -7.259  1.00  0.00           Q
ATOM   1002  HA  PRO A  56       6.045  23.302  -9.179  1.00  0.00           H
ATOM   1003 1HB  PRO A  56       5.367  22.916  -6.304  1.00  0.00           H
ATOM   1004 2HB  PRO A  56       5.422  24.421  -7.221  1.00  0.00           H
ATOM   1005 1HG  PRO A  56       3.089  23.400  -6.467  1.00  0.00           H
ATOM   1006 2HG  PRO A  56       3.270  24.152  -8.051  1.00  0.00           H
ATOM   1007 1HD  PRO A  56       3.206  21.247  -7.326  1.00  0.00           H
ATOM   1008 2HD  PRO A  56       2.412  22.074  -8.664  1.00  0.00           H
ATOM   1009  N   LEU A  57       8.017  22.402  -8.153  1.00  0.00           N
ATOM   1010  CA  LEU A  57       9.263  21.740  -7.829  1.00  0.00           C
ATOM   1011  C   LEU A  57       9.834  22.233  -6.520  1.00  0.00           C
ATOM   1012  O   LEU A  57       9.328  23.186  -5.930  1.00  0.00           O
ATOM   1013  CB  LEU A  57      10.260  21.936  -8.980  1.00  0.00           C
ATOM   1014  CG  LEU A  57      11.740  21.766  -8.632  1.00  0.00           C
ATOM   1015  CD1 LEU A  57      12.574  21.602  -9.893  1.00  0.00           C
ATOM   1016  CD2 LEU A  57      12.257  22.979  -7.873  1.00  0.00           C
ATOM   1017  QB  LEU A  57      10.108  22.079  -9.568  1.00  0.00           Q
ATOM   1018  QD1 LEU A  57      12.771  21.563 -10.192  1.00  0.00           Q
ATOM   1019  QD2 LEU A  57      12.380  23.266  -7.694  1.00  0.00           Q
ATOM   1020  QQD LEU A  57      12.575  22.414  -8.943  1.00  0.00           Q
ATOM   1021  H   LEU A  57       8.043  23.322  -8.491  1.00  0.00           H
ATOM   1022  HA  LEU A  57       9.069  20.684  -7.705  1.00  0.00           H
ATOM   1023 1HB  LEU A  57      10.055  21.220  -9.761  1.00  0.00           H
ATOM   1024 2HB  LEU A  57      10.162  22.937  -9.375  1.00  0.00           H
ATOM   1025  HG  LEU A  57      11.866  20.890  -8.014  1.00  0.00           H
ATOM   1026 1HD1 LEU A  57      12.461  22.477 -10.516  1.00  0.00           H
ATOM   1027 2HD1 LEU A  57      12.240  20.729 -10.435  1.00  0.00           H
ATOM   1028 3HD1 LEU A  57      13.613  21.484  -9.625  1.00  0.00           H
ATOM   1029 1HD2 LEU A  57      11.459  23.694  -7.750  1.00  0.00           H
ATOM   1030 2HD2 LEU A  57      12.618  22.671  -6.904  1.00  0.00           H
ATOM   1031 3HD2 LEU A  57      13.064  23.433  -8.429  1.00  0.00           H
ATOM   1032  N   LEU A  58      10.734  21.429  -5.980  1.00  0.00           N
ATOM   1033  CA  LEU A  58      11.215  21.603  -4.636  1.00  0.00           C
ATOM   1034  C   LEU A  58      12.614  21.009  -4.563  1.00  0.00           C
ATOM   1035  O   LEU A  58      12.943  20.081  -5.300  1.00  0.00           O
ATOM   1036  CB  LEU A  58      10.261  20.900  -3.657  1.00  0.00           C
ATOM   1037  CG  LEU A  58       8.923  21.595  -3.399  1.00  0.00           C
ATOM   1038  CD1 LEU A  58       7.831  20.573  -3.123  1.00  0.00           C
ATOM   1039  CD2 LEU A  58       9.021  22.521  -2.195  1.00  0.00           C
ATOM   1040  QB  LEU A  58      10.378  20.362  -3.364  1.00  0.00           Q
ATOM   1041  QD1 LEU A  58       7.572  20.330  -3.058  1.00  0.00           Q
ATOM   1042  QD2 LEU A  58       9.045  22.740  -1.910  1.00  0.00           Q
ATOM   1043  QQD LEU A  58       8.308  21.535  -2.484  1.00  0.00           Q
ATOM   1044  H   LEU A  58      11.086  20.688  -6.514  1.00  0.00           H
ATOM   1045  HA  LEU A  58      11.253  22.648  -4.365  1.00  0.00           H
ATOM   1046 1HB  LEU A  58      10.018  19.918  -4.035  1.00  0.00           H
ATOM   1047 2HB  LEU A  58      10.739  20.807  -2.693  1.00  0.00           H
ATOM   1048  HG  LEU A  58       8.645  22.177  -4.264  1.00  0.00           H
ATOM   1049 1HD1 LEU A  58       8.095  19.987  -2.254  1.00  0.00           H
ATOM   1050 2HD1 LEU A  58       7.727  19.919  -3.976  1.00  0.00           H
ATOM   1051 3HD1 LEU A  58       6.897  21.082  -2.944  1.00  0.00           H
ATOM   1052 1HD2 LEU A  58      10.022  22.480  -1.790  1.00  0.00           H
ATOM   1053 2HD2 LEU A  58       8.798  23.532  -2.499  1.00  0.00           H
ATOM   1054 3HD2 LEU A  58       8.315  22.208  -1.441  1.00  0.00           H
ATOM   1055  N   ALA A  59      13.418  21.572  -3.648  1.00  0.00           N
ATOM   1056  CA  ALA A  59      14.792  21.112  -3.447  1.00  0.00           C
ATOM   1057  C   ALA A  59      14.965  20.197  -2.218  1.00  0.00           C
ATOM   1058  O   ALA A  59      14.427  19.092  -2.174  1.00  0.00           O
ATOM   1059  CB  ALA A  59      15.734  22.313  -3.349  1.00  0.00           C
ATOM   1060  QB  ALA A  59      15.956  22.596  -3.327  1.00  0.00           Q
ATOM   1061  H   ALA A  59      13.077  22.309  -3.101  1.00  0.00           H
ATOM   1062  HA  ALA A  59      15.042  20.509  -4.308  1.00  0.00           H
ATOM   1063 1HB  ALA A  59      15.851  22.760  -4.326  1.00  0.00           H
ATOM   1064 2HB  ALA A  59      16.697  21.987  -2.986  1.00  0.00           H
ATOM   1065 3HB  ALA A  59      15.321  23.041  -2.668  1.00  0.00           H
ATOM   1066  N   PRO A  60      16.072  20.376  -1.508  1.00  0.00           N
ATOM   1067  CA  PRO A  60      16.699  19.373  -0.706  1.00  0.00           C
ATOM   1068  C   PRO A  60      16.021  19.139   0.618  1.00  0.00           C
ATOM   1069  O   PRO A  60      14.989  19.742   0.912  1.00  0.00           O
ATOM   1070  CB  PRO A  60      18.116  19.911  -0.520  1.00  0.00           C
ATOM   1071  CG  PRO A  60      17.953  21.395  -0.496  1.00  0.00           C
ATOM   1072  CD  PRO A  60      16.696  21.687  -1.268  1.00  0.00           C
ATOM   1073  QB  PRO A  60      18.630  19.562  -0.468  1.00  0.00           Q
ATOM   1074  QD  PRO A  60      16.500  22.255  -1.437  1.00  0.00           Q
ATOM   1075  QG  PRO A  60      18.340  21.795  -0.217  1.00  0.00           Q
ATOM   1076  HA  PRO A  60      16.657  18.404  -1.181  1.00  0.00           H
ATOM   1077 1HB  PRO A  60      18.525  19.537   0.407  1.00  0.00           H
ATOM   1078 2HB  PRO A  60      18.735  19.588  -1.343  1.00  0.00           H
ATOM   1079 1HG  PRO A  60      17.869  21.731   0.526  1.00  0.00           H
ATOM   1080 2HG  PRO A  60      18.810  21.859  -0.960  1.00  0.00           H
ATOM   1081 1HD  PRO A  60      16.053  22.328  -0.682  1.00  0.00           H
ATOM   1082 2HD  PRO A  60      16.948  22.182  -2.194  1.00  0.00           H
ATOM   1083  N   PRO A  61      16.536  18.166   1.374  1.00  0.00           N
ATOM   1084  CA  PRO A  61      15.914  17.724   2.629  1.00  0.00           C
ATOM   1085  C   PRO A  61      16.494  18.314   3.896  1.00  0.00           C
ATOM   1086  O   PRO A  61      17.621  18.808   3.903  1.00  0.00           O
ATOM   1087  CB  PRO A  61      16.089  16.208   2.589  1.00  0.00           C
ATOM   1088  CG  PRO A  61      16.577  15.924   1.209  1.00  0.00           C
ATOM   1089  CD  PRO A  61      17.377  17.127   0.795  1.00  0.00           C
ATOM   1090  QB  PRO A  61      15.971  15.818   3.063  1.00  0.00           Q
ATOM   1091  QD  PRO A  61      17.908  17.112   0.469  1.00  0.00           Q
ATOM   1092  QG  PRO A  61      16.462  15.403   0.885  1.00  0.00           Q
ATOM   1093  HA  PRO A  61      14.889  18.061   2.677  1.00  0.00           H
ATOM   1094 1HB  PRO A  61      16.804  15.907   3.340  1.00  0.00           H
ATOM   1095 2HB  PRO A  61      15.139  15.730   2.788  1.00  0.00           H
ATOM   1096 1HG  PRO A  61      17.190  15.034   1.219  1.00  0.00           H
ATOM   1097 2HG  PRO A  61      15.733  15.772   0.553  1.00  0.00           H
ATOM   1098 1HD  PRO A  61      18.368  17.065   1.219  1.00  0.00           H
ATOM   1099 2HD  PRO A  61      17.449  17.158  -0.282  1.00  0.00           H
ATOM   1100  N   ASN A  62      16.092  17.799   5.038  1.00  0.00           N
ATOM   1101  CA  ASN A  62      16.942  17.782   6.231  1.00  0.00           C
ATOM   1102  C   ASN A  62      18.278  17.101   5.936  1.00  0.00           C
ATOM   1103  O   ASN A  62      18.360  15.874   5.873  1.00  0.00           O
ATOM   1104  CB  ASN A  62      16.208  17.097   7.391  1.00  0.00           C
ATOM   1105  CG  ASN A  62      15.986  18.023   8.569  1.00  0.00           C
ATOM   1106  ND2 ASN A  62      16.412  17.591   9.751  1.00  0.00           N
ATOM   1107  OD1 ASN A  62      15.440  19.117   8.417  1.00  0.00           O
ATOM   1108  QB  ASN A  62      16.015  16.504   7.395  1.00  0.00           Q
ATOM   1109  QD2 ASN A  62      16.569  17.431  10.186  1.00  0.00           Q
ATOM   1110  H   ASN A  62      15.194  17.412   5.092  1.00  0.00           H
ATOM   1111  HA  ASN A  62      17.155  18.800   6.521  1.00  0.00           H
ATOM   1112 1HB  ASN A  62      15.242  16.753   7.054  1.00  0.00           H
ATOM   1113 2HB  ASN A  62      16.789  16.254   7.737  1.00  0.00           H
ATOM   1114 1HD2 ASN A  62      16.843  16.713   9.825  1.00  0.00           H
ATOM   1115 2HD2 ASN A  62      16.295  18.148  10.548  1.00  0.00           H
ATOM   1116  N   SER A  63      19.378  17.697   6.440  1.00  0.00           N
ATOM   1117  CA  SER A  63      20.526  16.900   6.915  1.00  0.00           C
ATOM   1118  C   SER A  63      20.195  16.198   8.226  1.00  0.00           C
ATOM   1119  O   SER A  63      19.029  16.080   8.601  1.00  0.00           O
ATOM   1120  CB  SER A  63      21.753  17.798   7.095  1.00  0.00           C
ATOM   1121  OG  SER A  63      22.943  17.031   7.137  1.00  0.00           O
ATOM   1122  QB  SER A  63      21.740  18.419   7.144  1.00  0.00           Q
ATOM   1123  H   SER A  63      19.413  18.675   6.494  1.00  0.00           H
ATOM   1124  HA  SER A  63      20.746  16.149   6.170  1.00  0.00           H
ATOM   1125 1HB  SER A  63      21.817  18.490   6.269  1.00  0.00           H
ATOM   1126 2HB  SER A  63      21.664  18.347   8.020  1.00  0.00           H
ATOM   1127  HG  SER A  63      23.040  16.542   6.316  1.00  0.00           H
ATOM   1128  N   ASN A  64      20.914  15.090   8.507  1.00  0.00           N
ATOM   1129  CA  ASN A  64      20.339  13.881   9.102  1.00  0.00           C
ATOM   1130  C   ASN A  64      19.943  14.194  10.533  1.00  0.00           C
ATOM   1131  O   ASN A  64      20.392  15.185  11.108  1.00  0.00           O
ATOM   1132  CB  ASN A  64      21.350  12.730   9.039  1.00  0.00           C
ATOM   1133  CG  ASN A  64      21.875  12.341  10.407  1.00  0.00           C
ATOM   1134  ND2 ASN A  64      21.564  11.122  10.834  1.00  0.00           N
ATOM   1135  OD1 ASN A  64      22.551  13.127  11.069  1.00  0.00           O
ATOM   1136  QB  ASN A  64      21.536  12.442   8.518  1.00  0.00           Q
ATOM   1137  QD2 ASN A  64      21.449  10.672  10.992  1.00  0.00           Q
ATOM   1138  H   ASN A  64      21.873  15.096   8.303  1.00  0.00           H
ATOM   1139  HA  ASN A  64      19.461  13.571   8.552  1.00  0.00           H
ATOM   1140 1HB  ASN A  64      20.879  11.859   8.604  1.00  0.00           H
ATOM   1141 2HB  ASN A  64      22.193  13.024   8.432  1.00  0.00           H
ATOM   1142 1HD2 ASN A  64      21.022  10.529  10.272  1.00  0.00           H
ATOM   1143 2HD2 ASN A  64      21.875  10.815  11.710  1.00  0.00           H
ATOM   1144  N   MET A  65      18.824  13.589  10.930  1.00  0.00           N
ATOM   1145  CA  MET A  65      18.039  14.071  12.109  1.00  0.00           C
ATOM   1146  C   MET A  65      18.817  14.205  13.403  1.00  0.00           C
ATOM   1147  O   MET A  65      18.411  14.930  14.311  1.00  0.00           O
ATOM   1148  CB  MET A  65      16.789  13.217  12.319  1.00  0.00           C
ATOM   1149  CG  MET A  65      15.576  13.689  11.534  1.00  0.00           C
ATOM   1150  SD  MET A  65      14.586  14.894  12.440  1.00  0.00           S
ATOM   1151  CE  MET A  65      14.282  14.002  13.964  1.00  0.00           C
ATOM   1152  QB  MET A  65      16.753  12.715  12.687  1.00  0.00           Q
ATOM   1153  QE  MET A  65      14.221  13.824  14.272  1.00  0.00           Q
ATOM   1154  QG  MET A  65      15.421  13.500  10.961  1.00  0.00           Q
ATOM   1155  H   MET A  65      18.506  12.804  10.434  1.00  0.00           H
ATOM   1156  HA  MET A  65      17.758  15.082  11.850  1.00  0.00           H
ATOM   1157 1HB  MET A  65      16.991  12.202  12.011  1.00  0.00           H
ATOM   1158 2HB  MET A  65      16.516  13.229  13.363  1.00  0.00           H
ATOM   1159 1HG  MET A  65      15.900  14.154  10.614  1.00  0.00           H
ATOM   1160 2HG  MET A  65      14.943  12.844  11.307  1.00  0.00           H
ATOM   1161 1HE  MET A  65      15.223  13.770  14.441  1.00  0.00           H
ATOM   1162 2HE  MET A  65      13.753  13.087  13.747  1.00  0.00           H
ATOM   1163 3HE  MET A  65      13.685  14.613  14.626  1.00  0.00           H
ATOM   1164  N   GLY A  66      19.779  13.297  13.601  1.00  0.00           N
ATOM   1165  CA  GLY A  66      20.460  13.057  14.890  1.00  0.00           C
ATOM   1166  C   GLY A  66      19.962  11.712  15.506  1.00  0.00           C
ATOM   1167  O   GLY A  66      18.894  11.655  16.116  1.00  0.00           O
ATOM   1168  QA  GLY A  66      20.895  13.430  15.143  1.00  0.00           Q
ATOM   1169  H   GLY A  66      20.052  12.750  12.834  1.00  0.00           H
ATOM   1170 1HA  GLY A  66      21.525  12.994  14.724  1.00  0.00           H
ATOM   1171 2HA  GLY A  66      20.263  13.866  15.561  1.00  0.00           H
ATOM   1172  N   MET A  67      20.076  10.620  14.748  1.00  0.00           N
ATOM   1173  CA  MET A  67      18.953   9.677  14.682  1.00  0.00           C
ATOM   1174  C   MET A  67      19.379   8.414  15.488  1.00  0.00           C
ATOM   1175  O   MET A  67      19.868   7.439  14.919  1.00  0.00           O
ATOM   1176  CB  MET A  67      18.636   9.309  13.233  1.00  0.00           C
ATOM   1177  CG  MET A  67      18.908   7.853  12.889  1.00  0.00           C
ATOM   1178  SD  MET A  67      18.518   7.459  11.174  1.00  0.00           S
ATOM   1179  CE  MET A  67      19.475   5.964  10.943  1.00  0.00           C
ATOM   1180  QB  MET A  67      18.414   9.701  12.802  1.00  0.00           Q
ATOM   1181  QE  MET A  67      19.667   5.662  10.897  1.00  0.00           Q
ATOM   1182  QG  MET A  67      19.132   7.425  13.284  1.00  0.00           Q
ATOM   1183  H   MET A  67      20.897  10.451  14.242  1.00  0.00           H
ATOM   1184  HA  MET A  67      18.059  10.118  15.097  1.00  0.00           H
ATOM   1185 1HB  MET A  67      17.589   9.491  13.036  1.00  0.00           H
ATOM   1186 2HB  MET A  67      19.238   9.910  12.569  1.00  0.00           H
ATOM   1187 1HG  MET A  67      19.955   7.636  13.048  1.00  0.00           H
ATOM   1188 2HG  MET A  67      18.309   7.215  13.521  1.00  0.00           H
ATOM   1189 1HE  MET A  67      19.144   5.211  11.646  1.00  0.00           H
ATOM   1190 2HE  MET A  67      20.520   6.174  11.110  1.00  0.00           H
ATOM   1191 3HE  MET A  67      19.338   5.598   9.935  1.00  0.00           H
ATOM   1192  N   THR A  68      19.846   8.668  16.722  1.00  0.00           N
ATOM   1193  CA  THR A  68      20.895   7.853  17.320  1.00  0.00           C
ATOM   1194  C   THR A  68      20.319   6.618  18.044  1.00  0.00           C
ATOM   1195  O   THR A  68      21.055   5.852  18.666  1.00  0.00           O
ATOM   1196  CB  THR A  68      21.779   8.702  18.285  1.00  0.00           C
ATOM   1197  CG2 THR A  68      20.909   9.594  19.157  1.00  0.00           C
ATOM   1198  OG1 THR A  68      22.544   7.832  19.126  1.00  0.00           O
ATOM   1199  QG2 THR A  68      20.703   9.805  19.365  1.00  0.00           Q
ATOM   1200  H   THR A  68      19.473   9.417  17.231  1.00  0.00           H
ATOM   1201  HA  THR A  68      21.519   7.491  16.515  1.00  0.00           H
ATOM   1202  HB  THR A  68      22.448   9.322  17.708  1.00  0.00           H
ATOM   1203 1HG  THR A  68      23.480   7.995  18.990  1.00  0.00           H
ATOM   1204 1HG2 THR A  68      20.239   8.981  19.743  1.00  0.00           H
ATOM   1205 2HG2 THR A  68      20.333  10.260  18.532  1.00  0.00           H
ATOM   1206 3HG2 THR A  68      21.536  10.173  19.818  1.00  0.00           H
ATOM   1207  N   SEP A  69      19.149   6.276  17.525  1.00  0.00           N
ATOM   1208  CA  SEP A  69      18.634   4.879  17.641  1.00  0.00           C
ATOM   1209  C   SEP A  69      18.998   4.103  16.402  1.00  0.00           C
ATOM   1210  O   SEP A  69      18.659   4.471  15.279  1.00  0.00           O
ATOM   1211  CB  SEP A  69      17.117   4.895  17.990  1.00  0.00           C
ATOM   1212  OG  SEP A  69      16.541   6.199  17.746  1.00  0.00           O
ATOM   1213  PS  SEP A  69      15.104   6.638  18.350  1.00  0.00           P
ATOM   1214  OPA SEP A  69      15.201   6.548  19.876  1.00  0.00           O
ATOM   1215  OPB SEP A  69      14.763   8.061  17.925  1.00  0.00           O
ATOM   1216  OPC SEP A  69      14.044   5.652  17.870  1.00  0.00           O
ATOM   1217  QB  SEP A  69      16.737   4.379  18.224  1.00  0.00           Q
ATOM   1218  H   SEP A  69      18.582   6.957  17.040  1.00  0.00           H
ATOM   1219  HA  SEP A  69      19.171   4.418  18.491  1.00  0.00           H
ATOM   1220 2HB  SEP A  69      16.543   4.153  17.404  1.00  0.00           H
ATOM   1221 3HB  SEP A  69      16.930   4.606  19.044  1.00  0.00           H
ATOM   1222  N   PRO A  70      19.725   2.970  16.599  1.00  0.00           N
ATOM   1223  CA  PRO A  70      20.132   2.145  15.494  1.00  0.00           C
ATOM   1224  C   PRO A  70      19.027   1.408  14.783  1.00  0.00           C
ATOM   1225  O   PRO A  70      17.995   1.095  15.376  1.00  0.00           O
ATOM   1226  CB  PRO A  70      21.128   1.178  16.129  1.00  0.00           C
ATOM   1227  CG  PRO A  70      21.544   1.849  17.395  1.00  0.00           C
ATOM   1228  CD  PRO A  70      20.341   2.607  17.879  1.00  0.00           C
ATOM   1229  QB  PRO A  70      21.303   0.630  15.887  1.00  0.00           Q
ATOM   1230  QD  PRO A  70      20.195   2.709  18.477  1.00  0.00           Q
ATOM   1231  QG  PRO A  70      22.110   1.808  17.655  1.00  0.00           Q
ATOM   1232  HA  PRO A  70      20.537   2.756  14.700  1.00  0.00           H
ATOM   1233 1HB  PRO A  70      20.644   0.230  16.315  1.00  0.00           H
ATOM   1234 2HB  PRO A  70      21.962   1.028  15.460  1.00  0.00           H
ATOM   1235 1HG  PRO A  70      21.849   1.102  18.114  1.00  0.00           H
ATOM   1236 2HG  PRO A  70      22.370   2.515  17.196  1.00  0.00           H
ATOM   1237 1HD  PRO A  70      19.729   1.960  18.491  1.00  0.00           H
ATOM   1238 2HD  PRO A  70      20.662   3.456  18.464  1.00  0.00           H
ATOM   1239  N   PHE A  71      19.297   1.102  13.492  1.00  0.00           N
ATOM   1240  CA  PHE A  71      18.342   0.346  12.670  1.00  0.00           C
ATOM   1241  C   PHE A  71      18.832  -1.100  12.473  1.00  0.00           C
ATOM   1242  O   PHE A  71      18.820  -1.623  11.357  1.00  0.00           O
ATOM   1243  CB  PHE A  71      18.112   1.034  11.318  1.00  0.00           C
ATOM   1244  CG  PHE A  71      17.772   0.084  10.205  1.00  0.00           C
ATOM   1245  CD1 PHE A  71      18.762  -0.652   9.577  1.00  0.00           C
ATOM   1246  CD2 PHE A  71      16.462  -0.074   9.787  1.00  0.00           C
ATOM   1247  CE1 PHE A  71      18.448  -1.526   8.554  1.00  0.00           C
ATOM   1248  CE2 PHE A  71      16.149  -0.948   8.764  1.00  0.00           C
ATOM   1249  CZ  PHE A  71      17.149  -1.675   8.146  1.00  0.00           C
ATOM   1250  QB  PHE A  71      18.150   1.647  11.215  1.00  0.00           Q
ATOM   1251  QD  PHE A  71      17.731  -0.029  10.073  1.00  0.00           Q
ATOM   1252  QE  PHE A  71      17.177  -1.579   8.258  1.00  0.00           Q
ATOM   1253  QR  PHE A  71      17.345  -1.115   8.802  1.00  0.00           Q
ATOM   1254  H   PHE A  71      20.147   1.390  13.098  1.00  0.00           H
ATOM   1255  HA  PHE A  71      17.396   0.320  13.191  1.00  0.00           H
ATOM   1256 1HB  PHE A  71      19.007   1.562  11.025  1.00  0.00           H
ATOM   1257 2HB  PHE A  71      17.294   1.732  11.404  1.00  0.00           H
ATOM   1258 1HD  PHE A  71      19.791  -0.546   9.885  1.00  0.00           H
ATOM   1259 2HD  PHE A  71      15.673   0.489  10.261  1.00  0.00           H
ATOM   1260 1HE  PHE A  71      19.230  -2.095   8.070  1.00  0.00           H
ATOM   1261 2HE  PHE A  71      15.124  -1.062   8.446  1.00  0.00           H
ATOM   1262  HZ  PHE A  71      16.904  -2.359   7.346  1.00  0.00           H
ATOM   1263  N   ASN A  72      19.055  -1.808  13.580  1.00  0.00           N
ATOM   1264  CA  ASN A  72      19.312  -3.269  13.605  1.00  0.00           C
ATOM   1265  C   ASN A  72      17.994  -3.950  13.346  1.00  0.00           C
ATOM   1266  O   ASN A  72      17.144  -4.036  14.233  1.00  0.00           O
ATOM   1267  CB  ASN A  72      19.895  -3.678  14.963  1.00  0.00           C
ATOM   1268  CG  ASN A  72      21.307  -3.166  15.168  1.00  0.00           C
ATOM   1269  ND2 ASN A  72      21.698  -2.176  14.372  1.00  0.00           N
ATOM   1270  OD1 ASN A  72      22.036  -3.652  16.032  1.00  0.00           O
ATOM   1271  QB  ASN A  72      19.601  -4.017  15.395  1.00  0.00           Q
ATOM   1272  QD2 ASN A  72      21.842  -1.812  14.078  1.00  0.00           Q
ATOM   1273  H   ASN A  72      19.050  -1.331  14.436  1.00  0.00           H
ATOM   1274  HA  ASN A  72      20.031  -3.557  12.852  1.00  0.00           H
ATOM   1275 1HB  ASN A  72      19.279  -3.279  15.755  1.00  0.00           H
ATOM   1276 2HB  ASN A  72      19.922  -4.755  15.034  1.00  0.00           H
ATOM   1277 1HD2 ASN A  72      21.084  -1.819  13.697  1.00  0.00           H
ATOM   1278 2HD2 ASN A  72      22.601  -1.805  14.459  1.00  0.00           H
ATOM   1279  N   GLY A  73      17.842  -4.527  12.145  1.00  0.00           N
ATOM   1280  CA  GLY A  73      16.679  -5.266  11.846  1.00  0.00           C
ATOM   1281  C   GLY A  73      16.503  -5.615  10.378  1.00  0.00           C
ATOM   1282  O   GLY A  73      16.020  -6.695  10.041  1.00  0.00           O
ATOM   1283  QA  GLY A  73      16.306  -5.481  12.279  1.00  0.00           Q
ATOM   1284  H   GLY A  73      18.545  -4.433  11.468  1.00  0.00           H
ATOM   1285 1HA  GLY A  73      16.798  -6.213  12.351  1.00  0.00           H
ATOM   1286 2HA  GLY A  73      15.815  -4.749  12.207  1.00  0.00           H
ATOM   1287  N   LEU A  74      17.564  -5.238   9.629  1.00  0.00           N
ATOM   1288  CA  LEU A  74      18.123  -6.071   8.563  1.00  0.00           C
ATOM   1289  C   LEU A  74      18.781  -7.207   9.289  1.00  0.00           C
ATOM   1290  O   LEU A  74      18.926  -7.174  10.511  1.00  0.00           O
ATOM   1291  CB  LEU A  74      19.148  -5.255   7.762  1.00  0.00           C
ATOM   1292  CG  LEU A  74      18.728  -4.838   6.351  1.00  0.00           C
ATOM   1293  CD1 LEU A  74      19.640  -3.740   5.821  1.00  0.00           C
ATOM   1294  CD2 LEU A  74      18.802  -6.019   5.396  1.00  0.00           C
ATOM   1295  QB  LEU A  74      19.712  -5.085   7.966  1.00  0.00           Q
ATOM   1296  QD1 LEU A  74      19.855  -3.481   5.696  1.00  0.00           Q
ATOM   1297  QD2 LEU A  74      18.819  -6.299   5.170  1.00  0.00           Q
ATOM   1298  QQD LEU A  74      19.338  -4.890   5.433  1.00  0.00           Q
ATOM   1299  H   LEU A  74      17.978  -4.366   9.806  1.00  0.00           H
ATOM   1300  HA  LEU A  74      17.382  -6.421   7.859  1.00  0.00           H
ATOM   1301 1HB  LEU A  74      19.371  -4.339   8.288  1.00  0.00           H
ATOM   1302 2HB  LEU A  74      20.054  -5.831   7.644  1.00  0.00           H
ATOM   1303  HG  LEU A  74      17.713  -4.468   6.371  1.00  0.00           H
ATOM   1304 1HD1 LEU A  74      20.658  -4.101   5.790  1.00  0.00           H
ATOM   1305 2HD1 LEU A  74      19.584  -2.880   6.471  1.00  0.00           H
ATOM   1306 3HD1 LEU A  74      19.327  -3.461   4.827  1.00  0.00           H
ATOM   1307 1HD2 LEU A  74      19.136  -6.895   5.932  1.00  0.00           H
ATOM   1308 2HD2 LEU A  74      17.824  -6.205   4.977  1.00  0.00           H
ATOM   1309 3HD2 LEU A  74      19.497  -5.797   4.601  1.00  0.00           H
ATOM   1310  N   THR A  75      18.983  -8.307   8.588  1.00  0.00           N
ATOM   1311  CA  THR A  75      19.397  -9.568   9.208  1.00  0.00           C
ATOM   1312  C   THR A  75      20.409 -10.309   8.409  1.00  0.00           C
ATOM   1313  O   THR A  75      21.063  -9.741   7.534  1.00  0.00           O
ATOM   1314  CB  THR A  75      18.162 -10.469   9.517  1.00  0.00           C
ATOM   1315  CG2 THR A  75      17.955 -10.592  11.018  1.00  0.00           C
ATOM   1316  OG1 THR A  75      16.988  -9.890   8.934  1.00  0.00           O
ATOM   1317  QG2 THR A  75      17.906 -10.623  11.374  1.00  0.00           Q
ATOM   1318  H   THR A  75      18.850  -8.280   7.616  1.00  0.00           H
ATOM   1319  HA  THR A  75      19.879  -9.304  10.139  1.00  0.00           H
ATOM   1320  HB  THR A  75      18.322 -11.453   9.102  1.00  0.00           H
ATOM   1321 1HG  THR A  75      16.607 -10.508   8.303  1.00  0.00           H
ATOM   1322 1HG2 THR A  75      17.789  -9.613  11.442  1.00  0.00           H
ATOM   1323 2HG2 THR A  75      18.832 -11.035  11.468  1.00  0.00           H
ATOM   1324 3HG2 THR A  75      17.097 -11.219  11.214  1.00  0.00           H
ATOM   1325  N   SEP A  76      20.526 -11.592   8.718  1.00  0.00           N
ATOM   1326  CA  SEP A  76      21.496 -12.471   7.999  1.00  0.00           C
ATOM   1327  C   SEP A  76      21.353 -12.270   6.513  1.00  0.00           C
ATOM   1328  O   SEP A  76      20.268 -12.362   5.943  1.00  0.00           O
ATOM   1329  CB  SEP A  76      21.347 -13.944   8.484  1.00  0.00           C
ATOM   1330  OG  SEP A  76      22.546 -14.704   8.211  1.00  0.00           O
ATOM   1331  PS  SEP A  76      22.726 -16.240   8.690  1.00  0.00           P
ATOM   1332  OPA SEP A  76      21.604 -17.057   8.038  1.00  0.00           O
ATOM   1333  OPB SEP A  76      24.086 -16.775   8.258  1.00  0.00           O
ATOM   1334  OPC SEP A  76      22.563 -16.309  10.204  1.00  0.00           O
ATOM   1335  QB  SEP A  76      20.810 -14.230   8.792  1.00  0.00           Q
ATOM   1336  H   SEP A  76      19.959 -12.000   9.447  1.00  0.00           H
ATOM   1337  HA  SEP A  76      22.505 -12.122   8.287  1.00  0.00           H
ATOM   1338 2HB  SEP A  76      21.140 -14.010   9.569  1.00  0.00           H
ATOM   1339 3HB  SEP A  76      20.479 -14.450   8.015  1.00  0.00           H
ATOM   1340  N   PRO A  77      22.437 -11.989   5.830  1.00  0.00           N
ATOM   1341  CA  PRO A  77      22.400 -11.775   4.386  1.00  0.00           C
ATOM   1342  C   PRO A  77      22.945 -12.927   3.577  1.00  0.00           C
ATOM   1343  O   PRO A  77      22.192 -13.782   3.110  1.00  0.00           O
ATOM   1344  CB  PRO A  77      23.242 -10.515   4.199  1.00  0.00           C
ATOM   1345  CG  PRO A  77      24.266 -10.586   5.284  1.00  0.00           C
ATOM   1346  CD  PRO A  77      23.658 -11.420   6.376  1.00  0.00           C
ATOM   1347  QB  PRO A  77      23.155 -10.085   3.758  1.00  0.00           Q
ATOM   1348  QD  PRO A  77      23.897 -11.496   6.948  1.00  0.00           Q
ATOM   1349  QG  PRO A  77      24.829 -10.317   5.268  1.00  0.00           Q
ATOM   1350  HA  PRO A  77      21.386 -11.682   4.028  1.00  0.00           H
ATOM   1351 1HB  PRO A  77      23.695 -10.527   3.219  1.00  0.00           H
ATOM   1352 2HB  PRO A  77      22.614  -9.643   4.297  1.00  0.00           H
ATOM   1353 1HG  PRO A  77      25.167 -11.043   4.901  1.00  0.00           H
ATOM   1354 2HG  PRO A  77      24.490  -9.589   5.634  1.00  0.00           H
ATOM   1355 1HD  PRO A  77      24.350 -12.197   6.666  1.00  0.00           H
ATOM   1356 2HD  PRO A  77      23.444 -10.794   7.230  1.00  0.00           H
ATOM   1357  N   GLN A  78      24.267 -12.883   3.388  1.00  0.00           N
ATOM   1358  CA  GLN A  78      24.962 -13.870   2.591  1.00  0.00           C
ATOM   1359  C   GLN A  78      25.134 -15.131   3.390  1.00  0.00           C
ATOM   1360  O   GLN A  78      25.954 -15.190   4.307  1.00  0.00           O
ATOM   1361  CB  GLN A  78      26.321 -13.339   2.136  1.00  0.00           C
ATOM   1362  CG  GLN A  78      26.284 -11.918   1.599  1.00  0.00           C
ATOM   1363  CD  GLN A  78      27.668 -11.325   1.419  1.00  0.00           C
ATOM   1364  NE2 GLN A  78      27.723 -10.031   1.128  1.00  0.00           N
ATOM   1365  OE1 GLN A  78      28.674 -12.025   1.541  1.00  0.00           O
ATOM   1366  QB  GLN A  78      26.859 -13.655   2.158  1.00  0.00           Q
ATOM   1367  QE2 GLN A  78      27.744  -9.553   1.021  1.00  0.00           Q
ATOM   1368  QG  GLN A  78      25.766 -11.596   1.462  1.00  0.00           Q
ATOM   1369  H   GLN A  78      24.783 -12.159   3.801  1.00  0.00           H
ATOM   1370  HA  GLN A  78      24.375 -14.085   1.710  1.00  0.00           H
ATOM   1371 1HB  GLN A  78      27.009 -13.345   2.969  1.00  0.00           H
ATOM   1372 2HB  GLN A  78      26.708 -13.966   1.347  1.00  0.00           H
ATOM   1373 1HG  GLN A  78      25.792 -11.907   0.637  1.00  0.00           H
ATOM   1374 2HG  GLN A  78      25.740 -11.285   2.287  1.00  0.00           H
ATOM   1375 1HE2 GLN A  78      26.896  -9.512   1.041  1.00  0.00           H
ATOM   1376 2HE2 GLN A  78      28.591  -9.593   1.001  1.00  0.00           H
ATOM   1377  N   ARG A  79      24.637 -16.211   2.824  1.00  0.00           N
ATOM   1378  CA  ARG A  79      25.022 -17.541   3.251  1.00  0.00           C
ATOM   1379  C   ARG A  79      26.385 -17.881   2.652  1.00  0.00           C
ATOM   1380  O   ARG A  79      27.179 -16.990   2.346  1.00  0.00           O
ATOM   1381  CB  ARG A  79      23.985 -18.578   2.809  1.00  0.00           C
ATOM   1382  CG  ARG A  79      23.639 -19.604   3.875  1.00  0.00           C
ATOM   1383  CD  ARG A  79      22.547 -20.549   3.400  1.00  0.00           C
ATOM   1384  NE  ARG A  79      23.016 -21.441   2.345  1.00  0.00           N
ATOM   1385  CZ  ARG A  79      22.529 -22.658   2.122  1.00  0.00           C
ATOM   1386  NH1 ARG A  79      21.554 -23.130   2.885  1.00  0.00           N
ATOM   1387  NH2 ARG A  79      23.020 -23.398   1.139  1.00  0.00           N
ATOM   1388  QB  ARG A  79      23.713 -18.600   2.247  1.00  0.00           Q
ATOM   1389  QD  ARG A  79      21.963 -20.565   3.620  1.00  0.00           Q
ATOM   1390  QG  ARG A  79      23.905 -19.643   4.439  1.00  0.00           Q
ATOM   1391  QH1 ARG A  79      21.185 -23.309   3.173  1.00  0.00           Q
ATOM   1392  QH2 ARG A  79      23.204 -23.678   0.766  1.00  0.00           Q
ATOM   1393  H   ARG A  79      23.990 -16.113   2.096  1.00  0.00           H
ATOM   1394  HA  ARG A  79      25.077 -17.562   4.329  1.00  0.00           H
ATOM   1395 1HB  ARG A  79      23.066 -18.077   2.540  1.00  0.00           H
ATOM   1396 2HB  ARG A  79      24.360 -19.123   1.955  1.00  0.00           H
ATOM   1397 1HG  ARG A  79      24.516 -20.187   4.114  1.00  0.00           H
ATOM   1398 2HG  ARG A  79      23.292 -19.098   4.764  1.00  0.00           H
ATOM   1399 1HD  ARG A  79      22.208 -21.154   4.228  1.00  0.00           H
ATOM   1400 2HD  ARG A  79      21.718 -19.975   3.012  1.00  0.00           H
ATOM   1401  HE  ARG A  79      23.736 -21.154   1.744  1.00  0.00           H
ATOM   1402 1HH1 ARG A  79      21.184 -22.572   3.628  1.00  0.00           H
ATOM   1403 2HH1 ARG A  79      21.186 -24.045   2.718  1.00  0.00           H
ATOM   1404 1HH2 ARG A  79      23.755 -23.042   0.563  1.00  0.00           H
ATOM   1405 2HH2 ARG A  79      22.652 -24.314   0.972  1.00  0.00           H
ATOM   1406  N   SEP A  80      26.736 -19.109   3.002  1.00  0.00           N
ATOM   1407  CA  SEP A  80      28.172 -19.513   3.059  1.00  0.00           C
ATOM   1408  C   SEP A  80      28.757 -19.491   1.671  1.00  0.00           C
ATOM   1409  O   SEP A  80      29.191 -18.460   1.161  1.00  0.00           O
ATOM   1410  CB  SEP A  80      28.320 -20.863   3.818  1.00  0.00           C
ATOM   1411  OG  SEP A  80      28.673 -20.644   5.205  1.00  0.00           O
ATOM   1412  PS  SEP A  80      29.030 -21.862   6.210  1.00  0.00           P
ATOM   1413  OPA SEP A  80      30.239 -22.599   5.625  1.00  0.00           O
ATOM   1414  OPB SEP A  80      29.361 -21.325   7.597  1.00  0.00           O
ATOM   1415  OPC SEP A  80      27.849 -22.825   6.261  1.00  0.00           O
ATOM   1416  QB  SEP A  80      28.236 -21.493   3.571  1.00  0.00           Q
ATOM   1417  H   SEP A  80      26.035 -19.798   3.237  1.00  0.00           H
ATOM   1418  HA  SEP A  80      28.691 -18.734   3.650  1.00  0.00           H
ATOM   1419 2HB  SEP A  80      27.392 -21.464   3.794  1.00  0.00           H
ATOM   1420 3HB  SEP A  80      29.079 -21.523   3.350  1.00  0.00           H
ATOM   1421  N   PRO A  81      28.773 -20.660   1.043  1.00  0.00           N
ATOM   1422  CA  PRO A  81      29.316 -20.716  -0.281  1.00  0.00           C
ATOM   1423  C   PRO A  81      28.193 -20.422  -1.253  1.00  0.00           C
ATOM   1424  O   PRO A  81      27.108 -20.994  -1.153  1.00  0.00           O
ATOM   1425  CB  PRO A  81      29.792 -22.162  -0.400  1.00  0.00           C
ATOM   1426  CG  PRO A  81      28.845 -22.939   0.451  1.00  0.00           C
ATOM   1427  CD  PRO A  81      28.321 -21.976   1.478  1.00  0.00           C
ATOM   1428  QB  PRO A  81      30.279 -22.354  -0.739  1.00  0.00           Q
ATOM   1429  QD  PRO A  81      27.983 -22.131   1.979  1.00  0.00           Q
ATOM   1430  QG  PRO A  81      28.708 -23.543   0.378  1.00  0.00           Q
ATOM   1431  HA  PRO A  81      30.112 -20.015  -0.482  1.00  0.00           H
ATOM   1432 1HB  PRO A  81      29.751 -22.471  -1.435  1.00  0.00           H
ATOM   1433 2HB  PRO A  81      30.809 -22.237  -0.045  1.00  0.00           H
ATOM   1434 1HG  PRO A  81      28.046 -23.327  -0.162  1.00  0.00           H
ATOM   1435 2HG  PRO A  81      29.371 -23.758   0.918  1.00  0.00           H
ATOM   1436 1HD  PRO A  81      27.243 -22.033   1.509  1.00  0.00           H
ATOM   1437 2HD  PRO A  81      28.722 -22.229   2.449  1.00  0.00           H
ATOM   1438  N   PHE A  82      28.414 -19.432  -2.112  1.00  0.00           N
ATOM   1439  CA  PHE A  82      27.387 -18.934  -3.020  1.00  0.00           C
ATOM   1440  C   PHE A  82      27.754 -19.250  -4.416  1.00  0.00           C
ATOM   1441  O   PHE A  82      28.933 -19.259  -4.770  1.00  0.00           O
ATOM   1442  CB  PHE A  82      27.176 -17.425  -2.841  1.00  0.00           C
ATOM   1443  CG  PHE A  82      25.943 -16.902  -3.519  1.00  0.00           C
ATOM   1444  CD1 PHE A  82      25.991 -16.459  -4.829  1.00  0.00           C
ATOM   1445  CD2 PHE A  82      24.735 -16.852  -2.847  1.00  0.00           C
ATOM   1446  CE1 PHE A  82      24.857 -15.976  -5.453  1.00  0.00           C
ATOM   1447  CE2 PHE A  82      23.600 -16.368  -3.472  1.00  0.00           C
ATOM   1448  CZ  PHE A  82      23.664 -15.931  -4.781  1.00  0.00           C
ATOM   1449  QB  PHE A  82      27.552 -17.044  -2.521  1.00  0.00           Q
ATOM   1450  QD  PHE A  82      25.797 -16.840  -3.600  1.00  0.00           Q
ATOM   1451  QE  PHE A  82      23.785 -15.984  -4.707  1.00  0.00           Q
ATOM   1452  QR  PHE A  82      24.388 -16.241  -4.376  1.00  0.00           Q
ATOM   1453  H   PHE A  82      29.304 -19.019  -2.135  1.00  0.00           H
ATOM   1454  HA  PHE A  82      26.455 -19.425  -2.785  1.00  0.00           H
ATOM   1455 1HB  PHE A  82      28.021 -16.892  -3.253  1.00  0.00           H
ATOM   1456 2HB  PHE A  82      27.085 -17.197  -1.789  1.00  0.00           H
ATOM   1457 1HD  PHE A  82      26.924 -16.488  -5.375  1.00  0.00           H
ATOM   1458 2HD  PHE A  82      24.671 -17.191  -1.824  1.00  0.00           H
ATOM   1459 1HE  PHE A  82      24.909 -15.634  -6.477  1.00  0.00           H
ATOM   1460 2HE  PHE A  82      22.663 -16.334  -2.936  1.00  0.00           H
ATOM   1461  HZ  PHE A  82      22.778 -15.553  -5.268  1.00  0.00           H
ATOM   1462  N   PRO A  83      26.809 -19.280  -5.360  1.00  0.00           N
ATOM   1463  CA  PRO A  83      27.094 -19.316  -6.783  1.00  0.00           C
ATOM   1464  C   PRO A  83      26.836 -17.942  -7.442  1.00  0.00           C
ATOM   1465  O   PRO A  83      26.509 -16.968  -6.763  1.00  0.00           O
ATOM   1466  CB  PRO A  83      26.128 -20.376  -7.304  1.00  0.00           C
ATOM   1467  CG  PRO A  83      24.899 -20.201  -6.479  1.00  0.00           C
ATOM   1468  CD  PRO A  83      25.351 -19.585  -5.184  1.00  0.00           C
ATOM   1469  QB  PRO A  83      26.250 -20.781  -7.764  1.00  0.00           Q
ATOM   1470  QD  PRO A  83      24.987 -19.484  -4.687  1.00  0.00           Q
ATOM   1471  QG  PRO A  83      24.320 -20.358  -6.654  1.00  0.00           Q
ATOM   1472  HA  PRO A  83      28.127 -19.544  -7.002  1.00  0.00           H
ATOM   1473 1HB  PRO A  83      25.936 -20.205  -8.353  1.00  0.00           H
ATOM   1474 2HB  PRO A  83      26.563 -21.357  -7.176  1.00  0.00           H
ATOM   1475 1HG  PRO A  83      24.205 -19.553  -6.996  1.00  0.00           H
ATOM   1476 2HG  PRO A  83      24.435 -21.162  -6.311  1.00  0.00           H
ATOM   1477 1HD  PRO A  83      24.784 -18.684  -4.996  1.00  0.00           H
ATOM   1478 2HD  PRO A  83      25.192 -20.284  -4.377  1.00  0.00           H
ATOM   1479  N   LYS A  84      27.194 -17.881  -8.714  1.00  0.00           N
ATOM   1480  CA  LYS A  84      27.224 -16.623  -9.434  1.00  0.00           C
ATOM   1481  C   LYS A  84      26.759 -16.785 -10.884  1.00  0.00           C
ATOM   1482  O   LYS A  84      25.840 -17.552 -11.171  1.00  0.00           O
ATOM   1483  CB  LYS A  84      28.637 -16.044  -9.412  1.00  0.00           C
ATOM   1484  CG  LYS A  84      28.695 -14.539  -9.612  1.00  0.00           C
ATOM   1485  CD  LYS A  84      30.131 -14.045  -9.665  1.00  0.00           C
ATOM   1486  CE  LYS A  84      30.889 -14.412  -8.399  1.00  0.00           C
ATOM   1487  NZ  LYS A  84      30.488 -13.561  -7.244  1.00  0.00           N
ATOM   1488  QB  LYS A  84      29.161 -16.374  -9.330  1.00  0.00           Q
ATOM   1489  QD  LYS A  84      30.387 -13.729 -10.138  1.00  0.00           Q
ATOM   1490  QE  LYS A  84      31.318 -14.862  -8.354  1.00  0.00           Q
ATOM   1491  QG  LYS A  84      28.201 -14.164  -9.667  1.00  0.00           Q
ATOM   1492  QZ  LYS A  84      30.394 -13.364  -6.975  1.00  0.00           Q
ATOM   1493  H   LYS A  84      27.445 -18.705  -9.180  1.00  0.00           H
ATOM   1494  HA  LYS A  84      26.541 -15.949  -8.939  1.00  0.00           H
ATOM   1495 1HB  LYS A  84      29.099 -16.256  -8.458  1.00  0.00           H
ATOM   1496 2HB  LYS A  84      29.223 -16.492 -10.201  1.00  0.00           H
ATOM   1497 1HG  LYS A  84      28.209 -14.281 -10.540  1.00  0.00           H
ATOM   1498 2HG  LYS A  84      28.192 -14.047  -8.794  1.00  0.00           H
ATOM   1499 1HD  LYS A  84      30.635 -14.490 -10.509  1.00  0.00           H
ATOM   1500 2HD  LYS A  84      30.138 -12.968  -9.769  1.00  0.00           H
ATOM   1501 1HE  LYS A  84      30.688 -15.442  -8.146  1.00  0.00           H
ATOM   1502 2HE  LYS A  84      31.948 -14.281  -8.563  1.00  0.00           H
ATOM   1503 1HZ  LYS A  84      29.471 -13.683  -7.062  1.00  0.00           H
ATOM   1504 2HZ  LYS A  84      30.685 -12.564  -7.464  1.00  0.00           H
ATOM   1505 3HZ  LYS A  84      31.027 -13.844  -6.401  1.00  0.00           H
ATOM   1506  N   SER A  85      26.683 -15.687 -11.629  1.00  0.00           N
ATOM   1507  CA  SER A  85      25.587 -15.427 -12.570  1.00  0.00           C
ATOM   1508  C   SER A  85      26.084 -15.821 -14.016  1.00  0.00           C
ATOM   1509  O   SER A  85      25.711 -15.190 -15.005  1.00  0.00           O
ATOM   1510  CB  SER A  85      25.201 -13.946 -12.537  1.00  0.00           C
ATOM   1511  OG  SER A  85      23.847 -13.763 -12.909  1.00  0.00           O
ATOM   1512  QB  SER A  85      25.583 -13.477 -12.381  1.00  0.00           Q
ATOM   1513  H   SER A  85      27.393 -15.017 -11.543  1.00  0.00           H
ATOM   1514  HA  SER A  85      24.716 -16.006 -12.301  1.00  0.00           H
ATOM   1515 1HB  SER A  85      25.340 -13.560 -11.537  1.00  0.00           H
ATOM   1516 2HB  SER A  85      25.826 -13.395 -13.225  1.00  0.00           H
ATOM   1517  HG  SER A  85      23.280 -14.241 -12.299  1.00  0.00           H
ATOM   1518  N   SER A  86      26.779 -16.975 -14.099  1.00  0.00           N
ATOM   1519  CA  SER A  86      27.161 -17.586 -15.362  1.00  0.00           C
ATOM   1520  C   SER A  86      26.253 -18.796 -15.623  1.00  0.00           C
ATOM   1521  O   SER A  86      26.583 -19.671 -16.424  1.00  0.00           O
ATOM   1522  CB  SER A  86      28.624 -18.029 -15.315  1.00  0.00           C
ATOM   1523  OG  SER A  86      28.746 -19.328 -14.763  1.00  0.00           O
ATOM   1524  QB  SER A  86      29.110 -17.690 -15.510  1.00  0.00           Q
ATOM   1525  H   SER A  86      27.040 -17.422 -13.268  1.00  0.00           H
ATOM   1526  HA  SER A  86      27.047 -16.866 -16.161  1.00  0.00           H
ATOM   1527 1HB  SER A  86      29.030 -18.040 -16.316  1.00  0.00           H
ATOM   1528 2HB  SER A  86      29.190 -17.340 -14.705  1.00  0.00           H
ATOM   1529  HG  SER A  86      28.253 -19.952 -15.301  1.00  0.00           H
ATOM   1530  N   VAL A  87      24.972 -18.596 -15.447  1.00  0.00           N
ATOM   1531  CA  VAL A  87      23.946 -19.352 -16.179  1.00  0.00           C
ATOM   1532  C   VAL A  87      23.972 -19.008 -17.697  1.00  0.00           C
ATOM   1533  O   VAL A  87      24.489 -17.965 -18.098  1.00  0.00           O
ATOM   1534  CB  VAL A  87      22.553 -19.123 -15.563  1.00  0.00           C
ATOM   1535  CG1 VAL A  87      21.511 -18.944 -16.655  1.00  0.00           C
ATOM   1536  CG2 VAL A  87      22.150 -20.311 -14.702  1.00  0.00           C
ATOM   1537  QG1 VAL A  87      21.262 -18.902 -16.913  1.00  0.00           Q
ATOM   1538  QG2 VAL A  87      22.054 -20.591 -14.498  1.00  0.00           Q
ATOM   1539  QQG VAL A  87      21.658 -19.746 -15.706  1.00  0.00           Q
ATOM   1540  H   VAL A  87      24.686 -17.914 -14.804  1.00  0.00           H
ATOM   1541  HA  VAL A  87      24.171 -20.404 -16.089  1.00  0.00           H
ATOM   1542  HB  VAL A  87      22.574 -18.236 -14.948  1.00  0.00           H
ATOM   1543 1HG1 VAL A  87      21.478 -19.830 -17.272  1.00  0.00           H
ATOM   1544 2HG1 VAL A  87      21.768 -18.090 -17.264  1.00  0.00           H
ATOM   1545 3HG1 VAL A  87      20.540 -18.785 -16.205  1.00  0.00           H
ATOM   1546 1HG2 VAL A  87      22.936 -21.051 -14.718  1.00  0.00           H
ATOM   1547 2HG2 VAL A  87      21.240 -20.744 -15.089  1.00  0.00           H
ATOM   1548 3HG2 VAL A  87      21.987 -19.981 -13.686  1.00  0.00           H
ATOM   1549  N   LYS A  88      23.583 -20.021 -18.504  1.00  0.00           N
ATOM   1550  CA  LYS A  88      23.716 -20.015 -19.976  1.00  0.00           C
ATOM   1551  C   LYS A  88      23.140 -18.743 -20.621  1.00  0.00           C
ATOM   1552  O   LYS A  88      23.785 -18.114 -21.461  1.00  0.00           O
ATOM   1553  CB  LYS A  88      23.027 -21.244 -20.565  1.00  0.00           C
ATOM   1554  CG  LYS A  88      23.235 -22.518 -19.762  1.00  0.00           C
ATOM   1555  CD  LYS A  88      22.443 -23.675 -20.348  1.00  0.00           C
ATOM   1556  CE  LYS A  88      22.365 -24.839 -19.374  1.00  0.00           C
ATOM   1557  NZ  LYS A  88      21.294 -25.805 -19.748  1.00  0.00           N
ATOM   1558  QB  LYS A  88      22.685 -21.251 -21.088  1.00  0.00           Q
ATOM   1559  QD  LYS A  88      22.179 -23.682 -20.914  1.00  0.00           Q
ATOM   1560  QE  LYS A  88      22.729 -24.917 -18.874  1.00  0.00           Q
ATOM   1561  QG  LYS A  88      23.596 -22.570 -19.257  1.00  0.00           Q
ATOM   1562  QZ  LYS A  88      21.044 -26.031 -19.835  1.00  0.00           Q
ATOM   1563  H   LYS A  88      23.186 -20.812 -18.084  1.00  0.00           H
ATOM   1564  HA  LYS A  88      24.773 -20.037 -20.195  1.00  0.00           H
ATOM   1565 1HB  LYS A  88      21.962 -21.070 -20.617  1.00  0.00           H
ATOM   1566 2HB  LYS A  88      23.409 -21.430 -21.559  1.00  0.00           H
ATOM   1567 1HG  LYS A  88      24.282 -22.780 -19.768  1.00  0.00           H
ATOM   1568 2HG  LYS A  88      22.910 -22.359 -18.744  1.00  0.00           H
ATOM   1569 1HD  LYS A  88      21.439 -23.348 -20.574  1.00  0.00           H
ATOM   1570 2HD  LYS A  88      22.920 -24.017 -21.254  1.00  0.00           H
ATOM   1571 1HE  LYS A  88      23.306 -25.366 -19.365  1.00  0.00           H
ATOM   1572 2HE  LYS A  88      22.152 -24.466 -18.383  1.00  0.00           H
ATOM   1573 1HZ  LYS A  88      21.486 -26.187 -20.697  1.00  0.00           H
ATOM   1574 2HZ  LYS A  88      20.374 -25.320 -19.750  1.00  0.00           H
ATOM   1575 3HZ  LYS A  88      21.273 -26.584 -19.059  1.00  0.00           H
ATOM   1576  N   ARG A  89      21.914 -18.411 -20.219  1.00  0.00           N
ATOM   1577  CA  ARG A  89      21.256 -17.240 -20.777  1.00  0.00           C
ATOM   1578  C   ARG A  89      22.005 -15.982 -20.377  1.00  0.00           C
ATOM   1579  O   ARG A  89      22.046 -15.619 -19.202  1.00  0.00           O
ATOM   1580  CB  ARG A  89      19.802 -17.153 -20.304  1.00  0.00           C
ATOM   1581  CG  ARG A  89      19.328 -18.372 -19.529  1.00  0.00           C
ATOM   1582  CD  ARG A  89      17.812 -18.488 -19.555  1.00  0.00           C
ATOM   1583  NE  ARG A  89      17.185 -17.712 -18.490  1.00  0.00           N
ATOM   1584  CZ  ARG A  89      16.848 -18.209 -17.304  1.00  0.00           C
ATOM   1585  NH1 ARG A  89      17.077 -19.487 -17.030  1.00  0.00           N
ATOM   1586  NH2 ARG A  89      16.282 -17.428 -16.393  1.00  0.00           N
ATOM   1587  QB  ARG A  89      19.417 -16.673 -20.405  1.00  0.00           Q
ATOM   1588  QD  ARG A  89      17.483 -18.822 -19.966  1.00  0.00           Q
ATOM   1589  QG  ARG A  89      19.698 -18.778 -19.234  1.00  0.00           Q
ATOM   1590  QH1 ARG A  89      17.163 -19.968 -16.927  1.00  0.00           Q
ATOM   1591  QH2 ARG A  89      16.068 -17.133 -16.051  1.00  0.00           Q
ATOM   1592  H   ARG A  89      21.455 -18.956 -19.547  1.00  0.00           H
ATOM   1593  HA  ARG A  89      21.260 -17.330 -21.853  1.00  0.00           H
ATOM   1594 1HB  ARG A  89      19.685 -16.299 -19.653  1.00  0.00           H
ATOM   1595 2HB  ARG A  89      19.150 -17.047 -21.159  1.00  0.00           H
ATOM   1596 1HG  ARG A  89      19.748 -19.264 -19.967  1.00  0.00           H
ATOM   1597 2HG  ARG A  89      19.647 -18.293 -18.501  1.00  0.00           H
ATOM   1598 1HD  ARG A  89      17.440 -18.123 -20.501  1.00  0.00           H
ATOM   1599 2HD  ARG A  89      17.527 -19.522 -19.432  1.00  0.00           H
ATOM   1600  HE  ARG A  89      16.989 -16.762 -18.625  1.00  0.00           H
ATOM   1601 1HH1 ARG A  89      17.503 -20.075 -17.716  1.00  0.00           H
ATOM   1602 2HH1 ARG A  89      16.823 -19.861 -16.137  1.00  0.00           H
ATOM   1603 1HH2 ARG A  89      16.108 -16.465 -16.600  1.00  0.00           H
ATOM   1604 2HH2 ARG A  89      16.028 -17.801 -15.502  1.00  0.00           H
ATOM   1605  N   THR A  90      22.391 -15.172 -21.358  1.00  0.00           N
ATOM   1606  CA  THR A  90      22.891 -13.799 -21.131  1.00  0.00           C
ATOM   1607  C   THR A  90      23.630 -13.226 -22.303  1.00  0.00           C
ATOM   1608  CB  THR A  90      23.877 -13.758 -19.922  1.00  0.00           C
ATOM   1609  CG2 THR A  90      25.318 -13.737 -20.409  1.00  0.00           C
ATOM   1610  OG1 THR A  90      23.634 -12.580 -19.143  1.00  0.00           O
ATOM   1611  OT1 THR A  90      24.849 -13.368 -22.411  1.00  0.00           O
ATOM   1612  OT2 THR A  90      22.955 -12.607 -23.151  1.00  0.00           O
ATOM   1613  QG2 THR A  90      25.659 -13.731 -20.525  1.00  0.00           Q
ATOM   1614  H   THR A  90      22.341 -15.502 -22.279  1.00  0.00           H
ATOM   1615  HA  THR A  90      22.004 -13.210 -20.949  1.00  0.00           H
ATOM   1616  HB  THR A  90      23.728 -14.631 -19.305  1.00  0.00           H
ATOM   1617 1HG  THR A  90      23.393 -12.831 -18.249  1.00  0.00           H
ATOM   1618 1HG2 THR A  90      25.478 -12.863 -21.022  1.00  0.00           H
ATOM   1619 2HG2 THR A  90      25.514 -14.624 -20.992  1.00  0.00           H
ATOM   1620 3HG2 THR A  90      25.985 -13.708 -19.560  1.00  0.00           H
TER    1621
ENDMDL
