# Supplementary material for: Data set of intrinsically disordered proteins analysed at a local protein conformation level
Source: Data Brief. 2020 Mar 5;29:105383. doi: 10.1016/j.dib.2020.105383 (PMC7078294; doi:10.1016/j.dib.2020.105383)
Supplement: Supplementary file 1 [file mmc1.zip › the data/1-DATA/PED1AAA-pdb/1AAA-11.pdb]

ATOM      1  N   GLY A  -1     -46.773  26.938 -23.778  1.00  0.00           N
ATOM      2  CA  GLY A  -1     -47.067  27.870 -24.905  1.00  0.00           C
ATOM      3  C   GLY A  -1     -46.264  29.154 -24.793  1.00  0.00           C
ATOM      4  O   GLY A  -1     -46.296  30.006 -25.682  1.00  0.00           O
ATOM      5  QA  GLY A  -1     -47.473  27.747 -25.365  1.00  0.00           Q
ATOM      6 1HA  GLY A  -1     -46.826  27.383 -25.837  1.00  0.00           H
ATOM      7 2HA  GLY A  -1     -48.121  28.111 -24.893  1.00  0.00           H
ATOM      8 1HT  GLY A  -1     -47.017  27.388 -22.871  1.00  0.00           H
ATOM      9 2HT  GLY A  -1     -45.759  26.700 -23.768  1.00  0.00           H
ATOM     10 3HT  GLY A  -1     -47.322  26.062 -23.878  1.00  0.00           H
ATOM     11  N   SER A   0     -45.550  29.272 -23.676  1.00  0.00           N
ATOM     12  CA  SER A   0     -44.718  30.424 -23.366  1.00  0.00           C
ATOM     13  C   SER A   0     -43.299  29.971 -23.003  1.00  0.00           C
ATOM     14  O   SER A   0     -42.362  30.770 -22.997  1.00  0.00           O
ATOM     15  CB  SER A   0     -45.334  31.173 -22.185  1.00  0.00           C
ATOM     16  OG  SER A   0     -44.339  31.651 -21.294  1.00  0.00           O
ATOM     17  QB  SER A   0     -45.947  31.254 -22.096  1.00  0.00           Q
ATOM     18  H   SER A   0     -45.591  28.549 -23.023  1.00  0.00           H
ATOM     19  HA  SER A   0     -44.685  31.073 -24.230  1.00  0.00           H
ATOM     20 1HB  SER A   0     -45.983  30.498 -21.645  1.00  0.00           H
ATOM     21 2HB  SER A   0     -45.910  32.011 -22.547  1.00  0.00           H
ATOM     22  HG  SER A   0     -44.347  31.122 -20.493  1.00  0.00           H
ATOM     23  N   MET A   1     -43.164  28.676 -22.690  1.00  0.00           N
ATOM     24  CA  MET A   1     -41.884  28.085 -22.314  1.00  0.00           C
ATOM     25  C   MET A   1     -40.902  28.185 -23.469  1.00  0.00           C
ATOM     26  O   MET A   1     -41.297  28.326 -24.627  1.00  0.00           O
ATOM     27  CB  MET A   1     -42.071  26.598 -21.943  1.00  0.00           C
ATOM     28  CG  MET A   1     -41.508  26.169 -20.585  1.00  0.00           C
ATOM     29  SD  MET A   1     -40.897  24.463 -20.610  1.00  0.00           S
ATOM     30  CE  MET A   1     -39.725  24.447 -19.250  1.00  0.00           C
ATOM     31  QB  MET A   1     -42.359  26.185 -22.325  1.00  0.00           Q
ATOM     32  QE  MET A   1     -39.487  24.442 -18.977  1.00  0.00           Q
ATOM     33  QG  MET A   1     -41.496  26.532 -20.078  1.00  0.00           Q
ATOM     34  H   MET A   1     -43.952  28.101 -22.713  1.00  0.00           H
ATOM     35  HA  MET A   1     -41.493  28.624 -21.464  1.00  0.00           H
ATOM     36 1HB  MET A   1     -41.591  25.996 -22.704  1.00  0.00           H
ATOM     37 2HB  MET A   1     -43.125  26.375 -21.947  1.00  0.00           H
ATOM     38 1HG  MET A   1     -42.295  26.238 -19.847  1.00  0.00           H
ATOM     39 2HG  MET A   1     -40.697  26.825 -20.310  1.00  0.00           H
ATOM     40 1HE  MET A   1     -39.749  25.396 -18.738  1.00  0.00           H
ATOM     41 2HE  MET A   1     -38.730  24.270 -19.634  1.00  0.00           H
ATOM     42 3HE  MET A   1     -39.985  23.657 -18.558  1.00  0.00           H
ATOM     43  N   THR A   2     -39.629  28.084 -23.147  1.00  0.00           N
ATOM     44  CA  THR A   2     -38.584  28.134 -24.153  1.00  0.00           C
ATOM     45  C   THR A   2     -38.013  26.741 -24.381  1.00  0.00           C
ATOM     46  O   THR A   2     -37.935  26.273 -25.515  1.00  0.00           O
ATOM     47  CB  THR A   2     -37.476  29.096 -23.735  1.00  0.00           C
ATOM     48  CG2 THR A   2     -37.619  30.461 -24.354  1.00  0.00           C
ATOM     49  OG1 THR A   2     -37.457  29.270 -22.330  1.00  0.00           O
ATOM     50  QG2 THR A   2     -37.654  30.786 -24.500  1.00  0.00           Q
ATOM     51  H   THR A   2     -39.386  27.960 -22.209  1.00  0.00           H
ATOM     52  HA  THR A   2     -39.026  28.483 -25.076  1.00  0.00           H
ATOM     53  HB  THR A   2     -36.522  28.689 -24.042  1.00  0.00           H
ATOM     54 1HG  THR A   2     -36.553  29.203 -22.011  1.00  0.00           H
ATOM     55 1HG2 THR A   2     -38.586  30.868 -24.100  1.00  0.00           H
ATOM     56 2HG2 THR A   2     -37.532  30.381 -25.426  1.00  0.00           H
ATOM     57 3HG2 THR A   2     -36.844  31.110 -23.975  1.00  0.00           H
ATOM     58  N   PRO A   3     -37.614  26.050 -23.300  1.00  0.00           N
ATOM     59  CA  PRO A   3     -37.055  24.712 -23.399  1.00  0.00           C
ATOM     60  C   PRO A   3     -38.071  23.665 -23.950  1.00  0.00           C
ATOM     61  O   PRO A   3     -37.790  22.464 -23.940  1.00  0.00           O
ATOM     62  CB  PRO A   3     -36.554  24.405 -21.966  1.00  0.00           C
ATOM     63  CG  PRO A   3     -36.628  25.705 -21.225  1.00  0.00           C
ATOM     64  CD  PRO A   3     -37.675  26.518 -21.911  1.00  0.00           C
ATOM     65  QB  PRO A   3     -36.351  23.854 -21.762  1.00  0.00           Q
ATOM     66  QD  PRO A   3     -38.039  26.945 -21.665  1.00  0.00           Q
ATOM     67  QG  PRO A   3     -36.292  25.872 -20.733  1.00  0.00           Q
ATOM     68  HA  PRO A   3     -36.199  24.723 -24.055  1.00  0.00           H
ATOM     69 1HB  PRO A   3     -35.530  24.056 -22.017  1.00  0.00           H
ATOM     70 2HB  PRO A   3     -37.170  23.653 -21.506  1.00  0.00           H
ATOM     71 1HG  PRO A   3     -35.673  26.213 -21.270  1.00  0.00           H
ATOM     72 2HG  PRO A   3     -36.910  25.531 -20.198  1.00  0.00           H
ATOM     73 1HD  PRO A   3     -37.433  27.562 -21.849  1.00  0.00           H
ATOM     74 2HD  PRO A   3     -38.645  26.329 -21.481  1.00  0.00           H
ATOM     75  N   SER A   4     -39.234  24.137 -24.482  1.00  0.00           N
ATOM     76  CA  SER A   4     -40.262  23.248 -25.085  1.00  0.00           C
ATOM     77  C   SER A   4     -40.650  23.672 -26.525  1.00  0.00           C
ATOM     78  O   SER A   4     -41.749  23.348 -26.978  1.00  0.00           O
ATOM     79  CB  SER A   4     -41.553  23.221 -24.247  1.00  0.00           C
ATOM     80  OG  SER A   4     -42.064  21.901 -24.133  1.00  0.00           O
ATOM     81  QB  SER A   4     -41.830  23.721 -23.998  1.00  0.00           Q
ATOM     82  H   SER A   4     -39.391  25.099 -24.490  1.00  0.00           H
ATOM     83  HA  SER A   4     -39.851  22.248 -25.116  1.00  0.00           H
ATOM     84 1HB  SER A   4     -42.300  23.835 -24.734  1.00  0.00           H
ATOM     85 2HB  SER A   4     -41.361  23.608 -23.260  1.00  0.00           H
ATOM     86  HG  SER A   4     -42.689  21.731 -24.847  1.00  0.00           H
ATOM     87  N   TPO A   5     -39.743  24.371 -27.190  1.00  0.00           N
ATOM     88  CA  TPO A   5     -40.001  24.841 -28.583  1.00  0.00           C
ATOM     89  C   TPO A   5     -38.832  24.442 -29.462  1.00  0.00           C
ATOM     90  O   TPO A   5     -37.667  24.531 -29.076  1.00  0.00           O
ATOM     91  CB  TPO A   5     -40.479  26.336 -28.586  1.00  0.00           C
ATOM     92  CG2 TPO A   5     -41.787  26.562 -29.367  1.00  0.00           C
ATOM     93  OG1 TPO A   5     -40.732  26.776 -27.221  1.00  0.00           O
ATOM     94  PS  TPO A   5     -41.243  28.259 -26.789  1.00  0.00           P
ATOM     95  OPA TPO A   5     -40.242  29.329 -27.234  1.00  0.00           O
ATOM     96  OPB TPO A   5     -41.389  28.322 -25.266  1.00  0.00           O
ATOM     97  OPC TPO A   5     -42.609  28.562 -27.416  1.00  0.00           O
ATOM     98  QG2 TPO A   5     -42.125  26.625 -29.566  1.00  0.00           Q
ATOM     99  H   TPO A   5     -38.808  24.682 -26.903  1.00  0.00           H
ATOM    100  HA  TPO A   5     -40.860  24.263 -28.964  1.00  0.00           H
ATOM    101  HB  TPO A   5     -39.678  26.956 -29.037  1.00  0.00           H
ATOM    102 1HG2 TPO A   5     -42.079  27.626 -29.340  1.00  0.00           H
ATOM    103 2HG2 TPO A   5     -41.679  26.271 -30.427  1.00  0.00           H
ATOM    104 3HG2 TPO A   5     -42.615  25.979 -28.931  1.00  0.00           H
ATOM    105  N   PRO A   6     -39.104  23.979 -30.697  1.00  0.00           N
ATOM    106  CA  PRO A   6     -38.035  23.542 -31.613  1.00  0.00           C
ATOM    107  C   PRO A   6     -36.775  24.316 -32.116  1.00  0.00           C
ATOM    108  O   PRO A   6     -35.769  23.608 -32.152  1.00  0.00           O
ATOM    109  CB  PRO A   6     -38.699  22.614 -32.612  1.00  0.00           C
ATOM    110  CG  PRO A   6     -40.177  22.742 -32.416  1.00  0.00           C
ATOM    111  CD  PRO A   6     -40.438  23.558 -31.167  1.00  0.00           C
ATOM    112  QB  PRO A   6     -38.387  22.230 -32.993  1.00  0.00           Q
ATOM    113  QD  PRO A   6     -40.991  23.677 -30.911  1.00  0.00           Q
ATOM    114  QG  PRO A   6     -40.608  22.489 -32.786  1.00  0.00           Q
ATOM    115  HA  PRO A   6     -37.517  22.845 -30.981  1.00  0.00           H
ATOM    116 1HB  PRO A   6     -38.377  21.607 -32.373  1.00  0.00           H
ATOM    117 2HB  PRO A   6     -38.396  22.853 -33.615  1.00  0.00           H
ATOM    118 1HG  PRO A   6     -40.603  21.753 -32.300  1.00  0.00           H
ATOM    119 2HG  PRO A   6     -40.612  23.226 -33.273  1.00  0.00           H
ATOM    120 1HD  PRO A   6     -40.924  22.942 -30.421  1.00  0.00           H
ATOM    121 2HD  PRO A   6     -41.057  24.412 -31.401  1.00  0.00           H
ATOM    122  N   PRO A   7     -36.563  25.634 -32.441  1.00  0.00           N
ATOM    123  CA  PRO A   7     -35.202  25.964 -32.722  1.00  0.00           C
ATOM    124  C   PRO A   7     -34.603  26.346 -31.380  1.00  0.00           C
ATOM    125  O   PRO A   7     -33.400  26.261 -31.195  1.00  0.00           O
ATOM    126  CB  PRO A   7     -35.258  27.170 -33.634  1.00  0.00           C
ATOM    127  CG  PRO A   7     -36.387  27.937 -33.049  1.00  0.00           C
ATOM    128  CD  PRO A   7     -37.372  26.889 -32.447  1.00  0.00           C
ATOM    129  QB  PRO A   7     -34.882  27.293 -34.116  1.00  0.00           Q
ATOM    130  QD  PRO A   7     -37.937  26.991 -32.246  1.00  0.00           Q
ATOM    131  QG  PRO A   7     -36.430  28.554 -33.045  1.00  0.00           Q
ATOM    132  HA  PRO A   7     -34.649  25.147 -33.175  1.00  0.00           H
ATOM    133 1HB  PRO A   7     -35.449  26.875 -34.657  1.00  0.00           H
ATOM    134 2HB  PRO A   7     -34.314  27.710 -33.575  1.00  0.00           H
ATOM    135 1HG  PRO A   7     -36.865  28.522 -33.818  1.00  0.00           H
ATOM    136 2HG  PRO A   7     -35.994  28.586 -32.274  1.00  0.00           H
ATOM    137 1HD  PRO A   7     -38.251  26.804 -33.054  1.00  0.00           H
ATOM    138 2HD  PRO A   7     -37.624  27.177 -31.440  1.00  0.00           H
ATOM    139  N   ARG A   8     -35.472  26.814 -30.427  1.00  0.00           N
ATOM    140  CA  ARG A   8     -34.982  27.268 -29.120  1.00  0.00           C
ATOM    141  C   ARG A   8     -33.586  27.824 -29.353  1.00  0.00           C
ATOM    142  O   ARG A   8     -33.398  28.906 -29.906  1.00  0.00           O
ATOM    143  CB  ARG A   8     -34.822  26.156 -28.045  1.00  0.00           C
ATOM    144  CG  ARG A   8     -36.040  25.639 -27.314  1.00  0.00           C
ATOM    145  CD  ARG A   8     -35.628  24.483 -26.395  1.00  0.00           C
ATOM    146  NE  ARG A   8     -35.807  23.158 -27.004  1.00  0.00           N
ATOM    147  CZ  ARG A   8     -34.818  22.325 -27.366  1.00  0.00           C
ATOM    148  NH1 ARG A   8     -33.532  22.641 -27.210  1.00  0.00           N
ATOM    149  NH2 ARG A   8     -35.133  21.147 -27.889  1.00  0.00           N
ATOM    150  QB  ARG A   8     -34.248  25.934 -27.891  1.00  0.00           Q
ATOM    151  QD  ARG A   8     -35.413  24.569 -25.815  1.00  0.00           Q
ATOM    152  QG  ARG A   8     -36.613  25.863 -27.362  1.00  0.00           Q
ATOM    153  QH1 ARG A   8     -33.046  22.756 -27.155  1.00  0.00           Q
ATOM    154  QH2 ARG A   8     -35.254  20.704 -28.085  1.00  0.00           Q
ATOM    155  H   ARG A   8     -36.429  26.891 -30.628  1.00  0.00           H
ATOM    156  HA  ARG A   8     -35.638  28.052 -28.757  1.00  0.00           H
ATOM    157 1HB  ARG A   8     -34.158  26.560 -27.290  1.00  0.00           H
ATOM    158 2HB  ARG A   8     -34.339  25.308 -28.492  1.00  0.00           H
ATOM    159 1HG  ARG A   8     -36.773  25.291 -28.013  1.00  0.00           H
ATOM    160 2HG  ARG A   8     -36.454  26.434 -26.711  1.00  0.00           H
ATOM    161 1HD  ARG A   8     -36.232  24.532 -25.514  1.00  0.00           H
ATOM    162 2HD  ARG A   8     -34.594  24.606 -26.117  1.00  0.00           H
ATOM    163  HE  ARG A   8     -36.727  22.857 -27.138  1.00  0.00           H
ATOM    164 1HH1 ARG A   8     -33.271  23.517 -26.811  1.00  0.00           H
ATOM    165 2HH1 ARG A   8     -32.822  21.994 -27.500  1.00  0.00           H
ATOM    166 1HH2 ARG A   8     -36.094  20.895 -28.000  1.00  0.00           H
ATOM    167 2HH2 ARG A   8     -34.414  20.513 -28.171  1.00  0.00           H
ATOM    168  N   SER A   9     -32.618  26.989 -28.974  1.00  0.00           N
ATOM    169  CA  SER A   9     -31.204  27.241 -29.136  1.00  0.00           C
ATOM    170  C   SER A   9     -30.652  26.192 -30.087  1.00  0.00           C
ATOM    171  O   SER A   9     -31.272  25.137 -30.229  1.00  0.00           O
ATOM    172  CB  SER A   9     -30.524  27.071 -27.788  1.00  0.00           C
ATOM    173  OG  SER A   9     -29.125  26.942 -27.944  1.00  0.00           O
ATOM    174  QB  SER A   9     -30.820  27.047 -27.241  1.00  0.00           Q
ATOM    175  H   SER A   9     -32.876  26.128 -28.598  1.00  0.00           H
ATOM    176  HA  SER A   9     -31.051  28.234 -29.522  1.00  0.00           H
ATOM    177 1HB  SER A   9     -30.905  26.173 -27.318  1.00  0.00           H
ATOM    178 2HB  SER A   9     -30.737  27.922 -27.163  1.00  0.00           H
ATOM    179  HG  SER A   9     -28.766  26.445 -27.206  1.00  0.00           H
ATOM    180  N   ARG A  10     -29.503  26.414 -30.734  1.00  0.00           N
ATOM    181  CA  ARG A  10     -29.024  25.355 -31.615  1.00  0.00           C
ATOM    182  C   ARG A  10     -28.591  24.128 -30.812  1.00  0.00           C
ATOM    183  O   ARG A  10     -28.557  23.015 -31.337  1.00  0.00           O
ATOM    184  CB  ARG A  10     -27.979  25.768 -32.698  1.00  0.00           C
ATOM    185  CG  ARG A  10     -26.600  26.352 -32.319  1.00  0.00           C
ATOM    186  CD  ARG A  10     -25.920  26.871 -33.619  1.00  0.00           C
ATOM    187  NE  ARG A  10     -25.775  28.345 -33.755  1.00  0.00           N
ATOM    188  CZ  ARG A  10     -24.601  28.982 -33.586  1.00  0.00           C
ATOM    189  NH1 ARG A  10     -23.570  28.318 -33.101  1.00  0.00           N
ATOM    190  NH2 ARG A  10     -24.441  30.274 -33.901  1.00  0.00           N
ATOM    191  QB  ARG A  10     -28.114  25.682 -33.313  1.00  0.00           Q
ATOM    192  QD  ARG A  10     -25.722  26.475 -34.072  1.00  0.00           Q
ATOM    193  QG  ARG A  10     -26.342  26.354 -31.754  1.00  0.00           Q
ATOM    194  QH1 ARG A  10     -23.180  28.067 -32.919  1.00  0.00           Q
ATOM    195  QH2 ARG A  10     -24.372  30.758 -34.019  1.00  0.00           Q
ATOM    196  H   ARG A  10     -29.001  27.249 -30.609  1.00  0.00           H
ATOM    197  HA  ARG A  10     -29.915  25.046 -32.154  1.00  0.00           H
ATOM    198 1HB  ARG A  10     -28.457  26.479 -33.351  1.00  0.00           H
ATOM    199 2HB  ARG A  10     -27.772  24.886 -33.274  1.00  0.00           H
ATOM    200 1HG  ARG A  10     -25.981  25.559 -31.906  1.00  0.00           H
ATOM    201 2HG  ARG A  10     -26.704  27.149 -31.600  1.00  0.00           H
ATOM    202 1HD  ARG A  10     -26.507  26.513 -34.456  1.00  0.00           H
ATOM    203 2HD  ARG A  10     -24.938  26.437 -33.687  1.00  0.00           H
ATOM    204  HE  ARG A  10     -26.553  28.855 -34.074  1.00  0.00           H
ATOM    205 1HH1 ARG A  10     -23.666  27.354 -32.864  1.00  0.00           H
ATOM    206 2HH1 ARG A  10     -22.695  28.781 -32.973  1.00  0.00           H
ATOM    207 1HH2 ARG A  10     -25.197  30.808 -34.278  1.00  0.00           H
ATOM    208 2HH2 ARG A  10     -23.546  30.710 -33.760  1.00  0.00           H
ATOM    209  N   GLY A  11     -28.304  24.331 -29.526  1.00  0.00           N
ATOM    210  CA  GLY A  11     -27.906  23.230 -28.659  1.00  0.00           C
ATOM    211  C   GLY A  11     -28.958  22.133 -28.542  1.00  0.00           C
ATOM    212  O   GLY A  11     -30.157  22.411 -28.559  1.00  0.00           O
ATOM    213  QA  GLY A  11     -27.354  23.214 -28.355  1.00  0.00           Q
ATOM    214  H   GLY A  11     -28.379  25.235 -29.157  1.00  0.00           H
ATOM    215 1HA  GLY A  11     -27.713  23.629 -27.671  1.00  0.00           H
ATOM    216 2HA  GLY A  11     -26.995  22.800 -29.039  1.00  0.00           H
ATOM    217  N   THR A  12     -28.511  20.879 -28.404  1.00  0.00           N
ATOM    218  CA  THR A  12     -29.434  19.748 -28.266  1.00  0.00           C
ATOM    219  C   THR A  12     -30.290  19.911 -26.992  1.00  0.00           C
ATOM    220  O   THR A  12     -31.519  19.997 -27.054  1.00  0.00           O
ATOM    221  CB  THR A  12     -28.651  18.415 -28.207  1.00  0.00           C
ATOM    222  CG2 THR A  12     -29.478  17.251 -27.692  1.00  0.00           C
ATOM    223  OG1 THR A  12     -28.150  18.050 -29.485  1.00  0.00           O
ATOM    224  QG2 THR A  12     -29.673  16.976 -27.569  1.00  0.00           Q
ATOM    225  H   THR A  12     -27.544  20.714 -28.384  1.00  0.00           H
ATOM    226  HA  THR A  12     -30.081  19.740 -29.132  1.00  0.00           H
ATOM    227  HB  THR A  12     -27.808  18.535 -27.541  1.00  0.00           H
ATOM    228 1HG  THR A  12     -28.873  18.003 -30.115  1.00  0.00           H
ATOM    229 1HG2 THR A  12     -30.524  17.507 -27.741  1.00  0.00           H
ATOM    230 2HG2 THR A  12     -29.205  17.042 -26.667  1.00  0.00           H
ATOM    231 3HG2 THR A  12     -29.291  16.377 -28.300  1.00  0.00           H
ATOM    232  N   ARG A  13     -29.593  19.934 -25.852  1.00  0.00           N
ATOM    233  CA  ARG A  13     -30.170  20.059 -24.495  1.00  0.00           C
ATOM    234  C   ARG A  13     -30.517  21.494 -24.121  1.00  0.00           C
ATOM    235  O   ARG A  13     -30.847  22.332 -24.964  1.00  0.00           O
ATOM    236  CB  ARG A  13     -29.086  19.608 -23.505  1.00  0.00           C
ATOM    237  CG  ARG A  13     -29.479  18.519 -22.536  1.00  0.00           C
ATOM    238  CD  ARG A  13     -28.731  17.245 -22.865  1.00  0.00           C
ATOM    239  NE  ARG A  13     -27.269  17.405 -22.941  1.00  0.00           N
ATOM    240  CZ  ARG A  13     -26.454  16.359 -22.823  1.00  0.00           C
ATOM    241  NH1 ARG A  13     -26.969  15.200 -22.453  1.00  0.00           N
ATOM    242  NH2 ARG A  13     -25.142  16.451 -23.036  1.00  0.00           N
ATOM    243  QB  ARG A  13     -28.506  19.862 -23.498  1.00  0.00           Q
ATOM    244  QD  ARG A  13     -29.018  16.700 -22.966  1.00  0.00           Q
ATOM    245  QG  ARG A  13     -29.886  18.584 -22.068  1.00  0.00           Q
ATOM    246  QH1 ARG A  13     -27.168  14.763 -22.319  1.00  0.00           Q
ATOM    247  QH2 ARG A  13     -24.648  16.479 -23.122  1.00  0.00           Q
ATOM    248  H   ARG A  13     -28.621  19.848 -25.918  1.00  0.00           H
ATOM    249  HA  ARG A  13     -31.041  19.427 -24.404  1.00  0.00           H
ATOM    250 1HB  ARG A  13     -28.768  20.465 -22.927  1.00  0.00           H
ATOM    251 2HB  ARG A  13     -28.246  19.257 -24.070  1.00  0.00           H
ATOM    252 1HG  ARG A  13     -30.542  18.335 -22.607  1.00  0.00           H
ATOM    253 2HG  ARG A  13     -29.230  18.832 -21.529  1.00  0.00           H
ATOM    254 1HD  ARG A  13     -29.082  16.889 -23.822  1.00  0.00           H
ATOM    255 2HD  ARG A  13     -28.953  16.510 -22.112  1.00  0.00           H
ATOM    256  HE  ARG A  13     -26.898  18.294 -23.143  1.00  0.00           H
ATOM    257 1HH1 ARG A  13     -27.947  15.129 -22.265  1.00  0.00           H
ATOM    258 2HH1 ARG A  13     -26.388  14.396 -22.372  1.00  0.00           H
ATOM    259 1HH2 ARG A  13     -24.728  17.326 -23.289  1.00  0.00           H
ATOM    260 2HH2 ARG A  13     -24.568  15.634 -22.955  1.00  0.00           H
ATOM    261  N   TYR A  14     -30.367  21.763 -22.816  1.00  0.00           N
ATOM    262  CA  TYR A  14     -30.572  23.077 -22.275  1.00  0.00           C
ATOM    263  C   TYR A  14     -29.776  23.294 -20.954  1.00  0.00           C
ATOM    264  O   TYR A  14     -28.684  23.847 -21.015  1.00  0.00           O
ATOM    265  CB  TYR A  14     -32.051  23.408 -22.178  1.00  0.00           C
ATOM    266  CG  TYR A  14     -32.989  22.256 -21.833  1.00  0.00           C
ATOM    267  CD1 TYR A  14     -33.212  21.877 -20.514  1.00  0.00           C
ATOM    268  CD2 TYR A  14     -33.673  21.559 -22.832  1.00  0.00           C
ATOM    269  CE1 TYR A  14     -34.074  20.841 -20.201  1.00  0.00           C
ATOM    270  CE2 TYR A  14     -34.537  20.525 -22.520  1.00  0.00           C
ATOM    271  CZ  TYR A  14     -34.732  20.170 -21.208  1.00  0.00           C
ATOM    272  OH  TYR A  14     -35.580  19.129 -20.908  1.00  0.00           O
ATOM    273  QB  TYR A  14     -32.266  23.983 -22.294  1.00  0.00           Q
ATOM    274  QD  TYR A  14     -33.114  22.120 -21.796  1.00  0.00           Q
ATOM    275  QE  TYR A  14     -34.647  20.284 -21.237  1.00  0.00           Q
ATOM    276  QR  TYR A  14     -33.880  21.202 -21.517  1.00  0.00           Q
ATOM    277  H   TYR A  14     -30.072  21.051 -22.214  1.00  0.00           H
ATOM    278  HA  TYR A  14     -30.139  23.745 -23.003  1.00  0.00           H
ATOM    279 1HB  TYR A  14     -32.351  23.789 -23.144  1.00  0.00           H
ATOM    280 2HB  TYR A  14     -32.180  24.177 -21.444  1.00  0.00           H
ATOM    281 1HD  TYR A  14     -32.702  22.402 -19.726  1.00  0.00           H
ATOM    282 2HD  TYR A  14     -33.525  21.837 -23.865  1.00  0.00           H
ATOM    283 1HE  TYR A  14     -34.234  20.568 -19.166  1.00  0.00           H
ATOM    284 2HE  TYR A  14     -35.061  20.001 -23.308  1.00  0.00           H
ATOM    285  HH  TYR A  14     -35.589  18.505 -21.641  1.00  0.00           H
ATOM    286  N   LEU A  15     -30.258  22.839 -19.779  1.00  0.00           N
ATOM    287  CA  LEU A  15     -29.480  22.990 -18.513  1.00  0.00           C
ATOM    288  C   LEU A  15     -29.516  21.661 -17.759  1.00  0.00           C
ATOM    289  O   LEU A  15     -28.495  20.988 -17.613  1.00  0.00           O
ATOM    290  CB  LEU A  15     -30.039  24.098 -17.578  1.00  0.00           C
ATOM    291  CG  LEU A  15     -29.048  24.989 -16.764  1.00  0.00           C
ATOM    292  CD1 LEU A  15     -27.595  24.979 -17.224  1.00  0.00           C
ATOM    293  CD2 LEU A  15     -29.570  26.389 -16.791  1.00  0.00           C
ATOM    294  QB  LEU A  15     -30.666  24.185 -17.512  1.00  0.00           Q
ATOM    295  QD1 LEU A  15     -27.249  24.985 -17.322  1.00  0.00           Q
ATOM    296  QD2 LEU A  15     -29.697  26.718 -16.799  1.00  0.00           Q
ATOM    297  QQD LEU A  15     -28.473  25.852 -17.061  1.00  0.00           Q
ATOM    298  H   LEU A  15     -31.110  22.364 -19.756  1.00  0.00           H
ATOM    299  HA  LEU A  15     -28.461  23.222 -18.781  1.00  0.00           H
ATOM    300 1HB  LEU A  15     -30.683  23.613 -16.857  1.00  0.00           H
ATOM    301 2HB  LEU A  15     -30.650  24.757 -18.169  1.00  0.00           H
ATOM    302  HG  LEU A  15     -29.053  24.677 -15.731  1.00  0.00           H
ATOM    303 1HD1 LEU A  15     -27.479  25.619 -18.085  1.00  0.00           H
ATOM    304 2HD1 LEU A  15     -27.293  23.977 -17.464  1.00  0.00           H
ATOM    305 3HD1 LEU A  15     -26.974  25.357 -16.416  1.00  0.00           H
ATOM    306 1HD2 LEU A  15     -28.791  27.075 -16.497  1.00  0.00           H
ATOM    307 2HD2 LEU A  15     -30.399  26.461 -16.110  1.00  0.00           H
ATOM    308 3HD2 LEU A  15     -29.900  26.619 -17.792  1.00  0.00           H
ATOM    309  N   ALA A  16     -30.718  21.302 -17.287  1.00  0.00           N
ATOM    310  CA  ALA A  16     -30.928  20.058 -16.540  1.00  0.00           C
ATOM    311  C   ALA A  16     -32.345  19.488 -16.711  1.00  0.00           C
ATOM    312  O   ALA A  16     -33.327  20.227 -16.828  1.00  0.00           O
ATOM    313  CB  ALA A  16     -30.649  20.299 -15.063  1.00  0.00           C
ATOM    314  QB  ALA A  16     -30.584  20.357 -14.712  1.00  0.00           Q
ATOM    315  H   ALA A  16     -31.482  21.894 -17.443  1.00  0.00           H
ATOM    316  HA  ALA A  16     -30.218  19.330 -16.896  1.00  0.00           H
ATOM    317 1HB  ALA A  16     -29.687  19.885 -14.804  1.00  0.00           H
ATOM    318 2HB  ALA A  16     -31.417  19.825 -14.467  1.00  0.00           H
ATOM    319 3HB  ALA A  16     -30.649  21.361 -14.866  1.00  0.00           H
ATOM    320  N   GLN A  17     -32.423  18.153 -16.673  1.00  0.00           N
ATOM    321  CA  GLN A  17     -33.687  17.423 -16.765  1.00  0.00           C
ATOM    322  C   GLN A  17     -34.138  17.086 -15.337  1.00  0.00           C
ATOM    323  O   GLN A  17     -33.421  17.358 -14.372  1.00  0.00           O
ATOM    324  CB  GLN A  17     -33.518  16.112 -17.602  1.00  0.00           C
ATOM    325  CG  GLN A  17     -34.296  16.083 -18.935  1.00  0.00           C
ATOM    326  CD  GLN A  17     -33.719  15.120 -19.988  1.00  0.00           C
ATOM    327  NE2 GLN A  17     -34.582  14.300 -20.603  1.00  0.00           N
ATOM    328  OE1 GLN A  17     -32.517  15.127 -20.260  1.00  0.00           O
ATOM    329  QB  GLN A  17     -33.163  15.626 -17.412  1.00  0.00           Q
ATOM    330  QE2 GLN A  17     -34.881  14.017 -20.823  1.00  0.00           Q
ATOM    331  QG  GLN A  17     -34.804  16.430 -19.043  1.00  0.00           Q
ATOM    332  H   GLN A  17     -31.602  17.644 -16.539  1.00  0.00           H
ATOM    333  HA  GLN A  17     -34.425  18.063 -17.230  1.00  0.00           H
ATOM    334 1HB  GLN A  17     -33.855  15.277 -17.002  1.00  0.00           H
ATOM    335 2HB  GLN A  17     -32.470  15.975 -17.822  1.00  0.00           H
ATOM    336 1HG  GLN A  17     -34.297  17.077 -19.351  1.00  0.00           H
ATOM    337 2HG  GLN A  17     -35.312  15.782 -18.735  1.00  0.00           H
ATOM    338 1HE2 GLN A  17     -35.529  14.345 -20.353  1.00  0.00           H
ATOM    339 2HE2 GLN A  17     -34.233  13.689 -21.292  1.00  0.00           H
ATOM    340  N   PRO A  18     -35.313  16.474 -15.190  1.00  0.00           N
ATOM    341  CA  PRO A  18     -35.845  16.070 -13.885  1.00  0.00           C
ATOM    342  C   PRO A  18     -34.797  15.228 -13.137  1.00  0.00           C
ATOM    343  O   PRO A  18     -33.956  15.798 -12.442  1.00  0.00           O
ATOM    344  CB  PRO A  18     -37.125  15.295 -14.251  1.00  0.00           C
ATOM    345  CG  PRO A  18     -37.480  15.783 -15.620  1.00  0.00           C
ATOM    346  CD  PRO A  18     -36.187  16.106 -16.294  1.00  0.00           C
ATOM    347  QB  PRO A  18     -37.420  14.883 -13.894  1.00  0.00           Q
ATOM    348  QD  PRO A  18     -36.054  16.088 -16.892  1.00  0.00           Q
ATOM    349  QG  PRO A  18     -38.046  15.840 -15.859  1.00  0.00           Q
ATOM    350  HA  PRO A  18     -36.099  16.933 -13.278  1.00  0.00           H
ATOM    351 1HB  PRO A  18     -37.907  15.529 -13.541  1.00  0.00           H
ATOM    352 2HB  PRO A  18     -36.933  14.237 -14.246  1.00  0.00           H
ATOM    353 1HG  PRO A  18     -38.095  16.669 -15.551  1.00  0.00           H
ATOM    354 2HG  PRO A  18     -37.996  15.010 -16.166  1.00  0.00           H
ATOM    355 1HD  PRO A  18     -36.306  16.935 -16.976  1.00  0.00           H
ATOM    356 2HD  PRO A  18     -35.800  15.243 -16.808  1.00  0.00           H
ATOM    357  N   SER A  19     -34.784  13.896 -13.292  1.00  0.00           N
ATOM    358  CA  SER A  19     -33.749  13.096 -12.617  1.00  0.00           C
ATOM    359  C   SER A  19     -32.360  13.548 -13.046  1.00  0.00           C
ATOM    360  O   SER A  19     -32.098  13.750 -14.231  1.00  0.00           O
ATOM    361  CB  SER A  19     -33.845  11.603 -12.935  1.00  0.00           C
ATOM    362  OG  SER A  19     -34.091  10.838 -11.768  1.00  0.00           O
ATOM    363  QB  SER A  19     -33.766  11.353 -13.501  1.00  0.00           Q
ATOM    364  H   SER A  19     -35.440  13.458 -13.873  1.00  0.00           H
ATOM    365  HA  SER A  19     -33.855  13.241 -11.552  1.00  0.00           H
ATOM    366 1HB  SER A  19     -32.900  11.279 -13.358  1.00  0.00           H
ATOM    367 2HB  SER A  19     -34.632  11.427 -13.646  1.00  0.00           H
ATOM    368  HG  SER A  19     -33.708   9.962 -11.876  1.00  0.00           H
ATOM    369  N   GLY A  20     -31.474  13.664 -12.083  1.00  0.00           N
ATOM    370  CA  GLY A  20     -30.106  14.050 -12.371  1.00  0.00           C
ATOM    371  C   GLY A  20     -29.197  13.840 -11.179  1.00  0.00           C
ATOM    372  O   GLY A  20     -27.998  14.106 -11.238  1.00  0.00           O
ATOM    373  QA  GLY A  20     -29.917  14.285 -12.919  1.00  0.00           Q
ATOM    374  H   GLY A  20     -31.745  13.464 -11.165  1.00  0.00           H
ATOM    375 1HA  GLY A  20     -30.092  15.097 -12.632  1.00  0.00           H
ATOM    376 2HA  GLY A  20     -29.743  13.473 -13.207  1.00  0.00           H
ATOM    377  N   ASN A  21     -29.795  13.411 -10.084  1.00  0.00           N
ATOM    378  CA  ASN A  21     -29.100  13.221  -8.837  1.00  0.00           C
ATOM    379  C   ASN A  21     -30.002  12.312  -7.985  1.00  0.00           C
ATOM    380  O   ASN A  21     -31.164  12.120  -8.350  1.00  0.00           O
ATOM    381  CB  ASN A  21     -28.821  14.656  -8.336  1.00  0.00           C
ATOM    382  CG  ASN A  21     -28.986  14.937  -6.863  1.00  0.00           C
ATOM    383  ND2 ASN A  21     -30.225  15.107  -6.427  1.00  0.00           N
ATOM    384  OD1 ASN A  21     -28.002  15.061  -6.135  1.00  0.00           O
ATOM    385  QB  ASN A  21     -28.648  15.119  -8.738  1.00  0.00           Q
ATOM    386  QD2 ASN A  21     -30.656  15.188  -6.281  1.00  0.00           Q
ATOM    387  H   ASN A  21     -30.759  13.255 -10.100  1.00  0.00           H
ATOM    388  HA  ASN A  21     -28.166  12.710  -9.042  1.00  0.00           H
ATOM    389 1HB  ASN A  21     -29.487  15.322  -8.875  1.00  0.00           H
ATOM    390 2HB  ASN A  21     -27.810  14.916  -8.603  1.00  0.00           H
ATOM    391 1HD2 ASN A  21     -30.958  15.025  -7.073  1.00  0.00           H
ATOM    392 2HD2 ASN A  21     -30.354  15.352  -5.489  1.00  0.00           H
ATOM    393  N   THR A  22     -29.489  11.636  -6.958  1.00  0.00           N
ATOM    394  CA  THR A  22     -30.337  10.659  -6.262  1.00  0.00           C
ATOM    395  C   THR A  22     -30.676  10.951  -4.805  1.00  0.00           C
ATOM    396  O   THR A  22     -30.177  11.883  -4.170  1.00  0.00           O
ATOM    397  CB  THR A  22     -29.698   9.270  -6.381  1.00  0.00           C
ATOM    398  CG2 THR A  22     -30.691   8.162  -6.677  1.00  0.00           C
ATOM    399  OG1 THR A  22     -28.741   9.263  -7.427  1.00  0.00           O
ATOM    400  QG2 THR A  22     -30.926   7.897  -6.750  1.00  0.00           Q
ATOM    401  H   THR A  22     -28.538  11.712  -6.734  1.00  0.00           H
ATOM    402  HA  THR A  22     -31.271  10.622  -6.797  1.00  0.00           H
ATOM    403  HB  THR A  22     -29.193   9.028  -5.455  1.00  0.00           H
ATOM    404 1HG  THR A  22     -27.945   8.818  -7.134  1.00  0.00           H
ATOM    405 1HG2 THR A  22     -31.259   8.415  -7.561  1.00  0.00           H
ATOM    406 2HG2 THR A  22     -31.361   8.038  -5.842  1.00  0.00           H
ATOM    407 3HG2 THR A  22     -30.157   7.237  -6.848  1.00  0.00           H
ATOM    408  N   SER A  23     -31.568  10.088  -4.324  1.00  0.00           N
ATOM    409  CA  SER A  23     -32.099  10.091  -2.977  1.00  0.00           C
ATOM    410  C   SER A  23     -31.338   9.069  -2.141  1.00  0.00           C
ATOM    411  O   SER A  23     -30.504   8.336  -2.669  1.00  0.00           O
ATOM    412  CB  SER A  23     -33.567   9.689  -3.067  1.00  0.00           C
ATOM    413  OG  SER A  23     -33.671   8.335  -3.480  1.00  0.00           O
ATOM    414  QB  SER A  23     -34.053  10.058  -2.951  1.00  0.00           Q
ATOM    415  H   SER A  23     -31.895   9.396  -4.927  1.00  0.00           H
ATOM    416  HA  SER A  23     -32.006  11.079  -2.548  1.00  0.00           H
ATOM    417 1HB  SER A  23     -34.063  10.313  -3.797  1.00  0.00           H
ATOM    418 2HB  SER A  23     -34.041   9.802  -2.105  1.00  0.00           H
ATOM    419  HG  SER A  23     -34.586   8.119  -3.663  1.00  0.00           H
ATOM    420  N   SER A  24     -31.621   9.003  -0.849  1.00  0.00           N
ATOM    421  CA  SER A  24     -30.936   8.045   0.013  1.00  0.00           C
ATOM    422  C   SER A  24     -31.757   6.763   0.174  1.00  0.00           C
ATOM    423  O   SER A  24     -32.712   6.532  -0.570  1.00  0.00           O
ATOM    424  CB  SER A  24     -30.643   8.686   1.370  1.00  0.00           C
ATOM    425  OG  SER A  24     -31.469   9.819   1.589  1.00  0.00           O
ATOM    426  QB  SER A  24     -30.215   8.486   1.775  1.00  0.00           Q
ATOM    427  H   SER A  24     -32.298   9.601  -0.467  1.00  0.00           H
ATOM    428  HA  SER A  24     -30.002   7.793  -0.463  1.00  0.00           H
ATOM    429 1HB  SER A  24     -29.611   9.002   1.393  1.00  0.00           H
ATOM    430 2HB  SER A  24     -30.819   7.970   2.156  1.00  0.00           H
ATOM    431  HG  SER A  24     -30.924  10.609   1.624  1.00  0.00           H
ATOM    432  N   SER A  25     -31.392   5.928   1.144  1.00  0.00           N
ATOM    433  CA  SER A  25     -32.122   4.691   1.378  1.00  0.00           C
ATOM    434  C   SER A  25     -33.471   5.016   1.987  1.00  0.00           C
ATOM    435  O   SER A  25     -33.561   5.848   2.890  1.00  0.00           O
ATOM    436  CB  SER A  25     -31.335   3.753   2.306  1.00  0.00           C
ATOM    437  OG  SER A  25     -30.178   3.247   1.661  1.00  0.00           O
ATOM    438  QB  SER A  25     -31.497   3.607   2.892  1.00  0.00           Q
ATOM    439  H   SER A  25     -30.629   6.152   1.715  1.00  0.00           H
ATOM    440  HA  SER A  25     -32.274   4.204   0.426  1.00  0.00           H
ATOM    441 1HB  SER A  25     -31.963   2.920   2.592  1.00  0.00           H
ATOM    442 2HB  SER A  25     -31.031   4.293   3.190  1.00  0.00           H
ATOM    443  HG  SER A  25     -30.416   2.483   1.131  1.00  0.00           H
ATOM    444  N   ALA A  26     -34.519   4.369   1.505  1.00  0.00           N
ATOM    445  CA  ALA A  26     -35.842   4.617   2.042  1.00  0.00           C
ATOM    446  C   ALA A  26     -35.905   4.060   3.452  1.00  0.00           C
ATOM    447  O   ALA A  26     -35.233   3.077   3.761  1.00  0.00           O
ATOM    448  CB  ALA A  26     -36.912   3.999   1.155  1.00  0.00           C
ATOM    449  QB  ALA A  26     -37.165   3.854   0.946  1.00  0.00           Q
ATOM    450  H   ALA A  26     -34.400   3.710   0.790  1.00  0.00           H
ATOM    451  HA  ALA A  26     -35.996   5.689   2.074  1.00  0.00           H
ATOM    452 1HB  ALA A  26     -37.194   3.036   1.553  1.00  0.00           H
ATOM    453 2HB  ALA A  26     -36.525   3.878   0.155  1.00  0.00           H
ATOM    454 3HB  ALA A  26     -37.776   4.648   1.131  1.00  0.00           H
ATOM    455  N   LEU A  27     -36.693   4.681   4.310  1.00  0.00           N
ATOM    456  CA  LEU A  27     -36.813   4.226   5.682  1.00  0.00           C
ATOM    457  C   LEU A  27     -37.927   3.210   5.793  1.00  0.00           C
ATOM    458  O   LEU A  27     -37.845   2.273   6.589  1.00  0.00           O
ATOM    459  CB  LEU A  27     -37.123   5.393   6.598  1.00  0.00           C
ATOM    460  CG  LEU A  27     -36.263   6.654   6.418  1.00  0.00           C
ATOM    461  CD1 LEU A  27     -36.985   7.819   7.018  1.00  0.00           C
ATOM    462  CD2 LEU A  27     -34.856   6.592   7.017  1.00  0.00           C
ATOM    463  QB  LEU A  27     -37.608   5.371   7.003  1.00  0.00           Q
ATOM    464  QD1 LEU A  27     -37.156   8.094   7.160  1.00  0.00           Q
ATOM    465  QD2 LEU A  27     -34.519   6.593   7.153  1.00  0.00           Q
ATOM    466  QQD LEU A  27     -35.838   7.343   7.157  1.00  0.00           Q
ATOM    467  H   LEU A  27     -37.206   5.464   4.018  1.00  0.00           H
ATOM    468  HA  LEU A  27     -35.879   3.766   5.978  1.00  0.00           H
ATOM    469 1HB  LEU A  27     -37.073   5.063   7.624  1.00  0.00           H
ATOM    470 2HB  LEU A  27     -38.143   5.678   6.383  1.00  0.00           H
ATOM    471  HG  LEU A  27     -36.162   6.845   5.363  1.00  0.00           H
ATOM    472 1HD1 LEU A  27     -37.222   7.602   8.050  1.00  0.00           H
ATOM    473 2HD1 LEU A  27     -37.893   7.993   6.464  1.00  0.00           H
ATOM    474 3HD1 LEU A  27     -36.351   8.688   6.967  1.00  0.00           H
ATOM    475 1HD2 LEU A  27     -34.763   7.356   7.781  1.00  0.00           H
ATOM    476 2HD2 LEU A  27     -34.139   6.798   6.234  1.00  0.00           H
ATOM    477 3HD2 LEU A  27     -34.658   5.625   7.446  1.00  0.00           H
ATOM    478  N   MET A  28     -38.976   3.376   4.984  1.00  0.00           N
ATOM    479  CA  MET A  28     -40.054   2.419   5.032  1.00  0.00           C
ATOM    480  C   MET A  28     -39.938   1.421   3.884  1.00  0.00           C
ATOM    481  O   MET A  28     -40.463   0.315   3.983  1.00  0.00           O
ATOM    482  CB  MET A  28     -41.451   3.047   5.259  1.00  0.00           C
ATOM    483  CG  MET A  28     -41.972   4.038   4.237  1.00  0.00           C
ATOM    484  SD  MET A  28     -43.067   5.248   5.017  1.00  0.00           S
ATOM    485  CE  MET A  28     -44.198   4.163   5.897  1.00  0.00           C
ATOM    486  QB  MET A  28     -41.794   2.905   5.775  1.00  0.00           Q
ATOM    487  QE  MET A  28     -44.427   3.943   6.074  1.00  0.00           Q
ATOM    488  QG  MET A  28     -41.844   4.027   3.632  1.00  0.00           Q
ATOM    489  H   MET A  28     -39.000   4.122   4.348  1.00  0.00           H
ATOM    490  HA  MET A  28     -39.847   1.833   5.920  1.00  0.00           H
ATOM    491 1HB  MET A  28     -41.417   3.559   6.214  1.00  0.00           H
ATOM    492 2HB  MET A  28     -42.172   2.252   5.336  1.00  0.00           H
ATOM    493 1HG  MET A  28     -42.539   3.501   3.490  1.00  0.00           H
ATOM    494 2HG  MET A  28     -41.146   4.552   3.774  1.00  0.00           H
ATOM    495 1HE  MET A  28     -43.977   4.180   6.956  1.00  0.00           H
ATOM    496 2HE  MET A  28     -44.090   3.154   5.527  1.00  0.00           H
ATOM    497 3HE  MET A  28     -45.215   4.495   5.739  1.00  0.00           H
ATOM    498  N   GLN A  29     -39.100   1.727   2.869  1.00  0.00           N
ATOM    499  CA  GLN A  29     -38.808   0.707   1.858  1.00  0.00           C
ATOM    500  C   GLN A  29     -37.369   0.259   2.059  1.00  0.00           C
ATOM    501  O   GLN A  29     -36.611   0.880   2.814  1.00  0.00           O
ATOM    502  CB  GLN A  29     -39.098   1.047   0.382  1.00  0.00           C
ATOM    503  CG  GLN A  29     -40.382   1.812   0.152  1.00  0.00           C
ATOM    504  CD  GLN A  29     -41.576   0.887   0.239  1.00  0.00           C
ATOM    505  NE2 GLN A  29     -42.337   1.001   1.317  1.00  0.00           N
ATOM    506  OE1 GLN A  29     -41.802   0.064  -0.649  1.00  0.00           O
ATOM    507  QB  GLN A  29     -38.739   0.846  -0.098  1.00  0.00           Q
ATOM    508  QE2 GLN A  29     -42.596   1.035   1.698  1.00  0.00           Q
ATOM    509  QG  GLN A  29     -40.414   2.420   0.033  1.00  0.00           Q
ATOM    510  H   GLN A  29     -38.591   2.568   2.884  1.00  0.00           H
ATOM    511  HA  GLN A  29     -39.420  -0.143   2.126  1.00  0.00           H
ATOM    512 1HB  GLN A  29     -39.201   0.102  -0.143  1.00  0.00           H
ATOM    513 2HB  GLN A  29     -38.277   1.590  -0.052  1.00  0.00           H
ATOM    514 1HG  GLN A  29     -40.355   2.255  -0.834  1.00  0.00           H
ATOM    515 2HG  GLN A  29     -40.471   2.586   0.899  1.00  0.00           H
ATOM    516 1HE2 GLN A  29     -42.092   1.674   1.985  1.00  0.00           H
ATOM    517 2HE2 GLN A  29     -43.100   0.394   1.410  1.00  0.00           H
ATOM    518  N   GLY A  30     -37.040  -0.877   1.477  1.00  0.00           N
ATOM    519  CA  GLY A  30     -35.745  -1.480   1.700  1.00  0.00           C
ATOM    520  C   GLY A  30     -35.903  -2.495   2.836  1.00  0.00           C
ATOM    521  O   GLY A  30     -34.994  -2.680   3.647  1.00  0.00           O
ATOM    522  QA  GLY A  30     -35.217  -1.341   1.399  1.00  0.00           Q
ATOM    523  H   GLY A  30     -37.711  -1.353   0.956  1.00  0.00           H
ATOM    524 1HA  GLY A  30     -35.036  -0.718   2.000  1.00  0.00           H
ATOM    525 2HA  GLY A  30     -35.398  -1.965   0.797  1.00  0.00           H
ATOM    526  N   GLN A  31     -37.129  -3.078   2.935  1.00  0.00           N
ATOM    527  CA  GLN A  31     -37.503  -4.008   4.039  1.00  0.00           C
ATOM    528  C   GLN A  31     -37.303  -5.531   3.810  1.00  0.00           C
ATOM    529  O   GLN A  31     -37.908  -6.299   4.558  1.00  0.00           O
ATOM    530  CB  GLN A  31     -39.000  -3.856   4.409  1.00  0.00           C
ATOM    531  CG  GLN A  31     -39.366  -2.721   5.357  1.00  0.00           C
ATOM    532  CD  GLN A  31     -40.598  -3.070   6.190  1.00  0.00           C
ATOM    533  NE2 GLN A  31     -40.751  -2.436   7.349  1.00  0.00           N
ATOM    534  OE1 GLN A  31     -41.407  -3.913   5.792  1.00  0.00           O
ATOM    535  QB  GLN A  31     -39.444  -4.255   4.194  1.00  0.00           Q
ATOM    536  QE2 GLN A  31     -40.806  -2.215   7.753  1.00  0.00           Q
ATOM    537  QG  GLN A  31     -39.061  -2.182   5.399  1.00  0.00           Q
ATOM    538  H   GLN A  31     -37.821  -2.819   2.288  1.00  0.00           H
ATOM    539  HA  GLN A  31     -36.925  -3.716   4.898  1.00  0.00           H
ATOM    540 1HB  GLN A  31     -39.314  -4.778   4.882  1.00  0.00           H
ATOM    541 2HB  GLN A  31     -39.573  -3.732   3.506  1.00  0.00           H
ATOM    542 1HG  GLN A  31     -39.585  -1.837   4.777  1.00  0.00           H
ATOM    543 2HG  GLN A  31     -38.537  -2.528   6.021  1.00  0.00           H
ATOM    544 1HE2 GLN A  31     -40.073  -1.779   7.611  1.00  0.00           H
ATOM    545 2HE2 GLN A  31     -41.538  -2.652   7.894  1.00  0.00           H
ATOM    546  N   LYS A  32     -36.502  -6.025   2.860  1.00  0.00           N
ATOM    547  CA  LYS A  32     -36.370  -7.504   2.757  1.00  0.00           C
ATOM    548  C   LYS A  32     -35.780  -8.015   4.043  1.00  0.00           C
ATOM    549  O   LYS A  32     -36.288  -8.928   4.700  1.00  0.00           O
ATOM    550  CB  LYS A  32     -35.416  -7.962   1.639  1.00  0.00           C
ATOM    551  CG  LYS A  32     -35.946  -9.129   0.804  1.00  0.00           C
ATOM    552  CD  LYS A  32     -34.829 -10.038   0.263  1.00  0.00           C
ATOM    553  CE  LYS A  32     -35.395 -11.030  -0.757  1.00  0.00           C
ATOM    554  NZ  LYS A  32     -34.351 -11.813  -1.493  1.00  0.00           N
ATOM    555  QB  LYS A  32     -34.850  -7.709   1.543  1.00  0.00           Q
ATOM    556  QD  LYS A  32     -34.233 -10.009   0.436  1.00  0.00           Q
ATOM    557  QE  LYS A  32     -36.010 -11.100  -0.856  1.00  0.00           Q
ATOM    558  QG  LYS A  32     -36.553  -9.227   0.695  1.00  0.00           Q
ATOM    559  QZ  LYS A  32     -34.104 -12.004  -1.673  1.00  0.00           Q
ATOM    560  H   LYS A  32     -35.996  -5.433   2.266  1.00  0.00           H
ATOM    561  HA  LYS A  32     -37.352  -7.931   2.611  1.00  0.00           H
ATOM    562 1HB  LYS A  32     -34.488  -8.283   2.099  1.00  0.00           H
ATOM    563 2HB  LYS A  32     -35.210  -7.134   0.985  1.00  0.00           H
ATOM    564 1HG  LYS A  32     -36.500  -8.729  -0.028  1.00  0.00           H
ATOM    565 2HG  LYS A  32     -36.605  -9.725   1.419  1.00  0.00           H
ATOM    566 1HD  LYS A  32     -34.390 -10.588   1.085  1.00  0.00           H
ATOM    567 2HD  LYS A  32     -34.075  -9.429  -0.213  1.00  0.00           H
ATOM    568 1HE  LYS A  32     -35.982 -10.477  -1.474  1.00  0.00           H
ATOM    569 2HE  LYS A  32     -36.038 -11.723  -0.238  1.00  0.00           H
ATOM    570 1HZ  LYS A  32     -33.405 -11.421  -1.318  1.00  0.00           H
ATOM    571 2HZ  LYS A  32     -34.542 -11.782  -2.516  1.00  0.00           H
ATOM    572 3HZ  LYS A  32     -34.367 -12.809  -1.185  1.00  0.00           H
ATOM    573  N   TPO A  33     -34.653  -7.402   4.365  1.00  0.00           N
ATOM    574  CA  TPO A  33     -33.902  -7.768   5.602  1.00  0.00           C
ATOM    575  C   TPO A  33     -33.152  -6.548   6.102  1.00  0.00           C
ATOM    576  O   TPO A  33     -32.957  -5.566   5.386  1.00  0.00           O
ATOM    577  CB  TPO A  33     -33.118  -9.113   5.401  1.00  0.00           C
ATOM    578  CG2 TPO A  33     -31.822  -8.953   4.585  1.00  0.00           C
ATOM    579  OG1 TPO A  33     -32.727  -9.654   6.695  1.00  0.00           O
ATOM    580  PS  TPO A  33     -31.897 -11.035   6.927  1.00  0.00           P
ATOM    581  OPA TPO A  33     -32.666 -12.231   6.358  1.00  0.00           O
ATOM    582  OPB TPO A  33     -31.684 -11.254   8.428  1.00  0.00           O
ATOM    583  OPC TPO A  33     -30.522 -10.956   6.253  1.00  0.00           O
ATOM    584  QG2 TPO A  33     -31.486  -8.917   4.376  1.00  0.00           Q
ATOM    585  H   TPO A  33     -34.148  -6.654   3.880  1.00  0.00           H
ATOM    586  HA  TPO A  33     -34.651  -7.985   6.383  1.00  0.00           H
ATOM    587  HB  TPO A  33     -33.786  -9.829   4.881  1.00  0.00           H
ATOM    588 1HG2 TPO A  33     -31.310  -9.924   4.472  1.00  0.00           H
ATOM    589 2HG2 TPO A  33     -32.029  -8.563   3.573  1.00  0.00           H
ATOM    590 3HG2 TPO A  33     -31.121  -8.265   5.085  1.00  0.00           H
ATOM    591  N   PRO A  34     -32.714  -6.599   7.355  1.00  0.00           N
ATOM    592  CA  PRO A  34     -31.972  -5.512   7.998  1.00  0.00           C
ATOM    593  C   PRO A  34     -30.457  -5.740   7.927  1.00  0.00           C
ATOM    594  O   PRO A  34     -30.031  -6.891   7.871  1.00  0.00           O
ATOM    595  CB  PRO A  34     -32.514  -5.643   9.426  1.00  0.00           C
ATOM    596  CG  PRO A  34     -32.652  -7.121   9.634  1.00  0.00           C
ATOM    597  CD  PRO A  34     -32.940  -7.719   8.281  1.00  0.00           C
ATOM    598  QB  PRO A  34     -32.653  -5.177   9.812  1.00  0.00           Q
ATOM    599  QD  PRO A  34     -33.109  -8.296   8.148  1.00  0.00           Q
ATOM    600  QG  PRO A  34     -32.601  -7.425  10.170  1.00  0.00           Q
ATOM    601  HA  PRO A  34     -32.227  -4.545   7.591  1.00  0.00           H
ATOM    602 1HB  PRO A  34     -33.477  -5.153   9.493  1.00  0.00           H
ATOM    603 2HB  PRO A  34     -31.828  -5.201  10.130  1.00  0.00           H
ATOM    604 1HG  PRO A  34     -33.469  -7.326  10.311  1.00  0.00           H
ATOM    605 2HG  PRO A  34     -31.732  -7.523  10.029  1.00  0.00           H
ATOM    606 1HD  PRO A  34     -33.962  -8.064   8.224  1.00  0.00           H
ATOM    607 2HD  PRO A  34     -32.256  -8.528   8.071  1.00  0.00           H
ATOM    608  N   GLN A  35     -29.613  -4.677   7.942  1.00  0.00           N
ATOM    609  CA  GLN A  35     -28.170  -4.949   7.896  1.00  0.00           C
ATOM    610  C   GLN A  35     -27.779  -5.466   9.250  1.00  0.00           C
ATOM    611  O   GLN A  35     -28.497  -5.246  10.230  1.00  0.00           O
ATOM    612  CB  GLN A  35     -27.229  -3.769   7.506  1.00  0.00           C
ATOM    613  CG  GLN A  35     -27.804  -2.677   6.606  1.00  0.00           C
ATOM    614  CD  GLN A  35     -26.717  -1.957   5.802  1.00  0.00           C
ATOM    615  NE2 GLN A  35     -27.125  -1.100   4.864  1.00  0.00           N
ATOM    616  OE1 GLN A  35     -25.522  -2.166   6.020  1.00  0.00           O
ATOM    617  QB  GLN A  35     -26.622  -3.747   7.696  1.00  0.00           Q
ATOM    618  QE2 GLN A  35     -27.265  -0.800   4.539  1.00  0.00           Q
ATOM    619  QG  GLN A  35     -28.407  -2.535   6.572  1.00  0.00           Q
ATOM    620  H   GLN A  35     -29.956  -3.759   8.009  1.00  0.00           H
ATOM    621  HA  GLN A  35     -28.033  -5.753   7.190  1.00  0.00           H
ATOM    622 1HB  GLN A  35     -26.378  -4.198   6.988  1.00  0.00           H
ATOM    623 2HB  GLN A  35     -26.865  -3.297   8.405  1.00  0.00           H
ATOM    624 1HG  GLN A  35     -28.309  -1.950   7.225  1.00  0.00           H
ATOM    625 2HG  GLN A  35     -28.505  -3.120   5.920  1.00  0.00           H
ATOM    626 1HE2 GLN A  35     -28.088  -0.974   4.740  1.00  0.00           H
ATOM    627 2HE2 GLN A  35     -26.443  -0.627   4.338  1.00  0.00           H
ATOM    628  N   LYS A  36     -26.668  -6.166   9.335  1.00  0.00           N
ATOM    629  CA  LYS A  36     -26.281  -6.687  10.621  1.00  0.00           C
ATOM    630  C   LYS A  36     -24.968  -6.051  11.126  1.00  0.00           C
ATOM    631  O   LYS A  36     -24.516  -5.043  10.575  1.00  0.00           O
ATOM    632  CB  LYS A  36     -26.388  -8.235  10.677  1.00  0.00           C
ATOM    633  CG  LYS A  36     -27.187  -8.891   9.527  1.00  0.00           C
ATOM    634  CD  LYS A  36     -27.915 -10.168   9.990  1.00  0.00           C
ATOM    635  CE  LYS A  36     -26.996 -11.384   9.871  1.00  0.00           C
ATOM    636  NZ  LYS A  36     -27.644 -12.605   9.289  1.00  0.00           N
ATOM    637  QB  LYS A  36     -26.157  -8.575  11.152  1.00  0.00           Q
ATOM    638  QD  LYS A  36     -28.502 -10.186  10.203  1.00  0.00           Q
ATOM    639  QE  LYS A  36     -26.396 -11.369  10.050  1.00  0.00           Q
ATOM    640  QG  LYS A  36     -27.212  -8.672   8.944  1.00  0.00           Q
ATOM    641  QZ  LYS A  36     -27.794 -12.902   9.149  1.00  0.00           Q
ATOM    642  H   LYS A  36     -26.119  -6.331   8.539  1.00  0.00           H
ATOM    643  HA  LYS A  36     -27.032  -6.308  11.298  1.00  0.00           H
ATOM    644 1HB  LYS A  36     -26.906  -8.480  11.595  1.00  0.00           H
ATOM    645 2HB  LYS A  36     -25.408  -8.670  10.709  1.00  0.00           H
ATOM    646 1HG  LYS A  36     -26.505  -9.154   8.735  1.00  0.00           H
ATOM    647 2HG  LYS A  36     -27.921  -8.190   9.154  1.00  0.00           H
ATOM    648 1HD  LYS A  36     -28.797 -10.324   9.381  1.00  0.00           H
ATOM    649 2HD  LYS A  36     -28.207 -10.049  11.024  1.00  0.00           H
ATOM    650 1HE  LYS A  36     -26.627 -11.624  10.858  1.00  0.00           H
ATOM    651 2HE  LYS A  36     -26.165 -11.113   9.243  1.00  0.00           H
ATOM    652 1HZ  LYS A  36     -28.669 -12.604   9.470  1.00  0.00           H
ATOM    653 2HZ  LYS A  36     -27.232 -13.460   9.718  1.00  0.00           H
ATOM    654 3HZ  LYS A  36     -27.482 -12.642   8.262  1.00  0.00           H
ATOM    655  N   PRO A  37     -24.419  -6.525  12.255  1.00  0.00           N
ATOM    656  CA  PRO A  37     -23.274  -5.882  12.904  1.00  0.00           C
ATOM    657  C   PRO A  37     -21.886  -6.171  12.337  1.00  0.00           C
ATOM    658  O   PRO A  37     -21.588  -7.242  11.807  1.00  0.00           O
ATOM    659  CB  PRO A  37     -23.430  -6.293  14.384  1.00  0.00           C
ATOM    660  CG  PRO A  37     -24.659  -7.159  14.448  1.00  0.00           C
ATOM    661  CD  PRO A  37     -24.927  -7.626  13.057  1.00  0.00           C
ATOM    662  QB  PRO A  37     -23.062  -6.111  14.851  1.00  0.00           Q
ATOM    663  QD  PRO A  37     -25.182  -8.150  12.874  1.00  0.00           Q
ATOM    664  QG  PRO A  37     -24.990  -7.293  14.951  1.00  0.00           Q
ATOM    665  HA  PRO A  37     -23.401  -4.811  12.854  1.00  0.00           H
ATOM    666 1HB  PRO A  37     -23.567  -5.400  14.981  1.00  0.00           H
ATOM    667 2HB  PRO A  37     -22.555  -6.820  14.721  1.00  0.00           H
ATOM    668 1HG  PRO A  37     -25.498  -6.582  14.809  1.00  0.00           H
ATOM    669 2HG  PRO A  37     -24.482  -8.005  15.092  1.00  0.00           H
ATOM    670 1HD  PRO A  37     -25.981  -7.763  12.899  1.00  0.00           H
ATOM    671 2HD  PRO A  37     -24.384  -8.538  12.848  1.00  0.00           H
ATOM    672  N   SER A  38     -21.071  -5.118  12.441  1.00  0.00           N
ATOM    673  CA  SER A  38     -19.704  -5.067  11.947  1.00  0.00           C
ATOM    674  C   SER A  38     -18.757  -6.033  12.668  1.00  0.00           C
ATOM    675  O   SER A  38     -18.141  -6.883  12.020  1.00  0.00           O
ATOM    676  CB  SER A  38     -19.220  -3.622  12.075  1.00  0.00           C
ATOM    677  OG  SER A  38     -19.046  -3.260  13.434  1.00  0.00           O
ATOM    678  QB  SER A  38     -19.124  -3.232  11.598  1.00  0.00           Q
ATOM    679  H   SER A  38     -21.432  -4.306  12.856  1.00  0.00           H
ATOM    680  HA  SER A  38     -19.725  -5.325  10.899  1.00  0.00           H
ATOM    681 1HB  SER A  38     -19.964  -2.966  11.642  1.00  0.00           H
ATOM    682 2HB  SER A  38     -18.285  -3.498  11.555  1.00  0.00           H
ATOM    683  HG  SER A  38     -19.758  -2.670  13.702  1.00  0.00           H
ATOM    684  N   GLN A  39     -18.632  -5.921  13.995  1.00  0.00           N
ATOM    685  CA  GLN A  39     -17.746  -6.827  14.727  1.00  0.00           C
ATOM    686  C   GLN A  39     -18.489  -8.113  15.098  1.00  0.00           C
ATOM    687  O   GLN A  39     -17.996  -9.195  14.786  1.00  0.00           O
ATOM    688  CB  GLN A  39     -17.073  -6.167  15.958  1.00  0.00           C
ATOM    689  CG  GLN A  39     -16.938  -4.648  15.846  1.00  0.00           C
ATOM    690  CD  GLN A  39     -15.744  -4.048  16.588  1.00  0.00           C
ATOM    691  NE2 GLN A  39     -15.531  -2.747  16.378  1.00  0.00           N
ATOM    692  OE1 GLN A  39     -15.031  -4.727  17.331  1.00  0.00           O
ATOM    693  QB  GLN A  39     -16.864  -6.492  16.456  1.00  0.00           Q
ATOM    694  QE2 GLN A  39     -15.460  -2.295  16.306  1.00  0.00           Q
ATOM    695  QG  GLN A  39     -17.338  -4.295  15.522  1.00  0.00           Q
ATOM    696  H   GLN A  39     -19.139  -5.237  14.477  1.00  0.00           H
ATOM    697  HA  GLN A  39     -16.965  -7.110  14.033  1.00  0.00           H
ATOM    698 1HB  GLN A  39     -16.080  -6.587  16.070  1.00  0.00           H
ATOM    699 2HB  GLN A  39     -17.648  -6.397  16.841  1.00  0.00           H
ATOM    700 1HG  GLN A  39     -17.837  -4.200  16.239  1.00  0.00           H
ATOM    701 2HG  GLN A  39     -16.840  -4.391  14.805  1.00  0.00           H
ATOM    702 1HE2 GLN A  39     -16.141  -2.273  15.775  1.00  0.00           H
ATOM    703 2HE2 GLN A  39     -14.779  -2.315  16.837  1.00  0.00           H
ATOM    704  N   ASN A  40     -19.686  -8.046  15.723  1.00  0.00           N
ATOM    705  CA  ASN A  40     -20.388  -9.309  16.031  1.00  0.00           C
ATOM    706  C   ASN A  40     -19.447 -10.172  16.858  1.00  0.00           C
ATOM    707  O   ASN A  40     -18.903 -11.124  16.307  1.00  0.00           O
ATOM    708  CB  ASN A  40     -20.600 -10.044  14.686  1.00  0.00           C
ATOM    709  CG  ASN A  40     -21.593 -11.211  14.655  1.00  0.00           C
ATOM    710  ND2 ASN A  40     -22.331 -11.467  15.728  1.00  0.00           N
ATOM    711  OD1 ASN A  40     -21.680 -11.899  13.637  1.00  0.00           O
ATOM    712  QB  ASN A  40     -20.269  -9.890  14.167  1.00  0.00           Q
ATOM    713  QD2 ASN A  40     -22.593 -11.563  16.097  1.00  0.00           Q
ATOM    714  H   ASN A  40     -20.089  -7.177  15.949  1.00  0.00           H
ATOM    715  HA  ASN A  40     -21.329  -9.120  16.530  1.00  0.00           H
ATOM    716 1HB  ASN A  40     -19.637 -10.446  14.395  1.00  0.00           H
ATOM    717 2HB  ASN A  40     -20.901  -9.335  13.938  1.00  0.00           H
ATOM    718 1HD2 ASN A  40     -22.224 -10.905  16.518  1.00  0.00           H
ATOM    719 2HD2 ASN A  40     -22.962 -12.220  15.676  1.00  0.00           H
ATOM    720  N   LEU A  41     -19.141  -9.864  18.121  1.00  0.00           N
ATOM    721  CA  LEU A  41     -18.142 -10.727  18.748  1.00  0.00           C
ATOM    722  C   LEU A  41     -18.620 -12.138  18.947  1.00  0.00           C
ATOM    723  O   LEU A  41     -19.794 -12.416  19.206  1.00  0.00           O
ATOM    724  CB  LEU A  41     -17.503 -10.248  20.061  1.00  0.00           C
ATOM    725  CG  LEU A  41     -16.693  -8.950  19.998  1.00  0.00           C
ATOM    726  CD1 LEU A  41     -17.036  -8.042  21.153  1.00  0.00           C
ATOM    727  CD2 LEU A  41     -15.208  -9.236  20.057  1.00  0.00           C
ATOM    728  QB  LEU A  41     -17.540 -10.598  20.592  1.00  0.00           Q
ATOM    729  QD1 LEU A  41     -17.108  -7.829  21.427  1.00  0.00           Q
ATOM    730  QD2 LEU A  41     -14.857  -9.299  20.077  1.00  0.00           Q
ATOM    731  QQD LEU A  41     -15.983  -8.564  20.753  1.00  0.00           Q
ATOM    732  H   LEU A  41     -19.513  -9.071  18.576  1.00  0.00           H
ATOM    733  HA  LEU A  41     -17.352 -10.786  18.016  1.00  0.00           H
ATOM    734 1HB  LEU A  41     -16.818 -11.034  20.364  1.00  0.00           H
ATOM    735 2HB  LEU A  41     -18.261 -10.160  20.819  1.00  0.00           H
ATOM    736  HG  LEU A  41     -16.902  -8.433  19.075  1.00  0.00           H
ATOM    737 1HD1 LEU A  41     -17.054  -8.621  22.064  1.00  0.00           H
ATOM    738 2HD1 LEU A  41     -17.994  -7.587  20.988  1.00  0.00           H
ATOM    739 3HD1 LEU A  41     -16.274  -7.279  21.231  1.00  0.00           H
ATOM    740 1HD2 LEU A  41     -14.799  -8.770  20.942  1.00  0.00           H
ATOM    741 2HD2 LEU A  41     -14.731  -8.827  19.184  1.00  0.00           H
ATOM    742 3HD2 LEU A  41     -15.042 -10.301  20.105  1.00  0.00           H
ATOM    743  N   VAL A  42     -17.638 -13.009  18.858  1.00  0.00           N
ATOM    744  CA  VAL A  42     -17.819 -14.421  19.056  1.00  0.00           C
ATOM    745  C   VAL A  42     -17.340 -14.756  20.465  1.00  0.00           C
ATOM    746  O   VAL A  42     -16.524 -14.029  21.036  1.00  0.00           O
ATOM    747  CB  VAL A  42     -17.087 -15.269  17.980  1.00  0.00           C
ATOM    748  CG1 VAL A  42     -18.096 -15.807  16.978  1.00  0.00           C
ATOM    749  CG2 VAL A  42     -16.010 -14.464  17.249  1.00  0.00           C
ATOM    750  QG1 VAL A  42     -18.336 -15.933  16.739  1.00  0.00           Q
ATOM    751  QG2 VAL A  42     -15.755 -14.275  17.073  1.00  0.00           Q
ATOM    752  QQG VAL A  42     -17.045 -15.104  16.906  1.00  0.00           Q
ATOM    753  H   VAL A  42     -16.739 -12.671  18.686  1.00  0.00           H
ATOM    754  HA  VAL A  42     -18.878 -14.628  18.994  1.00  0.00           H
ATOM    755  HB  VAL A  42     -16.613 -16.107  18.469  1.00  0.00           H
ATOM    756 1HG1 VAL A  42     -18.634 -14.982  16.533  1.00  0.00           H
ATOM    757 2HG1 VAL A  42     -18.792 -16.461  17.481  1.00  0.00           H
ATOM    758 3HG1 VAL A  42     -17.580 -16.357  16.205  1.00  0.00           H
ATOM    759 1HG2 VAL A  42     -15.986 -13.454  17.622  1.00  0.00           H
ATOM    760 2HG2 VAL A  42     -16.232 -14.446  16.191  1.00  0.00           H
ATOM    761 3HG2 VAL A  42     -15.047 -14.926  17.404  1.00  0.00           H
ATOM    762  N   PRO A  43     -17.887 -15.806  21.075  1.00  0.00           N
ATOM    763  CA  PRO A  43     -17.568 -16.171  22.451  1.00  0.00           C
ATOM    764  C   PRO A  43     -16.237 -16.919  22.608  1.00  0.00           C
ATOM    765  O   PRO A  43     -15.842 -17.266  23.724  1.00  0.00           O
ATOM    766  CB  PRO A  43     -18.807 -16.988  22.890  1.00  0.00           C
ATOM    767  CG  PRO A  43     -19.750 -16.955  21.718  1.00  0.00           C
ATOM    768  CD  PRO A  43     -18.902 -16.687  20.518  1.00  0.00           C
ATOM    769  QB  PRO A  43     -18.887 -17.253  23.447  1.00  0.00           Q
ATOM    770  QD  PRO A  43     -18.965 -16.897  19.947  1.00  0.00           Q
ATOM    771  QG  PRO A  43     -20.362 -17.031  21.731  1.00  0.00           Q
ATOM    772  HA  PRO A  43     -17.513 -15.281  23.063  1.00  0.00           H
ATOM    773 1HB  PRO A  43     -19.253 -16.511  23.754  1.00  0.00           H
ATOM    774 2HB  PRO A  43     -18.519 -17.995  23.141  1.00  0.00           H
ATOM    775 1HG  PRO A  43     -20.471 -16.159  21.846  1.00  0.00           H
ATOM    776 2HG  PRO A  43     -20.252 -17.903  21.617  1.00  0.00           H
ATOM    777 1HD  PRO A  43     -19.467 -16.190  19.747  1.00  0.00           H
ATOM    778 2HD  PRO A  43     -18.463 -17.603  20.148  1.00  0.00           H
ATOM    779  N   VAL A  44     -15.504 -17.088  21.499  1.00  0.00           N
ATOM    780  CA  VAL A  44     -14.180 -17.702  21.554  1.00  0.00           C
ATOM    781  C   VAL A  44     -13.174 -16.620  21.922  1.00  0.00           C
ATOM    782  O   VAL A  44     -12.039 -16.910  22.328  1.00  0.00           O
ATOM    783  CB  VAL A  44     -13.775 -18.390  20.222  1.00  0.00           C
ATOM    784  CG1 VAL A  44     -14.893 -19.299  19.749  1.00  0.00           C
ATOM    785  CG2 VAL A  44     -13.411 -17.376  19.137  1.00  0.00           C
ATOM    786  QG1 VAL A  44     -15.158 -19.514  19.636  1.00  0.00           Q
ATOM    787  QG2 VAL A  44     -13.324 -17.139  18.877  1.00  0.00           Q
ATOM    788  QQG VAL A  44     -14.241 -18.326  19.257  1.00  0.00           Q
ATOM    789  H   VAL A  44     -15.836 -16.737  20.649  1.00  0.00           H
ATOM    790  HA  VAL A  44     -14.188 -18.449  22.336  1.00  0.00           H
ATOM    791  HB  VAL A  44     -12.906 -19.004  20.414  1.00  0.00           H
ATOM    792 1HG1 VAL A  44     -15.676 -18.704  19.304  1.00  0.00           H
ATOM    793 2HG1 VAL A  44     -15.289 -19.846  20.590  1.00  0.00           H
ATOM    794 3HG1 VAL A  44     -14.507 -19.992  19.017  1.00  0.00           H
ATOM    795 1HG2 VAL A  44     -13.452 -16.377  19.539  1.00  0.00           H
ATOM    796 2HG2 VAL A  44     -14.107 -17.462  18.315  1.00  0.00           H
ATOM    797 3HG2 VAL A  44     -12.411 -17.579  18.779  1.00  0.00           H
ATOM    798  N   TPO A  45     -13.625 -15.385  21.803  1.00  0.00           N
ATOM    799  CA  TPO A  45     -12.761 -14.210  22.123  1.00  0.00           C
ATOM    800  C   TPO A  45     -12.304 -14.310  23.566  1.00  0.00           C
ATOM    801  O   TPO A  45     -13.067 -14.655  24.466  1.00  0.00           O
ATOM    802  CB  TPO A  45     -13.429 -12.878  21.628  1.00  0.00           C
ATOM    803  CG2 TPO A  45     -14.342 -12.221  22.679  1.00  0.00           C
ATOM    804  OG1 TPO A  45     -12.401 -11.899  21.306  1.00  0.00           O
ATOM    805  PS  TPO A  45     -12.672 -10.391  20.760  1.00  0.00           P
ATOM    806  OPA TPO A  45     -13.435 -10.425  19.431  1.00  0.00           O
ATOM    807  OPB TPO A  45     -11.334  -9.680  20.540  1.00  0.00           O
ATOM    808  OPC TPO A  45     -13.483  -9.587  21.782  1.00  0.00           O
ATOM    809  QG2 TPO A  45     -14.578 -12.046  22.947  1.00  0.00           Q
ATOM    810  H   TPO A  45     -14.544 -15.048  21.504  1.00  0.00           H
ATOM    811  HA  TPO A  45     -11.842 -14.311  21.521  1.00  0.00           H
ATOM    812  HB  TPO A  45     -14.027 -13.106  20.722  1.00  0.00           H
ATOM    813 1HG2 TPO A  45     -14.787 -11.291  22.284  1.00  0.00           H
ATOM    814 2HG2 TPO A  45     -15.170 -12.891  22.970  1.00  0.00           H
ATOM    815 3HG2 TPO A  45     -13.775 -11.957  23.587  1.00  0.00           H
ATOM    816  N   PRO A  46     -11.029 -14.002  23.790  1.00  0.00           N
ATOM    817  CA  PRO A  46     -10.431 -14.038  25.110  1.00  0.00           C
ATOM    818  C   PRO A  46     -10.896 -12.844  25.954  1.00  0.00           C
ATOM    819  O   PRO A  46     -11.192 -11.776  25.407  1.00  0.00           O
ATOM    820  CB  PRO A  46      -8.918 -14.107  24.803  1.00  0.00           C
ATOM    821  CG  PRO A  46      -8.829 -14.243  23.304  1.00  0.00           C
ATOM    822  CD  PRO A  46     -10.050 -13.576  22.790  1.00  0.00           C
ATOM    823  QB  PRO A  46      -8.453 -14.096  25.218  1.00  0.00           Q
ATOM    824  QD  PRO A  46     -10.127 -13.225  22.298  1.00  0.00           Q
ATOM    825  QG  PRO A  46      -8.388 -14.524  22.977  1.00  0.00           Q
ATOM    826  HA  PRO A  46     -10.723 -14.951  25.627  1.00  0.00           H
ATOM    827 1HB  PRO A  46      -8.485 -14.976  25.287  1.00  0.00           H
ATOM    828 2HB  PRO A  46      -8.421 -13.216  25.149  1.00  0.00           H
ATOM    829 1HG  PRO A  46      -8.830 -15.292  23.025  1.00  0.00           H
ATOM    830 2HG  PRO A  46      -7.947 -13.756  22.926  1.00  0.00           H
ATOM    831 1HD  PRO A  46     -10.318 -13.943  21.808  1.00  0.00           H
ATOM    832 2HD  PRO A  46      -9.936 -12.507  22.790  1.00  0.00           H
ATOM    833  N   SER A  47     -11.099 -13.088  27.244  1.00  0.00           N
ATOM    834  CA  SER A  47     -11.678 -12.097  28.169  1.00  0.00           C
ATOM    835  C   SER A  47     -10.775 -10.928  28.576  1.00  0.00           C
ATOM    836  O   SER A  47     -11.259  -9.822  28.795  1.00  0.00           O
ATOM    837  CB  SER A  47     -12.238 -12.840  29.377  1.00  0.00           C
ATOM    838  OG  SER A  47     -11.386 -13.905  29.756  1.00  0.00           O
ATOM    839  QB  SER A  47     -12.779 -12.709  29.656  1.00  0.00           Q
ATOM    840  H   SER A  47     -10.927 -13.991  27.580  1.00  0.00           H
ATOM    841  HA  SER A  47     -12.523 -11.665  27.643  1.00  0.00           H
ATOM    842 1HB  SER A  47     -13.204 -13.256  29.109  1.00  0.00           H
ATOM    843 2HB  SER A  47     -12.355 -12.163  30.203  1.00  0.00           H
ATOM    844  HG  SER A  47     -11.807 -14.745  29.553  1.00  0.00           H
ATOM    845  N   THR A  48      -9.473 -11.152  28.636  1.00  0.00           N
ATOM    846  CA  THR A  48      -8.550 -10.070  28.947  1.00  0.00           C
ATOM    847  C   THR A  48      -7.602  -9.949  27.762  1.00  0.00           C
ATOM    848  O   THR A  48      -7.618 -10.813  26.875  1.00  0.00           O
ATOM    849  CB  THR A  48      -7.827 -10.269  30.294  1.00  0.00           C
ATOM    850  CG2 THR A  48      -6.824 -11.395  30.312  1.00  0.00           C
ATOM    851  OG1 THR A  48      -7.145  -9.084  30.680  1.00  0.00           O
ATOM    852  QG2 THR A  48      -6.586 -11.662  30.319  1.00  0.00           Q
ATOM    853  H   THR A  48      -9.119 -12.034  28.413  1.00  0.00           H
ATOM    854  HA  THR A  48      -9.132  -9.152  28.992  1.00  0.00           H
ATOM    855  HB  THR A  48      -8.572 -10.478  31.049  1.00  0.00           H
ATOM    856 1HG  THR A  48      -7.496  -8.771  31.519  1.00  0.00           H
ATOM    857 1HG2 THR A  48      -6.000 -11.156  29.657  1.00  0.00           H
ATOM    858 2HG2 THR A  48      -7.300 -12.305  29.981  1.00  0.00           H
ATOM    859 3HG2 THR A  48      -6.456 -11.527  31.319  1.00  0.00           H
ATOM    860  N   THR A  49      -6.853  -8.878  27.686  1.00  0.00           N
ATOM    861  CA  THR A  49      -6.003  -8.633  26.523  1.00  0.00           C
ATOM    862  C   THR A  49      -4.634  -9.343  26.536  1.00  0.00           C
ATOM    863  O   THR A  49      -3.617  -8.698  26.849  1.00  0.00           O
ATOM    864  CB  THR A  49      -5.812  -7.138  26.287  1.00  0.00           C
ATOM    865  CG2 THR A  49      -5.059  -6.425  27.399  1.00  0.00           C
ATOM    866  OG1 THR A  49      -5.099  -6.901  25.087  1.00  0.00           O
ATOM    867  QG2 THR A  49      -4.882  -6.252  27.662  1.00  0.00           Q
ATOM    868  H   THR A  49      -6.928  -8.183  28.374  1.00  0.00           H
ATOM    869  HA  THR A  49      -6.532  -9.026  25.671  1.00  0.00           H
ATOM    870  HB  THR A  49      -6.783  -6.669  26.203  1.00  0.00           H
ATOM    871 1HG  THR A  49      -5.721  -6.721  24.376  1.00  0.00           H
ATOM    872 1HG2 THR A  49      -4.040  -6.773  27.426  1.00  0.00           H
ATOM    873 2HG2 THR A  49      -5.536  -6.626  28.346  1.00  0.00           H
ATOM    874 3HG2 THR A  49      -5.068  -5.358  27.214  1.00  0.00           H
ATOM    875  N   LYS A  50      -4.569 -10.609  26.115  1.00  0.00           N
ATOM    876  CA  LYS A  50      -3.264 -11.278  25.959  1.00  0.00           C
ATOM    877  C   LYS A  50      -2.607 -10.575  24.790  1.00  0.00           C
ATOM    878  O   LYS A  50      -3.293  -9.958  23.978  1.00  0.00           O
ATOM    879  CB  LYS A  50      -3.303 -12.769  25.519  1.00  0.00           C
ATOM    880  CG  LYS A  50      -3.057 -13.890  26.563  1.00  0.00           C
ATOM    881  CD  LYS A  50      -1.956 -14.813  26.003  1.00  0.00           C
ATOM    882  CE  LYS A  50      -1.380 -15.903  26.930  1.00  0.00           C
ATOM    883  NZ  LYS A  50      -1.745 -15.799  28.371  1.00  0.00           N
ATOM    884  QB  LYS A  50      -3.379 -12.926  24.904  1.00  0.00           Q
ATOM    885  QD  LYS A  50      -1.746 -14.745  25.409  1.00  0.00           Q
ATOM    886  QE  LYS A  50      -1.003 -16.361  26.708  1.00  0.00           Q
ATOM    887  QG  LYS A  50      -3.357 -13.961  27.097  1.00  0.00           Q
ATOM    888  QZ  LYS A  50      -1.824 -15.782  28.719  1.00  0.00           Q
ATOM    889  H   LYS A  50      -5.386 -11.053  25.779  1.00  0.00           H
ATOM    890  HA  LYS A  50      -2.683 -11.148  26.863  1.00  0.00           H
ATOM    891 1HB  LYS A  50      -2.519 -12.880  24.779  1.00  0.00           H
ATOM    892 2HB  LYS A  50      -4.239 -12.972  25.031  1.00  0.00           H
ATOM    893 1HG  LYS A  50      -3.966 -14.460  26.688  1.00  0.00           H
ATOM    894 2HG  LYS A  50      -2.748 -13.462  27.505  1.00  0.00           H
ATOM    895 1HD  LYS A  50      -1.140 -14.181  25.686  1.00  0.00           H
ATOM    896 2HD  LYS A  50      -2.353 -15.310  25.133  1.00  0.00           H
ATOM    897 1HE  LYS A  50      -0.302 -15.855  26.850  1.00  0.00           H
ATOM    898 2HE  LYS A  50      -1.703 -16.868  26.568  1.00  0.00           H
ATOM    899 1HZ  LYS A  50      -2.730 -16.094  28.520  1.00  0.00           H
ATOM    900 2HZ  LYS A  50      -1.622 -14.827  28.706  1.00  0.00           H
ATOM    901 3HZ  LYS A  50      -1.122 -16.424  28.930  1.00  0.00           H
ATOM    902  N   SER A  51      -1.312 -10.684  24.691  1.00  0.00           N
ATOM    903  CA  SER A  51      -0.620 -10.090  23.572  1.00  0.00           C
ATOM    904  C   SER A  51       0.322 -11.100  22.922  1.00  0.00           C
ATOM    905  O   SER A  51       0.150 -12.313  23.113  1.00  0.00           O
ATOM    906  CB  SER A  51       0.136  -8.852  24.062  1.00  0.00           C
ATOM    907  OG  SER A  51       0.655  -9.067  25.355  1.00  0.00           O
ATOM    908  QB  SER A  51       0.196  -8.321  23.740  1.00  0.00           Q
ATOM    909  H   SER A  51      -0.812 -11.215  25.343  1.00  0.00           H
ATOM    910  HA  SER A  51      -1.356  -9.781  22.841  1.00  0.00           H
ATOM    911 1HB  SER A  51      -0.549  -8.013  24.096  1.00  0.00           H
ATOM    912 2HB  SER A  51       0.942  -8.629  23.385  1.00  0.00           H
ATOM    913  HG  SER A  51       0.183  -8.523  25.987  1.00  0.00           H
ATOM    914  N   PHE A  52       1.309 -10.618  22.199  1.00  0.00           N
ATOM    915  CA  PHE A  52       2.274 -11.484  21.521  1.00  0.00           C
ATOM    916  C   PHE A  52       3.686 -10.915  21.647  1.00  0.00           C
ATOM    917  O   PHE A  52       3.857  -9.740  21.974  1.00  0.00           O
ATOM    918  CB  PHE A  52       1.951 -11.627  20.036  1.00  0.00           C
ATOM    919  CG  PHE A  52       2.462 -12.901  19.423  1.00  0.00           C
ATOM    920  CD1 PHE A  52       2.262 -14.112  20.066  1.00  0.00           C
ATOM    921  CD2 PHE A  52       3.145 -12.892  18.215  1.00  0.00           C
ATOM    922  CE1 PHE A  52       2.734 -15.290  19.518  1.00  0.00           C
ATOM    923  CE2 PHE A  52       3.617 -14.070  17.662  1.00  0.00           C
ATOM    924  CZ  PHE A  52       3.412 -15.269  18.315  1.00  0.00           C
ATOM    925  QB  PHE A  52       1.641 -11.195  19.699  1.00  0.00           Q
ATOM    926  QD  PHE A  52       2.521 -13.043  19.355  1.00  0.00           Q
ATOM    927  QE  PHE A  52       3.360 -15.138  18.375  1.00  0.00           Q
ATOM    928  QR  PHE A  52       3.109 -14.510  18.669  1.00  0.00           Q
ATOM    929  H   PHE A  52       1.388  -9.649  22.079  1.00  0.00           H
ATOM    930  HA  PHE A  52       2.235 -12.460  21.989  1.00  0.00           H
ATOM    931 1HB  PHE A  52       2.403 -10.800  19.503  1.00  0.00           H
ATOM    932 2HB  PHE A  52       0.878 -11.589  19.895  1.00  0.00           H
ATOM    933 1HD  PHE A  52       1.734 -14.131  21.006  1.00  0.00           H
ATOM    934 2HD  PHE A  52       3.307 -11.954  17.703  1.00  0.00           H
ATOM    935 1HE  PHE A  52       2.572 -16.225  20.031  1.00  0.00           H
ATOM    936 2HE  PHE A  52       4.147 -14.051  16.720  1.00  0.00           H
ATOM    937  HZ  PHE A  52       3.779 -16.190  17.885  1.00  0.00           H
ATOM    938  N   LYS A  53       4.686 -11.739  21.373  1.00  0.00           N
ATOM    939  CA  LYS A  53       6.100 -11.306  21.378  1.00  0.00           C
ATOM    940  C   LYS A  53       7.036 -12.444  21.011  1.00  0.00           C
ATOM    941  O   LYS A  53       8.196 -12.182  20.674  1.00  0.00           O
ATOM    942  CB  LYS A  53       6.675 -11.007  22.803  1.00  0.00           C
ATOM    943  CG  LYS A  53       6.668  -9.619  23.467  1.00  0.00           C
ATOM    944  CD  LYS A  53       7.209  -9.834  24.909  1.00  0.00           C
ATOM    945  CE  LYS A  53       8.376  -8.926  25.338  1.00  0.00           C
ATOM    946  NZ  LYS A  53       8.759  -9.146  26.782  1.00  0.00           N
ATOM    947  QB  LYS A  53       6.965 -11.483  23.112  1.00  0.00           Q
ATOM    948  QD  LYS A  53       6.976 -10.282  25.288  1.00  0.00           Q
ATOM    949  QE  LYS A  53       8.665  -8.519  24.965  1.00  0.00           Q
ATOM    950  QG  LYS A  53       6.491  -9.082  23.220  1.00  0.00           Q
ATOM    951  QZ  LYS A  53       8.852  -9.198  27.130  1.00  0.00           Q
ATOM    952  H   LYS A  53       4.474 -12.657  21.075  1.00  0.00           H
ATOM    953  HA  LYS A  53       6.236 -10.462  20.744  1.00  0.00           H
ATOM    954 1HB  LYS A  53       7.720 -11.290  22.736  1.00  0.00           H
ATOM    955 2HB  LYS A  53       6.211 -11.676  23.488  1.00  0.00           H
ATOM    956 1HG  LYS A  53       5.663  -9.226  23.515  1.00  0.00           H
ATOM    957 2HG  LYS A  53       7.318  -8.937  22.925  1.00  0.00           H
ATOM    958 1HD  LYS A  53       7.551 -10.861  24.970  1.00  0.00           H
ATOM    959 2HD  LYS A  53       6.402  -9.704  25.606  1.00  0.00           H
ATOM    960 1HE  LYS A  53       8.092  -7.895  25.206  1.00  0.00           H
ATOM    961 2HE  LYS A  53       9.238  -9.143  24.722  1.00  0.00           H
ATOM    962 1HZ  LYS A  53       7.945  -9.505  27.323  1.00  0.00           H
ATOM    963 2HZ  LYS A  53       9.075  -8.252  27.215  1.00  0.00           H
ATOM    964 3HZ  LYS A  53       9.537  -9.837  26.852  1.00  0.00           H
ATOM    965  N   ASN A  54       6.642 -13.706  21.271  1.00  0.00           N
ATOM    966  CA  ASN A  54       7.721 -14.810  21.077  1.00  0.00           C
ATOM    967  C   ASN A  54       8.008 -15.078  19.619  1.00  0.00           C
ATOM    968  O   ASN A  54       8.178 -16.243  19.218  1.00  0.00           O
ATOM    969  CB  ASN A  54       7.264 -16.167  21.959  1.00  0.00           C
ATOM    970  CG  ASN A  54       5.998 -15.980  22.704  1.00  0.00           C
ATOM    971  ND2 ASN A  54       6.093 -15.940  24.013  1.00  0.00           N
ATOM    972  OD1 ASN A  54       4.877 -15.937  22.098  1.00  0.00           O
ATOM    973  QB  ASN A  54       7.099 -16.681  21.290  1.00  0.00           Q
ATOM    974  QD2 ASN A  54       6.137 -15.930  24.480  1.00  0.00           Q
ATOM    975  H   ASN A  54       5.765 -13.885  21.639  1.00  0.00           H
ATOM    976  HA  ASN A  54       8.511 -14.381  21.523  1.00  0.00           H
ATOM    977 1HB  ASN A  54       7.173 -16.162  21.250  1.00  0.00           H
ATOM    978 2HB  ASN A  54       7.023 -17.200  21.329  1.00  0.00           H
ATOM    979 1HD2 ASN A  54       6.994 -16.013  24.396  1.00  0.00           H
ATOM    980 2HD2 ASN A  54       5.281 -15.847  24.564  1.00  0.00           H
ATOM    981  N   ALA A  55       8.207 -14.019  18.822  1.00  0.00           N
ATOM    982  CA  ALA A  55       8.683 -14.118  17.435  1.00  0.00           C
ATOM    983  C   ALA A  55       9.979 -13.327  17.250  1.00  0.00           C
ATOM    984  O   ALA A  55      10.072 -12.459  16.391  1.00  0.00           O
ATOM    985  CB  ALA A  55       7.624 -13.600  16.472  1.00  0.00           C
ATOM    986  QB  ALA A  55       7.370 -13.474  16.238  1.00  0.00           Q
ATOM    987  H   ALA A  55       8.132 -13.126  19.215  1.00  0.00           H
ATOM    988  HA  ALA A  55       8.859 -15.163  17.210  1.00  0.00           H
ATOM    989 1HB  ALA A  55       7.542 -14.267  15.622  1.00  0.00           H
ATOM    990 2HB  ALA A  55       7.901 -12.615  16.120  1.00  0.00           H
ATOM    991 3HB  ALA A  55       6.665 -13.541  16.969  1.00  0.00           H
ATOM    992  N   PRO A  56      10.991 -13.635  18.062  1.00  0.00           N
ATOM    993  CA  PRO A  56      12.288 -12.948  17.983  1.00  0.00           C
ATOM    994  C   PRO A  56      12.883 -13.020  16.566  1.00  0.00           C
ATOM    995  O   PRO A  56      12.764 -14.039  15.903  1.00  0.00           O
ATOM    996  CB  PRO A  56      13.186 -13.749  18.953  1.00  0.00           C
ATOM    997  CG  PRO A  56      12.282 -14.574  19.804  1.00  0.00           C
ATOM    998  CD  PRO A  56      10.953 -14.669  19.106  1.00  0.00           C
ATOM    999  QB  PRO A  56      13.807 -13.712  18.963  1.00  0.00           Q
ATOM   1000  QD  PRO A  56      10.501 -15.062  19.245  1.00  0.00           Q
ATOM   1001  QG  PRO A  56      12.433 -14.835  20.346  1.00  0.00           Q
ATOM   1002  HA  PRO A  56      12.212 -11.915  18.313  1.00  0.00           H
ATOM   1003 1HB  PRO A  56      13.764 -13.057  19.551  1.00  0.00           H
ATOM   1004 2HB  PRO A  56      13.850 -14.366  18.376  1.00  0.00           H
ATOM   1005 1HG  PRO A  56      12.162 -14.110  20.772  1.00  0.00           H
ATOM   1006 2HG  PRO A  56      12.703 -15.561  19.920  1.00  0.00           H
ATOM   1007 1HD  PRO A  56      10.167 -14.474  19.815  1.00  0.00           H
ATOM   1008 2HD  PRO A  56      10.835 -15.650  18.674  1.00  0.00           H
ATOM   1009  N   LEU A  57      13.589 -11.959  16.143  1.00  0.00           N
ATOM   1010  CA  LEU A  57      14.270 -11.949  14.818  1.00  0.00           C
ATOM   1011  C   LEU A  57      15.665 -11.322  15.038  1.00  0.00           C
ATOM   1012  O   LEU A  57      15.779 -10.334  15.766  1.00  0.00           O
ATOM   1013  CB  LEU A  57      13.656 -11.020  13.721  1.00  0.00           C
ATOM   1014  CG  LEU A  57      12.587 -11.439  12.613  1.00  0.00           C
ATOM   1015  CD1 LEU A  57      11.343 -12.075  13.300  1.00  0.00           C
ATOM   1016  CD2 LEU A  57      12.422  -9.952  11.862  1.00  0.00           C
ATOM   1017  QB  LEU A  57      13.889 -10.412  13.694  1.00  0.00           Q
ATOM   1018  QD1 LEU A  57      11.056 -12.233  13.466  1.00  0.00           Q
ATOM   1019  QD2 LEU A  57      11.950 -10.003  11.750  1.00  0.00           Q
ATOM   1020  QQD LEU A  57      11.504 -11.118  12.608  1.00  0.00           Q
ATOM   1021  H   LEU A  57      13.694 -11.186  16.740  1.00  0.00           H
ATOM   1022  HA  LEU A  57      14.376 -12.960  14.463  1.00  0.00           H
ATOM   1023 1HB  LEU A  57      14.517 -10.671  13.160  1.00  0.00           H
ATOM   1024 2HB  LEU A  57      13.261 -10.153  14.227  1.00  0.00           H
ATOM   1025  HG  LEU A  57      13.027 -12.178  11.960  1.00  0.00           H
ATOM   1026 1HD1 LEU A  57      10.808 -11.329  13.865  1.00  0.00           H
ATOM   1027 2HD1 LEU A  57      11.660 -12.872  13.980  1.00  0.00           H
ATOM   1028 3HD1 LEU A  57      10.699 -12.499  12.552  1.00  0.00           H
ATOM   1029 1HD2 LEU A  57      11.315  -9.693  11.493  1.00  0.00           H
ATOM   1030 2HD2 LEU A  57      12.467 -10.415  10.968  1.00  0.00           H
ATOM   1031 3HD2 LEU A  57      12.070  -9.903  12.789  1.00  0.00           H
ATOM   1032  N   LEU A  58      16.691 -11.797  14.329  1.00  0.00           N
ATOM   1033  CA  LEU A  58      17.994 -11.121  14.394  1.00  0.00           C
ATOM   1034  C   LEU A  58      18.089 -10.222  13.175  1.00  0.00           C
ATOM   1035  O   LEU A  58      17.638 -10.596  12.088  1.00  0.00           O
ATOM   1036  CB  LEU A  58      19.233 -12.029  14.302  1.00  0.00           C
ATOM   1037  CG  LEU A  58      19.904 -12.563  15.578  1.00  0.00           C
ATOM   1038  CD1 LEU A  58      19.031 -12.521  16.827  1.00  0.00           C
ATOM   1039  CD2 LEU A  58      20.369 -13.968  15.288  1.00  0.00           C
ATOM   1040  QB  LEU A  58      19.493 -12.159  13.731  1.00  0.00           Q
ATOM   1041  QD1 LEU A  58      18.832 -12.513  17.128  1.00  0.00           Q
ATOM   1042  QD2 LEU A  58      20.478 -14.299  15.212  1.00  0.00           Q
ATOM   1043  QQD LEU A  58      19.655 -13.407  16.169  1.00  0.00           Q
ATOM   1044  H   LEU A  58      16.542 -12.523  13.688  1.00  0.00           H
ATOM   1045  HA  LEU A  58      18.032 -10.518  15.289  1.00  0.00           H
ATOM   1046 1HB  LEU A  58      19.993 -11.450  13.784  1.00  0.00           H
ATOM   1047 2HB  LEU A  58      18.992 -12.869  13.678  1.00  0.00           H
ATOM   1048  HG  LEU A  58      20.785 -11.973  15.779  1.00  0.00           H
ATOM   1049 1HD1 LEU A  58      18.351 -13.359  16.824  1.00  0.00           H
ATOM   1050 2HD1 LEU A  58      18.475 -11.598  16.858  1.00  0.00           H
ATOM   1051 3HD1 LEU A  58      19.669 -12.584  17.699  1.00  0.00           H
ATOM   1052 1HD2 LEU A  58      20.372 -14.549  16.194  1.00  0.00           H
ATOM   1053 2HD2 LEU A  58      21.365 -13.930  14.872  1.00  0.00           H
ATOM   1054 3HD2 LEU A  58      19.698 -14.419  14.570  1.00  0.00           H
ATOM   1055  N   ALA A  59      18.726  -9.085  13.338  1.00  0.00           N
ATOM   1056  CA  ALA A  59      18.942  -8.177  12.230  1.00  0.00           C
ATOM   1057  C   ALA A  59      20.073  -8.743  11.375  1.00  0.00           C
ATOM   1058  O   ALA A  59      20.993  -9.371  11.899  1.00  0.00           O
ATOM   1059  CB  ALA A  59      19.254  -6.790  12.754  1.00  0.00           C
ATOM   1060  QB  ALA A  59      19.325  -6.463  12.879  1.00  0.00           Q
ATOM   1061  H   ALA A  59      19.101  -8.869  14.213  1.00  0.00           H
ATOM   1062  HA  ALA A  59      18.034  -8.136  11.642  1.00  0.00           H
ATOM   1063 1HB  ALA A  59      20.151  -6.827  13.351  1.00  0.00           H
ATOM   1064 2HB  ALA A  59      18.428  -6.448  13.360  1.00  0.00           H
ATOM   1065 3HB  ALA A  59      19.396  -6.113  11.925  1.00  0.00           H
ATOM   1066  N   PRO A  60      19.994  -8.597  10.049  1.00  0.00           N
ATOM   1067  CA  PRO A  60      20.977  -9.165   9.135  1.00  0.00           C
ATOM   1068  C   PRO A  60      22.243  -8.304   8.975  1.00  0.00           C
ATOM   1069  O   PRO A  60      22.194  -7.156   8.525  1.00  0.00           O
ATOM   1070  CB  PRO A  60      20.163  -9.343   7.830  1.00  0.00           C
ATOM   1071  CG  PRO A  60      18.773  -8.870   8.157  1.00  0.00           C
ATOM   1072  CD  PRO A  60      18.927  -7.939   9.314  1.00  0.00           C
ATOM   1073  QB  PRO A  60      20.380  -9.581   7.296  1.00  0.00           Q
ATOM   1074  QD  PRO A  60      18.626  -7.422   9.436  1.00  0.00           Q
ATOM   1075  QG  PRO A  60      18.249  -9.031   7.876  1.00  0.00           Q
ATOM   1076  HA  PRO A  60      21.279 -10.137   9.482  1.00  0.00           H
ATOM   1077 1HB  PRO A  60      20.157 -10.392   7.562  1.00  0.00           H
ATOM   1078 2HB  PRO A  60      20.604  -8.769   7.031  1.00  0.00           H
ATOM   1079 1HG  PRO A  60      18.154  -9.710   8.440  1.00  0.00           H
ATOM   1080 2HG  PRO A  60      18.344  -8.353   7.313  1.00  0.00           H
ATOM   1081 1HD  PRO A  60      18.024  -7.889   9.897  1.00  0.00           H
ATOM   1082 2HD  PRO A  60      19.229  -6.956   8.976  1.00  0.00           H
ATOM   1083  N   PRO A  61      23.399  -8.892   9.360  1.00  0.00           N
ATOM   1084  CA  PRO A  61      24.723  -8.245   9.299  1.00  0.00           C
ATOM   1085  C   PRO A  61      25.065  -7.840   7.861  1.00  0.00           C
ATOM   1086  O   PRO A  61      24.968  -8.646   6.940  1.00  0.00           O
ATOM   1087  CB  PRO A  61      25.671  -9.323   9.868  1.00  0.00           C
ATOM   1088  CG  PRO A  61      24.933 -10.606   9.712  1.00  0.00           C
ATOM   1089  CD  PRO A  61      23.488 -10.263   9.879  1.00  0.00           C
ATOM   1090  QB  PRO A  61      26.233  -9.225  10.117  1.00  0.00           Q
ATOM   1091  QD  PRO A  61      23.037 -10.616  10.104  1.00  0.00           Q
ATOM   1092  QG  PRO A  61      25.174 -11.163   9.602  1.00  0.00           Q
ATOM   1093  HA  PRO A  61      24.755  -7.367   9.933  1.00  0.00           H
ATOM   1094 1HB  PRO A  61      25.866  -9.117  10.913  1.00  0.00           H
ATOM   1095 2HB  PRO A  61      26.600  -9.332   9.321  1.00  0.00           H
ATOM   1096 1HG  PRO A  61      25.239 -11.308  10.474  1.00  0.00           H
ATOM   1097 2HG  PRO A  61      25.110 -11.017   8.729  1.00  0.00           H
ATOM   1098 1HD  PRO A  61      23.199 -10.300  10.918  1.00  0.00           H
ATOM   1099 2HD  PRO A  61      22.874 -10.931   9.292  1.00  0.00           H
ATOM   1100  N   ASN A  62      25.380  -6.560   7.675  1.00  0.00           N
ATOM   1101  CA  ASN A  62      25.641  -5.992   6.342  1.00  0.00           C
ATOM   1102  C   ASN A  62      26.847  -6.566   5.580  1.00  0.00           C
ATOM   1103  O   ASN A  62      27.853  -6.942   6.174  1.00  0.00           O
ATOM   1104  CB  ASN A  62      25.856  -4.489   6.464  1.00  0.00           C
ATOM   1105  CG  ASN A  62      26.896  -4.114   7.510  1.00  0.00           C
ATOM   1106  ND2 ASN A  62      27.575  -3.007   7.269  1.00  0.00           N
ATOM   1107  OD1 ASN A  62      27.080  -4.802   8.512  1.00  0.00           O
ATOM   1108  QB  ASN A  62      25.560  -4.065   6.116  1.00  0.00           Q
ATOM   1109  QD2 ASN A  62      27.811  -2.622   7.182  1.00  0.00           Q
ATOM   1110  H   ASN A  62      25.379  -5.957   8.453  1.00  0.00           H
ATOM   1111  HA  ASN A  62      24.753  -6.150   5.752  1.00  0.00           H
ATOM   1112 1HB  ASN A  62      24.923  -4.013   6.721  1.00  0.00           H
ATOM   1113 2HB  ASN A  62      26.196  -4.117   5.512  1.00  0.00           H
ATOM   1114 1HD2 ASN A  62      27.363  -2.520   6.455  1.00  0.00           H
ATOM   1115 2HD2 ASN A  62      28.259  -2.723   7.909  1.00  0.00           H
ATOM   1116  N   SER A  63      26.755  -6.539   4.229  1.00  0.00           N
ATOM   1117  CA  SER A  63      27.859  -6.967   3.351  1.00  0.00           C
ATOM   1118  C   SER A  63      28.210  -5.853   2.373  1.00  0.00           C
ATOM   1119  O   SER A  63      29.264  -5.220   2.480  1.00  0.00           O
ATOM   1120  CB  SER A  63      27.526  -8.184   2.487  1.00  0.00           C
ATOM   1121  OG  SER A  63      28.683  -8.607   1.774  1.00  0.00           O
ATOM   1122  QB  SER A  63      26.971  -8.450   2.434  1.00  0.00           Q
ATOM   1123  H   SER A  63      25.943  -6.169   3.818  1.00  0.00           H
ATOM   1124  HA  SER A  63      28.715  -7.190   3.973  1.00  0.00           H
ATOM   1125 1HB  SER A  63      26.769  -7.908   1.770  1.00  0.00           H
ATOM   1126 2HB  SER A  63      27.172  -8.993   3.097  1.00  0.00           H
ATOM   1127  HG  SER A  63      28.448  -8.803   0.861  1.00  0.00           H
ATOM   1128  N   ASN A  64      27.300  -5.665   1.391  1.00  0.00           N
ATOM   1129  CA  ASN A  64      27.459  -4.675   0.331  1.00  0.00           C
ATOM   1130  C   ASN A  64      26.317  -3.612   0.304  1.00  0.00           C
ATOM   1131  O   ASN A  64      26.273  -2.780  -0.600  1.00  0.00           O
ATOM   1132  CB  ASN A  64      27.553  -5.358  -1.042  1.00  0.00           C
ATOM   1133  CG  ASN A  64      26.503  -6.426  -1.235  1.00  0.00           C
ATOM   1134  ND2 ASN A  64      25.366  -6.025  -1.785  1.00  0.00           N
ATOM   1135  OD1 ASN A  64      26.713  -7.594  -0.905  1.00  0.00           O
ATOM   1136  QB  ASN A  64      27.972  -5.211  -1.484  1.00  0.00           Q
ATOM   1137  QD2 ASN A  64      24.969  -5.884  -1.975  1.00  0.00           Q
ATOM   1138  H   ASN A  64      26.511  -6.235   1.377  1.00  0.00           H
ATOM   1139  HA  ASN A  64      28.395  -4.178   0.519  1.00  0.00           H
ATOM   1140 1HB  ASN A  64      28.530  -5.809  -1.157  1.00  0.00           H
ATOM   1141 2HB  ASN A  64      27.415  -4.613  -1.812  1.00  0.00           H
ATOM   1142 1HD2 ASN A  64      25.280  -5.080  -2.029  1.00  0.00           H
ATOM   1143 2HD2 ASN A  64      24.660  -6.688  -1.921  1.00  0.00           H
ATOM   1144  N   MET A  65      25.428  -3.625   1.315  1.00  0.00           N
ATOM   1145  CA  MET A  65      24.318  -2.635   1.458  1.00  0.00           C
ATOM   1146  C   MET A  65      24.768  -1.636   2.523  1.00  0.00           C
ATOM   1147  O   MET A  65      24.953  -0.438   2.296  1.00  0.00           O
ATOM   1148  CB  MET A  65      23.030  -3.293   2.063  1.00  0.00           C
ATOM   1149  CG  MET A  65      21.715  -3.257   1.277  1.00  0.00           C
ATOM   1150  SD  MET A  65      20.577  -4.564   1.841  1.00  0.00           S
ATOM   1151  CE  MET A  65      19.911  -3.935   3.402  1.00  0.00           C
ATOM   1152  QB  MET A  65      23.038  -3.559   2.640  1.00  0.00           Q
ATOM   1153  QE  MET A  65      19.772  -3.812   3.717  1.00  0.00           Q
ATOM   1154  QG  MET A  65      21.576  -2.850   0.827  1.00  0.00           Q
ATOM   1155  H   MET A  65      25.537  -4.294   2.016  1.00  0.00           H
ATOM   1156  HA  MET A  65      24.111  -2.144   0.511  1.00  0.00           H
ATOM   1157 1HB  MET A  65      22.834  -2.798   3.009  1.00  0.00           H
ATOM   1158 2HB  MET A  65      23.243  -4.320   2.270  1.00  0.00           H
ATOM   1159 1HG  MET A  65      21.917  -3.406   0.229  1.00  0.00           H
ATOM   1160 2HG  MET A  65      21.235  -2.295   1.424  1.00  0.00           H
ATOM   1161 1HE  MET A  65      19.304  -3.061   3.213  1.00  0.00           H
ATOM   1162 2HE  MET A  65      20.716  -3.676   4.076  1.00  0.00           H
ATOM   1163 3HE  MET A  65      19.295  -4.699   3.863  1.00  0.00           H
ATOM   1164  N   GLY A  66      24.879  -2.242   3.713  1.00  0.00           N
ATOM   1165  CA  GLY A  66      25.230  -1.612   4.980  1.00  0.00           C
ATOM   1166  C   GLY A  66      26.390  -0.662   4.966  1.00  0.00           C
ATOM   1167  O   GLY A  66      26.241   0.517   4.652  1.00  0.00           O
ATOM   1168  QA  GLY A  66      24.923  -1.752   5.511  1.00  0.00           Q
ATOM   1169  H   GLY A  66      24.674  -3.198   3.731  1.00  0.00           H
ATOM   1170 1HA  GLY A  66      25.472  -2.407   5.662  1.00  0.00           H
ATOM   1171 2HA  GLY A  66      24.374  -1.096   5.358  1.00  0.00           H
ATOM   1172  N   MET A  67      27.557  -1.200   5.286  1.00  0.00           N
ATOM   1173  CA  MET A  67      28.773  -0.430   5.264  1.00  0.00           C
ATOM   1174  C   MET A  67      29.392  -0.782   3.969  1.00  0.00           C
ATOM   1175  O   MET A  67      30.472  -0.304   3.669  1.00  0.00           O
ATOM   1176  CB  MET A  67      29.852  -0.797   6.336  1.00  0.00           C
ATOM   1177  CG  MET A  67      30.241   0.282   7.359  1.00  0.00           C
ATOM   1178  SD  MET A  67      29.865   1.966   6.842  1.00  0.00           S
ATOM   1179  CE  MET A  67      31.517   2.656   6.785  1.00  0.00           C
ATOM   1180  QB  MET A  67      30.157  -1.357   6.331  1.00  0.00           Q
ATOM   1181  QE  MET A  67      31.850   2.794   6.774  1.00  0.00           Q
ATOM   1182  QG  MET A  67      30.528   0.150   7.905  1.00  0.00           Q
ATOM   1183  H   MET A  67      27.601  -2.156   5.476  1.00  0.00           H
ATOM   1184  HA  MET A  67      28.524   0.617   5.298  1.00  0.00           H
ATOM   1185 1HB  MET A  67      30.759  -1.035   5.790  1.00  0.00           H
ATOM   1186 2HB  MET A  67      29.555  -1.680   6.874  1.00  0.00           H
ATOM   1187 1HG  MET A  67      31.313   0.214   7.517  1.00  0.00           H
ATOM   1188 2HG  MET A  67      29.742   0.084   8.294  1.00  0.00           H
ATOM   1189 1HE  MET A  67      32.244   1.856   6.831  1.00  0.00           H
ATOM   1190 2HE  MET A  67      31.660   3.317   7.626  1.00  0.00           H
ATOM   1191 3HE  MET A  67      31.646   3.208   5.866  1.00  0.00           H
ATOM   1192  N   THR A  68      28.728  -1.701   3.234  1.00  0.00           N
ATOM   1193  CA  THR A  68      29.229  -2.226   1.979  1.00  0.00           C
ATOM   1194  C   THR A  68      30.747  -2.212   1.943  1.00  0.00           C
ATOM   1195  O   THR A  68      31.344  -3.005   1.223  1.00  0.00           O
ATOM   1196  CB  THR A  68      28.630  -1.467   0.790  1.00  0.00           C
ATOM   1197  CG2 THR A  68      28.743  -2.210  -0.528  1.00  0.00           C
ATOM   1198  OG1 THR A  68      27.255  -1.206   1.016  1.00  0.00           O
ATOM   1199  QG2 THR A  68      28.772  -2.386  -0.844  1.00  0.00           Q
ATOM   1200  H   THR A  68      27.887  -2.068   3.579  1.00  0.00           H
ATOM   1201  HA  THR A  68      28.914  -3.253   1.918  1.00  0.00           H
ATOM   1202  HB  THR A  68      29.141  -0.524   0.683  1.00  0.00           H
ATOM   1203 1HG  THR A  68      26.803  -1.094   0.176  1.00  0.00           H
ATOM   1204 1HG2 THR A  68      28.670  -3.264  -0.363  1.00  0.00           H
ATOM   1205 2HG2 THR A  68      29.687  -2.000  -0.973  1.00  0.00           H
ATOM   1206 3HG2 THR A  68      27.961  -1.894  -1.196  1.00  0.00           H
ATOM   1207  N   SEP A  69      31.334  -1.306   2.717  1.00  0.00           N
ATOM   1208  CA  SEP A  69      32.822  -1.188   2.762  1.00  0.00           C
ATOM   1209  C   SEP A  69      33.428  -2.007   1.654  1.00  0.00           C
ATOM   1210  O   SEP A  69      34.333  -2.813   1.857  1.00  0.00           O
ATOM   1211  CB  SEP A  69      33.343  -1.521   4.192  1.00  0.00           C
ATOM   1212  OG  SEP A  69      34.418  -0.632   4.574  1.00  0.00           O
ATOM   1213  PS  SEP A  69      35.210   0.280   3.496  1.00  0.00           P
ATOM   1214  OPA SEP A  69      34.181   1.196   2.826  1.00  0.00           O
ATOM   1215  OPB SEP A  69      36.283   1.110   4.190  1.00  0.00           O
ATOM   1216  OPC SEP A  69      35.819  -0.628   2.433  1.00  0.00           O
ATOM   1217  QB  SEP A  69      33.121  -2.009   4.614  1.00  0.00           Q
ATOM   1218  H   SEP A  69      30.786  -0.681   3.288  1.00  0.00           H
ATOM   1219  HA  SEP A  69      33.057  -0.126   2.558  1.00  0.00           H
ATOM   1220 2HB  SEP A  69      32.549  -1.445   4.957  1.00  0.00           H
ATOM   1221 3HB  SEP A  69      33.693  -2.571   4.270  1.00  0.00           H
ATOM   1222  N   PRO A  70      32.910  -1.800   0.423  1.00  0.00           N
ATOM   1223  CA  PRO A  70      33.369  -2.503  -0.755  1.00  0.00           C
ATOM   1224  C   PRO A  70      34.245  -1.678  -1.681  1.00  0.00           C
ATOM   1225  O   PRO A  70      34.585  -2.148  -2.760  1.00  0.00           O
ATOM   1226  CB  PRO A  70      32.027  -2.812  -1.408  1.00  0.00           C
ATOM   1227  CG  PRO A  70      31.247  -1.553  -1.199  1.00  0.00           C
ATOM   1228  CD  PRO A  70      31.757  -0.933   0.078  1.00  0.00           C
ATOM   1229  QB  PRO A  70      31.860  -3.345  -1.679  1.00  0.00           Q
ATOM   1230  QD  PRO A  70      31.530  -0.445   0.375  1.00  0.00           Q
ATOM   1231  QG  PRO A  70      30.800  -1.337  -1.562  1.00  0.00           Q
ATOM   1232  HA  PRO A  70      33.866  -3.426  -0.504  1.00  0.00           H
ATOM   1233 1HB  PRO A  70      31.562  -3.651  -0.903  1.00  0.00           H
ATOM   1234 2HB  PRO A  70      32.158  -3.039  -2.453  1.00  0.00           H
ATOM   1235 1HG  PRO A  70      30.208  -1.791  -1.097  1.00  0.00           H
ATOM   1236 2HG  PRO A  70      31.391  -0.884  -2.027  1.00  0.00           H
ATOM   1237 1HD  PRO A  70      30.998  -0.976   0.839  1.00  0.00           H
ATOM   1238 2HD  PRO A  70      32.061   0.086  -0.088  1.00  0.00           H
ATOM   1239  N   PHE A  71      34.609  -0.460  -1.262  1.00  0.00           N
ATOM   1240  CA  PHE A  71      35.462   0.436  -2.061  1.00  0.00           C
ATOM   1241  C   PHE A  71      36.093  -0.263  -3.267  1.00  0.00           C
ATOM   1242  O   PHE A  71      36.135   0.303  -4.359  1.00  0.00           O
ATOM   1243  CB  PHE A  71      36.557   1.060  -1.180  1.00  0.00           C
ATOM   1244  CG  PHE A  71      37.725   0.148  -0.877  1.00  0.00           C
ATOM   1245  CD1 PHE A  71      37.520  -1.163  -0.514  1.00  0.00           C
ATOM   1246  CD2 PHE A  71      39.029   0.608  -0.956  1.00  0.00           C
ATOM   1247  CE1 PHE A  71      38.586  -1.996  -0.238  1.00  0.00           C
ATOM   1248  CE2 PHE A  71      40.097  -0.208  -0.680  1.00  0.00           C
ATOM   1249  CZ  PHE A  71      39.879  -1.514  -0.318  1.00  0.00           C
ATOM   1250  QB  PHE A  71      36.531   1.646  -0.958  1.00  0.00           Q
ATOM   1251  QD  PHE A  71      37.860   0.038  -0.845  1.00  0.00           Q
ATOM   1252  QE  PHE A  71      39.757  -1.419  -0.351  1.00  0.00           Q
ATOM   1253  QR  PHE A  71      39.190  -0.985  -0.499  1.00  0.00           Q
ATOM   1254  H   PHE A  71      34.293  -0.150  -0.388  1.00  0.00           H
ATOM   1255  HA  PHE A  71      34.831   1.232  -2.431  1.00  0.00           H
ATOM   1256 1HB  PHE A  71      36.118   1.358  -0.239  1.00  0.00           H
ATOM   1257 2HB  PHE A  71      36.942   1.936  -1.676  1.00  0.00           H
ATOM   1258 1HD  PHE A  71      36.511  -1.540  -0.449  1.00  0.00           H
ATOM   1259 2HD  PHE A  71      39.208   1.616  -1.244  1.00  0.00           H
ATOM   1260 1HE  PHE A  71      38.411  -3.020   0.041  1.00  0.00           H
ATOM   1261 2HE  PHE A  71      41.104   0.181  -0.742  1.00  0.00           H
ATOM   1262  HZ  PHE A  71      40.714  -2.160  -0.103  1.00  0.00           H
ATOM   1263  N   ASN A  72      36.579  -1.495  -3.076  1.00  0.00           N
ATOM   1264  CA  ASN A  72      37.189  -2.240  -4.163  1.00  0.00           C
ATOM   1265  C   ASN A  72      38.369  -1.445  -4.750  1.00  0.00           C
ATOM   1266  O   ASN A  72      38.890  -1.753  -5.819  1.00  0.00           O
ATOM   1267  CB  ASN A  72      36.091  -2.523  -5.207  1.00  0.00           C
ATOM   1268  CG  ASN A  72      35.943  -1.430  -6.250  1.00  0.00           C
ATOM   1269  ND2 ASN A  72      34.754  -0.845  -6.309  1.00  0.00           N
ATOM   1270  OD1 ASN A  72      36.880  -1.111  -6.980  1.00  0.00           O
ATOM   1271  QB  ASN A  72      35.719  -3.029  -5.198  1.00  0.00           Q
ATOM   1272  QD2 ASN A  72      34.337  -0.644  -6.330  1.00  0.00           Q
ATOM   1273  H   ASN A  72      36.516  -1.906  -2.197  1.00  0.00           H
ATOM   1274  HA  ASN A  72      37.550  -3.179  -3.765  1.00  0.00           H
ATOM   1275 1HB  ASN A  72      35.146  -2.605  -4.688  1.00  0.00           H
ATOM   1276 2HB  ASN A  72      36.292  -3.454  -5.706  1.00  0.00           H
ATOM   1277 1HD2 ASN A  72      34.059  -1.145  -5.686  1.00  0.00           H
ATOM   1278 2HD2 ASN A  72      34.617  -0.145  -6.976  1.00  0.00           H
ATOM   1279  N   GLY A  73      38.751  -0.402  -4.021  1.00  0.00           N
ATOM   1280  CA  GLY A  73      39.813   0.494  -4.413  1.00  0.00           C
ATOM   1281  C   GLY A  73      39.411   1.879  -4.015  1.00  0.00           C
ATOM   1282  O   GLY A  73      38.329   2.359  -4.376  1.00  0.00           O
ATOM   1283  QA  GLY A  73      40.350   0.339  -4.677  1.00  0.00           Q
ATOM   1284  H   GLY A  73      38.280  -0.218  -3.187  1.00  0.00           H
ATOM   1285 1HA  GLY A  73      39.983   0.447  -5.476  1.00  0.00           H
ATOM   1286 2HA  GLY A  73      40.717   0.231  -3.879  1.00  0.00           H
ATOM   1287  N   LEU A  74      40.250   2.464  -3.181  1.00  0.00           N
ATOM   1288  CA  LEU A  74      39.982   3.759  -2.602  1.00  0.00           C
ATOM   1289  C   LEU A  74      41.284   4.518  -2.302  1.00  0.00           C
ATOM   1290  O   LEU A  74      42.362   4.095  -2.734  1.00  0.00           O
ATOM   1291  CB  LEU A  74      38.996   3.496  -1.437  1.00  0.00           C
ATOM   1292  CG  LEU A  74      39.428   3.330   0.043  1.00  0.00           C
ATOM   1293  CD1 LEU A  74      40.101   4.524   0.670  1.00  0.00           C
ATOM   1294  CD2 LEU A  74      38.161   3.020   0.787  1.00  0.00           C
ATOM   1295  QB  LEU A  74      38.377   3.395  -1.586  1.00  0.00           Q
ATOM   1296  QD1 LEU A  74      40.263   4.799   0.828  1.00  0.00           Q
ATOM   1297  QD2 LEU A  74      37.857   2.946   0.953  1.00  0.00           Q
ATOM   1298  QQD LEU A  74      39.059   3.873   0.890  1.00  0.00           Q
ATOM   1299  H   LEU A  74      41.044   1.974  -2.900  1.00  0.00           H
ATOM   1300  HA  LEU A  74      39.450   4.331  -3.349  1.00  0.00           H
ATOM   1301 1HB  LEU A  74      38.524   2.559  -1.698  1.00  0.00           H
ATOM   1302 2HB  LEU A  74      38.229   4.231  -1.474  1.00  0.00           H
ATOM   1303  HG  LEU A  74      40.078   2.482   0.162  1.00  0.00           H
ATOM   1304 1HD1 LEU A  74      39.365   5.272   0.922  1.00  0.00           H
ATOM   1305 2HD1 LEU A  74      40.817   4.923  -0.009  1.00  0.00           H
ATOM   1306 3HD1 LEU A  74      40.605   4.201   1.571  1.00  0.00           H
ATOM   1307 1HD2 LEU A  74      38.155   3.522   1.739  1.00  0.00           H
ATOM   1308 2HD2 LEU A  74      38.085   1.960   0.923  1.00  0.00           H
ATOM   1309 3HD2 LEU A  74      37.330   3.357   0.196  1.00  0.00           H
ATOM   1310  N   THR A  75      41.182   5.680  -1.659  1.00  0.00           N
ATOM   1311  CA  THR A  75      42.360   6.523  -1.414  1.00  0.00           C
ATOM   1312  C   THR A  75      42.523   6.938   0.056  1.00  0.00           C
ATOM   1313  O   THR A  75      41.965   6.331   0.967  1.00  0.00           O
ATOM   1314  CB  THR A  75      42.291   7.767  -2.325  1.00  0.00           C
ATOM   1315  CG2 THR A  75      43.644   8.402  -2.606  1.00  0.00           C
ATOM   1316  OG1 THR A  75      41.720   7.433  -3.580  1.00  0.00           O
ATOM   1317  QG2 THR A  75      43.965   8.554  -2.672  1.00  0.00           Q
ATOM   1318  H   THR A  75      40.297   6.000  -1.398  1.00  0.00           H
ATOM   1319  HA  THR A  75      43.232   5.951  -1.694  1.00  0.00           H
ATOM   1320  HB  THR A  75      41.662   8.514  -1.857  1.00  0.00           H
ATOM   1321 1HG  THR A  75      41.087   8.107  -3.838  1.00  0.00           H
ATOM   1322 1HG2 THR A  75      44.226   7.745  -3.230  1.00  0.00           H
ATOM   1323 2HG2 THR A  75      44.166   8.568  -1.679  1.00  0.00           H
ATOM   1324 3HG2 THR A  75      43.503   9.347  -3.108  1.00  0.00           H
ATOM   1325  N   SEP A  76      43.340   7.967   0.231  1.00  0.00           N
ATOM   1326  CA  SEP A  76      43.619   8.505   1.595  1.00  0.00           C
ATOM   1327  C   SEP A  76      42.333   8.587   2.376  1.00  0.00           C
ATOM   1328  O   SEP A  76      42.058   7.788   3.268  1.00  0.00           O
ATOM   1329  CB  SEP A  76      44.419   9.837   1.495  1.00  0.00           C
ATOM   1330  OG  SEP A  76      45.813   9.631   1.825  1.00  0.00           O
ATOM   1331  PS  SEP A  76      46.949  10.741   1.510  1.00  0.00           P
ATOM   1332  OPA SEP A  76      46.566  12.016   2.267  1.00  0.00           O
ATOM   1333  OPB SEP A  76      48.315  10.246   1.968  1.00  0.00           O
ATOM   1334  OPC SEP A  76      46.946  11.042   0.015  1.00  0.00           O
ATOM   1335  QB  SEP A  76      44.185  10.452   1.320  1.00  0.00           Q
ATOM   1336  H   SEP A  76      43.791   8.408  -0.558  1.00  0.00           H
ATOM   1337  HA  SEP A  76      44.265   7.760   2.098  1.00  0.00           H
ATOM   1338 2HB  SEP A  76      44.369  10.283   0.484  1.00  0.00           H
ATOM   1339 3HB  SEP A  76      44.000  10.623   2.156  1.00  0.00           H
ATOM   1340  N   PRO A  77      41.498   9.587   2.046  1.00  0.00           N
ATOM   1341  CA  PRO A  77      40.215   9.783   2.730  1.00  0.00           C
ATOM   1342  C   PRO A  77      39.260   8.610   2.443  1.00  0.00           C
ATOM   1343  O   PRO A  77      38.946   8.334   1.282  1.00  0.00           O
ATOM   1344  CB  PRO A  77      39.719  11.136   2.157  1.00  0.00           C
ATOM   1345  CG  PRO A  77      40.916  11.745   1.495  1.00  0.00           C
ATOM   1346  CD  PRO A  77      41.713  10.593   0.993  1.00  0.00           C
ATOM   1347  QB  PRO A  77      39.145  11.366   2.207  1.00  0.00           Q
ATOM   1348  QD  PRO A  77      42.040  10.557   0.477  1.00  0.00           Q
ATOM   1349  QG  PRO A  77      41.054  12.344   1.442  1.00  0.00           Q
ATOM   1350  HA  PRO A  77      40.353   9.870   3.798  1.00  0.00           H
ATOM   1351 1HB  PRO A  77      39.367  11.762   2.964  1.00  0.00           H
ATOM   1352 2HB  PRO A  77      38.922  10.970   1.450  1.00  0.00           H
ATOM   1353 1HG  PRO A  77      41.495  12.311   2.213  1.00  0.00           H
ATOM   1354 2HG  PRO A  77      40.614  12.376   0.672  1.00  0.00           H
ATOM   1355 1HD  PRO A  77      42.746  10.863   0.915  1.00  0.00           H
ATOM   1356 2HD  PRO A  77      41.336  10.251   0.041  1.00  0.00           H
ATOM   1357  N   GLN A  78      38.843   7.884   3.508  1.00  0.00           N
ATOM   1358  CA  GLN A  78      37.970   6.699   3.353  1.00  0.00           C
ATOM   1359  C   GLN A  78      36.813   6.981   2.468  1.00  0.00           C
ATOM   1360  O   GLN A  78      36.065   7.934   2.684  1.00  0.00           O
ATOM   1361  CB  GLN A  78      37.347   6.182   4.669  1.00  0.00           C
ATOM   1362  CG  GLN A  78      37.230   4.650   4.750  1.00  0.00           C
ATOM   1363  CD  GLN A  78      36.050   4.190   5.607  1.00  0.00           C
ATOM   1364  NE2 GLN A  78      35.324   3.166   5.149  1.00  0.00           N
ATOM   1365  OE1 GLN A  78      35.795   4.747   6.674  1.00  0.00           O
ATOM   1366  QB  GLN A  78      37.133   6.557   5.124  1.00  0.00           Q
ATOM   1367  QE2 GLN A  78      35.071   2.809   4.994  1.00  0.00           Q
ATOM   1368  QG  GLN A  78      37.621   4.254   4.467  1.00  0.00           Q
ATOM   1369  H   GLN A  78      39.155   8.129   4.403  1.00  0.00           H
ATOM   1370  HA  GLN A  78      38.558   5.910   2.912  1.00  0.00           H
ATOM   1371 1HB  GLN A  78      36.343   6.583   4.744  1.00  0.00           H
ATOM   1372 2HB  GLN A  78      37.923   6.530   5.504  1.00  0.00           H
ATOM   1373 1HG  GLN A  78      38.138   4.258   5.180  1.00  0.00           H
ATOM   1374 2HG  GLN A  78      37.105   4.251   3.754  1.00  0.00           H
ATOM   1375 1HE2 GLN A  78      35.576   2.760   4.294  1.00  0.00           H
ATOM   1376 2HE2 GLN A  78      34.565   2.857   5.693  1.00  0.00           H
ATOM   1377  N   ARG A  79      36.596   6.096   1.539  1.00  0.00           N
ATOM   1378  CA  ARG A  79      35.444   6.227   0.725  1.00  0.00           C
ATOM   1379  C   ARG A  79      34.404   5.245   1.277  1.00  0.00           C
ATOM   1380  O   ARG A  79      34.720   4.105   1.637  1.00  0.00           O
ATOM   1381  CB  ARG A  79      35.796   6.176  -0.764  1.00  0.00           C
ATOM   1382  CG  ARG A  79      36.469   4.947  -1.298  1.00  0.00           C
ATOM   1383  CD  ARG A  79      36.247   4.898  -2.792  1.00  0.00           C
ATOM   1384  NE  ARG A  79      36.824   6.039  -3.526  1.00  0.00           N
ATOM   1385  CZ  ARG A  79      37.098   5.953  -4.825  1.00  0.00           C
ATOM   1386  NH1 ARG A  79      36.994   4.774  -5.404  1.00  0.00           N
ATOM   1387  NH2 ARG A  79      37.486   7.006  -5.542  1.00  0.00           N
ATOM   1388  QB  ARG A  79      35.688   6.667  -1.144  1.00  0.00           Q
ATOM   1389  QD  ARG A  79      35.926   4.441  -3.072  1.00  0.00           Q
ATOM   1390  QG  ARG A  79      36.785   4.531  -0.969  1.00  0.00           Q
ATOM   1391  QH1 ARG A  79      36.948   4.328  -5.619  1.00  0.00           Q
ATOM   1392  QH2 ARG A  79      37.627   7.399  -5.818  1.00  0.00           Q
ATOM   1393  H   ARG A  79      37.176   5.306   1.462  1.00  0.00           H
ATOM   1394  HA  ARG A  79      35.054   7.215   0.929  1.00  0.00           H
ATOM   1395 1HB  ARG A  79      36.469   7.004  -0.952  1.00  0.00           H
ATOM   1396 2HB  ARG A  79      34.906   6.331  -1.335  1.00  0.00           H
ATOM   1397 1HG  ARG A  79      36.040   4.064  -0.847  1.00  0.00           H
ATOM   1398 2HG  ARG A  79      37.530   4.998  -1.093  1.00  0.00           H
ATOM   1399 1HD  ARG A  79      35.181   4.892  -2.966  1.00  0.00           H
ATOM   1400 2HD  ARG A  79      36.671   3.988  -3.179  1.00  0.00           H
ATOM   1401  HE  ARG A  79      36.950   6.893  -3.054  1.00  0.00           H
ATOM   1402 1HH1 ARG A  79      36.719   3.980  -4.863  1.00  0.00           H
ATOM   1403 2HH1 ARG A  79      37.178   4.675  -6.375  1.00  0.00           H
ATOM   1404 1HH2 ARG A  79      37.586   7.904  -5.114  1.00  0.00           H
ATOM   1405 2HH2 ARG A  79      37.668   6.896  -6.522  1.00  0.00           H
ATOM   1406  N   SEP A  80      33.227   5.800   1.510  1.00  0.00           N
ATOM   1407  CA  SEP A  80      32.092   5.003   2.064  1.00  0.00           C
ATOM   1408  C   SEP A  80      31.099   4.712   0.970  1.00  0.00           C
ATOM   1409  O   SEP A  80      30.503   3.639   0.898  1.00  0.00           O
ATOM   1410  CB  SEP A  80      31.504   5.709   3.321  1.00  0.00           C
ATOM   1411  OG  SEP A  80      31.370   7.134   3.100  1.00  0.00           O
ATOM   1412  PS  SEP A  80      30.830   8.140   4.247  1.00  0.00           P
ATOM   1413  OPA SEP A  80      31.785   8.032   5.440  1.00  0.00           O
ATOM   1414  OPB SEP A  80      30.799   9.571   3.725  1.00  0.00           O
ATOM   1415  OPC SEP A  80      29.443   7.686   4.690  1.00  0.00           O
ATOM   1416  QB  SEP A  80      31.319   5.425   3.912  1.00  0.00           Q
ATOM   1417  H   SEP A  80      33.075   6.779   1.314  1.00  0.00           H
ATOM   1418  HA  SEP A  80      32.520   4.036   2.390  1.00  0.00           H
ATOM   1419 2HB  SEP A  80      30.511   5.313   3.600  1.00  0.00           H
ATOM   1420 3HB  SEP A  80      32.126   5.538   4.224  1.00  0.00           H
ATOM   1421  N   PRO A  81      30.886   5.672   0.071  1.00  0.00           N
ATOM   1422  CA  PRO A  81      29.958   5.497  -1.029  1.00  0.00           C
ATOM   1423  C   PRO A  81      30.673   4.760  -2.171  1.00  0.00           C
ATOM   1424  O   PRO A  81      31.885   4.563  -2.100  1.00  0.00           O
ATOM   1425  CB  PRO A  81      29.554   6.965  -1.359  1.00  0.00           C
ATOM   1426  CG  PRO A  81      30.328   7.819  -0.388  1.00  0.00           C
ATOM   1427  CD  PRO A  81      31.503   6.990   0.011  1.00  0.00           C
ATOM   1428  QB  PRO A  81      29.148   7.144  -1.794  1.00  0.00           Q
ATOM   1429  QD  PRO A  81      32.079   7.161   0.108  1.00  0.00           Q
ATOM   1430  QG  PRO A  81      30.187   8.387  -0.193  1.00  0.00           Q
ATOM   1431  HA  PRO A  81      29.085   4.933  -0.726  1.00  0.00           H
ATOM   1432 1HB  PRO A  81      28.489   7.086  -1.210  1.00  0.00           H
ATOM   1433 2HB  PRO A  81      29.806   7.201  -2.380  1.00  0.00           H
ATOM   1434 1HG  PRO A  81      29.720   8.043   0.479  1.00  0.00           H
ATOM   1435 2HG  PRO A  81      30.654   8.733  -0.864  1.00  0.00           H
ATOM   1436 1HD  PRO A  81      31.886   7.292   0.964  1.00  0.00           H
ATOM   1437 2HD  PRO A  81      32.271   7.029  -0.748  1.00  0.00           H
ATOM   1438  N   PHE A  82      29.940   4.332  -3.199  1.00  0.00           N
ATOM   1439  CA  PHE A  82      30.536   3.603  -4.340  1.00  0.00           C
ATOM   1440  C   PHE A  82      30.397   4.478  -5.572  1.00  0.00           C
ATOM   1441  O   PHE A  82      29.514   4.275  -6.403  1.00  0.00           O
ATOM   1442  CB  PHE A  82      29.824   2.265  -4.548  1.00  0.00           C
ATOM   1443  CG  PHE A  82      28.420   2.265  -4.018  1.00  0.00           C
ATOM   1444  CD1 PHE A  82      28.184   2.153  -2.657  1.00  0.00           C
ATOM   1445  CD2 PHE A  82      27.340   2.397  -4.874  1.00  0.00           C
ATOM   1446  CE1 PHE A  82      26.896   2.170  -2.161  1.00  0.00           C
ATOM   1447  CE2 PHE A  82      26.050   2.412  -4.383  1.00  0.00           C
ATOM   1448  CZ  PHE A  82      25.828   2.300  -3.025  1.00  0.00           C
ATOM   1449  QB  PHE A  82      30.079   1.764  -4.822  1.00  0.00           Q
ATOM   1450  QD  PHE A  82      28.267   2.269  -3.959  1.00  0.00           Q
ATOM   1451  QE  PHE A  82      25.970   2.298  -3.079  1.00  0.00           Q
ATOM   1452  QR  PHE A  82      26.659   2.289  -3.343  1.00  0.00           Q
ATOM   1453  H   PHE A  82      28.977   4.502  -3.201  1.00  0.00           H
ATOM   1454  HA  PHE A  82      31.584   3.434  -4.132  1.00  0.00           H
ATOM   1455 1HB  PHE A  82      30.374   1.485  -4.039  1.00  0.00           H
ATOM   1456 2HB  PHE A  82      29.784   2.041  -5.604  1.00  0.00           H
ATOM   1457 1HD  PHE A  82      29.020   2.051  -1.981  1.00  0.00           H
ATOM   1458 2HD  PHE A  82      27.514   2.486  -5.936  1.00  0.00           H
ATOM   1459 1HE  PHE A  82      26.726   2.082  -1.098  1.00  0.00           H
ATOM   1460 2HE  PHE A  82      25.215   2.514  -5.061  1.00  0.00           H
ATOM   1461  HZ  PHE A  82      24.820   2.312  -2.639  1.00  0.00           H
ATOM   1462  N   PRO A  83      31.222   5.525  -5.644  1.00  0.00           N
ATOM   1463  CA  PRO A  83      31.150   6.529  -6.702  1.00  0.00           C
ATOM   1464  C   PRO A  83      31.773   6.116  -8.069  1.00  0.00           C
ATOM   1465  O   PRO A  83      31.160   6.383  -9.102  1.00  0.00           O
ATOM   1466  CB  PRO A  83      31.789   7.772  -6.022  1.00  0.00           C
ATOM   1467  CG  PRO A  83      32.091   7.355  -4.604  1.00  0.00           C
ATOM   1468  CD  PRO A  83      32.230   5.876  -4.647  1.00  0.00           C
ATOM   1469  QB  PRO A  83      31.876   8.327  -6.287  1.00  0.00           Q
ATOM   1470  QD  PRO A  83      32.609   5.519  -4.330  1.00  0.00           Q
ATOM   1471  QG  PRO A  83      32.140   7.719  -4.108  1.00  0.00           Q
ATOM   1472  HA  PRO A  83      30.111   6.757  -6.890  1.00  0.00           H
ATOM   1473 1HB  PRO A  83      31.072   8.581  -6.030  1.00  0.00           H
ATOM   1474 2HB  PRO A  83      32.680   8.072  -6.545  1.00  0.00           H
ATOM   1475 1HG  PRO A  83      31.272   7.631  -3.951  1.00  0.00           H
ATOM   1476 2HG  PRO A  83      33.010   7.807  -4.264  1.00  0.00           H
ATOM   1477 1HD  PRO A  83      31.998   5.446  -3.696  1.00  0.00           H
ATOM   1478 2HD  PRO A  83      33.220   5.592  -4.965  1.00  0.00           H
ATOM   1479  N   LYS A  84      32.931   5.419  -8.097  1.00  0.00           N
ATOM   1480  CA  LYS A  84      33.514   4.943  -9.385  1.00  0.00           C
ATOM   1481  C   LYS A  84      32.586   3.864  -9.944  1.00  0.00           C
ATOM   1482  O   LYS A  84      31.360   3.957  -9.841  1.00  0.00           O
ATOM   1483  CB  LYS A  84      34.928   4.305  -9.180  1.00  0.00           C
ATOM   1484  CG  LYS A  84      35.845   4.211 -10.436  1.00  0.00           C
ATOM   1485  CD  LYS A  84      36.611   2.861 -10.499  1.00  0.00           C
ATOM   1486  CE  LYS A  84      37.856   2.899 -11.407  1.00  0.00           C
ATOM   1487  NZ  LYS A  84      38.908   1.894 -11.017  1.00  0.00           N
ATOM   1488  QB  LYS A  84      35.113   4.079  -8.621  1.00  0.00           Q
ATOM   1489  QD  LYS A  84      36.430   2.349 -10.189  1.00  0.00           Q
ATOM   1490  QE  LYS A  84      37.920   3.289 -11.893  1.00  0.00           Q
ATOM   1491  QG  LYS A  84      35.902   4.661 -10.866  1.00  0.00           Q
ATOM   1492  QZ  LYS A  84      39.162   1.653 -10.927  1.00  0.00           Q
ATOM   1493  H   LYS A  84      33.369   5.182  -7.257  1.00  0.00           H
ATOM   1494  HA  LYS A  84      33.570   5.772 -10.080  1.00  0.00           H
ATOM   1495 1HB  LYS A  84      34.774   3.297  -8.818  1.00  0.00           H
ATOM   1496 2HB  LYS A  84      35.452   4.860  -8.425  1.00  0.00           H
ATOM   1497 1HG  LYS A  84      36.564   5.016 -10.404  1.00  0.00           H
ATOM   1498 2HG  LYS A  84      35.240   4.306 -11.327  1.00  0.00           H
ATOM   1499 1HD  LYS A  84      35.938   2.099 -10.872  1.00  0.00           H
ATOM   1500 2HD  LYS A  84      36.923   2.598  -9.506  1.00  0.00           H
ATOM   1501 1HE  LYS A  84      38.290   3.887 -11.363  1.00  0.00           H
ATOM   1502 2HE  LYS A  84      37.552   2.691 -12.422  1.00  0.00           H
ATOM   1503 1HZ  LYS A  84      38.961   1.804  -9.983  1.00  0.00           H
ATOM   1504 2HZ  LYS A  84      39.840   2.193 -11.373  1.00  0.00           H
ATOM   1505 3HZ  LYS A  84      38.686   0.960 -11.424  1.00  0.00           H
ATOM   1506  N   SER A  85      33.202   2.823 -10.487  1.00  0.00           N
ATOM   1507  CA  SER A  85      32.509   1.681 -11.024  1.00  0.00           C
ATOM   1508  C   SER A  85      33.245   0.403 -10.567  1.00  0.00           C
ATOM   1509  O   SER A  85      33.242   0.092  -9.375  1.00  0.00           O
ATOM   1510  CB  SER A  85      32.447   1.795 -12.541  1.00  0.00           C
ATOM   1511  OG  SER A  85      33.749   1.887 -13.093  1.00  0.00           O
ATOM   1512  QB  SER A  85      31.924   1.808 -12.878  1.00  0.00           Q
ATOM   1513  H   SER A  85      34.168   2.812 -10.505  1.00  0.00           H
ATOM   1514  HA  SER A  85      31.506   1.676 -10.620  1.00  0.00           H
ATOM   1515 1HB  SER A  85      31.894   2.687 -12.806  1.00  0.00           H
ATOM   1516 2HB  SER A  85      31.953   0.929 -12.948  1.00  0.00           H
ATOM   1517  HG  SER A  85      33.890   2.775 -13.433  1.00  0.00           H
ATOM   1518  N   SER A  86      33.881  -0.333 -11.494  1.00  0.00           N
ATOM   1519  CA  SER A  86      34.605  -1.566 -11.129  1.00  0.00           C
ATOM   1520  C   SER A  86      35.657  -1.970 -12.180  1.00  0.00           C
ATOM   1521  O   SER A  86      36.177  -1.136 -12.925  1.00  0.00           O
ATOM   1522  CB  SER A  86      33.594  -2.715 -10.985  1.00  0.00           C
ATOM   1523  OG  SER A  86      33.478  -3.153  -9.645  1.00  0.00           O
ATOM   1524  QB  SER A  86      33.271  -2.967 -11.460  1.00  0.00           Q
ATOM   1525  H   SER A  86      33.865  -0.049 -12.429  1.00  0.00           H
ATOM   1526  HA  SER A  86      35.091  -1.403 -10.177  1.00  0.00           H
ATOM   1527 1HB  SER A  86      33.914  -3.549 -11.591  1.00  0.00           H
ATOM   1528 2HB  SER A  86      32.628  -2.386 -11.330  1.00  0.00           H
ATOM   1529  HG  SER A  86      33.366  -4.108  -9.631  1.00  0.00           H
ATOM   1530  N   VAL A  87      35.914  -3.287 -12.235  1.00  0.00           N
ATOM   1531  CA  VAL A  87      36.830  -3.920 -13.183  1.00  0.00           C
ATOM   1532  C   VAL A  87      36.285  -5.332 -13.497  1.00  0.00           C
ATOM   1533  O   VAL A  87      36.156  -5.739 -14.652  1.00  0.00           O
ATOM   1534  CB  VAL A  87      38.290  -3.992 -12.645  1.00  0.00           C
ATOM   1535  CG1 VAL A  87      38.497  -5.138 -11.654  1.00  0.00           C
ATOM   1536  CG2 VAL A  87      39.259  -4.113 -13.810  1.00  0.00           C
ATOM   1537  QG1 VAL A  87      38.550  -5.408 -11.419  1.00  0.00           Q
ATOM   1538  QG2 VAL A  87      39.487  -4.141 -14.087  1.00  0.00           Q
ATOM   1539  QQG VAL A  87      39.019  -4.774 -12.753  1.00  0.00           Q
ATOM   1540  H   VAL A  87      35.436  -3.870 -11.617  1.00  0.00           H
ATOM   1541  HA  VAL A  87      36.826  -3.329 -14.091  1.00  0.00           H
ATOM   1542  HB  VAL A  87      38.507  -3.067 -12.131  1.00  0.00           H
ATOM   1543 1HG1 VAL A  87      38.223  -6.074 -12.117  1.00  0.00           H
ATOM   1544 2HG1 VAL A  87      37.888  -4.976 -10.777  1.00  0.00           H
ATOM   1545 3HG1 VAL A  87      39.539  -5.175 -11.363  1.00  0.00           H
ATOM   1546 1HG2 VAL A  87      38.708  -4.062 -14.738  1.00  0.00           H
ATOM   1547 2HG2 VAL A  87      39.780  -5.057 -13.752  1.00  0.00           H
ATOM   1548 3HG2 VAL A  87      39.972  -3.303 -13.771  1.00  0.00           H
ATOM   1549  N   LYS A  88      35.927  -6.014 -12.409  1.00  0.00           N
ATOM   1550  CA  LYS A  88      35.332  -7.357 -12.355  1.00  0.00           C
ATOM   1551  C   LYS A  88      33.983  -7.119 -11.681  1.00  0.00           C
ATOM   1552  O   LYS A  88      33.542  -5.969 -11.665  1.00  0.00           O
ATOM   1553  CB  LYS A  88      36.314  -8.171 -11.493  1.00  0.00           C
ATOM   1554  CG  LYS A  88      35.891  -9.478 -10.837  1.00  0.00           C
ATOM   1555  CD  LYS A  88      37.153 -10.118 -10.255  1.00  0.00           C
ATOM   1556  CE  LYS A  88      37.594  -9.415  -8.973  1.00  0.00           C
ATOM   1557  NZ  LYS A  88      38.514  -8.274  -9.259  1.00  0.00           N
ATOM   1558  QB  LYS A  88      36.903  -7.956 -11.400  1.00  0.00           Q
ATOM   1559  QD  LYS A  88      37.464 -10.589 -10.518  1.00  0.00           Q
ATOM   1560  QE  LYS A  88      37.413  -9.584  -8.400  1.00  0.00           Q
ATOM   1561  QG  LYS A  88      35.321  -9.711 -10.802  1.00  0.00           Q
ATOM   1562  QZ  LYS A  88      38.736  -7.999  -9.328  1.00  0.00           Q
ATOM   1563  H   LYS A  88      36.049  -5.565 -11.550  1.00  0.00           H
ATOM   1564  HA  LYS A  88      35.221  -7.772 -13.352  1.00  0.00           H
ATOM   1565 1HB  LYS A  88      36.635  -7.515 -10.702  1.00  0.00           H
ATOM   1566 2HB  LYS A  88      37.170  -8.399 -12.098  1.00  0.00           H
ATOM   1567 1HG  LYS A  88      35.453 -10.145 -11.566  1.00  0.00           H
ATOM   1568 2HG  LYS A  88      35.189  -9.277 -10.037  1.00  0.00           H
ATOM   1569 1HD  LYS A  88      37.946 -10.017 -10.984  1.00  0.00           H
ATOM   1570 2HD  LYS A  88      36.982 -11.163 -10.051  1.00  0.00           H
ATOM   1571 1HE  LYS A  88      38.105 -10.128  -8.341  1.00  0.00           H
ATOM   1572 2HE  LYS A  88      36.720  -9.041  -8.460  1.00  0.00           H
ATOM   1573 1HZ  LYS A  88      37.986  -7.483  -9.677  1.00  0.00           H
ATOM   1574 2HZ  LYS A  88      39.254  -8.569  -9.926  1.00  0.00           H
ATOM   1575 3HZ  LYS A  88      38.966  -7.946  -8.381  1.00  0.00           H
ATOM   1576  N   ARG A  89      33.324  -8.095 -11.074  1.00  0.00           N
ATOM   1577  CA  ARG A  89      32.088  -7.734 -10.389  1.00  0.00           C
ATOM   1578  C   ARG A  89      31.544  -8.801  -9.418  1.00  0.00           C
ATOM   1579  O   ARG A  89      30.608  -8.513  -8.673  1.00  0.00           O
ATOM   1580  CB  ARG A  89      31.024  -7.194 -11.368  1.00  0.00           C
ATOM   1581  CG  ARG A  89      30.699  -8.123 -12.516  1.00  0.00           C
ATOM   1582  CD  ARG A  89      30.187  -7.397 -13.754  1.00  0.00           C
ATOM   1583  NE  ARG A  89      29.484  -8.335 -14.618  1.00  0.00           N
ATOM   1584  CZ  ARG A  89      28.270  -8.813 -14.353  1.00  0.00           C
ATOM   1585  NH1 ARG A  89      27.575  -8.357 -13.316  1.00  0.00           N
ATOM   1586  NH2 ARG A  89      27.749  -9.753 -15.130  1.00  0.00           N
ATOM   1587  QB  ARG A  89      30.749  -6.629 -11.301  1.00  0.00           Q
ATOM   1588  QD  ARG A  89      30.268  -6.791 -13.878  1.00  0.00           Q
ATOM   1589  QG  ARG A  89      30.765  -8.740 -12.487  1.00  0.00           Q
ATOM   1590  QH1 ARG A  89      27.313  -8.185 -12.926  1.00  0.00           Q
ATOM   1591  QH2 ARG A  89      27.555 -10.109 -15.421  1.00  0.00           Q
ATOM   1592  H   ARG A  89      33.673  -9.007 -11.044  1.00  0.00           H
ATOM   1593  HA  ARG A  89      32.372  -6.900  -9.763  1.00  0.00           H
ATOM   1594 1HB  ARG A  89      31.384  -6.259 -11.782  1.00  0.00           H
ATOM   1595 2HB  ARG A  89      30.115  -6.999 -10.822  1.00  0.00           H
ATOM   1596 1HG  ARG A  89      29.941  -8.814 -12.188  1.00  0.00           H
ATOM   1597 2HG  ARG A  89      31.589  -8.666 -12.784  1.00  0.00           H
ATOM   1598 1HD  ARG A  89      31.024  -6.978 -14.298  1.00  0.00           H
ATOM   1599 2HD  ARG A  89      29.512  -6.604 -13.459  1.00  0.00           H
ATOM   1600  HE  ARG A  89      29.959  -8.668 -15.407  1.00  0.00           H
ATOM   1601 1HH1 ARG A  89      27.963  -7.648 -12.725  1.00  0.00           H
ATOM   1602 2HH1 ARG A  89      26.663  -8.721 -13.126  1.00  0.00           H
ATOM   1603 1HH2 ARG A  89      28.271 -10.100 -15.910  1.00  0.00           H
ATOM   1604 2HH2 ARG A  89      26.840 -10.118 -14.934  1.00  0.00           H
ATOM   1605  N   THR A  90      32.150  -9.997  -9.350  1.00  0.00           N
ATOM   1606  CA  THR A  90      31.694 -10.998  -8.374  1.00  0.00           C
ATOM   1607  C   THR A  90      32.366 -10.744  -7.023  1.00  0.00           C
ATOM   1608  CB  THR A  90      31.974 -12.445  -8.823  1.00  0.00           C
ATOM   1609  CG2 THR A  90      33.422 -12.872  -8.677  1.00  0.00           C
ATOM   1610  OG1 THR A  90      31.197 -13.352  -8.057  1.00  0.00           O
ATOM   1611  OT1 THR A  90      31.735 -11.024  -5.983  1.00  0.00           O
ATOM   1612  OT2 THR A  90      33.519 -10.260  -7.021  1.00  0.00           O
ATOM   1613  QG2 THR A  90      33.766 -12.977  -8.642  1.00  0.00           Q
ATOM   1614  H   THR A  90      32.927 -10.188  -9.916  1.00  0.00           H
ATOM   1615  HA  THR A  90      30.629 -10.870  -8.250  1.00  0.00           H
ATOM   1616  HB  THR A  90      31.696 -12.552  -9.860  1.00  0.00           H
ATOM   1617 1HG  THR A  90      30.536 -13.764  -8.617  1.00  0.00           H
ATOM   1618 1HG2 THR A  90      33.656 -13.003  -7.629  1.00  0.00           H
ATOM   1619 2HG2 THR A  90      34.068 -12.118  -9.098  1.00  0.00           H
ATOM   1620 3HG2 THR A  90      33.575 -13.808  -9.197  1.00  0.00           H
TER    1621
ENDMDL
