# Supplementary material for: Data set of intrinsically disordered proteins analysed at a local protein conformation level
Source: Data Brief. 2020 Mar 5;29:105383. doi: 10.1016/j.dib.2020.105383 (PMC7078294; doi:10.1016/j.dib.2020.105383)
Supplement: Supplementary file 1 [file mmc1.zip › the data/1-DATA/PED1AAA-pdb/1AAA-12.pdb]

ATOM      1  N   GLY A  -1       2.212  -0.041   5.768  1.00  0.00           N
ATOM      2  CA  GLY A  -1       2.949   0.701   4.708  1.00  0.00           C
ATOM      3  C   GLY A  -1       2.755   0.094   3.333  1.00  0.00           C
ATOM      4  O   GLY A  -1       3.725  -0.194   2.631  1.00  0.00           O
ATOM      5  QA  GLY A  -1       3.301   1.209   4.818  1.00  0.00           Q
ATOM      6 1HA  GLY A  -1       2.600   1.723   4.690  1.00  0.00           H
ATOM      7 2HA  GLY A  -1       4.002   0.696   4.947  1.00  0.00           H
ATOM      8 1HT  GLY A  -1       2.660  -0.965   5.935  1.00  0.00           H
ATOM      9 2HT  GLY A  -1       1.226  -0.196   5.475  1.00  0.00           H
ATOM     10 3HT  GLY A  -1       2.219   0.501   6.654  1.00  0.00           H
ATOM     11  N   SER A   0       1.498  -0.102   2.946  1.00  0.00           N
ATOM     12  CA  SER A   0       1.180  -0.679   1.645  1.00  0.00           C
ATOM     13  C   SER A   0      -0.166  -0.168   1.140  1.00  0.00           C
ATOM     14  O   SER A   0      -0.939  -0.915   0.539  1.00  0.00           O
ATOM     15  CB  SER A   0       1.161  -2.206   1.730  1.00  0.00           C
ATOM     16  OG  SER A   0       0.345  -2.646   2.803  1.00  0.00           O
ATOM     17  QB  SER A   0       1.469  -2.589   1.348  1.00  0.00           Q
ATOM     18  H   SER A   0       0.767   0.149   3.550  1.00  0.00           H
ATOM     19  HA  SER A   0       1.950  -0.375   0.951  1.00  0.00           H
ATOM     20 1HB  SER A   0       2.166  -2.568   1.887  1.00  0.00           H
ATOM     21 2HB  SER A   0       0.771  -2.612   0.809  1.00  0.00           H
ATOM     22  HG  SER A   0      -0.320  -3.255   2.471  1.00  0.00           H
ATOM     23  N   MET A   1      -0.439   1.109   1.387  1.00  0.00           N
ATOM     24  CA  MET A   1      -1.691   1.719   0.957  1.00  0.00           C
ATOM     25  C   MET A   1      -1.465   2.647  -0.232  1.00  0.00           C
ATOM     26  O   MET A   1      -1.152   3.824  -0.062  1.00  0.00           O
ATOM     27  CB  MET A   1      -2.327   2.496   2.112  1.00  0.00           C
ATOM     28  CG  MET A   1      -2.800   1.611   3.253  1.00  0.00           C
ATOM     29  SD  MET A   1      -4.532   1.136   3.092  1.00  0.00           S
ATOM     30  CE  MET A   1      -4.408  -0.647   3.220  1.00  0.00           C
ATOM     31  QB  MET A   1      -2.389   3.120   2.119  1.00  0.00           Q
ATOM     32  QE  MET A   1      -4.383  -1.005   3.245  1.00  0.00           Q
ATOM     33  QG  MET A   1      -2.435   1.430   3.726  1.00  0.00           Q
ATOM     34  H   MET A   1       0.217   1.653   1.870  1.00  0.00           H
ATOM     35  HA  MET A   1      -2.360   0.925   0.658  1.00  0.00           H
ATOM     36 1HB  MET A   1      -3.176   3.046   1.735  1.00  0.00           H
ATOM     37 2HB  MET A   1      -1.602   3.194   2.503  1.00  0.00           H
ATOM     38 1HG  MET A   1      -2.673   2.145   4.183  1.00  0.00           H
ATOM     39 2HG  MET A   1      -2.197   0.716   3.270  1.00  0.00           H
ATOM     40 1HE  MET A   1      -4.305  -0.928   4.257  1.00  0.00           H
ATOM     41 2HE  MET A   1      -3.544  -0.988   2.667  1.00  0.00           H
ATOM     42 3HE  MET A   1      -5.298  -1.101   2.810  1.00  0.00           H
ATOM     43  N   THR A   2      -1.626   2.107  -1.435  1.00  0.00           N
ATOM     44  CA  THR A   2      -1.438   2.886  -2.654  1.00  0.00           C
ATOM     45  C   THR A   2      -1.785   2.056  -3.889  1.00  0.00           C
ATOM     46  O   THR A   2      -1.695   0.828  -3.867  1.00  0.00           O
ATOM     47  CB  THR A   2       0.003   3.391  -2.750  1.00  0.00           C
ATOM     48  CG2 THR A   2       0.124   4.890  -2.574  1.00  0.00           C
ATOM     49  OG1 THR A   2       0.818   2.779  -1.764  1.00  0.00           O
ATOM     50  QG2 THR A   2       0.152   5.247  -2.535  1.00  0.00           Q
ATOM     51  H   THR A   2      -1.876   1.162  -1.506  1.00  0.00           H
ATOM     52  HA  THR A   2      -2.105   3.735  -2.609  1.00  0.00           H
ATOM     53  HB  THR A   2       0.401   3.139  -3.722  1.00  0.00           H
ATOM     54 1HG  THR A   2       0.679   1.829  -1.779  1.00  0.00           H
ATOM     55 1HG2 THR A   2      -0.862   5.329  -2.541  1.00  0.00           H
ATOM     56 2HG2 THR A   2       0.673   5.306  -3.407  1.00  0.00           H
ATOM     57 3HG2 THR A   2       0.645   5.106  -1.655  1.00  0.00           H
ATOM     58  N   PRO A   3      -2.189   2.719  -4.987  1.00  0.00           N
ATOM     59  CA  PRO A   3      -2.550   2.036  -6.234  1.00  0.00           C
ATOM     60  C   PRO A   3      -1.467   1.069  -6.700  1.00  0.00           C
ATOM     61  O   PRO A   3      -0.325   1.134  -6.245  1.00  0.00           O
ATOM     62  CB  PRO A   3      -2.710   3.182  -7.234  1.00  0.00           C
ATOM     63  CG  PRO A   3      -3.055   4.367  -6.401  1.00  0.00           C
ATOM     64  CD  PRO A   3      -2.326   4.182  -5.097  1.00  0.00           C
ATOM     65  QB  PRO A   3      -2.644   3.138  -7.849  1.00  0.00           Q
ATOM     66  QD  PRO A   3      -2.134   4.618  -4.708  1.00  0.00           Q
ATOM     67  QG  PRO A   3      -3.422   4.836  -6.562  1.00  0.00           Q
ATOM     68  HA  PRO A   3      -3.486   1.504  -6.136  1.00  0.00           H
ATOM     69 1HB  PRO A   3      -3.502   2.948  -7.931  1.00  0.00           H
ATOM     70 2HB  PRO A   3      -1.784   3.329  -7.769  1.00  0.00           H
ATOM     71 1HG  PRO A   3      -4.121   4.400  -6.231  1.00  0.00           H
ATOM     72 2HG  PRO A   3      -2.724   5.270  -6.891  1.00  0.00           H
ATOM     73 1HD  PRO A   3      -2.909   4.578  -4.279  1.00  0.00           H
ATOM     74 2HD  PRO A   3      -1.357   4.658  -5.138  1.00  0.00           H
ATOM     75  N   SER A   4      -1.832   0.175  -7.612  1.00  0.00           N
ATOM     76  CA  SER A   4      -0.892  -0.805  -8.143  1.00  0.00           C
ATOM     77  C   SER A   4      -0.066  -0.209  -9.277  1.00  0.00           C
ATOM     78  O   SER A   4      -0.103   0.998  -9.518  1.00  0.00           O
ATOM     79  CB  SER A   4      -1.641  -2.044  -8.637  1.00  0.00           C
ATOM     80  OG  SER A   4      -0.741  -3.089  -8.960  1.00  0.00           O
ATOM     81  QB  SER A   4      -2.261  -2.089  -8.693  1.00  0.00           Q
ATOM     82  H   SER A   4      -2.758   0.175  -7.938  1.00  0.00           H
ATOM     83  HA  SER A   4      -0.228  -1.094  -7.342  1.00  0.00           H
ATOM     84 1HB  SER A   4      -2.210  -1.789  -9.521  1.00  0.00           H
ATOM     85 2HB  SER A   4      -2.312  -2.389  -7.866  1.00  0.00           H
ATOM     86  HG  SER A   4      -1.189  -3.740  -9.507  1.00  0.00           H
ATOM     87  N   TPO A   5       0.664  -1.085  -9.949  1.00  0.00           N
ATOM     88  CA  TPO A   5       1.528  -0.655 -11.088  1.00  0.00           C
ATOM     89  C   TPO A   5       0.836  -1.006 -12.391  1.00  0.00           C
ATOM     90  O   TPO A   5       0.015  -1.919 -12.467  1.00  0.00           O
ATOM     91  CB  TPO A   5       3.012  -1.117 -10.868  1.00  0.00           C
ATOM     92  CG2 TPO A   5       4.051  -0.032 -11.207  1.00  0.00           C
ATOM     93  OG1 TPO A   5       3.218  -1.462  -9.468  1.00  0.00           O
ATOM     94  PS  TPO A   5       4.617  -1.987  -8.823  1.00  0.00           P
ATOM     95  OPA TPO A   5       5.066  -3.291  -9.490  1.00  0.00           O
ATOM     96  OPB TPO A   5       4.422  -2.240  -7.325  1.00  0.00           O
ATOM     97  OPC TPO A   5       5.716  -0.933  -8.994  1.00  0.00           O
ATOM     98  QG2 TPO A   5       4.323   0.244 -11.291  1.00  0.00           Q
ATOM     99  H   TPO A   5       0.761  -2.098  -9.825  1.00  0.00           H
ATOM    100  HA  TPO A   5       1.564   0.447 -11.068  1.00  0.00           H
ATOM    101  HB  TPO A   5       3.198  -2.006 -11.505  1.00  0.00           H
ATOM    102 1HG2 TPO A   5       5.076  -0.405 -11.035  1.00  0.00           H
ATOM    103 2HG2 TPO A   5       3.979   0.278 -12.264  1.00  0.00           H
ATOM    104 3HG2 TPO A   5       3.912   0.860 -10.573  1.00  0.00           H
ATOM    105  N   PRO A   6       1.170  -0.262 -13.460  1.00  0.00           N
ATOM    106  CA  PRO A   6       0.586  -0.478 -14.787  1.00  0.00           C
ATOM    107  C   PRO A   6       0.779  -1.909 -15.289  1.00  0.00           C
ATOM    108  O   PRO A   6      -0.166  -2.531 -15.775  1.00  0.00           O
ATOM    109  CB  PRO A   6       1.335   0.512 -15.684  1.00  0.00           C
ATOM    110  CG  PRO A   6       1.861   1.553 -14.756  1.00  0.00           C
ATOM    111  CD  PRO A   6       2.141   0.848 -13.459  1.00  0.00           C
ATOM    112  QB  PRO A   6       1.394   0.470 -16.302  1.00  0.00           Q
ATOM    113  QD  PRO A   6       2.562   0.992 -13.034  1.00  0.00           Q
ATOM    114  QG  PRO A   6       1.945   2.150 -14.883  1.00  0.00           Q
ATOM    115  HA  PRO A   6      -0.469  -0.241 -14.794  1.00  0.00           H
ATOM    116 1HB  PRO A   6       0.653   0.937 -16.404  1.00  0.00           H
ATOM    117 2HB  PRO A   6       2.136   0.001 -16.199  1.00  0.00           H
ATOM    118 1HG  PRO A   6       1.118   2.324 -14.610  1.00  0.00           H
ATOM    119 2HG  PRO A   6       2.770   1.977 -15.156  1.00  0.00           H
ATOM    120 1HD  PRO A   6       1.968   1.510 -12.624  1.00  0.00           H
ATOM    121 2HD  PRO A   6       3.155   0.474 -13.444  1.00  0.00           H
ATOM    122  N   PRO A   7       2.007  -2.455 -15.187  1.00  0.00           N
ATOM    123  CA  PRO A   7       2.297  -3.816 -15.640  1.00  0.00           C
ATOM    124  C   PRO A   7       1.824  -4.872 -14.647  1.00  0.00           C
ATOM    125  O   PRO A   7       2.483  -5.131 -13.639  1.00  0.00           O
ATOM    126  CB  PRO A   7       3.820  -3.825 -15.747  1.00  0.00           C
ATOM    127  CG  PRO A   7       4.273  -2.853 -14.712  1.00  0.00           C
ATOM    128  CD  PRO A   7       3.204  -1.794 -14.625  1.00  0.00           C
ATOM    129  QB  PRO A   7       4.155  -4.166 -16.143  1.00  0.00           Q
ATOM    130  QD  PRO A   7       3.261  -1.224 -14.403  1.00  0.00           Q
ATOM    131  QG  PRO A   7       4.797  -2.885 -14.388  1.00  0.00           Q
ATOM    132  HA  PRO A   7       1.863  -4.013 -16.609  1.00  0.00           H
ATOM    133 1HB  PRO A   7       4.117  -3.512 -16.737  1.00  0.00           H
ATOM    134 2HB  PRO A   7       4.192  -4.819 -15.549  1.00  0.00           H
ATOM    135 1HG  PRO A   7       5.213  -2.412 -15.012  1.00  0.00           H
ATOM    136 2HG  PRO A   7       4.382  -3.356 -13.763  1.00  0.00           H
ATOM    137 1HD  PRO A   7       3.480  -0.933 -15.211  1.00  0.00           H
ATOM    138 2HD  PRO A   7       3.042  -1.514 -13.595  1.00  0.00           H
ATOM    139  N   ARG A   8       0.680  -5.480 -14.938  1.00  0.00           N
ATOM    140  CA  ARG A   8       0.116  -6.510 -14.071  1.00  0.00           C
ATOM    141  C   ARG A   8      -1.129  -7.128 -14.698  1.00  0.00           C
ATOM    142  O   ARG A   8      -1.554  -6.729 -15.783  1.00  0.00           O
ATOM    143  CB  ARG A   8      -0.222  -5.920 -12.699  1.00  0.00           C
ATOM    144  CG  ARG A   8       0.772  -6.300 -11.613  1.00  0.00           C
ATOM    145  CD  ARG A   8       0.290  -7.500 -10.813  1.00  0.00           C
ATOM    146  NE  ARG A   8       0.443  -8.749 -11.556  1.00  0.00           N
ATOM    147  CZ  ARG A   8      -0.083  -9.909 -11.171  1.00  0.00           C
ATOM    148  NH1 ARG A   8      -0.795  -9.985 -10.054  1.00  0.00           N
ATOM    149  NH2 ARG A   8       0.104 -10.998 -11.906  1.00  0.00           N
ATOM    150  QB  ARG A   8      -0.720  -5.556 -12.589  1.00  0.00           Q
ATOM    151  QD  ARG A   8       0.057  -7.462 -10.237  1.00  0.00           Q
ATOM    152  QG  ARG A   8       1.307  -6.001 -11.509  1.00  0.00           Q
ATOM    153  QH1 ARG A   8      -1.064 -10.013  -9.633  1.00  0.00           Q
ATOM    154  QH2 ARG A   8       0.175 -11.408 -12.182  1.00  0.00           Q
ATOM    155  H   ARG A   8       0.200  -5.230 -15.756  1.00  0.00           H
ATOM    156  HA  ARG A   8       0.863  -7.280 -13.947  1.00  0.00           H
ATOM    157 1HB  ARG A   8      -1.199  -6.269 -12.400  1.00  0.00           H
ATOM    158 2HB  ARG A   8      -0.241  -4.844 -12.777  1.00  0.00           H
ATOM    159 1HG  ARG A   8       0.897  -5.460 -10.945  1.00  0.00           H
ATOM    160 2HG  ARG A   8       1.718  -6.542 -12.073  1.00  0.00           H
ATOM    161 1HD  ARG A   8      -0.752  -7.360 -10.572  1.00  0.00           H
ATOM    162 2HD  ARG A   8       0.866  -7.562  -9.902  1.00  0.00           H
ATOM    163  HE  ARG A   8       0.966  -8.721 -12.386  1.00  0.00           H
ATOM    164 1HH1 ARG A   8      -0.940  -9.168  -9.496  1.00  0.00           H
ATOM    165 2HH1 ARG A   8      -1.189 -10.860  -9.770  1.00  0.00           H
ATOM    166 1HH2 ARG A   8       0.639 -10.946 -12.748  1.00  0.00           H
ATOM    167 2HH2 ARG A   8      -0.291 -11.870 -11.617  1.00  0.00           H
ATOM    168  N   SER A   9      -1.710  -8.102 -14.008  1.00  0.00           N
ATOM    169  CA  SER A   9      -2.909  -8.776 -14.497  1.00  0.00           C
ATOM    170  C   SER A   9      -4.097  -7.820 -14.523  1.00  0.00           C
ATOM    171  O   SER A   9      -4.944  -7.842 -13.630  1.00  0.00           O
ATOM    172  CB  SER A   9      -3.232  -9.986 -13.618  1.00  0.00           C
ATOM    173  OG  SER A   9      -2.924  -9.730 -12.259  1.00  0.00           O
ATOM    174  QB  SER A   9      -3.468 -10.526 -13.825  1.00  0.00           Q
ATOM    175  H   SER A   9      -1.326  -8.377 -13.148  1.00  0.00           H
ATOM    176  HA  SER A   9      -2.711  -9.114 -15.502  1.00  0.00           H
ATOM    177 1HB  SER A   9      -2.653 -10.835 -13.953  1.00  0.00           H
ATOM    178 2HB  SER A   9      -4.284 -10.216 -13.698  1.00  0.00           H
ATOM    179  HG  SER A   9      -3.562  -9.109 -11.899  1.00  0.00           H
ATOM    180  N   ARG A  10      -4.154  -6.983 -15.553  1.00  0.00           N
ATOM    181  CA  ARG A  10      -5.240  -6.020 -15.696  1.00  0.00           C
ATOM    182  C   ARG A  10      -6.561  -6.727 -15.985  1.00  0.00           C
ATOM    183  O   ARG A  10      -6.880  -7.019 -17.136  1.00  0.00           O
ATOM    184  CB  ARG A  10      -4.925  -5.026 -16.815  1.00  0.00           C
ATOM    185  CG  ARG A  10      -3.537  -4.413 -16.713  1.00  0.00           C
ATOM    186  CD  ARG A  10      -3.529  -2.971 -17.192  1.00  0.00           C
ATOM    187  NE  ARG A  10      -2.178  -2.502 -17.494  1.00  0.00           N
ATOM    188  CZ  ARG A  10      -1.844  -1.218 -17.587  1.00  0.00           C
ATOM    189  NH1 ARG A  10      -2.756  -0.271 -17.404  1.00  0.00           N
ATOM    190  NH2 ARG A  10      -0.592  -0.877 -17.866  1.00  0.00           N
ATOM    191  QB  ARG A  10      -5.326  -4.881 -17.276  1.00  0.00           Q
ATOM    192  QD  ARG A  10      -4.043  -2.621 -17.251  1.00  0.00           Q
ATOM    193  QG  ARG A  10      -3.037  -4.716 -16.501  1.00  0.00           Q
ATOM    194  QH1 ARG A  10      -3.100   0.086 -17.335  1.00  0.00           Q
ATOM    195  QH2 ARG A  10      -0.120  -0.749 -17.970  1.00  0.00           Q
ATOM    196  H   ARG A  10      -3.450  -7.014 -16.234  1.00  0.00           H
ATOM    197  HA  ARG A  10      -5.330  -5.481 -14.764  1.00  0.00           H
ATOM    198 1HB  ARG A  10      -5.651  -4.227 -16.787  1.00  0.00           H
ATOM    199 2HB  ARG A  10      -5.001  -5.535 -17.765  1.00  0.00           H
ATOM    200 1HG  ARG A  10      -2.855  -4.990 -17.320  1.00  0.00           H
ATOM    201 2HG  ARG A  10      -3.218  -4.442 -15.682  1.00  0.00           H
ATOM    202 1HD  ARG A  10      -3.953  -2.347 -16.419  1.00  0.00           H
ATOM    203 2HD  ARG A  10      -4.134  -2.897 -18.083  1.00  0.00           H
ATOM    204  HE  ARG A  10      -1.485  -3.179 -17.635  1.00  0.00           H
ATOM    205 1HH1 ARG A  10      -3.702  -0.520 -17.194  1.00  0.00           H
ATOM    206 2HH1 ARG A  10      -2.498   0.693 -17.475  1.00  0.00           H
ATOM    207 1HH2 ARG A  10       0.099  -1.586 -18.004  1.00  0.00           H
ATOM    208 2HH2 ARG A  10      -0.341   0.087 -17.936  1.00  0.00           H
ATOM    209  N   GLY A  11      -7.322  -7.000 -14.930  1.00  0.00           N
ATOM    210  CA  GLY A  11      -8.598  -7.671 -15.092  1.00  0.00           C
ATOM    211  C   GLY A  11      -9.677  -7.084 -14.203  1.00  0.00           C
ATOM    212  O   GLY A  11     -10.565  -7.800 -13.740  1.00  0.00           O
ATOM    213  QA  GLY A  11      -8.693  -8.151 -15.486  1.00  0.00           Q
ATOM    214  H   GLY A  11      -7.015  -6.744 -14.036  1.00  0.00           H
ATOM    215 1HA  GLY A  11      -8.477  -8.716 -14.849  1.00  0.00           H
ATOM    216 2HA  GLY A  11      -8.910  -7.585 -16.122  1.00  0.00           H
ATOM    217  N   THR A  12      -9.601  -5.779 -13.966  1.00  0.00           N
ATOM    218  CA  THR A  12     -10.578  -5.096 -13.126  1.00  0.00           C
ATOM    219  C   THR A  12     -11.676  -4.462 -13.975  1.00  0.00           C
ATOM    220  O   THR A  12     -11.774  -4.723 -15.174  1.00  0.00           O
ATOM    221  CB  THR A  12      -9.890  -4.025 -12.277  1.00  0.00           C
ATOM    222  CG2 THR A  12      -9.258  -2.923 -13.099  1.00  0.00           C
ATOM    223  OG1 THR A  12     -10.812  -3.423 -11.386  1.00  0.00           O
ATOM    224  QG2 THR A  12      -9.108  -2.661 -13.294  1.00  0.00           Q
ATOM    225  H   THR A  12      -8.869  -5.264 -14.364  1.00  0.00           H
ATOM    226  HA  THR A  12     -11.023  -5.831 -12.472  1.00  0.00           H
ATOM    227  HB  THR A  12      -9.110  -4.490 -11.692  1.00  0.00           H
ATOM    228 1HG  THR A  12     -11.096  -4.067 -10.735  1.00  0.00           H
ATOM    229 1HG2 THR A  12      -9.231  -3.219 -14.137  1.00  0.00           H
ATOM    230 2HG2 THR A  12      -8.252  -2.745 -12.749  1.00  0.00           H
ATOM    231 3HG2 THR A  12      -9.840  -2.019 -12.997  1.00  0.00           H
ATOM    232  N   ARG A  13     -12.498  -3.631 -13.345  1.00  0.00           N
ATOM    233  CA  ARG A  13     -13.590  -2.959 -14.041  1.00  0.00           C
ATOM    234  C   ARG A  13     -13.528  -1.450 -13.826  1.00  0.00           C
ATOM    235  O   ARG A  13     -12.860  -0.971 -12.910  1.00  0.00           O
ATOM    236  CB  ARG A  13     -14.940  -3.502 -13.566  1.00  0.00           C
ATOM    237  CG  ARG A  13     -15.014  -3.722 -12.062  1.00  0.00           C
ATOM    238  CD  ARG A  13     -15.177  -2.409 -11.313  1.00  0.00           C
ATOM    239  NE  ARG A  13     -13.913  -1.941 -10.749  1.00  0.00           N
ATOM    240  CZ  ARG A  13     -13.742  -0.732 -10.218  1.00  0.00           C
ATOM    241  NH1 ARG A  13     -14.748   0.131 -10.176  1.00  0.00           N
ATOM    242  NH2 ARG A  13     -12.559  -0.387  -9.727  1.00  0.00           N
ATOM    243  QB  ARG A  13     -15.421  -3.623 -13.949  1.00  0.00           Q
ATOM    244  QD  ARG A  13     -15.721  -2.107 -11.255  1.00  0.00           Q
ATOM    245  QG  ARG A  13     -14.982  -4.280 -11.788  1.00  0.00           Q
ATOM    246  QH1 ARG A  13     -15.127   0.457 -10.160  1.00  0.00           Q
ATOM    247  QH2 ARG A  13     -12.113  -0.256  -9.543  1.00  0.00           Q
ATOM    248  H   ARG A  13     -12.369  -3.464 -12.388  1.00  0.00           H
ATOM    249  HA  ARG A  13     -13.483  -3.164 -15.097  1.00  0.00           H
ATOM    250 1HB  ARG A  13     -15.129  -4.446 -14.055  1.00  0.00           H
ATOM    251 2HB  ARG A  13     -15.714  -2.801 -13.842  1.00  0.00           H
ATOM    252 1HG  ARG A  13     -14.106  -4.204 -11.734  1.00  0.00           H
ATOM    253 2HG  ARG A  13     -15.860  -4.357 -11.843  1.00  0.00           H
ATOM    254 1HD  ARG A  13     -15.888  -2.552 -10.513  1.00  0.00           H
ATOM    255 2HD  ARG A  13     -15.553  -1.663 -11.997  1.00  0.00           H
ATOM    256  HE  ARG A  13     -13.154  -2.559 -10.766  1.00  0.00           H
ATOM    257 1HH1 ARG A  13     -15.642  -0.124 -10.544  1.00  0.00           H
ATOM    258 2HH1 ARG A  13     -14.613   1.037  -9.776  1.00  0.00           H
ATOM    259 1HH2 ARG A  13     -11.797  -1.034  -9.756  1.00  0.00           H
ATOM    260 2HH2 ARG A  13     -12.429   0.521  -9.329  1.00  0.00           H
ATOM    261  N   TYR A  14     -14.229  -0.707 -14.676  1.00  0.00           N
ATOM    262  CA  TYR A  14     -14.253   0.749 -14.579  1.00  0.00           C
ATOM    263  C   TYR A  14     -15.059   1.202 -13.366  1.00  0.00           C
ATOM    264  O   TYR A  14     -15.802   0.420 -12.775  1.00  0.00           O
ATOM    265  CB  TYR A  14     -14.842   1.357 -15.854  1.00  0.00           C
ATOM    266  CG  TYR A  14     -16.288   0.986 -16.092  1.00  0.00           C
ATOM    267  CD1 TYR A  14     -16.624  -0.200 -16.733  1.00  0.00           C
ATOM    268  CD2 TYR A  14     -17.317   1.821 -15.677  1.00  0.00           C
ATOM    269  CE1 TYR A  14     -17.945  -0.543 -16.955  1.00  0.00           C
ATOM    270  CE2 TYR A  14     -18.640   1.486 -15.894  1.00  0.00           C
ATOM    271  CZ  TYR A  14     -18.949   0.304 -16.533  1.00  0.00           C
ATOM    272  OH  TYR A  14     -20.264  -0.034 -16.751  1.00  0.00           O
ATOM    273  QB  TYR A  14     -14.525   1.725 -16.247  1.00  0.00           Q
ATOM    274  QD  TYR A  14     -16.454   0.942 -16.120  1.00  0.00           Q
ATOM    275  QE  TYR A  14     -18.806   0.339 -16.509  1.00  0.00           Q
ATOM    276  QR  TYR A  14     -17.630   0.641 -16.314  1.00  0.00           Q
ATOM    277  H   TYR A  14     -14.742  -1.146 -15.386  1.00  0.00           H
ATOM    278  HA  TYR A  14     -13.234   1.089 -14.467  1.00  0.00           H
ATOM    279 1HB  TYR A  14     -14.266   1.019 -16.703  1.00  0.00           H
ATOM    280 2HB  TYR A  14     -14.782   2.433 -15.790  1.00  0.00           H
ATOM    281 1HD  TYR A  14     -15.835  -0.861 -17.062  1.00  0.00           H
ATOM    282 2HD  TYR A  14     -17.072   2.746 -15.177  1.00  0.00           H
ATOM    283 1HE  TYR A  14     -18.186  -1.469 -17.454  1.00  0.00           H
ATOM    284 2HE  TYR A  14     -19.426   2.148 -15.563  1.00  0.00           H
ATOM    285  HH  TYR A  14     -20.446  -0.889 -16.355  1.00  0.00           H
ATOM    286  N   LEU A  15     -14.904   2.471 -13.001  1.00  0.00           N
ATOM    287  CA  LEU A  15     -15.617   3.029 -11.858  1.00  0.00           C
ATOM    288  C   LEU A  15     -17.126   2.922 -12.051  1.00  0.00           C
ATOM    289  O   LEU A  15     -17.662   3.331 -13.082  1.00  0.00           O
ATOM    290  CB  LEU A  15     -15.222   4.492 -11.650  1.00  0.00           C
ATOM    291  CG  LEU A  15     -13.750   4.724 -11.308  1.00  0.00           C
ATOM    292  CD1 LEU A  15     -13.334   6.142 -11.669  1.00  0.00           C
ATOM    293  CD2 LEU A  15     -13.496   4.450  -9.834  1.00  0.00           C
ATOM    294  QB  LEU A  15     -15.635   4.967 -11.700  1.00  0.00           Q
ATOM    295  QD1 LEU A  15     -13.235   6.478 -11.754  1.00  0.00           Q
ATOM    296  QD2 LEU A  15     -13.435   4.385  -9.485  1.00  0.00           Q
ATOM    297  QQD LEU A  15     -13.336   5.431 -10.620  1.00  0.00           Q
ATOM    298  H   LEU A  15     -14.297   3.045 -13.513  1.00  0.00           H
ATOM    299  HA  LEU A  15     -15.337   2.462 -10.984  1.00  0.00           H
ATOM    300 1HB  LEU A  15     -15.821   4.895 -10.846  1.00  0.00           H
ATOM    301 2HB  LEU A  15     -15.450   5.038 -12.554  1.00  0.00           H
ATOM    302  HG  LEU A  15     -13.141   4.041 -11.886  1.00  0.00           H
ATOM    303 1HD1 LEU A  15     -14.197   6.789 -11.636  1.00  0.00           H
ATOM    304 2HD1 LEU A  15     -12.914   6.152 -12.664  1.00  0.00           H
ATOM    305 3HD1 LEU A  15     -12.595   6.491 -10.963  1.00  0.00           H
ATOM    306 1HD2 LEU A  15     -14.284   4.894  -9.244  1.00  0.00           H
ATOM    307 2HD2 LEU A  15     -12.546   4.878  -9.546  1.00  0.00           H
ATOM    308 3HD2 LEU A  15     -13.475   3.383  -9.663  1.00  0.00           H
ATOM    309  N   ALA A  16     -17.808   2.367 -11.053  1.00  0.00           N
ATOM    310  CA  ALA A  16     -19.256   2.205 -11.113  1.00  0.00           C
ATOM    311  C   ALA A  16     -19.953   3.553 -11.275  1.00  0.00           C
ATOM    312  O   ALA A  16     -19.301   4.594 -11.358  1.00  0.00           O
ATOM    313  CB  ALA A  16     -19.758   1.497  -9.863  1.00  0.00           C
ATOM    314  QB  ALA A  16     -19.877   1.329  -9.568  1.00  0.00           Q
ATOM    315  H   ALA A  16     -17.325   2.060 -10.258  1.00  0.00           H
ATOM    316  HA  ALA A  16     -19.486   1.586 -11.967  1.00  0.00           H
ATOM    317 1HB  ALA A  16     -20.779   1.789  -9.671  1.00  0.00           H
ATOM    318 2HB  ALA A  16     -19.140   1.770  -9.021  1.00  0.00           H
ATOM    319 3HB  ALA A  16     -19.712   0.428 -10.013  1.00  0.00           H
ATOM    320  N   GLN A  17     -21.279   3.523 -11.321  1.00  0.00           N
ATOM    321  CA  GLN A  17     -22.066   4.742 -11.475  1.00  0.00           C
ATOM    322  C   GLN A  17     -22.423   5.335 -10.114  1.00  0.00           C
ATOM    323  O   GLN A  17     -22.406   4.637  -9.100  1.00  0.00           O
ATOM    324  CB  GLN A  17     -23.341   4.454 -12.269  1.00  0.00           C
ATOM    325  CG  GLN A  17     -23.108   3.604 -13.506  1.00  0.00           C
ATOM    326  CD  GLN A  17     -23.185   2.118 -13.217  1.00  0.00           C
ATOM    327  NE2 GLN A  17     -22.049   1.437 -13.309  1.00  0.00           N
ATOM    328  OE1 GLN A  17     -24.254   1.588 -12.912  1.00  0.00           O
ATOM    329  QB  GLN A  17     -23.909   4.665 -12.105  1.00  0.00           Q
ATOM    330  QE2 GLN A  17     -21.652   1.200 -13.341  1.00  0.00           Q
ATOM    331  QG  GLN A  17     -22.993   3.840 -14.073  1.00  0.00           Q
ATOM    332  H   GLN A  17     -21.742   2.662 -11.250  1.00  0.00           H
ATOM    333  HA  GLN A  17     -21.467   5.457 -12.020  1.00  0.00           H
ATOM    334 1HB  GLN A  17     -23.778   5.393 -12.579  1.00  0.00           H
ATOM    335 2HB  GLN A  17     -24.041   3.937 -11.629  1.00  0.00           H
ATOM    336 1HG  GLN A  17     -22.128   3.828 -13.903  1.00  0.00           H
ATOM    337 2HG  GLN A  17     -23.858   3.850 -14.245  1.00  0.00           H
ATOM    338 1HE2 GLN A  17     -21.236   1.925 -13.555  1.00  0.00           H
ATOM    339 2HE2 GLN A  17     -22.070   0.475 -13.126  1.00  0.00           H
ATOM    340  N   PRO A  18     -22.752   6.639 -10.074  1.00  0.00           N
ATOM    341  CA  PRO A  18     -23.114   7.323  -8.829  1.00  0.00           C
ATOM    342  C   PRO A  18     -24.212   6.593  -8.064  1.00  0.00           C
ATOM    343  O   PRO A  18     -24.765   5.602  -8.545  1.00  0.00           O
ATOM    344  CB  PRO A  18     -23.615   8.689  -9.306  1.00  0.00           C
ATOM    345  CG  PRO A  18     -22.937   8.905 -10.615  1.00  0.00           C
ATOM    346  CD  PRO A  18     -22.797   7.543 -11.238  1.00  0.00           C
ATOM    347  QB  PRO A  18     -24.013   9.056  -9.003  1.00  0.00           Q
ATOM    348  QD  PRO A  18     -22.768   7.404 -11.837  1.00  0.00           Q
ATOM    349  QG  PRO A  18     -22.753   9.444 -10.849  1.00  0.00           Q
ATOM    350  HA  PRO A  18     -22.256   7.455  -8.187  1.00  0.00           H
ATOM    351 1HB  PRO A  18     -23.338   9.448  -8.590  1.00  0.00           H
ATOM    352 2HB  PRO A  18     -24.688   8.663  -9.416  1.00  0.00           H
ATOM    353 1HG  PRO A  18     -21.963   9.345 -10.457  1.00  0.00           H
ATOM    354 2HG  PRO A  18     -23.543   9.544 -11.241  1.00  0.00           H
ATOM    355 1HD  PRO A  18     -21.884   7.482 -11.810  1.00  0.00           H
ATOM    356 2HD  PRO A  18     -23.652   7.325 -11.863  1.00  0.00           H
ATOM    357  N   SER A  19     -24.524   7.086  -6.871  1.00  0.00           N
ATOM    358  CA  SER A  19     -25.556   6.480  -6.038  1.00  0.00           C
ATOM    359  C   SER A  19     -26.852   7.282  -6.107  1.00  0.00           C
ATOM    360  O   SER A  19     -26.853   8.497  -5.915  1.00  0.00           O
ATOM    361  CB  SER A  19     -25.080   6.383  -4.588  1.00  0.00           C
ATOM    362  OG  SER A  19     -24.807   7.665  -4.053  1.00  0.00           O
ATOM    363  QB  SER A  19     -25.013   5.851  -4.268  1.00  0.00           Q
ATOM    364  H   SER A  19     -24.049   7.877  -6.542  1.00  0.00           H
ATOM    365  HA  SER A  19     -25.742   5.484  -6.413  1.00  0.00           H
ATOM    366 1HB  SER A  19     -24.178   5.789  -4.546  1.00  0.00           H
ATOM    367 2HB  SER A  19     -25.848   5.913  -3.990  1.00  0.00           H
ATOM    368  HG  SER A  19     -24.297   7.575  -3.246  1.00  0.00           H
ATOM    369  N   GLY A  20     -27.954   6.592  -6.383  1.00  0.00           N
ATOM    370  CA  GLY A  20     -29.240   7.256  -6.472  1.00  0.00           C
ATOM    371  C   GLY A  20     -30.346   6.322  -6.927  1.00  0.00           C
ATOM    372  O   GLY A  20     -31.144   6.671  -7.795  1.00  0.00           O
ATOM    373  QA  GLY A  20     -29.331   7.863  -6.338  1.00  0.00           Q
ATOM    374  H   GLY A  20     -27.894   5.624  -6.528  1.00  0.00           H
ATOM    375 1HA  GLY A  20     -29.164   8.073  -7.175  1.00  0.00           H
ATOM    376 2HA  GLY A  20     -29.497   7.653  -5.502  1.00  0.00           H
ATOM    377  N   ASN A  21     -30.392   5.132  -6.336  1.00  0.00           N
ATOM    378  CA  ASN A  21     -31.407   4.145  -6.684  1.00  0.00           C
ATOM    379  C   ASN A  21     -31.336   2.940  -5.752  1.00  0.00           C
ATOM    380  O   ASN A  21     -32.244   2.706  -4.955  1.00  0.00           O
ATOM    381  CB  ASN A  21     -31.230   3.692  -8.135  1.00  0.00           C
ATOM    382  CG  ASN A  21     -32.556   3.427  -8.822  1.00  0.00           C
ATOM    383  ND2 ASN A  21     -33.357   4.472  -8.987  1.00  0.00           N
ATOM    384  OD1 ASN A  21     -32.856   2.294  -9.201  1.00  0.00           O
ATOM    385  QB  ASN A  21     -30.678   3.622  -8.419  1.00  0.00           Q
ATOM    386  QD2 ASN A  21     -33.637   4.836  -9.044  1.00  0.00           Q
ATOM    387  H   ASN A  21     -29.727   4.913  -5.650  1.00  0.00           H
ATOM    388  HA  ASN A  21     -32.374   4.613  -6.578  1.00  0.00           H
ATOM    389 1HB  ASN A  21     -30.647   2.784  -8.154  1.00  0.00           H
ATOM    390 2HB  ASN A  21     -30.709   4.461  -8.685  1.00  0.00           H
ATOM    391 1HD2 ASN A  21     -33.053   5.344  -8.660  1.00  0.00           H
ATOM    392 2HD2 ASN A  21     -34.220   4.328  -9.429  1.00  0.00           H
ATOM    393  N   THR A  22     -30.251   2.179  -5.856  1.00  0.00           N
ATOM    394  CA  THR A  22     -30.063   0.999  -5.021  1.00  0.00           C
ATOM    395  C   THR A  22     -28.601   0.565  -5.014  1.00  0.00           C
ATOM    396  O   THR A  22     -28.296  -0.625  -4.941  1.00  0.00           O
ATOM    397  CB  THR A  22     -30.945  -0.147  -5.518  1.00  0.00           C
ATOM    398  CG2 THR A  22     -32.348  -0.113  -4.952  1.00  0.00           C
ATOM    399  OG1 THR A  22     -31.050  -0.125  -6.930  1.00  0.00           O
ATOM    400  QG2 THR A  22     -32.681  -0.104  -4.816  1.00  0.00           Q
ATOM    401  H   THR A  22     -29.561   2.419  -6.510  1.00  0.00           H
ATOM    402  HA  THR A  22     -30.355   1.256  -4.013  1.00  0.00           H
ATOM    403  HB  THR A  22     -30.494  -1.087  -5.226  1.00  0.00           H
ATOM    404 1HG  THR A  22     -30.758  -0.966  -7.286  1.00  0.00           H
ATOM    405 1HG2 THR A  22     -32.966   0.530  -5.560  1.00  0.00           H
ATOM    406 2HG2 THR A  22     -32.319   0.269  -3.941  1.00  0.00           H
ATOM    407 3HG2 THR A  22     -32.760  -1.111  -4.947  1.00  0.00           H
ATOM    408  N   SER A  23     -27.700   1.539  -5.093  1.00  0.00           N
ATOM    409  CA  SER A  23     -26.269   1.258  -5.096  1.00  0.00           C
ATOM    410  C   SER A  23     -25.487   2.410  -4.471  1.00  0.00           C
ATOM    411  O   SER A  23     -25.154   3.384  -5.146  1.00  0.00           O
ATOM    412  CB  SER A  23     -25.780   1.009  -6.523  1.00  0.00           C
ATOM    413  OG  SER A  23     -26.096   2.101  -7.369  1.00  0.00           O
ATOM    414  QB  SER A  23     -25.480   0.496  -6.715  1.00  0.00           Q
ATOM    415  H   SER A  23     -28.004   2.468  -5.150  1.00  0.00           H
ATOM    416  HA  SER A  23     -26.105   0.368  -4.508  1.00  0.00           H
ATOM    417 1HB  SER A  23     -26.252   0.118  -6.913  1.00  0.00           H
ATOM    418 2HB  SER A  23     -24.708   0.874  -6.516  1.00  0.00           H
ATOM    419  HG  SER A  23     -25.331   2.676  -7.449  1.00  0.00           H
ATOM    420  N   SER A  24     -25.197   2.289  -3.181  1.00  0.00           N
ATOM    421  CA  SER A  24     -24.453   3.319  -2.465  1.00  0.00           C
ATOM    422  C   SER A  24     -23.352   2.702  -1.611  1.00  0.00           C
ATOM    423  O   SER A  24     -22.165   2.934  -1.847  1.00  0.00           O
ATOM    424  CB  SER A  24     -25.398   4.141  -1.586  1.00  0.00           C
ATOM    425  OG  SER A  24     -24.673   4.985  -0.708  1.00  0.00           O
ATOM    426  QB  SER A  24     -26.020   4.113  -1.605  1.00  0.00           Q
ATOM    427  H   SER A  24     -25.489   1.489  -2.697  1.00  0.00           H
ATOM    428  HA  SER A  24     -24.002   3.972  -3.199  1.00  0.00           H
ATOM    429 1HB  SER A  24     -26.010   3.473  -0.999  1.00  0.00           H
ATOM    430 2HB  SER A  24     -26.029   4.753  -2.211  1.00  0.00           H
ATOM    431  HG  SER A  24     -24.971   5.890  -0.815  1.00  0.00           H
ATOM    432  N   SER A  25     -23.751   1.917  -0.617  1.00  0.00           N
ATOM    433  CA  SER A  25     -22.797   1.266   0.273  1.00  0.00           C
ATOM    434  C   SER A  25     -23.108  -0.222   0.411  1.00  0.00           C
ATOM    435  O   SER A  25     -24.089  -0.715  -0.146  1.00  0.00           O
ATOM    436  CB  SER A  25     -22.814   1.932   1.649  1.00  0.00           C
ATOM    437  OG  SER A  25     -21.895   3.009   1.706  1.00  0.00           O
ATOM    438  QB  SER A  25     -23.174   1.757   2.127  1.00  0.00           Q
ATOM    439  H   SER A  25     -24.710   1.771  -0.479  1.00  0.00           H
ATOM    440  HA  SER A  25     -21.812   1.376  -0.158  1.00  0.00           H
ATOM    441 1HB  SER A  25     -22.545   1.205   2.402  1.00  0.00           H
ATOM    442 2HB  SER A  25     -23.804   2.310   1.852  1.00  0.00           H
ATOM    443  HG  SER A  25     -21.526   3.070   2.591  1.00  0.00           H
ATOM    444  N   ALA A  26     -22.268  -0.931   1.158  1.00  0.00           N
ATOM    445  CA  ALA A  26     -22.454  -2.360   1.369  1.00  0.00           C
ATOM    446  C   ALA A  26     -23.756  -2.641   2.111  1.00  0.00           C
ATOM    447  O   ALA A  26     -24.662  -3.282   1.577  1.00  0.00           O
ATOM    448  CB  ALA A  26     -21.274  -2.939   2.136  1.00  0.00           C
ATOM    449  QB  ALA A  26     -20.994  -3.075   2.317  1.00  0.00           Q
ATOM    450  H   ALA A  26     -21.503  -0.481   1.575  1.00  0.00           H
ATOM    451  HA  ALA A  26     -22.493  -2.839   0.401  1.00  0.00           H
ATOM    452 1HB  ALA A  26     -20.945  -2.228   2.880  1.00  0.00           H
ATOM    453 2HB  ALA A  26     -20.464  -3.141   1.450  1.00  0.00           H
ATOM    454 3HB  ALA A  26     -21.573  -3.855   2.621  1.00  0.00           H
ATOM    455  N   LEU A  27     -23.845  -2.156   3.346  1.00  0.00           N
ATOM    456  CA  LEU A  27     -25.037  -2.354   4.162  1.00  0.00           C
ATOM    457  C   LEU A  27     -25.572  -1.021   4.675  1.00  0.00           C
ATOM    458  O   LEU A  27     -26.587  -0.520   4.191  1.00  0.00           O
ATOM    459  CB  LEU A  27     -24.725  -3.280   5.340  1.00  0.00           C
ATOM    460  CG  LEU A  27     -24.875  -4.773   5.046  1.00  0.00           C
ATOM    461  CD1 LEU A  27     -26.312  -5.104   4.677  1.00  0.00           C
ATOM    462  CD2 LEU A  27     -23.926  -5.193   3.932  1.00  0.00           C
ATOM    463  QB  LEU A  27     -24.549  -3.061   5.905  1.00  0.00           Q
ATOM    464  QD1 LEU A  27     -26.652  -5.182   4.589  1.00  0.00           Q
ATOM    465  QD2 LEU A  27     -23.702  -5.293   3.669  1.00  0.00           Q
ATOM    466  QQD LEU A  27     -25.177  -5.237   4.129  1.00  0.00           Q
ATOM    467  H   LEU A  27     -23.089  -1.653   3.717  1.00  0.00           H
ATOM    468  HA  LEU A  27     -25.789  -2.816   3.542  1.00  0.00           H
ATOM    469 1HB  LEU A  27     -25.390  -3.028   6.153  1.00  0.00           H
ATOM    470 2HB  LEU A  27     -23.709  -3.095   5.656  1.00  0.00           H
ATOM    471  HG  LEU A  27     -24.620  -5.335   5.934  1.00  0.00           H
ATOM    472 1HD1 LEU A  27     -26.549  -4.661   3.721  1.00  0.00           H
ATOM    473 2HD1 LEU A  27     -26.978  -4.710   5.432  1.00  0.00           H
ATOM    474 3HD1 LEU A  27     -26.430  -6.175   4.616  1.00  0.00           H
ATOM    475 1HD2 LEU A  27     -23.696  -6.243   4.034  1.00  0.00           H
ATOM    476 2HD2 LEU A  27     -23.016  -4.616   3.999  1.00  0.00           H
ATOM    477 3HD2 LEU A  27     -24.395  -5.018   2.976  1.00  0.00           H
ATOM    478  N   MET A  28     -24.883  -0.452   5.659  1.00  0.00           N
ATOM    479  CA  MET A  28     -25.289   0.823   6.238  1.00  0.00           C
ATOM    480  C   MET A  28     -24.193   1.385   7.139  1.00  0.00           C
ATOM    481  O   MET A  28     -23.071   0.880   7.157  1.00  0.00           O
ATOM    482  CB  MET A  28     -26.585   0.656   7.034  1.00  0.00           C
ATOM    483  CG  MET A  28     -27.548   1.821   6.879  1.00  0.00           C
ATOM    484  SD  MET A  28     -28.425   2.205   8.408  1.00  0.00           S
ATOM    485  CE  MET A  28     -29.157   0.614   8.787  1.00  0.00           C
ATOM    486  QB  MET A  28     -26.713   0.157   7.392  1.00  0.00           Q
ATOM    487  QE  MET A  28     -29.304   0.295   8.863  1.00  0.00           Q
ATOM    488  QG  MET A  28     -27.631   2.134   6.346  1.00  0.00           Q
ATOM    489  H   MET A  28     -24.082  -0.900   6.003  1.00  0.00           H
ATOM    490  HA  MET A  28     -25.461   1.515   5.428  1.00  0.00           H
ATOM    491 1HB  MET A  28     -26.341   0.554   8.082  1.00  0.00           H
ATOM    492 2HB  MET A  28     -27.085  -0.242   6.701  1.00  0.00           H
ATOM    493 1HG  MET A  28     -28.272   1.575   6.118  1.00  0.00           H
ATOM    494 2HG  MET A  28     -26.990   2.694   6.574  1.00  0.00           H
ATOM    495 1HE  MET A  28     -29.483   0.141   7.872  1.00  0.00           H
ATOM    496 2HE  MET A  28     -30.005   0.755   9.441  1.00  0.00           H
ATOM    497 3HE  MET A  28     -28.425  -0.011   9.275  1.00  0.00           H
ATOM    498  N   GLN A  29     -24.528   2.432   7.885  1.00  0.00           N
ATOM    499  CA  GLN A  29     -23.572   3.063   8.788  1.00  0.00           C
ATOM    500  C   GLN A  29     -23.236   2.140   9.957  1.00  0.00           C
ATOM    501  O   GLN A  29     -24.110   1.769  10.739  1.00  0.00           O
ATOM    502  CB  GLN A  29     -24.132   4.386   9.314  1.00  0.00           C
ATOM    503  CG  GLN A  29     -24.036   5.528   8.315  1.00  0.00           C
ATOM    504  CD  GLN A  29     -24.909   6.708   8.694  1.00  0.00           C
ATOM    505  NE2 GLN A  29     -24.485   7.457   9.704  1.00  0.00           N
ATOM    506  OE1 GLN A  29     -25.952   6.944   8.083  1.00  0.00           O
ATOM    507  QB  GLN A  29     -24.379   4.457   9.887  1.00  0.00           Q
ATOM    508  QE2 GLN A  29     -24.337   7.718  10.057  1.00  0.00           Q
ATOM    509  QG  GLN A  29     -23.679   5.512   7.805  1.00  0.00           Q
ATOM    510  H   GLN A  29     -25.439   2.790   7.828  1.00  0.00           H
ATOM    511  HA  GLN A  29     -22.669   3.261   8.230  1.00  0.00           H
ATOM    512 1HB  GLN A  29     -23.585   4.667  10.203  1.00  0.00           H
ATOM    513 2HB  GLN A  29     -25.171   4.247   9.572  1.00  0.00           H
ATOM    514 1HG  GLN A  29     -24.346   5.165   7.345  1.00  0.00           H
ATOM    515 2HG  GLN A  29     -23.010   5.859   8.264  1.00  0.00           H
ATOM    516 1HE2 GLN A  29     -23.645   7.209  10.144  1.00  0.00           H
ATOM    517 2HE2 GLN A  29     -25.031   8.227   9.969  1.00  0.00           H
ATOM    518  N   GLY A  30     -21.963   1.773  10.065  1.00  0.00           N
ATOM    519  CA  GLY A  30     -21.533   0.897  11.140  1.00  0.00           C
ATOM    520  C   GLY A  30     -20.026   0.754  11.205  1.00  0.00           C
ATOM    521  O   GLY A  30     -19.295   1.721  10.992  1.00  0.00           O
ATOM    522  QA  GLY A  30     -21.930   0.608  11.534  1.00  0.00           Q
ATOM    523  H   GLY A  30     -21.311   2.099   9.412  1.00  0.00           H
ATOM    524 1HA  GLY A  30     -21.971  -0.079  10.989  1.00  0.00           H
ATOM    525 2HA  GLY A  30     -21.889   1.296  12.079  1.00  0.00           H
ATOM    526  N   GLN A  31     -19.560  -0.454  11.500  1.00  0.00           N
ATOM    527  CA  GLN A  31     -18.129  -0.721  11.593  1.00  0.00           C
ATOM    528  C   GLN A  31     -17.487   0.133  12.682  1.00  0.00           C
ATOM    529  O   GLN A  31     -18.079   1.102  13.155  1.00  0.00           O
ATOM    530  CB  GLN A  31     -17.451  -0.452  10.249  1.00  0.00           C
ATOM    531  CG  GLN A  31     -16.286  -1.383   9.958  1.00  0.00           C
ATOM    532  CD  GLN A  31     -14.944  -0.754  10.275  1.00  0.00           C
ATOM    533  NE2 GLN A  31     -14.022  -1.557  10.795  1.00  0.00           N
ATOM    534  OE1 GLN A  31     -14.737   0.439  10.056  1.00  0.00           O
ATOM    535  QB  GLN A  31     -17.632  -0.001   9.852  1.00  0.00           Q
ATOM    536  QE2 GLN A  31     -13.701  -1.837  10.977  1.00  0.00           Q
ATOM    537  QG  GLN A  31     -16.351  -1.962   9.732  1.00  0.00           Q
ATOM    538  H   GLN A  31     -20.194  -1.185  11.660  1.00  0.00           H
ATOM    539  HA  GLN A  31     -18.003  -1.762  11.848  1.00  0.00           H
ATOM    540 1HB  GLN A  31     -17.083   0.564  10.242  1.00  0.00           H
ATOM    541 2HB  GLN A  31     -18.181  -0.565   9.462  1.00  0.00           H
ATOM    542 1HG  GLN A  31     -16.305  -1.647   8.910  1.00  0.00           H
ATOM    543 2HG  GLN A  31     -16.397  -2.276  10.554  1.00  0.00           H
ATOM    544 1HE2 GLN A  31     -14.258  -2.497  10.943  1.00  0.00           H
ATOM    545 2HE2 GLN A  31     -13.144  -1.177  11.010  1.00  0.00           H
ATOM    546  N   LYS A  32     -16.271  -0.234  13.074  1.00  0.00           N
ATOM    547  CA  LYS A  32     -15.548   0.499  14.107  1.00  0.00           C
ATOM    548  C   LYS A  32     -14.497   1.415  13.488  1.00  0.00           C
ATOM    549  O   LYS A  32     -14.412   1.542  12.266  1.00  0.00           O
ATOM    550  CB  LYS A  32     -14.883  -0.474  15.082  1.00  0.00           C
ATOM    551  CG  LYS A  32     -13.821  -1.350  14.437  1.00  0.00           C
ATOM    552  CD  LYS A  32     -13.390  -2.476  15.365  1.00  0.00           C
ATOM    553  CE  LYS A  32     -13.153  -3.767  14.599  1.00  0.00           C
ATOM    554  NZ  LYS A  32     -13.616  -4.959  15.361  1.00  0.00           N
ATOM    555  QB  LYS A  32     -15.030  -0.512  15.691  1.00  0.00           Q
ATOM    556  QD  LYS A  32     -13.320  -2.415  15.980  1.00  0.00           Q
ATOM    557  QE  LYS A  32     -12.892  -3.792  14.032  1.00  0.00           Q
ATOM    558  QG  LYS A  32     -13.591  -1.258  13.866  1.00  0.00           Q
ATOM    559  QZ  LYS A  32     -13.727  -5.246  15.545  1.00  0.00           Q
ATOM    560  H   LYS A  32     -15.851  -1.016  12.659  1.00  0.00           H
ATOM    561  HA  LYS A  32     -16.262   1.104  14.645  1.00  0.00           H
ATOM    562 1HB  LYS A  32     -15.641  -1.117  15.504  1.00  0.00           H
ATOM    563 2HB  LYS A  32     -14.421   0.091  15.877  1.00  0.00           H
ATOM    564 1HG  LYS A  32     -12.960  -0.741  14.203  1.00  0.00           H
ATOM    565 2HG  LYS A  32     -14.220  -1.776  13.531  1.00  0.00           H
ATOM    566 1HD  LYS A  32     -14.166  -2.640  16.099  1.00  0.00           H
ATOM    567 2HD  LYS A  32     -12.475  -2.190  15.861  1.00  0.00           H
ATOM    568 1HE  LYS A  32     -12.095  -3.865  14.401  1.00  0.00           H
ATOM    569 2HE  LYS A  32     -13.689  -3.719  13.662  1.00  0.00           H
ATOM    570 1HZ  LYS A  32     -13.634  -4.747  16.379  1.00  0.00           H
ATOM    571 2HZ  LYS A  32     -12.974  -5.761  15.198  1.00  0.00           H
ATOM    572 3HZ  LYS A  32     -14.573  -5.228  15.057  1.00  0.00           H
ATOM    573  N   TPO A  33     -13.718   2.034  14.362  1.00  0.00           N
ATOM    574  CA  TPO A  33     -12.642   2.965  13.910  1.00  0.00           C
ATOM    575  C   TPO A  33     -11.300   2.274  14.052  1.00  0.00           C
ATOM    576  O   TPO A  33     -11.151   1.283  14.766  1.00  0.00           O
ATOM    577  CB  TPO A  33     -12.835   4.387  14.545  1.00  0.00           C
ATOM    578  CG2 TPO A  33     -12.762   4.390  16.083  1.00  0.00           C
ATOM    579  OG1 TPO A  33     -11.783   5.282  14.081  1.00  0.00           O
ATOM    580  PS  TPO A  33     -11.621   6.845  14.503  1.00  0.00           P
ATOM    581  OPA TPO A  33     -12.858   7.649  14.092  1.00  0.00           O
ATOM    582  OPB TPO A  33     -10.393   7.436  13.803  1.00  0.00           O
ATOM    583  OPC TPO A  33     -11.421   6.975  16.018  1.00  0.00           O
ATOM    584  QG2 TPO A  33     -12.744   4.397  16.480  1.00  0.00           Q
ATOM    585  H   TPO A  33     -13.711   1.993  15.386  1.00  0.00           H
ATOM    586  HA  TPO A  33     -12.778   3.114  12.825  1.00  0.00           H
ATOM    587  HB  TPO A  33     -13.824   4.777  14.230  1.00  0.00           H
ATOM    588 1HG2 TPO A  33     -12.904   5.411  16.480  1.00  0.00           H
ATOM    589 2HG2 TPO A  33     -13.544   3.748  16.524  1.00  0.00           H
ATOM    590 3HG2 TPO A  33     -11.781   4.032  16.434  1.00  0.00           H
ATOM    591  N   PRO A  34     -10.281   2.806  13.353  1.00  0.00           N
ATOM    592  CA  PRO A  34      -8.923   2.250  13.388  1.00  0.00           C
ATOM    593  C   PRO A  34      -8.359   2.187  14.803  1.00  0.00           C
ATOM    594  O   PRO A  34      -9.103   2.247  15.782  1.00  0.00           O
ATOM    595  CB  PRO A  34      -8.109   3.228  12.534  1.00  0.00           C
ATOM    596  CG  PRO A  34      -9.111   3.907  11.665  1.00  0.00           C
ATOM    597  CD  PRO A  34     -10.373   3.986  12.476  1.00  0.00           C
ATOM    598  QB  PRO A  34      -7.494   3.307  12.561  1.00  0.00           Q
ATOM    599  QD  PRO A  34     -10.817   4.410  12.445  1.00  0.00           Q
ATOM    600  QG  PRO A  34      -9.021   4.112  11.091  1.00  0.00           Q
ATOM    601  HA  PRO A  34      -8.889   1.266  12.944  1.00  0.00           H
ATOM    602 1HB  PRO A  34      -7.386   2.681  11.947  1.00  0.00           H
ATOM    603 2HB  PRO A  34      -7.602   3.933  13.175  1.00  0.00           H
ATOM    604 1HG  PRO A  34      -9.276   3.325  10.770  1.00  0.00           H
ATOM    605 2HG  PRO A  34      -8.765   4.899  11.411  1.00  0.00           H
ATOM    606 1HD  PRO A  34     -11.240   3.924  11.835  1.00  0.00           H
ATOM    607 2HD  PRO A  34     -10.394   4.897  13.054  1.00  0.00           H
ATOM    608  N   GLN A  35      -7.040   2.062  14.904  1.00  0.00           N
ATOM    609  CA  GLN A  35      -6.375   1.991  16.201  1.00  0.00           C
ATOM    610  C   GLN A  35      -6.662   3.237  17.030  1.00  0.00           C
ATOM    611  O   GLN A  35      -7.135   3.148  18.162  1.00  0.00           O
ATOM    612  CB  GLN A  35      -4.866   1.823  16.014  1.00  0.00           C
ATOM    613  CG  GLN A  35      -4.227   0.888  17.028  1.00  0.00           C
ATOM    614  CD  GLN A  35      -3.927  -0.481  16.449  1.00  0.00           C
ATOM    615  NE2 GLN A  35      -3.227  -0.506  15.320  1.00  0.00           N
ATOM    616  OE1 GLN A  35      -4.318  -1.505  17.010  1.00  0.00           O
ATOM    617  QB  GLN A  35      -4.537   2.111  15.563  1.00  0.00           Q
ATOM    618  QE2 GLN A  35      -2.983  -0.515  14.927  1.00  0.00           Q
ATOM    619  QG  GLN A  35      -4.103   1.048  17.617  1.00  0.00           Q
ATOM    620  H   GLN A  35      -6.500   2.019  14.087  1.00  0.00           H
ATOM    621  HA  GLN A  35      -6.762   1.128  16.723  1.00  0.00           H
ATOM    622 1HB  GLN A  35      -4.394   2.791  16.102  1.00  0.00           H
ATOM    623 2HB  GLN A  35      -4.678   1.430  15.025  1.00  0.00           H
ATOM    624 1HG  GLN A  35      -4.902   0.770  17.862  1.00  0.00           H
ATOM    625 2HG  GLN A  35      -3.303   1.326  17.371  1.00  0.00           H
ATOM    626 1HE2 GLN A  35      -2.948   0.349  14.930  1.00  0.00           H
ATOM    627 2HE2 GLN A  35      -3.019  -1.377  14.925  1.00  0.00           H
ATOM    628  N   LYS A  36      -6.374   4.403  16.458  1.00  0.00           N
ATOM    629  CA  LYS A  36      -6.602   5.669  17.143  1.00  0.00           C
ATOM    630  C   LYS A  36      -6.271   6.851  16.233  1.00  0.00           C
ATOM    631  O   LYS A  36      -7.147   7.648  15.900  1.00  0.00           O
ATOM    632  CB  LYS A  36      -5.768   5.738  18.425  1.00  0.00           C
ATOM    633  CG  LYS A  36      -6.599   5.690  19.695  1.00  0.00           C
ATOM    634  CD  LYS A  36      -7.598   6.834  19.751  1.00  0.00           C
ATOM    635  CE  LYS A  36      -8.920   6.390  20.355  1.00  0.00           C
ATOM    636  NZ  LYS A  36      -9.629   5.411  19.486  1.00  0.00           N
ATOM    637  QB  LYS A  36      -5.141   5.781  18.433  1.00  0.00           Q
ATOM    638  QD  LYS A  36      -7.481   7.412  19.551  1.00  0.00           Q
ATOM    639  QE  LYS A  36      -9.139   6.595  20.903  1.00  0.00           Q
ATOM    640  QG  LYS A  36      -6.538   5.256  20.139  1.00  0.00           Q
ATOM    641  QZ  LYS A  36      -9.798   5.176  19.276  1.00  0.00           Q
ATOM    642  H   LYS A  36      -6.000   4.410  15.552  1.00  0.00           H
ATOM    643  HA  LYS A  36      -7.648   5.716  17.406  1.00  0.00           H
ATOM    644 1HB  LYS A  36      -5.201   6.657  18.426  1.00  0.00           H
ATOM    645 2HB  LYS A  36      -5.081   4.904  18.439  1.00  0.00           H
ATOM    646 1HG  LYS A  36      -5.939   5.758  20.550  1.00  0.00           H
ATOM    647 2HG  LYS A  36      -7.137   4.754  19.728  1.00  0.00           H
ATOM    648 1HD  LYS A  36      -7.774   7.194  18.747  1.00  0.00           H
ATOM    649 2HD  LYS A  36      -7.187   7.629  20.354  1.00  0.00           H
ATOM    650 1HE  LYS A  36      -9.549   7.258  20.492  1.00  0.00           H
ATOM    651 2HE  LYS A  36      -8.729   5.932  21.314  1.00  0.00           H
ATOM    652 1HZ  LYS A  36      -8.945   4.908  18.883  1.00  0.00           H
ATOM    653 2HZ  LYS A  36     -10.313   5.903  18.876  1.00  0.00           H
ATOM    654 3HZ  LYS A  36     -10.139   4.717  20.069  1.00  0.00           H
ATOM    655  N   PRO A  37      -4.998   6.984  15.818  1.00  0.00           N
ATOM    656  CA  PRO A  37      -4.567   8.078  14.944  1.00  0.00           C
ATOM    657  C   PRO A  37      -5.275   8.056  13.593  1.00  0.00           C
ATOM    658  O   PRO A  37      -6.037   8.965  13.266  1.00  0.00           O
ATOM    659  CB  PRO A  37      -3.062   7.842  14.766  1.00  0.00           C
ATOM    660  CG  PRO A  37      -2.838   6.415  15.141  1.00  0.00           C
ATOM    661  CD  PRO A  37      -3.886   6.082  16.166  1.00  0.00           C
ATOM    662  QB  PRO A  37      -2.649   8.266  14.576  1.00  0.00           Q
ATOM    663  QD  PRO A  37      -3.851   5.668  16.619  1.00  0.00           Q
ATOM    664  QG  PRO A  37      -2.401   6.041  14.919  1.00  0.00           Q
ATOM    665  HA  PRO A  37      -4.727   9.039  15.412  1.00  0.00           H
ATOM    666 1HB  PRO A  37      -2.512   8.508  15.415  1.00  0.00           H
ATOM    667 2HB  PRO A  37      -2.787   8.025  13.738  1.00  0.00           H
ATOM    668 1HG  PRO A  37      -1.852   6.298  15.565  1.00  0.00           H
ATOM    669 2HG  PRO A  37      -2.951   5.784  14.273  1.00  0.00           H
ATOM    670 1HD  PRO A  37      -3.519   6.287  17.161  1.00  0.00           H
ATOM    671 2HD  PRO A  37      -4.184   5.048  16.078  1.00  0.00           H
ATOM    672  N   SER A  38      -5.021   7.010  12.812  1.00  0.00           N
ATOM    673  CA  SER A  38      -5.636   6.870  11.497  1.00  0.00           C
ATOM    674  C   SER A  38      -5.184   5.581  10.821  1.00  0.00           C
ATOM    675  O   SER A  38      -5.935   4.608  10.753  1.00  0.00           O
ATOM    676  CB  SER A  38      -5.288   8.071  10.614  1.00  0.00           C
ATOM    677  OG  SER A  38      -4.035   8.624  10.979  1.00  0.00           O
ATOM    678  QB  SER A  38      -5.645   8.293  10.154  1.00  0.00           Q
ATOM    679  H   SER A  38      -4.406   6.317  13.128  1.00  0.00           H
ATOM    680  HA  SER A  38      -6.706   6.835  11.634  1.00  0.00           H
ATOM    681 1HB  SER A  38      -6.047   8.830  10.727  1.00  0.00           H
ATOM    682 2HB  SER A  38      -5.241   7.756   9.582  1.00  0.00           H
ATOM    683  HG  SER A  38      -4.170   9.476  11.401  1.00  0.00           H
ATOM    684  N   GLN A  39      -3.950   5.581  10.322  1.00  0.00           N
ATOM    685  CA  GLN A  39      -3.392   4.412   9.650  1.00  0.00           C
ATOM    686  C   GLN A  39      -4.178   4.084   8.383  1.00  0.00           C
ATOM    687  O   GLN A  39      -3.756   4.421   7.276  1.00  0.00           O
ATOM    688  CB  GLN A  39      -3.386   3.207  10.593  1.00  0.00           C
ATOM    689  CG  GLN A  39      -2.086   3.046  11.365  1.00  0.00           C
ATOM    690  CD  GLN A  39      -0.912   2.709  10.467  1.00  0.00           C
ATOM    691  NE2 GLN A  39      -0.016   3.670  10.279  1.00  0.00           N
ATOM    692  OE1 GLN A  39      -0.812   1.596   9.949  1.00  0.00           O
ATOM    693  QB  GLN A  39      -3.870   2.813  10.659  1.00  0.00           Q
ATOM    694  QE2 GLN A  39       0.297   4.005  10.213  1.00  0.00           Q
ATOM    695  QG  GLN A  39      -2.039   3.112  11.983  1.00  0.00           Q
ATOM    696  H   GLN A  39      -3.402   6.388  10.410  1.00  0.00           H
ATOM    697  HA  GLN A  39      -2.375   4.647   9.374  1.00  0.00           H
ATOM    698 1HB  GLN A  39      -3.548   2.310  10.013  1.00  0.00           H
ATOM    699 2HB  GLN A  39      -4.191   3.315  11.304  1.00  0.00           H
ATOM    700 1HG  GLN A  39      -2.207   2.253  12.089  1.00  0.00           H
ATOM    701 2HG  GLN A  39      -1.872   3.970  11.879  1.00  0.00           H
ATOM    702 1HE2 GLN A  39      -0.161   4.532  10.724  1.00  0.00           H
ATOM    703 2HE2 GLN A  39       0.754   3.479   9.702  1.00  0.00           H
ATOM    704  N   ASN A  40      -5.321   3.428   8.550  1.00  0.00           N
ATOM    705  CA  ASN A  40      -6.163   3.056   7.418  1.00  0.00           C
ATOM    706  C   ASN A  40      -7.230   4.114   7.162  1.00  0.00           C
ATOM    707  O   ASN A  40      -8.296   4.097   7.778  1.00  0.00           O
ATOM    708  CB  ASN A  40      -6.823   1.699   7.668  1.00  0.00           C
ATOM    709  CG  ASN A  40      -6.926   0.866   6.406  1.00  0.00           C
ATOM    710  ND2 ASN A  40      -7.655   1.374   5.420  1.00  0.00           N
ATOM    711  OD1 ASN A  40      -6.358  -0.222   6.318  1.00  0.00           O
ATOM    712  QB  ASN A  40      -7.030   1.504   8.225  1.00  0.00           Q
ATOM    713  QD2 ASN A  40      -7.910   1.551   5.076  1.00  0.00           Q
ATOM    714  H   ASN A  40      -5.607   3.186   9.456  1.00  0.00           H
ATOM    715  HA  ASN A  40      -5.530   2.982   6.546  1.00  0.00           H
ATOM    716 1HB  ASN A  40      -7.819   1.857   8.058  1.00  0.00           H
ATOM    717 2HB  ASN A  40      -6.241   1.150   8.394  1.00  0.00           H
ATOM    718 1HD2 ASN A  40      -8.080   2.246   5.559  1.00  0.00           H
ATOM    719 2HD2 ASN A  40      -7.740   0.856   4.592  1.00  0.00           H
ATOM    720  N   LEU A  41      -6.938   5.036   6.248  1.00  0.00           N
ATOM    721  CA  LEU A  41      -7.875   6.100   5.911  1.00  0.00           C
ATOM    722  C   LEU A  41      -8.409   5.927   4.492  1.00  0.00           C
ATOM    723  O   LEU A  41      -9.567   6.236   4.212  1.00  0.00           O
ATOM    724  CB  LEU A  41      -7.201   7.467   6.051  1.00  0.00           C
ATOM    725  CG  LEU A  41      -8.154   8.635   6.299  1.00  0.00           C
ATOM    726  CD1 LEU A  41      -9.013   8.373   7.525  1.00  0.00           C
ATOM    727  CD2 LEU A  41      -7.377   9.934   6.458  1.00  0.00           C
ATOM    728  QB  LEU A  41      -6.576   7.543   6.008  1.00  0.00           Q
ATOM    729  QD1 LEU A  41      -9.216   8.311   7.817  1.00  0.00           Q
ATOM    730  QD2 LEU A  41      -7.192  10.241   6.496  1.00  0.00           Q
ATOM    731  QQD LEU A  41      -8.204   9.276   7.156  1.00  0.00           Q
ATOM    732  H   LEU A  41      -6.073   4.996   5.790  1.00  0.00           H
ATOM    733  HA  LEU A  41      -8.702   6.046   6.603  1.00  0.00           H
ATOM    734 1HB  LEU A  41      -6.650   7.668   5.143  1.00  0.00           H
ATOM    735 2HB  LEU A  41      -6.502   7.417   6.873  1.00  0.00           H
ATOM    736  HG  LEU A  41      -8.813   8.742   5.449  1.00  0.00           H
ATOM    737 1HD1 LEU A  41      -8.385   8.044   8.341  1.00  0.00           H
ATOM    738 2HD1 LEU A  41      -9.740   7.607   7.299  1.00  0.00           H
ATOM    739 3HD1 LEU A  41      -9.524   9.281   7.810  1.00  0.00           H
ATOM    740 1HD2 LEU A  41      -8.066  10.748   6.626  1.00  0.00           H
ATOM    741 2HD2 LEU A  41      -6.806  10.123   5.561  1.00  0.00           H
ATOM    742 3HD2 LEU A  41      -6.707   9.851   7.301  1.00  0.00           H
ATOM    743  N   VAL A  42      -7.557   5.429   3.601  1.00  0.00           N
ATOM    744  CA  VAL A  42      -7.944   5.213   2.213  1.00  0.00           C
ATOM    745  C   VAL A  42      -7.905   3.728   1.854  1.00  0.00           C
ATOM    746  O   VAL A  42      -6.955   3.026   2.201  1.00  0.00           O
ATOM    747  CB  VAL A  42      -7.026   5.985   1.246  1.00  0.00           C
ATOM    748  CG1 VAL A  42      -7.558   5.903  -0.178  1.00  0.00           C
ATOM    749  CG2 VAL A  42      -6.880   7.432   1.686  1.00  0.00           C
ATOM    750  QG1 VAL A  42      -7.684   5.884  -0.515  1.00  0.00           Q
ATOM    751  QG2 VAL A  42      -6.846   7.776   1.791  1.00  0.00           Q
ATOM    752  QQG VAL A  42      -7.265   6.830   0.638  1.00  0.00           Q
ATOM    753  H   VAL A  42      -6.646   5.201   3.884  1.00  0.00           H
ATOM    754  HA  VAL A  42      -8.952   5.580   2.088  1.00  0.00           H
ATOM    755  HB  VAL A  42      -6.048   5.524   1.266  1.00  0.00           H
ATOM    756 1HG1 VAL A  42      -8.434   6.527  -0.270  1.00  0.00           H
ATOM    757 2HG1 VAL A  42      -7.818   4.880  -0.407  1.00  0.00           H
ATOM    758 3HG1 VAL A  42      -6.799   6.245  -0.867  1.00  0.00           H
ATOM    759 1HG2 VAL A  42      -7.855   7.843   1.902  1.00  0.00           H
ATOM    760 2HG2 VAL A  42      -6.416   8.004   0.896  1.00  0.00           H
ATOM    761 3HG2 VAL A  42      -6.266   7.479   2.573  1.00  0.00           H
ATOM    762  N   PRO A  43      -8.937   3.229   1.151  1.00  0.00           N
ATOM    763  CA  PRO A  43      -9.008   1.822   0.748  1.00  0.00           C
ATOM    764  C   PRO A  43      -8.030   1.491  -0.374  1.00  0.00           C
ATOM    765  O   PRO A  43      -7.962   2.199  -1.379  1.00  0.00           O
ATOM    766  CB  PRO A  43     -10.450   1.666   0.264  1.00  0.00           C
ATOM    767  CG  PRO A  43     -10.843   3.027  -0.197  1.00  0.00           C
ATOM    768  CD  PRO A  43     -10.113   3.996   0.694  1.00  0.00           C
ATOM    769  QB  PRO A  43     -10.780   1.140   0.268  1.00  0.00           Q
ATOM    770  QD  PRO A  43     -10.272   4.574   0.832  1.00  0.00           Q
ATOM    771  QG  PRO A  43     -11.226   3.161  -0.660  1.00  0.00           Q
ATOM    772  HA  PRO A  43      -8.833   1.162   1.585  1.00  0.00           H
ATOM    773 1HB  PRO A  43     -11.074   1.331   1.078  1.00  0.00           H
ATOM    774 2HB  PRO A  43     -10.485   0.949  -0.544  1.00  0.00           H
ATOM    775 1HG  PRO A  43     -11.910   3.156  -0.095  1.00  0.00           H
ATOM    776 2HG  PRO A  43     -10.544   3.166  -1.226  1.00  0.00           H
ATOM    777 1HD  PRO A  43     -10.735   4.281   1.530  1.00  0.00           H
ATOM    778 2HD  PRO A  43      -9.810   4.868   0.133  1.00  0.00           H
ATOM    779  N   VAL A  44      -7.277   0.411  -0.196  1.00  0.00           N
ATOM    780  CA  VAL A  44      -6.304  -0.015  -1.195  1.00  0.00           C
ATOM    781  C   VAL A  44      -5.634  -1.324  -0.785  1.00  0.00           C
ATOM    782  O   VAL A  44      -4.960  -1.394   0.242  1.00  0.00           O
ATOM    783  CB  VAL A  44      -5.222   1.061  -1.418  1.00  0.00           C
ATOM    784  CG1 VAL A  44      -4.450   1.320  -0.134  1.00  0.00           C
ATOM    785  CG2 VAL A  44      -4.282   0.648  -2.540  1.00  0.00           C
ATOM    786  QG1 VAL A  44      -4.268   1.382   0.170  1.00  0.00           Q
ATOM    787  QG2 VAL A  44      -4.059   0.551  -2.807  1.00  0.00           Q
ATOM    788  QQG VAL A  44      -4.163   0.966  -1.319  1.00  0.00           Q
ATOM    789  H   VAL A  44      -7.378  -0.113   0.626  1.00  0.00           H
ATOM    790  HA  VAL A  44      -6.828  -0.167  -2.127  1.00  0.00           H
ATOM    791  HB  VAL A  44      -5.712   1.979  -1.709  1.00  0.00           H
ATOM    792 1HG1 VAL A  44      -3.774   0.500   0.052  1.00  0.00           H
ATOM    793 2HG1 VAL A  44      -5.143   1.411   0.690  1.00  0.00           H
ATOM    794 3HG1 VAL A  44      -3.886   2.236  -0.231  1.00  0.00           H
ATOM    795 1HG2 VAL A  44      -3.707   1.504  -2.861  1.00  0.00           H
ATOM    796 2HG2 VAL A  44      -4.857   0.271  -3.372  1.00  0.00           H
ATOM    797 3HG2 VAL A  44      -3.614  -0.122  -2.187  1.00  0.00           H
ATOM    798  N   TPO A  45      -5.847  -2.335  -1.614  1.00  0.00           N
ATOM    799  CA  TPO A  45      -5.258  -3.681  -1.352  1.00  0.00           C
ATOM    800  C   TPO A  45      -3.841  -3.714  -1.891  1.00  0.00           C
ATOM    801  O   TPO A  45      -2.908  -4.185  -1.242  1.00  0.00           O
ATOM    802  CB  TPO A  45      -6.257  -4.816  -1.772  1.00  0.00           C
ATOM    803  CG2 TPO A  45      -7.721  -4.517  -1.398  1.00  0.00           C
ATOM    804  OG1 TPO A  45      -6.228  -4.990  -3.217  1.00  0.00           O
ATOM    805  PS  TPO A  45      -7.116  -6.065  -4.056  1.00  0.00           P
ATOM    806  OPA TPO A  45      -6.803  -7.496  -3.608  1.00  0.00           O
ATOM    807  OPB TPO A  45      -6.798  -5.933  -5.548  1.00  0.00           O
ATOM    808  OPC TPO A  45      -8.613  -5.796  -3.858  1.00  0.00           O
ATOM    809  QG2 TPO A  45      -8.100  -4.444  -1.305  1.00  0.00           Q
ATOM    810  H   TPO A  45      -6.388  -2.374  -2.483  1.00  0.00           H
ATOM    811  HA  TPO A  45      -5.153  -3.781  -0.258  1.00  0.00           H
ATOM    812  HB  TPO A  45      -5.943  -5.758  -1.275  1.00  0.00           H
ATOM    813 1HG2 TPO A  45      -8.381  -5.343  -1.714  1.00  0.00           H
ATOM    814 2HG2 TPO A  45      -7.840  -4.390  -0.307  1.00  0.00           H
ATOM    815 3HG2 TPO A  45      -8.077  -3.599  -1.895  1.00  0.00           H
ATOM    816  N   PRO A  46      -3.656  -3.199  -3.124  1.00  0.00           N
ATOM    817  CA  PRO A  46      -2.339  -3.164  -3.771  1.00  0.00           C
ATOM    818  C   PRO A  46      -1.248  -2.626  -2.850  1.00  0.00           C
ATOM    819  O   PRO A  46      -1.528  -1.913  -1.887  1.00  0.00           O
ATOM    820  CB  PRO A  46      -2.554  -2.221  -4.954  1.00  0.00           C
ATOM    821  CG  PRO A  46      -3.998  -2.364  -5.287  1.00  0.00           C
ATOM    822  CD  PRO A  46      -4.705  -2.613  -3.983  1.00  0.00           C
ATOM    823  QB  PRO A  46      -2.120  -1.868  -5.220  1.00  0.00           Q
ATOM    824  QD  PRO A  46      -5.294  -2.496  -3.845  1.00  0.00           Q
ATOM    825  QG  PRO A  46      -4.250  -2.327  -5.849  1.00  0.00           Q
ATOM    826  HA  PRO A  46      -2.052  -4.141  -4.132  1.00  0.00           H
ATOM    827 1HB  PRO A  46      -1.928  -2.525  -5.779  1.00  0.00           H
ATOM    828 2HB  PRO A  46      -2.311  -1.209  -4.662  1.00  0.00           H
ATOM    829 1HG  PRO A  46      -4.140  -3.200  -5.956  1.00  0.00           H
ATOM    830 2HG  PRO A  46      -4.360  -1.455  -5.743  1.00  0.00           H
ATOM    831 1HD  PRO A  46      -5.520  -3.307  -4.121  1.00  0.00           H
ATOM    832 2HD  PRO A  46      -5.067  -1.684  -3.568  1.00  0.00           H
ATOM    833  N   SER A  47      -0.001  -2.975  -3.155  1.00  0.00           N
ATOM    834  CA  SER A  47       1.137  -2.530  -2.356  1.00  0.00           C
ATOM    835  C   SER A  47       1.528  -1.098  -2.715  1.00  0.00           C
ATOM    836  O   SER A  47       0.761  -0.378  -3.353  1.00  0.00           O
ATOM    837  CB  SER A  47       2.328  -3.468  -2.566  1.00  0.00           C
ATOM    838  OG  SER A  47       3.348  -3.216  -1.616  1.00  0.00           O
ATOM    839  QB  SER A  47       2.364  -3.905  -3.010  1.00  0.00           Q
ATOM    840  H   SER A  47       0.158  -3.546  -3.934  1.00  0.00           H
ATOM    841  HA  SER A  47       0.844  -2.561  -1.318  1.00  0.00           H
ATOM    842 1HB  SER A  47       2.730  -3.319  -3.558  1.00  0.00           H
ATOM    843 2HB  SER A  47       2.000  -4.491  -2.461  1.00  0.00           H
ATOM    844  HG  SER A  47       3.047  -3.482  -0.744  1.00  0.00           H
ATOM    845  N   THR A  48       2.726  -0.693  -2.299  1.00  0.00           N
ATOM    846  CA  THR A  48       3.220   0.653  -2.575  1.00  0.00           C
ATOM    847  C   THR A  48       3.164   0.965  -4.068  1.00  0.00           C
ATOM    848  O   THR A  48       2.392   1.818  -4.504  1.00  0.00           O
ATOM    849  CB  THR A  48       4.653   0.804  -2.063  1.00  0.00           C
ATOM    850  CG2 THR A  48       4.975   2.208  -1.595  1.00  0.00           C
ATOM    851  OG1 THR A  48       4.897  -0.077  -0.982  1.00  0.00           O
ATOM    852  QG2 THR A  48       5.051   2.541  -1.483  1.00  0.00           Q
ATOM    853  H   THR A  48       3.290  -1.314  -1.795  1.00  0.00           H
ATOM    854  HA  THR A  48       2.585   1.351  -2.050  1.00  0.00           H
ATOM    855  HB  THR A  48       5.337   0.558  -2.862  1.00  0.00           H
ATOM    856 1HG  THR A  48       4.391   0.208  -0.216  1.00  0.00           H
ATOM    857 1HG2 THR A  48       4.788   2.906  -2.396  1.00  0.00           H
ATOM    858 2HG2 THR A  48       6.014   2.261  -1.306  1.00  0.00           H
ATOM    859 3HG2 THR A  48       4.353   2.456  -0.748  1.00  0.00           H
ATOM    860  N   THR A  49       3.991   0.273  -4.846  1.00  0.00           N
ATOM    861  CA  THR A  49       4.033   0.481  -6.288  1.00  0.00           C
ATOM    862  C   THR A  49       4.524  -0.772  -7.009  1.00  0.00           C
ATOM    863  O   THR A  49       3.732  -1.527  -7.570  1.00  0.00           O
ATOM    864  CB  THR A  49       4.937   1.668  -6.626  1.00  0.00           C
ATOM    865  CG2 THR A  49       4.208   2.993  -6.630  1.00  0.00           C
ATOM    866  OG1 THR A  49       6.003   1.767  -5.699  1.00  0.00           O
ATOM    867  QG2 THR A  49       4.034   3.309  -6.630  1.00  0.00           Q
ATOM    868  H   THR A  49       4.584  -0.394  -4.440  1.00  0.00           H
ATOM    869  HA  THR A  49       3.029   0.701  -6.620  1.00  0.00           H
ATOM    870  HB  THR A  49       5.357   1.519  -7.611  1.00  0.00           H
ATOM    871 1HG  THR A  49       5.655   1.993  -4.833  1.00  0.00           H
ATOM    872 1HG2 THR A  49       3.159   2.826  -6.824  1.00  0.00           H
ATOM    873 2HG2 THR A  49       4.620   3.629  -7.399  1.00  0.00           H
ATOM    874 3HG2 THR A  49       4.324   3.471  -5.668  1.00  0.00           H
ATOM    875  N   LYS A  50       5.837  -0.983  -6.992  1.00  0.00           N
ATOM    876  CA  LYS A  50       6.430  -2.143  -7.646  1.00  0.00           C
ATOM    877  C   LYS A  50       6.241  -3.401  -6.806  1.00  0.00           C
ATOM    878  O   LYS A  50       5.496  -4.305  -7.186  1.00  0.00           O
ATOM    879  CB  LYS A  50       7.920  -1.904  -7.904  1.00  0.00           C
ATOM    880  CG  LYS A  50       8.443  -2.616  -9.140  1.00  0.00           C
ATOM    881  CD  LYS A  50       8.849  -4.048  -8.827  1.00  0.00           C
ATOM    882  CE  LYS A  50       8.783  -4.930 -10.064  1.00  0.00           C
ATOM    883  NZ  LYS A  50       8.651  -6.370  -9.710  1.00  0.00           N
ATOM    884  QB  LYS A  50       8.285  -1.548  -7.538  1.00  0.00           Q
ATOM    885  QD  LYS A  50       9.020  -4.248  -8.263  1.00  0.00           Q
ATOM    886  QE  LYS A  50       8.808  -4.712 -10.648  1.00  0.00           Q
ATOM    887  QG  LYS A  50       8.487  -2.355  -9.703  1.00  0.00           Q
ATOM    888  QZ  LYS A  50       8.618  -6.717  -9.626  1.00  0.00           Q
ATOM    889  H   LYS A  50       6.418  -0.345  -6.528  1.00  0.00           H
ATOM    890  HA  LYS A  50       5.930  -2.279  -8.593  1.00  0.00           H
ATOM    891 1HB  LYS A  50       8.481  -2.252  -7.050  1.00  0.00           H
ATOM    892 2HB  LYS A  50       8.088  -0.844  -8.026  1.00  0.00           H
ATOM    893 1HG  LYS A  50       9.305  -2.081  -9.514  1.00  0.00           H
ATOM    894 2HG  LYS A  50       7.669  -2.628  -9.893  1.00  0.00           H
ATOM    895 1HD  LYS A  50       8.179  -4.444  -8.076  1.00  0.00           H
ATOM    896 2HD  LYS A  50       9.860  -4.051  -8.448  1.00  0.00           H
ATOM    897 1HE  LYS A  50       9.686  -4.790 -10.637  1.00  0.00           H
ATOM    898 2HE  LYS A  50       7.931  -4.634 -10.656  1.00  0.00           H
ATOM    899 1HZ  LYS A  50       9.057  -6.547  -8.769  1.00  0.00           H
ATOM    900 2HZ  LYS A  50       9.152  -6.958 -10.407  1.00  0.00           H
ATOM    901 3HZ  LYS A  50       7.647  -6.646  -9.701  1.00  0.00           H
ATOM    902  N   SER A  51       6.918  -3.454  -5.663  1.00  0.00           N
ATOM    903  CA  SER A  51       6.822  -4.604  -4.770  1.00  0.00           C
ATOM    904  C   SER A  51       7.691  -4.410  -3.533  1.00  0.00           C
ATOM    905  O   SER A  51       7.242  -4.622  -2.406  1.00  0.00           O
ATOM    906  CB  SER A  51       7.240  -5.883  -5.500  1.00  0.00           C
ATOM    907  OG  SER A  51       8.504  -5.728  -6.120  1.00  0.00           O
ATOM    908  QB  SER A  51       6.901  -6.407  -5.526  1.00  0.00           Q
ATOM    909  H   SER A  51       7.496  -2.703  -5.414  1.00  0.00           H
ATOM    910  HA  SER A  51       5.791  -4.697  -4.461  1.00  0.00           H
ATOM    911 1HB  SER A  51       6.507  -6.116  -6.260  1.00  0.00           H
ATOM    912 2HB  SER A  51       7.296  -6.697  -4.794  1.00  0.00           H
ATOM    913  HG  SER A  51       9.079  -6.452  -5.861  1.00  0.00           H
ATOM    914  N   PHE A  52       8.941  -4.007  -3.748  1.00  0.00           N
ATOM    915  CA  PHE A  52       9.874  -3.787  -2.648  1.00  0.00           C
ATOM    916  C   PHE A  52      11.232  -3.323  -3.166  1.00  0.00           C
ATOM    917  O   PHE A  52      11.884  -2.480  -2.552  1.00  0.00           O
ATOM    918  CB  PHE A  52      10.040  -5.067  -1.825  1.00  0.00           C
ATOM    919  CG  PHE A  52      10.118  -6.316  -2.658  1.00  0.00           C
ATOM    920  CD1 PHE A  52       9.034  -7.173  -2.753  1.00  0.00           C
ATOM    921  CD2 PHE A  52      11.278  -6.632  -3.348  1.00  0.00           C
ATOM    922  CE1 PHE A  52       9.104  -8.322  -3.519  1.00  0.00           C
ATOM    923  CE2 PHE A  52      11.355  -7.778  -4.117  1.00  0.00           C
ATOM    924  CZ  PHE A  52      10.265  -8.624  -4.202  1.00  0.00           C
ATOM    925  QB  PHE A  52      10.071  -5.082  -1.199  1.00  0.00           Q
ATOM    926  QD  PHE A  52      10.128  -6.454  -2.751  1.00  0.00           Q
ATOM    927  QE  PHE A  52      10.258  -8.497  -4.117  1.00  0.00           Q
ATOM    928  QR  PHE A  52      10.218  -7.885  -3.707  1.00  0.00           Q
ATOM    929  H   PHE A  52       9.242  -3.856  -4.668  1.00  0.00           H
ATOM    930  HA  PHE A  52       9.461  -3.015  -2.015  1.00  0.00           H
ATOM    931 1HB  PHE A  52       9.196  -5.167  -1.155  1.00  0.00           H
ATOM    932 2HB  PHE A  52      10.946  -4.998  -1.244  1.00  0.00           H
ATOM    933 1HD  PHE A  52       8.124  -6.937  -2.219  1.00  0.00           H
ATOM    934 2HD  PHE A  52      12.130  -5.971  -3.281  1.00  0.00           H
ATOM    935 1HE  PHE A  52       8.251  -8.981  -3.583  1.00  0.00           H
ATOM    936 2HE  PHE A  52      12.265  -8.014  -4.649  1.00  0.00           H
ATOM    937  HZ  PHE A  52      10.323  -9.521  -4.802  1.00  0.00           H
ATOM    938  N   LYS A  53      11.652  -3.879  -4.299  1.00  0.00           N
ATOM    939  CA  LYS A  53      12.936  -3.522  -4.898  1.00  0.00           C
ATOM    940  C   LYS A  53      13.050  -2.013  -5.098  1.00  0.00           C
ATOM    941  O   LYS A  53      14.115  -1.430  -4.899  1.00  0.00           O
ATOM    942  CB  LYS A  53      13.112  -4.238  -6.240  1.00  0.00           C
ATOM    943  CG  LYS A  53      14.536  -4.704  -6.498  1.00  0.00           C
ATOM    944  CD  LYS A  53      15.510  -3.536  -6.527  1.00  0.00           C
ATOM    945  CE  LYS A  53      16.266  -3.406  -5.215  1.00  0.00           C
ATOM    946  NZ  LYS A  53      17.346  -2.383  -5.295  1.00  0.00           N
ATOM    947  QB  LYS A  53      12.646  -4.334  -6.647  1.00  0.00           Q
ATOM    948  QD  LYS A  53      15.588  -3.158  -7.016  1.00  0.00           Q
ATOM    949  QE  LYS A  53      16.138  -3.743  -4.706  1.00  0.00           Q
ATOM    950  QG  LYS A  53      14.700  -5.300  -6.582  1.00  0.00           Q
ATOM    951  QZ  LYS A  53      17.605  -2.139  -5.313  1.00  0.00           Q
ATOM    952  H   LYS A  53      11.088  -4.547  -4.742  1.00  0.00           H
ATOM    953  HA  LYS A  53      13.716  -3.843  -4.225  1.00  0.00           H
ATOM    954 1HB  LYS A  53      12.827  -3.565  -7.034  1.00  0.00           H
ATOM    955 2HB  LYS A  53      12.464  -5.102  -6.261  1.00  0.00           H
ATOM    956 1HG  LYS A  53      14.570  -5.214  -7.451  1.00  0.00           H
ATOM    957 2HG  LYS A  53      14.829  -5.385  -5.713  1.00  0.00           H
ATOM    958 1HD  LYS A  53      14.958  -2.624  -6.707  1.00  0.00           H
ATOM    959 2HD  LYS A  53      16.220  -3.692  -7.326  1.00  0.00           H
ATOM    960 1HE  LYS A  53      16.706  -4.363  -4.971  1.00  0.00           H
ATOM    961 2HE  LYS A  53      15.570  -3.123  -4.439  1.00  0.00           H
ATOM    962 1HZ  LYS A  53      16.979  -1.454  -5.007  1.00  0.00           H
ATOM    963 2HZ  LYS A  53      17.704  -2.316  -6.268  1.00  0.00           H
ATOM    964 3HZ  LYS A  53      18.132  -2.645  -4.665  1.00  0.00           H
ATOM    965  N   ASN A  54      11.945  -1.387  -5.491  1.00  0.00           N
ATOM    966  CA  ASN A  54      11.923   0.055  -5.717  1.00  0.00           C
ATOM    967  C   ASN A  54      10.530   0.626  -5.476  1.00  0.00           C
ATOM    968  O   ASN A  54      10.160   1.649  -6.054  1.00  0.00           O
ATOM    969  CB  ASN A  54      12.378   0.375  -7.143  1.00  0.00           C
ATOM    970  CG  ASN A  54      13.666  -0.332  -7.513  1.00  0.00           C
ATOM    971  ND2 ASN A  54      14.778   0.133  -6.955  1.00  0.00           N
ATOM    972  OD1 ASN A  54      13.661  -1.287  -8.291  1.00  0.00           O
ATOM    973  QB  ASN A  54      12.072   0.755  -7.534  1.00  0.00           Q
ATOM    974  QD2 ASN A  54      15.166   0.294  -6.761  1.00  0.00           Q
ATOM    975  H   ASN A  54      11.125  -1.905  -5.634  1.00  0.00           H
ATOM    976  HA  ASN A  54      12.612   0.509  -5.020  1.00  0.00           H
ATOM    977 1HB  ASN A  54      12.535   1.441  -7.233  1.00  0.00           H
ATOM    978 2HB  ASN A  54      11.610   0.070  -7.836  1.00  0.00           H
ATOM    979 1HD2 ASN A  54      14.706   0.895  -6.344  1.00  0.00           H
ATOM    980 2HD2 ASN A  54      15.626  -0.306  -7.177  1.00  0.00           H
ATOM    981  N   ALA A  55       9.761  -0.038  -4.620  1.00  0.00           N
ATOM    982  CA  ALA A  55       8.408   0.406  -4.304  1.00  0.00           C
ATOM    983  C   ALA A  55       8.424   1.509  -3.246  1.00  0.00           C
ATOM    984  O   ALA A  55       7.989   2.632  -3.506  1.00  0.00           O
ATOM    985  CB  ALA A  55       7.562  -0.770  -3.838  1.00  0.00           C
ATOM    986  QB  ALA A  55       7.361  -1.049  -3.727  1.00  0.00           Q
ATOM    987  H   ALA A  55      10.110  -0.847  -4.191  1.00  0.00           H
ATOM    988  HA  ALA A  55       7.969   0.798  -5.210  1.00  0.00           H
ATOM    989 1HB  ALA A  55       6.828  -1.006  -4.594  1.00  0.00           H
ATOM    990 2HB  ALA A  55       7.060  -0.512  -2.916  1.00  0.00           H
ATOM    991 3HB  ALA A  55       8.197  -1.628  -3.672  1.00  0.00           H
ATOM    992  N   PRO A  56       8.923   1.204  -2.035  1.00  0.00           N
ATOM    993  CA  PRO A  56       8.987   2.177  -0.942  1.00  0.00           C
ATOM    994  C   PRO A  56      10.116   3.186  -1.129  1.00  0.00           C
ATOM    995  O   PRO A  56      10.898   3.090  -2.076  1.00  0.00           O
ATOM    996  CB  PRO A  56       9.246   1.305   0.284  1.00  0.00           C
ATOM    997  CG  PRO A  56       9.987   0.127  -0.243  1.00  0.00           C
ATOM    998  CD  PRO A  56       9.462  -0.112  -1.635  1.00  0.00           C
ATOM    999  QB  PRO A  56       9.071   1.434   0.866  1.00  0.00           Q
ATOM   1000  QD  PRO A  56       9.473  -0.637  -1.956  1.00  0.00           Q
ATOM   1001  QG  PRO A  56      10.423  -0.196   0.052  1.00  0.00           Q
ATOM   1002  HA  PRO A  56       8.052   2.703  -0.824  1.00  0.00           H
ATOM   1003 1HB  PRO A  56       8.306   1.012   0.728  1.00  0.00           H
ATOM   1004 2HB  PRO A  56       9.836   1.855   1.003  1.00  0.00           H
ATOM   1005 1HG  PRO A  56       9.800  -0.735   0.381  1.00  0.00           H
ATOM   1006 2HG  PRO A  56      11.046   0.344  -0.275  1.00  0.00           H
ATOM   1007 1HD  PRO A  56       8.682  -0.859  -1.621  1.00  0.00           H
ATOM   1008 2HD  PRO A  56      10.263  -0.415  -2.292  1.00  0.00           H
ATOM   1009  N   LEU A  57      10.196   4.150  -0.217  1.00  0.00           N
ATOM   1010  CA  LEU A  57      11.230   5.176  -0.278  1.00  0.00           C
ATOM   1011  C   LEU A  57      12.358   4.870   0.704  1.00  0.00           C
ATOM   1012  O   LEU A  57      12.444   3.764   1.238  1.00  0.00           O
ATOM   1013  CB  LEU A  57      10.626   6.552   0.021  1.00  0.00           C
ATOM   1014  CG  LEU A  57      10.642   7.534  -1.151  1.00  0.00           C
ATOM   1015  CD1 LEU A  57       9.825   8.773  -0.821  1.00  0.00           C
ATOM   1016  CD2 LEU A  57      12.072   7.916  -1.505  1.00  0.00           C
ATOM   1017  QB  LEU A  57      10.389   6.703   0.585  1.00  0.00           Q
ATOM   1018  QD1 LEU A  57       9.631   9.066  -0.742  1.00  0.00           Q
ATOM   1019  QD2 LEU A  57      12.410   8.005  -1.590  1.00  0.00           Q
ATOM   1020  QQD LEU A  57      11.020   8.536  -1.166  1.00  0.00           Q
ATOM   1021  H   LEU A  57       9.544   4.171   0.514  1.00  0.00           H
ATOM   1022  HA  LEU A  57      11.632   5.181  -1.280  1.00  0.00           H
ATOM   1023 1HB  LEU A  57      11.174   6.995   0.840  1.00  0.00           H
ATOM   1024 2HB  LEU A  57       9.602   6.411   0.332  1.00  0.00           H
ATOM   1025  HG  LEU A  57      10.197   7.060  -2.015  1.00  0.00           H
ATOM   1026 1HD1 LEU A  57       9.098   8.532  -0.060  1.00  0.00           H
ATOM   1027 2HD1 LEU A  57       9.316   9.116  -1.709  1.00  0.00           H
ATOM   1028 3HD1 LEU A  57      10.481   9.551  -0.459  1.00  0.00           H
ATOM   1029 1HD2 LEU A  57      12.066   8.588  -2.349  1.00  0.00           H
ATOM   1030 2HD2 LEU A  57      12.630   7.025  -1.759  1.00  0.00           H
ATOM   1031 3HD2 LEU A  57      12.535   8.400  -0.659  1.00  0.00           H
ATOM   1032  N   LEU A  58      13.223   5.853   0.933  1.00  0.00           N
ATOM   1033  CA  LEU A  58      14.345   5.686   1.851  1.00  0.00           C
ATOM   1034  C   LEU A  58      14.043   6.303   3.216  1.00  0.00           C
ATOM   1035  O   LEU A  58      14.734   6.025   4.197  1.00  0.00           O
ATOM   1036  CB  LEU A  58      15.607   6.321   1.262  1.00  0.00           C
ATOM   1037  CG  LEU A  58      16.921   5.662   1.687  1.00  0.00           C
ATOM   1038  CD1 LEU A  58      17.977   5.831   0.606  1.00  0.00           C
ATOM   1039  CD2 LEU A  58      17.408   6.246   3.005  1.00  0.00           C
ATOM   1040  QB  LEU A  58      15.588   6.816   0.872  1.00  0.00           Q
ATOM   1041  QD1 LEU A  58      18.227   5.871   0.350  1.00  0.00           Q
ATOM   1042  QD2 LEU A  58      17.522   6.384   3.318  1.00  0.00           Q
ATOM   1043  QQD LEU A  58      17.875   6.127   1.834  1.00  0.00           Q
ATOM   1044  H   LEU A  58      13.103   6.711   0.476  1.00  0.00           H
ATOM   1045  HA  LEU A  58      14.514   4.627   1.978  1.00  0.00           H
ATOM   1046 1HB  LEU A  58      15.637   7.357   1.560  1.00  0.00           H
ATOM   1047 2HB  LEU A  58      15.538   6.275   0.184  1.00  0.00           H
ATOM   1048  HG  LEU A  58      16.757   4.603   1.830  1.00  0.00           H
ATOM   1049 1HD1 LEU A  58      18.942   5.547   0.998  1.00  0.00           H
ATOM   1050 2HD1 LEU A  58      18.007   6.863   0.290  1.00  0.00           H
ATOM   1051 3HD1 LEU A  58      17.732   5.204  -0.238  1.00  0.00           H
ATOM   1052 1HD2 LEU A  58      16.955   5.709   3.827  1.00  0.00           H
ATOM   1053 2HD2 LEU A  58      17.130   7.288   3.062  1.00  0.00           H
ATOM   1054 3HD2 LEU A  58      18.482   6.155   3.065  1.00  0.00           H
ATOM   1055  N   ALA A  59      13.012   7.142   3.274  1.00  0.00           N
ATOM   1056  CA  ALA A  59      12.626   7.795   4.520  1.00  0.00           C
ATOM   1057  C   ALA A  59      11.649   6.937   5.323  1.00  0.00           C
ATOM   1058  O   ALA A  59      11.859   6.696   6.512  1.00  0.00           O
ATOM   1059  CB  ALA A  59      12.022   9.160   4.232  1.00  0.00           C
ATOM   1060  QB  ALA A  59      11.878   9.484   4.164  1.00  0.00           Q
ATOM   1061  H   ALA A  59      12.498   7.329   2.460  1.00  0.00           H
ATOM   1062  HA  ALA A  59      13.522   7.943   5.106  1.00  0.00           H
ATOM   1063 1HB  ALA A  59      11.652   9.184   3.218  1.00  0.00           H
ATOM   1064 2HB  ALA A  59      12.776   9.922   4.357  1.00  0.00           H
ATOM   1065 3HB  ALA A  59      11.207   9.346   4.917  1.00  0.00           H
ATOM   1066  N   PRO A  60      10.562   6.467   4.685  1.00  0.00           N
ATOM   1067  CA  PRO A  60       9.552   5.638   5.354  1.00  0.00           C
ATOM   1068  C   PRO A  60      10.159   4.440   6.085  1.00  0.00           C
ATOM   1069  O   PRO A  60       9.796   4.157   7.226  1.00  0.00           O
ATOM   1070  CB  PRO A  60       8.650   5.171   4.210  1.00  0.00           C
ATOM   1071  CG  PRO A  60       8.816   6.206   3.149  1.00  0.00           C
ATOM   1072  CD  PRO A  60      10.229   6.708   3.269  1.00  0.00           C
ATOM   1073  QB  PRO A  60       8.299   4.659   4.209  1.00  0.00           Q
ATOM   1074  QD  PRO A  60      10.580   6.953   2.827  1.00  0.00           Q
ATOM   1075  QG  PRO A  60       8.386   6.387   2.745  1.00  0.00           Q
ATOM   1076  HA  PRO A  60       8.971   6.221   6.054  1.00  0.00           H
ATOM   1077 1HB  PRO A  60       7.628   5.119   4.552  1.00  0.00           H
ATOM   1078 2HB  PRO A  60       8.970   4.199   3.868  1.00  0.00           H
ATOM   1079 1HG  PRO A  60       8.117   7.013   3.312  1.00  0.00           H
ATOM   1080 2HG  PRO A  60       8.656   5.763   2.178  1.00  0.00           H
ATOM   1081 1HD  PRO A  60      10.276   7.760   3.035  1.00  0.00           H
ATOM   1082 2HD  PRO A  60      10.883   6.146   2.619  1.00  0.00           H
ATOM   1083  N   PRO A  61      11.094   3.715   5.441  1.00  0.00           N
ATOM   1084  CA  PRO A  61      11.738   2.548   6.053  1.00  0.00           C
ATOM   1085  C   PRO A  61      12.269   2.842   7.452  1.00  0.00           C
ATOM   1086  O   PRO A  61      12.385   1.944   8.284  1.00  0.00           O
ATOM   1087  CB  PRO A  61      12.893   2.241   5.098  1.00  0.00           C
ATOM   1088  CG  PRO A  61      12.441   2.761   3.779  1.00  0.00           C
ATOM   1089  CD  PRO A  61      11.598   3.972   4.077  1.00  0.00           C
ATOM   1090  QB  PRO A  61      13.425   1.959   5.250  1.00  0.00           Q
ATOM   1091  QD  PRO A  61      11.493   4.457   3.712  1.00  0.00           Q
ATOM   1092  QG  PRO A  61      12.573   2.525   3.227  1.00  0.00           Q
ATOM   1093  HA  PRO A  61      11.069   1.703   6.094  1.00  0.00           H
ATOM   1094 1HB  PRO A  61      13.063   1.176   5.063  1.00  0.00           H
ATOM   1095 2HB  PRO A  61      13.787   2.743   5.438  1.00  0.00           H
ATOM   1096 1HG  PRO A  61      11.851   2.013   3.272  1.00  0.00           H
ATOM   1097 2HG  PRO A  61      13.295   3.038   3.182  1.00  0.00           H
ATOM   1098 1HD  PRO A  61      10.784   4.047   3.373  1.00  0.00           H
ATOM   1099 2HD  PRO A  61      12.203   4.866   4.053  1.00  0.00           H
ATOM   1100  N   ASN A  62      12.590   4.107   7.703  1.00  0.00           N
ATOM   1101  CA  ASN A  62      13.110   4.521   9.003  1.00  0.00           C
ATOM   1102  C   ASN A  62      11.998   5.101   9.870  1.00  0.00           C
ATOM   1103  O   ASN A  62      12.027   4.982  11.095  1.00  0.00           O
ATOM   1104  CB  ASN A  62      14.226   5.553   8.827  1.00  0.00           C
ATOM   1105  CG  ASN A  62      15.195   5.180   7.721  1.00  0.00           C
ATOM   1106  ND2 ASN A  62      15.531   3.897   7.636  1.00  0.00           N
ATOM   1107  OD1 ASN A  62      15.635   6.034   6.951  1.00  0.00           O
ATOM   1108  QB  ASN A  62      14.283   6.074   9.169  1.00  0.00           Q
ATOM   1109  QD2 ASN A  62      15.648   3.450   7.606  1.00  0.00           Q
ATOM   1110  H   ASN A  62      12.476   4.779   6.998  1.00  0.00           H
ATOM   1111  HA  ASN A  62      13.512   3.647   9.491  1.00  0.00           H
ATOM   1112 1HB  ASN A  62      14.778   5.637   9.751  1.00  0.00           H
ATOM   1113 2HB  ASN A  62      13.788   6.511   8.586  1.00  0.00           H
ATOM   1114 1HD2 ASN A  62      15.142   3.273   8.282  1.00  0.00           H
ATOM   1115 2HD2 ASN A  62      16.156   3.628   6.930  1.00  0.00           H
ATOM   1116  N   SER A  63      11.018   5.729   9.228  1.00  0.00           N
ATOM   1117  CA  SER A  63       9.896   6.329   9.940  1.00  0.00           C
ATOM   1118  C   SER A  63       9.130   5.279  10.739  1.00  0.00           C
ATOM   1119  O   SER A  63       8.499   5.593  11.747  1.00  0.00           O
ATOM   1120  CB  SER A  63       8.955   7.025   8.956  1.00  0.00           C
ATOM   1121  OG  SER A  63       9.671   7.879   8.080  1.00  0.00           O
ATOM   1122  QB  SER A  63       8.336   6.948   8.937  1.00  0.00           Q
ATOM   1123  H   SER A  63      11.052   5.791   8.251  1.00  0.00           H
ATOM   1124  HA  SER A  63      10.295   7.065  10.624  1.00  0.00           H
ATOM   1125 1HB  SER A  63       8.235   7.615   9.506  1.00  0.00           H
ATOM   1126 2HB  SER A  63       8.437   6.282   8.369  1.00  0.00           H
ATOM   1127  HG  SER A  63       9.638   8.779   8.414  1.00  0.00           H
ATOM   1128  N   ASN A  64       9.188   4.033  10.281  1.00  0.00           N
ATOM   1129  CA  ASN A  64       8.496   2.938  10.956  1.00  0.00           C
ATOM   1130  C   ASN A  64       9.443   2.182  11.882  1.00  0.00           C
ATOM   1131  O   ASN A  64       9.348   0.962  12.019  1.00  0.00           O
ATOM   1132  CB  ASN A  64       7.894   1.978   9.928  1.00  0.00           C
ATOM   1133  CG  ASN A  64       6.748   2.602   9.156  1.00  0.00           C
ATOM   1134  ND2 ASN A  64       6.549   2.147   7.924  1.00  0.00           N
ATOM   1135  OD1 ASN A  64       6.052   3.483   9.658  1.00  0.00           O
ATOM   1136  QB  ASN A  64       8.092   1.394   9.832  1.00  0.00           Q
ATOM   1137  QD2 ASN A  64       6.479   1.988   7.495  1.00  0.00           Q
ATOM   1138  H   ASN A  64       9.705   3.843   9.472  1.00  0.00           H
ATOM   1139  HA  ASN A  64       7.699   3.366  11.546  1.00  0.00           H
ATOM   1140 1HB  ASN A  64       7.525   1.100  10.438  1.00  0.00           H
ATOM   1141 2HB  ASN A  64       8.660   1.686   9.226  1.00  0.00           H
ATOM   1142 1HD2 ASN A  64       7.143   1.443   7.588  1.00  0.00           H
ATOM   1143 2HD2 ASN A  64       5.815   2.533   7.402  1.00  0.00           H
ATOM   1144  N   MET A  65      10.353   2.912  12.518  1.00  0.00           N
ATOM   1145  CA  MET A  65      11.316   2.308  13.433  1.00  0.00           C
ATOM   1146  C   MET A  65      12.185   3.373  14.091  1.00  0.00           C
ATOM   1147  O   MET A  65      12.099   3.601  15.299  1.00  0.00           O
ATOM   1148  CB  MET A  65      12.197   1.302  12.689  1.00  0.00           C
ATOM   1149  CG  MET A  65      13.061   0.454  13.608  1.00  0.00           C
ATOM   1150  SD  MET A  65      12.098  -0.719  14.582  1.00  0.00           S
ATOM   1151  CE  MET A  65      12.092   0.093  16.178  1.00  0.00           C
ATOM   1152  QB  MET A  65      12.205   1.240  12.065  1.00  0.00           Q
ATOM   1153  QE  MET A  65      12.090   0.256  16.500  1.00  0.00           Q
ATOM   1154  QG  MET A  65      13.682   0.506  13.645  1.00  0.00           Q
ATOM   1155  H   MET A  65      10.378   3.879  12.369  1.00  0.00           H
ATOM   1156  HA  MET A  65      10.761   1.787  14.200  1.00  0.00           H
ATOM   1157 1HB  MET A  65      12.846   1.840  12.013  1.00  0.00           H
ATOM   1158 2HB  MET A  65      11.563   0.641  12.115  1.00  0.00           H
ATOM   1159 1HG  MET A  65      13.594   1.109  14.282  1.00  0.00           H
ATOM   1160 2HG  MET A  65      13.770  -0.095  13.007  1.00  0.00           H
ATOM   1161 1HE  MET A  65      11.208   0.709  16.266  1.00  0.00           H
ATOM   1162 2HE  MET A  65      12.971   0.711  16.272  1.00  0.00           H
ATOM   1163 3HE  MET A  65      12.090  -0.653  16.960  1.00  0.00           H
ATOM   1164  N   GLY A  66      13.023   4.024  13.291  1.00  0.00           N
ATOM   1165  CA  GLY A  66      13.895   5.057  13.814  1.00  0.00           C
ATOM   1166  C   GLY A  66      14.004   6.251  12.884  1.00  0.00           C
ATOM   1167  O   GLY A  66      12.992   6.820  12.474  1.00  0.00           O
ATOM   1168  QA  GLY A  66      14.195   5.016  14.363  1.00  0.00           Q
ATOM   1169  H   GLY A  66      13.048   3.800  12.336  1.00  0.00           H
ATOM   1170 1HA  GLY A  66      14.880   4.640  13.961  1.00  0.00           H
ATOM   1171 2HA  GLY A  66      13.510   5.391  14.765  1.00  0.00           H
ATOM   1172  N   MET A  67      15.234   6.631  12.552  1.00  0.00           N
ATOM   1173  CA  MET A  67      15.470   7.764  11.666  1.00  0.00           C
ATOM   1174  C   MET A  67      16.812   7.625  10.952  1.00  0.00           C
ATOM   1175  O   MET A  67      16.875   7.637   9.723  1.00  0.00           O
ATOM   1176  CB  MET A  67      15.434   9.073  12.457  1.00  0.00           C
ATOM   1177  CG  MET A  67      14.033   9.504  12.859  1.00  0.00           C
ATOM   1178  SD  MET A  67      13.597   8.977  14.527  1.00  0.00           S
ATOM   1179  CE  MET A  67      11.876   8.536  14.306  1.00  0.00           C
ATOM   1180  QB  MET A  67      15.946   9.405  12.605  1.00  0.00           Q
ATOM   1181  QE  MET A  67      11.530   8.447  14.261  1.00  0.00           Q
ATOM   1182  QG  MET A  67      13.649   9.826  12.487  1.00  0.00           Q
ATOM   1183  H   MET A  67      15.999   6.138  12.913  1.00  0.00           H
ATOM   1184  HA  MET A  67      14.683   7.779  10.928  1.00  0.00           H
ATOM   1185 1HB  MET A  67      15.868   9.857  11.854  1.00  0.00           H
ATOM   1186 2HB  MET A  67      16.023   8.954  13.355  1.00  0.00           H
ATOM   1187 1HG  MET A  67      13.327   9.073  12.165  1.00  0.00           H
ATOM   1188 2HG  MET A  67      13.972  10.579  12.809  1.00  0.00           H
ATOM   1189 1HE  MET A  67      11.278   9.035  15.053  1.00  0.00           H
ATOM   1190 2HE  MET A  67      11.762   7.467  14.408  1.00  0.00           H
ATOM   1191 3HE  MET A  67      11.551   8.840  13.322  1.00  0.00           H
ATOM   1192  N   THR A  68      17.880   7.493  11.730  1.00  0.00           N
ATOM   1193  CA  THR A  68      19.220   7.353  11.171  1.00  0.00           C
ATOM   1194  C   THR A  68      20.182   6.773  12.203  1.00  0.00           C
ATOM   1195  O   THR A  68      20.942   5.850  11.908  1.00  0.00           O
ATOM   1196  CB  THR A  68      19.735   8.706  10.681  1.00  0.00           C
ATOM   1197  CG2 THR A  68      21.100   8.627  10.031  1.00  0.00           C
ATOM   1198  OG1 THR A  68      18.842   9.271   9.738  1.00  0.00           O
ATOM   1199  QG2 THR A  68      21.425   8.608   9.876  1.00  0.00           Q
ATOM   1200  H   THR A  68      17.766   7.492  12.704  1.00  0.00           H
ATOM   1201  HA  THR A  68      19.159   6.675  10.333  1.00  0.00           H
ATOM   1202  HB  THR A  68      19.809   9.379  11.525  1.00  0.00           H
ATOM   1203 1HG  THR A  68      18.750   8.679   8.988  1.00  0.00           H
ATOM   1204 1HG2 THR A  68      21.333   9.574   9.566  1.00  0.00           H
ATOM   1205 2HG2 THR A  68      21.097   7.850   9.281  1.00  0.00           H
ATOM   1206 3HG2 THR A  68      21.844   8.403  10.781  1.00  0.00           H
ATOM   1207  N   SEP A  69      20.119   7.339  13.398  1.00  0.00           N
ATOM   1208  CA  SEP A  69      20.999   6.882  14.514  1.00  0.00           C
ATOM   1209  C   SEP A  69      20.738   5.425  14.796  1.00  0.00           C
ATOM   1210  O   SEP A  69      21.616   4.572  14.684  1.00  0.00           O
ATOM   1211  CB  SEP A  69      20.847   7.830  15.741  1.00  0.00           C
ATOM   1212  OG  SEP A  69      21.837   8.886  15.706  1.00  0.00           O
ATOM   1213  PS  SEP A  69      23.424   8.581  15.613  1.00  0.00           P
ATOM   1214  OPA SEP A  69      23.666   7.795  14.320  1.00  0.00           O
ATOM   1215  OPB SEP A  69      24.213   9.885  15.593  1.00  0.00           O
ATOM   1216  OPC SEP A  69      23.831   7.710  16.798  1.00  0.00           O
ATOM   1217  QB  SEP A  69      20.391   7.791  16.244  1.00  0.00           Q
ATOM   1218  H   SEP A  69      19.473   8.095  13.578  1.00  0.00           H
ATOM   1219  HA  SEP A  69      22.039   6.968  14.147  1.00  0.00           H
ATOM   1220 2HB  SEP A  69      19.848   8.300  15.788  1.00  0.00           H
ATOM   1221 3HB  SEP A  69      20.933   7.282  16.701  1.00  0.00           H
ATOM   1222  N   PRO A  70      19.487   5.111  15.178  1.00  0.00           N
ATOM   1223  CA  PRO A  70      19.079   3.738  15.488  1.00  0.00           C
ATOM   1224  C   PRO A  70      19.005   2.860  14.241  1.00  0.00           C
ATOM   1225  O   PRO A  70      19.475   3.244  13.171  1.00  0.00           O
ATOM   1226  CB  PRO A  70      17.691   3.908  16.106  1.00  0.00           C
ATOM   1227  CG  PRO A  70      17.174   5.180  15.528  1.00  0.00           C
ATOM   1228  CD  PRO A  70      18.373   6.067  15.337  1.00  0.00           C
ATOM   1229  QB  PRO A  70      17.422   3.519  16.508  1.00  0.00           Q
ATOM   1230  QD  PRO A  70      18.390   6.682  15.328  1.00  0.00           Q
ATOM   1231  QG  PRO A  70      16.587   5.311  15.396  1.00  0.00           Q
ATOM   1232  HA  PRO A  70      19.744   3.281  16.206  1.00  0.00           H
ATOM   1233 1HB  PRO A  70      17.777   3.970  17.180  1.00  0.00           H
ATOM   1234 2HB  PRO A  70      17.067   3.068  15.835  1.00  0.00           H
ATOM   1235 1HG  PRO A  70      16.476   5.637  16.213  1.00  0.00           H
ATOM   1236 2HG  PRO A  70      16.697   4.984  14.580  1.00  0.00           H
ATOM   1237 1HD  PRO A  70      18.524   6.691  16.205  1.00  0.00           H
ATOM   1238 2HD  PRO A  70      18.256   6.674  14.450  1.00  0.00           H
ATOM   1239  N   PHE A  71      18.411   1.680  14.390  1.00  0.00           N
ATOM   1240  CA  PHE A  71      18.275   0.747  13.277  1.00  0.00           C
ATOM   1241  C   PHE A  71      17.488   1.377  12.131  1.00  0.00           C
ATOM   1242  O   PHE A  71      16.987   2.495  12.250  1.00  0.00           O
ATOM   1243  CB  PHE A  71      17.584  -0.535  13.742  1.00  0.00           C
ATOM   1244  CG  PHE A  71      18.432  -1.381  14.649  1.00  0.00           C
ATOM   1245  CD1 PHE A  71      19.118  -2.477  14.155  1.00  0.00           C
ATOM   1246  CD2 PHE A  71      18.541  -1.077  15.996  1.00  0.00           C
ATOM   1247  CE1 PHE A  71      19.900  -3.256  14.986  1.00  0.00           C
ATOM   1248  CE2 PHE A  71      19.321  -1.851  16.833  1.00  0.00           C
ATOM   1249  CZ  PHE A  71      20.000  -2.943  16.328  1.00  0.00           C
ATOM   1250  QB  PHE A  71      17.004  -0.703  13.576  1.00  0.00           Q
ATOM   1251  QD  PHE A  71      18.525  -1.473  14.750  1.00  0.00           Q
ATOM   1252  QE  PHE A  71      19.913  -2.857  16.236  1.00  0.00           Q
ATOM   1253  QR  PHE A  71      19.497  -2.442  15.790  1.00  0.00           Q
ATOM   1254  H   PHE A  71      18.057   1.431  15.269  1.00  0.00           H
ATOM   1255  HA  PHE A  71      19.266   0.504  12.925  1.00  0.00           H
ATOM   1256 1HB  PHE A  71      17.325  -1.129  12.877  1.00  0.00           H
ATOM   1257 2HB  PHE A  71      16.682  -0.277  14.276  1.00  0.00           H
ATOM   1258 1HD  PHE A  71      19.041  -2.722  13.105  1.00  0.00           H
ATOM   1259 2HD  PHE A  71      18.010  -0.224  16.393  1.00  0.00           H
ATOM   1260 1HE  PHE A  71      20.430  -4.108  14.589  1.00  0.00           H
ATOM   1261 2HE  PHE A  71      19.398  -1.604  17.883  1.00  0.00           H
ATOM   1262  HZ  PHE A  71      20.610  -3.549  16.981  1.00  0.00           H
ATOM   1263  N   ASN A  72      17.382   0.650  11.024  1.00  0.00           N
ATOM   1264  CA  ASN A  72      16.656   1.136   9.857  1.00  0.00           C
ATOM   1265  C   ASN A  72      17.279   2.423   9.326  1.00  0.00           C
ATOM   1266  O   ASN A  72      16.963   3.517   9.794  1.00  0.00           O
ATOM   1267  CB  ASN A  72      15.186   1.375  10.207  1.00  0.00           C
ATOM   1268  CG  ASN A  72      14.358   0.108  10.122  1.00  0.00           C
ATOM   1269  ND2 ASN A  72      13.444   0.061   9.161  1.00  0.00           N
ATOM   1270  OD1 ASN A  72      14.539  -0.820  10.912  1.00  0.00           O
ATOM   1271  QB  ASN A  72      14.947   1.930  10.369  1.00  0.00           Q
ATOM   1272  QD2 ASN A  72      13.125   0.046   8.826  1.00  0.00           Q
ATOM   1273  H   ASN A  72      17.803  -0.234  10.990  1.00  0.00           H
ATOM   1274  HA  ASN A  72      16.716   0.379   9.090  1.00  0.00           H
ATOM   1275 1HB  ASN A  72      14.772   2.101   9.523  1.00  0.00           H
ATOM   1276 2HB  ASN A  72      15.121   1.759  11.215  1.00  0.00           H
ATOM   1277 1HD2 ASN A  72      13.356   0.837   8.568  1.00  0.00           H
ATOM   1278 2HD2 ASN A  72      12.895  -0.746   9.083  1.00  0.00           H
ATOM   1279  N   GLY A  73      18.166   2.286   8.346  1.00  0.00           N
ATOM   1280  CA  GLY A  73      18.819   3.445   7.767  1.00  0.00           C
ATOM   1281  C   GLY A  73      20.201   3.126   7.230  1.00  0.00           C
ATOM   1282  O   GLY A  73      20.681   3.781   6.305  1.00  0.00           O
ATOM   1283  QA  GLY A  73      18.559   4.015   7.742  1.00  0.00           Q
ATOM   1284  H   GLY A  73      18.378   1.389   8.012  1.00  0.00           H
ATOM   1285 1HA  GLY A  73      18.908   4.209   8.525  1.00  0.00           H
ATOM   1286 2HA  GLY A  73      18.210   3.823   6.960  1.00  0.00           H
ATOM   1287  N   LEU A  74      20.841   2.118   7.812  1.00  0.00           N
ATOM   1288  CA  LEU A  74      22.177   1.714   7.385  1.00  0.00           C
ATOM   1289  C   LEU A  74      22.131   1.043   6.015  1.00  0.00           C
ATOM   1290  O   LEU A  74      22.896   1.394   5.116  1.00  0.00           O
ATOM   1291  CB  LEU A  74      22.796   0.763   8.411  1.00  0.00           C
ATOM   1292  CG  LEU A  74      24.306   0.918   8.608  1.00  0.00           C
ATOM   1293  CD1 LEU A  74      24.653   2.356   8.960  1.00  0.00           C
ATOM   1294  CD2 LEU A  74      24.800  -0.029   9.691  1.00  0.00           C
ATOM   1295  QB  LEU A  74      22.456   0.338   8.729  1.00  0.00           Q
ATOM   1296  QD1 LEU A  74      24.735   2.697   9.042  1.00  0.00           Q
ATOM   1297  QD2 LEU A  74      24.917  -0.254   9.947  1.00  0.00           Q
ATOM   1298  QQD LEU A  74      24.826   1.221   9.494  1.00  0.00           Q
ATOM   1299  H   LEU A  74      20.408   1.634   8.545  1.00  0.00           H
ATOM   1300  HA  LEU A  74      22.786   2.603   7.317  1.00  0.00           H
ATOM   1301 1HB  LEU A  74      22.600  -0.251   8.097  1.00  0.00           H
ATOM   1302 2HB  LEU A  74      22.311   0.926   9.362  1.00  0.00           H
ATOM   1303  HG  LEU A  74      24.810   0.669   7.687  1.00  0.00           H
ATOM   1304 1HD1 LEU A  74      25.649   2.396   9.371  1.00  0.00           H
ATOM   1305 2HD1 LEU A  74      23.947   2.730   9.687  1.00  0.00           H
ATOM   1306 3HD1 LEU A  74      24.607   2.966   8.067  1.00  0.00           H
ATOM   1307 1HD2 LEU A  74      25.829  -0.296   9.495  1.00  0.00           H
ATOM   1308 2HD2 LEU A  74      24.193  -0.922   9.693  1.00  0.00           H
ATOM   1309 3HD2 LEU A  74      24.731   0.455  10.653  1.00  0.00           H
ATOM   1310  N   THR A  75      21.231   0.078   5.864  1.00  0.00           N
ATOM   1311  CA  THR A  75      21.087  -0.642   4.603  1.00  0.00           C
ATOM   1312  C   THR A  75      19.932  -1.635   4.673  1.00  0.00           C
ATOM   1313  O   THR A  75      20.059  -2.784   4.247  1.00  0.00           O
ATOM   1314  CB  THR A  75      22.386  -1.373   4.259  1.00  0.00           C
ATOM   1315  CG2 THR A  75      22.901  -2.241   5.386  1.00  0.00           C
ATOM   1316  OG1 THR A  75      22.209  -2.203   3.125  1.00  0.00           O
ATOM   1317  QG2 THR A  75      23.024  -2.447   5.655  1.00  0.00           Q
ATOM   1318  H   THR A  75      20.650  -0.158   6.617  1.00  0.00           H
ATOM   1319  HA  THR A  75      20.876   0.083   3.832  1.00  0.00           H
ATOM   1320  HB  THR A  75      23.148  -0.642   4.029  1.00  0.00           H
ATOM   1321 1HG  THR A  75      23.034  -2.650   2.923  1.00  0.00           H
ATOM   1322 1HG2 THR A  75      23.298  -3.159   4.981  1.00  0.00           H
ATOM   1323 2HG2 THR A  75      22.092  -2.466   6.066  1.00  0.00           H
ATOM   1324 3HG2 THR A  75      23.682  -1.716   5.917  1.00  0.00           H
ATOM   1325  N   SEP A  76      18.823  -1.157   5.217  1.00  0.00           N
ATOM   1326  CA  SEP A  76      17.604  -2.008   5.356  1.00  0.00           C
ATOM   1327  C   SEP A  76      16.842  -2.014   4.055  1.00  0.00           C
ATOM   1328  O   SEP A  76      16.514  -3.059   3.496  1.00  0.00           O
ATOM   1329  CB  SEP A  76      16.780  -1.568   6.602  1.00  0.00           C
ATOM   1330  OG  SEP A  76      16.981  -2.481   7.706  1.00  0.00           O
ATOM   1331  PS  SEP A  76      16.384  -3.986   7.703  1.00  0.00           P
ATOM   1332  OPA SEP A  76      16.984  -4.715   6.497  1.00  0.00           O
ATOM   1333  OPB SEP A  76      16.756  -4.707   8.992  1.00  0.00           O
ATOM   1334  OPC SEP A  76      14.870  -3.918   7.527  1.00  0.00           O
ATOM   1335  QB  SEP A  76      16.372  -1.025   6.663  1.00  0.00           Q
ATOM   1336  H   SEP A  76      18.781  -0.204   5.549  1.00  0.00           H
ATOM   1337  HA  SEP A  76      17.962  -3.040   5.536  1.00  0.00           H
ATOM   1338 2HB  SEP A  76      17.049  -0.552   6.945  1.00  0.00           H
ATOM   1339 3HB  SEP A  76      15.696  -1.497   6.379  1.00  0.00           H
ATOM   1340  N   PRO A  77      16.541  -0.808   3.540  1.00  0.00           N
ATOM   1341  CA  PRO A  77      15.804  -0.650   2.282  1.00  0.00           C
ATOM   1342  C   PRO A  77      16.427  -1.450   1.143  1.00  0.00           C
ATOM   1343  O   PRO A  77      17.512  -1.124   0.664  1.00  0.00           O
ATOM   1344  CB  PRO A  77      15.901   0.849   1.997  1.00  0.00           C
ATOM   1345  CG  PRO A  77      16.098   1.479   3.332  1.00  0.00           C
ATOM   1346  CD  PRO A  77      16.895   0.494   4.141  1.00  0.00           C
ATOM   1347  QB  PRO A  77      15.863   1.115   1.437  1.00  0.00           Q
ATOM   1348  QD  PRO A  77      17.276   0.611   4.609  1.00  0.00           Q
ATOM   1349  QG  PRO A  77      15.892   2.031   3.510  1.00  0.00           Q
ATOM   1350  HA  PRO A  77      14.768  -0.932   2.394  1.00  0.00           H
ATOM   1351 1HB  PRO A  77      14.988   1.190   1.531  1.00  0.00           H
ATOM   1352 2HB  PRO A  77      16.739   1.040   1.342  1.00  0.00           H
ATOM   1353 1HG  PRO A  77      15.140   1.659   3.797  1.00  0.00           H
ATOM   1354 2HG  PRO A  77      16.644   2.404   3.225  1.00  0.00           H
ATOM   1355 1HD  PRO A  77      16.599   0.532   5.179  1.00  0.00           H
ATOM   1356 2HD  PRO A  77      17.952   0.690   4.041  1.00  0.00           H
ATOM   1357  N   GLN A  78      15.732  -2.499   0.714  1.00  0.00           N
ATOM   1358  CA  GLN A  78      16.219  -3.345  -0.371  1.00  0.00           C
ATOM   1359  C   GLN A  78      15.208  -4.439  -0.704  1.00  0.00           C
ATOM   1360  O   GLN A  78      14.499  -4.359  -1.708  1.00  0.00           O
ATOM   1361  CB  GLN A  78      17.565  -3.969   0.006  1.00  0.00           C
ATOM   1362  CG  GLN A  78      18.698  -3.575  -0.926  1.00  0.00           C
ATOM   1363  CD  GLN A  78      19.694  -4.699  -1.140  1.00  0.00           C
ATOM   1364  NE2 GLN A  78      20.905  -4.346  -1.553  1.00  0.00           N
ATOM   1365  OE1 GLN A  78      19.378  -5.871  -0.936  1.00  0.00           O
ATOM   1366  QB  GLN A  78      17.648  -4.350   0.498  1.00  0.00           Q
ATOM   1367  QE2 GLN A  78      21.329  -4.223  -1.697  1.00  0.00           Q
ATOM   1368  QG  GLN A  78      18.750  -3.014  -1.192  1.00  0.00           Q
ATOM   1369  H   GLN A  78      14.872  -2.709   1.135  1.00  0.00           H
ATOM   1370  HA  GLN A  78      16.352  -2.720  -1.242  1.00  0.00           H
ATOM   1371 1HB  GLN A  78      17.471  -5.044  -0.012  1.00  0.00           H
ATOM   1372 2HB  GLN A  78      17.826  -3.656   1.007  1.00  0.00           H
ATOM   1373 1HG  GLN A  78      19.219  -2.729  -0.502  1.00  0.00           H
ATOM   1374 2HG  GLN A  78      18.281  -3.299  -1.883  1.00  0.00           H
ATOM   1375 1HE2 GLN A  78      21.087  -3.392  -1.695  1.00  0.00           H
ATOM   1376 2HE2 GLN A  78      21.569  -5.052  -1.699  1.00  0.00           H
ATOM   1377  N   ARG A  79      15.148  -5.460   0.145  1.00  0.00           N
ATOM   1378  CA  ARG A  79      14.225  -6.570  -0.058  1.00  0.00           C
ATOM   1379  C   ARG A  79      14.321  -7.572   1.089  1.00  0.00           C
ATOM   1380  O   ARG A  79      15.097  -8.526   1.029  1.00  0.00           O
ATOM   1381  CB  ARG A  79      14.522  -7.270  -1.387  1.00  0.00           C
ATOM   1382  CG  ARG A  79      13.272  -7.669  -2.156  1.00  0.00           C
ATOM   1383  CD  ARG A  79      13.296  -9.140  -2.541  1.00  0.00           C
ATOM   1384  NE  ARG A  79      14.409  -9.456  -3.432  1.00  0.00           N
ATOM   1385  CZ  ARG A  79      14.466 -10.549  -4.189  1.00  0.00           C
ATOM   1386  NH1 ARG A  79      13.476 -11.432  -4.167  1.00  0.00           N
ATOM   1387  NH2 ARG A  79      15.516 -10.759  -4.972  1.00  0.00           N
ATOM   1388  QB  ARG A  79      15.102  -7.382  -1.601  1.00  0.00           Q
ATOM   1389  QD  ARG A  79      12.878  -9.558  -2.339  1.00  0.00           Q
ATOM   1390  QG  ARG A  79      12.808  -7.278  -2.296  1.00  0.00           Q
ATOM   1391  QH1 ARG A  79      13.103 -11.765  -4.158  1.00  0.00           Q
ATOM   1392  QH2 ARG A  79      15.910 -10.838  -5.267  1.00  0.00           Q
ATOM   1393  H   ARG A  79      15.738  -5.466   0.927  1.00  0.00           H
ATOM   1394  HA  ARG A  79      13.223  -6.169  -0.087  1.00  0.00           H
ATOM   1395 1HB  ARG A  79      15.099  -8.161  -1.192  1.00  0.00           H
ATOM   1396 2HB  ARG A  79      15.103  -6.604  -2.008  1.00  0.00           H
ATOM   1397 1HG  ARG A  79      13.210  -7.072  -3.054  1.00  0.00           H
ATOM   1398 2HG  ARG A  79      12.405  -7.482  -1.539  1.00  0.00           H
ATOM   1399 1HD  ARG A  79      12.369  -9.383  -3.037  1.00  0.00           H
ATOM   1400 2HD  ARG A  79      13.387  -9.731  -1.642  1.00  0.00           H
ATOM   1401  HE  ARG A  79      15.155  -8.820  -3.467  1.00  0.00           H
ATOM   1402 1HH1 ARG A  79      12.682 -11.280  -3.578  1.00  0.00           H
ATOM   1403 2HH1 ARG A  79      13.524 -12.251  -4.738  1.00  0.00           H
ATOM   1404 1HH2 ARG A  79      16.264 -10.096  -4.993  1.00  0.00           H
ATOM   1405 2HH2 ARG A  79      15.558 -11.580  -5.540  1.00  0.00           H
ATOM   1406  N   SEP A  80      13.517  -7.323   2.112  1.00  0.00           N
ATOM   1407  CA  SEP A  80      13.500  -8.211   3.312  1.00  0.00           C
ATOM   1408  C   SEP A  80      12.581  -7.632   4.355  1.00  0.00           C
ATOM   1409  O   SEP A  80      11.714  -8.306   4.908  1.00  0.00           O
ATOM   1410  CB  SEP A  80      14.954  -8.492   3.793  1.00  0.00           C
ATOM   1411  OG  SEP A  80      14.956  -9.164   5.075  1.00  0.00           O
ATOM   1412  PS  SEP A  80      16.024 -10.325   5.441  1.00  0.00           P
ATOM   1413  OPA SEP A  80      17.423  -9.711   5.335  1.00  0.00           O
ATOM   1414  OPB SEP A  80      15.781 -10.842   6.854  1.00  0.00           O
ATOM   1415  OPC SEP A  80      15.904 -11.448   4.417  1.00  0.00           O
ATOM   1416  QB  SEP A  80      15.537  -8.339   3.474  1.00  0.00           Q
ATOM   1417  H   SEP A  80      12.898  -6.525   2.099  1.00  0.00           H
ATOM   1418  HA  SEP A  80      13.063  -9.173   2.982  1.00  0.00           H
ATOM   1419 2HB  SEP A  80      15.521  -9.117   3.078  1.00  0.00           H
ATOM   1420 3HB  SEP A  80      15.552  -7.561   3.869  1.00  0.00           H
ATOM   1421  N   PRO A  81      12.757  -6.332   4.657  1.00  0.00           N
ATOM   1422  CA  PRO A  81      11.933  -5.643   5.648  1.00  0.00           C
ATOM   1423  C   PRO A  81      10.628  -5.107   5.065  1.00  0.00           C
ATOM   1424  O   PRO A  81      10.240  -3.971   5.339  1.00  0.00           O
ATOM   1425  CB  PRO A  81      12.835  -4.493   6.083  1.00  0.00           C
ATOM   1426  CG  PRO A  81      13.613  -4.149   4.858  1.00  0.00           C
ATOM   1427  CD  PRO A  81      13.773  -5.429   4.073  1.00  0.00           C
ATOM   1428  QB  PRO A  81      12.856  -4.242   6.650  1.00  0.00           Q
ATOM   1429  QD  PRO A  81      14.171  -5.541   3.618  1.00  0.00           Q
ATOM   1430  QG  PRO A  81      13.825  -3.589   4.706  1.00  0.00           Q
ATOM   1431  HA  PRO A  81      11.718  -6.276   6.496  1.00  0.00           H
ATOM   1432 1HB  PRO A  81      13.483  -4.820   6.882  1.00  0.00           H
ATOM   1433 2HB  PRO A  81      12.229  -3.663   6.417  1.00  0.00           H
ATOM   1434 1HG  PRO A  81      14.580  -3.760   5.138  1.00  0.00           H
ATOM   1435 2HG  PRO A  81      13.071  -3.419   4.274  1.00  0.00           H
ATOM   1436 1HD  PRO A  81      14.765  -5.828   4.209  1.00  0.00           H
ATOM   1437 2HD  PRO A  81      13.578  -5.252   3.027  1.00  0.00           H
ATOM   1438  N   PHE A  82       9.946  -5.927   4.265  1.00  0.00           N
ATOM   1439  CA  PHE A  82       8.681  -5.519   3.657  1.00  0.00           C
ATOM   1440  C   PHE A  82       8.114  -6.609   2.746  1.00  0.00           C
ATOM   1441  O   PHE A  82       6.956  -7.002   2.888  1.00  0.00           O
ATOM   1442  CB  PHE A  82       8.863  -4.221   2.863  1.00  0.00           C
ATOM   1443  CG  PHE A  82       7.765  -3.220   3.087  1.00  0.00           C
ATOM   1444  CD1 PHE A  82       7.298  -2.955   4.365  1.00  0.00           C
ATOM   1445  CD2 PHE A  82       7.201  -2.542   2.019  1.00  0.00           C
ATOM   1446  CE1 PHE A  82       6.289  -2.034   4.571  1.00  0.00           C
ATOM   1447  CE2 PHE A  82       6.191  -1.620   2.219  1.00  0.00           C
ATOM   1448  CZ  PHE A  82       5.734  -1.366   3.498  1.00  0.00           C
ATOM   1449  QB  PHE A  82       9.343  -4.105   2.479  1.00  0.00           Q
ATOM   1450  QD  PHE A  82       7.644  -3.108   3.112  1.00  0.00           Q
ATOM   1451  QE  PHE A  82       5.846  -1.467   3.474  1.00  0.00           Q
ATOM   1452  QR  PHE A  82       6.385  -1.959   3.366  1.00  0.00           Q
ATOM   1453  H   PHE A  82      10.296  -6.823   4.084  1.00  0.00           H
ATOM   1454  HA  PHE A  82       7.978  -5.340   4.457  1.00  0.00           H
ATOM   1455 1HB  PHE A  82       8.891  -4.453   1.809  1.00  0.00           H
ATOM   1456 2HB  PHE A  82       9.795  -3.759   3.148  1.00  0.00           H
ATOM   1457 1HD  PHE A  82       7.730  -3.477   5.206  1.00  0.00           H
ATOM   1458 2HD  PHE A  82       7.557  -2.739   1.018  1.00  0.00           H
ATOM   1459 1HE  PHE A  82       5.933  -1.838   5.573  1.00  0.00           H
ATOM   1460 2HE  PHE A  82       5.759  -1.098   1.377  1.00  0.00           H
ATOM   1461  HZ  PHE A  82       4.946  -0.646   3.657  1.00  0.00           H
ATOM   1462  N   PRO A  83       8.913  -7.100   1.782  1.00  0.00           N
ATOM   1463  CA  PRO A  83       8.476  -8.125   0.838  1.00  0.00           C
ATOM   1464  C   PRO A  83       8.786  -9.548   1.298  1.00  0.00           C
ATOM   1465  O   PRO A  83       9.589 -10.246   0.676  1.00  0.00           O
ATOM   1466  CB  PRO A  83       9.294  -7.776  -0.400  1.00  0.00           C
ATOM   1467  CG  PRO A  83      10.588  -7.253   0.138  1.00  0.00           C
ATOM   1468  CD  PRO A  83      10.302  -6.682   1.510  1.00  0.00           C
ATOM   1469  QB  PRO A  83       9.109  -7.843  -0.988  1.00  0.00           Q
ATOM   1470  QD  PRO A  83      10.681  -6.354   1.866  1.00  0.00           Q
ATOM   1471  QG  PRO A  83      11.135  -7.270  -0.151  1.00  0.00           Q
ATOM   1472  HA  PRO A  83       7.425  -8.037   0.613  1.00  0.00           H
ATOM   1473 1HB  PRO A  83       8.776  -7.025  -0.978  1.00  0.00           H
ATOM   1474 2HB  PRO A  83       9.442  -8.662  -0.999  1.00  0.00           H
ATOM   1475 1HG  PRO A  83      10.968  -6.481  -0.515  1.00  0.00           H
ATOM   1476 2HG  PRO A  83      11.303  -8.059   0.213  1.00  0.00           H
ATOM   1477 1HD  PRO A  83      10.384  -5.607   1.493  1.00  0.00           H
ATOM   1478 2HD  PRO A  83      10.977  -7.102   2.240  1.00  0.00           H
ATOM   1479  N   LYS A  84       8.139  -9.986   2.377  1.00  0.00           N
ATOM   1480  CA  LYS A  84       8.345 -11.336   2.899  1.00  0.00           C
ATOM   1481  C   LYS A  84       7.506 -11.575   4.164  1.00  0.00           C
ATOM   1482  O   LYS A  84       6.311 -11.279   4.178  1.00  0.00           O
ATOM   1483  CB  LYS A  84       9.838 -11.581   3.164  1.00  0.00           C
ATOM   1484  CG  LYS A  84      10.461 -10.578   4.118  1.00  0.00           C
ATOM   1485  CD  LYS A  84      11.624 -11.185   4.886  1.00  0.00           C
ATOM   1486  CE  LYS A  84      12.725 -11.655   3.949  1.00  0.00           C
ATOM   1487  NZ  LYS A  84      12.666 -13.125   3.714  1.00  0.00           N
ATOM   1488  QB  LYS A  84      10.166 -12.050   2.904  1.00  0.00           Q
ATOM   1489  QD  LYS A  84      11.647 -11.234   5.506  1.00  0.00           Q
ATOM   1490  QE  LYS A  84      13.151 -11.277   3.694  1.00  0.00           Q
ATOM   1491  QG  LYS A  84      10.263  -9.992   4.185  1.00  0.00           Q
ATOM   1492  QZ  LYS A  84      12.652 -13.478   3.658  1.00  0.00           Q
ATOM   1493  H   LYS A  84       7.502  -9.392   2.827  1.00  0.00           H
ATOM   1494  HA  LYS A  84       8.012 -12.027   2.137  1.00  0.00           H
ATOM   1495 1HB  LYS A  84      10.371 -11.531   2.227  1.00  0.00           H
ATOM   1496 2HB  LYS A  84       9.961 -12.569   3.582  1.00  0.00           H
ATOM   1497 1HG  LYS A  84       9.709 -10.250   4.821  1.00  0.00           H
ATOM   1498 2HG  LYS A  84      10.818  -9.733   3.549  1.00  0.00           H
ATOM   1499 1HD  LYS A  84      11.266 -12.028   5.457  1.00  0.00           H
ATOM   1500 2HD  LYS A  84      12.029 -10.440   5.554  1.00  0.00           H
ATOM   1501 1HE  LYS A  84      13.682 -11.407   4.385  1.00  0.00           H
ATOM   1502 2HE  LYS A  84      12.620 -11.145   3.003  1.00  0.00           H
ATOM   1503 1HZ  LYS A  84      11.709 -13.481   3.914  1.00  0.00           H
ATOM   1504 2HZ  LYS A  84      13.341 -13.614   4.336  1.00  0.00           H
ATOM   1505 3HZ  LYS A  84      12.905 -13.338   2.724  1.00  0.00           H
ATOM   1506  N   SER A  85       8.122 -12.117   5.219  1.00  0.00           N
ATOM   1507  CA  SER A  85       7.413 -12.395   6.466  1.00  0.00           C
ATOM   1508  C   SER A  85       6.747 -11.138   7.024  1.00  0.00           C
ATOM   1509  O   SER A  85       6.606 -10.135   6.326  1.00  0.00           O
ATOM   1510  CB  SER A  85       8.378 -12.978   7.500  1.00  0.00           C
ATOM   1511  OG  SER A  85       9.181 -11.963   8.078  1.00  0.00           O
ATOM   1512  QB  SER A  85       8.419 -13.581   7.651  1.00  0.00           Q
ATOM   1513  H   SER A  85       9.071 -12.343   5.159  1.00  0.00           H
ATOM   1514  HA  SER A  85       6.648 -13.127   6.253  1.00  0.00           H
ATOM   1515 1HB  SER A  85       9.024 -13.700   7.021  1.00  0.00           H
ATOM   1516 2HB  SER A  85       7.815 -13.462   8.283  1.00  0.00           H
ATOM   1517  HG  SER A  85       9.981 -12.353   8.438  1.00  0.00           H
ATOM   1518  N   SER A  86       6.332 -11.210   8.289  1.00  0.00           N
ATOM   1519  CA  SER A  86       5.673 -10.088   8.956  1.00  0.00           C
ATOM   1520  C   SER A  86       6.366  -8.765   8.647  1.00  0.00           C
ATOM   1521  O   SER A  86       7.573  -8.621   8.844  1.00  0.00           O
ATOM   1522  CB  SER A  86       5.644 -10.317  10.470  1.00  0.00           C
ATOM   1523  OG  SER A  86       5.020 -11.549  10.788  1.00  0.00           O
ATOM   1524  QB  SER A  86       5.875  -9.925  10.895  1.00  0.00           Q
ATOM   1525  H   SER A  86       6.472 -12.042   8.788  1.00  0.00           H
ATOM   1526  HA  SER A  86       4.657 -10.040   8.593  1.00  0.00           H
ATOM   1527 1HB  SER A  86       5.095  -9.516  10.942  1.00  0.00           H
ATOM   1528 2HB  SER A  86       6.655 -10.333  10.848  1.00  0.00           H
ATOM   1529  HG  SER A  86       5.302 -11.835  11.660  1.00  0.00           H
ATOM   1530  N   VAL A  87       5.592  -7.801   8.160  1.00  0.00           N
ATOM   1531  CA  VAL A  87       6.125  -6.487   7.819  1.00  0.00           C
ATOM   1532  C   VAL A  87       5.145  -5.382   8.203  1.00  0.00           C
ATOM   1533  O   VAL A  87       5.102  -4.329   7.566  1.00  0.00           O
ATOM   1534  CB  VAL A  87       6.437  -6.381   6.316  1.00  0.00           C
ATOM   1535  CG1 VAL A  87       7.609  -7.278   5.949  1.00  0.00           C
ATOM   1536  CG2 VAL A  87       5.208  -6.731   5.492  1.00  0.00           C
ATOM   1537  QG1 VAL A  87       7.887  -7.490   5.861  1.00  0.00           Q
ATOM   1538  QG2 VAL A  87       4.917  -6.813   5.295  1.00  0.00           Q
ATOM   1539  QQG VAL A  87       6.402  -7.152   5.578  1.00  0.00           Q
ATOM   1540  H   VAL A  87       4.637  -7.977   8.026  1.00  0.00           H
ATOM   1541  HA  VAL A  87       7.044  -6.346   8.370  1.00  0.00           H
ATOM   1542  HB  VAL A  87       6.712  -5.359   6.097  1.00  0.00           H
ATOM   1543 1HG1 VAL A  87       7.452  -7.689   4.962  1.00  0.00           H
ATOM   1544 2HG1 VAL A  87       7.686  -8.082   6.664  1.00  0.00           H
ATOM   1545 3HG1 VAL A  87       8.520  -6.700   5.956  1.00  0.00           H
ATOM   1546 1HG2 VAL A  87       4.662  -5.828   5.260  1.00  0.00           H
ATOM   1547 2HG2 VAL A  87       4.576  -7.401   6.054  1.00  0.00           H
ATOM   1548 3HG2 VAL A  87       5.515  -7.211   4.574  1.00  0.00           H
ATOM   1549  N   LYS A  88       4.358  -5.630   9.245  1.00  0.00           N
ATOM   1550  CA  LYS A  88       3.377  -4.657   9.711  1.00  0.00           C
ATOM   1551  C   LYS A  88       4.014  -3.661  10.673  1.00  0.00           C
ATOM   1552  O   LYS A  88       3.682  -2.477  10.668  1.00  0.00           O
ATOM   1553  CB  LYS A  88       2.207  -5.368  10.394  1.00  0.00           C
ATOM   1554  CG  LYS A  88       0.944  -4.523  10.475  1.00  0.00           C
ATOM   1555  CD  LYS A  88       0.340  -4.554  11.871  1.00  0.00           C
ATOM   1556  CE  LYS A  88       1.106  -3.656  12.829  1.00  0.00           C
ATOM   1557  NZ  LYS A  88       0.569  -3.737  14.215  1.00  0.00           N
ATOM   1558  QB  LYS A  88       2.239  -5.952  10.620  1.00  0.00           Q
ATOM   1559  QD  LYS A  88      -0.158  -4.891  12.030  1.00  0.00           Q
ATOM   1560  QE  LYS A  88       1.587  -3.298  12.659  1.00  0.00           Q
ATOM   1561  QG  LYS A  88       0.706  -4.205   9.997  1.00  0.00           Q
ATOM   1562  QZ  LYS A  88       0.440  -3.757  14.548  1.00  0.00           Q
ATOM   1563  H   LYS A  88       4.438  -6.488   9.710  1.00  0.00           H
ATOM   1564  HA  LYS A  88       3.006  -4.120   8.849  1.00  0.00           H
ATOM   1565 1HB  LYS A  88       2.502  -5.637  11.397  1.00  0.00           H
ATOM   1566 2HB  LYS A  88       1.977  -6.268   9.842  1.00  0.00           H
ATOM   1567 1HG  LYS A  88       0.221  -4.907   9.771  1.00  0.00           H
ATOM   1568 2HG  LYS A  88       1.189  -3.503  10.223  1.00  0.00           H
ATOM   1569 1HD  LYS A  88       0.366  -5.568  12.242  1.00  0.00           H
ATOM   1570 2HD  LYS A  88      -0.682  -4.215  11.816  1.00  0.00           H
ATOM   1571 1HE  LYS A  88       1.033  -2.637  12.482  1.00  0.00           H
ATOM   1572 2HE  LYS A  88       2.142  -3.960  12.837  1.00  0.00           H
ATOM   1573 1HZ  LYS A  88       0.370  -4.728  14.464  1.00  0.00           H
ATOM   1574 2HZ  LYS A  88      -0.311  -3.188  14.291  1.00  0.00           H
ATOM   1575 3HZ  LYS A  88       1.262  -3.354  14.890  1.00  0.00           H
ATOM   1576  N   ARG A  89       4.933  -4.151  11.500  1.00  0.00           N
ATOM   1577  CA  ARG A  89       5.619  -3.304  12.468  1.00  0.00           C
ATOM   1578  C   ARG A  89       6.549  -2.319  11.766  1.00  0.00           C
ATOM   1579  O   ARG A  89       6.592  -1.138  12.109  1.00  0.00           O
ATOM   1580  CB  ARG A  89       6.413  -4.161  13.455  1.00  0.00           C
ATOM   1581  CG  ARG A  89       7.143  -3.352  14.515  1.00  0.00           C
ATOM   1582  CD  ARG A  89       8.649  -3.536  14.422  1.00  0.00           C
ATOM   1583  NE  ARG A  89       9.053  -4.907  14.725  1.00  0.00           N
ATOM   1584  CZ  ARG A  89      10.230  -5.425  14.381  1.00  0.00           C
ATOM   1585  NH1 ARG A  89      11.121  -4.693  13.725  1.00  0.00           N
ATOM   1586  NH2 ARG A  89      10.517  -6.683  14.696  1.00  0.00           N
ATOM   1587  QB  ARG A  89       6.438  -4.787  13.429  1.00  0.00           Q
ATOM   1588  QD  ARG A  89       9.046  -3.079  14.272  1.00  0.00           Q
ATOM   1589  QG  ARG A  89       6.860  -2.990  14.936  1.00  0.00           Q
ATOM   1590  QH1 ARG A  89      11.457  -4.417  13.478  1.00  0.00           Q
ATOM   1591  QH2 ARG A  89      10.625  -7.156  14.814  1.00  0.00           Q
ATOM   1592  H   ARG A  89       5.156  -5.103  11.455  1.00  0.00           H
ATOM   1593  HA  ARG A  89       4.870  -2.747  13.010  1.00  0.00           H
ATOM   1594 1HB  ARG A  89       7.143  -4.738  12.905  1.00  0.00           H
ATOM   1595 2HB  ARG A  89       5.734  -4.837  13.953  1.00  0.00           H
ATOM   1596 1HG  ARG A  89       6.809  -3.673  15.491  1.00  0.00           H
ATOM   1597 2HG  ARG A  89       6.910  -2.306  14.380  1.00  0.00           H
ATOM   1598 1HD  ARG A  89       9.125  -2.868  15.124  1.00  0.00           H
ATOM   1599 2HD  ARG A  89       8.968  -3.291  13.420  1.00  0.00           H
ATOM   1600  HE  ARG A  89       8.414  -5.471  15.209  1.00  0.00           H
ATOM   1601 1HH1 ARG A  89      10.911  -3.745  13.486  1.00  0.00           H
ATOM   1602 2HH1 ARG A  89      12.003  -5.089  13.471  1.00  0.00           H
ATOM   1603 1HH2 ARG A  89       9.849  -7.239  15.190  1.00  0.00           H
ATOM   1604 2HH2 ARG A  89      11.401  -7.073  14.437  1.00  0.00           H
ATOM   1605  N   THR A  90       7.294  -2.815  10.781  1.00  0.00           N
ATOM   1606  CA  THR A  90       8.227  -1.984  10.024  1.00  0.00           C
ATOM   1607  C   THR A  90       9.122  -1.169  10.955  1.00  0.00           C
ATOM   1608  CB  THR A  90       7.465  -1.048   9.085  1.00  0.00           C
ATOM   1609  CG2 THR A  90       6.905  -1.750   7.866  1.00  0.00           C
ATOM   1610  OG1 THR A  90       6.383  -0.430   9.758  1.00  0.00           O
ATOM   1611  OT1 THR A  90       9.109  -1.439  12.175  1.00  0.00           O
ATOM   1612  OT2 THR A  90       9.831  -0.269  10.456  1.00  0.00           O
ATOM   1613  QG2 THR A  90       6.773  -1.917   7.576  1.00  0.00           Q
ATOM   1614  H   THR A  90       7.214  -3.765  10.556  1.00  0.00           H
ATOM   1615  HA  THR A  90       8.849  -2.640   9.435  1.00  0.00           H
ATOM   1616  HB  THR A  90       8.136  -0.274   8.741  1.00  0.00           H
ATOM   1617 1HG  THR A  90       6.151   0.387   9.311  1.00  0.00           H
ATOM   1618 1HG2 THR A  90       6.909  -2.817   8.032  1.00  0.00           H
ATOM   1619 2HG2 THR A  90       7.515  -1.518   7.005  1.00  0.00           H
ATOM   1620 3HG2 THR A  90       5.894  -1.416   7.692  1.00  0.00           H
TER    1621
ENDMDL
