# Supplementary material for: Data set of intrinsically disordered proteins analysed at a local protein conformation level
Source: Data Brief. 2020 Mar 5;29:105383. doi: 10.1016/j.dib.2020.105383 (PMC7078294; doi:10.1016/j.dib.2020.105383)
Supplement: Supplementary file 1 [file mmc1.zip › the data/1-DATA/PED1AAA-pdb/1AAA-13.pdb]

ATOM      1  N   GLY A  -1      18.933  -1.334   7.453  1.00  0.00           N
ATOM      2  CA  GLY A  -1      19.598  -0.183   8.122  1.00  0.00           C
ATOM      3  C   GLY A  -1      18.893   1.131   7.853  1.00  0.00           C
ATOM      4  O   GLY A  -1      18.351   1.750   8.767  1.00  0.00           O
ATOM      5  QA  GLY A  -1      20.114  -0.236   8.478  1.00  0.00           Q
ATOM      6 1HA  GLY A  -1      19.613  -0.360   9.188  1.00  0.00           H
ATOM      7 2HA  GLY A  -1      20.615  -0.113   7.767  1.00  0.00           H
ATOM      8 1HT  GLY A  -1      19.116  -1.308   6.430  1.00  0.00           H
ATOM      9 2HT  GLY A  -1      17.906  -1.297   7.611  1.00  0.00           H
ATOM     10 3HT  GLY A  -1      19.297  -2.231   7.836  1.00  0.00           H
ATOM     11  N   SER A   0      18.902   1.556   6.595  1.00  0.00           N
ATOM     12  CA  SER A   0      18.257   2.807   6.205  1.00  0.00           C
ATOM     13  C   SER A   0      17.379   2.606   4.975  1.00  0.00           C
ATOM     14  O   SER A   0      17.246   1.493   4.469  1.00  0.00           O
ATOM     15  CB  SER A   0      19.310   3.880   5.925  1.00  0.00           C
ATOM     16  OG  SER A   0      20.358   3.829   6.879  1.00  0.00           O
ATOM     17  QB  SER A   0      19.288   4.290   5.456  1.00  0.00           Q
ATOM     18  H   SER A   0      19.350   1.018   5.909  1.00  0.00           H
ATOM     19  HA  SER A   0      17.638   3.128   7.028  1.00  0.00           H
ATOM     20 1HB  SER A   0      18.846   4.856   5.970  1.00  0.00           H
ATOM     21 2HB  SER A   0      19.728   3.725   4.942  1.00  0.00           H
ATOM     22  HG  SER A   0      20.773   2.965   6.852  1.00  0.00           H
ATOM     23  N   MET A   1      16.779   3.693   4.498  1.00  0.00           N
ATOM     24  CA  MET A   1      15.913   3.637   3.328  1.00  0.00           C
ATOM     25  C   MET A   1      15.478   5.037   2.905  1.00  0.00           C
ATOM     26  O   MET A   1      15.874   6.031   3.514  1.00  0.00           O
ATOM     27  CB  MET A   1      14.684   2.774   3.618  1.00  0.00           C
ATOM     28  CG  MET A   1      14.037   3.069   4.961  1.00  0.00           C
ATOM     29  SD  MET A   1      14.542   1.909   6.245  1.00  0.00           S
ATOM     30  CE  MET A   1      13.623   2.536   7.650  1.00  0.00           C
ATOM     31  QB  MET A   1      14.463   2.338   3.224  1.00  0.00           Q
ATOM     32  QE  MET A   1      13.438   2.661   7.931  1.00  0.00           Q
ATOM     33  QG  MET A   1      13.640   3.541   5.058  1.00  0.00           Q
ATOM     34  H   MET A   1      16.924   4.553   4.945  1.00  0.00           H
ATOM     35  HA  MET A   1      16.474   3.188   2.522  1.00  0.00           H
ATOM     36 1HB  MET A   1      14.976   1.735   3.604  1.00  0.00           H
ATOM     37 2HB  MET A   1      13.949   2.943   2.844  1.00  0.00           H
ATOM     38 1HG  MET A   1      12.964   3.015   4.848  1.00  0.00           H
ATOM     39 2HG  MET A   1      14.316   4.067   5.268  1.00  0.00           H
ATOM     40 1HE  MET A   1      13.242   3.520   7.420  1.00  0.00           H
ATOM     41 2HE  MET A   1      14.272   2.592   8.509  1.00  0.00           H
ATOM     42 3HE  MET A   1      12.798   1.872   7.864  1.00  0.00           H
ATOM     43  N   THR A   2      14.662   5.107   1.859  1.00  0.00           N
ATOM     44  CA  THR A   2      14.172   6.384   1.355  1.00  0.00           C
ATOM     45  C   THR A   2      12.685   6.304   1.018  1.00  0.00           C
ATOM     46  O   THR A   2      12.314   6.023  -0.122  1.00  0.00           O
ATOM     47  CB  THR A   2      14.966   6.805   0.117  1.00  0.00           C
ATOM     48  CG2 THR A   2      15.101   5.703  -0.911  1.00  0.00           C
ATOM     49  OG1 THR A   2      14.354   7.912  -0.519  1.00  0.00           O
ATOM     50  QG2 THR A   2      15.133   5.440  -1.155  1.00  0.00           Q
ATOM     51  H   THR A   2      14.381   4.279   1.416  1.00  0.00           H
ATOM     52  HA  THR A   2      14.315   7.122   2.131  1.00  0.00           H
ATOM     53  HB  THR A   2      15.962   7.097   0.422  1.00  0.00           H
ATOM     54 1HG  THR A   2      15.028   8.466  -0.919  1.00  0.00           H
ATOM     55 1HG2 THR A   2      14.368   4.934  -0.713  1.00  0.00           H
ATOM     56 2HG2 THR A   2      16.092   5.276  -0.853  1.00  0.00           H
ATOM     57 3HG2 THR A   2      14.940   6.108  -1.898  1.00  0.00           H
ATOM     58  N   PRO A   3      11.813   6.551   2.009  1.00  0.00           N
ATOM     59  CA  PRO A   3      10.360   6.505   1.811  1.00  0.00           C
ATOM     60  C   PRO A   3       9.856   7.659   0.951  1.00  0.00           C
ATOM     61  O   PRO A   3      10.646   8.420   0.390  1.00  0.00           O
ATOM     62  CB  PRO A   3       9.803   6.615   3.233  1.00  0.00           C
ATOM     63  CG  PRO A   3      10.864   7.327   4.000  1.00  0.00           C
ATOM     64  CD  PRO A   3      12.172   6.894   3.398  1.00  0.00           C
ATOM     65  QB  PRO A   3       9.253   6.403   3.424  1.00  0.00           Q
ATOM     66  QD  PRO A   3      12.722   6.868   3.672  1.00  0.00           Q
ATOM     67  QG  PRO A   3      10.778   7.718   4.469  1.00  0.00           Q
ATOM     68  HA  PRO A   3      10.050   5.569   1.372  1.00  0.00           H
ATOM     69 1HB  PRO A   3       9.625   5.628   3.631  1.00  0.00           H
ATOM     70 2HB  PRO A   3       8.881   7.178   3.218  1.00  0.00           H
ATOM     71 1HG  PRO A   3      10.818   7.042   5.041  1.00  0.00           H
ATOM     72 2HG  PRO A   3      10.738   8.395   3.897  1.00  0.00           H
ATOM     73 1HD  PRO A   3      12.560   6.031   3.919  1.00  0.00           H
ATOM     74 2HD  PRO A   3      12.886   7.705   3.423  1.00  0.00           H
ATOM     75  N   SER A   4       8.537   7.784   0.849  1.00  0.00           N
ATOM     76  CA  SER A   4       7.928   8.845   0.057  1.00  0.00           C
ATOM     77  C   SER A   4       6.462   9.030   0.431  1.00  0.00           C
ATOM     78  O   SER A   4       5.985   8.465   1.415  1.00  0.00           O
ATOM     79  CB  SER A   4       8.052   8.530  -1.436  1.00  0.00           C
ATOM     80  OG  SER A   4       7.062   7.601  -1.844  1.00  0.00           O
ATOM     81  QB  SER A   4       8.477   8.775  -1.819  1.00  0.00           Q
ATOM     82  H   SER A   4       7.959   7.146   1.319  1.00  0.00           H
ATOM     83  HA  SER A   4       8.459   9.762   0.268  1.00  0.00           H
ATOM     84 1HB  SER A   4       9.027   8.111  -1.633  1.00  0.00           H
ATOM     85 2HB  SER A   4       7.928   9.440  -2.004  1.00  0.00           H
ATOM     86  HG  SER A   4       7.004   6.892  -1.201  1.00  0.00           H
ATOM     87  N   TPO A   5       5.780   9.826  -0.380  1.00  0.00           N
ATOM     88  CA  TPO A   5       4.331  10.105  -0.145  1.00  0.00           C
ATOM     89  C   TPO A   5       3.575   9.903  -1.444  1.00  0.00           C
ATOM     90  O   TPO A   5       4.103  10.083  -2.540  1.00  0.00           O
ATOM     91  CB  TPO A   5       4.144  11.450   0.642  1.00  0.00           C
ATOM     92  CG2 TPO A   5       4.946  11.509   1.956  1.00  0.00           C
ATOM     93  OG1 TPO A   5       4.604  12.566  -0.172  1.00  0.00           O
ATOM     94  PS  TPO A   5       4.582  14.131   0.276  1.00  0.00           P
ATOM     95  OPA TPO A   5       3.152  14.589   0.579  1.00  0.00           O
ATOM     96  OPB TPO A   5       5.147  14.992  -0.857  1.00  0.00           O
ATOM     97  OPC TPO A   5       5.449  14.345   1.522  1.00  0.00           O
ATOM     98  QG2 TPO A   5       5.150  11.531   2.295  1.00  0.00           Q
ATOM     99  H   TPO A   5       6.085  10.336  -1.215  1.00  0.00           H
ATOM    100  HA  TPO A   5       3.958   9.319   0.533  1.00  0.00           H
ATOM    101  HB  TPO A   5       3.066  11.570   0.872  1.00  0.00           H
ATOM    102 1HG2 TPO A   5       4.780  12.472   2.471  1.00  0.00           H
ATOM    103 2HG2 TPO A   5       4.646  10.702   2.648  1.00  0.00           H
ATOM    104 3HG2 TPO A   5       6.027  11.418   1.765  1.00  0.00           H
ATOM    105  N   PRO A   6       2.292   9.515  -1.328  1.00  0.00           N
ATOM    106  CA  PRO A   6       1.431   9.279  -2.490  1.00  0.00           C
ATOM    107  C   PRO A   6       1.426  10.461  -3.458  1.00  0.00           C
ATOM    108  O   PRO A   6       1.891  11.550  -3.122  1.00  0.00           O
ATOM    109  CB  PRO A   6       0.042   9.087  -1.875  1.00  0.00           C
ATOM    110  CG  PRO A   6       0.306   8.609  -0.489  1.00  0.00           C
ATOM    111  CD  PRO A   6       1.582   9.277  -0.056  1.00  0.00           C
ATOM    112  QB  PRO A   6      -0.498   9.193  -2.160  1.00  0.00           Q
ATOM    113  QD  PRO A   6       1.760   9.417   0.516  1.00  0.00           Q
ATOM    114  QG  PRO A   6      -0.041   8.217  -0.164  1.00  0.00           Q
ATOM    115  HA  PRO A   6       1.720   8.383  -3.021  1.00  0.00           H
ATOM    116 1HB  PRO A   6      -0.510   8.357  -2.445  1.00  0.00           H
ATOM    117 2HB  PRO A   6      -0.487  10.029  -1.875  1.00  0.00           H
ATOM    118 1HG  PRO A   6       0.427   7.535  -0.487  1.00  0.00           H
ATOM    119 2HG  PRO A   6      -0.508   8.898   0.160  1.00  0.00           H
ATOM    120 1HD  PRO A   6       2.152   8.623   0.587  1.00  0.00           H
ATOM    121 2HD  PRO A   6       1.368  10.210   0.446  1.00  0.00           H
ATOM    122  N   PRO A   7       0.896  10.259  -4.678  1.00  0.00           N
ATOM    123  CA  PRO A   7       0.834  11.315  -5.694  1.00  0.00           C
ATOM    124  C   PRO A   7      -0.168  12.407  -5.334  1.00  0.00           C
ATOM    125  O   PRO A   7      -0.970  12.248  -4.412  1.00  0.00           O
ATOM    126  CB  PRO A   7       0.383  10.570  -6.952  1.00  0.00           C
ATOM    127  CG  PRO A   7      -0.357   9.380  -6.444  1.00  0.00           C
ATOM    128  CD  PRO A   7       0.319   8.991  -5.159  1.00  0.00           C
ATOM    129  QB  PRO A   7       0.497  10.744  -7.538  1.00  0.00           Q
ATOM    130  QD  PRO A   7       0.346   8.432  -4.900  1.00  0.00           Q
ATOM    131  QG  PRO A   7      -0.841   9.109  -6.711  1.00  0.00           Q
ATOM    132  HA  PRO A   7       1.803  11.759  -5.862  1.00  0.00           H
ATOM    133 1HB  PRO A   7       1.248  10.278  -7.530  1.00  0.00           H
ATOM    134 2HB  PRO A   7      -0.254  11.210  -7.545  1.00  0.00           H
ATOM    135 1HG  PRO A   7      -0.293   8.575  -7.161  1.00  0.00           H
ATOM    136 2HG  PRO A   7      -1.388   9.642  -6.262  1.00  0.00           H
ATOM    137 1HD  PRO A   7       1.095   8.262  -5.346  1.00  0.00           H
ATOM    138 2HD  PRO A   7      -0.403   8.604  -4.456  1.00  0.00           H
ATOM    139  N   ARG A   8      -0.117  13.514  -6.066  1.00  0.00           N
ATOM    140  CA  ARG A   8      -1.021  14.632  -5.824  1.00  0.00           C
ATOM    141  C   ARG A   8      -2.157  14.645  -6.841  1.00  0.00           C
ATOM    142  O   ARG A   8      -1.932  14.834  -8.036  1.00  0.00           O
ATOM    143  CB  ARG A   8      -0.255  15.956  -5.881  1.00  0.00           C
ATOM    144  CG  ARG A   8       0.731  16.138  -4.739  1.00  0.00           C
ATOM    145  CD  ARG A   8       0.013  16.338  -3.413  1.00  0.00           C
ATOM    146  NE  ARG A   8       0.723  15.698  -2.306  1.00  0.00           N
ATOM    147  CZ  ARG A   8       0.164  15.421  -1.131  1.00  0.00           C
ATOM    148  NH1 ARG A   8      -1.109  15.724  -0.904  1.00  0.00           N
ATOM    149  NH2 ARG A   8       0.879  14.837  -0.179  1.00  0.00           N
ATOM    150  QB  ARG A   8      -0.336  16.385  -6.332  1.00  0.00           Q
ATOM    151  QD  ARG A   8      -0.519  16.656  -3.350  1.00  0.00           Q
ATOM    152  QG  ARG A   8       1.349  16.133  -4.806  1.00  0.00           Q
ATOM    153  QH1 ARG A   8      -1.587  15.839  -0.818  1.00  0.00           Q
ATOM    154  QH2 ARG A   8       1.150  14.618   0.180  1.00  0.00           Q
ATOM    155  H   ARG A   8       0.543  13.581  -6.787  1.00  0.00           H
ATOM    156  HA  ARG A   8      -1.439  14.513  -4.835  1.00  0.00           H
ATOM    157 1HB  ARG A   8      -0.964  16.770  -5.852  1.00  0.00           H
ATOM    158 2HB  ARG A   8       0.292  16.001  -6.812  1.00  0.00           H
ATOM    159 1HG  ARG A   8       1.343  17.005  -4.941  1.00  0.00           H
ATOM    160 2HG  ARG A   8       1.354  15.261  -4.671  1.00  0.00           H
ATOM    161 1HD  ARG A   8      -0.977  15.915  -3.486  1.00  0.00           H
ATOM    162 2HD  ARG A   8      -0.061  17.397  -3.214  1.00  0.00           H
ATOM    163  HE  ARG A   8       1.664  15.464  -2.448  1.00  0.00           H
ATOM    164 1HH1 ARG A   8      -1.653  16.164  -1.618  1.00  0.00           H
ATOM    165 2HH1 ARG A   8      -1.521  15.514  -0.018  1.00  0.00           H
ATOM    166 1HH2 ARG A   8       1.839  14.607  -0.345  1.00  0.00           H
ATOM    167 2HH2 ARG A   8       0.461  14.629   0.705  1.00  0.00           H
ATOM    168  N   SER A   9      -3.379  14.439  -6.359  1.00  0.00           N
ATOM    169  CA  SER A   9      -4.551  14.426  -7.226  1.00  0.00           C
ATOM    170  C   SER A   9      -5.305  15.749  -7.141  1.00  0.00           C
ATOM    171  O   SER A   9      -4.871  16.679  -6.462  1.00  0.00           O
ATOM    172  CB  SER A   9      -5.479  13.272  -6.847  1.00  0.00           C
ATOM    173  OG  SER A   9      -4.770  12.245  -6.174  1.00  0.00           O
ATOM    174  QB  SER A   9      -6.091  13.249  -6.969  1.00  0.00           Q
ATOM    175  H   SER A   9      -3.494  14.293  -5.397  1.00  0.00           H
ATOM    176  HA  SER A   9      -4.210  14.285  -8.241  1.00  0.00           H
ATOM    177 1HB  SER A   9      -5.923  12.861  -7.741  1.00  0.00           H
ATOM    178 2HB  SER A   9      -6.259  13.638  -6.196  1.00  0.00           H
ATOM    179  HG  SER A   9      -4.863  12.359  -5.226  1.00  0.00           H
ATOM    180  N   ARG A  10      -6.435  15.826  -7.836  1.00  0.00           N
ATOM    181  CA  ARG A  10      -7.249  17.036  -7.840  1.00  0.00           C
ATOM    182  C   ARG A  10      -8.669  16.734  -8.309  1.00  0.00           C
ATOM    183  O   ARG A  10      -9.642  17.103  -7.653  1.00  0.00           O
ATOM    184  CB  ARG A  10      -6.617  18.099  -8.740  1.00  0.00           C
ATOM    185  CG  ARG A  10      -6.227  17.580 -10.114  1.00  0.00           C
ATOM    186  CD  ARG A  10      -4.967  18.257 -10.627  1.00  0.00           C
ATOM    187  NE  ARG A  10      -4.165  17.363 -11.460  1.00  0.00           N
ATOM    188  CZ  ARG A  10      -3.026  17.721 -12.049  1.00  0.00           C
ATOM    189  NH1 ARG A  10      -2.551  18.951 -11.899  1.00  0.00           N
ATOM    190  NH2 ARG A  10      -2.360  16.845 -12.789  1.00  0.00           N
ATOM    191  QB  ARG A  10      -6.525  18.694  -8.563  1.00  0.00           Q
ATOM    192  QD  ARG A  10      -4.811  18.848 -10.497  1.00  0.00           Q
ATOM    193  QG  ARG A  10      -6.544  17.144 -10.427  1.00  0.00           Q
ATOM    194  QH1 ARG A  10      -2.372  19.416 -11.844  1.00  0.00           Q
ATOM    195  QH2 ARG A  10      -2.108  16.515 -13.068  1.00  0.00           Q
ATOM    196  H   ARG A  10      -6.728  15.051  -8.360  1.00  0.00           H
ATOM    197  HA  ARG A  10      -7.290  17.411  -6.829  1.00  0.00           H
ATOM    198 1HB  ARG A  10      -5.729  18.480  -8.257  1.00  0.00           H
ATOM    199 2HB  ARG A  10      -7.321  18.908  -8.870  1.00  0.00           H
ATOM    200 1HG  ARG A  10      -7.036  17.772 -10.804  1.00  0.00           H
ATOM    201 2HG  ARG A  10      -6.051  16.517 -10.050  1.00  0.00           H
ATOM    202 1HD  ARG A  10      -4.374  18.575  -9.783  1.00  0.00           H
ATOM    203 2HD  ARG A  10      -5.250  19.120 -11.213  1.00  0.00           H
ATOM    204  HE  ARG A  10      -4.493  16.448 -11.586  1.00  0.00           H
ATOM    205 1HH1 ARG A  10      -3.048  19.616 -11.343  1.00  0.00           H
ATOM    206 2HH1 ARG A  10      -1.695  19.214 -12.345  1.00  0.00           H
ATOM    207 1HH2 ARG A  10      -2.713  15.917 -12.904  1.00  0.00           H
ATOM    208 2HH2 ARG A  10      -1.504  17.113 -13.231  1.00  0.00           H
ATOM    209  N   GLY A  11      -8.778  16.063  -9.452  1.00  0.00           N
ATOM    210  CA  GLY A  11     -10.083  15.724  -9.989  1.00  0.00           C
ATOM    211  C   GLY A  11     -10.400  14.247  -9.854  1.00  0.00           C
ATOM    212  O   GLY A  11     -10.800  13.601 -10.821  1.00  0.00           O
ATOM    213  QA  GLY A  11     -10.474  16.142 -10.249  1.00  0.00           Q
ATOM    214  H   GLY A  11      -7.968  15.795  -9.932  1.00  0.00           H
ATOM    215 1HA  GLY A  11     -10.110  15.991 -11.035  1.00  0.00           H
ATOM    216 2HA  GLY A  11     -10.837  16.293  -9.465  1.00  0.00           H
ATOM    217  N   THR A  12     -10.221  13.714  -8.651  1.00  0.00           N
ATOM    218  CA  THR A  12     -10.491  12.303  -8.392  1.00  0.00           C
ATOM    219  C   THR A  12     -10.612  12.039  -6.895  1.00  0.00           C
ATOM    220  O   THR A  12     -11.697  11.743  -6.393  1.00  0.00           O
ATOM    221  CB  THR A  12      -9.383  11.433  -8.987  1.00  0.00           C
ATOM    222  CG2 THR A  12      -9.626   9.950  -8.810  1.00  0.00           C
ATOM    223  OG1 THR A  12      -9.240  11.682 -10.374  1.00  0.00           O
ATOM    224  QG2 THR A  12      -9.684   9.597  -8.767  1.00  0.00           Q
ATOM    225  H   THR A  12      -9.900  14.281  -7.919  1.00  0.00           H
ATOM    226  HA  THR A  12     -11.428  12.053  -8.866  1.00  0.00           H
ATOM    227  HB  THR A  12      -8.448  11.676  -8.501  1.00  0.00           H
ATOM    228 1HG  THR A  12      -8.362  11.419 -10.659  1.00  0.00           H
ATOM    229 1HG2 THR A  12      -9.820   9.499  -9.772  1.00  0.00           H
ATOM    230 2HG2 THR A  12     -10.479   9.800  -8.163  1.00  0.00           H
ATOM    231 3HG2 THR A  12      -8.753   9.493  -8.368  1.00  0.00           H
ATOM    232  N   ARG A  13      -9.492  12.147  -6.187  1.00  0.00           N
ATOM    233  CA  ARG A  13      -9.474  11.920  -4.746  1.00  0.00           C
ATOM    234  C   ARG A  13      -9.768  13.209  -3.988  1.00  0.00           C
ATOM    235  O   ARG A  13     -10.485  13.204  -2.989  1.00  0.00           O
ATOM    236  CB  ARG A  13      -8.118  11.359  -4.316  1.00  0.00           C
ATOM    237  CG  ARG A  13      -7.616  10.230  -5.202  1.00  0.00           C
ATOM    238  CD  ARG A  13      -6.840   9.197  -4.402  1.00  0.00           C
ATOM    239  NE  ARG A  13      -7.084   7.838  -4.880  1.00  0.00           N
ATOM    240  CZ  ARG A  13      -6.679   7.384  -6.064  1.00  0.00           C
ATOM    241  NH1 ARG A  13      -6.011   8.176  -6.893  1.00  0.00           N
ATOM    242  NH2 ARG A  13      -6.942   6.134  -6.420  1.00  0.00           N
ATOM    243  QB  ARG A  13      -7.794  11.570  -3.822  1.00  0.00           Q
ATOM    244  QD  ARG A  13      -6.462   9.338  -3.926  1.00  0.00           Q
ATOM    245  QG  ARG A  13      -7.717  10.196  -5.816  1.00  0.00           Q
ATOM    246  QH1 ARG A  13      -5.758   8.475  -7.204  1.00  0.00           Q
ATOM    247  QH2 ARG A  13      -7.043   5.664  -6.554  1.00  0.00           Q
ATOM    248  H   ARG A  13      -8.659  12.386  -6.644  1.00  0.00           H
ATOM    249  HA  ARG A  13     -10.242  11.197  -4.516  1.00  0.00           H
ATOM    250 1HB  ARG A  13      -8.200  10.985  -3.306  1.00  0.00           H
ATOM    251 2HB  ARG A  13      -7.388  12.155  -4.337  1.00  0.00           H
ATOM    252 1HG  ARG A  13      -6.970  10.643  -5.964  1.00  0.00           H
ATOM    253 2HG  ARG A  13      -8.463   9.749  -5.667  1.00  0.00           H
ATOM    254 1HD  ARG A  13      -7.139   9.264  -3.366  1.00  0.00           H
ATOM    255 2HD  ARG A  13      -5.785   9.413  -4.486  1.00  0.00           H
ATOM    256  HE  ARG A  13      -7.576   7.232  -4.288  1.00  0.00           H
ATOM    257 1HH1 ARG A  13      -5.807   9.120  -6.629  1.00  0.00           H
ATOM    258 2HH1 ARG A  13      -5.708   7.830  -7.781  1.00  0.00           H
ATOM    259 1HH2 ARG A  13      -7.446   5.533  -5.799  1.00  0.00           H
ATOM    260 2HH2 ARG A  13      -6.639   5.794  -7.309  1.00  0.00           H
ATOM    261  N   TYR A  14      -9.208  14.315  -4.470  1.00  0.00           N
ATOM    262  CA  TYR A  14      -9.411  15.613  -3.837  1.00  0.00           C
ATOM    263  C   TYR A  14     -10.889  15.989  -3.829  1.00  0.00           C
ATOM    264  O   TYR A  14     -11.361  16.668  -2.918  1.00  0.00           O
ATOM    265  CB  TYR A  14      -8.602  16.689  -4.563  1.00  0.00           C
ATOM    266  CG  TYR A  14      -7.187  16.832  -4.052  1.00  0.00           C
ATOM    267  CD1 TYR A  14      -6.410  15.713  -3.780  1.00  0.00           C
ATOM    268  CD2 TYR A  14      -6.626  18.085  -3.843  1.00  0.00           C
ATOM    269  CE1 TYR A  14      -5.115  15.840  -3.312  1.00  0.00           C
ATOM    270  CE2 TYR A  14      -5.333  18.221  -3.374  1.00  0.00           C
ATOM    271  CZ  TYR A  14      -4.581  17.095  -3.112  1.00  0.00           C
ATOM    272  OH  TYR A  14      -3.294  17.226  -2.647  1.00  0.00           O
ATOM    273  QB  TYR A  14      -8.824  17.044  -5.029  1.00  0.00           Q
ATOM    274  QD  TYR A  14      -7.023  16.849  -3.994  1.00  0.00           Q
ATOM    275  QE  TYR A  14      -4.721  17.081  -3.162  1.00  0.00           Q
ATOM    276  QR  TYR A  14      -5.872  16.964  -3.578  1.00  0.00           Q
ATOM    277  H   TYR A  14      -8.646  14.255  -5.270  1.00  0.00           H
ATOM    278  HA  TYR A  14      -9.064  15.542  -2.818  1.00  0.00           H
ATOM    279 1HB  TYR A  14      -9.096  17.642  -4.444  1.00  0.00           H
ATOM    280 2HB  TYR A  14      -8.551  16.444  -5.614  1.00  0.00           H
ATOM    281 1HD  TYR A  14      -6.830  14.731  -3.938  1.00  0.00           H
ATOM    282 2HD  TYR A  14      -7.218  18.966  -4.050  1.00  0.00           H
ATOM    283 1HE  TYR A  14      -4.528  14.957  -3.106  1.00  0.00           H
ATOM    284 2HE  TYR A  14      -4.914  19.204  -3.218  1.00  0.00           H
ATOM    285  HH  TYR A  14      -2.848  17.925  -3.130  1.00  0.00           H
ATOM    286  N   LEU A  15     -11.613  15.544  -4.851  1.00  0.00           N
ATOM    287  CA  LEU A  15     -13.038  15.835  -4.961  1.00  0.00           C
ATOM    288  C   LEU A  15     -13.857  14.869  -4.110  1.00  0.00           C
ATOM    289  O   LEU A  15     -14.899  15.236  -3.566  1.00  0.00           O
ATOM    290  CB  LEU A  15     -13.485  15.752  -6.421  1.00  0.00           C
ATOM    291  CG  LEU A  15     -14.585  16.737  -6.819  1.00  0.00           C
ATOM    292  CD1 LEU A  15     -15.846  16.487  -6.006  1.00  0.00           C
ATOM    293  CD2 LEU A  15     -14.106  18.169  -6.634  1.00  0.00           C
ATOM    294  QB  LEU A  15     -13.235  15.341  -6.829  1.00  0.00           Q
ATOM    295  QD1 LEU A  15     -16.144  16.427  -5.815  1.00  0.00           Q
ATOM    296  QD2 LEU A  15     -13.993  18.509  -6.591  1.00  0.00           Q
ATOM    297  QQD LEU A  15     -15.069  17.467  -6.203  1.00  0.00           Q
ATOM    298  H   LEU A  15     -11.179  15.007  -5.546  1.00  0.00           H
ATOM    299  HA  LEU A  15     -13.200  16.839  -4.600  1.00  0.00           H
ATOM    300 1HB  LEU A  15     -13.846  14.751  -6.608  1.00  0.00           H
ATOM    301 2HB  LEU A  15     -12.624  15.930  -7.049  1.00  0.00           H
ATOM    302  HG  LEU A  15     -14.826  16.596  -7.862  1.00  0.00           H
ATOM    303 1HD1 LEU A  15     -15.913  15.438  -5.761  1.00  0.00           H
ATOM    304 2HD1 LEU A  15     -16.710  16.776  -6.586  1.00  0.00           H
ATOM    305 3HD1 LEU A  15     -15.811  17.068  -5.098  1.00  0.00           H
ATOM    306 1HD2 LEU A  15     -13.052  18.231  -6.865  1.00  0.00           H
ATOM    307 2HD2 LEU A  15     -14.269  18.475  -5.611  1.00  0.00           H
ATOM    308 3HD2 LEU A  15     -14.657  18.821  -7.296  1.00  0.00           H
ATOM    309  N   ALA A  16     -13.380  13.634  -3.999  1.00  0.00           N
ATOM    310  CA  ALA A  16     -14.067  12.616  -3.216  1.00  0.00           C
ATOM    311  C   ALA A  16     -14.168  13.027  -1.749  1.00  0.00           C
ATOM    312  O   ALA A  16     -15.265  13.162  -1.207  1.00  0.00           O
ATOM    313  CB  ALA A  16     -13.353  11.279  -3.342  1.00  0.00           C
ATOM    314  QB  ALA A  16     -13.183  10.964  -3.372  1.00  0.00           Q
ATOM    315  H   ALA A  16     -12.544  13.401  -4.456  1.00  0.00           H
ATOM    316  HA  ALA A  16     -15.064  12.503  -3.616  1.00  0.00           H
ATOM    317 1HB  ALA A  16     -13.782  10.717  -4.157  1.00  0.00           H
ATOM    318 2HB  ALA A  16     -13.462  10.723  -2.422  1.00  0.00           H
ATOM    319 3HB  ALA A  16     -12.304  11.450  -3.537  1.00  0.00           H
ATOM    320  N   GLN A  17     -13.018  13.224  -1.115  1.00  0.00           N
ATOM    321  CA  GLN A  17     -12.975  13.620   0.287  1.00  0.00           C
ATOM    322  C   GLN A  17     -11.976  14.754   0.504  1.00  0.00           C
ATOM    323  O   GLN A  17     -10.850  14.524   0.943  1.00  0.00           O
ATOM    324  CB  GLN A  17     -12.606  12.423   1.166  1.00  0.00           C
ATOM    325  CG  GLN A  17     -11.258  11.810   0.822  1.00  0.00           C
ATOM    326  CD  GLN A  17     -11.259  10.298   0.938  1.00  0.00           C
ATOM    327  NE2 GLN A  17     -10.540   9.634   0.041  1.00  0.00           N
ATOM    328  OE1 GLN A  17     -11.899   9.733   1.825  1.00  0.00           O
ATOM    329  QB  GLN A  17     -12.970  12.202   1.626  1.00  0.00           Q
ATOM    330  QE2 GLN A  17     -10.290   9.403  -0.272  1.00  0.00           Q
ATOM    331  QG  GLN A  17     -10.759  12.141   0.650  1.00  0.00           Q
ATOM    332  H   GLN A  17     -12.175  13.101  -1.603  1.00  0.00           H
ATOM    333  HA  GLN A  17     -13.961  13.967   0.563  1.00  0.00           H
ATOM    334 1HB  GLN A  17     -13.363  11.662   1.055  1.00  0.00           H
ATOM    335 2HB  GLN A  17     -12.577  12.743   2.197  1.00  0.00           H
ATOM    336 1HG  GLN A  17     -10.513  12.208   1.493  1.00  0.00           H
ATOM    337 2HG  GLN A  17     -11.005  12.075  -0.195  1.00  0.00           H
ATOM    338 1HE2 GLN A  17     -10.056  10.150  -0.637  1.00  0.00           H
ATOM    339 2HE2 GLN A  17     -10.523   8.656   0.094  1.00  0.00           H
ATOM    340  N   PRO A  18     -12.380  16.000   0.198  1.00  0.00           N
ATOM    341  CA  PRO A  18     -11.514  17.172   0.360  1.00  0.00           C
ATOM    342  C   PRO A  18     -10.916  17.259   1.761  1.00  0.00           C
ATOM    343  O   PRO A  18      -9.697  17.218   1.931  1.00  0.00           O
ATOM    344  CB  PRO A  18     -12.456  18.351   0.108  1.00  0.00           C
ATOM    345  CG  PRO A  18     -13.534  17.794  -0.756  1.00  0.00           C
ATOM    346  CD  PRO A  18     -13.707  16.362  -0.331  1.00  0.00           C
ATOM    347  QB  PRO A  18     -12.384  18.926   0.328  1.00  0.00           Q
ATOM    348  QD  PRO A  18     -14.214  16.015  -0.371  1.00  0.00           Q
ATOM    349  QG  PRO A  18     -13.844  18.094  -1.198  1.00  0.00           Q
ATOM    350  HA  PRO A  18     -10.717  17.180  -0.370  1.00  0.00           H
ATOM    351 1HB  PRO A  18     -11.920  19.143  -0.392  1.00  0.00           H
ATOM    352 2HB  PRO A  18     -12.849  18.709   1.049  1.00  0.00           H
ATOM    353 1HG  PRO A  18     -13.236  17.844  -1.793  1.00  0.00           H
ATOM    354 2HG  PRO A  18     -14.450  18.345  -0.602  1.00  0.00           H
ATOM    355 1HD  PRO A  18     -13.965  15.745  -1.180  1.00  0.00           H
ATOM    356 2HD  PRO A  18     -14.462  16.285   0.437  1.00  0.00           H
ATOM    357  N   SER A  19     -11.781  17.380   2.763  1.00  0.00           N
ATOM    358  CA  SER A  19     -11.339  17.474   4.148  1.00  0.00           C
ATOM    359  C   SER A  19     -11.411  16.114   4.835  1.00  0.00           C
ATOM    360  O   SER A  19     -10.612  15.812   5.722  1.00  0.00           O
ATOM    361  CB  SER A  19     -12.193  18.488   4.912  1.00  0.00           C
ATOM    362  OG  SER A  19     -11.915  19.811   4.486  1.00  0.00           O
ATOM    363  QB  SER A  19     -12.610  18.345   5.352  1.00  0.00           Q
ATOM    364  H   SER A  19     -12.740  17.407   2.564  1.00  0.00           H
ATOM    365  HA  SER A  19     -10.313  17.809   4.146  1.00  0.00           H
ATOM    366 1HB  SER A  19     -11.983  18.410   5.967  1.00  0.00           H
ATOM    367 2HB  SER A  19     -13.239  18.280   4.736  1.00  0.00           H
ATOM    368  HG  SER A  19     -12.589  20.405   4.826  1.00  0.00           H
ATOM    369  N   GLY A  20     -12.372  15.296   4.418  1.00  0.00           N
ATOM    370  CA  GLY A  20     -12.530  13.978   5.004  1.00  0.00           C
ATOM    371  C   GLY A  20     -11.294  13.116   4.833  1.00  0.00           C
ATOM    372  O   GLY A  20     -10.881  12.827   3.710  1.00  0.00           O
ATOM    373  QA  GLY A  20     -13.051  13.786   5.296  1.00  0.00           Q
ATOM    374  H   GLY A  20     -12.978  15.590   3.709  1.00  0.00           H
ATOM    375 1HA  GLY A  20     -13.367  13.484   4.533  1.00  0.00           H
ATOM    376 2HA  GLY A  20     -12.736  14.087   6.059  1.00  0.00           H
ATOM    377  N   ASN A  21     -10.704  12.704   5.951  1.00  0.00           N
ATOM    378  CA  ASN A  21      -9.507  11.870   5.921  1.00  0.00           C
ATOM    379  C   ASN A  21      -9.352  11.095   7.224  1.00  0.00           C
ATOM    380  O   ASN A  21     -10.213  11.155   8.101  1.00  0.00           O
ATOM    381  CB  ASN A  21      -8.267  12.729   5.674  1.00  0.00           C
ATOM    382  CG  ASN A  21      -8.052  13.763   6.762  1.00  0.00           C
ATOM    383  ND2 ASN A  21      -7.122  14.681   6.532  1.00  0.00           N
ATOM    384  OD1 ASN A  21      -8.715  13.733   7.800  1.00  0.00           O
ATOM    385  QB  ASN A  21      -7.886  12.669   5.180  1.00  0.00           Q
ATOM    386  QD2 ASN A  21      -6.798  15.001   6.451  1.00  0.00           Q
ATOM    387  H   ASN A  21     -11.080  12.968   6.816  1.00  0.00           H
ATOM    388  HA  ASN A  21      -9.614  11.167   5.108  1.00  0.00           H
ATOM    389 1HB  ASN A  21      -8.375  13.246   4.730  1.00  0.00           H
ATOM    390 2HB  ASN A  21      -7.396  12.091   5.631  1.00  0.00           H
ATOM    391 1HD2 ASN A  21      -6.634  14.643   5.683  1.00  0.00           H
ATOM    392 2HD2 ASN A  21      -6.962  15.361   7.220  1.00  0.00           H
ATOM    393  N   THR A  22      -8.246  10.367   7.346  1.00  0.00           N
ATOM    394  CA  THR A  22      -7.973   9.577   8.543  1.00  0.00           C
ATOM    395  C   THR A  22      -9.115   8.608   8.831  1.00  0.00           C
ATOM    396  O   THR A  22     -10.107   8.567   8.102  1.00  0.00           O
ATOM    397  CB  THR A  22      -7.750  10.494   9.747  1.00  0.00           C
ATOM    398  CG2 THR A  22      -6.873  11.689   9.438  1.00  0.00           C
ATOM    399  OG1 THR A  22      -8.983  10.983  10.242  1.00  0.00           O
ATOM    400  QG2 THR A  22      -6.665  11.974   9.364  1.00  0.00           Q
ATOM    401  H   THR A  22      -7.596  10.360   6.611  1.00  0.00           H
ATOM    402  HA  THR A  22      -7.072   9.008   8.365  1.00  0.00           H
ATOM    403  HB  THR A  22      -7.270   9.928  10.533  1.00  0.00           H
ATOM    404 1HG  THR A  22      -8.941  11.051  11.198  1.00  0.00           H
ATOM    405 1HG2 THR A  22      -6.109  11.781  10.194  1.00  0.00           H
ATOM    406 2HG2 THR A  22      -7.476  12.585   9.426  1.00  0.00           H
ATOM    407 3HG2 THR A  22      -6.410  11.555   8.472  1.00  0.00           H
ATOM    408  N   SER A  23      -8.970   7.831   9.899  1.00  0.00           N
ATOM    409  CA  SER A  23      -9.989   6.862  10.284  1.00  0.00           C
ATOM    410  C   SER A  23     -11.276   7.565  10.702  1.00  0.00           C
ATOM    411  O   SER A  23     -11.244   8.576  11.402  1.00  0.00           O
ATOM    412  CB  SER A  23      -9.481   5.981  11.426  1.00  0.00           C
ATOM    413  OG  SER A  23      -9.302   6.736  12.612  1.00  0.00           O
ATOM    414  QB  SER A  23      -9.366   5.370  11.384  1.00  0.00           Q
ATOM    415  H   SER A  23      -8.157   7.910  10.440  1.00  0.00           H
ATOM    416  HA  SER A  23     -10.196   6.240   9.426  1.00  0.00           H
ATOM    417 1HB  SER A  23      -8.534   5.543  11.146  1.00  0.00           H
ATOM    418 2HB  SER A  23     -10.197   5.197  11.620  1.00  0.00           H
ATOM    419  HG  SER A  23      -8.366   6.789  12.821  1.00  0.00           H
ATOM    420  N   SER A  24     -12.410   7.022  10.266  1.00  0.00           N
ATOM    421  CA  SER A  24     -13.708   7.597  10.596  1.00  0.00           C
ATOM    422  C   SER A  24     -14.841   6.736  10.048  1.00  0.00           C
ATOM    423  O   SER A  24     -14.739   6.183   8.952  1.00  0.00           O
ATOM    424  CB  SER A  24     -13.816   9.017  10.038  1.00  0.00           C
ATOM    425  OG  SER A  24     -13.638   9.029   8.633  1.00  0.00           O
ATOM    426  QB  SER A  24     -13.925   9.528  10.378  1.00  0.00           Q
ATOM    427  H   SER A  24     -12.371   6.216   9.712  1.00  0.00           H
ATOM    428  HA  SER A  24     -13.791   7.636  11.673  1.00  0.00           H
ATOM    429 1HB  SER A  24     -13.057   9.638  10.490  1.00  0.00           H
ATOM    430 2HB  SER A  24     -14.793   9.418  10.267  1.00  0.00           H
ATOM    431  HG  SER A  24     -12.701   9.042   8.428  1.00  0.00           H
ATOM    432  N   SER A  25     -15.918   6.624  10.817  1.00  0.00           N
ATOM    433  CA  SER A  25     -17.070   5.829  10.408  1.00  0.00           C
ATOM    434  C   SER A  25     -17.665   6.361   9.108  1.00  0.00           C
ATOM    435  O   SER A  25     -18.549   7.218   9.123  1.00  0.00           O
ATOM    436  CB  SER A  25     -18.134   5.830  11.507  1.00  0.00           C
ATOM    437  OG  SER A  25     -18.246   7.108  12.108  1.00  0.00           O
ATOM    438  QB  SER A  25     -18.476   5.336  11.674  1.00  0.00           Q
ATOM    439  H   SER A  25     -15.940   7.087  11.680  1.00  0.00           H
ATOM    440  HA  SER A  25     -16.733   4.816  10.246  1.00  0.00           H
ATOM    441 1HB  SER A  25     -17.863   5.111  12.266  1.00  0.00           H
ATOM    442 2HB  SER A  25     -19.090   5.562  11.081  1.00  0.00           H
ATOM    443  HG  SER A  25     -19.058   7.152  12.618  1.00  0.00           H
ATOM    444  N   ALA A  26     -17.175   5.848   7.985  1.00  0.00           N
ATOM    445  CA  ALA A  26     -17.659   6.272   6.675  1.00  0.00           C
ATOM    446  C   ALA A  26     -17.926   5.072   5.774  1.00  0.00           C
ATOM    447  O   ALA A  26     -17.866   3.924   6.217  1.00  0.00           O
ATOM    448  CB  ALA A  26     -16.656   7.212   6.024  1.00  0.00           C
ATOM    449  QB  ALA A  26     -16.418   7.434   5.868  1.00  0.00           Q
ATOM    450  H   ALA A  26     -16.471   5.168   8.037  1.00  0.00           H
ATOM    451  HA  ALA A  26     -18.581   6.813   6.821  1.00  0.00           H
ATOM    452 1HB  ALA A  26     -16.043   6.657   5.328  1.00  0.00           H
ATOM    453 2HB  ALA A  26     -16.029   7.654   6.784  1.00  0.00           H
ATOM    454 3HB  ALA A  26     -17.184   7.991   5.495  1.00  0.00           H
ATOM    455  N   LEU A  27     -18.220   5.344   4.508  1.00  0.00           N
ATOM    456  CA  LEU A  27     -18.496   4.285   3.543  1.00  0.00           C
ATOM    457  C   LEU A  27     -17.326   4.106   2.580  1.00  0.00           C
ATOM    458  O   LEU A  27     -16.862   5.069   1.968  1.00  0.00           O
ATOM    459  CB  LEU A  27     -19.773   4.601   2.760  1.00  0.00           C
ATOM    460  CG  LEU A  27     -20.389   3.414   2.020  1.00  0.00           C
ATOM    461  CD1 LEU A  27     -21.179   2.538   2.980  1.00  0.00           C
ATOM    462  CD2 LEU A  27     -21.276   3.897   0.884  1.00  0.00           C
ATOM    463  QB  LEU A  27     -20.026   5.179   2.744  1.00  0.00           Q
ATOM    464  QD1 LEU A  27     -21.367   2.332   3.208  1.00  0.00           Q
ATOM    465  QD2 LEU A  27     -21.486   4.011   0.614  1.00  0.00           Q
ATOM    466  QQD LEU A  27     -21.426   3.171   1.911  1.00  0.00           Q
ATOM    467  H   LEU A  27     -18.252   6.279   4.214  1.00  0.00           H
ATOM    468  HA  LEU A  27     -18.639   3.366   4.091  1.00  0.00           H
ATOM    469 1HB  LEU A  27     -19.545   5.368   2.035  1.00  0.00           H
ATOM    470 2HB  LEU A  27     -20.507   4.989   3.452  1.00  0.00           H
ATOM    471  HG  LEU A  27     -19.598   2.811   1.596  1.00  0.00           H
ATOM    472 1HD1 LEU A  27     -22.196   2.898   3.042  1.00  0.00           H
ATOM    473 2HD1 LEU A  27     -20.724   2.576   3.959  1.00  0.00           H
ATOM    474 3HD1 LEU A  27     -21.180   1.519   2.623  1.00  0.00           H
ATOM    475 1HD2 LEU A  27     -21.657   4.879   1.118  1.00  0.00           H
ATOM    476 2HD2 LEU A  27     -22.101   3.210   0.753  1.00  0.00           H
ATOM    477 3HD2 LEU A  27     -20.701   3.943  -0.029  1.00  0.00           H
ATOM    478  N   MET A  28     -16.855   2.870   2.453  1.00  0.00           N
ATOM    479  CA  MET A  28     -15.739   2.566   1.565  1.00  0.00           C
ATOM    480  C   MET A  28     -16.005   1.288   0.777  1.00  0.00           C
ATOM    481  O   MET A  28     -16.886   0.503   1.126  1.00  0.00           O
ATOM    482  CB  MET A  28     -14.445   2.425   2.368  1.00  0.00           C
ATOM    483  CG  MET A  28     -13.695   3.734   2.548  1.00  0.00           C
ATOM    484  SD  MET A  28     -13.144   4.439   0.983  1.00  0.00           S
ATOM    485  CE  MET A  28     -14.107   5.949   0.935  1.00  0.00           C
ATOM    486  QB  MET A  28     -14.238   1.881   2.603  1.00  0.00           Q
ATOM    487  QE  MET A  28     -14.300   6.253   0.924  1.00  0.00           Q
ATOM    488  QG  MET A  28     -13.588   4.000   3.103  1.00  0.00           Q
ATOM    489  H   MET A  28     -17.268   2.146   2.968  1.00  0.00           H
ATOM    490  HA  MET A  28     -15.634   3.388   0.872  1.00  0.00           H
ATOM    491 1HB  MET A  28     -13.795   1.728   1.861  1.00  0.00           H
ATOM    492 2HB  MET A  28     -14.683   2.034   3.346  1.00  0.00           H
ATOM    493 1HG  MET A  28     -12.830   3.555   3.171  1.00  0.00           H
ATOM    494 2HG  MET A  28     -14.347   4.443   3.035  1.00  0.00           H
ATOM    495 1HE  MET A  28     -13.462   6.780   0.687  1.00  0.00           H
ATOM    496 2HE  MET A  28     -14.557   6.120   1.900  1.00  0.00           H
ATOM    497 3HE  MET A  28     -14.882   5.858   0.186  1.00  0.00           H
ATOM    498  N   GLN A  29     -15.236   1.086  -0.289  1.00  0.00           N
ATOM    499  CA  GLN A  29     -15.388  -0.099  -1.126  1.00  0.00           C
ATOM    500  C   GLN A  29     -14.368  -1.167  -0.749  1.00  0.00           C
ATOM    501  O   GLN A  29     -13.177  -0.885  -0.621  1.00  0.00           O
ATOM    502  CB  GLN A  29     -15.233   0.273  -2.602  1.00  0.00           C
ATOM    503  CG  GLN A  29     -16.289   1.245  -3.100  1.00  0.00           C
ATOM    504  CD  GLN A  29     -15.782   2.672  -3.169  1.00  0.00           C
ATOM    505  NE2 GLN A  29     -15.412   3.112  -4.365  1.00  0.00           N
ATOM    506  OE1 GLN A  29     -15.725   3.372  -2.157  1.00  0.00           O
ATOM    507  QB  GLN A  29     -14.778   0.049  -2.972  1.00  0.00           Q
ATOM    508  QE2 GLN A  29     -15.283   3.265  -4.782  1.00  0.00           Q
ATOM    509  QG  GLN A  29     -16.869   1.076  -3.259  1.00  0.00           Q
ATOM    510  H   GLN A  29     -14.550   1.747  -0.516  1.00  0.00           H
ATOM    511  HA  GLN A  29     -16.380  -0.493  -0.966  1.00  0.00           H
ATOM    512 1HB  GLN A  29     -15.294  -0.627  -3.196  1.00  0.00           H
ATOM    513 2HB  GLN A  29     -14.263   0.725  -2.748  1.00  0.00           H
ATOM    514 1HG  GLN A  29     -17.136   1.210  -2.430  1.00  0.00           H
ATOM    515 2HG  GLN A  29     -16.601   0.943  -4.088  1.00  0.00           H
ATOM    516 1HE2 GLN A  29     -15.485   2.499  -5.126  1.00  0.00           H
ATOM    517 2HE2 GLN A  29     -15.080   4.031  -4.438  1.00  0.00           H
ATOM    518  N   GLY A  30     -14.842  -2.396  -0.572  1.00  0.00           N
ATOM    519  CA  GLY A  30     -13.959  -3.487  -0.210  1.00  0.00           C
ATOM    520  C   GLY A  30     -14.255  -4.755  -0.988  1.00  0.00           C
ATOM    521  O   GLY A  30     -14.912  -5.664  -0.480  1.00  0.00           O
ATOM    522  QA  GLY A  30     -13.505  -3.441   0.220  1.00  0.00           Q
ATOM    523  H   GLY A  30     -15.802  -2.561  -0.688  1.00  0.00           H
ATOM    524 1HA  GLY A  30     -14.070  -3.692   0.844  1.00  0.00           H
ATOM    525 2HA  GLY A  30     -12.940  -3.189  -0.404  1.00  0.00           H
ATOM    526  N   GLN A  31     -13.767  -4.816  -2.223  1.00  0.00           N
ATOM    527  CA  GLN A  31     -13.984  -5.981  -3.072  1.00  0.00           C
ATOM    528  C   GLN A  31     -12.792  -6.931  -3.006  1.00  0.00           C
ATOM    529  O   GLN A  31     -11.670  -6.561  -3.356  1.00  0.00           O
ATOM    530  CB  GLN A  31     -14.223  -5.546  -4.519  1.00  0.00           C
ATOM    531  CG  GLN A  31     -15.621  -5.002  -4.768  1.00  0.00           C
ATOM    532  CD  GLN A  31     -16.707  -5.967  -4.335  1.00  0.00           C
ATOM    533  NE2 GLN A  31     -17.184  -5.809  -3.105  1.00  0.00           N
ATOM    534  OE1 GLN A  31     -17.113  -6.846  -5.095  1.00  0.00           O
ATOM    535  QB  GLN A  31     -13.791  -5.585  -4.971  1.00  0.00           Q
ATOM    536  QE2 GLN A  31     -17.351  -5.752  -2.677  1.00  0.00           Q
ATOM    537  QG  GLN A  31     -15.737  -4.444  -5.020  1.00  0.00           Q
ATOM    538  H   GLN A  31     -13.252  -4.059  -2.571  1.00  0.00           H
ATOM    539  HA  GLN A  31     -14.861  -6.497  -2.711  1.00  0.00           H
ATOM    540 1HB  GLN A  31     -14.070  -6.395  -5.168  1.00  0.00           H
ATOM    541 2HB  GLN A  31     -13.511  -4.775  -4.774  1.00  0.00           H
ATOM    542 1HG  GLN A  31     -15.735  -4.806  -5.824  1.00  0.00           H
ATOM    543 2HG  GLN A  31     -15.739  -4.082  -4.216  1.00  0.00           H
ATOM    544 1HE2 GLN A  31     -16.814  -5.087  -2.554  1.00  0.00           H
ATOM    545 2HE2 GLN A  31     -17.887  -6.418  -2.799  1.00  0.00           H
ATOM    546  N   LYS A  32     -13.043  -8.155  -2.557  1.00  0.00           N
ATOM    547  CA  LYS A  32     -11.991  -9.159  -2.444  1.00  0.00           C
ATOM    548  C   LYS A  32     -12.067 -10.159  -3.595  1.00  0.00           C
ATOM    549  O   LYS A  32     -13.148 -10.450  -4.105  1.00  0.00           O
ATOM    550  CB  LYS A  32     -12.099  -9.894  -1.107  1.00  0.00           C
ATOM    551  CG  LYS A  32     -10.814 -10.592  -0.691  1.00  0.00           C
ATOM    552  CD  LYS A  32     -11.099 -11.835   0.136  1.00  0.00           C
ATOM    553  CE  LYS A  32     -11.523 -13.002  -0.739  1.00  0.00           C
ATOM    554  NZ  LYS A  32     -10.354 -13.753  -1.272  1.00  0.00           N
ATOM    555  QB  LYS A  32     -12.621  -9.910  -0.760  1.00  0.00           Q
ATOM    556  QD  LYS A  32     -11.046 -11.863   0.756  1.00  0.00           Q
ATOM    557  QE  LYS A  32     -12.118 -13.148  -0.860  1.00  0.00           Q
ATOM    558  QG  LYS A  32     -10.243 -10.394  -0.842  1.00  0.00           Q
ATOM    559  QZ  LYS A  32     -10.073 -13.934  -1.399  1.00  0.00           Q
ATOM    560  H   LYS A  32     -13.957  -8.391  -2.294  1.00  0.00           H
ATOM    561  HA  LYS A  32     -11.040  -8.649  -2.488  1.00  0.00           H
ATOM    562 1HB  LYS A  32     -12.880 -10.638  -1.181  1.00  0.00           H
ATOM    563 2HB  LYS A  32     -12.363  -9.183  -0.338  1.00  0.00           H
ATOM    564 1HG  LYS A  32     -10.219  -9.909  -0.104  1.00  0.00           H
ATOM    565 2HG  LYS A  32     -10.269 -10.880  -1.578  1.00  0.00           H
ATOM    566 1HD  LYS A  32     -11.890 -11.616   0.838  1.00  0.00           H
ATOM    567 2HD  LYS A  32     -10.203 -12.110   0.675  1.00  0.00           H
ATOM    568 1HE  LYS A  32     -12.103 -12.622  -1.567  1.00  0.00           H
ATOM    569 2HE  LYS A  32     -12.134 -13.673  -0.153  1.00  0.00           H
ATOM    570 1HZ  LYS A  32      -9.899 -14.295  -0.507  1.00  0.00           H
ATOM    571 2HZ  LYS A  32      -9.657 -13.094  -1.673  1.00  0.00           H
ATOM    572 3HZ  LYS A  32     -10.660 -14.413  -2.016  1.00  0.00           H
ATOM    573  N   TPO A  33     -10.900 -10.657  -3.973  1.00  0.00           N
ATOM    574  CA  TPO A  33     -10.810 -11.648  -5.088  1.00  0.00           C
ATOM    575  C   TPO A  33      -9.668 -12.604  -4.807  1.00  0.00           C
ATOM    576  O   TPO A  33      -8.700 -12.279  -4.122  1.00  0.00           O
ATOM    577  CB  TPO A  33     -10.873 -10.925  -6.479  1.00  0.00           C
ATOM    578  CG2 TPO A  33     -12.290 -10.469  -6.873  1.00  0.00           C
ATOM    579  OG1 TPO A  33     -10.046  -9.726  -6.450  1.00  0.00           O
ATOM    580  PS  TPO A  33      -9.839  -8.694  -7.690  1.00  0.00           P
ATOM    581  OPA TPO A  33      -9.226  -9.412  -8.897  1.00  0.00           O
ATOM    582  OPB TPO A  33      -8.900  -7.564  -7.260  1.00  0.00           O
ATOM    583  OPC TPO A  33     -11.179  -8.075  -8.106  1.00  0.00           O
ATOM    584  QG2 TPO A  33     -12.653 -10.348  -6.979  1.00  0.00           Q
ATOM    585  H   TPO A  33      -9.957 -10.478  -3.614  1.00  0.00           H
ATOM    586  HA  TPO A  33     -11.723 -12.266  -5.043  1.00  0.00           H
ATOM    587  HB  TPO A  33     -10.491 -11.624  -7.252  1.00  0.00           H
ATOM    588 1HG2 TPO A  33     -12.280  -9.967  -7.857  1.00  0.00           H
ATOM    589 2HG2 TPO A  33     -12.984 -11.324  -6.939  1.00  0.00           H
ATOM    590 3HG2 TPO A  33     -12.692  -9.750  -6.140  1.00  0.00           H
ATOM    591  N   PRO A  34      -9.776 -13.829  -5.351  1.00  0.00           N
ATOM    592  CA  PRO A  34      -8.753 -14.864  -5.171  1.00  0.00           C
ATOM    593  C   PRO A  34      -7.463 -14.540  -5.918  1.00  0.00           C
ATOM    594  O   PRO A  34      -7.341 -14.812  -7.111  1.00  0.00           O
ATOM    595  CB  PRO A  34      -9.407 -16.118  -5.756  1.00  0.00           C
ATOM    596  CG  PRO A  34     -10.397 -15.604  -6.742  1.00  0.00           C
ATOM    597  CD  PRO A  34     -10.899 -14.299  -6.184  1.00  0.00           C
ATOM    598  QB  PRO A  34      -9.274 -16.703  -5.599  1.00  0.00           Q
ATOM    599  QD  PRO A  34     -11.444 -14.032  -6.283  1.00  0.00           Q
ATOM    600  QG  PRO A  34     -10.563 -15.874  -7.270  1.00  0.00           Q
ATOM    601  HA  PRO A  34      -8.532 -15.023  -4.125  1.00  0.00           H
ATOM    602 1HB  PRO A  34      -9.890 -16.676  -4.967  1.00  0.00           H
ATOM    603 2HB  PRO A  34      -8.656 -16.731  -6.231  1.00  0.00           H
ATOM    604 1HG  PRO A  34     -11.212 -16.304  -6.845  1.00  0.00           H
ATOM    605 2HG  PRO A  34      -9.915 -15.443  -7.695  1.00  0.00           H
ATOM    606 1HD  PRO A  34     -11.782 -14.460  -5.584  1.00  0.00           H
ATOM    607 2HD  PRO A  34     -11.105 -13.603  -6.983  1.00  0.00           H
ATOM    608  N   GLN A  35      -6.504 -13.957  -5.205  1.00  0.00           N
ATOM    609  CA  GLN A  35      -5.222 -13.596  -5.800  1.00  0.00           C
ATOM    610  C   GLN A  35      -4.075 -13.890  -4.841  1.00  0.00           C
ATOM    611  O   GLN A  35      -4.295 -14.287  -3.696  1.00  0.00           O
ATOM    612  CB  GLN A  35      -5.214 -12.115  -6.185  1.00  0.00           C
ATOM    613  CG  GLN A  35      -5.774 -11.843  -7.570  1.00  0.00           C
ATOM    614  CD  GLN A  35      -4.784 -12.162  -8.673  1.00  0.00           C
ATOM    615  NE2 GLN A  35      -5.269 -12.209  -9.909  1.00  0.00           N
ATOM    616  OE1 GLN A  35      -3.598 -12.364  -8.417  1.00  0.00           O
ATOM    617  QB  GLN A  35      -5.001 -11.659  -5.810  1.00  0.00           Q
ATOM    618  QE2 GLN A  35      -5.437 -12.225 -10.340  1.00  0.00           Q
ATOM    619  QG  GLN A  35      -6.350 -11.625  -7.676  1.00  0.00           Q
ATOM    620  H   GLN A  35      -6.661 -13.765  -4.258  1.00  0.00           H
ATOM    621  HA  GLN A  35      -5.092 -14.191  -6.692  1.00  0.00           H
ATOM    622 1HB  GLN A  35      -4.198 -11.753  -6.153  1.00  0.00           H
ATOM    623 2HB  GLN A  35      -5.804 -11.566  -5.467  1.00  0.00           H
ATOM    624 1HG  GLN A  35      -6.043 -10.799  -7.638  1.00  0.00           H
ATOM    625 2HG  GLN A  35      -6.657 -12.451  -7.715  1.00  0.00           H
ATOM    626 1HE2 GLN A  35      -6.224 -12.037 -10.038  1.00  0.00           H
ATOM    627 2HE2 GLN A  35      -4.650 -12.413 -10.642  1.00  0.00           H
ATOM    628  N   LYS A  36      -2.848 -13.693  -5.314  1.00  0.00           N
ATOM    629  CA  LYS A  36      -1.665 -13.938  -4.497  1.00  0.00           C
ATOM    630  C   LYS A  36      -1.030 -12.624  -4.052  1.00  0.00           C
ATOM    631  O   LYS A  36      -0.130 -12.103  -4.712  1.00  0.00           O
ATOM    632  CB  LYS A  36      -0.645 -14.772  -5.276  1.00  0.00           C
ATOM    633  CG  LYS A  36      -0.991 -16.250  -5.340  1.00  0.00           C
ATOM    634  CD  LYS A  36      -0.648 -16.959  -4.040  1.00  0.00           C
ATOM    635  CE  LYS A  36      -1.872 -17.120  -3.153  1.00  0.00           C
ATOM    636  NZ  LYS A  36      -1.540 -16.948  -1.711  1.00  0.00           N
ATOM    637  QB  LYS A  36      -0.133 -14.533  -5.546  1.00  0.00           Q
ATOM    638  QD  LYS A  36      -0.077 -17.159  -3.889  1.00  0.00           Q
ATOM    639  QE  LYS A  36      -2.444 -17.242  -3.368  1.00  0.00           Q
ATOM    640  QG  LYS A  36      -1.242 -16.531  -5.836  1.00  0.00           Q
ATOM    641  QZ  LYS A  36      -1.459 -16.906  -1.364  1.00  0.00           Q
ATOM    642  H   LYS A  36      -2.737 -13.377  -6.235  1.00  0.00           H
ATOM    643  HA  LYS A  36      -1.975 -14.490  -3.622  1.00  0.00           H
ATOM    644 1HB  LYS A  36       0.321 -14.670  -4.805  1.00  0.00           H
ATOM    645 2HB  LYS A  36      -0.586 -14.394  -6.286  1.00  0.00           H
ATOM    646 1HG  LYS A  36      -0.435 -16.706  -6.146  1.00  0.00           H
ATOM    647 2HG  LYS A  36      -2.050 -16.357  -5.526  1.00  0.00           H
ATOM    648 1HD  LYS A  36       0.096 -16.380  -3.511  1.00  0.00           H
ATOM    649 2HD  LYS A  36      -0.251 -17.936  -4.268  1.00  0.00           H
ATOM    650 1HE  LYS A  36      -2.283 -18.107  -3.304  1.00  0.00           H
ATOM    651 2HE  LYS A  36      -2.605 -16.378  -3.434  1.00  0.00           H
ATOM    652 1HZ  LYS A  36      -0.840 -16.186  -1.593  1.00  0.00           H
ATOM    653 2HZ  LYS A  36      -1.143 -17.829  -1.329  1.00  0.00           H
ATOM    654 3HZ  LYS A  36      -2.395 -16.705  -1.172  1.00  0.00           H
ATOM    655  N   PRO A  37      -1.492 -12.065  -2.919  1.00  0.00           N
ATOM    656  CA  PRO A  37      -0.964 -10.805  -2.387  1.00  0.00           C
ATOM    657  C   PRO A  37       0.455 -10.954  -1.848  1.00  0.00           C
ATOM    658  O   PRO A  37       0.796 -11.970  -1.243  1.00  0.00           O
ATOM    659  CB  PRO A  37      -1.934 -10.464  -1.254  1.00  0.00           C
ATOM    660  CG  PRO A  37      -2.496 -11.775  -0.828  1.00  0.00           C
ATOM    661  CD  PRO A  37      -2.564 -12.620  -2.069  1.00  0.00           C
ATOM    662  QB  PRO A  37      -2.051  -9.894  -1.035  1.00  0.00           Q
ATOM    663  QD  PRO A  37      -2.948 -13.085  -2.190  1.00  0.00           Q
ATOM    664  QG  PRO A  37      -2.664 -11.935  -0.257  1.00  0.00           Q
ATOM    665  HA  PRO A  37      -0.985 -10.022  -3.131  1.00  0.00           H
ATOM    666 1HB  PRO A  37      -2.706  -9.805  -1.622  1.00  0.00           H
ATOM    667 2HB  PRO A  37      -1.396  -9.983  -0.449  1.00  0.00           H
ATOM    668 1HG  PRO A  37      -3.484 -11.636  -0.415  1.00  0.00           H
ATOM    669 2HG  PRO A  37      -1.845 -12.234  -0.097  1.00  0.00           H
ATOM    670 1HD  PRO A  37      -3.526 -12.514  -2.546  1.00  0.00           H
ATOM    671 2HD  PRO A  37      -2.371 -13.656  -1.833  1.00  0.00           H
ATOM    672  N   SER A  38       1.277  -9.936  -2.073  1.00  0.00           N
ATOM    673  CA  SER A  38       2.659  -9.952  -1.609  1.00  0.00           C
ATOM    674  C   SER A  38       2.723 -10.015  -0.087  1.00  0.00           C
ATOM    675  O   SER A  38       3.166 -11.011   0.485  1.00  0.00           O
ATOM    676  CB  SER A  38       3.403  -8.711  -2.110  1.00  0.00           C
ATOM    677  OG  SER A  38       3.564  -8.749  -3.517  1.00  0.00           O
ATOM    678  QB  SER A  38       3.610  -8.248  -1.749  1.00  0.00           Q
ATOM    679  H   SER A  38       0.946  -9.152  -2.561  1.00  0.00           H
ATOM    680  HA  SER A  38       3.135 -10.833  -2.015  1.00  0.00           H
ATOM    681 1HB  SER A  38       4.379  -8.668  -1.649  1.00  0.00           H
ATOM    682 2HB  SER A  38       2.841  -7.827  -1.849  1.00  0.00           H
ATOM    683  HG  SER A  38       2.739  -9.014  -3.928  1.00  0.00           H
ATOM    684  N   GLN A  39       2.276  -8.947   0.564  1.00  0.00           N
ATOM    685  CA  GLN A  39       2.280  -8.882   2.021  1.00  0.00           C
ATOM    686  C   GLN A  39       1.245  -7.882   2.525  1.00  0.00           C
ATOM    687  O   GLN A  39       0.955  -6.886   1.862  1.00  0.00           O
ATOM    688  CB  GLN A  39       3.671  -8.494   2.529  1.00  0.00           C
ATOM    689  CG  GLN A  39       4.209  -7.213   1.914  1.00  0.00           C
ATOM    690  CD  GLN A  39       4.781  -7.430   0.526  1.00  0.00           C
ATOM    691  NE2 GLN A  39       5.720  -8.361   0.413  1.00  0.00           N
ATOM    692  OE1 GLN A  39       4.381  -6.768  -0.433  1.00  0.00           O
ATOM    693  QB  GLN A  39       3.992  -8.828   2.953  1.00  0.00           Q
ATOM    694  QE2 GLN A  39       6.049  -8.686   0.372  1.00  0.00           Q
ATOM    695  QG  GLN A  39       4.196  -6.658   2.199  1.00  0.00           Q
ATOM    696  H   GLN A  39       1.934  -8.184   0.053  1.00  0.00           H
ATOM    697  HA  GLN A  39       2.029  -9.862   2.397  1.00  0.00           H
ATOM    698 1HB  GLN A  39       4.359  -9.295   2.305  1.00  0.00           H
ATOM    699 2HB  GLN A  39       3.625  -8.361   3.601  1.00  0.00           H
ATOM    700 1HG  GLN A  39       4.988  -6.822   2.551  1.00  0.00           H
ATOM    701 2HG  GLN A  39       3.405  -6.495   1.847  1.00  0.00           H
ATOM    702 1HE2 GLN A  39       5.989  -8.849   1.219  1.00  0.00           H
ATOM    703 2HE2 GLN A  39       6.107  -8.522  -0.473  1.00  0.00           H
ATOM    704  N   ASN A  40       0.691  -8.154   3.701  1.00  0.00           N
ATOM    705  CA  ASN A  40      -0.314  -7.279   4.294  1.00  0.00           C
ATOM    706  C   ASN A  40      -0.449  -7.540   5.790  1.00  0.00           C
ATOM    707  O   ASN A  40      -1.534  -7.415   6.357  1.00  0.00           O
ATOM    708  CB  ASN A  40      -1.665  -7.478   3.605  1.00  0.00           C
ATOM    709  CG  ASN A  40      -2.464  -6.192   3.515  1.00  0.00           C
ATOM    710  ND2 ASN A  40      -3.479  -6.184   2.660  1.00  0.00           N
ATOM    711  OD1 ASN A  40      -2.171  -5.216   4.205  1.00  0.00           O
ATOM    712  QB  ASN A  40      -1.873  -8.025   3.385  1.00  0.00           Q
ATOM    713  QD2 ASN A  40      -3.832  -6.181   2.361  1.00  0.00           Q
ATOM    714  H   ASN A  40       0.961  -8.964   4.182  1.00  0.00           H
ATOM    715  HA  ASN A  40       0.008  -6.258   4.147  1.00  0.00           H
ATOM    716 1HB  ASN A  40      -2.243  -8.199   4.163  1.00  0.00           H
ATOM    717 2HB  ASN A  40      -1.502  -7.849   2.605  1.00  0.00           H
ATOM    718 1HD2 ASN A  40      -3.654  -6.999   2.143  1.00  0.00           H
ATOM    719 2HD2 ASN A  40      -4.011  -5.365   2.580  1.00  0.00           H
ATOM    720  N   LEU A  41       0.661  -7.904   6.425  1.00  0.00           N
ATOM    721  CA  LEU A  41       0.667  -8.182   7.856  1.00  0.00           C
ATOM    722  C   LEU A  41       1.422  -7.098   8.619  1.00  0.00           C
ATOM    723  O   LEU A  41       1.099  -6.794   9.768  1.00  0.00           O
ATOM    724  CB  LEU A  41       1.301  -9.548   8.128  1.00  0.00           C
ATOM    725  CG  LEU A  41       2.762  -9.681   7.698  1.00  0.00           C
ATOM    726  CD1 LEU A  41       3.511 -10.618   8.632  1.00  0.00           C
ATOM    727  CD2 LEU A  41       2.851 -10.175   6.261  1.00  0.00           C
ATOM    728  QB  LEU A  41       0.983 -10.021   8.397  1.00  0.00           Q
ATOM    729  QD1 LEU A  41       3.688 -10.841   8.855  1.00  0.00           Q
ATOM    730  QD2 LEU A  41       2.872 -10.291   5.922  1.00  0.00           Q
ATOM    731  QQD LEU A  41       3.280 -10.566   7.388  1.00  0.00           Q
ATOM    732  H   LEU A  41       1.496  -7.985   5.918  1.00  0.00           H
ATOM    733  HA  LEU A  41      -0.357  -8.197   8.195  1.00  0.00           H
ATOM    734 1HB  LEU A  41       0.727 -10.298   7.606  1.00  0.00           H
ATOM    735 2HB  LEU A  41       1.239  -9.744   9.189  1.00  0.00           H
ATOM    736  HG  LEU A  41       3.236  -8.712   7.749  1.00  0.00           H
ATOM    737 1HD1 LEU A  41       3.025 -10.630   9.597  1.00  0.00           H
ATOM    738 2HD1 LEU A  41       4.528 -10.277   8.747  1.00  0.00           H
ATOM    739 3HD1 LEU A  41       3.511 -11.616   8.218  1.00  0.00           H
ATOM    740 1HD2 LEU A  41       3.717 -10.811   6.152  1.00  0.00           H
ATOM    741 2HD2 LEU A  41       2.939  -9.329   5.595  1.00  0.00           H
ATOM    742 3HD2 LEU A  41       1.960 -10.734   6.018  1.00  0.00           H
ATOM    743  N   VAL A  42       2.428  -6.518   7.973  1.00  0.00           N
ATOM    744  CA  VAL A  42       3.227  -5.466   8.590  1.00  0.00           C
ATOM    745  C   VAL A  42       3.439  -4.300   7.629  1.00  0.00           C
ATOM    746  O   VAL A  42       4.431  -4.258   6.901  1.00  0.00           O
ATOM    747  CB  VAL A  42       4.598  -5.999   9.045  1.00  0.00           C
ATOM    748  CG1 VAL A  42       4.446  -6.910  10.253  1.00  0.00           C
ATOM    749  CG2 VAL A  42       5.294  -6.726   7.903  1.00  0.00           C
ATOM    750  QG1 VAL A  42       4.410  -7.127  10.538  1.00  0.00           Q
ATOM    751  QG2 VAL A  42       5.460  -6.897   7.633  1.00  0.00           Q
ATOM    752  QQG VAL A  42       4.935  -7.012   9.086  1.00  0.00           Q
ATOM    753  H   VAL A  42       2.636  -6.803   7.059  1.00  0.00           H
ATOM    754  HA  VAL A  42       2.695  -5.111   9.461  1.00  0.00           H
ATOM    755  HB  VAL A  42       5.212  -5.157   9.333  1.00  0.00           H
ATOM    756 1HG1 VAL A  42       4.133  -7.892   9.926  1.00  0.00           H
ATOM    757 2HG1 VAL A  42       3.705  -6.500  10.922  1.00  0.00           H
ATOM    758 3HG1 VAL A  42       5.392  -6.988  10.767  1.00  0.00           H
ATOM    759 1HG2 VAL A  42       5.794  -6.006   7.271  1.00  0.00           H
ATOM    760 2HG2 VAL A  42       4.563  -7.269   7.324  1.00  0.00           H
ATOM    761 3HG2 VAL A  42       6.021  -7.416   8.306  1.00  0.00           H
ATOM    762  N   PRO A  43       2.506  -3.334   7.615  1.00  0.00           N
ATOM    763  CA  PRO A  43       2.597  -2.161   6.737  1.00  0.00           C
ATOM    764  C   PRO A  43       3.938  -1.447   6.862  1.00  0.00           C
ATOM    765  O   PRO A  43       4.540  -1.419   7.935  1.00  0.00           O
ATOM    766  CB  PRO A  43       1.463  -1.260   7.228  1.00  0.00           C
ATOM    767  CG  PRO A  43       0.481  -2.190   7.852  1.00  0.00           C
ATOM    768  CD  PRO A  43       1.293  -3.305   8.452  1.00  0.00           C
ATOM    769  QB  PRO A  43       1.438  -0.642   7.169  1.00  0.00           Q
ATOM    770  QD  PRO A  43       1.148  -3.661   8.933  1.00  0.00           Q
ATOM    771  QG  PRO A  43      -0.131  -2.126   7.860  1.00  0.00           Q
ATOM    772  HA  PRO A  43       2.429  -2.427   5.704  1.00  0.00           H
ATOM    773 1HB  PRO A  43       1.028  -0.734   6.391  1.00  0.00           H
ATOM    774 2HB  PRO A  43       1.848  -0.551   7.946  1.00  0.00           H
ATOM    775 1HG  PRO A  43      -0.188  -2.578   7.098  1.00  0.00           H
ATOM    776 2HG  PRO A  43      -0.075  -1.676   8.621  1.00  0.00           H
ATOM    777 1HD  PRO A  43       0.756  -4.240   8.385  1.00  0.00           H
ATOM    778 2HD  PRO A  43       1.538  -3.081   9.480  1.00  0.00           H
ATOM    779  N   VAL A  44       4.400  -0.869   5.758  1.00  0.00           N
ATOM    780  CA  VAL A  44       5.670  -0.152   5.744  1.00  0.00           C
ATOM    781  C   VAL A  44       5.649   1.020   6.717  1.00  0.00           C
ATOM    782  O   VAL A  44       6.627   1.273   7.421  1.00  0.00           O
ATOM    783  CB  VAL A  44       6.005   0.370   4.334  1.00  0.00           C
ATOM    784  CG1 VAL A  44       6.242  -0.787   3.377  1.00  0.00           C
ATOM    785  CG2 VAL A  44       4.896   1.276   3.823  1.00  0.00           C
ATOM    786  QG1 VAL A  44       6.298  -1.062   3.151  1.00  0.00           Q
ATOM    787  QG2 VAL A  44       4.632   1.491   3.703  1.00  0.00           Q
ATOM    788  QQG VAL A  44       5.465   0.215   3.427  1.00  0.00           Q
ATOM    789  H   VAL A  44       3.874  -0.924   4.933  1.00  0.00           H
ATOM    790  HA  VAL A  44       6.446  -0.844   6.044  1.00  0.00           H
ATOM    791  HB  VAL A  44       6.915   0.949   4.395  1.00  0.00           H
ATOM    792 1HG1 VAL A  44       6.507  -1.671   3.939  1.00  0.00           H
ATOM    793 2HG1 VAL A  44       7.045  -0.537   2.700  1.00  0.00           H
ATOM    794 3HG1 VAL A  44       5.341  -0.978   2.813  1.00  0.00           H
ATOM    795 1HG2 VAL A  44       5.098   2.295   4.119  1.00  0.00           H
ATOM    796 2HG2 VAL A  44       3.951   0.961   4.243  1.00  0.00           H
ATOM    797 3HG2 VAL A  44       4.849   1.216   2.747  1.00  0.00           H
ATOM    798  N   TPO A  45       4.520   1.713   6.726  1.00  0.00           N
ATOM    799  CA  TPO A  45       4.347   2.891   7.626  1.00  0.00           C
ATOM    800  C   TPO A  45       4.498   2.440   9.066  1.00  0.00           C
ATOM    801  O   TPO A  45       4.007   1.388   9.472  1.00  0.00           O
ATOM    802  CB  TPO A  45       3.079   3.720   7.218  1.00  0.00           C
ATOM    803  CG2 TPO A  45       3.212   5.228   7.501  1.00  0.00           C
ATOM    804  OG1 TPO A  45       2.842   3.589   5.787  1.00  0.00           O
ATOM    805  PS  TPO A  45       1.627   4.292   4.965  1.00  0.00           P
ATOM    806  OPA TPO A  45       0.269   3.832   5.504  1.00  0.00           O
ATOM    807  OPB TPO A  45       1.726   3.908   3.485  1.00  0.00           O
ATOM    808  OPC TPO A  45       1.718   5.818   5.072  1.00  0.00           O
ATOM    809  QG2 TPO A  45       3.242   5.619   7.570  1.00  0.00           Q
ATOM    810  H   TPO A  45       3.661   1.581   6.183  1.00  0.00           H
ATOM    811  HA  TPO A  45       5.202   3.565   7.443  1.00  0.00           H
ATOM    812  HB  TPO A  45       2.209   3.324   7.780  1.00  0.00           H
ATOM    813 1HG2 TPO A  45       2.297   5.766   7.198  1.00  0.00           H
ATOM    814 2HG2 TPO A  45       3.376   5.424   8.576  1.00  0.00           H
ATOM    815 3HG2 TPO A  45       4.054   5.664   6.937  1.00  0.00           H
ATOM    816  N   PRO A  46       5.199   3.254   9.876  1.00  0.00           N
ATOM    817  CA  PRO A  46       5.430   2.950  11.292  1.00  0.00           C
ATOM    818  C   PRO A  46       4.155   3.063  12.121  1.00  0.00           C
ATOM    819  O   PRO A  46       3.856   2.192  12.939  1.00  0.00           O
ATOM    820  CB  PRO A  46       6.445   4.008  11.724  1.00  0.00           C
ATOM    821  CG  PRO A  46       6.226   5.147  10.789  1.00  0.00           C
ATOM    822  CD  PRO A  46       5.821   4.532   9.479  1.00  0.00           C
ATOM    823  QB  PRO A  46       6.850   3.953  12.191  1.00  0.00           Q
ATOM    824  QD  PRO A  46       5.900   4.764   8.913  1.00  0.00           Q
ATOM    825  QG  PRO A  46       6.291   5.746  10.918  1.00  0.00           Q
ATOM    826  HA  PRO A  46       5.854   1.965  11.420  1.00  0.00           H
ATOM    827 1HB  PRO A  46       7.445   3.611  11.635  1.00  0.00           H
ATOM    828 2HB  PRO A  46       6.256   4.295  12.749  1.00  0.00           H
ATOM    829 1HG  PRO A  46       7.142   5.708  10.673  1.00  0.00           H
ATOM    830 2HG  PRO A  46       5.440   5.784  11.164  1.00  0.00           H
ATOM    831 1HD  PRO A  46       6.689   4.361   8.857  1.00  0.00           H
ATOM    832 2HD  PRO A  46       5.110   5.165   8.969  1.00  0.00           H
ATOM    833  N   SER A  47       3.408   4.141  11.906  1.00  0.00           N
ATOM    834  CA  SER A  47       2.166   4.367  12.636  1.00  0.00           C
ATOM    835  C   SER A  47       1.196   5.207  11.811  1.00  0.00           C
ATOM    836  O   SER A  47       1.557   6.266  11.299  1.00  0.00           O
ATOM    837  CB  SER A  47       2.452   5.059  13.969  1.00  0.00           C
ATOM    838  OG  SER A  47       3.388   4.324  14.737  1.00  0.00           O
ATOM    839  QB  SER A  47       2.193   5.596  14.157  1.00  0.00           Q
ATOM    840  H   SER A  47       3.699   4.799  11.242  1.00  0.00           H
ATOM    841  HA  SER A  47       1.716   3.405  12.829  1.00  0.00           H
ATOM    842 1HB  SER A  47       1.532   5.147  14.531  1.00  0.00           H
ATOM    843 2HB  SER A  47       2.852   6.045  13.781  1.00  0.00           H
ATOM    844  HG  SER A  47       3.977   4.931  15.192  1.00  0.00           H
ATOM    845  N   THR A  48      -0.036   4.725  11.685  1.00  0.00           N
ATOM    846  CA  THR A  48      -1.059   5.432  10.922  1.00  0.00           C
ATOM    847  C   THR A  48      -1.989   6.208  11.848  1.00  0.00           C
ATOM    848  O   THR A  48      -3.186   6.328  11.584  1.00  0.00           O
ATOM    849  CB  THR A  48      -1.868   4.446  10.077  1.00  0.00           C
ATOM    850  CG2 THR A  48      -1.020   3.659   9.102  1.00  0.00           C
ATOM    851  OG1 THR A  48      -2.546   3.515  10.905  1.00  0.00           O
ATOM    852  QG2 THR A  48      -0.819   3.472   8.869  1.00  0.00           Q
ATOM    853  H   THR A  48      -0.265   3.876  12.117  1.00  0.00           H
ATOM    854  HA  THR A  48      -0.560   6.128  10.266  1.00  0.00           H
ATOM    855  HB  THR A  48      -2.605   4.994   9.509  1.00  0.00           H
ATOM    856 1HG  THR A  48      -3.493   3.616  10.789  1.00  0.00           H
ATOM    857 1HG2 THR A  48      -0.072   4.156   8.965  1.00  0.00           H
ATOM    858 2HG2 THR A  48      -1.532   3.593   8.152  1.00  0.00           H
ATOM    859 3HG2 THR A  48      -0.853   2.664   9.489  1.00  0.00           H
ATOM    860  N   THR A  49      -1.431   6.735  12.932  1.00  0.00           N
ATOM    861  CA  THR A  49      -2.211   7.502  13.898  1.00  0.00           C
ATOM    862  C   THR A  49      -1.363   8.597  14.536  1.00  0.00           C
ATOM    863  O   THR A  49      -1.556   8.946  15.702  1.00  0.00           O
ATOM    864  CB  THR A  49      -2.772   6.578  14.981  1.00  0.00           C
ATOM    865  CG2 THR A  49      -3.442   5.341  14.424  1.00  0.00           C
ATOM    866  OG1 THR A  49      -1.744   6.153  15.858  1.00  0.00           O
ATOM    867  QG2 THR A  49      -3.600   5.046  14.291  1.00  0.00           Q
ATOM    868  H   THR A  49      -0.473   6.606  13.089  1.00  0.00           H
ATOM    869  HA  THR A  49      -3.033   7.962  13.370  1.00  0.00           H
ATOM    870  HB  THR A  49      -3.506   7.121  15.557  1.00  0.00           H
ATOM    871 1HG  THR A  49      -1.666   6.774  16.584  1.00  0.00           H
ATOM    872 1HG2 THR A  49      -2.687   4.642  14.090  1.00  0.00           H
ATOM    873 2HG2 THR A  49      -4.070   5.616  13.590  1.00  0.00           H
ATOM    874 3HG2 THR A  49      -4.044   4.880  15.193  1.00  0.00           H
ATOM    875  N   LYS A  50      -0.424   9.136  13.766  1.00  0.00           N
ATOM    876  CA  LYS A  50       0.455  10.191  14.256  1.00  0.00           C
ATOM    877  C   LYS A  50       0.790  11.181  13.145  1.00  0.00           C
ATOM    878  O   LYS A  50       1.877  11.758  13.123  1.00  0.00           O
ATOM    879  CB  LYS A  50       1.742   9.589  14.826  1.00  0.00           C
ATOM    880  CG  LYS A  50       1.617   9.145  16.273  1.00  0.00           C
ATOM    881  CD  LYS A  50       1.739  10.320  17.230  1.00  0.00           C
ATOM    882  CE  LYS A  50       2.403   9.910  18.535  1.00  0.00           C
ATOM    883  NZ  LYS A  50       1.805  10.607  19.705  1.00  0.00           N
ATOM    884  QB  LYS A  50       2.273   9.530  14.497  1.00  0.00           Q
ATOM    885  QD  LYS A  50       1.543  10.897  17.103  1.00  0.00           Q
ATOM    886  QE  LYS A  50       2.870   9.497  18.572  1.00  0.00           Q
ATOM    887  QG  LYS A  50       1.526   8.556  16.452  1.00  0.00           Q
ATOM    888  QZ  LYS A  50       1.662  10.774  19.987  1.00  0.00           Q
ATOM    889  H   LYS A  50      -0.319   8.815  12.847  1.00  0.00           H
ATOM    890  HA  LYS A  50      -0.066  10.716  15.044  1.00  0.00           H
ATOM    891 1HB  LYS A  50       2.527  10.328  14.765  1.00  0.00           H
ATOM    892 2HB  LYS A  50       2.018   8.732  14.231  1.00  0.00           H
ATOM    893 1HG  LYS A  50       2.400   8.432  16.490  1.00  0.00           H
ATOM    894 2HG  LYS A  50       0.653   8.679  16.416  1.00  0.00           H
ATOM    895 1HD  LYS A  50       0.751  10.703  17.444  1.00  0.00           H
ATOM    896 2HD  LYS A  50       2.333  11.092  16.762  1.00  0.00           H
ATOM    897 1HE  LYS A  50       3.455  10.151  18.480  1.00  0.00           H
ATOM    898 2HE  LYS A  50       2.286   8.844  18.663  1.00  0.00           H
ATOM    899 1HZ  LYS A  50       1.937  11.634  19.616  1.00  0.00           H
ATOM    900 2HZ  LYS A  50       2.261  10.287  20.584  1.00  0.00           H
ATOM    901 3HZ  LYS A  50       0.787  10.403  19.763  1.00  0.00           H
ATOM    902  N   SER A  51      -0.150  11.370  12.224  1.00  0.00           N
ATOM    903  CA  SER A  51       0.046  12.289  11.110  1.00  0.00           C
ATOM    904  C   SER A  51      -1.219  12.400  10.268  1.00  0.00           C
ATOM    905  O   SER A  51      -1.904  11.405  10.021  1.00  0.00           O
ATOM    906  CB  SER A  51       1.215  11.824  10.238  1.00  0.00           C
ATOM    907  OG  SER A  51       2.431  12.418  10.656  1.00  0.00           O
ATOM    908  QB  SER A  51       1.168  11.426   9.759  1.00  0.00           Q
ATOM    909  H   SER A  51      -0.995  10.878  12.297  1.00  0.00           H
ATOM    910  HA  SER A  51       0.279  13.260  11.519  1.00  0.00           H
ATOM    911 1HB  SER A  51       1.026  12.101   9.211  1.00  0.00           H
ATOM    912 2HB  SER A  51       1.310  10.751  10.309  1.00  0.00           H
ATOM    913  HG  SER A  51       2.586  13.220  10.152  1.00  0.00           H
ATOM    914  N   PHE A  52      -1.528  13.616   9.828  1.00  0.00           N
ATOM    915  CA  PHE A  52      -2.712  13.857   9.013  1.00  0.00           C
ATOM    916  C   PHE A  52      -2.597  13.153   7.664  1.00  0.00           C
ATOM    917  O   PHE A  52      -3.598  12.728   7.088  1.00  0.00           O
ATOM    918  CB  PHE A  52      -2.915  15.358   8.800  1.00  0.00           C
ATOM    919  CG  PHE A  52      -1.672  16.074   8.352  1.00  0.00           C
ATOM    920  CD1 PHE A  52      -0.903  16.787   9.256  1.00  0.00           C
ATOM    921  CD2 PHE A  52      -1.275  16.033   7.025  1.00  0.00           C
ATOM    922  CE1 PHE A  52       0.241  17.447   8.846  1.00  0.00           C
ATOM    923  CE2 PHE A  52      -0.133  16.690   6.609  1.00  0.00           C
ATOM    924  CZ  PHE A  52       0.626  17.398   7.520  1.00  0.00           C
ATOM    925  QB  PHE A  52      -3.456  15.657   8.889  1.00  0.00           Q
ATOM    926  QD  PHE A  52      -1.535  16.153   8.303  1.00  0.00           Q
ATOM    927  QE  PHE A  52       0.499  17.325   7.566  1.00  0.00           Q
ATOM    928  QR  PHE A  52      -0.111  16.974   7.787  1.00  0.00           Q
ATOM    929  H   PHE A  52      -0.943  14.369  10.057  1.00  0.00           H
ATOM    930  HA  PHE A  52      -3.565  13.459   9.541  1.00  0.00           H
ATOM    931 1HB  PHE A  52      -3.239  15.804   9.730  1.00  0.00           H
ATOM    932 2HB  PHE A  52      -3.675  15.510   8.050  1.00  0.00           H
ATOM    933 1HD  PHE A  52      -1.203  16.826  10.293  1.00  0.00           H
ATOM    934 2HD  PHE A  52      -1.867  15.479   6.311  1.00  0.00           H
ATOM    935 1HE  PHE A  52       0.832  18.000   9.561  1.00  0.00           H
ATOM    936 2HE  PHE A  52       0.167  16.650   5.572  1.00  0.00           H
ATOM    937  HZ  PHE A  52       1.518  17.913   7.197  1.00  0.00           H
ATOM    938  N   LYS A  53      -1.370  13.033   7.167  1.00  0.00           N
ATOM    939  CA  LYS A  53      -1.124  12.379   5.887  1.00  0.00           C
ATOM    940  C   LYS A  53       0.134  11.518   5.949  1.00  0.00           C
ATOM    941  O   LYS A  53       1.249  12.021   5.820  1.00  0.00           O
ATOM    942  CB  LYS A  53      -0.988  13.422   4.778  1.00  0.00           C
ATOM    943  CG  LYS A  53      -2.319  13.849   4.177  1.00  0.00           C
ATOM    944  CD  LYS A  53      -2.121  14.780   2.991  1.00  0.00           C
ATOM    945  CE  LYS A  53      -1.682  16.164   3.437  1.00  0.00           C
ATOM    946  NZ  LYS A  53      -1.697  17.141   2.311  1.00  0.00           N
ATOM    947  QB  LYS A  53      -0.439  13.657   4.584  1.00  0.00           Q
ATOM    948  QD  LYS A  53      -2.209  14.613   2.397  1.00  0.00           Q
ATOM    949  QE  LYS A  53      -1.516  16.306   4.020  1.00  0.00           Q
ATOM    950  QG  LYS A  53      -2.874  13.665   4.390  1.00  0.00           Q
ATOM    951  QZ  LYS A  53      -1.701  17.375   2.042  1.00  0.00           Q
ATOM    952  H   LYS A  53      -0.612  13.392   7.676  1.00  0.00           H
ATOM    953  HA  LYS A  53      -1.971  11.745   5.672  1.00  0.00           H
ATOM    954 1HB  LYS A  53      -0.375  13.013   3.987  1.00  0.00           H
ATOM    955 2HB  LYS A  53      -0.502  14.300   5.179  1.00  0.00           H
ATOM    956 1HG  LYS A  53      -2.896  14.361   4.933  1.00  0.00           H
ATOM    957 2HG  LYS A  53      -2.852  12.970   3.847  1.00  0.00           H
ATOM    958 1HD  LYS A  53      -3.053  14.862   2.452  1.00  0.00           H
ATOM    959 2HD  LYS A  53      -1.365  14.364   2.342  1.00  0.00           H
ATOM    960 1HE  LYS A  53      -0.680  16.101   3.833  1.00  0.00           H
ATOM    961 2HE  LYS A  53      -2.353  16.510   4.209  1.00  0.00           H
ATOM    962 1HZ  LYS A  53      -2.674  17.430   2.102  1.00  0.00           H
ATOM    963 2HZ  LYS A  53      -1.285  16.709   1.458  1.00  0.00           H
ATOM    964 3HZ  LYS A  53      -1.143  17.984   2.562  1.00  0.00           H
ATOM    965  N   ASN A  54      -0.056  10.217   6.145  1.00  0.00           N
ATOM    966  CA  ASN A  54       1.063   9.285   6.222  1.00  0.00           C
ATOM    967  C   ASN A  54       0.751   7.996   5.470  1.00  0.00           C
ATOM    968  O   ASN A  54       1.418   7.659   4.492  1.00  0.00           O
ATOM    969  CB  ASN A  54       1.391   8.971   7.683  1.00  0.00           C
ATOM    970  CG  ASN A  54       2.880   8.809   7.920  1.00  0.00           C
ATOM    971  ND2 ASN A  54       3.254   8.514   9.159  1.00  0.00           N
ATOM    972  OD1 ASN A  54       3.685   8.949   6.999  1.00  0.00           O
ATOM    973  QB  ASN A  54       0.965   8.914   8.138  1.00  0.00           Q
ATOM    974  QD2 ASN A  54       3.384   8.410   9.592  1.00  0.00           Q
ATOM    975  H   ASN A  54      -0.969   9.877   6.239  1.00  0.00           H
ATOM    976  HA  ASN A  54       1.919   9.758   5.764  1.00  0.00           H
ATOM    977 1HB  ASN A  54       0.898   8.052   7.967  1.00  0.00           H
ATOM    978 2HB  ASN A  54       1.032   9.775   8.309  1.00  0.00           H
ATOM    979 1HD2 ASN A  54       2.558   8.417   9.842  1.00  0.00           H
ATOM    980 2HD2 ASN A  54       4.210   8.405   9.341  1.00  0.00           H
ATOM    981  N   ALA A  55      -0.267   7.277   5.934  1.00  0.00           N
ATOM    982  CA  ALA A  55      -0.667   6.026   5.304  1.00  0.00           C
ATOM    983  C   ALA A  55      -2.180   5.974   5.098  1.00  0.00           C
ATOM    984  O   ALA A  55      -2.843   5.032   5.532  1.00  0.00           O
ATOM    985  CB  ALA A  55      -0.204   4.843   6.144  1.00  0.00           C
ATOM    986  QB  ALA A  55      -0.094   4.564   6.343  1.00  0.00           Q
ATOM    987  H   ALA A  55      -0.760   7.598   6.719  1.00  0.00           H
ATOM    988  HA  ALA A  55      -0.180   5.966   4.343  1.00  0.00           H
ATOM    989 1HB  ALA A  55      -0.164   5.133   7.184  1.00  0.00           H
ATOM    990 2HB  ALA A  55       0.778   4.535   5.818  1.00  0.00           H
ATOM    991 3HB  ALA A  55      -0.897   4.023   6.024  1.00  0.00           H
ATOM    992  N   PRO A  56      -2.746   6.991   4.426  1.00  0.00           N
ATOM    993  CA  PRO A  56      -4.187   7.058   4.163  1.00  0.00           C
ATOM    994  C   PRO A  56      -4.639   6.012   3.149  1.00  0.00           C
ATOM    995  O   PRO A  56      -5.782   5.560   3.177  1.00  0.00           O
ATOM    996  CB  PRO A  56      -4.381   8.467   3.599  1.00  0.00           C
ATOM    997  CG  PRO A  56      -3.061   8.824   3.010  1.00  0.00           C
ATOM    998  CD  PRO A  56      -2.028   8.155   3.873  1.00  0.00           C
ATOM    999  QB  PRO A  56      -4.906   8.798   3.623  1.00  0.00           Q
ATOM   1000  QD  PRO A  56      -1.446   8.329   3.969  1.00  0.00           Q
ATOM   1001  QG  PRO A  56      -2.964   9.176   2.514  1.00  0.00           Q
ATOM   1002  HA  PRO A  56      -4.759   6.948   5.072  1.00  0.00           H
ATOM   1003 1HB  PRO A  56      -4.653   9.143   4.397  1.00  0.00           H
ATOM   1004 2HB  PRO A  56      -5.159   8.454   2.850  1.00  0.00           H
ATOM   1005 1HG  PRO A  56      -2.929   9.896   3.030  1.00  0.00           H
ATOM   1006 2HG  PRO A  56      -3.000   8.456   1.997  1.00  0.00           H
ATOM   1007 1HD  PRO A  56      -1.706   8.819   4.661  1.00  0.00           H
ATOM   1008 2HD  PRO A  56      -1.185   7.839   3.276  1.00  0.00           H
ATOM   1009  N   LEU A  57      -3.732   5.632   2.255  1.00  0.00           N
ATOM   1010  CA  LEU A  57      -4.037   4.638   1.232  1.00  0.00           C
ATOM   1011  C   LEU A  57      -3.529   3.260   1.643  1.00  0.00           C
ATOM   1012  O   LEU A  57      -3.085   2.477   0.804  1.00  0.00           O
ATOM   1013  CB  LEU A  57      -3.418   5.046  -0.106  1.00  0.00           C
ATOM   1014  CG  LEU A  57      -4.211   6.087  -0.897  1.00  0.00           C
ATOM   1015  CD1 LEU A  57      -5.546   5.512  -1.345  1.00  0.00           C
ATOM   1016  CD2 LEU A  57      -4.422   7.341  -0.063  1.00  0.00           C
ATOM   1017  QB  LEU A  57      -2.875   4.803  -0.316  1.00  0.00           Q
ATOM   1018  QD1 LEU A  57      -5.862   5.376  -1.451  1.00  0.00           Q
ATOM   1019  QD2 LEU A  57      -4.472   7.639   0.134  1.00  0.00           Q
ATOM   1020  QQD LEU A  57      -5.167   6.507  -0.658  1.00  0.00           Q
ATOM   1021  H   LEU A  57      -2.836   6.029   2.283  1.00  0.00           H
ATOM   1022  HA  LEU A  57      -5.111   4.595   1.122  1.00  0.00           H
ATOM   1023 1HB  LEU A  57      -3.318   4.163  -0.717  1.00  0.00           H
ATOM   1024 2HB  LEU A  57      -2.432   5.444   0.085  1.00  0.00           H
ATOM   1025  HG  LEU A  57      -3.653   6.361  -1.781  1.00  0.00           H
ATOM   1026 1HD1 LEU A  57      -5.474   4.437  -1.399  1.00  0.00           H
ATOM   1027 2HD1 LEU A  57      -5.799   5.906  -2.319  1.00  0.00           H
ATOM   1028 3HD1 LEU A  57      -6.313   5.787  -0.635  1.00  0.00           H
ATOM   1029 1HD2 LEU A  57      -3.465   7.783   0.172  1.00  0.00           H
ATOM   1030 2HD2 LEU A  57      -4.935   7.084   0.851  1.00  0.00           H
ATOM   1031 3HD2 LEU A  57      -5.017   8.050  -0.622  1.00  0.00           H
ATOM   1032  N   LEU A  58      -3.596   2.973   2.938  1.00  0.00           N
ATOM   1033  CA  LEU A  58      -3.141   1.689   3.461  1.00  0.00           C
ATOM   1034  C   LEU A  58      -4.326   0.804   3.833  1.00  0.00           C
ATOM   1035  O   LEU A  58      -4.254  -0.421   3.731  1.00  0.00           O
ATOM   1036  CB  LEU A  58      -2.243   1.901   4.681  1.00  0.00           C
ATOM   1037  CG  LEU A  58      -1.144   0.853   4.866  1.00  0.00           C
ATOM   1038  CD1 LEU A  58      -1.744  -0.540   4.963  1.00  0.00           C
ATOM   1039  CD2 LEU A  58      -0.145   0.928   3.720  1.00  0.00           C
ATOM   1040  QB  LEU A  58      -2.323   2.382   5.080  1.00  0.00           Q
ATOM   1041  QD1 LEU A  58      -1.886  -0.870   4.986  1.00  0.00           Q
ATOM   1042  QD2 LEU A  58       0.092   0.944   3.449  1.00  0.00           Q
ATOM   1043  QQD LEU A  58      -0.897   0.038   4.217  1.00  0.00           Q
ATOM   1044  H   LEU A  58      -3.959   3.640   3.558  1.00  0.00           H
ATOM   1045  HA  LEU A  58      -2.571   1.200   2.686  1.00  0.00           H
ATOM   1046 1HB  LEU A  58      -2.866   1.894   5.564  1.00  0.00           H
ATOM   1047 2HB  LEU A  58      -1.779   2.871   4.596  1.00  0.00           H
ATOM   1048  HG  LEU A  58      -0.615   1.055   5.785  1.00  0.00           H
ATOM   1049 1HD1 LEU A  58      -2.720  -0.480   5.421  1.00  0.00           H
ATOM   1050 2HD1 LEU A  58      -1.102  -1.167   5.563  1.00  0.00           H
ATOM   1051 3HD1 LEU A  58      -1.836  -0.963   3.972  1.00  0.00           H
ATOM   1052 1HD2 LEU A  58       0.060   1.961   3.487  1.00  0.00           H
ATOM   1053 2HD2 LEU A  58      -0.557   0.437   2.851  1.00  0.00           H
ATOM   1054 3HD2 LEU A  58       0.772   0.435   4.010  1.00  0.00           H
ATOM   1055  N   ALA A  59      -5.416   1.431   4.263  1.00  0.00           N
ATOM   1056  CA  ALA A  59      -6.616   0.700   4.650  1.00  0.00           C
ATOM   1057  C   ALA A  59      -7.278   0.049   3.437  1.00  0.00           C
ATOM   1058  O   ALA A  59      -7.542  -1.153   3.436  1.00  0.00           O
ATOM   1059  CB  ALA A  59      -7.594   1.628   5.358  1.00  0.00           C
ATOM   1060  QB  ALA A  59      -7.825   1.848   5.525  1.00  0.00           Q
ATOM   1061  H   ALA A  59      -5.413   2.410   4.322  1.00  0.00           H
ATOM   1062  HA  ALA A  59      -6.324  -0.073   5.345  1.00  0.00           H
ATOM   1063 1HB  ALA A  59      -8.599   1.413   5.026  1.00  0.00           H
ATOM   1064 2HB  ALA A  59      -7.349   2.654   5.124  1.00  0.00           H
ATOM   1065 3HB  ALA A  59      -7.525   1.475   6.425  1.00  0.00           H
ATOM   1066  N   PRO A  60      -7.559   0.838   2.385  1.00  0.00           N
ATOM   1067  CA  PRO A  60      -8.194   0.331   1.165  1.00  0.00           C
ATOM   1068  C   PRO A  60      -7.481  -0.899   0.608  1.00  0.00           C
ATOM   1069  O   PRO A  60      -6.292  -1.102   0.855  1.00  0.00           O
ATOM   1070  CB  PRO A  60      -8.078   1.501   0.189  1.00  0.00           C
ATOM   1071  CG  PRO A  60      -8.006   2.710   1.056  1.00  0.00           C
ATOM   1072  CD  PRO A  60      -7.279   2.284   2.302  1.00  0.00           C
ATOM   1073  QB  PRO A  60      -8.067   1.458  -0.431  1.00  0.00           Q
ATOM   1074  QD  PRO A  60      -6.946   2.635   2.683  1.00  0.00           Q
ATOM   1075  QG  PRO A  60      -8.231   3.269   0.926  1.00  0.00           Q
ATOM   1076  HA  PRO A  60      -9.236   0.095   1.330  1.00  0.00           H
ATOM   1077 1HB  PRO A  60      -8.948   1.528  -0.452  1.00  0.00           H
ATOM   1078 2HB  PRO A  60      -7.186   1.389  -0.409  1.00  0.00           H
ATOM   1079 1HG  PRO A  60      -9.004   3.046   1.300  1.00  0.00           H
ATOM   1080 2HG  PRO A  60      -7.460   3.494   0.551  1.00  0.00           H
ATOM   1081 1HD  PRO A  60      -7.672   2.803   3.164  1.00  0.00           H
ATOM   1082 2HD  PRO A  60      -6.219   2.467   2.201  1.00  0.00           H
ATOM   1083  N   PRO A  61      -8.200  -1.741  -0.154  1.00  0.00           N
ATOM   1084  CA  PRO A  61      -7.630  -2.955  -0.747  1.00  0.00           C
ATOM   1085  C   PRO A  61      -6.637  -2.643  -1.861  1.00  0.00           C
ATOM   1086  O   PRO A  61      -5.551  -3.222  -1.918  1.00  0.00           O
ATOM   1087  CB  PRO A  61      -8.851  -3.684  -1.308  1.00  0.00           C
ATOM   1088  CG  PRO A  61      -9.851  -2.611  -1.563  1.00  0.00           C
ATOM   1089  CD  PRO A  61      -9.625  -1.575  -0.497  1.00  0.00           C
ATOM   1090  QB  PRO A  61      -8.897  -4.298  -1.400  1.00  0.00           Q
ATOM   1091  QD  PRO A  61     -10.034  -1.178  -0.265  1.00  0.00           Q
ATOM   1092  QG  PRO A  61     -10.269  -2.599  -2.016  1.00  0.00           Q
ATOM   1093  HA  PRO A  61      -7.149  -3.570   0.001  1.00  0.00           H
ATOM   1094 1HB  PRO A  61      -9.215  -4.397  -0.581  1.00  0.00           H
ATOM   1095 2HB  PRO A  61      -8.580  -4.199  -2.219  1.00  0.00           H
ATOM   1096 1HG  PRO A  61     -10.850  -3.014  -1.490  1.00  0.00           H
ATOM   1097 2HG  PRO A  61      -9.689  -2.184  -2.543  1.00  0.00           H
ATOM   1098 1HD  PRO A  61     -10.254  -1.770   0.358  1.00  0.00           H
ATOM   1099 2HD  PRO A  61      -9.815  -0.585  -0.889  1.00  0.00           H
ATOM   1100  N   ASN A  62      -7.015  -1.726  -2.744  1.00  0.00           N
ATOM   1101  CA  ASN A  62      -6.157  -1.336  -3.856  1.00  0.00           C
ATOM   1102  C   ASN A  62      -6.689  -0.081  -4.542  1.00  0.00           C
ATOM   1103  O   ASN A  62      -7.899   0.105  -4.662  1.00  0.00           O
ATOM   1104  CB  ASN A  62      -6.051  -2.478  -4.869  1.00  0.00           C
ATOM   1105  CG  ASN A  62      -4.882  -2.303  -5.819  1.00  0.00           C
ATOM   1106  ND2 ASN A  62      -3.692  -2.689  -5.370  1.00  0.00           N
ATOM   1107  OD1 ASN A  62      -5.045  -1.826  -6.942  1.00  0.00           O
ATOM   1108  QB  ASN A  62      -6.442  -2.966  -4.896  1.00  0.00           Q
ATOM   1109  QD2 ASN A  62      -3.277  -2.823  -5.214  1.00  0.00           Q
ATOM   1110  H   ASN A  62      -7.891  -1.299  -2.645  1.00  0.00           H
ATOM   1111  HA  ASN A  62      -5.175  -1.126  -3.460  1.00  0.00           H
ATOM   1112 1HB  ASN A  62      -6.960  -2.521  -5.452  1.00  0.00           H
ATOM   1113 2HB  ASN A  62      -5.923  -3.410  -4.340  1.00  0.00           H
ATOM   1114 1HD2 ASN A  62      -3.638  -3.060  -4.465  1.00  0.00           H
ATOM   1115 2HD2 ASN A  62      -2.919  -2.586  -5.963  1.00  0.00           H
ATOM   1116  N   SER A  63      -5.776   0.775  -4.988  1.00  0.00           N
ATOM   1117  CA  SER A  63      -6.154   2.012  -5.662  1.00  0.00           C
ATOM   1118  C   SER A  63      -4.920   2.766  -6.148  1.00  0.00           C
ATOM   1119  O   SER A  63      -4.866   3.216  -7.292  1.00  0.00           O
ATOM   1120  CB  SER A  63      -6.970   2.901  -4.721  1.00  0.00           C
ATOM   1121  OG  SER A  63      -6.630   2.658  -3.367  1.00  0.00           O
ATOM   1122  QB  SER A  63      -7.397   3.317  -4.902  1.00  0.00           Q
ATOM   1123  H   SER A  63      -4.826   0.570  -4.862  1.00  0.00           H
ATOM   1124  HA  SER A  63      -6.763   1.753  -6.515  1.00  0.00           H
ATOM   1125 1HB  SER A  63      -8.021   2.696  -4.857  1.00  0.00           H
ATOM   1126 2HB  SER A  63      -6.772   3.938  -4.947  1.00  0.00           H
ATOM   1127  HG  SER A  63      -7.227   2.002  -2.998  1.00  0.00           H
ATOM   1128  N   ASN A  64      -3.930   2.898  -5.270  1.00  0.00           N
ATOM   1129  CA  ASN A  64      -2.696   3.597  -5.611  1.00  0.00           C
ATOM   1130  C   ASN A  64      -1.570   3.207  -4.661  1.00  0.00           C
ATOM   1131  O   ASN A  64      -1.599   3.544  -3.477  1.00  0.00           O
ATOM   1132  CB  ASN A  64      -2.914   5.111  -5.567  1.00  0.00           C
ATOM   1133  CG  ASN A  64      -3.612   5.558  -4.299  1.00  0.00           C
ATOM   1134  ND2 ASN A  64      -4.009   6.825  -4.257  1.00  0.00           N
ATOM   1135  OD1 ASN A  64      -3.792   4.775  -3.366  1.00  0.00           O
ATOM   1136  QB  ASN A  64      -2.738   5.507  -6.019  1.00  0.00           Q
ATOM   1137  QD2 ASN A  64      -4.147   7.266  -4.242  1.00  0.00           Q
ATOM   1138  H   ASN A  64      -4.032   2.518  -4.374  1.00  0.00           H
ATOM   1139  HA  ASN A  64      -2.419   3.311  -6.615  1.00  0.00           H
ATOM   1140 1HB  ASN A  64      -3.519   5.405  -6.413  1.00  0.00           H
ATOM   1141 2HB  ASN A  64      -1.958   5.608  -5.624  1.00  0.00           H
ATOM   1142 1HD2 ASN A  64      -3.831   7.391  -5.036  1.00  0.00           H
ATOM   1143 2HD2 ASN A  64      -4.462   7.141  -3.448  1.00  0.00           H
ATOM   1144  N   MET A  65      -0.579   2.493  -5.185  1.00  0.00           N
ATOM   1145  CA  MET A  65       0.558   2.057  -4.383  1.00  0.00           C
ATOM   1146  C   MET A  65       1.306   3.252  -3.804  1.00  0.00           C
ATOM   1147  O   MET A  65       1.894   4.045  -4.540  1.00  0.00           O
ATOM   1148  CB  MET A  65       1.507   1.206  -5.227  1.00  0.00           C
ATOM   1149  CG  MET A  65       0.939  -0.153  -5.599  1.00  0.00           C
ATOM   1150  SD  MET A  65       2.134  -1.196  -6.459  1.00  0.00           S
ATOM   1151  CE  MET A  65       2.493  -0.185  -7.893  1.00  0.00           C
ATOM   1152  QB  MET A  65       2.078   1.394  -5.405  1.00  0.00           Q
ATOM   1153  QE  MET A  65       2.565   0.018  -8.181  1.00  0.00           Q
ATOM   1154  QG  MET A  65       0.355  -0.332  -5.469  1.00  0.00           Q
ATOM   1155  H   MET A  65      -0.613   2.255  -6.135  1.00  0.00           H
ATOM   1156  HA  MET A  65       0.177   1.458  -3.570  1.00  0.00           H
ATOM   1157 1HB  MET A  65       2.420   1.050  -4.673  1.00  0.00           H
ATOM   1158 2HB  MET A  65       1.737   1.739  -6.137  1.00  0.00           H
ATOM   1159 1HG  MET A  65       0.082  -0.006  -6.242  1.00  0.00           H
ATOM   1160 2HG  MET A  65       0.627  -0.657  -4.697  1.00  0.00           H
ATOM   1161 1HE  MET A  65       2.568  -0.813  -8.767  1.00  0.00           H
ATOM   1162 2HE  MET A  65       3.428   0.335  -7.743  1.00  0.00           H
ATOM   1163 3HE  MET A  65       1.701   0.536  -8.034  1.00  0.00           H
ATOM   1164  N   GLY A  66       1.280   3.378  -2.481  1.00  0.00           N
ATOM   1165  CA  GLY A  66       1.959   4.480  -1.826  1.00  0.00           C
ATOM   1166  C   GLY A  66       3.466   4.308  -1.814  1.00  0.00           C
ATOM   1167  O   GLY A  66       4.210   5.287  -1.871  1.00  0.00           O
ATOM   1168  QA  GLY A  66       1.663   4.974  -1.576  1.00  0.00           Q
ATOM   1169  H   GLY A  66       0.795   2.716  -1.945  1.00  0.00           H
ATOM   1170 1HA  GLY A  66       1.608   4.552  -0.808  1.00  0.00           H
ATOM   1171 2HA  GLY A  66       1.717   5.396  -2.344  1.00  0.00           H
ATOM   1172  N   MET A  67       3.916   3.059  -1.741  1.00  0.00           N
ATOM   1173  CA  MET A  67       5.344   2.762  -1.721  1.00  0.00           C
ATOM   1174  C   MET A  67       5.943   2.880  -3.119  1.00  0.00           C
ATOM   1175  O   MET A  67       5.227   2.830  -4.119  1.00  0.00           O
ATOM   1176  CB  MET A  67       5.585   1.358  -1.166  1.00  0.00           C
ATOM   1177  CG  MET A  67       5.638   1.303   0.352  1.00  0.00           C
ATOM   1178  SD  MET A  67       7.072   2.159   1.028  1.00  0.00           S
ATOM   1179  CE  MET A  67       6.302   3.627   1.707  1.00  0.00           C
ATOM   1180  QB  MET A  67       5.656   0.848  -1.526  1.00  0.00           Q
ATOM   1181  QE  MET A  67       6.148   3.923   1.843  1.00  0.00           Q
ATOM   1182  QG  MET A  67       5.209   1.015   0.703  1.00  0.00           Q
ATOM   1183  H   MET A  67       3.273   2.321  -1.698  1.00  0.00           H
ATOM   1184  HA  MET A  67       5.823   3.482  -1.075  1.00  0.00           H
ATOM   1185 1HB  MET A  67       6.524   0.987  -1.551  1.00  0.00           H
ATOM   1186 2HB  MET A  67       4.789   0.708  -1.501  1.00  0.00           H
ATOM   1187 1HG  MET A  67       5.675   0.268   0.661  1.00  0.00           H
ATOM   1188 2HG  MET A  67       4.744   1.763   0.746  1.00  0.00           H
ATOM   1189 1HE  MET A  67       5.229   3.514   1.682  1.00  0.00           H
ATOM   1190 2HE  MET A  67       6.587   4.487   1.119  1.00  0.00           H
ATOM   1191 3HE  MET A  67       6.627   3.765   2.728  1.00  0.00           H
ATOM   1192  N   THR A  68       7.261   3.034  -3.180  1.00  0.00           N
ATOM   1193  CA  THR A  68       7.956   3.160  -4.456  1.00  0.00           C
ATOM   1194  C   THR A  68       8.593   1.833  -4.860  1.00  0.00           C
ATOM   1195  O   THR A  68       8.118   1.158  -5.774  1.00  0.00           O
ATOM   1196  CB  THR A  68       9.029   4.247  -4.372  1.00  0.00           C
ATOM   1197  CG2 THR A  68       8.473   5.647  -4.517  1.00  0.00           C
ATOM   1198  OG1 THR A  68       9.713   4.183  -3.134  1.00  0.00           O
ATOM   1199  QG2 THR A  68       8.341   5.980  -4.551  1.00  0.00           Q
ATOM   1200  H   THR A  68       7.778   3.067  -2.349  1.00  0.00           H
ATOM   1201  HA  THR A  68       7.230   3.439  -5.204  1.00  0.00           H
ATOM   1202  HB  THR A  68       9.746   4.093  -5.164  1.00  0.00           H
ATOM   1203 1HG  THR A  68      10.396   4.856  -3.110  1.00  0.00           H
ATOM   1204 1HG2 THR A  68       8.291   5.857  -5.561  1.00  0.00           H
ATOM   1205 2HG2 THR A  68       9.185   6.360  -4.125  1.00  0.00           H
ATOM   1206 3HG2 THR A  68       7.545   5.725  -3.968  1.00  0.00           H
ATOM   1207  N   SEP A  69       9.663   1.496  -4.157  1.00  0.00           N
ATOM   1208  CA  SEP A  69      10.398   0.226  -4.436  1.00  0.00           C
ATOM   1209  C   SEP A  69      11.590   0.122  -3.519  1.00  0.00           C
ATOM   1210  O   SEP A  69      11.772  -0.854  -2.795  1.00  0.00           O
ATOM   1211  CB  SEP A  69      10.722   0.116  -5.955  1.00  0.00           C
ATOM   1212  OG  SEP A  69       9.833  -0.821  -6.609  1.00  0.00           O
ATOM   1213  PS  SEP A  69      10.284  -2.331  -6.973  1.00  0.00           P
ATOM   1214  OPA SEP A  69      10.664  -3.026  -5.660  1.00  0.00           O
ATOM   1215  OPB SEP A  69       9.141  -3.077  -7.651  1.00  0.00           O
ATOM   1216  OPC SEP A  69      11.515  -2.279  -7.870  1.00  0.00           O
ATOM   1217  QB  SEP A  69      11.204   0.447  -6.305  1.00  0.00           Q
ATOM   1218  H   SEP A  69      10.003   2.093  -3.417  1.00  0.00           H
ATOM   1219  HA  SEP A  69       9.707  -0.598  -4.177  1.00  0.00           H
ATOM   1220 2HB  SEP A  69      10.636   1.088  -6.475  1.00  0.00           H
ATOM   1221 3HB  SEP A  69      11.771  -0.192  -6.135  1.00  0.00           H
ATOM   1222  N   PRO A  70      12.445   1.163  -3.539  1.00  0.00           N
ATOM   1223  CA  PRO A  70      13.649   1.205  -2.701  1.00  0.00           C
ATOM   1224  C   PRO A  70      13.344   0.926  -1.233  1.00  0.00           C
ATOM   1225  O   PRO A  70      14.137   0.296  -0.534  1.00  0.00           O
ATOM   1226  CB  PRO A  70      14.156   2.638  -2.879  1.00  0.00           C
ATOM   1227  CG  PRO A  70      13.637   3.060  -4.209  1.00  0.00           C
ATOM   1228  CD  PRO A  70      12.309   2.373  -4.374  1.00  0.00           C
ATOM   1229  QB  PRO A  70      14.502   2.954  -2.471  1.00  0.00           Q
ATOM   1230  QD  PRO A  70      11.830   2.558  -4.709  1.00  0.00           Q
ATOM   1231  QG  PRO A  70      13.914   3.440  -4.607  1.00  0.00           Q
ATOM   1232  HA  PRO A  70      14.398   0.509  -3.050  1.00  0.00           H
ATOM   1233 1HB  PRO A  70      15.236   2.647  -2.856  1.00  0.00           H
ATOM   1234 2HB  PRO A  70      13.768   3.260  -2.086  1.00  0.00           H
ATOM   1235 1HG  PRO A  70      14.319   2.748  -4.986  1.00  0.00           H
ATOM   1236 2HG  PRO A  70      13.509   4.132  -4.229  1.00  0.00           H
ATOM   1237 1HD  PRO A  70      12.146   2.112  -5.408  1.00  0.00           H
ATOM   1238 2HD  PRO A  70      11.512   3.003  -4.010  1.00  0.00           H
ATOM   1239  N   PHE A  71      12.190   1.399  -0.773  1.00  0.00           N
ATOM   1240  CA  PHE A  71      11.781   1.201   0.611  1.00  0.00           C
ATOM   1241  C   PHE A  71      11.619  -0.284   0.923  1.00  0.00           C
ATOM   1242  O   PHE A  71      11.882  -0.726   2.042  1.00  0.00           O
ATOM   1243  CB  PHE A  71      10.469   1.937   0.887  1.00  0.00           C
ATOM   1244  CG  PHE A  71      10.206   2.168   2.348  1.00  0.00           C
ATOM   1245  CD1 PHE A  71      10.221   3.451   2.874  1.00  0.00           C
ATOM   1246  CD2 PHE A  71       9.943   1.104   3.195  1.00  0.00           C
ATOM   1247  CE1 PHE A  71       9.980   3.666   4.217  1.00  0.00           C
ATOM   1248  CE2 PHE A  71       9.700   1.314   4.539  1.00  0.00           C
ATOM   1249  CZ  PHE A  71       9.720   2.596   5.051  1.00  0.00           C
ATOM   1250  QB  PHE A  71      10.071   2.129   0.444  1.00  0.00           Q
ATOM   1251  QD  PHE A  71      10.177   2.195   2.509  1.00  0.00           Q
ATOM   1252  QE  PHE A  71       9.747   2.573   4.902  1.00  0.00           Q
ATOM   1253  QR  PHE A  71       9.875   2.459   4.185  1.00  0.00           Q
ATOM   1254  H   PHE A  71      11.600   1.894  -1.380  1.00  0.00           H
ATOM   1255  HA  PHE A  71      12.551   1.608   1.247  1.00  0.00           H
ATOM   1256 1HB  PHE A  71       9.648   1.359   0.489  1.00  0.00           H
ATOM   1257 2HB  PHE A  71      10.494   2.900   0.399  1.00  0.00           H
ATOM   1258 1HD  PHE A  71      10.425   4.288   2.223  1.00  0.00           H
ATOM   1259 2HD  PHE A  71       9.929   0.101   2.796  1.00  0.00           H
ATOM   1260 1HE  PHE A  71       9.996   4.670   4.615  1.00  0.00           H
ATOM   1261 2HE  PHE A  71       9.498   0.475   5.189  1.00  0.00           H
ATOM   1262  HZ  PHE A  71       9.530   2.763   6.102  1.00  0.00           H
ATOM   1263  N   ASN A  72      11.184  -1.048  -0.073  1.00  0.00           N
ATOM   1264  CA  ASN A  72      10.988  -2.484   0.095  1.00  0.00           C
ATOM   1265  C   ASN A  72      12.295  -3.171   0.473  1.00  0.00           C
ATOM   1266  O   ASN A  72      12.311  -4.086   1.298  1.00  0.00           O
ATOM   1267  CB  ASN A  72      10.429  -3.097  -1.189  1.00  0.00           C
ATOM   1268  CG  ASN A  72       9.550  -4.302  -0.919  1.00  0.00           C
ATOM   1269  ND2 ASN A  72       9.097  -4.955  -1.983  1.00  0.00           N
ATOM   1270  OD1 ASN A  72       9.281  -4.645   0.233  1.00  0.00           O
ATOM   1271  QB  ASN A  72      10.544  -2.880  -1.765  1.00  0.00           Q
ATOM   1272  QD2 ASN A  72       8.940  -5.182  -2.355  1.00  0.00           Q
ATOM   1273  H   ASN A  72      10.992  -0.638  -0.941  1.00  0.00           H
ATOM   1274  HA  ASN A  72      10.275  -2.629   0.894  1.00  0.00           H
ATOM   1275 1HB  ASN A  72      11.249  -3.406  -1.820  1.00  0.00           H
ATOM   1276 2HB  ASN A  72       9.839  -2.355  -1.708  1.00  0.00           H
ATOM   1277 1HD2 ASN A  72       9.353  -4.627  -2.871  1.00  0.00           H
ATOM   1278 2HD2 ASN A  72       8.527  -5.739  -1.839  1.00  0.00           H
ATOM   1279  N   GLY A  73      13.390  -2.725  -0.134  1.00  0.00           N
ATOM   1280  CA  GLY A  73      14.687  -3.309   0.151  1.00  0.00           C
ATOM   1281  C   GLY A  73      15.516  -3.524  -1.100  1.00  0.00           C
ATOM   1282  O   GLY A  73      15.448  -2.732  -2.040  1.00  0.00           O
ATOM   1283  QA  GLY A  73      14.884  -3.456   0.730  1.00  0.00           Q
ATOM   1284  H   GLY A  73      13.317  -1.994  -0.783  1.00  0.00           H
ATOM   1285 1HA  GLY A  73      14.542  -4.261   0.642  1.00  0.00           H
ATOM   1286 2HA  GLY A  73      15.226  -2.652   0.819  1.00  0.00           H
ATOM   1287  N   LEU A  74      16.299  -4.597  -1.111  1.00  0.00           N
ATOM   1288  CA  LEU A  74      17.144  -4.914  -2.257  1.00  0.00           C
ATOM   1289  C   LEU A  74      16.315  -5.486  -3.402  1.00  0.00           C
ATOM   1290  O   LEU A  74      16.217  -4.883  -4.472  1.00  0.00           O
ATOM   1291  CB  LEU A  74      18.234  -5.910  -1.853  1.00  0.00           C
ATOM   1292  CG  LEU A  74      19.344  -5.334  -0.974  1.00  0.00           C
ATOM   1293  CD1 LEU A  74      20.190  -6.450  -0.382  1.00  0.00           C
ATOM   1294  CD2 LEU A  74      20.209  -4.370  -1.772  1.00  0.00           C
ATOM   1295  QB  LEU A  74      18.226  -6.514  -2.037  1.00  0.00           Q
ATOM   1296  QD1 LEU A  74      20.390  -6.714  -0.243  1.00  0.00           Q
ATOM   1297  QD2 LEU A  74      20.414  -4.143  -1.960  1.00  0.00           Q
ATOM   1298  QQD LEU A  74      20.402  -5.428  -1.102  1.00  0.00           Q
ATOM   1299  H   LEU A  74      16.309  -5.191  -0.332  1.00  0.00           H
ATOM   1300  HA  LEU A  74      17.610  -3.999  -2.588  1.00  0.00           H
ATOM   1301 1HB  LEU A  74      18.685  -6.302  -2.752  1.00  0.00           H
ATOM   1302 2HB  LEU A  74      17.767  -6.726  -1.321  1.00  0.00           H
ATOM   1303  HG  LEU A  74      18.897  -4.785  -0.156  1.00  0.00           H
ATOM   1304 1HD1 LEU A  74      20.954  -6.025   0.253  1.00  0.00           H
ATOM   1305 2HD1 LEU A  74      20.656  -7.010  -1.180  1.00  0.00           H
ATOM   1306 3HD1 LEU A  74      19.563  -7.109   0.200  1.00  0.00           H
ATOM   1307 1HD2 LEU A  74      21.227  -4.422  -1.416  1.00  0.00           H
ATOM   1308 2HD2 LEU A  74      19.835  -3.365  -1.649  1.00  0.00           H
ATOM   1309 3HD2 LEU A  74      20.179  -4.641  -2.817  1.00  0.00           H
ATOM   1310  N   THR A  75      15.721  -6.652  -3.173  1.00  0.00           N
ATOM   1311  CA  THR A  75      14.902  -7.306  -4.185  1.00  0.00           C
ATOM   1312  C   THR A  75      13.418  -7.171  -3.854  1.00  0.00           C
ATOM   1313  O   THR A  75      12.622  -6.747  -4.693  1.00  0.00           O
ATOM   1314  CB  THR A  75      15.276  -8.784  -4.299  1.00  0.00           C
ATOM   1315  CG2 THR A  75      16.567  -9.016  -5.056  1.00  0.00           C
ATOM   1316  OG1 THR A  75      15.419  -9.367  -3.016  1.00  0.00           O
ATOM   1317  QG2 THR A  75      16.875  -9.072  -5.235  1.00  0.00           Q
ATOM   1318  H   THR A  75      15.837  -7.083  -2.300  1.00  0.00           H
ATOM   1319  HA  THR A  75      15.092  -6.821  -5.131  1.00  0.00           H
ATOM   1320  HB  THR A  75      14.489  -9.306  -4.824  1.00  0.00           H
ATOM   1321 1HG  THR A  75      15.004 -10.232  -3.010  1.00  0.00           H
ATOM   1322 1HG2 THR A  75      16.449  -9.859  -5.721  1.00  0.00           H
ATOM   1323 2HG2 THR A  75      17.364  -9.221  -4.354  1.00  0.00           H
ATOM   1324 3HG2 THR A  75      16.811  -8.135  -5.630  1.00  0.00           H
ATOM   1325  N   SEP A  76      13.087  -7.539  -2.626  1.00  0.00           N
ATOM   1326  CA  SEP A  76      11.672  -7.464  -2.155  1.00  0.00           C
ATOM   1327  C   SEP A  76      11.596  -7.907  -0.716  1.00  0.00           C
ATOM   1328  O   SEP A  76      11.209  -7.157   0.177  1.00  0.00           O
ATOM   1329  CB  SEP A  76      10.739  -8.235  -3.134  1.00  0.00           C
ATOM   1330  OG  SEP A  76      10.088  -7.326  -4.054  1.00  0.00           O
ATOM   1331  PS  SEP A  76      10.068  -7.581  -5.652  1.00  0.00           P
ATOM   1332  OPA SEP A  76       9.372  -8.925  -5.893  1.00  0.00           O
ATOM   1333  OPB SEP A  76       9.312  -6.462  -6.358  1.00  0.00           O
ATOM   1334  OPC SEP A  76      11.504  -7.678  -6.156  1.00  0.00           O
ATOM   1335  QB  SEP A  76      10.627  -8.906  -3.162  1.00  0.00           Q
ATOM   1336  H   SEP A  76      13.788  -7.877  -1.983  1.00  0.00           H
ATOM   1337  HA  SEP A  76      11.388  -6.395  -2.189  1.00  0.00           H
ATOM   1338 2HB  SEP A  76      11.285  -8.990  -3.728  1.00  0.00           H
ATOM   1339 3HB  SEP A  76       9.967  -8.823  -2.596  1.00  0.00           H
ATOM   1340  N   PRO A  77      11.977  -9.173  -0.468  1.00  0.00           N
ATOM   1341  CA  PRO A  77      11.959  -9.750   0.879  1.00  0.00           C
ATOM   1342  C   PRO A  77      13.056  -9.175   1.770  1.00  0.00           C
ATOM   1343  O   PRO A  77      13.930  -8.447   1.302  1.00  0.00           O
ATOM   1344  CB  PRO A  77      12.198 -11.240   0.631  1.00  0.00           C
ATOM   1345  CG  PRO A  77      12.955 -11.291  -0.650  1.00  0.00           C
ATOM   1346  CD  PRO A  77      12.453 -10.140  -1.477  1.00  0.00           C
ATOM   1347  QB  PRO A  77      12.011 -11.704   0.998  1.00  0.00           Q
ATOM   1348  QD  PRO A  77      12.450 -10.090  -2.090  1.00  0.00           Q
ATOM   1349  QG  PRO A  77      13.388 -11.704  -0.804  1.00  0.00           Q
ATOM   1350  HA  PRO A  77      11.000  -9.610   1.357  1.00  0.00           H
ATOM   1351 1HB  PRO A  77      11.251 -11.751   0.550  1.00  0.00           H
ATOM   1352 2HB  PRO A  77      12.771 -11.656   1.447  1.00  0.00           H
ATOM   1353 1HG  PRO A  77      12.762 -12.227  -1.154  1.00  0.00           H
ATOM   1354 2HG  PRO A  77      14.013 -11.181  -0.456  1.00  0.00           H
ATOM   1355 1HD  PRO A  77      11.643 -10.460  -2.115  1.00  0.00           H
ATOM   1356 2HD  PRO A  77      13.255  -9.720  -2.066  1.00  0.00           H
ATOM   1357  N   GLN A  78      13.001  -9.508   3.056  1.00  0.00           N
ATOM   1358  CA  GLN A  78      13.991  -9.024   4.012  1.00  0.00           C
ATOM   1359  C   GLN A  78      14.031  -9.914   5.250  1.00  0.00           C
ATOM   1360  O   GLN A  78      15.100 -10.344   5.683  1.00  0.00           O
ATOM   1361  CB  GLN A  78      13.680  -7.583   4.415  1.00  0.00           C
ATOM   1362  CG  GLN A  78      14.710  -6.976   5.354  1.00  0.00           C
ATOM   1363  CD  GLN A  78      16.084  -6.870   4.721  1.00  0.00           C
ATOM   1364  NE2 GLN A  78      17.055  -6.396   5.490  1.00  0.00           N
ATOM   1365  OE1 GLN A  78      16.270  -7.212   3.553  1.00  0.00           O
ATOM   1366  QB  GLN A  78      13.176  -7.265   4.216  1.00  0.00           Q
ATOM   1367  QE2 GLN A  78      17.394  -6.230   5.759  1.00  0.00           Q
ATOM   1368  QG  GLN A  78      14.584  -6.790   5.936  1.00  0.00           Q
ATOM   1369  H   GLN A  78      12.280 -10.091   3.369  1.00  0.00           H
ATOM   1370  HA  GLN A  78      14.958  -9.052   3.531  1.00  0.00           H
ATOM   1371 1HB  GLN A  78      12.718  -7.558   4.908  1.00  0.00           H
ATOM   1372 2HB  GLN A  78      13.634  -6.972   3.526  1.00  0.00           H
ATOM   1373 1HG  GLN A  78      14.784  -7.595   6.236  1.00  0.00           H
ATOM   1374 2HG  GLN A  78      14.383  -5.986   5.635  1.00  0.00           H
ATOM   1375 1HE2 GLN A  78      16.836  -6.144   6.412  1.00  0.00           H
ATOM   1376 2HE2 GLN A  78      17.954  -6.316   5.106  1.00  0.00           H
ATOM   1377  N   ARG A  79      12.860 -10.185   5.816  1.00  0.00           N
ATOM   1378  CA  ARG A  79      12.760 -11.023   7.004  1.00  0.00           C
ATOM   1379  C   ARG A  79      11.603 -12.011   6.879  1.00  0.00           C
ATOM   1380  O   ARG A  79      10.935 -12.327   7.863  1.00  0.00           O
ATOM   1381  CB  ARG A  79      12.573 -10.156   8.251  1.00  0.00           C
ATOM   1382  CG  ARG A  79      13.871  -9.580   8.792  1.00  0.00           C
ATOM   1383  CD  ARG A  79      13.626  -8.314   9.598  1.00  0.00           C
ATOM   1384  NE  ARG A  79      14.557  -8.188  10.715  1.00  0.00           N
ATOM   1385  CZ  ARG A  79      14.417  -7.304  11.701  1.00  0.00           C
ATOM   1386  NH1 ARG A  79      13.385  -6.470  11.710  1.00  0.00           N
ATOM   1387  NH2 ARG A  79      15.309  -7.256  12.680  1.00  0.00           N
ATOM   1388  QB  ARG A  79      12.016 -10.045   8.518  1.00  0.00           Q
ATOM   1389  QD  ARG A  79      13.179  -7.899   9.463  1.00  0.00           Q
ATOM   1390  QG  ARG A  79      14.432  -9.832   8.696  1.00  0.00           Q
ATOM   1391  QH1 ARG A  79      12.996  -6.154  11.715  1.00  0.00           Q
ATOM   1392  QH2 ARG A  79      15.646  -7.238  13.050  1.00  0.00           Q
ATOM   1393  H   ARG A  79      12.042  -9.812   5.424  1.00  0.00           H
ATOM   1394  HA  ARG A  79      13.682 -11.577   7.097  1.00  0.00           H
ATOM   1395 1HB  ARG A  79      12.119 -10.755   9.027  1.00  0.00           H
ATOM   1396 2HB  ARG A  79      11.914  -9.335   8.010  1.00  0.00           H
ATOM   1397 1HG  ARG A  79      14.523  -9.349   7.963  1.00  0.00           H
ATOM   1398 2HG  ARG A  79      14.341 -10.315   9.429  1.00  0.00           H
ATOM   1399 1HD  ARG A  79      12.616  -8.337   9.981  1.00  0.00           H
ATOM   1400 2HD  ARG A  79      13.743  -7.461   8.946  1.00  0.00           H
ATOM   1401  HE  ARG A  79      15.327  -8.793  10.733  1.00  0.00           H
ATOM   1402 1HH1 ARG A  79      12.708  -6.501  10.975  1.00  0.00           H
ATOM   1403 2HH1 ARG A  79      13.284  -5.808  12.454  1.00  0.00           H
ATOM   1404 1HH2 ARG A  79      16.088  -7.884  12.678  1.00  0.00           H
ATOM   1405 2HH2 ARG A  79      15.203  -6.592  13.420  1.00  0.00           H
ATOM   1406  N   SEP A  80      11.400 -12.474   5.655  1.00  0.00           N
ATOM   1407  CA  SEP A  80      10.304 -13.446   5.372  1.00  0.00           C
ATOM   1408  C   SEP A  80      10.810 -14.519   4.442  1.00  0.00           C
ATOM   1409  O   SEP A  80      10.548 -14.518   3.242  1.00  0.00           O
ATOM   1410  CB  SEP A  80       9.030 -12.695   4.883  1.00  0.00           C
ATOM   1411  OG  SEP A  80       8.281 -12.163   6.002  1.00  0.00           O
ATOM   1412  PS  SEP A  80       8.402 -10.619   6.469  1.00  0.00           P
ATOM   1413  OPA SEP A  80       7.979  -9.746   5.282  1.00  0.00           O
ATOM   1414  OPB SEP A  80       7.497 -10.355   7.667  1.00  0.00           O
ATOM   1415  OPC SEP A  80       9.858 -10.315   6.803  1.00  0.00           O
ATOM   1416  QB  SEP A  80       8.821 -12.602   4.242  1.00  0.00           Q
ATOM   1417  H   SEP A  80      11.984 -12.175   4.887  1.00  0.00           H
ATOM   1418  HA  SEP A  80      10.061 -13.931   6.337  1.00  0.00           H
ATOM   1419 2HB  SEP A  80       9.272 -11.856   4.205  1.00  0.00           H
ATOM   1420 3HB  SEP A  80       8.369 -13.349   4.279  1.00  0.00           H
ATOM   1421  N   PRO A  81      11.565 -15.479   5.005  1.00  0.00           N
ATOM   1422  CA  PRO A  81      12.132 -16.590   4.233  1.00  0.00           C
ATOM   1423  C   PRO A  81      11.064 -17.575   3.769  1.00  0.00           C
ATOM   1424  O   PRO A  81      11.051 -17.992   2.611  1.00  0.00           O
ATOM   1425  CB  PRO A  81      13.084 -17.262   5.223  1.00  0.00           C
ATOM   1426  CG  PRO A  81      12.536 -16.925   6.566  1.00  0.00           C
ATOM   1427  CD  PRO A  81      11.927 -15.557   6.433  1.00  0.00           C
ATOM   1428  QB  PRO A  81      13.586 -17.598   5.075  1.00  0.00           Q
ATOM   1429  QD  PRO A  81      11.850 -15.134   6.874  1.00  0.00           Q
ATOM   1430  QG  PRO A  81      12.557 -17.279   7.071  1.00  0.00           Q
ATOM   1431  HA  PRO A  81      12.687 -16.235   3.378  1.00  0.00           H
ATOM   1432 1HB  PRO A  81      14.081 -16.866   5.095  1.00  0.00           H
ATOM   1433 2HB  PRO A  81      13.090 -18.330   5.054  1.00  0.00           H
ATOM   1434 1HG  PRO A  81      13.331 -16.911   7.297  1.00  0.00           H
ATOM   1435 2HG  PRO A  81      11.781 -17.646   6.846  1.00  0.00           H
ATOM   1436 1HD  PRO A  81      12.650 -14.796   6.690  1.00  0.00           H
ATOM   1437 2HD  PRO A  81      11.050 -15.471   7.059  1.00  0.00           H
ATOM   1438  N   PHE A  82      10.170 -17.944   4.681  1.00  0.00           N
ATOM   1439  CA  PHE A  82       9.097 -18.881   4.364  1.00  0.00           C
ATOM   1440  C   PHE A  82       7.962 -18.772   5.380  1.00  0.00           C
ATOM   1441  O   PHE A  82       7.562 -19.765   5.988  1.00  0.00           O
ATOM   1442  CB  PHE A  82       9.637 -20.313   4.330  1.00  0.00           C
ATOM   1443  CG  PHE A  82      10.441 -20.623   3.101  1.00  0.00           C
ATOM   1444  CD1 PHE A  82      11.826 -20.574   3.133  1.00  0.00           C
ATOM   1445  CD2 PHE A  82       9.814 -20.964   1.914  1.00  0.00           C
ATOM   1446  CE1 PHE A  82      12.569 -20.859   2.003  1.00  0.00           C
ATOM   1447  CE2 PHE A  82      10.551 -21.251   0.781  1.00  0.00           C
ATOM   1448  CZ  PHE A  82      11.930 -21.198   0.826  1.00  0.00           C
ATOM   1449  QB  PHE A  82       9.539 -20.737   4.780  1.00  0.00           Q
ATOM   1450  QD  PHE A  82      10.531 -20.657   2.965  1.00  0.00           Q
ATOM   1451  QE  PHE A  82      11.848 -21.166   0.952  1.00  0.00           Q
ATOM   1452  QR  PHE A  82      11.453 -21.014   1.554  1.00  0.00           Q
ATOM   1453  H   PHE A  82      10.232 -17.578   5.587  1.00  0.00           H
ATOM   1454  HA  PHE A  82       8.715 -18.628   3.387  1.00  0.00           H
ATOM   1455 1HB  PHE A  82       8.807 -21.003   4.370  1.00  0.00           H
ATOM   1456 2HB  PHE A  82      10.270 -20.470   5.191  1.00  0.00           H
ATOM   1457 1HD  PHE A  82      12.326 -20.309   4.052  1.00  0.00           H
ATOM   1458 2HD  PHE A  82       8.735 -21.005   1.879  1.00  0.00           H
ATOM   1459 1HE  PHE A  82      13.648 -20.817   2.041  1.00  0.00           H
ATOM   1460 2HE  PHE A  82      10.049 -21.516  -0.138  1.00  0.00           H
ATOM   1461  HZ  PHE A  82      12.509 -21.422  -0.058  1.00  0.00           H
ATOM   1462  N   PRO A  83       7.424 -17.556   5.577  1.00  0.00           N
ATOM   1463  CA  PRO A  83       6.329 -17.321   6.523  1.00  0.00           C
ATOM   1464  C   PRO A  83       5.015 -17.934   6.052  1.00  0.00           C
ATOM   1465  O   PRO A  83       4.309 -18.583   6.824  1.00  0.00           O
ATOM   1466  CB  PRO A  83       6.221 -15.795   6.573  1.00  0.00           C
ATOM   1467  CG  PRO A  83       6.763 -15.335   5.264  1.00  0.00           C
ATOM   1468  CD  PRO A  83       7.841 -16.317   4.894  1.00  0.00           C
ATOM   1469  QB  PRO A  83       5.997 -15.462   7.046  1.00  0.00           Q
ATOM   1470  QD  PRO A  83       8.335 -16.218   4.541  1.00  0.00           Q
ATOM   1471  QG  PRO A  83       6.578 -14.842   4.942  1.00  0.00           Q
ATOM   1472  HA  PRO A  83       6.568 -17.699   7.507  1.00  0.00           H
ATOM   1473 1HB  PRO A  83       6.808 -15.416   7.395  1.00  0.00           H
ATOM   1474 2HB  PRO A  83       5.186 -15.509   6.696  1.00  0.00           H
ATOM   1475 1HG  PRO A  83       7.178 -14.345   5.366  1.00  0.00           H
ATOM   1476 2HG  PRO A  83       5.979 -15.341   4.520  1.00  0.00           H
ATOM   1477 1HD  PRO A  83       8.800 -15.980   5.258  1.00  0.00           H
ATOM   1478 2HD  PRO A  83       7.870 -16.458   3.823  1.00  0.00           H
ATOM   1479  N   LYS A  84       4.692 -17.721   4.781  1.00  0.00           N
ATOM   1480  CA  LYS A  84       3.461 -18.253   4.206  1.00  0.00           C
ATOM   1481  C   LYS A  84       3.759 -19.402   3.250  1.00  0.00           C
ATOM   1482  O   LYS A  84       2.977 -20.346   3.135  1.00  0.00           O
ATOM   1483  CB  LYS A  84       2.698 -17.149   3.472  1.00  0.00           C
ATOM   1484  CG  LYS A  84       2.474 -15.902   4.312  1.00  0.00           C
ATOM   1485  CD  LYS A  84       1.740 -16.224   5.602  1.00  0.00           C
ATOM   1486  CE  LYS A  84       1.612 -14.999   6.493  1.00  0.00           C
ATOM   1487  NZ  LYS A  84       2.762 -14.870   7.429  1.00  0.00           N
ATOM   1488  QB  LYS A  84       2.494 -17.200   2.881  1.00  0.00           Q
ATOM   1489  QD  LYS A  84       1.517 -16.789   5.749  1.00  0.00           Q
ATOM   1490  QE  LYS A  84       1.133 -14.598   6.467  1.00  0.00           Q
ATOM   1491  QG  LYS A  84       2.660 -15.331   4.148  1.00  0.00           Q
ATOM   1492  QZ  LYS A  84       3.039 -14.839   7.654  1.00  0.00           Q
ATOM   1493  H   LYS A  84       5.295 -17.195   4.215  1.00  0.00           H
ATOM   1494  HA  LYS A  84       2.849 -18.623   5.016  1.00  0.00           H
ATOM   1495 1HB  LYS A  84       1.733 -17.532   3.171  1.00  0.00           H
ATOM   1496 2HB  LYS A  84       3.254 -16.867   2.590  1.00  0.00           H
ATOM   1497 1HG  LYS A  84       1.890 -15.195   3.742  1.00  0.00           H
ATOM   1498 2HG  LYS A  84       3.432 -15.466   4.555  1.00  0.00           H
ATOM   1499 1HD  LYS A  84       2.285 -16.991   6.135  1.00  0.00           H
ATOM   1500 2HD  LYS A  84       0.750 -16.587   5.362  1.00  0.00           H
ATOM   1501 1HE  LYS A  84       0.699 -15.079   7.065  1.00  0.00           H
ATOM   1502 2HE  LYS A  84       1.567 -14.119   5.868  1.00  0.00           H
ATOM   1503 1HZ  LYS A  84       2.446 -14.452   8.328  1.00  0.00           H
ATOM   1504 2HZ  LYS A  84       3.494 -14.259   7.014  1.00  0.00           H
ATOM   1505 3HZ  LYS A  84       3.175 -15.807   7.619  1.00  0.00           H
ATOM   1506  N   SER A  85       4.895 -19.317   2.565  1.00  0.00           N
ATOM   1507  CA  SER A  85       5.298 -20.350   1.618  1.00  0.00           C
ATOM   1508  C   SER A  85       5.451 -21.697   2.316  1.00  0.00           C
ATOM   1509  O   SER A  85       5.213 -22.747   1.718  1.00  0.00           O
ATOM   1510  CB  SER A  85       6.612 -19.962   0.936  1.00  0.00           C
ATOM   1511  OG  SER A  85       7.181 -21.069   0.259  1.00  0.00           O
ATOM   1512  QB  SER A  85       6.869 -19.395   0.952  1.00  0.00           Q
ATOM   1513  H   SER A  85       5.478 -18.540   2.701  1.00  0.00           H
ATOM   1514  HA  SER A  85       4.525 -20.431   0.869  1.00  0.00           H
ATOM   1515 1HB  SER A  85       7.312 -19.614   1.682  1.00  0.00           H
ATOM   1516 2HB  SER A  85       6.426 -19.177   0.221  1.00  0.00           H
ATOM   1517  HG  SER A  85       6.496 -21.531  -0.232  1.00  0.00           H
ATOM   1518  N   SER A  86       5.850 -21.660   3.583  1.00  0.00           N
ATOM   1519  CA  SER A  86       6.034 -22.879   4.363  1.00  0.00           C
ATOM   1520  C   SER A  86       4.727 -23.655   4.477  1.00  0.00           C
ATOM   1521  O   SER A  86       4.720 -24.886   4.450  1.00  0.00           O
ATOM   1522  CB  SER A  86       6.565 -22.541   5.758  1.00  0.00           C
ATOM   1523  OG  SER A  86       7.981 -22.545   5.780  1.00  0.00           O
ATOM   1524  QB  SER A  86       6.209 -22.418   6.255  1.00  0.00           Q
ATOM   1525  H   SER A  86       6.023 -20.792   4.005  1.00  0.00           H
ATOM   1526  HA  SER A  86       6.760 -23.492   3.850  1.00  0.00           H
ATOM   1527 1HB  SER A  86       6.204 -23.274   6.465  1.00  0.00           H
ATOM   1528 2HB  SER A  86       6.215 -21.562   6.046  1.00  0.00           H
ATOM   1529  HG  SER A  86       8.304 -23.416   5.541  1.00  0.00           H
ATOM   1530  N   VAL A  87       3.622 -22.928   4.604  1.00  0.00           N
ATOM   1531  CA  VAL A  87       2.307 -23.548   4.722  1.00  0.00           C
ATOM   1532  C   VAL A  87       1.719 -23.853   3.349  1.00  0.00           C
ATOM   1533  O   VAL A  87       1.548 -25.014   2.981  1.00  0.00           O
ATOM   1534  CB  VAL A  87       1.329 -22.648   5.500  1.00  0.00           C
ATOM   1535  CG1 VAL A  87       0.033 -23.391   5.786  1.00  0.00           C
ATOM   1536  CG2 VAL A  87       1.967 -22.155   6.790  1.00  0.00           C
ATOM   1537  QG1 VAL A  87      -0.274 -23.567   5.854  1.00  0.00           Q
ATOM   1538  QG2 VAL A  87       2.117 -22.039   7.096  1.00  0.00           Q
ATOM   1539  QQG VAL A  87       0.922 -22.803   6.475  1.00  0.00           Q
ATOM   1540  H   VAL A  87       3.691 -21.951   4.620  1.00  0.00           H
ATOM   1541  HA  VAL A  87       2.424 -24.474   5.268  1.00  0.00           H
ATOM   1542  HB  VAL A  87       1.097 -21.789   4.887  1.00  0.00           H
ATOM   1543 1HG1 VAL A  87       0.257 -24.345   6.240  1.00  0.00           H
ATOM   1544 2HG1 VAL A  87      -0.504 -23.548   4.862  1.00  0.00           H
ATOM   1545 3HG1 VAL A  87      -0.576 -22.806   6.460  1.00  0.00           H
ATOM   1546 1HG2 VAL A  87       2.855 -21.586   6.558  1.00  0.00           H
ATOM   1547 2HG2 VAL A  87       2.232 -23.002   7.407  1.00  0.00           H
ATOM   1548 3HG2 VAL A  87       1.265 -21.530   7.323  1.00  0.00           H
ATOM   1549  N   LYS A  88       1.411 -22.803   2.597  1.00  0.00           N
ATOM   1550  CA  LYS A  88       0.840 -22.958   1.263  1.00  0.00           C
ATOM   1551  C   LYS A  88       1.933 -23.211   0.230  1.00  0.00           C
ATOM   1552  O   LYS A  88       3.089 -23.449   0.582  1.00  0.00           O
ATOM   1553  CB  LYS A  88       0.037 -21.713   0.881  1.00  0.00           C
ATOM   1554  CG  LYS A  88      -1.249 -22.023   0.134  1.00  0.00           C
ATOM   1555  CD  LYS A  88      -1.547 -20.972  -0.923  1.00  0.00           C
ATOM   1556  CE  LYS A  88      -2.545 -19.943  -0.420  1.00  0.00           C
ATOM   1557  NZ  LYS A  88      -3.935 -20.479  -0.406  1.00  0.00           N
ATOM   1558  QB  LYS A  88       0.217 -21.127   1.017  1.00  0.00           Q
ATOM   1559  QD  LYS A  88      -1.292 -20.965  -1.491  1.00  0.00           Q
ATOM   1560  QE  LYS A  88      -2.390 -19.366  -0.242  1.00  0.00           Q
ATOM   1561  QG  LYS A  88      -1.609 -22.519   0.248  1.00  0.00           Q
ATOM   1562  QZ  LYS A  88      -4.269 -20.606  -0.402  1.00  0.00           Q
ATOM   1563  H   LYS A  88       1.570 -21.901   2.947  1.00  0.00           H
ATOM   1564  HA  LYS A  88       0.176 -23.809   1.285  1.00  0.00           H
ATOM   1565 1HB  LYS A  88       0.650 -21.082   0.254  1.00  0.00           H
ATOM   1566 2HB  LYS A  88      -0.216 -21.171   1.781  1.00  0.00           H
ATOM   1567 1HG  LYS A  88      -2.066 -22.052   0.841  1.00  0.00           H
ATOM   1568 2HG  LYS A  88      -1.152 -22.986  -0.345  1.00  0.00           H
ATOM   1569 1HD  LYS A  88      -1.955 -21.461  -1.796  1.00  0.00           H
ATOM   1570 2HD  LYS A  88      -0.629 -20.469  -1.186  1.00  0.00           H
ATOM   1571 1HE  LYS A  88      -2.508 -19.078  -1.067  1.00  0.00           H
ATOM   1572 2HE  LYS A  88      -2.270 -19.654   0.582  1.00  0.00           H
ATOM   1573 1HZ  LYS A  88      -4.615 -19.711  -0.581  1.00  0.00           H
ATOM   1574 2HZ  LYS A  88      -4.143 -20.907   0.519  1.00  0.00           H
ATOM   1575 3HZ  LYS A  88      -4.048 -21.202  -1.143  1.00  0.00           H
ATOM   1576  N   ARG A  89       1.559 -23.159  -1.044  1.00  0.00           N
ATOM   1577  CA  ARG A  89       2.509 -23.383  -2.128  1.00  0.00           C
ATOM   1578  C   ARG A  89       3.090 -22.063  -2.623  1.00  0.00           C
ATOM   1579  O   ARG A  89       2.456 -21.014  -2.513  1.00  0.00           O
ATOM   1580  CB  ARG A  89       1.830 -24.120  -3.283  1.00  0.00           C
ATOM   1581  CG  ARG A  89       0.695 -23.338  -3.922  1.00  0.00           C
ATOM   1582  CD  ARG A  89       0.155 -24.046  -5.154  1.00  0.00           C
ATOM   1583  NE  ARG A  89      -0.217 -23.104  -6.207  1.00  0.00           N
ATOM   1584  CZ  ARG A  89      -1.224 -22.239  -6.107  1.00  0.00           C
ATOM   1585  NH1 ARG A  89      -1.960 -22.192  -5.005  1.00  0.00           N
ATOM   1586  NH2 ARG A  89      -1.494 -21.418  -7.113  1.00  0.00           N
ATOM   1587  QB  ARG A  89       2.000 -24.692  -3.479  1.00  0.00           Q
ATOM   1588  QD  ARG A  89       0.099 -24.666  -5.201  1.00  0.00           Q
ATOM   1589  QG  ARG A  89       0.480 -22.795  -3.707  1.00  0.00           Q
ATOM   1590  QH1 ARG A  89      -2.238 -22.174  -4.589  1.00  0.00           Q
ATOM   1591  QH2 ARG A  89      -1.596 -21.108  -7.491  1.00  0.00           Q
ATOM   1592  H   ARG A  89       0.623 -22.966  -1.260  1.00  0.00           H
ATOM   1593  HA  ARG A  89       3.312 -23.994  -1.744  1.00  0.00           H
ATOM   1594 1HB  ARG A  89       1.432 -25.055  -2.915  1.00  0.00           H
ATOM   1595 2HB  ARG A  89       2.568 -24.330  -4.044  1.00  0.00           H
ATOM   1596 1HG  ARG A  89       1.061 -22.363  -4.210  1.00  0.00           H
ATOM   1597 2HG  ARG A  89      -0.102 -23.228  -3.203  1.00  0.00           H
ATOM   1598 1HD  ARG A  89      -0.717 -24.617  -4.870  1.00  0.00           H
ATOM   1599 2HD  ARG A  89       0.914 -24.713  -5.532  1.00  0.00           H
ATOM   1600  HE  ARG A  89       0.311 -23.118  -7.033  1.00  0.00           H
ATOM   1601 1HH1 ARG A  89      -1.762 -22.808  -4.243  1.00  0.00           H
ATOM   1602 2HH1 ARG A  89      -2.715 -21.539  -4.935  1.00  0.00           H
ATOM   1603 1HH2 ARG A  89      -0.942 -21.449  -7.945  1.00  0.00           H
ATOM   1604 2HH2 ARG A  89      -2.250 -20.767  -7.037  1.00  0.00           H
ATOM   1605  N   THR A  90       4.300 -22.124  -3.171  1.00  0.00           N
ATOM   1606  CA  THR A  90       4.967 -20.933  -3.684  1.00  0.00           C
ATOM   1607  C   THR A  90       6.126 -21.310  -4.602  1.00  0.00           C
ATOM   1608  CB  THR A  90       5.476 -20.070  -2.528  1.00  0.00           C
ATOM   1609  CG2 THR A  90       6.073 -18.755  -2.982  1.00  0.00           C
ATOM   1610  OG1 THR A  90       4.428 -19.778  -1.621  1.00  0.00           O
ATOM   1611  OT1 THR A  90       6.202 -20.753  -5.716  1.00  0.00           O
ATOM   1612  OT2 THR A  90       6.946 -22.159  -4.197  1.00  0.00           O
ATOM   1613  QG2 THR A  90       6.214 -18.442  -3.088  1.00  0.00           Q
ATOM   1614  H   THR A  90       4.754 -22.989  -3.231  1.00  0.00           H
ATOM   1615  HA  THR A  90       4.243 -20.366  -4.252  1.00  0.00           H
ATOM   1616  HB  THR A  90       6.244 -20.615  -1.997  1.00  0.00           H
ATOM   1617 1HG  THR A  90       4.768 -19.240  -0.901  1.00  0.00           H
ATOM   1618 1HG2 THR A  90       5.370 -18.242  -3.622  1.00  0.00           H
ATOM   1619 2HG2 THR A  90       6.986 -18.941  -3.526  1.00  0.00           H
ATOM   1620 3HG2 THR A  90       6.286 -18.141  -2.119  1.00  0.00           H
TER    1621
ENDMDL
