# Supplementary material for: Data set of intrinsically disordered proteins analysed at a local protein conformation level
Source: Data Brief. 2020 Mar 5;29:105383. doi: 10.1016/j.dib.2020.105383 (PMC7078294; doi:10.1016/j.dib.2020.105383)
Supplement: Supplementary file 1 [file mmc1.zip › the data/1-DATA/PED1AAA-pdb/1AAA-14.pdb]

ATOM      1  N   GLY A  -1     -10.333  34.844 -18.064  1.00  0.00           N
ATOM      2  CA  GLY A  -1     -10.643  33.411 -17.813  1.00  0.00           C
ATOM      3  C   GLY A  -1     -10.553  32.568 -19.071  1.00  0.00           C
ATOM      4  O   GLY A  -1     -10.379  33.096 -20.168  1.00  0.00           O
ATOM      5  QA  GLY A  -1     -10.795  33.180 -17.249  1.00  0.00           Q
ATOM      6 1HA  GLY A  -1      -9.946  33.025 -17.084  1.00  0.00           H
ATOM      7 2HA  GLY A  -1     -11.644  33.334 -17.415  1.00  0.00           H
ATOM      8 1HT  GLY A  -1     -11.214  35.390 -18.158  1.00  0.00           H
ATOM      9 2HT  GLY A  -1      -9.783  34.944 -18.942  1.00  0.00           H
ATOM     10 3HT  GLY A  -1      -9.778  35.234 -17.276  1.00  0.00           H
ATOM     11  N   SER A   0     -10.669  31.253 -18.909  1.00  0.00           N
ATOM     12  CA  SER A   0     -10.598  30.335 -20.040  1.00  0.00           C
ATOM     13  C   SER A   0     -11.447  29.094 -19.787  1.00  0.00           C
ATOM     14  O   SER A   0     -11.126  28.003 -20.258  1.00  0.00           O
ATOM     15  CB  SER A   0      -9.148  29.931 -20.305  1.00  0.00           C
ATOM     16  OG  SER A   0      -8.667  29.063 -19.294  1.00  0.00           O
ATOM     17  QB  SER A   0      -8.806  30.119 -20.793  1.00  0.00           Q
ATOM     18  H   SER A   0     -10.806  30.893 -18.008  1.00  0.00           H
ATOM     19  HA  SER A   0     -10.983  30.850 -20.908  1.00  0.00           H
ATOM     20 1HB  SER A   0      -8.527  30.815 -20.328  1.00  0.00           H
ATOM     21 2HB  SER A   0      -9.085  29.423 -21.256  1.00  0.00           H
ATOM     22  HG  SER A   0      -8.520  28.189 -19.664  1.00  0.00           H
ATOM     23  N   MET A   1     -12.532  29.267 -19.039  1.00  0.00           N
ATOM     24  CA  MET A   1     -13.426  28.160 -18.722  1.00  0.00           C
ATOM     25  C   MET A   1     -14.454  27.958 -19.832  1.00  0.00           C
ATOM     26  O   MET A   1     -15.467  28.655 -19.887  1.00  0.00           O
ATOM     27  CB  MET A   1     -14.139  28.416 -17.392  1.00  0.00           C
ATOM     28  CG  MET A   1     -14.776  29.793 -17.298  1.00  0.00           C
ATOM     29  SD  MET A   1     -13.776  30.959 -16.354  1.00  0.00           S
ATOM     30  CE  MET A   1     -14.034  32.464 -17.288  1.00  0.00           C
ATOM     31  QB  MET A   1     -14.167  27.997 -16.926  1.00  0.00           Q
ATOM     32  QE  MET A   1     -14.087  32.766 -17.476  1.00  0.00           Q
ATOM     33  QG  MET A   1     -15.324  29.940 -17.559  1.00  0.00           Q
ATOM     34  H   MET A   1     -12.734  30.161 -18.691  1.00  0.00           H
ATOM     35  HA  MET A   1     -12.828  27.265 -18.634  1.00  0.00           H
ATOM     36 1HB  MET A   1     -13.423  28.319 -16.590  1.00  0.00           H
ATOM     37 2HB  MET A   1     -14.913  27.675 -17.264  1.00  0.00           H
ATOM     38 1HG  MET A   1     -15.739  29.696 -16.821  1.00  0.00           H
ATOM     39 2HG  MET A   1     -14.907  30.183 -18.298  1.00  0.00           H
ATOM     40 1HE  MET A   1     -13.359  32.486 -18.130  1.00  0.00           H
ATOM     41 2HE  MET A   1     -13.848  33.318 -16.655  1.00  0.00           H
ATOM     42 3HE  MET A   1     -15.054  32.495 -17.645  1.00  0.00           H
ATOM     43  N   THR A   2     -14.184  26.999 -20.712  1.00  0.00           N
ATOM     44  CA  THR A   2     -15.086  26.704 -21.821  1.00  0.00           C
ATOM     45  C   THR A   2     -14.565  25.531 -22.650  1.00  0.00           C
ATOM     46  O   THR A   2     -15.217  24.493 -22.749  1.00  0.00           O
ATOM     47  CB  THR A   2     -15.265  27.939 -22.708  1.00  0.00           C
ATOM     48  CG2 THR A   2     -16.599  28.626 -22.511  1.00  0.00           C
ATOM     49  OG1 THR A   2     -14.250  28.894 -22.453  1.00  0.00           O
ATOM     50  QG2 THR A   2     -16.917  28.791 -22.464  1.00  0.00           Q
ATOM     51  H   THR A   2     -13.361  26.477 -20.614  1.00  0.00           H
ATOM     52  HA  THR A   2     -16.044  26.432 -21.402  1.00  0.00           H
ATOM     53  HB  THR A   2     -15.198  27.641 -23.744  1.00  0.00           H
ATOM     54 1HG  THR A   2     -14.357  29.641 -23.046  1.00  0.00           H
ATOM     55 1HG2 THR A   2     -16.437  29.655 -22.223  1.00  0.00           H
ATOM     56 2HG2 THR A   2     -17.155  28.119 -21.736  1.00  0.00           H
ATOM     57 3HG2 THR A   2     -17.159  28.597 -23.435  1.00  0.00           H
ATOM     58  N   PRO A   3     -13.375  25.681 -23.263  1.00  0.00           N
ATOM     59  CA  PRO A   3     -12.774  24.626 -24.085  1.00  0.00           C
ATOM     60  C   PRO A   3     -12.340  23.423 -23.255  1.00  0.00           C
ATOM     61  O   PRO A   3     -11.172  23.301 -22.883  1.00  0.00           O
ATOM     62  CB  PRO A   3     -11.559  25.310 -24.714  1.00  0.00           C
ATOM     63  CG  PRO A   3     -11.219  26.418 -23.779  1.00  0.00           C
ATOM     64  CD  PRO A   3     -12.525  26.886 -23.201  1.00  0.00           C
ATOM     65  QB  PRO A   3     -11.283  25.144 -25.246  1.00  0.00           Q
ATOM     66  QD  PRO A   3     -12.666  27.447 -22.992  1.00  0.00           Q
ATOM     67  QG  PRO A   3     -10.655  26.636 -23.657  1.00  0.00           Q
ATOM     68  HA  PRO A   3     -13.450  24.300 -24.863  1.00  0.00           H
ATOM     69 1HB  PRO A   3     -11.819  25.686 -25.692  1.00  0.00           H
ATOM     70 2HB  PRO A   3     -10.747  24.602 -24.799  1.00  0.00           H
ATOM     71 1HG  PRO A   3     -10.739  27.221 -24.318  1.00  0.00           H
ATOM     72 2HG  PRO A   3     -10.571  26.052 -22.996  1.00  0.00           H
ATOM     73 1HD  PRO A   3     -12.941  27.681 -23.802  1.00  0.00           H
ATOM     74 2HD  PRO A   3     -12.391  27.213 -22.180  1.00  0.00           H
ATOM     75  N   SER A   4     -13.287  22.537 -22.966  1.00  0.00           N
ATOM     76  CA  SER A   4     -13.005  21.343 -22.180  1.00  0.00           C
ATOM     77  C   SER A   4     -14.246  20.465 -22.061  1.00  0.00           C
ATOM     78  O   SER A   4     -15.251  20.699 -22.732  1.00  0.00           O
ATOM     79  CB  SER A   4     -12.499  21.732 -20.788  1.00  0.00           C
ATOM     80  OG  SER A   4     -11.118  21.449 -20.650  1.00  0.00           O
ATOM     81  QB  SER A   4     -12.850  21.983 -20.337  1.00  0.00           Q
ATOM     82  H   SER A   4     -14.200  22.690 -23.292  1.00  0.00           H
ATOM     83  HA  SER A   4     -12.232  20.785 -22.691  1.00  0.00           H
ATOM     84 1HB  SER A   4     -13.045  21.176 -20.040  1.00  0.00           H
ATOM     85 2HB  SER A   4     -12.654  22.790 -20.636  1.00  0.00           H
ATOM     86  HG  SER A   4     -10.686  22.177 -20.198  1.00  0.00           H
ATOM     87  N   TPO A   5     -14.138  19.466 -21.197  1.00  0.00           N
ATOM     88  CA  TPO A   5     -15.271  18.520 -20.971  1.00  0.00           C
ATOM     89  C   TPO A   5     -15.240  18.052 -19.528  1.00  0.00           C
ATOM     90  O   TPO A   5     -16.178  18.254 -18.759  1.00  0.00           O
ATOM     91  CB  TPO A   5     -15.339  17.449 -22.115  1.00  0.00           C
ATOM     92  CG2 TPO A   5     -16.510  17.665 -23.092  1.00  0.00           C
ATOM     93  OG1 TPO A   5     -14.122  17.502 -22.914  1.00  0.00           O
ATOM     94  PS  TPO A   5     -13.794  16.557 -24.198  1.00  0.00           P
ATOM     95  OPA TPO A   5     -13.786  15.080 -23.795  1.00  0.00           O
ATOM     96  OPB TPO A   5     -12.418  16.923 -24.760  1.00  0.00           O
ATOM     97  OPC TPO A   5     -14.838  16.769 -25.302  1.00  0.00           O
ATOM     98  QG2 TPO A   5     -16.810  17.716 -23.346  1.00  0.00           Q
ATOM     99  H   TPO A   5     -13.353  19.192 -20.599  1.00  0.00           H
ATOM    100  HA  TPO A   5     -16.203  19.102 -21.066  1.00  0.00           H
ATOM    101  HB  TPO A   5     -15.437  16.447 -21.649  1.00  0.00           H
ATOM    102 1HG2 TPO A   5     -16.513  16.888 -23.876  1.00  0.00           H
ATOM    103 2HG2 TPO A   5     -17.482  17.620 -22.570  1.00  0.00           H
ATOM    104 3HG2 TPO A   5     -16.431  18.643 -23.595  1.00  0.00           H
ATOM    105  N   PRO A   6     -14.129  17.400 -19.130  1.00  0.00           N
ATOM    106  CA  PRO A   6     -13.969  16.894 -17.761  1.00  0.00           C
ATOM    107  C   PRO A   6     -14.150  17.985 -16.705  1.00  0.00           C
ATOM    108  O   PRO A   6     -14.846  17.782 -15.711  1.00  0.00           O
ATOM    109  CB  PRO A   6     -12.538  16.349 -17.733  1.00  0.00           C
ATOM    110  CG  PRO A   6     -12.202  16.078 -19.159  1.00  0.00           C
ATOM    111  CD  PRO A   6     -12.949  17.101 -19.967  1.00  0.00           C
ATOM    112  QB  PRO A   6     -12.193  16.265 -17.224  1.00  0.00           Q
ATOM    113  QD  PRO A   6     -12.793  17.334 -20.513  1.00  0.00           Q
ATOM    114  QG  PRO A   6     -11.830  15.634 -19.370  1.00  0.00           Q
ATOM    115  HA  PRO A   6     -14.664  16.091 -17.560  1.00  0.00           H
ATOM    116 1HB  PRO A   6     -12.508  15.445 -17.144  1.00  0.00           H
ATOM    117 2HB  PRO A   6     -11.877  17.085 -17.303  1.00  0.00           H
ATOM    118 1HG  PRO A   6     -12.521  15.083 -19.429  1.00  0.00           H
ATOM    119 2HG  PRO A   6     -11.138  16.187 -19.311  1.00  0.00           H
ATOM    120 1HD  PRO A   6     -13.244  16.686 -20.917  1.00  0.00           H
ATOM    121 2HD  PRO A   6     -12.344  17.984 -20.109  1.00  0.00           H
ATOM    122  N   PRO A   7     -13.525  19.163 -16.901  1.00  0.00           N
ATOM    123  CA  PRO A   7     -13.631  20.276 -15.949  1.00  0.00           C
ATOM    124  C   PRO A   7     -15.072  20.743 -15.766  1.00  0.00           C
ATOM    125  O   PRO A   7     -15.625  20.664 -14.669  1.00  0.00           O
ATOM    126  CB  PRO A   7     -12.791  21.389 -16.589  1.00  0.00           C
ATOM    127  CG  PRO A   7     -11.897  20.691 -17.555  1.00  0.00           C
ATOM    128  CD  PRO A   7     -12.671  19.506 -18.051  1.00  0.00           C
ATOM    129  QB  PRO A   7     -12.831  21.994 -16.456  1.00  0.00           Q
ATOM    130  QD  PRO A   7     -12.638  19.236 -18.602  1.00  0.00           Q
ATOM    131  QG  PRO A   7     -11.326  20.860 -17.715  1.00  0.00           Q
ATOM    132  HA  PRO A   7     -13.215  20.013 -14.988  1.00  0.00           H
ATOM    133 1HB  PRO A   7     -12.222  21.897 -15.825  1.00  0.00           H
ATOM    134 2HB  PRO A   7     -13.440  22.091 -17.088  1.00  0.00           H
ATOM    135 1HG  PRO A   7     -10.995  20.367 -17.056  1.00  0.00           H
ATOM    136 2HG  PRO A   7     -11.655  21.352 -18.374  1.00  0.00           H
ATOM    137 1HD  PRO A   7     -12.005  18.694 -18.296  1.00  0.00           H
ATOM    138 2HD  PRO A   7     -13.271  19.779 -18.908  1.00  0.00           H
ATOM    139  N   ARG A   8     -15.672  21.230 -16.847  1.00  0.00           N
ATOM    140  CA  ARG A   8     -17.048  21.712 -16.807  1.00  0.00           C
ATOM    141  C   ARG A   8     -18.003  20.614 -16.349  1.00  0.00           C
ATOM    142  O   ARG A   8     -19.051  20.893 -15.766  1.00  0.00           O
ATOM    143  CB  ARG A   8     -17.470  22.227 -18.185  1.00  0.00           C
ATOM    144  CG  ARG A   8     -17.079  21.300 -19.326  1.00  0.00           C
ATOM    145  CD  ARG A   8     -18.299  20.775 -20.066  1.00  0.00           C
ATOM    146  NE  ARG A   8     -18.568  21.534 -21.285  1.00  0.00           N
ATOM    147  CZ  ARG A   8     -19.450  21.161 -22.211  1.00  0.00           C
ATOM    148  NH1 ARG A   8     -20.149  20.043 -22.058  1.00  0.00           N
ATOM    149  NH2 ARG A   8     -19.634  21.910 -23.289  1.00  0.00           N
ATOM    150  QB  ARG A   8     -17.775  22.768 -18.277  1.00  0.00           Q
ATOM    151  QD  ARG A   8     -18.643  20.292 -19.870  1.00  0.00           Q
ATOM    152  QG  ARG A   8     -16.491  21.153 -19.472  1.00  0.00           Q
ATOM    153  QH1 ARG A   8     -20.413  19.623 -22.003  1.00  0.00           Q
ATOM    154  QH2 ARG A   8     -19.703  22.192 -23.696  1.00  0.00           Q
ATOM    155  H   ARG A   8     -15.177  21.268 -17.692  1.00  0.00           H
ATOM    156  HA  ARG A   8     -17.092  22.528 -16.103  1.00  0.00           H
ATOM    157 1HB  ARG A   8     -17.005  23.187 -18.356  1.00  0.00           H
ATOM    158 2HB  ARG A   8     -18.543  22.348 -18.199  1.00  0.00           H
ATOM    159 1HG  ARG A   8     -16.525  20.463 -18.923  1.00  0.00           H
ATOM    160 2HG  ARG A   8     -16.456  21.843 -20.021  1.00  0.00           H
ATOM    161 1HD  ARG A   8     -19.157  20.843 -19.413  1.00  0.00           H
ATOM    162 2HD  ARG A   8     -18.128  19.741 -20.328  1.00  0.00           H
ATOM    163  HE  ARG A   8     -18.065  22.364 -21.422  1.00  0.00           H
ATOM    164 1HH1 ARG A   8     -20.015  19.475 -21.247  1.00  0.00           H
ATOM    165 2HH1 ARG A   8     -20.809  19.770 -22.758  1.00  0.00           H
ATOM    166 1HH2 ARG A   8     -19.110  22.754 -23.408  1.00  0.00           H
ATOM    167 2HH2 ARG A   8     -20.296  21.630 -23.984  1.00  0.00           H
ATOM    168  N   SER A   9     -17.635  19.364 -16.617  1.00  0.00           N
ATOM    169  CA  SER A   9     -18.461  18.225 -16.230  1.00  0.00           C
ATOM    170  C   SER A   9     -18.728  18.228 -14.727  1.00  0.00           C
ATOM    171  O   SER A   9     -19.771  17.759 -14.271  1.00  0.00           O
ATOM    172  CB  SER A   9     -17.784  16.916 -16.636  1.00  0.00           C
ATOM    173  OG  SER A   9     -18.582  15.798 -16.286  1.00  0.00           O
ATOM    174  QB  SER A   9     -17.230  16.871 -16.919  1.00  0.00           Q
ATOM    175  H   SER A   9     -16.789  19.204 -17.085  1.00  0.00           H
ATOM    176  HA  SER A   9     -19.404  18.309 -16.751  1.00  0.00           H
ATOM    177 1HB  SER A   9     -16.831  16.835 -16.133  1.00  0.00           H
ATOM    178 2HB  SER A   9     -17.629  16.909 -17.704  1.00  0.00           H
ATOM    179  HG  SER A   9     -18.101  14.989 -16.475  1.00  0.00           H
ATOM    180  N   ARG A  10     -17.779  18.760 -13.964  1.00  0.00           N
ATOM    181  CA  ARG A  10     -17.914  18.825 -12.513  1.00  0.00           C
ATOM    182  C   ARG A  10     -18.292  20.234 -12.064  1.00  0.00           C
ATOM    183  O   ARG A  10     -18.615  21.091 -12.886  1.00  0.00           O
ATOM    184  CB  ARG A  10     -16.608  18.393 -11.840  1.00  0.00           C
ATOM    185  CG  ARG A  10     -16.811  17.421 -10.688  1.00  0.00           C
ATOM    186  CD  ARG A  10     -16.362  18.019  -9.364  1.00  0.00           C
ATOM    187  NE  ARG A  10     -15.730  17.024  -8.500  1.00  0.00           N
ATOM    188  CZ  ARG A  10     -15.571  17.175  -7.187  1.00  0.00           C
ATOM    189  NH1 ARG A  10     -15.994  18.279  -6.583  1.00  0.00           N
ATOM    190  NH2 ARG A  10     -14.984  16.222  -6.476  1.00  0.00           N
ATOM    191  QB  ARG A  10     -16.041  18.593 -12.018  1.00  0.00           Q
ATOM    192  QD  ARG A  10     -16.439  18.617  -9.209  1.00  0.00           Q
ATOM    193  QG  ARG A  10     -17.049  16.848 -10.752  1.00  0.00           Q
ATOM    194  QH1 ARG A  10     -16.155  18.694  -6.355  1.00  0.00           Q
ATOM    195  QH2 ARG A  10     -14.764  15.862  -6.208  1.00  0.00           Q
ATOM    196  H   ARG A  10     -16.971  19.119 -14.385  1.00  0.00           H
ATOM    197  HA  ARG A  10     -18.700  18.144 -12.222  1.00  0.00           H
ATOM    198 1HB  ARG A  10     -16.104  19.270 -11.461  1.00  0.00           H
ATOM    199 2HB  ARG A  10     -15.978  17.917 -12.577  1.00  0.00           H
ATOM    200 1HG  ARG A  10     -16.238  16.525 -10.881  1.00  0.00           H
ATOM    201 2HG  ARG A  10     -17.859  17.171 -10.620  1.00  0.00           H
ATOM    202 1HD  ARG A  10     -17.224  18.425  -8.856  1.00  0.00           H
ATOM    203 2HD  ARG A  10     -15.655  18.810  -9.562  1.00  0.00           H
ATOM    204  HE  ARG A  10     -15.407  16.200  -8.920  1.00  0.00           H
ATOM    205 1HH1 ARG A  10     -16.437  19.002  -7.113  1.00  0.00           H
ATOM    206 2HH1 ARG A  10     -15.872  18.387  -5.597  1.00  0.00           H
ATOM    207 1HH2 ARG A  10     -14.663  15.389  -6.926  1.00  0.00           H
ATOM    208 2HH2 ARG A  10     -14.865  16.336  -5.490  1.00  0.00           H
ATOM    209  N   GLY A  11     -18.249  20.465 -10.755  1.00  0.00           N
ATOM    210  CA  GLY A  11     -18.591  21.770 -10.223  1.00  0.00           C
ATOM    211  C   GLY A  11     -17.710  22.873 -10.777  1.00  0.00           C
ATOM    212  O   GLY A  11     -18.058  23.514 -11.768  1.00  0.00           O
ATOM    213  QA  GLY A  11     -19.051  21.868  -9.807  1.00  0.00           Q
ATOM    214  H   GLY A  11     -17.984  19.743 -10.148  1.00  0.00           H
ATOM    215 1HA  GLY A  11     -18.483  21.747  -9.147  1.00  0.00           H
ATOM    216 2HA  GLY A  11     -19.619  21.989 -10.466  1.00  0.00           H
ATOM    217  N   THR A  12     -16.566  23.093 -10.137  1.00  0.00           N
ATOM    218  CA  THR A  12     -15.634  24.126 -10.573  1.00  0.00           C
ATOM    219  C   THR A  12     -14.898  23.696 -11.838  1.00  0.00           C
ATOM    220  O   THR A  12     -15.216  24.150 -12.937  1.00  0.00           O
ATOM    221  CB  THR A  12     -14.628  24.436  -9.462  1.00  0.00           C
ATOM    222  CG2 THR A  12     -15.080  25.546  -8.538  1.00  0.00           C
ATOM    223  OG1 THR A  12     -14.387  23.288  -8.671  1.00  0.00           O
ATOM    224  QG2 THR A  12     -15.188  25.809  -8.317  1.00  0.00           Q
ATOM    225  H   THR A  12     -16.344  22.549  -9.353  1.00  0.00           H
ATOM    226  HA  THR A  12     -16.204  25.017 -10.788  1.00  0.00           H
ATOM    227  HB  THR A  12     -13.694  24.740  -9.913  1.00  0.00           H
ATOM    228 1HG  THR A  12     -13.500  22.961  -8.840  1.00  0.00           H
ATOM    229 1HG2 THR A  12     -16.130  25.742  -8.698  1.00  0.00           H
ATOM    230 2HG2 THR A  12     -14.511  26.440  -8.743  1.00  0.00           H
ATOM    231 3HG2 THR A  12     -14.922  25.246  -7.512  1.00  0.00           H
ATOM    232  N   ARG A  13     -13.913  22.818 -11.677  1.00  0.00           N
ATOM    233  CA  ARG A  13     -13.134  22.327 -12.807  1.00  0.00           C
ATOM    234  C   ARG A  13     -12.318  21.099 -12.415  1.00  0.00           C
ATOM    235  O   ARG A  13     -11.228  20.872 -12.942  1.00  0.00           O
ATOM    236  CB  ARG A  13     -12.204  23.426 -13.328  1.00  0.00           C
ATOM    237  CG  ARG A  13     -11.419  24.128 -12.232  1.00  0.00           C
ATOM    238  CD  ARG A  13      -9.969  23.675 -12.206  1.00  0.00           C
ATOM    239  NE  ARG A  13      -9.377  23.811 -10.876  1.00  0.00           N
ATOM    240  CZ  ARG A  13      -8.073  23.701 -10.631  1.00  0.00           C
ATOM    241  NH1 ARG A  13      -7.223  23.454 -11.619  1.00  0.00           N
ATOM    242  NH2 ARG A  13      -7.618  23.840  -9.393  1.00  0.00           N
ATOM    243  QB  ARG A  13     -12.150  23.576 -13.935  1.00  0.00           Q
ATOM    244  QD  ARG A  13      -9.663  23.457 -12.704  1.00  0.00           Q
ATOM    245  QG  ARG A  13     -11.662  24.548 -11.842  1.00  0.00           Q
ATOM    246  QH1 ARG A  13      -6.901  23.362 -11.992  1.00  0.00           Q
ATOM    247  QH2 ARG A  13      -7.447  23.892  -8.926  1.00  0.00           Q
ATOM    248  H   ARG A  13     -13.706  22.492 -10.776  1.00  0.00           H
ATOM    249  HA  ARG A  13     -13.822  22.050 -13.591  1.00  0.00           H
ATOM    250 1HB  ARG A  13     -12.797  24.164 -13.847  1.00  0.00           H
ATOM    251 2HB  ARG A  13     -11.502  22.988 -14.022  1.00  0.00           H
ATOM    252 1HG  ARG A  13     -11.874  23.904 -11.278  1.00  0.00           H
ATOM    253 2HG  ARG A  13     -11.449  25.192 -12.407  1.00  0.00           H
ATOM    254 1HD  ARG A  13      -9.405  24.275 -12.903  1.00  0.00           H
ATOM    255 2HD  ARG A  13      -9.923  22.637 -12.504  1.00  0.00           H
ATOM    256  HE  ARG A  13      -9.982  23.993 -10.127  1.00  0.00           H
ATOM    257 1HH1 ARG A  13      -7.559  23.350 -12.555  1.00  0.00           H
ATOM    258 2HH1 ARG A  13      -6.245  23.375 -11.428  1.00  0.00           H
ATOM    259 1HH2 ARG A  13      -8.255  24.025  -8.645  1.00  0.00           H
ATOM    260 2HH2 ARG A  13      -6.639  23.757  -9.208  1.00  0.00           H
ATOM    261  N   TYR A  14     -12.851  20.311 -11.487  1.00  0.00           N
ATOM    262  CA  TYR A  14     -12.172  19.105 -11.024  1.00  0.00           C
ATOM    263  C   TYR A  14     -10.794  19.438 -10.461  1.00  0.00           C
ATOM    264  O   TYR A  14     -10.282  20.540 -10.656  1.00  0.00           O
ATOM    265  CB  TYR A  14     -12.039  18.098 -12.168  1.00  0.00           C
ATOM    266  CG  TYR A  14     -12.201  16.660 -11.729  1.00  0.00           C
ATOM    267  CD1 TYR A  14     -13.284  16.268 -10.952  1.00  0.00           C
ATOM    268  CD2 TYR A  14     -11.271  15.694 -12.094  1.00  0.00           C
ATOM    269  CE1 TYR A  14     -13.433  14.955 -10.548  1.00  0.00           C
ATOM    270  CE2 TYR A  14     -11.414  14.379 -11.694  1.00  0.00           C
ATOM    271  CZ  TYR A  14     -12.497  14.015 -10.923  1.00  0.00           C
ATOM    272  OH  TYR A  14     -12.644  12.706 -10.522  1.00  0.00           O
ATOM    273  QB  TYR A  14     -11.929  18.253 -12.763  1.00  0.00           Q
ATOM    274  QD  TYR A  14     -12.219  16.495 -11.679  1.00  0.00           Q
ATOM    275  QE  TYR A  14     -12.481  14.157 -10.966  1.00  0.00           Q
ATOM    276  QR  TYR A  14     -12.350  15.326 -11.323  1.00  0.00           Q
ATOM    277  H   TYR A  14     -13.723  20.544 -11.105  1.00  0.00           H
ATOM    278  HA  TYR A  14     -12.772  18.668 -10.241  1.00  0.00           H
ATOM    279 1HB  TYR A  14     -11.063  18.202 -12.617  1.00  0.00           H
ATOM    280 2HB  TYR A  14     -12.796  18.305 -12.910  1.00  0.00           H
ATOM    281 1HD  TYR A  14     -14.015  17.007 -10.660  1.00  0.00           H
ATOM    282 2HD  TYR A  14     -10.423  15.983 -12.698  1.00  0.00           H
ATOM    283 1HE  TYR A  14     -14.282  14.670  -9.944  1.00  0.00           H
ATOM    284 2HE  TYR A  14     -10.680  13.643 -11.987  1.00  0.00           H
ATOM    285  HH  TYR A  14     -12.620  12.659  -9.565  1.00  0.00           H
ATOM    286  N   LEU A  15     -10.199  18.476  -9.762  1.00  0.00           N
ATOM    287  CA  LEU A  15      -8.881  18.667  -9.170  1.00  0.00           C
ATOM    288  C   LEU A  15      -8.221  17.324  -8.864  1.00  0.00           C
ATOM    289  O   LEU A  15      -8.837  16.441  -8.266  1.00  0.00           O
ATOM    290  CB  LEU A  15      -8.988  19.500  -7.890  1.00  0.00           C
ATOM    291  CG  LEU A  15      -8.668  20.985  -8.055  1.00  0.00           C
ATOM    292  CD1 LEU A  15      -8.980  21.744  -6.774  1.00  0.00           C
ATOM    293  CD2 LEU A  15      -7.210  21.175  -8.449  1.00  0.00           C
ATOM    294  QB  LEU A  15      -9.152  19.248  -7.334  1.00  0.00           Q
ATOM    295  QD1 LEU A  15      -9.054  21.923  -6.471  1.00  0.00           Q
ATOM    296  QD2 LEU A  15      -6.866  21.220  -8.541  1.00  0.00           Q
ATOM    297  QQD LEU A  15      -7.960  21.572  -7.506  1.00  0.00           Q
ATOM    298  H   LEU A  15     -10.658  17.619  -9.640  1.00  0.00           H
ATOM    299  HA  LEU A  15      -8.270  19.199  -9.884  1.00  0.00           H
ATOM    300 1HB  LEU A  15      -8.308  19.088  -7.157  1.00  0.00           H
ATOM    301 2HB  LEU A  15      -9.996  19.409  -7.511  1.00  0.00           H
ATOM    302  HG  LEU A  15      -9.284  21.394  -8.843  1.00  0.00           H
ATOM    303 1HD1 LEU A  15      -8.639  21.171  -5.924  1.00  0.00           H
ATOM    304 2HD1 LEU A  15     -10.047  21.900  -6.699  1.00  0.00           H
ATOM    305 3HD1 LEU A  15      -8.477  22.699  -6.791  1.00  0.00           H
ATOM    306 1HD2 LEU A  15      -6.838  22.093  -8.019  1.00  0.00           H
ATOM    307 2HD2 LEU A  15      -7.132  21.225  -9.525  1.00  0.00           H
ATOM    308 3HD2 LEU A  15      -6.627  20.343  -8.082  1.00  0.00           H
ATOM    309  N   ALA A  16      -6.968  17.179  -9.280  1.00  0.00           N
ATOM    310  CA  ALA A  16      -6.226  15.944  -9.051  1.00  0.00           C
ATOM    311  C   ALA A  16      -5.714  15.870  -7.618  1.00  0.00           C
ATOM    312  O   ALA A  16      -6.175  15.049  -6.825  1.00  0.00           O
ATOM    313  CB  ALA A  16      -5.071  15.833 -10.033  1.00  0.00           C
ATOM    314  QB  ALA A  16      -4.798  15.807 -10.266  1.00  0.00           Q
ATOM    315  H   ALA A  16      -6.531  17.918  -9.751  1.00  0.00           H
ATOM    316  HA  ALA A  16      -6.898  15.116  -9.227  1.00  0.00           H
ATOM    317 1HB  ALA A  16      -4.420  16.687  -9.921  1.00  0.00           H
ATOM    318 2HB  ALA A  16      -5.456  15.806 -11.042  1.00  0.00           H
ATOM    319 3HB  ALA A  16      -4.515  14.929  -9.835  1.00  0.00           H
ATOM    320  N   GLN A  17      -4.758  16.733  -7.290  1.00  0.00           N
ATOM    321  CA  GLN A  17      -4.184  16.764  -5.950  1.00  0.00           C
ATOM    322  C   GLN A  17      -3.539  15.425  -5.603  1.00  0.00           C
ATOM    323  O   GLN A  17      -3.825  14.407  -6.235  1.00  0.00           O
ATOM    324  CB  GLN A  17      -5.261  17.108  -4.919  1.00  0.00           C
ATOM    325  CG  GLN A  17      -5.449  18.600  -4.712  1.00  0.00           C
ATOM    326  CD  GLN A  17      -4.203  19.276  -4.170  1.00  0.00           C
ATOM    327  NE2 GLN A  17      -3.332  19.716  -5.070  1.00  0.00           N
ATOM    328  OE1 GLN A  17      -4.026  19.398  -2.958  1.00  0.00           O
ATOM    329  QB  GLN A  17      -5.597  16.678  -4.608  1.00  0.00           Q
ATOM    330  QE2 GLN A  17      -3.028  19.870  -5.384  1.00  0.00           Q
ATOM    331  QG  GLN A  17      -5.980  18.906  -4.835  1.00  0.00           Q
ATOM    332  H   GLN A  17      -4.431  17.364  -7.964  1.00  0.00           H
ATOM    333  HA  GLN A  17      -3.424  17.532  -5.932  1.00  0.00           H
ATOM    334 1HB  GLN A  17      -4.991  16.665  -3.971  1.00  0.00           H
ATOM    335 2HB  GLN A  17      -6.203  16.690  -5.246  1.00  0.00           H
ATOM    336 1HG  GLN A  17      -6.257  18.757  -4.011  1.00  0.00           H
ATOM    337 2HG  GLN A  17      -5.702  19.055  -5.658  1.00  0.00           H
ATOM    338 1HE2 GLN A  17      -3.540  19.583  -6.019  1.00  0.00           H
ATOM    339 2HE2 GLN A  17      -2.518  20.156  -4.749  1.00  0.00           H
ATOM    340  N   PRO A  18      -2.658  15.405  -4.589  1.00  0.00           N
ATOM    341  CA  PRO A  18      -1.972  14.182  -4.159  1.00  0.00           C
ATOM    342  C   PRO A  18      -2.936  13.154  -3.578  1.00  0.00           C
ATOM    343  O   PRO A  18      -4.005  13.503  -3.077  1.00  0.00           O
ATOM    344  CB  PRO A  18      -0.997  14.671  -3.084  1.00  0.00           C
ATOM    345  CG  PRO A  18      -1.577  15.954  -2.597  1.00  0.00           C
ATOM    346  CD  PRO A  18      -2.261  16.573  -3.781  1.00  0.00           C
ATOM    347  QB  PRO A  18      -0.478  14.379  -2.906  1.00  0.00           Q
ATOM    348  QD  PRO A  18      -2.351  17.170  -3.897  1.00  0.00           Q
ATOM    349  QG  PRO A  18      -1.539  16.180  -2.024  1.00  0.00           Q
ATOM    350  HA  PRO A  18      -1.419  13.734  -4.973  1.00  0.00           H
ATOM    351 1HB  PRO A  18      -0.021  14.820  -3.520  1.00  0.00           H
ATOM    352 2HB  PRO A  18      -0.936  13.938  -2.292  1.00  0.00           H
ATOM    353 1HG  PRO A  18      -0.789  16.600  -2.239  1.00  0.00           H
ATOM    354 2HG  PRO A  18      -2.290  15.759  -1.809  1.00  0.00           H
ATOM    355 1HD  PRO A  18      -1.576  17.205  -4.327  1.00  0.00           H
ATOM    356 2HD  PRO A  18      -3.127  17.137  -3.466  1.00  0.00           H
ATOM    357  N   SER A  19      -2.552  11.884  -3.650  1.00  0.00           N
ATOM    358  CA  SER A  19      -3.383  10.802  -3.132  1.00  0.00           C
ATOM    359  C   SER A  19      -3.645  10.982  -1.640  1.00  0.00           C
ATOM    360  O   SER A  19      -4.793  10.987  -1.198  1.00  0.00           O
ATOM    361  CB  SER A  19      -2.712   9.450  -3.383  1.00  0.00           C
ATOM    362  OG  SER A  19      -1.437   9.392  -2.769  1.00  0.00           O
ATOM    363  QB  SER A  19      -2.962   8.983  -3.712  1.00  0.00           Q
ATOM    364  H   SER A  19      -1.689  11.667  -4.062  1.00  0.00           H
ATOM    365  HA  SER A  19      -4.325  10.829  -3.656  1.00  0.00           H
ATOM    366 1HB  SER A  19      -2.594   9.303  -4.447  1.00  0.00           H
ATOM    367 2HB  SER A  19      -3.330   8.664  -2.977  1.00  0.00           H
ATOM    368  HG  SER A  19      -0.874  10.080  -3.131  1.00  0.00           H
ATOM    369  N   GLY A  20      -2.572  11.131  -0.870  1.00  0.00           N
ATOM    370  CA  GLY A  20      -2.709  11.309   0.564  1.00  0.00           C
ATOM    371  C   GLY A  20      -3.375  10.124   1.233  1.00  0.00           C
ATOM    372  O   GLY A  20      -4.555   9.855   1.006  1.00  0.00           O
ATOM    373  QA  GLY A  20      -2.514  11.821   0.872  1.00  0.00           Q
ATOM    374  H   GLY A  20      -1.681  11.120  -1.277  1.00  0.00           H
ATOM    375 1HA  GLY A  20      -3.300  12.193   0.750  1.00  0.00           H
ATOM    376 2HA  GLY A  20      -1.728  11.449   0.994  1.00  0.00           H
ATOM    377  N   ASN A  21      -2.617   9.412   2.061  1.00  0.00           N
ATOM    378  CA  ASN A  21      -3.141   8.247   2.764  1.00  0.00           C
ATOM    379  C   ASN A  21      -2.672   8.230   4.216  1.00  0.00           C
ATOM    380  O   ASN A  21      -1.852   7.399   4.605  1.00  0.00           O
ATOM    381  CB  ASN A  21      -2.707   6.960   2.059  1.00  0.00           C
ATOM    382  CG  ASN A  21      -1.227   6.952   1.731  1.00  0.00           C
ATOM    383  ND2 ASN A  21      -0.494   6.018   2.328  1.00  0.00           N
ATOM    384  OD1 ASN A  21      -0.747   7.773   0.950  1.00  0.00           O
ATOM    385  QB  ASN A  21      -3.091   6.487   1.918  1.00  0.00           Q
ATOM    386  QD2 ASN A  21      -0.239   5.692   2.536  1.00  0.00           Q
ATOM    387  H   ASN A  21      -1.683   9.674   2.200  1.00  0.00           H
ATOM    388  HA  ASN A  21      -4.219   8.308   2.749  1.00  0.00           H
ATOM    389 1HB  ASN A  21      -3.262   6.857   1.137  1.00  0.00           H
ATOM    390 2HB  ASN A  21      -2.920   6.116   2.698  1.00  0.00           H
ATOM    391 1HD2 ASN A  21      -0.943   5.396   2.937  1.00  0.00           H
ATOM    392 2HD2 ASN A  21       0.466   5.988   2.135  1.00  0.00           H
ATOM    393  N   THR A  22      -3.200   9.153   5.013  1.00  0.00           N
ATOM    394  CA  THR A  22      -2.835   9.242   6.423  1.00  0.00           C
ATOM    395  C   THR A  22      -3.594   8.205   7.246  1.00  0.00           C
ATOM    396  O   THR A  22      -3.037   7.591   8.155  1.00  0.00           O
ATOM    397  CB  THR A  22      -3.121  10.645   6.961  1.00  0.00           C
ATOM    398  CG2 THR A  22      -2.010  11.634   6.677  1.00  0.00           C
ATOM    399  OG1 THR A  22      -4.317  11.166   6.405  1.00  0.00           O
ATOM    400  QG2 THR A  22      -1.745  11.868   6.610  1.00  0.00           Q
ATOM    401  H   THR A  22      -3.849   9.787   4.646  1.00  0.00           H
ATOM    402  HA  THR A  22      -1.777   9.044   6.504  1.00  0.00           H
ATOM    403  HB  THR A  22      -3.246  10.588   8.034  1.00  0.00           H
ATOM    404 1HG  THR A  22      -4.143  11.505   5.523  1.00  0.00           H
ATOM    405 1HG2 THR A  22      -1.621  11.463   5.684  1.00  0.00           H
ATOM    406 2HG2 THR A  22      -1.219  11.503   7.401  1.00  0.00           H
ATOM    407 3HG2 THR A  22      -2.397  12.640   6.745  1.00  0.00           H
ATOM    408  N   SER A  23      -4.867   8.015   6.917  1.00  0.00           N
ATOM    409  CA  SER A  23      -5.704   7.052   7.622  1.00  0.00           C
ATOM    410  C   SER A  23      -5.434   5.633   7.130  1.00  0.00           C
ATOM    411  O   SER A  23      -5.395   4.688   7.918  1.00  0.00           O
ATOM    412  CB  SER A  23      -7.182   7.395   7.435  1.00  0.00           C
ATOM    413  OG  SER A  23      -7.928   7.098   8.603  1.00  0.00           O
ATOM    414  QB  SER A  23      -7.431   7.636   6.915  1.00  0.00           Q
ATOM    415  H   SER A  23      -5.254   8.534   6.181  1.00  0.00           H
ATOM    416  HA  SER A  23      -5.460   7.108   8.673  1.00  0.00           H
ATOM    417 1HB  SER A  23      -7.582   6.821   6.612  1.00  0.00           H
ATOM    418 2HB  SER A  23      -7.281   8.449   7.220  1.00  0.00           H
ATOM    419  HG  SER A  23      -8.190   7.915   9.031  1.00  0.00           H
ATOM    420  N   SER A  24      -5.248   5.492   5.821  1.00  0.00           N
ATOM    421  CA  SER A  24      -4.984   4.188   5.219  1.00  0.00           C
ATOM    422  C   SER A  24      -3.834   3.477   5.929  1.00  0.00           C
ATOM    423  O   SER A  24      -3.881   2.265   6.144  1.00  0.00           O
ATOM    424  CB  SER A  24      -4.660   4.349   3.731  1.00  0.00           C
ATOM    425  OG  SER A  24      -5.617   3.683   2.925  1.00  0.00           O
ATOM    426  QB  SER A  24      -4.174   4.666   3.501  1.00  0.00           Q
ATOM    427  H   SER A  24      -5.292   6.284   5.246  1.00  0.00           H
ATOM    428  HA  SER A  24      -5.878   3.591   5.319  1.00  0.00           H
ATOM    429 1HB  SER A  24      -3.685   3.934   3.527  1.00  0.00           H
ATOM    430 2HB  SER A  24      -4.662   5.398   3.475  1.00  0.00           H
ATOM    431  HG  SER A  24      -5.860   4.245   2.187  1.00  0.00           H
ATOM    432  N   SER A  25      -2.804   4.236   6.289  1.00  0.00           N
ATOM    433  CA  SER A  25      -1.644   3.677   6.973  1.00  0.00           C
ATOM    434  C   SER A  25      -2.057   3.005   8.280  1.00  0.00           C
ATOM    435  O   SER A  25      -1.545   1.942   8.632  1.00  0.00           O
ATOM    436  CB  SER A  25      -0.613   4.771   7.252  1.00  0.00           C
ATOM    437  OG  SER A  25      -0.969   5.527   8.397  1.00  0.00           O
ATOM    438  QB  SER A  25      -0.102   4.877   6.911  1.00  0.00           Q
ATOM    439  H   SER A  25      -2.826   5.195   6.089  1.00  0.00           H
ATOM    440  HA  SER A  25      -1.202   2.935   6.325  1.00  0.00           H
ATOM    441 1HB  SER A  25      -0.556   5.435   6.401  1.00  0.00           H
ATOM    442 2HB  SER A  25       0.352   4.319   7.421  1.00  0.00           H
ATOM    443  HG  SER A  25      -0.627   5.097   9.183  1.00  0.00           H
ATOM    444  N   ALA A  26      -2.984   3.631   8.995  1.00  0.00           N
ATOM    445  CA  ALA A  26      -3.467   3.095  10.261  1.00  0.00           C
ATOM    446  C   ALA A  26      -4.323   1.852  10.040  1.00  0.00           C
ATOM    447  O   ALA A  26      -4.236   0.885  10.795  1.00  0.00           O
ATOM    448  CB  ALA A  26      -4.256   4.153  11.017  1.00  0.00           C
ATOM    449  QB  ALA A  26      -4.443   4.404  11.196  1.00  0.00           Q
ATOM    450  H   ALA A  26      -3.356   4.476   8.663  1.00  0.00           H
ATOM    451  HA  ALA A  26      -2.608   2.826  10.859  1.00  0.00           H
ATOM    452 1HB  ALA A  26      -4.341   3.867  12.055  1.00  0.00           H
ATOM    453 2HB  ALA A  26      -5.243   4.242  10.587  1.00  0.00           H
ATOM    454 3HB  ALA A  26      -3.746   5.102  10.946  1.00  0.00           H
ATOM    455  N   LEU A  27      -5.149   1.887   9.000  1.00  0.00           N
ATOM    456  CA  LEU A  27      -6.024   0.765   8.675  1.00  0.00           C
ATOM    457  C   LEU A  27      -5.230  -0.534   8.562  1.00  0.00           C
ATOM    458  O   LEU A  27      -5.663  -1.580   9.045  1.00  0.00           O
ATOM    459  CB  LEU A  27      -6.772   1.033   7.368  1.00  0.00           C
ATOM    460  CG  LEU A  27      -8.111   1.755   7.522  1.00  0.00           C
ATOM    461  CD1 LEU A  27      -7.899   3.260   7.593  1.00  0.00           C
ATOM    462  CD2 LEU A  27      -9.042   1.400   6.373  1.00  0.00           C
ATOM    463  QB  LEU A  27      -6.544   0.858   6.805  1.00  0.00           Q
ATOM    464  QD1 LEU A  27      -7.849   3.616   7.611  1.00  0.00           Q
ATOM    465  QD2 LEU A  27      -9.262   1.316   6.101  1.00  0.00           Q
ATOM    466  QQD LEU A  27      -8.556   2.466   6.856  1.00  0.00           Q
ATOM    467  H   LEU A  27      -5.172   2.689   8.434  1.00  0.00           H
ATOM    468  HA  LEU A  27      -6.743   0.665   9.474  1.00  0.00           H
ATOM    469 1HB  LEU A  27      -6.954   0.087   6.880  1.00  0.00           H
ATOM    470 2HB  LEU A  27      -6.134   1.630   6.730  1.00  0.00           H
ATOM    471  HG  LEU A  27      -8.577   1.440   8.443  1.00  0.00           H
ATOM    472 1HD1 LEU A  27      -8.857   3.759   7.593  1.00  0.00           H
ATOM    473 2HD1 LEU A  27      -7.323   3.584   6.739  1.00  0.00           H
ATOM    474 3HD1 LEU A  27      -7.367   3.506   8.501  1.00  0.00           H
ATOM    475 1HD2 LEU A  27     -10.025   1.804   6.569  1.00  0.00           H
ATOM    476 2HD2 LEU A  27      -9.105   0.325   6.280  1.00  0.00           H
ATOM    477 3HD2 LEU A  27      -8.658   1.818   5.455  1.00  0.00           H
ATOM    478  N   MET A  28      -4.068  -0.458   7.921  1.00  0.00           N
ATOM    479  CA  MET A  28      -3.214  -1.627   7.747  1.00  0.00           C
ATOM    480  C   MET A  28      -2.725  -2.150   9.094  1.00  0.00           C
ATOM    481  O   MET A  28      -2.779  -3.350   9.362  1.00  0.00           O
ATOM    482  CB  MET A  28      -2.019  -1.280   6.855  1.00  0.00           C
ATOM    483  CG  MET A  28      -2.216  -1.662   5.396  1.00  0.00           C
ATOM    484  SD  MET A  28      -3.370  -0.571   4.543  1.00  0.00           S
ATOM    485  CE  MET A  28      -2.314   0.832   4.194  1.00  0.00           C
ATOM    486  QB  MET A  28      -1.495  -1.007   7.065  1.00  0.00           Q
ATOM    487  QE  MET A  28      -2.102   1.114   4.124  1.00  0.00           Q
ATOM    488  QG  MET A  28      -1.929  -2.144   5.123  1.00  0.00           Q
ATOM    489  H   MET A  28      -3.779   0.405   7.560  1.00  0.00           H
ATOM    490  HA  MET A  28      -3.800  -2.396   7.265  1.00  0.00           H
ATOM    491 1HB  MET A  28      -1.146  -1.798   7.225  1.00  0.00           H
ATOM    492 2HB  MET A  28      -1.844  -0.215   6.905  1.00  0.00           H
ATOM    493 1HG  MET A  28      -2.597  -2.672   5.352  1.00  0.00           H
ATOM    494 2HG  MET A  28      -1.262  -1.616   4.894  1.00  0.00           H
ATOM    495 1HE  MET A  28      -1.541   0.537   3.498  1.00  0.00           H
ATOM    496 2HE  MET A  28      -1.861   1.178   5.111  1.00  0.00           H
ATOM    497 3HE  MET A  28      -2.903   1.627   3.762  1.00  0.00           H
ATOM    498  N   GLN A  29      -2.251  -1.240   9.938  1.00  0.00           N
ATOM    499  CA  GLN A  29      -1.753  -1.608  11.258  1.00  0.00           C
ATOM    500  C   GLN A  29      -2.880  -2.141  12.136  1.00  0.00           C
ATOM    501  O   GLN A  29      -2.698  -3.101  12.884  1.00  0.00           O
ATOM    502  CB  GLN A  29      -1.092  -0.405  11.932  1.00  0.00           C
ATOM    503  CG  GLN A  29       0.056   0.186  11.130  1.00  0.00           C
ATOM    504  CD  GLN A  29       1.400  -0.400  11.516  1.00  0.00           C
ATOM    505  NE2 GLN A  29       2.460   0.079  10.876  1.00  0.00           N
ATOM    506  OE1 GLN A  29       1.485  -1.271  12.381  1.00  0.00           O
ATOM    507  QB  GLN A  29      -1.272  -0.174  12.486  1.00  0.00           Q
ATOM    508  QE2 GLN A  29       2.831   0.245  10.652  1.00  0.00           Q
ATOM    509  QG  GLN A  29      -0.016   0.623  10.690  1.00  0.00           Q
ATOM    510  H   GLN A  29      -2.234  -0.299   9.668  1.00  0.00           H
ATOM    511  HA  GLN A  29      -1.017  -2.387  11.129  1.00  0.00           H
ATOM    512 1HB  GLN A  29      -0.710  -0.711  12.895  1.00  0.00           H
ATOM    513 2HB  GLN A  29      -1.835   0.364  12.078  1.00  0.00           H
ATOM    514 1HG  GLN A  29       0.083   1.253  11.299  1.00  0.00           H
ATOM    515 2HG  GLN A  29      -0.117  -0.008  10.082  1.00  0.00           H
ATOM    516 1HE2 GLN A  29       2.318   0.773  10.199  1.00  0.00           H
ATOM    517 2HE2 GLN A  29       3.342  -0.283  11.105  1.00  0.00           H
ATOM    518  N   GLY A  30      -4.046  -1.509  12.040  1.00  0.00           N
ATOM    519  CA  GLY A  30      -5.187  -1.932  12.833  1.00  0.00           C
ATOM    520  C   GLY A  30      -5.667  -3.323  12.464  1.00  0.00           C
ATOM    521  O   GLY A  30      -6.019  -4.116  13.337  1.00  0.00           O
ATOM    522  QA  GLY A  30      -5.453  -1.579  13.279  1.00  0.00           Q
ATOM    523  H   GLY A  30      -4.133  -0.750  11.428  1.00  0.00           H
ATOM    524 1HA  GLY A  30      -5.995  -1.233  12.682  1.00  0.00           H
ATOM    525 2HA  GLY A  30      -4.909  -1.925  13.876  1.00  0.00           H
ATOM    526  N   GLN A  31      -5.684  -3.617  11.168  1.00  0.00           N
ATOM    527  CA  GLN A  31      -6.126  -4.919  10.681  1.00  0.00           C
ATOM    528  C   GLN A  31      -5.018  -5.962  10.820  1.00  0.00           C
ATOM    529  O   GLN A  31      -5.277  -7.116  11.165  1.00  0.00           O
ATOM    530  CB  GLN A  31      -6.571  -4.819   9.219  1.00  0.00           C
ATOM    531  CG  GLN A  31      -5.435  -4.522   8.253  1.00  0.00           C
ATOM    532  CD  GLN A  31      -5.923  -4.297   6.835  1.00  0.00           C
ATOM    533  NE2 GLN A  31      -6.787  -5.184   6.358  1.00  0.00           N
ATOM    534  OE1 GLN A  31      -5.526  -3.335   6.176  1.00  0.00           O
ATOM    535  QB  GLN A  31      -7.166  -4.892   9.031  1.00  0.00           Q
ATOM    536  QE2 GLN A  31      -7.090  -5.493   6.192  1.00  0.00           Q
ATOM    537  QG  GLN A  31      -4.835  -4.496   8.420  1.00  0.00           Q
ATOM    538  H   GLN A  31      -5.392  -2.941  10.522  1.00  0.00           H
ATOM    539  HA  GLN A  31      -6.968  -5.228  11.283  1.00  0.00           H
ATOM    540 1HB  GLN A  31      -7.304  -4.030   9.134  1.00  0.00           H
ATOM    541 2HB  GLN A  31      -7.026  -5.754   8.929  1.00  0.00           H
ATOM    542 1HG  GLN A  31      -4.751  -5.358   8.255  1.00  0.00           H
ATOM    543 2HG  GLN A  31      -4.918  -3.634   8.586  1.00  0.00           H
ATOM    544 1HE2 GLN A  31      -7.059  -5.925   6.940  1.00  0.00           H
ATOM    545 2HE2 GLN A  31      -7.119  -5.062   5.444  1.00  0.00           H
ATOM    546  N   LYS A  32      -3.787  -5.550  10.538  1.00  0.00           N
ATOM    547  CA  LYS A  32      -2.632  -6.443  10.618  1.00  0.00           C
ATOM    548  C   LYS A  32      -2.629  -7.252  11.915  1.00  0.00           C
ATOM    549  O   LYS A  32      -2.399  -8.462  11.898  1.00  0.00           O
ATOM    550  CB  LYS A  32      -1.336  -5.639  10.507  1.00  0.00           C
ATOM    551  CG  LYS A  32      -0.083  -6.498  10.530  1.00  0.00           C
ATOM    552  CD  LYS A  32       1.174  -5.647  10.616  1.00  0.00           C
ATOM    553  CE  LYS A  32       2.431  -6.498  10.529  1.00  0.00           C
ATOM    554  NZ  LYS A  32       3.527  -5.959  11.379  1.00  0.00           N
ATOM    555  QB  LYS A  32      -1.317  -5.014  10.455  1.00  0.00           Q
ATOM    556  QD  LYS A  32       1.174  -5.028  10.677  1.00  0.00           Q
ATOM    557  QE  LYS A  32       2.478  -7.013  10.179  1.00  0.00           Q
ATOM    558  QG  LYS A  32      -0.084  -7.119  10.508  1.00  0.00           Q
ATOM    559  QZ  LYS A  32       3.790  -5.829  11.583  1.00  0.00           Q
ATOM    560  H   LYS A  32      -3.649  -4.619  10.261  1.00  0.00           H
ATOM    561  HA  LYS A  32      -2.689  -7.126   9.785  1.00  0.00           H
ATOM    562 1HB  LYS A  32      -1.285  -4.942  11.330  1.00  0.00           H
ATOM    563 2HB  LYS A  32      -1.349  -5.085   9.578  1.00  0.00           H
ATOM    564 1HG  LYS A  32      -0.046  -7.090   9.627  1.00  0.00           H
ATOM    565 2HG  LYS A  32      -0.122  -7.150  11.389  1.00  0.00           H
ATOM    566 1HD  LYS A  32       1.174  -5.115  11.555  1.00  0.00           H
ATOM    567 2HD  LYS A  32       1.175  -4.940   9.798  1.00  0.00           H
ATOM    568 1HE  LYS A  32       2.762  -6.525   9.502  1.00  0.00           H
ATOM    569 2HE  LYS A  32       2.194  -7.501  10.856  1.00  0.00           H
ATOM    570 1HZ  LYS A  32       3.625  -4.935  11.228  1.00  0.00           H
ATOM    571 2HZ  LYS A  32       4.426  -6.421  11.139  1.00  0.00           H
ATOM    572 3HZ  LYS A  32       3.319  -6.131  12.383  1.00  0.00           H
ATOM    573  N   TPO A  33      -2.878  -6.552  13.011  1.00  0.00           N
ATOM    574  CA  TPO A  33      -2.907  -7.207  14.353  1.00  0.00           C
ATOM    575  C   TPO A  33      -3.946  -8.312  14.339  1.00  0.00           C
ATOM    576  O   TPO A  33      -3.635  -9.498  14.447  1.00  0.00           O
ATOM    577  CB  TPO A  33      -2.956  -6.132  15.495  1.00  0.00           C
ATOM    578  CG2 TPO A  33      -1.606  -5.928  16.208  1.00  0.00           C
ATOM    579  OG1 TPO A  33      -3.329  -4.838  14.940  1.00  0.00           O
ATOM    580  PS  TPO A  33      -3.491  -3.460  15.789  1.00  0.00           P
ATOM    581  OPA TPO A  33      -4.571  -3.609  16.865  1.00  0.00           O
ATOM    582  OPB TPO A  33      -3.892  -2.324  14.842  1.00  0.00           O
ATOM    583  OPC TPO A  33      -2.165  -3.081  16.459  1.00  0.00           O
ATOM    584  QG2 TPO A  33      -1.261  -5.871  16.393  1.00  0.00           Q
ATOM    585  H   TPO A  33      -3.071  -5.552  13.126  1.00  0.00           H
ATOM    586  HA  TPO A  33      -1.940  -7.720  14.483  1.00  0.00           H
ATOM    587  HB  TPO A  33      -3.713  -6.451  16.240  1.00  0.00           H
ATOM    588 1HG2 TPO A  33      -1.694  -5.165  17.000  1.00  0.00           H
ATOM    589 2HG2 TPO A  33      -1.256  -6.863  16.679  1.00  0.00           H
ATOM    590 3HG2 TPO A  33      -0.834  -5.585  15.500  1.00  0.00           H
ATOM    591  N   PRO A  34      -5.232  -7.928  14.202  1.00  0.00           N
ATOM    592  CA  PRO A  34      -6.336  -8.892  14.174  1.00  0.00           C
ATOM    593  C   PRO A  34      -6.051 -10.079  13.259  1.00  0.00           C
ATOM    594  O   PRO A  34      -6.001 -11.225  13.706  1.00  0.00           O
ATOM    595  CB  PRO A  34      -7.504  -8.072  13.628  1.00  0.00           C
ATOM    596  CG  PRO A  34      -7.210  -6.672  14.039  1.00  0.00           C
ATOM    597  CD  PRO A  34      -5.710  -6.539  14.063  1.00  0.00           C
ATOM    598  QB  PRO A  34      -7.986  -8.297  13.307  1.00  0.00           Q
ATOM    599  QD  PRO A  34      -5.380  -6.020  14.024  1.00  0.00           Q
ATOM    600  QG  PRO A  34      -7.626  -6.235  14.172  1.00  0.00           Q
ATOM    601  HA  PRO A  34      -6.575  -9.251  15.165  1.00  0.00           H
ATOM    602 1HB  PRO A  34      -8.428  -8.424  14.060  1.00  0.00           H
ATOM    603 2HB  PRO A  34      -7.544  -8.169  12.553  1.00  0.00           H
ATOM    604 1HG  PRO A  34      -7.617  -6.487  15.022  1.00  0.00           H
ATOM    605 2HG  PRO A  34      -7.635  -5.984  13.323  1.00  0.00           H
ATOM    606 1HD  PRO A  34      -5.404  -5.939  14.906  1.00  0.00           H
ATOM    607 2HD  PRO A  34      -5.356  -6.101  13.142  1.00  0.00           H
ATOM    608  N   GLN A  35      -5.863  -9.793  11.973  1.00  0.00           N
ATOM    609  CA  GLN A  35      -5.582 -10.830  10.988  1.00  0.00           C
ATOM    610  C   GLN A  35      -5.429 -10.227   9.596  1.00  0.00           C
ATOM    611  O   GLN A  35      -5.335  -9.008   9.445  1.00  0.00           O
ATOM    612  CB  GLN A  35      -6.700 -11.877  10.985  1.00  0.00           C
ATOM    613  CG  GLN A  35      -6.196 -13.306  10.868  1.00  0.00           C
ATOM    614  CD  GLN A  35      -6.909 -14.254  11.812  1.00  0.00           C
ATOM    615  NE2 GLN A  35      -8.235 -14.282  11.733  1.00  0.00           N
ATOM    616  OE1 GLN A  35      -6.277 -14.954  12.604  1.00  0.00           O
ATOM    617  QB  GLN A  35      -7.311 -11.736  11.026  1.00  0.00           Q
ATOM    618  QE2 GLN A  35      -8.697 -14.291  11.705  1.00  0.00           Q
ATOM    619  QG  GLN A  35      -5.745 -13.484  10.477  1.00  0.00           Q
ATOM    620  H   GLN A  35      -5.914  -8.859  11.681  1.00  0.00           H
ATOM    621  HA  GLN A  35      -4.654 -11.309  11.264  1.00  0.00           H
ATOM    622 1HB  GLN A  35      -7.359 -11.682  10.149  1.00  0.00           H
ATOM    623 2HB  GLN A  35      -7.262 -11.789  11.903  1.00  0.00           H
ATOM    624 1HG  GLN A  35      -5.140 -13.321  11.097  1.00  0.00           H
ATOM    625 2HG  GLN A  35      -6.350 -13.649   9.856  1.00  0.00           H
ATOM    626 1HE2 GLN A  35      -8.672 -13.697  11.078  1.00  0.00           H
ATOM    627 2HE2 GLN A  35      -8.723 -14.886  12.332  1.00  0.00           H
ATOM    628  N   LYS A  36      -5.404 -11.084   8.581  1.00  0.00           N
ATOM    629  CA  LYS A  36      -5.263 -10.631   7.203  1.00  0.00           C
ATOM    630  C   LYS A  36      -6.578 -10.787   6.442  1.00  0.00           C
ATOM    631  O   LYS A  36      -6.748 -11.729   5.667  1.00  0.00           O
ATOM    632  CB  LYS A  36      -4.155 -11.414   6.497  1.00  0.00           C
ATOM    633  CG  LYS A  36      -4.278 -12.921   6.657  1.00  0.00           C
ATOM    634  CD  LYS A  36      -3.165 -13.483   7.528  1.00  0.00           C
ATOM    635  CE  LYS A  36      -1.809 -13.347   6.854  1.00  0.00           C
ATOM    636  NZ  LYS A  36      -0.937 -14.523   7.121  1.00  0.00           N
ATOM    637  QB  LYS A  36      -3.692 -11.144   6.169  1.00  0.00           Q
ATOM    638  QD  LYS A  36      -3.254 -13.736   8.088  1.00  0.00           Q
ATOM    639  QE  LYS A  36      -1.641 -12.855   6.509  1.00  0.00           Q
ATOM    640  QG  LYS A  36      -4.728 -13.265   6.399  1.00  0.00           Q
ATOM    641  QZ  LYS A  36      -0.726 -14.806   7.184  1.00  0.00           Q
ATOM    642  H   LYS A  36      -5.484 -12.043   8.765  1.00  0.00           H
ATOM    643  HA  LYS A  36      -4.995  -9.586   7.224  1.00  0.00           H
ATOM    644 1HB  LYS A  36      -3.201 -11.106   6.897  1.00  0.00           H
ATOM    645 2HB  LYS A  36      -4.184 -11.183   5.442  1.00  0.00           H
ATOM    646 1HG  LYS A  36      -4.227 -13.381   5.682  1.00  0.00           H
ATOM    647 2HG  LYS A  36      -5.228 -13.148   7.115  1.00  0.00           H
ATOM    648 1HD  LYS A  36      -3.361 -14.528   7.715  1.00  0.00           H
ATOM    649 2HD  LYS A  36      -3.147 -12.944   8.463  1.00  0.00           H
ATOM    650 1HE  LYS A  36      -1.323 -12.457   7.230  1.00  0.00           H
ATOM    651 2HE  LYS A  36      -1.957 -13.254   5.788  1.00  0.00           H
ATOM    652 1HZ  LYS A  36      -1.206 -14.973   8.018  1.00  0.00           H
ATOM    653 2HZ  LYS A  36       0.059 -14.225   7.180  1.00  0.00           H
ATOM    654 3HZ  LYS A  36      -1.032 -15.220   6.353  1.00  0.00           H
ATOM    655  N   PRO A  37      -7.528  -9.859   6.654  1.00  0.00           N
ATOM    656  CA  PRO A  37      -8.833  -9.899   5.985  1.00  0.00           C
ATOM    657  C   PRO A  37      -8.731  -9.580   4.497  1.00  0.00           C
ATOM    658  O   PRO A  37      -9.556 -10.025   3.699  1.00  0.00           O
ATOM    659  CB  PRO A  37      -9.637  -8.819   6.710  1.00  0.00           C
ATOM    660  CG  PRO A  37      -8.611  -7.869   7.228  1.00  0.00           C
ATOM    661  CD  PRO A  37      -7.405  -8.704   7.562  1.00  0.00           C
ATOM    662  QB  PRO A  37     -10.254  -8.800   6.763  1.00  0.00           Q
ATOM    663  QD  PRO A  37      -6.969  -8.586   7.979  1.00  0.00           Q
ATOM    664  QG  PRO A  37      -8.674  -7.260   7.292  1.00  0.00           Q
ATOM    665  HA  PRO A  37      -9.314 -10.857   6.113  1.00  0.00           H
ATOM    666 1HB  PRO A  37     -10.203  -9.265   7.514  1.00  0.00           H
ATOM    667 2HB  PRO A  37     -10.307  -8.336   6.013  1.00  0.00           H
ATOM    668 1HG  PRO A  37      -8.983  -7.376   8.115  1.00  0.00           H
ATOM    669 2HG  PRO A  37      -8.367  -7.142   6.469  1.00  0.00           H
ATOM    670 1HD  PRO A  37      -7.439  -9.020   8.595  1.00  0.00           H
ATOM    671 2HD  PRO A  37      -6.499  -8.153   7.364  1.00  0.00           H
ATOM    672  N   SER A  38      -7.715  -8.806   4.130  1.00  0.00           N
ATOM    673  CA  SER A  38      -7.508  -8.428   2.737  1.00  0.00           C
ATOM    674  C   SER A  38      -7.044  -9.625   1.912  1.00  0.00           C
ATOM    675  O   SER A  38      -5.885 -10.032   1.987  1.00  0.00           O
ATOM    676  CB  SER A  38      -6.481  -7.298   2.640  1.00  0.00           C
ATOM    677  OG  SER A  38      -6.819  -6.388   1.607  1.00  0.00           O
ATOM    678  QB  SER A  38      -5.978  -7.239   3.004  1.00  0.00           Q
ATOM    679  H   SER A  38      -7.090  -8.480   4.812  1.00  0.00           H
ATOM    680  HA  SER A  38      -8.452  -8.079   2.344  1.00  0.00           H
ATOM    681 1HB  SER A  38      -5.506  -7.716   2.431  1.00  0.00           H
ATOM    682 2HB  SER A  38      -6.448  -6.762   3.577  1.00  0.00           H
ATOM    683  HG  SER A  38      -6.051  -5.855   1.387  1.00  0.00           H
ATOM    684  N   GLN A  39      -7.959 -10.184   1.127  1.00  0.00           N
ATOM    685  CA  GLN A  39      -7.646 -11.335   0.288  1.00  0.00           C
ATOM    686  C   GLN A  39      -8.850 -11.734  -0.558  1.00  0.00           C
ATOM    687  O   GLN A  39      -8.707 -12.094  -1.728  1.00  0.00           O
ATOM    688  CB  GLN A  39      -7.200 -12.517   1.152  1.00  0.00           C
ATOM    689  CG  GLN A  39      -8.190 -12.879   2.246  1.00  0.00           C
ATOM    690  CD  GLN A  39      -7.865 -14.204   2.909  1.00  0.00           C
ATOM    691  NE2 GLN A  39      -7.800 -14.201   4.236  1.00  0.00           N
ATOM    692  OE1 GLN A  39      -7.674 -15.218   2.238  1.00  0.00           O
ATOM    693  QB  GLN A  39      -6.660 -12.825   1.067  1.00  0.00           Q
ATOM    694  QE2 GLN A  39      -7.778 -14.201   4.699  1.00  0.00           Q
ATOM    695  QG  GLN A  39      -8.677 -12.524   2.405  1.00  0.00           Q
ATOM    696  H   GLN A  39      -8.867  -9.814   1.111  1.00  0.00           H
ATOM    697  HA  GLN A  39      -6.836 -11.054  -0.369  1.00  0.00           H
ATOM    698 1HB  GLN A  39      -6.256 -12.271   1.617  1.00  0.00           H
ATOM    699 2HB  GLN A  39      -7.063 -13.379   0.518  1.00  0.00           H
ATOM    700 1HG  GLN A  39      -9.176 -12.943   1.813  1.00  0.00           H
ATOM    701 2HG  GLN A  39      -8.177 -12.106   2.998  1.00  0.00           H
ATOM    702 1HE2 GLN A  39      -7.964 -13.357   4.706  1.00  0.00           H
ATOM    703 2HE2 GLN A  39      -7.591 -15.044   4.691  1.00  0.00           H
ATOM    704  N   ASN A  40     -10.035 -11.669   0.038  1.00  0.00           N
ATOM    705  CA  ASN A  40     -11.265 -12.022  -0.662  1.00  0.00           C
ATOM    706  C   ASN A  40     -12.159 -10.798  -0.842  1.00  0.00           C
ATOM    707  O   ASN A  40     -12.734 -10.292   0.120  1.00  0.00           O
ATOM    708  CB  ASN A  40     -12.020 -13.110   0.105  1.00  0.00           C
ATOM    709  CG  ASN A  40     -12.160 -12.789   1.580  1.00  0.00           C
ATOM    710  ND2 ASN A  40     -11.380 -13.471   2.412  1.00  0.00           N
ATOM    711  OD1 ASN A  40     -12.959 -11.938   1.968  1.00  0.00           O
ATOM    712  QB  ASN A  40     -12.248 -13.632  -0.155  1.00  0.00           Q
ATOM    713  QD2 ASN A  40     -11.108 -13.709   2.701  1.00  0.00           Q
ATOM    714  H   ASN A  40     -10.085 -11.374   0.971  1.00  0.00           H
ATOM    715  HA  ASN A  40     -10.995 -12.402  -1.638  1.00  0.00           H
ATOM    716 1HB  ASN A  40     -11.487 -14.045   0.007  1.00  0.00           H
ATOM    717 2HB  ASN A  40     -13.009 -13.219  -0.316  1.00  0.00           H
ATOM    718 1HD2 ASN A  40     -10.766 -14.135   2.031  1.00  0.00           H
ATOM    719 2HD2 ASN A  40     -11.450 -13.282   3.370  1.00  0.00           H
ATOM    720  N   LEU A  41     -12.268 -10.328  -2.080  1.00  0.00           N
ATOM    721  CA  LEU A  41     -13.090  -9.160  -2.382  1.00  0.00           C
ATOM    722  C   LEU A  41     -14.247  -9.531  -3.307  1.00  0.00           C
ATOM    723  O   LEU A  41     -15.390  -9.647  -2.868  1.00  0.00           O
ATOM    724  CB  LEU A  41     -12.238  -8.061  -3.023  1.00  0.00           C
ATOM    725  CG  LEU A  41     -13.011  -6.813  -3.455  1.00  0.00           C
ATOM    726  CD1 LEU A  41     -13.461  -6.016  -2.240  1.00  0.00           C
ATOM    727  CD2 LEU A  41     -12.159  -5.951  -4.373  1.00  0.00           C
ATOM    728  QB  LEU A  41     -11.615  -8.117  -3.102  1.00  0.00           Q
ATOM    729  QD1 LEU A  41     -13.568  -5.828  -1.952  1.00  0.00           Q
ATOM    730  QD2 LEU A  41     -11.957  -5.746  -4.591  1.00  0.00           Q
ATOM    731  QQD LEU A  41     -12.762  -5.787  -3.272  1.00  0.00           Q
ATOM    732  H   LEU A  41     -11.783 -10.772  -2.806  1.00  0.00           H
ATOM    733  HA  LEU A  41     -13.495  -8.793  -1.452  1.00  0.00           H
ATOM    734 1HB  LEU A  41     -11.749  -8.472  -3.892  1.00  0.00           H
ATOM    735 2HB  LEU A  41     -11.482  -7.762  -2.312  1.00  0.00           H
ATOM    736  HG  LEU A  41     -13.893  -7.115  -4.002  1.00  0.00           H
ATOM    737 1HD1 LEU A  41     -14.122  -6.622  -1.637  1.00  0.00           H
ATOM    738 2HD1 LEU A  41     -13.983  -5.129  -2.565  1.00  0.00           H
ATOM    739 3HD1 LEU A  41     -12.599  -5.734  -1.655  1.00  0.00           H
ATOM    740 1HD2 LEU A  41     -11.426  -6.569  -4.871  1.00  0.00           H
ATOM    741 2HD2 LEU A  41     -11.654  -5.194  -3.791  1.00  0.00           H
ATOM    742 3HD2 LEU A  41     -12.789  -5.476  -5.111  1.00  0.00           H
ATOM    743  N   VAL A  42     -13.943  -9.708  -4.589  1.00  0.00           N
ATOM    744  CA  VAL A  42     -14.964 -10.058  -5.573  1.00  0.00           C
ATOM    745  C   VAL A  42     -15.066 -11.573  -5.754  1.00  0.00           C
ATOM    746  O   VAL A  42     -16.154 -12.141  -5.666  1.00  0.00           O
ATOM    747  CB  VAL A  42     -14.693  -9.406  -6.948  1.00  0.00           C
ATOM    748  CG1 VAL A  42     -16.002  -9.064  -7.640  1.00  0.00           C
ATOM    749  CG2 VAL A  42     -13.822  -8.165  -6.803  1.00  0.00           C
ATOM    750  QG1 VAL A  42     -16.312  -8.982  -7.805  1.00  0.00           Q
ATOM    751  QG2 VAL A  42     -13.616  -7.872  -6.768  1.00  0.00           Q
ATOM    752  QQG VAL A  42     -14.965  -8.428  -7.286  1.00  0.00           Q
ATOM    753  H   VAL A  42     -13.015  -9.597  -4.882  1.00  0.00           H
ATOM    754  HA  VAL A  42     -15.911  -9.691  -5.208  1.00  0.00           H
ATOM    755  HB  VAL A  42     -14.166 -10.119  -7.565  1.00  0.00           H
ATOM    756 1HG1 VAL A  42     -16.775  -8.915  -6.899  1.00  0.00           H
ATOM    757 2HG1 VAL A  42     -16.285  -9.873  -8.297  1.00  0.00           H
ATOM    758 3HG1 VAL A  42     -15.879  -8.160  -8.218  1.00  0.00           H
ATOM    759 1HG2 VAL A  42     -14.140  -7.602  -5.937  1.00  0.00           H
ATOM    760 2HG2 VAL A  42     -13.919  -7.552  -7.686  1.00  0.00           H
ATOM    761 3HG2 VAL A  42     -12.791  -8.461  -6.681  1.00  0.00           H
ATOM    762  N   PRO A  43     -13.933 -12.252  -6.011  1.00  0.00           N
ATOM    763  CA  PRO A  43     -13.912 -13.694  -6.203  1.00  0.00           C
ATOM    764  C   PRO A  43     -13.810 -14.464  -4.884  1.00  0.00           C
ATOM    765  O   PRO A  43     -14.827 -14.874  -4.325  1.00  0.00           O
ATOM    766  CB  PRO A  43     -12.670 -13.910  -7.070  1.00  0.00           C
ATOM    767  CG  PRO A  43     -11.760 -12.757  -6.777  1.00  0.00           C
ATOM    768  CD  PRO A  43     -12.588 -11.667  -6.136  1.00  0.00           C
ATOM    769  QB  PRO A  43     -12.584 -14.389  -7.461  1.00  0.00           Q
ATOM    770  QD  PRO A  43     -12.398 -11.105  -5.966  1.00  0.00           Q
ATOM    771  QG  PRO A  43     -11.153 -12.737  -6.899  1.00  0.00           Q
ATOM    772  HA  PRO A  43     -14.786 -14.030  -6.740  1.00  0.00           H
ATOM    773 1HB  PRO A  43     -12.958 -13.927  -8.111  1.00  0.00           H
ATOM    774 2HB  PRO A  43     -12.208 -14.851  -6.809  1.00  0.00           H
ATOM    775 1HG  PRO A  43     -11.325 -12.399  -7.698  1.00  0.00           H
ATOM    776 2HG  PRO A  43     -10.982 -13.075  -6.100  1.00  0.00           H
ATOM    777 1HD  PRO A  43     -12.606 -10.793  -6.768  1.00  0.00           H
ATOM    778 2HD  PRO A  43     -12.189 -11.417  -5.164  1.00  0.00           H
ATOM    779  N   VAL A  44     -12.588 -14.655  -4.385  1.00  0.00           N
ATOM    780  CA  VAL A  44     -12.377 -15.376  -3.133  1.00  0.00           C
ATOM    781  C   VAL A  44     -10.898 -15.414  -2.757  1.00  0.00           C
ATOM    782  O   VAL A  44     -10.545 -15.318  -1.582  1.00  0.00           O
ATOM    783  CB  VAL A  44     -12.908 -16.826  -3.204  1.00  0.00           C
ATOM    784  CG1 VAL A  44     -14.320 -16.910  -2.645  1.00  0.00           C
ATOM    785  CG2 VAL A  44     -12.859 -17.357  -4.630  1.00  0.00           C
ATOM    786  QG1 VAL A  44     -14.655 -16.930  -2.513  1.00  0.00           Q
ATOM    787  QG2 VAL A  44     -12.847 -17.482  -4.968  1.00  0.00           Q
ATOM    788  QQG VAL A  44     -13.751 -17.206  -3.740  1.00  0.00           Q
ATOM    789  H   VAL A  44     -11.812 -14.306  -4.869  1.00  0.00           H
ATOM    790  HA  VAL A  44     -12.919 -14.856  -2.356  1.00  0.00           H
ATOM    791  HB  VAL A  44     -12.271 -17.450  -2.592  1.00  0.00           H
ATOM    792 1HG1 VAL A  44     -14.514 -16.046  -2.027  1.00  0.00           H
ATOM    793 2HG1 VAL A  44     -14.421 -17.807  -2.052  1.00  0.00           H
ATOM    794 3HG1 VAL A  44     -15.029 -16.935  -3.460  1.00  0.00           H
ATOM    795 1HG2 VAL A  44     -12.117 -16.808  -5.192  1.00  0.00           H
ATOM    796 2HG2 VAL A  44     -13.826 -17.233  -5.094  1.00  0.00           H
ATOM    797 3HG2 VAL A  44     -12.599 -18.405  -4.616  1.00  0.00           H
ATOM    798  N   TPO A  45     -10.069 -15.565  -3.779  1.00  0.00           N
ATOM    799  CA  TPO A  45      -8.592 -15.623  -3.569  1.00  0.00           C
ATOM    800  C   TPO A  45      -7.909 -14.792  -4.639  1.00  0.00           C
ATOM    801  O   TPO A  45      -7.243 -13.796  -4.363  1.00  0.00           O
ATOM    802  CB  TPO A  45      -8.120 -17.102  -3.339  1.00  0.00           C
ATOM    803  CG2 TPO A  45      -7.676 -17.387  -1.892  1.00  0.00           C
ATOM    804  OG1 TPO A  45      -9.215 -18.020  -3.622  1.00  0.00           O
ATOM    805  PS  TPO A  45      -9.141 -19.640  -3.505  1.00  0.00           P
ATOM    806  OPA TPO A  45      -8.070 -20.203  -4.444  1.00  0.00           O
ATOM    807  OPB TPO A  45     -10.497 -20.240  -3.888  1.00  0.00           O
ATOM    808  OPC TPO A  45      -8.817 -20.061  -2.067  1.00  0.00           O
ATOM    809  QG2 TPO A  45      -7.562 -17.467  -1.520  1.00  0.00           Q
ATOM    810  H   TPO A  45     -10.266 -15.659  -4.780  1.00  0.00           H
ATOM    811  HA  TPO A  45      -8.379 -15.102  -2.620  1.00  0.00           H
ATOM    812  HB  TPO A  45      -7.272 -17.307  -4.023  1.00  0.00           H
ATOM    813 1HG2 TPO A  45      -7.354 -18.438  -1.783  1.00  0.00           H
ATOM    814 2HG2 TPO A  45      -6.828 -16.745  -1.597  1.00  0.00           H
ATOM    815 3HG2 TPO A  45      -8.502 -17.219  -1.183  1.00  0.00           H
ATOM    816  N   PRO A  46      -8.071 -15.206  -5.914  1.00  0.00           N
ATOM    817  CA  PRO A  46      -7.473 -14.503  -7.056  1.00  0.00           C
ATOM    818  C   PRO A  46      -7.559 -12.984  -6.937  1.00  0.00           C
ATOM    819  O   PRO A  46      -6.708 -12.264  -7.457  1.00  0.00           O
ATOM    820  CB  PRO A  46      -8.309 -14.999  -8.230  1.00  0.00           C
ATOM    821  CG  PRO A  46      -8.686 -16.389  -7.851  1.00  0.00           C
ATOM    822  CD  PRO A  46      -8.842 -16.390  -6.351  1.00  0.00           C
ATOM    823  QB  PRO A  46      -8.447 -14.676  -8.742  1.00  0.00           Q
ATOM    824  QD  PRO A  46      -9.155 -16.794  -6.008  1.00  0.00           Q
ATOM    825  QG  PRO A  46      -8.763 -16.866  -8.235  1.00  0.00           Q
ATOM    826  HA  PRO A  46      -6.443 -14.793  -7.199  1.00  0.00           H
ATOM    827 1HB  PRO A  46      -7.716 -14.984  -9.133  1.00  0.00           H
ATOM    828 2HB  PRO A  46      -9.178 -14.369  -8.351  1.00  0.00           H
ATOM    829 1HG  PRO A  46      -7.905 -17.075  -8.146  1.00  0.00           H
ATOM    830 2HG  PRO A  46      -9.620 -16.657  -8.324  1.00  0.00           H
ATOM    831 1HD  PRO A  46      -8.428 -17.295  -5.933  1.00  0.00           H
ATOM    832 2HD  PRO A  46      -9.883 -16.294  -6.085  1.00  0.00           H
ATOM    833  N   SER A  47      -8.587 -12.499  -6.248  1.00  0.00           N
ATOM    834  CA  SER A  47      -8.774 -11.063  -6.063  1.00  0.00           C
ATOM    835  C   SER A  47      -7.524 -10.417  -5.466  1.00  0.00           C
ATOM    836  O   SER A  47      -7.294  -9.219  -5.633  1.00  0.00           O
ATOM    837  CB  SER A  47      -9.980 -10.796  -5.161  1.00  0.00           C
ATOM    838  OG  SER A  47     -10.923  -9.956  -5.804  1.00  0.00           O
ATOM    839  QB  SER A  47     -10.055 -11.024  -4.585  1.00  0.00           Q
ATOM    840  H   SER A  47      -9.236 -13.119  -5.854  1.00  0.00           H
ATOM    841  HA  SER A  47      -8.960 -10.626  -7.034  1.00  0.00           H
ATOM    842 1HB  SER A  47      -9.650 -10.315  -4.251  1.00  0.00           H
ATOM    843 2HB  SER A  47     -10.459 -11.732  -4.918  1.00  0.00           H
ATOM    844  HG  SER A  47     -10.868  -9.071  -5.435  1.00  0.00           H
ATOM    845  N   THR A  48      -6.724 -11.217  -4.766  1.00  0.00           N
ATOM    846  CA  THR A  48      -5.503 -10.719  -4.143  1.00  0.00           C
ATOM    847  C   THR A  48      -4.359 -10.643  -5.149  1.00  0.00           C
ATOM    848  O   THR A  48      -3.542  -9.724  -5.103  1.00  0.00           O
ATOM    849  CB  THR A  48      -5.105 -11.616  -2.969  1.00  0.00           C
ATOM    850  CG2 THR A  48      -4.525 -10.850  -1.800  1.00  0.00           C
ATOM    851  OG1 THR A  48      -6.223 -12.346  -2.492  1.00  0.00           O
ATOM    852  QG2 THR A  48      -4.386 -10.668  -1.522  1.00  0.00           Q
ATOM    853  H   THR A  48      -6.962 -12.161  -4.665  1.00  0.00           H
ATOM    854  HA  THR A  48      -5.705  -9.726  -3.770  1.00  0.00           H
ATOM    855  HB  THR A  48      -4.358 -12.320  -3.306  1.00  0.00           H
ATOM    856 1HG  THR A  48      -6.980 -11.760  -2.420  1.00  0.00           H
ATOM    857 1HG2 THR A  48      -4.917  -9.844  -1.798  1.00  0.00           H
ATOM    858 2HG2 THR A  48      -3.449 -10.817  -1.891  1.00  0.00           H
ATOM    859 3HG2 THR A  48      -4.794 -11.343  -0.878  1.00  0.00           H
ATOM    860  N   THR A  49      -4.304 -11.614  -6.057  1.00  0.00           N
ATOM    861  CA  THR A  49      -3.253 -11.655  -7.073  1.00  0.00           C
ATOM    862  C   THR A  49      -3.097 -10.301  -7.760  1.00  0.00           C
ATOM    863  O   THR A  49      -2.009  -9.948  -8.217  1.00  0.00           O
ATOM    864  CB  THR A  49      -3.558 -12.733  -8.115  1.00  0.00           C
ATOM    865  CG2 THR A  49      -3.803 -14.100  -7.511  1.00  0.00           C
ATOM    866  OG1 THR A  49      -4.700 -12.388  -8.878  1.00  0.00           O
ATOM    867  QG2 THR A  49      -3.863 -14.424  -7.368  1.00  0.00           Q
ATOM    868  H   THR A  49      -4.984 -12.321  -6.043  1.00  0.00           H
ATOM    869  HA  THR A  49      -2.327 -11.900  -6.577  1.00  0.00           H
ATOM    870  HB  THR A  49      -2.714 -12.817  -8.786  1.00  0.00           H
ATOM    871 1HG  THR A  49      -4.851 -13.057  -9.549  1.00  0.00           H
ATOM    872 1HG2 THR A  49      -4.642 -14.568  -8.007  1.00  0.00           H
ATOM    873 2HG2 THR A  49      -4.022 -13.994  -6.459  1.00  0.00           H
ATOM    874 3HG2 THR A  49      -2.924 -14.713  -7.637  1.00  0.00           H
ATOM    875  N   LYS A  50      -4.189  -9.545  -7.828  1.00  0.00           N
ATOM    876  CA  LYS A  50      -4.166  -8.231  -8.455  1.00  0.00           C
ATOM    877  C   LYS A  50      -3.262  -7.277  -7.684  1.00  0.00           C
ATOM    878  O   LYS A  50      -2.553  -6.461  -8.274  1.00  0.00           O
ATOM    879  CB  LYS A  50      -5.582  -7.656  -8.538  1.00  0.00           C
ATOM    880  CG  LYS A  50      -5.812  -6.775  -9.755  1.00  0.00           C
ATOM    881  CD  LYS A  50      -5.231  -5.384  -9.556  1.00  0.00           C
ATOM    882  CE  LYS A  50      -4.477  -4.912 -10.789  1.00  0.00           C
ATOM    883  NZ  LYS A  50      -3.374  -3.974 -10.441  1.00  0.00           N
ATOM    884  QB  LYS A  50      -6.029  -7.770  -8.112  1.00  0.00           Q
ATOM    885  QD  LYS A  50      -5.293  -5.050  -9.034  1.00  0.00           Q
ATOM    886  QE  LYS A  50      -4.615  -5.092 -11.370  1.00  0.00           Q
ATOM    887  QG  LYS A  50      -6.107  -6.962 -10.270  1.00  0.00           Q
ATOM    888  QZ  LYS A  50      -3.109  -3.749 -10.358  1.00  0.00           Q
ATOM    889  H   LYS A  50      -5.026  -9.879  -7.444  1.00  0.00           H
ATOM    890  HA  LYS A  50      -3.777  -8.348  -9.456  1.00  0.00           H
ATOM    891 1HB  LYS A  50      -5.770  -7.066  -7.653  1.00  0.00           H
ATOM    892 2HB  LYS A  50      -6.288  -8.473  -8.572  1.00  0.00           H
ATOM    893 1HG  LYS A  50      -6.874  -6.691  -9.930  1.00  0.00           H
ATOM    894 2HG  LYS A  50      -5.339  -7.234 -10.612  1.00  0.00           H
ATOM    895 1HD  LYS A  50      -4.552  -5.406  -8.716  1.00  0.00           H
ATOM    896 2HD  LYS A  50      -6.035  -4.695  -9.354  1.00  0.00           H
ATOM    897 1HE  LYS A  50      -5.170  -4.411 -11.449  1.00  0.00           H
ATOM    898 2HE  LYS A  50      -4.060  -5.773 -11.291  1.00  0.00           H
ATOM    899 1HZ  LYS A  50      -2.509  -4.506 -10.220  1.00  0.00           H
ATOM    900 2HZ  LYS A  50      -3.638  -3.404  -9.613  1.00  0.00           H
ATOM    901 3HZ  LYS A  50      -3.182  -3.336 -11.240  1.00  0.00           H
ATOM    902  N   SER A  51      -3.288  -7.389  -6.360  1.00  0.00           N
ATOM    903  CA  SER A  51      -2.468  -6.539  -5.504  1.00  0.00           C
ATOM    904  C   SER A  51      -1.480  -7.370  -4.692  1.00  0.00           C
ATOM    905  O   SER A  51      -1.038  -6.957  -3.621  1.00  0.00           O
ATOM    906  CB  SER A  51      -3.356  -5.720  -4.563  1.00  0.00           C
ATOM    907  OG  SER A  51      -2.843  -4.411  -4.389  1.00  0.00           O
ATOM    908  QB  SER A  51      -3.876  -5.930  -4.291  1.00  0.00           Q
ATOM    909  H   SER A  51      -3.872  -8.060  -5.948  1.00  0.00           H
ATOM    910  HA  SER A  51      -1.914  -5.863  -6.140  1.00  0.00           H
ATOM    911 1HB  SER A  51      -3.402  -6.208  -3.601  1.00  0.00           H
ATOM    912 2HB  SER A  51      -4.350  -5.651  -4.980  1.00  0.00           H
ATOM    913  HG  SER A  51      -1.894  -4.454  -4.251  1.00  0.00           H
ATOM    914  N   PHE A  52      -1.134  -8.547  -5.210  1.00  0.00           N
ATOM    915  CA  PHE A  52      -0.195  -9.434  -4.533  1.00  0.00           C
ATOM    916  C   PHE A  52       1.151  -9.473  -5.256  1.00  0.00           C
ATOM    917  O   PHE A  52       2.105 -10.081  -4.772  1.00  0.00           O
ATOM    918  CB  PHE A  52      -0.775 -10.847  -4.438  1.00  0.00           C
ATOM    919  CG  PHE A  52      -0.098 -11.708  -3.410  1.00  0.00           C
ATOM    920  CD1 PHE A  52       0.715 -12.762  -3.796  1.00  0.00           C
ATOM    921  CD2 PHE A  52      -0.274 -11.462  -2.058  1.00  0.00           C
ATOM    922  CE1 PHE A  52       1.340 -13.554  -2.852  1.00  0.00           C
ATOM    923  CE2 PHE A  52       0.348 -12.251  -1.109  1.00  0.00           C
ATOM    924  CZ  PHE A  52       1.155 -13.299  -1.507  1.00  0.00           C
ATOM    925  QB  PHE A  52      -1.248 -11.058  -4.789  1.00  0.00           Q
ATOM    926  QD  PHE A  52      -0.021 -11.803  -3.297  1.00  0.00           Q
ATOM    927  QE  PHE A  52       1.087 -13.211  -1.612  1.00  0.00           Q
ATOM    928  QR  PHE A  52       0.754 -12.789  -2.117  1.00  0.00           Q
ATOM    929  H   PHE A  52      -1.517  -8.822  -6.069  1.00  0.00           H
ATOM    930  HA  PHE A  52      -0.042  -9.053  -3.535  1.00  0.00           H
ATOM    931 1HB  PHE A  52      -0.677 -11.334  -5.398  1.00  0.00           H
ATOM    932 2HB  PHE A  52      -1.820 -10.783  -4.179  1.00  0.00           H
ATOM    933 1HD  PHE A  52       0.861 -12.961  -4.847  1.00  0.00           H
ATOM    934 2HD  PHE A  52      -0.906 -10.644  -1.746  1.00  0.00           H
ATOM    935 1HE  PHE A  52       1.972 -14.372  -3.165  1.00  0.00           H
ATOM    936 2HE  PHE A  52       0.202 -12.051  -0.058  1.00  0.00           H
ATOM    937  HZ  PHE A  52       1.643 -13.918  -0.767  1.00  0.00           H
ATOM    938  N   LYS A  53       1.224  -8.822  -6.416  1.00  0.00           N
ATOM    939  CA  LYS A  53       2.456  -8.788  -7.197  1.00  0.00           C
ATOM    940  C   LYS A  53       3.612  -8.240  -6.366  1.00  0.00           C
ATOM    941  O   LYS A  53       4.741  -8.723  -6.458  1.00  0.00           O
ATOM    942  CB  LYS A  53       2.266  -7.934  -8.452  1.00  0.00           C
ATOM    943  CG  LYS A  53       2.949  -8.501  -9.684  1.00  0.00           C
ATOM    944  CD  LYS A  53       4.461  -8.370  -9.591  1.00  0.00           C
ATOM    945  CE  LYS A  53       5.088  -8.163 -10.961  1.00  0.00           C
ATOM    946  NZ  LYS A  53       6.574  -8.107 -10.888  1.00  0.00           N
ATOM    947  QB  LYS A  53       1.936  -7.399  -8.463  1.00  0.00           Q
ATOM    948  QD  LYS A  53       4.783  -8.398  -9.059  1.00  0.00           Q
ATOM    949  QE  LYS A  53       4.759  -8.108 -11.488  1.00  0.00           Q
ATOM    950  QG  LYS A  53       2.648  -8.755 -10.166  1.00  0.00           Q
ATOM    951  QZ  LYS A  53       6.930  -8.094 -10.871  1.00  0.00           Q
ATOM    952  H   LYS A  53       0.433  -8.354  -6.755  1.00  0.00           H
ATOM    953  HA  LYS A  53       2.690  -9.799  -7.493  1.00  0.00           H
ATOM    954 1HB  LYS A  53       2.664  -6.947  -8.267  1.00  0.00           H
ATOM    955 2HB  LYS A  53       1.208  -7.851  -8.660  1.00  0.00           H
ATOM    956 1HG  LYS A  53       2.603  -7.964 -10.555  1.00  0.00           H
ATOM    957 2HG  LYS A  53       2.694  -9.546  -9.777  1.00  0.00           H
ATOM    958 1HD  LYS A  53       4.864  -9.272  -9.153  1.00  0.00           H
ATOM    959 2HD  LYS A  53       4.702  -7.526  -8.965  1.00  0.00           H
ATOM    960 1HE  LYS A  53       4.720  -7.236 -11.373  1.00  0.00           H
ATOM    961 2HE  LYS A  53       4.798  -8.982 -11.603  1.00  0.00           H
ATOM    962 1HZ  LYS A  53       6.873  -7.756  -9.956  1.00  0.00           H
ATOM    963 2HZ  LYS A  53       6.944  -7.470 -11.622  1.00  0.00           H
ATOM    964 3HZ  LYS A  53       6.975  -9.055 -11.035  1.00  0.00           H
ATOM    965  N   ASN A  54       3.322  -7.229  -5.552  1.00  0.00           N
ATOM    966  CA  ASN A  54       4.336  -6.618  -4.701  1.00  0.00           C
ATOM    967  C   ASN A  54       4.052  -6.898  -3.228  1.00  0.00           C
ATOM    968  O   ASN A  54       4.441  -6.124  -2.354  1.00  0.00           O
ATOM    969  CB  ASN A  54       4.391  -5.108  -4.943  1.00  0.00           C
ATOM    970  CG  ASN A  54       3.038  -4.445  -4.775  1.00  0.00           C
ATOM    971  ND2 ASN A  54       2.774  -3.425  -5.584  1.00  0.00           N
ATOM    972  OD1 ASN A  54       2.239  -4.845  -3.927  1.00  0.00           O
ATOM    973  QB  ASN A  54       4.910  -4.792  -5.095  1.00  0.00           Q
ATOM    974  QD2 ASN A  54       2.682  -3.069  -5.865  1.00  0.00           Q
ATOM    975  H   ASN A  54       2.403  -6.889  -5.521  1.00  0.00           H
ATOM    976  HA  ASN A  54       5.291  -7.050  -4.960  1.00  0.00           H
ATOM    977 1HB  ASN A  54       4.739  -4.923  -5.949  1.00  0.00           H
ATOM    978 2HB  ASN A  54       5.079  -4.662  -4.240  1.00  0.00           H
ATOM    979 1HD2 ASN A  54       3.457  -3.161  -6.234  1.00  0.00           H
ATOM    980 2HD2 ASN A  54       1.906  -2.978  -5.496  1.00  0.00           H
ATOM    981  N   ALA A  55       3.375  -8.010  -2.961  1.00  0.00           N
ATOM    982  CA  ALA A  55       3.044  -8.391  -1.593  1.00  0.00           C
ATOM    983  C   ALA A  55       4.260  -8.975  -0.879  1.00  0.00           C
ATOM    984  O   ALA A  55       4.636  -8.516   0.199  1.00  0.00           O
ATOM    985  CB  ALA A  55       1.893  -9.386  -1.587  1.00  0.00           C
ATOM    986  QB  ALA A  55       1.620  -9.623  -1.587  1.00  0.00           Q
ATOM    987  H   ALA A  55       3.094  -8.588  -3.699  1.00  0.00           H
ATOM    988  HA  ALA A  55       2.722  -7.502  -1.069  1.00  0.00           H
ATOM    989 1HB  ALA A  55       1.811  -9.850  -2.560  1.00  0.00           H
ATOM    990 2HB  ALA A  55       0.972  -8.872  -1.357  1.00  0.00           H
ATOM    991 3HB  ALA A  55       2.076 -10.147  -0.841  1.00  0.00           H
ATOM    992  N   PRO A  56       4.892 -10.002  -1.475  1.00  0.00           N
ATOM    993  CA  PRO A  56       6.066 -10.652  -0.897  1.00  0.00           C
ATOM    994  C   PRO A  56       7.369  -9.949  -1.271  1.00  0.00           C
ATOM    995  O   PRO A  56       8.377 -10.600  -1.549  1.00  0.00           O
ATOM    996  CB  PRO A  56       6.011 -12.040  -1.525  1.00  0.00           C
ATOM    997  CG  PRO A  56       5.423 -11.815  -2.877  1.00  0.00           C
ATOM    998  CD  PRO A  56       4.508 -10.617  -2.761  1.00  0.00           C
ATOM    999  QB  PRO A  56       6.198 -12.567  -1.256  1.00  0.00           Q
ATOM   1000  QD  PRO A  56       4.077 -10.434  -3.160  1.00  0.00           Q
ATOM   1001  QG  PRO A  56       5.535 -12.149  -3.385  1.00  0.00           Q
ATOM   1002  HA  PRO A  56       5.992 -10.732   0.177  1.00  0.00           H
ATOM   1003 1HB  PRO A  56       5.387 -12.685  -0.925  1.00  0.00           H
ATOM   1004 2HB  PRO A  56       7.009 -12.450  -1.587  1.00  0.00           H
ATOM   1005 1HG  PRO A  56       4.860 -12.685  -3.179  1.00  0.00           H
ATOM   1006 2HG  PRO A  56       6.211 -11.614  -3.588  1.00  0.00           H
ATOM   1007 1HD  PRO A  56       3.476 -10.934  -2.742  1.00  0.00           H
ATOM   1008 2HD  PRO A  56       4.678  -9.934  -3.578  1.00  0.00           H
ATOM   1009  N   LEU A  57       7.345  -8.620  -1.274  1.00  0.00           N
ATOM   1010  CA  LEU A  57       8.527  -7.835  -1.614  1.00  0.00           C
ATOM   1011  C   LEU A  57       9.390  -7.596  -0.380  1.00  0.00           C
ATOM   1012  O   LEU A  57      10.614  -7.501  -0.475  1.00  0.00           O
ATOM   1013  CB  LEU A  57       8.115  -6.495  -2.231  1.00  0.00           C
ATOM   1014  CG  LEU A  57       9.123  -5.900  -3.215  1.00  0.00           C
ATOM   1015  CD1 LEU A  57      10.392  -5.480  -2.490  1.00  0.00           C
ATOM   1016  CD2 LEU A  57       9.441  -6.897  -4.318  1.00  0.00           C
ATOM   1017  QB  LEU A  57       7.571  -6.212  -2.090  1.00  0.00           Q
ATOM   1018  QD1 LEU A  57      10.693  -5.380  -2.319  1.00  0.00           Q
ATOM   1019  QD2 LEU A  57       9.516  -7.133  -4.580  1.00  0.00           Q
ATOM   1020  QQD LEU A  57      10.104  -6.257  -3.450  1.00  0.00           Q
ATOM   1021  H   LEU A  57       6.515  -8.155  -1.043  1.00  0.00           H
ATOM   1022  HA  LEU A  57       9.101  -8.394  -2.338  1.00  0.00           H
ATOM   1023 1HB  LEU A  57       7.965  -5.787  -1.431  1.00  0.00           H
ATOM   1024 2HB  LEU A  57       7.177  -6.637  -2.747  1.00  0.00           H
ATOM   1025  HG  LEU A  57       8.692  -5.021  -3.671  1.00  0.00           H
ATOM   1026 1HD1 LEU A  57      10.156  -5.221  -1.469  1.00  0.00           H
ATOM   1027 2HD1 LEU A  57      10.824  -4.624  -2.988  1.00  0.00           H
ATOM   1028 3HD1 LEU A  57      11.099  -6.296  -2.501  1.00  0.00           H
ATOM   1029 1HD2 LEU A  57       9.894  -6.380  -5.152  1.00  0.00           H
ATOM   1030 2HD2 LEU A  57       8.530  -7.376  -4.646  1.00  0.00           H
ATOM   1031 3HD2 LEU A  57      10.124  -7.644  -3.943  1.00  0.00           H
ATOM   1032  N   LEU A  58       8.745  -7.499   0.778  1.00  0.00           N
ATOM   1033  CA  LEU A  58       9.453  -7.272   2.032  1.00  0.00           C
ATOM   1034  C   LEU A  58       8.866  -8.129   3.148  1.00  0.00           C
ATOM   1035  O   LEU A  58       9.492  -9.088   3.603  1.00  0.00           O
ATOM   1036  CB  LEU A  58       9.388  -5.792   2.418  1.00  0.00           C
ATOM   1037  CG  LEU A  58      10.154  -5.420   3.688  1.00  0.00           C
ATOM   1038  CD1 LEU A  58      11.636  -5.253   3.386  1.00  0.00           C
ATOM   1039  CD2 LEU A  58       9.585  -4.149   4.298  1.00  0.00           C
ATOM   1040  QB  LEU A  58       9.068  -5.368   2.078  1.00  0.00           Q
ATOM   1041  QD1 LEU A  58      11.987  -5.212   3.314  1.00  0.00           Q
ATOM   1042  QD2 LEU A  58       9.450  -3.848   4.443  1.00  0.00           Q
ATOM   1043  QQD LEU A  58      10.719  -4.530   3.879  1.00  0.00           Q
ATOM   1044  H   LEU A  58       7.769  -7.583   0.788  1.00  0.00           H
ATOM   1045  HA  LEU A  58      10.485  -7.551   1.884  1.00  0.00           H
ATOM   1046 1HB  LEU A  58       8.351  -5.524   2.558  1.00  0.00           H
ATOM   1047 2HB  LEU A  58       9.785  -5.212   1.598  1.00  0.00           H
ATOM   1048  HG  LEU A  58      10.050  -6.217   4.411  1.00  0.00           H
ATOM   1049 1HD1 LEU A  58      12.107  -4.706   4.190  1.00  0.00           H
ATOM   1050 2HD1 LEU A  58      11.755  -4.707   2.461  1.00  0.00           H
ATOM   1051 3HD1 LEU A  58      12.097  -6.225   3.293  1.00  0.00           H
ATOM   1052 1HD2 LEU A  58       9.994  -3.290   3.788  1.00  0.00           H
ATOM   1053 2HD2 LEU A  58       9.847  -4.104   5.345  1.00  0.00           H
ATOM   1054 3HD2 LEU A  58       8.510  -4.150   4.197  1.00  0.00           H
ATOM   1055  N   ALA A  59       7.661  -7.780   3.588  1.00  0.00           N
ATOM   1056  CA  ALA A  59       6.989  -8.518   4.652  1.00  0.00           C
ATOM   1057  C   ALA A  59       5.628  -7.903   4.971  1.00  0.00           C
ATOM   1058  O   ALA A  59       4.595  -8.554   4.826  1.00  0.00           O
ATOM   1059  CB  ALA A  59       7.857  -8.558   5.901  1.00  0.00           C
ATOM   1060  QB  ALA A  59       8.063  -8.568   6.196  1.00  0.00           Q
ATOM   1061  H   ALA A  59       7.213  -7.006   3.187  1.00  0.00           H
ATOM   1062  HA  ALA A  59       6.842  -9.532   4.311  1.00  0.00           H
ATOM   1063 1HB  ALA A  59       8.506  -7.695   5.918  1.00  0.00           H
ATOM   1064 2HB  ALA A  59       8.456  -9.457   5.894  1.00  0.00           H
ATOM   1065 3HB  ALA A  59       7.228  -8.552   6.778  1.00  0.00           H
ATOM   1066  N   PRO A  60       5.611  -6.633   5.414  1.00  0.00           N
ATOM   1067  CA  PRO A  60       4.369  -5.934   5.756  1.00  0.00           C
ATOM   1068  C   PRO A  60       3.549  -5.565   4.521  1.00  0.00           C
ATOM   1069  O   PRO A  60       4.098  -5.377   3.435  1.00  0.00           O
ATOM   1070  CB  PRO A  60       4.859  -4.672   6.467  1.00  0.00           C
ATOM   1071  CG  PRO A  60       6.215  -4.426   5.906  1.00  0.00           C
ATOM   1072  CD  PRO A  60       6.799  -5.781   5.618  1.00  0.00           C
ATOM   1073  QB  PRO A  60       4.542  -4.350   6.894  1.00  0.00           Q
ATOM   1074  QD  PRO A  60       7.394  -5.939   5.592  1.00  0.00           Q
ATOM   1075  QG  PRO A  60       6.480  -3.876   5.812  1.00  0.00           Q
ATOM   1076  HA  PRO A  60       3.759  -6.518   6.430  1.00  0.00           H
ATOM   1077 1HB  PRO A  60       4.898  -4.848   7.532  1.00  0.00           H
ATOM   1078 2HB  PRO A  60       4.187  -3.853   6.255  1.00  0.00           H
ATOM   1079 1HG  PRO A  60       6.823  -3.902   6.630  1.00  0.00           H
ATOM   1080 2HG  PRO A  60       6.137  -3.850   4.996  1.00  0.00           H
ATOM   1081 1HD  PRO A  60       7.381  -6.129   6.459  1.00  0.00           H
ATOM   1082 2HD  PRO A  60       7.407  -5.749   4.726  1.00  0.00           H
ATOM   1083  N   PRO A  61       2.218  -5.454   4.673  1.00  0.00           N
ATOM   1084  CA  PRO A  61       1.323  -5.106   3.566  1.00  0.00           C
ATOM   1085  C   PRO A  61       1.377  -3.621   3.211  1.00  0.00           C
ATOM   1086  O   PRO A  61       0.747  -3.182   2.249  1.00  0.00           O
ATOM   1087  CB  PRO A  61      -0.057  -5.474   4.108  1.00  0.00           C
ATOM   1088  CG  PRO A  61       0.063  -5.297   5.582  1.00  0.00           C
ATOM   1089  CD  PRO A  61       1.481  -5.662   5.935  1.00  0.00           C
ATOM   1090  QB  PRO A  61      -0.544  -5.655   3.769  1.00  0.00           Q
ATOM   1091  QD  PRO A  61       1.697  -5.852   6.480  1.00  0.00           Q
ATOM   1092  QG  PRO A  61      -0.383  -5.111   5.967  1.00  0.00           Q
ATOM   1093  HA  PRO A  61       1.535  -5.693   2.686  1.00  0.00           H
ATOM   1094 1HB  PRO A  61      -0.287  -6.496   3.852  1.00  0.00           H
ATOM   1095 2HB  PRO A  61      -0.801  -4.812   3.688  1.00  0.00           H
ATOM   1096 1HG  PRO A  61      -0.629  -5.955   6.088  1.00  0.00           H
ATOM   1097 2HG  PRO A  61      -0.137  -4.268   5.846  1.00  0.00           H
ATOM   1098 1HD  PRO A  61       1.537  -6.694   6.249  1.00  0.00           H
ATOM   1099 2HD  PRO A  61       1.856  -5.010   6.710  1.00  0.00           H
ATOM   1100  N   ASN A  62       2.132  -2.850   3.991  1.00  0.00           N
ATOM   1101  CA  ASN A  62       2.263  -1.417   3.752  1.00  0.00           C
ATOM   1102  C   ASN A  62       3.521  -1.111   2.944  1.00  0.00           C
ATOM   1103  O   ASN A  62       4.169  -0.086   3.152  1.00  0.00           O
ATOM   1104  CB  ASN A  62       2.297  -0.659   5.079  1.00  0.00           C
ATOM   1105  CG  ASN A  62       1.789   0.763   4.947  1.00  0.00           C
ATOM   1106  ND2 ASN A  62       1.804   1.502   6.051  1.00  0.00           N
ATOM   1107  OD1 ASN A  62       1.387   1.194   3.866  1.00  0.00           O
ATOM   1108  QB  ASN A  62       2.496  -0.902   5.620  1.00  0.00           Q
ATOM   1109  QD2 ASN A  62       1.809   1.759   6.436  1.00  0.00           Q
ATOM   1110  H   ASN A  62       2.613  -3.253   4.743  1.00  0.00           H
ATOM   1111  HA  ASN A  62       1.401  -1.096   3.186  1.00  0.00           H
ATOM   1112 1HB  ASN A  62       3.313  -0.627   5.443  1.00  0.00           H
ATOM   1113 2HB  ASN A  62       1.679  -1.176   5.798  1.00  0.00           H
ATOM   1114 1HD2 ASN A  62       2.137   1.094   6.877  1.00  0.00           H
ATOM   1115 2HD2 ASN A  62       1.481   2.425   5.994  1.00  0.00           H
ATOM   1116  N   SER A  63       3.860  -2.007   2.023  1.00  0.00           N
ATOM   1117  CA  SER A  63       5.039  -1.832   1.184  1.00  0.00           C
ATOM   1118  C   SER A  63       4.658  -1.261  -0.178  1.00  0.00           C
ATOM   1119  O   SER A  63       5.455  -0.581  -0.824  1.00  0.00           O
ATOM   1120  CB  SER A  63       5.765  -3.166   1.006  1.00  0.00           C
ATOM   1121  OG  SER A  63       4.976  -4.081   0.266  1.00  0.00           O
ATOM   1122  QB  SER A  63       6.334  -3.296   1.227  1.00  0.00           Q
ATOM   1123  H   SER A  63       3.303  -2.803   1.903  1.00  0.00           H
ATOM   1124  HA  SER A  63       5.699  -1.136   1.681  1.00  0.00           H
ATOM   1125 1HB  SER A  63       5.975  -3.592   1.976  1.00  0.00           H
ATOM   1126 2HB  SER A  63       6.693  -3.001   0.477  1.00  0.00           H
ATOM   1127  HG  SER A  63       4.431  -4.594   0.868  1.00  0.00           H
ATOM   1128  N   ASN A  64       3.431  -1.543  -0.611  1.00  0.00           N
ATOM   1129  CA  ASN A  64       2.942  -1.058  -1.898  1.00  0.00           C
ATOM   1130  C   ASN A  64       3.023   0.463  -1.975  1.00  0.00           C
ATOM   1131  O   ASN A  64       3.491   1.021  -2.967  1.00  0.00           O
ATOM   1132  CB  ASN A  64       1.500  -1.516  -2.124  1.00  0.00           C
ATOM   1133  CG  ASN A  64       0.586  -1.131  -0.977  1.00  0.00           C
ATOM   1134  ND2 ASN A  64      -0.665  -0.819  -1.297  1.00  0.00           N
ATOM   1135  OD1 ASN A  64       1.000  -1.111   0.183  1.00  0.00           O
ATOM   1136  QB  ASN A  64       1.303  -1.827  -2.628  1.00  0.00           Q
ATOM   1137  QD2 ASN A  64      -1.101  -0.711  -1.409  1.00  0.00           Q
ATOM   1138  H   ASN A  64       2.841  -2.090  -0.053  1.00  0.00           H
ATOM   1139  HA  ASN A  64       3.570  -1.480  -2.670  1.00  0.00           H
ATOM   1140 1HB  ASN A  64       1.483  -2.591  -2.228  1.00  0.00           H
ATOM   1141 2HB  ASN A  64       1.123  -1.063  -3.028  1.00  0.00           H
ATOM   1142 1HD2 ASN A  64      -0.925  -0.856  -2.242  1.00  0.00           H
ATOM   1143 2HD2 ASN A  64      -1.278  -0.566  -0.576  1.00  0.00           H
ATOM   1144  N   MET A  65       2.562   1.131  -0.921  1.00  0.00           N
ATOM   1145  CA  MET A  65       2.582   2.588  -0.870  1.00  0.00           C
ATOM   1146  C   MET A  65       3.731   3.086   0.001  1.00  0.00           C
ATOM   1147  O   MET A  65       3.630   4.134   0.637  1.00  0.00           O
ATOM   1148  CB  MET A  65       1.252   3.118  -0.333  1.00  0.00           C
ATOM   1149  CG  MET A  65       0.035   2.460  -0.964  1.00  0.00           C
ATOM   1150  SD  MET A  65      -0.070   2.755  -2.740  1.00  0.00           S
ATOM   1151  CE  MET A  65      -0.314   4.530  -2.774  1.00  0.00           C
ATOM   1152  QB  MET A  65       1.206   3.564   0.106  1.00  0.00           Q
ATOM   1153  QE  MET A  65      -0.362   4.887  -2.781  1.00  0.00           Q
ATOM   1154  QG  MET A  65      -0.382   2.125  -0.644  1.00  0.00           Q
ATOM   1155  H   MET A  65       2.202   0.630  -0.159  1.00  0.00           H
ATOM   1156  HA  MET A  65       2.725   2.952  -1.876  1.00  0.00           H
ATOM   1157 1HB  MET A  65       1.199   4.180  -0.520  1.00  0.00           H
ATOM   1158 2HB  MET A  65       1.214   2.947   0.733  1.00  0.00           H
ATOM   1159 1HG  MET A  65      -0.855   2.854  -0.494  1.00  0.00           H
ATOM   1160 2HG  MET A  65       0.090   1.395  -0.795  1.00  0.00           H
ATOM   1161 1HE  MET A  65      -0.681   4.825  -3.746  1.00  0.00           H
ATOM   1162 2HE  MET A  65       0.626   5.026  -2.579  1.00  0.00           H
ATOM   1163 3HE  MET A  65      -1.033   4.810  -2.018  1.00  0.00           H
ATOM   1164  N   GLY A  66       4.821   2.327   0.024  1.00  0.00           N
ATOM   1165  CA  GLY A  66       5.974   2.707   0.819  1.00  0.00           C
ATOM   1166  C   GLY A  66       7.259   2.712   0.015  1.00  0.00           C
ATOM   1167  O   GLY A  66       8.291   2.226   0.475  1.00  0.00           O
ATOM   1168  QA  GLY A  66       5.944   2.853   1.430  1.00  0.00           Q
ATOM   1169  H   GLY A  66       4.844   1.500  -0.503  1.00  0.00           H
ATOM   1170 1HA  GLY A  66       6.078   2.011   1.638  1.00  0.00           H
ATOM   1171 2HA  GLY A  66       5.810   3.697   1.221  1.00  0.00           H
ATOM   1172  N   MET A  67       7.195   3.264  -1.193  1.00  0.00           N
ATOM   1173  CA  MET A  67       8.360   3.330  -2.066  1.00  0.00           C
ATOM   1174  C   MET A  67       8.418   4.666  -2.798  1.00  0.00           C
ATOM   1175  O   MET A  67       8.845   4.735  -3.950  1.00  0.00           O
ATOM   1176  CB  MET A  67       8.333   2.183  -3.076  1.00  0.00           C
ATOM   1177  CG  MET A  67       7.002   2.039  -3.797  1.00  0.00           C
ATOM   1178  SD  MET A  67       6.567   0.318  -4.115  1.00  0.00           S
ATOM   1179  CE  MET A  67       5.243   0.517  -5.305  1.00  0.00           C
ATOM   1180  QB  MET A  67       8.820   1.803  -3.187  1.00  0.00           Q
ATOM   1181  QE  MET A  67       4.978   0.558  -5.544  1.00  0.00           Q
ATOM   1182  QG  MET A  67       6.645   2.522  -3.964  1.00  0.00           Q
ATOM   1183  H   MET A  67       6.343   3.635  -1.505  1.00  0.00           H
ATOM   1184  HA  MET A  67       9.243   3.233  -1.449  1.00  0.00           H
ATOM   1185 1HB  MET A  67       8.539   1.257  -2.558  1.00  0.00           H
ATOM   1186 2HB  MET A  67       9.101   2.350  -3.816  1.00  0.00           H
ATOM   1187 1HG  MET A  67       7.060   2.562  -4.740  1.00  0.00           H
ATOM   1188 2HG  MET A  67       6.229   2.483  -3.187  1.00  0.00           H
ATOM   1189 1HE  MET A  67       5.655   0.853  -6.247  1.00  0.00           H
ATOM   1190 2HE  MET A  67       4.538   1.249  -4.940  1.00  0.00           H
ATOM   1191 3HE  MET A  67       4.742  -0.427  -5.447  1.00  0.00           H
ATOM   1192  N   THR A  68       7.986   5.726  -2.122  1.00  0.00           N
ATOM   1193  CA  THR A  68       7.990   7.062  -2.711  1.00  0.00           C
ATOM   1194  C   THR A  68       8.910   7.999  -1.934  1.00  0.00           C
ATOM   1195  O   THR A  68       9.583   8.847  -2.520  1.00  0.00           O
ATOM   1196  CB  THR A  68       6.571   7.632  -2.748  1.00  0.00           C
ATOM   1197  CG2 THR A  68       5.912   7.695  -1.387  1.00  0.00           C
ATOM   1198  OG1 THR A  68       6.571   8.941  -3.286  1.00  0.00           O
ATOM   1199  QG2 THR A  68       5.755   7.711  -1.063  1.00  0.00           Q
ATOM   1200  H   THR A  68       7.658   5.607  -1.208  1.00  0.00           H
ATOM   1201  HA  THR A  68       8.358   6.975  -3.722  1.00  0.00           H
ATOM   1202  HB  THR A  68       5.958   7.005  -3.382  1.00  0.00           H
ATOM   1203 1HG  THR A  68       5.669   9.208  -3.484  1.00  0.00           H
ATOM   1204 1HG2 THR A  68       6.446   7.059  -0.697  1.00  0.00           H
ATOM   1205 2HG2 THR A  68       4.888   7.360  -1.466  1.00  0.00           H
ATOM   1206 3HG2 THR A  68       5.931   8.713  -1.026  1.00  0.00           H
ATOM   1207  N   SEP A  69       8.913   7.817  -0.622  1.00  0.00           N
ATOM   1208  CA  SEP A  69       9.763   8.659   0.270  1.00  0.00           C
ATOM   1209  C   SEP A  69       9.626   8.183   1.693  1.00  0.00           C
ATOM   1210  O   SEP A  69      10.580   7.738   2.328  1.00  0.00           O
ATOM   1211  CB  SEP A  69       9.449  10.167   0.045  1.00  0.00           C
ATOM   1212  OG  SEP A  69      10.567  10.844  -0.575  1.00  0.00           O
ATOM   1213  PS  SEP A  69      12.033  10.894   0.109  1.00  0.00           P
ATOM   1214  OPA SEP A  69      12.512   9.448   0.273  1.00  0.00           O
ATOM   1215  OPB SEP A  69      13.003  11.673  -0.774  1.00  0.00           O
ATOM   1216  OPC SEP A  69      11.915  11.529   1.490  1.00  0.00           O
ATOM   1217  QB  SEP A  69       8.874  10.502   0.199  1.00  0.00           Q
ATOM   1218  H   SEP A  69       8.338   7.101  -0.200  1.00  0.00           H
ATOM   1219  HA  SEP A  69      10.810   8.483  -0.039  1.00  0.00           H
ATOM   1220 2HB  SEP A  69       8.559  10.320  -0.595  1.00  0.00           H
ATOM   1221 3HB  SEP A  69       9.189  10.684   0.992  1.00  0.00           H
ATOM   1222  N   PRO A  70       8.394   8.272   2.232  1.00  0.00           N
ATOM   1223  CA  PRO A  70       8.102   7.847   3.604  1.00  0.00           C
ATOM   1224  C   PRO A  70       8.149   6.331   3.764  1.00  0.00           C
ATOM   1225  O   PRO A  70       8.158   5.593   2.779  1.00  0.00           O
ATOM   1226  CB  PRO A  70       6.684   8.366   3.842  1.00  0.00           C
ATOM   1227  CG  PRO A  70       6.075   8.435   2.485  1.00  0.00           C
ATOM   1228  CD  PRO A  70       7.195   8.791   1.546  1.00  0.00           C
ATOM   1229  QB  PRO A  70       6.438   8.511   4.393  1.00  0.00           Q
ATOM   1230  QD  PRO A  70       7.157   9.082   1.006  1.00  0.00           Q
ATOM   1231  QG  PRO A  70       5.484   8.338   2.342  1.00  0.00           Q
ATOM   1232  HA  PRO A  70       8.780   8.304   4.312  1.00  0.00           H
ATOM   1233 1HB  PRO A  70       6.726   9.341   4.305  1.00  0.00           H
ATOM   1234 2HB  PRO A  70       6.148   7.680   4.482  1.00  0.00           H
ATOM   1235 1HG  PRO A  70       5.312   9.199   2.462  1.00  0.00           H
ATOM   1236 2HG  PRO A  70       5.655   7.476   2.221  1.00  0.00           H
ATOM   1237 1HD  PRO A  70       7.258   9.860   1.419  1.00  0.00           H
ATOM   1238 2HD  PRO A  70       7.056   8.304   0.593  1.00  0.00           H
ATOM   1239  N   PHE A  71       8.175   5.875   5.013  1.00  0.00           N
ATOM   1240  CA  PHE A  71       8.218   4.446   5.309  1.00  0.00           C
ATOM   1241  C   PHE A  71       9.560   3.843   4.904  1.00  0.00           C
ATOM   1242  O   PHE A  71      10.346   3.426   5.753  1.00  0.00           O
ATOM   1243  CB  PHE A  71       7.078   3.716   4.594  1.00  0.00           C
ATOM   1244  CG  PHE A  71       5.748   4.403   4.728  1.00  0.00           C
ATOM   1245  CD1 PHE A  71       5.091   4.891   3.612  1.00  0.00           C
ATOM   1246  CD2 PHE A  71       5.159   4.561   5.974  1.00  0.00           C
ATOM   1247  CE1 PHE A  71       3.868   5.523   3.733  1.00  0.00           C
ATOM   1248  CE2 PHE A  71       3.937   5.193   6.101  1.00  0.00           C
ATOM   1249  CZ  PHE A  71       3.290   5.675   4.979  1.00  0.00           C
ATOM   1250  QB  PHE A  71       7.146   3.183   4.274  1.00  0.00           Q
ATOM   1251  QD  PHE A  71       5.602   4.479   4.744  1.00  0.00           Q
ATOM   1252  QE  PHE A  71       3.425   5.605   4.966  1.00  0.00           Q
ATOM   1253  QR  PHE A  71       4.078   5.267   4.898  1.00  0.00           Q
ATOM   1254  H   PHE A  71       8.164   6.514   5.756  1.00  0.00           H
ATOM   1255  HA  PHE A  71       8.095   4.326   6.376  1.00  0.00           H
ATOM   1256 1HB  PHE A  71       6.982   2.722   5.005  1.00  0.00           H
ATOM   1257 2HB  PHE A  71       7.309   3.645   3.542  1.00  0.00           H
ATOM   1258 1HD  PHE A  71       5.541   4.773   2.638  1.00  0.00           H
ATOM   1259 2HD  PHE A  71       5.663   4.185   6.851  1.00  0.00           H
ATOM   1260 1HE  PHE A  71       3.364   5.899   2.855  1.00  0.00           H
ATOM   1261 2HE  PHE A  71       3.487   5.310   7.076  1.00  0.00           H
ATOM   1262  HZ  PHE A  71       2.333   6.169   5.076  1.00  0.00           H
ATOM   1263  N   ASN A  72       9.816   3.801   3.600  1.00  0.00           N
ATOM   1264  CA  ASN A  72      11.064   3.249   3.084  1.00  0.00           C
ATOM   1265  C   ASN A  72      12.251   4.120   3.484  1.00  0.00           C
ATOM   1266  O   ASN A  72      13.362   3.624   3.671  1.00  0.00           O
ATOM   1267  CB  ASN A  72      10.997   3.120   1.561  1.00  0.00           C
ATOM   1268  CG  ASN A  72      11.523   1.786   1.070  1.00  0.00           C
ATOM   1269  ND2 ASN A  72      10.951   0.701   1.577  1.00  0.00           N
ATOM   1270  OD1 ASN A  72      12.435   1.731   0.244  1.00  0.00           O
ATOM   1271  QB  ASN A  72      10.779   3.564   1.177  1.00  0.00           Q
ATOM   1272  QD2 ASN A  72      10.751   0.322   1.754  1.00  0.00           Q
ATOM   1273  H   ASN A  72       9.149   4.148   2.970  1.00  0.00           H
ATOM   1274  HA  ASN A  72      11.193   2.267   3.513  1.00  0.00           H
ATOM   1275 1HB  ASN A  72      11.587   3.907   1.112  1.00  0.00           H
ATOM   1276 2HB  ASN A  72       9.970   3.220   1.242  1.00  0.00           H
ATOM   1277 1HD2 ASN A  72      10.231   0.820   2.230  1.00  0.00           H
ATOM   1278 2HD2 ASN A  72      11.272  -0.175   1.277  1.00  0.00           H
ATOM   1279  N   GLY A  73      12.007   5.420   3.613  1.00  0.00           N
ATOM   1280  CA  GLY A  73      13.066   6.339   3.990  1.00  0.00           C
ATOM   1281  C   GLY A  73      13.005   6.723   5.456  1.00  0.00           C
ATOM   1282  O   GLY A  73      13.382   7.835   5.827  1.00  0.00           O
ATOM   1283  QA  GLY A  73      13.500   6.553   3.590  1.00  0.00           Q
ATOM   1284  H   GLY A  73      11.102   5.758   3.452  1.00  0.00           H
ATOM   1285 1HA  GLY A  73      12.982   7.233   3.391  1.00  0.00           H
ATOM   1286 2HA  GLY A  73      14.019   5.872   3.790  1.00  0.00           H
ATOM   1287  N   LEU A  74      12.531   5.803   6.289  1.00  0.00           N
ATOM   1288  CA  LEU A  74      12.423   6.053   7.721  1.00  0.00           C
ATOM   1289  C   LEU A  74      12.145   4.759   8.480  1.00  0.00           C
ATOM   1290  O   LEU A  74      11.448   4.761   9.495  1.00  0.00           O
ATOM   1291  CB  LEU A  74      11.314   7.069   8.001  1.00  0.00           C
ATOM   1292  CG  LEU A  74      11.371   7.726   9.384  1.00  0.00           C
ATOM   1293  CD1 LEU A  74      11.304   9.242   9.262  1.00  0.00           C
ATOM   1294  CD2 LEU A  74      10.243   7.213  10.268  1.00  0.00           C
ATOM   1295  QB  LEU A  74      10.868   7.208   7.577  1.00  0.00           Q
ATOM   1296  QD1 LEU A  74      11.289   9.600   9.234  1.00  0.00           Q
ATOM   1297  QD2 LEU A  74       9.976   7.091  10.477  1.00  0.00           Q
ATOM   1298  QQD LEU A  74      10.633   8.346   9.855  1.00  0.00           Q
ATOM   1299  H   LEU A  74      12.247   4.935   5.931  1.00  0.00           H
ATOM   1300  HA  LEU A  74      13.365   6.459   8.059  1.00  0.00           H
ATOM   1301 1HB  LEU A  74      10.362   6.570   7.903  1.00  0.00           H
ATOM   1302 2HB  LEU A  74      11.372   7.847   7.252  1.00  0.00           H
ATOM   1303  HG  LEU A  74      12.309   7.472   9.856  1.00  0.00           H
ATOM   1304 1HD1 LEU A  74      11.059   9.670  10.223  1.00  0.00           H
ATOM   1305 2HD1 LEU A  74      10.547   9.512   8.542  1.00  0.00           H
ATOM   1306 3HD1 LEU A  74      12.262   9.618   8.935  1.00  0.00           H
ATOM   1307 1HD2 LEU A  74       9.453   7.947  10.306  1.00  0.00           H
ATOM   1308 2HD2 LEU A  74      10.618   7.036  11.265  1.00  0.00           H
ATOM   1309 3HD2 LEU A  74       9.858   6.290   9.860  1.00  0.00           H
ATOM   1310  N   THR A  75      12.690   3.655   7.980  1.00  0.00           N
ATOM   1311  CA  THR A  75      12.501   2.354   8.612  1.00  0.00           C
ATOM   1312  C   THR A  75      13.842   1.701   8.930  1.00  0.00           C
ATOM   1313  O   THR A  75      14.140   1.402  10.086  1.00  0.00           O
ATOM   1314  CB  THR A  75      11.677   1.439   7.706  1.00  0.00           C
ATOM   1315  CG2 THR A  75      10.183   1.630   7.862  1.00  0.00           C
ATOM   1316  OG1 THR A  75      11.998   1.660   6.344  1.00  0.00           O
ATOM   1317  QG2 THR A  75       9.828   1.675   7.900  1.00  0.00           Q
ATOM   1318  H   THR A  75      13.236   3.717   7.168  1.00  0.00           H
ATOM   1319  HA  THR A  75      11.964   2.510   9.535  1.00  0.00           H
ATOM   1320  HB  THR A  75      11.906   0.411   7.947  1.00  0.00           H
ATOM   1321 1HG  THR A  75      12.640   1.007   6.056  1.00  0.00           H
ATOM   1322 1HG2 THR A  75       9.950   2.684   7.835  1.00  0.00           H
ATOM   1323 2HG2 THR A  75       9.865   1.215   8.808  1.00  0.00           H
ATOM   1324 3HG2 THR A  75       9.670   1.127   7.056  1.00  0.00           H
ATOM   1325  N   SEP A  76      14.621   1.495   7.878  1.00  0.00           N
ATOM   1326  CA  SEP A  76      15.965   0.863   8.028  1.00  0.00           C
ATOM   1327  C   SEP A  76      16.913   1.840   8.673  1.00  0.00           C
ATOM   1328  O   SEP A  76      17.574   1.548   9.667  1.00  0.00           O
ATOM   1329  CB  SEP A  76      16.441   0.283   6.663  1.00  0.00           C
ATOM   1330  OG  SEP A  76      16.311  -1.159   6.638  1.00  0.00           O
ATOM   1331  PS  SEP A  76      17.167  -2.087   5.625  1.00  0.00           P
ATOM   1332  OPA SEP A  76      18.650  -1.847   5.925  1.00  0.00           O
ATOM   1333  OPB SEP A  76      16.818  -3.555   5.830  1.00  0.00           O
ATOM   1334  OPC SEP A  76      16.882  -1.648   4.193  1.00  0.00           O
ATOM   1335  QB  SEP A  76      16.680   0.625   6.125  1.00  0.00           Q
ATOM   1336  H   SEP A  76      14.319   1.763   6.953  1.00  0.00           H
ATOM   1337  HA  SEP A  76      15.835   0.015   8.728  1.00  0.00           H
ATOM   1338 2HB  SEP A  76      15.869   0.692   5.810  1.00  0.00           H
ATOM   1339 3HB  SEP A  76      17.491   0.558   6.439  1.00  0.00           H
ATOM   1340  N   PRO A  77      16.995   3.052   8.096  1.00  0.00           N
ATOM   1341  CA  PRO A  77      17.873   4.110   8.609  1.00  0.00           C
ATOM   1342  C   PRO A  77      17.595   4.433  10.075  1.00  0.00           C
ATOM   1343  O   PRO A  77      18.477   4.893  10.797  1.00  0.00           O
ATOM   1344  CB  PRO A  77      17.542   5.318   7.727  1.00  0.00           C
ATOM   1345  CG  PRO A  77      16.966   4.737   6.483  1.00  0.00           C
ATOM   1346  CD  PRO A  77      16.243   3.490   6.906  1.00  0.00           C
ATOM   1347  QB  PRO A  77      17.639   5.913   7.877  1.00  0.00           Q
ATOM   1348  QD  PRO A  77      15.752   3.230   6.642  1.00  0.00           Q
ATOM   1349  QG  PRO A  77      17.016   4.966   5.912  1.00  0.00           Q
ATOM   1350  HA  PRO A  77      18.915   3.849   8.492  1.00  0.00           H
ATOM   1351 1HB  PRO A  77      18.446   5.873   7.520  1.00  0.00           H
ATOM   1352 2HB  PRO A  77      16.831   5.953   8.234  1.00  0.00           H
ATOM   1353 1HG  PRO A  77      17.757   4.494   5.788  1.00  0.00           H
ATOM   1354 2HG  PRO A  77      16.276   5.438   6.036  1.00  0.00           H
ATOM   1355 1HD  PRO A  77      16.288   2.745   6.126  1.00  0.00           H
ATOM   1356 2HD  PRO A  77      15.217   3.715   7.158  1.00  0.00           H
ATOM   1357  N   GLN A  78      16.360   4.190  10.503  1.00  0.00           N
ATOM   1358  CA  GLN A  78      15.962   4.454  11.883  1.00  0.00           C
ATOM   1359  C   GLN A  78      16.846   3.689  12.864  1.00  0.00           C
ATOM   1360  O   GLN A  78      17.486   2.704  12.498  1.00  0.00           O
ATOM   1361  CB  GLN A  78      14.496   4.069  12.094  1.00  0.00           C
ATOM   1362  CG  GLN A  78      13.759   4.985  13.057  1.00  0.00           C
ATOM   1363  CD  GLN A  78      13.795   6.437  12.625  1.00  0.00           C
ATOM   1364  NE2 GLN A  78      14.782   7.177  13.119  1.00  0.00           N
ATOM   1365  OE1 GLN A  78      12.948   6.889  11.855  1.00  0.00           O
ATOM   1366  QB  GLN A  78      14.220   3.582  11.812  1.00  0.00           Q
ATOM   1367  QE2 GLN A  78      15.125   7.435  13.291  1.00  0.00           Q
ATOM   1368  QG  GLN A  78      13.472   4.786  13.575  1.00  0.00           Q
ATOM   1369  H   GLN A  78      15.700   3.824   9.879  1.00  0.00           H
ATOM   1370  HA  GLN A  78      16.076   5.514  12.063  1.00  0.00           H
ATOM   1371 1HB  GLN A  78      14.453   3.062  12.482  1.00  0.00           H
ATOM   1372 2HB  GLN A  78      13.987   4.101  11.142  1.00  0.00           H
ATOM   1373 1HG  GLN A  78      14.216   4.903  14.033  1.00  0.00           H
ATOM   1374 2HG  GLN A  78      12.728   4.669  13.117  1.00  0.00           H
ATOM   1375 1HE2 GLN A  78      15.421   6.749  13.727  1.00  0.00           H
ATOM   1376 2HE2 GLN A  78      14.829   8.119  12.856  1.00  0.00           H
ATOM   1377  N   ARG A  79      16.874   4.152  14.110  1.00  0.00           N
ATOM   1378  CA  ARG A  79      17.678   3.512  15.143  1.00  0.00           C
ATOM   1379  C   ARG A  79      17.072   2.167  15.546  1.00  0.00           C
ATOM   1380  O   ARG A  79      16.296   1.578  14.791  1.00  0.00           O
ATOM   1381  CB  ARG A  79      17.800   4.433  16.362  1.00  0.00           C
ATOM   1382  CG  ARG A  79      19.235   4.658  16.809  1.00  0.00           C
ATOM   1383  CD  ARG A  79      19.372   4.565  18.321  1.00  0.00           C
ATOM   1384  NE  ARG A  79      20.768   4.449  18.738  1.00  0.00           N
ATOM   1385  CZ  ARG A  79      21.477   3.327  18.653  1.00  0.00           C
ATOM   1386  NH1 ARG A  79      20.927   2.220  18.166  1.00  0.00           N
ATOM   1387  NH2 ARG A  79      22.741   3.309  19.054  1.00  0.00           N
ATOM   1388  QB  ARG A  79      17.311   4.696  16.651  1.00  0.00           Q
ATOM   1389  QD  ARG A  79      18.889   4.574  18.714  1.00  0.00           Q
ATOM   1390  QG  ARG A  79      19.709   4.776  16.421  1.00  0.00           Q
ATOM   1391  QH1 ARG A  79      20.720   1.804  17.983  1.00  0.00           Q
ATOM   1392  QH2 ARG A  79      23.217   3.301  19.206  1.00  0.00           Q
ATOM   1393  H   ARG A  79      16.340   4.942  14.338  1.00  0.00           H
ATOM   1394  HA  ARG A  79      18.663   3.338  14.735  1.00  0.00           H
ATOM   1395 1HB  ARG A  79      17.253   4.000  17.185  1.00  0.00           H
ATOM   1396 2HB  ARG A  79      17.367   5.392  16.118  1.00  0.00           H
ATOM   1397 1HG  ARG A  79      19.551   5.642  16.488  1.00  0.00           H
ATOM   1398 2HG  ARG A  79      19.867   3.911  16.354  1.00  0.00           H
ATOM   1399 1HD  ARG A  79      18.830   3.696  18.664  1.00  0.00           H
ATOM   1400 2HD  ARG A  79      18.947   5.453  18.764  1.00  0.00           H
ATOM   1401  HE  ARG A  79      21.199   5.251  19.103  1.00  0.00           H
ATOM   1402 1HH1 ARG A  79      19.975   2.228  17.862  1.00  0.00           H
ATOM   1403 2HH1 ARG A  79      21.465   1.381  18.104  1.00  0.00           H
ATOM   1404 1HH2 ARG A  79      23.160   4.139  19.421  1.00  0.00           H
ATOM   1405 2HH2 ARG A  79      23.274   2.465  18.991  1.00  0.00           H
ATOM   1406  N   SEP A  80      17.451   1.715  16.730  1.00  0.00           N
ATOM   1407  CA  SEP A  80      16.941   0.415  17.259  1.00  0.00           C
ATOM   1408  C   SEP A  80      15.449   0.343  17.064  1.00  0.00           C
ATOM   1409  O   SEP A  80      14.915  -0.579  16.452  1.00  0.00           O
ATOM   1410  CB  SEP A  80      17.428   0.203  18.723  1.00  0.00           C
ATOM   1411  OG  SEP A  80      18.440  -0.829  18.789  1.00  0.00           O
ATOM   1412  PS  SEP A  80      18.478  -1.928  19.977  1.00  0.00           P
ATOM   1413  OPA SEP A  80      17.154  -2.699  19.932  1.00  0.00           O
ATOM   1414  OPB SEP A  80      19.649  -2.881  19.780  1.00  0.00           O
ATOM   1415  OPC SEP A  80      18.576  -1.206  21.316  1.00  0.00           O
ATOM   1416  QB  SEP A  80      17.222   0.533  19.283  1.00  0.00           Q
ATOM   1417  H   SEP A  80      18.096   2.244  17.300  1.00  0.00           H
ATOM   1418  HA  SEP A  80      17.396  -0.376  16.635  1.00  0.00           H
ATOM   1419 2HB  SEP A  80      17.852   1.125  19.163  1.00  0.00           H
ATOM   1420 3HB  SEP A  80      16.593  -0.060  19.404  1.00  0.00           H
ATOM   1421  N   PRO A  81      14.731   1.350  17.600  1.00  0.00           N
ATOM   1422  CA  PRO A  81      13.269   1.418  17.493  1.00  0.00           C
ATOM   1423  C   PRO A  81      12.778   1.197  16.065  1.00  0.00           C
ATOM   1424  O   PRO A  81      13.223   1.868  15.134  1.00  0.00           O
ATOM   1425  CB  PRO A  81      12.948   2.839  17.957  1.00  0.00           C
ATOM   1426  CG  PRO A  81      14.060   3.189  18.884  1.00  0.00           C
ATOM   1427  CD  PRO A  81      15.284   2.496  18.348  1.00  0.00           C
ATOM   1428  QB  PRO A  81      12.458   3.175  17.782  1.00  0.00           Q
ATOM   1429  QD  PRO A  81      15.872   2.656  18.427  1.00  0.00           Q
ATOM   1430  QG  PRO A  81      14.021   3.546  19.385  1.00  0.00           Q
ATOM   1431  HA  PRO A  81      12.792   0.705  18.150  1.00  0.00           H
ATOM   1432 1HB  PRO A  81      11.995   2.850  18.462  1.00  0.00           H
ATOM   1433 2HB  PRO A  81      12.920   3.501  17.103  1.00  0.00           H
ATOM   1434 1HG  PRO A  81      13.833   2.834  19.878  1.00  0.00           H
ATOM   1435 2HG  PRO A  81      14.208   4.258  18.891  1.00  0.00           H
ATOM   1436 1HD  PRO A  81      15.911   2.159  19.160  1.00  0.00           H
ATOM   1437 2HD  PRO A  81      15.832   3.153  17.694  1.00  0.00           H
ATOM   1438  N   PHE A  82      11.856   0.253  15.902  1.00  0.00           N
ATOM   1439  CA  PHE A  82      11.302  -0.057  14.589  1.00  0.00           C
ATOM   1440  C   PHE A  82      10.078  -0.964  14.716  1.00  0.00           C
ATOM   1441  O   PHE A  82       9.938  -1.697  15.695  1.00  0.00           O
ATOM   1442  CB  PHE A  82      12.366  -0.722  13.707  1.00  0.00           C
ATOM   1443  CG  PHE A  82      12.660  -2.151  14.078  1.00  0.00           C
ATOM   1444  CD1 PHE A  82      12.603  -3.152  13.122  1.00  0.00           C
ATOM   1445  CD2 PHE A  82      12.996  -2.491  15.378  1.00  0.00           C
ATOM   1446  CE1 PHE A  82      12.872  -4.466  13.456  1.00  0.00           C
ATOM   1447  CE2 PHE A  82      13.267  -3.803  15.719  1.00  0.00           C
ATOM   1448  CZ  PHE A  82      13.205  -4.792  14.756  1.00  0.00           C
ATOM   1449  QB  PHE A  82      12.659  -0.436  13.233  1.00  0.00           Q
ATOM   1450  QD  PHE A  82      12.693  -2.309  14.118  1.00  0.00           Q
ATOM   1451  QE  PHE A  82      13.175  -4.645  14.719  1.00  0.00           Q
ATOM   1452  QR  PHE A  82      13.030  -3.945  14.539  1.00  0.00           Q
ATOM   1453  H   PHE A  82      11.542  -0.247  16.684  1.00  0.00           H
ATOM   1454  HA  PHE A  82      11.000   0.872  14.132  1.00  0.00           H
ATOM   1455 1HB  PHE A  82      13.287  -0.163  13.786  1.00  0.00           H
ATOM   1456 2HB  PHE A  82      12.031  -0.710  12.682  1.00  0.00           H
ATOM   1457 1HD  PHE A  82      12.342  -2.899  12.104  1.00  0.00           H
ATOM   1458 2HD  PHE A  82      13.043  -1.719  16.132  1.00  0.00           H
ATOM   1459 1HE  PHE A  82      12.823  -5.237  12.701  1.00  0.00           H
ATOM   1460 2HE  PHE A  82      13.526  -4.054  16.737  1.00  0.00           H
ATOM   1461  HZ  PHE A  82      13.416  -5.816  15.020  1.00  0.00           H
ATOM   1462  N   PRO A  83       9.172  -0.926  13.723  1.00  0.00           N
ATOM   1463  CA  PRO A  83       7.958  -1.750  13.732  1.00  0.00           C
ATOM   1464  C   PRO A  83       8.276  -3.241  13.766  1.00  0.00           C
ATOM   1465  O   PRO A  83       8.731  -3.814  12.774  1.00  0.00           O
ATOM   1466  CB  PRO A  83       7.254  -1.382  12.419  1.00  0.00           C
ATOM   1467  CG  PRO A  83       8.310  -0.761  11.571  1.00  0.00           C
ATOM   1468  CD  PRO A  83       9.256  -0.084  12.518  1.00  0.00           C
ATOM   1469  QB  PRO A  83       6.654  -1.480  12.292  1.00  0.00           Q
ATOM   1470  QD  PRO A  83       9.594   0.420  12.423  1.00  0.00           Q
ATOM   1471  QG  PRO A  83       8.347  -0.780  10.955  1.00  0.00           Q
ATOM   1472  HA  PRO A  83       7.321  -1.502  14.568  1.00  0.00           H
ATOM   1473 1HB  PRO A  83       6.453  -0.687  12.622  1.00  0.00           H
ATOM   1474 2HB  PRO A  83       6.854  -2.274  11.961  1.00  0.00           H
ATOM   1475 1HG  PRO A  83       7.867  -0.036  10.903  1.00  0.00           H
ATOM   1476 2HG  PRO A  83       8.826  -1.525  11.007  1.00  0.00           H
ATOM   1477 1HD  PRO A  83       8.928   0.923  12.728  1.00  0.00           H
ATOM   1478 2HD  PRO A  83      10.259  -0.083  12.117  1.00  0.00           H
ATOM   1479  N   LYS A  84       8.035  -3.866  14.915  1.00  0.00           N
ATOM   1480  CA  LYS A  84       8.298  -5.291  15.082  1.00  0.00           C
ATOM   1481  C   LYS A  84       7.509  -6.114  14.067  1.00  0.00           C
ATOM   1482  O   LYS A  84       6.586  -5.610  13.428  1.00  0.00           O
ATOM   1483  CB  LYS A  84       7.942  -5.731  16.505  1.00  0.00           C
ATOM   1484  CG  LYS A  84       9.155  -6.074  17.356  1.00  0.00           C
ATOM   1485  CD  LYS A  84       9.384  -7.575  17.419  1.00  0.00           C
ATOM   1486  CE  LYS A  84      10.865  -7.910  17.464  1.00  0.00           C
ATOM   1487  NZ  LYS A  84      11.154  -9.238  16.856  1.00  0.00           N
ATOM   1488  QB  LYS A  84       7.355  -5.767  16.723  1.00  0.00           Q
ATOM   1489  QD  LYS A  84       8.928  -7.999  17.426  1.00  0.00           Q
ATOM   1490  QE  LYS A  84      11.299  -7.534  17.709  1.00  0.00           Q
ATOM   1491  QG  LYS A  84       9.512  -5.652  17.642  1.00  0.00           Q
ATOM   1492  QZ  LYS A  84      11.223  -9.557  16.710  1.00  0.00           Q
ATOM   1493  H   LYS A  84       7.675  -3.354  15.670  1.00  0.00           H
ATOM   1494  HA  LYS A  84       9.352  -5.454  14.918  1.00  0.00           H
ATOM   1495 1HB  LYS A  84       7.306  -6.603  16.454  1.00  0.00           H
ATOM   1496 2HB  LYS A  84       7.404  -4.932  16.992  1.00  0.00           H
ATOM   1497 1HG  LYS A  84       8.997  -5.699  18.357  1.00  0.00           H
ATOM   1498 2HG  LYS A  84      10.028  -5.605  16.928  1.00  0.00           H
ATOM   1499 1HD  LYS A  84       8.947  -8.032  16.544  1.00  0.00           H
ATOM   1500 2HD  LYS A  84       8.911  -7.965  18.307  1.00  0.00           H
ATOM   1501 1HE  LYS A  84      11.188  -7.918  18.496  1.00  0.00           H
ATOM   1502 2HE  LYS A  84      11.411  -7.151  16.923  1.00  0.00           H
ATOM   1503 1HZ  LYS A  84      12.110  -9.244  16.447  1.00  0.00           H
ATOM   1504 2HZ  LYS A  84      10.466  -9.444  16.102  1.00  0.00           H
ATOM   1505 3HZ  LYS A  84      11.092  -9.984  17.579  1.00  0.00           H
ATOM   1506  N   SER A  85       7.882  -7.382  13.926  1.00  0.00           N
ATOM   1507  CA  SER A  85       7.212  -8.276  12.991  1.00  0.00           C
ATOM   1508  C   SER A  85       7.240  -9.715  13.499  1.00  0.00           C
ATOM   1509  O   SER A  85       7.601  -9.971  14.647  1.00  0.00           O
ATOM   1510  CB  SER A  85       7.873  -8.196  11.613  1.00  0.00           C
ATOM   1511  OG  SER A  85       7.179  -8.989  10.667  1.00  0.00           O
ATOM   1512  QB  SER A  85       8.381  -7.860  11.479  1.00  0.00           Q
ATOM   1513  H   SER A  85       8.626  -7.724  14.465  1.00  0.00           H
ATOM   1514  HA  SER A  85       6.183  -7.958  12.905  1.00  0.00           H
ATOM   1515 1HB  SER A  85       8.892  -8.550  11.684  1.00  0.00           H
ATOM   1516 2HB  SER A  85       7.871  -7.170  11.275  1.00  0.00           H
ATOM   1517  HG  SER A  85       7.785  -9.266   9.975  1.00  0.00           H
ATOM   1518  N   SER A  86       6.857 -10.649  12.635  1.00  0.00           N
ATOM   1519  CA  SER A  86       6.839 -12.063  12.997  1.00  0.00           C
ATOM   1520  C   SER A  86       8.248 -12.645  12.985  1.00  0.00           C
ATOM   1521  O   SER A  86       9.108 -12.203  12.222  1.00  0.00           O
ATOM   1522  CB  SER A  86       5.942 -12.844  12.037  1.00  0.00           C
ATOM   1523  OG  SER A  86       5.887 -12.219  10.766  1.00  0.00           O
ATOM   1524  QB  SER A  86       5.638 -13.370  12.179  1.00  0.00           Q
ATOM   1525  H   SER A  86       6.580 -10.384  11.734  1.00  0.00           H
ATOM   1526  HA  SER A  86       6.439 -12.143  13.996  1.00  0.00           H
ATOM   1527 1HB  SER A  86       4.943 -12.897  12.441  1.00  0.00           H
ATOM   1528 2HB  SER A  86       6.333 -13.844  11.915  1.00  0.00           H
ATOM   1529  HG  SER A  86       5.012 -11.846  10.630  1.00  0.00           H
ATOM   1530  N   VAL A  87       8.478 -13.643  13.833  1.00  0.00           N
ATOM   1531  CA  VAL A  87       9.783 -14.288  13.920  1.00  0.00           C
ATOM   1532  C   VAL A  87       9.698 -15.594  14.702  1.00  0.00           C
ATOM   1533  O   VAL A  87       8.776 -15.799  15.491  1.00  0.00           O
ATOM   1534  CB  VAL A  87      10.824 -13.364  14.586  1.00  0.00           C
ATOM   1535  CG1 VAL A  87      10.408 -13.025  16.010  1.00  0.00           C
ATOM   1536  CG2 VAL A  87      12.204 -14.005  14.562  1.00  0.00           C
ATOM   1537  QG1 VAL A  87      10.311 -12.945  16.346  1.00  0.00           Q
ATOM   1538  QG2 VAL A  87      12.530 -14.157  14.556  1.00  0.00           Q
ATOM   1539  QQG VAL A  87      11.420 -13.552  15.451  1.00  0.00           Q
ATOM   1540  H   VAL A  87       7.753 -13.952  14.416  1.00  0.00           H
ATOM   1541  HA  VAL A  87      10.114 -14.503  12.915  1.00  0.00           H
ATOM   1542  HB  VAL A  87      10.869 -12.443  14.021  1.00  0.00           H
ATOM   1543 1HG1 VAL A  87      10.755 -12.032  16.258  1.00  0.00           H
ATOM   1544 2HG1 VAL A  87      10.845 -13.740  16.691  1.00  0.00           H
ATOM   1545 3HG1 VAL A  87       9.333 -13.062  16.089  1.00  0.00           H
ATOM   1546 1HG2 VAL A  87      12.953 -13.255  14.769  1.00  0.00           H
ATOM   1547 2HG2 VAL A  87      12.384 -14.435  13.588  1.00  0.00           H
ATOM   1548 3HG2 VAL A  87      12.253 -14.780  15.312  1.00  0.00           H
ATOM   1549  N   LYS A  88      10.668 -16.476  14.479  1.00  0.00           N
ATOM   1550  CA  LYS A  88      10.702 -17.763  15.163  1.00  0.00           C
ATOM   1551  C   LYS A  88      12.122 -18.112  15.594  1.00  0.00           C
ATOM   1552  O   LYS A  88      13.049 -17.323  15.410  1.00  0.00           O
ATOM   1553  CB  LYS A  88      10.147 -18.862  14.255  1.00  0.00           C
ATOM   1554  CG  LYS A  88       8.650 -19.076  14.404  1.00  0.00           C
ATOM   1555  CD  LYS A  88       8.335 -20.039  15.536  1.00  0.00           C
ATOM   1556  CE  LYS A  88       7.094 -19.609  16.303  1.00  0.00           C
ATOM   1557  NZ  LYS A  88       7.289 -18.303  16.990  1.00  0.00           N
ATOM   1558  QB  LYS A  88      10.499 -19.197  13.858  1.00  0.00           Q
ATOM   1559  QD  LYS A  88       8.670 -20.545  15.670  1.00  0.00           Q
ATOM   1560  QE  LYS A  88       6.567 -19.944  16.327  1.00  0.00           Q
ATOM   1561  QG  LYS A  88       8.220 -18.803  14.046  1.00  0.00           Q
ATOM   1562  QZ  LYS A  88       7.337 -17.989  17.155  1.00  0.00           Q
ATOM   1563  H   LYS A  88      11.375 -16.255  13.839  1.00  0.00           H
ATOM   1564  HA  LYS A  88      10.081 -17.688  16.042  1.00  0.00           H
ATOM   1565 1HB  LYS A  88      10.647 -19.792  14.486  1.00  0.00           H
ATOM   1566 2HB  LYS A  88      10.352 -18.602  13.227  1.00  0.00           H
ATOM   1567 1HG  LYS A  88       8.260 -19.479  13.480  1.00  0.00           H
ATOM   1568 2HG  LYS A  88       8.179 -18.126  14.611  1.00  0.00           H
ATOM   1569 1HD  LYS A  88       9.175 -20.069  16.216  1.00  0.00           H
ATOM   1570 2HD  LYS A  88       8.166 -21.022  15.124  1.00  0.00           H
ATOM   1571 1HE  LYS A  88       6.865 -20.363  17.042  1.00  0.00           H
ATOM   1572 2HE  LYS A  88       6.270 -19.523  15.612  1.00  0.00           H
ATOM   1573 1HZ  LYS A  88       8.209 -18.289  17.478  1.00  0.00           H
ATOM   1574 2HZ  LYS A  88       6.537 -18.150  17.691  1.00  0.00           H
ATOM   1575 3HZ  LYS A  88       7.265 -17.528  16.297  1.00  0.00           H
ATOM   1576  N   ARG A  89      12.288 -19.300  16.167  1.00  0.00           N
ATOM   1577  CA  ARG A  89      13.596 -19.753  16.624  1.00  0.00           C
ATOM   1578  C   ARG A  89      14.377 -20.398  15.482  1.00  0.00           C
ATOM   1579  O   ARG A  89      13.839 -20.627  14.400  1.00  0.00           O
ATOM   1580  CB  ARG A  89      13.441 -20.747  17.777  1.00  0.00           C
ATOM   1581  CG  ARG A  89      12.705 -22.019  17.387  1.00  0.00           C
ATOM   1582  CD  ARG A  89      11.241 -21.962  17.793  1.00  0.00           C
ATOM   1583  NE  ARG A  89      10.374 -22.598  16.804  1.00  0.00           N
ATOM   1584  CZ  ARG A  89      10.375 -23.904  16.548  1.00  0.00           C
ATOM   1585  NH1 ARG A  89      11.194 -24.715  17.205  1.00  0.00           N
ATOM   1586  NH2 ARG A  89       9.554 -24.401  15.634  1.00  0.00           N
ATOM   1587  QB  ARG A  89      13.659 -20.646  18.356  1.00  0.00           Q
ATOM   1588  QD  ARG A  89      11.036 -21.696  18.319  1.00  0.00           Q
ATOM   1589  QG  ARG A  89      12.970 -22.504  17.099  1.00  0.00           Q
ATOM   1590  QH1 ARG A  89      11.502 -25.022  17.454  1.00  0.00           Q
ATOM   1591  QH2 ARG A  89       9.245 -24.588  15.288  1.00  0.00           Q
ATOM   1592  H   ARG A  89      11.511 -19.885  16.287  1.00  0.00           H
ATOM   1593  HA  ARG A  89      14.141 -18.891  16.975  1.00  0.00           H
ATOM   1594 1HB  ARG A  89      12.896 -20.270  18.576  1.00  0.00           H
ATOM   1595 2HB  ARG A  89      14.423 -21.021  18.135  1.00  0.00           H
ATOM   1596 1HG  ARG A  89      13.173 -22.859  17.881  1.00  0.00           H
ATOM   1597 2HG  ARG A  89      12.767 -22.148  16.317  1.00  0.00           H
ATOM   1598 1HD  ARG A  89      10.951 -20.926  17.900  1.00  0.00           H
ATOM   1599 2HD  ARG A  89      11.121 -22.467  18.740  1.00  0.00           H
ATOM   1600  HE  ARG A  89       9.759 -22.021  16.304  1.00  0.00           H
ATOM   1601 1HH1 ARG A  89      11.815 -24.348  17.897  1.00  0.00           H
ATOM   1602 2HH1 ARG A  89      11.189 -25.696  17.009  1.00  0.00           H
ATOM   1603 1HH2 ARG A  89       8.934 -23.794  15.135  1.00  0.00           H
ATOM   1604 2HH2 ARG A  89       9.555 -25.383  15.441  1.00  0.00           H
ATOM   1605  N   THR A  90      15.649 -20.687  15.733  1.00  0.00           N
ATOM   1606  CA  THR A  90      16.506 -21.305  14.726  1.00  0.00           C
ATOM   1607  C   THR A  90      17.868 -21.656  15.313  1.00  0.00           C
ATOM   1608  CB  THR A  90      16.678 -20.369  13.529  1.00  0.00           C
ATOM   1609  CG2 THR A  90      17.138 -18.981  13.917  1.00  0.00           C
ATOM   1610  OG1 THR A  90      17.622 -20.895  12.613  1.00  0.00           O
ATOM   1611  OT1 THR A  90      18.513 -22.592  14.793  1.00  0.00           O
ATOM   1612  OT2 THR A  90      18.282 -20.992  16.287  1.00  0.00           O
ATOM   1613  QG2 THR A  90      17.248 -18.651  14.008  1.00  0.00           Q
ATOM   1614  H   THR A  90      16.023 -20.480  16.615  1.00  0.00           H
ATOM   1615  HA  THR A  90      16.025 -22.213  14.396  1.00  0.00           H
ATOM   1616  HB  THR A  90      15.729 -20.273  13.021  1.00  0.00           H
ATOM   1617 1HG  THR A  90      18.494 -20.890  13.015  1.00  0.00           H
ATOM   1618 1HG2 THR A  90      18.112 -19.039  14.377  1.00  0.00           H
ATOM   1619 2HG2 THR A  90      16.436 -18.550  14.614  1.00  0.00           H
ATOM   1620 3HG2 THR A  90      17.195 -18.361  13.034  1.00  0.00           H
TER    1621
ENDMDL
