# Supplementary material for: Data set of intrinsically disordered proteins analysed at a local protein conformation level
Source: Data Brief. 2020 Mar 5;29:105383. doi: 10.1016/j.dib.2020.105383 (PMC7078294; doi:10.1016/j.dib.2020.105383)
Supplement: Supplementary file 1 [file mmc1.zip › the data/1-DATA/PED1AAA-pdb/1AAA-15.pdb]

ATOM      1  N   GLY A  -1     -36.229   7.505 -39.885  1.00  0.00           N
ATOM      2  CA  GLY A  -1     -34.915   7.383 -39.197  1.00  0.00           C
ATOM      3  C   GLY A  -1     -34.492   5.942 -39.003  1.00  0.00           C
ATOM      4  O   GLY A  -1     -35.326   5.036 -39.010  1.00  0.00           O
ATOM      5  QA  GLY A  -1     -34.574   7.877 -39.007  1.00  0.00           Q
ATOM      6 1HA  GLY A  -1     -34.164   7.892 -39.783  1.00  0.00           H
ATOM      7 2HA  GLY A  -1     -34.982   7.861 -38.229  1.00  0.00           H
ATOM      8 1HT  GLY A  -1     -36.809   6.662 -39.700  1.00  0.00           H
ATOM      9 2HT  GLY A  -1     -36.088   7.598 -40.911  1.00  0.00           H
ATOM     10 3HT  GLY A  -1     -36.738   8.345 -39.539  1.00  0.00           H
ATOM     11  N   SER A   0     -33.191   5.726 -38.830  1.00  0.00           N
ATOM     12  CA  SER A   0     -32.658   4.383 -38.636  1.00  0.00           C
ATOM     13  C   SER A   0     -31.701   4.344 -37.450  1.00  0.00           C
ATOM     14  O   SER A   0     -32.037   3.828 -36.384  1.00  0.00           O
ATOM     15  CB  SER A   0     -31.941   3.907 -39.900  1.00  0.00           C
ATOM     16  OG  SER A   0     -32.833   3.228 -40.768  1.00  0.00           O
ATOM     17  QB  SER A   0     -31.337   3.996 -40.025  1.00  0.00           Q
ATOM     18  H   SER A   0     -32.575   6.488 -38.836  1.00  0.00           H
ATOM     19  HA  SER A   0     -33.490   3.723 -38.434  1.00  0.00           H
ATOM     20 1HB  SER A   0     -31.142   3.233 -39.627  1.00  0.00           H
ATOM     21 2HB  SER A   0     -31.532   4.759 -40.423  1.00  0.00           H
ATOM     22  HG  SER A   0     -33.197   3.850 -41.405  1.00  0.00           H
ATOM     23  N   MET A   1     -30.506   4.896 -37.642  1.00  0.00           N
ATOM     24  CA  MET A   1     -29.500   4.924 -36.587  1.00  0.00           C
ATOM     25  C   MET A   1     -28.258   5.685 -37.041  1.00  0.00           C
ATOM     26  O   MET A   1     -28.211   6.209 -38.153  1.00  0.00           O
ATOM     27  CB  MET A   1     -29.119   3.500 -36.178  1.00  0.00           C
ATOM     28  CG  MET A   1     -28.713   2.618 -37.349  1.00  0.00           C
ATOM     29  SD  MET A   1     -28.848   0.860 -36.972  1.00  0.00           S
ATOM     30  CE  MET A   1     -30.412   0.466 -37.752  1.00  0.00           C
ATOM     31  QB  MET A   1     -29.127   3.293 -35.585  1.00  0.00           Q
ATOM     32  QE  MET A   1     -30.724   0.386 -37.909  1.00  0.00           Q
ATOM     33  QG  MET A   1     -28.521   2.841 -37.899  1.00  0.00           Q
ATOM     34  H   MET A   1     -30.297   5.291 -38.513  1.00  0.00           H
ATOM     35  HA  MET A   1     -29.927   5.432 -35.735  1.00  0.00           H
ATOM     36 1HB  MET A   1     -29.963   3.041 -35.686  1.00  0.00           H
ATOM     37 2HB  MET A   1     -28.291   3.546 -35.486  1.00  0.00           H
ATOM     38 1HG  MET A   1     -27.689   2.840 -37.609  1.00  0.00           H
ATOM     39 2HG  MET A   1     -29.354   2.841 -38.189  1.00  0.00           H
ATOM     40 1HE  MET A   1     -30.283   0.449 -38.824  1.00  0.00           H
ATOM     41 2HE  MET A   1     -31.143   1.213 -37.488  1.00  0.00           H
ATOM     42 3HE  MET A   1     -30.746  -0.504 -37.414  1.00  0.00           H
ATOM     43  N   THR A   2     -27.254   5.740 -36.172  1.00  0.00           N
ATOM     44  CA  THR A   2     -26.011   6.437 -36.483  1.00  0.00           C
ATOM     45  C   THR A   2     -24.803   5.540 -36.218  1.00  0.00           C
ATOM     46  O   THR A   2     -24.139   5.669 -35.190  1.00  0.00           O
ATOM     47  CB  THR A   2     -25.900   7.719 -35.656  1.00  0.00           C
ATOM     48  CG2 THR A   2     -26.596   8.902 -36.293  1.00  0.00           C
ATOM     49  OG1 THR A   2     -26.456   7.534 -34.368  1.00  0.00           O
ATOM     50  QG2 THR A   2     -26.762   9.184 -36.444  1.00  0.00           Q
ATOM     51  H   THR A   2     -27.350   5.302 -35.300  1.00  0.00           H
ATOM     52  HA  THR A   2     -26.030   6.695 -37.531  1.00  0.00           H
ATOM     53  HB  THR A   2     -24.855   7.972 -35.542  1.00  0.00           H
ATOM     54 1HG  THR A   2     -27.391   7.332 -34.447  1.00  0.00           H
ATOM     55 1HG2 THR A   2     -26.813   8.681 -37.327  1.00  0.00           H
ATOM     56 2HG2 THR A   2     -25.955   9.770 -36.238  1.00  0.00           H
ATOM     57 3HG2 THR A   2     -27.519   9.101 -35.767  1.00  0.00           H
ATOM     58  N   PRO A   3     -24.503   4.617 -37.147  1.00  0.00           N
ATOM     59  CA  PRO A   3     -23.370   3.696 -37.009  1.00  0.00           C
ATOM     60  C   PRO A   3     -22.064   4.428 -36.712  1.00  0.00           C
ATOM     61  O   PRO A   3     -21.896   5.591 -37.078  1.00  0.00           O
ATOM     62  CB  PRO A   3     -23.299   3.011 -38.375  1.00  0.00           C
ATOM     63  CG  PRO A   3     -24.683   3.101 -38.917  1.00  0.00           C
ATOM     64  CD  PRO A   3     -25.245   4.396 -38.404  1.00  0.00           C
ATOM     65  QB  PRO A   3     -22.790   2.757 -38.629  1.00  0.00           Q
ATOM     66  QD  PRO A   3     -25.680   4.747 -38.661  1.00  0.00           Q
ATOM     67  QG  PRO A   3     -24.962   2.686 -39.278  1.00  0.00           Q
ATOM     68  HA  PRO A   3     -23.550   2.959 -36.242  1.00  0.00           H
ATOM     69 1HB  PRO A   3     -22.990   1.984 -38.251  1.00  0.00           H
ATOM     70 2HB  PRO A   3     -22.591   3.531 -39.006  1.00  0.00           H
ATOM     71 1HG  PRO A   3     -25.271   2.269 -38.560  1.00  0.00           H
ATOM     72 2HG  PRO A   3     -24.654   3.105 -39.997  1.00  0.00           H
ATOM     73 1HD  PRO A   3     -26.304   4.299 -38.214  1.00  0.00           H
ATOM     74 2HD  PRO A   3     -25.057   5.194 -39.107  1.00  0.00           H
ATOM     75  N   SER A   4     -21.144   3.738 -36.046  1.00  0.00           N
ATOM     76  CA  SER A   4     -19.854   4.323 -35.700  1.00  0.00           C
ATOM     77  C   SER A   4     -18.945   3.286 -35.046  1.00  0.00           C
ATOM     78  O   SER A   4     -19.359   2.156 -34.791  1.00  0.00           O
ATOM     79  CB  SER A   4     -20.045   5.514 -34.760  1.00  0.00           C
ATOM     80  OG  SER A   4     -20.309   5.084 -33.437  1.00  0.00           O
ATOM     81  QB  SER A   4     -20.012   6.113 -34.931  1.00  0.00           Q
ATOM     82  H   SER A   4     -21.337   2.814 -35.781  1.00  0.00           H
ATOM     83  HA  SER A   4     -19.389   4.666 -36.612  1.00  0.00           H
ATOM     84 1HB  SER A   4     -20.876   6.111 -35.105  1.00  0.00           H
ATOM     85 2HB  SER A   4     -19.148   6.116 -34.758  1.00  0.00           H
ATOM     86  HG  SER A   4     -21.216   4.772 -33.376  1.00  0.00           H
ATOM     87  N   TPO A   5     -17.715   3.709 -34.792  1.00  0.00           N
ATOM     88  CA  TPO A   5     -16.708   2.809 -34.154  1.00  0.00           C
ATOM     89  C   TPO A   5     -16.429   3.301 -32.747  1.00  0.00           C
ATOM     90  O   TPO A   5     -15.394   3.901 -32.461  1.00  0.00           O
ATOM     91  CB  TPO A   5     -15.502   2.550 -35.122  1.00  0.00           C
ATOM     92  CG2 TPO A   5     -15.913   1.911 -36.461  1.00  0.00           C
ATOM     93  OG1 TPO A   5     -14.852   3.812 -35.450  1.00  0.00           O
ATOM     94  PS  TPO A   5     -13.562   3.982 -36.426  1.00  0.00           P
ATOM     95  OPA TPO A   5     -12.363   3.199 -35.881  1.00  0.00           O
ATOM     96  OPB TPO A   5     -13.183   5.464 -36.515  1.00  0.00           O
ATOM     97  OPC TPO A   5     -13.885   3.483 -37.839  1.00  0.00           O
ATOM     98  QG2 TPO A   5     -16.014   1.747 -36.809  1.00  0.00           Q
ATOM     99  H   TPO A   5     -17.281   4.622 -34.965  1.00  0.00           H
ATOM    100  HA  TPO A   5     -17.190   1.825 -34.025  1.00  0.00           H
ATOM    101  HB  TPO A   5     -14.781   1.881 -34.609  1.00  0.00           H
ATOM    102 1HG2 TPO A   5     -15.030   1.749 -37.105  1.00  0.00           H
ATOM    103 2HG2 TPO A   5     -16.399   0.931 -36.307  1.00  0.00           H
ATOM    104 3HG2 TPO A   5     -16.611   2.561 -37.013  1.00  0.00           H
ATOM    105  N   PRO A   6     -17.377   3.044 -31.828  1.00  0.00           N
ATOM    106  CA  PRO A   6     -17.251   3.456 -30.427  1.00  0.00           C
ATOM    107  C   PRO A   6     -16.191   2.651 -29.679  1.00  0.00           C
ATOM    108  O   PRO A   6     -15.740   1.610 -30.155  1.00  0.00           O
ATOM    109  CB  PRO A   6     -18.639   3.180 -29.848  1.00  0.00           C
ATOM    110  CG  PRO A   6     -19.196   2.095 -30.705  1.00  0.00           C
ATOM    111  CD  PRO A   6     -18.644   2.331 -32.083  1.00  0.00           C
ATOM    112  QB  PRO A   6     -18.894   3.469 -29.362  1.00  0.00           Q
ATOM    113  QD  PRO A   6     -18.890   2.166 -32.622  1.00  0.00           Q
ATOM    114  QG  PRO A   6     -19.575   1.644 -30.525  1.00  0.00           Q
ATOM    115  HA  PRO A   6     -17.026   4.509 -30.344  1.00  0.00           H
ATOM    116 1HB  PRO A   6     -19.241   4.074 -29.904  1.00  0.00           H
ATOM    117 2HB  PRO A   6     -18.547   2.864 -28.820  1.00  0.00           H
ATOM    118 1HG  PRO A   6     -20.274   2.156 -30.719  1.00  0.00           H
ATOM    119 2HG  PRO A   6     -18.877   1.133 -30.332  1.00  0.00           H
ATOM    120 1HD  PRO A   6     -19.319   2.942 -32.661  1.00  0.00           H
ATOM    121 2HD  PRO A   6     -18.461   1.390 -32.583  1.00  0.00           H
ATOM    122  N   PRO A   7     -15.777   3.127 -28.492  1.00  0.00           N
ATOM    123  CA  PRO A   7     -14.765   2.446 -27.678  1.00  0.00           C
ATOM    124  C   PRO A   7     -15.283   1.141 -27.082  1.00  0.00           C
ATOM    125  O   PRO A   7     -16.491   0.955 -26.928  1.00  0.00           O
ATOM    126  CB  PRO A   7     -14.459   3.455 -26.570  1.00  0.00           C
ATOM    127  CG  PRO A   7     -15.693   4.281 -26.461  1.00  0.00           C
ATOM    128  CD  PRO A   7     -16.263   4.362 -27.850  1.00  0.00           C
ATOM    129  QB  PRO A   7     -13.928   3.493 -26.251  1.00  0.00           Q
ATOM    130  QD  PRO A   7     -16.615   4.807 -28.087  1.00  0.00           Q
ATOM    131  QG  PRO A   7     -15.920   4.536 -25.947  1.00  0.00           Q
ATOM    132  HA  PRO A   7     -13.868   2.247 -28.247  1.00  0.00           H
ATOM    133 1HB  PRO A   7     -13.607   4.055 -26.851  1.00  0.00           H
ATOM    134 2HB  PRO A   7     -14.249   2.931 -25.649  1.00  0.00           H
ATOM    135 1HG  PRO A   7     -15.444   5.269 -26.100  1.00  0.00           H
ATOM    136 2HG  PRO A   7     -16.396   3.805 -25.793  1.00  0.00           H
ATOM    137 1HD  PRO A   7     -15.888   5.235 -28.361  1.00  0.00           H
ATOM    138 2HD  PRO A   7     -17.344   4.379 -27.814  1.00  0.00           H
ATOM    139  N   ARG A   8     -14.365   0.243 -26.746  1.00  0.00           N
ATOM    140  CA  ARG A   8     -14.729  -1.044 -26.166  1.00  0.00           C
ATOM    141  C   ARG A   8     -14.552  -1.029 -24.650  1.00  0.00           C
ATOM    142  O   ARG A   8     -14.251  -2.053 -24.041  1.00  0.00           O
ATOM    143  CB  ARG A   8     -13.885  -2.162 -26.779  1.00  0.00           C
ATOM    144  CG  ARG A   8     -12.399  -2.032 -26.483  1.00  0.00           C
ATOM    145  CD  ARG A   8     -11.554  -2.504 -27.655  1.00  0.00           C
ATOM    146  NE  ARG A   8     -11.349  -1.447 -28.642  1.00  0.00           N
ATOM    147  CZ  ARG A   8     -10.715  -1.624 -29.798  1.00  0.00           C
ATOM    148  NH1 ARG A   8     -10.223  -2.816 -30.116  1.00  0.00           N
ATOM    149  NH2 ARG A   8     -10.573  -0.609 -30.639  1.00  0.00           N
ATOM    150  QB  ARG A   8     -14.122  -2.632 -27.120  1.00  0.00           Q
ATOM    151  QD  ARG A   8     -11.323  -3.081 -27.706  1.00  0.00           Q
ATOM    152  QG  ARG A   8     -12.166  -1.814 -25.948  1.00  0.00           Q
ATOM    153  QH1 ARG A   8     -10.037  -3.264 -30.236  1.00  0.00           Q
ATOM    154  QH2 ARG A   8     -10.519  -0.226 -30.957  1.00  0.00           Q
ATOM    155  H   ARG A   8     -13.418   0.449 -26.893  1.00  0.00           H
ATOM    156  HA  ARG A   8     -15.770  -1.226 -26.392  1.00  0.00           H
ATOM    157 1HB  ARG A   8     -14.018  -2.153 -27.850  1.00  0.00           H
ATOM    158 2HB  ARG A   8     -14.226  -3.110 -26.390  1.00  0.00           H
ATOM    159 1HG  ARG A   8     -12.161  -2.631 -25.616  1.00  0.00           H
ATOM    160 2HG  ARG A   8     -12.172  -0.997 -26.281  1.00  0.00           H
ATOM    161 1HD  ARG A   8     -12.053  -3.336 -28.130  1.00  0.00           H
ATOM    162 2HD  ARG A   8     -10.593  -2.827 -27.282  1.00  0.00           H
ATOM    163  HE  ARG A   8     -11.703  -0.556 -28.433  1.00  0.00           H
ATOM    164 1HH1 ARG A   8     -10.327  -3.586 -29.486  1.00  0.00           H
ATOM    165 2HH1 ARG A   8      -9.748  -2.942 -30.987  1.00  0.00           H
ATOM    166 1HH2 ARG A   8     -10.942   0.290 -30.405  1.00  0.00           H
ATOM    167 2HH2 ARG A   8     -10.096  -0.742 -31.508  1.00  0.00           H
ATOM    168  N   SER A   9     -14.742   0.142 -24.050  1.00  0.00           N
ATOM    169  CA  SER A   9     -14.603   0.291 -22.607  1.00  0.00           C
ATOM    170  C   SER A   9     -14.939   1.714 -22.171  1.00  0.00           C
ATOM    171  O   SER A   9     -15.959   1.951 -21.523  1.00  0.00           O
ATOM    172  CB  SER A   9     -13.181  -0.065 -22.169  1.00  0.00           C
ATOM    173  OG  SER A   9     -13.043   0.015 -20.761  1.00  0.00           O
ATOM    174  QB  SER A   9     -12.718  -0.225 -22.555  1.00  0.00           Q
ATOM    175  H   SER A   9     -14.981   0.924 -24.590  1.00  0.00           H
ATOM    176  HA  SER A   9     -15.296  -0.390 -22.135  1.00  0.00           H
ATOM    177 1HB  SER A   9     -12.484   0.621 -22.627  1.00  0.00           H
ATOM    178 2HB  SER A   9     -12.952  -1.073 -22.484  1.00  0.00           H
ATOM    179  HG  SER A   9     -13.175   0.924 -20.477  1.00  0.00           H
ATOM    180  N   ARG A  10     -14.076   2.658 -22.531  1.00  0.00           N
ATOM    181  CA  ARG A  10     -14.281   4.057 -22.180  1.00  0.00           C
ATOM    182  C   ARG A  10     -13.429   4.970 -23.056  1.00  0.00           C
ATOM    183  O   ARG A  10     -13.923   5.947 -23.617  1.00  0.00           O
ATOM    184  CB  ARG A  10     -13.943   4.288 -20.704  1.00  0.00           C
ATOM    185  CG  ARG A  10     -15.041   3.841 -19.752  1.00  0.00           C
ATOM    186  CD  ARG A  10     -14.873   4.464 -18.377  1.00  0.00           C
ATOM    187  NE  ARG A  10     -13.709   3.930 -17.672  1.00  0.00           N
ATOM    188  CZ  ARG A  10     -13.647   2.699 -17.170  1.00  0.00           C
ATOM    189  NH1 ARG A  10     -14.678   1.873 -17.292  1.00  0.00           N
ATOM    190  NH2 ARG A  10     -12.550   2.293 -16.545  1.00  0.00           N
ATOM    191  QB  ARG A  10     -13.406   4.542 -20.505  1.00  0.00           Q
ATOM    192  QD  ARG A  10     -15.256   4.896 -18.142  1.00  0.00           Q
ATOM    193  QG  ARG A  10     -15.502   3.451 -19.907  1.00  0.00           Q
ATOM    194  QH1 ARG A  10     -15.066   1.559 -17.338  1.00  0.00           Q
ATOM    195  QH2 ARG A  10     -12.137   2.140 -16.309  1.00  0.00           Q
ATOM    196  H   ARG A  10     -13.281   2.406 -23.048  1.00  0.00           H
ATOM    197  HA  ARG A  10     -15.322   4.291 -22.342  1.00  0.00           H
ATOM    198 1HB  ARG A  10     -13.768   5.342 -20.548  1.00  0.00           H
ATOM    199 2HB  ARG A  10     -13.043   3.743 -20.463  1.00  0.00           H
ATOM    200 1HG  ARG A  10     -15.007   2.765 -19.659  1.00  0.00           H
ATOM    201 2HG  ARG A  10     -15.997   4.138 -20.156  1.00  0.00           H
ATOM    202 1HD  ARG A  10     -15.758   4.261 -17.793  1.00  0.00           H
ATOM    203 2HD  ARG A  10     -14.754   5.531 -18.490  1.00  0.00           H
ATOM    204  HE  ARG A  10     -12.933   4.520 -17.568  1.00  0.00           H
ATOM    205 1HH1 ARG A  10     -15.507   2.172 -17.762  1.00  0.00           H
ATOM    206 2HH1 ARG A  10     -14.625   0.947 -16.913  1.00  0.00           H
ATOM    207 1HH2 ARG A  10     -11.771   2.911 -16.451  1.00  0.00           H
ATOM    208 2HH2 ARG A  10     -12.504   1.369 -16.167  1.00  0.00           H
ATOM    209  N   GLY A  11     -12.146   4.643 -23.168  1.00  0.00           N
ATOM    210  CA  GLY A  11     -11.244   5.442 -23.978  1.00  0.00           C
ATOM    211  C   GLY A  11     -10.743   4.697 -25.199  1.00  0.00           C
ATOM    212  O   GLY A  11     -11.537   4.194 -25.997  1.00  0.00           O
ATOM    213  QA  GLY A  11     -11.080   6.033 -23.839  1.00  0.00           Q
ATOM    214  H   GLY A  11     -11.807   3.853 -22.698  1.00  0.00           H
ATOM    215 1HA  GLY A  11     -10.397   5.733 -23.375  1.00  0.00           H
ATOM    216 2HA  GLY A  11     -11.763   6.333 -24.303  1.00  0.00           H
ATOM    217  N   THR A  12      -9.425   4.622 -25.345  1.00  0.00           N
ATOM    218  CA  THR A  12      -8.819   3.931 -26.477  1.00  0.00           C
ATOM    219  C   THR A  12      -9.157   2.444 -26.452  1.00  0.00           C
ATOM    220  O   THR A  12      -9.682   1.900 -27.423  1.00  0.00           O
ATOM    221  CB  THR A  12      -7.301   4.121 -26.465  1.00  0.00           C
ATOM    222  CG2 THR A  12      -6.629   3.655 -27.737  1.00  0.00           C
ATOM    223  OG1 THR A  12      -6.968   5.485 -26.275  1.00  0.00           O
ATOM    224  QG2 THR A  12      -6.469   3.545 -28.040  1.00  0.00           Q
ATOM    225  H   THR A  12      -8.845   5.042 -24.675  1.00  0.00           H
ATOM    226  HA  THR A  12      -9.219   4.363 -27.383  1.00  0.00           H
ATOM    227  HB  THR A  12      -6.885   3.553 -25.644  1.00  0.00           H
ATOM    228 1HG  THR A  12      -6.015   5.575 -26.207  1.00  0.00           H
ATOM    229 1HG2 THR A  12      -6.459   2.591 -27.686  1.00  0.00           H
ATOM    230 2HG2 THR A  12      -5.684   4.165 -27.853  1.00  0.00           H
ATOM    231 3HG2 THR A  12      -7.264   3.879 -28.582  1.00  0.00           H
ATOM    232  N   ARG A  13      -8.852   1.792 -25.335  1.00  0.00           N
ATOM    233  CA  ARG A  13      -9.123   0.367 -25.182  1.00  0.00           C
ATOM    234  C   ARG A  13      -9.443   0.027 -23.730  1.00  0.00           C
ATOM    235  O   ARG A  13     -10.584  -0.295 -23.395  1.00  0.00           O
ATOM    236  CB  ARG A  13      -7.925  -0.455 -25.659  1.00  0.00           C
ATOM    237  CG  ARG A  13      -8.142  -1.958 -25.566  1.00  0.00           C
ATOM    238  CD  ARG A  13      -7.368  -2.564 -24.406  1.00  0.00           C
ATOM    239  NE  ARG A  13      -6.807  -3.869 -24.746  1.00  0.00           N
ATOM    240  CZ  ARG A  13      -5.816  -4.448 -24.072  1.00  0.00           C
ATOM    241  NH1 ARG A  13      -5.274  -3.841 -23.023  1.00  0.00           N
ATOM    242  NH2 ARG A  13      -5.364  -5.636 -24.448  1.00  0.00           N
ATOM    243  QB  ARG A  13      -7.392  -0.201 -25.874  1.00  0.00           Q
ATOM    244  QD  ARG A  13      -7.299  -2.286 -23.851  1.00  0.00           Q
ATOM    245  QG  ARG A  13      -8.503  -2.283 -25.955  1.00  0.00           Q
ATOM    246  QH1 ARG A  13      -5.070  -3.613 -22.625  1.00  0.00           Q
ATOM    247  QH2 ARG A  13      -5.193  -6.084 -24.590  1.00  0.00           Q
ATOM    248  H   ARG A  13      -8.435   2.280 -24.595  1.00  0.00           H
ATOM    249  HA  ARG A  13      -9.981   0.127 -25.794  1.00  0.00           H
ATOM    250 1HB  ARG A  13      -7.064  -0.198 -25.058  1.00  0.00           H
ATOM    251 2HB  ARG A  13      -7.720  -0.205 -26.690  1.00  0.00           H
ATOM    252 1HG  ARG A  13      -7.812  -2.417 -26.486  1.00  0.00           H
ATOM    253 2HG  ARG A  13      -9.195  -2.150 -25.423  1.00  0.00           H
ATOM    254 1HD  ARG A  13      -8.036  -2.677 -23.564  1.00  0.00           H
ATOM    255 2HD  ARG A  13      -6.564  -1.896 -24.138  1.00  0.00           H
ATOM    256  HE  ARG A  13      -7.187  -4.338 -25.516  1.00  0.00           H
ATOM    257 1HH1 ARG A  13      -5.610  -2.945 -22.732  1.00  0.00           H
ATOM    258 2HH1 ARG A  13      -4.529  -4.282 -22.519  1.00  0.00           H
ATOM    259 1HH2 ARG A  13      -5.767  -6.097 -25.238  1.00  0.00           H
ATOM    260 2HH2 ARG A  13      -4.617  -6.070 -23.942  1.00  0.00           H
ATOM    261  N   TYR A  14      -8.430   0.100 -22.873  1.00  0.00           N
ATOM    262  CA  TYR A  14      -8.605  -0.199 -21.456  1.00  0.00           C
ATOM    263  C   TYR A  14      -9.084  -1.634 -21.259  1.00  0.00           C
ATOM    264  O   TYR A  14     -10.224  -1.969 -21.585  1.00  0.00           O
ATOM    265  CB  TYR A  14      -9.602   0.775 -20.827  1.00  0.00           C
ATOM    266  CG  TYR A  14      -8.963   2.037 -20.294  1.00  0.00           C
ATOM    267  CD1 TYR A  14      -8.805   2.237 -18.929  1.00  0.00           C
ATOM    268  CD2 TYR A  14      -8.515   3.030 -21.158  1.00  0.00           C
ATOM    269  CE1 TYR A  14      -8.222   3.389 -18.437  1.00  0.00           C
ATOM    270  CE2 TYR A  14      -7.930   4.185 -20.674  1.00  0.00           C
ATOM    271  CZ  TYR A  14      -7.786   4.360 -19.314  1.00  0.00           C
ATOM    272  OH  TYR A  14      -7.203   5.509 -18.830  1.00  0.00           O
ATOM    273  QB  TYR A  14     -10.218   0.673 -20.787  1.00  0.00           Q
ATOM    274  QD  TYR A  14      -8.889   2.183 -20.233  1.00  0.00           Q
ATOM    275  QE  TYR A  14      -7.848   4.235 -19.367  1.00  0.00           Q
ATOM    276  QR  TYR A  14      -8.369   3.209 -19.800  1.00  0.00           Q
ATOM    277  H   TYR A  14      -7.546   0.364 -23.200  1.00  0.00           H
ATOM    278  HA  TYR A  14      -7.647  -0.083 -20.973  1.00  0.00           H
ATOM    279 1HB  TYR A  14     -10.103   0.284 -20.007  1.00  0.00           H
ATOM    280 2HB  TYR A  14     -10.332   1.062 -21.569  1.00  0.00           H
ATOM    281 1HD  TYR A  14      -9.148   1.474 -18.244  1.00  0.00           H
ATOM    282 2HD  TYR A  14      -8.631   2.891 -22.222  1.00  0.00           H
ATOM    283 1HE  TYR A  14      -8.108   3.526 -17.373  1.00  0.00           H
ATOM    284 2HE  TYR A  14      -7.588   4.945 -21.361  1.00  0.00           H
ATOM    285  HH  TYR A  14      -6.273   5.346 -18.653  1.00  0.00           H
ATOM    286  N   LEU A  15      -8.207  -2.476 -20.724  1.00  0.00           N
ATOM    287  CA  LEU A  15      -8.541  -3.875 -20.482  1.00  0.00           C
ATOM    288  C   LEU A  15      -8.599  -4.170 -18.986  1.00  0.00           C
ATOM    289  O   LEU A  15      -7.632  -4.661 -18.402  1.00  0.00           O
ATOM    290  CB  LEU A  15      -7.514  -4.789 -21.153  1.00  0.00           C
ATOM    291  CG  LEU A  15      -7.800  -6.286 -21.031  1.00  0.00           C
ATOM    292  CD1 LEU A  15      -9.159  -6.621 -21.626  1.00  0.00           C
ATOM    293  CD2 LEU A  15      -6.706  -7.096 -21.709  1.00  0.00           C
ATOM    294  QB  LEU A  15      -7.009  -4.565 -21.459  1.00  0.00           Q
ATOM    295  QD1 LEU A  15      -9.482  -6.699 -21.767  1.00  0.00           Q
ATOM    296  QD2 LEU A  15      -6.447  -7.288 -21.870  1.00  0.00           Q
ATOM    297  QQD LEU A  15      -7.964  -6.994 -21.819  1.00  0.00           Q
ATOM    298  H   LEU A  15      -7.314  -2.149 -20.486  1.00  0.00           H
ATOM    299  HA  LEU A  15      -9.512  -4.064 -20.912  1.00  0.00           H
ATOM    300 1HB  LEU A  15      -6.547  -4.594 -20.715  1.00  0.00           H
ATOM    301 2HB  LEU A  15      -7.471  -4.537 -22.204  1.00  0.00           H
ATOM    302  HG  LEU A  15      -7.819  -6.557 -19.984  1.00  0.00           H
ATOM    303 1HD1 LEU A  15      -9.206  -7.676 -21.846  1.00  0.00           H
ATOM    304 2HD1 LEU A  15      -9.303  -6.057 -22.536  1.00  0.00           H
ATOM    305 3HD1 LEU A  15      -9.935  -6.365 -20.919  1.00  0.00           H
ATOM    306 1HD2 LEU A  15      -6.780  -6.976 -22.780  1.00  0.00           H
ATOM    307 2HD2 LEU A  15      -6.818  -8.139 -21.454  1.00  0.00           H
ATOM    308 3HD2 LEU A  15      -5.742  -6.746 -21.374  1.00  0.00           H
ATOM    309  N   ALA A  16      -9.739  -3.870 -18.373  1.00  0.00           N
ATOM    310  CA  ALA A  16      -9.923  -4.103 -16.947  1.00  0.00           C
ATOM    311  C   ALA A  16     -11.381  -3.912 -16.544  1.00  0.00           C
ATOM    312  O   ALA A  16     -12.174  -3.342 -17.293  1.00  0.00           O
ATOM    313  CB  ALA A  16      -9.025  -3.176 -16.141  1.00  0.00           C
ATOM    314  QB  ALA A  16      -8.812  -2.957 -15.950  1.00  0.00           Q
ATOM    315  H   ALA A  16     -10.474  -3.482 -18.893  1.00  0.00           H
ATOM    316  HA  ALA A  16      -9.633  -5.122 -16.735  1.00  0.00           H
ATOM    317 1HB  ALA A  16      -9.598  -2.324 -15.803  1.00  0.00           H
ATOM    318 2HB  ALA A  16      -8.208  -2.839 -16.761  1.00  0.00           H
ATOM    319 3HB  ALA A  16      -8.632  -3.708 -15.287  1.00  0.00           H
ATOM    320  N   GLN A  17     -11.729  -4.393 -15.354  1.00  0.00           N
ATOM    321  CA  GLN A  17     -13.093  -4.275 -14.850  1.00  0.00           C
ATOM    322  C   GLN A  17     -13.103  -4.157 -13.328  1.00  0.00           C
ATOM    323  O   GLN A  17     -13.355  -5.136 -12.623  1.00  0.00           O
ATOM    324  CB  GLN A  17     -13.926  -5.482 -15.287  1.00  0.00           C
ATOM    325  CG  GLN A  17     -15.414  -5.193 -15.379  1.00  0.00           C
ATOM    326  CD  GLN A  17     -16.247  -6.453 -15.502  1.00  0.00           C
ATOM    327  NE2 GLN A  17     -17.502  -6.377 -15.076  1.00  0.00           N
ATOM    328  OE1 GLN A  17     -15.767  -7.483 -15.974  1.00  0.00           O
ATOM    329  QB  GLN A  17     -13.681  -6.045 -15.416  1.00  0.00           Q
ATOM    330  QE2 GLN A  17     -17.940  -6.350 -14.929  1.00  0.00           Q
ATOM    331  QG  GLN A  17     -15.657  -4.618 -15.366  1.00  0.00           Q
ATOM    332  H   GLN A  17     -11.052  -4.837 -14.801  1.00  0.00           H
ATOM    333  HA  GLN A  17     -13.524  -3.380 -15.272  1.00  0.00           H
ATOM    334 1HB  GLN A  17     -13.779  -6.281 -14.575  1.00  0.00           H
ATOM    335 2HB  GLN A  17     -13.583  -5.809 -16.257  1.00  0.00           H
ATOM    336 1HG  GLN A  17     -15.594  -4.572 -16.244  1.00  0.00           H
ATOM    337 2HG  GLN A  17     -15.720  -4.663 -14.489  1.00  0.00           H
ATOM    338 1HE2 GLN A  17     -17.816  -5.524 -14.712  1.00  0.00           H
ATOM    339 2HE2 GLN A  17     -18.064  -7.178 -15.144  1.00  0.00           H
ATOM    340  N   PRO A  18     -12.828  -2.952 -12.799  1.00  0.00           N
ATOM    341  CA  PRO A  18     -12.807  -2.713 -11.352  1.00  0.00           C
ATOM    342  C   PRO A  18     -14.085  -3.186 -10.668  1.00  0.00           C
ATOM    343  O   PRO A  18     -15.181  -3.037 -11.207  1.00  0.00           O
ATOM    344  CB  PRO A  18     -12.675  -1.191 -11.245  1.00  0.00           C
ATOM    345  CG  PRO A  18     -12.021  -0.777 -12.518  1.00  0.00           C
ATOM    346  CD  PRO A  18     -12.515  -1.733 -13.568  1.00  0.00           C
ATOM    347  QB  PRO A  18     -12.860  -0.844 -10.767  1.00  0.00           Q
ATOM    348  QD  PRO A  18     -12.572  -1.634 -14.172  1.00  0.00           Q
ATOM    349  QG  PRO A  18     -11.629  -0.308 -12.595  1.00  0.00           Q
ATOM    350  HA  PRO A  18     -11.955  -3.184 -10.885  1.00  0.00           H
ATOM    351 1HB  PRO A  18     -12.067  -0.939 -10.390  1.00  0.00           H
ATOM    352 2HB  PRO A  18     -13.655  -0.750 -11.143  1.00  0.00           H
ATOM    353 1HG  PRO A  18     -10.948  -0.850 -12.422  1.00  0.00           H
ATOM    354 2HG  PRO A  18     -12.309   0.233 -12.767  1.00  0.00           H
ATOM    355 1HD  PRO A  18     -11.743  -1.925 -14.298  1.00  0.00           H
ATOM    356 2HD  PRO A  18     -13.401  -1.343 -14.048  1.00  0.00           H
ATOM    357  N   SER A  19     -13.935  -3.757  -9.478  1.00  0.00           N
ATOM    358  CA  SER A  19     -15.078  -4.252  -8.719  1.00  0.00           C
ATOM    359  C   SER A  19     -14.725  -4.409  -7.244  1.00  0.00           C
ATOM    360  O   SER A  19     -13.586  -4.177  -6.840  1.00  0.00           O
ATOM    361  CB  SER A  19     -15.551  -5.592  -9.287  1.00  0.00           C
ATOM    362  OG  SER A  19     -16.920  -5.814  -8.996  1.00  0.00           O
ATOM    363  QB  SER A  19     -15.194  -5.991  -9.604  1.00  0.00           Q
ATOM    364  H   SER A  19     -13.035  -3.848  -9.099  1.00  0.00           H
ATOM    365  HA  SER A  19     -15.876  -3.530  -8.811  1.00  0.00           H
ATOM    366 1HB  SER A  19     -14.968  -6.390  -8.851  1.00  0.00           H
ATOM    367 2HB  SER A  19     -15.418  -5.593 -10.358  1.00  0.00           H
ATOM    368  HG  SER A  19     -17.017  -6.648  -8.530  1.00  0.00           H
ATOM    369  N   GLY A  20     -15.710  -4.802  -6.443  1.00  0.00           N
ATOM    370  CA  GLY A  20     -15.483  -4.984  -5.022  1.00  0.00           C
ATOM    371  C   GLY A  20     -16.660  -4.524  -4.184  1.00  0.00           C
ATOM    372  O   GLY A  20     -17.780  -4.419  -4.680  1.00  0.00           O
ATOM    373  QA  GLY A  20     -14.956  -5.225  -4.780  1.00  0.00           Q
ATOM    374  H   GLY A  20     -16.598  -4.972  -6.822  1.00  0.00           H
ATOM    375 1HA  GLY A  20     -14.608  -4.420  -4.734  1.00  0.00           H
ATOM    376 2HA  GLY A  20     -15.304  -6.031  -4.828  1.00  0.00           H
ATOM    377  N   ASN A  21     -16.404  -4.250  -2.909  1.00  0.00           N
ATOM    378  CA  ASN A  21     -17.451  -3.800  -1.997  1.00  0.00           C
ATOM    379  C   ASN A  21     -17.712  -2.306  -2.166  1.00  0.00           C
ATOM    380  O   ASN A  21     -18.727  -1.904  -2.735  1.00  0.00           O
ATOM    381  CB  ASN A  21     -17.060  -4.100  -0.549  1.00  0.00           C
ATOM    382  CG  ASN A  21     -17.110  -5.582  -0.233  1.00  0.00           C
ATOM    383  ND2 ASN A  21     -18.226  -6.029   0.332  1.00  0.00           N
ATOM    384  OD1 ASN A  21     -16.157  -6.317  -0.493  1.00  0.00           O
ATOM    385  QB  ASN A  21     -16.898  -3.666  -0.130  1.00  0.00           Q
ATOM    386  QD2 ASN A  21     -18.614  -6.185   0.529  1.00  0.00           Q
ATOM    387  H   ASN A  21     -15.490  -4.354  -2.571  1.00  0.00           H
ATOM    388  HA  ASN A  21     -18.354  -4.340  -2.238  1.00  0.00           H
ATOM    389 1HB  ASN A  21     -17.740  -3.586   0.114  1.00  0.00           H
ATOM    390 2HB  ASN A  21     -16.055  -3.748  -0.373  1.00  0.00           H
ATOM    391 1HD2 ASN A  21     -18.944  -5.387   0.510  1.00  0.00           H
ATOM    392 2HD2 ASN A  21     -18.284  -6.984   0.547  1.00  0.00           H
ATOM    393  N   THR A  22     -16.789  -1.490  -1.668  1.00  0.00           N
ATOM    394  CA  THR A  22     -16.919  -0.040  -1.763  1.00  0.00           C
ATOM    395  C   THR A  22     -15.565   0.640  -1.584  1.00  0.00           C
ATOM    396  O   THR A  22     -15.019   1.215  -2.526  1.00  0.00           O
ATOM    397  CB  THR A  22     -17.904   0.475  -0.713  1.00  0.00           C
ATOM    398  CG2 THR A  22     -19.339   0.494  -1.196  1.00  0.00           C
ATOM    399  OG1 THR A  22     -17.856  -0.325   0.455  1.00  0.00           O
ATOM    400  QG2 THR A  22     -19.680   0.498  -1.312  1.00  0.00           Q
ATOM    401  H   THR A  22     -16.003  -1.870  -1.226  1.00  0.00           H
ATOM    402  HA  THR A  22     -17.301   0.195  -2.746  1.00  0.00           H
ATOM    403  HB  THR A  22     -17.633   1.485  -0.444  1.00  0.00           H
ATOM    404 1HG  THR A  22     -18.481   0.013   1.101  1.00  0.00           H
ATOM    405 1HG2 THR A  22     -19.815  -0.442  -0.947  1.00  0.00           H
ATOM    406 2HG2 THR A  22     -19.355   0.631  -2.268  1.00  0.00           H
ATOM    407 3HG2 THR A  22     -19.869   1.306  -0.722  1.00  0.00           H
ATOM    408  N   SER A  23     -15.032   0.573  -0.369  1.00  0.00           N
ATOM    409  CA  SER A  23     -13.742   1.182  -0.066  1.00  0.00           C
ATOM    410  C   SER A  23     -13.303   0.848   1.356  1.00  0.00           C
ATOM    411  O   SER A  23     -14.121   0.471   2.197  1.00  0.00           O
ATOM    412  CB  SER A  23     -13.816   2.699  -0.248  1.00  0.00           C
ATOM    413  OG  SER A  23     -14.754   3.274   0.645  1.00  0.00           O
ATOM    414  QB  SER A  23     -13.480   3.026  -0.658  1.00  0.00           Q
ATOM    415  H   SER A  23     -15.516   0.101   0.340  1.00  0.00           H
ATOM    416  HA  SER A  23     -13.016   0.780  -0.757  1.00  0.00           H
ATOM    417 1HB  SER A  23     -14.116   2.923  -1.261  1.00  0.00           H
ATOM    418 2HB  SER A  23     -12.844   3.130  -0.056  1.00  0.00           H
ATOM    419  HG  SER A  23     -15.556   2.747   0.651  1.00  0.00           H
ATOM    420  N   SER A  24     -12.009   0.987   1.619  1.00  0.00           N
ATOM    421  CA  SER A  24     -11.463   0.700   2.940  1.00  0.00           C
ATOM    422  C   SER A  24     -11.068   1.987   3.657  1.00  0.00           C
ATOM    423  O   SER A  24     -11.393   3.085   3.205  1.00  0.00           O
ATOM    424  CB  SER A  24     -10.249  -0.224   2.824  1.00  0.00           C
ATOM    425  OG  SER A  24      -9.102   0.490   2.400  1.00  0.00           O
ATOM    426  QB  SER A  24     -10.253  -0.837   2.946  1.00  0.00           Q
ATOM    427  H   SER A  24     -11.406   1.290   0.909  1.00  0.00           H
ATOM    428  HA  SER A  24     -12.228   0.203   3.516  1.00  0.00           H
ATOM    429 1HB  SER A  24     -10.460  -1.002   2.105  1.00  0.00           H
ATOM    430 2HB  SER A  24     -10.045  -0.670   3.786  1.00  0.00           H
ATOM    431  HG  SER A  24      -9.337   1.073   1.674  1.00  0.00           H
ATOM    432  N   SER A  25     -10.366   1.844   4.776  1.00  0.00           N
ATOM    433  CA  SER A  25      -9.926   2.996   5.555  1.00  0.00           C
ATOM    434  C   SER A  25      -8.572   2.729   6.203  1.00  0.00           C
ATOM    435  O   SER A  25      -7.547   3.251   5.762  1.00  0.00           O
ATOM    436  CB  SER A  25     -10.960   3.336   6.630  1.00  0.00           C
ATOM    437  OG  SER A  25     -11.133   2.256   7.531  1.00  0.00           O
ATOM    438  QB  SER A  25     -11.269   3.876   6.671  1.00  0.00           Q
ATOM    439  H   SER A  25     -10.137   0.943   5.085  1.00  0.00           H
ATOM    440  HA  SER A  25      -9.830   3.835   4.882  1.00  0.00           H
ATOM    441 1HB  SER A  25     -11.908   3.551   6.157  1.00  0.00           H
ATOM    442 2HB  SER A  25     -10.629   4.201   7.185  1.00  0.00           H
ATOM    443  HG  SER A  25     -11.365   1.463   7.042  1.00  0.00           H
ATOM    444  N   ALA A  26      -8.573   1.914   7.253  1.00  0.00           N
ATOM    445  CA  ALA A  26      -7.345   1.579   7.960  1.00  0.00           C
ATOM    446  C   ALA A  26      -7.291   0.091   8.294  1.00  0.00           C
ATOM    447  O   ALA A  26      -8.322  -0.581   8.346  1.00  0.00           O
ATOM    448  CB  ALA A  26      -7.224   2.410   9.229  1.00  0.00           C
ATOM    449  QB  ALA A  26      -7.195   2.607   9.528  1.00  0.00           Q
ATOM    450  H   ALA A  26      -9.422   1.528   7.558  1.00  0.00           H
ATOM    451  HA  ALA A  26      -6.512   1.823   7.317  1.00  0.00           H
ATOM    452 1HB  ALA A  26      -7.812   1.959  10.012  1.00  0.00           H
ATOM    453 2HB  ALA A  26      -7.584   3.410   9.037  1.00  0.00           H
ATOM    454 3HB  ALA A  26      -6.190   2.452   9.534  1.00  0.00           H
ATOM    455  N   LEU A  27      -6.085  -0.417   8.519  1.00  0.00           N
ATOM    456  CA  LEU A  27      -5.898  -1.826   8.849  1.00  0.00           C
ATOM    457  C   LEU A  27      -4.953  -1.986  10.035  1.00  0.00           C
ATOM    458  O   LEU A  27      -3.787  -2.344   9.871  1.00  0.00           O
ATOM    459  CB  LEU A  27      -5.351  -2.586   7.640  1.00  0.00           C
ATOM    460  CG  LEU A  27      -6.407  -3.090   6.655  1.00  0.00           C
ATOM    461  CD1 LEU A  27      -5.837  -3.155   5.247  1.00  0.00           C
ATOM    462  CD2 LEU A  27      -6.926  -4.454   7.085  1.00  0.00           C
ATOM    463  QB  LEU A  27      -4.733  -2.684   7.552  1.00  0.00           Q
ATOM    464  QD1 LEU A  27      -5.703  -3.170   4.913  1.00  0.00           Q
ATOM    465  QD2 LEU A  27      -7.049  -4.776   7.187  1.00  0.00           Q
ATOM    466  QQD LEU A  27      -6.375  -3.973   6.050  1.00  0.00           Q
ATOM    467  H   LEU A  27      -5.301   0.167   8.464  1.00  0.00           H
ATOM    468  HA  LEU A  27      -6.861  -2.235   9.113  1.00  0.00           H
ATOM    469 1HB  LEU A  27      -4.790  -3.437   7.998  1.00  0.00           H
ATOM    470 2HB  LEU A  27      -4.674  -1.932   7.106  1.00  0.00           H
ATOM    471  HG  LEU A  27      -7.239  -2.401   6.648  1.00  0.00           H
ATOM    472 1HD1 LEU A  27      -4.891  -3.676   5.264  1.00  0.00           H
ATOM    473 2HD1 LEU A  27      -5.690  -2.153   4.872  1.00  0.00           H
ATOM    474 3HD1 LEU A  27      -6.527  -3.681   4.602  1.00  0.00           H
ATOM    475 1HD2 LEU A  27      -7.387  -4.946   6.242  1.00  0.00           H
ATOM    476 2HD2 LEU A  27      -7.655  -4.329   7.872  1.00  0.00           H
ATOM    477 3HD2 LEU A  27      -6.104  -5.055   7.447  1.00  0.00           H
ATOM    478  N   MET A  28      -5.463  -1.716  11.232  1.00  0.00           N
ATOM    479  CA  MET A  28      -4.665  -1.830  12.446  1.00  0.00           C
ATOM    480  C   MET A  28      -4.844  -3.204  13.087  1.00  0.00           C
ATOM    481  O   MET A  28      -5.161  -3.312  14.272  1.00  0.00           O
ATOM    482  CB  MET A  28      -5.051  -0.732  13.440  1.00  0.00           C
ATOM    483  CG  MET A  28      -4.973   0.670  12.859  1.00  0.00           C
ATOM    484  SD  MET A  28      -5.384   1.944  14.066  1.00  0.00           S
ATOM    485  CE  MET A  28      -6.324   3.081  13.050  1.00  0.00           C
ATOM    486  QB  MET A  28      -5.226  -0.845  14.032  1.00  0.00           Q
ATOM    487  QE  MET A  28      -6.513   3.309  12.844  1.00  0.00           Q
ATOM    488  QG  MET A  28      -4.815   0.791  12.268  1.00  0.00           Q
ATOM    489  H   MET A  28      -6.400  -1.434  11.300  1.00  0.00           H
ATOM    490  HA  MET A  28      -3.628  -1.706  12.173  1.00  0.00           H
ATOM    491 1HB  MET A  28      -4.387  -0.784  14.291  1.00  0.00           H
ATOM    492 2HB  MET A  28      -6.064  -0.906  13.774  1.00  0.00           H
ATOM    493 1HG  MET A  28      -5.663   0.740  12.032  1.00  0.00           H
ATOM    494 2HG  MET A  28      -3.968   0.842  12.504  1.00  0.00           H
ATOM    495 1HE  MET A  28      -5.708   3.929  12.792  1.00  0.00           H
ATOM    496 2HE  MET A  28      -7.192   3.419  13.596  1.00  0.00           H
ATOM    497 3HE  MET A  28      -6.641   2.579  12.146  1.00  0.00           H
ATOM    498  N   GLN A  29      -4.637  -4.251  12.294  1.00  0.00           N
ATOM    499  CA  GLN A  29      -4.773  -5.619  12.781  1.00  0.00           C
ATOM    500  C   GLN A  29      -6.203  -5.894  13.237  1.00  0.00           C
ATOM    501  O   GLN A  29      -6.426  -6.623  14.204  1.00  0.00           O
ATOM    502  CB  GLN A  29      -3.798  -5.871  13.932  1.00  0.00           C
ATOM    503  CG  GLN A  29      -3.176  -7.258  13.908  1.00  0.00           C
ATOM    504  CD  GLN A  29      -1.809  -7.295  14.563  1.00  0.00           C
ATOM    505  NE2 GLN A  29      -0.816  -6.719  13.894  1.00  0.00           N
ATOM    506  OE1 GLN A  29      -1.646  -7.837  15.656  1.00  0.00           O
ATOM    507  QB  GLN A  29      -3.664  -5.447  14.375  1.00  0.00           Q
ATOM    508  QE2 GLN A  29      -0.470  -6.518  13.661  1.00  0.00           Q
ATOM    509  QG  GLN A  29      -3.452  -7.757  13.657  1.00  0.00           Q
ATOM    510  H   GLN A  29      -4.385  -4.099  11.359  1.00  0.00           H
ATOM    511  HA  GLN A  29      -4.534  -6.285  11.966  1.00  0.00           H
ATOM    512 1HB  GLN A  29      -4.325  -5.753  14.868  1.00  0.00           H
ATOM    513 2HB  GLN A  29      -3.003  -5.142  13.882  1.00  0.00           H
ATOM    514 1HG  GLN A  29      -3.077  -7.575  12.880  1.00  0.00           H
ATOM    515 2HG  GLN A  29      -3.828  -7.940  14.433  1.00  0.00           H
ATOM    516 1HE2 GLN A  29      -1.019  -6.309  13.028  1.00  0.00           H
ATOM    517 2HE2 GLN A  29       0.078  -6.728  14.295  1.00  0.00           H
ATOM    518  N   GLY A  30      -7.168  -5.308  12.536  1.00  0.00           N
ATOM    519  CA  GLY A  30      -8.563  -5.504  12.886  1.00  0.00           C
ATOM    520  C   GLY A  30      -9.324  -4.198  12.997  1.00  0.00           C
ATOM    521  O   GLY A  30      -8.738  -3.119  12.894  1.00  0.00           O
ATOM    522  QA  GLY A  30      -8.823  -6.068  12.981  1.00  0.00           Q
ATOM    523  H   GLY A  30      -6.931  -4.737  11.774  1.00  0.00           H
ATOM    524 1HA  GLY A  30      -8.616  -6.021  13.833  1.00  0.00           H
ATOM    525 2HA  GLY A  30      -9.031  -6.116  12.128  1.00  0.00           H
ATOM    526  N   GLN A  31     -10.633  -4.293  13.212  1.00  0.00           N
ATOM    527  CA  GLN A  31     -11.474  -3.109  13.340  1.00  0.00           C
ATOM    528  C   GLN A  31     -12.285  -3.155  14.632  1.00  0.00           C
ATOM    529  O   GLN A  31     -12.038  -2.379  15.555  1.00  0.00           O
ATOM    530  CB  GLN A  31     -12.409  -2.984  12.135  1.00  0.00           C
ATOM    531  CG  GLN A  31     -13.030  -1.604  11.990  1.00  0.00           C
ATOM    532  CD  GLN A  31     -14.432  -1.533  12.565  1.00  0.00           C
ATOM    533  NE2 GLN A  31     -15.015  -0.341  12.554  1.00  0.00           N
ATOM    534  OE1 GLN A  31     -14.984  -2.539  13.010  1.00  0.00           O
ATOM    535  QB  GLN A  31     -12.528  -3.452  11.736  1.00  0.00           Q
ATOM    536  QE2 GLN A  31     -15.219   0.074  12.551  1.00  0.00           Q
ATOM    537  QG  GLN A  31     -12.741  -1.119  11.724  1.00  0.00           Q
ATOM    538  H   GLN A  31     -11.041  -5.180  13.287  1.00  0.00           H
ATOM    539  HA  GLN A  31     -10.824  -2.246  13.370  1.00  0.00           H
ATOM    540 1HB  GLN A  31     -13.206  -3.706  12.234  1.00  0.00           H
ATOM    541 2HB  GLN A  31     -11.849  -3.200  11.236  1.00  0.00           H
ATOM    542 1HG  GLN A  31     -13.072  -1.350  10.942  1.00  0.00           H
ATOM    543 2HG  GLN A  31     -12.410  -0.888  12.508  1.00  0.00           H
ATOM    544 1HE2 GLN A  31     -14.515   0.416  12.182  1.00  0.00           H
ATOM    545 2HE2 GLN A  31     -15.921  -0.266  12.920  1.00  0.00           H
ATOM    546  N   LYS A  32     -13.252  -4.067  14.695  1.00  0.00           N
ATOM    547  CA  LYS A  32     -14.089  -4.202  15.883  1.00  0.00           C
ATOM    548  C   LYS A  32     -14.176  -5.663  16.337  1.00  0.00           C
ATOM    549  O   LYS A  32     -13.352  -6.112  17.135  1.00  0.00           O
ATOM    550  CB  LYS A  32     -15.486  -3.625  15.628  1.00  0.00           C
ATOM    551  CG  LYS A  32     -16.339  -3.532  16.882  1.00  0.00           C
ATOM    552  CD  LYS A  32     -16.101  -2.223  17.621  1.00  0.00           C
ATOM    553  CE  LYS A  32     -15.008  -2.366  18.669  1.00  0.00           C
ATOM    554  NZ  LYS A  32     -15.567  -2.433  20.049  1.00  0.00           N
ATOM    555  QB  LYS A  32     -15.690  -3.440  15.064  1.00  0.00           Q
ATOM    556  QD  LYS A  32     -16.412  -1.696  17.508  1.00  0.00           Q
ATOM    557  QE  LYS A  32     -14.400  -2.392  18.534  1.00  0.00           Q
ATOM    558  QG  LYS A  32     -16.735  -3.972  17.071  1.00  0.00           Q
ATOM    559  QZ  LYS A  32     -15.700  -2.449  20.380  1.00  0.00           Q
ATOM    560  H   LYS A  32     -13.404  -4.661  13.931  1.00  0.00           H
ATOM    561  HA  LYS A  32     -13.620  -3.631  16.672  1.00  0.00           H
ATOM    562 1HB  LYS A  32     -16.000  -4.248  14.912  1.00  0.00           H
ATOM    563 2HB  LYS A  32     -15.380  -2.633  15.216  1.00  0.00           H
ATOM    564 1HG  LYS A  32     -16.090  -4.353  17.538  1.00  0.00           H
ATOM    565 2HG  LYS A  32     -17.381  -3.591  16.605  1.00  0.00           H
ATOM    566 1HD  LYS A  32     -17.018  -1.924  18.107  1.00  0.00           H
ATOM    567 2HD  LYS A  32     -15.807  -1.468  16.909  1.00  0.00           H
ATOM    568 1HE  LYS A  32     -14.347  -1.514  18.598  1.00  0.00           H
ATOM    569 2HE  LYS A  32     -14.452  -3.271  18.471  1.00  0.00           H
ATOM    570 1HZ  LYS A  32     -16.314  -1.720  20.167  1.00  0.00           H
ATOM    571 2HZ  LYS A  32     -14.818  -2.251  20.746  1.00  0.00           H
ATOM    572 3HZ  LYS A  32     -15.969  -3.376  20.226  1.00  0.00           H
ATOM    573  N   TPO A  33     -15.176  -6.360  15.820  1.00  0.00           N
ATOM    574  CA  TPO A  33     -15.380  -7.795  16.179  1.00  0.00           C
ATOM    575  C   TPO A  33     -16.738  -8.242  15.671  1.00  0.00           C
ATOM    576  O   TPO A  33     -16.858  -9.160  14.862  1.00  0.00           O
ATOM    577  CB  TPO A  33     -15.010  -8.049  17.683  1.00  0.00           C
ATOM    578  CG2 TPO A  33     -13.751  -8.916  17.868  1.00  0.00           C
ATOM    579  OG1 TPO A  33     -14.739  -6.782  18.346  1.00  0.00           O
ATOM    580  PS  TPO A  33     -14.319  -6.606  19.908  1.00  0.00           P
ATOM    581  OPA TPO A  33     -15.410  -7.162  20.829  1.00  0.00           O
ATOM    582  OPB TPO A  33     -14.123  -5.119  20.218  1.00  0.00           O
ATOM    583  OPC TPO A  33     -13.002  -7.336  20.197  1.00  0.00           O
ATOM    584  QG2 TPO A  33     -13.427  -9.139  17.922  1.00  0.00           Q
ATOM    585  H   TPO A  33     -15.904  -6.078  15.157  1.00  0.00           H
ATOM    586  HA  TPO A  33     -14.647  -8.381  15.599  1.00  0.00           H
ATOM    587  HB  TPO A  33     -15.869  -8.552  18.172  1.00  0.00           H
ATOM    588 1HG2 TPO A  33     -13.534  -9.066  18.940  1.00  0.00           H
ATOM    589 2HG2 TPO A  33     -13.877  -9.913  17.409  1.00  0.00           H
ATOM    590 3HG2 TPO A  33     -12.869  -8.435  17.415  1.00  0.00           H
ATOM    591  N   PRO A  34     -17.805  -7.575  16.157  1.00  0.00           N
ATOM    592  CA  PRO A  34     -19.188  -7.871  15.778  1.00  0.00           C
ATOM    593  C   PRO A  34     -19.357  -8.234  14.302  1.00  0.00           C
ATOM    594  O   PRO A  34     -19.568  -9.397  13.965  1.00  0.00           O
ATOM    595  CB  PRO A  34     -19.945  -6.571  16.112  1.00  0.00           C
ATOM    596  CG  PRO A  34     -18.935  -5.641  16.717  1.00  0.00           C
ATOM    597  CD  PRO A  34     -17.763  -6.483  17.130  1.00  0.00           C
ATOM    598  QB  PRO A  34     -20.552  -6.473  16.009  1.00  0.00           Q
ATOM    599  QD  PRO A  34     -17.371  -6.389  17.593  1.00  0.00           Q
ATOM    600  QG  PRO A  34     -18.995  -5.029  16.782  1.00  0.00           Q
ATOM    601  HA  PRO A  34     -19.587  -8.675  16.379  1.00  0.00           H
ATOM    602 1HB  PRO A  34     -20.740  -6.790  16.810  1.00  0.00           H
ATOM    603 2HB  PRO A  34     -20.365  -6.156  15.208  1.00  0.00           H
ATOM    604 1HG  PRO A  34     -19.362  -5.148  17.578  1.00  0.00           H
ATOM    605 2HG  PRO A  34     -18.627  -4.910  15.986  1.00  0.00           H
ATOM    606 1HD  PRO A  34     -17.896  -6.856  18.135  1.00  0.00           H
ATOM    607 2HD  PRO A  34     -16.845  -5.922  17.051  1.00  0.00           H
ATOM    608  N   GLN A  35     -19.281  -7.237  13.427  1.00  0.00           N
ATOM    609  CA  GLN A  35     -19.445  -7.476  11.996  1.00  0.00           C
ATOM    610  C   GLN A  35     -18.189  -7.090  11.223  1.00  0.00           C
ATOM    611  O   GLN A  35     -17.822  -5.917  11.160  1.00  0.00           O
ATOM    612  CB  GLN A  35     -20.654  -6.701  11.446  1.00  0.00           C
ATOM    613  CG  GLN A  35     -21.278  -5.729  12.438  1.00  0.00           C
ATOM    614  CD  GLN A  35     -20.426  -4.493  12.656  1.00  0.00           C
ATOM    615  NE2 GLN A  35     -20.920  -3.348  12.199  1.00  0.00           N
ATOM    616  OE1 GLN A  35     -19.341  -4.567  13.231  1.00  0.00           O
ATOM    617  QB  GLN A  35     -20.877  -6.776  10.862  1.00  0.00           Q
ATOM    618  QE2 GLN A  35     -21.091  -2.950  12.039  1.00  0.00           Q
ATOM    619  QG  GLN A  35     -21.824  -5.827  12.722  1.00  0.00           Q
ATOM    620  H   GLN A  35     -19.121  -6.324  13.745  1.00  0.00           H
ATOM    621  HA  GLN A  35     -19.618  -8.532  11.858  1.00  0.00           H
ATOM    622 1HB  GLN A  35     -21.412  -7.412  11.148  1.00  0.00           H
ATOM    623 2HB  GLN A  35     -20.343  -6.141  10.577  1.00  0.00           H
ATOM    624 1HG  GLN A  35     -21.406  -6.232  13.384  1.00  0.00           H
ATOM    625 2HG  GLN A  35     -22.240  -5.420  12.060  1.00  0.00           H
ATOM    626 1HE2 GLN A  35     -21.793  -3.366  11.755  1.00  0.00           H
ATOM    627 2HE2 GLN A  35     -20.389  -2.534  12.321  1.00  0.00           H
ATOM    628  N   LYS A  36     -17.536  -8.089  10.630  1.00  0.00           N
ATOM    629  CA  LYS A  36     -16.323  -7.861   9.853  1.00  0.00           C
ATOM    630  C   LYS A  36     -15.600  -9.176   9.566  1.00  0.00           C
ATOM    631  O   LYS A  36     -15.444  -9.569   8.412  1.00  0.00           O
ATOM    632  CB  LYS A  36     -15.380  -6.887  10.589  1.00  0.00           C
ATOM    633  CG  LYS A  36     -13.890  -7.160  10.374  1.00  0.00           C
ATOM    634  CD  LYS A  36     -13.024  -6.287  11.262  1.00  0.00           C
ATOM    635  CE  LYS A  36     -11.618  -6.150  10.700  1.00  0.00           C
ATOM    636  NZ  LYS A  36     -10.954  -7.472  10.520  1.00  0.00           N
ATOM    637  QB  LYS A  36     -15.585  -6.414  10.950  1.00  0.00           Q
ATOM    638  QD  LYS A  36     -13.219  -6.020  11.789  1.00  0.00           Q
ATOM    639  QE  LYS A  36     -11.354  -5.602  10.560  1.00  0.00           Q
ATOM    640  QG  LYS A  36     -13.660  -7.578   9.973  1.00  0.00           Q
ATOM    641  QZ  LYS A  36     -10.793  -7.788  10.476  1.00  0.00           Q
ATOM    642  H   LYS A  36     -17.884  -9.002  10.714  1.00  0.00           H
ATOM    643  HA  LYS A  36     -16.615  -7.418   8.914  1.00  0.00           H
ATOM    644 1HB  LYS A  36     -15.582  -6.945  11.647  1.00  0.00           H
ATOM    645 2HB  LYS A  36     -15.588  -5.884  10.251  1.00  0.00           H
ATOM    646 1HG  LYS A  36     -13.640  -6.966   9.342  1.00  0.00           H
ATOM    647 2HG  LYS A  36     -13.680  -8.191  10.603  1.00  0.00           H
ATOM    648 1HD  LYS A  36     -12.967  -6.734  12.244  1.00  0.00           H
ATOM    649 2HD  LYS A  36     -13.471  -5.306  11.335  1.00  0.00           H
ATOM    650 1HE  LYS A  36     -11.031  -5.549  11.378  1.00  0.00           H
ATOM    651 2HE  LYS A  36     -11.676  -5.656   9.743  1.00  0.00           H
ATOM    652 1HZ  LYS A  36     -11.658  -8.198  10.284  1.00  0.00           H
ATOM    653 2HZ  LYS A  36     -10.465  -7.749  11.393  1.00  0.00           H
ATOM    654 3HZ  LYS A  36     -10.257  -7.417   9.749  1.00  0.00           H
ATOM    655  N   PRO A  37     -15.125  -9.853  10.626  1.00  0.00           N
ATOM    656  CA  PRO A  37     -14.369 -11.110  10.516  1.00  0.00           C
ATOM    657  C   PRO A  37     -15.196 -12.334  10.138  1.00  0.00           C
ATOM    658  O   PRO A  37     -14.697 -13.232   9.457  1.00  0.00           O
ATOM    659  CB  PRO A  37     -13.796 -11.290  11.923  1.00  0.00           C
ATOM    660  CG  PRO A  37     -14.779 -10.618  12.811  1.00  0.00           C
ATOM    661  CD  PRO A  37     -15.263  -9.426  12.036  1.00  0.00           C
ATOM    662  QB  PRO A  37     -13.268 -11.582  12.064  1.00  0.00           Q
ATOM    663  QD  PRO A  37     -15.466  -8.891  12.261  1.00  0.00           Q
ATOM    664  QG  PRO A  37     -14.949 -10.795  13.376  1.00  0.00           Q
ATOM    665  HA  PRO A  37     -13.553 -11.013   9.821  1.00  0.00           H
ATOM    666 1HB  PRO A  37     -12.825 -10.820  11.981  1.00  0.00           H
ATOM    667 2HB  PRO A  37     -13.710 -12.344  12.147  1.00  0.00           H
ATOM    668 1HG  PRO A  37     -14.298 -10.303  13.723  1.00  0.00           H
ATOM    669 2HG  PRO A  37     -15.600 -11.288  13.027  1.00  0.00           H
ATOM    670 1HD  PRO A  37     -14.639  -8.571  12.244  1.00  0.00           H
ATOM    671 2HD  PRO A  37     -16.294  -9.210  12.277  1.00  0.00           H
ATOM    672  N   SER A  38     -16.415 -12.424  10.659  1.00  0.00           N
ATOM    673  CA  SER A  38     -17.242 -13.609  10.447  1.00  0.00           C
ATOM    674  C   SER A  38     -17.153 -14.204   9.038  1.00  0.00           C
ATOM    675  O   SER A  38     -16.650 -15.321   8.888  1.00  0.00           O
ATOM    676  CB  SER A  38     -18.705 -13.268  10.747  1.00  0.00           C
ATOM    677  OG  SER A  38     -18.927 -13.155  12.141  1.00  0.00           O
ATOM    678  QB  SER A  38     -19.149 -13.188  10.315  1.00  0.00           Q
ATOM    679  H   SER A  38     -16.736 -11.715  11.255  1.00  0.00           H
ATOM    680  HA  SER A  38     -16.922 -14.358  11.153  1.00  0.00           H
ATOM    681 1HB  SER A  38     -19.342 -14.047  10.352  1.00  0.00           H
ATOM    682 2HB  SER A  38     -18.956 -12.328  10.278  1.00  0.00           H
ATOM    683  HG  SER A  38     -19.825 -12.852  12.300  1.00  0.00           H
ATOM    684  N   GLN A  39     -17.625 -13.507   7.998  1.00  0.00           N
ATOM    685  CA  GLN A  39     -17.540 -14.094   6.660  1.00  0.00           C
ATOM    686  C   GLN A  39     -16.222 -13.806   5.930  1.00  0.00           C
ATOM    687  O   GLN A  39     -15.402 -14.701   5.723  1.00  0.00           O
ATOM    688  CB  GLN A  39     -18.710 -13.596   5.808  1.00  0.00           C
ATOM    689  CG  GLN A  39     -19.200 -14.609   4.786  1.00  0.00           C
ATOM    690  CD  GLN A  39     -18.549 -14.426   3.427  1.00  0.00           C
ATOM    691  NE2 GLN A  39     -18.347 -15.528   2.711  1.00  0.00           N
ATOM    692  OE1 GLN A  39     -18.232 -13.306   3.024  1.00  0.00           O
ATOM    693  QB  GLN A  39     -18.967 -13.027   5.871  1.00  0.00           Q
ATOM    694  QE2 GLN A  39     -18.277 -15.910   2.462  1.00  0.00           Q
ATOM    695  QG  GLN A  39     -19.622 -15.051   4.910  1.00  0.00           Q
ATOM    696  H   GLN A  39     -18.026 -12.624   8.132  1.00  0.00           H
ATOM    697  HA  GLN A  39     -17.636 -15.162   6.773  1.00  0.00           H
ATOM    698 1HB  GLN A  39     -18.401 -12.706   5.279  1.00  0.00           H
ATOM    699 2HB  GLN A  39     -19.533 -13.348   6.461  1.00  0.00           H
ATOM    700 1HG  GLN A  39     -20.267 -14.499   4.674  1.00  0.00           H
ATOM    701 2HG  GLN A  39     -18.976 -15.603   5.145  1.00  0.00           H
ATOM    702 1HE2 GLN A  39     -18.625 -16.386   3.094  1.00  0.00           H
ATOM    703 2HE2 GLN A  39     -17.929 -15.435   1.830  1.00  0.00           H
ATOM    704  N   ASN A  40     -16.039 -12.542   5.539  1.00  0.00           N
ATOM    705  CA  ASN A  40     -14.837 -12.109   4.823  1.00  0.00           C
ATOM    706  C   ASN A  40     -13.699 -11.666   5.738  1.00  0.00           C
ATOM    707  O   ASN A  40     -12.604 -12.229   5.727  1.00  0.00           O
ATOM    708  CB  ASN A  40     -15.193 -10.974   3.858  1.00  0.00           C
ATOM    709  CG  ASN A  40     -14.030 -10.576   2.971  1.00  0.00           C
ATOM    710  ND2 ASN A  40     -13.402 -11.561   2.339  1.00  0.00           N
ATOM    711  OD1 ASN A  40     -13.700  -9.395   2.853  1.00  0.00           O
ATOM    712  QB  ASN A  40     -15.756 -10.702   3.826  1.00  0.00           Q
ATOM    713  QD2 ASN A  40     -13.183 -11.904   2.118  1.00  0.00           Q
ATOM    714  H   ASN A  40     -16.736 -11.882   5.732  1.00  0.00           H
ATOM    715  HA  ASN A  40     -14.492 -12.948   4.241  1.00  0.00           H
ATOM    716 1HB  ASN A  40     -15.503 -10.111   4.426  1.00  0.00           H
ATOM    717 2HB  ASN A  40     -16.008 -11.293   3.226  1.00  0.00           H
ATOM    718 1HD2 ASN A  40     -13.720 -12.478   2.477  1.00  0.00           H
ATOM    719 2HD2 ASN A  40     -12.647 -11.331   1.759  1.00  0.00           H
ATOM    720  N   LEU A  41     -14.002 -10.596   6.481  1.00  0.00           N
ATOM    721  CA  LEU A  41     -13.085  -9.908   7.404  1.00  0.00           C
ATOM    722  C   LEU A  41     -13.190  -8.393   7.148  1.00  0.00           C
ATOM    723  O   LEU A  41     -12.236  -7.643   7.351  1.00  0.00           O
ATOM    724  CB  LEU A  41     -11.627 -10.368   7.243  1.00  0.00           C
ATOM    725  CG  LEU A  41     -10.997 -10.102   5.872  1.00  0.00           C
ATOM    726  CD1 LEU A  41     -10.288  -8.758   5.858  1.00  0.00           C
ATOM    727  CD2 LEU A  41     -10.029 -11.218   5.505  1.00  0.00           C
ATOM    728  QB  LEU A  41     -11.307 -10.648   7.712  1.00  0.00           Q
ATOM    729  QD1 LEU A  41     -10.120  -8.439   5.855  1.00  0.00           Q
ATOM    730  QD2 LEU A  41      -9.798 -11.481   5.419  1.00  0.00           Q
ATOM    731  QQD LEU A  41      -9.959  -9.960   5.637  1.00  0.00           Q
ATOM    732  H   LEU A  41     -14.896 -10.215   6.370  1.00  0.00           H
ATOM    733  HA  LEU A  41     -13.415 -10.112   8.408  1.00  0.00           H
ATOM    734 1HB  LEU A  41     -11.583 -11.430   7.434  1.00  0.00           H
ATOM    735 2HB  LEU A  41     -11.031  -9.864   7.990  1.00  0.00           H
ATOM    736  HG  LEU A  41     -11.776 -10.076   5.124  1.00  0.00           H
ATOM    737 1HD1 LEU A  41      -9.988  -8.499   6.864  1.00  0.00           H
ATOM    738 2HD1 LEU A  41     -10.956  -8.002   5.477  1.00  0.00           H
ATOM    739 3HD1 LEU A  41      -9.415  -8.818   5.227  1.00  0.00           H
ATOM    740 1HD2 LEU A  41      -9.018 -10.899   5.719  1.00  0.00           H
ATOM    741 2HD2 LEU A  41     -10.120 -11.443   4.454  1.00  0.00           H
ATOM    742 3HD2 LEU A  41     -10.257 -12.100   6.085  1.00  0.00           H
ATOM    743  N   VAL A  42     -14.372  -7.975   6.672  1.00  0.00           N
ATOM    744  CA  VAL A  42     -14.671  -6.578   6.335  1.00  0.00           C
ATOM    745  C   VAL A  42     -14.055  -5.567   7.304  1.00  0.00           C
ATOM    746  O   VAL A  42     -14.510  -5.424   8.434  1.00  0.00           O
ATOM    747  CB  VAL A  42     -16.195  -6.339   6.296  1.00  0.00           C
ATOM    748  CG1 VAL A  42     -16.508  -4.965   5.730  1.00  0.00           C
ATOM    749  CG2 VAL A  42     -16.895  -7.422   5.489  1.00  0.00           C
ATOM    750  QG1 VAL A  42     -16.581  -4.639   5.596  1.00  0.00           Q
ATOM    751  QG2 VAL A  42     -17.062  -7.678   5.299  1.00  0.00           Q
ATOM    752  QQG VAL A  42     -16.822  -6.159   5.447  1.00  0.00           Q
ATOM    753  H   VAL A  42     -15.072  -8.639   6.527  1.00  0.00           H
ATOM    754  HA  VAL A  42     -14.286  -6.390   5.345  1.00  0.00           H
ATOM    755  HB  VAL A  42     -16.570  -6.375   7.308  1.00  0.00           H
ATOM    756 1HG1 VAL A  42     -16.395  -4.223   6.506  1.00  0.00           H
ATOM    757 2HG1 VAL A  42     -17.522  -4.949   5.362  1.00  0.00           H
ATOM    758 3HG1 VAL A  42     -15.826  -4.745   4.921  1.00  0.00           H
ATOM    759 1HG2 VAL A  42     -17.041  -8.295   6.107  1.00  0.00           H
ATOM    760 2HG2 VAL A  42     -16.289  -7.683   4.636  1.00  0.00           H
ATOM    761 3HG2 VAL A  42     -17.855  -7.057   5.151  1.00  0.00           H
ATOM    762  N   PRO A  43     -13.027  -4.817   6.857  1.00  0.00           N
ATOM    763  CA  PRO A  43     -12.377  -3.796   7.689  1.00  0.00           C
ATOM    764  C   PRO A  43     -13.367  -2.756   8.215  1.00  0.00           C
ATOM    765  O   PRO A  43     -13.080  -2.048   9.179  1.00  0.00           O
ATOM    766  CB  PRO A  43     -11.369  -3.140   6.739  1.00  0.00           C
ATOM    767  CG  PRO A  43     -11.135  -4.151   5.671  1.00  0.00           C
ATOM    768  CD  PRO A  43     -12.436  -4.882   5.507  1.00  0.00           C
ATOM    769  QB  PRO A  43     -11.125  -2.573   6.807  1.00  0.00           Q
ATOM    770  QD  PRO A  43     -12.662  -5.142   4.997  1.00  0.00           Q
ATOM    771  QG  PRO A  43     -10.610  -4.246   5.363  1.00  0.00           Q
ATOM    772  HA  PRO A  43     -11.855  -4.241   8.520  1.00  0.00           H
ATOM    773 1HB  PRO A  43     -10.459  -2.915   7.276  1.00  0.00           H
ATOM    774 2HB  PRO A  43     -11.791  -2.230   6.338  1.00  0.00           H
ATOM    775 1HG  PRO A  43     -10.357  -4.835   5.976  1.00  0.00           H
ATOM    776 2HG  PRO A  43     -10.862  -3.657   4.750  1.00  0.00           H
ATOM    777 1HD  PRO A  43     -12.261  -5.906   5.210  1.00  0.00           H
ATOM    778 2HD  PRO A  43     -13.064  -4.380   4.784  1.00  0.00           H
ATOM    779  N   VAL A  44     -14.532  -2.668   7.569  1.00  0.00           N
ATOM    780  CA  VAL A  44     -15.575  -1.717   7.959  1.00  0.00           C
ATOM    781  C   VAL A  44     -14.998  -0.338   8.278  1.00  0.00           C
ATOM    782  O   VAL A  44     -14.564  -0.076   9.402  1.00  0.00           O
ATOM    783  CB  VAL A  44     -16.394  -2.221   9.168  1.00  0.00           C
ATOM    784  CG1 VAL A  44     -17.375  -3.298   8.735  1.00  0.00           C
ATOM    785  CG2 VAL A  44     -15.484  -2.739  10.272  1.00  0.00           C
ATOM    786  QG1 VAL A  44     -17.608  -3.553   8.633  1.00  0.00           Q
ATOM    787  QG2 VAL A  44     -15.269  -2.862  10.535  1.00  0.00           Q
ATOM    788  QQG VAL A  44     -16.439  -3.207   9.584  1.00  0.00           Q
ATOM    789  H   VAL A  44     -14.696  -3.258   6.806  1.00  0.00           H
ATOM    790  HA  VAL A  44     -16.251  -1.616   7.122  1.00  0.00           H
ATOM    791  HB  VAL A  44     -16.960  -1.390   9.562  1.00  0.00           H
ATOM    792 1HG1 VAL A  44     -16.949  -4.271   8.924  1.00  0.00           H
ATOM    793 2HG1 VAL A  44     -17.582  -3.195   7.680  1.00  0.00           H
ATOM    794 3HG1 VAL A  44     -18.295  -3.193   9.293  1.00  0.00           H
ATOM    795 1HG2 VAL A  44     -14.941  -3.602   9.919  1.00  0.00           H
ATOM    796 2HG2 VAL A  44     -16.080  -3.017  11.130  1.00  0.00           H
ATOM    797 3HG2 VAL A  44     -14.786  -1.966  10.559  1.00  0.00           H
ATOM    798  N   TPO A  45     -15.011   0.514   7.264  1.00  0.00           N
ATOM    799  CA  TPO A  45     -14.482   1.900   7.416  1.00  0.00           C
ATOM    800  C   TPO A  45     -14.679   2.649   6.112  1.00  0.00           C
ATOM    801  O   TPO A  45     -13.733   3.116   5.480  1.00  0.00           O
ATOM    802  CB  TPO A  45     -13.056   1.884   8.074  1.00  0.00           C
ATOM    803  CG2 TPO A  45     -13.073   2.179   9.584  1.00  0.00           C
ATOM    804  OG1 TPO A  45     -12.456   0.566   7.917  1.00  0.00           O
ATOM    805  PS  TPO A  45     -10.986   0.129   8.459  1.00  0.00           P
ATOM    806  OPA TPO A  45      -9.894   0.997   7.824  1.00  0.00           O
ATOM    807  OPB TPO A  45     -10.724  -1.335   8.097  1.00  0.00           O
ATOM    808  OPC TPO A  45     -10.911   0.269   9.984  1.00  0.00           O
ATOM    809  QG2 TPO A  45     -13.071   2.254   9.975  1.00  0.00           Q
ATOM    810  H   TPO A  45     -15.348   0.390   6.304  1.00  0.00           H
ATOM    811  HA  TPO A  45     -15.129   2.416   8.146  1.00  0.00           H
ATOM    812  HB  TPO A  45     -12.429   2.643   7.565  1.00  0.00           H
ATOM    813 1HG2 TPO A  45     -12.049   2.155   9.999  1.00  0.00           H
ATOM    814 2HG2 TPO A  45     -13.498   3.176   9.796  1.00  0.00           H
ATOM    815 3HG2 TPO A  45     -13.667   1.427  10.129  1.00  0.00           H
ATOM    816  N   PRO A  46     -15.949   2.775   5.682  1.00  0.00           N
ATOM    817  CA  PRO A  46     -16.295   3.474   4.439  1.00  0.00           C
ATOM    818  C   PRO A  46     -16.047   4.974   4.532  1.00  0.00           C
ATOM    819  O   PRO A  46     -15.759   5.629   3.529  1.00  0.00           O
ATOM    820  CB  PRO A  46     -17.788   3.189   4.269  1.00  0.00           C
ATOM    821  CG  PRO A  46     -18.282   2.911   5.646  1.00  0.00           C
ATOM    822  CD  PRO A  46     -17.141   2.248   6.370  1.00  0.00           C
ATOM    823  QB  PRO A  46     -18.099   3.195   3.731  1.00  0.00           Q
ATOM    824  QD  PRO A  46     -17.173   1.852   6.840  1.00  0.00           Q
ATOM    825  QG  PRO A  46     -18.841   3.043   5.870  1.00  0.00           Q
ATOM    826  HA  PRO A  46     -15.750   3.071   3.597  1.00  0.00           H
ATOM    827 1HB  PRO A  46     -17.924   2.336   3.621  1.00  0.00           H
ATOM    828 2HB  PRO A  46     -18.274   4.054   3.840  1.00  0.00           H
ATOM    829 1HG  PRO A  46     -19.134   2.250   5.604  1.00  0.00           H
ATOM    830 2HG  PRO A  46     -18.549   3.838   6.135  1.00  0.00           H
ATOM    831 1HD  PRO A  46     -17.203   1.175   6.267  1.00  0.00           H
ATOM    832 2HD  PRO A  46     -17.143   2.530   7.412  1.00  0.00           H
ATOM    833  N   SER A  47     -16.161   5.514   5.739  1.00  0.00           N
ATOM    834  CA  SER A  47     -15.948   6.939   5.958  1.00  0.00           C
ATOM    835  C   SER A  47     -14.476   7.301   5.783  1.00  0.00           C
ATOM    836  O   SER A  47     -13.783   7.609   6.753  1.00  0.00           O
ATOM    837  CB  SER A  47     -16.423   7.342   7.355  1.00  0.00           C
ATOM    838  OG  SER A  47     -17.833   7.241   7.463  1.00  0.00           O
ATOM    839  QB  SER A  47     -16.053   7.527   7.820  1.00  0.00           Q
ATOM    840  H   SER A  47     -16.392   4.941   6.501  1.00  0.00           H
ATOM    841  HA  SER A  47     -16.527   7.475   5.222  1.00  0.00           H
ATOM    842 1HB  SER A  47     -16.132   8.363   7.551  1.00  0.00           H
ATOM    843 2HB  SER A  47     -15.972   6.691   8.090  1.00  0.00           H
ATOM    844  HG  SER A  47     -18.245   7.791   6.792  1.00  0.00           H
ATOM    845  N   THR A  48     -14.005   7.259   4.541  1.00  0.00           N
ATOM    846  CA  THR A  48     -12.615   7.585   4.241  1.00  0.00           C
ATOM    847  C   THR A  48     -12.517   8.464   2.998  1.00  0.00           C
ATOM    848  O   THR A  48     -13.058   8.129   1.945  1.00  0.00           O
ATOM    849  CB  THR A  48     -11.799   6.306   4.041  1.00  0.00           C
ATOM    850  CG2 THR A  48     -10.365   6.438   4.506  1.00  0.00           C
ATOM    851  OG1 THR A  48     -12.381   5.220   4.739  1.00  0.00           O
ATOM    852  QG2 THR A  48     -10.025   6.470   4.617  1.00  0.00           Q
ATOM    853  H   THR A  48     -14.606   7.005   3.809  1.00  0.00           H
ATOM    854  HA  THR A  48     -12.215   8.126   5.085  1.00  0.00           H
ATOM    855  HB  THR A  48     -11.783   6.062   2.987  1.00  0.00           H
ATOM    856 1HG  THR A  48     -12.452   5.440   5.673  1.00  0.00           H
ATOM    857 1HG2 THR A  48     -10.099   7.484   4.560  1.00  0.00           H
ATOM    858 2HG2 THR A  48      -9.711   5.936   3.809  1.00  0.00           H
ATOM    859 3HG2 THR A  48     -10.261   5.989   5.483  1.00  0.00           H
ATOM    860  N   THR A  49     -11.822   9.590   3.129  1.00  0.00           N
ATOM    861  CA  THR A  49     -11.653  10.516   2.013  1.00  0.00           C
ATOM    862  C   THR A  49     -10.706   9.936   0.967  1.00  0.00           C
ATOM    863  O   THR A  49      -9.937   9.017   1.252  1.00  0.00           O
ATOM    864  CB  THR A  49     -11.120  11.861   2.511  1.00  0.00           C
ATOM    865  CG2 THR A  49     -12.035  12.536   3.509  1.00  0.00           C
ATOM    866  OG1 THR A  49      -9.853  11.705   3.126  1.00  0.00           O
ATOM    867  QG2 THR A  49     -12.253  12.696   3.747  1.00  0.00           Q
ATOM    868  H   THR A  49     -11.412   9.804   3.994  1.00  0.00           H
ATOM    869  HA  THR A  49     -12.621  10.668   1.561  1.00  0.00           H
ATOM    870  HB  THR A  49     -11.006  12.525   1.666  1.00  0.00           H
ATOM    871 1HG  THR A  49      -9.538  12.559   3.432  1.00  0.00           H
ATOM    872 1HG2 THR A  49     -11.700  13.547   3.678  1.00  0.00           H
ATOM    873 2HG2 THR A  49     -12.016  11.991   4.442  1.00  0.00           H
ATOM    874 3HG2 THR A  49     -13.043  12.550   3.121  1.00  0.00           H
ATOM    875  N   LYS A  50     -10.768  10.478  -0.246  1.00  0.00           N
ATOM    876  CA  LYS A  50      -9.916  10.012  -1.334  1.00  0.00           C
ATOM    877  C   LYS A  50      -8.443  10.189  -0.987  1.00  0.00           C
ATOM    878  O   LYS A  50      -8.077  11.083  -0.223  1.00  0.00           O
ATOM    879  CB  LYS A  50     -10.241  10.767  -2.625  1.00  0.00           C
ATOM    880  CG  LYS A  50     -11.487  10.258  -3.331  1.00  0.00           C
ATOM    881  CD  LYS A  50     -11.414  10.495  -4.832  1.00  0.00           C
ATOM    882  CE  LYS A  50     -12.792  10.740  -5.426  1.00  0.00           C
ATOM    883  NZ  LYS A  50     -13.091  12.194  -5.551  1.00  0.00           N
ATOM    884  QB  LYS A  50      -9.897  11.243  -2.847  1.00  0.00           Q
ATOM    885  QD  LYS A  50     -10.886  10.492  -5.161  1.00  0.00           Q
ATOM    886  QE  LYS A  50     -13.182  10.285  -5.596  1.00  0.00           Q
ATOM    887  QG  LYS A  50     -11.967   9.987  -3.043  1.00  0.00           Q
ATOM    888  QZ  LYS A  50     -13.164  12.542  -5.582  1.00  0.00           Q
ATOM    889  H   LYS A  50     -11.402  11.206  -0.413  1.00  0.00           H
ATOM    890  HA  LYS A  50     -10.115   8.961  -1.485  1.00  0.00           H
ATOM    891 1HB  LYS A  50      -9.406  10.674  -3.304  1.00  0.00           H
ATOM    892 2HB  LYS A  50     -10.386  11.811  -2.391  1.00  0.00           H
ATOM    893 1HG  LYS A  50     -12.349  10.775  -2.937  1.00  0.00           H
ATOM    894 2HG  LYS A  50     -11.585   9.199  -3.149  1.00  0.00           H
ATOM    895 1HD  LYS A  50     -10.979   9.626  -5.302  1.00  0.00           H
ATOM    896 2HD  LYS A  50     -10.793  11.358  -5.021  1.00  0.00           H
ATOM    897 1HE  LYS A  50     -13.532  10.282  -4.787  1.00  0.00           H
ATOM    898 2HE  LYS A  50     -12.832  10.288  -6.406  1.00  0.00           H
ATOM    899 1HZ  LYS A  50     -12.269  12.696  -5.941  1.00  0.00           H
ATOM    900 2HZ  LYS A  50     -13.318  12.595  -4.619  1.00  0.00           H
ATOM    901 3HZ  LYS A  50     -13.905  12.336  -6.184  1.00  0.00           H
ATOM    902  N   SER A  51      -7.600   9.329  -1.549  1.00  0.00           N
ATOM    903  CA  SER A  51      -6.165   9.391  -1.296  1.00  0.00           C
ATOM    904  C   SER A  51      -5.393   8.601  -2.348  1.00  0.00           C
ATOM    905  O   SER A  51      -5.761   7.478  -2.690  1.00  0.00           O
ATOM    906  CB  SER A  51      -5.849   8.849   0.100  1.00  0.00           C
ATOM    907  OG  SER A  51      -4.732   9.515   0.664  1.00  0.00           O
ATOM    908  QB  SER A  51      -6.166   8.397   0.388  1.00  0.00           Q
ATOM    909  H   SER A  51      -7.950   8.638  -2.148  1.00  0.00           H
ATOM    910  HA  SER A  51      -5.864  10.426  -1.347  1.00  0.00           H
ATOM    911 1HB  SER A  51      -5.630   7.795   0.033  1.00  0.00           H
ATOM    912 2HB  SER A  51      -6.703   8.998   0.743  1.00  0.00           H
ATOM    913  HG  SER A  51      -4.947   9.800   1.555  1.00  0.00           H
ATOM    914  N   PHE A  52      -4.321   9.198  -2.857  1.00  0.00           N
ATOM    915  CA  PHE A  52      -3.495   8.552  -3.870  1.00  0.00           C
ATOM    916  C   PHE A  52      -2.314   7.829  -3.228  1.00  0.00           C
ATOM    917  O   PHE A  52      -2.231   7.718  -2.006  1.00  0.00           O
ATOM    918  CB  PHE A  52      -2.992   9.585  -4.880  1.00  0.00           C
ATOM    919  CG  PHE A  52      -3.702   9.525  -6.203  1.00  0.00           C
ATOM    920  CD1 PHE A  52      -3.653   8.379  -6.979  1.00  0.00           C
ATOM    921  CD2 PHE A  52      -4.421  10.614  -6.669  1.00  0.00           C
ATOM    922  CE1 PHE A  52      -4.305   8.320  -8.197  1.00  0.00           C
ATOM    923  CE2 PHE A  52      -5.076  10.562  -7.884  1.00  0.00           C
ATOM    924  CZ  PHE A  52      -5.018   9.413  -8.649  1.00  0.00           C
ATOM    925  QB  PHE A  52      -2.536   9.999  -4.767  1.00  0.00           Q
ATOM    926  QD  PHE A  52      -3.782   9.518  -6.349  1.00  0.00           Q
ATOM    927  QE  PHE A  52      -4.945   9.419  -8.514  1.00  0.00           Q
ATOM    928  QR  PHE A  52      -4.596   9.449  -7.865  1.00  0.00           Q
ATOM    929  H   PHE A  52      -4.078  10.095  -2.544  1.00  0.00           H
ATOM    930  HA  PHE A  52      -4.108   7.827  -4.383  1.00  0.00           H
ATOM    931 1HB  PHE A  52      -1.939   9.422  -5.061  1.00  0.00           H
ATOM    932 2HB  PHE A  52      -3.134  10.575  -4.474  1.00  0.00           H
ATOM    933 1HD  PHE A  52      -3.096   7.523  -6.626  1.00  0.00           H
ATOM    934 2HD  PHE A  52      -4.467  11.514  -6.071  1.00  0.00           H
ATOM    935 1HE  PHE A  52      -4.257   7.421  -8.792  1.00  0.00           H
ATOM    936 2HE  PHE A  52      -5.633  11.417  -8.236  1.00  0.00           H
ATOM    937  HZ  PHE A  52      -5.528   9.370  -9.600  1.00  0.00           H
ATOM    938  N   LYS A  53      -1.403   7.341  -4.063  1.00  0.00           N
ATOM    939  CA  LYS A  53      -0.224   6.630  -3.577  1.00  0.00           C
ATOM    940  C   LYS A  53       0.804   7.603  -3.010  1.00  0.00           C
ATOM    941  O   LYS A  53       0.545   8.803  -2.904  1.00  0.00           O
ATOM    942  CB  LYS A  53       0.402   5.808  -4.705  1.00  0.00           C
ATOM    943  CG  LYS A  53      -0.609   4.994  -5.497  1.00  0.00           C
ATOM    944  CD  LYS A  53      -1.294   3.956  -4.624  1.00  0.00           C
ATOM    945  CE  LYS A  53      -2.659   3.579  -5.175  1.00  0.00           C
ATOM    946  NZ  LYS A  53      -2.562   2.965  -6.527  1.00  0.00           N
ATOM    947  QB  LYS A  53       1.016   5.803  -4.834  1.00  0.00           Q
ATOM    948  QD  LYS A  53      -1.046   3.716  -4.105  1.00  0.00           Q
ATOM    949  QE  LYS A  53      -3.195   3.671  -4.868  1.00  0.00           Q
ATOM    950  QG  LYS A  53      -0.727   5.076  -6.102  1.00  0.00           Q
ATOM    951  QZ  LYS A  53      -2.538   2.818  -6.853  1.00  0.00           Q
ATOM    952  H   LYS A  53      -1.523   7.463  -5.027  1.00  0.00           H
ATOM    953  HA  LYS A  53      -0.542   5.962  -2.791  1.00  0.00           H
ATOM    954 1HB  LYS A  53       1.126   5.128  -4.280  1.00  0.00           H
ATOM    955 2HB  LYS A  53       0.906   6.477  -5.386  1.00  0.00           H
ATOM    956 1HG  LYS A  53      -0.098   4.491  -6.305  1.00  0.00           H
ATOM    957 2HG  LYS A  53      -1.356   5.659  -5.900  1.00  0.00           H
ATOM    958 1HD  LYS A  53      -1.415   4.360  -3.629  1.00  0.00           H
ATOM    959 2HD  LYS A  53      -0.678   3.071  -4.581  1.00  0.00           H
ATOM    960 1HE  LYS A  53      -3.267   4.469  -5.236  1.00  0.00           H
ATOM    961 2HE  LYS A  53      -3.122   2.873  -4.501  1.00  0.00           H
ATOM    962 1HZ  LYS A  53      -2.121   2.025  -6.463  1.00  0.00           H
ATOM    963 2HZ  LYS A  53      -1.983   3.565  -7.151  1.00  0.00           H
ATOM    964 3HZ  LYS A  53      -3.509   2.864  -6.944  1.00  0.00           H
ATOM    965  N   ASN A  54       1.971   7.080  -2.650  1.00  0.00           N
ATOM    966  CA  ASN A  54       3.039   7.901  -2.094  1.00  0.00           C
ATOM    967  C   ASN A  54       4.400   7.246  -2.309  1.00  0.00           C
ATOM    968  O   ASN A  54       4.486   6.123  -2.807  1.00  0.00           O
ATOM    969  CB  ASN A  54       2.806   8.138  -0.601  1.00  0.00           C
ATOM    970  CG  ASN A  54       2.774   6.847   0.192  1.00  0.00           C
ATOM    971  ND2 ASN A  54       3.402   6.853   1.362  1.00  0.00           N
ATOM    972  OD1 ASN A  54       2.192   5.852  -0.243  1.00  0.00           O
ATOM    973  QB  ASN A  54       2.732   8.701  -0.339  1.00  0.00           Q
ATOM    974  QD2 ASN A  54       3.621   6.856   1.770  1.00  0.00           Q
ATOM    975  H   ASN A  54       2.117   6.116  -2.759  1.00  0.00           H
ATOM    976  HA  ASN A  54       3.027   8.852  -2.606  1.00  0.00           H
ATOM    977 1HB  ASN A  54       1.862   8.646  -0.466  1.00  0.00           H
ATOM    978 2HB  ASN A  54       3.601   8.757  -0.212  1.00  0.00           H
ATOM    979 1HD2 ASN A  54       3.846   7.681   1.644  1.00  0.00           H
ATOM    980 2HD2 ASN A  54       3.397   6.031   1.895  1.00  0.00           H
ATOM    981  N   ALA A  55       5.460   7.954  -1.932  1.00  0.00           N
ATOM    982  CA  ALA A  55       6.816   7.440  -2.083  1.00  0.00           C
ATOM    983  C   ALA A  55       7.572   7.483  -0.758  1.00  0.00           C
ATOM    984  O   ALA A  55       8.298   8.436  -0.479  1.00  0.00           O
ATOM    985  CB  ALA A  55       7.563   8.233  -3.145  1.00  0.00           C
ATOM    986  QB  ALA A  55       7.742   8.419  -3.395  1.00  0.00           Q
ATOM    987  H   ALA A  55       5.326   8.843  -1.542  1.00  0.00           H
ATOM    988  HA  ALA A  55       6.748   6.413  -2.415  1.00  0.00           H
ATOM    989 1HB  ALA A  55       8.012   9.106  -2.693  1.00  0.00           H
ATOM    990 2HB  ALA A  55       6.875   8.539  -3.917  1.00  0.00           H
ATOM    991 3HB  ALA A  55       8.337   7.614  -3.577  1.00  0.00           H
ATOM    992  N   PRO A  56       7.411   6.444   0.080  1.00  0.00           N
ATOM    993  CA  PRO A  56       8.082   6.366   1.381  1.00  0.00           C
ATOM    994  C   PRO A  56       9.588   6.171   1.243  1.00  0.00           C
ATOM    995  O   PRO A  56      10.077   5.753   0.194  1.00  0.00           O
ATOM    996  CB  PRO A  56       7.443   5.143   2.042  1.00  0.00           C
ATOM    997  CG  PRO A  56       6.966   4.303   0.907  1.00  0.00           C
ATOM    998  CD  PRO A  56       6.563   5.264  -0.176  1.00  0.00           C
ATOM    999  QB  PRO A  56       7.402   5.041   2.654  1.00  0.00           Q
ATOM   1000  QD  PRO A  56       6.143   5.179  -0.618  1.00  0.00           Q
ATOM   1001  QG  PRO A  56       6.943   3.688   0.892  1.00  0.00           Q
ATOM   1002  HA  PRO A  56       7.888   7.245   1.978  1.00  0.00           H
ATOM   1003 1HB  PRO A  56       6.623   5.458   2.671  1.00  0.00           H
ATOM   1004 2HB  PRO A  56       8.182   4.625   2.636  1.00  0.00           H
ATOM   1005 1HG  PRO A  56       6.120   3.712   1.220  1.00  0.00           H
ATOM   1006 2HG  PRO A  56       7.766   3.664   0.564  1.00  0.00           H
ATOM   1007 1HD  PRO A  56       5.517   5.515  -0.087  1.00  0.00           H
ATOM   1008 2HD  PRO A  56       6.771   4.844  -1.149  1.00  0.00           H
ATOM   1009  N   LEU A  57      10.320   6.478   2.309  1.00  0.00           N
ATOM   1010  CA  LEU A  57      11.770   6.337   2.307  1.00  0.00           C
ATOM   1011  C   LEU A  57      12.352   6.658   3.682  1.00  0.00           C
ATOM   1012  O   LEU A  57      11.618   6.767   4.664  1.00  0.00           O
ATOM   1013  CB  LEU A  57      12.390   7.251   1.248  1.00  0.00           C
ATOM   1014  CG  LEU A  57      12.298   8.748   1.547  1.00  0.00           C
ATOM   1015  CD1 LEU A  57      13.424   9.501   0.855  1.00  0.00           C
ATOM   1016  CD2 LEU A  57      10.945   9.296   1.115  1.00  0.00           C
ATOM   1017  QB  LEU A  57      12.663   7.027   0.724  1.00  0.00           Q
ATOM   1018  QD1 LEU A  57      13.691   9.679   0.692  1.00  0.00           Q
ATOM   1019  QD2 LEU A  57      10.625   9.424   1.013  1.00  0.00           Q
ATOM   1020  QQD LEU A  57      12.158   9.552   0.853  1.00  0.00           Q
ATOM   1021  H   LEU A  57       9.873   6.807   3.117  1.00  0.00           H
ATOM   1022  HA  LEU A  57      12.003   5.310   2.064  1.00  0.00           H
ATOM   1023 1HB  LEU A  57      11.892   7.065   0.307  1.00  0.00           H
ATOM   1024 2HB  LEU A  57      13.433   6.989   1.141  1.00  0.00           H
ATOM   1025  HG  LEU A  57      12.398   8.903   2.612  1.00  0.00           H
ATOM   1026 1HD1 LEU A  57      14.352   8.967   0.994  1.00  0.00           H
ATOM   1027 2HD1 LEU A  57      13.512  10.490   1.282  1.00  0.00           H
ATOM   1028 3HD1 LEU A  57      13.208   9.582  -0.200  1.00  0.00           H
ATOM   1029 1HD2 LEU A  57      10.552   8.689   0.313  1.00  0.00           H
ATOM   1030 2HD2 LEU A  57      11.061  10.314   0.775  1.00  0.00           H
ATOM   1031 3HD2 LEU A  57      10.264   9.271   1.952  1.00  0.00           H
ATOM   1032  N   LEU A  58      13.670   6.809   3.744  1.00  0.00           N
ATOM   1033  CA  LEU A  58      14.347   7.119   4.997  1.00  0.00           C
ATOM   1034  C   LEU A  58      15.462   8.136   4.776  1.00  0.00           C
ATOM   1035  O   LEU A  58      15.647   8.637   3.666  1.00  0.00           O
ATOM   1036  CB  LEU A  58      14.917   5.845   5.640  1.00  0.00           C
ATOM   1037  CG  LEU A  58      15.231   4.694   4.677  1.00  0.00           C
ATOM   1038  CD1 LEU A  58      13.948   4.047   4.180  1.00  0.00           C
ATOM   1039  CD2 LEU A  58      16.076   5.182   3.507  1.00  0.00           C
ATOM   1040  QB  LEU A  58      15.016   5.798   6.263  1.00  0.00           Q
ATOM   1041  QD1 LEU A  58      13.643   3.893   4.062  1.00  0.00           Q
ATOM   1042  QD2 LEU A  58      16.275   5.296   3.230  1.00  0.00           Q
ATOM   1043  QQD LEU A  58      14.960   4.595   3.646  1.00  0.00           Q
ATOM   1044  H   LEU A  58      14.201   6.711   2.926  1.00  0.00           H
ATOM   1045  HA  LEU A  58      13.616   7.549   5.667  1.00  0.00           H
ATOM   1046 1HB  LEU A  58      14.204   5.488   6.368  1.00  0.00           H
ATOM   1047 2HB  LEU A  58      15.828   6.109   6.157  1.00  0.00           H
ATOM   1048  HG  LEU A  58      15.797   3.941   5.206  1.00  0.00           H
ATOM   1049 1HD1 LEU A  58      14.105   2.986   4.049  1.00  0.00           H
ATOM   1050 2HD1 LEU A  58      13.664   4.488   3.235  1.00  0.00           H
ATOM   1051 3HD1 LEU A  58      13.160   4.206   4.902  1.00  0.00           H
ATOM   1052 1HD2 LEU A  58      16.480   6.157   3.735  1.00  0.00           H
ATOM   1053 2HD2 LEU A  58      15.462   5.244   2.621  1.00  0.00           H
ATOM   1054 3HD2 LEU A  58      16.885   4.489   3.335  1.00  0.00           H
ATOM   1055  N   ALA A  59      16.201   8.439   5.838  1.00  0.00           N
ATOM   1056  CA  ALA A  59      17.297   9.397   5.758  1.00  0.00           C
ATOM   1057  C   ALA A  59      18.650   8.690   5.799  1.00  0.00           C
ATOM   1058  O   ALA A  59      19.253   8.548   6.863  1.00  0.00           O
ATOM   1059  CB  ALA A  59      17.195  10.410   6.888  1.00  0.00           C
ATOM   1060  QB  ALA A  59      17.170  10.650   7.156  1.00  0.00           Q
ATOM   1061  H   ALA A  59      16.006   8.007   6.697  1.00  0.00           H
ATOM   1062  HA  ALA A  59      17.208   9.928   4.822  1.00  0.00           H
ATOM   1063 1HB  ALA A  59      17.967  11.155   6.775  1.00  0.00           H
ATOM   1064 2HB  ALA A  59      17.317   9.906   7.836  1.00  0.00           H
ATOM   1065 3HB  ALA A  59      16.227  10.887   6.858  1.00  0.00           H
ATOM   1066  N   PRO A  60      19.146   8.237   4.634  1.00  0.00           N
ATOM   1067  CA  PRO A  60      20.435   7.542   4.542  1.00  0.00           C
ATOM   1068  C   PRO A  60      21.616   8.482   4.775  1.00  0.00           C
ATOM   1069  O   PRO A  60      21.908   9.342   3.942  1.00  0.00           O
ATOM   1070  CB  PRO A  60      20.450   7.015   3.106  1.00  0.00           C
ATOM   1071  CG  PRO A  60      19.562   7.943   2.352  1.00  0.00           C
ATOM   1072  CD  PRO A  60      18.490   8.366   3.319  1.00  0.00           C
ATOM   1073  QB  PRO A  60      20.765   6.520   2.904  1.00  0.00           Q
ATOM   1074  QD  PRO A  60      17.916   8.548   3.191  1.00  0.00           Q
ATOM   1075  QG  PRO A  60      19.625   8.115   1.764  1.00  0.00           Q
ATOM   1076  HA  PRO A  60      20.489   6.716   5.232  1.00  0.00           H
ATOM   1077 1HB  PRO A  60      20.071   6.005   3.087  1.00  0.00           H
ATOM   1078 2HB  PRO A  60      21.460   7.035   2.722  1.00  0.00           H
ATOM   1079 1HG  PRO A  60      19.124   7.429   1.510  1.00  0.00           H
ATOM   1080 2HG  PRO A  60      20.125   8.801   2.018  1.00  0.00           H
ATOM   1081 1HD  PRO A  60      17.637   7.707   3.249  1.00  0.00           H
ATOM   1082 2HD  PRO A  60      18.196   9.388   3.134  1.00  0.00           H
ATOM   1083  N   PRO A  61      22.319   8.334   5.914  1.00  0.00           N
ATOM   1084  CA  PRO A  61      23.471   9.180   6.243  1.00  0.00           C
ATOM   1085  C   PRO A  61      24.658   8.926   5.318  1.00  0.00           C
ATOM   1086  O   PRO A  61      25.284   9.864   4.826  1.00  0.00           O
ATOM   1087  CB  PRO A  61      23.816   8.774   7.679  1.00  0.00           C
ATOM   1088  CG  PRO A  61      23.280   7.393   7.823  1.00  0.00           C
ATOM   1089  CD  PRO A  61      22.047   7.338   6.967  1.00  0.00           C
ATOM   1090  QB  PRO A  61      24.116   9.127   8.094  1.00  0.00           Q
ATOM   1091  QD  PRO A  61      21.551   6.981   7.041  1.00  0.00           Q
ATOM   1092  QG  PRO A  61      23.519   6.940   8.167  1.00  0.00           Q
ATOM   1093  HA  PRO A  61      23.214  10.227   6.214  1.00  0.00           H
ATOM   1094 1HB  PRO A  61      23.344   9.456   8.372  1.00  0.00           H
ATOM   1095 2HB  PRO A  61      24.888   8.799   7.816  1.00  0.00           H
ATOM   1096 1HG  PRO A  61      23.027   7.203   8.856  1.00  0.00           H
ATOM   1097 2HG  PRO A  61      24.011   6.677   7.477  1.00  0.00           H
ATOM   1098 1HD  PRO A  61      21.175   7.611   7.541  1.00  0.00           H
ATOM   1099 2HD  PRO A  61      21.927   6.351   6.542  1.00  0.00           H
ATOM   1100  N   ASN A  62      24.960   7.649   5.090  1.00  0.00           N
ATOM   1101  CA  ASN A  62      26.072   7.256   4.224  1.00  0.00           C
ATOM   1102  C   ASN A  62      27.319   8.095   4.500  1.00  0.00           C
ATOM   1103  O   ASN A  62      28.021   8.505   3.575  1.00  0.00           O
ATOM   1104  CB  ASN A  62      25.670   7.378   2.751  1.00  0.00           C
ATOM   1105  CG  ASN A  62      25.390   8.811   2.340  1.00  0.00           C
ATOM   1106  ND2 ASN A  62      26.386   9.462   1.748  1.00  0.00           N
ATOM   1107  OD1 ASN A  62      24.293   9.327   2.551  1.00  0.00           O
ATOM   1108  QB  ASN A  62      25.625   6.895   2.356  1.00  0.00           Q
ATOM   1109  QD2 ASN A  62      26.733   9.688   1.541  1.00  0.00           Q
ATOM   1110  H   ASN A  62      24.421   6.950   5.516  1.00  0.00           H
ATOM   1111  HA  ASN A  62      26.301   6.222   4.436  1.00  0.00           H
ATOM   1112 1HB  ASN A  62      24.779   6.793   2.578  1.00  0.00           H
ATOM   1113 2HB  ASN A  62      26.470   6.998   2.134  1.00  0.00           H
ATOM   1114 1HD2 ASN A  62      27.232   8.987   1.610  1.00  0.00           H
ATOM   1115 2HD2 ASN A  62      26.232  10.389   1.471  1.00  0.00           H
ATOM   1116  N   SER A  63      27.586   8.345   5.778  1.00  0.00           N
ATOM   1117  CA  SER A  63      28.746   9.134   6.175  1.00  0.00           C
ATOM   1118  C   SER A  63      30.039   8.486   5.687  1.00  0.00           C
ATOM   1119  O   SER A  63      31.018   9.173   5.395  1.00  0.00           O
ATOM   1120  CB  SER A  63      28.785   9.290   7.696  1.00  0.00           C
ATOM   1121  OG  SER A  63      29.441  10.490   8.070  1.00  0.00           O
ATOM   1122  QB  SER A  63      28.546   8.885   8.105  1.00  0.00           Q
ATOM   1123  H   SER A  63      26.989   7.989   6.469  1.00  0.00           H
ATOM   1124  HA  SER A  63      28.654  10.109   5.724  1.00  0.00           H
ATOM   1125 1HB  SER A  63      29.316   8.456   8.130  1.00  0.00           H
ATOM   1126 2HB  SER A  63      27.776   9.313   8.080  1.00  0.00           H
ATOM   1127  HG  SER A  63      29.699  10.441   8.993  1.00  0.00           H
ATOM   1128  N   ASN A  64      30.032   7.160   5.600  1.00  0.00           N
ATOM   1129  CA  ASN A  64      31.203   6.418   5.146  1.00  0.00           C
ATOM   1130  C   ASN A  64      30.815   5.382   4.095  1.00  0.00           C
ATOM   1131  O   ASN A  64      29.707   5.412   3.559  1.00  0.00           O
ATOM   1132  CB  ASN A  64      31.889   5.734   6.330  1.00  0.00           C
ATOM   1133  CG  ASN A  64      33.400   5.798   6.239  1.00  0.00           C
ATOM   1134  ND2 ASN A  64      33.953   6.996   6.399  1.00  0.00           N
ATOM   1135  OD1 ASN A  64      34.066   4.784   6.028  1.00  0.00           O
ATOM   1136  QB  ASN A  64      31.587   5.457   6.802  1.00  0.00           Q
ATOM   1137  QD2 ASN A  64      34.145   7.414   6.454  1.00  0.00           Q
ATOM   1138  H   ASN A  64      29.221   6.668   5.846  1.00  0.00           H
ATOM   1139  HA  ASN A  64      31.890   7.123   4.702  1.00  0.00           H
ATOM   1140 1HB  ASN A  64      31.592   4.695   6.359  1.00  0.00           H
ATOM   1141 2HB  ASN A  64      31.582   6.218   7.244  1.00  0.00           H
ATOM   1142 1HD2 ASN A  64      33.361   7.760   6.565  1.00  0.00           H
ATOM   1143 2HD2 ASN A  64      34.929   7.068   6.345  1.00  0.00           H
ATOM   1144  N   MET A  65      31.733   4.464   3.806  1.00  0.00           N
ATOM   1145  CA  MET A  65      31.486   3.418   2.819  1.00  0.00           C
ATOM   1146  C   MET A  65      30.258   2.594   3.194  1.00  0.00           C
ATOM   1147  O   MET A  65      29.554   2.080   2.324  1.00  0.00           O
ATOM   1148  CB  MET A  65      32.708   2.507   2.695  1.00  0.00           C
ATOM   1149  CG  MET A  65      33.937   3.208   2.145  1.00  0.00           C
ATOM   1150  SD  MET A  65      35.064   3.754   3.442  1.00  0.00           S
ATOM   1151  CE  MET A  65      36.030   4.978   2.560  1.00  0.00           C
ATOM   1152  QB  MET A  65      32.707   1.900   2.855  1.00  0.00           Q
ATOM   1153  QE  MET A  65      36.224   5.225   2.383  1.00  0.00           Q
ATOM   1154  QG  MET A  65      34.041   3.299   1.537  1.00  0.00           Q
ATOM   1155  H   MET A  65      32.598   4.492   4.267  1.00  0.00           H
ATOM   1156  HA  MET A  65      31.307   3.896   1.868  1.00  0.00           H
ATOM   1157 1HB  MET A  65      32.465   1.685   2.037  1.00  0.00           H
ATOM   1158 2HB  MET A  65      32.950   2.114   3.672  1.00  0.00           H
ATOM   1159 1HG  MET A  65      33.619   4.072   1.578  1.00  0.00           H
ATOM   1160 2HG  MET A  65      34.464   2.527   1.494  1.00  0.00           H
ATOM   1161 1HE  MET A  65      36.821   5.342   3.200  1.00  0.00           H
ATOM   1162 2HE  MET A  65      35.392   5.802   2.273  1.00  0.00           H
ATOM   1163 3HE  MET A  65      36.459   4.530   1.676  1.00  0.00           H
ATOM   1164  N   GLY A  66      30.004   2.474   4.494  1.00  0.00           N
ATOM   1165  CA  GLY A  66      28.861   1.711   4.959  1.00  0.00           C
ATOM   1166  C   GLY A  66      27.583   2.527   4.958  1.00  0.00           C
ATOM   1167  O   GLY A  66      27.566   3.666   4.493  1.00  0.00           O
ATOM   1168  QA  GLY A  66      28.892   1.112   5.141  1.00  0.00           Q
ATOM   1169  H   GLY A  66      30.600   2.906   5.141  1.00  0.00           H
ATOM   1170 1HA  GLY A  66      29.055   1.370   5.965  1.00  0.00           H
ATOM   1171 2HA  GLY A  66      28.729   0.854   4.317  1.00  0.00           H
ATOM   1172  N   MET A  67      26.510   1.942   5.480  1.00  0.00           N
ATOM   1173  CA  MET A  67      25.221   2.622   5.537  1.00  0.00           C
ATOM   1174  C   MET A  67      25.286   3.836   6.458  1.00  0.00           C
ATOM   1175  O   MET A  67      24.673   4.868   6.186  1.00  0.00           O
ATOM   1176  CB  MET A  67      24.133   1.660   6.019  1.00  0.00           C
ATOM   1177  CG  MET A  67      23.442   0.909   4.893  1.00  0.00           C
ATOM   1178  SD  MET A  67      21.715   0.544   5.258  1.00  0.00           S
ATOM   1179  CE  MET A  67      20.886   1.629   4.099  1.00  0.00           C
ATOM   1180  QB  MET A  67      23.983   1.578   6.622  1.00  0.00           Q
ATOM   1181  QE  MET A  67      20.720   1.847   3.865  1.00  0.00           Q
ATOM   1182  QG  MET A  67      23.725   0.746   4.360  1.00  0.00           Q
ATOM   1183  H   MET A  67      26.586   1.031   5.835  1.00  0.00           H
ATOM   1184  HA  MET A  67      24.977   2.954   4.539  1.00  0.00           H
ATOM   1185 1HB  MET A  67      23.386   2.220   6.560  1.00  0.00           H
ATOM   1186 2HB  MET A  67      24.580   0.936   6.684  1.00  0.00           H
ATOM   1187 1HG  MET A  67      23.965  -0.020   4.724  1.00  0.00           H
ATOM   1188 2HG  MET A  67      23.485   1.513   3.997  1.00  0.00           H
ATOM   1189 1HE  MET A  67      20.177   1.059   3.517  1.00  0.00           H
ATOM   1190 2HE  MET A  67      21.616   2.076   3.440  1.00  0.00           H
ATOM   1191 3HE  MET A  67      20.367   2.405   4.641  1.00  0.00           H
ATOM   1192  N   THR A  68      26.037   3.706   7.548  1.00  0.00           N
ATOM   1193  CA  THR A  68      26.184   4.792   8.509  1.00  0.00           C
ATOM   1194  C   THR A  68      27.631   5.270   8.571  1.00  0.00           C
ATOM   1195  O   THR A  68      27.930   6.421   8.252  1.00  0.00           O
ATOM   1196  CB  THR A  68      25.726   4.339   9.896  1.00  0.00           C
ATOM   1197  CG2 THR A  68      24.221   4.249  10.029  1.00  0.00           C
ATOM   1198  OG1 THR A  68      26.262   3.067  10.211  1.00  0.00           O
ATOM   1199  QG2 THR A  68      23.863   4.227  10.061  1.00  0.00           Q
ATOM   1200  H   THR A  68      26.502   2.858   7.708  1.00  0.00           H
ATOM   1201  HA  THR A  68      25.561   5.611   8.183  1.00  0.00           H
ATOM   1202  HB  THR A  68      26.080   5.049  10.631  1.00  0.00           H
ATOM   1203 1HG  THR A  68      26.405   3.005  11.158  1.00  0.00           H
ATOM   1204 1HG2 THR A  68      23.913   4.704  10.960  1.00  0.00           H
ATOM   1205 2HG2 THR A  68      23.920   3.212  10.019  1.00  0.00           H
ATOM   1206 3HG2 THR A  68      23.754   4.765   9.203  1.00  0.00           H
ATOM   1207  N   SEP A  69      28.499   4.357   8.983  1.00  0.00           N
ATOM   1208  CA  SEP A  69      29.953   4.674   9.098  1.00  0.00           C
ATOM   1209  C   SEP A  69      30.694   3.465   9.608  1.00  0.00           C
ATOM   1210  O   SEP A  69      31.597   2.935   8.965  1.00  0.00           O
ATOM   1211  CB  SEP A  69      30.156   5.974   9.931  1.00  0.00           C
ATOM   1212  OG  SEP A  69      31.550   6.161  10.269  1.00  0.00           O
ATOM   1213  PS  SEP A  69      32.220   5.494  11.583  1.00  0.00           P
ATOM   1214  OPA SEP A  69      32.063   3.976  11.457  1.00  0.00           O
ATOM   1215  OPB SEP A  69      33.695   5.867  11.674  1.00  0.00           O
ATOM   1216  OPC SEP A  69      31.457   5.962  12.818  1.00  0.00           O
ATOM   1217  QB  SEP A  69      29.682   6.422  10.127  1.00  0.00           Q
ATOM   1218  H   SEP A  69      28.190   3.427   9.229  1.00  0.00           H
ATOM   1219  HA  SEP A  69      30.310   4.873   8.070  1.00  0.00           H
ATOM   1220 2HB  SEP A  69      29.811   6.876   9.394  1.00  0.00           H
ATOM   1221 3HB  SEP A  69      29.553   5.969  10.861  1.00  0.00           H
ATOM   1222  N   PRO A  70      30.309   2.994  10.812  1.00  0.00           N
ATOM   1223  CA  PRO A  70      30.943   1.824  11.431  1.00  0.00           C
ATOM   1224  C   PRO A  70      30.711   0.548  10.629  1.00  0.00           C
ATOM   1225  O   PRO A  70      30.218   0.593   9.502  1.00  0.00           O
ATOM   1226  CB  PRO A  70      30.262   1.722  12.800  1.00  0.00           C
ATOM   1227  CG  PRO A  70      28.970   2.446  12.639  1.00  0.00           C
ATOM   1228  CD  PRO A  70      29.242   3.552  11.661  1.00  0.00           C
ATOM   1229  QB  PRO A  70      30.494   1.436  13.300  1.00  0.00           Q
ATOM   1230  QD  PRO A  70      28.969   4.103  11.630  1.00  0.00           Q
ATOM   1231  QG  PRO A  70      28.437   2.314  12.919  1.00  0.00           Q
ATOM   1232  HA  PRO A  70      32.004   1.974  11.565  1.00  0.00           H
ATOM   1233 1HB  PRO A  70      30.883   2.188  13.549  1.00  0.00           H
ATOM   1234 2HB  PRO A  70      30.105   0.682  13.050  1.00  0.00           H
ATOM   1235 1HG  PRO A  70      28.656   2.853  13.589  1.00  0.00           H
ATOM   1236 2HG  PRO A  70      28.219   1.775  12.249  1.00  0.00           H
ATOM   1237 1HD  PRO A  70      29.583   4.437  12.178  1.00  0.00           H
ATOM   1238 2HD  PRO A  70      28.357   3.767  11.082  1.00  0.00           H
ATOM   1239  N   PHE A  71      31.073  -0.589  11.215  1.00  0.00           N
ATOM   1240  CA  PHE A  71      30.904  -1.877  10.555  1.00  0.00           C
ATOM   1241  C   PHE A  71      30.531  -2.959  11.562  1.00  0.00           C
ATOM   1242  O   PHE A  71      30.957  -4.107  11.444  1.00  0.00           O
ATOM   1243  CB  PHE A  71      32.189  -2.270   9.820  1.00  0.00           C
ATOM   1244  CG  PHE A  71      33.431  -2.080  10.644  1.00  0.00           C
ATOM   1245  CD1 PHE A  71      34.184  -0.923  10.530  1.00  0.00           C
ATOM   1246  CD2 PHE A  71      33.845  -3.060  11.532  1.00  0.00           C
ATOM   1247  CE1 PHE A  71      35.327  -0.747  11.286  1.00  0.00           C
ATOM   1248  CE2 PHE A  71      34.987  -2.891  12.291  1.00  0.00           C
ATOM   1249  CZ  PHE A  71      35.728  -1.731  12.168  1.00  0.00           C
ATOM   1250  QB  PHE A  71      32.208  -2.488   9.236  1.00  0.00           Q
ATOM   1251  QD  PHE A  71      33.568  -2.060  10.735  1.00  0.00           Q
ATOM   1252  QE  PHE A  71      35.602  -1.751  12.084  1.00  0.00           Q
ATOM   1253  QR  PHE A  71      34.992  -1.844  11.679  1.00  0.00           Q
ATOM   1254  H   PHE A  71      31.462  -0.559  12.115  1.00  0.00           H
ATOM   1255  HA  PHE A  71      30.105  -1.779   9.835  1.00  0.00           H
ATOM   1256 1HB  PHE A  71      32.284  -1.666   8.930  1.00  0.00           H
ATOM   1257 2HB  PHE A  71      32.131  -3.310   9.541  1.00  0.00           H
ATOM   1258 1HD  PHE A  71      33.871  -0.153   9.842  1.00  0.00           H
ATOM   1259 2HD  PHE A  71      33.264  -3.967  11.629  1.00  0.00           H
ATOM   1260 1HE  PHE A  71      35.905   0.160  11.188  1.00  0.00           H
ATOM   1261 2HE  PHE A  71      35.298  -3.661  12.979  1.00  0.00           H
ATOM   1262  HZ  PHE A  71      36.622  -1.596  12.760  1.00  0.00           H
ATOM   1263  N   ASN A  72      29.730  -2.584  12.555  1.00  0.00           N
ATOM   1264  CA  ASN A  72      29.298  -3.521  13.585  1.00  0.00           C
ATOM   1265  C   ASN A  72      28.179  -4.420  13.069  1.00  0.00           C
ATOM   1266  O   ASN A  72      28.362  -5.627  12.907  1.00  0.00           O
ATOM   1267  CB  ASN A  72      28.826  -2.764  14.829  1.00  0.00           C
ATOM   1268  CG  ASN A  72      29.203  -3.472  16.114  1.00  0.00           C
ATOM   1269  ND2 ASN A  72      28.201  -3.970  16.830  1.00  0.00           N
ATOM   1270  OD1 ASN A  72      30.379  -3.573  16.462  1.00  0.00           O
ATOM   1271  QB  ASN A  72      28.514  -2.222  14.815  1.00  0.00           Q
ATOM   1272  QD2 ASN A  72      27.851  -4.143  17.080  1.00  0.00           Q
ATOM   1273  H   ASN A  72      29.423  -1.654  12.596  1.00  0.00           H
ATOM   1274  HA  ASN A  72      30.144  -4.137  13.849  1.00  0.00           H
ATOM   1275 1HB  ASN A  72      27.751  -2.662  14.794  1.00  0.00           H
ATOM   1276 2HB  ASN A  72      29.276  -1.783  14.835  1.00  0.00           H
ATOM   1277 1HD2 ASN A  72      27.288  -3.853  16.494  1.00  0.00           H
ATOM   1278 2HD2 ASN A  72      28.415  -4.433  17.666  1.00  0.00           H
ATOM   1279  N   GLY A  73      27.019  -3.824  12.812  1.00  0.00           N
ATOM   1280  CA  GLY A  73      25.888  -4.586  12.317  1.00  0.00           C
ATOM   1281  C   GLY A  73      24.566  -3.882  12.553  1.00  0.00           C
ATOM   1282  O   GLY A  73      23.629  -4.026  11.767  1.00  0.00           O
ATOM   1283  QA  GLY A  73      25.939  -5.145  12.036  1.00  0.00           Q
ATOM   1284  H   GLY A  73      26.930  -2.859  12.960  1.00  0.00           H
ATOM   1285 1HA  GLY A  73      25.866  -5.544  12.816  1.00  0.00           H
ATOM   1286 2HA  GLY A  73      26.012  -4.747  11.257  1.00  0.00           H
ATOM   1287  N   LEU A  74      24.490  -3.117  13.637  1.00  0.00           N
ATOM   1288  CA  LEU A  74      23.274  -2.389  13.976  1.00  0.00           C
ATOM   1289  C   LEU A  74      22.903  -1.405  12.869  1.00  0.00           C
ATOM   1290  O   LEU A  74      21.750  -1.342  12.443  1.00  0.00           O
ATOM   1291  CB  LEU A  74      23.453  -1.640  15.299  1.00  0.00           C
ATOM   1292  CG  LEU A  74      23.400  -2.516  16.550  1.00  0.00           C
ATOM   1293  CD1 LEU A  74      24.586  -3.468  16.588  1.00  0.00           C
ATOM   1294  CD2 LEU A  74      23.366  -1.655  17.803  1.00  0.00           C
ATOM   1295  QB  LEU A  74      23.542  -1.016  15.326  1.00  0.00           Q
ATOM   1296  QD1 LEU A  74      24.867  -3.692  16.597  1.00  0.00           Q
ATOM   1297  QD2 LEU A  74      23.358  -1.450  18.099  1.00  0.00           Q
ATOM   1298  QQD LEU A  74      24.112  -2.571  17.348  1.00  0.00           Q
ATOM   1299  H   LEU A  74      25.272  -3.043  14.225  1.00  0.00           H
ATOM   1300  HA  LEU A  74      22.476  -3.106  14.085  1.00  0.00           H
ATOM   1301 1HB  LEU A  74      22.677  -0.896  15.375  1.00  0.00           H
ATOM   1302 2HB  LEU A  74      24.410  -1.138  15.277  1.00  0.00           H
ATOM   1303  HG  LEU A  74      22.497  -3.111  16.529  1.00  0.00           H
ATOM   1304 1HD1 LEU A  74      24.377  -4.330  15.971  1.00  0.00           H
ATOM   1305 2HD1 LEU A  74      24.760  -3.787  17.605  1.00  0.00           H
ATOM   1306 3HD1 LEU A  74      25.465  -2.962  16.214  1.00  0.00           H
ATOM   1307 1HD2 LEU A  74      22.718  -0.806  17.639  1.00  0.00           H
ATOM   1308 2HD2 LEU A  74      24.364  -1.307  18.027  1.00  0.00           H
ATOM   1309 3HD2 LEU A  74      22.993  -2.238  18.632  1.00  0.00           H
ATOM   1310  N   THR A  75      23.889  -0.641  12.410  1.00  0.00           N
ATOM   1311  CA  THR A  75      23.671   0.342  11.352  1.00  0.00           C
ATOM   1312  C   THR A  75      22.799   1.492  11.847  1.00  0.00           C
ATOM   1313  O   THR A  75      23.273   2.617  12.008  1.00  0.00           O
ATOM   1314  CB  THR A  75      23.025  -0.318  10.131  1.00  0.00           C
ATOM   1315  CG2 THR A  75      23.557   0.207   8.815  1.00  0.00           C
ATOM   1316  OG1 THR A  75      23.232  -1.719  10.150  1.00  0.00           O
ATOM   1317  QG2 THR A  75      23.685   0.332   8.502  1.00  0.00           Q
ATOM   1318  H   THR A  75      24.786  -0.739  12.791  1.00  0.00           H
ATOM   1319  HA  THR A  75      24.635   0.738  11.066  1.00  0.00           H
ATOM   1320  HB  THR A  75      21.960  -0.131  10.155  1.00  0.00           H
ATOM   1321 1HG  THR A  75      24.173  -1.904  10.142  1.00  0.00           H
ATOM   1322 1HG2 THR A  75      23.952  -0.612   8.235  1.00  0.00           H
ATOM   1323 2HG2 THR A  75      24.344   0.924   9.005  1.00  0.00           H
ATOM   1324 3HG2 THR A  75      22.759   0.685   8.268  1.00  0.00           H
ATOM   1325  N   SEP A  76      21.535   1.173  12.078  1.00  0.00           N
ATOM   1326  CA  SEP A  76      20.559   2.191  12.567  1.00  0.00           C
ATOM   1327  C   SEP A  76      19.371   1.497  13.181  1.00  0.00           C
ATOM   1328  O   SEP A  76      18.982   0.401  12.788  1.00  0.00           O
ATOM   1329  CB  SEP A  76      20.221   3.199  11.429  1.00  0.00           C
ATOM   1330  OG  SEP A  76      21.310   4.128  11.218  1.00  0.00           O
ATOM   1331  PS  SEP A  76      21.093   5.569  10.513  1.00  0.00           P
ATOM   1332  OPA SEP A  76      20.089   6.352  11.367  1.00  0.00           O
ATOM   1333  OPB SEP A  76      22.415   6.323  10.429  1.00  0.00           O
ATOM   1334  OPC SEP A  76      20.493   5.357   9.128  1.00  0.00           O
ATOM   1335  QB  SEP A  76      19.652   3.231  11.055  1.00  0.00           Q
ATOM   1336  H   SEP A  76      21.207   0.229  11.928  1.00  0.00           H
ATOM   1337  HA  SEP A  76      21.070   2.751  13.372  1.00  0.00           H
ATOM   1338 2HB  SEP A  76      20.011   2.693  10.468  1.00  0.00           H
ATOM   1339 3HB  SEP A  76      19.293   3.767  11.641  1.00  0.00           H
ATOM   1340  N   PRO A  77      18.763   2.151  14.187  1.00  0.00           N
ATOM   1341  CA  PRO A  77      17.594   1.609  14.887  1.00  0.00           C
ATOM   1342  C   PRO A  77      16.467   1.237  13.930  1.00  0.00           C
ATOM   1343  O   PRO A  77      16.644   1.251  12.711  1.00  0.00           O
ATOM   1344  CB  PRO A  77      17.157   2.756  15.804  1.00  0.00           C
ATOM   1345  CG  PRO A  77      18.386   3.573  16.001  1.00  0.00           C
ATOM   1346  CD  PRO A  77      19.164   3.467  14.721  1.00  0.00           C
ATOM   1347  QB  PRO A  77      16.586   2.840  16.031  1.00  0.00           Q
ATOM   1348  QD  PRO A  77      19.555   3.876  14.481  1.00  0.00           Q
ATOM   1349  QG  PRO A  77      18.539   3.889  16.509  1.00  0.00           Q
ATOM   1350  HA  PRO A  77      17.854   0.746  15.484  1.00  0.00           H
ATOM   1351 1HB  PRO A  77      16.795   2.355  16.739  1.00  0.00           H
ATOM   1352 2HB  PRO A  77      16.375   3.326  15.323  1.00  0.00           H
ATOM   1353 1HG  PRO A  77      18.963   3.177  16.824  1.00  0.00           H
ATOM   1354 2HG  PRO A  77      18.117   4.601  16.193  1.00  0.00           H
ATOM   1355 1HD  PRO A  77      20.226   3.493  14.919  1.00  0.00           H
ATOM   1356 2HD  PRO A  77      18.885   4.260  14.042  1.00  0.00           H
ATOM   1357  N   GLN A  78      15.307   0.904  14.488  1.00  0.00           N
ATOM   1358  CA  GLN A  78      14.152   0.530  13.682  1.00  0.00           C
ATOM   1359  C   GLN A  78      13.744   1.668  12.752  1.00  0.00           C
ATOM   1360  O   GLN A  78      14.356   2.736  12.757  1.00  0.00           O
ATOM   1361  CB  GLN A  78      12.977   0.149  14.585  1.00  0.00           C
ATOM   1362  CG  GLN A  78      12.542   1.264  15.522  1.00  0.00           C
ATOM   1363  CD  GLN A  78      11.279   1.960  15.055  1.00  0.00           C
ATOM   1364  NE2 GLN A  78      10.196   1.201  14.930  1.00  0.00           N
ATOM   1365  OE1 GLN A  78      11.275   3.166  14.810  1.00  0.00           O
ATOM   1366  QB  GLN A  78      12.696  -0.413  14.574  1.00  0.00           Q
ATOM   1367  QE2 GLN A  78       9.820   0.936  14.887  1.00  0.00           Q
ATOM   1368  QG  GLN A  78      12.849   1.420  16.043  1.00  0.00           Q
ATOM   1369  H   GLN A  78      15.227   0.912  15.465  1.00  0.00           H
ATOM   1370  HA  GLN A  78      14.427  -0.326  13.085  1.00  0.00           H
ATOM   1371 1HB  GLN A  78      13.258  -0.705  15.183  1.00  0.00           H
ATOM   1372 2HB  GLN A  78      12.133  -0.120  13.965  1.00  0.00           H
ATOM   1373 1HG  GLN A  78      13.337   1.994  15.584  1.00  0.00           H
ATOM   1374 2HG  GLN A  78      12.363   0.845  16.501  1.00  0.00           H
ATOM   1375 1HE2 GLN A  78      10.273   0.248  15.144  1.00  0.00           H
ATOM   1376 2HE2 GLN A  78       9.365   1.625  14.630  1.00  0.00           H
ATOM   1377  N   ARG A  79      12.707   1.432  11.953  1.00  0.00           N
ATOM   1378  CA  ARG A  79      12.219   2.437  11.016  1.00  0.00           C
ATOM   1379  C   ARG A  79      10.803   2.875  11.378  1.00  0.00           C
ATOM   1380  O   ARG A  79      10.068   2.145  12.043  1.00  0.00           O
ATOM   1381  CB  ARG A  79      12.249   1.891   9.589  1.00  0.00           C
ATOM   1382  CG  ARG A  79      11.353   0.681   9.381  1.00  0.00           C
ATOM   1383  CD  ARG A  79      11.944  -0.283   8.364  1.00  0.00           C
ATOM   1384  NE  ARG A  79      13.226  -0.828   8.809  1.00  0.00           N
ATOM   1385  CZ  ARG A  79      14.047  -1.522   8.025  1.00  0.00           C
ATOM   1386  NH1 ARG A  79      13.725  -1.760   6.760  1.00  0.00           N
ATOM   1387  NH2 ARG A  79      15.194  -1.982   8.510  1.00  0.00           N
ATOM   1388  QB  ARG A  79      12.595   2.138   9.127  1.00  0.00           Q
ATOM   1389  QD  ARG A  79      11.671  -0.428   7.824  1.00  0.00           Q
ATOM   1390  QG  ARG A  79      10.810   0.591   9.675  1.00  0.00           Q
ATOM   1391  QH1 ARG A  79      13.605  -1.850   6.283  1.00  0.00           Q
ATOM   1392  QH2 ARG A  79      15.625  -2.155   8.691  1.00  0.00           Q
ATOM   1393  H   ARG A  79      12.261   0.560  11.995  1.00  0.00           H
ATOM   1394  HA  ARG A  79      12.873   3.293  11.078  1.00  0.00           H
ATOM   1395 1HB  ARG A  79      13.262   1.607   9.345  1.00  0.00           H
ATOM   1396 2HB  ARG A  79      11.929   2.669   8.911  1.00  0.00           H
ATOM   1397 1HG  ARG A  79      10.388   1.016   9.026  1.00  0.00           H
ATOM   1398 2HG  ARG A  79      11.233   0.167  10.324  1.00  0.00           H
ATOM   1399 1HD  ARG A  79      12.090   0.242   7.432  1.00  0.00           H
ATOM   1400 2HD  ARG A  79      11.251  -1.098   8.215  1.00  0.00           H
ATOM   1401  HE  ARG A  79      13.488  -0.667   9.740  1.00  0.00           H
ATOM   1402 1HH1 ARG A  79      12.862  -1.416   6.389  1.00  0.00           H
ATOM   1403 2HH1 ARG A  79      14.346  -2.283   6.177  1.00  0.00           H
ATOM   1404 1HH2 ARG A  79      15.441  -1.806   9.462  1.00  0.00           H
ATOM   1405 2HH2 ARG A  79      15.810  -2.504   7.921  1.00  0.00           H
ATOM   1406  N   SEP A  80      10.459   4.069  10.919  1.00  0.00           N
ATOM   1407  CA  SEP A  80       9.104   4.635  11.190  1.00  0.00           C
ATOM   1408  C   SEP A  80       8.063   3.811  10.479  1.00  0.00           C
ATOM   1409  O   SEP A  80       8.299   3.232   9.421  1.00  0.00           O
ATOM   1410  CB  SEP A  80       9.083   6.157  10.858  1.00  0.00           C
ATOM   1411  OG  SEP A  80       9.621   6.408   9.538  1.00  0.00           O
ATOM   1412  PS  SEP A  80      11.125   6.961   9.308  1.00  0.00           P
ATOM   1413  OPA SEP A  80      12.087   5.938   9.920  1.00  0.00           O
ATOM   1414  OPB SEP A  80      11.407   7.125   7.820  1.00  0.00           O
ATOM   1415  OPC SEP A  80      11.284   8.284  10.049  1.00  0.00           O
ATOM   1416  QB  SEP A  80       8.856   6.666  11.249  1.00  0.00           Q
ATOM   1417  H   SEP A  80      11.109   4.620  10.377  1.00  0.00           H
ATOM   1418  HA  SEP A  80       8.931   4.524  12.277  1.00  0.00           H
ATOM   1419 2HB  SEP A  80       8.061   6.581  10.897  1.00  0.00           H
ATOM   1420 3HB  SEP A  80       9.649   6.751  11.602  1.00  0.00           H
ATOM   1421  N   PRO A  81       6.856   3.746  11.073  1.00  0.00           N
ATOM   1422  CA  PRO A  81       5.738   2.984  10.504  1.00  0.00           C
ATOM   1423  C   PRO A  81       5.176   3.632   9.245  1.00  0.00           C
ATOM   1424  O   PRO A  81       4.319   4.514   9.317  1.00  0.00           O
ATOM   1425  CB  PRO A  81       4.696   2.996  11.623  1.00  0.00           C
ATOM   1426  CG  PRO A  81       4.997   4.227  12.405  1.00  0.00           C
ATOM   1427  CD  PRO A  81       6.488   4.408  12.338  1.00  0.00           C
ATOM   1428  QB  PRO A  81       4.253   2.571  11.712  1.00  0.00           Q
ATOM   1429  QD  PRO A  81       6.853   4.690  12.744  1.00  0.00           Q
ATOM   1430  QG  PRO A  81       4.588   4.586  12.698  1.00  0.00           Q
ATOM   1431  HA  PRO A  81       6.025   1.965  10.286  1.00  0.00           H
ATOM   1432 1HB  PRO A  81       4.802   2.108  12.228  1.00  0.00           H
ATOM   1433 2HB  PRO A  81       3.704   3.033  11.195  1.00  0.00           H
ATOM   1434 1HG  PRO A  81       4.682   4.097  13.431  1.00  0.00           H
ATOM   1435 2HG  PRO A  81       4.495   5.076  11.964  1.00  0.00           H
ATOM   1436 1HD  PRO A  81       6.965   3.924  13.178  1.00  0.00           H
ATOM   1437 2HD  PRO A  81       6.741   5.457  12.312  1.00  0.00           H
ATOM   1438  N   PHE A  82       5.665   3.193   8.089  1.00  0.00           N
ATOM   1439  CA  PHE A  82       5.211   3.730   6.812  1.00  0.00           C
ATOM   1440  C   PHE A  82       3.733   3.418   6.584  1.00  0.00           C
ATOM   1441  O   PHE A  82       3.218   2.416   7.081  1.00  0.00           O
ATOM   1442  CB  PHE A  82       6.048   3.157   5.668  1.00  0.00           C
ATOM   1443  CG  PHE A  82       6.060   1.655   5.626  1.00  0.00           C
ATOM   1444  CD1 PHE A  82       7.074   0.941   6.244  1.00  0.00           C
ATOM   1445  CD2 PHE A  82       5.057   0.959   4.972  1.00  0.00           C
ATOM   1446  CE1 PHE A  82       7.087  -0.441   6.210  1.00  0.00           C
ATOM   1447  CE2 PHE A  82       5.065  -0.423   4.933  1.00  0.00           C
ATOM   1448  CZ  PHE A  82       6.081  -1.124   5.552  1.00  0.00           C
ATOM   1449  QB  PHE A  82       6.359   3.504   5.250  1.00  0.00           Q
ATOM   1450  QD  PHE A  82       6.061   1.490   5.623  1.00  0.00           Q
ATOM   1451  QE  PHE A  82       6.081  -0.970   5.556  1.00  0.00           Q
ATOM   1452  QR  PHE A  82       6.075  -0.233   5.576  1.00  0.00           Q
ATOM   1453  H   PHE A  82       6.347   2.488   8.097  1.00  0.00           H
ATOM   1454  HA  PHE A  82       5.340   4.802   6.840  1.00  0.00           H
ATOM   1455 1HB  PHE A  82       7.068   3.496   5.773  1.00  0.00           H
ATOM   1456 2HB  PHE A  82       5.651   3.511   4.728  1.00  0.00           H
ATOM   1457 1HD  PHE A  82       7.860   1.473   6.758  1.00  0.00           H
ATOM   1458 2HD  PHE A  82       4.261   1.506   4.487  1.00  0.00           H
ATOM   1459 1HE  PHE A  82       7.884  -0.986   6.694  1.00  0.00           H
ATOM   1460 2HE  PHE A  82       4.277  -0.953   4.418  1.00  0.00           H
ATOM   1461  HZ  PHE A  82       6.090  -2.203   5.524  1.00  0.00           H
ATOM   1462  N   PRO A  83       3.031   4.276   5.824  1.00  0.00           N
ATOM   1463  CA  PRO A  83       1.606   4.086   5.531  1.00  0.00           C
ATOM   1464  C   PRO A  83       1.360   2.897   4.609  1.00  0.00           C
ATOM   1465  O   PRO A  83       2.270   2.434   3.920  1.00  0.00           O
ATOM   1466  CB  PRO A  83       1.209   5.391   4.838  1.00  0.00           C
ATOM   1467  CG  PRO A  83       2.475   5.907   4.246  1.00  0.00           C
ATOM   1468  CD  PRO A  83       3.568   5.495   5.192  1.00  0.00           C
ATOM   1469  QB  PRO A  83       0.637   5.634   4.820  1.00  0.00           Q
ATOM   1470  QD  PRO A  83       4.109   5.773   5.288  1.00  0.00           Q
ATOM   1471  QG  PRO A  83       2.533   6.223   3.721  1.00  0.00           Q
ATOM   1472  HA  PRO A  83       1.029   3.964   6.436  1.00  0.00           H
ATOM   1473 1HB  PRO A  83       0.805   6.080   5.564  1.00  0.00           H
ATOM   1474 2HB  PRO A  83       0.470   5.187   4.076  1.00  0.00           H
ATOM   1475 1HG  PRO A  83       2.432   6.983   4.168  1.00  0.00           H
ATOM   1476 2HG  PRO A  83       2.632   5.463   3.274  1.00  0.00           H
ATOM   1477 1HD  PRO A  83       3.741   6.266   5.928  1.00  0.00           H
ATOM   1478 2HD  PRO A  83       4.476   5.279   4.648  1.00  0.00           H
ATOM   1479  N   LYS A  84       0.124   2.409   4.598  1.00  0.00           N
ATOM   1480  CA  LYS A  84      -0.240   1.274   3.757  1.00  0.00           C
ATOM   1481  C   LYS A  84      -0.378   1.701   2.300  1.00  0.00           C
ATOM   1482  O   LYS A  84      -0.135   2.860   1.957  1.00  0.00           O
ATOM   1483  CB  LYS A  84      -1.550   0.650   4.245  1.00  0.00           C
ATOM   1484  CG  LYS A  84      -2.737   1.597   4.176  1.00  0.00           C
ATOM   1485  CD  LYS A  84      -3.059   2.188   5.540  1.00  0.00           C
ATOM   1486  CE  LYS A  84      -3.499   3.638   5.427  1.00  0.00           C
ATOM   1487  NZ  LYS A  84      -2.344   4.555   5.217  1.00  0.00           N
ATOM   1488  QB  LYS A  84      -1.598   0.061   4.454  1.00  0.00           Q
ATOM   1489  QD  LYS A  84      -3.015   1.876   6.077  1.00  0.00           Q
ATOM   1490  QE  LYS A  84      -4.094   3.824   5.465  1.00  0.00           Q
ATOM   1491  QG  LYS A  84      -3.053   1.725   3.656  1.00  0.00           Q
ATOM   1492  QZ  LYS A  84      -2.068   4.775   5.166  1.00  0.00           Q
ATOM   1493  H   LYS A  84      -0.558   2.821   5.167  1.00  0.00           H
ATOM   1494  HA  LYS A  84       0.548   0.541   3.831  1.00  0.00           H
ATOM   1495 1HB  LYS A  84      -1.425   0.336   5.271  1.00  0.00           H
ATOM   1496 2HB  LYS A  84      -1.770  -0.215   3.637  1.00  0.00           H
ATOM   1497 1HG  LYS A  84      -3.599   1.050   3.820  1.00  0.00           H
ATOM   1498 2HG  LYS A  84      -2.508   2.398   3.493  1.00  0.00           H
ATOM   1499 1HD  LYS A  84      -2.176   2.136   6.160  1.00  0.00           H
ATOM   1500 2HD  LYS A  84      -3.853   1.615   5.993  1.00  0.00           H
ATOM   1501 1HE  LYS A  84      -4.009   3.918   6.337  1.00  0.00           H
ATOM   1502 2HE  LYS A  84      -4.178   3.731   4.592  1.00  0.00           H
ATOM   1503 1HZ  LYS A  84      -2.684   5.520   5.032  1.00  0.00           H
ATOM   1504 2HZ  LYS A  84      -1.779   4.237   4.404  1.00  0.00           H
ATOM   1505 3HZ  LYS A  84      -1.740   4.568   6.062  1.00  0.00           H
ATOM   1506  N   SER A  85      -0.766   0.762   1.445  1.00  0.00           N
ATOM   1507  CA  SER A  85      -0.934   1.045   0.024  1.00  0.00           C
ATOM   1508  C   SER A  85      -2.165   0.335  -0.532  1.00  0.00           C
ATOM   1509  O   SER A  85      -2.690  -0.593   0.083  1.00  0.00           O
ATOM   1510  CB  SER A  85       0.311   0.615  -0.752  1.00  0.00           C
ATOM   1511  OG  SER A  85       0.575  -0.765  -0.573  1.00  0.00           O
ATOM   1512  QB  SER A  85       0.661   0.993  -1.105  1.00  0.00           Q
ATOM   1513  H   SER A  85      -0.944  -0.142   1.777  1.00  0.00           H
ATOM   1514  HA  SER A  85      -1.068   2.111  -0.087  1.00  0.00           H
ATOM   1515 1HB  SER A  85       1.162   1.181  -0.404  1.00  0.00           H
ATOM   1516 2HB  SER A  85       0.160   0.806  -1.805  1.00  0.00           H
ATOM   1517  HG  SER A  85      -0.204  -1.273  -0.814  1.00  0.00           H
ATOM   1518  N   SER A  86      -2.619   0.778  -1.700  1.00  0.00           N
ATOM   1519  CA  SER A  86      -3.787   0.185  -2.341  1.00  0.00           C
ATOM   1520  C   SER A  86      -3.476  -0.201  -3.784  1.00  0.00           C
ATOM   1521  O   SER A  86      -4.204   0.166  -4.709  1.00  0.00           O
ATOM   1522  CB  SER A  86      -4.965   1.162  -2.302  1.00  0.00           C
ATOM   1523  OG  SER A  86      -6.108   0.607  -2.930  1.00  0.00           O
ATOM   1524  QB  SER A  86      -4.951   1.730  -2.045  1.00  0.00           Q
ATOM   1525  H   SER A  86      -2.157   1.522  -2.142  1.00  0.00           H
ATOM   1526  HA  SER A  86      -4.050  -0.705  -1.792  1.00  0.00           H
ATOM   1527 1HB  SER A  86      -4.693   2.073  -2.815  1.00  0.00           H
ATOM   1528 2HB  SER A  86      -5.209   1.387  -1.274  1.00  0.00           H
ATOM   1529  HG  SER A  86      -6.737   1.306  -3.125  1.00  0.00           H
ATOM   1530  N   VAL A  87      -2.390  -0.944  -3.971  1.00  0.00           N
ATOM   1531  CA  VAL A  87      -1.983  -1.382  -5.301  1.00  0.00           C
ATOM   1532  C   VAL A  87      -3.056  -2.256  -5.942  1.00  0.00           C
ATOM   1533  O   VAL A  87      -3.571  -3.182  -5.317  1.00  0.00           O
ATOM   1534  CB  VAL A  87      -0.654  -2.161  -5.252  1.00  0.00           C
ATOM   1535  CG1 VAL A  87      -0.796  -3.414  -4.400  1.00  0.00           C
ATOM   1536  CG2 VAL A  87      -0.186  -2.513  -6.657  1.00  0.00           C
ATOM   1537  QG1 VAL A  87      -0.830  -3.711  -4.199  1.00  0.00           Q
ATOM   1538  QG2 VAL A  87      -0.076  -2.595  -6.989  1.00  0.00           Q
ATOM   1539  QQG VAL A  87      -0.452  -3.153  -5.595  1.00  0.00           Q
ATOM   1540  H   VAL A  87      -1.850  -1.205  -3.195  1.00  0.00           H
ATOM   1541  HA  VAL A  87      -1.838  -0.502  -5.911  1.00  0.00           H
ATOM   1542  HB  VAL A  87       0.094  -1.528  -4.797  1.00  0.00           H
ATOM   1543 1HG1 VAL A  87      -0.948  -4.270  -5.042  1.00  0.00           H
ATOM   1544 2HG1 VAL A  87      -1.643  -3.306  -3.739  1.00  0.00           H
ATOM   1545 3HG1 VAL A  87       0.101  -3.557  -3.818  1.00  0.00           H
ATOM   1546 1HG2 VAL A  87       0.157  -1.618  -7.157  1.00  0.00           H
ATOM   1547 2HG2 VAL A  87      -1.007  -2.941  -7.214  1.00  0.00           H
ATOM   1548 3HG2 VAL A  87       0.623  -3.225  -6.600  1.00  0.00           H
ATOM   1549  N   LYS A  88      -3.389  -1.950  -7.195  1.00  0.00           N
ATOM   1550  CA  LYS A  88      -4.402  -2.703  -7.933  1.00  0.00           C
ATOM   1551  C   LYS A  88      -5.650  -2.933  -7.083  1.00  0.00           C
ATOM   1552  O   LYS A  88      -5.800  -2.347  -6.011  1.00  0.00           O
ATOM   1553  CB  LYS A  88      -3.831  -4.044  -8.409  1.00  0.00           C
ATOM   1554  CG  LYS A  88      -3.569  -5.035  -7.286  1.00  0.00           C
ATOM   1555  CD  LYS A  88      -3.298  -6.429  -7.827  1.00  0.00           C
ATOM   1556  CE  LYS A  88      -3.115  -7.437  -6.703  1.00  0.00           C
ATOM   1557  NZ  LYS A  88      -1.756  -7.355  -6.100  1.00  0.00           N
ATOM   1558  QB  LYS A  88      -3.714  -4.176  -9.011  1.00  0.00           Q
ATOM   1559  QD  LYS A  88      -3.266  -6.570  -8.433  1.00  0.00           Q
ATOM   1560  QE  LYS A  88      -3.558  -7.835  -6.519  1.00  0.00           Q
ATOM   1561  QG  LYS A  88      -3.573  -4.888  -6.681  1.00  0.00           Q
ATOM   1562  QZ  LYS A  88      -1.430  -7.335  -5.956  1.00  0.00           Q
ATOM   1563  H   LYS A  88      -2.941  -1.198  -7.637  1.00  0.00           H
ATOM   1564  HA  LYS A  88      -4.679  -2.117  -8.798  1.00  0.00           H
ATOM   1565 1HB  LYS A  88      -2.900  -3.860  -8.922  1.00  0.00           H
ATOM   1566 2HB  LYS A  88      -4.528  -4.492  -9.100  1.00  0.00           H
ATOM   1567 1HG  LYS A  88      -4.435  -5.070  -6.641  1.00  0.00           H
ATOM   1568 2HG  LYS A  88      -2.710  -4.705  -6.722  1.00  0.00           H
ATOM   1569 1HD  LYS A  88      -2.400  -6.403  -8.426  1.00  0.00           H
ATOM   1570 2HD  LYS A  88      -4.133  -6.736  -8.439  1.00  0.00           H
ATOM   1571 1HE  LYS A  88      -3.266  -8.430  -7.099  1.00  0.00           H
ATOM   1572 2HE  LYS A  88      -3.851  -7.240  -5.937  1.00  0.00           H
ATOM   1573 1HZ  LYS A  88      -1.126  -8.054  -6.544  1.00  0.00           H
ATOM   1574 2HZ  LYS A  88      -1.805  -7.549  -5.080  1.00  0.00           H
ATOM   1575 3HZ  LYS A  88      -1.358  -6.405  -6.243  1.00  0.00           H
ATOM   1576  N   ARG A  89      -6.543  -3.788  -7.569  1.00  0.00           N
ATOM   1577  CA  ARG A  89      -7.778  -4.094  -6.853  1.00  0.00           C
ATOM   1578  C   ARG A  89      -7.481  -4.813  -5.541  1.00  0.00           C
ATOM   1579  O   ARG A  89      -7.264  -6.025  -5.522  1.00  0.00           O
ATOM   1580  CB  ARG A  89      -8.697  -4.951  -7.724  1.00  0.00           C
ATOM   1581  CG  ARG A  89      -8.965  -4.357  -9.097  1.00  0.00           C
ATOM   1582  CD  ARG A  89      -9.907  -3.168  -9.015  1.00  0.00           C
ATOM   1583  NE  ARG A  89      -9.193  -1.918  -8.769  1.00  0.00           N
ATOM   1584  CZ  ARG A  89      -8.340  -1.369  -9.634  1.00  0.00           C
ATOM   1585  NH1 ARG A  89      -8.094  -1.957 -10.797  1.00  0.00           N
ATOM   1586  NH2 ARG A  89      -7.733  -0.230  -9.332  1.00  0.00           N
ATOM   1587  QB  ARG A  89      -8.944  -5.498  -7.537  1.00  0.00           Q
ATOM   1588  QD  ARG A  89     -10.527  -3.211  -9.078  1.00  0.00           Q
ATOM   1589  QG  ARG A  89      -8.718  -4.573  -9.626  1.00  0.00           Q
ATOM   1590  QH1 ARG A  89      -8.001  -2.178 -11.237  1.00  0.00           Q
ATOM   1591  QH2 ARG A  89      -7.505   0.200  -9.219  1.00  0.00           Q
ATOM   1592  H   ARG A  89      -6.370  -4.225  -8.429  1.00  0.00           H
ATOM   1593  HA  ARG A  89      -8.273  -3.159  -6.634  1.00  0.00           H
ATOM   1594 1HB  ARG A  89      -9.644  -5.072  -7.217  1.00  0.00           H
ATOM   1595 2HB  ARG A  89      -8.244  -5.923  -7.858  1.00  0.00           H
ATOM   1596 1HG  ARG A  89      -9.408  -5.114  -9.727  1.00  0.00           H
ATOM   1597 2HG  ARG A  89      -8.029  -4.032  -9.526  1.00  0.00           H
ATOM   1598 1HD  ARG A  89     -10.608  -3.336  -8.209  1.00  0.00           H
ATOM   1599 2HD  ARG A  89     -10.446  -3.087  -9.948  1.00  0.00           H
ATOM   1600  HE  ARG A  89      -9.356  -1.462  -7.918  1.00  0.00           H
ATOM   1601 1HH1 ARG A  89      -8.549  -2.816 -11.031  1.00  0.00           H
ATOM   1602 2HH1 ARG A  89      -7.453  -1.540 -11.442  1.00  0.00           H
ATOM   1603 1HH2 ARG A  89      -7.916   0.219  -8.457  1.00  0.00           H
ATOM   1604 2HH2 ARG A  89      -7.093   0.182  -9.981  1.00  0.00           H
ATOM   1605  N   THR A  90      -7.476  -4.059  -4.447  1.00  0.00           N
ATOM   1606  CA  THR A  90      -7.207  -4.626  -3.130  1.00  0.00           C
ATOM   1607  C   THR A  90      -8.475  -4.667  -2.285  1.00  0.00           C
ATOM   1608  CB  THR A  90      -6.128  -3.813  -2.413  1.00  0.00           C
ATOM   1609  CG2 THR A  90      -6.484  -2.350  -2.260  1.00  0.00           C
ATOM   1610  OG1 THR A  90      -5.885  -4.333  -1.118  1.00  0.00           O
ATOM   1611  OT1 THR A  90      -8.509  -5.439  -1.305  1.00  0.00           O
ATOM   1612  OT2 THR A  90      -9.425  -3.923  -2.611  1.00  0.00           O
ATOM   1613  QG2 THR A  90      -6.570  -2.001  -2.223  1.00  0.00           Q
ATOM   1614  H   THR A  90      -7.655  -3.100  -4.527  1.00  0.00           H
ATOM   1615  HA  THR A  90      -6.850  -5.635  -3.271  1.00  0.00           H
ATOM   1616  HB  THR A  90      -5.210  -3.871  -2.980  1.00  0.00           H
ATOM   1617 1HG  THR A  90      -5.225  -5.029  -1.172  1.00  0.00           H
ATOM   1618 1HG2 THR A  90      -6.021  -1.781  -3.051  1.00  0.00           H
ATOM   1619 2HG2 THR A  90      -6.132  -1.990  -1.304  1.00  0.00           H
ATOM   1620 3HG2 THR A  90      -7.558  -2.233  -2.315  1.00  0.00           H
TER    1621
ENDMDL
