# Supplementary material for: Data set of intrinsically disordered proteins analysed at a local protein conformation level
Source: Data Brief. 2020 Mar 5;29:105383. doi: 10.1016/j.dib.2020.105383 (PMC7078294; doi:10.1016/j.dib.2020.105383)
Supplement: Supplementary file 1 [file mmc1.zip › the data/1-DATA/PED1AAA-pdb/1AAA-16.pdb]

ATOM      1  N   GLY A  -1     -31.756   0.874  10.189  1.00  0.00           N
ATOM      2  CA  GLY A  -1     -31.007  -0.239   9.541  1.00  0.00           C
ATOM      3  C   GLY A  -1     -29.598   0.163   9.149  1.00  0.00           C
ATOM      4  O   GLY A  -1     -29.346   0.523   7.999  1.00  0.00           O
ATOM      5  QA  GLY A  -1     -31.247  -0.809   9.442  1.00  0.00           Q
ATOM      6 1HA  GLY A  -1     -30.954  -1.070  10.228  1.00  0.00           H
ATOM      7 2HA  GLY A  -1     -31.541  -0.549   8.656  1.00  0.00           H
ATOM      8 1HT  GLY A  -1     -31.629   1.753   9.648  1.00  0.00           H
ATOM      9 2HT  GLY A  -1     -31.408   1.023  11.158  1.00  0.00           H
ATOM     10 3HT  GLY A  -1     -32.770   0.647  10.229  1.00  0.00           H
ATOM     11  N   SER A   0     -28.679   0.101  10.106  1.00  0.00           N
ATOM     12  CA  SER A   0     -27.289   0.461   9.854  1.00  0.00           C
ATOM     13  C   SER A   0     -26.441  -0.782   9.601  1.00  0.00           C
ATOM     14  O   SER A   0     -26.124  -1.529  10.525  1.00  0.00           O
ATOM     15  CB  SER A   0     -26.720   1.246  11.037  1.00  0.00           C
ATOM     16  OG  SER A   0     -25.317   1.408  10.917  1.00  0.00           O
ATOM     17  QB  SER A   0     -27.055   1.467  11.515  1.00  0.00           Q
ATOM     18  H   SER A   0     -28.941  -0.193  11.003  1.00  0.00           H
ATOM     19  HA  SER A   0     -27.263   1.086   8.974  1.00  0.00           H
ATOM     20 1HB  SER A   0     -26.931   0.714  11.954  1.00  0.00           H
ATOM     21 2HB  SER A   0     -27.180   2.222  11.075  1.00  0.00           H
ATOM     22  HG  SER A   0     -25.101   1.670  10.018  1.00  0.00           H
ATOM     23  N   MET A   1     -26.080  -0.998   8.339  1.00  0.00           N
ATOM     24  CA  MET A   1     -25.270  -2.151   7.962  1.00  0.00           C
ATOM     25  C   MET A   1     -23.864  -1.720   7.559  1.00  0.00           C
ATOM     26  O   MET A   1     -22.898  -2.459   7.753  1.00  0.00           O
ATOM     27  CB  MET A   1     -25.932  -2.912   6.813  1.00  0.00           C
ATOM     28  CG  MET A   1     -27.026  -3.865   7.266  1.00  0.00           C
ATOM     29  SD  MET A   1     -27.194  -5.296   6.182  1.00  0.00           S
ATOM     30  CE  MET A   1     -28.600  -6.119   6.924  1.00  0.00           C
ATOM     31  QB  MET A   1     -25.771  -2.843   6.211  1.00  0.00           Q
ATOM     32  QE  MET A   1     -28.883  -6.285   7.072  1.00  0.00           Q
ATOM     33  QG  MET A   1     -27.380  -3.771   7.772  1.00  0.00           Q
ATOM     34  H   MET A   1     -26.365  -0.366   7.646  1.00  0.00           H
ATOM     35  HA  MET A   1     -25.202  -2.802   8.822  1.00  0.00           H
ATOM     36 1HB  MET A   1     -25.178  -3.486   6.294  1.00  0.00           H
ATOM     37 2HB  MET A   1     -26.365  -2.200   6.126  1.00  0.00           H
ATOM     38 1HG  MET A   1     -27.965  -3.332   7.282  1.00  0.00           H
ATOM     39 2HG  MET A   1     -26.794  -4.212   8.262  1.00  0.00           H
ATOM     40 1HE  MET A   1     -29.319  -5.383   7.249  1.00  0.00           H
ATOM     41 2HE  MET A   1     -28.271  -6.701   7.773  1.00  0.00           H
ATOM     42 3HE  MET A   1     -29.059  -6.773   6.196  1.00  0.00           H
ATOM     43  N   THR A   2     -23.755  -0.520   6.999  1.00  0.00           N
ATOM     44  CA  THR A   2     -22.465   0.008   6.568  1.00  0.00           C
ATOM     45  C   THR A   2     -21.601   0.379   7.771  1.00  0.00           C
ATOM     46  O   THR A   2     -22.117   0.679   8.849  1.00  0.00           O
ATOM     47  CB  THR A   2     -22.664   1.233   5.674  1.00  0.00           C
ATOM     48  CG2 THR A   2     -23.676   1.010   4.571  1.00  0.00           C
ATOM     49  OG1 THR A   2     -23.095   2.347   6.435  1.00  0.00           O
ATOM     50  QG2 THR A   2     -23.918   0.957   4.308  1.00  0.00           Q
ATOM     51  H   THR A   2     -24.560   0.023   6.871  1.00  0.00           H
ATOM     52  HA  THR A   2     -21.963  -0.762   6.004  1.00  0.00           H
ATOM     53  HB  THR A   2     -21.721   1.484   5.211  1.00  0.00           H
ATOM     54 1HG  THR A   2     -22.360   2.687   6.950  1.00  0.00           H
ATOM     55 1HG2 THR A   2     -24.621   0.716   5.003  1.00  0.00           H
ATOM     56 2HG2 THR A   2     -23.325   0.231   3.911  1.00  0.00           H
ATOM     57 3HG2 THR A   2     -23.806   1.925   4.011  1.00  0.00           H
ATOM     58  N   PRO A   3     -20.268   0.363   7.603  1.00  0.00           N
ATOM     59  CA  PRO A   3     -19.332   0.698   8.681  1.00  0.00           C
ATOM     60  C   PRO A   3     -19.372   2.180   9.043  1.00  0.00           C
ATOM     61  O   PRO A   3     -19.089   2.560  10.178  1.00  0.00           O
ATOM     62  CB  PRO A   3     -17.967   0.328   8.096  1.00  0.00           C
ATOM     63  CG  PRO A   3     -18.146   0.424   6.622  1.00  0.00           C
ATOM     64  CD  PRO A   3     -19.569   0.017   6.351  1.00  0.00           C
ATOM     65  QB  PRO A   3     -17.462   0.174   8.424  1.00  0.00           Q
ATOM     66  QD  PRO A   3     -19.798  -0.234   5.838  1.00  0.00           Q
ATOM     67  QG  PRO A   3     -17.722   0.597   6.211  1.00  0.00           Q
ATOM     68  HA  PRO A   3     -19.521   0.110   9.566  1.00  0.00           H
ATOM     69 1HB  PRO A   3     -17.704  -0.676   8.398  1.00  0.00           H
ATOM     70 2HB  PRO A   3     -17.219   1.024   8.451  1.00  0.00           H
ATOM     71 1HG  PRO A   3     -17.464  -0.247   6.124  1.00  0.00           H
ATOM     72 2HG  PRO A   3     -17.980   1.441   6.297  1.00  0.00           H
ATOM     73 1HD  PRO A   3     -19.627  -1.044   6.158  1.00  0.00           H
ATOM     74 2HD  PRO A   3     -19.968   0.576   5.519  1.00  0.00           H
ATOM     75  N   SER A   4     -19.726   3.012   8.068  1.00  0.00           N
ATOM     76  CA  SER A   4     -19.803   4.453   8.284  1.00  0.00           C
ATOM     77  C   SER A   4     -20.858   5.083   7.383  1.00  0.00           C
ATOM     78  O   SER A   4     -21.628   4.382   6.727  1.00  0.00           O
ATOM     79  CB  SER A   4     -18.442   5.102   8.026  1.00  0.00           C
ATOM     80  OG  SER A   4     -18.176   5.194   6.638  1.00  0.00           O
ATOM     81  QB  SER A   4     -18.050   5.301   8.469  1.00  0.00           Q
ATOM     82  H   SER A   4     -19.940   2.649   7.184  1.00  0.00           H
ATOM     83  HA  SER A   4     -20.081   4.618   9.314  1.00  0.00           H
ATOM     84 1HB  SER A   4     -17.668   4.507   8.490  1.00  0.00           H
ATOM     85 2HB  SER A   4     -18.433   6.096   8.448  1.00  0.00           H
ATOM     86  HG  SER A   4     -18.408   4.367   6.210  1.00  0.00           H
ATOM     87  N   TPO A   5     -20.862   6.407   7.377  1.00  0.00           N
ATOM     88  CA  TPO A   5     -21.838   7.171   6.544  1.00  0.00           C
ATOM     89  C   TPO A   5     -21.098   8.263   5.795  1.00  0.00           C
ATOM     90  O   TPO A   5     -21.078   9.426   6.194  1.00  0.00           O
ATOM     91  CB  TPO A   5     -23.108   7.552   7.384  1.00  0.00           C
ATOM     92  CG2 TPO A   5     -22.779   8.256   8.713  1.00  0.00           C
ATOM     93  OG1 TPO A   5     -23.943   8.472   6.625  1.00  0.00           O
ATOM     94  PS  TPO A   5     -25.350   9.108   7.138  1.00  0.00           P
ATOM     95  OPA TPO A   5     -26.370   8.004   7.433  1.00  0.00           O
ATOM     96  OPB TPO A   5     -25.918  10.027   6.051  1.00  0.00           O
ATOM     97  OPC TPO A   5     -25.134   9.941   8.406  1.00  0.00           O
ATOM     98  QG2 TPO A   5     -22.700   8.438   9.056  1.00  0.00           Q
ATOM     99  H   TPO A   5     -20.268   7.071   7.883  1.00  0.00           H
ATOM    100  HA  TPO A   5     -22.205   6.483   5.763  1.00  0.00           H
ATOM    101  HB  TPO A   5     -23.674   6.622   7.598  1.00  0.00           H
ATOM    102 1HG2 TPO A   5     -23.703   8.500   9.264  1.00  0.00           H
ATOM    103 2HG2 TPO A   5     -22.158   7.615   9.366  1.00  0.00           H
ATOM    104 3HG2 TPO A   5     -22.236   9.199   8.537  1.00  0.00           H
ATOM    105  N   PRO A   6     -20.466   7.885   4.670  1.00  0.00           N
ATOM    106  CA  PRO A   6     -19.707   8.827   3.838  1.00  0.00           C
ATOM    107  C   PRO A   6     -20.523  10.062   3.469  1.00  0.00           C
ATOM    108  O   PRO A   6     -21.752  10.011   3.414  1.00  0.00           O
ATOM    109  CB  PRO A   6     -19.378   8.010   2.585  1.00  0.00           C
ATOM    110  CG  PRO A   6     -19.399   6.591   3.040  1.00  0.00           C
ATOM    111  CD  PRO A   6     -20.441   6.517   4.122  1.00  0.00           C
ATOM    112  QB  PRO A   6     -19.264   8.241   2.021  1.00  0.00           Q
ATOM    113  QD  PRO A   6     -20.775   6.028   4.291  1.00  0.00           Q
ATOM    114  QG  PRO A   6     -19.048   6.132   2.826  1.00  0.00           Q
ATOM    115  HA  PRO A   6     -18.793   9.132   4.323  1.00  0.00           H
ATOM    116 1HB  PRO A   6     -18.404   8.290   2.215  1.00  0.00           H
ATOM    117 2HB  PRO A   6     -20.125   8.193   1.827  1.00  0.00           H
ATOM    118 1HG  PRO A   6     -18.431   6.318   3.434  1.00  0.00           H
ATOM    119 2HG  PRO A   6     -19.665   5.946   2.218  1.00  0.00           H
ATOM    120 1HD  PRO A   6     -20.148   5.804   4.879  1.00  0.00           H
ATOM    121 2HD  PRO A   6     -21.401   6.251   3.702  1.00  0.00           H
ATOM    122  N   PRO A   7     -19.847  11.196   3.210  1.00  0.00           N
ATOM    123  CA  PRO A   7     -20.518  12.448   2.845  1.00  0.00           C
ATOM    124  C   PRO A   7     -21.477  12.271   1.674  1.00  0.00           C
ATOM    125  O   PRO A   7     -21.080  11.826   0.596  1.00  0.00           O
ATOM    126  CB  PRO A   7     -19.362  13.373   2.453  1.00  0.00           C
ATOM    127  CG  PRO A   7     -18.180  12.833   3.183  1.00  0.00           C
ATOM    128  CD  PRO A   7     -18.380  11.345   3.253  1.00  0.00           C
ATOM    129  QB  PRO A   7     -19.401  13.861   2.071  1.00  0.00           Q
ATOM    130  QD  PRO A   7     -17.950  10.907   3.290  1.00  0.00           Q
ATOM    131  QG  PRO A   7     -17.708  13.158   3.407  1.00  0.00           Q
ATOM    132  HA  PRO A   7     -21.051  12.871   3.684  1.00  0.00           H
ATOM    133 1HB  PRO A   7     -19.585  14.383   2.758  1.00  0.00           H
ATOM    134 2HB  PRO A   7     -19.217  13.337   1.384  1.00  0.00           H
ATOM    135 1HG  PRO A   7     -18.139  13.253   4.177  1.00  0.00           H
ATOM    136 2HG  PRO A   7     -17.276  13.065   2.639  1.00  0.00           H
ATOM    137 1HD  PRO A   7     -17.981  10.953   4.177  1.00  0.00           H
ATOM    138 2HD  PRO A   7     -17.919  10.862   2.404  1.00  0.00           H
ATOM    139  N   ARG A   8     -22.741  12.621   1.891  1.00  0.00           N
ATOM    140  CA  ARG A   8     -23.755  12.500   0.850  1.00  0.00           C
ATOM    141  C   ARG A   8     -24.898  13.483   1.085  1.00  0.00           C
ATOM    142  O   ARG A   8     -25.160  13.888   2.217  1.00  0.00           O
ATOM    143  CB  ARG A   8     -24.294  11.068   0.801  1.00  0.00           C
ATOM    144  CG  ARG A   8     -23.679  10.226  -0.305  1.00  0.00           C
ATOM    145  CD  ARG A   8     -24.556  10.215  -1.547  1.00  0.00           C
ATOM    146  NE  ARG A   8     -23.779  10.003  -2.766  1.00  0.00           N
ATOM    147  CZ  ARG A   8     -23.085  10.960  -3.379  1.00  0.00           C
ATOM    148  NH1 ARG A   8     -23.061  12.192  -2.886  1.00  0.00           N
ATOM    149  NH2 ARG A   8     -22.414  10.685  -4.490  1.00  0.00           N
ATOM    150  QB  ARG A   8     -24.726  10.844   1.197  1.00  0.00           Q
ATOM    151  QD  ARG A   8     -25.174  10.291  -1.535  1.00  0.00           Q
ATOM    152  QG  ARG A   8     -23.136   9.925  -0.255  1.00  0.00           Q
ATOM    153  QH1 ARG A   8     -23.051  12.657  -2.701  1.00  0.00           Q
ATOM    154  QH2 ARG A   8     -22.161  10.580  -4.908  1.00  0.00           Q
ATOM    155  H   ARG A   8     -22.997  12.970   2.770  1.00  0.00           H
ATOM    156  HA  ARG A   8     -23.287  12.730  -0.096  1.00  0.00           H
ATOM    157 1HB  ARG A   8     -25.362  11.102   0.647  1.00  0.00           H
ATOM    158 2HB  ARG A   8     -24.091  10.586   1.745  1.00  0.00           H
ATOM    159 1HG  ARG A   8     -23.559   9.213   0.051  1.00  0.00           H
ATOM    160 2HG  ARG A   8     -22.713  10.636  -0.562  1.00  0.00           H
ATOM    161 1HD  ARG A   8     -25.069  11.162  -1.618  1.00  0.00           H
ATOM    162 2HD  ARG A   8     -25.280   9.419  -1.452  1.00  0.00           H
ATOM    163  HE  ARG A   8     -23.775   9.102  -3.150  1.00  0.00           H
ATOM    164 1HH1 ARG A   8     -23.564  12.407  -2.049  1.00  0.00           H
ATOM    165 2HH1 ARG A   8     -22.538  12.906  -3.353  1.00  0.00           H
ATOM    166 1HH2 ARG A   8     -22.428   9.757  -4.865  1.00  0.00           H
ATOM    167 2HH2 ARG A   8     -21.894  11.403  -4.951  1.00  0.00           H
ATOM    168  N   SER A   9     -25.574  13.861   0.004  1.00  0.00           N
ATOM    169  CA  SER A   9     -26.689  14.798   0.087  1.00  0.00           C
ATOM    170  C   SER A   9     -27.797  14.251   0.981  1.00  0.00           C
ATOM    171  O   SER A   9     -27.615  13.244   1.666  1.00  0.00           O
ATOM    172  CB  SER A   9     -27.241  15.086  -1.310  1.00  0.00           C
ATOM    173  OG  SER A   9     -27.719  16.418  -1.405  1.00  0.00           O
ATOM    174  QB  SER A   9     -27.259  14.677  -1.779  1.00  0.00           Q
ATOM    175  H   SER A   9     -25.316  13.502  -0.870  1.00  0.00           H
ATOM    176  HA  SER A   9     -26.318  15.718   0.514  1.00  0.00           H
ATOM    177 1HB  SER A   9     -28.057  14.410  -1.518  1.00  0.00           H
ATOM    178 2HB  SER A   9     -26.460  14.945  -2.041  1.00  0.00           H
ATOM    179  HG  SER A   9     -27.965  16.605  -2.313  1.00  0.00           H
ATOM    180  N   ARG A  10     -28.944  14.922   0.970  1.00  0.00           N
ATOM    181  CA  ARG A  10     -30.082  14.505   1.780  1.00  0.00           C
ATOM    182  C   ARG A  10     -30.565  13.118   1.366  1.00  0.00           C
ATOM    183  O   ARG A  10     -31.493  12.986   0.568  1.00  0.00           O
ATOM    184  CB  ARG A  10     -31.226  15.514   1.650  1.00  0.00           C
ATOM    185  CG  ARG A  10     -31.614  15.811   0.212  1.00  0.00           C
ATOM    186  CD  ARG A  10     -30.990  17.108  -0.279  1.00  0.00           C
ATOM    187  NE  ARG A  10     -31.895  17.858  -1.146  1.00  0.00           N
ATOM    188  CZ  ARG A  10     -31.497  18.820  -1.976  1.00  0.00           C
ATOM    189  NH1 ARG A  10     -30.215  19.151  -2.054  1.00  0.00           N
ATOM    190  NH2 ARG A  10     -32.386  19.451  -2.733  1.00  0.00           N
ATOM    191  QB  ARG A  10     -31.511  15.782   2.141  1.00  0.00           Q
ATOM    192  QD  ARG A  10     -30.415  17.297  -0.126  1.00  0.00           Q
ATOM    193  QG  ARG A  10     -31.983  15.447  -0.135  1.00  0.00           Q
ATOM    194  QH1 ARG A  10     -29.732  19.277  -2.083  1.00  0.00           Q
ATOM    195  QH2 ARG A  10     -32.721  19.691  -3.017  1.00  0.00           Q
ATOM    196  H   ARG A  10     -29.027  15.717   0.403  1.00  0.00           H
ATOM    197  HA  ARG A  10     -29.762  14.469   2.811  1.00  0.00           H
ATOM    198 1HB  ARG A  10     -30.927  16.440   2.119  1.00  0.00           H
ATOM    199 2HB  ARG A  10     -32.093  15.124   2.161  1.00  0.00           H
ATOM    200 1HG  ARG A  10     -32.690  15.892   0.147  1.00  0.00           H
ATOM    201 2HG  ARG A  10     -31.274  15.002  -0.418  1.00  0.00           H
ATOM    202 1HD  ARG A  10     -30.090  16.875  -0.828  1.00  0.00           H
ATOM    203 2HD  ARG A  10     -30.740  17.717   0.576  1.00  0.00           H
ATOM    204  HE  ARG A  10     -32.848  17.634  -1.109  1.00  0.00           H
ATOM    205 1HH1 ARG A  10     -29.540  18.679  -1.487  1.00  0.00           H
ATOM    206 2HH1 ARG A  10     -29.923  19.875  -2.679  1.00  0.00           H
ATOM    207 1HH2 ARG A  10     -33.354  19.207  -2.678  1.00  0.00           H
ATOM    208 2HH2 ARG A  10     -32.088  20.175  -3.356  1.00  0.00           H
ATOM    209  N   GLY A  11     -29.928  12.088   1.914  1.00  0.00           N
ATOM    210  CA  GLY A  11     -30.307  10.727   1.588  1.00  0.00           C
ATOM    211  C   GLY A  11     -30.124   9.778   2.755  1.00  0.00           C
ATOM    212  O   GLY A  11     -30.567  10.059   3.869  1.00  0.00           O
ATOM    213  QA  GLY A  11     -30.522  10.550   1.025  1.00  0.00           Q
ATOM    214  H   GLY A  11     -29.196  12.255   2.543  1.00  0.00           H
ATOM    215 1HA  GLY A  11     -29.700  10.384   0.762  1.00  0.00           H
ATOM    216 2HA  GLY A  11     -31.343  10.715   1.288  1.00  0.00           H
ATOM    217  N   THR A  12     -29.472   8.648   2.498  1.00  0.00           N
ATOM    218  CA  THR A  12     -29.231   7.651   3.536  1.00  0.00           C
ATOM    219  C   THR A  12     -28.038   6.771   3.177  1.00  0.00           C
ATOM    220  O   THR A  12     -27.383   6.981   2.156  1.00  0.00           O
ATOM    221  CB  THR A  12     -30.478   6.788   3.736  1.00  0.00           C
ATOM    222  CG2 THR A  12     -31.475   7.395   4.700  1.00  0.00           C
ATOM    223  OG1 THR A  12     -31.144   6.576   2.506  1.00  0.00           O
ATOM    224  QG2 THR A  12     -31.713   7.539   4.930  1.00  0.00           Q
ATOM    225  H   THR A  12     -29.144   8.481   1.590  1.00  0.00           H
ATOM    226  HA  THR A  12     -29.014   8.175   4.454  1.00  0.00           H
ATOM    227  HB  THR A  12     -30.178   5.827   4.132  1.00  0.00           H
ATOM    228 1HG  THR A  12     -31.652   5.762   2.552  1.00  0.00           H
ATOM    229 1HG2 THR A  12     -30.951   7.987   5.436  1.00  0.00           H
ATOM    230 2HG2 THR A  12     -32.022   6.607   5.196  1.00  0.00           H
ATOM    231 3HG2 THR A  12     -32.164   8.023   4.156  1.00  0.00           H
ATOM    232  N   ARG A  13     -27.758   5.785   4.024  1.00  0.00           N
ATOM    233  CA  ARG A  13     -26.642   4.875   3.795  1.00  0.00           C
ATOM    234  C   ARG A  13     -27.095   3.630   3.035  1.00  0.00           C
ATOM    235  O   ARG A  13     -26.351   3.083   2.223  1.00  0.00           O
ATOM    236  CB  ARG A  13     -26.003   4.469   5.125  1.00  0.00           C
ATOM    237  CG  ARG A  13     -27.012   4.070   6.190  1.00  0.00           C
ATOM    238  CD  ARG A  13     -26.470   2.974   7.093  1.00  0.00           C
ATOM    239  NE  ARG A  13     -26.208   3.458   8.445  1.00  0.00           N
ATOM    240  CZ  ARG A  13     -25.125   4.152   8.789  1.00  0.00           C
ATOM    241  NH1 ARG A  13     -24.201   4.447   7.881  1.00  0.00           N
ATOM    242  NH2 ARG A  13     -24.964   4.554  10.042  1.00  0.00           N
ATOM    243  QB  ARG A  13     -25.384   4.466   5.228  1.00  0.00           Q
ATOM    244  QD  ARG A  13     -26.371   2.387   6.905  1.00  0.00           Q
ATOM    245  QG  ARG A  13     -27.577   4.325   6.249  1.00  0.00           Q
ATOM    246  QH1 ARG A  13     -23.853   4.559   7.539  1.00  0.00           Q
ATOM    247  QH2 ARG A  13     -24.904   4.705  10.514  1.00  0.00           Q
ATOM    248  H   ARG A  13     -28.316   5.668   4.821  1.00  0.00           H
ATOM    249  HA  ARG A  13     -25.908   5.396   3.199  1.00  0.00           H
ATOM    250 1HB  ARG A  13     -25.425   5.301   5.500  1.00  0.00           H
ATOM    251 2HB  ARG A  13     -25.343   3.632   4.954  1.00  0.00           H
ATOM    252 1HG  ARG A  13     -27.909   3.715   5.706  1.00  0.00           H
ATOM    253 2HG  ARG A  13     -27.245   4.936   6.793  1.00  0.00           H
ATOM    254 1HD  ARG A  13     -25.548   2.599   6.671  1.00  0.00           H
ATOM    255 2HD  ARG A  13     -27.194   2.175   7.141  1.00  0.00           H
ATOM    256  HE  ARG A  13     -26.873   3.255   9.136  1.00  0.00           H
ATOM    257 1HH1 ARG A  13     -24.316   4.148   6.934  1.00  0.00           H
ATOM    258 2HH1 ARG A  13     -23.391   4.970   8.145  1.00  0.00           H
ATOM    259 1HH2 ARG A  13     -25.656   4.335  10.730  1.00  0.00           H
ATOM    260 2HH2 ARG A  13     -24.150   5.076  10.300  1.00  0.00           H
ATOM    261  N   TYR A  14     -28.320   3.189   3.307  1.00  0.00           N
ATOM    262  CA  TYR A  14     -28.869   2.010   2.649  1.00  0.00           C
ATOM    263  C   TYR A  14     -30.104   2.373   1.829  1.00  0.00           C
ATOM    264  O   TYR A  14     -30.979   3.102   2.299  1.00  0.00           O
ATOM    265  CB  TYR A  14     -29.224   0.941   3.686  1.00  0.00           C
ATOM    266  CG  TYR A  14     -28.289  -0.249   3.674  1.00  0.00           C
ATOM    267  CD1 TYR A  14     -26.915  -0.077   3.548  1.00  0.00           C
ATOM    268  CD2 TYR A  14     -28.780  -1.543   3.790  1.00  0.00           C
ATOM    269  CE1 TYR A  14     -26.058  -1.162   3.536  1.00  0.00           C
ATOM    270  CE2 TYR A  14     -27.930  -2.633   3.781  1.00  0.00           C
ATOM    271  CZ  TYR A  14     -26.571  -2.437   3.652  1.00  0.00           C
ATOM    272  OH  TYR A  14     -25.720  -3.518   3.643  1.00  0.00           O
ATOM    273  QB  TYR A  14     -29.705   0.979   4.084  1.00  0.00           Q
ATOM    274  QD  TYR A  14     -28.181  -0.385   3.672  1.00  0.00           Q
ATOM    275  QE  TYR A  14     -26.662  -2.319   3.654  1.00  0.00           Q
ATOM    276  QR  TYR A  14     -27.422  -1.352   3.663  1.00  0.00           Q
ATOM    277  H   TYR A  14     -28.865   3.668   3.964  1.00  0.00           H
ATOM    278  HA  TYR A  14     -28.115   1.618   1.984  1.00  0.00           H
ATOM    279 1HB  TYR A  14     -30.224   0.579   3.495  1.00  0.00           H
ATOM    280 2HB  TYR A  14     -29.186   1.380   4.671  1.00  0.00           H
ATOM    281 1HD  TYR A  14     -26.518   0.923   3.456  1.00  0.00           H
ATOM    282 2HD  TYR A  14     -29.844  -1.693   3.888  1.00  0.00           H
ATOM    283 1HE  TYR A  14     -24.994  -1.007   3.437  1.00  0.00           H
ATOM    284 2HE  TYR A  14     -28.330  -3.631   3.871  1.00  0.00           H
ATOM    285  HH  TYR A  14     -26.017  -4.164   4.289  1.00  0.00           H
ATOM    286  N   LEU A  15     -30.169   1.863   0.603  1.00  0.00           N
ATOM    287  CA  LEU A  15     -31.297   2.139  -0.278  1.00  0.00           C
ATOM    288  C   LEU A  15     -31.772   0.868  -0.976  1.00  0.00           C
ATOM    289  O   LEU A  15     -32.801   0.298  -0.611  1.00  0.00           O
ATOM    290  CB  LEU A  15     -30.911   3.195  -1.317  1.00  0.00           C
ATOM    291  CG  LEU A  15     -30.542   4.564  -0.742  1.00  0.00           C
ATOM    292  CD1 LEU A  15     -29.186   4.509  -0.055  1.00  0.00           C
ATOM    293  CD2 LEU A  15     -30.547   5.616  -1.839  1.00  0.00           C
ATOM    294  QB  LEU A  15     -30.904   3.076  -1.935  1.00  0.00           Q
ATOM    295  QD1 LEU A  15     -28.864   4.496   0.109  1.00  0.00           Q
ATOM    296  QD2 LEU A  15     -30.549   5.865  -2.098  1.00  0.00           Q
ATOM    297  QQD LEU A  15     -29.706   5.181  -0.995  1.00  0.00           Q
ATOM    298  H   LEU A  15     -29.440   1.292   0.285  1.00  0.00           H
ATOM    299  HA  LEU A  15     -32.102   2.525   0.328  1.00  0.00           H
ATOM    300 1HB  LEU A  15     -31.743   3.325  -1.993  1.00  0.00           H
ATOM    301 2HB  LEU A  15     -30.066   2.826  -1.879  1.00  0.00           H
ATOM    302  HG  LEU A  15     -31.279   4.846  -0.003  1.00  0.00           H
ATOM    303 1HD1 LEU A  15     -29.319   4.607   1.013  1.00  0.00           H
ATOM    304 2HD1 LEU A  15     -28.565   5.316  -0.414  1.00  0.00           H
ATOM    305 3HD1 LEU A  15     -28.708   3.564  -0.272  1.00  0.00           H
ATOM    306 1HD2 LEU A  15     -29.688   5.474  -2.477  1.00  0.00           H
ATOM    307 2HD2 LEU A  15     -30.507   6.601  -1.394  1.00  0.00           H
ATOM    308 3HD2 LEU A  15     -31.449   5.522  -2.424  1.00  0.00           H
ATOM    309  N   ALA A  16     -31.021   0.430  -1.980  1.00  0.00           N
ATOM    310  CA  ALA A  16     -31.369  -0.773  -2.727  1.00  0.00           C
ATOM    311  C   ALA A  16     -30.282  -1.125  -3.736  1.00  0.00           C
ATOM    312  O   ALA A  16     -30.346  -0.725  -4.897  1.00  0.00           O
ATOM    313  CB  ALA A  16     -32.705  -0.588  -3.432  1.00  0.00           C
ATOM    314  QB  ALA A  16     -33.020  -0.543  -3.599  1.00  0.00           Q
ATOM    315  H   ALA A  16     -30.213   0.927  -2.225  1.00  0.00           H
ATOM    316  HA  ALA A  16     -31.472  -1.584  -2.023  1.00  0.00           H
ATOM    317 1HB  ALA A  16     -33.102  -1.552  -3.710  1.00  0.00           H
ATOM    318 2HB  ALA A  16     -32.563   0.013  -4.318  1.00  0.00           H
ATOM    319 3HB  ALA A  16     -33.397  -0.091  -2.769  1.00  0.00           H
ATOM    320  N   GLN A  17     -29.288  -1.886  -3.282  1.00  0.00           N
ATOM    321  CA  GLN A  17     -28.181  -2.309  -4.140  1.00  0.00           C
ATOM    322  C   GLN A  17     -27.027  -2.930  -3.339  1.00  0.00           C
ATOM    323  O   GLN A  17     -26.384  -3.865  -3.818  1.00  0.00           O
ATOM    324  CB  GLN A  17     -27.654  -1.148  -5.001  1.00  0.00           C
ATOM    325  CG  GLN A  17     -27.467   0.160  -4.252  1.00  0.00           C
ATOM    326  CD  GLN A  17     -27.188   1.327  -5.180  1.00  0.00           C
ATOM    327  NE2 GLN A  17     -26.317   1.109  -6.157  1.00  0.00           N
ATOM    328  OE1 GLN A  17     -27.750   2.410  -5.019  1.00  0.00           O
ATOM    329  QB  GLN A  17     -27.526  -1.205  -5.615  1.00  0.00           Q
ATOM    330  QE2 GLN A  17     -26.013   1.034  -6.498  1.00  0.00           Q
ATOM    331  QG  GLN A  17     -27.498   0.214  -3.632  1.00  0.00           Q
ATOM    332  H   GLN A  17     -29.306  -2.181  -2.349  1.00  0.00           H
ATOM    333  HA  GLN A  17     -28.570  -3.069  -4.801  1.00  0.00           H
ATOM    334 1HB  GLN A  17     -28.350  -0.976  -5.809  1.00  0.00           H
ATOM    335 2HB  GLN A  17     -26.701  -1.434  -5.419  1.00  0.00           H
ATOM    336 1HG  GLN A  17     -26.633   0.054  -3.572  1.00  0.00           H
ATOM    337 2HG  GLN A  17     -28.363   0.375  -3.691  1.00  0.00           H
ATOM    338 1HE2 GLN A  17     -25.908   0.222  -6.224  1.00  0.00           H
ATOM    339 2HE2 GLN A  17     -26.118   1.847  -6.772  1.00  0.00           H
ATOM    340  N   PRO A  18     -26.730  -2.439  -2.113  1.00  0.00           N
ATOM    341  CA  PRO A  18     -25.640  -2.985  -1.299  1.00  0.00           C
ATOM    342  C   PRO A  18     -25.976  -4.365  -0.742  1.00  0.00           C
ATOM    343  O   PRO A  18     -25.089  -5.184  -0.505  1.00  0.00           O
ATOM    344  CB  PRO A  18     -25.483  -1.969  -0.154  1.00  0.00           C
ATOM    345  CG  PRO A  18     -26.312  -0.792  -0.546  1.00  0.00           C
ATOM    346  CD  PRO A  18     -27.404  -1.334  -1.417  1.00  0.00           C
ATOM    347  QB  PRO A  18     -25.140  -2.054   0.359  1.00  0.00           Q
ATOM    348  QD  PRO A  18     -27.985  -1.143  -1.460  1.00  0.00           Q
ATOM    349  QG  PRO A  18     -26.220  -0.205  -0.382  1.00  0.00           Q
ATOM    350  HA  PRO A  18     -24.720  -3.043  -1.860  1.00  0.00           H
ATOM    351 1HB  PRO A  18     -24.443  -1.700  -0.052  1.00  0.00           H
ATOM    352 2HB  PRO A  18     -25.837  -2.407   0.769  1.00  0.00           H
ATOM    353 1HG  PRO A  18     -25.711  -0.085  -1.097  1.00  0.00           H
ATOM    354 2HG  PRO A  18     -26.730  -0.325   0.333  1.00  0.00           H
ATOM    355 1HD  PRO A  18     -27.747  -0.586  -2.108  1.00  0.00           H
ATOM    356 2HD  PRO A  18     -28.223  -1.699  -0.812  1.00  0.00           H
ATOM    357  N   SER A  19     -27.265  -4.615  -0.539  1.00  0.00           N
ATOM    358  CA  SER A  19     -27.722  -5.896  -0.011  1.00  0.00           C
ATOM    359  C   SER A  19     -28.872  -6.448  -0.849  1.00  0.00           C
ATOM    360  O   SER A  19     -28.708  -7.431  -1.573  1.00  0.00           O
ATOM    361  CB  SER A  19     -28.165  -5.744   1.445  1.00  0.00           C
ATOM    362  OG  SER A  19     -28.833  -4.511   1.649  1.00  0.00           O
ATOM    363  QB  SER A  19     -28.066  -6.164   1.895  1.00  0.00           Q
ATOM    364  H   SER A  19     -27.927  -3.922  -0.748  1.00  0.00           H
ATOM    365  HA  SER A  19     -26.895  -6.587  -0.057  1.00  0.00           H
ATOM    366 1HB  SER A  19     -27.296  -5.778   2.088  1.00  0.00           H
ATOM    367 2HB  SER A  19     -28.834  -6.550   1.701  1.00  0.00           H
ATOM    368  HG  SER A  19     -28.244  -3.786   1.431  1.00  0.00           H
ATOM    369  N   GLY A  20     -30.032  -5.809  -0.747  1.00  0.00           N
ATOM    370  CA  GLY A  20     -31.190  -6.252  -1.503  1.00  0.00           C
ATOM    371  C   GLY A  20     -32.488  -6.065  -0.742  1.00  0.00           C
ATOM    372  O   GLY A  20     -33.477  -5.584  -1.297  1.00  0.00           O
ATOM    373  QA  GLY A  20     -31.157  -6.494  -2.081  1.00  0.00           Q
ATOM    374  H   GLY A  20     -30.103  -5.032  -0.155  1.00  0.00           H
ATOM    375 1HA  GLY A  20     -31.072  -7.299  -1.740  1.00  0.00           H
ATOM    376 2HA  GLY A  20     -31.241  -5.689  -2.423  1.00  0.00           H
ATOM    377  N   ASN A  21     -32.487  -6.448   0.531  1.00  0.00           N
ATOM    378  CA  ASN A  21     -33.675  -6.320   1.369  1.00  0.00           C
ATOM    379  C   ASN A  21     -34.103  -4.862   1.492  1.00  0.00           C
ATOM    380  O   ASN A  21     -35.292  -4.561   1.605  1.00  0.00           O
ATOM    381  CB  ASN A  21     -33.410  -6.906   2.757  1.00  0.00           C
ATOM    382  CG  ASN A  21     -34.677  -7.400   3.427  1.00  0.00           C
ATOM    383  ND2 ASN A  21     -34.871  -8.713   3.427  1.00  0.00           N
ATOM    384  OD1 ASN A  21     -35.470  -6.612   3.939  1.00  0.00           O
ATOM    385  QB  ASN A  21     -32.845  -6.940   3.024  1.00  0.00           Q
ATOM    386  QD2 ASN A  21     -34.940  -9.171   3.426  1.00  0.00           Q
ATOM    387  H   ASN A  21     -31.669  -6.824   0.917  1.00  0.00           H
ATOM    388  HA  ASN A  21     -34.471  -6.878   0.900  1.00  0.00           H
ATOM    389 1HB  ASN A  21     -32.966  -6.144   3.382  1.00  0.00           H
ATOM    390 2HB  ASN A  21     -32.725  -7.735   2.666  1.00  0.00           H
ATOM    391 1HD2 ASN A  21     -34.196  -9.282   2.999  1.00  0.00           H
ATOM    392 2HD2 ASN A  21     -35.683  -9.061   3.853  1.00  0.00           H
ATOM    393  N   THR A  22     -33.129  -3.958   1.469  1.00  0.00           N
ATOM    394  CA  THR A  22     -33.405  -2.531   1.580  1.00  0.00           C
ATOM    395  C   THR A  22     -34.313  -2.061   0.446  1.00  0.00           C
ATOM    396  O   THR A  22     -35.078  -1.111   0.604  1.00  0.00           O
ATOM    397  CB  THR A  22     -32.101  -1.734   1.565  1.00  0.00           C
ATOM    398  CG2 THR A  22     -32.202  -0.406   2.283  1.00  0.00           C
ATOM    399  OG1 THR A  22     -31.056  -2.473   2.174  1.00  0.00           O
ATOM    400  QG2 THR A  22     -32.226  -0.090   2.454  1.00  0.00           Q
ATOM    401  H   THR A  22     -32.201  -4.259   1.377  1.00  0.00           H
ATOM    402  HA  THR A  22     -33.909  -2.363   2.520  1.00  0.00           H
ATOM    403  HB  THR A  22     -31.823  -1.536   0.540  1.00  0.00           H
ATOM    404 1HG  THR A  22     -30.347  -2.606   1.542  1.00  0.00           H
ATOM    405 1HG2 THR A  22     -32.089  -0.560   3.346  1.00  0.00           H
ATOM    406 2HG2 THR A  22     -33.167   0.037   2.083  1.00  0.00           H
ATOM    407 3HG2 THR A  22     -31.423   0.254   1.931  1.00  0.00           H
ATOM    408  N   SER A  23     -34.221  -2.733  -0.696  1.00  0.00           N
ATOM    409  CA  SER A  23     -35.031  -2.383  -1.858  1.00  0.00           C
ATOM    410  C   SER A  23     -36.520  -2.442  -1.528  1.00  0.00           C
ATOM    411  O   SER A  23     -37.330  -1.755  -2.150  1.00  0.00           O
ATOM    412  CB  SER A  23     -34.720  -3.322  -3.022  1.00  0.00           C
ATOM    413  OG  SER A  23     -35.288  -2.844  -4.229  1.00  0.00           O
ATOM    414  QB  SER A  23     -34.387  -3.848  -2.981  1.00  0.00           Q
ATOM    415  H   SER A  23     -33.591  -3.480  -0.762  1.00  0.00           H
ATOM    416  HA  SER A  23     -34.779  -1.373  -2.145  1.00  0.00           H
ATOM    417 1HB  SER A  23     -35.124  -4.301  -2.813  1.00  0.00           H
ATOM    418 2HB  SER A  23     -33.650  -3.394  -3.149  1.00  0.00           H
ATOM    419  HG  SER A  23     -36.121  -3.294  -4.392  1.00  0.00           H
ATOM    420  N   SER A  24     -36.876  -3.266  -0.547  1.00  0.00           N
ATOM    421  CA  SER A  24     -38.268  -3.413  -0.140  1.00  0.00           C
ATOM    422  C   SER A  24     -38.622  -2.431   0.972  1.00  0.00           C
ATOM    423  O   SER A  24     -39.774  -2.013   1.100  1.00  0.00           O
ATOM    424  CB  SER A  24     -38.536  -4.846   0.325  1.00  0.00           C
ATOM    425  OG  SER A  24     -37.775  -5.158   1.480  1.00  0.00           O
ATOM    426  QB  SER A  24     -38.925  -5.246   0.048  1.00  0.00           Q
ATOM    427  H   SER A  24     -36.187  -3.790  -0.088  1.00  0.00           H
ATOM    428  HA  SER A  24     -38.887  -3.204  -0.999  1.00  0.00           H
ATOM    429 1HB  SER A  24     -38.268  -5.534  -0.464  1.00  0.00           H
ATOM    430 2HB  SER A  24     -39.584  -4.958   0.559  1.00  0.00           H
ATOM    431  HG  SER A  24     -37.027  -5.704   1.233  1.00  0.00           H
ATOM    432  N   SER A  25     -37.629  -2.069   1.777  1.00  0.00           N
ATOM    433  CA  SER A  25     -37.841  -1.137   2.880  1.00  0.00           C
ATOM    434  C   SER A  25     -37.866   0.306   2.383  1.00  0.00           C
ATOM    435  O   SER A  25     -38.701   1.102   2.807  1.00  0.00           O
ATOM    436  CB  SER A  25     -36.744  -1.306   3.934  1.00  0.00           C
ATOM    437  OG  SER A  25     -36.437  -2.675   4.137  1.00  0.00           O
ATOM    438  QB  SER A  25     -36.465  -0.839   4.237  1.00  0.00           Q
ATOM    439  H   SER A  25     -36.732  -2.435   1.627  1.00  0.00           H
ATOM    440  HA  SER A  25     -38.795  -1.366   3.328  1.00  0.00           H
ATOM    441 1HB  SER A  25     -37.079  -0.883   4.869  1.00  0.00           H
ATOM    442 2HB  SER A  25     -35.851  -0.795   3.607  1.00  0.00           H
ATOM    443  HG  SER A  25     -35.573  -2.753   4.546  1.00  0.00           H
ATOM    444  N   ALA A  26     -36.942   0.634   1.485  1.00  0.00           N
ATOM    445  CA  ALA A  26     -36.856   1.982   0.933  1.00  0.00           C
ATOM    446  C   ALA A  26     -38.184   2.425   0.325  1.00  0.00           C
ATOM    447  O   ALA A  26     -38.453   3.620   0.203  1.00  0.00           O
ATOM    448  CB  ALA A  26     -35.750   2.055  -0.108  1.00  0.00           C
ATOM    449  QB  ALA A  26     -35.488   2.072  -0.355  1.00  0.00           Q
ATOM    450  H   ALA A  26     -36.302  -0.046   1.187  1.00  0.00           H
ATOM    451  HA  ALA A  26     -36.601   2.655   1.738  1.00  0.00           H
ATOM    452 1HB  ALA A  26     -34.982   1.335   0.132  1.00  0.00           H
ATOM    453 2HB  ALA A  26     -35.325   3.047  -0.114  1.00  0.00           H
ATOM    454 3HB  ALA A  26     -36.159   1.833  -1.083  1.00  0.00           H
ATOM    455  N   LEU A  27     -39.012   1.457  -0.058  1.00  0.00           N
ATOM    456  CA  LEU A  27     -40.309   1.755  -0.653  1.00  0.00           C
ATOM    457  C   LEU A  27     -41.183   2.559   0.307  1.00  0.00           C
ATOM    458  O   LEU A  27     -42.052   3.320  -0.120  1.00  0.00           O
ATOM    459  CB  LEU A  27     -41.019   0.459  -1.056  1.00  0.00           C
ATOM    460  CG  LEU A  27     -40.853   0.060  -2.525  1.00  0.00           C
ATOM    461  CD1 LEU A  27     -41.604   1.026  -3.428  1.00  0.00           C
ATOM    462  CD2 LEU A  27     -39.380   0.014  -2.902  1.00  0.00           C
ATOM    463  QB  LEU A  27     -41.355   0.115  -0.648  1.00  0.00           Q
ATOM    464  QD1 LEU A  27     -41.783   1.254  -3.642  1.00  0.00           Q
ATOM    465  QD2 LEU A  27     -39.031   0.004  -2.991  1.00  0.00           Q
ATOM    466  QQD LEU A  27     -40.406   0.629  -3.316  1.00  0.00           Q
ATOM    467  H   LEU A  27     -38.744   0.522   0.061  1.00  0.00           H
ATOM    468  HA  LEU A  27     -40.135   2.348  -1.540  1.00  0.00           H
ATOM    469 1HB  LEU A  27     -42.074   0.573  -0.855  1.00  0.00           H
ATOM    470 2HB  LEU A  27     -40.636  -0.342  -0.441  1.00  0.00           H
ATOM    471  HG  LEU A  27     -41.268  -0.926  -2.672  1.00  0.00           H
ATOM    472 1HD1 LEU A  27     -40.991   1.895  -3.615  1.00  0.00           H
ATOM    473 2HD1 LEU A  27     -42.523   1.330  -2.947  1.00  0.00           H
ATOM    474 3HD1 LEU A  27     -41.833   0.538  -4.365  1.00  0.00           H
ATOM    475 1HD2 LEU A  27     -39.198  -0.835  -3.544  1.00  0.00           H
ATOM    476 2HD2 LEU A  27     -38.782  -0.077  -2.007  1.00  0.00           H
ATOM    477 3HD2 LEU A  27     -39.112   0.923  -3.422  1.00  0.00           H
ATOM    478  N   MET A  28     -40.949   2.387   1.606  1.00  0.00           N
ATOM    479  CA  MET A  28     -41.718   3.102   2.622  1.00  0.00           C
ATOM    480  C   MET A  28     -40.801   3.845   3.587  1.00  0.00           C
ATOM    481  O   MET A  28     -41.072   4.985   3.963  1.00  0.00           O
ATOM    482  CB  MET A  28     -42.608   2.127   3.398  1.00  0.00           C
ATOM    483  CG  MET A  28     -43.353   1.144   2.512  1.00  0.00           C
ATOM    484  SD  MET A  28     -43.977  -0.277   3.429  1.00  0.00           S
ATOM    485  CE  MET A  28     -42.462  -0.908   4.145  1.00  0.00           C
ATOM    486  QB  MET A  28     -42.664   2.129   4.023  1.00  0.00           Q
ATOM    487  QE  MET A  28     -42.157  -1.035   4.290  1.00  0.00           Q
ATOM    488  QG  MET A  28     -43.433   1.223   1.898  1.00  0.00           Q
ATOM    489  H   MET A  28     -40.244   1.769   1.888  1.00  0.00           H
ATOM    490  HA  MET A  28     -42.346   3.820   2.117  1.00  0.00           H
ATOM    491 1HB  MET A  28     -43.336   2.693   3.963  1.00  0.00           H
ATOM    492 2HB  MET A  28     -41.992   1.564   4.084  1.00  0.00           H
ATOM    493 1HG  MET A  28     -42.680   0.793   1.743  1.00  0.00           H
ATOM    494 2HG  MET A  28     -44.187   1.653   2.053  1.00  0.00           H
ATOM    495 1HE  MET A  28     -42.384  -1.967   3.949  1.00  0.00           H
ATOM    496 2HE  MET A  28     -42.471  -0.740   5.212  1.00  0.00           H
ATOM    497 3HE  MET A  28     -41.616  -0.398   3.707  1.00  0.00           H
ATOM    498  N   GLN A  29     -39.713   3.192   3.989  1.00  0.00           N
ATOM    499  CA  GLN A  29     -38.756   3.793   4.914  1.00  0.00           C
ATOM    500  C   GLN A  29     -38.348   5.191   4.459  1.00  0.00           C
ATOM    501  O   GLN A  29     -38.490   6.164   5.201  1.00  0.00           O
ATOM    502  CB  GLN A  29     -37.515   2.908   5.044  1.00  0.00           C
ATOM    503  CG  GLN A  29     -37.550   1.985   6.251  1.00  0.00           C
ATOM    504  CD  GLN A  29     -36.174   1.743   6.839  1.00  0.00           C
ATOM    505  NE2 GLN A  29     -36.037   0.655   7.588  1.00  0.00           N
ATOM    506  OE1 GLN A  29     -35.247   2.522   6.622  1.00  0.00           O
ATOM    507  QB  GLN A  29     -37.035   2.919   4.640  1.00  0.00           Q
ATOM    508  QE2 GLN A  29     -35.988   0.276   7.849  1.00  0.00           Q
ATOM    509  QG  GLN A  29     -38.073   1.734   6.481  1.00  0.00           Q
ATOM    510  H   GLN A  29     -39.551   2.285   3.657  1.00  0.00           H
ATOM    511  HA  GLN A  29     -39.234   3.868   5.880  1.00  0.00           H
ATOM    512 1HB  GLN A  29     -36.643   3.539   5.126  1.00  0.00           H
ATOM    513 2HB  GLN A  29     -37.426   2.300   4.155  1.00  0.00           H
ATOM    514 1HG  GLN A  29     -37.970   1.037   5.952  1.00  0.00           H
ATOM    515 2HG  GLN A  29     -38.175   2.432   7.010  1.00  0.00           H
ATOM    516 1HE2 GLN A  29     -36.819   0.080   7.717  1.00  0.00           H
ATOM    517 2HE2 GLN A  29     -35.157   0.472   7.981  1.00  0.00           H
ATOM    518  N   GLY A  30     -37.839   5.283   3.235  1.00  0.00           N
ATOM    519  CA  GLY A  30     -37.415   6.565   2.705  1.00  0.00           C
ATOM    520  C   GLY A  30     -38.288   7.043   1.561  1.00  0.00           C
ATOM    521  O   GLY A  30     -38.745   6.244   0.744  1.00  0.00           O
ATOM    522  QA  GLY A  30     -36.922   6.887   2.925  1.00  0.00           Q
ATOM    523  H   GLY A  30     -37.748   4.474   2.690  1.00  0.00           H
ATOM    524 1HA  GLY A  30     -36.399   6.475   2.352  1.00  0.00           H
ATOM    525 2HA  GLY A  30     -37.446   7.298   3.499  1.00  0.00           H
ATOM    526  N   GLN A  31     -38.518   8.351   1.508  1.00  0.00           N
ATOM    527  CA  GLN A  31     -39.339   8.944   0.458  1.00  0.00           C
ATOM    528  C   GLN A  31     -38.525   9.915  -0.398  1.00  0.00           C
ATOM    529  O   GLN A  31     -39.022  10.444  -1.393  1.00  0.00           O
ATOM    530  CB  GLN A  31     -40.538   9.673   1.072  1.00  0.00           C
ATOM    531  CG  GLN A  31     -41.190   8.914   2.216  1.00  0.00           C
ATOM    532  CD  GLN A  31     -42.562   9.454   2.567  1.00  0.00           C
ATOM    533  NE2 GLN A  31     -42.627  10.267   3.614  1.00  0.00           N
ATOM    534  OE1 GLN A  31     -43.552   9.143   1.905  1.00  0.00           O
ATOM    535  QB  GLN A  31     -40.746  10.231   0.875  1.00  0.00           Q
ATOM    536  QE2 GLN A  31     -42.649  10.551   3.979  1.00  0.00           Q
ATOM    537  QG  GLN A  31     -40.923   8.433   2.511  1.00  0.00           Q
ATOM    538  H   GLN A  31     -38.124   8.932   2.191  1.00  0.00           H
ATOM    539  HA  GLN A  31     -39.701   8.145  -0.171  1.00  0.00           H
ATOM    540 1HB  GLN A  31     -41.281   9.830   0.303  1.00  0.00           H
ATOM    541 2HB  GLN A  31     -40.211  10.632   1.445  1.00  0.00           H
ATOM    542 1HG  GLN A  31     -40.556   8.989   3.088  1.00  0.00           H
ATOM    543 2HG  GLN A  31     -41.289   7.877   1.933  1.00  0.00           H
ATOM    544 1HE2 GLN A  31     -41.798  10.468   4.096  1.00  0.00           H
ATOM    545 2HE2 GLN A  31     -43.501  10.635   3.863  1.00  0.00           H
ATOM    546  N   LYS A  32     -37.274  10.143  -0.008  1.00  0.00           N
ATOM    547  CA  LYS A  32     -36.393  11.049  -0.743  1.00  0.00           C
ATOM    548  C   LYS A  32     -35.094  10.348  -1.134  1.00  0.00           C
ATOM    549  O   LYS A  32     -34.585  10.528  -2.240  1.00  0.00           O
ATOM    550  CB  LYS A  32     -36.081  12.287   0.104  1.00  0.00           C
ATOM    551  CG  LYS A  32     -37.282  12.832   0.865  1.00  0.00           C
ATOM    552  CD  LYS A  32     -36.856  13.727   2.019  1.00  0.00           C
ATOM    553  CE  LYS A  32     -36.719  12.938   3.313  1.00  0.00           C
ATOM    554  NZ  LYS A  32     -36.325  13.809   4.456  1.00  0.00           N
ATOM    555  QB  LYS A  32     -35.511  12.550   0.139  1.00  0.00           Q
ATOM    556  QD  LYS A  32     -36.752  14.338   1.969  1.00  0.00           Q
ATOM    557  QE  LYS A  32     -36.817  12.324   3.358  1.00  0.00           Q
ATOM    558  QG  LYS A  32     -37.874  12.704   0.723  1.00  0.00           Q
ATOM    559  QZ  LYS A  32     -36.230  14.017   4.730  1.00  0.00           Q
ATOM    560  H   LYS A  32     -36.932   9.693   0.791  1.00  0.00           H
ATOM    561  HA  LYS A  32     -36.908  11.358  -1.639  1.00  0.00           H
ATOM    562 1HB  LYS A  32     -35.709  13.067  -0.543  1.00  0.00           H
ATOM    563 2HB  LYS A  32     -35.313  12.033   0.822  1.00  0.00           H
ATOM    564 1HG  LYS A  32     -37.853  12.003   1.258  1.00  0.00           H
ATOM    565 2HG  LYS A  32     -37.896  13.404   0.188  1.00  0.00           H
ATOM    566 1HD  LYS A  32     -37.599  14.499   2.155  1.00  0.00           H
ATOM    567 2HD  LYS A  32     -35.904  14.176   1.782  1.00  0.00           H
ATOM    568 1HE  LYS A  32     -35.967  12.175   3.176  1.00  0.00           H
ATOM    569 2HE  LYS A  32     -37.667  12.473   3.538  1.00  0.00           H
ATOM    570 1HZ  LYS A  32     -35.842  14.662   4.107  1.00  0.00           H
ATOM    571 2HZ  LYS A  32     -35.681  13.295   5.091  1.00  0.00           H
ATOM    572 3HZ  LYS A  32     -37.167  14.096   4.994  1.00  0.00           H
ATOM    573  N   TPO A  33     -34.588   9.562  -0.195  1.00  0.00           N
ATOM    574  CA  TPO A  33     -33.324   8.801  -0.428  1.00  0.00           C
ATOM    575  C   TPO A  33     -33.558   7.778  -1.522  1.00  0.00           C
ATOM    576  O   TPO A  33     -32.674   7.462  -2.316  1.00  0.00           O
ATOM    577  CB  TPO A  33     -32.702   8.329   0.934  1.00  0.00           C
ATOM    578  CG2 TPO A  33     -33.713   7.638   1.866  1.00  0.00           C
ATOM    579  OG1 TPO A  33     -31.643   7.361   0.683  1.00  0.00           O
ATOM    580  PS  TPO A  33     -30.747   6.626   1.826  1.00  0.00           P
ATOM    581  OPA TPO A  33     -29.974   7.658   2.655  1.00  0.00           O
ATOM    582  OPB TPO A  33     -29.745   5.682   1.156  1.00  0.00           O
ATOM    583  OPC TPO A  33     -31.638   5.800   2.760  1.00  0.00           O
ATOM    584  QG2 TPO A  33     -33.970   7.457   2.111  1.00  0.00           Q
ATOM    585  H   TPO A  33     -34.929   9.356   0.749  1.00  0.00           H
ATOM    586  HA  TPO A  33     -32.592   9.512  -0.847  1.00  0.00           H
ATOM    587  HB  TPO A  33     -32.282   9.216   1.451  1.00  0.00           H
ATOM    588 1HG2 TPO A  33     -33.227   7.326   2.807  1.00  0.00           H
ATOM    589 2HG2 TPO A  33     -34.547   8.313   2.127  1.00  0.00           H
ATOM    590 3HG2 TPO A  33     -34.133   6.734   1.395  1.00  0.00           H
ATOM    591  N   PRO A  34     -34.795   7.221  -1.589  1.00  0.00           N
ATOM    592  CA  PRO A  34     -35.167   6.220  -2.596  1.00  0.00           C
ATOM    593  C   PRO A  34     -34.451   6.364  -3.941  1.00  0.00           C
ATOM    594  O   PRO A  34     -34.161   5.364  -4.597  1.00  0.00           O
ATOM    595  CB  PRO A  34     -36.659   6.471  -2.751  1.00  0.00           C
ATOM    596  CG  PRO A  34     -37.116   6.841  -1.380  1.00  0.00           C
ATOM    597  CD  PRO A  34     -35.937   7.488  -0.686  1.00  0.00           C
ATOM    598  QB  PRO A  34     -36.984   6.424  -3.279  1.00  0.00           Q
ATOM    599  QD  PRO A  34     -35.945   7.787  -0.150  1.00  0.00           Q
ATOM    600  QG  PRO A  34     -37.679   6.746  -1.146  1.00  0.00           Q
ATOM    601  HA  PRO A  34     -35.015   5.219  -2.223  1.00  0.00           H
ATOM    602 1HB  PRO A  34     -37.147   5.574  -3.101  1.00  0.00           H
ATOM    603 2HB  PRO A  34     -36.822   7.274  -3.456  1.00  0.00           H
ATOM    604 1HG  PRO A  34     -37.420   5.953  -0.846  1.00  0.00           H
ATOM    605 2HG  PRO A  34     -37.938   7.539  -1.445  1.00  0.00           H
ATOM    606 1HD  PRO A  34     -35.780   7.031   0.278  1.00  0.00           H
ATOM    607 2HD  PRO A  34     -36.111   8.542  -0.578  1.00  0.00           H
ATOM    608  N   GLN A  35     -34.173   7.596  -4.362  1.00  0.00           N
ATOM    609  CA  GLN A  35     -33.503   7.814  -5.643  1.00  0.00           C
ATOM    610  C   GLN A  35     -32.153   8.513  -5.473  1.00  0.00           C
ATOM    611  O   GLN A  35     -32.088   9.726  -5.271  1.00  0.00           O
ATOM    612  CB  GLN A  35     -34.399   8.625  -6.584  1.00  0.00           C
ATOM    613  CG  GLN A  35     -34.626  10.060  -6.136  1.00  0.00           C
ATOM    614  CD  GLN A  35     -33.818  11.057  -6.945  1.00  0.00           C
ATOM    615  NE2 GLN A  35     -33.916  10.967  -8.267  1.00  0.00           N
ATOM    616  OE1 GLN A  35     -33.112  11.899  -6.391  1.00  0.00           O
ATOM    617  QB  GLN A  35     -34.653   8.389  -7.108  1.00  0.00           Q
ATOM    618  QE2 GLN A  35     -33.951  10.934  -8.729  1.00  0.00           Q
ATOM    619  QG  GLN A  35     -35.010  10.223  -5.673  1.00  0.00           Q
ATOM    620  H   GLN A  35     -34.430   8.365  -3.812  1.00  0.00           H
ATOM    621  HA  GLN A  35     -33.328   6.846  -6.086  1.00  0.00           H
ATOM    622 1HB  GLN A  35     -35.361   8.135  -6.653  1.00  0.00           H
ATOM    623 2HB  GLN A  35     -33.947   8.644  -7.564  1.00  0.00           H
ATOM    624 1HG  GLN A  35     -34.345  10.148  -5.099  1.00  0.00           H
ATOM    625 2HG  GLN A  35     -35.674  10.297  -6.247  1.00  0.00           H
ATOM    626 1HE2 GLN A  35     -34.497  10.270  -8.641  1.00  0.00           H
ATOM    627 2HE2 GLN A  35     -33.405  11.598  -8.815  1.00  0.00           H
ATOM    628  N   LYS A  36     -31.079   7.728  -5.583  1.00  0.00           N
ATOM    629  CA  LYS A  36     -29.708   8.234  -5.470  1.00  0.00           C
ATOM    630  C   LYS A  36     -28.728   7.081  -5.255  1.00  0.00           C
ATOM    631  O   LYS A  36     -28.955   6.219  -4.406  1.00  0.00           O
ATOM    632  CB  LYS A  36     -29.568   9.244  -4.325  1.00  0.00           C
ATOM    633  CG  LYS A  36     -29.869   8.663  -2.954  1.00  0.00           C
ATOM    634  CD  LYS A  36     -30.394   9.727  -2.003  1.00  0.00           C
ATOM    635  CE  LYS A  36     -29.442  10.909  -1.897  1.00  0.00           C
ATOM    636  NZ  LYS A  36     -28.033  10.472  -1.691  1.00  0.00           N
ATOM    637  QB  LYS A  36     -29.396   9.843  -4.406  1.00  0.00           Q
ATOM    638  QD  LYS A  36     -30.934   9.684  -1.694  1.00  0.00           Q
ATOM    639  QE  LYS A  36     -29.622  11.505  -1.937  1.00  0.00           Q
ATOM    640  QG  LYS A  36     -29.788   8.065  -2.801  1.00  0.00           Q
ATOM    641  QZ  LYS A  36     -27.694  10.367  -1.642  1.00  0.00           Q
ATOM    642  H   LYS A  36     -31.212   6.774  -5.760  1.00  0.00           H
ATOM    643  HA  LYS A  36     -29.465   8.725  -6.401  1.00  0.00           H
ATOM    644 1HB  LYS A  36     -30.238  10.070  -4.498  1.00  0.00           H
ATOM    645 2HB  LYS A  36     -28.554   9.616  -4.315  1.00  0.00           H
ATOM    646 1HG  LYS A  36     -28.962   8.241  -2.545  1.00  0.00           H
ATOM    647 2HG  LYS A  36     -30.613   7.887  -3.058  1.00  0.00           H
ATOM    648 1HD  LYS A  36     -30.518   9.288  -1.024  1.00  0.00           H
ATOM    649 2HD  LYS A  36     -31.349  10.079  -2.365  1.00  0.00           H
ATOM    650 1HE  LYS A  36     -29.743  11.526  -1.064  1.00  0.00           H
ATOM    651 2HE  LYS A  36     -29.500  11.484  -2.809  1.00  0.00           H
ATOM    652 1HZ  LYS A  36     -27.557  10.350  -2.607  1.00  0.00           H
ATOM    653 2HZ  LYS A  36     -28.010   9.568  -1.180  1.00  0.00           H
ATOM    654 3HZ  LYS A  36     -27.514  11.184  -1.138  1.00  0.00           H
ATOM    655  N   PRO A  37     -27.623   7.042  -6.021  1.00  0.00           N
ATOM    656  CA  PRO A  37     -26.621   5.980  -5.902  1.00  0.00           C
ATOM    657  C   PRO A  37     -25.698   6.177  -4.703  1.00  0.00           C
ATOM    658  O   PRO A  37     -25.934   7.041  -3.860  1.00  0.00           O
ATOM    659  CB  PRO A  37     -25.836   6.103  -7.206  1.00  0.00           C
ATOM    660  CG  PRO A  37     -25.924   7.547  -7.560  1.00  0.00           C
ATOM    661  CD  PRO A  37     -27.266   8.024  -7.066  1.00  0.00           C
ATOM    662  QB  PRO A  37     -25.553   5.639  -7.505  1.00  0.00           Q
ATOM    663  QD  PRO A  37     -27.586   8.512  -7.259  1.00  0.00           Q
ATOM    664  QG  PRO A  37     -25.494   7.880  -7.850  1.00  0.00           Q
ATOM    665  HA  PRO A  37     -27.081   5.005  -5.846  1.00  0.00           H
ATOM    666 1HB  PRO A  37     -26.292   5.483  -7.964  1.00  0.00           H
ATOM    667 2HB  PRO A  37     -24.814   5.794  -7.045  1.00  0.00           H
ATOM    668 1HG  PRO A  37     -25.857   7.668  -8.631  1.00  0.00           H
ATOM    669 2HG  PRO A  37     -25.130   8.092  -7.069  1.00  0.00           H
ATOM    670 1HD  PRO A  37     -27.989   8.008  -7.868  1.00  0.00           H
ATOM    671 2HD  PRO A  37     -27.184   9.016  -6.649  1.00  0.00           H
ATOM    672  N   SER A  38     -24.649   5.363  -4.633  1.00  0.00           N
ATOM    673  CA  SER A  38     -23.689   5.442  -3.536  1.00  0.00           C
ATOM    674  C   SER A  38     -22.388   4.732  -3.900  1.00  0.00           C
ATOM    675  O   SER A  38     -22.398   3.702  -4.572  1.00  0.00           O
ATOM    676  CB  SER A  38     -24.281   4.824  -2.267  1.00  0.00           C
ATOM    677  OG  SER A  38     -23.610   5.293  -1.111  1.00  0.00           O
ATOM    678  QB  SER A  38     -24.755   4.418  -2.254  1.00  0.00           Q
ATOM    679  H   SER A  38     -24.516   4.694  -5.335  1.00  0.00           H
ATOM    680  HA  SER A  38     -23.478   6.485  -3.353  1.00  0.00           H
ATOM    681 1HB  SER A  38     -24.185   3.749  -2.315  1.00  0.00           H
ATOM    682 2HB  SER A  38     -25.325   5.088  -2.194  1.00  0.00           H
ATOM    683  HG  SER A  38     -23.205   4.551  -0.655  1.00  0.00           H
ATOM    684  N   GLN A  39     -21.268   5.290  -3.447  1.00  0.00           N
ATOM    685  CA  GLN A  39     -19.959   4.708  -3.723  1.00  0.00           C
ATOM    686  C   GLN A  39     -19.169   4.509  -2.432  1.00  0.00           C
ATOM    687  O   GLN A  39     -19.671   4.776  -1.339  1.00  0.00           O
ATOM    688  CB  GLN A  39     -19.170   5.601  -4.684  1.00  0.00           C
ATOM    689  CG  GLN A  39     -19.396   5.267  -6.149  1.00  0.00           C
ATOM    690  CD  GLN A  39     -18.245   4.485  -6.752  1.00  0.00           C
ATOM    691  NE2 GLN A  39     -18.211   3.184  -6.487  1.00  0.00           N
ATOM    692  OE1 GLN A  39     -17.398   5.042  -7.451  1.00  0.00           O
ATOM    693  QB  GLN A  39     -18.789   6.061  -4.497  1.00  0.00           Q
ATOM    694  QE2 GLN A  39     -18.198   2.730  -6.395  1.00  0.00           Q
ATOM    695  QG  GLN A  39     -19.905   5.433  -6.469  1.00  0.00           Q
ATOM    696  H   GLN A  39     -21.324   6.110  -2.914  1.00  0.00           H
ATOM    697  HA  GLN A  39     -20.116   3.744  -4.187  1.00  0.00           H
ATOM    698 1HB  GLN A  39     -18.117   5.495  -4.471  1.00  0.00           H
ATOM    699 2HB  GLN A  39     -19.460   6.628  -4.522  1.00  0.00           H
ATOM    700 1HG  GLN A  39     -19.513   6.189  -6.701  1.00  0.00           H
ATOM    701 2HG  GLN A  39     -20.296   4.679  -6.237  1.00  0.00           H
ATOM    702 1HE2 GLN A  39     -18.919   2.807  -5.924  1.00  0.00           H
ATOM    703 2HE2 GLN A  39     -17.477   2.653  -6.865  1.00  0.00           H
ATOM    704  N   ASN A  40     -17.934   4.038  -2.564  1.00  0.00           N
ATOM    705  CA  ASN A  40     -17.076   3.804  -1.407  1.00  0.00           C
ATOM    706  C   ASN A  40     -15.666   3.417  -1.843  1.00  0.00           C
ATOM    707  O   ASN A  40     -15.477   2.792  -2.886  1.00  0.00           O
ATOM    708  CB  ASN A  40     -17.668   2.705  -0.522  1.00  0.00           C
ATOM    709  CG  ASN A  40     -16.883   2.506   0.760  1.00  0.00           C
ATOM    710  ND2 ASN A  40     -17.549   2.684   1.896  1.00  0.00           N
ATOM    711  OD1 ASN A  40     -15.692   2.198   0.730  1.00  0.00           O
ATOM    712  QB  ASN A  40     -18.177   2.371  -0.665  1.00  0.00           Q
ATOM    713  QD2 ASN A  40     -17.780   2.745   2.292  1.00  0.00           Q
ATOM    714  H   ASN A  40     -17.590   3.844  -3.461  1.00  0.00           H
ATOM    715  HA  ASN A  40     -17.027   4.722  -0.841  1.00  0.00           H
ATOM    716 1HB  ASN A  40     -17.671   1.774  -1.068  1.00  0.00           H
ATOM    717 2HB  ASN A  40     -18.683   2.969  -0.262  1.00  0.00           H
ATOM    718 1HD2 ASN A  40     -18.496   2.928   1.844  1.00  0.00           H
ATOM    719 2HD2 ASN A  40     -17.065   2.561   2.740  1.00  0.00           H
ATOM    720  N   LEU A  41     -14.678   3.792  -1.036  1.00  0.00           N
ATOM    721  CA  LEU A  41     -13.286   3.484  -1.339  1.00  0.00           C
ATOM    722  C   LEU A  41     -12.415   3.604  -0.092  1.00  0.00           C
ATOM    723  O   LEU A  41     -12.909   3.901   0.996  1.00  0.00           O
ATOM    724  CB  LEU A  41     -12.760   4.417  -2.431  1.00  0.00           C
ATOM    725  CG  LEU A  41     -13.031   5.905  -2.195  1.00  0.00           C
ATOM    726  CD1 LEU A  41     -11.899   6.533  -1.397  1.00  0.00           C
ATOM    727  CD2 LEU A  41     -13.215   6.628  -3.520  1.00  0.00           C
ATOM    728  QB  LEU A  41     -12.456   4.206  -2.941  1.00  0.00           Q
ATOM    729  QD1 LEU A  41     -11.630   6.682  -1.208  1.00  0.00           Q
ATOM    730  QD2 LEU A  41     -13.259   6.799  -3.834  1.00  0.00           Q
ATOM    731  QQD LEU A  41     -12.445   6.741  -2.521  1.00  0.00           Q
ATOM    732  H   LEU A  41     -14.891   4.289  -0.218  1.00  0.00           H
ATOM    733  HA  LEU A  41     -13.242   2.466  -1.696  1.00  0.00           H
ATOM    734 1HB  LEU A  41     -13.220   4.136  -3.367  1.00  0.00           H
ATOM    735 2HB  LEU A  41     -11.693   4.275  -2.515  1.00  0.00           H
ATOM    736  HG  LEU A  41     -13.941   6.013  -1.624  1.00  0.00           H
ATOM    737 1HD1 LEU A  41     -11.205   7.014  -2.073  1.00  0.00           H
ATOM    738 2HD1 LEU A  41     -11.383   5.766  -0.838  1.00  0.00           H
ATOM    739 3HD1 LEU A  41     -12.303   7.266  -0.715  1.00  0.00           H
ATOM    740 1HD2 LEU A  41     -12.282   7.086  -3.813  1.00  0.00           H
ATOM    741 2HD2 LEU A  41     -13.971   7.391  -3.412  1.00  0.00           H
ATOM    742 3HD2 LEU A  41     -13.522   5.921  -4.278  1.00  0.00           H
ATOM    743  N   VAL A  42     -11.116   3.371  -0.258  1.00  0.00           N
ATOM    744  CA  VAL A  42     -10.176   3.453   0.852  1.00  0.00           C
ATOM    745  C   VAL A  42      -8.882   4.143   0.427  1.00  0.00           C
ATOM    746  O   VAL A  42      -8.491   4.083  -0.738  1.00  0.00           O
ATOM    747  CB  VAL A  42      -9.841   2.057   1.410  1.00  0.00           C
ATOM    748  CG1 VAL A  42     -11.072   1.428   2.045  1.00  0.00           C
ATOM    749  CG2 VAL A  42      -9.283   1.163   0.313  1.00  0.00           C
ATOM    750  QG1 VAL A  42     -11.363   1.279   2.195  1.00  0.00           Q
ATOM    751  QG2 VAL A  42      -9.150   0.952   0.054  1.00  0.00           Q
ATOM    752  QQG VAL A  42     -10.257   1.115   1.125  1.00  0.00           Q
ATOM    753  H   VAL A  42     -10.784   3.139  -1.151  1.00  0.00           H
ATOM    754  HA  VAL A  42     -10.639   4.031   1.640  1.00  0.00           H
ATOM    755  HB  VAL A  42      -9.086   2.169   2.175  1.00  0.00           H
ATOM    756 1HG1 VAL A  42     -11.719   1.042   1.271  1.00  0.00           H
ATOM    757 2HG1 VAL A  42     -11.602   2.173   2.619  1.00  0.00           H
ATOM    758 3HG1 VAL A  42     -10.768   0.621   2.697  1.00  0.00           H
ATOM    759 1HG2 VAL A  42      -8.735   1.765  -0.398  1.00  0.00           H
ATOM    760 2HG2 VAL A  42     -10.096   0.660  -0.190  1.00  0.00           H
ATOM    761 3HG2 VAL A  42      -8.620   0.431   0.749  1.00  0.00           H
ATOM    762  N   PRO A  43      -8.198   4.812   1.372  1.00  0.00           N
ATOM    763  CA  PRO A  43      -6.944   5.515   1.091  1.00  0.00           C
ATOM    764  C   PRO A  43      -5.777   4.557   0.876  1.00  0.00           C
ATOM    765  O   PRO A  43      -5.973   3.351   0.721  1.00  0.00           O
ATOM    766  CB  PRO A  43      -6.722   6.356   2.348  1.00  0.00           C
ATOM    767  CG  PRO A  43      -7.406   5.599   3.431  1.00  0.00           C
ATOM    768  CD  PRO A  43      -8.594   4.936   2.788  1.00  0.00           C
ATOM    769  QB  PRO A  43      -6.411   6.893   2.376  1.00  0.00           Q
ATOM    770  QD  PRO A  43      -9.121   4.759   3.058  1.00  0.00           Q
ATOM    771  QG  PRO A  43      -7.234   5.566   4.022  1.00  0.00           Q
ATOM    772  HA  PRO A  43      -7.039   6.165   0.231  1.00  0.00           H
ATOM    773 1HB  PRO A  43      -7.159   7.334   2.214  1.00  0.00           H
ATOM    774 2HB  PRO A  43      -5.663   6.452   2.539  1.00  0.00           H
ATOM    775 1HG  PRO A  43      -7.731   6.277   4.206  1.00  0.00           H
ATOM    776 2HG  PRO A  43      -6.737   4.854   3.838  1.00  0.00           H
ATOM    777 1HD  PRO A  43      -9.474   5.557   2.889  1.00  0.00           H
ATOM    778 2HD  PRO A  43      -8.768   3.963   3.227  1.00  0.00           H
ATOM    779  N   VAL A  44      -4.565   5.101   0.867  1.00  0.00           N
ATOM    780  CA  VAL A  44      -3.367   4.293   0.671  1.00  0.00           C
ATOM    781  C   VAL A  44      -2.186   4.866   1.449  1.00  0.00           C
ATOM    782  O   VAL A  44      -2.087   6.077   1.643  1.00  0.00           O
ATOM    783  CB  VAL A  44      -2.994   4.197  -0.822  1.00  0.00           C
ATOM    784  CG1 VAL A  44      -2.693   5.575  -1.391  1.00  0.00           C
ATOM    785  CG2 VAL A  44      -1.813   3.259  -1.020  1.00  0.00           C
ATOM    786  QG1 VAL A  44      -2.622   5.902  -1.526  1.00  0.00           Q
ATOM    787  QG2 VAL A  44      -1.533   3.038  -1.068  1.00  0.00           Q
ATOM    788  QQG VAL A  44      -2.078   4.470  -1.297  1.00  0.00           Q
ATOM    789  H   VAL A  44      -4.473   6.068   0.995  1.00  0.00           H
ATOM    790  HA  VAL A  44      -3.574   3.296   1.034  1.00  0.00           H
ATOM    791  HB  VAL A  44      -3.841   3.792  -1.356  1.00  0.00           H
ATOM    792 1HG1 VAL A  44      -1.644   5.796  -1.264  1.00  0.00           H
ATOM    793 2HG1 VAL A  44      -3.282   6.317  -0.871  1.00  0.00           H
ATOM    794 3HG1 VAL A  44      -2.940   5.593  -2.443  1.00  0.00           H
ATOM    795 1HG2 VAL A  44      -1.916   2.406  -0.368  1.00  0.00           H
ATOM    796 2HG2 VAL A  44      -0.896   3.781  -0.789  1.00  0.00           H
ATOM    797 3HG2 VAL A  44      -1.787   2.926  -2.048  1.00  0.00           H
ATOM    798  N   TPO A  45      -1.314   3.964   1.876  1.00  0.00           N
ATOM    799  CA  TPO A  45      -0.105   4.369   2.650  1.00  0.00           C
ATOM    800  C   TPO A  45       0.928   3.263   2.567  1.00  0.00           C
ATOM    801  O   TPO A  45       0.997   2.372   3.412  1.00  0.00           O
ATOM    802  CB  TPO A  45      -0.509   4.927   4.061  1.00  0.00           C
ATOM    803  CG2 TPO A  45      -0.752   6.448   4.075  1.00  0.00           C
ATOM    804  OG1 TPO A  45      -1.752   4.307   4.500  1.00  0.00           O
ATOM    805  PS  TPO A  45      -2.511   4.611   5.906  1.00  0.00           P
ATOM    806  OPA TPO A  45      -1.608   4.269   7.095  1.00  0.00           O
ATOM    807  OPB TPO A  45      -3.782   3.760   5.991  1.00  0.00           O
ATOM    808  OPC TPO A  45      -2.914   6.087   5.991  1.00  0.00           O
ATOM    809  QG2 TPO A  45      -0.816   6.839   4.085  1.00  0.00           Q
ATOM    810  H   TPO A  45      -1.311   2.945   1.765  1.00  0.00           H
ATOM    811  HA  TPO A  45       0.346   5.227   2.121  1.00  0.00           H
ATOM    812  HB  TPO A  45       0.303   4.684   4.777  1.00  0.00           H
ATOM    813 1HG2 TPO A  45      -1.032   6.789   5.087  1.00  0.00           H
ATOM    814 2HG2 TPO A  45       0.154   7.003   3.772  1.00  0.00           H
ATOM    815 3HG2 TPO A  45      -1.572   6.724   3.392  1.00  0.00           H
ATOM    816  N   PRO A  46       1.765   3.310   1.514  1.00  0.00           N
ATOM    817  CA  PRO A  46       2.818   2.312   1.297  1.00  0.00           C
ATOM    818  C   PRO A  46       3.717   2.144   2.516  1.00  0.00           C
ATOM    819  O   PRO A  46       4.284   1.074   2.739  1.00  0.00           O
ATOM    820  CB  PRO A  46       3.614   2.881   0.121  1.00  0.00           C
ATOM    821  CG  PRO A  46       2.653   3.763  -0.598  1.00  0.00           C
ATOM    822  CD  PRO A  46       1.752   4.338   0.457  1.00  0.00           C
ATOM    823  QB  PRO A  46       4.209   2.757  -0.008  1.00  0.00           Q
ATOM    824  QD  PRO A  46       1.450   4.876   0.445  1.00  0.00           Q
ATOM    825  QG  PRO A  46       2.634   3.867  -1.206  1.00  0.00           Q
ATOM    826  HA  PRO A  46       2.402   1.354   1.023  1.00  0.00           H
ATOM    827 1HB  PRO A  46       3.958   2.075  -0.510  1.00  0.00           H
ATOM    828 2HB  PRO A  46       4.461   3.440   0.492  1.00  0.00           H
ATOM    829 1HG  PRO A  46       2.081   3.183  -1.306  1.00  0.00           H
ATOM    830 2HG  PRO A  46       3.188   4.552  -1.106  1.00  0.00           H
ATOM    831 1HD  PRO A  46       0.753   4.476   0.067  1.00  0.00           H
ATOM    832 2HD  PRO A  46       2.148   5.275   0.823  1.00  0.00           H
ATOM    833  N   SER A  47       3.844   3.205   3.304  1.00  0.00           N
ATOM    834  CA  SER A  47       4.675   3.174   4.503  1.00  0.00           C
ATOM    835  C   SER A  47       4.194   2.101   5.473  1.00  0.00           C
ATOM    836  O   SER A  47       4.987   1.519   6.212  1.00  0.00           O
ATOM    837  CB  SER A  47       4.666   4.542   5.190  1.00  0.00           C
ATOM    838  OG  SER A  47       3.455   5.232   4.938  1.00  0.00           O
ATOM    839  QB  SER A  47       5.130   4.771   5.538  1.00  0.00           Q
ATOM    840  H   SER A  47       3.366   4.031   3.074  1.00  0.00           H
ATOM    841  HA  SER A  47       5.685   2.943   4.198  1.00  0.00           H
ATOM    842 1HB  SER A  47       5.488   5.135   4.818  1.00  0.00           H
ATOM    843 2HB  SER A  47       4.773   4.407   6.256  1.00  0.00           H
ATOM    844  HG  SER A  47       3.433   6.041   5.454  1.00  0.00           H
ATOM    845  N   THR A  48       2.890   1.845   5.466  1.00  0.00           N
ATOM    846  CA  THR A  48       2.303   0.842   6.345  1.00  0.00           C
ATOM    847  C   THR A  48       2.906  -0.535   6.082  1.00  0.00           C
ATOM    848  O   THR A  48       3.014  -1.360   6.989  1.00  0.00           O
ATOM    849  CB  THR A  48       0.786   0.790   6.156  1.00  0.00           C
ATOM    850  CG2 THR A  48       0.112   2.128   6.369  1.00  0.00           C
ATOM    851  OG1 THR A  48       0.459   0.347   4.852  1.00  0.00           O
ATOM    852  QG2 THR A  48      -0.049   2.447   6.420  1.00  0.00           Q
ATOM    853  H   THR A  48       2.308   2.342   4.853  1.00  0.00           H
ATOM    854  HA  THR A  48       2.521   1.127   7.364  1.00  0.00           H
ATOM    855  HB  THR A  48       0.368   0.093   6.866  1.00  0.00           H
ATOM    856 1HG  THR A  48       1.004   0.807   4.210  1.00  0.00           H
ATOM    857 1HG2 THR A  48       0.851   2.914   6.333  1.00  0.00           H
ATOM    858 2HG2 THR A  48      -0.376   2.136   7.332  1.00  0.00           H
ATOM    859 3HG2 THR A  48      -0.621   2.289   5.592  1.00  0.00           H
ATOM    860  N   THR A  49       3.297  -0.775   4.834  1.00  0.00           N
ATOM    861  CA  THR A  49       3.890  -2.051   4.451  1.00  0.00           C
ATOM    862  C   THR A  49       5.165  -2.320   5.244  1.00  0.00           C
ATOM    863  O   THR A  49       5.491  -3.469   5.542  1.00  0.00           O
ATOM    864  CB  THR A  49       4.195  -2.067   2.952  1.00  0.00           C
ATOM    865  CG2 THR A  49       4.141  -3.452   2.345  1.00  0.00           C
ATOM    866  OG1 THR A  49       3.275  -1.253   2.245  1.00  0.00           O
ATOM    867  QG2 THR A  49       4.128  -3.781   2.200  1.00  0.00           Q
ATOM    868  H   THR A  49       3.185  -0.077   4.155  1.00  0.00           H
ATOM    869  HA  THR A  49       3.172  -2.828   4.672  1.00  0.00           H
ATOM    870  HB  THR A  49       5.188  -1.674   2.793  1.00  0.00           H
ATOM    871 1HG  THR A  49       3.752  -0.558   1.784  1.00  0.00           H
ATOM    872 1HG2 THR A  49       4.396  -3.396   1.298  1.00  0.00           H
ATOM    873 2HG2 THR A  49       3.144  -3.854   2.452  1.00  0.00           H
ATOM    874 3HG2 THR A  49       4.845  -4.094   2.852  1.00  0.00           H
ATOM    875  N   LYS A  50       5.882  -1.253   5.580  1.00  0.00           N
ATOM    876  CA  LYS A  50       7.122  -1.374   6.338  1.00  0.00           C
ATOM    877  C   LYS A  50       6.839  -1.476   7.833  1.00  0.00           C
ATOM    878  O   LYS A  50       7.584  -2.120   8.573  1.00  0.00           O
ATOM    879  CB  LYS A  50       8.032  -0.177   6.060  1.00  0.00           C
ATOM    880  CG  LYS A  50       9.510  -0.530   6.026  1.00  0.00           C
ATOM    881  CD  LYS A  50      10.261   0.309   5.003  1.00  0.00           C
ATOM    882  CE  LYS A  50      11.427  -0.459   4.401  1.00  0.00           C
ATOM    883  NZ  LYS A  50      12.543  -0.624   5.371  1.00  0.00           N
ATOM    884  QB  LYS A  50       7.822   0.407   5.968  1.00  0.00           Q
ATOM    885  QD  LYS A  50      10.109   0.892   4.850  1.00  0.00           Q
ATOM    886  QE  LYS A  50      11.434  -0.678   3.817  1.00  0.00           Q
ATOM    887  QG  LYS A  50       9.775  -0.964   6.384  1.00  0.00           Q
ATOM    888  QZ  LYS A  50      12.812  -0.663   5.605  1.00  0.00           Q
ATOM    889  H   LYS A  50       5.570  -0.363   5.313  1.00  0.00           H
ATOM    890  HA  LYS A  50       7.621  -2.276   6.016  1.00  0.00           H
ATOM    891 1HB  LYS A  50       7.880   0.564   6.831  1.00  0.00           H
ATOM    892 2HB  LYS A  50       7.764   0.252   5.105  1.00  0.00           H
ATOM    893 1HG  LYS A  50       9.615  -1.574   5.767  1.00  0.00           H
ATOM    894 2HG  LYS A  50       9.936  -0.354   7.001  1.00  0.00           H
ATOM    895 1HD  LYS A  50      10.637   1.197   5.487  1.00  0.00           H
ATOM    896 2HD  LYS A  50       9.581   0.587   4.211  1.00  0.00           H
ATOM    897 1HE  LYS A  50      11.789   0.080   3.537  1.00  0.00           H
ATOM    898 2HE  LYS A  50      11.081  -1.436   4.095  1.00  0.00           H
ATOM    899 1HZ  LYS A  50      13.255   0.121   5.228  1.00  0.00           H
ATOM    900 2HZ  LYS A  50      12.999  -1.550   5.241  1.00  0.00           H
ATOM    901 3HZ  LYS A  50      12.182  -0.563   6.345  1.00  0.00           H
ATOM    902  N   SER A  51       5.759  -0.838   8.272  1.00  0.00           N
ATOM    903  CA  SER A  51       5.378  -0.857   9.679  1.00  0.00           C
ATOM    904  C   SER A  51       5.127  -2.284  10.157  1.00  0.00           C
ATOM    905  O   SER A  51       5.345  -2.606  11.325  1.00  0.00           O
ATOM    906  CB  SER A  51       4.127  -0.005   9.902  1.00  0.00           C
ATOM    907  OG  SER A  51       2.955  -0.717   9.547  1.00  0.00           O
ATOM    908  QB  SER A  51       4.127   0.580  10.120  1.00  0.00           Q
ATOM    909  H   SER A  51       5.206  -0.341   7.633  1.00  0.00           H
ATOM    910  HA  SER A  51       6.194  -0.437  10.249  1.00  0.00           H
ATOM    911 1HB  SER A  51       4.189   0.887   9.297  1.00  0.00           H
ATOM    912 2HB  SER A  51       4.063   0.272  10.944  1.00  0.00           H
ATOM    913  HG  SER A  51       3.095  -1.168   8.711  1.00  0.00           H
ATOM    914  N   PHE A  52       4.667  -3.135   9.246  1.00  0.00           N
ATOM    915  CA  PHE A  52       4.386  -4.528   9.574  1.00  0.00           C
ATOM    916  C   PHE A  52       5.642  -5.234  10.078  1.00  0.00           C
ATOM    917  O   PHE A  52       5.567  -6.141  10.906  1.00  0.00           O
ATOM    918  CB  PHE A  52       3.831  -5.260   8.353  1.00  0.00           C
ATOM    919  CG  PHE A  52       3.124  -6.543   8.690  1.00  0.00           C
ATOM    920  CD1 PHE A  52       1.815  -6.528   9.146  1.00  0.00           C
ATOM    921  CD2 PHE A  52       3.767  -7.761   8.551  1.00  0.00           C
ATOM    922  CE1 PHE A  52       1.162  -7.705   9.458  1.00  0.00           C
ATOM    923  CE2 PHE A  52       3.119  -8.942   8.861  1.00  0.00           C
ATOM    924  CZ  PHE A  52       1.815  -8.913   9.315  1.00  0.00           C
ATOM    925  QB  PHE A  52       3.886  -5.057   7.763  1.00  0.00           Q
ATOM    926  QD  PHE A  52       3.046  -6.683   8.727  1.00  0.00           Q
ATOM    927  QE  PHE A  52       1.888  -8.782   9.281  1.00  0.00           Q
ATOM    928  QR  PHE A  52       2.235  -8.153   9.115  1.00  0.00           Q
ATOM    929  H   PHE A  52       4.513  -2.820   8.330  1.00  0.00           H
ATOM    930  HA  PHE A  52       3.643  -4.539  10.358  1.00  0.00           H
ATOM    931 1HB  PHE A  52       4.645  -5.496   7.682  1.00  0.00           H
ATOM    932 2HB  PHE A  52       3.127  -4.617   7.844  1.00  0.00           H
ATOM    933 1HD  PHE A  52       1.304  -5.582   9.257  1.00  0.00           H
ATOM    934 2HD  PHE A  52       4.788  -7.785   8.197  1.00  0.00           H
ATOM    935 1HE  PHE A  52       0.143  -7.680   9.813  1.00  0.00           H
ATOM    936 2HE  PHE A  52       3.633  -9.885   8.750  1.00  0.00           H
ATOM    937  HZ  PHE A  52       1.307  -9.835   9.557  1.00  0.00           H
ATOM    938  N   LYS A  53       6.796  -4.810   9.570  1.00  0.00           N
ATOM    939  CA  LYS A  53       8.068  -5.401   9.968  1.00  0.00           C
ATOM    940  C   LYS A  53       8.928  -4.390  10.719  1.00  0.00           C
ATOM    941  O   LYS A  53       9.182  -4.541  11.913  1.00  0.00           O
ATOM    942  CB  LYS A  53       8.822  -5.916   8.739  1.00  0.00           C
ATOM    943  CG  LYS A  53       9.601  -7.196   8.996  1.00  0.00           C
ATOM    944  CD  LYS A  53      10.801  -7.310   8.069  1.00  0.00           C
ATOM    945  CE  LYS A  53      11.826  -8.297   8.605  1.00  0.00           C
ATOM    946  NZ  LYS A  53      12.307  -7.916   9.963  1.00  0.00           N
ATOM    947  QB  LYS A  53       8.813  -5.630   8.181  1.00  0.00           Q
ATOM    948  QD  LYS A  53      10.866  -6.993   7.538  1.00  0.00           Q
ATOM    949  QE  LYS A  53      12.019  -8.801   8.294  1.00  0.00           Q
ATOM    950  QG  LYS A  53       9.449  -7.618   9.426  1.00  0.00           Q
ATOM    951  QZ  LYS A  53      12.422  -7.825  10.289  1.00  0.00           Q
ATOM    952  H   LYS A  53       6.791  -4.083   8.913  1.00  0.00           H
ATOM    953  HA  LYS A  53       7.858  -6.233  10.623  1.00  0.00           H
ATOM    954 1HB  LYS A  53       9.517  -5.155   8.413  1.00  0.00           H
ATOM    955 2HB  LYS A  53       8.111  -6.105   7.948  1.00  0.00           H
ATOM    956 1HG  LYS A  53       8.949  -8.041   8.833  1.00  0.00           H
ATOM    957 2HG  LYS A  53       9.948  -7.196  10.018  1.00  0.00           H
ATOM    958 1HD  LYS A  53      11.265  -6.340   7.975  1.00  0.00           H
ATOM    959 2HD  LYS A  53      10.466  -7.647   7.101  1.00  0.00           H
ATOM    960 1HE  LYS A  53      12.666  -8.326   7.929  1.00  0.00           H
ATOM    961 2HE  LYS A  53      11.372  -9.276   8.657  1.00  0.00           H
ATOM    962 1HZ  LYS A  53      11.656  -8.281  10.689  1.00  0.00           H
ATOM    963 2HZ  LYS A  53      12.356  -6.882  10.047  1.00  0.00           H
ATOM    964 3HZ  LYS A  53      13.253  -8.313  10.131  1.00  0.00           H
ATOM    965  N   ASN A  54       9.372  -3.356  10.009  1.00  0.00           N
ATOM    966  CA  ASN A  54      10.203  -2.318  10.609  1.00  0.00           C
ATOM    967  C   ASN A  54       9.460  -1.612  11.738  1.00  0.00           C
ATOM    968  O   ASN A  54      10.060  -1.219  12.740  1.00  0.00           O
ATOM    969  CB  ASN A  54      10.629  -1.302   9.549  1.00  0.00           C
ATOM    970  CG  ASN A  54      11.925  -1.690   8.865  1.00  0.00           C
ATOM    971  ND2 ASN A  54      12.039  -2.958   8.487  1.00  0.00           N
ATOM    972  OD1 ASN A  54      12.814  -0.860   8.677  1.00  0.00           O
ATOM    973  QB  ASN A  54      10.311  -0.783   9.408  1.00  0.00           Q
ATOM    974  QD2 ASN A  54      12.078  -3.401   8.356  1.00  0.00           Q
ATOM    975  H   ASN A  54       9.135  -3.290   9.061  1.00  0.00           H
ATOM    976  HA  ASN A  54      11.083  -2.793  11.015  1.00  0.00           H
ATOM    977 1HB  ASN A  54      10.765  -0.338  10.018  1.00  0.00           H
ATOM    978 2HB  ASN A  54       9.857  -1.228   8.799  1.00  0.00           H
ATOM    979 1HD2 ASN A  54      11.290  -3.564   8.669  1.00  0.00           H
ATOM    980 2HD2 ASN A  54      12.866  -3.237   8.041  1.00  0.00           H
ATOM    981  N   ALA A  55       8.152  -1.453  11.571  1.00  0.00           N
ATOM    982  CA  ALA A  55       7.327  -0.794  12.577  1.00  0.00           C
ATOM    983  C   ALA A  55       7.785   0.645  12.805  1.00  0.00           C
ATOM    984  O   ALA A  55       8.792   1.081  12.247  1.00  0.00           O
ATOM    985  CB  ALA A  55       7.363  -1.573  13.882  1.00  0.00           C
ATOM    986  QB  ALA A  55       7.371  -1.758  14.191  1.00  0.00           Q
ATOM    987  H   ALA A  55       7.730  -1.788  10.752  1.00  0.00           H
ATOM    988  HA  ALA A  55       6.308  -0.784  12.218  1.00  0.00           H
ATOM    989 1HB  ALA A  55       8.097  -1.136  14.542  1.00  0.00           H
ATOM    990 2HB  ALA A  55       7.626  -2.601  13.681  1.00  0.00           H
ATOM    991 3HB  ALA A  55       6.391  -1.536  14.350  1.00  0.00           H
ATOM    992  N   PRO A  56       7.046   1.405  13.632  1.00  0.00           N
ATOM    993  CA  PRO A  56       7.380   2.801  13.931  1.00  0.00           C
ATOM    994  C   PRO A  56       8.825   2.964  14.391  1.00  0.00           C
ATOM    995  O   PRO A  56       9.407   2.053  14.979  1.00  0.00           O
ATOM    996  CB  PRO A  56       6.416   3.164  15.063  1.00  0.00           C
ATOM    997  CG  PRO A  56       5.258   2.244  14.883  1.00  0.00           C
ATOM    998  CD  PRO A  56       5.828   0.964  14.338  1.00  0.00           C
ATOM    999  QB  PRO A  56       6.509   3.605  15.492  1.00  0.00           Q
ATOM   1000  QD  PRO A  56       5.603   0.394  14.400  1.00  0.00           Q
ATOM   1001  QG  PRO A  56       4.668   2.368  15.010  1.00  0.00           Q
ATOM   1002  HA  PRO A  56       7.200   3.443  13.081  1.00  0.00           H
ATOM   1003 1HB  PRO A  56       6.116   4.197  14.967  1.00  0.00           H
ATOM   1004 2HB  PRO A  56       6.901   3.011  16.015  1.00  0.00           H
ATOM   1005 1HG  PRO A  56       4.556   2.669  14.183  1.00  0.00           H
ATOM   1006 2HG  PRO A  56       4.781   2.066  15.835  1.00  0.00           H
ATOM   1007 1HD  PRO A  56       5.132   0.502  13.655  1.00  0.00           H
ATOM   1008 2HD  PRO A  56       6.074   0.287  15.144  1.00  0.00           H
ATOM   1009  N   LEU A  57       9.399   4.132  14.118  1.00  0.00           N
ATOM   1010  CA  LEU A  57      10.777   4.414  14.502  1.00  0.00           C
ATOM   1011  C   LEU A  57      10.899   5.813  15.098  1.00  0.00           C
ATOM   1012  O   LEU A  57       9.926   6.564  15.149  1.00  0.00           O
ATOM   1013  CB  LEU A  57      11.706   4.279  13.294  1.00  0.00           C
ATOM   1014  CG  LEU A  57      12.200   2.859  13.013  1.00  0.00           C
ATOM   1015  CD1 LEU A  57      13.115   2.844  11.800  1.00  0.00           C
ATOM   1016  CD2 LEU A  57      12.915   2.294  14.232  1.00  0.00           C
ATOM   1017  QB  LEU A  57      11.872   4.773  12.938  1.00  0.00           Q
ATOM   1018  QD1 LEU A  57      13.333   2.839  11.512  1.00  0.00           Q
ATOM   1019  QD2 LEU A  57      13.085   2.161  14.519  1.00  0.00           Q
ATOM   1020  QQD LEU A  57      13.209   2.501  13.015  1.00  0.00           Q
ATOM   1021  H   LEU A  57       8.884   4.819  13.646  1.00  0.00           H
ATOM   1022  HA  LEU A  57      11.068   3.692  15.251  1.00  0.00           H
ATOM   1023 1HB  LEU A  57      12.567   4.911  13.455  1.00  0.00           H
ATOM   1024 2HB  LEU A  57      11.178   4.634  12.421  1.00  0.00           H
ATOM   1025  HG  LEU A  57      11.351   2.224  12.798  1.00  0.00           H
ATOM   1026 1HD1 LEU A  57      13.823   3.657  11.871  1.00  0.00           H
ATOM   1027 2HD1 LEU A  57      12.526   2.957  10.902  1.00  0.00           H
ATOM   1028 3HD1 LEU A  57      13.649   1.906  11.763  1.00  0.00           H
ATOM   1029 1HD2 LEU A  57      13.602   1.521  13.919  1.00  0.00           H
ATOM   1030 2HD2 LEU A  57      12.190   1.878  14.914  1.00  0.00           H
ATOM   1031 3HD2 LEU A  57      13.463   3.083  14.725  1.00  0.00           H
ATOM   1032  N   LEU A  58      12.103   6.156  15.548  1.00  0.00           N
ATOM   1033  CA  LEU A  58      12.353   7.464  16.141  1.00  0.00           C
ATOM   1034  C   LEU A  58      13.091   8.372  15.162  1.00  0.00           C
ATOM   1035  O   LEU A  58      13.363   7.984  14.025  1.00  0.00           O
ATOM   1036  CB  LEU A  58      13.160   7.317  17.432  1.00  0.00           C
ATOM   1037  CG  LEU A  58      12.656   8.152  18.611  1.00  0.00           C
ATOM   1038  CD1 LEU A  58      11.185   7.871  18.872  1.00  0.00           C
ATOM   1039  CD2 LEU A  58      13.485   7.870  19.854  1.00  0.00           C
ATOM   1040  QB  LEU A  58      13.664   6.939  17.476  1.00  0.00           Q
ATOM   1041  QD1 LEU A  58      10.837   7.804  18.935  1.00  0.00           Q
ATOM   1042  QD2 LEU A  58      13.681   7.803  20.150  1.00  0.00           Q
ATOM   1043  QQD LEU A  58      12.259   7.804  19.542  1.00  0.00           Q
ATOM   1044  H   LEU A  58      12.839   5.514  15.480  1.00  0.00           H
ATOM   1045  HA  LEU A  58      11.397   7.910  16.373  1.00  0.00           H
ATOM   1046 1HB  LEU A  58      14.183   7.602  17.230  1.00  0.00           H
ATOM   1047 2HB  LEU A  58      13.145   6.277  17.722  1.00  0.00           H
ATOM   1048  HG  LEU A  58      12.759   9.200  18.370  1.00  0.00           H
ATOM   1049 1HD1 LEU A  58      10.999   6.810  18.782  1.00  0.00           H
ATOM   1050 2HD1 LEU A  58      10.582   8.405  18.153  1.00  0.00           H
ATOM   1051 3HD1 LEU A  58      10.929   8.197  19.869  1.00  0.00           H
ATOM   1052 1HD2 LEU A  58      13.572   8.772  20.442  1.00  0.00           H
ATOM   1053 2HD2 LEU A  58      14.469   7.534  19.563  1.00  0.00           H
ATOM   1054 3HD2 LEU A  58      13.002   7.103  20.443  1.00  0.00           H
ATOM   1055  N   ALA A  59      13.415   9.581  15.611  1.00  0.00           N
ATOM   1056  CA  ALA A  59      14.123  10.542  14.775  1.00  0.00           C
ATOM   1057  C   ALA A  59      15.583  10.670  15.200  1.00  0.00           C
ATOM   1058  O   ALA A  59      15.928  11.530  16.011  1.00  0.00           O
ATOM   1059  CB  ALA A  59      13.435  11.897  14.830  1.00  0.00           C
ATOM   1060  QB  ALA A  59      13.270  12.217  14.843  1.00  0.00           Q
ATOM   1061  H   ALA A  59      13.173   9.831  16.526  1.00  0.00           H
ATOM   1062  HA  ALA A  59      14.086  10.187  13.754  1.00  0.00           H
ATOM   1063 1HB  ALA A  59      14.093  12.652  14.427  1.00  0.00           H
ATOM   1064 2HB  ALA A  59      13.194  12.137  15.856  1.00  0.00           H
ATOM   1065 3HB  ALA A  59      12.526  11.862  14.247  1.00  0.00           H
ATOM   1066  N   PRO A  60      16.464   9.814  14.656  1.00  0.00           N
ATOM   1067  CA  PRO A  60      17.894   9.837  14.983  1.00  0.00           C
ATOM   1068  C   PRO A  60      18.598  11.069  14.422  1.00  0.00           C
ATOM   1069  O   PRO A  60      18.113  11.695  13.479  1.00  0.00           O
ATOM   1070  CB  PRO A  60      18.431   8.565  14.320  1.00  0.00           C
ATOM   1071  CG  PRO A  60      17.485   8.292  13.203  1.00  0.00           C
ATOM   1072  CD  PRO A  60      16.137   8.758  13.679  1.00  0.00           C
ATOM   1073  QB  PRO A  60      18.935   8.250  14.498  1.00  0.00           Q
ATOM   1074  QD  PRO A  60      15.584   8.552  13.505  1.00  0.00           Q
ATOM   1075  QG  PRO A  60      17.624   8.040  12.658  1.00  0.00           Q
ATOM   1076  HA  PRO A  60      18.054   9.786  16.050  1.00  0.00           H
ATOM   1077 1HB  PRO A  60      18.439   7.758  15.037  1.00  0.00           H
ATOM   1078 2HB  PRO A  60      19.433   8.743  13.958  1.00  0.00           H
ATOM   1079 1HG  PRO A  60      17.463   7.234  12.991  1.00  0.00           H
ATOM   1080 2HG  PRO A  60      17.785   8.846  12.326  1.00  0.00           H
ATOM   1081 1HD  PRO A  60      15.603   7.947  14.153  1.00  0.00           H
ATOM   1082 2HD  PRO A  60      15.564   9.158  12.855  1.00  0.00           H
ATOM   1083  N   PRO A  61      19.756  11.435  14.998  1.00  0.00           N
ATOM   1084  CA  PRO A  61      20.526  12.600  14.550  1.00  0.00           C
ATOM   1085  C   PRO A  61      20.797  12.573  13.050  1.00  0.00           C
ATOM   1086  O   PRO A  61      20.569  11.562  12.387  1.00  0.00           O
ATOM   1087  CB  PRO A  61      21.836  12.483  15.332  1.00  0.00           C
ATOM   1088  CG  PRO A  61      21.482  11.703  16.550  1.00  0.00           C
ATOM   1089  CD  PRO A  61      20.403  10.744  16.129  1.00  0.00           C
ATOM   1090  QB  PRO A  61      22.384  12.719  15.159  1.00  0.00           Q
ATOM   1091  QD  PRO A  61      20.269  10.196  16.373  1.00  0.00           Q
ATOM   1092  QG  PRO A  61      21.731  11.764  17.111  1.00  0.00           Q
ATOM   1093  HA  PRO A  61      20.030  13.525  14.808  1.00  0.00           H
ATOM   1094 1HB  PRO A  61      22.197  13.468  15.587  1.00  0.00           H
ATOM   1095 2HB  PRO A  61      22.572  11.968  14.732  1.00  0.00           H
ATOM   1096 1HG  PRO A  61      21.115  12.366  17.318  1.00  0.00           H
ATOM   1097 2HG  PRO A  61      22.347  11.162  16.904  1.00  0.00           H
ATOM   1098 1HD  PRO A  61      19.703  10.585  16.936  1.00  0.00           H
ATOM   1099 2HD  PRO A  61      20.834   9.806  15.811  1.00  0.00           H
ATOM   1100  N   ASN A  62      21.285  13.691  12.522  1.00  0.00           N
ATOM   1101  CA  ASN A  62      21.587  13.795  11.098  1.00  0.00           C
ATOM   1102  C   ASN A  62      22.802  14.686  10.865  1.00  0.00           C
ATOM   1103  O   ASN A  62      23.300  15.329  11.788  1.00  0.00           O
ATOM   1104  CB  ASN A  62      20.380  14.350  10.340  1.00  0.00           C
ATOM   1105  CG  ASN A  62      20.330  13.866   8.904  1.00  0.00           C
ATOM   1106  ND2 ASN A  62      20.335  12.551   8.722  1.00  0.00           N
ATOM   1107  OD1 ASN A  62      20.287  14.665   7.967  1.00  0.00           O
ATOM   1108  QB  ASN A  62      19.952  14.732  10.586  1.00  0.00           Q
ATOM   1109  QD2 ASN A  62      20.336  12.092   8.656  1.00  0.00           Q
ATOM   1110  H   ASN A  62      21.446  14.464  13.102  1.00  0.00           H
ATOM   1111  HA  ASN A  62      21.806  12.804  10.734  1.00  0.00           H
ATOM   1112 1HB  ASN A  62      20.430  15.428  10.335  1.00  0.00           H
ATOM   1113 2HB  ASN A  62      19.475  14.036  10.836  1.00  0.00           H
ATOM   1114 1HD2 ASN A  62      20.370  11.974   9.511  1.00  0.00           H
ATOM   1115 2HD2 ASN A  62      20.303  12.211   7.802  1.00  0.00           H
ATOM   1116  N   SER A  63      23.276  14.718   9.624  1.00  0.00           N
ATOM   1117  CA  SER A  63      24.435  15.530   9.268  1.00  0.00           C
ATOM   1118  C   SER A  63      24.271  16.130   7.875  1.00  0.00           C
ATOM   1119  O   SER A  63      23.747  15.485   6.968  1.00  0.00           O
ATOM   1120  CB  SER A  63      25.710  14.688   9.327  1.00  0.00           C
ATOM   1121  OG  SER A  63      26.812  15.463   9.765  1.00  0.00           O
ATOM   1122  QB  SER A  63      25.748  14.084   9.178  1.00  0.00           Q
ATOM   1123  H   SER A  63      22.837  14.182   8.930  1.00  0.00           H
ATOM   1124  HA  SER A  63      24.510  16.332   9.987  1.00  0.00           H
ATOM   1125 1HB  SER A  63      25.929  14.300   8.342  1.00  0.00           H
ATOM   1126 2HB  SER A  63      25.568  13.867  10.014  1.00  0.00           H
ATOM   1127  HG  SER A  63      27.135  15.117  10.601  1.00  0.00           H
ATOM   1128  N   ASN A  64      24.721  17.370   7.715  1.00  0.00           N
ATOM   1129  CA  ASN A  64      24.625  18.059   6.433  1.00  0.00           C
ATOM   1130  C   ASN A  64      25.958  18.700   6.057  1.00  0.00           C
ATOM   1131  O   ASN A  64      25.994  19.741   5.402  1.00  0.00           O
ATOM   1132  CB  ASN A  64      23.529  19.124   6.483  1.00  0.00           C
ATOM   1133  CG  ASN A  64      22.215  18.577   7.002  1.00  0.00           C
ATOM   1134  ND2 ASN A  64      21.420  19.438   7.629  1.00  0.00           N
ATOM   1135  OD1 ASN A  64      21.914  17.393   6.841  1.00  0.00           O
ATOM   1136  QB  ASN A  64      23.607  19.721   6.312  1.00  0.00           Q
ATOM   1137  QD2 ASN A  64      21.143  19.737   7.846  1.00  0.00           Q
ATOM   1138  H   ASN A  64      25.129  17.833   8.477  1.00  0.00           H
ATOM   1139  HA  ASN A  64      24.369  17.326   5.682  1.00  0.00           H
ATOM   1140 1HB  ASN A  64      23.370  19.515   5.489  1.00  0.00           H
ATOM   1141 2HB  ASN A  64      23.845  19.926   7.133  1.00  0.00           H
ATOM   1142 1HD2 ASN A  64      21.723  20.364   7.719  1.00  0.00           H
ATOM   1143 2HD2 ASN A  64      20.563  19.111   7.974  1.00  0.00           H
ATOM   1144  N   MET A  65      27.051  18.072   6.481  1.00  0.00           N
ATOM   1145  CA  MET A  65      28.385  18.582   6.189  1.00  0.00           C
ATOM   1146  C   MET A  65      29.309  17.458   5.734  1.00  0.00           C
ATOM   1147  O   MET A  65      28.894  16.304   5.625  1.00  0.00           O
ATOM   1148  CB  MET A  65      28.971  19.272   7.422  1.00  0.00           C
ATOM   1149  CG  MET A  65      28.796  18.475   8.705  1.00  0.00           C
ATOM   1150  SD  MET A  65      27.334  18.971   9.637  1.00  0.00           S
ATOM   1151  CE  MET A  65      28.064  19.373  11.223  1.00  0.00           C
ATOM   1152  QB  MET A  65      29.257  19.829   7.407  1.00  0.00           Q
ATOM   1153  QE  MET A  65      28.210  19.453  11.541  1.00  0.00           Q
ATOM   1154  QG  MET A  65      29.187  18.025   8.890  1.00  0.00           Q
ATOM   1155  H   MET A  65      26.956  17.246   7.000  1.00  0.00           H
ATOM   1156  HA  MET A  65      28.297  19.303   5.391  1.00  0.00           H
ATOM   1157 1HB  MET A  65      28.487  20.228   7.549  1.00  0.00           H
ATOM   1158 2HB  MET A  65      30.027  19.430   7.264  1.00  0.00           H
ATOM   1159 1HG  MET A  65      29.669  18.622   9.325  1.00  0.00           H
ATOM   1160 2HG  MET A  65      28.707  17.429   8.454  1.00  0.00           H
ATOM   1161 1HE  MET A  65      27.896  20.417  11.442  1.00  0.00           H
ATOM   1162 2HE  MET A  65      29.125  19.176  11.190  1.00  0.00           H
ATOM   1163 3HE  MET A  65      27.608  18.767  11.991  1.00  0.00           H
ATOM   1164  N   GLY A  66      30.566  17.801   5.469  1.00  0.00           N
ATOM   1165  CA  GLY A  66      31.528  16.809   5.028  1.00  0.00           C
ATOM   1166  C   GLY A  66      31.719  15.696   6.040  1.00  0.00           C
ATOM   1167  O   GLY A  66      31.488  15.886   7.234  1.00  0.00           O
ATOM   1168  QA  GLY A  66      31.833  16.838   4.480  1.00  0.00           Q
ATOM   1169  H   GLY A  66      30.841  18.736   5.574  1.00  0.00           H
ATOM   1170 1HA  GLY A  66      32.478  17.296   4.862  1.00  0.00           H
ATOM   1171 2HA  GLY A  66      31.189  16.381   4.097  1.00  0.00           H
ATOM   1172  N   MET A  67      32.142  14.530   5.562  1.00  0.00           N
ATOM   1173  CA  MET A  67      32.364  13.382   6.432  1.00  0.00           C
ATOM   1174  C   MET A  67      33.655  12.659   6.064  1.00  0.00           C
ATOM   1175  O   MET A  67      33.971  12.494   4.886  1.00  0.00           O
ATOM   1176  CB  MET A  67      31.181  12.413   6.345  1.00  0.00           C
ATOM   1177  CG  MET A  67      30.868  11.715   7.658  1.00  0.00           C
ATOM   1178  SD  MET A  67      31.575  10.060   7.750  1.00  0.00           S
ATOM   1179  CE  MET A  67      30.598   9.205   6.517  1.00  0.00           C
ATOM   1180  QB  MET A  67      30.854  12.311   5.820  1.00  0.00           Q
ATOM   1181  QE  MET A  67      30.401   9.032   6.270  1.00  0.00           Q
ATOM   1182  QG  MET A  67      30.531  11.975   8.116  1.00  0.00           Q
ATOM   1183  H   MET A  67      32.310  14.440   4.600  1.00  0.00           H
ATOM   1184  HA  MET A  67      32.444  13.745   7.446  1.00  0.00           H
ATOM   1185 1HB  MET A  67      31.403  11.660   5.605  1.00  0.00           H
ATOM   1186 2HB  MET A  67      30.304  12.962   6.036  1.00  0.00           H
ATOM   1187 1HG  MET A  67      29.795  11.641   7.764  1.00  0.00           H
ATOM   1188 2HG  MET A  67      31.267  12.308   8.469  1.00  0.00           H
ATOM   1189 1HE  MET A  67      30.105   9.927   5.884  1.00  0.00           H
ATOM   1190 2HE  MET A  67      29.856   8.591   7.007  1.00  0.00           H
ATOM   1191 3HE  MET A  67      31.242   8.580   5.918  1.00  0.00           H
ATOM   1192  N   THR A  68      34.398  12.231   7.078  1.00  0.00           N
ATOM   1193  CA  THR A  68      35.656  11.528   6.861  1.00  0.00           C
ATOM   1194  C   THR A  68      35.406  10.104   6.372  1.00  0.00           C
ATOM   1195  O   THR A  68      34.346   9.530   6.620  1.00  0.00           O
ATOM   1196  CB  THR A  68      36.479  11.498   8.150  1.00  0.00           C
ATOM   1197  CG2 THR A  68      37.079  12.841   8.508  1.00  0.00           C
ATOM   1198  OG1 THR A  68      35.681  11.079   9.243  1.00  0.00           O
ATOM   1199  QG2 THR A  68      37.222  13.160   8.592  1.00  0.00           Q
ATOM   1200  H   THR A  68      34.094  12.394   7.996  1.00  0.00           H
ATOM   1201  HA  THR A  68      36.210  12.063   6.105  1.00  0.00           H
ATOM   1202  HB  THR A  68      37.290  10.794   8.031  1.00  0.00           H
ATOM   1203 1HG  THR A  68      35.168  10.310   8.988  1.00  0.00           H
ATOM   1204 1HG2 THR A  68      36.726  13.144   9.481  1.00  0.00           H
ATOM   1205 2HG2 THR A  68      36.785  13.574   7.772  1.00  0.00           H
ATOM   1206 3HG2 THR A  68      38.155  12.760   8.524  1.00  0.00           H
ATOM   1207  N   SEP A  69      36.403   9.573   5.682  1.00  0.00           N
ATOM   1208  CA  SEP A  69      36.308   8.187   5.135  1.00  0.00           C
ATOM   1209  C   SEP A  69      37.665   7.534   5.176  1.00  0.00           C
ATOM   1210  O   SEP A  69      38.705   8.182   5.067  1.00  0.00           O
ATOM   1211  CB  SEP A  69      35.627   8.207   3.735  1.00  0.00           C
ATOM   1212  OG  SEP A  69      36.171   9.263   2.908  1.00  0.00           O
ATOM   1213  PS  SEP A  69      36.406   9.082   1.316  1.00  0.00           P
ATOM   1214  OPA SEP A  69      35.045   8.772   0.685  1.00  0.00           O
ATOM   1215  OPB SEP A  69      36.987  10.357   0.719  1.00  0.00           O
ATOM   1216  OPC SEP A  69      37.333   7.894   1.086  1.00  0.00           O
ATOM   1217  QB  SEP A  69      35.139   7.792   3.501  1.00  0.00           Q
ATOM   1218  H   SEP A  69      37.249  10.097   5.511  1.00  0.00           H
ATOM   1219  HA  SEP A  69      35.648   7.624   5.823  1.00  0.00           H
ATOM   1220 2HB  SEP A  69      35.751   7.252   3.192  1.00  0.00           H
ATOM   1221 3HB  SEP A  69      34.527   8.333   3.809  1.00  0.00           H
ATOM   1222  N   PRO A  70      37.673   6.199   5.340  1.00  0.00           N
ATOM   1223  CA  PRO A  70      38.912   5.419   5.401  1.00  0.00           C
ATOM   1224  C   PRO A  70      39.617   5.346   4.049  1.00  0.00           C
ATOM   1225  O   PRO A  70      39.252   6.053   3.109  1.00  0.00           O
ATOM   1226  CB  PRO A  70      38.440   4.029   5.833  1.00  0.00           C
ATOM   1227  CG  PRO A  70      37.025   3.952   5.371  1.00  0.00           C
ATOM   1228  CD  PRO A  70      36.476   5.347   5.480  1.00  0.00           C
ATOM   1229  QB  PRO A  70      38.780   3.608   6.134  1.00  0.00           Q
ATOM   1230  QD  PRO A  70      35.890   5.516   5.563  1.00  0.00           Q
ATOM   1231  QG  PRO A  70      36.730   3.447   5.174  1.00  0.00           Q
ATOM   1232  HA  PRO A  70      39.594   5.816   6.139  1.00  0.00           H
ATOM   1233 1HB  PRO A  70      38.508   3.941   6.907  1.00  0.00           H
ATOM   1234 2HB  PRO A  70      39.053   3.275   5.362  1.00  0.00           H
ATOM   1235 1HG  PRO A  70      36.468   3.278   6.005  1.00  0.00           H
ATOM   1236 2HG  PRO A  70      36.993   3.615   4.344  1.00  0.00           H
ATOM   1237 1HD  PRO A  70      36.010   5.493   6.444  1.00  0.00           H
ATOM   1238 2HD  PRO A  70      35.772   5.539   4.684  1.00  0.00           H
ATOM   1239  N   PHE A  71      40.625   4.486   3.959  1.00  0.00           N
ATOM   1240  CA  PHE A  71      41.380   4.320   2.723  1.00  0.00           C
ATOM   1241  C   PHE A  71      41.697   2.850   2.471  1.00  0.00           C
ATOM   1242  O   PHE A  71      41.307   1.979   3.249  1.00  0.00           O
ATOM   1243  CB  PHE A  71      42.677   5.130   2.780  1.00  0.00           C
ATOM   1244  CG  PHE A  71      43.090   5.696   1.451  1.00  0.00           C
ATOM   1245  CD1 PHE A  71      42.166   6.335   0.638  1.00  0.00           C
ATOM   1246  CD2 PHE A  71      44.400   5.591   1.014  1.00  0.00           C
ATOM   1247  CE1 PHE A  71      42.543   6.858  -0.585  1.00  0.00           C
ATOM   1248  CE2 PHE A  71      44.783   6.109  -0.208  1.00  0.00           C
ATOM   1249  CZ  PHE A  71      43.852   6.744  -1.008  1.00  0.00           C
ATOM   1250  QB  PHE A  71      43.011   5.224   3.299  1.00  0.00           Q
ATOM   1251  QD  PHE A  71      43.135   5.760   1.305  1.00  0.00           Q
ATOM   1252  QE  PHE A  71      43.810   6.687  -0.872  1.00  0.00           Q
ATOM   1253  QR  PHE A  71      43.608   6.409  -0.221  1.00  0.00           Q
ATOM   1254  H   PHE A  71      40.869   3.951   4.743  1.00  0.00           H
ATOM   1255  HA  PHE A  71      40.771   4.689   1.911  1.00  0.00           H
ATOM   1256 1HB  PHE A  71      43.475   4.495   3.133  1.00  0.00           H
ATOM   1257 2HB  PHE A  71      42.549   5.954   3.466  1.00  0.00           H
ATOM   1258 1HD  PHE A  71      41.142   6.425   0.969  1.00  0.00           H
ATOM   1259 2HD  PHE A  71      45.128   5.095   1.639  1.00  0.00           H
ATOM   1260 1HE  PHE A  71      41.813   7.353  -1.209  1.00  0.00           H
ATOM   1261 2HE  PHE A  71      45.807   6.021  -0.536  1.00  0.00           H
ATOM   1262  HZ  PHE A  71      44.149   7.152  -1.964  1.00  0.00           H
ATOM   1263  N   ASN A  72      42.408   2.580   1.381  1.00  0.00           N
ATOM   1264  CA  ASN A  72      42.777   1.214   1.027  1.00  0.00           C
ATOM   1265  C   ASN A  72      44.289   1.082   0.879  1.00  0.00           C
ATOM   1266  O   ASN A  72      45.012   2.079   0.855  1.00  0.00           O
ATOM   1267  CB  ASN A  72      42.087   0.798  -0.274  1.00  0.00           C
ATOM   1268  CG  ASN A  72      42.393   1.746  -1.418  1.00  0.00           C
ATOM   1269  ND2 ASN A  72      43.595   1.636  -1.972  1.00  0.00           N
ATOM   1270  OD1 ASN A  72      41.558   2.566  -1.800  1.00  0.00           O
ATOM   1271  QB  ASN A  72      41.721   0.296  -0.335  1.00  0.00           Q
ATOM   1272  QD2 ASN A  72      44.013   1.598  -2.165  1.00  0.00           Q
ATOM   1273  H   ASN A  72      42.691   3.317   0.800  1.00  0.00           H
ATOM   1274  HA  ASN A  72      42.447   0.565   1.822  1.00  0.00           H
ATOM   1275 1HB  ASN A  72      41.019   0.783  -0.119  1.00  0.00           H
ATOM   1276 2HB  ASN A  72      42.421  -0.190  -0.551  1.00  0.00           H
ATOM   1277 1HD2 ASN A  72      44.208   0.960  -1.616  1.00  0.00           H
ATOM   1278 2HD2 ASN A  72      43.818   2.236  -2.715  1.00  0.00           H
ATOM   1279  N   GLY A  73      44.762  -0.157   0.782  1.00  0.00           N
ATOM   1280  CA  GLY A  73      46.185  -0.398   0.639  1.00  0.00           C
ATOM   1281  C   GLY A  73      46.484  -1.663  -0.142  1.00  0.00           C
ATOM   1282  O   GLY A  73      47.092  -1.611  -1.212  1.00  0.00           O
ATOM   1283  QA  GLY A  73      46.629  -0.021   0.874  1.00  0.00           Q
ATOM   1284  H   GLY A  73      44.140  -0.913   0.809  1.00  0.00           H
ATOM   1285 1HA  GLY A  73      46.626  -0.483   1.621  1.00  0.00           H
ATOM   1286 2HA  GLY A  73      46.632   0.441   0.126  1.00  0.00           H
ATOM   1287  N   LEU A  74      46.055  -2.801   0.393  1.00  0.00           N
ATOM   1288  CA  LEU A  74      46.278  -4.085  -0.261  1.00  0.00           C
ATOM   1289  C   LEU A  74      44.976  -4.646  -0.822  1.00  0.00           C
ATOM   1290  O   LEU A  74      43.917  -4.515  -0.206  1.00  0.00           O
ATOM   1291  CB  LEU A  74      46.895  -5.081   0.723  1.00  0.00           C
ATOM   1292  CG  LEU A  74      46.314  -5.039   2.137  1.00  0.00           C
ATOM   1293  CD1 LEU A  74      46.473  -6.387   2.821  1.00  0.00           C
ATOM   1294  CD2 LEU A  74      46.982  -3.942   2.954  1.00  0.00           C
ATOM   1295  QB  LEU A  74      47.355  -5.481   0.558  1.00  0.00           Q
ATOM   1296  QD1 LEU A  74      46.511  -6.707   2.983  1.00  0.00           Q
ATOM   1297  QD2 LEU A  74      47.139  -3.683   3.146  1.00  0.00           Q
ATOM   1298  QQD LEU A  74      46.825  -5.195   3.064  1.00  0.00           Q
ATOM   1299  H   LEU A  74      45.576  -2.777   1.247  1.00  0.00           H
ATOM   1300  HA  LEU A  74      46.969  -3.926  -1.077  1.00  0.00           H
ATOM   1301 1HB  LEU A  74      47.954  -4.885   0.788  1.00  0.00           H
ATOM   1302 2HB  LEU A  74      46.756  -6.079   0.329  1.00  0.00           H
ATOM   1303  HG  LEU A  74      45.258  -4.818   2.079  1.00  0.00           H
ATOM   1304 1HD1 LEU A  74      47.422  -6.420   3.336  1.00  0.00           H
ATOM   1305 2HD1 LEU A  74      46.439  -7.173   2.081  1.00  0.00           H
ATOM   1306 3HD1 LEU A  74      45.673  -6.528   3.532  1.00  0.00           H
ATOM   1307 1HD2 LEU A  74      47.776  -4.369   3.547  1.00  0.00           H
ATOM   1308 2HD2 LEU A  74      46.252  -3.484   3.605  1.00  0.00           H
ATOM   1309 3HD2 LEU A  74      47.389  -3.196   2.288  1.00  0.00           H
ATOM   1310  N   THR A  75      45.060  -5.270  -1.991  1.00  0.00           N
ATOM   1311  CA  THR A  75      43.886  -5.850  -2.635  1.00  0.00           C
ATOM   1312  C   THR A  75      43.970  -7.374  -2.647  1.00  0.00           C
ATOM   1313  O   THR A  75      44.928  -7.958  -2.141  1.00  0.00           O
ATOM   1314  CB  THR A  75      43.750  -5.324  -4.064  1.00  0.00           C
ATOM   1315  CG2 THR A  75      42.313  -5.158  -4.506  1.00  0.00           C
ATOM   1316  OG1 THR A  75      44.389  -4.067  -4.198  1.00  0.00           O
ATOM   1317  QG2 THR A  75      41.970  -5.118  -4.610  1.00  0.00           Q
ATOM   1318  H   THR A  75      45.932  -5.343  -2.433  1.00  0.00           H
ATOM   1319  HA  THR A  75      43.017  -5.554  -2.067  1.00  0.00           H
ATOM   1320  HB  THR A  75      44.226  -6.020  -4.740  1.00  0.00           H
ATOM   1321 1HG  THR A  75      44.008  -3.445  -3.575  1.00  0.00           H
ATOM   1322 1HG2 THR A  75      41.654  -5.519  -3.730  1.00  0.00           H
ATOM   1323 2HG2 THR A  75      42.147  -5.723  -5.411  1.00  0.00           H
ATOM   1324 3HG2 THR A  75      42.112  -4.113  -4.690  1.00  0.00           H
ATOM   1325  N   SEP A  76      42.948  -7.979  -3.233  1.00  0.00           N
ATOM   1326  CA  SEP A  76      42.885  -9.468  -3.326  1.00  0.00           C
ATOM   1327  C   SEP A  76      43.565  -9.924  -4.590  1.00  0.00           C
ATOM   1328  O   SEP A  76      43.791  -9.156  -5.523  1.00  0.00           O
ATOM   1329  CB  SEP A  76      41.416  -9.954  -3.152  1.00  0.00           C
ATOM   1330  OG  SEP A  76      41.101 -10.165  -1.755  1.00  0.00           O
ATOM   1331  PS  SEP A  76      41.992 -11.120  -0.800  1.00  0.00           P
ATOM   1332  OPA SEP A  76      43.416 -10.553  -0.785  1.00  0.00           O
ATOM   1333  OPB SEP A  76      41.417 -11.144   0.611  1.00  0.00           O
ATOM   1334  OPC SEP A  76      42.031 -12.521  -1.401  1.00  0.00           O
ATOM   1335  QB  SEP A  76      40.952 -10.063  -3.639  1.00  0.00           Q
ATOM   1336  H   SEP A  76      42.191  -7.442  -3.631  1.00  0.00           H
ATOM   1337  HA  SEP A  76      43.473  -9.858  -2.473  1.00  0.00           H
ATOM   1338 2HB  SEP A  76      40.683  -9.236  -3.564  1.00  0.00           H
ATOM   1339 3HB  SEP A  76      41.220 -10.890  -3.713  1.00  0.00           H
ATOM   1340  N   PRO A  77      43.909 -11.224  -4.637  1.00  0.00           N
ATOM   1341  CA  PRO A  77      44.579 -11.820  -5.799  1.00  0.00           C
ATOM   1342  C   PRO A  77      43.719 -11.757  -7.057  1.00  0.00           C
ATOM   1343  O   PRO A  77      42.696 -11.075  -7.088  1.00  0.00           O
ATOM   1344  CB  PRO A  77      44.811 -13.277  -5.381  1.00  0.00           C
ATOM   1345  CG  PRO A  77      43.835 -13.524  -4.283  1.00  0.00           C
ATOM   1346  CD  PRO A  77      43.677 -12.211  -3.570  1.00  0.00           C
ATOM   1347  QB  PRO A  77      45.229 -13.663  -5.631  1.00  0.00           Q
ATOM   1348  QD  PRO A  77      43.547 -12.116  -2.977  1.00  0.00           Q
ATOM   1349  QG  PRO A  77      43.555 -14.057  -4.152  1.00  0.00           Q
ATOM   1350  HA  PRO A  77      45.530 -11.344  -5.993  1.00  0.00           H
ATOM   1351 1HB  PRO A  77      45.828 -13.397  -5.037  1.00  0.00           H
ATOM   1352 2HB  PRO A  77      44.629 -13.929  -6.223  1.00  0.00           H
ATOM   1353 1HG  PRO A  77      44.221 -14.272  -3.608  1.00  0.00           H
ATOM   1354 2HG  PRO A  77      42.888 -13.842  -4.696  1.00  0.00           H
ATOM   1355 1HD  PRO A  77      44.413 -12.114  -2.788  1.00  0.00           H
ATOM   1356 2HD  PRO A  77      42.680 -12.117  -3.166  1.00  0.00           H
ATOM   1357  N   GLN A  78      44.143 -12.473  -8.094  1.00  0.00           N
ATOM   1358  CA  GLN A  78      43.414 -12.499  -9.356  1.00  0.00           C
ATOM   1359  C   GLN A  78      42.418 -13.655  -9.391  1.00  0.00           C
ATOM   1360  O   GLN A  78      41.395 -13.585 -10.072  1.00  0.00           O
ATOM   1361  CB  GLN A  78      44.388 -12.614 -10.530  1.00  0.00           C
ATOM   1362  CG  GLN A  78      43.785 -12.204 -11.863  1.00  0.00           C
ATOM   1363  CD  GLN A  78      43.221 -10.797 -11.840  1.00  0.00           C
ATOM   1364  NE2 GLN A  78      41.941 -10.679 -11.508  1.00  0.00           N
ATOM   1365  OE1 GLN A  78      43.927  -9.827 -12.118  1.00  0.00           O
ATOM   1366  QB  GLN A  78      44.981 -12.811 -10.472  1.00  0.00           Q
ATOM   1367  QE2 GLN A  78      41.494 -10.637 -11.392  1.00  0.00           Q
ATOM   1368  QG  GLN A  78      43.770 -12.574 -12.366  1.00  0.00           Q
ATOM   1369  H   GLN A  78      44.967 -12.997  -8.008  1.00  0.00           H
ATOM   1370  HA  GLN A  78      42.869 -11.570  -9.442  1.00  0.00           H
ATOM   1371 1HB  GLN A  78      44.719 -13.639 -10.609  1.00  0.00           H
ATOM   1372 2HB  GLN A  78      45.243 -11.983 -10.337  1.00  0.00           H
ATOM   1373 1HG  GLN A  78      42.990 -12.892 -12.111  1.00  0.00           H
ATOM   1374 2HG  GLN A  78      44.552 -12.255 -12.621  1.00  0.00           H
ATOM   1375 1HE2 GLN A  78      41.439 -11.494 -11.298  1.00  0.00           H
ATOM   1376 2HE2 GLN A  78      41.550  -9.780 -11.485  1.00  0.00           H
ATOM   1377  N   ARG A  79      42.725 -14.721  -8.657  1.00  0.00           N
ATOM   1378  CA  ARG A  79      41.857 -15.891  -8.608  1.00  0.00           C
ATOM   1379  C   ARG A  79      40.954 -15.853  -7.379  1.00  0.00           C
ATOM   1380  O   ARG A  79      40.563 -16.895  -6.852  1.00  0.00           O
ATOM   1381  CB  ARG A  79      42.693 -17.173  -8.601  1.00  0.00           C
ATOM   1382  CG  ARG A  79      43.595 -17.305  -7.384  1.00  0.00           C
ATOM   1383  CD  ARG A  79      44.930 -17.938  -7.742  1.00  0.00           C
ATOM   1384  NE  ARG A  79      46.058 -17.173  -7.216  1.00  0.00           N
ATOM   1385  CZ  ARG A  79      46.475 -16.018  -7.729  1.00  0.00           C
ATOM   1386  NH1 ARG A  79      45.860 -15.491  -8.782  1.00  0.00           N
ATOM   1387  NH2 ARG A  79      47.508 -15.387  -7.189  1.00  0.00           N
ATOM   1388  QB  ARG A  79      42.669 -17.606  -9.054  1.00  0.00           Q
ATOM   1389  QD  ARG A  79      44.988 -18.463  -8.075  1.00  0.00           Q
ATOM   1390  QG  ARG A  79      43.437 -17.123  -6.810  1.00  0.00           Q
ATOM   1391  QH1 ARG A  79      45.629 -15.292  -9.178  1.00  0.00           Q
ATOM   1392  QH2 ARG A  79      47.898 -15.149  -6.985  1.00  0.00           Q
ATOM   1393  H   ARG A  79      43.557 -14.720  -8.137  1.00  0.00           H
ATOM   1394  HA  ARG A  79      41.239 -15.881  -9.493  1.00  0.00           H
ATOM   1395 1HB  ARG A  79      43.312 -17.188  -9.486  1.00  0.00           H
ATOM   1396 2HB  ARG A  79      42.027 -18.023  -8.624  1.00  0.00           H
ATOM   1397 1HG  ARG A  79      43.100 -17.922  -6.648  1.00  0.00           H
ATOM   1398 2HG  ARG A  79      43.774 -16.323  -6.971  1.00  0.00           H
ATOM   1399 1HD  ARG A  79      45.014 -17.990  -8.819  1.00  0.00           H
ATOM   1400 2HD  ARG A  79      44.962 -18.936  -7.332  1.00  0.00           H
ATOM   1401  HE  ARG A  79      46.529 -17.539  -6.439  1.00  0.00           H
ATOM   1402 1HH1 ARG A  79      45.080 -15.961  -9.194  1.00  0.00           H
ATOM   1403 2HH1 ARG A  79      46.178 -14.622  -9.162  1.00  0.00           H
ATOM   1404 1HH2 ARG A  79      47.974 -15.778  -6.396  1.00  0.00           H
ATOM   1405 2HH2 ARG A  79      47.822 -14.519  -7.575  1.00  0.00           H
ATOM   1406  N   SEP A  80      40.646 -14.637  -6.954  1.00  0.00           N
ATOM   1407  CA  SEP A  80      39.770 -14.437  -5.762  1.00  0.00           C
ATOM   1408  C   SEP A  80      38.327 -14.403  -6.196  1.00  0.00           C
ATOM   1409  O   SEP A  80      37.472 -15.117  -5.676  1.00  0.00           O
ATOM   1410  CB  SEP A  80      40.244 -13.197  -4.948  1.00  0.00           C
ATOM   1411  OG  SEP A  80      40.315 -13.499  -3.535  1.00  0.00           O
ATOM   1412  PS  SEP A  80      39.061 -14.120  -2.718  1.00  0.00           P
ATOM   1413  OPA SEP A  80      38.705 -15.458  -3.373  1.00  0.00           O
ATOM   1414  OPB SEP A  80      39.434 -14.330  -1.256  1.00  0.00           O
ATOM   1415  OPC SEP A  80      37.869 -13.178  -2.853  1.00  0.00           O
ATOM   1416  QB  SEP A  80      40.410 -12.580  -5.186  1.00  0.00           Q
ATOM   1417  H   SEP A  80      40.999 -13.820  -7.430  1.00  0.00           H
ATOM   1418  HA  SEP A  80      39.902 -15.331  -5.123  1.00  0.00           H
ATOM   1419 2HB  SEP A  80      41.240 -12.838  -5.271  1.00  0.00           H
ATOM   1420 3HB  SEP A  80      39.581 -12.322  -5.101  1.00  0.00           H
ATOM   1421  N   PRO A  81      38.030 -13.543  -7.189  1.00  0.00           N
ATOM   1422  CA  PRO A  81      36.671 -13.395  -7.721  1.00  0.00           C
ATOM   1423  C   PRO A  81      36.043 -14.733  -8.099  1.00  0.00           C
ATOM   1424  O   PRO A  81      34.835 -14.923  -7.961  1.00  0.00           O
ATOM   1425  CB  PRO A  81      36.869 -12.527  -8.964  1.00  0.00           C
ATOM   1426  CG  PRO A  81      38.107 -11.748  -8.686  1.00  0.00           C
ATOM   1427  CD  PRO A  81      38.990 -12.651  -7.869  1.00  0.00           C
ATOM   1428  QB  PRO A  81      36.501 -12.518  -9.464  1.00  0.00           Q
ATOM   1429  QD  PRO A  81      39.603 -12.646  -7.831  1.00  0.00           Q
ATOM   1430  QG  PRO A  81      38.229 -11.173  -8.870  1.00  0.00           Q
ATOM   1431  HA  PRO A  81      36.027 -12.883  -7.020  1.00  0.00           H
ATOM   1432 1HB  PRO A  81      36.016 -11.878  -9.095  1.00  0.00           H
ATOM   1433 2HB  PRO A  81      36.985 -13.158  -9.833  1.00  0.00           H
ATOM   1434 1HG  PRO A  81      37.863 -10.857  -8.127  1.00  0.00           H
ATOM   1435 2HG  PRO A  81      38.594 -11.488  -9.614  1.00  0.00           H
ATOM   1436 1HD  PRO A  81      39.556 -12.078  -7.151  1.00  0.00           H
ATOM   1437 2HD  PRO A  81      39.651 -13.214  -8.511  1.00  0.00           H
ATOM   1438  N   PHE A  82      36.871 -15.657  -8.577  1.00  0.00           N
ATOM   1439  CA  PHE A  82      36.393 -16.977  -8.974  1.00  0.00           C
ATOM   1440  C   PHE A  82      37.084 -18.074  -8.167  1.00  0.00           C
ATOM   1441  O   PHE A  82      38.019 -18.715  -8.650  1.00  0.00           O
ATOM   1442  CB  PHE A  82      36.628 -17.200 -10.469  1.00  0.00           C
ATOM   1443  CG  PHE A  82      38.049 -16.966 -10.897  1.00  0.00           C
ATOM   1444  CD1 PHE A  82      38.540 -15.679 -11.042  1.00  0.00           C
ATOM   1445  CD2 PHE A  82      38.892 -18.034 -11.158  1.00  0.00           C
ATOM   1446  CE1 PHE A  82      39.846 -15.461 -11.435  1.00  0.00           C
ATOM   1447  CE2 PHE A  82      40.199 -17.823 -11.554  1.00  0.00           C
ATOM   1448  CZ  PHE A  82      40.676 -16.535 -11.692  1.00  0.00           C
ATOM   1449  QB  PHE A  82      36.183 -17.373 -10.875  1.00  0.00           Q
ATOM   1450  QD  PHE A  82      38.206 -16.940 -10.945  1.00  0.00           Q
ATOM   1451  QE  PHE A  82      40.533 -16.559 -11.649  1.00  0.00           Q
ATOM   1452  QR  PHE A  82      39.835 -16.673 -11.438  1.00  0.00           Q
ATOM   1453  H   PHE A  82      37.823 -15.447  -8.662  1.00  0.00           H
ATOM   1454  HA  PHE A  82      35.333 -17.018  -8.775  1.00  0.00           H
ATOM   1455 1HB  PHE A  82      35.996 -16.526 -11.030  1.00  0.00           H
ATOM   1456 2HB  PHE A  82      36.371 -18.219 -10.719  1.00  0.00           H
ATOM   1457 1HD  PHE A  82      37.892 -14.839 -10.839  1.00  0.00           H
ATOM   1458 2HD  PHE A  82      38.519 -19.043 -11.050  1.00  0.00           H
ATOM   1459 1HE  PHE A  82      40.218 -14.453 -11.544  1.00  0.00           H
ATOM   1460 2HE  PHE A  82      40.847 -18.664 -11.754  1.00  0.00           H
ATOM   1461  HZ  PHE A  82      41.699 -16.366 -12.002  1.00  0.00           H
ATOM   1462  N   PRO A  83      36.632 -18.304  -6.923  1.00  0.00           N
ATOM   1463  CA  PRO A  83      37.210 -19.329  -6.049  1.00  0.00           C
ATOM   1464  C   PRO A  83      36.844 -20.745  -6.488  1.00  0.00           C
ATOM   1465  O   PRO A  83      37.507 -21.711  -6.113  1.00  0.00           O
ATOM   1466  CB  PRO A  83      36.592 -19.018  -4.685  1.00  0.00           C
ATOM   1467  CG  PRO A  83      35.294 -18.359  -5.002  1.00  0.00           C
ATOM   1468  CD  PRO A  83      35.521 -17.584  -6.271  1.00  0.00           C
ATOM   1469  QB  PRO A  83      36.845 -19.148  -4.133  1.00  0.00           Q
ATOM   1470  QD  PRO A  83      35.218 -17.085  -6.467  1.00  0.00           Q
ATOM   1471  QG  PRO A  83      34.774 -18.398  -4.675  1.00  0.00           Q
ATOM   1472  HA  PRO A  83      38.284 -19.238  -5.990  1.00  0.00           H
ATOM   1473 1HB  PRO A  83      37.245 -18.358  -4.133  1.00  0.00           H
ATOM   1474 2HB  PRO A  83      36.446 -19.936  -4.134  1.00  0.00           H
ATOM   1475 1HG  PRO A  83      35.017 -17.691  -4.201  1.00  0.00           H
ATOM   1476 2HG  PRO A  83      34.530 -19.106  -5.151  1.00  0.00           H
ATOM   1477 1HD  PRO A  83      35.801 -16.566  -6.046  1.00  0.00           H
ATOM   1478 2HD  PRO A  83      34.634 -17.604  -6.889  1.00  0.00           H
ATOM   1479  N   LYS A  84      35.785 -20.860  -7.284  1.00  0.00           N
ATOM   1480  CA  LYS A  84      35.333 -22.158  -7.774  1.00  0.00           C
ATOM   1481  C   LYS A  84      36.447 -22.875  -8.533  1.00  0.00           C
ATOM   1482  O   LYS A  84      37.607 -22.470  -8.481  1.00  0.00           O
ATOM   1483  CB  LYS A  84      34.111 -21.987  -8.679  1.00  0.00           C
ATOM   1484  CG  LYS A  84      33.060 -21.046  -8.111  1.00  0.00           C
ATOM   1485  CD  LYS A  84      31.737 -21.182  -8.847  1.00  0.00           C
ATOM   1486  CE  LYS A  84      30.557 -20.933  -7.922  1.00  0.00           C
ATOM   1487  NZ  LYS A  84      29.458 -20.198  -8.607  1.00  0.00           N
ATOM   1488  QB  LYS A  84      34.044 -22.274  -9.233  1.00  0.00           Q
ATOM   1489  QD  LYS A  84      31.686 -21.320  -9.452  1.00  0.00           Q
ATOM   1490  QE  LYS A  84      30.538 -21.120  -7.326  1.00  0.00           Q
ATOM   1491  QG  LYS A  84      33.159 -20.655  -7.638  1.00  0.00           Q
ATOM   1492  QZ  LYS A  84      29.194 -20.022  -8.771  1.00  0.00           Q
ATOM   1493  H   LYS A  84      35.295 -20.055  -7.550  1.00  0.00           H
ATOM   1494  HA  LYS A  84      35.055 -22.756  -6.919  1.00  0.00           H
ATOM   1495 1HB  LYS A  84      33.654 -22.952  -8.834  1.00  0.00           H
ATOM   1496 2HB  LYS A  84      34.435 -21.596  -9.632  1.00  0.00           H
ATOM   1497 1HG  LYS A  84      33.412 -20.030  -8.205  1.00  0.00           H
ATOM   1498 2HG  LYS A  84      32.906 -21.282  -7.069  1.00  0.00           H
ATOM   1499 1HD  LYS A  84      31.662 -22.180  -9.253  1.00  0.00           H
ATOM   1500 2HD  LYS A  84      31.708 -20.462  -9.651  1.00  0.00           H
ATOM   1501 1HE  LYS A  84      30.895 -20.353  -7.076  1.00  0.00           H
ATOM   1502 2HE  LYS A  84      30.180 -21.885  -7.577  1.00  0.00           H
ATOM   1503 1HZ  LYS A  84      29.673 -19.181  -8.636  1.00  0.00           H
ATOM   1504 2HZ  LYS A  84      28.562 -20.337  -8.097  1.00  0.00           H
ATOM   1505 3HZ  LYS A  84      29.348 -20.547  -9.580  1.00  0.00           H
ATOM   1506  N   SER A  85      36.084 -23.945  -9.236  1.00  0.00           N
ATOM   1507  CA  SER A  85      37.052 -24.719 -10.005  1.00  0.00           C
ATOM   1508  C   SER A  85      38.079 -25.370  -9.086  1.00  0.00           C
ATOM   1509  O   SER A  85      39.216 -24.908  -8.981  1.00  0.00           O
ATOM   1510  CB  SER A  85      37.756 -23.827 -11.029  1.00  0.00           C
ATOM   1511  OG  SER A  85      38.147 -24.571 -12.171  1.00  0.00           O
ATOM   1512  QB  SER A  85      37.860 -23.216 -10.960  1.00  0.00           Q
ATOM   1513  H   SER A  85      35.143 -24.218  -9.237  1.00  0.00           H
ATOM   1514  HA  SER A  85      36.512 -25.495 -10.528  1.00  0.00           H
ATOM   1515 1HB  SER A  85      38.636 -23.391 -10.579  1.00  0.00           H
ATOM   1516 2HB  SER A  85      37.085 -23.040 -11.342  1.00  0.00           H
ATOM   1517  HG  SER A  85      37.384 -24.717 -12.734  1.00  0.00           H
ATOM   1518  N   SER A  86      37.674 -26.448  -8.422  1.00  0.00           N
ATOM   1519  CA  SER A  86      38.559 -27.163  -7.512  1.00  0.00           C
ATOM   1520  C   SER A  86      37.936 -28.487  -7.075  1.00  0.00           C
ATOM   1521  O   SER A  86      37.643 -28.691  -5.897  1.00  0.00           O
ATOM   1522  CB  SER A  86      38.869 -26.301  -6.286  1.00  0.00           C
ATOM   1523  OG  SER A  86      39.821 -25.297  -6.596  1.00  0.00           O
ATOM   1524  QB  SER A  86      38.615 -26.376  -5.722  1.00  0.00           Q
ATOM   1525  H   SER A  86      36.756 -26.769  -8.548  1.00  0.00           H
ATOM   1526  HA  SER A  86      39.478 -27.369  -8.037  1.00  0.00           H
ATOM   1527 1HB  SER A  86      39.266 -26.927  -5.499  1.00  0.00           H
ATOM   1528 2HB  SER A  86      37.962 -25.826  -5.943  1.00  0.00           H
ATOM   1529  HG  SER A  86      39.537 -24.461  -6.219  1.00  0.00           H
ATOM   1530  N   VAL A  87      37.735 -29.384  -8.035  1.00  0.00           N
ATOM   1531  CA  VAL A  87      37.147 -30.687  -7.752  1.00  0.00           C
ATOM   1532  C   VAL A  87      35.717 -30.546  -7.243  1.00  0.00           C
ATOM   1533  O   VAL A  87      35.462 -29.837  -6.269  1.00  0.00           O
ATOM   1534  CB  VAL A  87      37.975 -31.464  -6.710  1.00  0.00           C
ATOM   1535  CG1 VAL A  87      37.464 -32.891  -6.577  1.00  0.00           C
ATOM   1536  CG2 VAL A  87      39.450 -31.451  -7.085  1.00  0.00           C
ATOM   1537  QG1 VAL A  87      37.343 -33.228  -6.547  1.00  0.00           Q
ATOM   1538  QG2 VAL A  87      39.799 -31.447  -7.173  1.00  0.00           Q
ATOM   1539  QQG VAL A  87      38.571 -32.338  -6.860  1.00  0.00           Q
ATOM   1540  H   VAL A  87      37.989 -29.165  -8.956  1.00  0.00           H
ATOM   1541  HA  VAL A  87      37.137 -31.257  -8.671  1.00  0.00           H
ATOM   1542  HB  VAL A  87      37.864 -30.975  -5.755  1.00  0.00           H
ATOM   1543 1HG1 VAL A  87      37.009 -33.199  -7.506  1.00  0.00           H
ATOM   1544 2HG1 VAL A  87      36.732 -32.938  -5.785  1.00  0.00           H
ATOM   1545 3HG1 VAL A  87      38.289 -33.548  -6.347  1.00  0.00           H
ATOM   1546 1HG2 VAL A  87      39.574 -31.866  -8.075  1.00  0.00           H
ATOM   1547 2HG2 VAL A  87      40.006 -32.043  -6.373  1.00  0.00           H
ATOM   1548 3HG2 VAL A  87      39.816 -30.434  -7.072  1.00  0.00           H
ATOM   1549  N   LYS A  88      34.787 -31.225  -7.906  1.00  0.00           N
ATOM   1550  CA  LYS A  88      33.382 -31.174  -7.521  1.00  0.00           C
ATOM   1551  C   LYS A  88      33.068 -32.233  -6.470  1.00  0.00           C
ATOM   1552  O   LYS A  88      32.212 -32.033  -5.608  1.00  0.00           O
ATOM   1553  CB  LYS A  88      32.486 -31.373  -8.747  1.00  0.00           C
ATOM   1554  CG  LYS A  88      32.857 -32.591  -9.578  1.00  0.00           C
ATOM   1555  CD  LYS A  88      33.740 -32.213 -10.757  1.00  0.00           C
ATOM   1556  CE  LYS A  88      34.765 -33.295 -11.054  1.00  0.00           C
ATOM   1557  NZ  LYS A  88      34.129 -34.530 -11.591  1.00  0.00           N
ATOM   1558  QB  LYS A  88      32.012 -30.993  -8.896  1.00  0.00           Q
ATOM   1559  QD  LYS A  88      33.687 -31.682 -11.077  1.00  0.00           Q
ATOM   1560  QE  LYS A  88      35.378 -33.228 -10.961  1.00  0.00           Q
ATOM   1561  QG  LYS A  88      32.670 -33.171  -9.451  1.00  0.00           Q
ATOM   1562  QZ  LYS A  88      33.976 -34.827 -11.720  1.00  0.00           Q
ATOM   1563  H   LYS A  88      35.052 -31.772  -8.676  1.00  0.00           H
ATOM   1564  HA  LYS A  88      33.188 -30.199  -7.100  1.00  0.00           H
ATOM   1565 1HB  LYS A  88      32.559 -30.498  -9.376  1.00  0.00           H
ATOM   1566 2HB  LYS A  88      31.465 -31.486  -8.416  1.00  0.00           H
ATOM   1567 1HG  LYS A  88      31.952 -33.049  -9.948  1.00  0.00           H
ATOM   1568 2HG  LYS A  88      33.389 -33.294  -8.954  1.00  0.00           H
ATOM   1569 1HD  LYS A  88      34.257 -31.293 -10.527  1.00  0.00           H
ATOM   1570 2HD  LYS A  88      33.119 -32.071 -11.628  1.00  0.00           H
ATOM   1571 1HE  LYS A  88      35.290 -33.538 -10.141  1.00  0.00           H
ATOM   1572 2HE  LYS A  88      35.467 -32.918 -11.782  1.00  0.00           H
ATOM   1573 1HZ  LYS A  88      33.331 -34.281 -12.211  1.00  0.00           H
ATOM   1574 2HZ  LYS A  88      33.776 -35.119 -10.810  1.00  0.00           H
ATOM   1575 3HZ  LYS A  88      34.822 -35.080 -12.138  1.00  0.00           H
ATOM   1576  N   ARG A  89      33.766 -33.361  -6.548  1.00  0.00           N
ATOM   1577  CA  ARG A  89      33.561 -34.453  -5.603  1.00  0.00           C
ATOM   1578  C   ARG A  89      34.749 -35.410  -5.612  1.00  0.00           C
ATOM   1579  O   ARG A  89      35.718 -35.206  -6.343  1.00  0.00           O
ATOM   1580  CB  ARG A  89      32.277 -35.214  -5.940  1.00  0.00           C
ATOM   1581  CG  ARG A  89      31.042 -34.657  -5.252  1.00  0.00           C
ATOM   1582  CD  ARG A  89      30.043 -35.755  -4.924  1.00  0.00           C
ATOM   1583  NE  ARG A  89      30.199 -36.248  -3.558  1.00  0.00           N
ATOM   1584  CZ  ARG A  89      29.502 -37.263  -3.052  1.00  0.00           C
ATOM   1585  NH1 ARG A  89      28.600 -37.894  -3.795  1.00  0.00           N
ATOM   1586  NH2 ARG A  89      29.706 -37.648  -1.800  1.00  0.00           N
ATOM   1587  QB  ARG A  89      32.256 -35.710  -6.325  1.00  0.00           Q
ATOM   1588  QD  ARG A  89      29.617 -35.969  -5.328  1.00  0.00           Q
ATOM   1589  QG  ARG A  89      30.956 -34.054  -5.120  1.00  0.00           Q
ATOM   1590  QH1 ARG A  89      28.261 -38.132  -4.074  1.00  0.00           Q
ATOM   1591  QH2 ARG A  89      29.783 -37.793  -1.328  1.00  0.00           Q
ATOM   1592  H   ARG A  89      34.434 -33.463  -7.257  1.00  0.00           H
ATOM   1593  HA  ARG A  89      33.467 -34.025  -4.617  1.00  0.00           H
ATOM   1594 1HB  ARG A  89      32.394 -36.246  -5.642  1.00  0.00           H
ATOM   1595 2HB  ARG A  89      32.118 -35.173  -7.007  1.00  0.00           H
ATOM   1596 1HG  ARG A  89      30.570 -33.938  -5.906  1.00  0.00           H
ATOM   1597 2HG  ARG A  89      31.340 -34.171  -4.335  1.00  0.00           H
ATOM   1598 1HD  ARG A  89      30.190 -36.575  -5.614  1.00  0.00           H
ATOM   1599 2HD  ARG A  89      29.044 -35.362  -5.043  1.00  0.00           H
ATOM   1600  HE  ARG A  89      30.858 -35.800  -2.988  1.00  0.00           H
ATOM   1601 1HH1 ARG A  89      28.442 -37.609  -4.740  1.00  0.00           H
ATOM   1602 2HH1 ARG A  89      28.080 -38.656  -3.409  1.00  0.00           H
ATOM   1603 1HH2 ARG A  89      30.384 -37.177  -1.236  1.00  0.00           H
ATOM   1604 2HH2 ARG A  89      29.182 -38.410  -1.419  1.00  0.00           H
ATOM   1605  N   THR A  90      34.667 -36.454  -4.793  1.00  0.00           N
ATOM   1606  CA  THR A  90      35.736 -37.443  -4.707  1.00  0.00           C
ATOM   1607  C   THR A  90      35.175 -38.858  -4.787  1.00  0.00           C
ATOM   1608  CB  THR A  90      36.518 -37.265  -3.404  1.00  0.00           C
ATOM   1609  CG2 THR A  90      35.633 -37.204  -2.177  1.00  0.00           C
ATOM   1610  OG1 THR A  90      37.434 -38.331  -3.219  1.00  0.00           O
ATOM   1611  OT1 THR A  90      34.006 -39.055  -4.397  1.00  0.00           O
ATOM   1612  OT2 THR A  90      35.910 -39.761  -5.241  1.00  0.00           O
ATOM   1613  QG2 THR A  90      35.423 -37.190  -1.886  1.00  0.00           Q
ATOM   1614  H   THR A  90      33.869 -36.562  -4.234  1.00  0.00           H
ATOM   1615  HA  THR A  90      36.402 -37.284  -5.541  1.00  0.00           H
ATOM   1616  HB  THR A  90      37.078 -36.343  -3.455  1.00  0.00           H
ATOM   1617 1HG  THR A  90      36.950 -39.142  -3.050  1.00  0.00           H
ATOM   1618 1HG2 THR A  90      35.028 -38.097  -2.125  1.00  0.00           H
ATOM   1619 2HG2 THR A  90      34.992 -36.338  -2.240  1.00  0.00           H
ATOM   1620 3HG2 THR A  90      36.249 -37.134  -1.293  1.00  0.00           H
TER    1621
ENDMDL
