# Supplementary material for: Data set of intrinsically disordered proteins analysed at a local protein conformation level
Source: Data Brief. 2020 Mar 5;29:105383. doi: 10.1016/j.dib.2020.105383 (PMC7078294; doi:10.1016/j.dib.2020.105383)
Supplement: Supplementary file 1 [file mmc1.zip › the data/1-DATA/PED1AAA-pdb/1AAA-17.pdb]

ATOM      1  N   GLY A  -1     -20.331  -9.726 -30.935  1.00  0.00           N
ATOM      2  CA  GLY A  -1     -20.363 -10.006 -32.396  1.00  0.00           C
ATOM      3  C   GLY A  -1     -19.558  -9.025 -33.183  1.00  0.00           C
ATOM      4  O   GLY A  -1     -18.889  -9.381 -34.158  1.00  0.00           O
ATOM      5  QA  GLY A  -1     -20.673 -10.475 -32.658  1.00  0.00           Q
ATOM      6 1HA  GLY A  -1     -19.970 -10.997 -32.575  1.00  0.00           H
ATOM      7 2HA  GLY A  -1     -21.376  -9.953 -32.741  1.00  0.00           H
ATOM      8 1HT  GLY A  -1     -20.783  -8.808 -30.742  1.00  0.00           H
ATOM      9 2HT  GLY A  -1     -19.349  -9.694 -30.593  1.00  0.00           H
ATOM     10 3HT  GLY A  -1     -20.846 -10.466 -30.425  1.00  0.00           H
ATOM     11  N   SER A   0     -19.588  -7.784 -32.760  1.00  0.00           N
ATOM     12  CA  SER A   0     -18.837  -6.772 -33.433  1.00  0.00           C
ATOM     13  C   SER A   0     -17.591  -6.496 -32.645  1.00  0.00           C
ATOM     14  O   SER A   0     -17.182  -5.353 -32.448  1.00  0.00           O
ATOM     15  CB  SER A   0     -19.721  -5.560 -33.671  1.00  0.00           C
ATOM     16  OG  SER A   0     -20.890  -5.563 -32.848  1.00  0.00           O
ATOM     17  QB  SER A   0     -19.578  -5.122 -34.094  1.00  0.00           Q
ATOM     18  H   SER A   0     -20.118  -7.547 -31.966  1.00  0.00           H
ATOM     19  HA  SER A   0     -18.528  -7.174 -34.391  1.00  0.00           H
ATOM     20 1HB  SER A   0     -20.003  -5.596 -34.728  1.00  0.00           H
ATOM     21 2HB  SER A   0     -19.151  -4.649 -33.461  1.00  0.00           H
ATOM     22  HG  SER A   0     -21.662  -5.796 -33.366  1.00  0.00           H
ATOM     23  N   MET A   1     -16.974  -7.597 -32.225  1.00  0.00           N
ATOM     24  CA  MET A   1     -15.729  -7.531 -31.494  1.00  0.00           C
ATOM     25  C   MET A   1     -14.656  -8.296 -32.287  1.00  0.00           C
ATOM     26  O   MET A   1     -13.461  -8.178 -32.021  1.00  0.00           O
ATOM     27  CB  MET A   1     -15.820  -7.885 -29.968  1.00  0.00           C
ATOM     28  CG  MET A   1     -16.949  -8.797 -29.448  1.00  0.00           C
ATOM     29  SD  MET A   1     -17.399  -8.333 -27.732  1.00  0.00           S
ATOM     30  CE  MET A   1     -18.859  -9.295 -27.295  1.00  0.00           C
ATOM     31  QB  MET A   1     -15.414  -7.634 -29.552  1.00  0.00           Q
ATOM     32  QE  MET A   1     -19.151  -9.485 -27.201  1.00  0.00           Q
ATOM     33  QG  MET A   1     -17.200  -9.259 -29.773  1.00  0.00           Q
ATOM     34  H   MET A   1     -17.346  -8.480 -32.457  1.00  0.00           H
ATOM     35  HA  MET A   1     -15.434  -6.490 -31.567  1.00  0.00           H
ATOM     36 1HB  MET A   1     -15.933  -6.945 -29.431  1.00  0.00           H
ATOM     37 2HB  MET A   1     -14.894  -8.321 -29.673  1.00  0.00           H
ATOM     38 1HG  MET A   1     -16.611  -9.829 -29.456  1.00  0.00           H
ATOM     39 2HG  MET A   1     -17.790  -8.689 -30.088  1.00  0.00           H
ATOM     40 1HE  MET A   1     -19.049 -10.036 -28.052  1.00  0.00           H
ATOM     41 2HE  MET A   1     -19.715  -8.635 -27.204  1.00  0.00           H
ATOM     42 3HE  MET A   1     -18.687  -9.785 -26.347  1.00  0.00           H
ATOM     43  N   THR A   2     -15.118  -8.978 -33.354  1.00  0.00           N
ATOM     44  CA  THR A   2     -14.250  -9.658 -34.289  1.00  0.00           C
ATOM     45  C   THR A   2     -13.926  -8.647 -35.374  1.00  0.00           C
ATOM     46  O   THR A   2     -14.804  -7.916 -35.826  1.00  0.00           O
ATOM     47  CB  THR A   2     -14.943 -10.863 -34.887  1.00  0.00           C
ATOM     48  CG2 THR A   2     -15.208 -11.933 -33.864  1.00  0.00           C
ATOM     49  OG1 THR A   2     -16.185 -10.482 -35.451  1.00  0.00           O
ATOM     50  QG2 THR A   2     -15.270 -12.184 -33.617  1.00  0.00           Q
ATOM     51  H   THR A   2     -16.074  -8.951 -33.560  1.00  0.00           H
ATOM     52  HA  THR A   2     -13.351  -9.959 -33.779  1.00  0.00           H
ATOM     53  HB  THR A   2     -14.320 -11.289 -35.663  1.00  0.00           H
ATOM     54 1HG  THR A   2     -16.154 -10.592 -36.403  1.00  0.00           H
ATOM     55 1HG2 THR A   2     -15.856 -11.534 -33.099  1.00  0.00           H
ATOM     56 2HG2 THR A   2     -14.272 -12.242 -33.418  1.00  0.00           H
ATOM     57 3HG2 THR A   2     -15.681 -12.776 -34.338  1.00  0.00           H
ATOM     58  N   PRO A   3     -12.673  -8.559 -35.789  1.00  0.00           N
ATOM     59  CA  PRO A   3     -12.231  -7.577 -36.793  1.00  0.00           C
ATOM     60  C   PRO A   3     -12.498  -8.074 -38.240  1.00  0.00           C
ATOM     61  O   PRO A   3     -13.307  -8.984 -38.423  1.00  0.00           O
ATOM     62  CB  PRO A   3     -10.716  -7.470 -36.452  1.00  0.00           C
ATOM     63  CG  PRO A   3     -10.501  -8.353 -35.236  1.00  0.00           C
ATOM     64  CD  PRO A   3     -11.570  -9.374 -35.292  1.00  0.00           C
ATOM     65  QB  PRO A   3     -10.295  -7.134 -36.767  1.00  0.00           Q
ATOM     66  QD  PRO A   3     -11.545  -9.971 -35.147  1.00  0.00           Q
ATOM     67  QG  PRO A   3     -10.066  -8.308 -34.800  1.00  0.00           Q
ATOM     68  HA  PRO A   3     -12.711  -6.623 -36.631  1.00  0.00           H
ATOM     69 1HB  PRO A   3     -10.442  -6.442 -36.255  1.00  0.00           H
ATOM     70 2HB  PRO A   3     -10.149  -7.825 -37.279  1.00  0.00           H
ATOM     71 1HG  PRO A   3     -10.585  -7.786 -34.331  1.00  0.00           H
ATOM     72 2HG  PRO A   3      -9.548  -8.832 -35.269  1.00  0.00           H
ATOM     73 1HD  PRO A   3     -11.773  -9.746 -34.315  1.00  0.00           H
ATOM     74 2HD  PRO A   3     -11.316 -10.197 -35.980  1.00  0.00           H
ATOM     75  N   SER A   4     -11.826  -7.526 -39.248  1.00  0.00           N
ATOM     76  CA  SER A   4     -12.000  -7.991 -40.624  1.00  0.00           C
ATOM     77  C   SER A   4     -11.221  -9.290 -40.722  1.00  0.00           C
ATOM     78  O   SER A   4     -11.755 -10.406 -40.845  1.00  0.00           O
ATOM     79  CB  SER A   4     -11.407  -6.921 -41.616  1.00  0.00           C
ATOM     80  OG  SER A   4     -12.016  -7.072 -42.870  1.00  0.00           O
ATOM     81  QB  SER A   4     -10.958  -6.505 -41.479  1.00  0.00           Q
ATOM     82  H   SER A   4     -11.174  -6.828 -39.082  1.00  0.00           H
ATOM     83  HA  SER A   4     -13.044  -8.167 -40.817  1.00  0.00           H
ATOM     84 1HB  SER A   4     -10.340  -7.105 -41.719  1.00  0.00           H
ATOM     85 2HB  SER A   4     -11.575  -5.903 -41.239  1.00  0.00           H
ATOM     86  HG  SER A   4     -11.349  -7.380 -43.473  1.00  0.00           H
ATOM     87  N   TPO A   5      -9.929  -9.108 -40.538  1.00  0.00           N
ATOM     88  CA  TPO A   5      -8.964 -10.244 -40.603  1.00  0.00           C
ATOM     89  C   TPO A   5      -8.128 -10.256 -39.339  1.00  0.00           C
ATOM     90  O   TPO A   5      -7.304  -9.375 -39.096  1.00  0.00           O
ATOM     91  CB  TPO A   5      -8.239 -10.278 -41.995  1.00  0.00           C
ATOM     92  CG2 TPO A   5      -6.739 -10.614 -41.899  1.00  0.00           C
ATOM     93  OG1 TPO A   5      -8.837 -11.303 -42.838  1.00  0.00           O
ATOM     94  PS  TPO A   5      -8.376 -11.661 -44.358  1.00  0.00           P
ATOM     95  OPA TPO A   5      -8.526 -10.441 -45.271  1.00  0.00           O
ATOM     96  OPB TPO A   5      -9.252 -12.795 -44.901  1.00  0.00           O
ATOM     97  OPC TPO A   5      -6.916 -12.127 -44.381  1.00  0.00           O
ATOM     98  QG2 TPO A   5      -6.352 -10.701 -41.880  1.00  0.00           Q
ATOM     99  H   TPO A   5      -9.412  -8.246 -40.339  1.00  0.00           H
ATOM    100  HA  TPO A   5      -9.557 -11.174 -40.566  1.00  0.00           H
ATOM    101  HB  TPO A   5      -8.356  -9.284 -42.472  1.00  0.00           H
ATOM    102 1HG2 TPO A   5      -6.276 -10.625 -42.901  1.00  0.00           H
ATOM    103 2HG2 TPO A   5      -6.198  -9.870 -41.287  1.00  0.00           H
ATOM    104 3HG2 TPO A   5      -6.584 -11.610 -41.451  1.00  0.00           H
ATOM    105  N   PRO A   6      -8.361 -11.294 -38.517  1.00  0.00           N
ATOM    106  CA  PRO A   6      -7.659 -11.457 -37.240  1.00  0.00           C
ATOM    107  C   PRO A   6      -6.150 -11.311 -37.378  1.00  0.00           C
ATOM    108  O   PRO A   6      -5.482 -12.049 -38.100  1.00  0.00           O
ATOM    109  CB  PRO A   6      -8.195 -12.769 -36.652  1.00  0.00           C
ATOM    110  CG  PRO A   6      -9.391 -13.128 -37.488  1.00  0.00           C
ATOM    111  CD  PRO A   6      -9.383 -12.309 -38.746  1.00  0.00           C
ATOM    112  QB  PRO A   6      -7.967 -13.063 -36.148  1.00  0.00           Q
ATOM    113  QD  PRO A   6      -9.731 -12.380 -39.254  1.00  0.00           Q
ATOM    114  QG  PRO A   6      -9.823 -13.548 -37.342  1.00  0.00           Q
ATOM    115  HA  PRO A   6      -7.980 -10.660 -36.598  1.00  0.00           H
ATOM    116 1HB  PRO A   6      -8.489 -12.587 -35.621  1.00  0.00           H
ATOM    117 2HB  PRO A   6      -7.443 -13.538 -36.675  1.00  0.00           H
ATOM    118 1HG  PRO A   6     -10.302 -12.918 -36.931  1.00  0.00           H
ATOM    119 2HG  PRO A   6      -9.345 -14.178 -37.753  1.00  0.00           H
ATOM    120 1HD  PRO A   6     -10.333 -11.853 -38.903  1.00  0.00           H
ATOM    121 2HD  PRO A   6      -9.128 -12.907 -39.605  1.00  0.00           H
ATOM    122  N   PRO A   7      -5.623 -10.242 -36.712  1.00  0.00           N
ATOM    123  CA  PRO A   7      -4.244  -9.825 -36.774  1.00  0.00           C
ATOM    124  C   PRO A   7      -3.439 -10.358 -35.593  1.00  0.00           C
ATOM    125  O   PRO A   7      -3.892 -11.276 -34.910  1.00  0.00           O
ATOM    126  CB  PRO A   7      -4.421  -8.299 -36.762  1.00  0.00           C
ATOM    127  CG  PRO A   7      -5.516  -8.078 -35.777  1.00  0.00           C
ATOM    128  CD  PRO A   7      -6.386  -9.296 -35.880  1.00  0.00           C
ATOM    129  QB  PRO A   7      -4.114  -7.879 -37.111  1.00  0.00           Q
ATOM    130  QD  PRO A   7      -6.933  -9.374 -35.631  1.00  0.00           Q
ATOM    131  QG  PRO A   7      -5.602  -7.595 -35.401  1.00  0.00           Q
ATOM    132  HA  PRO A   7      -3.762 -10.119 -37.702  1.00  0.00           H
ATOM    133 1HB  PRO A   7      -4.713  -7.944 -37.742  1.00  0.00           H
ATOM    134 2HB  PRO A   7      -3.516  -7.814 -36.480  1.00  0.00           H
ATOM    135 1HG  PRO A   7      -6.076  -7.200 -36.047  1.00  0.00           H
ATOM    136 2HG  PRO A   7      -5.128  -7.989 -34.757  1.00  0.00           H
ATOM    137 1HD  PRO A   7      -7.314  -9.042 -36.356  1.00  0.00           H
ATOM    138 2HD  PRO A   7      -6.554  -9.706 -34.907  1.00  0.00           H
ATOM    139  N   ARG A   8      -2.226  -9.846 -35.415  1.00  0.00           N
ATOM    140  CA  ARG A   8      -1.345 -10.363 -34.382  1.00  0.00           C
ATOM    141  C   ARG A   8      -1.736 -10.079 -32.938  1.00  0.00           C
ATOM    142  O   ARG A   8      -2.576  -9.234 -32.651  1.00  0.00           O
ATOM    143  CB  ARG A   8       0.112  -9.938 -34.635  1.00  0.00           C
ATOM    144  CG  ARG A   8       0.337  -8.602 -35.370  1.00  0.00           C
ATOM    145  CD  ARG A   8       1.486  -8.756 -36.388  1.00  0.00           C
ATOM    146  NE  ARG A   8       1.917  -7.574 -37.213  1.00  0.00           N
ATOM    147  CZ  ARG A   8       1.113  -6.791 -37.939  1.00  0.00           C
ATOM    148  NH1 ARG A   8      -0.165  -6.656 -37.625  1.00  0.00           N
ATOM    149  NH2 ARG A   8       1.631  -5.966 -38.856  1.00  0.00           N
ATOM    150  QB  ARG A   8       0.592 -10.302 -34.453  1.00  0.00           Q
ATOM    151  QD  ARG A   8       1.762  -9.319 -36.457  1.00  0.00           Q
ATOM    152  QG  ARG A   8       0.028  -8.085 -35.275  1.00  0.00           Q
ATOM    153  QH1 ARG A   8      -0.649  -6.595 -37.503  1.00  0.00           Q
ATOM    154  QH2 ARG A   8       1.822  -5.667 -39.207  1.00  0.00           Q
ATOM    155  H   ARG A   8      -1.901  -9.166 -36.033  1.00  0.00           H
ATOM    156  HA  ARG A   8      -1.374 -11.440 -34.489  1.00  0.00           H
ATOM    157 1HB  ARG A   8       0.562 -10.724 -35.238  1.00  0.00           H
ATOM    158 2HB  ARG A   8       0.621  -9.881 -33.669  1.00  0.00           H
ATOM    159 1HG  ARG A   8       0.622  -7.851 -34.673  1.00  0.00           H
ATOM    160 2HG  ARG A   8      -0.564  -8.319 -35.876  1.00  0.00           H
ATOM    161 1HD  ARG A   8       1.183  -9.531 -37.058  1.00  0.00           H
ATOM    162 2HD  ARG A   8       2.341  -9.107 -35.856  1.00  0.00           H
ATOM    163  HE  ARG A   8       2.882  -7.527 -37.404  1.00  0.00           H
ATOM    164 1HH1 ARG A   8      -0.543  -7.126 -36.829  1.00  0.00           H
ATOM    165 2HH1 ARG A   8      -0.755  -6.065 -38.177  1.00  0.00           H
ATOM    166 1HH2 ARG A   8       2.622  -5.924 -38.995  1.00  0.00           H
ATOM    167 2HH2 ARG A   8       1.022  -5.410 -39.420  1.00  0.00           H
ATOM    168  N   SER A   9      -1.060 -10.821 -32.033  1.00  0.00           N
ATOM    169  CA  SER A   9      -1.279 -10.695 -30.596  1.00  0.00           C
ATOM    170  C   SER A   9      -0.055 -11.149 -29.853  1.00  0.00           C
ATOM    171  O   SER A   9       0.248 -12.343 -29.799  1.00  0.00           O
ATOM    172  CB  SER A   9      -2.477 -11.543 -30.151  1.00  0.00           C
ATOM    173  OG  SER A   9      -2.649 -11.520 -28.730  1.00  0.00           O
ATOM    174  QB  SER A   9      -2.824 -11.889 -30.518  1.00  0.00           Q
ATOM    175  H   SER A   9      -0.397 -11.469 -32.356  1.00  0.00           H
ATOM    176  HA  SER A   9      -1.467  -9.685 -30.357  1.00  0.00           H
ATOM    177 1HB  SER A   9      -2.300 -12.541 -30.455  1.00  0.00           H
ATOM    178 2HB  SER A   9      -3.348 -11.237 -30.581  1.00  0.00           H
ATOM    179  HG  SER A   9      -1.816 -11.541 -28.271  1.00  0.00           H
ATOM    180  N   ARG A  10       0.677 -10.248 -29.231  1.00  0.00           N
ATOM    181  CA  ARG A  10       1.800 -10.725 -28.547  1.00  0.00           C
ATOM    182  C   ARG A  10       1.444 -10.850 -26.999  1.00  0.00           C
ATOM    183  O   ARG A  10       0.358 -10.432 -26.530  1.00  0.00           O
ATOM    184  CB  ARG A  10       3.271 -10.054 -28.960  1.00  0.00           C
ATOM    185  CG  ARG A  10       3.565  -9.691 -30.272  1.00  0.00           C
ATOM    186  CD  ARG A  10       3.286 -10.836 -31.120  1.00  0.00           C
ATOM    187  NE  ARG A  10       4.046 -11.014 -32.369  1.00  0.00           N
ATOM    188  CZ  ARG A  10       4.206 -12.290 -32.820  1.00  0.00           C
ATOM    189  NH1 ARG A  10       4.198 -13.332 -31.969  1.00  0.00           N
ATOM    190  NH2 ARG A  10       4.514 -12.557 -34.086  1.00  0.00           N
ATOM    191  QB  ARG A  10       3.755  -9.974 -28.483  1.00  0.00           Q
ATOM    192  QD  ARG A  10       2.874 -11.242 -30.925  1.00  0.00           Q
ATOM    193  QG  ARG A  10       3.788  -9.155 -30.299  1.00  0.00           Q
ATOM    194  QH1 ARG A  10       4.192 -13.729 -31.658  1.00  0.00           Q
ATOM    195  QH2 ARG A  10       4.604 -12.665 -34.567  1.00  0.00           Q
ATOM    196  H   ARG A  10       0.474  -9.277 -29.218  1.00  0.00           H
ATOM    197  HA  ARG A  10       1.856 -11.783 -28.803  1.00  0.00           H
ATOM    198 1HB  ARG A  10       4.101 -10.792 -28.569  1.00  0.00           H
ATOM    199 2HB  ARG A  10       3.409  -9.156 -28.396  1.00  0.00           H
ATOM    200 1HG  ARG A  10       4.596  -9.486 -30.141  1.00  0.00           H
ATOM    201 2HG  ARG A  10       2.979  -8.823 -30.456  1.00  0.00           H
ATOM    202 1HD  ARG A  10       2.269 -10.784 -31.323  1.00  0.00           H
ATOM    203 2HD  ARG A  10       3.480 -11.700 -30.527  1.00  0.00           H
ATOM    204  HE  ARG A  10       4.161 -10.241 -32.967  1.00  0.00           H
ATOM    205 1HH1 ARG A  10       4.084 -13.190 -30.988  1.00  0.00           H
ATOM    206 2HH1 ARG A  10       4.300 -14.267 -32.329  1.00  0.00           H
ATOM    207 1HH2 ARG A  10       4.630 -11.815 -34.742  1.00  0.00           H
ATOM    208 2HH2 ARG A  10       4.579 -13.514 -34.392  1.00  0.00           H
ATOM    209  N   GLY A  11       2.316 -11.601 -26.319  1.00  0.00           N
ATOM    210  CA  GLY A  11       2.233 -12.074 -24.940  1.00  0.00           C
ATOM    211  C   GLY A  11       1.782 -11.237 -23.748  1.00  0.00           C
ATOM    212  O   GLY A  11       2.495 -10.356 -23.295  1.00  0.00           O
ATOM    213  QA  GLY A  11       2.416 -12.688 -24.851  1.00  0.00           Q
ATOM    214  H   GLY A  11       3.069 -11.950 -26.829  1.00  0.00           H
ATOM    215 1HA  GLY A  11       3.242 -12.434 -24.729  1.00  0.00           H
ATOM    216 2HA  GLY A  11       1.589 -12.941 -24.973  1.00  0.00           H
ATOM    217  N   THR A  12       0.697 -11.672 -23.092  1.00  0.00           N
ATOM    218  CA  THR A  12       0.395 -11.050 -21.819  1.00  0.00           C
ATOM    219  C   THR A  12       1.268 -11.765 -20.780  1.00  0.00           C
ATOM    220  O   THR A  12       1.097 -12.957 -20.495  1.00  0.00           O
ATOM    221  CB  THR A  12      -1.068 -11.046 -21.314  1.00  0.00           C
ATOM    222  CG2 THR A  12      -1.181 -10.352 -19.962  1.00  0.00           C
ATOM    223  OG1 THR A  12      -1.885 -10.315 -22.207  1.00  0.00           O
ATOM    224  QG2 THR A  12      -1.196 -10.185 -19.639  1.00  0.00           Q
ATOM    225  H   THR A  12       0.228 -12.484 -23.373  1.00  0.00           H
ATOM    226  HA  THR A  12       0.732 -10.017 -21.889  1.00  0.00           H
ATOM    227  HB  THR A  12      -1.446 -12.055 -21.224  1.00  0.00           H
ATOM    228 1HG  THR A  12      -2.790 -10.303 -21.889  1.00  0.00           H
ATOM    229 1HG2 THR A  12      -0.606  -9.431 -19.987  1.00  0.00           H
ATOM    230 2HG2 THR A  12      -0.775 -10.995 -19.191  1.00  0.00           H
ATOM    231 3HG2 THR A  12      -2.207 -10.130 -19.737  1.00  0.00           H
ATOM    232  N   ARG A  13       2.153 -10.966 -20.233  1.00  0.00           N
ATOM    233  CA  ARG A  13       3.108 -11.275 -19.149  1.00  0.00           C
ATOM    234  C   ARG A  13       2.427 -12.016 -17.989  1.00  0.00           C
ATOM    235  O   ARG A  13       3.066 -12.650 -17.159  1.00  0.00           O
ATOM    236  CB  ARG A  13       3.450  -9.840 -18.721  1.00  0.00           C
ATOM    237  CG  ARG A  13       3.988  -9.451 -17.345  1.00  0.00           C
ATOM    238  CD  ARG A  13       3.465  -8.005 -17.133  1.00  0.00           C
ATOM    239  NE  ARG A  13       3.317  -7.463 -15.777  1.00  0.00           N
ATOM    240  CZ  ARG A  13       3.924  -6.315 -15.351  1.00  0.00           C
ATOM    241  NH1 ARG A  13       4.914  -5.736 -16.054  1.00  0.00           N
ATOM    242  NH2 ARG A  13       3.555  -5.750 -14.193  1.00  0.00           N
ATOM    243  QB  ARG A  13       3.311  -9.374 -19.130  1.00  0.00           Q
ATOM    244  QD  ARG A  13       3.284  -7.661 -17.637  1.00  0.00           Q
ATOM    245  QG  ARG A  13       4.338  -9.789 -16.974  1.00  0.00           Q
ATOM    246  QH1 ARG A  13       5.301  -5.530 -16.299  1.00  0.00           Q
ATOM    247  QH2 ARG A  13       3.428  -5.542 -13.760  1.00  0.00           Q
ATOM    248  H   ARG A  13       2.148 -10.040 -20.559  1.00  0.00           H
ATOM    249  HA  ARG A  13       3.999 -11.780 -19.518  1.00  0.00           H
ATOM    250 1HB  ARG A  13       2.516  -9.316 -18.824  1.00  0.00           H
ATOM    251 2HB  ARG A  13       4.106  -9.432 -19.437  1.00  0.00           H
ATOM    252 1HG  ARG A  13       5.062  -9.457 -17.360  1.00  0.00           H
ATOM    253 2HG  ARG A  13       3.614 -10.120 -16.587  1.00  0.00           H
ATOM    254 1HD  ARG A  13       2.502  -7.998 -17.583  1.00  0.00           H
ATOM    255 2HD  ARG A  13       4.066  -7.325 -17.690  1.00  0.00           H
ATOM    256  HE  ARG A  13       2.614  -7.855 -15.218  1.00  0.00           H
ATOM    257 1HH1 ARG A  13       5.235  -6.146 -16.907  1.00  0.00           H
ATOM    258 2HH1 ARG A  13       5.368  -4.914 -15.692  1.00  0.00           H
ATOM    259 1HH2 ARG A  13       2.835  -6.163 -13.643  1.00  0.00           H
ATOM    260 2HH2 ARG A  13       4.022  -4.921 -13.877  1.00  0.00           H
ATOM    261  N   TYR A  14       1.090 -11.894 -17.942  1.00  0.00           N
ATOM    262  CA  TYR A  14       0.223 -12.480 -16.871  1.00  0.00           C
ATOM    263  C   TYR A  14       0.028 -13.950 -17.089  1.00  0.00           C
ATOM    264  O   TYR A  14      -0.055 -14.468 -18.242  1.00  0.00           O
ATOM    265  CB  TYR A  14      -1.295 -12.082 -17.022  1.00  0.00           C
ATOM    266  CG  TYR A  14      -1.927 -11.301 -15.983  1.00  0.00           C
ATOM    267  CD1 TYR A  14      -1.355 -10.258 -15.411  1.00  0.00           C
ATOM    268  CD2 TYR A  14      -3.166 -11.772 -15.656  1.00  0.00           C
ATOM    269  CE1 TYR A  14      -2.099  -9.589 -14.514  1.00  0.00           C
ATOM    270  CE2 TYR A  14      -3.920 -11.118 -14.791  1.00  0.00           C
ATOM    271  CZ  TYR A  14      -3.367 -10.064 -14.163  1.00  0.00           C
ATOM    272  OH  TYR A  14      -4.058  -9.449 -13.163  1.00  0.00           O
ATOM    273  QB  TYR A  14      -1.712 -12.316 -17.510  1.00  0.00           Q
ATOM    274  QD  TYR A  14      -2.005 -11.270 -16.010  1.00  0.00           Q
ATOM    275  QE  TYR A  14      -3.314 -10.100 -14.292  1.00  0.00           Q
ATOM    276  QR  TYR A  14      -2.660 -10.684 -15.151  1.00  0.00           Q
ATOM    277  H   TYR A  14       0.661 -11.372 -18.639  1.00  0.00           H
ATOM    278  HA  TYR A  14       0.719 -12.296 -15.908  1.00  0.00           H
ATOM    279 1HB  TYR A  14      -1.923 -13.062 -17.088  1.00  0.00           H
ATOM    280 2HB  TYR A  14      -1.501 -11.569 -17.932  1.00  0.00           H
ATOM    281 1HD  TYR A  14      -0.397  -9.916 -15.756  1.00  0.00           H
ATOM    282 2HD  TYR A  14      -3.614 -12.623 -16.263  1.00  0.00           H
ATOM    283 1HE  TYR A  14      -1.714  -8.725 -14.056  1.00  0.00           H
ATOM    284 2HE  TYR A  14      -4.913 -11.474 -14.529  1.00  0.00           H
ATOM    285  HH  TYR A  14      -4.290 -10.142 -12.522  1.00  0.00           H
ATOM    286  N   LEU A  15      -0.354 -14.566 -15.992  1.00  0.00           N
ATOM    287  CA  LEU A  15      -0.906 -15.942 -16.090  1.00  0.00           C
ATOM    288  C   LEU A  15      -2.359 -15.756 -15.597  1.00  0.00           C
ATOM    289  O   LEU A  15      -2.912 -14.648 -15.670  1.00  0.00           O
ATOM    290  CB  LEU A  15       0.007 -16.947 -15.395  1.00  0.00           C
ATOM    291  CG  LEU A  15       1.019 -17.637 -16.353  1.00  0.00           C
ATOM    292  CD1 LEU A  15       1.860 -16.506 -16.885  1.00  0.00           C
ATOM    293  CD2 LEU A  15       1.898 -18.708 -15.548  1.00  0.00           C
ATOM    294  QB  LEU A  15       0.003 -17.076 -14.745  1.00  0.00           Q
ATOM    295  QD1 LEU A  15       2.035 -16.220 -17.031  1.00  0.00           Q
ATOM    296  QD2 LEU A  15       2.302 -18.883 -15.416  1.00  0.00           Q
ATOM    297  QQD LEU A  15       2.169 -17.552 -16.224  1.00  0.00           Q
ATOM    298  H   LEU A  15      -0.409 -14.017 -15.205  1.00  0.00           H
ATOM    299  HA  LEU A  15      -0.899 -16.092 -17.121  1.00  0.00           H
ATOM    300 1HB  LEU A  15      -0.589 -17.965 -14.768  1.00  0.00           H
ATOM    301 2HB  LEU A  15       0.593 -16.187 -14.721  1.00  0.00           H
ATOM    302  HG  LEU A  15       0.482 -18.133 -17.161  1.00  0.00           H
ATOM    303 1HD1 LEU A  15       2.357 -16.012 -16.089  1.00  0.00           H
ATOM    304 2HD1 LEU A  15       1.183 -15.797 -17.376  1.00  0.00           H
ATOM    305 3HD1 LEU A  15       2.566 -16.850 -17.627  1.00  0.00           H
ATOM    306 1HD2 LEU A  15       2.315 -18.625 -14.596  1.00  0.00           H
ATOM    307 2HD2 LEU A  15       1.954 -19.706 -16.220  1.00  0.00           H
ATOM    308 3HD2 LEU A  15       2.638 -18.318 -15.432  1.00  0.00           H
ATOM    309  N   ALA A  16      -3.025 -16.834 -15.260  1.00  0.00           N
ATOM    310  CA  ALA A  16      -4.487 -16.815 -14.975  1.00  0.00           C
ATOM    311  C   ALA A  16      -4.963 -16.239 -13.606  1.00  0.00           C
ATOM    312  O   ALA A  16      -6.085 -15.713 -13.540  1.00  0.00           O
ATOM    313  CB  ALA A  16      -5.016 -18.214 -15.120  1.00  0.00           C
ATOM    314  QB  ALA A  16      -5.133 -18.540 -15.154  1.00  0.00           Q
ATOM    315  H   ALA A  16      -2.564 -17.710 -15.321  1.00  0.00           H
ATOM    316  HA  ALA A  16      -4.951 -16.225 -15.727  1.00  0.00           H
ATOM    317 1HB  ALA A  16      -4.518 -18.859 -14.408  1.00  0.00           H
ATOM    318 2HB  ALA A  16      -4.805 -18.542 -16.117  1.00  0.00           H
ATOM    319 3HB  ALA A  16      -6.075 -18.220 -14.937  1.00  0.00           H
ATOM    320  N   GLN A  17      -4.200 -16.365 -12.540  1.00  0.00           N
ATOM    321  CA  GLN A  17      -4.683 -15.865 -11.234  1.00  0.00           C
ATOM    322  C   GLN A  17      -3.864 -14.663 -10.790  1.00  0.00           C
ATOM    323  O   GLN A  17      -2.643 -14.776 -10.577  1.00  0.00           O
ATOM    324  CB  GLN A  17      -4.669 -16.996 -10.135  1.00  0.00           C
ATOM    325  CG  GLN A  17      -4.583 -16.509  -8.665  1.00  0.00           C
ATOM    326  CD  GLN A  17      -3.776 -17.338  -7.674  1.00  0.00           C
ATOM    327  NE2 GLN A  17      -3.246 -16.620  -6.690  1.00  0.00           N
ATOM    328  OE1 GLN A  17      -3.581 -18.547  -7.810  1.00  0.00           O
ATOM    329  QB  GLN A  17      -4.715 -17.603 -10.298  1.00  0.00           Q
ATOM    330  QE2 GLN A  17      -3.065 -16.361  -6.348  1.00  0.00           Q
ATOM    331  QG  GLN A  17      -4.842 -15.986  -8.473  1.00  0.00           Q
ATOM    332  H   GLN A  17      -3.332 -16.822 -12.621  1.00  0.00           H
ATOM    333  HA  GLN A  17      -5.706 -15.536 -11.392  1.00  0.00           H
ATOM    334 1HB  GLN A  17      -3.809 -17.637 -10.364  1.00  0.00           H
ATOM    335 2HB  GLN A  17      -5.622 -17.568 -10.230  1.00  0.00           H
ATOM    336 1HG  GLN A  17      -5.580 -16.401  -8.274  1.00  0.00           H
ATOM    337 2HG  GLN A  17      -4.104 -15.572  -8.672  1.00  0.00           H
ATOM    338 1HE2 GLN A  17      -3.407 -15.647  -6.694  1.00  0.00           H
ATOM    339 2HE2 GLN A  17      -2.723 -17.074  -6.003  1.00  0.00           H
ATOM    340  N   PRO A  18      -4.499 -13.471 -10.631  1.00  0.00           N
ATOM    341  CA  PRO A  18      -3.799 -12.287 -10.210  1.00  0.00           C
ATOM    342  C   PRO A  18      -3.713 -12.297  -8.724  1.00  0.00           C
ATOM    343  O   PRO A  18      -3.852 -13.336  -8.080  1.00  0.00           O
ATOM    344  CB  PRO A  18      -4.696 -11.171 -10.718  1.00  0.00           C
ATOM    345  CG  PRO A  18      -6.068 -11.699 -10.521  1.00  0.00           C
ATOM    346  CD  PRO A  18      -5.948 -13.188 -10.807  1.00  0.00           C
ATOM    347  QB  PRO A  18      -4.502 -10.631 -10.963  1.00  0.00           Q
ATOM    348  QD  PRO A  18      -6.404 -13.565 -10.957  1.00  0.00           Q
ATOM    349  QG  PRO A  18      -6.571 -11.377 -10.361  1.00  0.00           Q
ATOM    350  HA  PRO A  18      -2.813 -12.207 -10.634  1.00  0.00           H
ATOM    351 1HB  PRO A  18      -4.494 -10.993 -11.755  1.00  0.00           H
ATOM    352 2HB  PRO A  18      -4.510 -10.270 -10.171  1.00  0.00           H
ATOM    353 1HG  PRO A  18      -6.734 -11.225 -11.224  1.00  0.00           H
ATOM    354 2HG  PRO A  18      -6.407 -11.529  -9.498  1.00  0.00           H
ATOM    355 1HD  PRO A  18      -6.266 -13.402 -11.818  1.00  0.00           H
ATOM    356 2HD  PRO A  18      -6.544 -13.728 -10.098  1.00  0.00           H
ATOM    357  N   SER A  19      -3.446 -11.150  -8.180  1.00  0.00           N
ATOM    358  CA  SER A  19      -3.303 -11.015  -6.752  1.00  0.00           C
ATOM    359  C   SER A  19      -3.818  -9.687  -6.313  1.00  0.00           C
ATOM    360  O   SER A  19      -4.421  -9.548  -5.256  1.00  0.00           O
ATOM    361  CB  SER A  19      -1.845 -11.152  -6.349  1.00  0.00           C
ATOM    362  OG  SER A  19      -1.598 -10.616  -5.050  1.00  0.00           O
ATOM    363  QB  SER A  19      -1.422 -11.419  -6.719  1.00  0.00           Q
ATOM    364  H   SER A  19      -3.317 -10.363  -8.764  1.00  0.00           H
ATOM    365  HA  SER A  19      -3.887 -11.805  -6.293  1.00  0.00           H
ATOM    366 1HB  SER A  19      -1.254 -10.630  -7.101  1.00  0.00           H
ATOM    367 2HB  SER A  19      -1.591 -12.209  -6.337  1.00  0.00           H
ATOM    368  HG  SER A  19      -0.922  -9.954  -5.104  1.00  0.00           H
ATOM    369  N   GLY A  20      -3.552  -8.686  -7.144  1.00  0.00           N
ATOM    370  CA  GLY A  20      -3.972  -7.352  -6.826  1.00  0.00           C
ATOM    371  C   GLY A  20      -5.478  -7.192  -6.843  1.00  0.00           C
ATOM    372  O   GLY A  20      -5.955  -6.105  -7.119  1.00  0.00           O
ATOM    373  QA  GLY A  20      -3.579  -6.887  -6.684  1.00  0.00           Q
ATOM    374  H   GLY A  20      -3.057  -8.863  -7.965  1.00  0.00           H
ATOM    375 1HA  GLY A  20      -3.538  -6.647  -7.531  1.00  0.00           H
ATOM    376 2HA  GLY A  20      -3.619  -7.127  -5.837  1.00  0.00           H
ATOM    377  N   ASN A  21      -6.242  -8.242  -6.568  1.00  0.00           N
ATOM    378  CA  ASN A  21      -7.683  -8.081  -6.579  1.00  0.00           C
ATOM    379  C   ASN A  21      -8.411  -9.079  -5.667  1.00  0.00           C
ATOM    380  O   ASN A  21      -9.374  -9.739  -6.072  1.00  0.00           O
ATOM    381  CB  ASN A  21      -8.249  -8.160  -8.032  1.00  0.00           C
ATOM    382  CG  ASN A  21      -9.778  -7.931  -8.095  1.00  0.00           C
ATOM    383  ND2 ASN A  21     -10.567  -9.011  -8.252  1.00  0.00           N
ATOM    384  OD1 ASN A  21     -10.251  -6.795  -7.994  1.00  0.00           O
ATOM    385  QB  ASN A  21      -7.900  -8.267  -8.551  1.00  0.00           Q
ATOM    386  QD2 ASN A  21     -10.849  -9.381  -8.307  1.00  0.00           Q
ATOM    387  H   ASN A  21      -5.846  -9.113  -6.365  1.00  0.00           H
ATOM    388  HA  ASN A  21      -7.875  -7.078  -6.191  1.00  0.00           H
ATOM    389 1HB  ASN A  21      -8.039  -9.134  -8.456  1.00  0.00           H
ATOM    390 2HB  ASN A  21      -7.759  -7.400  -8.645  1.00  0.00           H
ATOM    391 1HD2 ASN A  21     -10.162  -9.908  -8.312  1.00  0.00           H
ATOM    392 2HD2 ASN A  21     -11.537  -8.854  -8.301  1.00  0.00           H
ATOM    393  N   THR A  22      -7.992  -9.106  -4.404  1.00  0.00           N
ATOM    394  CA  THR A  22      -8.652  -9.922  -3.377  1.00  0.00           C
ATOM    395  C   THR A  22      -9.848  -9.114  -2.942  1.00  0.00           C
ATOM    396  O   THR A  22     -10.000  -7.974  -3.383  1.00  0.00           O
ATOM    397  CB  THR A  22      -7.745 -10.351  -2.212  1.00  0.00           C
ATOM    398  CG2 THR A  22      -8.187  -9.853  -0.850  1.00  0.00           C
ATOM    399  OG1 THR A  22      -7.723 -11.768  -2.130  1.00  0.00           O
ATOM    400  QG2 THR A  22      -8.290  -9.739  -0.523  1.00  0.00           Q
ATOM    401  H   THR A  22      -7.266  -8.499  -4.142  1.00  0.00           H
ATOM    402  HA  THR A  22      -9.027 -10.800  -3.873  1.00  0.00           H
ATOM    403  HB  THR A  22      -6.735 -10.004  -2.388  1.00  0.00           H
ATOM    404 1HG  THR A  22      -6.939 -12.109  -2.565  1.00  0.00           H
ATOM    405 1HG2 THR A  22      -9.127 -10.317  -0.587  1.00  0.00           H
ATOM    406 2HG2 THR A  22      -8.301  -8.781  -0.872  1.00  0.00           H
ATOM    407 3HG2 THR A  22      -7.441 -10.120  -0.110  1.00  0.00           H
ATOM    408  N   SER A  23     -10.781  -9.687  -2.203  1.00  0.00           N
ATOM    409  CA  SER A  23     -11.974  -8.892  -1.988  1.00  0.00           C
ATOM    410  C   SER A  23     -12.846  -9.199  -0.767  1.00  0.00           C
ATOM    411  O   SER A  23     -12.661 -10.209  -0.097  1.00  0.00           O
ATOM    412  CB  SER A  23     -12.862  -9.145  -3.241  1.00  0.00           C
ATOM    413  OG  SER A  23     -13.566 -10.361  -3.159  1.00  0.00           O
ATOM    414  QB  SER A  23     -12.904  -8.788  -3.765  1.00  0.00           Q
ATOM    415  H   SER A  23     -10.712 -10.624  -1.926  1.00  0.00           H
ATOM    416  HA  SER A  23     -11.673  -7.853  -1.976  1.00  0.00           H
ATOM    417 1HB  SER A  23     -12.214  -9.223  -4.126  1.00  0.00           H
ATOM    418 2HB  SER A  23     -13.592  -8.351  -3.404  1.00  0.00           H
ATOM    419  HG  SER A  23     -13.608 -10.744  -4.031  1.00  0.00           H
ATOM    420  N   SER A  24     -13.934  -8.437  -0.631  1.00  0.00           N
ATOM    421  CA  SER A  24     -14.935  -8.821   0.336  1.00  0.00           C
ATOM    422  C   SER A  24     -16.178  -8.204  -0.275  1.00  0.00           C
ATOM    423  O   SER A  24     -16.101  -7.090  -0.796  1.00  0.00           O
ATOM    424  CB  SER A  24     -14.777  -8.263   1.734  1.00  0.00           C
ATOM    425  OG  SER A  24     -15.087  -9.222   2.742  1.00  0.00           O
ATOM    426  QB  SER A  24     -14.605  -7.672   1.843  1.00  0.00           Q
ATOM    427  H   SER A  24     -14.127  -7.746  -1.292  1.00  0.00           H
ATOM    428  HA  SER A  24     -15.016  -9.891   0.351  1.00  0.00           H
ATOM    429 1HB  SER A  24     -15.460  -7.415   1.807  1.00  0.00           H
ATOM    430 2HB  SER A  24     -13.751  -7.930   1.879  1.00  0.00           H
ATOM    431  HG  SER A  24     -16.034  -9.390   2.756  1.00  0.00           H
ATOM    432  N   SER A  25     -17.321  -8.867  -0.243  1.00  0.00           N
ATOM    433  CA  SER A  25     -18.468  -8.210  -0.838  1.00  0.00           C
ATOM    434  C   SER A  25     -19.016  -7.089   0.020  1.00  0.00           C
ATOM    435  O   SER A  25     -19.624  -6.157  -0.490  1.00  0.00           O
ATOM    436  CB  SER A  25     -19.625  -9.149  -1.163  1.00  0.00           C
ATOM    437  OG  SER A  25     -19.606  -9.606  -2.514  1.00  0.00           O
ATOM    438  QB  SER A  25     -20.064  -9.306  -0.750  1.00  0.00           Q
ATOM    439  H   SER A  25     -17.389  -9.756   0.159  1.00  0.00           H
ATOM    440  HA  SER A  25     -18.147  -7.798  -1.764  1.00  0.00           H
ATOM    441 1HB  SER A  25     -20.539  -8.597  -0.983  1.00  0.00           H
ATOM    442 2HB  SER A  25     -19.589 -10.016  -0.518  1.00  0.00           H
ATOM    443  HG  SER A  25     -20.163  -9.058  -3.098  1.00  0.00           H
ATOM    444  N   ALA A  26     -18.934  -7.267   1.330  1.00  0.00           N
ATOM    445  CA  ALA A  26     -19.580  -6.346   2.268  1.00  0.00           C
ATOM    446  C   ALA A  26     -18.710  -5.430   3.114  1.00  0.00           C
ATOM    447  O   ALA A  26     -19.070  -4.277   3.328  1.00  0.00           O
ATOM    448  CB  ALA A  26     -20.399  -7.190   3.214  1.00  0.00           C
ATOM    449  QB  ALA A  26     -20.585  -7.389   3.437  1.00  0.00           Q
ATOM    450  H   ALA A  26     -18.526  -8.092   1.668  1.00  0.00           H
ATOM    451  HA  ALA A  26     -20.278  -5.742   1.706  1.00  0.00           H
ATOM    452 1HB  ALA A  26     -20.251  -6.829   4.219  1.00  0.00           H
ATOM    453 2HB  ALA A  26     -20.066  -8.213   3.145  1.00  0.00           H
ATOM    454 3HB  ALA A  26     -21.436  -7.124   2.949  1.00  0.00           H
ATOM    455  N   LEU A  27     -17.721  -5.993   3.756  1.00  0.00           N
ATOM    456  CA  LEU A  27     -16.942  -5.205   4.679  1.00  0.00           C
ATOM    457  C   LEU A  27     -16.043  -4.139   4.081  1.00  0.00           C
ATOM    458  O   LEU A  27     -15.702  -3.160   4.744  1.00  0.00           O
ATOM    459  CB  LEU A  27     -16.247  -6.188   5.552  1.00  0.00           C
ATOM    460  CG  LEU A  27     -16.695  -7.612   5.769  1.00  0.00           C
ATOM    461  CD1 LEU A  27     -15.574  -8.497   6.354  1.00  0.00           C
ATOM    462  CD2 LEU A  27     -18.105  -7.833   6.547  1.00  0.00           C
ATOM    463  QB  LEU A  27     -15.376  -6.136   5.518  1.00  0.00           Q
ATOM    464  QD1 LEU A  27     -15.323  -8.698   6.513  1.00  0.00           Q
ATOM    465  QD2 LEU A  27     -18.047  -7.753   6.543  1.00  0.00           Q
ATOM    466  QQD LEU A  27     -16.685  -8.225   6.529  1.00  0.00           Q
ATOM    467  H   LEU A  27     -17.529  -6.941   3.627  1.00  0.00           H
ATOM    468  HA  LEU A  27     -17.670  -4.679   5.290  1.00  0.00           H
ATOM    469 1HB  LEU A  27     -15.607  -5.737   5.826  1.00  0.00           H
ATOM    470 2HB  LEU A  27     -15.145  -6.536   5.210  1.00  0.00           H
ATOM    471  HG  LEU A  27     -16.779  -7.926   4.640  1.00  0.00           H
ATOM    472 1HD1 LEU A  27     -15.313  -8.051   7.295  1.00  0.00           H
ATOM    473 2HD1 LEU A  27     -14.702  -8.547   5.718  1.00  0.00           H
ATOM    474 3HD1 LEU A  27     -15.954  -9.495   6.528  1.00  0.00           H
ATOM    475 1HD2 LEU A  27     -17.156  -8.295   7.363  1.00  0.00           H
ATOM    476 2HD2 LEU A  27     -18.316  -7.988   5.548  1.00  0.00           H
ATOM    477 3HD2 LEU A  27     -18.670  -6.977   6.720  1.00  0.00           H
ATOM    478  N   MET A  28     -15.701  -4.247   2.797  1.00  0.00           N
ATOM    479  CA  MET A  28     -14.923  -3.209   2.156  1.00  0.00           C
ATOM    480  C   MET A  28     -15.868  -2.231   1.379  1.00  0.00           C
ATOM    481  O   MET A  28     -15.351  -1.279   0.795  1.00  0.00           O
ATOM    482  CB  MET A  28     -13.873  -3.800   1.218  1.00  0.00           C
ATOM    483  CG  MET A  28     -14.523  -4.574   0.143  1.00  0.00           C
ATOM    484  SD  MET A  28     -13.438  -5.179  -1.136  1.00  0.00           S
ATOM    485  CE  MET A  28     -14.296  -4.383  -2.468  1.00  0.00           C
ATOM    486  QB  MET A  28     -13.254  -3.718   1.266  1.00  0.00           Q
ATOM    487  QE  MET A  28     -14.472  -4.212  -2.727  1.00  0.00           Q
ATOM    488  QG  MET A  28     -15.137  -4.663   0.143  1.00  0.00           Q
ATOM    489  H   MET A  28     -16.025  -5.030   2.266  1.00  0.00           H
ATOM    490  HA  MET A  28     -14.413  -2.659   2.922  1.00  0.00           H
ATOM    491 1HB  MET A  28     -13.201  -4.444   1.770  1.00  0.00           H
ATOM    492 2HB  MET A  28     -13.306  -2.992   0.763  1.00  0.00           H
ATOM    493 1HG  MET A  28     -15.248  -3.932  -0.305  1.00  0.00           H
ATOM    494 2HG  MET A  28     -15.025  -5.395   0.590  1.00  0.00           H
ATOM    495 1HE  MET A  28     -14.151  -3.322  -2.363  1.00  0.00           H
ATOM    496 2HE  MET A  28     -15.359  -4.605  -2.407  1.00  0.00           H
ATOM    497 3HE  MET A  28     -13.907  -4.710  -3.412  1.00  0.00           H
ATOM    498  N   GLN A  29     -17.231  -2.498   1.356  1.00  0.00           N
ATOM    499  CA  GLN A  29     -18.215  -1.615   0.599  1.00  0.00           C
ATOM    500  C   GLN A  29     -18.300  -0.318   1.293  1.00  0.00           C
ATOM    501  O   GLN A  29     -18.206   0.759   0.699  1.00  0.00           O
ATOM    502  CB  GLN A  29     -19.710  -1.988   0.516  1.00  0.00           C
ATOM    503  CG  GLN A  29     -20.307  -2.388  -0.857  1.00  0.00           C
ATOM    504  CD  GLN A  29     -21.828  -2.402  -0.888  1.00  0.00           C
ATOM    505  NE2 GLN A  29     -22.490  -1.512  -1.649  1.00  0.00           N
ATOM    506  OE1 GLN A  29     -22.422  -3.188  -0.165  1.00  0.00           O
ATOM    507  QB  GLN A  29     -20.069  -1.902   1.038  1.00  0.00           Q
ATOM    508  QE2 GLN A  29     -22.735  -1.201  -1.897  1.00  0.00           Q
ATOM    509  QG  GLN A  29     -19.966  -2.530  -1.351  1.00  0.00           Q
ATOM    510  H   GLN A  29     -17.539  -3.288   1.832  1.00  0.00           H
ATOM    511  HA  GLN A  29     -17.829  -1.426  -0.351  1.00  0.00           H
ATOM    512 1HB  GLN A  29     -20.218  -1.062   0.809  1.00  0.00           H
ATOM    513 2HB  GLN A  29     -19.919  -2.743   1.266  1.00  0.00           H
ATOM    514 1HG  GLN A  29     -19.974  -3.376  -1.092  1.00  0.00           H
ATOM    515 2HG  GLN A  29     -19.960  -1.684  -1.611  1.00  0.00           H
ATOM    516 1HE2 GLN A  29     -21.992  -0.854  -2.165  1.00  0.00           H
ATOM    517 2HE2 GLN A  29     -23.478  -1.548  -1.628  1.00  0.00           H
ATOM    518  N   GLY A  30     -18.578  -0.380   2.563  1.00  0.00           N
ATOM    519  CA  GLY A  30     -18.686   0.915   3.243  1.00  0.00           C
ATOM    520  C   GLY A  30     -20.194   1.346   3.626  1.00  0.00           C
ATOM    521  O   GLY A  30     -20.962   1.785   2.731  1.00  0.00           O
ATOM    522  QA  GLY A  30     -18.134   1.360   3.342  1.00  0.00           Q
ATOM    523  H   GLY A  30     -18.781  -1.300   3.030  1.00  0.00           H
ATOM    524 1HA  GLY A  30     -18.286   1.713   2.602  1.00  0.00           H
ATOM    525 2HA  GLY A  30     -17.981   1.007   4.082  1.00  0.00           H
ATOM    526  N   GLN A  31     -20.600   1.393   4.911  1.00  0.00           N
ATOM    527  CA  GLN A  31     -21.929   2.039   5.242  1.00  0.00           C
ATOM    528  C   GLN A  31     -21.843   2.775   6.586  1.00  0.00           C
ATOM    529  O   GLN A  31     -20.779   2.892   7.222  1.00  0.00           O
ATOM    530  CB  GLN A  31     -23.245   1.254   5.351  1.00  0.00           C
ATOM    531  CG  GLN A  31     -23.781   0.394   4.226  1.00  0.00           C
ATOM    532  CD  GLN A  31     -25.255   0.082   4.453  1.00  0.00           C
ATOM    533  NE2 GLN A  31     -26.151   0.419   3.515  1.00  0.00           N
ATOM    534  OE1 GLN A  31     -25.608  -0.461   5.494  1.00  0.00           O
ATOM    535  QB  GLN A  31     -23.600   1.325   5.876  1.00  0.00           Q
ATOM    536  QE2 GLN A  31     -26.470   0.532   3.197  1.00  0.00           Q
ATOM    537  QG  GLN A  31     -23.453   0.179   3.748  1.00  0.00           Q
ATOM    538  H   GLN A  31     -19.985   1.143   5.630  1.00  0.00           H
ATOM    539  HA  GLN A  31     -22.045   2.871   4.538  1.00  0.00           H
ATOM    540 1HB  GLN A  31     -23.999   2.002   5.530  1.00  0.00           H
ATOM    541 2HB  GLN A  31     -23.201   0.649   6.221  1.00  0.00           H
ATOM    542 1HG  GLN A  31     -23.225  -0.538   4.202  1.00  0.00           H
ATOM    543 2HG  GLN A  31     -23.681   0.896   3.293  1.00  0.00           H
ATOM    544 1HE2 GLN A  31     -25.846   0.861   2.699  1.00  0.00           H
ATOM    545 2HE2 GLN A  31     -27.094   0.203   3.694  1.00  0.00           H
ATOM    546  N   LYS A  32     -23.024   3.244   7.036  1.00  0.00           N
ATOM    547  CA  LYS A  32     -23.081   3.880   8.294  1.00  0.00           C
ATOM    548  C   LYS A  32     -22.593   2.861   9.316  1.00  0.00           C
ATOM    549  O   LYS A  32     -22.708   1.634   9.139  1.00  0.00           O
ATOM    550  CB  LYS A  32     -24.449   4.478   8.776  1.00  0.00           C
ATOM    551  CG  LYS A  32     -25.445   5.239   7.835  1.00  0.00           C
ATOM    552  CD  LYS A  32     -25.916   6.554   8.561  1.00  0.00           C
ATOM    553  CE  LYS A  32     -27.506   6.811   8.647  1.00  0.00           C
ATOM    554  NZ  LYS A  32     -27.791   7.954   9.722  1.00  0.00           N
ATOM    555  QB  LYS A  32     -24.573   4.469   9.396  1.00  0.00           Q
ATOM    556  QD  LYS A  32     -25.479   6.961   8.818  1.00  0.00           Q
ATOM    557  QE  LYS A  32     -27.971   6.498   8.302  1.00  0.00           Q
ATOM    558  QG  LYS A  32     -25.650   5.066   7.275  1.00  0.00           Q
ATOM    559  QZ  LYS A  32     -27.847   8.222   9.980  1.00  0.00           Q
ATOM    560  H   LYS A  32     -23.829   3.108   6.512  1.00  0.00           H
ATOM    561  HA  LYS A  32     -22.348   4.659   8.259  1.00  0.00           H
ATOM    562 1HB  LYS A  32     -24.154   5.195   9.500  1.00  0.00           H
ATOM    563 2HB  LYS A  32     -24.990   3.743   9.290  1.00  0.00           H
ATOM    564 1HG  LYS A  32     -26.351   4.639   7.617  1.00  0.00           H
ATOM    565 2HG  LYS A  32     -24.949   5.494   6.932  1.00  0.00           H
ATOM    566 1HD  LYS A  32     -25.453   7.402   8.053  1.00  0.00           H
ATOM    567 2HD  LYS A  32     -25.504   6.520   9.583  1.00  0.00           H
ATOM    568 1HE  LYS A  32     -28.002   5.927   8.946  1.00  0.00           H
ATOM    569 2HE  LYS A  32     -27.939   7.070   7.659  1.00  0.00           H
ATOM    570 1HZ  LYS A  32     -27.075   7.904  10.517  1.00  0.00           H
ATOM    571 2HZ  LYS A  32     -28.738   7.870  10.145  1.00  0.00           H
ATOM    572 3HZ  LYS A  32     -27.729   8.892   9.278  1.00  0.00           H
ATOM    573  N   TPO A  33     -21.997   3.400  10.357  1.00  0.00           N
ATOM    574  CA  TPO A  33     -21.443   2.561  11.462  1.00  0.00           C
ATOM    575  C   TPO A  33     -22.050   3.013  12.777  1.00  0.00           C
ATOM    576  O   TPO A  33     -22.413   4.173  12.960  1.00  0.00           O
ATOM    577  CB  TPO A  33     -19.881   2.448  11.345  1.00  0.00           C
ATOM    578  CG2 TPO A  33     -19.389   1.022  11.043  1.00  0.00           C
ATOM    579  OG1 TPO A  33     -19.406   3.288  10.255  1.00  0.00           O
ATOM    580  PS  TPO A  33     -17.851   3.454   9.801  1.00  0.00           P
ATOM    581  OPA TPO A  33     -17.007   4.008  10.953  1.00  0.00           O
ATOM    582  OPB TPO A  33     -17.769   4.423   8.618  1.00  0.00           O
ATOM    583  OPC TPO A  33     -17.273   2.105   9.360  1.00  0.00           O
ATOM    584  QG2 TPO A  33     -19.256   0.656  10.965  1.00  0.00           Q
ATOM    585  H   TPO A  33     -21.824   4.388  10.574  1.00  0.00           H
ATOM    586  HA  TPO A  33     -21.817   1.536  11.307  1.00  0.00           H
ATOM    587  HB  TPO A  33     -19.436   2.789  12.302  1.00  0.00           H
ATOM    588 1HG2 TPO A  33     -18.287   0.995  10.972  1.00  0.00           H
ATOM    589 2HG2 TPO A  33     -19.690   0.315  11.837  1.00  0.00           H
ATOM    590 3HG2 TPO A  33     -19.792   0.658  10.084  1.00  0.00           H
ATOM    591  N   PRO A  34     -22.158   2.068  13.703  1.00  0.00           N
ATOM    592  CA  PRO A  34     -22.726   2.323  15.015  1.00  0.00           C
ATOM    593  C   PRO A  34     -21.819   3.277  15.831  1.00  0.00           C
ATOM    594  O   PRO A  34     -20.636   2.984  16.030  1.00  0.00           O
ATOM    595  CB  PRO A  34     -22.850   0.896  15.622  1.00  0.00           C
ATOM    596  CG  PRO A  34     -22.601  -0.054  14.485  1.00  0.00           C
ATOM    597  CD  PRO A  34     -21.722   0.678  13.532  1.00  0.00           C
ATOM    598  QB  PRO A  34     -22.983   0.761  16.217  1.00  0.00           Q
ATOM    599  QD  PRO A  34     -21.282   0.452  13.157  1.00  0.00           Q
ATOM    600  QG  PRO A  34     -22.816  -0.629  14.415  1.00  0.00           Q
ATOM    601  HA  PRO A  34     -23.713   2.765  14.925  1.00  0.00           H
ATOM    602 1HB  PRO A  34     -23.847   0.762  16.038  1.00  0.00           H
ATOM    603 2HB  PRO A  34     -22.119   0.760  16.395  1.00  0.00           H
ATOM    604 1HG  PRO A  34     -23.528  -0.327  13.998  1.00  0.00           H
ATOM    605 2HG  PRO A  34     -22.105  -0.932  14.833  1.00  0.00           H
ATOM    606 1HD  PRO A  34     -21.907   0.345  12.531  1.00  0.00           H
ATOM    607 2HD  PRO A  34     -20.657   0.560  13.781  1.00  0.00           H
ATOM    608  N   GLN A  35     -22.367   4.425  16.258  1.00  0.00           N
ATOM    609  CA  GLN A  35     -21.614   5.445  17.034  1.00  0.00           C
ATOM    610  C   GLN A  35     -22.190   5.504  18.455  1.00  0.00           C
ATOM    611  O   GLN A  35     -23.235   4.909  18.724  1.00  0.00           O
ATOM    612  CB  GLN A  35     -21.667   6.892  16.397  1.00  0.00           C
ATOM    613  CG  GLN A  35     -21.095   7.008  14.954  1.00  0.00           C
ATOM    614  CD  GLN A  35     -20.927   8.462  14.331  1.00  0.00           C
ATOM    615  NE2 GLN A  35     -20.091   9.345  14.926  1.00  0.00           N
ATOM    616  OE1 GLN A  35     -21.543   8.788  13.288  1.00  0.00           O
ATOM    617  QB  GLN A  35     -21.897   7.388  16.706  1.00  0.00           Q
ATOM    618  QE2 GLN A  35     -19.801   9.650  15.112  1.00  0.00           Q
ATOM    619  QG  GLN A  35     -20.948   6.483  14.638  1.00  0.00           Q
ATOM    620  H   GLN A  35     -23.302   4.609  16.049  1.00  0.00           H
ATOM    621  HA  GLN A  35     -20.595   5.117  17.086  1.00  0.00           H
ATOM    622 1HB  GLN A  35     -21.105   7.549  17.048  1.00  0.00           H
ATOM    623 2HB  GLN A  35     -22.690   7.228  16.364  1.00  0.00           H
ATOM    624 1HG  GLN A  35     -21.764   6.453  14.331  1.00  0.00           H
ATOM    625 2HG  GLN A  35     -20.133   6.513  14.947  1.00  0.00           H
ATOM    626 1HE2 GLN A  35     -19.625   9.063  15.721  1.00  0.00           H
ATOM    627 2HE2 GLN A  35     -19.975  10.238  14.504  1.00  0.00           H
ATOM    628  N   LYS A  36     -21.575   6.285  19.349  1.00  0.00           N
ATOM    629  CA  LYS A  36     -22.159   6.458  20.700  1.00  0.00           C
ATOM    630  C   LYS A  36     -22.296   7.945  20.969  1.00  0.00           C
ATOM    631  O   LYS A  36     -21.312   8.662  21.124  1.00  0.00           O
ATOM    632  CB  LYS A  36     -21.469   5.705  21.907  1.00  0.00           C
ATOM    633  CG  LYS A  36     -20.315   4.824  21.535  1.00  0.00           C
ATOM    634  CD  LYS A  36     -19.692   4.028  22.676  1.00  0.00           C
ATOM    635  CE  LYS A  36     -18.198   3.997  22.422  1.00  0.00           C
ATOM    636  NZ  LYS A  36     -17.944   3.217  21.186  1.00  0.00           N
ATOM    637  QB  LYS A  36     -21.673   5.745  22.509  1.00  0.00           Q
ATOM    638  QD  LYS A  36     -19.989   3.748  23.135  1.00  0.00           Q
ATOM    639  QE  LYS A  36     -17.763   4.278  22.771  1.00  0.00           Q
ATOM    640  QG  LYS A  36     -20.106   4.787  20.961  1.00  0.00           Q
ATOM    641  QZ  LYS A  36     -17.895   3.032  20.884  1.00  0.00           Q
ATOM    642  H   LYS A  36     -20.787   6.816  19.083  1.00  0.00           H
ATOM    643  HA  LYS A  36     -23.163   6.081  20.618  1.00  0.00           H
ATOM    644 1HB  LYS A  36     -22.226   5.062  22.378  1.00  0.00           H
ATOM    645 2HB  LYS A  36     -21.119   6.429  22.640  1.00  0.00           H
ATOM    646 1HG  LYS A  36     -19.550   5.444  21.101  1.00  0.00           H
ATOM    647 2HG  LYS A  36     -20.663   4.129  20.821  1.00  0.00           H
ATOM    648 1HD  LYS A  36     -20.057   2.984  22.675  1.00  0.00           H
ATOM    649 2HD  LYS A  36     -19.920   4.512  23.594  1.00  0.00           H
ATOM    650 1HE  LYS A  36     -17.679   3.553  23.256  1.00  0.00           H
ATOM    651 2HE  LYS A  36     -17.848   5.001  22.286  1.00  0.00           H
ATOM    652 1HZ  LYS A  36     -18.688   3.432  20.477  1.00  0.00           H
ATOM    653 2HZ  LYS A  36     -17.970   2.199  21.389  1.00  0.00           H
ATOM    654 3HZ  LYS A  36     -17.028   3.464  20.788  1.00  0.00           H
ATOM    655  N   PRO A  37     -23.562   8.410  20.976  1.00  0.00           N
ATOM    656  CA  PRO A  37     -23.938   9.813  21.183  1.00  0.00           C
ATOM    657  C   PRO A  37     -23.595  10.251  22.612  1.00  0.00           C
ATOM    658  O   PRO A  37     -22.905   9.539  23.325  1.00  0.00           O
ATOM    659  CB  PRO A  37     -25.434   9.844  20.806  1.00  0.00           C
ATOM    660  CG  PRO A  37     -25.685   8.519  20.147  1.00  0.00           C
ATOM    661  CD  PRO A  37     -24.726   7.573  20.777  1.00  0.00           C
ATOM    662  QB  PRO A  37     -25.828  10.313  20.902  1.00  0.00           Q
ATOM    663  QD  PRO A  37     -24.807   6.979  20.913  1.00  0.00           Q
ATOM    664  QG  PRO A  37     -26.093   8.392  19.697  1.00  0.00           Q
ATOM    665  HA  PRO A  37     -23.394  10.459  20.504  1.00  0.00           H
ATOM    666 1HB  PRO A  37     -25.617  10.667  20.122  1.00  0.00           H
ATOM    667 2HB  PRO A  37     -26.039   9.959  21.683  1.00  0.00           H
ATOM    668 1HG  PRO A  37     -25.499   8.584  19.079  1.00  0.00           H
ATOM    669 2HG  PRO A  37     -26.686   8.200  20.313  1.00  0.00           H
ATOM    670 1HD  PRO A  37     -24.512   6.775  20.094  1.00  0.00           H
ATOM    671 2HD  PRO A  37     -25.101   7.183  21.732  1.00  0.00           H
ATOM    672  N   SER A  38     -23.939  11.480  23.000  1.00  0.00           N
ATOM    673  CA  SER A  38     -23.458  11.995  24.302  1.00  0.00           C
ATOM    674  C   SER A  38     -24.099  11.449  25.549  1.00  0.00           C
ATOM    675  O   SER A  38     -25.302  11.221  25.655  1.00  0.00           O
ATOM    676  CB  SER A  38     -23.444  13.528  24.333  1.00  0.00           C
ATOM    677  OG  SER A  38     -24.038  14.056  23.188  1.00  0.00           O
ATOM    678  QB  SER A  38     -23.201  13.915  24.790  1.00  0.00           Q
ATOM    679  H   SER A  38     -24.398  12.078  22.377  1.00  0.00           H
ATOM    680  HA  SER A  38     -22.438  11.670  24.350  1.00  0.00           H
ATOM    681 1HB  SER A  38     -22.399  13.904  24.387  1.00  0.00           H
ATOM    682 2HB  SER A  38     -24.003  13.926  25.192  1.00  0.00           H
ATOM    683  HG  SER A  38     -23.454  14.698  22.826  1.00  0.00           H
ATOM    684  N   GLN A  39     -23.223  11.308  26.529  1.00  0.00           N
ATOM    685  CA  GLN A  39     -23.608  10.868  27.836  1.00  0.00           C
ATOM    686  C   GLN A  39     -22.942  11.808  28.879  1.00  0.00           C
ATOM    687  O   GLN A  39     -22.917  13.026  28.655  1.00  0.00           O
ATOM    688  CB  GLN A  39     -23.454   9.281  27.970  1.00  0.00           C
ATOM    689  CG  GLN A  39     -22.072   8.621  28.040  1.00  0.00           C
ATOM    690  CD  GLN A  39     -21.605   8.304  26.600  1.00  0.00           C
ATOM    691  NE2 GLN A  39     -21.044   7.116  26.333  1.00  0.00           N
ATOM    692  OE1 GLN A  39     -21.799   9.142  25.715  1.00  0.00           O
ATOM    693  QB  GLN A  39     -23.959   8.898  27.912  1.00  0.00           Q
ATOM    694  QE2 GLN A  39     -20.861   6.702  26.229  1.00  0.00           Q
ATOM    695  QG  GLN A  39     -21.760   8.464  28.561  1.00  0.00           Q
ATOM    696  H   GLN A  39     -22.280  11.547  26.360  1.00  0.00           H
ATOM    697  HA  GLN A  39     -24.664  11.093  27.893  1.00  0.00           H
ATOM    698 1HB  GLN A  39     -23.875   8.911  27.040  1.00  0.00           H
ATOM    699 2HB  GLN A  39     -24.044   8.884  28.783  1.00  0.00           H
ATOM    700 1HG  GLN A  39     -22.137   7.665  28.587  1.00  0.00           H
ATOM    701 2HG  GLN A  39     -21.383   9.264  28.535  1.00  0.00           H
ATOM    702 1HE2 GLN A  39     -20.927   6.482  27.062  1.00  0.00           H
ATOM    703 2HE2 GLN A  39     -20.793   6.923  25.397  1.00  0.00           H
ATOM    704  N   ASN A  40     -22.504  11.333  30.007  1.00  0.00           N
ATOM    705  CA  ASN A  40     -21.962  12.244  30.997  1.00  0.00           C
ATOM    706  C   ASN A  40     -20.741  13.045  30.523  1.00  0.00           C
ATOM    707  O   ASN A  40     -19.833  12.498  29.928  1.00  0.00           O
ATOM    708  CB  ASN A  40     -21.552  11.496  32.227  1.00  0.00           C
ATOM    709  CG  ASN A  40     -22.580  10.493  32.681  1.00  0.00           C
ATOM    710  ND2 ASN A  40     -22.189   9.244  32.520  1.00  0.00           N
ATOM    711  OD1 ASN A  40     -23.651  10.839  33.219  1.00  0.00           O
ATOM    712  QB  ASN A  40     -21.026  11.601  32.528  1.00  0.00           Q
ATOM    713  QD2 ASN A  40     -22.030   8.809  32.476  1.00  0.00           Q
ATOM    714  H   ASN A  40     -22.598  10.388  30.209  1.00  0.00           H
ATOM    715  HA  ASN A  40     -22.739  12.912  31.295  1.00  0.00           H
ATOM    716 1HB  ASN A  40     -21.441  12.212  33.006  1.00  0.00           H
ATOM    717 2HB  ASN A  40     -20.612  10.990  32.051  1.00  0.00           H
ATOM    718 1HD2 ASN A  40     -21.293   9.110  32.145  1.00  0.00           H
ATOM    719 2HD2 ASN A  40     -22.769   8.509  32.805  1.00  0.00           H
ATOM    720  N   LEU A  41     -20.692  14.313  30.930  1.00  0.00           N
ATOM    721  CA  LEU A  41     -19.593  15.244  30.744  1.00  0.00           C
ATOM    722  C   LEU A  41     -18.300  14.583  31.253  1.00  0.00           C
ATOM    723  O   LEU A  41     -18.277  13.891  32.266  1.00  0.00           O
ATOM    724  CB  LEU A  41     -20.182  16.475  31.571  1.00  0.00           C
ATOM    725  CG  LEU A  41     -19.349  17.212  32.693  1.00  0.00           C
ATOM    726  CD1 LEU A  41     -17.826  17.319  32.451  1.00  0.00           C
ATOM    727  CD2 LEU A  41     -20.213  18.599  32.749  1.00  0.00           C
ATOM    728  QB  LEU A  41     -20.841  16.631  31.496  1.00  0.00           Q
ATOM    729  QD1 LEU A  41     -17.465  17.338  32.408  1.00  0.00           Q
ATOM    730  QD2 LEU A  41     -20.020  19.060  32.937  1.00  0.00           Q
ATOM    731  QQD LEU A  41     -18.743  18.199  32.673  1.00  0.00           Q
ATOM    732  H   LEU A  41     -21.413  14.624  31.490  1.00  0.00           H
ATOM    733  HA  LEU A  41     -19.436  15.479  29.681  1.00  0.00           H
ATOM    734 1HB  LEU A  41     -21.055  16.081  32.095  1.00  0.00           H
ATOM    735 2HB  LEU A  41     -20.627  17.179  30.897  1.00  0.00           H
ATOM    736  HG  LEU A  41     -19.468  16.674  33.614  1.00  0.00           H
ATOM    737 1HD1 LEU A  41     -17.615  18.115  31.770  1.00  0.00           H
ATOM    738 2HD1 LEU A  41     -17.432  16.386  32.052  1.00  0.00           H
ATOM    739 3HD1 LEU A  41     -17.348  17.513  33.403  1.00  0.00           H
ATOM    740 1HD2 LEU A  41     -19.973  19.694  32.393  1.00  0.00           H
ATOM    741 2HD2 LEU A  41     -20.619  18.640  33.833  1.00  0.00           H
ATOM    742 3HD2 LEU A  41     -19.467  18.847  32.586  1.00  0.00           H
ATOM    743  N   VAL A  42     -17.226  14.706  30.477  1.00  0.00           N
ATOM    744  CA  VAL A  42     -16.024  14.013  30.858  1.00  0.00           C
ATOM    745  C   VAL A  42     -14.789  14.747  30.362  1.00  0.00           C
ATOM    746  O   VAL A  42     -14.534  14.820  29.161  1.00  0.00           O
ATOM    747  CB  VAL A  42     -16.049  12.551  30.323  1.00  0.00           C
ATOM    748  CG1 VAL A  42     -16.354  11.554  31.445  1.00  0.00           C
ATOM    749  CG2 VAL A  42     -17.088  12.400  29.206  1.00  0.00           C
ATOM    750  QG1 VAL A  42     -16.429  11.318  31.705  1.00  0.00           Q
ATOM    751  QG2 VAL A  42     -17.337  12.364  28.944  1.00  0.00           Q
ATOM    752  QQG VAL A  42     -16.883  11.841  30.324  1.00  0.00           Q
ATOM    753  H   VAL A  42     -17.259  15.197  29.620  1.00  0.00           H
ATOM    754  HA  VAL A  42     -16.005  13.986  31.935  1.00  0.00           H
ATOM    755  HB  VAL A  42     -15.079  12.320  29.914  1.00  0.00           H
ATOM    756 1HG1 VAL A  42     -17.258  11.852  31.955  1.00  0.00           H
ATOM    757 2HG1 VAL A  42     -15.535  11.532  32.144  1.00  0.00           H
ATOM    758 3HG1 VAL A  42     -16.493  10.569  31.017  1.00  0.00           H
ATOM    759 1HG2 VAL A  42     -17.655  13.314  29.106  1.00  0.00           H
ATOM    760 2HG2 VAL A  42     -17.762  11.594  29.450  1.00  0.00           H
ATOM    761 3HG2 VAL A  42     -16.594  12.182  28.273  1.00  0.00           H
ATOM    762  N   PRO A  43     -14.012  15.312  31.297  1.00  0.00           N
ATOM    763  CA  PRO A  43     -12.817  16.070  30.961  1.00  0.00           C
ATOM    764  C   PRO A  43     -11.662  15.087  30.680  1.00  0.00           C
ATOM    765  O   PRO A  43     -11.684  13.964  31.177  1.00  0.00           O
ATOM    766  CB  PRO A  43     -12.663  16.950  32.213  1.00  0.00           C
ATOM    767  CG  PRO A  43     -13.150  16.097  33.340  1.00  0.00           C
ATOM    768  CD  PRO A  43     -14.254  15.257  32.761  1.00  0.00           C
ATOM    769  QB  PRO A  43     -12.462  17.543  32.223  1.00  0.00           Q
ATOM    770  QD  PRO A  43     -14.701  14.964  33.066  1.00  0.00           Q
ATOM    771  QG  PRO A  43     -12.946  16.086  33.926  1.00  0.00           Q
ATOM    772  HA  PRO A  43     -12.979  16.691  30.086  1.00  0.00           H
ATOM    773 1HB  PRO A  43     -13.276  17.841  32.115  1.00  0.00           H
ATOM    774 2HB  PRO A  43     -11.648  17.245  32.330  1.00  0.00           H
ATOM    775 1HG  PRO A  43     -13.537  16.724  34.126  1.00  0.00           H
ATOM    776 2HG  PRO A  43     -12.355  15.448  33.725  1.00  0.00           H
ATOM    777 1HD  PRO A  43     -15.226  15.677  33.004  1.00  0.00           H
ATOM    778 2HD  PRO A  43     -14.174  14.251  33.128  1.00  0.00           H
ATOM    779  N   VAL A  44     -10.721  15.463  29.807  1.00  0.00           N
ATOM    780  CA  VAL A  44      -9.645  14.545  29.393  1.00  0.00           C
ATOM    781  C   VAL A  44      -8.430  14.522  30.335  1.00  0.00           C
ATOM    782  O   VAL A  44      -8.202  15.467  31.082  1.00  0.00           O
ATOM    783  CB  VAL A  44      -9.206  14.872  27.940  1.00  0.00           C
ATOM    784  CG1 VAL A  44      -8.529  16.234  27.863  1.00  0.00           C
ATOM    785  CG2 VAL A  44      -8.314  13.781  27.348  1.00  0.00           C
ATOM    786  QG1 VAL A  44      -8.374  16.557  27.843  1.00  0.00           Q
ATOM    787  QG2 VAL A  44      -8.105  13.522  27.204  1.00  0.00           Q
ATOM    788  QQG VAL A  44      -8.239  15.040  27.523  1.00  0.00           Q
ATOM    789  H   VAL A  44     -10.791  16.343  29.381  1.00  0.00           H
ATOM    790  HA  VAL A  44     -10.072  13.552  29.386  1.00  0.00           H
ATOM    791  HB  VAL A  44     -10.102  14.924  27.338  1.00  0.00           H
ATOM    792 1HG1 VAL A  44      -7.624  16.224  28.444  1.00  0.00           H
ATOM    793 2HG1 VAL A  44      -9.202  16.989  28.250  1.00  0.00           H
ATOM    794 3HG1 VAL A  44      -8.295  16.458  26.832  1.00  0.00           H
ATOM    795 1HG2 VAL A  44      -8.148  13.007  28.081  1.00  0.00           H
ATOM    796 2HG2 VAL A  44      -7.365  14.205  27.053  1.00  0.00           H
ATOM    797 3HG2 VAL A  44      -8.802  13.356  26.480  1.00  0.00           H
ATOM    798  N   TPO A  45      -7.714  13.406  30.290  1.00  0.00           N
ATOM    799  CA  TPO A  45      -6.500  13.240  31.143  1.00  0.00           C
ATOM    800  C   TPO A  45      -5.266  13.483  30.297  1.00  0.00           C
ATOM    801  O   TPO A  45      -4.610  12.557  29.820  1.00  0.00           O
ATOM    802  CB  TPO A  45      -6.593  11.922  31.990  1.00  0.00           C
ATOM    803  CG2 TPO A  45      -6.133  12.097  33.450  1.00  0.00           C
ATOM    804  OG1 TPO A  45      -7.975  11.466  32.046  1.00  0.00           O
ATOM    805  PS  TPO A  45      -8.499  10.138  32.825  1.00  0.00           P
ATOM    806  OPA TPO A  45      -7.825   8.881  32.269  1.00  0.00           O
ATOM    807  OPB TPO A  45     -10.014  10.007  32.643  1.00  0.00           O
ATOM    808  OPC TPO A  45      -8.202  10.243  34.326  1.00  0.00           O
ATOM    809  QG2 TPO A  45      -6.017  12.136  33.828  1.00  0.00           Q
ATOM    810  H   TPO A  45      -7.845  12.557  29.731  1.00  0.00           H
ATOM    811  HA  TPO A  45      -6.511  14.058  31.881  1.00  0.00           H
ATOM    812  HB  TPO A  45      -5.963  11.150  31.504  1.00  0.00           H
ATOM    813 1HG2 TPO A  45      -6.218  11.144  34.002  1.00  0.00           H
ATOM    814 2HG2 TPO A  45      -5.080  12.424  33.504  1.00  0.00           H
ATOM    815 3HG2 TPO A  45      -6.755  12.840  33.975  1.00  0.00           H
ATOM    816  N   PRO A  46      -4.922  14.750  30.091  1.00  0.00           N
ATOM    817  CA  PRO A  46      -3.771  15.062  29.282  1.00  0.00           C
ATOM    818  C   PRO A  46      -2.458  14.723  30.032  1.00  0.00           C
ATOM    819  O   PRO A  46      -2.208  13.553  30.305  1.00  0.00           O
ATOM    820  CB  PRO A  46      -4.021  16.543  28.928  1.00  0.00           C
ATOM    821  CG  PRO A  46      -4.797  17.098  30.075  1.00  0.00           C
ATOM    822  CD  PRO A  46      -5.595  15.949  30.624  1.00  0.00           C
ATOM    823  QB  PRO A  46      -3.852  16.825  28.394  1.00  0.00           Q
ATOM    824  QD  PRO A  46      -6.091  15.986  30.974  1.00  0.00           Q
ATOM    825  QG  PRO A  46      -4.796  17.680  30.281  1.00  0.00           Q
ATOM    826  HA  PRO A  46      -3.780  14.472  28.381  1.00  0.00           H
ATOM    827 1HB  PRO A  46      -4.606  16.603  28.011  1.00  0.00           H
ATOM    828 2HB  PRO A  46      -3.098  17.047  28.775  1.00  0.00           H
ATOM    829 1HG  PRO A  46      -5.456  17.863  29.718  1.00  0.00           H
ATOM    830 2HG  PRO A  46      -4.136  17.497  30.844  1.00  0.00           H
ATOM    831 1HD  PRO A  46      -6.603  16.005  30.265  1.00  0.00           H
ATOM    832 2HD  PRO A  46      -5.579  15.967  31.683  1.00  0.00           H
ATOM    833  N   SER A  47      -1.612  15.702  30.317  1.00  0.00           N
ATOM    834  CA  SER A  47      -0.294  15.429  30.944  1.00  0.00           C
ATOM    835  C   SER A  47      -0.255  15.286  32.505  1.00  0.00           C
ATOM    836  O   SER A  47       0.265  14.283  33.027  1.00  0.00           O
ATOM    837  CB  SER A  47       0.647  16.526  30.510  1.00  0.00           C
ATOM    838  OG  SER A  47       0.352  17.696  31.334  1.00  0.00           O
ATOM    839  QB  SER A  47       1.069  16.514  30.075  1.00  0.00           Q
ATOM    840  H   SER A  47      -1.841  16.621  30.065  1.00  0.00           H
ATOM    841  HA  SER A  47       0.095  14.527  30.519  1.00  0.00           H
ATOM    842 1HB  SER A  47       0.449  16.776  29.510  1.00  0.00           H
ATOM    843 2HB  SER A  47       1.689  16.253  30.640  1.00  0.00           H
ATOM    844  HG  SER A  47       0.061  18.496  30.820  1.00  0.00           H
ATOM    845  N   THR A  48      -0.729  16.284  33.249  1.00  0.00           N
ATOM    846  CA  THR A  48      -0.650  16.259  34.719  1.00  0.00           C
ATOM    847  C   THR A  48      -1.557  15.233  35.385  1.00  0.00           C
ATOM    848  O   THR A  48      -1.198  14.654  36.412  1.00  0.00           O
ATOM    849  CB  THR A  48      -1.027  17.626  35.311  1.00  0.00           C
ATOM    850  CG2 THR A  48      -0.524  17.826  36.725  1.00  0.00           C
ATOM    851  OG1 THR A  48      -0.542  18.687  34.514  1.00  0.00           O
ATOM    852  QG2 THR A  48      -0.406  17.873  37.064  1.00  0.00           Q
ATOM    853  H   THR A  48      -1.100  17.078  32.812  1.00  0.00           H
ATOM    854  HA  THR A  48       0.370  16.048  34.989  1.00  0.00           H
ATOM    855  HB  THR A  48      -2.104  17.700  35.338  1.00  0.00           H
ATOM    856 1HG  THR A  48      -1.280  19.204  34.178  1.00  0.00           H
ATOM    857 1HG2 THR A  48       0.542  17.650  36.761  1.00  0.00           H
ATOM    858 2HG2 THR A  48      -1.026  17.132  37.387  1.00  0.00           H
ATOM    859 3HG2 THR A  48      -0.732  18.838  37.045  1.00  0.00           H
ATOM    860  N   THR A  49      -2.748  15.091  34.852  1.00  0.00           N
ATOM    861  CA  THR A  49      -3.757  14.216  35.439  1.00  0.00           C
ATOM    862  C   THR A  49      -3.472  12.693  35.383  1.00  0.00           C
ATOM    863  O   THR A  49      -3.940  11.981  36.281  1.00  0.00           O
ATOM    864  CB  THR A  49      -5.103  14.476  34.783  1.00  0.00           C
ATOM    865  CG2 THR A  49      -6.035  15.355  35.582  1.00  0.00           C
ATOM    866  OG1 THR A  49      -4.934  15.058  33.516  1.00  0.00           O
ATOM    867  QG2 THR A  49      -6.261  15.563  35.768  1.00  0.00           Q
ATOM    868  H   THR A  49      -2.985  15.648  34.071  1.00  0.00           H
ATOM    869  HA  THR A  49      -3.841  14.506  36.474  1.00  0.00           H
ATOM    870  HB  THR A  49      -5.587  13.535  34.640  1.00  0.00           H
ATOM    871 1HG  THR A  49      -5.156  14.406  32.850  1.00  0.00           H
ATOM    872 1HG2 THR A  49      -5.581  16.321  35.743  1.00  0.00           H
ATOM    873 2HG2 THR A  49      -6.245  14.890  36.531  1.00  0.00           H
ATOM    874 3HG2 THR A  49      -6.957  15.479  35.030  1.00  0.00           H
ATOM    875  N   LYS A  50      -2.765  12.154  34.352  1.00  0.00           N
ATOM    876  CA  LYS A  50      -2.538  10.667  34.293  1.00  0.00           C
ATOM    877  C   LYS A  50      -1.752  10.171  35.492  1.00  0.00           C
ATOM    878  O   LYS A  50      -1.000  10.881  36.172  1.00  0.00           O
ATOM    879  CB  LYS A  50      -1.663  10.116  33.085  1.00  0.00           C
ATOM    880  CG  LYS A  50      -2.291   9.816  31.718  1.00  0.00           C
ATOM    881  CD  LYS A  50      -1.710   8.476  31.159  1.00  0.00           C
ATOM    882  CE  LYS A  50      -2.805   7.436  30.747  1.00  0.00           C
ATOM    883  NZ  LYS A  50      -3.688   7.907  29.587  1.00  0.00           N
ATOM    884  QB  LYS A  50      -1.051   9.973  33.180  1.00  0.00           Q
ATOM    885  QD  LYS A  50      -1.076   8.374  31.102  1.00  0.00           Q
ATOM    886  QE  LYS A  50      -2.892   6.830  31.018  1.00  0.00           Q
ATOM    887  QG  LYS A  50      -2.674  10.184  31.432  1.00  0.00           Q
ATOM    888  QZ  LYS A  50      -3.922   8.015  29.304  1.00  0.00           Q
ATOM    889  H   LYS A  50      -2.424  12.729  33.637  1.00  0.00           H
ATOM    890  HA  LYS A  50      -3.510  10.187  34.275  1.00  0.00           H
ATOM    891 1HB  LYS A  50      -1.261   9.173  33.413  1.00  0.00           H
ATOM    892 2HB  LYS A  50      -0.842  10.772  32.948  1.00  0.00           H
ATOM    893 1HG  LYS A  50      -2.025  10.619  31.043  1.00  0.00           H
ATOM    894 2HG  LYS A  50      -3.323   9.748  31.822  1.00  0.00           H
ATOM    895 1HD  LYS A  50      -1.033   8.031  31.908  1.00  0.00           H
ATOM    896 2HD  LYS A  50      -1.120   8.717  30.294  1.00  0.00           H
ATOM    897 1HE  LYS A  50      -3.447   7.172  31.557  1.00  0.00           H
ATOM    898 2HE  LYS A  50      -2.338   6.487  30.480  1.00  0.00           H
ATOM    899 1HZ  LYS A  50      -3.259   8.641  28.907  1.00  0.00           H
ATOM    900 2HZ  LYS A  50      -4.593   8.321  29.943  1.00  0.00           H
ATOM    901 3HZ  LYS A  50      -3.914   7.082  29.060  1.00  0.00           H
ATOM    902  N   SER A  51      -1.924   8.857  35.603  1.00  0.00           N
ATOM    903  CA  SER A  51      -1.272   7.944  36.522  1.00  0.00           C
ATOM    904  C   SER A  51       0.232   8.228  36.444  1.00  0.00           C
ATOM    905  O   SER A  51       0.900   8.370  37.465  1.00  0.00           O
ATOM    906  CB  SER A  51      -1.493   6.516  36.040  1.00  0.00           C
ATOM    907  OG  SER A  51      -0.672   5.591  36.762  1.00  0.00           O
ATOM    908  QB  SER A  51      -1.895   6.372  35.578  1.00  0.00           Q
ATOM    909  H   SER A  51      -2.503   8.445  34.952  1.00  0.00           H
ATOM    910  HA  SER A  51      -1.664   8.079  37.519  1.00  0.00           H
ATOM    911 1HB  SER A  51      -1.250   6.493  34.977  1.00  0.00           H
ATOM    912 2HB  SER A  51      -2.540   6.252  36.180  1.00  0.00           H
ATOM    913  HG  SER A  51      -0.128   5.091  36.156  1.00  0.00           H
ATOM    914  N   PHE A  52       0.758   8.349  35.196  1.00  0.00           N
ATOM    915  CA  PHE A  52       2.181   8.660  35.001  1.00  0.00           C
ATOM    916  C   PHE A  52       2.306  10.075  34.539  1.00  0.00           C
ATOM    917  O   PHE A  52       1.518  10.537  33.705  1.00  0.00           O
ATOM    918  CB  PHE A  52       2.932   7.928  33.872  1.00  0.00           C
ATOM    919  CG  PHE A  52       2.836   6.450  33.743  1.00  0.00           C
ATOM    920  CD1 PHE A  52       2.927   5.608  34.825  1.00  0.00           C
ATOM    921  CD2 PHE A  52       2.734   5.907  32.469  1.00  0.00           C
ATOM    922  CE1 PHE A  52       2.865   4.242  34.647  1.00  0.00           C
ATOM    923  CE2 PHE A  52       2.663   4.553  32.282  1.00  0.00           C
ATOM    924  CZ  PHE A  52       2.752   3.710  33.371  1.00  0.00           C
ATOM    925  QB  PHE A  52       3.285   8.246  33.455  1.00  0.00           Q
ATOM    926  QD  PHE A  52       2.848   6.299  33.716  1.00  0.00           Q
ATOM    927  QE  PHE A  52       2.754   3.865  33.392  1.00  0.00           Q
ATOM    928  QR  PHE A  52       2.781   4.594  33.489  1.00  0.00           Q
ATOM    929  H   PHE A  52       0.172   8.265  34.421  1.00  0.00           H
ATOM    930  HA  PHE A  52       2.708   8.542  35.931  1.00  0.00           H
ATOM    931 1HB  PHE A  52       3.981   8.173  33.975  1.00  0.00           H
ATOM    932 2HB  PHE A  52       2.590   8.319  32.935  1.00  0.00           H
ATOM    933 1HD  PHE A  52       3.020   6.027  35.815  1.00  0.00           H
ATOM    934 2HD  PHE A  52       2.676   6.571  31.617  1.00  0.00           H
ATOM    935 1HE  PHE A  52       2.933   3.586  35.499  1.00  0.00           H
ATOM    936 2HE  PHE A  52       2.575   4.145  31.284  1.00  0.00           H
ATOM    937  HZ  PHE A  52       2.704   2.643  33.232  1.00  0.00           H
ATOM    938  N   LYS A  53       3.376  10.693  34.939  1.00  0.00           N
ATOM    939  CA  LYS A  53       3.697  11.987  34.434  1.00  0.00           C
ATOM    940  C   LYS A  53       5.043  11.788  33.784  1.00  0.00           C
ATOM    941  O   LYS A  53       5.821  10.936  34.197  1.00  0.00           O
ATOM    942  CB  LYS A  53       3.586  13.129  35.507  1.00  0.00           C
ATOM    943  CG  LYS A  53       4.841  13.516  36.246  1.00  0.00           C
ATOM    944  CD  LYS A  53       5.788  14.219  35.321  1.00  0.00           C
ATOM    945  CE  LYS A  53       5.559  15.656  35.404  1.00  0.00           C
ATOM    946  NZ  LYS A  53       4.877  16.022  34.143  1.00  0.00           N
ATOM    947  QB  LYS A  53       3.035  13.420  35.617  1.00  0.00           Q
ATOM    948  QD  LYS A  53       6.167  13.935  34.944  1.00  0.00           Q
ATOM    949  QE  LYS A  53       5.706  16.018  35.888  1.00  0.00           Q
ATOM    950  QG  LYS A  53       4.944  13.398  36.839  1.00  0.00           Q
ATOM    951  QZ  LYS A  53       4.707  16.093  33.833  1.00  0.00           Q
ATOM    952  H   LYS A  53       4.025  10.207  35.499  1.00  0.00           H
ATOM    953  HA  LYS A  53       2.997  12.200  33.667  1.00  0.00           H
ATOM    954 1HB  LYS A  53       2.827  12.858  36.245  1.00  0.00           H
ATOM    955 2HB  LYS A  53       3.245  13.984  34.989  1.00  0.00           H
ATOM    956 1HG  LYS A  53       5.283  12.597  36.548  1.00  0.00           H
ATOM    957 2HG  LYS A  53       4.605  14.199  37.130  1.00  0.00           H
ATOM    958 1HD  LYS A  53       5.520  13.912  34.342  1.00  0.00           H
ATOM    959 2HD  LYS A  53       6.813  13.958  35.546  1.00  0.00           H
ATOM    960 1HE  LYS A  53       6.487  16.213  35.531  1.00  0.00           H
ATOM    961 2HE  LYS A  53       4.926  15.822  36.243  1.00  0.00           H
ATOM    962 1HZ  LYS A  53       3.864  15.723  34.167  1.00  0.00           H
ATOM    963 2HZ  LYS A  53       5.330  15.530  33.332  1.00  0.00           H
ATOM    964 3HZ  LYS A  53       4.926  17.025  34.003  1.00  0.00           H
ATOM    965  N   ASN A  54       5.355  12.490  32.710  1.00  0.00           N
ATOM    966  CA  ASN A  54       6.658  12.238  32.054  1.00  0.00           C
ATOM    967  C   ASN A  54       7.026  13.321  31.044  1.00  0.00           C
ATOM    968  O   ASN A  54       6.299  14.290  30.813  1.00  0.00           O
ATOM    969  CB  ASN A  54       6.622  10.927  31.242  1.00  0.00           C
ATOM    970  CG  ASN A  54       5.249  10.566  30.736  1.00  0.00           C
ATOM    971  ND2 ASN A  54       5.220  10.186  29.485  1.00  0.00           N
ATOM    972  OD1 ASN A  54       4.275  10.465  31.505  1.00  0.00           O
ATOM    973  QB  ASN A  54       7.134  10.579  31.097  1.00  0.00           Q
ATOM    974  QD2 ASN A  54       5.237  10.024  29.037  1.00  0.00           Q
ATOM    975  H   ASN A  54       4.722  13.159  32.317  1.00  0.00           H
ATOM    976  HA  ASN A  54       7.409  12.138  32.818  1.00  0.00           H
ATOM    977 1HB  ASN A  54       6.969  10.064  31.773  1.00  0.00           H
ATOM    978 2HB  ASN A  54       7.298  11.092  30.421  1.00  0.00           H
ATOM    979 1HD2 ASN A  54       6.087  10.156  29.019  1.00  0.00           H
ATOM    980 2HD2 ASN A  54       4.387   9.893  29.054  1.00  0.00           H
ATOM    981  N   ALA A  55       8.129  13.044  30.298  1.00  0.00           N
ATOM    982  CA  ALA A  55       8.453  13.934  29.186  1.00  0.00           C
ATOM    983  C   ALA A  55       7.525  13.345  28.159  1.00  0.00           C
ATOM    984  O   ALA A  55       7.510  12.111  28.001  1.00  0.00           O
ATOM    985  CB  ALA A  55       9.930  13.934  28.803  1.00  0.00           C
ATOM    986  QB  ALA A  55      10.282  13.935  28.711  1.00  0.00           Q
ATOM    987  H   ALA A  55       8.616  12.220  30.409  1.00  0.00           H
ATOM    988  HA  ALA A  55       8.128  14.938  29.450  1.00  0.00           H
ATOM    989 1HB  ALA A  55      10.514  14.369  29.603  1.00  0.00           H
ATOM    990 2HB  ALA A  55      10.068  14.516  27.904  1.00  0.00           H
ATOM    991 3HB  ALA A  55      10.261  12.921  28.627  1.00  0.00           H
ATOM    992  N   PRO A  56       6.608  14.105  27.587  1.00  0.00           N
ATOM    993  CA  PRO A  56       5.564  13.496  26.784  1.00  0.00           C
ATOM    994  C   PRO A  56       5.831  13.513  25.262  1.00  0.00           C
ATOM    995  O   PRO A  56       5.452  12.557  24.590  1.00  0.00           O
ATOM    996  CB  PRO A  56       4.378  14.318  27.297  1.00  0.00           C
ATOM    997  CG  PRO A  56       4.918  15.704  27.426  1.00  0.00           C
ATOM    998  CD  PRO A  56       6.370  15.549  27.793  1.00  0.00           C
ATOM    999  QB  PRO A  56       3.818  14.085  27.449  1.00  0.00           Q
ATOM   1000  QD  PRO A  56       6.769  15.987  27.972  1.00  0.00           Q
ATOM   1001  QG  PRO A  56       4.608  16.236  27.344  1.00  0.00           Q
ATOM   1002  HA  PRO A  56       5.439  12.463  27.104  1.00  0.00           H
ATOM   1003 1HB  PRO A  56       4.076  13.929  28.268  1.00  0.00           H
ATOM   1004 2HB  PRO A  56       3.559  14.240  26.629  1.00  0.00           H
ATOM   1005 1HG  PRO A  56       4.392  16.229  28.210  1.00  0.00           H
ATOM   1006 2HG  PRO A  56       4.824  16.245  26.478  1.00  0.00           H
ATOM   1007 1HD  PRO A  56       6.550  15.828  28.811  1.00  0.00           H
ATOM   1008 2HD  PRO A  56       6.987  16.145  27.133  1.00  0.00           H
ATOM   1009  N   LEU A  57       6.629  14.502  24.785  1.00  0.00           N
ATOM   1010  CA  LEU A  57       7.204  14.518  23.336  1.00  0.00           C
ATOM   1011  C   LEU A  57       8.510  15.108  23.437  1.00  0.00           C
ATOM   1012  O   LEU A  57       9.333  14.770  22.661  1.00  0.00           O
ATOM   1013  CB  LEU A  57       6.675  15.419  22.460  1.00  0.00           C
ATOM   1014  CG  LEU A  57       6.946  15.494  20.858  1.00  0.00           C
ATOM   1015  CD1 LEU A  57       5.733  15.912  20.034  1.00  0.00           C
ATOM   1016  CD2 LEU A  57       7.952  16.430  20.548  1.00  0.00           C
ATOM   1017  QB  LEU A  57       6.409  15.641  22.838  1.00  0.00           Q
ATOM   1018  QD1 LEU A  57       5.457  16.029  19.841  1.00  0.00           Q
ATOM   1019  QD2 LEU A  57       8.178  16.652  21.048  1.00  0.00           Q
ATOM   1020  QQD LEU A  57       6.817  16.339  20.444  1.00  0.00           Q
ATOM   1021  H   LEU A  57       6.969  15.140  25.454  1.00  0.00           H
ATOM   1022  HA  LEU A  57       7.130  13.548  22.934  1.00  0.00           H
ATOM   1023 1HB  LEU A  57       7.031  16.331  23.101  1.00  0.00           H
ATOM   1024 2HB  LEU A  57       5.786  14.951  22.573  1.00  0.00           H
ATOM   1025  HG  LEU A  57       7.273  14.498  20.626  1.00  0.00           H
ATOM   1026 1HD1 LEU A  57       5.319  16.812  20.470  1.00  0.00           H
ATOM   1027 2HD1 LEU A  57       4.981  15.132  20.009  1.00  0.00           H
ATOM   1028 3HD1 LEU A  57       6.070  16.141  19.044  1.00  0.00           H
ATOM   1029 1HD2 LEU A  57       7.421  17.438  20.733  1.00  0.00           H
ATOM   1030 2HD2 LEU A  57       8.640  15.831  20.802  1.00  0.00           H
ATOM   1031 3HD2 LEU A  57       8.473  16.685  21.610  1.00  0.00           H
ATOM   1032  N   LEU A  58       8.612  16.205  24.290  1.00  0.00           N
ATOM   1033  CA  LEU A  58       9.830  17.044  24.275  1.00  0.00           C
ATOM   1034  C   LEU A  58      11.028  16.551  25.011  1.00  0.00           C
ATOM   1035  O   LEU A  58      11.731  17.361  25.579  1.00  0.00           O
ATOM   1036  CB  LEU A  58       9.647  18.473  24.820  1.00  0.00           C
ATOM   1037  CG  LEU A  58       9.335  19.535  23.922  1.00  0.00           C
ATOM   1038  CD1 LEU A  58       8.236  20.448  24.522  1.00  0.00           C
ATOM   1039  CD2 LEU A  58      10.431  20.298  23.653  1.00  0.00           C
ATOM   1040  QB  LEU A  58       9.760  18.615  25.422  1.00  0.00           Q
ATOM   1041  QD1 LEU A  58       7.978  20.654  24.686  1.00  0.00           Q
ATOM   1042  QD2 LEU A  58      10.593  20.448  23.599  1.00  0.00           Q
ATOM   1043  QQD LEU A  58       9.286  20.551  24.142  1.00  0.00           Q
ATOM   1044  H   LEU A  58       7.812  16.530  24.783  1.00  0.00           H
ATOM   1045  HA  LEU A  58      10.094  17.104  23.234  1.00  0.00           H
ATOM   1046 1HB  LEU A  58      10.607  18.759  25.243  1.00  0.00           H
ATOM   1047 2HB  LEU A  58       8.913  18.473  25.601  1.00  0.00           H
ATOM   1048  HG  LEU A  58       8.939  19.158  22.924  1.00  0.00           H
ATOM   1049 1HD1 LEU A  58       8.575  20.698  25.501  1.00  0.00           H
ATOM   1050 2HD1 LEU A  58       7.282  19.904  24.594  1.00  0.00           H
ATOM   1051 3HD1 LEU A  58       8.081  21.360  23.961  1.00  0.00           H
ATOM   1052 1HD2 LEU A  58       9.944  21.368  24.060  1.00  0.00           H
ATOM   1053 2HD2 LEU A  58      10.362  19.979  22.606  1.00  0.00           H
ATOM   1054 3HD2 LEU A  58      11.472  19.997  24.128  1.00  0.00           H
ATOM   1055  N   ALA A  59      11.346  15.318  24.967  1.00  0.00           N
ATOM   1056  CA  ALA A  59      12.566  14.873  25.608  1.00  0.00           C
ATOM   1057  C   ALA A  59      13.850  15.119  24.780  1.00  0.00           C
ATOM   1058  O   ALA A  59      14.941  15.180  25.336  1.00  0.00           O
ATOM   1059  CB  ALA A  59      12.547  13.359  25.667  1.00  0.00           C
ATOM   1060  QB  ALA A  59      12.559  12.996  25.667  1.00  0.00           Q
ATOM   1061  H   ALA A  59      10.799  14.682  24.470  1.00  0.00           H
ATOM   1062  HA  ALA A  59      12.636  15.256  26.615  1.00  0.00           H
ATOM   1063 1HB  ALA A  59      13.113  13.021  26.519  1.00  0.00           H
ATOM   1064 2HB  ALA A  59      13.023  12.979  24.761  1.00  0.00           H
ATOM   1065 3HB  ALA A  59      11.540  12.989  25.720  1.00  0.00           H
ATOM   1066  N   PRO A  60      13.694  14.899  23.451  1.00  0.00           N
ATOM   1067  CA  PRO A  60      14.774  14.658  22.445  1.00  0.00           C
ATOM   1068  C   PRO A  60      16.285  14.869  22.324  1.00  0.00           C
ATOM   1069  O   PRO A  60      16.837  13.988  21.648  1.00  0.00           O
ATOM   1070  CB  PRO A  60      14.105  14.170  21.197  1.00  0.00           C
ATOM   1071  CG  PRO A  60      12.865  13.557  21.746  1.00  0.00           C
ATOM   1072  CD  PRO A  60      12.404  14.511  22.798  1.00  0.00           C
ATOM   1073  QB  PRO A  60      14.322  14.203  20.629  1.00  0.00           Q
ATOM   1074  QD  PRO A  60      11.829  14.700  22.911  1.00  0.00           Q
ATOM   1075  QG  PRO A  60      12.608  13.020  21.590  1.00  0.00           Q
ATOM   1076  HA  PRO A  60      14.969  13.699  22.871  1.00  0.00           H
ATOM   1077 1HB  PRO A  60      14.751  13.436  20.761  1.00  0.00           H
ATOM   1078 2HB  PRO A  60      13.894  14.969  20.496  1.00  0.00           H
ATOM   1079 1HG  PRO A  60      13.085  12.597  22.194  1.00  0.00           H
ATOM   1080 2HG  PRO A  60      12.131  13.443  20.986  1.00  0.00           H
ATOM   1081 1HD  PRO A  60      11.760  14.031  23.490  1.00  0.00           H
ATOM   1082 2HD  PRO A  60      11.898  15.368  22.331  1.00  0.00           H
ATOM   1083  N   PRO A  61      17.072  15.791  22.849  1.00  0.00           N
ATOM   1084  CA  PRO A  61      18.469  15.633  22.610  1.00  0.00           C
ATOM   1085  C   PRO A  61      18.946  14.842  23.808  1.00  0.00           C
ATOM   1086  O   PRO A  61      18.738  15.262  24.952  1.00  0.00           O
ATOM   1087  CB  PRO A  61      18.975  17.065  22.596  1.00  0.00           C
ATOM   1088  CG  PRO A  61      18.139  17.724  23.646  1.00  0.00           C
ATOM   1089  CD  PRO A  61      16.836  16.920  23.768  1.00  0.00           C
ATOM   1090  QB  PRO A  61      19.426  17.292  22.226  1.00  0.00           Q
ATOM   1091  QD  PRO A  61      16.342  17.039  24.118  1.00  0.00           Q
ATOM   1092  QG  PRO A  61      18.312  18.228  23.969  1.00  0.00           Q
ATOM   1093  HA  PRO A  61      18.673  15.102  21.679  1.00  0.00           H
ATOM   1094 1HB  PRO A  61      18.823  17.523  21.609  1.00  0.00           H
ATOM   1095 2HB  PRO A  61      20.027  17.061  22.843  1.00  0.00           H
ATOM   1096 1HG  PRO A  61      17.931  18.742  23.371  1.00  0.00           H
ATOM   1097 2HG  PRO A  61      18.693  17.714  24.567  1.00  0.00           H
ATOM   1098 1HD  PRO A  61      15.993  17.510  23.438  1.00  0.00           H
ATOM   1099 2HD  PRO A  61      16.691  16.569  24.797  1.00  0.00           H
ATOM   1100  N   ASN A  62      19.506  13.665  23.575  1.00  0.00           N
ATOM   1101  CA  ASN A  62      19.933  12.841  24.662  1.00  0.00           C
ATOM   1102  C   ASN A  62      21.424  12.856  24.637  1.00  0.00           C
ATOM   1103  O   ASN A  62      22.020  13.530  23.808  1.00  0.00           O
ATOM   1104  CB  ASN A  62      19.384  11.409  24.574  1.00  0.00           C
ATOM   1105  CG  ASN A  62      17.862  11.304  24.655  1.00  0.00           C
ATOM   1106  ND2 ASN A  62      17.255  11.108  23.500  1.00  0.00           N
ATOM   1107  OD1 ASN A  62      17.276  11.321  25.749  1.00  0.00           O
ATOM   1108  QB  ASN A  62      19.740  10.905  24.523  1.00  0.00           Q
ATOM   1109  QD2 ASN A  62      17.052  11.009  23.100  1.00  0.00           Q
ATOM   1110  H   ASN A  62      19.614  13.353  22.658  1.00  0.00           H
ATOM   1111  HA  ASN A  62      19.586  13.289  25.572  1.00  0.00           H
ATOM   1112 1HB  ASN A  62      19.769  10.852  25.405  1.00  0.00           H
ATOM   1113 2HB  ASN A  62      19.711  10.959  23.642  1.00  0.00           H
ATOM   1114 1HD2 ASN A  62      17.821  11.062  22.713  1.00  0.00           H
ATOM   1115 2HD2 ASN A  62      16.284  10.956  23.485  1.00  0.00           H
ATOM   1116  N   SER A  63      22.030  12.143  25.540  1.00  0.00           N
ATOM   1117  CA  SER A  63      23.460  12.130  25.585  1.00  0.00           C
ATOM   1118  C   SER A  63      23.967  11.093  24.606  1.00  0.00           C
ATOM   1119  O   SER A  63      24.786  11.391  23.699  1.00  0.00           O
ATOM   1120  CB  SER A  63      23.867  11.878  27.004  1.00  0.00           C
ATOM   1121  OG  SER A  63      22.991  10.874  27.591  1.00  0.00           O
ATOM   1122  QB  SER A  63      24.309  12.158  27.314  1.00  0.00           Q
ATOM   1123  H   SER A  63      21.509  11.618  26.188  1.00  0.00           H
ATOM   1124  HA  SER A  63      23.820  13.121  25.302  1.00  0.00           H
ATOM   1125 1HB  SER A  63      23.727  12.790  27.543  1.00  0.00           H
ATOM   1126 2HB  SER A  63      24.891  11.525  27.085  1.00  0.00           H
ATOM   1127  HG  SER A  63      22.371  11.239  28.268  1.00  0.00           H
ATOM   1128  N   ASN A  64      23.449   9.905  24.665  1.00  0.00           N
ATOM   1129  CA  ASN A  64      23.867   9.027  23.655  1.00  0.00           C
ATOM   1130  C   ASN A  64      23.121   9.209  22.305  1.00  0.00           C
ATOM   1131  O   ASN A  64      23.480   8.552  21.306  1.00  0.00           O
ATOM   1132  CB  ASN A  64      23.738   7.559  23.987  1.00  0.00           C
ATOM   1133  CG  ASN A  64      22.538   7.037  24.909  1.00  0.00           C
ATOM   1134  ND2 ASN A  64      22.780   5.772  25.470  1.00  0.00           N
ATOM   1135  OD1 ASN A  64      21.365   7.447  24.914  1.00  0.00           O
ATOM   1136  QB  ASN A  64      24.215   7.169  23.702  1.00  0.00           Q
ATOM   1137  QD2 ASN A  64      22.849   5.325  25.647  1.00  0.00           Q
ATOM   1138  H   ASN A  64      22.751   9.626  25.316  1.00  0.00           H
ATOM   1139  HA  ASN A  64      24.905   9.111  23.550  1.00  0.00           H
ATOM   1140 1HB  ASN A  64      24.745   7.275  24.390  1.00  0.00           H
ATOM   1141 2HB  ASN A  64      23.685   7.063  23.013  1.00  0.00           H
ATOM   1142 1HD2 ASN A  64      23.629   5.334  25.276  1.00  0.00           H
ATOM   1143 2HD2 ASN A  64      22.068   5.318  26.019  1.00  0.00           H
ATOM   1144  N   MET A  65      22.075  10.048  22.293  1.00  0.00           N
ATOM   1145  CA  MET A  65      21.200  10.375  21.066  1.00  0.00           C
ATOM   1146  C   MET A  65      21.778  11.424  20.066  1.00  0.00           C
ATOM   1147  O   MET A  65      21.155  11.740  19.018  1.00  0.00           O
ATOM   1148  CB  MET A  65      19.920  10.956  21.600  1.00  0.00           C
ATOM   1149  CG  MET A  65      18.788  10.857  20.635  1.00  0.00           C
ATOM   1150  SD  MET A  65      18.480  12.439  19.845  1.00  0.00           S
ATOM   1151  CE  MET A  65      17.988  11.940  18.191  1.00  0.00           C
ATOM   1152  QB  MET A  65      19.871  11.217  22.178  1.00  0.00           Q
ATOM   1153  QE  MET A  65      17.888  11.840  17.859  1.00  0.00           Q
ATOM   1154  QG  MET A  65      18.477  10.327  20.525  1.00  0.00           Q
ATOM   1155  H   MET A  65      21.859  10.475  23.146  1.00  0.00           H
ATOM   1156  HA  MET A  65      21.000   9.509  20.549  1.00  0.00           H
ATOM   1157 1HB  MET A  65      20.058  11.998  21.858  1.00  0.00           H
ATOM   1158 2HB  MET A  65      19.685  10.435  22.498  1.00  0.00           H
ATOM   1159 1HG  MET A  65      17.902  10.525  21.155  1.00  0.00           H
ATOM   1160 2HG  MET A  65      19.053  10.130  19.895  1.00  0.00           H
ATOM   1161 1HE  MET A  65      18.397  10.965  17.980  1.00  0.00           H
ATOM   1162 2HE  MET A  65      18.357  12.654  17.464  1.00  0.00           H
ATOM   1163 3HE  MET A  65      16.910  11.900  18.134  1.00  0.00           H
ATOM   1164  N   GLY A  66      22.922  11.978  20.415  1.00  0.00           N
ATOM   1165  CA  GLY A  66      23.524  13.069  19.641  1.00  0.00           C
ATOM   1166  C   GLY A  66      22.876  13.231  18.219  1.00  0.00           C
ATOM   1167  O   GLY A  66      22.087  14.120  17.947  1.00  0.00           O
ATOM   1168  QA  GLY A  66      24.036  13.452  19.888  1.00  0.00           Q
ATOM   1169  H   GLY A  66      23.304  11.678  21.202  1.00  0.00           H
ATOM   1170 1HA  GLY A  66      24.576  12.933  19.545  1.00  0.00           H
ATOM   1171 2HA  GLY A  66      23.496  13.973  20.230  1.00  0.00           H
ATOM   1172  N   MET A  67      23.269  12.314  17.303  1.00  0.00           N
ATOM   1173  CA  MET A  67      22.882  12.275  15.874  1.00  0.00           C
ATOM   1174  C   MET A  67      21.750  11.279  15.705  1.00  0.00           C
ATOM   1175  O   MET A  67      20.566  11.608  15.909  1.00  0.00           O
ATOM   1176  CB  MET A  67      24.019  11.648  15.010  1.00  0.00           C
ATOM   1177  CG  MET A  67      25.462  11.748  15.427  1.00  0.00           C
ATOM   1178  SD  MET A  67      26.583  11.301  14.061  1.00  0.00           S
ATOM   1179  CE  MET A  67      27.253   9.675  14.533  1.00  0.00           C
ATOM   1180  QB  MET A  67      23.886  11.357  14.475  1.00  0.00           Q
ATOM   1181  QE  MET A  67      27.392   9.347  14.626  1.00  0.00           Q
ATOM   1182  QG  MET A  67      25.637  11.917  15.993  1.00  0.00           Q
ATOM   1183  H   MET A  67      23.848  11.638  17.583  1.00  0.00           H
ATOM   1184  HA  MET A  67      22.627  13.260  15.483  1.00  0.00           H
ATOM   1185 1HB  MET A  67      23.971  12.093  14.038  1.00  0.00           H
ATOM   1186 2HB  MET A  67      23.802  10.621  14.913  1.00  0.00           H
ATOM   1187 1HG  MET A  67      25.626  11.080  16.263  1.00  0.00           H
ATOM   1188 2HG  MET A  67      25.649  12.756  15.723  1.00  0.00           H
ATOM   1189 1HE  MET A  67      26.889   8.902  13.854  1.00  0.00           H
ATOM   1190 2HE  MET A  67      26.956   9.435  15.541  1.00  0.00           H
ATOM   1191 3HE  MET A  67      28.331   9.705  14.482  1.00  0.00           H
ATOM   1192  N   THR A  68      22.161  10.051  15.398  1.00  0.00           N
ATOM   1193  CA  THR A  68      21.289   8.883  15.250  1.00  0.00           C
ATOM   1194  C   THR A  68      21.988   7.598  15.701  1.00  0.00           C
ATOM   1195  O   THR A  68      22.743   7.566  16.688  1.00  0.00           O
ATOM   1196  CB  THR A  68      20.852   8.769  13.772  1.00  0.00           C
ATOM   1197  CG2 THR A  68      21.954   8.397  12.779  1.00  0.00           C
ATOM   1198  OG1 THR A  68      19.830   7.810  13.635  1.00  0.00           O
ATOM   1199  QG2 THR A  68      22.217   8.311  12.541  1.00  0.00           Q
ATOM   1200  H   THR A  68      23.111   9.917  15.290  1.00  0.00           H
ATOM   1201  HA  THR A  68      20.403   9.031  15.857  1.00  0.00           H
ATOM   1202  HB  THR A  68      20.451   9.726  13.460  1.00  0.00           H
ATOM   1203 1HG  THR A  68      19.093   8.194  13.156  1.00  0.00           H
ATOM   1204 1HG2 THR A  68      21.785   7.399  12.398  1.00  0.00           H
ATOM   1205 2HG2 THR A  68      22.917   8.434  13.269  1.00  0.00           H
ATOM   1206 3HG2 THR A  68      21.949   9.099  11.956  1.00  0.00           H
ATOM   1207  N   SEP A  69      21.714   6.552  14.946  1.00  0.00           N
ATOM   1208  CA  SEP A  69      22.297   5.208  15.237  1.00  0.00           C
ATOM   1209  C   SEP A  69      23.150   4.767  14.075  1.00  0.00           C
ATOM   1210  O   SEP A  69      23.705   5.573  13.330  1.00  0.00           O
ATOM   1211  CB  SEP A  69      21.173   4.213  15.647  1.00  0.00           C
ATOM   1212  OG  SEP A  69      19.903   4.597  15.069  1.00  0.00           O
ATOM   1213  PS  SEP A  69      19.003   5.797  15.676  1.00  0.00           P
ATOM   1214  OPA SEP A  69      19.846   7.075  15.619  1.00  0.00           O
ATOM   1215  OPB SEP A  69      17.728   5.969  14.860  1.00  0.00           O
ATOM   1216  OPC SEP A  69      18.685   5.488  17.135  1.00  0.00           O
ATOM   1217  QB  SEP A  69      21.228   3.658  16.040  1.00  0.00           Q
ATOM   1218  H   SEP A  69      21.098   6.646  14.152  1.00  0.00           H
ATOM   1219  HA  SEP A  69      22.966   5.340  16.108  1.00  0.00           H
ATOM   1220 2HB  SEP A  69      21.393   3.176  15.331  1.00  0.00           H
ATOM   1221 3HB  SEP A  69      21.065   4.140  16.749  1.00  0.00           H
ATOM   1222  N   PRO A  70      23.261   3.439  13.909  1.00  0.00           N
ATOM   1223  CA  PRO A  70      24.064   2.846  12.845  1.00  0.00           C
ATOM   1224  C   PRO A  70      23.624   3.311  11.458  1.00  0.00           C
ATOM   1225  O   PRO A  70      23.849   4.455  11.066  1.00  0.00           O
ATOM   1226  CB  PRO A  70      23.883   1.330  13.030  1.00  0.00           C
ATOM   1227  CG  PRO A  70      23.294   1.155  14.394  1.00  0.00           C
ATOM   1228  CD  PRO A  70      22.592   2.440  14.744  1.00  0.00           C
ATOM   1229  QB  PRO A  70      24.022   0.889  12.607  1.00  0.00           Q
ATOM   1230  QD  PRO A  70      22.126   2.518  15.146  1.00  0.00           Q
ATOM   1231  QG  PRO A  70      23.337   0.658  14.755  1.00  0.00           Q
ATOM   1232  HA  PRO A  70      25.108   3.096  12.977  1.00  0.00           H
ATOM   1233 1HB  PRO A  70      24.831   0.821  12.931  1.00  0.00           H
ATOM   1234 2HB  PRO A  70      23.211   0.956  12.282  1.00  0.00           H
ATOM   1235 1HG  PRO A  70      24.076   0.964  15.118  1.00  0.00           H
ATOM   1236 2HG  PRO A  70      22.598   0.353  14.392  1.00  0.00           H
ATOM   1237 1HD  PRO A  70      22.733   2.655  15.775  1.00  0.00           H
ATOM   1238 2HD  PRO A  70      21.518   2.382  14.516  1.00  0.00           H
ATOM   1239  N   PHE A  71      22.994   2.391  10.734  1.00  0.00           N
ATOM   1240  CA  PHE A  71      22.477   2.636   9.379  1.00  0.00           C
ATOM   1241  C   PHE A  71      21.069   2.085   9.345  1.00  0.00           C
ATOM   1242  O   PHE A  71      20.290   2.347  10.258  1.00  0.00           O
ATOM   1243  CB  PHE A  71      23.382   1.938   8.333  1.00  0.00           C
ATOM   1244  CG  PHE A  71      22.963   2.092   6.873  1.00  0.00           C
ATOM   1245  CD1 PHE A  71      23.271   1.107   5.933  1.00  0.00           C
ATOM   1246  CD2 PHE A  71      22.113   3.126   6.475  1.00  0.00           C
ATOM   1247  CE1 PHE A  71      22.885   1.223   4.614  1.00  0.00           C
ATOM   1248  CE2 PHE A  71      21.734   3.251   5.141  1.00  0.00           C
ATOM   1249  CZ  PHE A  71      22.049   2.257   4.233  1.00  0.00           C
ATOM   1250  QB  PHE A  71      23.894   1.604   8.485  1.00  0.00           Q
ATOM   1251  QD  PHE A  71      22.890   2.098   6.698  1.00  0.00           Q
ATOM   1252  QE  PHE A  71      22.122   2.260   4.373  1.00  0.00           Q
ATOM   1253  QR  PHE A  71      22.351   2.210   5.070  1.00  0.00           Q
ATOM   1254  H   PHE A  71      22.862   1.505  11.123  1.00  0.00           H
ATOM   1255  HA  PHE A  71      22.460   3.705   9.202  1.00  0.00           H
ATOM   1256 1HB  PHE A  71      23.396   0.880   8.538  1.00  0.00           H
ATOM   1257 2HB  PHE A  71      24.390   2.327   8.433  1.00  0.00           H
ATOM   1258 1HD  PHE A  71      23.922   0.300   6.217  1.00  0.00           H
ATOM   1259 2HD  PHE A  71      21.857   3.894   7.179  1.00  0.00           H
ATOM   1260 1HE  PHE A  71      23.146   0.452   3.906  1.00  0.00           H
ATOM   1261 2HE  PHE A  71      21.097   4.067   4.842  1.00  0.00           H
ATOM   1262  HZ  PHE A  71      21.731   2.336   3.206  1.00  0.00           H
ATOM   1263  N   ASN A  72      20.690   1.373   8.308  1.00  0.00           N
ATOM   1264  CA  ASN A  72      19.331   0.898   8.273  1.00  0.00           C
ATOM   1265  C   ASN A  72      19.174  -0.398   7.451  1.00  0.00           C
ATOM   1266  O   ASN A  72      18.872  -1.474   7.996  1.00  0.00           O
ATOM   1267  CB  ASN A  72      18.409   2.028   7.816  1.00  0.00           C
ATOM   1268  CG  ASN A  72      17.060   2.107   8.609  1.00  0.00           C
ATOM   1269  ND2 ASN A  72      16.740   1.125   9.490  1.00  0.00           N
ATOM   1270  OD1 ASN A  72      16.262   3.016   8.396  1.00  0.00           O
ATOM   1271  QB  ASN A  72      18.553   2.415   7.348  1.00  0.00           Q
ATOM   1272  QD2 ASN A  72      16.611   0.784   9.789  1.00  0.00           Q
ATOM   1273  H   ASN A  72      21.301   1.199   7.560  1.00  0.00           H
ATOM   1274  HA  ASN A  72      19.061   0.680   9.288  1.00  0.00           H
ATOM   1275 1HB  ASN A  72      18.164   1.856   6.790  1.00  0.00           H
ATOM   1276 2HB  ASN A  72      18.941   2.972   7.906  1.00  0.00           H
ATOM   1277 1HD2 ASN A  72      17.355   0.368   9.630  1.00  0.00           H
ATOM   1278 2HD2 ASN A  72      15.868   1.201   9.950  1.00  0.00           H
ATOM   1279  N   GLY A  73      19.439  -0.288   6.141  1.00  0.00           N
ATOM   1280  CA  GLY A  73      19.371  -1.453   5.236  1.00  0.00           C
ATOM   1281  C   GLY A  73      20.726  -1.812   4.688  1.00  0.00           C
ATOM   1282  O   GLY A  73      21.756  -1.231   4.995  1.00  0.00           O
ATOM   1283  QA  GLY A  73      18.859  -1.749   5.103  1.00  0.00           Q
ATOM   1284  H   GLY A  73      19.722   0.586   5.788  1.00  0.00           H
ATOM   1285 1HA  GLY A  73      18.711  -1.227   4.407  1.00  0.00           H
ATOM   1286 2HA  GLY A  73      19.008  -2.271   5.799  1.00  0.00           H
ATOM   1287  N   LEU A  74      20.677  -2.855   3.921  1.00  0.00           N
ATOM   1288  CA  LEU A  74      21.800  -3.500   3.291  1.00  0.00           C
ATOM   1289  C   LEU A  74      21.383  -4.431   2.138  1.00  0.00           C
ATOM   1290  O   LEU A  74      20.912  -5.547   2.368  1.00  0.00           O
ATOM   1291  CB  LEU A  74      22.650  -4.011   4.466  1.00  0.00           C
ATOM   1292  CG  LEU A  74      23.017  -5.610   4.544  1.00  0.00           C
ATOM   1293  CD1 LEU A  74      24.460  -5.770   4.860  1.00  0.00           C
ATOM   1294  CD2 LEU A  74      22.142  -6.297   5.712  1.00  0.00           C
ATOM   1295  QB  LEU A  74      22.858  -3.560   4.937  1.00  0.00           Q
ATOM   1296  QD1 LEU A  74      24.804  -5.825   4.929  1.00  0.00           Q
ATOM   1297  QD2 LEU A  74      21.643  -6.019   5.711  1.00  0.00           Q
ATOM   1298  QQD LEU A  74      23.224  -5.922   5.321  1.00  0.00           Q
ATOM   1299  H   LEU A  74      19.808  -3.263   3.772  1.00  0.00           H
ATOM   1300  HA  LEU A  74      22.398  -2.759   2.816  1.00  0.00           H
ATOM   1301 1HB  LEU A  74      22.182  -3.712   5.380  1.00  0.00           H
ATOM   1302 2HB  LEU A  74      23.535  -3.409   4.495  1.00  0.00           H
ATOM   1303  HG  LEU A  74      22.741  -6.109   3.594  1.00  0.00           H
ATOM   1304 1HD1 LEU A  74      24.788  -4.993   5.511  1.00  0.00           H
ATOM   1305 2HD1 LEU A  74      25.019  -5.742   3.941  1.00  0.00           H
ATOM   1306 3HD1 LEU A  74      24.605  -6.741   5.336  1.00  0.00           H
ATOM   1307 1HD2 LEU A  74      21.779  -6.018   5.015  1.00  0.00           H
ATOM   1308 2HD2 LEU A  74      20.929  -6.327   5.632  1.00  0.00           H
ATOM   1309 3HD2 LEU A  74      22.221  -5.711   6.485  1.00  0.00           H
ATOM   1310  N   THR A  75      21.457  -3.916   0.896  1.00  0.00           N
ATOM   1311  CA  THR A  75      20.990  -4.651  -0.280  1.00  0.00           C
ATOM   1312  C   THR A  75      21.463  -6.087  -0.350  1.00  0.00           C
ATOM   1313  O   THR A  75      22.563  -6.408   0.095  1.00  0.00           O
ATOM   1314  CB  THR A  75      21.501  -3.939  -1.542  1.00  0.00           C
ATOM   1315  CG2 THR A  75      20.917  -4.465  -2.840  1.00  0.00           C
ATOM   1316  OG1 THR A  75      21.260  -2.548  -1.502  1.00  0.00           O
ATOM   1317  QG2 THR A  75      20.780  -4.595  -3.148  1.00  0.00           Q
ATOM   1318  H   THR A  75      21.793  -2.985   0.787  1.00  0.00           H
ATOM   1319  HA  THR A  75      19.909  -4.613  -0.278  1.00  0.00           H
ATOM   1320  HB  THR A  75      22.569  -4.077  -1.595  1.00  0.00           H
ATOM   1321 1HG  THR A  75      21.643  -2.144  -2.284  1.00  0.00           H
ATOM   1322 1HG2 THR A  75      19.841  -4.563  -2.753  1.00  0.00           H
ATOM   1323 2HG2 THR A  75      21.344  -5.427  -3.041  1.00  0.00           H
ATOM   1324 3HG2 THR A  75      21.154  -3.797  -3.650  1.00  0.00           H
ATOM   1325  N   SEP A  76      20.669  -6.891  -1.044  1.00  0.00           N
ATOM   1326  CA  SEP A  76      20.992  -8.340  -1.202  1.00  0.00           C
ATOM   1327  C   SEP A  76      22.041  -8.509  -2.271  1.00  0.00           C
ATOM   1328  O   SEP A  76      22.674  -7.555  -2.719  1.00  0.00           O
ATOM   1329  CB  SEP A  76      19.687  -9.160  -1.422  1.00  0.00           C
ATOM   1330  OG  SEP A  76      18.550  -8.495  -0.825  1.00  0.00           O
ATOM   1331  PS  SEP A  76      17.024  -8.886  -1.201  1.00  0.00           P
ATOM   1332  OPA SEP A  76      16.827 -10.362  -0.843  1.00  0.00           O
ATOM   1333  OPB SEP A  76      16.047  -8.018  -0.416  1.00  0.00           O
ATOM   1334  OPC SEP A  76      16.825  -8.717  -2.703  1.00  0.00           O
ATOM   1335  QB  SEP A  76      19.617  -9.753  -1.752  1.00  0.00           Q
ATOM   1336  H   SEP A  76      19.830  -6.538  -1.480  1.00  0.00           H
ATOM   1337  HA  SEP A  76      21.439  -8.667  -0.244  1.00  0.00           H
ATOM   1338 2HB  SEP A  76      19.467  -9.320  -2.494  1.00  0.00           H
ATOM   1339 3HB  SEP A  76      19.768 -10.186  -1.008  1.00  0.00           H
ATOM   1340  N   PRO A  77      22.292  -9.704  -2.740  1.00  0.00           N
ATOM   1341  CA  PRO A  77      23.305  -9.891  -3.767  1.00  0.00           C
ATOM   1342  C   PRO A  77      22.682  -9.545  -5.134  1.00  0.00           C
ATOM   1343  O   PRO A  77      21.465  -9.586  -5.279  1.00  0.00           O
ATOM   1344  CB  PRO A  77      23.731 -11.333  -3.475  1.00  0.00           C
ATOM   1345  CG  PRO A  77      22.483 -12.013  -3.011  1.00  0.00           C
ATOM   1346  CD  PRO A  77      21.651 -10.960  -2.330  1.00  0.00           C
ATOM   1347  QB  PRO A  77      24.319 -11.547  -3.516  1.00  0.00           Q
ATOM   1348  QD  PRO A  77      21.164 -11.036  -1.963  1.00  0.00           Q
ATOM   1349  QG  PRO A  77      22.338 -12.614  -3.073  1.00  0.00           Q
ATOM   1350  HA  PRO A  77      24.145  -9.224  -3.594  1.00  0.00           H
ATOM   1351 1HB  PRO A  77      24.480 -11.318  -2.689  1.00  0.00           H
ATOM   1352 2HB  PRO A  77      24.159 -11.777  -4.343  1.00  0.00           H
ATOM   1353 1HG  PRO A  77      22.744 -12.787  -2.301  1.00  0.00           H
ATOM   1354 2HG  PRO A  77      21.931 -12.442  -3.846  1.00  0.00           H
ATOM   1355 1HD  PRO A  77      21.697 -11.066  -1.251  1.00  0.00           H
ATOM   1356 2HD  PRO A  77      20.630 -11.006  -2.676  1.00  0.00           H
ATOM   1357  N   GLN A  78      23.482  -8.991  -6.066  1.00  0.00           N
ATOM   1358  CA  GLN A  78      22.884  -8.422  -7.310  1.00  0.00           C
ATOM   1359  C   GLN A  78      23.313  -9.011  -8.679  1.00  0.00           C
ATOM   1360  O   GLN A  78      24.410  -9.518  -8.863  1.00  0.00           O
ATOM   1361  CB  GLN A  78      23.145  -6.890  -7.328  1.00  0.00           C
ATOM   1362  CG  GLN A  78      22.212  -6.099  -8.251  1.00  0.00           C
ATOM   1363  CD  GLN A  78      22.639  -4.642  -8.568  1.00  0.00           C
ATOM   1364  NE2 GLN A  78      22.938  -4.351  -9.848  1.00  0.00           N
ATOM   1365  OE1 GLN A  78      22.700  -3.776  -7.692  1.00  0.00           O
ATOM   1366  QB  GLN A  78      23.602  -6.611  -6.987  1.00  0.00           Q
ATOM   1367  QE2 GLN A  78      23.036  -4.241 -10.294  1.00  0.00           Q
ATOM   1368  QG  GLN A  78      21.700  -6.350  -8.496  1.00  0.00           Q
ATOM   1369  H   GLN A  78      24.426  -8.834  -5.859  1.00  0.00           H
ATOM   1370  HA  GLN A  78      21.817  -8.565  -7.210  1.00  0.00           H
ATOM   1371 1HB  GLN A  78      24.163  -6.700  -7.644  1.00  0.00           H
ATOM   1372 2HB  GLN A  78      23.041  -6.523  -6.330  1.00  0.00           H
ATOM   1373 1HG  GLN A  78      21.213  -6.086  -7.818  1.00  0.00           H
ATOM   1374 2HG  GLN A  78      22.188  -6.615  -9.173  1.00  0.00           H
ATOM   1375 1HE2 GLN A  78      22.892  -5.062 -10.525  1.00  0.00           H
ATOM   1376 2HE2 GLN A  78      23.180  -3.420 -10.062  1.00  0.00           H
ATOM   1377  N   ARG A  79      22.399  -8.795  -9.654  1.00  0.00           N
ATOM   1378  CA  ARG A  79      22.572  -9.137 -11.064  1.00  0.00           C
ATOM   1379  C   ARG A  79      21.495  -8.443 -11.906  1.00  0.00           C
ATOM   1380  O   ARG A  79      20.382  -8.202 -11.432  1.00  0.00           O
ATOM   1381  CB  ARG A  79      22.555 -10.669 -11.448  1.00  0.00           C
ATOM   1382  CG  ARG A  79      22.898 -11.740 -10.356  1.00  0.00           C
ATOM   1383  CD  ARG A  79      24.024 -12.652 -10.603  1.00  0.00           C
ATOM   1384  NE  ARG A  79      24.662 -13.435  -9.584  1.00  0.00           N
ATOM   1385  CZ  ARG A  79      24.556 -14.835  -9.329  1.00  0.00           C
ATOM   1386  NH1 ARG A  79      23.520 -15.580  -9.728  1.00  0.00           N
ATOM   1387  NH2 ARG A  79      25.462 -15.450  -8.519  1.00  0.00           N
ATOM   1388  QB  ARG A  79      22.380 -10.833 -12.041  1.00  0.00           Q
ATOM   1389  QD  ARG A  79      24.365 -12.883 -10.868  1.00  0.00           Q
ATOM   1390  QG  ARG A  79      22.626 -11.845  -9.864  1.00  0.00           Q
ATOM   1391  QH1 ARG A  79      23.116 -15.859  -9.839  1.00  0.00           Q
ATOM   1392  QH2 ARG A  79      25.771 -15.674  -8.191  1.00  0.00           Q
ATOM   1393  H   ARG A  79      21.591  -8.301  -9.409  1.00  0.00           H
ATOM   1394  HA  ARG A  79      23.524  -8.728 -11.375  1.00  0.00           H
ATOM   1395 1HB  ARG A  79      23.256 -10.747 -12.342  1.00  0.00           H
ATOM   1396 2HB  ARG A  79      21.504 -10.920 -11.741  1.00  0.00           H
ATOM   1397 1HG  ARG A  79      22.058 -12.396 -10.250  1.00  0.00           H
ATOM   1398 2HG  ARG A  79      23.195 -11.293  -9.479  1.00  0.00           H
ATOM   1399 1HD  ARG A  79      24.959 -12.114 -10.820  1.00  0.00           H
ATOM   1400 2HD  ARG A  79      23.770 -13.651 -10.915  1.00  0.00           H
ATOM   1401  HE  ARG A  79      25.412 -12.994  -9.140  1.00  0.00           H
ATOM   1402 1HH1 ARG A  79      22.779 -15.167 -10.242  1.00  0.00           H
ATOM   1403 2HH1 ARG A  79      23.453 -16.550  -9.436  1.00  0.00           H
ATOM   1404 1HH2 ARG A  79      26.209 -14.931  -8.106  1.00  0.00           H
ATOM   1405 2HH2 ARG A  79      25.334 -16.419  -8.276  1.00  0.00           H
ATOM   1406  N   SEP A  80      21.854  -8.158 -13.147  1.00  0.00           N
ATOM   1407  CA  SEP A  80      20.911  -7.486 -14.089  1.00  0.00           C
ATOM   1408  C   SEP A  80      19.753  -8.405 -14.382  1.00  0.00           C
ATOM   1409  O   SEP A  80      19.805  -9.613 -14.158  1.00  0.00           O
ATOM   1410  CB  SEP A  80      21.680  -6.971 -15.342  1.00  0.00           C
ATOM   1411  OG  SEP A  80      21.857  -8.031 -16.313  1.00  0.00           O
ATOM   1412  PS  SEP A  80      22.315  -9.524 -15.891  1.00  0.00           P
ATOM   1413  OPA SEP A  80      21.259 -10.072 -14.925  1.00  0.00           O
ATOM   1414  OPB SEP A  80      22.415 -10.416 -17.122  1.00  0.00           O
ATOM   1415  OPC SEP A  80      23.651  -9.444 -15.159  1.00  0.00           O
ATOM   1416  QB  SEP A  80      21.914  -6.342 -15.459  1.00  0.00           Q
ATOM   1417  H   SEP A  80      22.779  -8.390 -13.479  1.00  0.00           H
ATOM   1418  HA  SEP A  80      20.509  -6.605 -13.554  1.00  0.00           H
ATOM   1419 2HB  SEP A  80      21.158  -6.134 -15.841  1.00  0.00           H
ATOM   1420 3HB  SEP A  80      22.671  -6.551 -15.077  1.00  0.00           H
ATOM   1421  N   PRO A  81      18.672  -7.813 -14.898  1.00  0.00           N
ATOM   1422  CA  PRO A  81      17.445  -8.539 -15.231  1.00  0.00           C
ATOM   1423  C   PRO A  81      17.483  -9.191 -16.641  1.00  0.00           C
ATOM   1424  O   PRO A  81      18.531  -9.214 -17.282  1.00  0.00           O
ATOM   1425  CB  PRO A  81      16.415  -7.416 -15.043  1.00  0.00           C
ATOM   1426  CG  PRO A  81      17.107  -6.193 -15.538  1.00  0.00           C
ATOM   1427  CD  PRO A  81      18.544  -6.366 -15.132  1.00  0.00           C
ATOM   1428  QB  PRO A  81      15.846  -7.478 -14.785  1.00  0.00           Q
ATOM   1429  QD  PRO A  81      18.975  -5.928 -15.071  1.00  0.00           Q
ATOM   1430  QG  PRO A  81      16.866  -5.717 -15.850  1.00  0.00           Q
ATOM   1431  HA  PRO A  81      17.251  -9.321 -14.511  1.00  0.00           H
ATOM   1432 1HB  PRO A  81      16.170  -7.323 -13.990  1.00  0.00           H
ATOM   1433 2HB  PRO A  81      15.522  -7.634 -15.581  1.00  0.00           H
ATOM   1434 1HG  PRO A  81      16.691  -5.322 -15.070  1.00  0.00           H
ATOM   1435 2HG  PRO A  81      17.041  -6.112 -16.629  1.00  0.00           H
ATOM   1436 1HD  PRO A  81      18.752  -5.816 -14.226  1.00  0.00           H
ATOM   1437 2HD  PRO A  81      19.197  -6.040 -15.916  1.00  0.00           H
ATOM   1438  N   PHE A  82      16.364  -9.792 -17.073  1.00  0.00           N
ATOM   1439  CA  PHE A  82      16.304 -10.534 -18.360  1.00  0.00           C
ATOM   1440  C   PHE A  82      15.869  -9.653 -19.534  1.00  0.00           C
ATOM   1441  O   PHE A  82      15.159  -8.662 -19.351  1.00  0.00           O
ATOM   1442  CB  PHE A  82      15.372 -11.750 -18.234  1.00  0.00           C
ATOM   1443  CG  PHE A  82      14.202 -11.523 -17.325  1.00  0.00           C
ATOM   1444  CD1 PHE A  82      14.379 -11.552 -15.948  1.00  0.00           C
ATOM   1445  CD2 PHE A  82      12.982 -11.101 -17.834  1.00  0.00           C
ATOM   1446  CE1 PHE A  82      13.313 -11.321 -15.094  1.00  0.00           C
ATOM   1447  CE2 PHE A  82      11.910 -10.878 -16.986  1.00  0.00           C
ATOM   1448  CZ  PHE A  82      12.099 -10.905 -15.614  1.00  0.00           C
ATOM   1449  QB  PHE A  82      15.455 -12.294 -18.530  1.00  0.00           Q
ATOM   1450  QD  PHE A  82      14.084 -11.466 -17.222  1.00  0.00           Q
ATOM   1451  QE  PHE A  82      12.211 -10.965 -15.712  1.00  0.00           Q
ATOM   1452  QR  PHE A  82      12.773 -11.112 -16.165  1.00  0.00           Q
ATOM   1453  H   PHE A  82      15.580  -9.785 -16.497  1.00  0.00           H
ATOM   1454  HA  PHE A  82      17.304 -10.892 -18.562  1.00  0.00           H
ATOM   1455 1HB  PHE A  82      15.926 -12.593 -17.847  1.00  0.00           H
ATOM   1456 2HB  PHE A  82      14.984 -11.995 -19.212  1.00  0.00           H
ATOM   1457 1HD  PHE A  82      15.328 -11.862 -15.545  1.00  0.00           H
ATOM   1458 2HD  PHE A  82      12.840 -11.069 -18.901  1.00  0.00           H
ATOM   1459 1HE  PHE A  82      13.461 -11.361 -14.029  1.00  0.00           H
ATOM   1460 2HE  PHE A  82      10.961 -10.570 -17.396  1.00  0.00           H
ATOM   1461  HZ  PHE A  82      11.274 -10.701 -14.952  1.00  0.00           H
ATOM   1462  N   PRO A  83      16.321  -9.994 -20.763  1.00  0.00           N
ATOM   1463  CA  PRO A  83      16.029  -9.240 -21.974  1.00  0.00           C
ATOM   1464  C   PRO A  83      14.929  -9.900 -22.844  1.00  0.00           C
ATOM   1465  O   PRO A  83      15.171 -10.924 -23.481  1.00  0.00           O
ATOM   1466  CB  PRO A  83      17.402  -9.317 -22.632  1.00  0.00           C
ATOM   1467  CG  PRO A  83      17.772 -10.753 -22.452  1.00  0.00           C
ATOM   1468  CD  PRO A  83      17.203 -11.132 -21.088  1.00  0.00           C
ATOM   1469  QB  PRO A  83      17.727  -8.851 -22.901  1.00  0.00           Q
ATOM   1470  QD  PRO A  83      17.323 -11.639 -20.755  1.00  0.00           Q
ATOM   1471  QG  PRO A  83      18.083 -11.113 -22.843  1.00  0.00           Q
ATOM   1472  HA  PRO A  83      15.772  -8.211 -21.766  1.00  0.00           H
ATOM   1473 1HB  PRO A  83      18.112  -8.665 -22.135  1.00  0.00           H
ATOM   1474 2HB  PRO A  83      17.341  -9.038 -23.667  1.00  0.00           H
ATOM   1475 1HG  PRO A  83      18.836 -10.860 -22.453  1.00  0.00           H
ATOM   1476 2HG  PRO A  83      17.329 -11.368 -23.233  1.00  0.00           H
ATOM   1477 1HD  PRO A  83      17.989 -11.225 -20.358  1.00  0.00           H
ATOM   1478 2HD  PRO A  83      16.657 -12.053 -21.152  1.00  0.00           H
ATOM   1479  N   LYS A  84      13.740  -9.282 -22.844  1.00  0.00           N
ATOM   1480  CA  LYS A  84      12.553  -9.745 -23.631  1.00  0.00           C
ATOM   1481  C   LYS A  84      11.968  -8.524 -24.309  1.00  0.00           C
ATOM   1482  O   LYS A  84      11.940  -7.422 -23.754  1.00  0.00           O
ATOM   1483  CB  LYS A  84      11.426 -10.446 -22.775  1.00  0.00           C
ATOM   1484  CG  LYS A  84      11.142 -11.950 -23.153  1.00  0.00           C
ATOM   1485  CD  LYS A  84       9.630 -12.447 -23.174  1.00  0.00           C
ATOM   1486  CE  LYS A  84       9.572 -13.869 -23.821  1.00  0.00           C
ATOM   1487  NZ  LYS A  84       9.958 -13.907 -25.273  1.00  0.00           N
ATOM   1488  QB  LYS A  84      11.117 -10.132 -22.327  1.00  0.00           Q
ATOM   1489  QD  LYS A  84       9.122 -12.141 -22.938  1.00  0.00           Q
ATOM   1490  QE  LYS A  84       9.414 -14.393 -23.496  1.00  0.00           Q
ATOM   1491  QG  LYS A  84      11.614 -12.338 -23.312  1.00  0.00           Q
ATOM   1492  QZ  LYS A  84      10.064 -13.918 -25.625  1.00  0.00           Q
ATOM   1493  H   LYS A  84      13.652  -8.460 -22.321  1.00  0.00           H
ATOM   1494  HA  LYS A  84      12.902 -10.417 -24.407  1.00  0.00           H
ATOM   1495 1HB  LYS A  84      10.498  -9.848 -22.975  1.00  0.00           H
ATOM   1496 2HB  LYS A  84      11.734 -10.416 -21.680  1.00  0.00           H
ATOM   1497 1HG  LYS A  84      11.708 -12.607 -22.493  1.00  0.00           H
ATOM   1498 2HG  LYS A  84      11.521 -12.068 -24.132  1.00  0.00           H
ATOM   1499 1HD  LYS A  84       8.982 -11.758 -23.736  1.00  0.00           H
ATOM   1500 2HD  LYS A  84       9.260 -12.524 -22.140  1.00  0.00           H
ATOM   1501 1HE  LYS A  84       8.578 -14.290 -23.711  1.00  0.00           H
ATOM   1502 2HE  LYS A  84      10.251 -14.497 -23.280  1.00  0.00           H
ATOM   1503 1HZ  LYS A  84      10.815 -13.317 -25.441  1.00  0.00           H
ATOM   1504 2HZ  LYS A  84       9.195 -13.554 -25.873  1.00  0.00           H
ATOM   1505 3HZ  LYS A  84      10.182 -14.882 -25.559  1.00  0.00           H
ATOM   1506  N   SER A  85      11.589  -8.697 -25.547  1.00  0.00           N
ATOM   1507  CA  SER A  85      11.100  -7.601 -26.310  1.00  0.00           C
ATOM   1508  C   SER A  85       9.902  -7.989 -27.150  1.00  0.00           C
ATOM   1509  O   SER A  85      10.066  -8.359 -28.311  1.00  0.00           O
ATOM   1510  CB  SER A  85      12.214  -7.118 -27.267  1.00  0.00           C
ATOM   1511  OG  SER A  85      11.709  -6.172 -28.175  1.00  0.00           O
ATOM   1512  QB  SER A  85      12.807  -7.321 -27.300  1.00  0.00           Q
ATOM   1513  H   SER A  85      11.665  -9.586 -25.941  1.00  0.00           H
ATOM   1514  HA  SER A  85      10.850  -6.811 -25.627  1.00  0.00           H
ATOM   1515 1HB  SER A  85      12.567  -7.980 -27.864  1.00  0.00           H
ATOM   1516 2HB  SER A  85      13.048  -6.661 -26.736  1.00  0.00           H
ATOM   1517  HG  SER A  85      11.539  -6.620 -28.993  1.00  0.00           H
ATOM   1518  N   SER A  86       8.694  -7.830 -26.617  1.00  0.00           N
ATOM   1519  CA  SER A  86       7.546  -8.097 -27.444  1.00  0.00           C
ATOM   1520  C   SER A  86       6.529  -7.034 -27.262  1.00  0.00           C
ATOM   1521  O   SER A  86       6.839  -5.968 -26.761  1.00  0.00           O
ATOM   1522  CB  SER A  86       6.947  -9.550 -27.231  1.00  0.00           C
ATOM   1523  OG  SER A  86       7.864 -10.467 -27.841  1.00  0.00           O
ATOM   1524  QB  SER A  86       6.314  -9.666 -26.897  1.00  0.00           Q
ATOM   1525  H   SER A  86       8.598  -7.504 -25.728  1.00  0.00           H
ATOM   1526  HA  SER A  86       7.945  -8.024 -28.494  1.00  0.00           H
ATOM   1527 1HB  SER A  86       5.979  -9.619 -27.690  1.00  0.00           H
ATOM   1528 2HB  SER A  86       6.649  -9.713 -26.103  1.00  0.00           H
ATOM   1529  HG  SER A  86       7.389 -11.082 -28.385  1.00  0.00           H
ATOM   1530  N   VAL A  87       5.318  -7.302 -27.738  1.00  0.00           N
ATOM   1531  CA  VAL A  87       4.261  -6.316 -27.656  1.00  0.00           C
ATOM   1532  C   VAL A  87       2.891  -6.963 -27.375  1.00  0.00           C
ATOM   1533  O   VAL A  87       2.793  -8.100 -26.908  1.00  0.00           O
ATOM   1534  CB  VAL A  87       4.267  -5.429 -28.939  1.00  0.00           C
ATOM   1535  CG1 VAL A  87       3.750  -6.218 -30.130  1.00  0.00           C
ATOM   1536  CG2 VAL A  87       3.500  -4.123 -28.750  1.00  0.00           C
ATOM   1537  QG1 VAL A  87       3.629  -6.406 -30.412  1.00  0.00           Q
ATOM   1538  QG2 VAL A  87       3.316  -3.813 -28.702  1.00  0.00           Q
ATOM   1539  QQG VAL A  87       3.472  -5.109 -29.557  1.00  0.00           Q
ATOM   1540  H   VAL A  87       5.144  -8.143 -28.185  1.00  0.00           H
ATOM   1541  HA  VAL A  87       4.494  -5.669 -26.826  1.00  0.00           H
ATOM   1542  HB  VAL A  87       5.298  -5.168 -29.148  1.00  0.00           H
ATOM   1543 1HG1 VAL A  87       2.776  -6.626 -29.901  1.00  0.00           H
ATOM   1544 2HG1 VAL A  87       4.436  -7.023 -30.344  1.00  0.00           H
ATOM   1545 3HG1 VAL A  87       3.677  -5.566 -30.990  1.00  0.00           H
ATOM   1546 1HG2 VAL A  87       3.075  -4.093 -27.753  1.00  0.00           H
ATOM   1547 2HG2 VAL A  87       2.705  -4.061 -29.479  1.00  0.00           H
ATOM   1548 3HG2 VAL A  87       4.167  -3.287 -28.872  1.00  0.00           H
ATOM   1549  N   LYS A  88       1.867  -6.162 -27.573  1.00  0.00           N
ATOM   1550  CA  LYS A  88       0.502  -6.450 -27.265  1.00  0.00           C
ATOM   1551  C   LYS A  88      -0.409  -6.431 -28.546  1.00  0.00           C
ATOM   1552  O   LYS A  88      -0.304  -5.533 -29.380  1.00  0.00           O
ATOM   1553  CB  LYS A  88       0.148  -5.247 -26.345  1.00  0.00           C
ATOM   1554  CG  LYS A  88      -1.010  -4.445 -26.854  1.00  0.00           C
ATOM   1555  CD  LYS A  88      -0.539  -3.333 -27.812  1.00  0.00           C
ATOM   1556  CE  LYS A  88       0.752  -2.632 -27.289  1.00  0.00           C
ATOM   1557  NZ  LYS A  88       0.823  -1.140 -27.418  1.00  0.00           N
ATOM   1558  QB  LYS A  88       0.496  -5.022 -25.822  1.00  0.00           Q
ATOM   1559  QD  LYS A  88      -0.822  -3.213 -28.378  1.00  0.00           Q
ATOM   1560  QE  LYS A  88       1.220  -2.954 -27.019  1.00  0.00           Q
ATOM   1561  QG  LYS A  88      -1.578  -4.554 -26.652  1.00  0.00           Q
ATOM   1562  QZ  LYS A  88       0.840  -0.787 -27.445  1.00  0.00           Q
ATOM   1563  H   LYS A  88       2.054  -5.275 -27.859  1.00  0.00           H
ATOM   1564  HA  LYS A  88       0.399  -7.381 -26.716  1.00  0.00           H
ATOM   1565 1HB  LYS A  88       0.986  -4.541 -26.390  1.00  0.00           H
ATOM   1566 2HB  LYS A  88       0.005  -5.503 -25.255  1.00  0.00           H
ATOM   1567 1HG  LYS A  88      -1.331  -3.991 -25.894  1.00  0.00           H
ATOM   1568 2HG  LYS A  88      -1.824  -5.116 -27.407  1.00  0.00           H
ATOM   1569 1HD  LYS A  88      -1.347  -2.617 -28.006  1.00  0.00           H
ATOM   1570 2HD  LYS A  88      -0.298  -3.809 -28.750  1.00  0.00           H
ATOM   1571 1HE  LYS A  88       1.587  -3.059 -27.800  1.00  0.00           H
ATOM   1572 2HE  LYS A  88       0.854  -2.849 -26.239  1.00  0.00           H
ATOM   1573 1HZ  LYS A  88      -0.078  -0.788 -27.762  1.00  0.00           H
ATOM   1574 2HZ  LYS A  88       1.581  -0.866 -28.088  1.00  0.00           H
ATOM   1575 3HZ  LYS A  88       1.018  -0.708 -26.485  1.00  0.00           H
ATOM   1576  N   ARG A  89      -1.364  -7.358 -28.620  1.00  0.00           N
ATOM   1577  CA  ARG A  89      -2.357  -7.367 -29.710  1.00  0.00           C
ATOM   1578  C   ARG A  89      -3.541  -6.636 -29.104  1.00  0.00           C
ATOM   1579  O   ARG A  89      -4.152  -5.743 -29.703  1.00  0.00           O
ATOM   1580  CB  ARG A  89      -2.791  -8.841 -30.090  1.00  0.00           C
ATOM   1581  CG  ARG A  89      -2.794  -9.290 -31.571  1.00  0.00           C
ATOM   1582  CD  ARG A  89      -4.219  -9.649 -32.084  1.00  0.00           C
ATOM   1583  NE  ARG A  89      -4.478  -9.629 -33.572  1.00  0.00           N
ATOM   1584  CZ  ARG A  89      -3.563  -9.524 -34.554  1.00  0.00           C
ATOM   1585  NH1 ARG A  89      -2.278  -9.783 -34.327  1.00  0.00           N
ATOM   1586  NH2 ARG A  89      -3.969  -9.327 -35.814  1.00  0.00           N
ATOM   1587  QB  ARG A  89      -2.971  -9.247 -29.630  1.00  0.00           Q
ATOM   1588  QD  ARG A  89      -4.681  -9.781 -31.671  1.00  0.00           Q
ATOM   1589  QG  ARG A  89      -2.297  -9.336 -31.918  1.00  0.00           Q
ATOM   1590  QH1 ARG A  89      -1.789  -9.876 -34.245  1.00  0.00           Q
ATOM   1591  QH2 ARG A  89      -4.124  -9.240 -36.281  1.00  0.00           Q
ATOM   1592  H   ARG A  89      -1.464  -8.002 -27.892  1.00  0.00           H
ATOM   1593  HA  ARG A  89      -1.967  -6.828 -30.569  1.00  0.00           H
ATOM   1594 1HB  ARG A  89      -3.812  -8.965 -29.703  1.00  0.00           H
ATOM   1595 2HB  ARG A  89      -2.130  -9.530 -29.556  1.00  0.00           H
ATOM   1596 1HG  ARG A  89      -2.191 -10.166 -31.655  1.00  0.00           H
ATOM   1597 2HG  ARG A  89      -2.402  -8.506 -32.182  1.00  0.00           H
ATOM   1598 1HD  ARG A  89      -4.883  -8.937 -31.627  1.00  0.00           H
ATOM   1599 2HD  ARG A  89      -4.479 -10.625 -31.716  1.00  0.00           H
ATOM   1600  HE  ARG A  89      -5.425  -9.542 -33.843  1.00  0.00           H
ATOM   1601 1HH1 ARG A  89      -1.976 -10.082 -33.428  1.00  0.00           H
ATOM   1602 2HH1 ARG A  89      -1.603  -9.671 -35.061  1.00  0.00           H
ATOM   1603 1HH2 ARG A  89      -4.947  -9.274 -36.014  1.00  0.00           H
ATOM   1604 2HH2 ARG A  89      -3.302  -9.206 -36.548  1.00  0.00           H
ATOM   1605  N   THR A  90      -3.870  -7.094 -27.882  1.00  0.00           N
ATOM   1606  CA  THR A  90      -5.000  -6.615 -27.119  1.00  0.00           C
ATOM   1607  C   THR A  90      -4.586  -6.098 -25.722  1.00  0.00           C
ATOM   1608  CB  THR A  90      -5.901  -7.822 -27.000  1.00  0.00           C
ATOM   1609  CG2 THR A  90      -7.111  -7.645 -26.137  1.00  0.00           C
ATOM   1610  OG1 THR A  90      -6.329  -8.229 -28.281  1.00  0.00           O
ATOM   1611  OT1 THR A  90      -4.085  -4.964 -25.628  1.00  0.00           O
ATOM   1612  OT2 THR A  90      -4.783  -6.832 -24.730  1.00  0.00           O
ATOM   1613  QG2 THR A  90      -7.401  -7.603 -25.934  1.00  0.00           Q
ATOM   1614  H   THR A  90      -3.355  -7.825 -27.502  1.00  0.00           H
ATOM   1615  HA  THR A  90      -5.500  -5.838 -27.668  1.00  0.00           H
ATOM   1616  HB  THR A  90      -5.312  -8.633 -26.578  1.00  0.00           H
ATOM   1617 1HG  THR A  90      -5.920  -9.070 -28.506  1.00  0.00           H
ATOM   1618 1HG2 THR A  90      -7.709  -6.832 -26.524  1.00  0.00           H
ATOM   1619 2HG2 THR A  90      -6.809  -7.422 -25.128  1.00  0.00           H
ATOM   1620 3HG2 THR A  90      -7.686  -8.555 -26.149  1.00  0.00           H
TER    1621
ENDMDL
