# Supplementary material for: Data set of intrinsically disordered proteins analysed at a local protein conformation level
Source: Data Brief. 2020 Mar 5;29:105383. doi: 10.1016/j.dib.2020.105383 (PMC7078294; doi:10.1016/j.dib.2020.105383)
Supplement: Supplementary file 1 [file mmc1.zip › the data/1-DATA/PED1AAA-pdb/1AAA-18.pdb]

ATOM      1  N   GLY A  -1     -17.015  12.196 -10.819  1.00  0.00           N
ATOM      2  CA  GLY A  -1     -18.468  11.995 -11.074  1.00  0.00           C
ATOM      3  C   GLY A  -1     -19.339  12.653 -10.024  1.00  0.00           C
ATOM      4  O   GLY A  -1     -20.452  13.092 -10.316  1.00  0.00           O
ATOM      5  QA  GLY A  -1     -18.695  11.673 -11.565  1.00  0.00           Q
ATOM      6 1HA  GLY A  -1     -18.712  12.411 -12.041  1.00  0.00           H
ATOM      7 2HA  GLY A  -1     -18.676  10.936 -11.089  1.00  0.00           H
ATOM      8 1HT  GLY A  -1     -16.707  11.604 -10.020  1.00  0.00           H
ATOM      9 2HT  GLY A  -1     -16.827  13.192 -10.589  1.00  0.00           H
ATOM     10 3HT  GLY A  -1     -16.464  11.936 -11.662  1.00  0.00           H
ATOM     11  N   SER A   0     -18.832  12.722  -8.797  1.00  0.00           N
ATOM     12  CA  SER A   0     -19.572  13.331  -7.698  1.00  0.00           C
ATOM     13  C   SER A   0     -19.045  14.731  -7.396  1.00  0.00           C
ATOM     14  O   SER A   0     -19.796  15.611  -6.978  1.00  0.00           O
ATOM     15  CB  SER A   0     -19.479  12.458  -6.446  1.00  0.00           C
ATOM     16  OG  SER A   0     -19.182  11.114  -6.783  1.00  0.00           O
ATOM     17  QB  SER A   0     -19.560  12.660  -5.861  1.00  0.00           Q
ATOM     18  H   SER A   0     -17.940  12.355  -8.626  1.00  0.00           H
ATOM     19  HA  SER A   0     -20.607  13.407  -7.997  1.00  0.00           H
ATOM     20 1HB  SER A   0     -20.422  12.484  -5.919  1.00  0.00           H
ATOM     21 2HB  SER A   0     -18.698  12.835  -5.804  1.00  0.00           H
ATOM     22  HG  SER A   0     -18.937  10.631  -5.990  1.00  0.00           H
ATOM     23  N   MET A   1     -17.749  14.927  -7.612  1.00  0.00           N
ATOM     24  CA  MET A   1     -17.120  16.219  -7.363  1.00  0.00           C
ATOM     25  C   MET A   1     -16.266  16.646  -8.551  1.00  0.00           C
ATOM     26  O   MET A   1     -16.311  16.029  -9.615  1.00  0.00           O
ATOM     27  CB  MET A   1     -16.261  16.159  -6.098  1.00  0.00           C
ATOM     28  CG  MET A   1     -16.962  15.504  -4.918  1.00  0.00           C
ATOM     29  SD  MET A   1     -18.484  16.352  -4.458  1.00  0.00           S
ATOM     30  CE  MET A   1     -18.070  16.922  -2.811  1.00  0.00           C
ATOM     31  QB  MET A   1     -15.675  16.379  -6.064  1.00  0.00           Q
ATOM     32  QE  MET A   1     -17.987  17.037  -2.480  1.00  0.00           Q
ATOM     33  QG  MET A   1     -16.746  14.997  -4.624  1.00  0.00           Q
ATOM     34  H   MET A   1     -17.202  14.186  -7.945  1.00  0.00           H
ATOM     35  HA  MET A   1     -17.905  16.947  -7.218  1.00  0.00           H
ATOM     36 1HB  MET A   1     -15.986  17.163  -5.815  1.00  0.00           H
ATOM     37 2HB  MET A   1     -15.364  15.596  -6.313  1.00  0.00           H
ATOM     38 1HG  MET A   1     -16.292  15.511  -4.071  1.00  0.00           H
ATOM     39 2HG  MET A   1     -17.201  14.484  -5.179  1.00  0.00           H
ATOM     40 1HE  MET A   1     -18.453  17.921  -2.669  1.00  0.00           H
ATOM     41 2HE  MET A   1     -16.996  16.928  -2.691  1.00  0.00           H
ATOM     42 3HE  MET A   1     -18.510  16.260  -2.080  1.00  0.00           H
ATOM     43  N   THR A   2     -15.487  17.708  -8.363  1.00  0.00           N
ATOM     44  CA  THR A   2     -14.622  18.220  -9.419  1.00  0.00           C
ATOM     45  C   THR A   2     -13.633  17.149  -9.881  1.00  0.00           C
ATOM     46  O   THR A   2     -12.716  16.783  -9.144  1.00  0.00           O
ATOM     47  CB  THR A   2     -13.860  19.452  -8.929  1.00  0.00           C
ATOM     48  CG2 THR A   2     -13.600  20.469 -10.018  1.00  0.00           C
ATOM     49  OG1 THR A   2     -14.576  20.106  -7.896  1.00  0.00           O
ATOM     50  QG2 THR A   2     -13.539  20.710 -10.279  1.00  0.00           Q
ATOM     51  H   THR A   2     -15.495  18.158  -7.492  1.00  0.00           H
ATOM     52  HA  THR A   2     -15.247  18.503 -10.252  1.00  0.00           H
ATOM     53  HB  THR A   2     -12.905  19.139  -8.534  1.00  0.00           H
ATOM     54 1HG  THR A   2     -15.490  20.220  -8.162  1.00  0.00           H
ATOM     55 1HG2 THR A   2     -14.430  21.159 -10.074  1.00  0.00           H
ATOM     56 2HG2 THR A   2     -13.492  19.960 -10.966  1.00  0.00           H
ATOM     57 3HG2 THR A   2     -12.694  21.013  -9.795  1.00  0.00           H
ATOM     58  N   PRO A   3     -13.802  16.628 -11.112  1.00  0.00           N
ATOM     59  CA  PRO A   3     -12.914  15.595 -11.656  1.00  0.00           C
ATOM     60  C   PRO A   3     -11.443  15.992 -11.569  1.00  0.00           C
ATOM     61  O   PRO A   3     -11.101  17.169 -11.663  1.00  0.00           O
ATOM     62  CB  PRO A   3     -13.351  15.485 -13.120  1.00  0.00           C
ATOM     63  CG  PRO A   3     -14.768  15.942 -13.126  1.00  0.00           C
ATOM     64  CD  PRO A   3     -14.866  17.001 -12.063  1.00  0.00           C
ATOM     65  QB  PRO A   3     -12.997  15.288 -13.589  1.00  0.00           Q
ATOM     66  QD  PRO A   3     -15.258  17.474 -12.037  1.00  0.00           Q
ATOM     67  QG  PRO A   3     -15.218  15.736 -13.493  1.00  0.00           Q
ATOM     68  HA  PRO A   3     -13.059  14.646 -11.162  1.00  0.00           H
ATOM     69 1HB  PRO A   3     -13.267  14.459 -13.446  1.00  0.00           H
ATOM     70 2HB  PRO A   3     -12.727  16.118 -13.733  1.00  0.00           H
ATOM     71 1HG  PRO A   3     -15.422  15.116 -12.894  1.00  0.00           H
ATOM     72 2HG  PRO A   3     -15.015  16.357 -14.092  1.00  0.00           H
ATOM     73 1HD  PRO A   3     -15.835  16.971 -11.589  1.00  0.00           H
ATOM     74 2HD  PRO A   3     -14.680  17.977 -12.485  1.00  0.00           H
ATOM     75  N   SER A   4     -10.579  14.997 -11.388  1.00  0.00           N
ATOM     76  CA  SER A   4      -9.145  15.242 -11.286  1.00  0.00           C
ATOM     77  C   SER A   4      -8.367  14.308 -12.208  1.00  0.00           C
ATOM     78  O   SER A   4      -7.465  14.739 -12.928  1.00  0.00           O
ATOM     79  CB  SER A   4      -8.676  15.060  -9.843  1.00  0.00           C
ATOM     80  OG  SER A   4      -8.997  16.192  -9.053  1.00  0.00           O
ATOM     81  QB  SER A   4      -8.381  14.555  -9.623  1.00  0.00           Q
ATOM     82  H   SER A   4     -10.913  14.079 -11.319  1.00  0.00           H
ATOM     83  HA  SER A   4      -8.960  16.263 -11.589  1.00  0.00           H
ATOM     84 1HB  SER A   4      -7.604  14.918  -9.830  1.00  0.00           H
ATOM     85 2HB  SER A   4      -9.158  14.192  -9.417  1.00  0.00           H
ATOM     86  HG  SER A   4      -9.944  16.348  -9.088  1.00  0.00           H
ATOM     87  N   TPO A   5      -8.746  13.041 -12.159  1.00  0.00           N
ATOM     88  CA  TPO A   5      -8.080  12.005 -13.003  1.00  0.00           C
ATOM     89  C   TPO A   5      -8.696  12.026 -14.388  1.00  0.00           C
ATOM     90  O   TPO A   5      -8.007  12.032 -15.407  1.00  0.00           O
ATOM     91  CB  TPO A   5      -7.982  10.640 -12.235  1.00  0.00           C
ATOM     92  CG2 TPO A   5      -7.804  10.800 -10.714  1.00  0.00           C
ATOM     93  OG1 TPO A   5      -9.207   9.876 -12.428  1.00  0.00           O
ATOM     94  PS  TPO A   5      -9.510   8.407 -11.800  1.00  0.00           P
ATOM     95  OPA TPO A   5      -8.478   7.385 -12.287  1.00  0.00           O
ATOM     96  OPB TPO A   5     -10.904   7.945 -12.236  1.00  0.00           O
ATOM     97  OPC TPO A   5      -9.478   8.460 -10.268  1.00  0.00           O
ATOM     98  QG2 TPO A   5      -7.759  10.837 -10.321  1.00  0.00           Q
ATOM     99  H   TPO A   5      -9.477  12.591 -11.599  1.00  0.00           H
ATOM    100  HA  TPO A   5      -7.035  12.329 -13.147  1.00  0.00           H
ATOM    101  HB  TPO A   5      -7.119  10.073 -12.641  1.00  0.00           H
ATOM    102 1HG2 TPO A   5      -7.741   9.815 -10.222  1.00  0.00           H
ATOM    103 2HG2 TPO A   5      -6.880  11.356 -10.473  1.00  0.00           H
ATOM    104 3HG2 TPO A   5      -8.659  11.339 -10.271  1.00  0.00           H
ATOM    105  N   PRO A   6     -10.042  12.038 -14.443  1.00  0.00           N
ATOM    106  CA  PRO A   6     -10.777  12.059 -15.712  1.00  0.00           C
ATOM    107  C   PRO A   6     -10.347  13.207 -16.625  1.00  0.00           C
ATOM    108  O   PRO A   6     -10.101  13.000 -17.813  1.00  0.00           O
ATOM    109  CB  PRO A   6     -12.238  12.231 -15.285  1.00  0.00           C
ATOM    110  CG  PRO A   6     -12.291  11.723 -13.886  1.00  0.00           C
ATOM    111  CD  PRO A   6     -10.951  12.036 -13.280  1.00  0.00           C
ATOM    112  QB  PRO A   6     -12.693  12.465 -15.638  1.00  0.00           Q
ATOM    113  QD  PRO A   6     -10.820  12.138 -12.688  1.00  0.00           Q
ATOM    114  QG  PRO A   6     -12.767  11.442 -13.615  1.00  0.00           Q
ATOM    115  HA  PRO A   6     -10.666  11.125 -16.242  1.00  0.00           H
ATOM    116 1HB  PRO A   6     -12.876  11.654 -15.937  1.00  0.00           H
ATOM    117 2HB  PRO A   6     -12.511  13.275 -15.338  1.00  0.00           H
ATOM    118 1HG  PRO A   6     -12.460  10.657 -13.889  1.00  0.00           H
ATOM    119 2HG  PRO A   6     -13.076  12.227 -13.342  1.00  0.00           H
ATOM    120 1HD  PRO A   6     -10.670  11.270 -12.573  1.00  0.00           H
ATOM    121 2HD  PRO A   6     -10.969  13.004 -12.802  1.00  0.00           H
ATOM    122  N   PRO A   7     -10.251  14.441 -16.091  1.00  0.00           N
ATOM    123  CA  PRO A   7      -9.851  15.608 -16.884  1.00  0.00           C
ATOM    124  C   PRO A   7      -8.358  15.617 -17.194  1.00  0.00           C
ATOM    125  O   PRO A   7      -7.924  16.211 -18.182  1.00  0.00           O
ATOM    126  CB  PRO A   7     -10.219  16.788 -15.987  1.00  0.00           C
ATOM    127  CG  PRO A   7     -10.126  16.251 -14.602  1.00  0.00           C
ATOM    128  CD  PRO A   7     -10.524  14.800 -14.683  1.00  0.00           C
ATOM    129  QB  PRO A   7     -10.372  17.357 -16.180  1.00  0.00           Q
ATOM    130  QD  PRO A   7     -10.748  14.448 -14.231  1.00  0.00           Q
ATOM    131  QG  PRO A   7      -9.957  16.563 -14.097  1.00  0.00           Q
ATOM    132  HA  PRO A   7     -10.409  15.666 -17.808  1.00  0.00           H
ATOM    133 1HB  PRO A   7     -11.222  17.117 -16.214  1.00  0.00           H
ATOM    134 2HB  PRO A   7      -9.522  17.597 -16.146  1.00  0.00           H
ATOM    135 1HG  PRO A   7     -10.802  16.788 -13.953  1.00  0.00           H
ATOM    136 2HG  PRO A   7      -9.111  16.339 -14.242  1.00  0.00           H
ATOM    137 1HD  PRO A   7     -11.573  14.686 -14.453  1.00  0.00           H
ATOM    138 2HD  PRO A   7      -9.923  14.210 -14.011  1.00  0.00           H
ATOM    139  N   ARG A   8      -7.574  14.956 -16.348  1.00  0.00           N
ATOM    140  CA  ARG A   8      -6.130  14.892 -16.536  1.00  0.00           C
ATOM    141  C   ARG A   8      -5.784  14.254 -17.880  1.00  0.00           C
ATOM    142  O   ARG A   8      -4.795  14.619 -18.514  1.00  0.00           O
ATOM    143  CB  ARG A   8      -5.479  14.102 -15.398  1.00  0.00           C
ATOM    144  CG  ARG A   8      -4.755  14.976 -14.386  1.00  0.00           C
ATOM    145  CD  ARG A   8      -3.858  14.156 -13.470  1.00  0.00           C
ATOM    146  NE  ARG A   8      -4.499  12.913 -13.039  1.00  0.00           N
ATOM    147  CZ  ARG A   8      -4.369  11.748 -13.672  1.00  0.00           C
ATOM    148  NH1 ARG A   8      -3.631  11.655 -14.771  1.00  0.00           N
ATOM    149  NH2 ARG A   8      -4.984  10.671 -13.203  1.00  0.00           N
ATOM    150  QB  ARG A   8      -5.505  13.476 -15.347  1.00  0.00           Q
ATOM    151  QD  ARG A   8      -3.285  14.333 -13.298  1.00  0.00           Q
ATOM    152  QG  ARG A   8      -4.817  15.596 -14.352  1.00  0.00           Q
ATOM    153  QH1 ARG A   8      -3.353  11.617 -15.186  1.00  0.00           Q
ATOM    154  QH2 ARG A   8      -5.215  10.264 -13.026  1.00  0.00           Q
ATOM    155  H   ARG A   8      -7.977  14.502 -15.579  1.00  0.00           H
ATOM    156  HA  ARG A   8      -5.749  15.902 -16.522  1.00  0.00           H
ATOM    157 1HB  ARG A   8      -4.766  13.407 -15.817  1.00  0.00           H
ATOM    158 2HB  ARG A   8      -6.245  13.546 -14.877  1.00  0.00           H
ATOM    159 1HG  ARG A   8      -5.486  15.497 -13.788  1.00  0.00           H
ATOM    160 2HG  ARG A   8      -4.147  15.693 -14.918  1.00  0.00           H
ATOM    161 1HD  ARG A   8      -3.623  14.748 -12.598  1.00  0.00           H
ATOM    162 2HD  ARG A   8      -2.947  13.917 -13.998  1.00  0.00           H
ATOM    163  HE  ARG A   8      -5.054  12.949 -12.232  1.00  0.00           H
ATOM    164 1HH1 ARG A   8      -3.166  12.461 -15.135  1.00  0.00           H
ATOM    165 2HH1 ARG A   8      -3.540  10.774 -15.238  1.00  0.00           H
ATOM    166 1HH2 ARG A   8      -5.542  10.733 -12.376  1.00  0.00           H
ATOM    167 2HH2 ARG A   8      -4.888   9.795 -13.676  1.00  0.00           H
ATOM    168  N   SER A   9      -6.607  13.300 -18.305  1.00  0.00           N
ATOM    169  CA  SER A   9      -6.391  12.611 -19.572  1.00  0.00           C
ATOM    170  C   SER A   9      -5.028  11.925 -19.595  1.00  0.00           C
ATOM    171  O   SER A   9      -4.252  12.030 -18.643  1.00  0.00           O
ATOM    172  CB  SER A   9      -6.500  13.597 -20.737  1.00  0.00           C
ATOM    173  OG  SER A   9      -5.284  14.299 -20.930  1.00  0.00           O
ATOM    174  QB  SER A   9      -7.010  13.683 -21.086  1.00  0.00           Q
ATOM    175  H   SER A   9      -7.378  13.054 -17.753  1.00  0.00           H
ATOM    176  HA  SER A   9      -7.159  11.861 -19.674  1.00  0.00           H
ATOM    177 1HB  SER A   9      -7.285  14.309 -20.530  1.00  0.00           H
ATOM    178 2HB  SER A   9      -6.734  13.056 -21.642  1.00  0.00           H
ATOM    179  HG  SER A   9      -4.681  13.759 -21.446  1.00  0.00           H
ATOM    180  N   ARG A  10      -4.742  11.225 -20.687  1.00  0.00           N
ATOM    181  CA  ARG A  10      -3.473  10.522 -20.834  1.00  0.00           C
ATOM    182  C   ARG A  10      -2.319  11.508 -20.984  1.00  0.00           C
ATOM    183  O   ARG A  10      -2.506  12.719 -20.873  1.00  0.00           O
ATOM    184  CB  ARG A  10      -3.521   9.586 -22.044  1.00  0.00           C
ATOM    185  CG  ARG A  10      -3.691  10.314 -23.369  1.00  0.00           C
ATOM    186  CD  ARG A  10      -5.150  10.366 -23.792  1.00  0.00           C
ATOM    187  NE  ARG A  10      -5.300  10.347 -25.245  1.00  0.00           N
ATOM    188  CZ  ARG A  10      -6.404  10.727 -25.881  1.00  0.00           C
ATOM    189  NH1 ARG A  10      -7.458  11.157 -25.198  1.00  0.00           N
ATOM    190  NH2 ARG A  10      -6.457  10.679 -27.205  1.00  0.00           N
ATOM    191  QB  ARG A  10      -3.476   8.963 -22.005  1.00  0.00           Q
ATOM    192  QD  ARG A  10      -5.628  10.393 -23.391  1.00  0.00           Q
ATOM    193  QG  ARG A  10      -3.222  10.559 -23.696  1.00  0.00           Q
ATOM    194  QH1 ARG A  10      -7.856  11.319 -24.941  1.00  0.00           Q
ATOM    195  QH2 ARG A  10      -6.476  10.659 -27.705  1.00  0.00           Q
ATOM    196  H   ARG A  10      -5.401  11.179 -21.411  1.00  0.00           H
ATOM    197  HA  ARG A  10      -3.315   9.933 -19.943  1.00  0.00           H
ATOM    198 1HB  ARG A  10      -4.349   8.905 -21.925  1.00  0.00           H
ATOM    199 2HB  ARG A  10      -2.602   9.021 -22.085  1.00  0.00           H
ATOM    200 1HG  ARG A  10      -3.123   9.796 -24.128  1.00  0.00           H
ATOM    201 2HG  ARG A  10      -3.321  11.322 -23.265  1.00  0.00           H
ATOM    202 1HD  ARG A  10      -5.591  11.273 -23.406  1.00  0.00           H
ATOM    203 2HD  ARG A  10      -5.663   9.512 -23.376  1.00  0.00           H
ATOM    204  HE  ARG A  10      -4.536  10.033 -25.774  1.00  0.00           H
ATOM    205 1HH1 ARG A  10      -7.425  11.197 -24.199  1.00  0.00           H
ATOM    206 2HH1 ARG A  10      -8.286  11.442 -25.682  1.00  0.00           H
ATOM    207 1HH2 ARG A  10      -5.667  10.356 -27.725  1.00  0.00           H
ATOM    208 2HH2 ARG A  10      -7.287  10.963 -27.684  1.00  0.00           H
ATOM    209  N   GLY A  11      -1.126  10.980 -21.236  1.00  0.00           N
ATOM    210  CA  GLY A  11       0.041  11.826 -21.397  1.00  0.00           C
ATOM    211  C   GLY A  11       1.340  11.069 -21.196  1.00  0.00           C
ATOM    212  O   GLY A  11       2.221  11.516 -20.463  1.00  0.00           O
ATOM    213  QA  GLY A  11       0.012  12.438 -21.535  1.00  0.00           Q
ATOM    214  H   GLY A  11      -1.038  10.006 -21.314  1.00  0.00           H
ATOM    215 1HA  GLY A  11      -0.008  12.629 -20.679  1.00  0.00           H
ATOM    216 2HA  GLY A  11       0.034  12.246 -22.392  1.00  0.00           H
ATOM    217  N   THR A  12       1.457   9.917 -21.850  1.00  0.00           N
ATOM    218  CA  THR A  12       2.656   9.094 -21.739  1.00  0.00           C
ATOM    219  C   THR A  12       2.565   7.874 -22.649  1.00  0.00           C
ATOM    220  O   THR A  12       1.477   7.360 -22.907  1.00  0.00           O
ATOM    221  CB  THR A  12       2.865   8.650 -20.290  1.00  0.00           C
ATOM    222  CG2 THR A  12       1.653   7.966 -19.695  1.00  0.00           C
ATOM    223  OG1 THR A  12       3.955   7.752 -20.191  1.00  0.00           O
ATOM    224  QG2 THR A  12       1.364   7.804 -19.553  1.00  0.00           Q
ATOM    225  H   THR A  12       0.720   9.612 -22.419  1.00  0.00           H
ATOM    226  HA  THR A  12       3.499   9.695 -22.046  1.00  0.00           H
ATOM    227  HB  THR A  12       3.084   9.518 -19.687  1.00  0.00           H
ATOM    228 1HG  THR A  12       4.720   8.128 -20.634  1.00  0.00           H
ATOM    229 1HG2 THR A  12       1.924   6.974 -19.365  1.00  0.00           H
ATOM    230 2HG2 THR A  12       0.875   7.898 -20.440  1.00  0.00           H
ATOM    231 3HG2 THR A  12       1.294   8.540 -18.851  1.00  0.00           H
ATOM    232  N   ARG A  13       3.714   7.414 -23.131  1.00  0.00           N
ATOM    233  CA  ARG A  13       3.763   6.254 -24.013  1.00  0.00           C
ATOM    234  C   ARG A  13       4.021   4.978 -23.219  1.00  0.00           C
ATOM    235  O   ARG A  13       4.804   4.972 -22.270  1.00  0.00           O
ATOM    236  CB  ARG A  13       4.852   6.437 -25.072  1.00  0.00           C
ATOM    237  CG  ARG A  13       4.434   7.332 -26.227  1.00  0.00           C
ATOM    238  CD  ARG A  13       5.255   7.051 -27.475  1.00  0.00           C
ATOM    239  NE  ARG A  13       5.578   8.275 -28.204  1.00  0.00           N
ATOM    240  CZ  ARG A  13       6.386   9.225 -27.738  1.00  0.00           C
ATOM    241  NH1 ARG A  13       6.955   9.094 -26.546  1.00  0.00           N
ATOM    242  NH2 ARG A  13       6.627  10.306 -28.465  1.00  0.00           N
ATOM    243  QB  ARG A  13       5.419   6.171 -25.039  1.00  0.00           Q
ATOM    244  QD  ARG A  13       5.431   6.480 -27.653  1.00  0.00           Q
ATOM    245  QG  ARG A  13       3.982   7.760 -26.193  1.00  0.00           Q
ATOM    246  QH1 ARG A  13       7.169   9.046 -26.096  1.00  0.00           Q
ATOM    247  QH2 ARG A  13       6.718  10.715 -28.740  1.00  0.00           Q
ATOM    248  H   ARG A  13       4.550   7.867 -22.890  1.00  0.00           H
ATOM    249  HA  ARG A  13       2.806   6.171 -24.506  1.00  0.00           H
ATOM    250 1HB  ARG A  13       5.115   5.469 -25.473  1.00  0.00           H
ATOM    251 2HB  ARG A  13       5.723   6.873 -24.605  1.00  0.00           H
ATOM    252 1HG  ARG A  13       4.572   8.363 -25.939  1.00  0.00           H
ATOM    253 2HG  ARG A  13       3.392   7.155 -26.448  1.00  0.00           H
ATOM    254 1HD  ARG A  13       4.690   6.397 -28.122  1.00  0.00           H
ATOM    255 2HD  ARG A  13       6.173   6.564 -27.184  1.00  0.00           H
ATOM    256  HE  ARG A  13       5.170   8.397 -29.088  1.00  0.00           H
ATOM    257 1HH1 ARG A  13       6.778   8.281 -25.992  1.00  0.00           H
ATOM    258 2HH1 ARG A  13       7.562   9.811 -26.201  1.00  0.00           H
ATOM    259 1HH2 ARG A  13       6.202  10.410 -29.365  1.00  0.00           H
ATOM    260 2HH2 ARG A  13       7.234  11.019 -28.115  1.00  0.00           H
ATOM    261  N   TYR A  14       3.355   3.897 -23.614  1.00  0.00           N
ATOM    262  CA  TYR A  14       3.511   2.614 -22.940  1.00  0.00           C
ATOM    263  C   TYR A  14       2.767   1.511 -23.687  1.00  0.00           C
ATOM    264  O   TYR A  14       2.127   1.763 -24.707  1.00  0.00           O
ATOM    265  CB  TYR A  14       3.002   2.704 -21.501  1.00  0.00           C
ATOM    266  CG  TYR A  14       1.627   3.323 -21.383  1.00  0.00           C
ATOM    267  CD1 TYR A  14       0.510   2.684 -21.904  1.00  0.00           C
ATOM    268  CD2 TYR A  14       1.447   4.547 -20.750  1.00  0.00           C
ATOM    269  CE1 TYR A  14      -0.750   3.247 -21.799  1.00  0.00           C
ATOM    270  CE2 TYR A  14       0.193   5.117 -20.640  1.00  0.00           C
ATOM    271  CZ  TYR A  14      -0.901   4.462 -21.165  1.00  0.00           C
ATOM    272  OH  TYR A  14      -2.153   5.026 -21.058  1.00  0.00           O
ATOM    273  QB  TYR A  14       3.321   2.507 -21.000  1.00  0.00           Q
ATOM    274  QD  TYR A  14       1.468   3.394 -21.370  1.00  0.00           Q
ATOM    275  QE  TYR A  14      -0.766   4.402 -21.176  1.00  0.00           Q
ATOM    276  QR  TYR A  14       0.352   3.898 -21.273  1.00  0.00           Q
ATOM    277  H   TYR A  14       2.744   3.963 -24.378  1.00  0.00           H
ATOM    278  HA  TYR A  14       4.565   2.374 -22.925  1.00  0.00           H
ATOM    279 1HB  TYR A  14       3.687   3.304 -20.920  1.00  0.00           H
ATOM    280 2HB  TYR A  14       2.954   1.712 -21.080  1.00  0.00           H
ATOM    281 1HD  TYR A  14       0.630   1.733 -22.400  1.00  0.00           H
ATOM    282 2HD  TYR A  14       2.306   5.056 -20.340  1.00  0.00           H
ATOM    283 1HE  TYR A  14      -1.606   2.736 -22.210  1.00  0.00           H
ATOM    284 2HE  TYR A  14       0.075   6.068 -20.143  1.00  0.00           H
ATOM    285  HH  TYR A  14      -2.727   4.439 -20.561  1.00  0.00           H
ATOM    286  N   LEU A  15       2.858   0.289 -23.172  1.00  0.00           N
ATOM    287  CA  LEU A  15       2.194  -0.852 -23.791  1.00  0.00           C
ATOM    288  C   LEU A  15       0.887  -1.175 -23.073  1.00  0.00           C
ATOM    289  O   LEU A  15       0.505  -0.493 -22.123  1.00  0.00           O
ATOM    290  CB  LEU A  15       3.114  -2.075 -23.774  1.00  0.00           C
ATOM    291  CG  LEU A  15       4.058  -2.191 -24.972  1.00  0.00           C
ATOM    292  CD1 LEU A  15       4.883  -3.465 -24.878  1.00  0.00           C
ATOM    293  CD2 LEU A  15       3.272  -2.155 -26.273  1.00  0.00           C
ATOM    294  QB  LEU A  15       3.104  -2.500 -23.309  1.00  0.00           Q
ATOM    295  QD1 LEU A  15       5.079  -3.766 -24.857  1.00  0.00           Q
ATOM    296  QD2 LEU A  15       3.087  -2.148 -26.582  1.00  0.00           Q
ATOM    297  QQD LEU A  15       4.083  -2.956 -25.719  1.00  0.00           Q
ATOM    298  H   LEU A  15       3.384   0.152 -22.357  1.00  0.00           H
ATOM    299  HA  LEU A  15       1.973  -0.592 -24.815  1.00  0.00           H
ATOM    300 1HB  LEU A  15       2.499  -2.962 -23.744  1.00  0.00           H
ATOM    301 2HB  LEU A  15       3.709  -2.038 -22.874  1.00  0.00           H
ATOM    302  HG  LEU A  15       4.739  -1.352 -24.968  1.00  0.00           H
ATOM    303 1HD1 LEU A  15       5.749  -3.288 -24.256  1.00  0.00           H
ATOM    304 2HD1 LEU A  15       5.205  -3.757 -25.867  1.00  0.00           H
ATOM    305 3HD1 LEU A  15       4.283  -4.251 -24.447  1.00  0.00           H
ATOM    306 1HD2 LEU A  15       3.897  -2.513 -27.080  1.00  0.00           H
ATOM    307 2HD2 LEU A  15       2.963  -1.143 -26.480  1.00  0.00           H
ATOM    308 3HD2 LEU A  15       2.402  -2.787 -26.185  1.00  0.00           H
ATOM    309  N   ALA A  16       0.206  -2.218 -23.537  1.00  0.00           N
ATOM    310  CA  ALA A  16      -1.058  -2.631 -22.938  1.00  0.00           C
ATOM    311  C   ALA A  16      -0.861  -3.079 -21.495  1.00  0.00           C
ATOM    312  O   ALA A  16      -0.742  -4.272 -21.214  1.00  0.00           O
ATOM    313  CB  ALA A  16      -1.689  -3.747 -23.757  1.00  0.00           C
ATOM    314  QB  ALA A  16      -1.839  -4.011 -23.950  1.00  0.00           Q
ATOM    315  H   ALA A  16       0.562  -2.722 -24.297  1.00  0.00           H
ATOM    316  HA  ALA A  16      -1.727  -1.782 -22.954  1.00  0.00           H
ATOM    317 1HB  ALA A  16      -0.912  -4.345 -24.210  1.00  0.00           H
ATOM    318 2HB  ALA A  16      -2.310  -3.319 -24.530  1.00  0.00           H
ATOM    319 3HB  ALA A  16      -2.293  -4.369 -23.112  1.00  0.00           H
ATOM    320  N   GLN A  17      -0.828  -2.114 -20.580  1.00  0.00           N
ATOM    321  CA  GLN A  17      -0.645  -2.411 -19.164  1.00  0.00           C
ATOM    322  C   GLN A  17      -1.681  -1.677 -18.316  1.00  0.00           C
ATOM    323  O   GLN A  17      -2.053  -0.543 -18.621  1.00  0.00           O
ATOM    324  CB  GLN A  17       0.765  -2.022 -18.717  1.00  0.00           C
ATOM    325  CG  GLN A  17       1.809  -3.091 -18.999  1.00  0.00           C
ATOM    326  CD  GLN A  17       1.619  -4.331 -18.146  1.00  0.00           C
ATOM    327  NE2 GLN A  17       1.494  -5.482 -18.795  1.00  0.00           N
ATOM    328  OE1 GLN A  17       1.586  -4.253 -16.918  1.00  0.00           O
ATOM    329  QB  GLN A  17       0.905  -1.476 -18.443  1.00  0.00           Q
ATOM    330  QE2 GLN A  17       1.450  -5.883 -19.022  1.00  0.00           Q
ATOM    331  QG  GLN A  17       2.265  -3.027 -19.418  1.00  0.00           Q
ATOM    332  H   GLN A  17      -0.929  -1.181 -20.865  1.00  0.00           H
ATOM    333  HA  GLN A  17      -0.776  -3.474 -19.031  1.00  0.00           H
ATOM    334 1HB  GLN A  17       0.753  -1.832 -17.653  1.00  0.00           H
ATOM    335 2HB  GLN A  17       1.058  -1.119 -19.232  1.00  0.00           H
ATOM    336 1HG  GLN A  17       2.788  -2.679 -18.799  1.00  0.00           H
ATOM    337 2HG  GLN A  17       1.743  -3.374 -20.038  1.00  0.00           H
ATOM    338 1HE2 GLN A  17       1.531  -5.468 -19.775  1.00  0.00           H
ATOM    339 2HE2 GLN A  17       1.370  -6.298 -18.270  1.00  0.00           H
ATOM    340  N   PRO A  18      -2.162  -2.315 -17.234  1.00  0.00           N
ATOM    341  CA  PRO A  18      -3.159  -1.714 -16.343  1.00  0.00           C
ATOM    342  C   PRO A  18      -2.564  -0.628 -15.453  1.00  0.00           C
ATOM    343  O   PRO A  18      -3.213   0.377 -15.164  1.00  0.00           O
ATOM    344  CB  PRO A  18      -3.630  -2.898 -15.498  1.00  0.00           C
ATOM    345  CG  PRO A  18      -2.464  -3.824 -15.468  1.00  0.00           C
ATOM    346  CD  PRO A  18      -1.774  -3.670 -16.797  1.00  0.00           C
ATOM    347  QB  PRO A  18      -4.189  -2.958 -15.235  1.00  0.00           Q
ATOM    348  QD  PRO A  18      -1.416  -4.079 -17.085  1.00  0.00           Q
ATOM    349  QG  PRO A  18      -2.301  -4.194 -15.003  1.00  0.00           Q
ATOM    350  HA  PRO A  18      -3.993  -1.309 -16.896  1.00  0.00           H
ATOM    351 1HB  PRO A  18      -4.488  -3.359 -15.964  1.00  0.00           H
ATOM    352 2HB  PRO A  18      -3.891  -2.556 -14.507  1.00  0.00           H
ATOM    353 1HG  PRO A  18      -2.807  -4.840 -15.340  1.00  0.00           H
ATOM    354 2HG  PRO A  18      -1.797  -3.548 -14.664  1.00  0.00           H
ATOM    355 1HD  PRO A  18      -2.128  -4.416 -17.494  1.00  0.00           H
ATOM    356 2HD  PRO A  18      -0.704  -3.744 -16.676  1.00  0.00           H
ATOM    357  N   SER A  19      -1.323  -0.836 -15.023  1.00  0.00           N
ATOM    358  CA  SER A  19      -0.640   0.126 -14.165  1.00  0.00           C
ATOM    359  C   SER A  19      -0.433   1.452 -14.890  1.00  0.00           C
ATOM    360  O   SER A  19      -0.384   1.499 -16.118  1.00  0.00           O
ATOM    361  CB  SER A  19       0.707  -0.435 -13.707  1.00  0.00           C
ATOM    362  OG  SER A  19       0.727  -1.850 -13.789  1.00  0.00           O
ATOM    363  QB  SER A  19       1.189  -0.092 -13.509  1.00  0.00           Q
ATOM    364  H   SER A  19      -0.857  -1.657 -15.286  1.00  0.00           H
ATOM    365  HA  SER A  19      -1.262   0.297 -13.299  1.00  0.00           H
ATOM    366 1HB  SER A  19       0.886  -0.144 -12.683  1.00  0.00           H
ATOM    367 2HB  SER A  19       1.492  -0.040 -14.336  1.00  0.00           H
ATOM    368  HG  SER A  19       0.109  -2.216 -13.153  1.00  0.00           H
ATOM    369  N   GLY A  20      -0.312   2.528 -14.118  1.00  0.00           N
ATOM    370  CA  GLY A  20      -0.113   3.841 -14.701  1.00  0.00           C
ATOM    371  C   GLY A  20      -0.255   4.955 -13.682  1.00  0.00           C
ATOM    372  O   GLY A  20       0.467   4.990 -12.686  1.00  0.00           O
ATOM    373  QA  GLY A  20       0.019   3.938 -15.309  1.00  0.00           Q
ATOM    374  H   GLY A  20      -0.360   2.428 -13.144  1.00  0.00           H
ATOM    375 1HA  GLY A  20      -0.840   3.990 -15.486  1.00  0.00           H
ATOM    376 2HA  GLY A  20       0.878   3.886 -15.131  1.00  0.00           H
ATOM    377  N   ASN A  21      -1.191   5.865 -13.929  1.00  0.00           N
ATOM    378  CA  ASN A  21      -1.425   6.983 -13.022  1.00  0.00           C
ATOM    379  C   ASN A  21      -1.939   6.487 -11.673  1.00  0.00           C
ATOM    380  O   ASN A  21      -2.851   5.663 -11.611  1.00  0.00           O
ATOM    381  CB  ASN A  21      -2.427   7.964 -13.633  1.00  0.00           C
ATOM    382  CG  ASN A  21      -1.777   8.917 -14.618  1.00  0.00           C
ATOM    383  ND2 ASN A  21      -1.475   8.419 -15.812  1.00  0.00           N
ATOM    384  OD1 ASN A  21      -1.549  10.087 -14.309  1.00  0.00           O
ATOM    385  QB  ASN A  21      -3.038   7.976 -13.498  1.00  0.00           Q
ATOM    386  QD2 ASN A  21      -1.370   8.246 -16.228  1.00  0.00           Q
ATOM    387  H   ASN A  21      -1.737   5.784 -14.738  1.00  0.00           H
ATOM    388  HA  ASN A  21      -0.484   7.490 -12.870  1.00  0.00           H
ATOM    389 1HB  ASN A  21      -2.881   8.544 -12.844  1.00  0.00           H
ATOM    390 2HB  ASN A  21      -3.195   7.409 -14.152  1.00  0.00           H
ATOM    391 1HD2 ASN A  21      -1.686   7.478 -15.988  1.00  0.00           H
ATOM    392 2HD2 ASN A  21      -1.054   9.014 -16.468  1.00  0.00           H
ATOM    393  N   THR A  22      -1.344   6.991 -10.597  1.00  0.00           N
ATOM    394  CA  THR A  22      -1.741   6.595  -9.250  1.00  0.00           C
ATOM    395  C   THR A  22      -2.961   7.383  -8.785  1.00  0.00           C
ATOM    396  O   THR A  22      -2.860   8.565  -8.453  1.00  0.00           O
ATOM    397  CB  THR A  22      -0.582   6.802  -8.274  1.00  0.00           C
ATOM    398  CG2 THR A  22       0.035   8.181  -8.359  1.00  0.00           C
ATOM    399  OG1 THR A  22      -1.011   6.606  -6.938  1.00  0.00           O
ATOM    400  QG2 THR A  22       0.181   8.510  -8.380  1.00  0.00           Q
ATOM    401  H   THR A  22      -0.621   7.642 -10.711  1.00  0.00           H
ATOM    402  HA  THR A  22      -1.993   5.547  -9.276  1.00  0.00           H
ATOM    403  HB  THR A  22       0.191   6.080  -8.491  1.00  0.00           H
ATOM    404 1HG  THR A  22      -0.849   5.696  -6.679  1.00  0.00           H
ATOM    405 1HG2 THR A  22      -0.656   8.855  -8.844  1.00  0.00           H
ATOM    406 2HG2 THR A  22       0.949   8.132  -8.931  1.00  0.00           H
ATOM    407 3HG2 THR A  22       0.252   8.542  -7.364  1.00  0.00           H
ATOM    408  N   SER A  23      -4.112   6.721  -8.761  1.00  0.00           N
ATOM    409  CA  SER A  23      -5.353   7.356  -8.333  1.00  0.00           C
ATOM    410  C   SER A  23      -5.518   7.252  -6.820  1.00  0.00           C
ATOM    411  O   SER A  23      -5.650   6.156  -6.275  1.00  0.00           O
ATOM    412  CB  SER A  23      -6.551   6.711  -9.035  1.00  0.00           C
ATOM    413  OG  SER A  23      -6.641   5.331  -8.729  1.00  0.00           O
ATOM    414  QB  SER A  23      -6.951   7.011  -9.409  1.00  0.00           Q
ATOM    415  H   SER A  23      -4.128   5.780  -9.035  1.00  0.00           H
ATOM    416  HA  SER A  23      -5.304   8.399  -8.607  1.00  0.00           H
ATOM    417 1HB  SER A  23      -6.442   6.824 -10.105  1.00  0.00           H
ATOM    418 2HB  SER A  23      -7.460   7.199  -8.713  1.00  0.00           H
ATOM    419  HG  SER A  23      -7.381   4.945  -9.202  1.00  0.00           H
ATOM    420  N   SER A  24      -5.501   8.397  -6.146  1.00  0.00           N
ATOM    421  CA  SER A  24      -5.641   8.435  -4.694  1.00  0.00           C
ATOM    422  C   SER A  24      -6.833   7.597  -4.227  1.00  0.00           C
ATOM    423  O   SER A  24      -6.695   6.397  -3.986  1.00  0.00           O
ATOM    424  CB  SER A  24      -5.782   9.883  -4.212  1.00  0.00           C
ATOM    425  OG  SER A  24      -6.476  10.671  -5.164  1.00  0.00           O
ATOM    426  QB  SER A  24      -5.566  10.103  -3.670  1.00  0.00           Q
ATOM    427  H   SER A  24      -5.386   9.239  -6.638  1.00  0.00           H
ATOM    428  HA  SER A  24      -4.740   8.016  -4.269  1.00  0.00           H
ATOM    429 1HB  SER A  24      -4.801  10.307  -4.058  1.00  0.00           H
ATOM    430 2HB  SER A  24      -6.332   9.899  -3.282  1.00  0.00           H
ATOM    431  HG  SER A  24      -6.369  11.600  -4.950  1.00  0.00           H
ATOM    432  N   SER A  25      -8.003   8.227  -4.103  1.00  0.00           N
ATOM    433  CA  SER A  25      -9.206   7.526  -3.666  1.00  0.00           C
ATOM    434  C   SER A  25     -10.396   8.479  -3.595  1.00  0.00           C
ATOM    435  O   SER A  25     -10.340   9.598  -4.104  1.00  0.00           O
ATOM    436  CB  SER A  25      -8.980   6.878  -2.296  1.00  0.00           C
ATOM    437  OG  SER A  25      -9.808   5.740  -2.128  1.00  0.00           O
ATOM    438  QB  SER A  25      -8.580   7.084  -1.864  1.00  0.00           Q
ATOM    439  H   SER A  25      -8.056   9.183  -4.310  1.00  0.00           H
ATOM    440  HA  SER A  25      -9.420   6.753  -4.388  1.00  0.00           H
ATOM    441 1HB  SER A  25      -9.210   7.594  -1.521  1.00  0.00           H
ATOM    442 2HB  SER A  25      -7.949   6.572  -2.208  1.00  0.00           H
ATOM    443  HG  SER A  25      -9.795   5.213  -2.929  1.00  0.00           H
ATOM    444  N   ALA A  26     -11.470   8.026  -2.956  1.00  0.00           N
ATOM    445  CA  ALA A  26     -12.674   8.834  -2.811  1.00  0.00           C
ATOM    446  C   ALA A  26     -13.245   8.712  -1.401  1.00  0.00           C
ATOM    447  O   ALA A  26     -12.592   8.184  -0.502  1.00  0.00           O
ATOM    448  CB  ALA A  26     -13.714   8.422  -3.842  1.00  0.00           C
ATOM    449  QB  ALA A  26     -13.960   8.326  -4.087  1.00  0.00           Q
ATOM    450  H   ALA A  26     -11.451   7.126  -2.568  1.00  0.00           H
ATOM    451  HA  ALA A  26     -12.407   9.866  -2.993  1.00  0.00           H
ATOM    452 1HB  ALA A  26     -14.398   9.242  -4.012  1.00  0.00           H
ATOM    453 2HB  ALA A  26     -14.262   7.566  -3.479  1.00  0.00           H
ATOM    454 3HB  ALA A  26     -13.221   8.169  -4.769  1.00  0.00           H
ATOM    455  N   LEU A  27     -14.464   9.206  -1.215  1.00  0.00           N
ATOM    456  CA  LEU A  27     -15.118   9.150   0.088  1.00  0.00           C
ATOM    457  C   LEU A  27     -16.188   8.062   0.114  1.00  0.00           C
ATOM    458  O   LEU A  27     -16.834   7.788  -0.897  1.00  0.00           O
ATOM    459  CB  LEU A  27     -15.740  10.506   0.429  1.00  0.00           C
ATOM    460  CG  LEU A  27     -14.906  11.386   1.362  1.00  0.00           C
ATOM    461  CD1 LEU A  27     -14.791  10.745   2.736  1.00  0.00           C
ATOM    462  CD2 LEU A  27     -13.526  11.629   0.768  1.00  0.00           C
ATOM    463  QB  LEU A  27     -16.300  10.690   0.203  1.00  0.00           Q
ATOM    464  QD1 LEU A  27     -14.765  10.593   3.062  1.00  0.00           Q
ATOM    465  QD2 LEU A  27     -13.199  11.687   0.628  1.00  0.00           Q
ATOM    466  QQD LEU A  27     -13.981  11.140   1.845  1.00  0.00           Q
ATOM    467  H   LEU A  27     -14.935   9.617  -1.970  1.00  0.00           H
ATOM    468  HA  LEU A  27     -14.365   8.915   0.824  1.00  0.00           H
ATOM    469 1HB  LEU A  27     -16.699  10.333   0.897  1.00  0.00           H
ATOM    470 2HB  LEU A  27     -15.901  11.047  -0.493  1.00  0.00           H
ATOM    471  HG  LEU A  27     -15.394  12.340   1.479  1.00  0.00           H
ATOM    472 1HD1 LEU A  27     -15.572  11.126   3.378  1.00  0.00           H
ATOM    473 2HD1 LEU A  27     -13.827  10.980   3.164  1.00  0.00           H
ATOM    474 3HD1 LEU A  27     -14.893   9.674   2.644  1.00  0.00           H
ATOM    475 1HD2 LEU A  27     -13.178  12.609   1.059  1.00  0.00           H
ATOM    476 2HD2 LEU A  27     -13.582  11.572  -0.309  1.00  0.00           H
ATOM    477 3HD2 LEU A  27     -12.838  10.880   1.134  1.00  0.00           H
ATOM    478  N   MET A  28     -16.368   7.445   1.279  1.00  0.00           N
ATOM    479  CA  MET A  28     -17.357   6.387   1.439  1.00  0.00           C
ATOM    480  C   MET A  28     -18.129   6.558   2.744  1.00  0.00           C
ATOM    481  O   MET A  28     -17.955   7.549   3.453  1.00  0.00           O
ATOM    482  CB  MET A  28     -16.680   5.016   1.410  1.00  0.00           C
ATOM    483  CG  MET A  28     -15.715   4.792   2.563  1.00  0.00           C
ATOM    484  SD  MET A  28     -14.112   5.568   2.286  1.00  0.00           S
ATOM    485  CE  MET A  28     -13.912   6.485   3.812  1.00  0.00           C
ATOM    486  QB  MET A  28     -16.787   4.584   0.968  1.00  0.00           Q
ATOM    487  QE  MET A  28     -13.873   6.669   4.118  1.00  0.00           Q
ATOM    488  QG  MET A  28     -15.858   4.465   3.076  1.00  0.00           Q
ATOM    489  H   MET A  28     -15.821   7.709   2.048  1.00  0.00           H
ATOM    490  HA  MET A  28     -18.051   6.453   0.614  1.00  0.00           H
ATOM    491 1HB  MET A  28     -16.132   4.917   0.485  1.00  0.00           H
ATOM    492 2HB  MET A  28     -17.440   4.250   1.451  1.00  0.00           H
ATOM    493 1HG  MET A  28     -15.568   3.728   2.689  1.00  0.00           H
ATOM    494 2HG  MET A  28     -16.148   5.203   3.462  1.00  0.00           H
ATOM    495 1HE  MET A  28     -12.890   6.405   4.148  1.00  0.00           H
ATOM    496 2HE  MET A  28     -14.572   6.079   4.565  1.00  0.00           H
ATOM    497 3HE  MET A  28     -14.156   7.524   3.642  1.00  0.00           H
ATOM    498  N   GLN A  29     -18.980   5.587   3.055  1.00  0.00           N
ATOM    499  CA  GLN A  29     -19.776   5.629   4.275  1.00  0.00           C
ATOM    500  C   GLN A  29     -20.063   4.221   4.785  1.00  0.00           C
ATOM    501  O   GLN A  29     -19.628   3.234   4.192  1.00  0.00           O
ATOM    502  CB  GLN A  29     -21.090   6.372   4.025  1.00  0.00           C
ATOM    503  CG  GLN A  29     -21.996   5.682   3.019  1.00  0.00           C
ATOM    504  CD  GLN A  29     -22.012   6.380   1.674  1.00  0.00           C
ATOM    505  NE2 GLN A  29     -22.345   5.637   0.625  1.00  0.00           N
ATOM    506  OE1 GLN A  29     -21.728   7.574   1.578  1.00  0.00           O
ATOM    507  QB  GLN A  29     -21.246   6.909   4.310  1.00  0.00           Q
ATOM    508  QE2 GLN A  29     -22.460   5.377   0.259  1.00  0.00           Q
ATOM    509  QG  GLN A  29     -22.326   5.167   3.145  1.00  0.00           Q
ATOM    510  H   GLN A  29     -19.073   4.823   2.448  1.00  0.00           H
ATOM    511  HA  GLN A  29     -19.208   6.162   5.023  1.00  0.00           H
ATOM    512 1HB  GLN A  29     -20.866   7.362   3.658  1.00  0.00           H
ATOM    513 2HB  GLN A  29     -21.624   6.456   4.961  1.00  0.00           H
ATOM    514 1HG  GLN A  29     -23.002   5.665   3.413  1.00  0.00           H
ATOM    515 2HG  GLN A  29     -21.650   4.668   2.877  1.00  0.00           H
ATOM    516 1HE2 GLN A  29     -22.559   4.692   0.776  1.00  0.00           H
ATOM    517 2HE2 GLN A  29     -22.362   6.062  -0.258  1.00  0.00           H
ATOM    518  N   GLY A  30     -20.798   4.136   5.889  1.00  0.00           N
ATOM    519  CA  GLY A  30     -21.131   2.844   6.461  1.00  0.00           C
ATOM    520  C   GLY A  30     -20.492   2.629   7.819  1.00  0.00           C
ATOM    521  O   GLY A  30     -19.295   2.854   7.993  1.00  0.00           O
ATOM    522  QA  GLY A  30     -21.498   2.420   6.177  1.00  0.00           Q
ATOM    523  H   GLY A  30     -21.117   4.956   6.319  1.00  0.00           H
ATOM    524 1HA  GLY A  30     -20.792   2.067   5.790  1.00  0.00           H
ATOM    525 2HA  GLY A  30     -22.203   2.773   6.564  1.00  0.00           H
ATOM    526  N   GLN A  31     -21.295   2.194   8.784  1.00  0.00           N
ATOM    527  CA  GLN A  31     -20.801   1.950  10.135  1.00  0.00           C
ATOM    528  C   GLN A  31     -21.826   1.177  10.958  1.00  0.00           C
ATOM    529  O   GLN A  31     -22.899   1.691  11.276  1.00  0.00           O
ATOM    530  CB  GLN A  31     -20.472   3.274  10.825  1.00  0.00           C
ATOM    531  CG  GLN A  31     -21.563   4.324  10.679  1.00  0.00           C
ATOM    532  CD  GLN A  31     -21.536   5.009   9.327  1.00  0.00           C
ATOM    533  NE2 GLN A  31     -22.698   5.114   8.694  1.00  0.00           N
ATOM    534  OE1 GLN A  31     -20.482   5.436   8.855  1.00  0.00           O
ATOM    535  QB  GLN A  31     -19.940   3.381  11.139  1.00  0.00           Q
ATOM    536  QE2 GLN A  31     -23.103   5.153   8.473  1.00  0.00           Q
ATOM    537  QG  GLN A  31     -21.975   4.459  11.126  1.00  0.00           Q
ATOM    538  H   GLN A  31     -22.241   2.034   8.584  1.00  0.00           H
ATOM    539  HA  GLN A  31     -19.901   1.361  10.057  1.00  0.00           H
ATOM    540 1HB  GLN A  31     -19.561   3.671  10.400  1.00  0.00           H
ATOM    541 2HB  GLN A  31     -20.317   3.091  11.878  1.00  0.00           H
ATOM    542 1HG  GLN A  31     -21.428   5.072  11.447  1.00  0.00           H
ATOM    543 2HG  GLN A  31     -22.523   3.847  10.804  1.00  0.00           H
ATOM    544 1HE2 GLN A  31     -23.497   4.752   9.130  1.00  0.00           H
ATOM    545 2HE2 GLN A  31     -22.710   5.553   7.817  1.00  0.00           H
ATOM    546  N   LYS A  32     -21.490  -0.061  11.300  1.00  0.00           N
ATOM    547  CA  LYS A  32     -22.380  -0.906  12.088  1.00  0.00           C
ATOM    548  C   LYS A  32     -21.613  -1.629  13.190  1.00  0.00           C
ATOM    549  O   LYS A  32     -20.406  -1.845  13.081  1.00  0.00           O
ATOM    550  CB  LYS A  32     -23.080  -1.926  11.186  1.00  0.00           C
ATOM    551  CG  LYS A  32     -22.121  -2.861  10.465  1.00  0.00           C
ATOM    552  CD  LYS A  32     -22.236  -4.286  10.978  1.00  0.00           C
ATOM    553  CE  LYS A  32     -20.987  -5.093  10.668  1.00  0.00           C
ATOM    554  NZ  LYS A  32     -20.777  -5.250   9.201  1.00  0.00           N
ATOM    555  QB  LYS A  32     -23.703  -1.960  11.118  1.00  0.00           Q
ATOM    556  QD  LYS A  32     -22.734  -4.512  11.278  1.00  0.00           Q
ATOM    557  QE  LYS A  32     -20.608  -5.329  11.104  1.00  0.00           Q
ATOM    558  QG  LYS A  32     -21.730  -2.680  10.016  1.00  0.00           Q
ATOM    559  QZ  LYS A  32     -20.725  -5.289   8.850  1.00  0.00           Q
ATOM    560  H   LYS A  32     -20.621  -0.417  11.019  1.00  0.00           H
ATOM    561  HA  LYS A  32     -23.125  -0.270  12.542  1.00  0.00           H
ATOM    562 1HB  LYS A  32     -23.658  -1.395  10.445  1.00  0.00           H
ATOM    563 2HB  LYS A  32     -23.747  -2.524  11.791  1.00  0.00           H
ATOM    564 1HG  LYS A  32     -21.110  -2.511  10.621  1.00  0.00           H
ATOM    565 2HG  LYS A  32     -22.349  -2.849   9.410  1.00  0.00           H
ATOM    566 1HD  LYS A  32     -23.086  -4.760  10.507  1.00  0.00           H
ATOM    567 2HD  LYS A  32     -22.382  -4.265  12.048  1.00  0.00           H
ATOM    568 1HE  LYS A  32     -21.084  -6.071  11.116  1.00  0.00           H
ATOM    569 2HE  LYS A  32     -20.132  -4.587  11.091  1.00  0.00           H
ATOM    570 1HZ  LYS A  32     -20.719  -4.317   8.747  1.00  0.00           H
ATOM    571 2HZ  LYS A  32     -21.567  -5.780   8.783  1.00  0.00           H
ATOM    572 3HZ  LYS A  32     -19.892  -5.768   9.021  1.00  0.00           H
ATOM    573  N   TPO A  33     -22.346  -1.983  14.234  1.00  0.00           N
ATOM    574  CA  TPO A  33     -21.736  -2.696  15.396  1.00  0.00           C
ATOM    575  C   TPO A  33     -22.273  -4.114  15.442  1.00  0.00           C
ATOM    576  O   TPO A  33     -23.276  -4.409  16.091  1.00  0.00           O
ATOM    577  CB  TPO A  33     -21.811  -1.814  16.692  1.00  0.00           C
ATOM    578  CG2 TPO A  33     -20.660  -0.798  16.811  1.00  0.00           C
ATOM    579  OG1 TPO A  33     -23.045  -1.041  16.692  1.00  0.00           O
ATOM    580  PS  TPO A  33     -23.505  -0.000  17.856  1.00  0.00           P
ATOM    581  OPA TPO A  33     -23.639  -0.717  19.202  1.00  0.00           O
ATOM    582  OPB TPO A  33     -24.861   0.609  17.486  1.00  0.00           O
ATOM    583  OPC TPO A  33     -22.488   1.137  17.993  1.00  0.00           O
ATOM    584  QG2 TPO A  33     -20.367  -0.534  16.847  1.00  0.00           Q
ATOM    585  H   TPO A  33     -23.346  -1.850  14.415  1.00  0.00           H
ATOM    586  HA  TPO A  33     -20.660  -2.802  15.182  1.00  0.00           H
ATOM    587  HB  TPO A  33     -21.791  -2.487  17.573  1.00  0.00           H
ATOM    588 1HG2 TPO A  33     -20.758  -0.204  17.736  1.00  0.00           H
ATOM    589 2HG2 TPO A  33     -19.679  -1.303  16.839  1.00  0.00           H
ATOM    590 3HG2 TPO A  33     -20.664  -0.093  15.963  1.00  0.00           H
ATOM    591  N   PRO A  34     -21.591  -5.030  14.732  1.00  0.00           N
ATOM    592  CA  PRO A  34     -21.987  -6.441  14.677  1.00  0.00           C
ATOM    593  C   PRO A  34     -21.755  -7.158  16.003  1.00  0.00           C
ATOM    594  O   PRO A  34     -21.472  -6.527  17.020  1.00  0.00           O
ATOM    595  CB  PRO A  34     -21.082  -7.022  13.589  1.00  0.00           C
ATOM    596  CG  PRO A  34     -19.883  -6.137  13.581  1.00  0.00           C
ATOM    597  CD  PRO A  34     -20.382  -4.763  13.929  1.00  0.00           C
ATOM    598  QB  PRO A  34     -21.208  -7.520  13.239  1.00  0.00           Q
ATOM    599  QD  PRO A  34     -20.136  -4.221  13.771  1.00  0.00           Q
ATOM    600  QG  PRO A  34     -19.304  -6.307  13.457  1.00  0.00           Q
ATOM    601  HA  PRO A  34     -23.020  -6.550  14.386  1.00  0.00           H
ATOM    602 1HB  PRO A  34     -21.595  -7.000  12.639  1.00  0.00           H
ATOM    603 2HB  PRO A  34     -20.822  -8.039  13.840  1.00  0.00           H
ATOM    604 1HG  PRO A  34     -19.436  -6.135  12.597  1.00  0.00           H
ATOM    605 2HG  PRO A  34     -19.171  -6.479  14.317  1.00  0.00           H
ATOM    606 1HD  PRO A  34     -20.628  -4.212  13.033  1.00  0.00           H
ATOM    607 2HD  PRO A  34     -19.643  -4.231  14.510  1.00  0.00           H
ATOM    608  N   GLN A  35     -21.879  -8.482  15.982  1.00  0.00           N
ATOM    609  CA  GLN A  35     -21.682  -9.285  17.182  1.00  0.00           C
ATOM    610  C   GLN A  35     -20.264  -9.122  17.721  1.00  0.00           C
ATOM    611  O   GLN A  35     -20.062  -8.579  18.808  1.00  0.00           O
ATOM    612  CB  GLN A  35     -21.960 -10.761  16.885  1.00  0.00           C
ATOM    613  CG  GLN A  35     -22.448 -11.543  18.093  1.00  0.00           C
ATOM    614  CD  GLN A  35     -21.433 -11.571  19.219  1.00  0.00           C
ATOM    615  NE2 GLN A  35     -21.519 -10.595  20.117  1.00  0.00           N
ATOM    616  OE1 GLN A  35     -20.582 -12.457  19.283  1.00  0.00           O
ATOM    617  QB  GLN A  35     -21.881 -11.023  16.321  1.00  0.00           Q
ATOM    618  QE2 GLN A  35     -21.551 -10.255  20.429  1.00  0.00           Q
ATOM    619  QG  GLN A  35     -23.004 -11.824  18.123  1.00  0.00           Q
ATOM    620  H   GLN A  35     -22.107  -8.928  15.140  1.00  0.00           H
ATOM    621  HA  GLN A  35     -22.381  -8.941  17.930  1.00  0.00           H
ATOM    622 1HB  GLN A  35     -21.050 -11.220  16.528  1.00  0.00           H
ATOM    623 2HB  GLN A  35     -22.712 -10.825  16.113  1.00  0.00           H
ATOM    624 1HG  GLN A  35     -22.653 -12.560  17.788  1.00  0.00           H
ATOM    625 2HG  GLN A  35     -23.356 -11.089  18.458  1.00  0.00           H
ATOM    626 1HE2 GLN A  35     -22.224  -9.922  20.003  1.00  0.00           H
ATOM    627 2HE2 GLN A  35     -20.877 -10.588  20.855  1.00  0.00           H
ATOM    628  N   LYS A  36     -19.287  -9.592  16.952  1.00  0.00           N
ATOM    629  CA  LYS A  36     -17.888  -9.496  17.352  1.00  0.00           C
ATOM    630  C   LYS A  36     -17.640 -10.245  18.658  1.00  0.00           C
ATOM    631  O   LYS A  36     -17.615  -9.645  19.732  1.00  0.00           O
ATOM    632  CB  LYS A  36     -17.480  -8.031  17.506  1.00  0.00           C
ATOM    633  CG  LYS A  36     -17.717  -7.197  16.255  1.00  0.00           C
ATOM    634  CD  LYS A  36     -16.662  -6.115  16.099  1.00  0.00           C
ATOM    635  CE  LYS A  36     -15.532  -6.567  15.188  1.00  0.00           C
ATOM    636  NZ  LYS A  36     -16.040  -7.093  13.892  1.00  0.00           N
ATOM    637  QB  LYS A  36     -17.237  -7.789  18.031  1.00  0.00           Q
ATOM    638  QD  LYS A  36     -16.688  -5.558  16.374  1.00  0.00           Q
ATOM    639  QE  LYS A  36     -14.928  -6.535  15.341  1.00  0.00           Q
ATOM    640  QG  LYS A  36     -18.187  -7.289  15.859  1.00  0.00           Q
ATOM    641  QZ  LYS A  36     -16.163  -7.219  13.579  1.00  0.00           Q
ATOM    642  H   LYS A  36     -19.515 -10.013  16.097  1.00  0.00           H
ATOM    643  HA  LYS A  36     -17.291  -9.947  16.574  1.00  0.00           H
ATOM    644 1HB  LYS A  36     -16.429  -7.985  17.747  1.00  0.00           H
ATOM    645 2HB  LYS A  36     -18.045  -7.594  18.315  1.00  0.00           H
ATOM    646 1HG  LYS A  36     -18.690  -6.734  16.324  1.00  0.00           H
ATOM    647 2HG  LYS A  36     -17.685  -7.846  15.393  1.00  0.00           H
ATOM    648 1HD  LYS A  36     -16.255  -5.879  17.072  1.00  0.00           H
ATOM    649 2HD  LYS A  36     -17.122  -5.236  15.675  1.00  0.00           H
ATOM    650 1HE  LYS A  36     -14.973  -7.344  15.687  1.00  0.00           H
ATOM    651 2HE  LYS A  36     -14.884  -5.727  14.995  1.00  0.00           H
ATOM    652 1HZ  LYS A  36     -16.919  -6.601  13.625  1.00  0.00           H
ATOM    653 2HZ  LYS A  36     -16.237  -8.111  13.969  1.00  0.00           H
ATOM    654 3HZ  LYS A  36     -15.332  -6.946  13.143  1.00  0.00           H
ATOM    655  N   PRO A  37     -17.455 -11.575  18.584  1.00  0.00           N
ATOM    656  CA  PRO A  37     -17.207 -12.406  19.767  1.00  0.00           C
ATOM    657  C   PRO A  37     -15.832 -12.150  20.374  1.00  0.00           C
ATOM    658  O   PRO A  37     -14.857 -11.926  19.658  1.00  0.00           O
ATOM    659  CB  PRO A  37     -17.295 -13.833  19.224  1.00  0.00           C
ATOM    660  CG  PRO A  37     -16.948 -13.712  17.780  1.00  0.00           C
ATOM    661  CD  PRO A  37     -17.469 -12.371  17.341  1.00  0.00           C
ATOM    662  QB  PRO A  37     -17.444 -14.338  19.553  1.00  0.00           Q
ATOM    663  QD  PRO A  37     -17.644 -12.200  16.777  1.00  0.00           Q
ATOM    664  QG  PRO A  37     -16.652 -14.129  17.437  1.00  0.00           Q
ATOM    665  HA  PRO A  37     -17.967 -12.256  20.520  1.00  0.00           H
ATOM    666 1HB  PRO A  37     -18.297 -14.212  19.358  1.00  0.00           H
ATOM    667 2HB  PRO A  37     -16.592 -14.464  19.748  1.00  0.00           H
ATOM    668 1HG  PRO A  37     -17.428 -14.501  17.220  1.00  0.00           H
ATOM    669 2HG  PRO A  37     -15.876 -13.757  17.655  1.00  0.00           H
ATOM    670 1HD  PRO A  37     -18.473 -12.463  16.955  1.00  0.00           H
ATOM    671 2HD  PRO A  37     -16.815 -11.938  16.598  1.00  0.00           H
ATOM    672  N   SER A  38     -15.763 -12.184  21.702  1.00  0.00           N
ATOM    673  CA  SER A  38     -14.507 -11.957  22.407  1.00  0.00           C
ATOM    674  C   SER A  38     -14.530 -12.616  23.782  1.00  0.00           C
ATOM    675  O   SER A  38     -14.958 -12.010  24.764  1.00  0.00           O
ATOM    676  CB  SER A  38     -14.243 -10.457  22.551  1.00  0.00           C
ATOM    677  OG  SER A  38     -13.633  -9.932  21.384  1.00  0.00           O
ATOM    678  QB  SER A  38     -14.382 -10.115  23.054  1.00  0.00           Q
ATOM    679  H   SER A  38     -16.575 -12.367  22.218  1.00  0.00           H
ATOM    680  HA  SER A  38     -13.713 -12.399  21.823  1.00  0.00           H
ATOM    681 1HB  SER A  38     -13.587 -10.288  23.392  1.00  0.00           H
ATOM    682 2HB  SER A  38     -15.179  -9.943  22.715  1.00  0.00           H
ATOM    683  HG  SER A  38     -12.689  -9.843  21.529  1.00  0.00           H
ATOM    684  N   GLN A  39     -14.064 -13.860  23.845  1.00  0.00           N
ATOM    685  CA  GLN A  39     -14.031 -14.600  25.101  1.00  0.00           C
ATOM    686  C   GLN A  39     -12.902 -14.103  25.996  1.00  0.00           C
ATOM    687  O   GLN A  39     -11.968 -13.449  25.532  1.00  0.00           O
ATOM    688  CB  GLN A  39     -13.861 -16.096  24.829  1.00  0.00           C
ATOM    689  CG  GLN A  39     -14.411 -16.982  25.935  1.00  0.00           C
ATOM    690  CD  GLN A  39     -15.867 -16.690  26.247  1.00  0.00           C
ATOM    691  NE2 GLN A  39     -16.129 -16.208  27.456  1.00  0.00           N
ATOM    692  OE1 GLN A  39     -16.745 -16.896  25.410  1.00  0.00           O
ATOM    693  QB  GLN A  39     -13.592 -16.328  24.313  1.00  0.00           Q
ATOM    694  QE2 GLN A  39     -16.219 -16.040  27.878  1.00  0.00           Q
ATOM    695  QG  GLN A  39     -14.076 -17.418  26.230  1.00  0.00           Q
ATOM    696  H   GLN A  39     -13.736 -14.288  23.028  1.00  0.00           H
ATOM    697  HA  GLN A  39     -14.972 -14.441  25.606  1.00  0.00           H
ATOM    698 1HB  GLN A  39     -12.810 -16.313  24.714  1.00  0.00           H
ATOM    699 2HB  GLN A  39     -14.374 -16.344  23.911  1.00  0.00           H
ATOM    700 1HG  GLN A  39     -13.827 -16.821  26.831  1.00  0.00           H
ATOM    701 2HG  GLN A  39     -14.324 -18.013  25.631  1.00  0.00           H
ATOM    702 1HE2 GLN A  39     -15.378 -16.069  28.071  1.00  0.00           H
ATOM    703 2HE2 GLN A  39     -17.061 -16.010  27.684  1.00  0.00           H
ATOM    704  N   ASN A  40     -12.993 -14.419  27.285  1.00  0.00           N
ATOM    705  CA  ASN A  40     -11.978 -14.006  28.247  1.00  0.00           C
ATOM    706  C   ASN A  40     -10.894 -15.070  28.387  1.00  0.00           C
ATOM    707  O   ASN A  40     -11.183 -16.266  28.397  1.00  0.00           O
ATOM    708  CB  ASN A  40     -12.619 -13.731  29.609  1.00  0.00           C
ATOM    709  CG  ASN A  40     -11.940 -12.594  30.349  1.00  0.00           C
ATOM    710  ND2 ASN A  40     -10.938 -12.927  31.154  1.00  0.00           N
ATOM    711  OD1 ASN A  40     -12.314 -11.431  30.198  1.00  0.00           O
ATOM    712  QB  ASN A  40     -13.105 -14.048  29.842  1.00  0.00           Q
ATOM    713  QD2 ASN A  40     -10.589 -13.042  31.434  1.00  0.00           Q
ATOM    714  H   ASN A  40     -13.760 -14.944  27.596  1.00  0.00           H
ATOM    715  HA  ASN A  40     -11.527 -13.095  27.882  1.00  0.00           H
ATOM    716 1HB  ASN A  40     -12.553 -14.622  30.217  1.00  0.00           H
ATOM    717 2HB  ASN A  40     -13.658 -13.474  29.466  1.00  0.00           H
ATOM    718 1HD2 ASN A  40     -10.696 -13.873  31.224  1.00  0.00           H
ATOM    719 2HD2 ASN A  40     -10.483 -12.212  31.645  1.00  0.00           H
ATOM    720  N   LEU A  41      -9.646 -14.626  28.495  1.00  0.00           N
ATOM    721  CA  LEU A  41      -8.520 -15.541  28.635  1.00  0.00           C
ATOM    722  C   LEU A  41      -8.586 -16.288  29.963  1.00  0.00           C
ATOM    723  O   LEU A  41      -9.431 -15.995  30.809  1.00  0.00           O
ATOM    724  CB  LEU A  41      -7.199 -14.775  28.533  1.00  0.00           C
ATOM    725  CG  LEU A  41      -6.713 -14.511  27.108  1.00  0.00           C
ATOM    726  CD1 LEU A  41      -5.931 -13.207  27.044  1.00  0.00           C
ATOM    727  CD2 LEU A  41      -5.860 -15.670  26.613  1.00  0.00           C
ATOM    728  QB  LEU A  41      -6.879 -14.583  29.042  1.00  0.00           Q
ATOM    729  QD1 LEU A  41      -5.746 -12.898  27.029  1.00  0.00           Q
ATOM    730  QD2 LEU A  41      -5.658 -15.944  26.496  1.00  0.00           Q
ATOM    731  QQD LEU A  41      -5.702 -14.421  26.762  1.00  0.00           Q
ATOM    732  H   LEU A  41      -9.479 -13.660  28.481  1.00  0.00           H
ATOM    733  HA  LEU A  41      -8.573 -16.257  27.828  1.00  0.00           H
ATOM    734 1HB  LEU A  41      -6.438 -15.341  29.050  1.00  0.00           H
ATOM    735 2HB  LEU A  41      -7.318 -13.825  29.034  1.00  0.00           H
ATOM    736  HG  LEU A  41      -7.566 -14.420  26.453  1.00  0.00           H
ATOM    737 1HD1 LEU A  41      -5.189 -13.270  26.263  1.00  0.00           H
ATOM    738 2HD1 LEU A  41      -5.443 -13.034  27.992  1.00  0.00           H
ATOM    739 3HD1 LEU A  41      -6.607 -12.393  26.831  1.00  0.00           H
ATOM    740 1HD2 LEU A  41      -6.039 -15.825  25.559  1.00  0.00           H
ATOM    741 2HD2 LEU A  41      -6.119 -16.566  27.158  1.00  0.00           H
ATOM    742 3HD2 LEU A  41      -4.815 -15.442  26.771  1.00  0.00           H
ATOM    743  N   VAL A  42      -7.692 -17.256  30.137  1.00  0.00           N
ATOM    744  CA  VAL A  42      -7.651 -18.047  31.362  1.00  0.00           C
ATOM    745  C   VAL A  42      -6.227 -18.149  31.901  1.00  0.00           C
ATOM    746  O   VAL A  42      -5.259 -18.062  31.145  1.00  0.00           O
ATOM    747  CB  VAL A  42      -8.204 -19.464  31.134  1.00  0.00           C
ATOM    748  CG1 VAL A  42      -9.695 -19.414  30.833  1.00  0.00           C
ATOM    749  CG2 VAL A  42      -7.448 -20.159  30.013  1.00  0.00           C
ATOM    750  QG1 VAL A  42     -10.047 -19.403  30.761  1.00  0.00           Q
ATOM    751  QG2 VAL A  42      -7.269 -20.324  29.747  1.00  0.00           Q
ATOM    752  QQG VAL A  42      -8.657 -19.864  30.254  1.00  0.00           Q
ATOM    753  H   VAL A  42      -7.046 -17.443  29.425  1.00  0.00           H
ATOM    754  HA  VAL A  42      -8.270 -17.553  32.098  1.00  0.00           H
ATOM    755  HB  VAL A  42      -8.064 -20.034  32.042  1.00  0.00           H
ATOM    756 1HG1 VAL A  42      -9.844 -19.089  29.813  1.00  0.00           H
ATOM    757 2HG1 VAL A  42     -10.176 -18.721  31.506  1.00  0.00           H
ATOM    758 3HG1 VAL A  42     -10.121 -20.398  30.963  1.00  0.00           H
ATOM    759 1HG2 VAL A  42      -7.168 -19.434  29.264  1.00  0.00           H
ATOM    760 2HG2 VAL A  42      -8.079 -20.914  29.565  1.00  0.00           H
ATOM    761 3HG2 VAL A  42      -6.560 -20.626  30.413  1.00  0.00           H
ATOM    762  N   PRO A  43      -6.078 -18.336  33.224  1.00  0.00           N
ATOM    763  CA  PRO A  43      -4.764 -18.450  33.864  1.00  0.00           C
ATOM    764  C   PRO A  43      -4.058 -19.753  33.503  1.00  0.00           C
ATOM    765  O   PRO A  43      -4.645 -20.639  32.882  1.00  0.00           O
ATOM    766  CB  PRO A  43      -5.089 -18.414  35.357  1.00  0.00           C
ATOM    767  CG  PRO A  43      -6.489 -18.913  35.453  1.00  0.00           C
ATOM    768  CD  PRO A  43      -7.180 -18.449  34.200  1.00  0.00           C
ATOM    769  QB  PRO A  43      -4.705 -18.229  35.808  1.00  0.00           Q
ATOM    770  QD  PRO A  43      -7.779 -18.335  34.118  1.00  0.00           Q
ATOM    771  QG  PRO A  43      -6.732 -19.243  35.913  1.00  0.00           Q
ATOM    772  HA  PRO A  43      -4.127 -17.616  33.610  1.00  0.00           H
ATOM    773 1HB  PRO A  43      -5.006 -17.403  35.723  1.00  0.00           H
ATOM    774 2HB  PRO A  43      -4.404 -19.055  35.894  1.00  0.00           H
ATOM    775 1HG  PRO A  43      -6.971 -18.493  36.323  1.00  0.00           H
ATOM    776 2HG  PRO A  43      -6.493 -19.992  35.503  1.00  0.00           H
ATOM    777 1HD  PRO A  43      -7.652 -17.492  34.361  1.00  0.00           H
ATOM    778 2HD  PRO A  43      -7.907 -19.180  33.876  1.00  0.00           H
ATOM    779  N   VAL A  44      -2.792 -19.863  33.896  1.00  0.00           N
ATOM    780  CA  VAL A  44      -2.006 -21.057  33.615  1.00  0.00           C
ATOM    781  C   VAL A  44      -1.235 -21.512  34.851  1.00  0.00           C
ATOM    782  O   VAL A  44      -1.272 -20.857  35.892  1.00  0.00           O
ATOM    783  CB  VAL A  44      -1.011 -20.817  32.464  1.00  0.00           C
ATOM    784  CG1 VAL A  44      -1.745 -20.704  31.136  1.00  0.00           C
ATOM    785  CG2 VAL A  44      -0.178 -19.571  32.730  1.00  0.00           C
ATOM    786  QG1 VAL A  44      -1.919 -20.676  30.824  1.00  0.00           Q
ATOM    787  QG2 VAL A  44       0.019 -19.277  32.792  1.00  0.00           Q
ATOM    788  QQG VAL A  44      -0.950 -19.977  31.808  1.00  0.00           Q
ATOM    789  H   VAL A  44      -2.378 -19.123  34.388  1.00  0.00           H
ATOM    790  HA  VAL A  44      -2.685 -21.842  33.318  1.00  0.00           H
ATOM    791  HB  VAL A  44      -0.343 -21.665  32.409  1.00  0.00           H
ATOM    792 1HG1 VAL A  44      -2.704 -21.194  31.213  1.00  0.00           H
ATOM    793 2HG1 VAL A  44      -1.160 -21.175  30.361  1.00  0.00           H
ATOM    794 3HG1 VAL A  44      -1.893 -19.661  30.895  1.00  0.00           H
ATOM    795 1HG2 VAL A  44       0.615 -19.810  33.423  1.00  0.00           H
ATOM    796 2HG2 VAL A  44      -0.806 -18.802  33.152  1.00  0.00           H
ATOM    797 3HG2 VAL A  44       0.248 -19.219  31.802  1.00  0.00           H
ATOM    798  N   TPO A  45      -0.551 -22.636  34.695  1.00  0.00           N
ATOM    799  CA  TPO A  45       0.252 -23.209  35.815  1.00  0.00           C
ATOM    800  C   TPO A  45       1.359 -22.236  36.176  1.00  0.00           C
ATOM    801  O   TPO A  45       1.811 -21.434  35.360  1.00  0.00           O
ATOM    802  CB  TPO A  45       0.621 -24.707  35.524  1.00  0.00           C
ATOM    803  CG2 TPO A  45      -0.598 -25.590  35.205  1.00  0.00           C
ATOM    804  OG1 TPO A  45       1.500 -24.783  34.366  1.00  0.00           O
ATOM    805  PS  TPO A  45       2.111 -26.152  33.735  1.00  0.00           P
ATOM    806  OPA TPO A  45       2.967 -26.891  34.769  1.00  0.00           O
ATOM    807  OPB TPO A  45       2.985 -25.809  32.526  1.00  0.00           O
ATOM    808  OPC TPO A  45       0.984 -27.079  33.266  1.00  0.00           O
ATOM    809  QG2 TPO A  45      -0.910 -25.823  35.122  1.00  0.00           Q
ATOM    810  H   TPO A  45      -0.461 -23.245  33.876  1.00  0.00           H
ATOM    811  HA  TPO A  45      -0.405 -23.241  36.700  1.00  0.00           H
ATOM    812  HB  TPO A  45       1.140 -25.116  36.415  1.00  0.00           H
ATOM    813 1HG2 TPO A  45      -0.287 -26.631  35.010  1.00  0.00           H
ATOM    814 2HG2 TPO A  45      -1.315 -25.607  36.047  1.00  0.00           H
ATOM    815 3HG2 TPO A  45      -1.127 -25.228  34.307  1.00  0.00           H
ATOM    816  N   PRO A  46       1.817 -22.302  37.440  1.00  0.00           N
ATOM    817  CA  PRO A  46       2.883 -21.426  37.936  1.00  0.00           C
ATOM    818  C   PRO A  46       4.240 -21.760  37.325  1.00  0.00           C
ATOM    819  O   PRO A  46       4.705 -22.897  37.409  1.00  0.00           O
ATOM    820  CB  PRO A  46       2.893 -21.699  39.442  1.00  0.00           C
ATOM    821  CG  PRO A  46       2.341 -23.076  39.582  1.00  0.00           C
ATOM    822  CD  PRO A  46       1.333 -23.231  38.477  1.00  0.00           C
ATOM    823  QB  PRO A  46       3.089 -21.306  39.882  1.00  0.00           Q
ATOM    824  QD  PRO A  46       0.839 -23.597  38.466  1.00  0.00           Q
ATOM    825  QG  PRO A  46       2.498 -23.492  40.008  1.00  0.00           Q
ATOM    826  HA  PRO A  46       2.656 -20.386  37.758  1.00  0.00           H
ATOM    827 1HB  PRO A  46       2.274 -20.973  39.947  1.00  0.00           H
ATOM    828 2HB  PRO A  46       3.905 -21.638  39.815  1.00  0.00           H
ATOM    829 1HG  PRO A  46       1.863 -23.184  40.544  1.00  0.00           H
ATOM    830 2HG  PRO A  46       3.134 -23.801  39.472  1.00  0.00           H
ATOM    831 1HD  PRO A  46       0.350 -22.947  38.821  1.00  0.00           H
ATOM    832 2HD  PRO A  46       1.328 -24.247  38.112  1.00  0.00           H
ATOM    833  N   SER A  47       4.868 -20.762  36.712  1.00  0.00           N
ATOM    834  CA  SER A  47       6.172 -20.951  36.088  1.00  0.00           C
ATOM    835  C   SER A  47       7.280 -20.358  36.951  1.00  0.00           C
ATOM    836  O   SER A  47       7.028 -19.868  38.050  1.00  0.00           O
ATOM    837  CB  SER A  47       6.193 -20.309  34.698  1.00  0.00           C
ATOM    838  OG  SER A  47       5.797 -21.235  33.702  1.00  0.00           O
ATOM    839  QB  SER A  47       6.352 -19.718  34.580  1.00  0.00           Q
ATOM    840  H   SER A  47       4.446 -19.879  36.679  1.00  0.00           H
ATOM    841  HA  SER A  47       6.340 -22.012  35.984  1.00  0.00           H
ATOM    842 1HB  SER A  47       7.193 -19.966  34.478  1.00  0.00           H
ATOM    843 2HB  SER A  47       5.512 -19.470  34.681  1.00  0.00           H
ATOM    844  HG  SER A  47       4.854 -21.396  33.768  1.00  0.00           H
ATOM    845  N   THR A  48       8.507 -20.407  36.443  1.00  0.00           N
ATOM    846  CA  THR A  48       9.656 -19.872  37.169  1.00  0.00           C
ATOM    847  C   THR A  48      10.504 -18.984  36.267  1.00  0.00           C
ATOM    848  O   THR A  48      10.859 -19.371  35.154  1.00  0.00           O
ATOM    849  CB  THR A  48      10.508 -21.015  37.727  1.00  0.00           C
ATOM    850  CG2 THR A  48      10.022 -21.524  39.066  1.00  0.00           C
ATOM    851  OG1 THR A  48      10.525 -22.112  36.830  1.00  0.00           O
ATOM    852  QG2 THR A  48       9.908 -21.646  39.385  1.00  0.00           Q
ATOM    853  H   THR A  48       8.645 -20.810  35.562  1.00  0.00           H
ATOM    854  HA  THR A  48       9.282 -19.282  37.991  1.00  0.00           H
ATOM    855  HB  THR A  48      11.522 -20.664  37.852  1.00  0.00           H
ATOM    856 1HG  THR A  48       9.654 -22.513  36.799  1.00  0.00           H
ATOM    857 1HG2 THR A  48       8.945 -21.590  39.059  1.00  0.00           H
ATOM    858 2HG2 THR A  48      10.337 -20.845  39.845  1.00  0.00           H
ATOM    859 3HG2 THR A  48      10.443 -22.501  39.252  1.00  0.00           H
ATOM    860  N   THR A  49      10.825 -17.788  36.755  1.00  0.00           N
ATOM    861  CA  THR A  49      11.632 -16.839  35.996  1.00  0.00           C
ATOM    862  C   THR A  49      11.005 -16.552  34.635  1.00  0.00           C
ATOM    863  O   THR A  49      11.105 -17.359  33.711  1.00  0.00           O
ATOM    864  CB  THR A  49      13.054 -17.374  35.814  1.00  0.00           C
ATOM    865  CG2 THR A  49      13.635 -17.976  37.075  1.00  0.00           C
ATOM    866  OG1 THR A  49      13.092 -18.369  34.806  1.00  0.00           O
ATOM    867  QG2 THR A  49      13.773 -18.120  37.375  1.00  0.00           Q
ATOM    868  H   THR A  49      10.510 -17.540  37.649  1.00  0.00           H
ATOM    869  HA  THR A  49      11.675 -15.918  36.558  1.00  0.00           H
ATOM    870  HB  THR A  49      13.697 -16.560  35.510  1.00  0.00           H
ATOM    871 1HG  THR A  49      13.353 -17.970  33.973  1.00  0.00           H
ATOM    872 1HG2 THR A  49      13.924 -19.000  36.886  1.00  0.00           H
ATOM    873 2HG2 THR A  49      12.893 -17.951  37.860  1.00  0.00           H
ATOM    874 3HG2 THR A  49      14.501 -17.408  37.379  1.00  0.00           H
ATOM    875  N   LYS A  50      10.358 -15.397  34.519  1.00  0.00           N
ATOM    876  CA  LYS A  50       9.715 -15.003  33.271  1.00  0.00           C
ATOM    877  C   LYS A  50       8.633 -16.005  32.876  1.00  0.00           C
ATOM    878  O   LYS A  50       8.653 -17.156  33.310  1.00  0.00           O
ATOM    879  CB  LYS A  50      10.752 -14.888  32.152  1.00  0.00           C
ATOM    880  CG  LYS A  50      11.988 -14.096  32.547  1.00  0.00           C
ATOM    881  CD  LYS A  50      11.753 -12.599  32.425  1.00  0.00           C
ATOM    882  CE  LYS A  50      12.464 -11.832  33.528  1.00  0.00           C
ATOM    883  NZ  LYS A  50      13.880 -12.264  33.681  1.00  0.00           N
ATOM    884  QB  LYS A  50      10.680 -15.140  31.583  1.00  0.00           Q
ATOM    885  QD  LYS A  50      11.409 -12.333  31.979  1.00  0.00           Q
ATOM    886  QE  LYS A  50      12.193 -11.388  33.872  1.00  0.00           Q
ATOM    887  QG  LYS A  50      12.522 -14.353  32.736  1.00  0.00           Q
ATOM    888  QZ  LYS A  50      14.221 -12.369  33.718  1.00  0.00           Q
ATOM    889  H   LYS A  50      10.314 -14.795  35.290  1.00  0.00           H
ATOM    890  HA  LYS A  50       9.256 -14.038  33.425  1.00  0.00           H
ATOM    891 1HB  LYS A  50      10.295 -14.401  31.303  1.00  0.00           H
ATOM    892 2HB  LYS A  50      11.064 -15.879  31.862  1.00  0.00           H
ATOM    893 1HG  LYS A  50      12.806 -14.378  31.900  1.00  0.00           H
ATOM    894 2HG  LYS A  50      12.239 -14.327  33.572  1.00  0.00           H
ATOM    895 1HD  LYS A  50      10.693 -12.404  32.489  1.00  0.00           H
ATOM    896 2HD  LYS A  50      12.125 -12.263  31.469  1.00  0.00           H
ATOM    897 1HE  LYS A  50      11.943 -11.996  34.458  1.00  0.00           H
ATOM    898 2HE  LYS A  50      12.444 -10.779  33.287  1.00  0.00           H
ATOM    899 1HZ  LYS A  50      14.475 -11.454  33.950  1.00  0.00           H
ATOM    900 2HZ  LYS A  50      14.234 -12.658  32.786  1.00  0.00           H
ATOM    901 3HZ  LYS A  50      13.953 -12.994  34.420  1.00  0.00           H
ATOM    902  N   SER A  51       7.694 -15.557  32.051  1.00  0.00           N
ATOM    903  CA  SER A  51       6.603 -16.414  31.597  1.00  0.00           C
ATOM    904  C   SER A  51       6.796 -16.812  30.137  1.00  0.00           C
ATOM    905  O   SER A  51       7.101 -17.965  29.833  1.00  0.00           O
ATOM    906  CB  SER A  51       5.261 -15.703  31.772  1.00  0.00           C
ATOM    907  OG  SER A  51       4.195 -16.498  31.285  1.00  0.00           O
ATOM    908  QB  SER A  51       5.186 -15.138  32.023  1.00  0.00           Q
ATOM    909  H   SER A  51       7.732 -14.628  31.740  1.00  0.00           H
ATOM    910  HA  SER A  51       6.611 -17.307  32.206  1.00  0.00           H
ATOM    911 1HB  SER A  51       5.276 -14.770  31.227  1.00  0.00           H
ATOM    912 2HB  SER A  51       5.095 -15.503  32.819  1.00  0.00           H
ATOM    913  HG  SER A  51       4.136 -16.407  30.331  1.00  0.00           H
ATOM    914  N   PHE A  52       6.614 -15.850  29.239  1.00  0.00           N
ATOM    915  CA  PHE A  52       6.768 -16.099  27.811  1.00  0.00           C
ATOM    916  C   PHE A  52       7.642 -15.030  27.162  1.00  0.00           C
ATOM    917  O   PHE A  52       7.413 -14.638  26.018  1.00  0.00           O
ATOM    918  CB  PHE A  52       5.399 -16.140  27.129  1.00  0.00           C
ATOM    919  CG  PHE A  52       5.460 -16.540  25.682  1.00  0.00           C
ATOM    920  CD1 PHE A  52       5.002 -15.686  24.692  1.00  0.00           C
ATOM    921  CD2 PHE A  52       5.978 -17.771  25.312  1.00  0.00           C
ATOM    922  CE1 PHE A  52       5.057 -16.051  23.361  1.00  0.00           C
ATOM    923  CE2 PHE A  52       6.035 -18.144  23.982  1.00  0.00           C
ATOM    924  CZ  PHE A  52       5.574 -17.282  23.005  1.00  0.00           C
ATOM    925  QB  PHE A  52       4.859 -16.004  27.413  1.00  0.00           Q
ATOM    926  QD  PHE A  52       5.468 -16.584  25.522  1.00  0.00           Q
ATOM    927  QE  PHE A  52       5.569 -17.241  23.153  1.00  0.00           Q
ATOM    928  QR  PHE A  52       5.539 -17.044  23.863  1.00  0.00           Q
ATOM    929  H   PHE A  52       6.372 -14.951  29.544  1.00  0.00           H
ATOM    930  HA  PHE A  52       7.248 -17.060  27.691  1.00  0.00           H
ATOM    931 1HB  PHE A  52       4.949 -15.159  27.184  1.00  0.00           H
ATOM    932 2HB  PHE A  52       4.770 -16.849  27.643  1.00  0.00           H
ATOM    933 1HD  PHE A  52       4.598 -14.722  24.970  1.00  0.00           H
ATOM    934 2HD  PHE A  52       6.338 -18.445  26.074  1.00  0.00           H
ATOM    935 1HE  PHE A  52       4.696 -15.375  22.600  1.00  0.00           H
ATOM    936 2HE  PHE A  52       6.441 -19.105  23.706  1.00  0.00           H
ATOM    937  HZ  PHE A  52       5.619 -17.570  21.966  1.00  0.00           H
ATOM    938  N   LYS A  53       8.644 -14.565  27.900  1.00  0.00           N
ATOM    939  CA  LYS A  53       9.552 -13.541  27.396  1.00  0.00           C
ATOM    940  C   LYS A  53      10.733 -14.173  26.665  1.00  0.00           C
ATOM    941  O   LYS A  53      11.462 -14.986  27.230  1.00  0.00           O
ATOM    942  CB  LYS A  53      10.058 -12.668  28.547  1.00  0.00           C
ATOM    943  CG  LYS A  53      10.484 -11.275  28.111  1.00  0.00           C
ATOM    944  CD  LYS A  53      11.593 -10.730  28.997  1.00  0.00           C
ATOM    945  CE  LYS A  53      12.930 -11.381  28.682  1.00  0.00           C
ATOM    946  NZ  LYS A  53      13.852 -11.351  29.851  1.00  0.00           N
ATOM    947  QB  LYS A  53      10.090 -12.861  29.143  1.00  0.00           Q
ATOM    948  QD  LYS A  53      11.510 -10.294  29.433  1.00  0.00           Q
ATOM    949  QE  LYS A  53      13.071 -11.632  28.129  1.00  0.00           Q
ATOM    950  QG  LYS A  53      10.236 -10.968  27.631  1.00  0.00           Q
ATOM    951  QZ  LYS A  53      14.073 -11.344  30.131  1.00  0.00           Q
ATOM    952  H   LYS A  53       8.776 -14.918  28.805  1.00  0.00           H
ATOM    953  HA  LYS A  53       9.003 -12.922  26.703  1.00  0.00           H
ATOM    954 1HB  LYS A  53      10.907 -13.154  29.005  1.00  0.00           H
ATOM    955 2HB  LYS A  53       9.272 -12.569  29.281  1.00  0.00           H
ATOM    956 1HG  LYS A  53       9.632 -10.616  28.168  1.00  0.00           H
ATOM    957 2HG  LYS A  53      10.840 -11.321  27.094  1.00  0.00           H
ATOM    958 1HD  LYS A  53      11.342 -10.923  30.030  1.00  0.00           H
ATOM    959 2HD  LYS A  53      11.677  -9.665  28.837  1.00  0.00           H
ATOM    960 1HE  LYS A  53      13.388 -10.854  27.858  1.00  0.00           H
ATOM    961 2HE  LYS A  53      12.756 -12.410  28.398  1.00  0.00           H
ATOM    962 1HZ  LYS A  53      13.591 -10.575  30.490  1.00  0.00           H
ATOM    963 2HZ  LYS A  53      14.831 -11.207  29.529  1.00  0.00           H
ATOM    964 3HZ  LYS A  53      13.798 -12.250  30.371  1.00  0.00           H
ATOM    965  N   ASN A  54      10.912 -13.792  25.404  1.00  0.00           N
ATOM    966  CA  ASN A  54      12.003 -14.321  24.594  1.00  0.00           C
ATOM    967  C   ASN A  54      13.247 -13.448  24.722  1.00  0.00           C
ATOM    968  O   ASN A  54      13.257 -12.468  25.464  1.00  0.00           O
ATOM    969  CB  ASN A  54      11.581 -14.416  23.128  1.00  0.00           C
ATOM    970  CG  ASN A  54      11.002 -13.114  22.608  1.00  0.00           C
ATOM    971  ND2 ASN A  54       9.973 -13.214  21.775  1.00  0.00           N
ATOM    972  OD1 ASN A  54      11.472 -12.030  22.954  1.00  0.00           O
ATOM    973  QB  ASN A  54      11.635 -14.929  22.776  1.00  0.00           Q
ATOM    974  QD2 ASN A  54       9.615 -13.249  21.483  1.00  0.00           Q
ATOM    975  H   ASN A  54      10.296 -13.140  25.009  1.00  0.00           H
ATOM    976  HA  ASN A  54      12.235 -15.312  24.957  1.00  0.00           H
ATOM    977 1HB  ASN A  54      10.831 -15.187  23.025  1.00  0.00           H
ATOM    978 2HB  ASN A  54      12.439 -14.670  22.526  1.00  0.00           H
ATOM    979 1HD2 ASN A  54       9.650 -14.110  21.542  1.00  0.00           H
ATOM    980 2HD2 ASN A  54       9.580 -12.388  21.423  1.00  0.00           H
ATOM    981  N   ALA A  55      14.297 -13.814  23.992  1.00  0.00           N
ATOM    982  CA  ALA A  55      15.547 -13.064  24.022  1.00  0.00           C
ATOM    983  C   ALA A  55      15.336 -11.625  23.555  1.00  0.00           C
ATOM    984  O   ALA A  55      14.461 -11.352  22.733  1.00  0.00           O
ATOM    985  CB  ALA A  55      16.595 -13.752  23.162  1.00  0.00           C
ATOM    986  QB  ALA A  55      16.844 -13.916  22.959  1.00  0.00           Q
ATOM    987  H   ALA A  55      14.229 -14.606  23.419  1.00  0.00           H
ATOM    988  HA  ALA A  55      15.902 -13.051  25.043  1.00  0.00           H
ATOM    989 1HB  ALA A  55      17.258 -13.011  22.740  1.00  0.00           H
ATOM    990 2HB  ALA A  55      16.108 -14.295  22.366  1.00  0.00           H
ATOM    991 3HB  ALA A  55      17.165 -14.440  23.770  1.00  0.00           H
ATOM    992  N   PRO A  56      16.141 -10.683  24.074  1.00  0.00           N
ATOM    993  CA  PRO A  56      16.039  -9.266  23.706  1.00  0.00           C
ATOM    994  C   PRO A  56      16.500  -9.007  22.276  1.00  0.00           C
ATOM    995  O   PRO A  56      17.621  -9.347  21.903  1.00  0.00           O
ATOM    996  CB  PRO A  56      16.969  -8.572  24.702  1.00  0.00           C
ATOM    997  CG  PRO A  56      17.956  -9.616  25.091  1.00  0.00           C
ATOM    998  CD  PRO A  56      17.212 -10.922  25.061  1.00  0.00           C
ATOM    999  QB  PRO A  56      16.924  -7.981  24.889  1.00  0.00           Q
ATOM   1000  QD  PRO A  56      17.331 -11.432  25.384  1.00  0.00           Q
ATOM   1001  QG  PRO A  56      18.550  -9.525  25.234  1.00  0.00           Q
ATOM   1002  HA  PRO A  56      15.031  -8.898  23.832  1.00  0.00           H
ATOM   1003 1HB  PRO A  56      16.399  -8.231  25.554  1.00  0.00           H
ATOM   1004 2HB  PRO A  56      17.448  -7.731  24.224  1.00  0.00           H
ATOM   1005 1HG  PRO A  56      18.328  -9.418  26.086  1.00  0.00           H
ATOM   1006 2HG  PRO A  56      18.772  -9.632  24.381  1.00  0.00           H
ATOM   1007 1HD  PRO A  56      16.798 -11.143  26.033  1.00  0.00           H
ATOM   1008 2HD  PRO A  56      17.863 -11.721  24.735  1.00  0.00           H
ATOM   1009  N   LEU A  57      15.625  -8.402  21.478  1.00  0.00           N
ATOM   1010  CA  LEU A  57      15.942  -8.096  20.089  1.00  0.00           C
ATOM   1011  C   LEU A  57      16.866  -6.886  19.996  1.00  0.00           C
ATOM   1012  O   LEU A  57      17.022  -6.135  20.959  1.00  0.00           O
ATOM   1013  CB  LEU A  57      14.660  -7.834  19.297  1.00  0.00           C
ATOM   1014  CG  LEU A  57      13.931  -9.089  18.812  1.00  0.00           C
ATOM   1015  CD1 LEU A  57      13.445  -9.913  19.995  1.00  0.00           C
ATOM   1016  CD2 LEU A  57      12.767  -8.712  17.908  1.00  0.00           C
ATOM   1017  QB  LEU A  57      14.447  -7.252  19.178  1.00  0.00           Q
ATOM   1018  QD1 LEU A  57      13.329 -10.108  20.274  1.00  0.00           Q
ATOM   1019  QD2 LEU A  57      12.492  -8.622  17.694  1.00  0.00           Q
ATOM   1020  QQD LEU A  57      12.911  -9.365  18.984  1.00  0.00           Q
ATOM   1021  H   LEU A  57      14.745  -8.155  21.834  1.00  0.00           H
ATOM   1022  HA  LEU A  57      16.446  -8.952  19.669  1.00  0.00           H
ATOM   1023 1HB  LEU A  57      14.910  -7.235  18.434  1.00  0.00           H
ATOM   1024 2HB  LEU A  57      13.984  -7.269  19.923  1.00  0.00           H
ATOM   1025  HG  LEU A  57      14.616  -9.697  18.242  1.00  0.00           H
ATOM   1026 1HD1 LEU A  57      12.836 -10.730  19.637  1.00  0.00           H
ATOM   1027 2HD1 LEU A  57      12.858  -9.289  20.652  1.00  0.00           H
ATOM   1028 3HD1 LEU A  57      14.294 -10.305  20.534  1.00  0.00           H
ATOM   1029 1HD2 LEU A  57      13.146  -8.397  16.947  1.00  0.00           H
ATOM   1030 2HD2 LEU A  57      12.209  -7.904  18.357  1.00  0.00           H
ATOM   1031 3HD2 LEU A  57      12.120  -9.567  17.778  1.00  0.00           H
ATOM   1032  N   LEU A  58      17.477  -6.703  18.830  1.00  0.00           N
ATOM   1033  CA  LEU A  58      18.387  -5.584  18.611  1.00  0.00           C
ATOM   1034  C   LEU A  58      17.731  -4.510  17.750  1.00  0.00           C
ATOM   1035  O   LEU A  58      17.672  -4.629  16.528  1.00  0.00           O
ATOM   1036  CB  LEU A  58      19.676  -6.070  17.944  1.00  0.00           C
ATOM   1037  CG  LEU A  58      20.933  -5.279  18.311  1.00  0.00           C
ATOM   1038  CD1 LEU A  58      21.568  -5.842  19.571  1.00  0.00           C
ATOM   1039  CD2 LEU A  58      21.924  -5.293  17.159  1.00  0.00           C
ATOM   1040  QB  LEU A  58      19.688  -6.560  17.547  1.00  0.00           Q
ATOM   1041  QD1 LEU A  58      21.720  -5.976  19.871  1.00  0.00           Q
ATOM   1042  QD2 LEU A  58      22.160  -5.297  16.886  1.00  0.00           Q
ATOM   1043  QQD LEU A  58      21.940  -5.637  18.378  1.00  0.00           Q
ATOM   1044  H   LEU A  58      17.314  -7.336  18.100  1.00  0.00           H
ATOM   1045  HA  LEU A  58      18.629  -5.160  19.573  1.00  0.00           H
ATOM   1046 1HB  LEU A  58      19.545  -6.018  16.873  1.00  0.00           H
ATOM   1047 2HB  LEU A  58      19.831  -7.103  18.220  1.00  0.00           H
ATOM   1048  HG  LEU A  58      20.659  -4.252  18.506  1.00  0.00           H
ATOM   1049 1HD1 LEU A  58      22.075  -6.769  19.338  1.00  0.00           H
ATOM   1050 2HD1 LEU A  58      20.803  -6.029  20.310  1.00  0.00           H
ATOM   1051 3HD1 LEU A  58      22.281  -5.133  19.965  1.00  0.00           H
ATOM   1052 1HD2 LEU A  58      22.607  -6.123  17.281  1.00  0.00           H
ATOM   1053 2HD2 LEU A  58      22.482  -4.367  17.151  1.00  0.00           H
ATOM   1054 3HD2 LEU A  58      21.392  -5.401  16.225  1.00  0.00           H
ATOM   1055  N   ALA A  59      17.237  -3.460  18.399  1.00  0.00           N
ATOM   1056  CA  ALA A  59      16.583  -2.365  17.693  1.00  0.00           C
ATOM   1057  C   ALA A  59      17.606  -1.349  17.190  1.00  0.00           C
ATOM   1058  O   ALA A  59      18.750  -1.329  17.644  1.00  0.00           O
ATOM   1059  CB  ALA A  59      15.567  -1.686  18.600  1.00  0.00           C
ATOM   1060  QB  ALA A  59      15.326  -1.526  18.814  1.00  0.00           Q
ATOM   1061  H   ALA A  59      17.313  -3.421  19.375  1.00  0.00           H
ATOM   1062  HA  ALA A  59      16.057  -2.780  16.847  1.00  0.00           H
ATOM   1063 1HB  ALA A  59      15.868  -1.803  19.629  1.00  0.00           H
ATOM   1064 2HB  ALA A  59      14.597  -2.139  18.454  1.00  0.00           H
ATOM   1065 3HB  ALA A  59      15.513  -0.635  18.357  1.00  0.00           H
ATOM   1066  N   PRO A  60      17.205  -0.487  16.238  1.00  0.00           N
ATOM   1067  CA  PRO A  60      18.092   0.534  15.673  1.00  0.00           C
ATOM   1068  C   PRO A  60      18.413   1.640  16.673  1.00  0.00           C
ATOM   1069  O   PRO A  60      17.645   1.892  17.602  1.00  0.00           O
ATOM   1070  CB  PRO A  60      17.288   1.092  14.497  1.00  0.00           C
ATOM   1071  CG  PRO A  60      15.866   0.841  14.858  1.00  0.00           C
ATOM   1072  CD  PRO A  60      15.857  -0.442  15.641  1.00  0.00           C
ATOM   1073  QB  PRO A  60      17.527   1.361  13.991  1.00  0.00           Q
ATOM   1074  QD  PRO A  60      15.398  -0.849  15.695  1.00  0.00           Q
ATOM   1075  QG  PRO A  60      15.382   1.196  14.714  1.00  0.00           Q
ATOM   1076  HA  PRO A  60      19.013   0.100  15.311  1.00  0.00           H
ATOM   1077 1HB  PRO A  60      17.562   0.574  13.591  1.00  0.00           H
ATOM   1078 2HB  PRO A  60      17.490   2.149  14.390  1.00  0.00           H
ATOM   1079 1HG  PRO A  60      15.272   0.738  13.962  1.00  0.00           H
ATOM   1080 2HG  PRO A  60      15.492   1.653  15.465  1.00  0.00           H
ATOM   1081 1HD  PRO A  60      15.699  -1.284  14.983  1.00  0.00           H
ATOM   1082 2HD  PRO A  60      15.096  -0.413  16.407  1.00  0.00           H
ATOM   1083  N   PRO A  61      19.560   2.320  16.497  1.00  0.00           N
ATOM   1084  CA  PRO A  61      19.979   3.406  17.390  1.00  0.00           C
ATOM   1085  C   PRO A  61      19.107   4.648  17.242  1.00  0.00           C
ATOM   1086  O   PRO A  61      18.081   4.621  16.562  1.00  0.00           O
ATOM   1087  CB  PRO A  61      21.412   3.702  16.943  1.00  0.00           C
ATOM   1088  CG  PRO A  61      21.461   3.266  15.518  1.00  0.00           C
ATOM   1089  CD  PRO A  61      20.533   2.086  15.415  1.00  0.00           C
ATOM   1090  QB  PRO A  61      21.859   3.950  17.295  1.00  0.00           Q
ATOM   1091  QD  PRO A  61      20.560   1.620  15.014  1.00  0.00           Q
ATOM   1092  QG  PRO A  61      21.795   3.521  15.068  1.00  0.00           Q
ATOM   1093  HA  PRO A  61      19.980   3.091  18.423  1.00  0.00           H
ATOM   1094 1HB  PRO A  61      22.106   3.141  17.550  1.00  0.00           H
ATOM   1095 2HB  PRO A  61      21.611   4.759  17.039  1.00  0.00           H
ATOM   1096 1HG  PRO A  61      22.468   2.975  15.259  1.00  0.00           H
ATOM   1097 2HG  PRO A  61      21.123   4.067  14.878  1.00  0.00           H
ATOM   1098 1HD  PRO A  61      21.075   1.165  15.577  1.00  0.00           H
ATOM   1099 2HD  PRO A  61      20.045   2.074  14.452  1.00  0.00           H
ATOM   1100  N   ASN A  62      19.521   5.736  17.882  1.00  0.00           N
ATOM   1101  CA  ASN A  62      18.777   6.989  17.820  1.00  0.00           C
ATOM   1102  C   ASN A  62      19.479   7.994  16.912  1.00  0.00           C
ATOM   1103  O   ASN A  62      20.553   8.495  17.237  1.00  0.00           O
ATOM   1104  CB  ASN A  62      18.615   7.578  19.223  1.00  0.00           C
ATOM   1105  CG  ASN A  62      19.937   7.698  19.957  1.00  0.00           C
ATOM   1106  ND2 ASN A  62      19.915   8.358  21.109  1.00  0.00           N
ATOM   1107  OD1 ASN A  62      20.964   7.202  19.493  1.00  0.00           O
ATOM   1108  QB  ASN A  62      18.068   7.753  19.472  1.00  0.00           Q
ATOM   1109  QD2 ASN A  62      19.909   8.588  21.510  1.00  0.00           Q
ATOM   1110  H   ASN A  62      20.347   5.696  18.408  1.00  0.00           H
ATOM   1111  HA  ASN A  62      17.801   6.775  17.415  1.00  0.00           H
ATOM   1112 1HB  ASN A  62      17.959   6.943  19.799  1.00  0.00           H
ATOM   1113 2HB  ASN A  62      18.178   8.563  19.145  1.00  0.00           H
ATOM   1114 1HD2 ASN A  62      19.061   8.726  21.416  1.00  0.00           H
ATOM   1115 2HD2 ASN A  62      20.757   8.451  21.604  1.00  0.00           H
ATOM   1116  N   SER A  63      18.861   8.283  15.772  1.00  0.00           N
ATOM   1117  CA  SER A  63      19.426   9.229  14.815  1.00  0.00           C
ATOM   1118  C   SER A  63      20.787   8.753  14.319  1.00  0.00           C
ATOM   1119  O   SER A  63      21.780   8.820  15.044  1.00  0.00           O
ATOM   1120  CB  SER A  63      19.556  10.614  15.452  1.00  0.00           C
ATOM   1121  OG  SER A  63      19.321  11.637  14.500  1.00  0.00           O
ATOM   1122  QB  SER A  63      19.694  10.720  16.050  1.00  0.00           Q
ATOM   1123  H   SER A  63      18.005   7.851  15.568  1.00  0.00           H
ATOM   1124  HA  SER A  63      18.751   9.292  13.974  1.00  0.00           H
ATOM   1125 1HB  SER A  63      20.552  10.731  15.851  1.00  0.00           H
ATOM   1126 2HB  SER A  63      18.835  10.710  16.250  1.00  0.00           H
ATOM   1127  HG  SER A  63      18.393  11.644  14.260  1.00  0.00           H
ATOM   1128  N   ASN A  64      20.826   8.274  13.081  1.00  0.00           N
ATOM   1129  CA  ASN A  64      22.066   7.789  12.487  1.00  0.00           C
ATOM   1130  C   ASN A  64      21.984   7.806  10.964  1.00  0.00           C
ATOM   1131  O   ASN A  64      20.963   8.188  10.392  1.00  0.00           O
ATOM   1132  CB  ASN A  64      22.369   6.371  12.978  1.00  0.00           C
ATOM   1133  CG  ASN A  64      23.215   6.362  14.235  1.00  0.00           C
ATOM   1134  ND2 ASN A  64      24.353   7.046  14.186  1.00  0.00           N
ATOM   1135  OD1 ASN A  64      22.851   5.750  15.238  1.00  0.00           O
ATOM   1136  QB  ASN A  64      22.169   5.849  12.696  1.00  0.00           Q
ATOM   1137  QD2 ASN A  64      24.750   7.283  14.170  1.00  0.00           Q
ATOM   1138  H   ASN A  64      20.000   8.249  12.552  1.00  0.00           H
ATOM   1139  HA  ASN A  64      22.862   8.446  12.801  1.00  0.00           H
ATOM   1140 1HB  ASN A  64      22.899   5.836  12.204  1.00  0.00           H
ATOM   1141 2HB  ASN A  64      21.439   5.864  13.188  1.00  0.00           H
ATOM   1142 1HD2 ASN A  64      24.580   7.510  13.354  1.00  0.00           H
ATOM   1143 2HD2 ASN A  64      24.920   7.057  14.985  1.00  0.00           H
ATOM   1144  N   MET A  65      23.066   7.390  10.314  1.00  0.00           N
ATOM   1145  CA  MET A  65      23.118   7.357   8.857  1.00  0.00           C
ATOM   1146  C   MET A  65      22.919   8.754   8.275  1.00  0.00           C
ATOM   1147  O   MET A  65      22.328   8.914   7.207  1.00  0.00           O
ATOM   1148  CB  MET A  65      22.049   6.408   8.309  1.00  0.00           C
ATOM   1149  CG  MET A  65      22.477   5.674   7.049  1.00  0.00           C
ATOM   1150  SD  MET A  65      23.327   4.124   7.404  1.00  0.00           S
ATOM   1151  CE  MET A  65      21.951   3.086   7.889  1.00  0.00           C
ATOM   1152  QB  MET A  65      21.486   6.326   8.575  1.00  0.00           Q
ATOM   1153  QE  MET A  65      21.674   2.877   7.987  1.00  0.00           Q
ATOM   1154  QG  MET A  65      22.370   5.885   6.472  1.00  0.00           Q
ATOM   1155  H   MET A  65      23.849   7.098  10.826  1.00  0.00           H
ATOM   1156  HA  MET A  65      24.091   6.994   8.568  1.00  0.00           H
ATOM   1157 1HB  MET A  65      21.159   6.978   8.084  1.00  0.00           H
ATOM   1158 2HB  MET A  65      21.815   5.674   9.067  1.00  0.00           H
ATOM   1159 1HG  MET A  65      23.141   6.312   6.485  1.00  0.00           H
ATOM   1160 2HG  MET A  65      21.599   5.459   6.460  1.00  0.00           H
ATOM   1161 1HE  MET A  65      22.309   2.090   8.105  1.00  0.00           H
ATOM   1162 2HE  MET A  65      21.232   3.044   7.084  1.00  0.00           H
ATOM   1163 3HE  MET A  65      21.482   3.499   8.770  1.00  0.00           H
ATOM   1164  N   GLY A  66      23.420   9.761   8.983  1.00  0.00           N
ATOM   1165  CA  GLY A  66      23.288  11.129   8.521  1.00  0.00           C
ATOM   1166  C   GLY A  66      21.840  11.567   8.408  1.00  0.00           C
ATOM   1167  O   GLY A  66      20.949  10.741   8.218  1.00  0.00           O
ATOM   1168  QA  GLY A  66      23.776  11.500   8.384  1.00  0.00           Q
ATOM   1169  H   GLY A  66      23.881   9.574   9.827  1.00  0.00           H
ATOM   1170 1HA  GLY A  66      23.755  11.217   7.552  1.00  0.00           H
ATOM   1171 2HA  GLY A  66      23.797  11.783   9.215  1.00  0.00           H
ATOM   1172  N   MET A  67      21.607  12.871   8.525  1.00  0.00           N
ATOM   1173  CA  MET A  67      20.259  13.418   8.435  1.00  0.00           C
ATOM   1174  C   MET A  67      20.220  14.619   7.496  1.00  0.00           C
ATOM   1175  O   MET A  67      19.434  15.545   7.690  1.00  0.00           O
ATOM   1176  CB  MET A  67      19.758  13.824   9.823  1.00  0.00           C
ATOM   1177  CG  MET A  67      18.271  13.581  10.027  1.00  0.00           C
ATOM   1178  SD  MET A  67      17.603  14.500  11.426  1.00  0.00           S
ATOM   1179  CE  MET A  67      15.898  13.953  11.408  1.00  0.00           C
ATOM   1180  QB  MET A  67      20.125  14.067  10.268  1.00  0.00           Q
ATOM   1181  QE  MET A  67      15.555  13.844  11.404  1.00  0.00           Q
ATOM   1182  QG  MET A  67      17.929  13.204   9.666  1.00  0.00           Q
ATOM   1183  H   MET A  67      22.362  13.479   8.676  1.00  0.00           H
ATOM   1184  HA  MET A  67      19.614  12.646   8.042  1.00  0.00           H
ATOM   1185 1HB  MET A  67      19.952  14.875   9.968  1.00  0.00           H
ATOM   1186 2HB  MET A  67      20.298  13.259  10.567  1.00  0.00           H
ATOM   1187 1HG  MET A  67      18.112  12.525  10.198  1.00  0.00           H
ATOM   1188 2HG  MET A  67      17.744  13.882   9.133  1.00  0.00           H
ATOM   1189 1HE  MET A  67      15.646  13.592  10.422  1.00  0.00           H
ATOM   1190 2HE  MET A  67      15.252  14.781  11.663  1.00  0.00           H
ATOM   1191 3HE  MET A  67      15.766  13.160  12.127  1.00  0.00           H
ATOM   1192  N   THR A  68      21.073  14.594   6.477  1.00  0.00           N
ATOM   1193  CA  THR A  68      21.136  15.681   5.506  1.00  0.00           C
ATOM   1194  C   THR A  68      20.381  15.317   4.233  1.00  0.00           C
ATOM   1195  O   THR A  68      19.361  15.927   3.909  1.00  0.00           O
ATOM   1196  CB  THR A  68      22.591  16.011   5.174  1.00  0.00           C
ATOM   1197  CG2 THR A  68      22.821  17.479   4.883  1.00  0.00           C
ATOM   1198  OG1 THR A  68      23.446  15.647   6.244  1.00  0.00           O
ATOM   1199  QG2 THR A  68      22.875  17.828   4.813  1.00  0.00           Q
ATOM   1200  H   THR A  68      21.674  13.827   6.376  1.00  0.00           H
ATOM   1201  HA  THR A  68      20.672  16.548   5.951  1.00  0.00           H
ATOM   1202  HB  THR A  68      22.886  15.451   4.299  1.00  0.00           H
ATOM   1203 1HG  THR A  68      23.067  15.947   7.073  1.00  0.00           H
ATOM   1204 1HG2 THR A  68      23.843  17.628   4.567  1.00  0.00           H
ATOM   1205 2HG2 THR A  68      22.632  18.056   5.775  1.00  0.00           H
ATOM   1206 3HG2 THR A  68      22.151  17.799   4.099  1.00  0.00           H
ATOM   1207  N   SEP A  69      20.911  14.322   3.540  1.00  0.00           N
ATOM   1208  CA  SEP A  69      20.286  13.850   2.269  1.00  0.00           C
ATOM   1209  C   SEP A  69      20.901  12.536   1.862  1.00  0.00           C
ATOM   1210  O   SEP A  69      21.784  12.465   1.010  1.00  0.00           O
ATOM   1211  CB  SEP A  69      20.352  14.972   1.190  1.00  0.00           C
ATOM   1212  OG  SEP A  69      21.677  15.550   1.121  1.00  0.00           O
ATOM   1213  PS  SEP A  69      22.300  16.125  -0.257  1.00  0.00           P
ATOM   1214  OPA SEP A  69      21.375  17.244  -0.747  1.00  0.00           O
ATOM   1215  OPB SEP A  69      23.703  16.668  -0.018  1.00  0.00           O
ATOM   1216  OPC SEP A  69      22.311  15.011  -1.298  1.00  0.00           O
ATOM   1217  QB  SEP A  69      19.850  15.189   0.782  1.00  0.00           Q
ATOM   1218  H   SEP A  69      21.751  13.862   3.860  1.00  0.00           H
ATOM   1219  HA  SEP A  69      19.220  13.663   2.495  1.00  0.00           H
ATOM   1220 2HB  SEP A  69      20.089  14.602   0.182  1.00  0.00           H
ATOM   1221 3HB  SEP A  69      19.613  15.776   1.383  1.00  0.00           H
ATOM   1222  N   PRO A  70      20.425  11.444   2.487  1.00  0.00           N
ATOM   1223  CA  PRO A  70      20.922  10.094   2.202  1.00  0.00           C
ATOM   1224  C   PRO A  70      20.503   9.603   0.822  1.00  0.00           C
ATOM   1225  O   PRO A  70      20.015  10.378  -0.001  1.00  0.00           O
ATOM   1226  CB  PRO A  70      20.274   9.239   3.294  1.00  0.00           C
ATOM   1227  CG  PRO A  70      19.041   9.982   3.675  1.00  0.00           C
ATOM   1228  CD  PRO A  70      19.371  11.440   3.519  1.00  0.00           C
ATOM   1229  QB  PRO A  70      20.496   8.702   3.514  1.00  0.00           Q
ATOM   1230  QD  PRO A  70      19.122  11.917   3.817  1.00  0.00           Q
ATOM   1231  QG  PRO A  70      18.506   9.736   3.858  1.00  0.00           Q
ATOM   1232  HA  PRO A  70      21.998  10.042   2.291  1.00  0.00           H
ATOM   1233 1HB  PRO A  70      20.950   9.144   4.131  1.00  0.00           H
ATOM   1234 2HB  PRO A  70      20.042   8.261   2.898  1.00  0.00           H
ATOM   1235 1HG  PRO A  70      18.782   9.764   4.701  1.00  0.00           H
ATOM   1236 2HG  PRO A  70      18.230   9.708   3.016  1.00  0.00           H
ATOM   1237 1HD  PRO A  70      19.741  11.845   4.450  1.00  0.00           H
ATOM   1238 2HD  PRO A  70      18.503  11.990   3.185  1.00  0.00           H
ATOM   1239  N   PHE A  71      20.695   8.311   0.574  1.00  0.00           N
ATOM   1240  CA  PHE A  71      20.336   7.717  -0.708  1.00  0.00           C
ATOM   1241  C   PHE A  71      18.857   7.347  -0.741  1.00  0.00           C
ATOM   1242  O   PHE A  71      18.445   6.343  -0.161  1.00  0.00           O
ATOM   1243  CB  PHE A  71      21.190   6.475  -0.974  1.00  0.00           C
ATOM   1244  CG  PHE A  71      20.924   5.840  -2.309  1.00  0.00           C
ATOM   1245  CD1 PHE A  71      20.455   4.538  -2.390  1.00  0.00           C
ATOM   1246  CD2 PHE A  71      21.143   6.543  -3.482  1.00  0.00           C
ATOM   1247  CE1 PHE A  71      20.209   3.951  -3.616  1.00  0.00           C
ATOM   1248  CE2 PHE A  71      20.900   5.960  -4.711  1.00  0.00           C
ATOM   1249  CZ  PHE A  71      20.432   4.662  -4.779  1.00  0.00           C
ATOM   1250  QB  PHE A  71      21.613   6.245  -0.574  1.00  0.00           Q
ATOM   1251  QD  PHE A  71      20.895   5.770  -2.456  1.00  0.00           Q
ATOM   1252  QE  PHE A  71      20.459   4.728  -4.642  1.00  0.00           Q
ATOM   1253  QR  PHE A  71      20.590   5.040  -3.987  1.00  0.00           Q
ATOM   1254  H   PHE A  71      21.089   7.745   1.271  1.00  0.00           H
ATOM   1255  HA  PHE A  71      20.531   8.448  -1.478  1.00  0.00           H
ATOM   1256 1HB  PHE A  71      20.991   5.739  -0.208  1.00  0.00           H
ATOM   1257 2HB  PHE A  71      22.233   6.751  -0.940  1.00  0.00           H
ATOM   1258 1HD  PHE A  71      20.279   3.981  -1.482  1.00  0.00           H
ATOM   1259 2HD  PHE A  71      21.509   7.558  -3.431  1.00  0.00           H
ATOM   1260 1HE  PHE A  71      19.843   2.936  -3.665  1.00  0.00           H
ATOM   1261 2HE  PHE A  71      21.074   6.519  -5.618  1.00  0.00           H
ATOM   1262  HZ  PHE A  71      20.241   4.205  -5.737  1.00  0.00           H
ATOM   1263  N   ASN A  72      18.063   8.166  -1.424  1.00  0.00           N
ATOM   1264  CA  ASN A  72      16.630   7.925  -1.534  1.00  0.00           C
ATOM   1265  C   ASN A  72      16.352   6.592  -2.221  1.00  0.00           C
ATOM   1266  O   ASN A  72      17.046   6.213  -3.163  1.00  0.00           O
ATOM   1267  CB  ASN A  72      15.957   9.060  -2.307  1.00  0.00           C
ATOM   1268  CG  ASN A  72      16.263  10.423  -1.716  1.00  0.00           C
ATOM   1269  ND2 ASN A  72      16.106  10.547  -0.402  1.00  0.00           N
ATOM   1270  OD1 ASN A  72      16.637  11.354  -2.430  1.00  0.00           O
ATOM   1271  QB  ASN A  72      15.596   8.980  -2.811  1.00  0.00           Q
ATOM   1272  QD2 ASN A  72      16.051  10.590   0.055  1.00  0.00           Q
ATOM   1273  H   ASN A  72      18.451   8.951  -1.865  1.00  0.00           H
ATOM   1274  HA  ASN A  72      16.221   7.892  -0.533  1.00  0.00           H
ATOM   1275 1HB  ASN A  72      14.887   8.913  -2.293  1.00  0.00           H
ATOM   1276 2HB  ASN A  72      16.306   9.047  -3.330  1.00  0.00           H
ATOM   1277 1HD2 ASN A  72      15.807   9.763   0.104  1.00  0.00           H
ATOM   1278 2HD2 ASN A  72      16.296  11.417   0.006  1.00  0.00           H
ATOM   1279  N   GLY A  73      15.333   5.885  -1.742  1.00  0.00           N
ATOM   1280  CA  GLY A  73      14.984   4.602  -2.322  1.00  0.00           C
ATOM   1281  C   GLY A  73      14.433   4.732  -3.729  1.00  0.00           C
ATOM   1282  O   GLY A  73      15.158   5.097  -4.655  1.00  0.00           O
ATOM   1283  QA  GLY A  73      15.053   4.055  -2.024  1.00  0.00           Q
ATOM   1284  H   GLY A  73      14.815   6.238  -0.990  1.00  0.00           H
ATOM   1285 1HA  GLY A  73      14.239   4.128  -1.699  1.00  0.00           H
ATOM   1286 2HA  GLY A  73      15.866   3.980  -2.349  1.00  0.00           H
ATOM   1287  N   LEU A  74      13.148   4.432  -3.890  1.00  0.00           N
ATOM   1288  CA  LEU A  74      12.502   4.517  -5.194  1.00  0.00           C
ATOM   1289  C   LEU A  74      10.992   4.674  -5.043  1.00  0.00           C
ATOM   1290  O   LEU A  74      10.471   4.713  -3.929  1.00  0.00           O
ATOM   1291  CB  LEU A  74      12.816   3.272  -6.030  1.00  0.00           C
ATOM   1292  CG  LEU A  74      12.837   1.948  -5.258  1.00  0.00           C
ATOM   1293  CD1 LEU A  74      14.105   1.833  -4.425  1.00  0.00           C
ATOM   1294  CD2 LEU A  74      11.603   1.821  -4.375  1.00  0.00           C
ATOM   1295  QB  LEU A  74      12.930   3.301  -6.650  1.00  0.00           Q
ATOM   1296  QD1 LEU A  74      14.404   1.807  -4.227  1.00  0.00           Q
ATOM   1297  QD2 LEU A  74      11.311   1.791  -4.166  1.00  0.00           Q
ATOM   1298  QQD LEU A  74      12.857   1.798  -4.197  1.00  0.00           Q
ATOM   1299  H   LEU A  74      12.624   4.147  -3.113  1.00  0.00           H
ATOM   1300  HA  LEU A  74      12.892   5.386  -5.701  1.00  0.00           H
ATOM   1301 1HB  LEU A  74      13.784   3.408  -6.488  1.00  0.00           H
ATOM   1302 2HB  LEU A  74      12.075   3.194  -6.812  1.00  0.00           H
ATOM   1303  HG  LEU A  74      12.829   1.129  -5.962  1.00  0.00           H
ATOM   1304 1HD1 LEU A  74      14.383   0.794  -4.335  1.00  0.00           H
ATOM   1305 2HD1 LEU A  74      13.927   2.246  -3.441  1.00  0.00           H
ATOM   1306 3HD1 LEU A  74      14.902   2.380  -4.905  1.00  0.00           H
ATOM   1307 1HD2 LEU A  74      11.448   0.783  -4.121  1.00  0.00           H
ATOM   1308 2HD2 LEU A  74      10.741   2.194  -4.907  1.00  0.00           H
ATOM   1309 3HD2 LEU A  74      11.746   2.395  -3.471  1.00  0.00           H
ATOM   1310  N   THR A  75      10.296   4.763  -6.173  1.00  0.00           N
ATOM   1311  CA  THR A  75       8.846   4.917  -6.164  1.00  0.00           C
ATOM   1312  C   THR A  75       8.175   3.706  -5.523  1.00  0.00           C
ATOM   1313  O   THR A  75       8.410   2.568  -5.925  1.00  0.00           O
ATOM   1314  CB  THR A  75       8.325   5.106  -7.591  1.00  0.00           C
ATOM   1315  CG2 THR A  75       8.773   4.015  -8.540  1.00  0.00           C
ATOM   1316  OG1 THR A  75       6.909   5.136  -7.607  1.00  0.00           O
ATOM   1317  QG2 THR A  75       8.879   3.756  -8.766  1.00  0.00           Q
ATOM   1318  H   THR A  75      10.770   4.726  -7.029  1.00  0.00           H
ATOM   1319  HA  THR A  75       8.609   5.795  -5.585  1.00  0.00           H
ATOM   1320  HB  THR A  75       8.690   6.048  -7.973  1.00  0.00           H
ATOM   1321 1HG  THR A  75       6.568   4.265  -7.389  1.00  0.00           H
ATOM   1322 1HG2 THR A  75       9.261   3.230  -7.983  1.00  0.00           H
ATOM   1323 2HG2 THR A  75       9.463   4.427  -9.261  1.00  0.00           H
ATOM   1324 3HG2 THR A  75       7.913   3.611  -9.054  1.00  0.00           H
ATOM   1325  N   SEP A  76       7.349   3.994  -4.528  1.00  0.00           N
ATOM   1326  CA  SEP A  76       6.617   2.916  -3.800  1.00  0.00           C
ATOM   1327  C   SEP A  76       5.634   2.254  -4.733  1.00  0.00           C
ATOM   1328  O   SEP A  76       5.244   2.800  -5.762  1.00  0.00           O
ATOM   1329  CB  SEP A  76       6.002   3.478  -2.484  1.00  0.00           C
ATOM   1330  OG  SEP A  76       6.963   3.435  -1.403  1.00  0.00           O
ATOM   1331  PS  SEP A  76       6.546   3.043   0.111  1.00  0.00           P
ATOM   1332  OPA SEP A  76       5.956   1.628   0.072  1.00  0.00           O
ATOM   1333  OPB SEP A  76       7.765   3.081   1.024  1.00  0.00           O
ATOM   1334  OPC SEP A  76       5.467   4.006   0.592  1.00  0.00           O
ATOM   1335  QB  SEP A  76       5.374   3.724  -2.388  1.00  0.00           Q
ATOM   1336  H   SEP A  76       7.198   4.952  -4.244  1.00  0.00           H
ATOM   1337  HA  SEP A  76       7.373   2.158  -3.522  1.00  0.00           H
ATOM   1338 2HB  SEP A  76       5.659   4.523  -2.593  1.00  0.00           H
ATOM   1339 3HB  SEP A  76       5.089   2.925  -2.182  1.00  0.00           H
ATOM   1340  N   PRO A  77       5.209   1.030  -4.370  1.00  0.00           N
ATOM   1341  CA  PRO A  77       4.255   0.259  -5.173  1.00  0.00           C
ATOM   1342  C   PRO A  77       2.851   0.854  -5.138  1.00  0.00           C
ATOM   1343  O   PRO A  77       2.272   1.044  -4.068  1.00  0.00           O
ATOM   1344  CB  PRO A  77       4.266  -1.120  -4.510  1.00  0.00           C
ATOM   1345  CG  PRO A  77       4.675  -0.859  -3.102  1.00  0.00           C
ATOM   1346  CD  PRO A  77       5.625   0.305  -3.155  1.00  0.00           C
ATOM   1347  QB  PRO A  77       4.127  -1.657  -4.788  1.00  0.00           Q
ATOM   1348  QD  PRO A  77       6.078   0.440  -2.761  1.00  0.00           Q
ATOM   1349  QG  PRO A  77       4.490  -1.168  -2.602  1.00  0.00           Q
ATOM   1350  HA  PRO A  77       4.581   0.171  -6.198  1.00  0.00           H
ATOM   1351 1HB  PRO A  77       4.976  -1.760  -5.014  1.00  0.00           H
ATOM   1352 2HB  PRO A  77       3.279  -1.555  -4.561  1.00  0.00           H
ATOM   1353 1HG  PRO A  77       5.171  -1.728  -2.696  1.00  0.00           H
ATOM   1354 2HG  PRO A  77       3.809  -0.609  -2.507  1.00  0.00           H
ATOM   1355 1HD  PRO A  77       6.644  -0.044  -3.245  1.00  0.00           H
ATOM   1356 2HD  PRO A  77       5.514   0.924  -2.277  1.00  0.00           H
ATOM   1357  N   GLN A  78       2.308   1.146  -6.316  1.00  0.00           N
ATOM   1358  CA  GLN A  78       0.971   1.719  -6.423  1.00  0.00           C
ATOM   1359  C   GLN A  78       0.059   0.819  -7.251  1.00  0.00           C
ATOM   1360  O   GLN A  78       0.512  -0.161  -7.843  1.00  0.00           O
ATOM   1361  CB  GLN A  78       1.037   3.114  -7.048  1.00  0.00           C
ATOM   1362  CG  GLN A  78       2.033   3.229  -8.191  1.00  0.00           C
ATOM   1363  CD  GLN A  78       1.822   2.173  -9.258  1.00  0.00           C
ATOM   1364  NE2 GLN A  78       2.906   1.530  -9.679  1.00  0.00           N
ATOM   1365  OE1 GLN A  78       0.698   1.937  -9.702  1.00  0.00           O
ATOM   1366  QB  GLN A  78       0.686   3.599  -6.856  1.00  0.00           Q
ATOM   1367  QE2 GLN A  78       3.284   1.307  -9.824  1.00  0.00           Q
ATOM   1368  QG  GLN A  78       2.481   3.662  -8.219  1.00  0.00           Q
ATOM   1369  H   GLN A  78       2.819   0.971  -7.133  1.00  0.00           H
ATOM   1370  HA  GLN A  78       0.565   1.800  -5.425  1.00  0.00           H
ATOM   1371 1HB  GLN A  78       1.314   3.826  -6.285  1.00  0.00           H
ATOM   1372 2HB  GLN A  78       0.058   3.372  -7.427  1.00  0.00           H
ATOM   1373 1HG  GLN A  78       3.031   3.122  -7.792  1.00  0.00           H
ATOM   1374 2HG  GLN A  78       1.931   4.203  -8.645  1.00  0.00           H
ATOM   1375 1HE2 GLN A  78       3.770   1.771  -9.281  1.00  0.00           H
ATOM   1376 2HE2 GLN A  78       2.799   0.842 -10.367  1.00  0.00           H
ATOM   1377  N   ARG A  79      -1.225   1.158  -7.288  1.00  0.00           N
ATOM   1378  CA  ARG A  79      -2.200   0.380  -8.044  1.00  0.00           C
ATOM   1379  C   ARG A  79      -3.183   1.296  -8.767  1.00  0.00           C
ATOM   1380  O   ARG A  79      -3.415   2.429  -8.345  1.00  0.00           O
ATOM   1381  CB  ARG A  79      -2.958  -0.568  -7.113  1.00  0.00           C
ATOM   1382  CG  ARG A  79      -3.898  -1.514  -7.842  1.00  0.00           C
ATOM   1383  CD  ARG A  79      -5.308  -0.952  -7.916  1.00  0.00           C
ATOM   1384  NE  ARG A  79      -6.320  -1.982  -7.694  1.00  0.00           N
ATOM   1385  CZ  ARG A  79      -6.656  -2.445  -6.492  1.00  0.00           C
ATOM   1386  NH1 ARG A  79      -6.062  -1.974  -5.403  1.00  0.00           N
ATOM   1387  NH2 ARG A  79      -7.588  -3.381  -6.378  1.00  0.00           N
ATOM   1388  QB  ARG A  79      -2.892  -0.571  -6.489  1.00  0.00           Q
ATOM   1389  QD  ARG A  79      -5.438  -0.352  -8.028  1.00  0.00           Q
ATOM   1390  QG  ARG A  79      -3.726  -2.063  -8.081  1.00  0.00           Q
ATOM   1391  QH1 ARG A  79      -5.838  -1.797  -4.992  1.00  0.00           Q
ATOM   1392  QH2 ARG A  79      -7.940  -3.735  -6.336  1.00  0.00           Q
ATOM   1393  H   ARG A  79      -1.524   1.950  -6.796  1.00  0.00           H
ATOM   1394  HA  ARG A  79      -1.662  -0.202  -8.777  1.00  0.00           H
ATOM   1395 1HB  ARG A  79      -3.540   0.018  -6.418  1.00  0.00           H
ATOM   1396 2HB  ARG A  79      -2.243  -1.159  -6.561  1.00  0.00           H
ATOM   1397 1HG  ARG A  79      -3.921  -2.457  -7.315  1.00  0.00           H
ATOM   1398 2HG  ARG A  79      -3.530  -1.669  -8.845  1.00  0.00           H
ATOM   1399 1HD  ARG A  79      -5.458  -0.518  -8.893  1.00  0.00           H
ATOM   1400 2HD  ARG A  79      -5.418  -0.187  -7.162  1.00  0.00           H
ATOM   1401  HE  ARG A  79      -6.774  -2.347  -8.482  1.00  0.00           H
ATOM   1402 1HH1 ARG A  79      -5.359  -1.267  -5.481  1.00  0.00           H
ATOM   1403 2HH1 ARG A  79      -6.318  -2.325  -4.502  1.00  0.00           H
ATOM   1404 1HH2 ARG A  79      -8.039  -3.740  -7.196  1.00  0.00           H
ATOM   1405 2HH2 ARG A  79      -7.841  -3.729  -5.476  1.00  0.00           H
ATOM   1406  N   SEP A  80      -3.737   0.770  -9.848  1.00  0.00           N
ATOM   1407  CA  SEP A  80      -4.720   1.545 -10.664  1.00  0.00           C
ATOM   1408  C   SEP A  80      -5.242   0.679 -11.781  1.00  0.00           C
ATOM   1409  O   SEP A  80      -4.631  -0.311 -12.179  1.00  0.00           O
ATOM   1410  CB  SEP A  80      -4.096   2.899 -11.113  1.00  0.00           C
ATOM   1411  OG  SEP A  80      -4.797   4.016 -10.518  1.00  0.00           O
ATOM   1412  PS  SEP A  80      -5.218   5.326 -11.370  1.00  0.00           P
ATOM   1413  OPA SEP A  80      -6.142   4.861 -12.500  1.00  0.00           O
ATOM   1414  OPB SEP A  80      -5.940   6.329 -10.478  1.00  0.00           O
ATOM   1415  OPC SEP A  80      -3.966   5.940 -11.986  1.00  0.00           O
ATOM   1416  QB  SEP A  80      -3.564   2.996 -11.528  1.00  0.00           Q
ATOM   1417  H   SEP A  80      -3.504  -0.167 -10.144  1.00  0.00           H
ATOM   1418  HA  SEP A  80      -5.570   1.771  -9.993  1.00  0.00           H
ATOM   1419 2HB  SEP A  80      -3.027   2.981 -10.840  1.00  0.00           H
ATOM   1420 3HB  SEP A  80      -4.101   3.012 -12.216  1.00  0.00           H
ATOM   1421  N   PRO A  81      -6.417   1.054 -12.316  1.00  0.00           N
ATOM   1422  CA  PRO A  81      -7.058   0.314 -13.410  1.00  0.00           C
ATOM   1423  C   PRO A  81      -6.295   0.449 -14.723  1.00  0.00           C
ATOM   1424  O   PRO A  81      -5.250   1.097 -14.783  1.00  0.00           O
ATOM   1425  CB  PRO A  81      -8.437   0.969 -13.524  1.00  0.00           C
ATOM   1426  CG  PRO A  81      -8.250   2.343 -12.983  1.00  0.00           C
ATOM   1427  CD  PRO A  81      -7.213   2.225 -11.899  1.00  0.00           C
ATOM   1428  QB  PRO A  81      -8.949   0.701 -13.750  1.00  0.00           Q
ATOM   1429  QD  PRO A  81      -7.142   2.582 -11.403  1.00  0.00           Q
ATOM   1430  QG  PRO A  81      -8.542   2.855 -13.166  1.00  0.00           Q
ATOM   1431  HA  PRO A  81      -7.172  -0.732 -13.167  1.00  0.00           H
ATOM   1432 1HB  PRO A  81      -9.153   0.411 -12.941  1.00  0.00           H
ATOM   1433 2HB  PRO A  81      -8.745   0.990 -14.560  1.00  0.00           H
ATOM   1434 1HG  PRO A  81      -9.181   2.706 -12.570  1.00  0.00           H
ATOM   1435 2HG  PRO A  81      -7.902   3.002 -13.763  1.00  0.00           H
ATOM   1436 1HD  PRO A  81      -7.684   2.048 -10.944  1.00  0.00           H
ATOM   1437 2HD  PRO A  81      -6.601   3.114 -11.863  1.00  0.00           H
ATOM   1438  N   PHE A  82      -6.825  -0.168 -15.775  1.00  0.00           N
ATOM   1439  CA  PHE A  82      -6.194  -0.118 -17.089  1.00  0.00           C
ATOM   1440  C   PHE A  82      -7.141   0.485 -18.125  1.00  0.00           C
ATOM   1441  O   PHE A  82      -7.899  -0.233 -18.777  1.00  0.00           O
ATOM   1442  CB  PHE A  82      -5.769  -1.520 -17.527  1.00  0.00           C
ATOM   1443  CG  PHE A  82      -4.961  -1.534 -18.794  1.00  0.00           C
ATOM   1444  CD1 PHE A  82      -5.397  -2.244 -19.902  1.00  0.00           C
ATOM   1445  CD2 PHE A  82      -3.764  -0.840 -18.876  1.00  0.00           C
ATOM   1446  CE1 PHE A  82      -4.655  -2.259 -21.068  1.00  0.00           C
ATOM   1447  CE2 PHE A  82      -3.020  -0.851 -20.039  1.00  0.00           C
ATOM   1448  CZ  PHE A  82      -3.466  -1.560 -21.137  1.00  0.00           C
ATOM   1449  QB  PHE A  82      -5.911  -2.046 -17.218  1.00  0.00           Q
ATOM   1450  QD  PHE A  82      -4.872  -1.536 -18.934  1.00  0.00           Q
ATOM   1451  QE  PHE A  82      -3.547  -1.560 -21.008  1.00  0.00           Q
ATOM   1452  QR  PHE A  82      -3.945  -1.552 -20.386  1.00  0.00           Q
ATOM   1453  H   PHE A  82      -7.659  -0.669 -15.665  1.00  0.00           H
ATOM   1454  HA  PHE A  82      -5.316   0.507 -17.014  1.00  0.00           H
ATOM   1455 1HB  PHE A  82      -6.651  -2.123 -17.688  1.00  0.00           H
ATOM   1456 2HB  PHE A  82      -5.171  -1.968 -16.747  1.00  0.00           H
ATOM   1457 1HD  PHE A  82      -6.328  -2.788 -19.849  1.00  0.00           H
ATOM   1458 2HD  PHE A  82      -3.416  -0.284 -18.018  1.00  0.00           H
ATOM   1459 1HE  PHE A  82      -5.007  -2.815 -21.925  1.00  0.00           H
ATOM   1460 2HE  PHE A  82      -2.089  -0.305 -20.090  1.00  0.00           H
ATOM   1461  HZ  PHE A  82      -2.884  -1.570 -22.047  1.00  0.00           H
ATOM   1462  N   PRO A  83      -7.108   1.819 -18.293  1.00  0.00           N
ATOM   1463  CA  PRO A  83      -7.967   2.516 -19.257  1.00  0.00           C
ATOM   1464  C   PRO A  83      -7.585   2.208 -20.700  1.00  0.00           C
ATOM   1465  O   PRO A  83      -6.615   1.494 -20.958  1.00  0.00           O
ATOM   1466  CB  PRO A  83      -7.728   3.994 -18.945  1.00  0.00           C
ATOM   1467  CG  PRO A  83      -6.379   4.039 -18.320  1.00  0.00           C
ATOM   1468  CD  PRO A  83      -6.232   2.751 -17.558  1.00  0.00           C
ATOM   1469  QB  PRO A  83      -8.125   4.458 -19.062  1.00  0.00           Q
ATOM   1470  QD  PRO A  83      -5.888   2.645 -17.059  1.00  0.00           Q
ATOM   1471  QG  PRO A  83      -5.966   4.494 -18.368  1.00  0.00           Q
ATOM   1472  HA  PRO A  83      -9.008   2.275 -19.103  1.00  0.00           H
ATOM   1473 1HB  PRO A  83      -8.489   4.349 -18.264  1.00  0.00           H
ATOM   1474 2HB  PRO A  83      -7.761   4.567 -19.860  1.00  0.00           H
ATOM   1475 1HG  PRO A  83      -6.311   4.881 -17.649  1.00  0.00           H
ATOM   1476 2HG  PRO A  83      -5.621   4.109 -19.087  1.00  0.00           H
ATOM   1477 1HD  PRO A  83      -6.571   2.875 -16.540  1.00  0.00           H
ATOM   1478 2HD  PRO A  83      -5.206   2.415 -17.578  1.00  0.00           H
ATOM   1479  N   LYS A  84      -8.356   2.747 -21.639  1.00  0.00           N
ATOM   1480  CA  LYS A  84      -8.100   2.530 -23.058  1.00  0.00           C
ATOM   1481  C   LYS A  84      -6.837   3.264 -23.501  1.00  0.00           C
ATOM   1482  O   LYS A  84      -6.739   4.484 -23.371  1.00  0.00           O
ATOM   1483  CB  LYS A  84      -9.294   2.996 -23.891  1.00  0.00           C
ATOM   1484  CG  LYS A  84      -9.164   2.679 -25.371  1.00  0.00           C
ATOM   1485  CD  LYS A  84      -8.618   3.863 -26.150  1.00  0.00           C
ATOM   1486  CE  LYS A  84      -9.701   4.893 -26.433  1.00  0.00           C
ATOM   1487  NZ  LYS A  84      -9.173   6.062 -27.187  1.00  0.00           N
ATOM   1488  QB  LYS A  84      -9.792   3.292 -23.651  1.00  0.00           Q
ATOM   1489  QD  LYS A  84      -8.024   3.921 -26.331  1.00  0.00           Q
ATOM   1490  QE  LYS A  84     -10.295   4.830 -26.253  1.00  0.00           Q
ATOM   1491  QG  LYS A  84      -9.316   2.131 -25.627  1.00  0.00           Q
ATOM   1492  QZ  LYS A  84      -9.046   6.343 -27.368  1.00  0.00           Q
ATOM   1493  H   LYS A  84      -9.115   3.306 -21.371  1.00  0.00           H
ATOM   1494  HA  LYS A  84      -7.957   1.471 -23.210  1.00  0.00           H
ATOM   1495 1HB  LYS A  84      -9.398   4.065 -23.782  1.00  0.00           H
ATOM   1496 2HB  LYS A  84     -10.187   2.518 -23.518  1.00  0.00           H
ATOM   1497 1HG  LYS A  84     -10.140   2.421 -25.761  1.00  0.00           H
ATOM   1498 2HG  LYS A  84      -8.493   1.840 -25.493  1.00  0.00           H
ATOM   1499 1HD  LYS A  84      -8.215   3.510 -27.089  1.00  0.00           H
ATOM   1500 2HD  LYS A  84      -7.833   4.330 -25.573  1.00  0.00           H
ATOM   1501 1HE  LYS A  84     -10.108   5.234 -25.492  1.00  0.00           H
ATOM   1502 2HE  LYS A  84     -10.481   4.424 -27.013  1.00  0.00           H
ATOM   1503 1HZ  LYS A  84      -9.332   5.933 -28.206  1.00  0.00           H
ATOM   1504 2HZ  LYS A  84      -8.152   6.166 -27.017  1.00  0.00           H
ATOM   1505 3HZ  LYS A  84      -9.653   6.933 -26.879  1.00  0.00           H
ATOM   1506  N   SER A  85      -5.875   2.512 -24.025  1.00  0.00           N
ATOM   1507  CA  SER A  85      -4.620   3.092 -24.488  1.00  0.00           C
ATOM   1508  C   SER A  85      -3.728   2.026 -25.117  1.00  0.00           C
ATOM   1509  O   SER A  85      -3.399   1.024 -24.482  1.00  0.00           O
ATOM   1510  CB  SER A  85      -3.886   3.767 -23.328  1.00  0.00           C
ATOM   1511  OG  SER A  85      -3.192   2.816 -22.540  1.00  0.00           O
ATOM   1512  QB  SER A  85      -3.890   4.379 -23.211  1.00  0.00           Q
ATOM   1513  H   SER A  85      -6.012   1.545 -24.104  1.00  0.00           H
ATOM   1514  HA  SER A  85      -4.854   3.836 -25.236  1.00  0.00           H
ATOM   1515 1HB  SER A  85      -4.604   4.279 -22.701  1.00  0.00           H
ATOM   1516 2HB  SER A  85      -3.177   4.480 -23.719  1.00  0.00           H
ATOM   1517  HG  SER A  85      -2.403   2.527 -23.009  1.00  0.00           H
ATOM   1518  N   SER A  86      -3.341   2.248 -26.368  1.00  0.00           N
ATOM   1519  CA  SER A  86      -2.487   1.307 -27.083  1.00  0.00           C
ATOM   1520  C   SER A  86      -1.521   2.042 -28.008  1.00  0.00           C
ATOM   1521  O   SER A  86      -1.862   3.072 -28.587  1.00  0.00           O
ATOM   1522  CB  SER A  86      -3.338   0.327 -27.892  1.00  0.00           C
ATOM   1523  OG  SER A  86      -2.548  -0.379 -28.834  1.00  0.00           O
ATOM   1524  QB  SER A  86      -3.951   0.242 -27.822  1.00  0.00           Q
ATOM   1525  H   SER A  86      -3.636   3.066 -26.824  1.00  0.00           H
ATOM   1526  HA  SER A  86      -1.916   0.755 -26.352  1.00  0.00           H
ATOM   1527 1HB  SER A  86      -4.106   0.871 -28.421  1.00  0.00           H
ATOM   1528 2HB  SER A  86      -3.797  -0.386 -27.223  1.00  0.00           H
ATOM   1529  HG  SER A  86      -2.335  -1.248 -28.488  1.00  0.00           H
ATOM   1530  N   VAL A  87      -0.312   1.503 -28.140  1.00  0.00           N
ATOM   1531  CA  VAL A  87       0.705   2.108 -28.993  1.00  0.00           C
ATOM   1532  C   VAL A  87       1.670   1.055 -29.525  1.00  0.00           C
ATOM   1533  O   VAL A  87       1.800  -0.028 -28.954  1.00  0.00           O
ATOM   1534  CB  VAL A  87       1.503   3.187 -28.238  1.00  0.00           C
ATOM   1535  CG1 VAL A  87       2.416   3.941 -29.193  1.00  0.00           C
ATOM   1536  CG2 VAL A  87       0.563   4.144 -27.520  1.00  0.00           C
ATOM   1537  QG1 VAL A  87       2.633   4.119 -29.419  1.00  0.00           Q
ATOM   1538  QG2 VAL A  87       0.340   4.371 -27.351  1.00  0.00           Q
ATOM   1539  QQG VAL A  87       1.486   4.244 -28.385  1.00  0.00           Q
ATOM   1540  H   VAL A  87      -0.100   0.682 -27.651  1.00  0.00           H
ATOM   1541  HA  VAL A  87       0.203   2.576 -29.827  1.00  0.00           H
ATOM   1542  HB  VAL A  87       2.119   2.698 -27.497  1.00  0.00           H
ATOM   1543 1HG1 VAL A  87       1.909   4.091 -30.134  1.00  0.00           H
ATOM   1544 2HG1 VAL A  87       3.317   3.367 -29.356  1.00  0.00           H
ATOM   1545 3HG1 VAL A  87       2.672   4.899 -28.765  1.00  0.00           H
ATOM   1546 1HG2 VAL A  87      -0.130   4.569 -28.233  1.00  0.00           H
ATOM   1547 2HG2 VAL A  87       1.135   4.934 -27.061  1.00  0.00           H
ATOM   1548 3HG2 VAL A  87       0.014   3.608 -26.762  1.00  0.00           H
ATOM   1549  N   LYS A  88       2.347   1.381 -30.620  1.00  0.00           N
ATOM   1550  CA  LYS A  88       3.303   0.464 -31.230  1.00  0.00           C
ATOM   1551  C   LYS A  88       4.671   0.582 -30.566  1.00  0.00           C
ATOM   1552  O   LYS A  88       4.895   1.464 -29.737  1.00  0.00           O
ATOM   1553  CB  LYS A  88       3.425   0.742 -32.729  1.00  0.00           C
ATOM   1554  CG  LYS A  88       2.356   0.056 -33.565  1.00  0.00           C
ATOM   1555  CD  LYS A  88       2.577   0.286 -35.051  1.00  0.00           C
ATOM   1556  CE  LYS A  88       3.481  -0.780 -35.650  1.00  0.00           C
ATOM   1557  NZ  LYS A  88       4.334  -0.233 -36.740  1.00  0.00           N
ATOM   1558  QB  LYS A  88       3.871   1.103 -32.981  1.00  0.00           Q
ATOM   1559  QD  LYS A  88       2.328   0.758 -35.372  1.00  0.00           Q
ATOM   1560  QE  LYS A  88       3.490  -1.373 -35.462  1.00  0.00           Q
ATOM   1561  QG  LYS A  88       1.886  -0.278 -33.326  1.00  0.00           Q
ATOM   1562  QZ  LYS A  88       4.540  -0.102 -37.002  1.00  0.00           Q
ATOM   1563  H   LYS A  88       2.200   2.259 -31.029  1.00  0.00           H
ATOM   1564  HA  LYS A  88       2.934  -0.542 -31.089  1.00  0.00           H
ATOM   1565 1HB  LYS A  88       4.392   0.400 -33.069  1.00  0.00           H
ATOM   1566 2HB  LYS A  88       3.352   1.806 -32.893  1.00  0.00           H
ATOM   1567 1HG  LYS A  88       1.389   0.449 -33.287  1.00  0.00           H
ATOM   1568 2HG  LYS A  88       2.384  -1.005 -33.366  1.00  0.00           H
ATOM   1569 1HD  LYS A  88       3.035   1.255 -35.191  1.00  0.00           H
ATOM   1570 2HD  LYS A  88       1.622   0.260 -35.555  1.00  0.00           H
ATOM   1571 1HE  LYS A  88       2.864  -1.571 -36.050  1.00  0.00           H
ATOM   1572 2HE  LYS A  88       4.115  -1.176 -34.872  1.00  0.00           H
ATOM   1573 1HZ  LYS A  88       5.157  -0.852 -36.894  1.00  0.00           H
ATOM   1574 2HZ  LYS A  88       4.673   0.718 -36.488  1.00  0.00           H
ATOM   1575 3HZ  LYS A  88       3.791  -0.172 -37.624  1.00  0.00           H
ATOM   1576  N   ARG A  89       5.583  -0.312 -30.935  1.00  0.00           N
ATOM   1577  CA  ARG A  89       6.928  -0.308 -30.375  1.00  0.00           C
ATOM   1578  C   ARG A  89       7.952  -0.747 -31.417  1.00  0.00           C
ATOM   1579  O   ARG A  89       7.623  -1.462 -32.362  1.00  0.00           O
ATOM   1580  CB  ARG A  89       6.999  -1.227 -29.154  1.00  0.00           C
ATOM   1581  CG  ARG A  89       8.323  -1.148 -28.410  1.00  0.00           C
ATOM   1582  CD  ARG A  89       9.272  -2.253 -28.846  1.00  0.00           C
ATOM   1583  NE  ARG A  89      10.629  -2.034 -28.351  1.00  0.00           N
ATOM   1584  CZ  ARG A  89      11.573  -2.973 -28.337  1.00  0.00           C
ATOM   1585  NH1 ARG A  89      11.313  -4.193 -28.789  1.00  0.00           N
ATOM   1586  NH2 ARG A  89      12.782  -2.691 -27.870  1.00  0.00           N
ATOM   1587  QB  ARG A  89       6.530  -1.602 -28.973  1.00  0.00           Q
ATOM   1588  QD  ARG A  89       9.101  -2.741 -29.195  1.00  0.00           Q
ATOM   1589  QG  ARG A  89       8.458  -0.719 -27.980  1.00  0.00           Q
ATOM   1590  QH1 ARG A  89      11.216  -4.653 -28.960  1.00  0.00           Q
ATOM   1591  QH2 ARG A  89      13.237  -2.583 -27.693  1.00  0.00           Q
ATOM   1592  H   ARG A  89       5.344  -0.991 -31.600  1.00  0.00           H
ATOM   1593  HA  ARG A  89       7.155   0.703 -30.067  1.00  0.00           H
ATOM   1594 1HB  ARG A  89       6.852  -2.246 -29.477  1.00  0.00           H
ATOM   1595 2HB  ARG A  89       6.210  -0.957 -28.469  1.00  0.00           H
ATOM   1596 1HG  ARG A  89       8.134  -1.245 -27.351  1.00  0.00           H
ATOM   1597 2HG  ARG A  89       8.782  -0.192 -28.611  1.00  0.00           H
ATOM   1598 1HD  ARG A  89       9.294  -2.286 -29.925  1.00  0.00           H
ATOM   1599 2HD  ARG A  89       8.908  -3.196 -28.464  1.00  0.00           H
ATOM   1600  HE  ARG A  89      10.849  -1.142 -28.010  1.00  0.00           H
ATOM   1601 1HH1 ARG A  89      10.405  -4.413 -29.144  1.00  0.00           H
ATOM   1602 2HH1 ARG A  89      12.028  -4.893 -28.777  1.00  0.00           H
ATOM   1603 1HH2 ARG A  89      12.984  -1.771 -27.528  1.00  0.00           H
ATOM   1604 2HH2 ARG A  89      13.491  -3.395 -27.859  1.00  0.00           H
ATOM   1605  N   THR A  90       9.196  -0.312 -31.236  1.00  0.00           N
ATOM   1606  CA  THR A  90      10.269  -0.660 -32.161  1.00  0.00           C
ATOM   1607  C   THR A  90      11.198  -1.704 -31.548  1.00  0.00           C
ATOM   1608  CB  THR A  90      11.067   0.587 -32.543  1.00  0.00           C
ATOM   1609  CG2 THR A  90      11.747   1.246 -31.362  1.00  0.00           C
ATOM   1610  OG1 THR A  90      12.067   0.270 -33.494  1.00  0.00           O
ATOM   1611  OT1 THR A  90      11.236  -2.839 -32.069  1.00  0.00           O
ATOM   1612  OT2 THR A  90      11.878  -1.378 -30.553  1.00  0.00           O
ATOM   1613  QG2 THR A  90      11.909   1.403 -31.081  1.00  0.00           Q
ATOM   1614  H   THR A  90       9.396   0.256 -30.463  1.00  0.00           H
ATOM   1615  HA  THR A  90       9.818  -1.075 -33.050  1.00  0.00           H
ATOM   1616  HB  THR A  90      10.396   1.310 -32.984  1.00  0.00           H
ATOM   1617 1HG  THR A  90      12.731  -0.291 -33.086  1.00  0.00           H
ATOM   1618 1HG2 THR A  90      11.359   0.831 -30.444  1.00  0.00           H
ATOM   1619 2HG2 THR A  90      11.557   2.310 -31.385  1.00  0.00           H
ATOM   1620 3HG2 THR A  90      12.810   1.070 -31.416  1.00  0.00           H
TER    1621
ENDMDL
