# Supplementary material for: Data set of intrinsically disordered proteins analysed at a local protein conformation level
Source: Data Brief. 2020 Mar 5;29:105383. doi: 10.1016/j.dib.2020.105383 (PMC7078294; doi:10.1016/j.dib.2020.105383)
Supplement: Supplementary file 1 [file mmc1.zip › the data/1-DATA/PED1AAA-pdb/1AAA-19.pdb]

ATOM      1  N   GLY A  -1     -22.632  -1.826 -43.579  1.00  0.00           N
ATOM      2  CA  GLY A  -1     -22.788  -2.610 -42.325  1.00  0.00           C
ATOM      3  C   GLY A  -1     -22.373  -4.047 -42.516  1.00  0.00           C
ATOM      4  O   GLY A  -1     -21.183  -4.359 -42.505  1.00  0.00           O
ATOM      5  QA  GLY A  -1     -22.999  -2.375 -41.785  1.00  0.00           Q
ATOM      6 1HA  GLY A  -1     -22.175  -2.170 -41.554  1.00  0.00           H
ATOM      7 2HA  GLY A  -1     -23.823  -2.579 -42.015  1.00  0.00           H
ATOM      8 1HT  GLY A  -1     -23.341  -2.127 -44.278  1.00  0.00           H
ATOM      9 2HT  GLY A  -1     -21.684  -1.976 -43.977  1.00  0.00           H
ATOM     10 3HT  GLY A  -1     -22.758  -0.812 -43.385  1.00  0.00           H
ATOM     11  N   SER A   0     -23.344  -4.930 -42.708  1.00  0.00           N
ATOM     12  CA  SER A   0     -23.019  -6.326 -42.915  1.00  0.00           C
ATOM     13  C   SER A   0     -24.212  -7.156 -43.353  1.00  0.00           C
ATOM     14  O   SER A   0     -25.352  -6.693 -43.412  1.00  0.00           O
ATOM     15  CB  SER A   0     -22.427  -6.938 -41.644  1.00  0.00           C
ATOM     16  OG  SER A   0     -22.811  -6.213 -40.490  1.00  0.00           O
ATOM     17  QB  SER A   0     -22.063  -7.446 -41.628  1.00  0.00           Q
ATOM     18  H   SER A   0     -24.278  -4.636 -42.721  1.00  0.00           H
ATOM     19  HA  SER A   0     -22.273  -6.372 -43.691  1.00  0.00           H
ATOM     20 1HB  SER A   0     -21.350  -6.936 -41.715  1.00  0.00           H
ATOM     21 2HB  SER A   0     -22.776  -7.956 -41.540  1.00  0.00           H
ATOM     22  HG  SER A   0     -22.480  -6.658 -39.707  1.00  0.00           H
ATOM     23  N   MET A   1     -23.897  -8.406 -43.627  1.00  0.00           N
ATOM     24  CA  MET A   1     -24.853  -9.413 -44.033  1.00  0.00           C
ATOM     25  C   MET A   1     -25.775  -9.684 -42.842  1.00  0.00           C
ATOM     26  O   MET A   1     -26.777  -8.990 -42.655  1.00  0.00           O
ATOM     27  CB  MET A   1     -24.022 -10.629 -44.461  1.00  0.00           C
ATOM     28  CG  MET A   1     -24.778 -11.895 -44.787  1.00  0.00           C
ATOM     29  SD  MET A   1     -23.654 -13.288 -45.028  1.00  0.00           S
ATOM     30  CE  MET A   1     -22.417 -12.558 -46.109  1.00  0.00           C
ATOM     31  QB  MET A   1     -23.390 -10.603 -44.504  1.00  0.00           Q
ATOM     32  QE  MET A   1     -22.167 -12.411 -46.327  1.00  0.00           Q
ATOM     33  QG  MET A   1     -25.395 -11.933 -44.835  1.00  0.00           Q
ATOM     34  H   MET A   1     -22.962  -8.677 -43.524  1.00  0.00           H
ATOM     35  HA  MET A   1     -25.428  -9.038 -44.868  1.00  0.00           H
ATOM     36 1HB  MET A   1     -23.323 -10.852 -43.668  1.00  0.00           H
ATOM     37 2HB  MET A   1     -23.458 -10.353 -45.339  1.00  0.00           H
ATOM     38 1HG  MET A   1     -25.342 -11.744 -45.694  1.00  0.00           H
ATOM     39 2HG  MET A   1     -25.447 -12.122 -43.975  1.00  0.00           H
ATOM     40 1HE  MET A   1     -21.586 -12.193 -45.519  1.00  0.00           H
ATOM     41 2HE  MET A   1     -22.855 -11.737 -46.657  1.00  0.00           H
ATOM     42 3HE  MET A   1     -22.062 -13.304 -46.804  1.00  0.00           H
ATOM     43  N   THR A   2     -25.386 -10.622 -41.985  1.00  0.00           N
ATOM     44  CA  THR A   2     -26.132 -10.891 -40.761  1.00  0.00           C
ATOM     45  C   THR A   2     -25.169 -11.351 -39.658  1.00  0.00           C
ATOM     46  O   THR A   2     -25.019 -10.660 -38.649  1.00  0.00           O
ATOM     47  CB  THR A   2     -27.308 -11.878 -40.953  1.00  0.00           C
ATOM     48  CG2 THR A   2     -27.255 -12.713 -42.216  1.00  0.00           C
ATOM     49  OG1 THR A   2     -27.411 -12.765 -39.852  1.00  0.00           O
ATOM     50  QG2 THR A   2     -27.247 -12.912 -42.518  1.00  0.00           Q
ATOM     51  H   THR A   2     -24.544 -11.093 -42.145  1.00  0.00           H
ATOM     52  HA  THR A   2     -26.545  -9.939 -40.448  1.00  0.00           H
ATOM     53  HB  THR A   2     -28.223 -11.301 -40.989  1.00  0.00           H
ATOM     54 1HG  THR A   2     -28.199 -12.551 -39.343  1.00  0.00           H
ATOM     55 1HG2 THR A   2     -26.544 -13.510 -42.100  1.00  0.00           H
ATOM     56 2HG2 THR A   2     -26.965 -12.091 -43.046  1.00  0.00           H
ATOM     57 3HG2 THR A   2     -28.231 -13.134 -42.407  1.00  0.00           H
ATOM     58  N   PRO A   3     -24.498 -12.512 -39.819  1.00  0.00           N
ATOM     59  CA  PRO A   3     -23.569 -13.014 -38.814  1.00  0.00           C
ATOM     60  C   PRO A   3     -22.472 -12.034 -38.439  1.00  0.00           C
ATOM     61  O   PRO A   3     -21.649 -11.622 -39.260  1.00  0.00           O
ATOM     62  CB  PRO A   3     -22.939 -14.260 -39.428  1.00  0.00           C
ATOM     63  CG  PRO A   3     -23.781 -14.624 -40.597  1.00  0.00           C
ATOM     64  CD  PRO A   3     -24.608 -13.422 -40.967  1.00  0.00           C
ATOM     65  QB  PRO A   3     -22.428 -14.545 -39.211  1.00  0.00           Q
ATOM     66  QD  PRO A   3     -24.927 -13.344 -41.483  1.00  0.00           Q
ATOM     67  QG  PRO A   3     -23.787 -15.177 -40.877  1.00  0.00           Q
ATOM     68  HA  PRO A   3     -24.094 -13.294 -37.914  1.00  0.00           H
ATOM     69 1HB  PRO A   3     -22.931 -15.050 -38.692  1.00  0.00           H
ATOM     70 2HB  PRO A   3     -21.925 -14.041 -39.730  1.00  0.00           H
ATOM     71 1HG  PRO A   3     -24.426 -15.450 -40.331  1.00  0.00           H
ATOM     72 2HG  PRO A   3     -23.148 -14.903 -41.424  1.00  0.00           H
ATOM     73 1HD  PRO A   3     -25.628 -13.727 -41.104  1.00  0.00           H
ATOM     74 2HD  PRO A   3     -24.227 -12.962 -41.864  1.00  0.00           H
ATOM     75  N   SER A   4     -22.460 -11.722 -37.161  1.00  0.00           N
ATOM     76  CA  SER A   4     -21.482 -10.853 -36.556  1.00  0.00           C
ATOM     77  C   SER A   4     -21.104 -11.495 -35.226  1.00  0.00           C
ATOM     78  O   SER A   4     -21.893 -12.266 -34.676  1.00  0.00           O
ATOM     79  CB  SER A   4     -22.071  -9.457 -36.358  1.00  0.00           C
ATOM     80  OG  SER A   4     -23.266  -9.518 -35.598  1.00  0.00           O
ATOM     81  QB  SER A   4     -21.827  -8.929 -36.582  1.00  0.00           Q
ATOM     82  H   SER A   4     -23.134 -12.131 -36.582  1.00  0.00           H
ATOM     83  HA  SER A   4     -20.612 -10.804 -37.198  1.00  0.00           H
ATOM     84 1HB  SER A   4     -22.295  -9.025 -37.323  1.00  0.00           H
ATOM     85 2HB  SER A   4     -21.359  -8.832 -35.841  1.00  0.00           H
ATOM     86  HG  SER A   4     -23.754  -8.700 -35.699  1.00  0.00           H
ATOM     87  N   TPO A   5     -19.899 -11.201 -34.763  1.00  0.00           N
ATOM     88  CA  TPO A   5     -19.410 -11.769 -33.471  1.00  0.00           C
ATOM     89  C   TPO A   5     -20.175 -11.128 -32.329  1.00  0.00           C
ATOM     90  O   TPO A   5     -20.461 -11.751 -31.308  1.00  0.00           O
ATOM     91  CB  TPO A   5     -17.841 -11.777 -33.426  1.00  0.00           C
ATOM     92  CG2 TPO A   5     -17.212 -12.998 -34.122  1.00  0.00           C
ATOM     93  OG1 TPO A   5     -17.322 -10.601 -34.109  1.00  0.00           O
ATOM     94  PS  TPO A   5     -15.747 -10.233 -34.287  1.00  0.00           P
ATOM     95  OPA TPO A   5     -15.070 -10.071 -32.923  1.00  0.00           O
ATOM     96  OPB TPO A   5     -15.616  -8.918 -35.061  1.00  0.00           O
ATOM     97  OPC TPO A   5     -15.024 -11.330 -35.077  1.00  0.00           O
ATOM     98  QG2 TPO A   5     -17.044 -13.311 -34.301  1.00  0.00           Q
ATOM     99  H   TPO A   5     -19.168 -10.600 -35.158  1.00  0.00           H
ATOM    100  HA  TPO A   5     -19.703 -12.833 -33.455  1.00  0.00           H
ATOM    101  HB  TPO A   5     -17.524 -11.764 -32.363  1.00  0.00           H
ATOM    102 1HG2 TPO A   5     -16.110 -12.957 -34.063  1.00  0.00           H
ATOM    103 2HG2 TPO A   5     -17.539 -13.943 -33.652  1.00  0.00           H
ATOM    104 3HG2 TPO A   5     -17.485 -13.030 -35.190  1.00  0.00           H
ATOM    105  N   PRO A   6     -20.525  -9.846 -32.482  1.00  0.00           N
ATOM    106  CA  PRO A   6     -21.256  -9.123 -31.463  1.00  0.00           C
ATOM    107  C   PRO A   6     -22.769  -9.221 -31.699  1.00  0.00           C
ATOM    108  O   PRO A   6     -23.218 -10.098 -32.439  1.00  0.00           O
ATOM    109  CB  PRO A   6     -20.683  -7.717 -31.655  1.00  0.00           C
ATOM    110  CG  PRO A   6     -20.516  -7.588 -33.128  1.00  0.00           C
ATOM    111  CD  PRO A   6     -20.252  -8.982 -33.646  1.00  0.00           C
ATOM    112  QB  PRO A   6     -20.542  -7.313 -31.207  1.00  0.00           Q
ATOM    113  QD  PRO A   6     -20.076  -9.145 -34.212  1.00  0.00           Q
ATOM    114  QG  PRO A   6     -20.550  -7.066 -33.455  1.00  0.00           Q
ATOM    115  HA  PRO A   6     -21.019  -9.486 -30.475  1.00  0.00           H
ATOM    116 1HB  PRO A   6     -19.731  -7.649 -31.151  1.00  0.00           H
ATOM    117 2HB  PRO A   6     -21.355  -6.979 -31.264  1.00  0.00           H
ATOM    118 1HG  PRO A   6     -19.678  -6.941 -33.346  1.00  0.00           H
ATOM    119 2HG  PRO A   6     -21.421  -7.189 -33.563  1.00  0.00           H
ATOM    120 1HD  PRO A   6     -19.226  -9.079 -33.971  1.00  0.00           H
ATOM    121 2HD  PRO A   6     -20.927  -9.211 -34.452  1.00  0.00           H
ATOM    122  N   PRO A   7     -23.586  -8.353 -31.075  1.00  0.00           N
ATOM    123  CA  PRO A   7     -25.041  -8.393 -31.234  1.00  0.00           C
ATOM    124  C   PRO A   7     -25.491  -7.593 -32.454  1.00  0.00           C
ATOM    125  O   PRO A   7     -24.647  -7.126 -33.219  1.00  0.00           O
ATOM    126  CB  PRO A   7     -25.510  -7.767 -29.926  1.00  0.00           C
ATOM    127  CG  PRO A   7     -24.473  -6.742 -29.617  1.00  0.00           C
ATOM    128  CD  PRO A   7     -23.172  -7.271 -30.164  1.00  0.00           C
ATOM    129  QB  PRO A   7     -26.018  -7.925 -29.609  1.00  0.00           Q
ATOM    130  QD  PRO A   7     -22.604  -7.073 -30.037  1.00  0.00           Q
ATOM    131  QG  PRO A   7     -24.562  -6.208 -29.324  1.00  0.00           Q
ATOM    132  HA  PRO A   7     -25.406  -9.408 -31.309  1.00  0.00           H
ATOM    133 1HB  PRO A   7     -25.551  -8.526 -29.159  1.00  0.00           H
ATOM    134 2HB  PRO A   7     -26.486  -7.326 -30.058  1.00  0.00           H
ATOM    135 1HG  PRO A   7     -24.399  -6.605 -28.549  1.00  0.00           H
ATOM    136 2HG  PRO A   7     -24.726  -5.810 -30.099  1.00  0.00           H
ATOM    137 1HD  PRO A   7     -22.549  -7.652 -29.368  1.00  0.00           H
ATOM    138 2HD  PRO A   7     -22.658  -6.493 -30.706  1.00  0.00           H
ATOM    139  N   ARG A   8     -26.805  -7.440 -32.679  1.00  0.00           N
ATOM    140  CA  ARG A   8     -27.232  -6.695 -33.861  1.00  0.00           C
ATOM    141  C   ARG A   8     -26.765  -5.253 -33.806  1.00  0.00           C
ATOM    142  O   ARG A   8     -26.164  -4.819 -32.820  1.00  0.00           O
ATOM    143  CB  ARG A   8     -28.731  -6.772 -34.158  1.00  0.00           C
ATOM    144  CG  ARG A   8     -28.949  -7.047 -35.639  1.00  0.00           C
ATOM    145  CD  ARG A   8     -30.207  -7.839 -35.945  1.00  0.00           C
ATOM    146  NE  ARG A   8     -29.863  -9.018 -36.732  1.00  0.00           N
ATOM    147  CZ  ARG A   8     -30.621 -10.095 -36.877  1.00  0.00           C
ATOM    148  NH1 ARG A   8     -31.810 -10.185 -36.292  1.00  0.00           N
ATOM    149  NH2 ARG A   8     -30.175 -11.096 -37.621  1.00  0.00           N
ATOM    150  QB  ARG A   8     -29.189  -6.695 -33.744  1.00  0.00           Q
ATOM    151  QD  ARG A   8     -30.779  -7.677 -35.770  1.00  0.00           Q
ATOM    152  QG  ARG A   8     -28.543  -6.864 -36.082  1.00  0.00           Q
ATOM    153  QH1 ARG A   8     -32.258 -10.221 -36.075  1.00  0.00           Q
ATOM    154  QH2 ARG A   8     -30.003 -11.473 -37.901  1.00  0.00           Q
ATOM    155  H   ARG A   8     -27.465  -7.834 -32.068  1.00  0.00           H
ATOM    156  HA  ARG A   8     -26.714  -7.153 -34.690  1.00  0.00           H
ATOM    157 1HB  ARG A   8     -29.196  -5.828 -33.914  1.00  0.00           H
ATOM    158 2HB  ARG A   8     -29.182  -7.564 -33.575  1.00  0.00           H
ATOM    159 1HG  ARG A   8     -28.100  -7.618 -35.995  1.00  0.00           H
ATOM    160 2HG  ARG A   8     -28.987  -6.110 -36.171  1.00  0.00           H
ATOM    161 1HD  ARG A   8     -30.876  -7.219 -36.517  1.00  0.00           H
ATOM    162 2HD  ARG A   8     -30.682  -8.134 -35.024  1.00  0.00           H
ATOM    163  HE  ARG A   8     -28.994  -9.006 -37.184  1.00  0.00           H
ATOM    164 1HH1 ARG A   8     -32.150  -9.433 -35.731  1.00  0.00           H
ATOM    165 2HH1 ARG A   8     -32.365 -11.009 -36.418  1.00  0.00           H
ATOM    166 1HH2 ARG A   8     -29.277 -11.028 -38.059  1.00  0.00           H
ATOM    167 2HH2 ARG A   8     -30.728 -11.919 -37.743  1.00  0.00           H
ATOM    168  N   SER A   9     -26.975  -4.540 -34.909  1.00  0.00           N
ATOM    169  CA  SER A   9     -26.494  -3.171 -35.030  1.00  0.00           C
ATOM    170  C   SER A   9     -27.572  -2.102 -35.267  1.00  0.00           C
ATOM    171  O   SER A   9     -27.228  -0.989 -35.666  1.00  0.00           O
ATOM    172  CB  SER A   9     -25.468  -3.115 -36.157  1.00  0.00           C
ATOM    173  OG  SER A   9     -24.391  -2.259 -35.827  1.00  0.00           O
ATOM    174  QB  SER A   9     -25.513  -3.431 -36.694  1.00  0.00           Q
ATOM    175  H   SER A   9     -27.407  -4.966 -35.677  1.00  0.00           H
ATOM    176  HA  SER A   9     -25.984  -2.930 -34.111  1.00  0.00           H
ATOM    177 1HB  SER A   9     -25.944  -2.752 -37.055  1.00  0.00           H
ATOM    178 2HB  SER A   9     -25.083  -4.109 -36.333  1.00  0.00           H
ATOM    179  HG  SER A   9     -23.627  -2.491 -36.359  1.00  0.00           H
ATOM    180  N   ARG A  10     -28.847  -2.374 -34.983  1.00  0.00           N
ATOM    181  CA  ARG A  10     -29.859  -1.320 -35.144  1.00  0.00           C
ATOM    182  C   ARG A  10     -29.941  -0.522 -33.857  1.00  0.00           C
ATOM    183  O   ARG A  10     -30.981   0.056 -33.535  1.00  0.00           O
ATOM    184  CB  ARG A  10     -31.260  -1.850 -35.448  1.00  0.00           C
ATOM    185  CG  ARG A  10     -31.375  -2.716 -36.682  1.00  0.00           C
ATOM    186  CD  ARG A  10     -32.694  -3.468 -36.666  1.00  0.00           C
ATOM    187  NE  ARG A  10     -33.042  -3.996 -37.976  1.00  0.00           N
ATOM    188  CZ  ARG A  10     -32.550  -5.128 -38.465  1.00  0.00           C
ATOM    189  NH1 ARG A  10     -31.691  -5.843 -37.752  1.00  0.00           N
ATOM    190  NH2 ARG A  10     -32.918  -5.544 -39.666  1.00  0.00           N
ATOM    191  QB  ARG A  10     -31.763  -1.713 -35.091  1.00  0.00           Q
ATOM    192  QD  ARG A  10     -33.044  -3.541 -36.153  1.00  0.00           Q
ATOM    193  QG  ARG A  10     -30.950  -2.754 -37.129  1.00  0.00           Q
ATOM    194  QH1 ARG A  10     -31.368  -6.113 -37.483  1.00  0.00           Q
ATOM    195  QH2 ARG A  10     -33.056  -5.701 -40.119  1.00  0.00           Q
ATOM    196  H   ARG A  10     -29.098  -3.251 -34.622  1.00  0.00           H
ATOM    197  HA  ARG A  10     -29.538  -0.667 -35.944  1.00  0.00           H
ATOM    198 1HB  ARG A  10     -31.920  -1.001 -35.578  1.00  0.00           H
ATOM    199 2HB  ARG A  10     -31.606  -2.425 -34.604  1.00  0.00           H
ATOM    200 1HG  ARG A  10     -30.562  -3.421 -36.699  1.00  0.00           H
ATOM    201 2HG  ARG A  10     -31.338  -2.086 -37.560  1.00  0.00           H
ATOM    202 1HD  ARG A  10     -33.475  -2.795 -36.339  1.00  0.00           H
ATOM    203 2HD  ARG A  10     -32.614  -4.287 -35.967  1.00  0.00           H
ATOM    204  HE  ARG A  10     -33.677  -3.483 -38.519  1.00  0.00           H
ATOM    205 1HH1 ARG A  10     -31.411  -5.530 -36.843  1.00  0.00           H
ATOM    206 2HH1 ARG A  10     -31.323  -6.697 -38.122  1.00  0.00           H
ATOM    207 1HH2 ARG A  10     -33.566  -5.006 -40.205  1.00  0.00           H
ATOM    208 2HH2 ARG A  10     -32.547  -6.396 -40.033  1.00  0.00           H
ATOM    209  N   GLY A  11     -28.850  -0.525 -33.101  1.00  0.00           N
ATOM    210  CA  GLY A  11     -28.831   0.165 -31.837  1.00  0.00           C
ATOM    211  C   GLY A  11     -28.174   1.519 -31.902  1.00  0.00           C
ATOM    212  O   GLY A  11     -27.122   1.739 -31.302  1.00  0.00           O
ATOM    213  QA  GLY A  11     -29.080  -0.073 -31.313  1.00  0.00           Q
ATOM    214  H   GLY A  11     -28.061  -1.020 -33.390  1.00  0.00           H
ATOM    215 1HA  GLY A  11     -28.309  -0.443 -31.118  1.00  0.00           H
ATOM    216 2HA  GLY A  11     -29.851   0.296 -31.507  1.00  0.00           H
ATOM    217  N   THR A  12     -28.819   2.442 -32.590  1.00  0.00           N
ATOM    218  CA  THR A  12     -28.325   3.802 -32.685  1.00  0.00           C
ATOM    219  C   THR A  12     -28.990   4.615 -31.588  1.00  0.00           C
ATOM    220  O   THR A  12     -28.354   5.418 -30.905  1.00  0.00           O
ATOM    221  CB  THR A  12     -28.636   4.418 -34.058  1.00  0.00           C
ATOM    222  CG2 THR A  12     -30.024   4.089 -34.573  1.00  0.00           C
ATOM    223  OG1 THR A  12     -28.522   5.834 -34.019  1.00  0.00           O
ATOM    224  QG2 THR A  12     -30.355   4.012 -34.696  1.00  0.00           Q
ATOM    225  H   THR A  12     -29.670   2.208 -33.015  1.00  0.00           H
ATOM    226  HA  THR A  12     -27.255   3.787 -32.526  1.00  0.00           H
ATOM    227  HB  THR A  12     -27.922   4.046 -34.779  1.00  0.00           H
ATOM    228 1HG  THR A  12     -28.690   6.152 -33.130  1.00  0.00           H
ATOM    229 1HG2 THR A  12     -30.716   4.852 -34.251  1.00  0.00           H
ATOM    230 2HG2 THR A  12     -30.339   3.134 -34.184  1.00  0.00           H
ATOM    231 3HG2 THR A  12     -30.009   4.049 -35.652  1.00  0.00           H
ATOM    232  N   ARG A  13     -30.290   4.386 -31.441  1.00  0.00           N
ATOM    233  CA  ARG A  13     -31.106   5.074 -30.450  1.00  0.00           C
ATOM    234  C   ARG A  13     -30.524   4.961 -29.025  1.00  0.00           C
ATOM    235  O   ARG A  13     -29.776   5.834 -28.592  1.00  0.00           O
ATOM    236  CB  ARG A  13     -32.549   4.547 -30.528  1.00  0.00           C
ATOM    237  CG  ARG A  13     -32.705   3.044 -30.306  1.00  0.00           C
ATOM    238  CD  ARG A  13     -34.152   2.673 -30.027  1.00  0.00           C
ATOM    239  NE  ARG A  13     -34.289   1.861 -28.821  1.00  0.00           N
ATOM    240  CZ  ARG A  13     -34.396   0.533 -28.822  1.00  0.00           C
ATOM    241  NH1 ARG A  13     -34.374  -0.142 -29.966  1.00  0.00           N
ATOM    242  NH2 ARG A  13     -34.518  -0.123 -27.677  1.00  0.00           N
ATOM    243  QB  ARG A  13     -33.044   4.917 -30.654  1.00  0.00           Q
ATOM    244  QD  ARG A  13     -34.631   2.850 -30.386  1.00  0.00           Q
ATOM    245  QG  ARG A  13     -32.237   2.633 -30.326  1.00  0.00           Q
ATOM    246  QH1 ARG A  13     -34.366  -0.396 -30.396  1.00  0.00           Q
ATOM    247  QH2 ARG A  13     -34.566  -0.371 -27.245  1.00  0.00           Q
ATOM    248  H   ARG A  13     -30.721   3.731 -32.031  1.00  0.00           H
ATOM    249  HA  ARG A  13     -31.114   6.117 -30.723  1.00  0.00           H
ATOM    250 1HB  ARG A  13     -32.938   4.774 -31.513  1.00  0.00           H
ATOM    251 2HB  ARG A  13     -33.150   5.062 -29.795  1.00  0.00           H
ATOM    252 1HG  ARG A  13     -32.103   2.746 -29.467  1.00  0.00           H
ATOM    253 2HG  ARG A  13     -32.371   2.520 -31.186  1.00  0.00           H
ATOM    254 1HD  ARG A  13     -34.538   2.120 -30.870  1.00  0.00           H
ATOM    255 2HD  ARG A  13     -34.724   3.581 -29.903  1.00  0.00           H
ATOM    256  HE  ARG A  13     -34.306   2.330 -27.958  1.00  0.00           H
ATOM    257 1HH1 ARG A  13     -34.275   0.345 -30.833  1.00  0.00           H
ATOM    258 2HH1 ARG A  13     -34.457  -1.137 -29.960  1.00  0.00           H
ATOM    259 1HH2 ARG A  13     -34.530   0.378 -26.811  1.00  0.00           H
ATOM    260 2HH2 ARG A  13     -34.601  -1.122 -27.679  1.00  0.00           H
ATOM    261  N   TYR A  14     -30.877   3.900 -28.298  1.00  0.00           N
ATOM    262  CA  TYR A  14     -30.403   3.688 -26.935  1.00  0.00           C
ATOM    263  C   TYR A  14     -30.927   4.757 -25.981  1.00  0.00           C
ATOM    264  O   TYR A  14     -30.460   5.897 -25.973  1.00  0.00           O
ATOM    265  CB  TYR A  14     -28.874   3.635 -26.872  1.00  0.00           C
ATOM    266  CG  TYR A  14     -28.324   2.259 -26.541  1.00  0.00           C
ATOM    267  CD1 TYR A  14     -28.009   1.355 -27.548  1.00  0.00           C
ATOM    268  CD2 TYR A  14     -28.108   1.872 -25.222  1.00  0.00           C
ATOM    269  CE1 TYR A  14     -27.499   0.104 -27.251  1.00  0.00           C
ATOM    270  CE2 TYR A  14     -27.598   0.622 -24.917  1.00  0.00           C
ATOM    271  CZ  TYR A  14     -27.294  -0.257 -25.935  1.00  0.00           C
ATOM    272  OH  TYR A  14     -26.782  -1.501 -25.635  1.00  0.00           O
ATOM    273  QB  TYR A  14     -28.500   4.126 -26.967  1.00  0.00           Q
ATOM    274  QD  TYR A  14     -28.261   2.099 -26.501  1.00  0.00           Q
ATOM    275  QE  TYR A  14     -27.350  -0.122 -25.967  1.00  0.00           Q
ATOM    276  QR  TYR A  14     -27.805   0.989 -26.234  1.00  0.00           Q
ATOM    277  H   TYR A  14     -31.476   3.243 -28.682  1.00  0.00           H
ATOM    278  HA  TYR A  14     -30.790   2.734 -26.609  1.00  0.00           H
ATOM    279 1HB  TYR A  14     -28.531   4.318 -26.108  1.00  0.00           H
ATOM    280 2HB  TYR A  14     -28.468   3.933 -27.825  1.00  0.00           H
ATOM    281 1HD  TYR A  14     -28.172   1.637 -28.577  1.00  0.00           H
ATOM    282 2HD  TYR A  14     -28.349   2.562 -24.426  1.00  0.00           H
ATOM    283 1HE  TYR A  14     -27.261  -0.584 -28.047  1.00  0.00           H
ATOM    284 2HE  TYR A  14     -27.440   0.342 -23.887  1.00  0.00           H
ATOM    285  HH  TYR A  14     -26.363  -1.874 -26.415  1.00  0.00           H
ATOM    286  N   LEU A  15     -31.888   4.344 -25.166  1.00  0.00           N
ATOM    287  CA  LEU A  15     -32.504   5.196 -24.159  1.00  0.00           C
ATOM    288  C   LEU A  15     -31.587   5.307 -22.938  1.00  0.00           C
ATOM    289  O   LEU A  15     -31.188   4.284 -22.384  1.00  0.00           O
ATOM    290  CB  LEU A  15     -33.815   4.546 -23.705  1.00  0.00           C
ATOM    291  CG  LEU A  15     -35.026   4.675 -24.634  1.00  0.00           C
ATOM    292  CD1 LEU A  15     -34.972   3.631 -25.742  1.00  0.00           C
ATOM    293  CD2 LEU A  15     -36.302   4.511 -23.821  1.00  0.00           C
ATOM    294  QB  LEU A  15     -33.852   4.230 -23.158  1.00  0.00           Q
ATOM    295  QD1 LEU A  15     -34.961   3.385 -26.004  1.00  0.00           Q
ATOM    296  QD2 LEU A  15     -36.601   4.470 -23.627  1.00  0.00           Q
ATOM    297  QQD LEU A  15     -35.781   3.927 -24.816  1.00  0.00           Q
ATOM    298  H   LEU A  15     -32.186   3.416 -25.232  1.00  0.00           H
ATOM    299  HA  LEU A  15     -32.699   6.173 -24.579  1.00  0.00           H
ATOM    300 1HB  LEU A  15     -34.083   4.966 -22.747  1.00  0.00           H
ATOM    301 2HB  LEU A  15     -33.621   3.493 -23.567  1.00  0.00           H
ATOM    302  HG  LEU A  15     -35.035   5.655 -25.087  1.00  0.00           H
ATOM    303 1HD1 LEU A  15     -34.523   2.726 -25.364  1.00  0.00           H
ATOM    304 2HD1 LEU A  15     -34.385   4.010 -26.567  1.00  0.00           H
ATOM    305 3HD1 LEU A  15     -35.975   3.419 -26.083  1.00  0.00           H
ATOM    306 1HD2 LEU A  15     -37.155   4.506 -24.482  1.00  0.00           H
ATOM    307 2HD2 LEU A  15     -36.390   5.327 -23.121  1.00  0.00           H
ATOM    308 3HD2 LEU A  15     -36.260   3.577 -23.278  1.00  0.00           H
ATOM    309  N   ALA A  16     -31.276   6.518 -22.486  1.00  0.00           N
ATOM    310  CA  ALA A  16     -30.436   6.670 -21.293  1.00  0.00           C
ATOM    311  C   ALA A  16     -31.318   6.583 -20.048  1.00  0.00           C
ATOM    312  O   ALA A  16     -32.536   6.707 -20.164  1.00  0.00           O
ATOM    313  CB  ALA A  16     -29.690   7.999 -21.317  1.00  0.00           C
ATOM    314  QB  ALA A  16     -29.513   8.314 -21.321  1.00  0.00           Q
ATOM    315  H   ALA A  16     -31.634   7.315 -22.934  1.00  0.00           H
ATOM    316  HA  ALA A  16     -29.715   5.864 -21.283  1.00  0.00           H
ATOM    317 1HB  ALA A  16     -29.824   8.503 -20.370  1.00  0.00           H
ATOM    318 2HB  ALA A  16     -30.079   8.620 -22.112  1.00  0.00           H
ATOM    319 3HB  ALA A  16     -28.637   7.821 -21.482  1.00  0.00           H
ATOM    320  N   GLN A  17     -30.738   6.405 -18.855  1.00  0.00           N
ATOM    321  CA  GLN A  17     -31.578   6.363 -17.658  1.00  0.00           C
ATOM    322  C   GLN A  17     -31.038   7.208 -16.509  1.00  0.00           C
ATOM    323  O   GLN A  17     -29.831   7.290 -16.267  1.00  0.00           O
ATOM    324  CB  GLN A  17     -31.933   4.939 -17.169  1.00  0.00           C
ATOM    325  CG  GLN A  17     -30.781   4.060 -16.702  1.00  0.00           C
ATOM    326  CD  GLN A  17     -29.651   3.968 -17.699  1.00  0.00           C
ATOM    327  NE2 GLN A  17     -28.464   4.378 -17.276  1.00  0.00           N
ATOM    328  OE1 GLN A  17     -29.840   3.519 -18.829  1.00  0.00           O
ATOM    329  QB  GLN A  17     -32.529   4.731 -17.148  1.00  0.00           Q
ATOM    330  QE2 GLN A  17     -28.051   4.519 -17.127  1.00  0.00           Q
ATOM    331  QG  GLN A  17     -30.780   3.756 -16.153  1.00  0.00           Q
ATOM    332  H   GLN A  17     -29.761   6.333 -18.782  1.00  0.00           H
ATOM    333  HA  GLN A  17     -32.504   6.826 -17.958  1.00  0.00           H
ATOM    334 1HB  GLN A  17     -32.449   4.423 -17.964  1.00  0.00           H
ATOM    335 2HB  GLN A  17     -32.609   5.039 -16.334  1.00  0.00           H
ATOM    336 1HG  GLN A  17     -31.167   3.063 -16.532  1.00  0.00           H
ATOM    337 2HG  GLN A  17     -30.393   4.449 -15.773  1.00  0.00           H
ATOM    338 1HE2 GLN A  17     -28.393   4.710 -16.356  1.00  0.00           H
ATOM    339 2HE2 GLN A  17     -27.710   4.329 -17.897  1.00  0.00           H
ATOM    340  N   PRO A  18     -31.980   7.847 -15.793  1.00  0.00           N
ATOM    341  CA  PRO A  18     -31.720   8.709 -14.650  1.00  0.00           C
ATOM    342  C   PRO A  18     -31.922   7.942 -13.350  1.00  0.00           C
ATOM    343  O   PRO A  18     -32.819   7.104 -13.266  1.00  0.00           O
ATOM    344  CB  PRO A  18     -32.823   9.745 -14.829  1.00  0.00           C
ATOM    345  CG  PRO A  18     -33.995   8.921 -15.255  1.00  0.00           C
ATOM    346  CD  PRO A  18     -33.428   7.770 -16.051  1.00  0.00           C
ATOM    347  QB  PRO A  18     -32.776  10.354 -14.745  1.00  0.00           Q
ATOM    348  QD  PRO A  18     -33.735   7.364 -16.399  1.00  0.00           Q
ATOM    349  QG  PRO A  18     -34.588   9.029 -15.129  1.00  0.00           Q
ATOM    350  HA  PRO A  18     -30.747   9.176 -14.681  1.00  0.00           H
ATOM    351 1HB  PRO A  18     -32.543  10.454 -15.594  1.00  0.00           H
ATOM    352 2HB  PRO A  18     -33.009  10.256 -13.897  1.00  0.00           H
ATOM    353 1HG  PRO A  18     -34.659   9.509 -15.871  1.00  0.00           H
ATOM    354 2HG  PRO A  18     -34.517   8.549 -14.387  1.00  0.00           H
ATOM    355 1HD  PRO A  18     -33.640   7.899 -17.101  1.00  0.00           H
ATOM    356 2HD  PRO A  18     -33.829   6.830 -15.697  1.00  0.00           H
ATOM    357  N   SER A  19     -31.097   8.197 -12.345  1.00  0.00           N
ATOM    358  CA  SER A  19     -31.233   7.475 -11.084  1.00  0.00           C
ATOM    359  C   SER A  19     -31.887   8.306  -9.991  1.00  0.00           C
ATOM    360  O   SER A  19     -31.339   9.314  -9.546  1.00  0.00           O
ATOM    361  CB  SER A  19     -29.873   6.998 -10.579  1.00  0.00           C
ATOM    362  OG  SER A  19     -29.086   6.468 -11.628  1.00  0.00           O
ATOM    363  QB  SER A  19     -29.684   7.030  -9.985  1.00  0.00           Q
ATOM    364  H   SER A  19     -30.385   8.862 -12.452  1.00  0.00           H
ATOM    365  HA  SER A  19     -31.849   6.610 -11.271  1.00  0.00           H
ATOM    366 1HB  SER A  19     -30.024   6.230  -9.833  1.00  0.00           H
ATOM    367 2HB  SER A  19     -29.346   7.829 -10.136  1.00  0.00           H
ATOM    368  HG  SER A  19     -28.185   6.783 -11.540  1.00  0.00           H
ATOM    369  N   GLY A  20     -33.033   7.835  -9.518  1.00  0.00           N
ATOM    370  CA  GLY A  20     -33.707   8.505  -8.424  1.00  0.00           C
ATOM    371  C   GLY A  20     -32.997   8.178  -7.115  1.00  0.00           C
ATOM    372  O   GLY A  20     -32.037   7.410  -7.126  1.00  0.00           O
ATOM    373  QA  GLY A  20     -34.216   8.861  -8.482  1.00  0.00           Q
ATOM    374  H   GLY A  20     -33.399   6.999  -9.881  1.00  0.00           H
ATOM    375 1HA  GLY A  20     -34.727   8.151  -8.369  1.00  0.00           H
ATOM    376 2HA  GLY A  20     -33.704   9.572  -8.594  1.00  0.00           H
ATOM    377  N   ASN A  21     -33.461   8.714  -5.986  1.00  0.00           N
ATOM    378  CA  ASN A  21     -32.841   8.395  -4.686  1.00  0.00           C
ATOM    379  C   ASN A  21     -33.710   7.363  -3.968  1.00  0.00           C
ATOM    380  O   ASN A  21     -34.499   7.725  -3.097  1.00  0.00           O
ATOM    381  CB  ASN A  21     -32.752   9.618  -3.749  1.00  0.00           C
ATOM    382  CG  ASN A  21     -31.460  10.435  -3.780  1.00  0.00           C
ATOM    383  ND2 ASN A  21     -30.471  10.049  -4.577  1.00  0.00           N
ATOM    384  OD1 ASN A  21     -31.353  11.428  -3.059  1.00  0.00           O
ATOM    385  QB  ASN A  21     -33.222   9.771  -3.354  1.00  0.00           Q
ATOM    386  QD2 ASN A  21     -30.121   9.920  -4.852  1.00  0.00           Q
ATOM    387  H   ASN A  21     -34.248   9.299  -6.017  1.00  0.00           H
ATOM    388  HA  ASN A  21     -31.856   7.985  -4.862  1.00  0.00           H
ATOM    389 1HB  ASN A  21     -32.878   9.257  -2.734  1.00  0.00           H
ATOM    390 2HB  ASN A  21     -33.566  10.284  -3.973  1.00  0.00           H
ATOM    391 1HD2 ASN A  21     -30.593   9.252  -5.125  1.00  0.00           H
ATOM    392 2HD2 ASN A  21     -29.649  10.588  -4.579  1.00  0.00           H
ATOM    393  N   THR A  22     -33.611   6.095  -4.337  1.00  0.00           N
ATOM    394  CA  THR A  22     -34.451   5.084  -3.700  1.00  0.00           C
ATOM    395  C   THR A  22     -33.789   4.468  -2.468  1.00  0.00           C
ATOM    396  O   THR A  22     -32.610   4.120  -2.489  1.00  0.00           O
ATOM    397  CB  THR A  22     -34.830   4.003  -4.706  1.00  0.00           C
ATOM    398  CG2 THR A  22     -36.112   4.323  -5.448  1.00  0.00           C
ATOM    399  OG1 THR A  22     -33.801   3.826  -5.666  1.00  0.00           O
ATOM    400  QG2 THR A  22     -36.417   4.400  -5.623  1.00  0.00           Q
ATOM    401  H   THR A  22     -32.992   5.837  -5.053  1.00  0.00           H
ATOM    402  HA  THR A  22     -35.355   5.581  -3.380  1.00  0.00           H
ATOM    403  HB  THR A  22     -34.974   3.068  -4.182  1.00  0.00           H
ATOM    404 1HG  THR A  22     -34.168   3.444  -6.468  1.00  0.00           H
ATOM    405 1HG2 THR A  22     -35.874   4.786  -6.393  1.00  0.00           H
ATOM    406 2HG2 THR A  22     -36.709   5.001  -4.855  1.00  0.00           H
ATOM    407 3HG2 THR A  22     -36.667   3.413  -5.621  1.00  0.00           H
ATOM    408  N   SER A  23     -34.572   4.336  -1.392  1.00  0.00           N
ATOM    409  CA  SER A  23     -34.083   3.760  -0.142  1.00  0.00           C
ATOM    410  C   SER A  23     -32.957   4.596   0.446  1.00  0.00           C
ATOM    411  O   SER A  23     -32.615   5.659  -0.075  1.00  0.00           O
ATOM    412  CB  SER A  23     -33.569   2.337  -0.380  1.00  0.00           C
ATOM    413  OG  SER A  23     -33.603   1.575   0.815  1.00  0.00           O
ATOM    414  QB  SER A  23     -33.368   2.117  -0.927  1.00  0.00           Q
ATOM    415  H   SER A  23     -35.506   4.632  -1.445  1.00  0.00           H
ATOM    416  HA  SER A  23     -34.902   3.726   0.559  1.00  0.00           H
ATOM    417 1HB  SER A  23     -32.550   2.383  -0.732  1.00  0.00           H
ATOM    418 2HB  SER A  23     -34.185   1.851  -1.121  1.00  0.00           H
ATOM    419  HG  SER A  23     -34.399   1.040   0.830  1.00  0.00           H
ATOM    420  N   SER A  24     -32.361   4.087   1.516  1.00  0.00           N
ATOM    421  CA  SER A  24     -31.242   4.754   2.158  1.00  0.00           C
ATOM    422  C   SER A  24     -29.934   4.194   1.606  1.00  0.00           C
ATOM    423  O   SER A  24     -28.853   4.488   2.115  1.00  0.00           O
ATOM    424  CB  SER A  24     -31.297   4.574   3.677  1.00  0.00           C
ATOM    425  OG  SER A  24     -32.454   3.855   4.070  1.00  0.00           O
ATOM    426  QB  SER A  24     -30.869   4.788   4.076  1.00  0.00           Q
ATOM    427  H   SER A  24     -32.664   3.222   1.867  1.00  0.00           H
ATOM    428  HA  SER A  24     -31.302   5.806   1.921  1.00  0.00           H
ATOM    429 1HB  SER A  24     -31.314   5.544   4.152  1.00  0.00           H
ATOM    430 2HB  SER A  24     -30.424   4.032   4.001  1.00  0.00           H
ATOM    431  HG  SER A  24     -32.567   3.924   5.021  1.00  0.00           H
ATOM    432  N   SER A  25     -30.048   3.382   0.554  1.00  0.00           N
ATOM    433  CA  SER A  25     -28.891   2.775  -0.085  1.00  0.00           C
ATOM    434  C   SER A  25     -28.172   1.815   0.857  1.00  0.00           C
ATOM    435  O   SER A  25     -28.271   0.595   0.717  1.00  0.00           O
ATOM    436  CB  SER A  25     -27.912   3.853  -0.556  1.00  0.00           C
ATOM    437  OG  SER A  25     -27.111   3.380  -1.625  1.00  0.00           O
ATOM    438  QB  SER A  25     -27.864   4.427  -0.315  1.00  0.00           Q
ATOM    439  H   SER A  25     -30.939   3.188   0.193  1.00  0.00           H
ATOM    440  HA  SER A  25     -29.239   2.222  -0.944  1.00  0.00           H
ATOM    441 1HB  SER A  25     -27.265   4.134   0.261  1.00  0.00           H
ATOM    442 2HB  SER A  25     -28.462   4.719  -0.890  1.00  0.00           H
ATOM    443  HG  SER A  25     -27.192   3.974  -2.373  1.00  0.00           H
ATOM    444  N   ALA A  26     -27.423   2.385   1.794  1.00  0.00           N
ATOM    445  CA  ALA A  26     -26.644   1.605   2.738  1.00  0.00           C
ATOM    446  C   ALA A  26     -27.330   1.448   4.101  1.00  0.00           C
ATOM    447  O   ALA A  26     -27.697   0.334   4.473  1.00  0.00           O
ATOM    448  CB  ALA A  26     -25.266   2.229   2.877  1.00  0.00           C
ATOM    449  QB  ALA A  26     -24.940   2.379   2.907  1.00  0.00           Q
ATOM    450  H   ALA A  26     -27.372   3.360   1.832  1.00  0.00           H
ATOM    451  HA  ALA A  26     -26.511   0.621   2.311  1.00  0.00           H
ATOM    452 1HB  ALA A  26     -25.121   2.570   3.891  1.00  0.00           H
ATOM    453 2HB  ALA A  26     -25.186   3.069   2.200  1.00  0.00           H
ATOM    454 3HB  ALA A  26     -24.512   1.497   2.630  1.00  0.00           H
ATOM    455  N   LEU A  27     -27.505   2.540   4.856  1.00  0.00           N
ATOM    456  CA  LEU A  27     -28.154   2.424   6.170  1.00  0.00           C
ATOM    457  C   LEU A  27     -29.617   2.088   6.012  1.00  0.00           C
ATOM    458  O   LEU A  27     -30.438   2.967   5.764  1.00  0.00           O
ATOM    459  CB  LEU A  27     -28.044   3.692   7.032  1.00  0.00           C
ATOM    460  CG  LEU A  27     -28.087   5.025   6.287  1.00  0.00           C
ATOM    461  CD1 LEU A  27     -28.564   6.145   7.211  1.00  0.00           C
ATOM    462  CD2 LEU A  27     -26.713   5.341   5.729  1.00  0.00           C
ATOM    463  QB  LEU A  27     -27.993   3.663   7.663  1.00  0.00           Q
ATOM    464  QD1 LEU A  27     -28.676   6.411   7.429  1.00  0.00           Q
ATOM    465  QD2 LEU A  27     -26.387   5.413   5.597  1.00  0.00           Q
ATOM    466  QQD LEU A  27     -27.531   5.912   6.513  1.00  0.00           Q
ATOM    467  H   LEU A  27     -27.203   3.412   4.531  1.00  0.00           H
ATOM    468  HA  LEU A  27     -27.675   1.609   6.692  1.00  0.00           H
ATOM    469 1HB  LEU A  27     -27.122   3.643   7.589  1.00  0.00           H
ATOM    470 2HB  LEU A  27     -28.866   3.682   7.736  1.00  0.00           H
ATOM    471  HG  LEU A  27     -28.781   4.952   5.463  1.00  0.00           H
ATOM    472 1HD1 LEU A  27     -27.830   6.939   7.227  1.00  0.00           H
ATOM    473 2HD1 LEU A  27     -28.693   5.759   8.206  1.00  0.00           H
ATOM    474 3HD1 LEU A  27     -29.504   6.533   6.854  1.00  0.00           H
ATOM    475 1HD2 LEU A  27     -26.091   5.745   6.513  1.00  0.00           H
ATOM    476 2HD2 LEU A  27     -26.803   6.060   4.931  1.00  0.00           H
ATOM    477 3HD2 LEU A  27     -26.265   4.434   5.350  1.00  0.00           H
ATOM    478  N   MET A  28     -29.954   0.824   6.174  1.00  0.00           N
ATOM    479  CA  MET A  28     -31.337   0.420   6.055  1.00  0.00           C
ATOM    480  C   MET A  28     -32.136   0.856   7.294  1.00  0.00           C
ATOM    481  O   MET A  28     -32.727   0.033   7.995  1.00  0.00           O
ATOM    482  CB  MET A  28     -31.443  -1.090   5.798  1.00  0.00           C
ATOM    483  CG  MET A  28     -31.484  -1.445   4.310  1.00  0.00           C
ATOM    484  SD  MET A  28     -30.253  -2.684   3.843  1.00  0.00           S
ATOM    485  CE  MET A  28     -31.154  -3.655   2.629  1.00  0.00           C
ATOM    486  QB  MET A  28     -31.467  -1.522   6.251  1.00  0.00           Q
ATOM    487  QE  MET A  28     -31.334  -3.851   2.385  1.00  0.00           Q
ATOM    488  QG  MET A  28     -31.883  -1.187   3.904  1.00  0.00           Q
ATOM    489  H   MET A  28     -29.266   0.157   6.384  1.00  0.00           H
ATOM    490  HA  MET A  28     -31.743   0.941   5.200  1.00  0.00           H
ATOM    491 1HB  MET A  28     -32.346  -1.462   6.259  1.00  0.00           H
ATOM    492 2HB  MET A  28     -30.589  -1.582   6.242  1.00  0.00           H
ATOM    493 1HG  MET A  28     -31.302  -0.547   3.737  1.00  0.00           H
ATOM    494 2HG  MET A  28     -32.465  -1.828   4.071  1.00  0.00           H
ATOM    495 1HE  MET A  28     -30.944  -3.280   1.637  1.00  0.00           H
ATOM    496 2HE  MET A  28     -32.214  -3.585   2.824  1.00  0.00           H
ATOM    497 3HE  MET A  28     -30.843  -4.688   2.695  1.00  0.00           H
ATOM    498  N   GLN A  29     -32.167   2.180   7.520  1.00  0.00           N
ATOM    499  CA  GLN A  29     -32.915   2.796   8.625  1.00  0.00           C
ATOM    500  C   GLN A  29     -32.917   4.315   8.476  1.00  0.00           C
ATOM    501  O   GLN A  29     -31.987   4.999   8.912  1.00  0.00           O
ATOM    502  CB  GLN A  29     -32.375   2.426  10.016  1.00  0.00           C
ATOM    503  CG  GLN A  29     -33.325   2.849  11.138  1.00  0.00           C
ATOM    504  CD  GLN A  29     -33.770   1.693  12.016  1.00  0.00           C
ATOM    505  NE2 GLN A  29     -32.811   0.948  12.547  1.00  0.00           N
ATOM    506  OE1 GLN A  29     -34.966   1.481  12.220  1.00  0.00           O
ATOM    507  QB  GLN A  29     -31.829   2.142  10.122  1.00  0.00           Q
ATOM    508  QE2 GLN A  29     -32.478   0.688  12.732  1.00  0.00           Q
ATOM    509  QG  GLN A  29     -33.516   3.438  11.227  1.00  0.00           Q
ATOM    510  H   GLN A  29     -31.694   2.770   6.900  1.00  0.00           H
ATOM    511  HA  GLN A  29     -33.936   2.451   8.550  1.00  0.00           H
ATOM    512 1HB  GLN A  29     -31.428   2.926  10.173  1.00  0.00           H
ATOM    513 2HB  GLN A  29     -32.228   1.359  10.072  1.00  0.00           H
ATOM    514 1HG  GLN A  29     -34.202   3.298  10.694  1.00  0.00           H
ATOM    515 2HG  GLN A  29     -32.829   3.579  11.759  1.00  0.00           H
ATOM    516 1HE2 GLN A  29     -31.881   1.179  12.346  1.00  0.00           H
ATOM    517 2HE2 GLN A  29     -33.074   0.196  13.117  1.00  0.00           H
ATOM    518  N   GLY A  30     -33.981   4.836   7.866  1.00  0.00           N
ATOM    519  CA  GLY A  30     -34.109   6.270   7.678  1.00  0.00           C
ATOM    520  C   GLY A  30     -34.113   7.021   8.996  1.00  0.00           C
ATOM    521  O   GLY A  30     -33.988   8.248   9.019  1.00  0.00           O
ATOM    522  QA  GLY A  30     -34.155   6.547   7.116  1.00  0.00           Q
ATOM    523  H   GLY A  30     -34.689   4.240   7.553  1.00  0.00           H
ATOM    524 1HA  GLY A  30     -35.030   6.475   7.152  1.00  0.00           H
ATOM    525 2HA  GLY A  30     -33.279   6.619   7.080  1.00  0.00           H
ATOM    526  N   GLN A  31     -34.233   6.282  10.100  1.00  0.00           N
ATOM    527  CA  GLN A  31     -34.214   6.878  11.425  1.00  0.00           C
ATOM    528  C   GLN A  31     -32.803   7.365  11.716  1.00  0.00           C
ATOM    529  O   GLN A  31     -32.038   7.666  10.802  1.00  0.00           O
ATOM    530  CB  GLN A  31     -34.629   5.850  12.497  1.00  0.00           C
ATOM    531  CG  GLN A  31     -34.993   6.444  13.864  1.00  0.00           C
ATOM    532  CD  GLN A  31     -35.774   7.742  13.778  1.00  0.00           C
ATOM    533  NE2 GLN A  31     -35.068   8.858  13.606  1.00  0.00           N
ATOM    534  OE1 GLN A  31     -36.999   7.747  13.877  1.00  0.00           O
ATOM    535  QB  GLN A  31     -34.638   5.229  12.392  1.00  0.00           Q
ATOM    536  QE2 GLN A  31     -34.823   9.247  13.547  1.00  0.00           Q
ATOM    537  QG  GLN A  31     -34.837   6.176  14.411  1.00  0.00           Q
ATOM    538  H   GLN A  31     -34.313   5.310  10.020  1.00  0.00           H
ATOM    539  HA  GLN A  31     -34.897   7.716  11.438  1.00  0.00           H
ATOM    540 1HB  GLN A  31     -33.800   5.169  12.645  1.00  0.00           H
ATOM    541 2HB  GLN A  31     -35.476   5.290  12.139  1.00  0.00           H
ATOM    542 1HG  GLN A  31     -34.085   6.627  14.420  1.00  0.00           H
ATOM    543 2HG  GLN A  31     -35.589   5.726  14.403  1.00  0.00           H
ATOM    544 1HE2 GLN A  31     -34.095   8.787  13.547  1.00  0.00           H
ATOM    545 2HE2 GLN A  31     -35.550   9.706  13.548  1.00  0.00           H
ATOM    546  N   LYS A  32     -32.461   7.409  12.987  1.00  0.00           N
ATOM    547  CA  LYS A  32     -31.156   7.826  13.431  1.00  0.00           C
ATOM    548  C   LYS A  32     -30.065   6.925  12.829  1.00  0.00           C
ATOM    549  O   LYS A  32     -30.308   6.229  11.842  1.00  0.00           O
ATOM    550  CB  LYS A  32     -31.144   7.778  14.959  1.00  0.00           C
ATOM    551  CG  LYS A  32     -31.332   9.137  15.609  1.00  0.00           C
ATOM    552  CD  LYS A  32     -30.015   9.892  15.719  1.00  0.00           C
ATOM    553  CE  LYS A  32     -29.908  11.033  14.711  1.00  0.00           C
ATOM    554  NZ  LYS A  32     -31.198  11.761  14.509  1.00  0.00           N
ATOM    555  QB  LYS A  32     -31.080   7.249  15.290  1.00  0.00           Q
ATOM    556  QD  LYS A  32     -29.566   9.747  16.128  1.00  0.00           Q
ATOM    557  QE  LYS A  32     -29.377  11.183  14.417  1.00  0.00           Q
ATOM    558  QG  LYS A  32     -31.880   9.355  15.808  1.00  0.00           Q
ATOM    559  QZ  LYS A  32     -31.506  11.939  14.460  1.00  0.00           Q
ATOM    560  H   LYS A  32     -33.111   7.142  13.654  1.00  0.00           H
ATOM    561  HA  LYS A  32     -31.002   8.842  13.105  1.00  0.00           H
ATOM    562 1HB  LYS A  32     -30.210   7.364  15.293  1.00  0.00           H
ATOM    563 2HB  LYS A  32     -31.950   7.134  15.287  1.00  0.00           H
ATOM    564 1HG  LYS A  32     -31.738   8.998  16.600  1.00  0.00           H
ATOM    565 2HG  LYS A  32     -32.021   9.712  15.016  1.00  0.00           H
ATOM    566 1HD  LYS A  32     -29.204   9.196  15.542  1.00  0.00           H
ATOM    567 2HD  LYS A  32     -29.926  10.297  16.713  1.00  0.00           H
ATOM    568 1HE  LYS A  32     -29.581  10.630  13.764  1.00  0.00           H
ATOM    569 2HE  LYS A  32     -29.172  11.737  15.069  1.00  0.00           H
ATOM    570 1HZ  LYS A  32     -32.003  11.134  14.684  1.00  0.00           H
ATOM    571 2HZ  LYS A  32     -31.257  12.113  13.534  1.00  0.00           H
ATOM    572 3HZ  LYS A  32     -31.257  12.569  15.162  1.00  0.00           H
ATOM    573  N   TPO A  33     -28.892   6.968  13.444  1.00  0.00           N
ATOM    574  CA  TPO A  33     -27.741   6.147  12.966  1.00  0.00           C
ATOM    575  C   TPO A  33     -27.072   5.492  14.159  1.00  0.00           C
ATOM    576  O   TPO A  33     -27.402   5.755  15.315  1.00  0.00           O
ATOM    577  CB  TPO A  33     -26.860   6.960  11.953  1.00  0.00           C
ATOM    578  CG2 TPO A  33     -27.036   6.516  10.490  1.00  0.00           C
ATOM    579  OG1 TPO A  33     -27.226   8.369  12.003  1.00  0.00           O
ATOM    580  PS  TPO A  33     -26.552   9.550  11.108  1.00  0.00           P
ATOM    581  OPA TPO A  33     -25.049   9.653  11.389  1.00  0.00           O
ATOM    582  OPB TPO A  33     -27.211  10.888  11.454  1.00  0.00           O
ATOM    583  OPC TPO A  33     -26.764   9.280   9.614  1.00  0.00           O
ATOM    584  QG2 TPO A  33     -27.078   6.405  10.110  1.00  0.00           Q
ATOM    585  H   TPO A  33     -28.596   7.507  14.264  1.00  0.00           H
ATOM    586  HA  TPO A  33     -28.161   5.314  12.377  1.00  0.00           H
ATOM    587  HB  TPO A  33     -25.797   6.838  12.242  1.00  0.00           H
ATOM    588 1HG2 TPO A  33     -26.397   7.116   9.819  1.00  0.00           H
ATOM    589 2HG2 TPO A  33     -26.760   5.455  10.355  1.00  0.00           H
ATOM    590 3HG2 TPO A  33     -28.080   6.647  10.158  1.00  0.00           H
ATOM    591  N   PRO A  34     -26.097   4.605  13.887  1.00  0.00           N
ATOM    592  CA  PRO A  34     -25.357   3.887  14.921  1.00  0.00           C
ATOM    593  C   PRO A  34     -24.240   4.712  15.576  1.00  0.00           C
ATOM    594  O   PRO A  34     -24.167   5.934  15.428  1.00  0.00           O
ATOM    595  CB  PRO A  34     -24.780   2.672  14.168  1.00  0.00           C
ATOM    596  CG  PRO A  34     -25.358   2.738  12.791  1.00  0.00           C
ATOM    597  CD  PRO A  34     -25.660   4.182  12.557  1.00  0.00           C
ATOM    598  QB  PRO A  34     -24.389   2.254  14.409  1.00  0.00           Q
ATOM    599  QD  PRO A  34     -25.609   4.502  12.043  1.00  0.00           Q
ATOM    600  QG  PRO A  34     -25.452   2.266  12.405  1.00  0.00           Q
ATOM    601  HA  PRO A  34     -26.026   3.538  15.693  1.00  0.00           H
ATOM    602 1HB  PRO A  34     -25.075   1.765  14.673  1.00  0.00           H
ATOM    603 2HB  PRO A  34     -23.704   2.742  14.145  1.00  0.00           H
ATOM    604 1HG  PRO A  34     -26.266   2.154  12.743  1.00  0.00           H
ATOM    605 2HG  PRO A  34     -24.639   2.378  12.067  1.00  0.00           H
ATOM    606 1HD  PRO A  34     -26.446   4.291  11.841  1.00  0.00           H
ATOM    607 2HD  PRO A  34     -24.771   4.714  12.245  1.00  0.00           H
ATOM    608  N   GLN A  35     -23.405   4.003  16.335  1.00  0.00           N
ATOM    609  CA  GLN A  35     -22.292   4.582  17.092  1.00  0.00           C
ATOM    610  C   GLN A  35     -21.150   5.136  16.205  1.00  0.00           C
ATOM    611  O   GLN A  35     -20.382   4.388  15.603  1.00  0.00           O
ATOM    612  CB  GLN A  35     -21.800   3.515  18.093  1.00  0.00           C
ATOM    613  CG  GLN A  35     -20.815   2.493  17.538  1.00  0.00           C
ATOM    614  CD  GLN A  35     -21.496   1.391  16.746  1.00  0.00           C
ATOM    615  NE2 GLN A  35     -20.700   0.511  16.146  1.00  0.00           N
ATOM    616  OE1 GLN A  35     -22.723   1.326  16.678  1.00  0.00           O
ATOM    617  QB  GLN A  35     -22.003   3.489  18.690  1.00  0.00           Q
ATOM    618  QE2 GLN A  35     -20.423   0.205  15.937  1.00  0.00           Q
ATOM    619  QG  GLN A  35     -20.199   2.514  17.636  1.00  0.00           Q
ATOM    620  H   GLN A  35     -23.563   3.041  16.413  1.00  0.00           H
ATOM    621  HA  GLN A  35     -22.692   5.407  17.663  1.00  0.00           H
ATOM    622 1HB  GLN A  35     -22.667   2.973  18.446  1.00  0.00           H
ATOM    623 2HB  GLN A  35     -21.338   4.005  18.933  1.00  0.00           H
ATOM    624 1HG  GLN A  35     -20.292   2.038  18.368  1.00  0.00           H
ATOM    625 2HG  GLN A  35     -20.105   2.990  16.902  1.00  0.00           H
ATOM    626 1HE2 GLN A  35     -19.732   0.620  16.247  1.00  0.00           H
ATOM    627 2HE2 GLN A  35     -21.115  -0.209  15.627  1.00  0.00           H
ATOM    628  N   LYS A  36     -21.061   6.480  16.155  1.00  0.00           N
ATOM    629  CA  LYS A  36     -20.038   7.202  15.373  1.00  0.00           C
ATOM    630  C   LYS A  36     -18.744   7.349  16.186  1.00  0.00           C
ATOM    631  O   LYS A  36     -18.716   7.005  17.366  1.00  0.00           O
ATOM    632  CB  LYS A  36     -20.564   8.607  15.018  1.00  0.00           C
ATOM    633  CG  LYS A  36     -21.167   8.734  13.624  1.00  0.00           C
ATOM    634  CD  LYS A  36     -21.875  10.074  13.439  1.00  0.00           C
ATOM    635  CE  LYS A  36     -20.902  11.247  13.430  1.00  0.00           C
ATOM    636  NZ  LYS A  36     -21.577  12.527  13.798  1.00  0.00           N
ATOM    637  QB  LYS A  36     -20.537   9.096  15.415  1.00  0.00           Q
ATOM    638  QD  LYS A  36     -22.492  10.137  13.375  1.00  0.00           Q
ATOM    639  QE  LYS A  36     -20.296  11.199  13.289  1.00  0.00           Q
ATOM    640  QG  LYS A  36     -21.134   8.294  13.184  1.00  0.00           Q
ATOM    641  QZ  LYS A  36     -21.739  12.833  13.886  1.00  0.00           Q
ATOM    642  H   LYS A  36     -21.707   7.006  16.668  1.00  0.00           H
ATOM    643  HA  LYS A  36     -19.839   6.648  14.468  1.00  0.00           H
ATOM    644 1HB  LYS A  36     -19.750   9.314  15.097  1.00  0.00           H
ATOM    645 2HB  LYS A  36     -21.326   8.877  15.732  1.00  0.00           H
ATOM    646 1HG  LYS A  36     -21.884   7.940  13.481  1.00  0.00           H
ATOM    647 2HG  LYS A  36     -20.382   8.649  12.888  1.00  0.00           H
ATOM    648 1HD  LYS A  36     -22.577  10.212  14.249  1.00  0.00           H
ATOM    649 2HD  LYS A  36     -22.408  10.061  12.501  1.00  0.00           H
ATOM    650 1HE  LYS A  36     -20.482  11.345  12.440  1.00  0.00           H
ATOM    651 2HE  LYS A  36     -20.110  11.053  14.139  1.00  0.00           H
ATOM    652 1HZ  LYS A  36     -22.401  12.684  13.183  1.00  0.00           H
ATOM    653 2HZ  LYS A  36     -20.920  13.325  13.687  1.00  0.00           H
ATOM    654 3HZ  LYS A  36     -21.897  12.490  14.786  1.00  0.00           H
ATOM    655  N   PRO A  37     -17.658   7.897  15.591  1.00  0.00           N
ATOM    656  CA  PRO A  37     -16.403   8.113  16.306  1.00  0.00           C
ATOM    657  C   PRO A  37     -16.421   9.491  16.978  1.00  0.00           C
ATOM    658  O   PRO A  37     -16.435  10.511  16.295  1.00  0.00           O
ATOM    659  CB  PRO A  37     -15.381   8.063  15.172  1.00  0.00           C
ATOM    660  CG  PRO A  37     -16.088   8.698  14.023  1.00  0.00           C
ATOM    661  CD  PRO A  37     -17.564   8.390  14.198  1.00  0.00           C
ATOM    662  QB  PRO A  37     -14.809   7.823  15.203  1.00  0.00           Q
ATOM    663  QD  PRO A  37     -18.011   8.460  13.782  1.00  0.00           Q
ATOM    664  QG  PRO A  37     -15.824   9.024  13.567  1.00  0.00           Q
ATOM    665  HA  PRO A  37     -16.204   7.337  17.032  1.00  0.00           H
ATOM    666 1HB  PRO A  37     -15.125   7.035  14.955  1.00  0.00           H
ATOM    667 2HB  PRO A  37     -14.493   8.612  15.451  1.00  0.00           H
ATOM    668 1HG  PRO A  37     -15.726   8.282  13.093  1.00  0.00           H
ATOM    669 2HG  PRO A  37     -15.923   9.766  14.041  1.00  0.00           H
ATOM    670 1HD  PRO A  37     -17.875   7.631  13.496  1.00  0.00           H
ATOM    671 2HD  PRO A  37     -18.148   9.289  14.067  1.00  0.00           H
ATOM    672  N   SER A  38     -16.468   9.530  18.311  1.00  0.00           N
ATOM    673  CA  SER A  38     -16.539  10.813  19.028  1.00  0.00           C
ATOM    674  C   SER A  38     -15.127  11.430  19.239  1.00  0.00           C
ATOM    675  O   SER A  38     -14.191  10.714  19.593  1.00  0.00           O
ATOM    676  CB  SER A  38     -17.322  10.597  20.338  1.00  0.00           C
ATOM    677  OG  SER A  38     -17.653  11.822  20.964  1.00  0.00           O
ATOM    678  QB  SER A  38     -17.492  10.038  20.564  1.00  0.00           Q
ATOM    679  H   SER A  38     -16.489   8.690  18.821  1.00  0.00           H
ATOM    680  HA  SER A  38     -17.107  11.486  18.402  1.00  0.00           H
ATOM    681 1HB  SER A  38     -16.739   9.996  21.021  1.00  0.00           H
ATOM    682 2HB  SER A  38     -18.244  10.079  20.109  1.00  0.00           H
ATOM    683  HG  SER A  38     -18.562  11.781  21.282  1.00  0.00           H
ATOM    684  N   GLN A  39     -14.960  12.739  18.965  1.00  0.00           N
ATOM    685  CA  GLN A  39     -13.632  13.396  19.070  1.00  0.00           C
ATOM    686  C   GLN A  39     -13.427  14.213  20.362  1.00  0.00           C
ATOM    687  O   GLN A  39     -14.336  14.315  21.185  1.00  0.00           O
ATOM    688  CB  GLN A  39     -13.452  14.364  17.880  1.00  0.00           C
ATOM    689  CG  GLN A  39     -12.096  15.062  17.808  1.00  0.00           C
ATOM    690  CD  GLN A  39     -12.231  16.573  17.798  1.00  0.00           C
ATOM    691  NE2 GLN A  39     -11.389  17.247  17.023  1.00  0.00           N
ATOM    692  OE1 GLN A  39     -13.091  17.131  18.478  1.00  0.00           O
ATOM    693  QB  GLN A  39     -13.902  14.472  17.448  1.00  0.00           Q
ATOM    694  QE2 GLN A  39     -11.097  17.482  16.752  1.00  0.00           Q
ATOM    695  QG  GLN A  39     -11.550  14.761  17.787  1.00  0.00           Q
ATOM    696  H   GLN A  39     -15.729  13.268  18.638  1.00  0.00           H
ATOM    697  HA  GLN A  39     -12.880  12.638  18.999  1.00  0.00           H
ATOM    698 1HB  GLN A  39     -14.215  15.131  17.935  1.00  0.00           H
ATOM    699 2HB  GLN A  39     -13.588  13.813  16.961  1.00  0.00           H
ATOM    700 1HG  GLN A  39     -11.589  14.750  16.909  1.00  0.00           H
ATOM    701 2HG  GLN A  39     -11.511  14.772  18.663  1.00  0.00           H
ATOM    702 1HE2 GLN A  39     -10.730  16.741  16.504  1.00  0.00           H
ATOM    703 2HE2 GLN A  39     -11.466  18.224  17.000  1.00  0.00           H
ATOM    704  N   ASN A  40     -12.184  14.712  20.592  1.00  0.00           N
ATOM    705  CA  ASN A  40     -11.866  15.438  21.841  1.00  0.00           C
ATOM    706  C   ASN A  40     -11.457  14.611  22.947  1.00  0.00           C
ATOM    707  O   ASN A  40     -11.220  15.065  24.036  1.00  0.00           O
ATOM    708  CB  ASN A  40     -13.076  16.525  22.273  1.00  0.00           C
ATOM    709  CG  ASN A  40     -12.726  17.863  21.793  1.00  0.00           C
ATOM    710  ND2 ASN A  40     -11.816  18.469  22.504  1.00  0.00           N
ATOM    711  OD1 ASN A  40     -13.310  18.366  20.783  1.00  0.00           O
ATOM    712  QB  ASN A  40     -13.659  16.172  21.746  1.00  0.00           Q
ATOM    713  QD2 ASN A  40     -11.520  18.709  22.759  1.00  0.00           Q
ATOM    714  H   ASN A  40     -11.510  14.578  19.874  1.00  0.00           H
ATOM    715  HA  ASN A  40     -10.985  16.145  21.522  1.00  0.00           H
ATOM    716 1HB  ASN A  40     -13.143  16.019  21.691  1.00  0.00           H
ATOM    717 2HB  ASN A  40     -14.174  16.326  21.802  1.00  0.00           H
ATOM    718 1HD2 ASN A  40     -11.455  18.008  23.261  1.00  0.00           H
ATOM    719 2HD2 ASN A  40     -11.585  19.410  22.256  1.00  0.00           H
ATOM    720  N   LEU A  41     -11.391  13.284  22.692  1.00  0.00           N
ATOM    721  CA  LEU A  41     -11.060  12.363  23.800  1.00  0.00           C
ATOM    722  C   LEU A  41      -9.636  11.802  23.660  1.00  0.00           C
ATOM    723  O   LEU A  41      -8.863  12.193  22.784  1.00  0.00           O
ATOM    724  CB  LEU A  41     -12.068  11.203  23.937  1.00  0.00           C
ATOM    725  CG  LEU A  41     -13.064  11.004  22.784  1.00  0.00           C
ATOM    726  CD1 LEU A  41     -13.007   9.568  22.276  1.00  0.00           C
ATOM    727  CD2 LEU A  41     -14.477  11.337  23.241  1.00  0.00           C
ATOM    728  QB  LEU A  41     -12.072  10.827  24.445  1.00  0.00           Q
ATOM    729  QD1 LEU A  41     -12.994   9.228  22.157  1.00  0.00           Q
ATOM    730  QD2 LEU A  41     -14.813  11.416  23.349  1.00  0.00           Q
ATOM    731  QQD LEU A  41     -13.904  10.322  22.753  1.00  0.00           Q
ATOM    732  H   LEU A  41     -11.606  12.914  21.820  1.00  0.00           H
ATOM    733  HA  LEU A  41     -11.089  12.945  24.709  1.00  0.00           H
ATOM    734 1HB  LEU A  41     -12.631  11.368  24.841  1.00  0.00           H
ATOM    735 2HB  LEU A  41     -11.512  10.286  24.048  1.00  0.00           H
ATOM    736  HG  LEU A  41     -12.810  11.655  21.967  1.00  0.00           H
ATOM    737 1HD1 LEU A  41     -13.403   8.904  23.032  1.00  0.00           H
ATOM    738 2HD1 LEU A  41     -11.982   9.299  22.062  1.00  0.00           H
ATOM    739 3HD1 LEU A  41     -13.598   9.480  21.376  1.00  0.00           H
ATOM    740 1HD2 LEU A  41     -15.187  10.746  22.681  1.00  0.00           H
ATOM    741 2HD2 LEU A  41     -14.674  12.386  23.072  1.00  0.00           H
ATOM    742 3HD2 LEU A  41     -14.579  11.117  24.294  1.00  0.00           H
ATOM    743  N   VAL A  42      -9.331  10.866  24.552  1.00  0.00           N
ATOM    744  CA  VAL A  42      -8.058  10.168  24.619  1.00  0.00           C
ATOM    745  C   VAL A  42      -8.271   8.962  25.539  1.00  0.00           C
ATOM    746  O   VAL A  42      -9.043   9.048  26.494  1.00  0.00           O
ATOM    747  CB  VAL A  42      -6.896  11.073  25.089  1.00  0.00           C
ATOM    748  CG1 VAL A  42      -7.229  11.776  26.391  1.00  0.00           C
ATOM    749  CG2 VAL A  42      -5.601  10.280  25.209  1.00  0.00           C
ATOM    750  QG1 VAL A  42      -7.307  11.946  26.699  1.00  0.00           Q
ATOM    751  QG2 VAL A  42      -5.295  10.093  25.236  1.00  0.00           Q
ATOM    752  QQG VAL A  42      -6.301  11.019  25.967  1.00  0.00           Q
ATOM    753  H   VAL A  42     -10.018  10.621  25.206  1.00  0.00           H
ATOM    754  HA  VAL A  42      -7.835   9.808  23.623  1.00  0.00           H
ATOM    755  HB  VAL A  42      -6.746  11.833  24.334  1.00  0.00           H
ATOM    756 1HG1 VAL A  42      -7.273  11.054  27.192  1.00  0.00           H
ATOM    757 2HG1 VAL A  42      -8.183  12.273  26.298  1.00  0.00           H
ATOM    758 3HG1 VAL A  42      -6.463  12.509  26.607  1.00  0.00           H
ATOM    759 1HG2 VAL A  42      -5.658   9.404  24.584  1.00  0.00           H
ATOM    760 2HG2 VAL A  42      -5.454   9.982  26.234  1.00  0.00           H
ATOM    761 3HG2 VAL A  42      -4.774  10.895  24.887  1.00  0.00           H
ATOM    762  N   PRO A  43      -7.719   7.790  25.192  1.00  0.00           N
ATOM    763  CA  PRO A  43      -7.992   6.541  25.910  1.00  0.00           C
ATOM    764  C   PRO A  43      -7.068   6.162  27.080  1.00  0.00           C
ATOM    765  O   PRO A  43      -7.526   6.100  28.221  1.00  0.00           O
ATOM    766  CB  PRO A  43      -7.909   5.498  24.771  1.00  0.00           C
ATOM    767  CG  PRO A  43      -7.593   6.281  23.525  1.00  0.00           C
ATOM    768  CD  PRO A  43      -6.924   7.521  24.004  1.00  0.00           C
ATOM    769  QB  PRO A  43      -7.998   4.885  24.836  1.00  0.00           Q
ATOM    770  QD  PRO A  43      -6.447   7.822  23.770  1.00  0.00           Q
ATOM    771  QG  PRO A  43      -7.722   6.122  22.944  1.00  0.00           Q
ATOM    772  HA  PRO A  43      -9.004   6.545  26.282  1.00  0.00           H
ATOM    773 1HB  PRO A  43      -8.861   4.993  24.682  1.00  0.00           H
ATOM    774 2HB  PRO A  43      -7.135   4.778  24.991  1.00  0.00           H
ATOM    775 1HG  PRO A  43      -8.508   6.528  23.005  1.00  0.00           H
ATOM    776 2HG  PRO A  43      -6.935   5.716  22.885  1.00  0.00           H
ATOM    777 1HD  PRO A  43      -7.006   8.317  23.283  1.00  0.00           H
ATOM    778 2HD  PRO A  43      -5.889   7.326  24.258  1.00  0.00           H
ATOM    779  N   VAL A  44      -5.807   5.835  26.813  1.00  0.00           N
ATOM    780  CA  VAL A  44      -4.915   5.386  27.887  1.00  0.00           C
ATOM    781  C   VAL A  44      -3.936   6.453  28.364  1.00  0.00           C
ATOM    782  O   VAL A  44      -3.919   7.580  27.873  1.00  0.00           O
ATOM    783  CB  VAL A  44      -4.096   4.157  27.441  1.00  0.00           C
ATOM    784  CG1 VAL A  44      -5.004   2.964  27.192  1.00  0.00           C
ATOM    785  CG2 VAL A  44      -3.280   4.491  26.198  1.00  0.00           C
ATOM    786  QG1 VAL A  44      -5.218   2.680  27.134  1.00  0.00           Q
ATOM    787  QG2 VAL A  44      -3.088   4.570  25.903  1.00  0.00           Q
ATOM    788  QQG VAL A  44      -4.153   3.625  26.519  1.00  0.00           Q
ATOM    789  H   VAL A  44      -5.488   5.839  25.886  1.00  0.00           H
ATOM    790  HA  VAL A  44      -5.530   5.082  28.721  1.00  0.00           H
ATOM    791  HB  VAL A  44      -3.411   3.898  28.232  1.00  0.00           H
ATOM    792 1HG1 VAL A  44      -5.757   3.228  26.466  1.00  0.00           H
ATOM    793 2HG1 VAL A  44      -5.481   2.675  28.117  1.00  0.00           H
ATOM    794 3HG1 VAL A  44      -4.417   2.137  26.819  1.00  0.00           H
ATOM    795 1HG2 VAL A  44      -3.333   5.553  26.007  1.00  0.00           H
ATOM    796 2HG2 VAL A  44      -3.679   3.953  25.350  1.00  0.00           H
ATOM    797 3HG2 VAL A  44      -2.252   4.204  26.355  1.00  0.00           H
ATOM    798  N   TPO A  45      -3.105   6.034  29.307  1.00  0.00           N
ATOM    799  CA  TPO A  45      -2.078   6.947  29.889  1.00  0.00           C
ATOM    800  C   TPO A  45      -0.699   6.377  29.616  1.00  0.00           C
ATOM    801  O   TPO A  45      -0.525   5.184  29.373  1.00  0.00           O
ATOM    802  CB  TPO A  45      -2.458   7.347  31.359  1.00  0.00           C
ATOM    803  CG2 TPO A  45      -2.418   8.865  31.614  1.00  0.00           C
ATOM    804  OG1 TPO A  45      -3.817   6.915  31.653  1.00  0.00           O
ATOM    805  PS  TPO A  45      -4.593   7.137  33.066  1.00  0.00           P
ATOM    806  OPA TPO A  45      -3.841   6.451  34.210  1.00  0.00           O
ATOM    807  OPB TPO A  45      -6.000   6.541  32.972  1.00  0.00           O
ATOM    808  OPC TPO A  45      -4.723   8.632  33.379  1.00  0.00           O
ATOM    809  QG2 TPO A  45      -2.410   9.256  31.684  1.00  0.00           Q
ATOM    810  H   TPO A  45      -3.025   5.116  29.757  1.00  0.00           H
ATOM    811  HA  TPO A  45      -2.121   7.889  29.315  1.00  0.00           H
ATOM    812  HB  TPO A  45      -1.749   6.847  32.050  1.00  0.00           H
ATOM    813 1HG2 TPO A  45      -2.692   9.093  32.658  1.00  0.00           H
ATOM    814 2HG2 TPO A  45      -1.410   9.278  31.433  1.00  0.00           H
ATOM    815 3HG2 TPO A  45      -3.131   9.396  30.960  1.00  0.00           H
ATOM    816  N   PRO A  46       0.325   7.232  29.651  1.00  0.00           N
ATOM    817  CA  PRO A  46       1.683   6.780  29.406  1.00  0.00           C
ATOM    818  C   PRO A  46       2.100   5.859  30.537  1.00  0.00           C
ATOM    819  O   PRO A  46       2.838   4.894  30.343  1.00  0.00           O
ATOM    820  CB  PRO A  46       2.510   8.072  29.395  1.00  0.00           C
ATOM    821  CG  PRO A  46       1.504   9.172  29.282  1.00  0.00           C
ATOM    822  CD  PRO A  46       0.276   8.660  29.975  1.00  0.00           C
ATOM    823  QB  PRO A  46       3.129   8.106  29.430  1.00  0.00           Q
ATOM    824  QD  PRO A  46      -0.133   8.972  30.309  1.00  0.00           Q
ATOM    825  QG  PRO A  46       1.582   9.715  29.005  1.00  0.00           Q
ATOM    826  HA  PRO A  46       1.771   6.264  28.459  1.00  0.00           H
ATOM    827 1HB  PRO A  46       3.181   8.065  28.549  1.00  0.00           H
ATOM    828 2HB  PRO A  46       3.078   8.148  30.311  1.00  0.00           H
ATOM    829 1HG  PRO A  46       1.292   9.369  28.241  1.00  0.00           H
ATOM    830 2HG  PRO A  46       1.871  10.061  29.770  1.00  0.00           H
ATOM    831 1HD  PRO A  46      -0.614   9.122  29.576  1.00  0.00           H
ATOM    832 2HD  PRO A  46       0.348   8.820  31.042  1.00  0.00           H
ATOM    833  N   SER A  47       1.571   6.162  31.727  1.00  0.00           N
ATOM    834  CA  SER A  47       1.830   5.373  32.919  1.00  0.00           C
ATOM    835  C   SER A  47       3.287   5.503  33.346  1.00  0.00           C
ATOM    836  O   SER A  47       3.670   6.489  33.975  1.00  0.00           O
ATOM    837  CB  SER A  47       1.452   3.906  32.667  1.00  0.00           C
ATOM    838  OG  SER A  47       1.748   3.101  33.792  1.00  0.00           O
ATOM    839  QB  SER A  47       1.202   3.688  32.139  1.00  0.00           Q
ATOM    840  H   SER A  47       0.973   6.934  31.796  1.00  0.00           H
ATOM    841  HA  SER A  47       1.203   5.761  33.709  1.00  0.00           H
ATOM    842 1HB  SER A  47       2.007   3.536  31.818  1.00  0.00           H
ATOM    843 2HB  SER A  47       0.396   3.840  32.458  1.00  0.00           H
ATOM    844  HG  SER A  47       2.316   2.373  33.523  1.00  0.00           H
ATOM    845  N   THR A  48       4.096   4.519  32.993  1.00  0.00           N
ATOM    846  CA  THR A  48       5.503   4.535  33.333  1.00  0.00           C
ATOM    847  C   THR A  48       6.214   3.315  32.757  1.00  0.00           C
ATOM    848  O   THR A  48       7.427   3.340  32.552  1.00  0.00           O
ATOM    849  CB  THR A  48       5.694   4.622  34.851  1.00  0.00           C
ATOM    850  CG2 THR A  48       6.209   5.977  35.297  1.00  0.00           C
ATOM    851  OG1 THR A  48       4.470   4.389  35.528  1.00  0.00           O
ATOM    852  QG2 THR A  48       6.331   6.298  35.402  1.00  0.00           Q
ATOM    853  H   THR A  48       3.739   3.766  32.486  1.00  0.00           H
ATOM    854  HA  THR A  48       5.931   5.418  32.882  1.00  0.00           H
ATOM    855  HB  THR A  48       6.407   3.876  35.164  1.00  0.00           H
ATOM    856 1HG  THR A  48       4.471   3.503  35.897  1.00  0.00           H
ATOM    857 1HG2 THR A  48       5.416   6.706  35.221  1.00  0.00           H
ATOM    858 2HG2 THR A  48       7.032   6.274  34.664  1.00  0.00           H
ATOM    859 3HG2 THR A  48       6.545   5.916  36.321  1.00  0.00           H
ATOM    860  N   THR A  49       5.461   2.249  32.467  1.00  0.00           N
ATOM    861  CA  THR A  49       6.059   1.060  31.890  1.00  0.00           C
ATOM    862  C   THR A  49       6.233   1.226  30.382  1.00  0.00           C
ATOM    863  O   THR A  49       6.054   2.315  29.835  1.00  0.00           O
ATOM    864  CB  THR A  49       5.269  -0.207  32.230  1.00  0.00           C
ATOM    865  CG2 THR A  49       5.326  -0.554  33.703  1.00  0.00           C
ATOM    866  OG1 THR A  49       3.908  -0.086  31.857  1.00  0.00           O
ATOM    867  QG2 THR A  49       5.342  -0.636  34.053  1.00  0.00           Q
ATOM    868  H   THR A  49       4.496   2.274  32.630  1.00  0.00           H
ATOM    869  HA  THR A  49       7.046   0.968  32.321  1.00  0.00           H
ATOM    870  HB  THR A  49       5.694  -1.037  31.685  1.00  0.00           H
ATOM    871 1HG  THR A  49       3.696  -0.763  31.208  1.00  0.00           H
ATOM    872 1HG2 THR A  49       5.413   0.353  34.283  1.00  0.00           H
ATOM    873 2HG2 THR A  49       6.185  -1.182  33.891  1.00  0.00           H
ATOM    874 3HG2 THR A  49       4.427  -1.080  33.987  1.00  0.00           H
ATOM    875  N   LYS A  50       6.661   0.155  29.745  1.00  0.00           N
ATOM    876  CA  LYS A  50       6.975   0.153  28.321  1.00  0.00           C
ATOM    877  C   LYS A  50       6.796  -1.256  27.749  1.00  0.00           C
ATOM    878  O   LYS A  50       6.827  -2.228  28.503  1.00  0.00           O
ATOM    879  CB  LYS A  50       8.446   0.507  28.239  1.00  0.00           C
ATOM    880  CG  LYS A  50       9.219  -0.452  29.129  1.00  0.00           C
ATOM    881  CD  LYS A  50      10.263   0.193  30.010  1.00  0.00           C
ATOM    882  CE  LYS A  50      10.384  -0.613  31.297  1.00  0.00           C
ATOM    883  NZ  LYS A  50      10.556   0.238  32.504  1.00  0.00           N
ATOM    884  QB  LYS A  50       8.697   0.963  27.901  1.00  0.00           Q
ATOM    885  QD  LYS A  50      10.591   0.698  29.871  1.00  0.00           Q
ATOM    886  QE  LYS A  50      10.357  -1.238  31.315  1.00  0.00           Q
ATOM    887  QG  LYS A  50       9.096  -1.067  29.150  1.00  0.00           Q
ATOM    888  QZ  LYS A  50      10.596   0.440  32.793  1.00  0.00           Q
ATOM    889  H   LYS A  50       6.836  -0.657  30.260  1.00  0.00           H
ATOM    890  HA  LYS A  50       6.373   0.877  27.793  1.00  0.00           H
ATOM    891 1HB  LYS A  50       8.604   1.517  28.586  1.00  0.00           H
ATOM    892 2HB  LYS A  50       8.791   0.408  27.217  1.00  0.00           H
ATOM    893 1HG  LYS A  50       9.685  -1.203  28.516  1.00  0.00           H
ATOM    894 2HG  LYS A  50       8.508  -0.930  29.784  1.00  0.00           H
ATOM    895 1HD  LYS A  50       9.971   1.206  30.247  1.00  0.00           H
ATOM    896 2HD  LYS A  50      11.212   0.190  29.493  1.00  0.00           H
ATOM    897 1HE  LYS A  50      11.229  -1.277  31.211  1.00  0.00           H
ATOM    898 2HE  LYS A  50       9.483  -1.198  31.420  1.00  0.00           H
ATOM    899 1HZ  LYS A  50      10.056   1.141  32.379  1.00  0.00           H
ATOM    900 2HZ  LYS A  50      11.564   0.429  32.665  1.00  0.00           H
ATOM    901 3HZ  LYS A  50      10.168  -0.249  33.338  1.00  0.00           H
ATOM    902  N   SER A  51       6.650  -1.385  26.432  1.00  0.00           N
ATOM    903  CA  SER A  51       6.509  -2.714  25.835  1.00  0.00           C
ATOM    904  C   SER A  51       7.839  -3.209  25.239  1.00  0.00           C
ATOM    905  O   SER A  51       8.193  -4.375  25.415  1.00  0.00           O
ATOM    906  CB  SER A  51       5.373  -2.734  24.819  1.00  0.00           C
ATOM    907  OG  SER A  51       5.269  -1.495  24.144  1.00  0.00           O
ATOM    908  QB  SER A  51       4.995  -3.220  24.720  1.00  0.00           Q
ATOM    909  H   SER A  51       6.657  -0.590  25.858  1.00  0.00           H
ATOM    910  HA  SER A  51       6.250  -3.386  26.642  1.00  0.00           H
ATOM    911 1HB  SER A  51       4.444  -2.923  25.341  1.00  0.00           H
ATOM    912 2HB  SER A  51       5.546  -3.517  24.099  1.00  0.00           H
ATOM    913  HG  SER A  51       4.738  -0.893  24.671  1.00  0.00           H
ATOM    914  N   PHE A  52       8.623  -2.315  24.620  1.00  0.00           N
ATOM    915  CA  PHE A  52       9.953  -2.709  24.138  1.00  0.00           C
ATOM    916  C   PHE A  52      10.774  -2.760  25.406  1.00  0.00           C
ATOM    917  O   PHE A  52      11.002  -1.730  26.040  1.00  0.00           O
ATOM    918  CB  PHE A  52      10.519  -1.718  23.113  1.00  0.00           C
ATOM    919  CG  PHE A  52      11.984  -1.918  22.822  1.00  0.00           C
ATOM    920  CD1 PHE A  52      12.511  -3.193  22.674  1.00  0.00           C
ATOM    921  CD2 PHE A  52      12.832  -0.830  22.702  1.00  0.00           C
ATOM    922  CE1 PHE A  52      13.856  -3.375  22.410  1.00  0.00           C
ATOM    923  CE2 PHE A  52      14.176  -1.006  22.437  1.00  0.00           C
ATOM    924  CZ  PHE A  52      14.689  -2.279  22.292  1.00  0.00           C
ATOM    925  QB  PHE A  52      10.184  -1.274  22.829  1.00  0.00           Q
ATOM    926  QD  PHE A  52      12.146  -1.941  22.789  1.00  0.00           Q
ATOM    927  QE  PHE A  52      14.541  -2.261  22.322  1.00  0.00           Q
ATOM    928  QR  PHE A  52      13.823  -2.165  22.462  1.00  0.00           Q
ATOM    929  H   PHE A  52       8.345  -1.377  24.565  1.00  0.00           H
ATOM    930  HA  PHE A  52       9.884  -3.703  23.713  1.00  0.00           H
ATOM    931 1HB  PHE A  52      10.383  -0.711  23.475  1.00  0.00           H
ATOM    932 2HB  PHE A  52       9.984  -1.836  22.182  1.00  0.00           H
ATOM    933 1HD  PHE A  52      11.860  -4.050  22.765  1.00  0.00           H
ATOM    934 2HD  PHE A  52      12.432   0.167  22.814  1.00  0.00           H
ATOM    935 1HE  PHE A  52      14.255  -4.373  22.297  1.00  0.00           H
ATOM    936 2HE  PHE A  52      14.826  -0.149  22.347  1.00  0.00           H
ATOM    937  HZ  PHE A  52      15.740  -2.421  22.088  1.00  0.00           H
ATOM    938  N   LYS A  53      11.051  -3.965  25.883  1.00  0.00           N
ATOM    939  CA  LYS A  53      11.638  -4.081  27.203  1.00  0.00           C
ATOM    940  C   LYS A  53      12.807  -5.083  27.334  1.00  0.00           C
ATOM    941  O   LYS A  53      12.629  -6.253  27.667  1.00  0.00           O
ATOM    942  CB  LYS A  53      10.402  -4.373  28.085  1.00  0.00           C
ATOM    943  CG  LYS A  53      10.523  -5.278  29.294  1.00  0.00           C
ATOM    944  CD  LYS A  53       9.140  -5.868  29.595  1.00  0.00           C
ATOM    945  CE  LYS A  53       9.074  -6.585  30.933  1.00  0.00           C
ATOM    946  NZ  LYS A  53       7.678  -6.640  31.469  1.00  0.00           N
ATOM    947  QB  LYS A  53       9.834  -4.123  27.932  1.00  0.00           Q
ATOM    948  QD  LYS A  53       8.650  -5.815  29.208  1.00  0.00           Q
ATOM    949  QE  LYS A  53       9.568  -6.827  31.222  1.00  0.00           Q
ATOM    950  QG  LYS A  53      11.035  -5.385  29.617  1.00  0.00           Q
ATOM    951  QZ  LYS A  53       7.342  -6.652  31.598  1.00  0.00           Q
ATOM    952  H   LYS A  53      10.726  -4.765  25.417  1.00  0.00           H
ATOM    953  HA  LYS A  53      12.012  -3.106  27.476  1.00  0.00           H
ATOM    954 1HB  LYS A  53       9.652  -4.814  27.433  1.00  0.00           H
ATOM    955 2HB  LYS A  53      10.016  -3.432  28.431  1.00  0.00           H
ATOM    956 1HG  LYS A  53      10.850  -4.696  30.142  1.00  0.00           H
ATOM    957 2HG  LYS A  53      11.221  -6.075  29.093  1.00  0.00           H
ATOM    958 1HD  LYS A  53       8.883  -6.567  28.811  1.00  0.00           H
ATOM    959 2HD  LYS A  53       8.416  -5.064  29.603  1.00  0.00           H
ATOM    960 1HE  LYS A  53       9.700  -6.063  31.640  1.00  0.00           H
ATOM    961 2HE  LYS A  53       9.437  -7.593  30.805  1.00  0.00           H
ATOM    962 1HZ  LYS A  53       7.058  -6.004  30.925  1.00  0.00           H
ATOM    963 2HZ  LYS A  53       7.665  -6.345  32.465  1.00  0.00           H
ATOM    964 3HZ  LYS A  53       7.305  -7.609  31.403  1.00  0.00           H
ATOM    965  N   ASN A  54      14.022  -4.549  27.101  1.00  0.00           N
ATOM    966  CA  ASN A  54      15.283  -5.302  27.217  1.00  0.00           C
ATOM    967  C   ASN A  54      15.808  -5.213  28.647  1.00  0.00           C
ATOM    968  O   ASN A  54      16.740  -5.922  29.030  1.00  0.00           O
ATOM    969  CB  ASN A  54      16.368  -4.675  26.312  1.00  0.00           C
ATOM    970  CG  ASN A  54      16.895  -5.600  25.230  1.00  0.00           C
ATOM    971  ND2 ASN A  54      16.475  -5.356  23.997  1.00  0.00           N
ATOM    972  OD1 ASN A  54      17.691  -6.501  25.496  1.00  0.00           O
ATOM    973  QB  ASN A  54      16.586  -4.088  26.382  1.00  0.00           Q
ATOM    974  QD2 ASN A  54      16.333  -5.267  23.567  1.00  0.00           Q
ATOM    975  H   ASN A  54      14.071  -3.599  26.869  1.00  0.00           H
ATOM    976  HA  ASN A  54      15.119  -6.330  26.940  1.00  0.00           H
ATOM    977 1HB  ASN A  54      17.205  -4.379  26.930  1.00  0.00           H
ATOM    978 2HB  ASN A  54      15.965  -3.798  25.834  1.00  0.00           H
ATOM    979 1HD2 ASN A  54      15.857  -4.608  23.860  1.00  0.00           H
ATOM    980 2HD2 ASN A  54      16.808  -5.925  23.273  1.00  0.00           H
ATOM    981  N   ALA A  55      15.259  -4.259  29.396  1.00  0.00           N
ATOM    982  CA  ALA A  55      15.719  -3.975  30.746  1.00  0.00           C
ATOM    983  C   ALA A  55      14.668  -4.069  31.839  1.00  0.00           C
ATOM    984  O   ALA A  55      13.674  -3.344  31.816  1.00  0.00           O
ATOM    985  CB  ALA A  55      16.250  -2.565  30.758  1.00  0.00           C
ATOM    986  QB  ALA A  55      16.372  -2.231  30.762  1.00  0.00           Q
ATOM    987  H   ALA A  55      14.573  -3.683  29.002  1.00  0.00           H
ATOM    988  HA  ALA A  55      16.542  -4.631  30.973  1.00  0.00           H
ATOM    989 1HB  ALA A  55      16.507  -2.291  31.764  1.00  0.00           H
ATOM    990 2HB  ALA A  55      15.492  -1.892  30.383  1.00  0.00           H
ATOM    991 3HB  ALA A  55      17.116  -2.510  30.139  1.00  0.00           H
ATOM    992  N   PRO A  56      14.899  -4.907  32.865  1.00  0.00           N
ATOM    993  CA  PRO A  56      13.993  -5.002  34.001  1.00  0.00           C
ATOM    994  C   PRO A  56      14.074  -3.718  34.869  1.00  0.00           C
ATOM    995  O   PRO A  56      13.358  -3.587  35.862  1.00  0.00           O
ATOM    996  CB  PRO A  56      14.483  -6.265  34.751  1.00  0.00           C
ATOM    997  CG  PRO A  56      15.442  -6.921  33.808  1.00  0.00           C
ATOM    998  CD  PRO A  56      16.062  -5.788  33.047  1.00  0.00           C
ATOM    999  QB  PRO A  56      14.303  -6.446  35.317  1.00  0.00           Q
ATOM   1000  QD  PRO A  56      16.642  -5.719  32.869  1.00  0.00           Q
ATOM   1001  QG  PRO A  56      15.549  -7.524  33.745  1.00  0.00           Q
ATOM   1002  HA  PRO A  56      12.973  -5.146  33.673  1.00  0.00           H
ATOM   1003 1HB  PRO A  56      13.640  -6.910  34.961  1.00  0.00           H
ATOM   1004 2HB  PRO A  56      14.966  -5.981  35.674  1.00  0.00           H
ATOM   1005 1HG  PRO A  56      14.906  -7.575  33.132  1.00  0.00           H
ATOM   1006 2HG  PRO A  56      16.191  -7.472  34.356  1.00  0.00           H
ATOM   1007 1HD  PRO A  56      16.450  -6.128  32.100  1.00  0.00           H
ATOM   1008 2HD  PRO A  56      16.832  -5.311  33.636  1.00  0.00           H
ATOM   1009  N   LEU A  57      14.936  -2.751  34.442  1.00  0.00           N
ATOM   1010  CA  LEU A  57      15.103  -1.442  35.127  1.00  0.00           C
ATOM   1011  C   LEU A  57      16.278  -0.612  34.580  1.00  0.00           C
ATOM   1012  O   LEU A  57      16.787   0.247  35.299  1.00  0.00           O
ATOM   1013  CB  LEU A  57      15.342  -1.588  36.635  1.00  0.00           C
ATOM   1014  CG  LEU A  57      14.516  -0.651  37.535  1.00  0.00           C
ATOM   1015  CD1 LEU A  57      14.743  -1.001  38.994  1.00  0.00           C
ATOM   1016  CD2 LEU A  57      14.870   0.819  37.307  1.00  0.00           C
ATOM   1017  QB  LEU A  57      15.762  -1.995  36.872  1.00  0.00           Q
ATOM   1018  QD1 LEU A  57      14.798  -1.083  39.339  1.00  0.00           Q
ATOM   1019  QD2 LEU A  57      14.952   1.169  37.258  1.00  0.00           Q
ATOM   1020  QQD LEU A  57      14.876   0.043  38.298  1.00  0.00           Q
ATOM   1021  H   LEU A  57      15.452  -2.913  33.632  1.00  0.00           H
ATOM   1022  HA  LEU A  57      14.191  -0.882  34.976  1.00  0.00           H
ATOM   1023 1HB  LEU A  57      16.386  -1.385  36.824  1.00  0.00           H
ATOM   1024 2HB  LEU A  57      15.139  -2.606  36.920  1.00  0.00           H
ATOM   1025  HG  LEU A  57      13.466  -0.781  37.318  1.00  0.00           H
ATOM   1026 1HD1 LEU A  57      15.791  -0.887  39.229  1.00  0.00           H
ATOM   1027 2HD1 LEU A  57      14.442  -2.022  39.169  1.00  0.00           H
ATOM   1028 3HD1 LEU A  57      14.163  -0.340  39.618  1.00  0.00           H
ATOM   1029 1HD2 LEU A  57      14.518   1.405  38.145  1.00  0.00           H
ATOM   1030 2HD2 LEU A  57      14.399   1.173  36.402  1.00  0.00           H
ATOM   1031 3HD2 LEU A  57      15.940   0.928  37.225  1.00  0.00           H
ATOM   1032  N   LEU A  58      16.735  -0.829  33.347  1.00  0.00           N
ATOM   1033  CA  LEU A  58      17.864  -0.024  32.859  1.00  0.00           C
ATOM   1034  C   LEU A  58      17.521   1.447  32.872  1.00  0.00           C
ATOM   1035  O   LEU A  58      16.382   1.852  32.633  1.00  0.00           O
ATOM   1036  CB  LEU A  58      18.274  -0.257  31.386  1.00  0.00           C
ATOM   1037  CG  LEU A  58      19.360  -1.276  31.011  1.00  0.00           C
ATOM   1038  CD1 LEU A  58      19.470  -2.431  31.991  1.00  0.00           C
ATOM   1039  CD2 LEU A  58      19.072  -1.768  29.596  1.00  0.00           C
ATOM   1040  QB  LEU A  58      18.011   0.105  30.925  1.00  0.00           Q
ATOM   1041  QD1 LEU A  58      19.502  -2.707  32.223  1.00  0.00           Q
ATOM   1042  QD2 LEU A  58      18.999  -1.879  29.259  1.00  0.00           Q
ATOM   1043  QQD LEU A  58      19.251  -2.293  30.740  1.00  0.00           Q
ATOM   1044  H   LEU A  58      16.328  -1.507  32.783  1.00  0.00           H
ATOM   1045  HA  LEU A  58      18.711  -0.199  33.502  1.00  0.00           H
ATOM   1046 1HB  LEU A  58      18.630   0.707  31.024  1.00  0.00           H
ATOM   1047 2HB  LEU A  58      17.392  -0.496  30.826  1.00  0.00           H
ATOM   1048  HG  LEU A  58      20.318  -0.777  30.985  1.00  0.00           H
ATOM   1049 1HD1 LEU A  58      18.686  -3.144  31.807  1.00  0.00           H
ATOM   1050 2HD1 LEU A  58      19.393  -2.060  33.001  1.00  0.00           H
ATOM   1051 3HD1 LEU A  58      20.428  -2.916  31.860  1.00  0.00           H
ATOM   1052 1HD2 LEU A  58      19.242  -2.830  29.533  1.00  0.00           H
ATOM   1053 2HD2 LEU A  58      19.713  -1.255  28.896  1.00  0.00           H
ATOM   1054 3HD2 LEU A  58      18.041  -1.552  29.348  1.00  0.00           H
ATOM   1055  N   ALA A  59      18.575   2.218  32.982  1.00  0.00           N
ATOM   1056  CA  ALA A  59      18.521   3.645  32.836  1.00  0.00           C
ATOM   1057  C   ALA A  59      19.304   3.856  31.559  1.00  0.00           C
ATOM   1058  O   ALA A  59      20.527   3.972  31.589  1.00  0.00           O
ATOM   1059  CB  ALA A  59      19.161   4.362  34.015  1.00  0.00           C
ATOM   1060  QB  ALA A  59      19.312   4.531  34.293  1.00  0.00           Q
ATOM   1061  H   ALA A  59      19.455   1.794  33.050  1.00  0.00           H
ATOM   1062  HA  ALA A  59      17.493   3.961  32.709  1.00  0.00           H
ATOM   1063 1HB  ALA A  59      18.907   3.848  34.930  1.00  0.00           H
ATOM   1064 2HB  ALA A  59      18.797   5.378  34.059  1.00  0.00           H
ATOM   1065 3HB  ALA A  59      20.234   4.368  33.891  1.00  0.00           H
ATOM   1066  N   PRO A  60      18.618   3.822  30.401  1.00  0.00           N
ATOM   1067  CA  PRO A  60      19.262   3.924  29.112  1.00  0.00           C
ATOM   1068  C   PRO A  60      19.378   5.360  28.676  1.00  0.00           C
ATOM   1069  O   PRO A  60      18.393   5.987  28.286  1.00  0.00           O
ATOM   1070  CB  PRO A  60      18.323   3.123  28.220  1.00  0.00           C
ATOM   1071  CG  PRO A  60      16.972   3.425  28.766  1.00  0.00           C
ATOM   1072  CD  PRO A  60      17.159   3.647  30.250  1.00  0.00           C
ATOM   1073  QB  PRO A  60      18.488   2.756  27.749  1.00  0.00           Q
ATOM   1074  QD  PRO A  60      16.722   3.671  30.680  1.00  0.00           Q
ATOM   1075  QG  PRO A  60      16.446   3.452  28.446  1.00  0.00           Q
ATOM   1076  HA  PRO A  60      20.238   3.461  29.119  1.00  0.00           H
ATOM   1077 1HB  PRO A  60      18.552   2.070  28.305  1.00  0.00           H
ATOM   1078 2HB  PRO A  60      18.425   3.442  27.195  1.00  0.00           H
ATOM   1079 1HG  PRO A  60      16.312   2.588  28.594  1.00  0.00           H
ATOM   1080 2HG  PRO A  60      16.580   4.315  28.297  1.00  0.00           H
ATOM   1081 1HD  PRO A  60      16.808   2.798  30.802  1.00  0.00           H
ATOM   1082 2HD  PRO A  60      16.637   4.543  30.558  1.00  0.00           H
ATOM   1083  N   PRO A  61      20.583   5.916  28.778  1.00  0.00           N
ATOM   1084  CA  PRO A  61      20.831   7.302  28.432  1.00  0.00           C
ATOM   1085  C   PRO A  61      20.771   7.556  26.931  1.00  0.00           C
ATOM   1086  O   PRO A  61      20.645   6.634  26.126  1.00  0.00           O
ATOM   1087  CB  PRO A  61      22.241   7.568  28.992  1.00  0.00           C
ATOM   1088  CG  PRO A  61      22.538   6.401  29.876  1.00  0.00           C
ATOM   1089  CD  PRO A  61      21.801   5.256  29.265  1.00  0.00           C
ATOM   1090  QB  PRO A  61      22.592   8.064  28.865  1.00  0.00           Q
ATOM   1091  QD  PRO A  61      21.970   4.669  29.228  1.00  0.00           Q
ATOM   1092  QG  PRO A  61      22.886   6.397  30.384  1.00  0.00           Q
ATOM   1093  HA  PRO A  61      20.123   7.954  28.926  1.00  0.00           H
ATOM   1094 1HB  PRO A  61      22.238   8.492  29.552  1.00  0.00           H
ATOM   1095 2HB  PRO A  61      22.947   7.636  28.179  1.00  0.00           H
ATOM   1096 1HG  PRO A  61      22.173   6.591  30.876  1.00  0.00           H
ATOM   1097 2HG  PRO A  61      23.599   6.204  29.891  1.00  0.00           H
ATOM   1098 1HD  PRO A  61      21.572   4.509  30.005  1.00  0.00           H
ATOM   1099 2HD  PRO A  61      22.369   4.831  28.451  1.00  0.00           H
ATOM   1100  N   ASN A  62      20.852   8.828  26.588  1.00  0.00           N
ATOM   1101  CA  ASN A  62      20.807   9.298  25.206  1.00  0.00           C
ATOM   1102  C   ASN A  62      21.886   8.633  24.335  1.00  0.00           C
ATOM   1103  O   ASN A  62      23.037   8.520  24.749  1.00  0.00           O
ATOM   1104  CB  ASN A  62      21.020  10.813  25.243  1.00  0.00           C
ATOM   1105  CG  ASN A  62      20.598  11.520  23.979  1.00  0.00           C
ATOM   1106  ND2 ASN A  62      21.489  11.543  23.003  1.00  0.00           N
ATOM   1107  OD1 ASN A  62      19.493  12.052  23.885  1.00  0.00           O
ATOM   1108  QB  ASN A  62      21.261  11.116  25.736  1.00  0.00           Q
ATOM   1109  QD2 ASN A  62      21.803  11.556  22.664  1.00  0.00           Q
ATOM   1110  H   ASN A  62      20.941   9.495  27.301  1.00  0.00           H
ATOM   1111  HA  ASN A  62      19.829   9.086  24.802  1.00  0.00           H
ATOM   1112 1HB  ASN A  62      22.070  11.008  25.409  1.00  0.00           H
ATOM   1113 2HB  ASN A  62      20.454  11.225  26.063  1.00  0.00           H
ATOM   1114 1HD2 ASN A  62      22.352  11.104  23.156  1.00  0.00           H
ATOM   1115 2HD2 ASN A  62      21.253  12.007  22.172  1.00  0.00           H
ATOM   1116  N   SER A  63      21.515   8.208  23.119  1.00  0.00           N
ATOM   1117  CA  SER A  63      22.478   7.577  22.202  1.00  0.00           C
ATOM   1118  C   SER A  63      22.755   8.462  20.979  1.00  0.00           C
ATOM   1119  O   SER A  63      23.550   8.097  20.112  1.00  0.00           O
ATOM   1120  CB  SER A  63      21.956   6.215  21.704  1.00  0.00           C
ATOM   1121  OG  SER A  63      22.851   5.165  22.035  1.00  0.00           O
ATOM   1122  QB  SER A  63      21.423   6.128  21.386  1.00  0.00           Q
ATOM   1123  H   SER A  63      20.585   8.328  22.830  1.00  0.00           H
ATOM   1124  HA  SER A  63      23.399   7.420  22.743  1.00  0.00           H
ATOM   1125 1HB  SER A  63      21.851   6.247  20.625  1.00  0.00           H
ATOM   1126 2HB  SER A  63      20.995   6.009  22.147  1.00  0.00           H
ATOM   1127  HG  SER A  63      23.220   4.794  21.228  1.00  0.00           H
ATOM   1128  N   ASN A  64      22.040   9.584  20.877  1.00  0.00           N
ATOM   1129  CA  ASN A  64      22.144  10.471  19.709  1.00  0.00           C
ATOM   1130  C   ASN A  64      23.273  11.549  19.734  1.00  0.00           C
ATOM   1131  O   ASN A  64      23.735  11.942  18.663  1.00  0.00           O
ATOM   1132  CB  ASN A  64      20.772  11.108  19.466  1.00  0.00           C
ATOM   1133  CG  ASN A  64      19.667  10.059  19.377  1.00  0.00           C
ATOM   1134  ND2 ASN A  64      18.647  10.188  20.220  1.00  0.00           N
ATOM   1135  OD1 ASN A  64      19.737   9.138  18.562  1.00  0.00           O
ATOM   1136  QB  ASN A  64      20.666  11.719  19.408  1.00  0.00           Q
ATOM   1137  QD2 ASN A  64      18.291  10.231  20.515  1.00  0.00           Q
ATOM   1138  H   ASN A  64      21.378   9.788  21.567  1.00  0.00           H
ATOM   1139  HA  ASN A  64      22.345   9.828  18.865  1.00  0.00           H
ATOM   1140 1HB  ASN A  64      20.793  11.658  18.537  1.00  0.00           H
ATOM   1141 2HB  ASN A  64      20.540  11.780  20.277  1.00  0.00           H
ATOM   1142 1HD2 ASN A  64      18.654  10.940  20.848  1.00  0.00           H
ATOM   1143 2HD2 ASN A  64      17.928   9.522  20.181  1.00  0.00           H
ATOM   1144  N   MET A  65      23.744  12.027  20.905  1.00  0.00           N
ATOM   1145  CA  MET A  65      24.837  13.041  20.931  1.00  0.00           C
ATOM   1146  C   MET A  65      26.135  12.404  20.401  1.00  0.00           C
ATOM   1147  O   MET A  65      26.214  11.181  20.293  1.00  0.00           O
ATOM   1148  CB  MET A  65      25.098  13.578  22.372  1.00  0.00           C
ATOM   1149  CG  MET A  65      24.404  14.904  22.702  1.00  0.00           C
ATOM   1150  SD  MET A  65      25.462  16.193  23.452  1.00  0.00           S
ATOM   1151  CE  MET A  65      26.640  15.323  24.503  1.00  0.00           C
ATOM   1152  QB  MET A  65      25.459  13.276  22.791  1.00  0.00           Q
ATOM   1153  QE  MET A  65      26.881  15.154  24.716  1.00  0.00           Q
ATOM   1154  QG  MET A  65      23.796  15.004  22.581  1.00  0.00           Q
ATOM   1155  H   MET A  65      23.378  11.696  21.743  1.00  0.00           H
ATOM   1156  HA  MET A  65      24.552  13.863  20.286  1.00  0.00           H
ATOM   1157 1HB  MET A  65      26.163  13.712  22.501  1.00  0.00           H
ATOM   1158 2HB  MET A  65      24.754  12.839  23.079  1.00  0.00           H
ATOM   1159 1HG  MET A  65      23.584  14.699  23.376  1.00  0.00           H
ATOM   1160 2HG  MET A  65      24.006  15.309  21.785  1.00  0.00           H
ATOM   1161 1HE  MET A  65      27.643  15.536  24.162  1.00  0.00           H
ATOM   1162 2HE  MET A  65      26.463  14.261  24.461  1.00  0.00           H
ATOM   1163 3HE  MET A  65      26.535  15.665  25.527  1.00  0.00           H
ATOM   1164  N   GLY A  66      27.171  13.215  20.121  1.00  0.00           N
ATOM   1165  CA  GLY A  66      28.451  12.643  19.681  1.00  0.00           C
ATOM   1166  C   GLY A  66      28.819  12.797  18.199  1.00  0.00           C
ATOM   1167  O   GLY A  66      29.765  12.156  17.741  1.00  0.00           O
ATOM   1168  QA  GLY A  66      28.830  12.336  20.087  1.00  0.00           Q
ATOM   1169  H   GLY A  66      27.082  14.183  20.259  1.00  0.00           H
ATOM   1170 1HA  GLY A  66      28.425  11.586  19.905  1.00  0.00           H
ATOM   1171 2HA  GLY A  66      29.237  13.086  20.269  1.00  0.00           H
ATOM   1172  N   MET A  67      28.080  13.596  17.444  1.00  0.00           N
ATOM   1173  CA  MET A  67      28.341  13.754  16.004  1.00  0.00           C
ATOM   1174  C   MET A  67      29.827  13.968  15.636  1.00  0.00           C
ATOM   1175  O   MET A  67      30.325  15.094  15.587  1.00  0.00           O
ATOM   1176  CB  MET A  67      27.438  14.856  15.425  1.00  0.00           C
ATOM   1177  CG  MET A  67      27.772  16.286  15.839  1.00  0.00           C
ATOM   1178  SD  MET A  67      26.710  16.888  17.167  1.00  0.00           S
ATOM   1179  CE  MET A  67      25.087  16.577  16.471  1.00  0.00           C
ATOM   1180  QB  MET A  67      26.952  14.728  15.044  1.00  0.00           Q
ATOM   1181  QE  MET A  67      24.760  16.514  16.331  1.00  0.00           Q
ATOM   1182  QG  MET A  67      28.218  16.631  15.572  1.00  0.00           Q
ATOM   1183  H   MET A  67      27.320  14.066  17.846  1.00  0.00           H
ATOM   1184  HA  MET A  67      28.044  12.824  15.546  1.00  0.00           H
ATOM   1185 1HB  MET A  67      26.427  14.651  15.738  1.00  0.00           H
ATOM   1186 2HB  MET A  67      27.478  14.805  14.350  1.00  0.00           H
ATOM   1187 1HG  MET A  67      27.639  16.929  14.978  1.00  0.00           H
ATOM   1188 2HG  MET A  67      28.795  16.336  16.165  1.00  0.00           H
ATOM   1189 1HE  MET A  67      24.951  15.516  16.332  1.00  0.00           H
ATOM   1190 2HE  MET A  67      25.000  17.078  15.519  1.00  0.00           H
ATOM   1191 3HE  MET A  67      24.330  16.949  17.145  1.00  0.00           H
ATOM   1192  N   THR A  68      30.519  12.852  15.333  1.00  0.00           N
ATOM   1193  CA  THR A  68      31.930  12.891  14.926  1.00  0.00           C
ATOM   1194  C   THR A  68      32.065  13.521  13.537  1.00  0.00           C
ATOM   1195  O   THR A  68      32.275  14.728  13.423  1.00  0.00           O
ATOM   1196  CB  THR A  68      32.562  11.482  14.949  1.00  0.00           C
ATOM   1197  CG2 THR A  68      31.736  10.408  14.261  1.00  0.00           C
ATOM   1198  OG1 THR A  68      33.839  11.495  14.328  1.00  0.00           O
ATOM   1199  QG2 THR A  68      31.542  10.151  14.098  1.00  0.00           Q
ATOM   1200  H   THR A  68      30.061  11.989  15.365  1.00  0.00           H
ATOM   1201  HA  THR A  68      32.456  13.517  15.634  1.00  0.00           H
ATOM   1202  HB  THR A  68      32.697  11.180  15.978  1.00  0.00           H
ATOM   1203 1HG  THR A  68      34.149  10.594  14.206  1.00  0.00           H
ATOM   1204 1HG2 THR A  68      31.210  10.832  13.423  1.00  0.00           H
ATOM   1205 2HG2 THR A  68      31.023   9.998  14.959  1.00  0.00           H
ATOM   1206 3HG2 THR A  68      32.391   9.621  13.913  1.00  0.00           H
ATOM   1207  N   SEP A  69      31.932  12.683  12.520  1.00  0.00           N
ATOM   1208  CA  SEP A  69      32.036  13.162  11.110  1.00  0.00           C
ATOM   1209  C   SEP A  69      30.900  12.595  10.299  1.00  0.00           C
ATOM   1210  O   SEP A  69      30.862  11.412   9.967  1.00  0.00           O
ATOM   1211  CB  SEP A  69      33.459  12.871  10.547  1.00  0.00           C
ATOM   1212  OG  SEP A  69      33.904  13.942   9.683  1.00  0.00           O
ATOM   1213  PS  SEP A  69      34.041  13.760   8.080  1.00  0.00           P
ATOM   1214  OPA SEP A  69      32.655  13.390   7.541  1.00  0.00           O
ATOM   1215  OPB SEP A  69      34.528  15.053   7.439  1.00  0.00           O
ATOM   1216  OPC SEP A  69      34.998  12.609   7.792  1.00  0.00           O
ATOM   1217  QB  SEP A  69      33.854  12.330  10.670  1.00  0.00           Q
ATOM   1218  H   SEP A  69      31.756  11.701  12.680  1.00  0.00           H
ATOM   1219  HA  SEP A  69      31.905  14.260  11.143  1.00  0.00           H
ATOM   1220 2HB  SEP A  69      34.210  12.745  11.350  1.00  0.00           H
ATOM   1221 3HB  SEP A  69      33.498  11.914   9.991  1.00  0.00           H
ATOM   1222  N   PRO A  70      29.933  13.462   9.961  1.00  0.00           N
ATOM   1223  CA  PRO A  70      28.759  13.084   9.176  1.00  0.00           C
ATOM   1224  C   PRO A  70      29.128  12.934   7.704  1.00  0.00           C
ATOM   1225  O   PRO A  70      28.700  13.723   6.862  1.00  0.00           O
ATOM   1226  CB  PRO A  70      27.791  14.266   9.391  1.00  0.00           C
ATOM   1227  CG  PRO A  70      28.423  15.094  10.465  1.00  0.00           C
ATOM   1228  CD  PRO A  70      29.891  14.885  10.296  1.00  0.00           C
ATOM   1229  QB  PRO A  70      27.258  14.363   9.086  1.00  0.00           Q
ATOM   1230  QD  PRO A  70      30.345  15.289  10.349  1.00  0.00           Q
ATOM   1231  QG  PRO A  70      28.136  15.439  10.887  1.00  0.00           Q
ATOM   1232  HA  PRO A  70      28.312  12.168   9.535  1.00  0.00           H
ATOM   1233 1HB  PRO A  70      26.824  13.897   9.698  1.00  0.00           H
ATOM   1234 2HB  PRO A  70      27.692  14.828   8.473  1.00  0.00           H
ATOM   1235 1HG  PRO A  70      28.104  14.741  11.437  1.00  0.00           H
ATOM   1236 2HG  PRO A  70      28.167  16.135  10.338  1.00  0.00           H
ATOM   1237 1HD  PRO A  70      30.419  15.089  11.214  1.00  0.00           H
ATOM   1238 2HD  PRO A  70      30.272  15.490   9.485  1.00  0.00           H
ATOM   1239  N   PHE A  71      29.948  11.926   7.404  1.00  0.00           N
ATOM   1240  CA  PHE A  71      30.388  11.694   6.037  1.00  0.00           C
ATOM   1241  C   PHE A  71      29.337  10.926   5.245  1.00  0.00           C
ATOM   1242  O   PHE A  71      28.206  10.768   5.705  1.00  0.00           O
ATOM   1243  CB  PHE A  71      31.770  11.022   6.006  1.00  0.00           C
ATOM   1244  CG  PHE A  71      31.789   9.540   6.247  1.00  0.00           C
ATOM   1245  CD1 PHE A  71      31.776   8.653   5.183  1.00  0.00           C
ATOM   1246  CD2 PHE A  71      31.855   9.035   7.536  1.00  0.00           C
ATOM   1247  CE1 PHE A  71      31.830   7.290   5.399  1.00  0.00           C
ATOM   1248  CE2 PHE A  71      31.904   7.671   7.758  1.00  0.00           C
ATOM   1249  CZ  PHE A  71      31.892   6.799   6.690  1.00  0.00           C
ATOM   1250  QB  PHE A  71      32.304  11.341   5.904  1.00  0.00           Q
ATOM   1251  QD  PHE A  71      31.796   9.376   6.274  1.00  0.00           Q
ATOM   1252  QE  PHE A  71      31.887   6.950   6.664  1.00  0.00           Q
ATOM   1253  QR  PHE A  71      31.861   7.677   6.547  1.00  0.00           Q
ATOM   1254  H   PHE A  71      30.268  11.337   8.120  1.00  0.00           H
ATOM   1255  HA  PHE A  71      30.483  12.669   5.579  1.00  0.00           H
ATOM   1256 1HB  PHE A  71      32.387  11.483   6.765  1.00  0.00           H
ATOM   1257 2HB  PHE A  71      32.219  11.198   5.042  1.00  0.00           H
ATOM   1258 1HD  PHE A  71      31.725   9.036   4.175  1.00  0.00           H
ATOM   1259 2HD  PHE A  71      31.866   9.718   8.373  1.00  0.00           H
ATOM   1260 1HE  PHE A  71      31.821   6.609   4.560  1.00  0.00           H
ATOM   1261 2HE  PHE A  71      31.955   7.291   8.767  1.00  0.00           H
ATOM   1262  HZ  PHE A  71      31.936   5.733   6.859  1.00  0.00           H
ATOM   1263  N   ASN A  72      29.675  10.507   4.031  1.00  0.00           N
ATOM   1264  CA  ASN A  72      28.697   9.833   3.179  1.00  0.00           C
ATOM   1265  C   ASN A  72      29.041   8.360   2.889  1.00  0.00           C
ATOM   1266  O   ASN A  72      30.095   8.042   2.335  1.00  0.00           O
ATOM   1267  CB  ASN A  72      28.519  10.659   1.893  1.00  0.00           C
ATOM   1268  CG  ASN A  72      29.818  10.920   1.140  1.00  0.00           C
ATOM   1269  ND2 ASN A  72      30.727  11.693   1.737  1.00  0.00           N
ATOM   1270  OD1 ASN A  72      29.992  10.452   0.015  1.00  0.00           O
ATOM   1271  QB  ASN A  72      27.966  10.884   1.699  1.00  0.00           Q
ATOM   1272  QD2 ASN A  72      31.045  11.963   1.941  1.00  0.00           Q
ATOM   1273  H   ASN A  72      30.571  10.692   3.689  1.00  0.00           H
ATOM   1274  HA  ASN A  72      27.760   9.847   3.712  1.00  0.00           H
ATOM   1275 1HB  ASN A  72      28.094  11.618   2.165  1.00  0.00           H
ATOM   1276 2HB  ASN A  72      27.838  10.150   1.234  1.00  0.00           H
ATOM   1277 1HD2 ASN A  72      30.522  12.058   2.621  1.00  0.00           H
ATOM   1278 2HD2 ASN A  72      31.567  11.868   1.260  1.00  0.00           H
ATOM   1279  N   GLY A  73      28.119   7.468   3.302  1.00  0.00           N
ATOM   1280  CA  GLY A  73      28.283   6.021   3.134  1.00  0.00           C
ATOM   1281  C   GLY A  73      28.080   5.518   1.713  1.00  0.00           C
ATOM   1282  O   GLY A  73      27.292   4.601   1.471  1.00  0.00           O
ATOM   1283  QA  GLY A  73      28.425   5.634   3.612  1.00  0.00           Q
ATOM   1284  H   GLY A  73      27.313   7.804   3.746  1.00  0.00           H
ATOM   1285 1HA  GLY A  73      27.572   5.521   3.778  1.00  0.00           H
ATOM   1286 2HA  GLY A  73      29.279   5.748   3.449  1.00  0.00           H
ATOM   1287  N   LEU A  74      28.814   6.106   0.791  1.00  0.00           N
ATOM   1288  CA  LEU A  74      28.768   5.737  -0.615  1.00  0.00           C
ATOM   1289  C   LEU A  74      29.270   4.316  -0.850  1.00  0.00           C
ATOM   1290  O   LEU A  74      30.142   3.831  -0.132  1.00  0.00           O
ATOM   1291  CB  LEU A  74      29.678   6.688  -1.381  1.00  0.00           C
ATOM   1292  CG  LEU A  74      29.732   6.501  -2.895  1.00  0.00           C
ATOM   1293  CD1 LEU A  74      30.117   7.815  -3.554  1.00  0.00           C
ATOM   1294  CD2 LEU A  74      30.729   5.408  -3.265  1.00  0.00           C
ATOM   1295  QB  LEU A  74      30.021   7.128  -1.086  1.00  0.00           Q
ATOM   1296  QD1 LEU A  74      30.209   8.126  -3.707  1.00  0.00           Q
ATOM   1297  QD2 LEU A  74      30.966   5.149  -3.353  1.00  0.00           Q
ATOM   1298  QQD LEU A  74      30.588   6.637  -3.531  1.00  0.00           Q
ATOM   1299  H   LEU A  74      29.428   6.814   1.064  1.00  0.00           H
ATOM   1300  HA  LEU A  74      27.754   5.837  -0.978  1.00  0.00           H
ATOM   1301 1HB  LEU A  74      30.678   6.558  -0.996  1.00  0.00           H
ATOM   1302 2HB  LEU A  74      29.363   7.698  -1.175  1.00  0.00           H
ATOM   1303  HG  LEU A  74      28.758   6.210  -3.259  1.00  0.00           H
ATOM   1304 1HD1 LEU A  74      30.842   8.324  -2.935  1.00  0.00           H
ATOM   1305 2HD1 LEU A  74      29.239   8.433  -3.664  1.00  0.00           H
ATOM   1306 3HD1 LEU A  74      30.547   7.621  -4.526  1.00  0.00           H
ATOM   1307 1HD2 LEU A  74      31.322   5.730  -4.109  1.00  0.00           H
ATOM   1308 2HD2 LEU A  74      30.196   4.505  -3.525  1.00  0.00           H
ATOM   1309 3HD2 LEU A  74      31.379   5.212  -2.424  1.00  0.00           H
ATOM   1310  N   THR A  75      28.766   3.687  -1.898  1.00  0.00           N
ATOM   1311  CA  THR A  75      29.218   2.359  -2.286  1.00  0.00           C
ATOM   1312  C   THR A  75      28.675   2.010  -3.658  1.00  0.00           C
ATOM   1313  O   THR A  75      27.973   2.808  -4.282  1.00  0.00           O
ATOM   1314  CB  THR A  75      28.894   1.271  -1.244  1.00  0.00           C
ATOM   1315  CG2 THR A  75      27.432   0.893  -1.137  1.00  0.00           C
ATOM   1316  OG1 THR A  75      29.605   0.084  -1.552  1.00  0.00           O
ATOM   1317  QG2 THR A  75      27.085   0.799  -1.108  1.00  0.00           Q
ATOM   1318  H   THR A  75      28.109   4.148  -2.462  1.00  0.00           H
ATOM   1319  HA  THR A  75      30.294   2.424  -2.378  1.00  0.00           H
ATOM   1320  HB  THR A  75      29.221   1.613  -0.272  1.00  0.00           H
ATOM   1321 1HG  THR A  75      30.265  -0.082  -0.874  1.00  0.00           H
ATOM   1322 1HG2 THR A  75      27.009   0.786  -2.123  1.00  0.00           H
ATOM   1323 2HG2 THR A  75      26.899   1.658  -0.593  1.00  0.00           H
ATOM   1324 3HG2 THR A  75      27.348  -0.048  -0.607  1.00  0.00           H
ATOM   1325  N   SEP A  76      29.052   0.827  -4.117  1.00  0.00           N
ATOM   1326  CA  SEP A  76      28.605   0.342  -5.456  1.00  0.00           C
ATOM   1327  C   SEP A  76      28.465  -1.158  -5.428  1.00  0.00           C
ATOM   1328  O   SEP A  76      29.440  -1.905  -5.475  1.00  0.00           O
ATOM   1329  CB  SEP A  76      29.542   0.898  -6.569  1.00  0.00           C
ATOM   1330  OG  SEP A  76      30.930   0.636  -6.257  1.00  0.00           O
ATOM   1331  PS  SEP A  76      32.144   1.236  -7.144  1.00  0.00           P
ATOM   1332  OPA SEP A  76      32.030   2.763  -7.105  1.00  0.00           O
ATOM   1333  OPB SEP A  76      33.486   0.794  -6.574  1.00  0.00           O
ATOM   1334  OPC SEP A  76      31.980   0.771  -8.586  1.00  0.00           O
ATOM   1335  QB  SEP A  76      29.363   1.222  -7.142  1.00  0.00           Q
ATOM   1336  H   SEP A  76      29.651   0.229  -3.566  1.00  0.00           H
ATOM   1337  HA  SEP A  76      27.597   0.766  -5.622  1.00  0.00           H
ATOM   1338 2HB  SEP A  76      29.326   0.457  -7.560  1.00  0.00           H
ATOM   1339 3HB  SEP A  76      29.402   1.987  -6.723  1.00  0.00           H
ATOM   1340  N   PRO A  77      27.219  -1.637  -5.349  1.00  0.00           N
ATOM   1341  CA  PRO A  77      26.951  -3.071  -5.314  1.00  0.00           C
ATOM   1342  C   PRO A  77      27.389  -3.743  -6.623  1.00  0.00           C
ATOM   1343  O   PRO A  77      27.382  -3.118  -7.685  1.00  0.00           O
ATOM   1344  CB  PRO A  77      25.436  -3.153  -5.059  1.00  0.00           C
ATOM   1345  CG  PRO A  77      25.049  -1.785  -4.588  1.00  0.00           C
ATOM   1346  CD  PRO A  77      25.983  -0.845  -5.283  1.00  0.00           C
ATOM   1347  QB  PRO A  77      25.084  -3.657  -5.133  1.00  0.00           Q
ATOM   1348  QD  PRO A  77      25.873  -0.278  -5.488  1.00  0.00           Q
ATOM   1349  QG  PRO A  77      24.601  -1.642  -4.188  1.00  0.00           Q
ATOM   1350  HA  PRO A  77      27.482  -3.535  -4.494  1.00  0.00           H
ATOM   1351 1HB  PRO A  77      25.243  -3.894  -4.297  1.00  0.00           H
ATOM   1352 2HB  PRO A  77      24.924  -3.420  -5.969  1.00  0.00           H
ATOM   1353 1HG  PRO A  77      25.177  -1.712  -3.516  1.00  0.00           H
ATOM   1354 2HG  PRO A  77      24.027  -1.572  -4.859  1.00  0.00           H
ATOM   1355 1HD  PRO A  77      26.128   0.055  -4.703  1.00  0.00           H
ATOM   1356 2HD  PRO A  77      25.618  -0.610  -6.273  1.00  0.00           H
ATOM   1357  N   GLN A  78      27.843  -4.992  -6.512  1.00  0.00           N
ATOM   1358  CA  GLN A  78      28.379  -5.751  -7.653  1.00  0.00           C
ATOM   1359  C   GLN A  78      27.552  -6.991  -7.997  1.00  0.00           C
ATOM   1360  O   GLN A  78      26.838  -7.530  -7.151  1.00  0.00           O
ATOM   1361  CB  GLN A  78      29.780  -6.234  -7.261  1.00  0.00           C
ATOM   1362  CG  GLN A  78      30.837  -6.185  -8.351  1.00  0.00           C
ATOM   1363  CD  GLN A  78      32.183  -6.646  -7.820  1.00  0.00           C
ATOM   1364  NE2 GLN A  78      33.264  -6.238  -8.471  1.00  0.00           N
ATOM   1365  OE1 GLN A  78      32.250  -7.363  -6.820  1.00  0.00           O
ATOM   1366  QB  GLN A  78      29.914  -6.449  -6.682  1.00  0.00           Q
ATOM   1367  QE2 GLN A  78      33.643  -6.094  -8.696  1.00  0.00           Q
ATOM   1368  QG  GLN A  78      30.736  -6.002  -8.935  1.00  0.00           Q
ATOM   1369  H   GLN A  78      27.871  -5.402  -5.624  1.00  0.00           H
ATOM   1370  HA  GLN A  78      28.452  -5.100  -8.510  1.00  0.00           H
ATOM   1371 1HB  GLN A  78      29.698  -7.260  -6.929  1.00  0.00           H
ATOM   1372 2HB  GLN A  78      30.131  -5.637  -6.436  1.00  0.00           H
ATOM   1373 1HG  GLN A  78      30.932  -5.170  -8.709  1.00  0.00           H
ATOM   1374 2HG  GLN A  78      30.540  -6.833  -9.162  1.00  0.00           H
ATOM   1375 1HE2 GLN A  78      33.145  -5.665  -9.255  1.00  0.00           H
ATOM   1376 2HE2 GLN A  78      34.142  -6.523  -8.136  1.00  0.00           H
ATOM   1377  N   ARG A  79      27.735  -7.486  -9.224  1.00  0.00           N
ATOM   1378  CA  ARG A  79      27.089  -8.723  -9.667  1.00  0.00           C
ATOM   1379  C   ARG A  79      28.151  -9.751  -9.933  1.00  0.00           C
ATOM   1380  O   ARG A  79      29.254  -9.422 -10.370  1.00  0.00           O
ATOM   1381  CB  ARG A  79      26.335  -8.599 -11.004  1.00  0.00           C
ATOM   1382  CG  ARG A  79      24.818  -8.687 -10.917  1.00  0.00           C
ATOM   1383  CD  ARG A  79      24.366 -10.147 -10.844  1.00  0.00           C
ATOM   1384  NE  ARG A  79      22.925 -10.334 -11.055  1.00  0.00           N
ATOM   1385  CZ  ARG A  79      21.972  -9.775 -10.312  1.00  0.00           C
ATOM   1386  NH1 ARG A  79      22.283  -8.974  -9.303  1.00  0.00           N
ATOM   1387  NH2 ARG A  79      20.697 -10.034 -10.575  1.00  0.00           N
ATOM   1388  QB  ARG A  79      26.633  -8.551 -11.560  1.00  0.00           Q
ATOM   1389  QD  ARG A  79      24.761 -10.623 -10.743  1.00  0.00           Q
ATOM   1390  QG  ARG A  79      24.440  -8.196 -10.920  1.00  0.00           Q
ATOM   1391  QH1 ARG A  79      22.399  -8.671  -8.922  1.00  0.00           Q
ATOM   1392  QH2 ARG A  79      20.215 -10.133 -10.672  1.00  0.00           Q
ATOM   1393  H   ARG A  79      28.369  -7.042  -9.826  1.00  0.00           H
ATOM   1394  HA  ARG A  79      26.421  -9.071  -8.893  1.00  0.00           H
ATOM   1395 1HB  ARG A  79      26.661  -9.423 -11.634  1.00  0.00           H
ATOM   1396 2HB  ARG A  79      26.605  -7.680 -11.487  1.00  0.00           H
ATOM   1397 1HG  ARG A  79      24.394  -8.232 -11.801  1.00  0.00           H
ATOM   1398 2HG  ARG A  79      24.485  -8.160 -10.038  1.00  0.00           H
ATOM   1399 1HD  ARG A  79      24.632 -10.544  -9.876  1.00  0.00           H
ATOM   1400 2HD  ARG A  79      24.892 -10.702 -11.609  1.00  0.00           H
ATOM   1401  HE  ARG A  79      22.654 -10.930 -11.786  1.00  0.00           H
ATOM   1402 1HH1 ARG A  79      23.239  -8.785  -9.091  1.00  0.00           H
ATOM   1403 2HH1 ARG A  79      21.559  -8.557  -8.755  1.00  0.00           H
ATOM   1404 1HH2 ARG A  79      20.454 -10.647 -11.328  1.00  0.00           H
ATOM   1405 2HH2 ARG A  79      19.976  -9.619 -10.019  1.00  0.00           H
ATOM   1406  N   SEP A  80      27.749 -11.004  -9.785  1.00  0.00           N
ATOM   1407  CA  SEP A  80      28.681 -12.146 -10.019  1.00  0.00           C
ATOM   1408  C   SEP A  80      28.826 -12.383 -11.500  1.00  0.00           C
ATOM   1409  O   SEP A  80      27.871 -12.700 -12.205  1.00  0.00           O
ATOM   1410  CB  SEP A  80      28.231 -13.386  -9.192  1.00  0.00           C
ATOM   1411  OG  SEP A  80      29.346 -13.964  -8.473  1.00  0.00           O
ATOM   1412  PS  SEP A  80      29.200 -15.309  -7.584  1.00  0.00           P
ATOM   1413  OPA SEP A  80      28.735 -16.429  -8.521  1.00  0.00           O
ATOM   1414  OPB SEP A  80      30.537 -15.673  -6.951  1.00  0.00           O
ATOM   1415  OPC SEP A  80      28.130 -15.086  -6.522  1.00  0.00           O
ATOM   1416  QB  SEP A  80      27.604 -13.651  -9.144  1.00  0.00           Q
ATOM   1417  H   SEP A  80      26.799 -11.210  -9.509  1.00  0.00           H
ATOM   1418  HA  SEP A  80      29.669 -11.826  -9.636  1.00  0.00           H
ATOM   1419 2HB  SEP A  80      27.443 -13.138  -8.458  1.00  0.00           H
ATOM   1420 3HB  SEP A  80      27.767 -14.165  -9.831  1.00  0.00           H
ATOM   1421  N   PRO A  81      30.051 -12.230 -12.013  1.00  0.00           N
ATOM   1422  CA  PRO A  81      30.361 -12.439 -13.440  1.00  0.00           C
ATOM   1423  C   PRO A  81      30.758 -13.902 -13.605  1.00  0.00           C
ATOM   1424  O   PRO A  81      31.936 -14.204 -13.796  1.00  0.00           O
ATOM   1425  CB  PRO A  81      31.577 -11.517 -13.592  1.00  0.00           C
ATOM   1426  CG  PRO A  81      32.319 -11.708 -12.307  1.00  0.00           C
ATOM   1427  CD  PRO A  81      31.261 -11.872 -11.243  1.00  0.00           C
ATOM   1428  QB  PRO A  81      31.710 -11.154 -14.076  1.00  0.00           Q
ATOM   1429  QD  PRO A  81      31.325 -11.809 -10.633  1.00  0.00           Q
ATOM   1430  QG  PRO A  81      32.930 -11.722 -12.230  1.00  0.00           Q
ATOM   1431  HA  PRO A  81      29.555 -12.154 -14.104  1.00  0.00           H
ATOM   1432 1HB  PRO A  81      31.254 -10.491 -13.707  1.00  0.00           H
ATOM   1433 2HB  PRO A  81      32.167 -11.817 -14.444  1.00  0.00           H
ATOM   1434 1HG  PRO A  81      32.932 -10.845 -12.096  1.00  0.00           H
ATOM   1435 2HG  PRO A  81      32.927 -12.599 -12.365  1.00  0.00           H
ATOM   1436 1HD  PRO A  81      31.118 -10.948 -10.702  1.00  0.00           H
ATOM   1437 2HD  PRO A  81      31.532 -12.668 -10.565  1.00  0.00           H
ATOM   1438  N   PHE A  82      29.812 -14.805 -13.291  1.00  0.00           N
ATOM   1439  CA  PHE A  82      30.182 -16.220 -13.137  1.00  0.00           C
ATOM   1440  C   PHE A  82      29.775 -17.399 -14.039  1.00  0.00           C
ATOM   1441  O   PHE A  82      30.367 -18.448 -13.788  1.00  0.00           O
ATOM   1442  CB  PHE A  82      29.765 -16.621 -11.761  1.00  0.00           C
ATOM   1443  CG  PHE A  82      30.910 -16.996 -10.912  1.00  0.00           C
ATOM   1444  CD1 PHE A  82      31.355 -16.124  -9.958  1.00  0.00           C
ATOM   1445  CD2 PHE A  82      31.524 -18.226 -11.050  1.00  0.00           C
ATOM   1446  CE1 PHE A  82      32.396 -16.455  -9.132  1.00  0.00           C
ATOM   1447  CE2 PHE A  82      32.575 -18.572 -10.233  1.00  0.00           C
ATOM   1448  CZ  PHE A  82      33.011 -17.686  -9.266  1.00  0.00           C
ATOM   1449  QB  PHE A  82      29.176 -16.630 -11.557  1.00  0.00           Q
ATOM   1450  QD  PHE A  82      31.029 -17.037 -10.841  1.00  0.00           Q
ATOM   1451  QE  PHE A  82      32.893 -17.646  -9.364  1.00  0.00           Q
ATOM   1452  QR  PHE A  82      32.334 -17.463  -9.805  1.00  0.00           Q
ATOM   1453  H   PHE A  82      28.939 -14.494 -12.973  1.00  0.00           H
ATOM   1454  HA  PHE A  82      31.256 -16.225 -13.120  1.00  0.00           H
ATOM   1455 1HB  PHE A  82      29.099 -17.468 -11.823  1.00  0.00           H
ATOM   1456 2HB  PHE A  82      29.254 -15.794 -11.292  1.00  0.00           H
ATOM   1457 1HD  PHE A  82      30.877 -15.163  -9.868  1.00  0.00           H
ATOM   1458 2HD  PHE A  82      31.181 -18.910 -11.815  1.00  0.00           H
ATOM   1459 1HE  PHE A  82      32.733 -15.756  -8.384  1.00  0.00           H
ATOM   1460 2HE  PHE A  82      33.052 -19.534 -10.344  1.00  0.00           H
ATOM   1461  HZ  PHE A  82      33.826 -17.953  -8.615  1.00  0.00           H
ATOM   1462  N   PRO A  83      28.939 -17.425 -15.082  1.00  0.00           N
ATOM   1463  CA  PRO A  83      28.862 -18.666 -15.781  1.00  0.00           C
ATOM   1464  C   PRO A  83      30.012 -18.491 -16.708  1.00  0.00           C
ATOM   1465  O   PRO A  83      30.369 -17.337 -16.949  1.00  0.00           O
ATOM   1466  CB  PRO A  83      27.493 -18.648 -16.429  1.00  0.00           C
ATOM   1467  CG  PRO A  83      27.222 -17.199 -16.680  1.00  0.00           C
ATOM   1468  CD  PRO A  83      28.180 -16.384 -15.795  1.00  0.00           C
ATOM   1469  QB  PRO A  83      27.140 -19.149 -16.544  1.00  0.00           Q
ATOM   1470  QD  PRO A  83      28.241 -15.776 -15.774  1.00  0.00           Q
ATOM   1471  QG  PRO A  83      26.798 -16.982 -17.076  1.00  0.00           Q
ATOM   1472  HA  PRO A  83      29.004 -19.525 -15.126  1.00  0.00           H
ATOM   1473 1HB  PRO A  83      26.766 -19.071 -15.746  1.00  0.00           H
ATOM   1474 2HB  PRO A  83      27.514 -19.228 -17.341  1.00  0.00           H
ATOM   1475 1HG  PRO A  83      26.197 -16.977 -16.427  1.00  0.00           H
ATOM   1476 2HG  PRO A  83      27.401 -16.987 -17.724  1.00  0.00           H
ATOM   1477 1HD  PRO A  83      27.640 -15.747 -15.121  1.00  0.00           H
ATOM   1478 2HD  PRO A  83      28.842 -15.805 -16.426  1.00  0.00           H
ATOM   1479  N   LYS A  84      30.697 -19.484 -17.173  1.00  0.00           N
ATOM   1480  CA  LYS A  84      31.835 -19.085 -17.957  1.00  0.00           C
ATOM   1481  C   LYS A  84      31.448 -18.675 -19.374  1.00  0.00           C
ATOM   1482  O   LYS A  84      30.602 -17.792 -19.535  1.00  0.00           O
ATOM   1483  CB  LYS A  84      33.014 -20.047 -17.840  1.00  0.00           C
ATOM   1484  CG  LYS A  84      32.661 -21.519 -17.804  1.00  0.00           C
ATOM   1485  CD  LYS A  84      32.855 -22.109 -16.407  1.00  0.00           C
ATOM   1486  CE  LYS A  84      34.305 -22.007 -15.939  1.00  0.00           C
ATOM   1487  NZ  LYS A  84      34.789 -23.282 -15.337  1.00  0.00           N
ATOM   1488  QB  LYS A  84      33.609 -19.841 -17.785  1.00  0.00           Q
ATOM   1489  QD  LYS A  84      32.397 -22.362 -16.068  1.00  0.00           Q
ATOM   1490  QE  LYS A  84      34.653 -21.492 -15.993  1.00  0.00           Q
ATOM   1491  QG  LYS A  84      32.468 -21.841 -18.297  1.00  0.00           Q
ATOM   1492  QZ  LYS A  84      34.906 -23.589 -15.192  1.00  0.00           Q
ATOM   1493  H   LYS A  84      30.500 -20.422 -16.951  1.00  0.00           H
ATOM   1494  HA  LYS A  84      32.159 -18.164 -17.487  1.00  0.00           H
ATOM   1495 1HB  LYS A  84      33.526 -19.810 -16.914  1.00  0.00           H
ATOM   1496 2HB  LYS A  84      33.691 -19.873 -18.655  1.00  0.00           H
ATOM   1497 1HG  LYS A  84      33.305 -22.040 -18.495  1.00  0.00           H
ATOM   1498 2HG  LYS A  84      31.632 -21.643 -18.100  1.00  0.00           H
ATOM   1499 1HD  LYS A  84      32.566 -23.150 -16.427  1.00  0.00           H
ATOM   1500 2HD  LYS A  84      32.229 -21.573 -15.710  1.00  0.00           H
ATOM   1501 1HE  LYS A  84      34.378 -21.221 -15.201  1.00  0.00           H
ATOM   1502 2HE  LYS A  84      34.927 -21.761 -16.785  1.00  0.00           H
ATOM   1503 1HZ  LYS A  84      34.050 -23.698 -14.733  1.00  0.00           H
ATOM   1504 2HZ  LYS A  84      35.634 -23.107 -14.757  1.00  0.00           H
ATOM   1505 3HZ  LYS A  84      35.034 -23.962 -16.085  1.00  0.00           H
ATOM   1506  N   SER A  85      32.071 -19.235 -20.390  1.00  0.00           N
ATOM   1507  CA  SER A  85      31.764 -18.817 -21.753  1.00  0.00           C
ATOM   1508  C   SER A  85      31.131 -19.941 -22.564  1.00  0.00           C
ATOM   1509  O   SER A  85      30.581 -20.886 -22.002  1.00  0.00           O
ATOM   1510  CB  SER A  85      33.045 -18.305 -22.414  1.00  0.00           C
ATOM   1511  OG  SER A  85      34.119 -19.201 -22.199  1.00  0.00           O
ATOM   1512  QB  SER A  85      33.098 -17.771 -22.730  1.00  0.00           Q
ATOM   1513  H   SER A  85      32.762 -19.907 -20.230  1.00  0.00           H
ATOM   1514  HA  SER A  85      31.059 -18.000 -21.694  1.00  0.00           H
ATOM   1515 1HB  SER A  85      33.305 -17.346 -21.987  1.00  0.00           H
ATOM   1516 2HB  SER A  85      32.890 -18.195 -23.474  1.00  0.00           H
ATOM   1517  HG  SER A  85      34.949 -18.721 -22.231  1.00  0.00           H
ATOM   1518  N   SER A  86      31.187 -19.829 -23.890  1.00  0.00           N
ATOM   1519  CA  SER A  86      30.595 -20.839 -24.751  1.00  0.00           C
ATOM   1520  C   SER A  86      31.652 -21.723 -25.387  1.00  0.00           C
ATOM   1521  O   SER A  86      32.850 -21.577 -25.139  1.00  0.00           O
ATOM   1522  CB  SER A  86      29.742 -20.191 -25.845  1.00  0.00           C
ATOM   1523  OG  SER A  86      28.601 -19.555 -25.296  1.00  0.00           O
ATOM   1524  QB  SER A  86      29.874 -20.204 -26.456  1.00  0.00           Q
ATOM   1525  H   SER A  86      31.623 -19.049 -24.293  1.00  0.00           H
ATOM   1526  HA  SER A  86      29.960 -21.457 -24.139  1.00  0.00           H
ATOM   1527 1HB  SER A  86      29.415 -20.952 -26.538  1.00  0.00           H
ATOM   1528 2HB  SER A  86      30.331 -19.456 -26.373  1.00  0.00           H
ATOM   1529  HG  SER A  86      28.331 -20.014 -24.496  1.00  0.00           H
ATOM   1530  N   VAL A  87      31.180 -22.642 -26.210  1.00  0.00           N
ATOM   1531  CA  VAL A  87      32.040 -23.574 -26.904  1.00  0.00           C
ATOM   1532  C   VAL A  87      31.658 -23.637 -28.374  1.00  0.00           C
ATOM   1533  O   VAL A  87      30.793 -22.904 -28.853  1.00  0.00           O
ATOM   1534  CB  VAL A  87      31.935 -25.006 -26.302  1.00  0.00           C
ATOM   1535  CG1 VAL A  87      33.157 -25.854 -26.651  1.00  0.00           C
ATOM   1536  CG2 VAL A  87      31.734 -24.970 -24.797  1.00  0.00           C
ATOM   1537  QG1 VAL A  87      33.445 -26.058 -26.735  1.00  0.00           Q
ATOM   1538  QG2 VAL A  87      31.686 -24.965 -24.441  1.00  0.00           Q
ATOM   1539  QQG VAL A  87      32.565 -25.512 -25.588  1.00  0.00           Q
ATOM   1540  H   VAL A  87      30.215 -22.695 -26.355  1.00  0.00           H
ATOM   1541  HA  VAL A  87      33.062 -23.235 -26.816  1.00  0.00           H
ATOM   1542  HB  VAL A  87      31.068 -25.482 -26.740  1.00  0.00           H
ATOM   1543 1HG1 VAL A  87      33.977 -25.596 -26.001  1.00  0.00           H
ATOM   1544 2HG1 VAL A  87      33.446 -25.678 -27.675  1.00  0.00           H
ATOM   1545 3HG1 VAL A  87      32.913 -26.899 -26.527  1.00  0.00           H
ATOM   1546 1HG2 VAL A  87      31.546 -23.958 -24.477  1.00  0.00           H
ATOM   1547 2HG2 VAL A  87      32.620 -25.345 -24.308  1.00  0.00           H
ATOM   1548 3HG2 VAL A  87      30.890 -25.593 -24.538  1.00  0.00           H
ATOM   1549  N   LYS A  88      32.313 -24.539 -29.061  1.00  0.00           N
ATOM   1550  CA  LYS A  88      32.115 -24.787 -30.449  1.00  0.00           C
ATOM   1551  C   LYS A  88      30.801 -25.543 -30.588  1.00  0.00           C
ATOM   1552  O   LYS A  88      30.721 -26.758 -30.397  1.00  0.00           O
ATOM   1553  CB  LYS A  88      33.367 -25.537 -30.886  1.00  0.00           C
ATOM   1554  CG  LYS A  88      33.257 -26.498 -32.037  1.00  0.00           C
ATOM   1555  CD  LYS A  88      34.216 -27.644 -31.775  1.00  0.00           C
ATOM   1556  CE  LYS A  88      33.562 -28.721 -30.923  1.00  0.00           C
ATOM   1557  NZ  LYS A  88      33.375 -28.293 -29.500  1.00  0.00           N
ATOM   1558  QB  LYS A  88      33.919 -25.457 -30.582  1.00  0.00           Q
ATOM   1559  QD  LYS A  88      34.804 -27.663 -31.978  1.00  0.00           Q
ATOM   1560  QE  LYS A  88      33.391 -29.277 -31.143  1.00  0.00           Q
ATOM   1561  QG  LYS A  88      32.897 -26.434 -32.533  1.00  0.00           Q
ATOM   1562  QZ  LYS A  88      33.329 -28.194 -29.159  1.00  0.00           Q
ATOM   1563  H   LYS A  88      32.966 -25.084 -28.604  1.00  0.00           H
ATOM   1564  HA  LYS A  88      32.049 -23.842 -30.967  1.00  0.00           H
ATOM   1565 1HB  LYS A  88      33.716 -26.097 -30.030  1.00  0.00           H
ATOM   1566 2HB  LYS A  88      34.123 -24.815 -31.134  1.00  0.00           H
ATOM   1567 1HG  LYS A  88      33.547 -25.996 -32.949  1.00  0.00           H
ATOM   1568 2HG  LYS A  88      32.247 -26.871 -32.116  1.00  0.00           H
ATOM   1569 1HD  LYS A  88      35.076 -27.255 -31.244  1.00  0.00           H
ATOM   1570 2HD  LYS A  88      34.533 -28.070 -32.713  1.00  0.00           H
ATOM   1571 1HE  LYS A  88      34.185 -29.602 -30.943  1.00  0.00           H
ATOM   1572 2HE  LYS A  88      32.598 -28.953 -31.344  1.00  0.00           H
ATOM   1573 1HZ  LYS A  88      32.734 -27.476 -29.451  1.00  0.00           H
ATOM   1574 2HZ  LYS A  88      34.288 -28.030 -29.079  1.00  0.00           H
ATOM   1575 3HZ  LYS A  88      32.964 -29.073 -28.946  1.00  0.00           H
ATOM   1576  N   ARG A  89      29.765 -24.761 -30.838  1.00  0.00           N
ATOM   1577  CA  ARG A  89      28.396 -25.236 -30.945  1.00  0.00           C
ATOM   1578  C   ARG A  89      28.208 -26.195 -32.113  1.00  0.00           C
ATOM   1579  O   ARG A  89      27.255 -26.976 -32.148  1.00  0.00           O
ATOM   1580  CB  ARG A  89      27.505 -24.010 -31.093  1.00  0.00           C
ATOM   1581  CG  ARG A  89      26.028 -24.287 -30.990  1.00  0.00           C
ATOM   1582  CD  ARG A  89      25.232 -23.082 -31.444  1.00  0.00           C
ATOM   1583  NE  ARG A  89      23.952 -23.025 -30.761  1.00  0.00           N
ATOM   1584  CZ  ARG A  89      23.093 -22.021 -30.855  1.00  0.00           C
ATOM   1585  NH1 ARG A  89      23.360 -20.962 -31.610  1.00  0.00           N
ATOM   1586  NH2 ARG A  89      21.960 -22.084 -30.177  1.00  0.00           N
ATOM   1587  QB  ARG A  89      27.731 -23.431 -31.185  1.00  0.00           Q
ATOM   1588  QD  ARG A  89      25.429 -22.670 -31.865  1.00  0.00           Q
ATOM   1589  QG  ARG A  89      25.782 -24.819 -30.785  1.00  0.00           Q
ATOM   1590  QH1 ARG A  89      23.458 -20.562 -31.895  1.00  0.00           Q
ATOM   1591  QH2 ARG A  89      21.533 -22.111 -29.923  1.00  0.00           Q
ATOM   1592  H   ARG A  89      29.925 -23.796 -30.921  1.00  0.00           H
ATOM   1593  HA  ARG A  89      28.144 -25.744 -30.026  1.00  0.00           H
ATOM   1594 1HB  ARG A  89      27.697 -23.556 -32.053  1.00  0.00           H
ATOM   1595 2HB  ARG A  89      27.764 -23.306 -30.316  1.00  0.00           H
ATOM   1596 1HG  ARG A  89      25.783 -24.504 -29.959  1.00  0.00           H
ATOM   1597 2HG  ARG A  89      25.780 -25.135 -31.610  1.00  0.00           H
ATOM   1598 1HD  ARG A  89      25.064 -23.152 -32.508  1.00  0.00           H
ATOM   1599 2HD  ARG A  89      25.795 -22.186 -31.222  1.00  0.00           H
ATOM   1600  HE  ARG A  89      23.718 -23.784 -30.189  1.00  0.00           H
ATOM   1601 1HH1 ARG A  89      24.220 -20.909 -32.118  1.00  0.00           H
ATOM   1602 2HH1 ARG A  89      22.697 -20.214 -31.673  1.00  0.00           H
ATOM   1603 1HH2 ARG A  89      21.768 -22.882 -29.607  1.00  0.00           H
ATOM   1604 2HH2 ARG A  89      21.297 -21.339 -30.240  1.00  0.00           H
ATOM   1605  N   THR A  90      29.123 -26.123 -33.062  1.00  0.00           N
ATOM   1606  CA  THR A  90      29.085 -26.969 -34.245  1.00  0.00           C
ATOM   1607  C   THR A  90      29.209 -28.446 -33.876  1.00  0.00           C
ATOM   1608  CB  THR A  90      30.217 -26.562 -35.181  1.00  0.00           C
ATOM   1609  CG2 THR A  90      30.109 -27.166 -36.561  1.00  0.00           C
ATOM   1610  OG1 THR A  90      30.254 -25.152 -35.331  1.00  0.00           O
ATOM   1611  OT1 THR A  90      29.364 -29.275 -34.798  1.00  0.00           O
ATOM   1612  OT2 THR A  90      29.148 -28.763 -32.669  1.00  0.00           O
ATOM   1613  QG2 THR A  90      30.085 -27.308 -36.889  1.00  0.00           Q
ATOM   1614  H   THR A  90      29.852 -25.475 -32.969  1.00  0.00           H
ATOM   1615  HA  THR A  90      28.141 -26.807 -34.742  1.00  0.00           H
ATOM   1616  HB  THR A  90      31.157 -26.879 -34.750  1.00  0.00           H
ATOM   1617 1HG  THR A  90      30.923 -24.785 -34.751  1.00  0.00           H
ATOM   1618 1HG2 THR A  90      29.491 -26.536 -37.181  1.00  0.00           H
ATOM   1619 2HG2 THR A  90      29.669 -28.148 -36.491  1.00  0.00           H
ATOM   1620 3HG2 THR A  90      31.094 -27.242 -36.996  1.00  0.00           H
TER    1621
ENDMDL
