# Supplementary material for: Data set of intrinsically disordered proteins analysed at a local protein conformation level
Source: Data Brief. 2020 Mar 5;29:105383. doi: 10.1016/j.dib.2020.105383 (PMC7078294; doi:10.1016/j.dib.2020.105383)
Supplement: Supplementary file 1 [file mmc1.zip › the data/1-DATA/PED1AAA-pdb/1AAA-2.pdb]

ATOM      1  N   GLY A  -1      16.806  11.032 -11.578  1.00  0.00           N
ATOM      2  CA  GLY A  -1      17.795  10.793 -10.491  1.00  0.00           C
ATOM      3  C   GLY A  -1      17.134  10.499  -9.160  1.00  0.00           C
ATOM      4  O   GLY A  -1      17.086   9.348  -8.724  1.00  0.00           O
ATOM      5  QA  GLY A  -1      18.417  10.813 -10.575  1.00  0.00           Q
ATOM      6 1HA  GLY A  -1      18.419   9.955 -10.765  1.00  0.00           H
ATOM      7 2HA  GLY A  -1      18.415  11.672 -10.385  1.00  0.00           H
ATOM      8 1HT  GLY A  -1      16.061  11.678 -11.250  1.00  0.00           H
ATOM      9 2HT  GLY A  -1      16.368  10.134 -11.867  1.00  0.00           H
ATOM     10 3HT  GLY A  -1      17.277  11.455 -12.404  1.00  0.00           H
ATOM     11  N   SER A   0      16.622  11.540  -8.510  1.00  0.00           N
ATOM     12  CA  SER A   0      15.961  11.387  -7.220  1.00  0.00           C
ATOM     13  C   SER A   0      14.447  11.505  -7.368  1.00  0.00           C
ATOM     14  O   SER A   0      13.950  12.356  -8.106  1.00  0.00           O
ATOM     15  CB  SER A   0      16.473  12.439  -6.234  1.00  0.00           C
ATOM     16  OG  SER A   0      16.618  13.701  -6.863  1.00  0.00           O
ATOM     17  QB  SER A   0      16.603  12.333  -5.634  1.00  0.00           Q
ATOM     18  H   SER A   0      16.692  12.433  -8.910  1.00  0.00           H
ATOM     19  HA  SER A   0      16.198  10.405  -6.841  1.00  0.00           H
ATOM     20 1HB  SER A   0      17.434  12.129  -5.849  1.00  0.00           H
ATOM     21 2HB  SER A   0      15.773  12.536  -5.418  1.00  0.00           H
ATOM     22  HG  SER A   0      17.276  14.218  -6.394  1.00  0.00           H
ATOM     23  N   MET A   1      13.718  10.643  -6.663  1.00  0.00           N
ATOM     24  CA  MET A   1      12.259  10.648  -6.716  1.00  0.00           C
ATOM     25  C   MET A   1      11.700  12.055  -6.506  1.00  0.00           C
ATOM     26  O   MET A   1      12.026  12.724  -5.524  1.00  0.00           O
ATOM     27  CB  MET A   1      11.684   9.684  -5.670  1.00  0.00           C
ATOM     28  CG  MET A   1      11.712  10.220  -4.244  1.00  0.00           C
ATOM     29  SD  MET A   1      13.386  10.499  -3.635  1.00  0.00           S
ATOM     30  CE  MET A   1      14.053   8.837  -3.707  1.00  0.00           C
ATOM     31  QB  MET A   1      11.454   9.116  -5.811  1.00  0.00           Q
ATOM     32  QE  MET A   1      14.186   8.504  -3.722  1.00  0.00           Q
ATOM     33  QG  MET A   1      11.200  10.330  -3.906  1.00  0.00           Q
ATOM     34  H   MET A   1      14.173   9.986  -6.095  1.00  0.00           H
ATOM     35  HA  MET A   1      11.966  10.307  -7.699  1.00  0.00           H
ATOM     36 1HB  MET A   1      12.252   8.766  -5.696  1.00  0.00           H
ATOM     37 2HB  MET A   1      10.657   9.467  -5.926  1.00  0.00           H
ATOM     38 1HG  MET A   1      11.224   9.507  -3.597  1.00  0.00           H
ATOM     39 2HG  MET A   1      11.175  11.156  -4.215  1.00  0.00           H
ATOM     40 1HE  MET A   1      13.245   8.131  -3.825  1.00  0.00           H
ATOM     41 2HE  MET A   1      14.587   8.624  -2.793  1.00  0.00           H
ATOM     42 3HE  MET A   1      14.728   8.756  -4.545  1.00  0.00           H
ATOM     43  N   THR A   2      10.859  12.498  -7.436  1.00  0.00           N
ATOM     44  CA  THR A   2      10.260  13.825  -7.355  1.00  0.00           C
ATOM     45  C   THR A   2       8.896  13.775  -6.662  1.00  0.00           C
ATOM     46  O   THR A   2       8.653  14.512  -5.707  1.00  0.00           O
ATOM     47  CB  THR A   2      10.114  14.433  -8.753  1.00  0.00           C
ATOM     48  CG2 THR A   2      10.628  15.856  -8.842  1.00  0.00           C
ATOM     49  OG1 THR A   2      10.817  13.665  -9.713  1.00  0.00           O
ATOM     50  QG2 THR A   2      10.750  16.193  -8.863  1.00  0.00           Q
ATOM     51  H   THR A   2      10.643  11.920  -8.196  1.00  0.00           H
ATOM     52  HA  THR A   2      10.921  14.449  -6.770  1.00  0.00           H
ATOM     53  HB  THR A   2       9.069  14.443  -9.026  1.00  0.00           H
ATOM     54 1HG  THR A   2      10.222  13.423 -10.428  1.00  0.00           H
ATOM     55 1HG2 THR A   2      11.703  15.845  -8.940  1.00  0.00           H
ATOM     56 2HG2 THR A   2      10.354  16.394  -7.947  1.00  0.00           H
ATOM     57 3HG2 THR A   2      10.191  16.342  -9.702  1.00  0.00           H
ATOM     58  N   PRO A   3       7.986  12.906  -7.136  1.00  0.00           N
ATOM     59  CA  PRO A   3       6.646  12.773  -6.556  1.00  0.00           C
ATOM     60  C   PRO A   3       6.683  12.545  -5.048  1.00  0.00           C
ATOM     61  O   PRO A   3       7.744  12.295  -4.474  1.00  0.00           O
ATOM     62  CB  PRO A   3       6.065  11.548  -7.265  1.00  0.00           C
ATOM     63  CG  PRO A   3       6.800  11.481  -8.559  1.00  0.00           C
ATOM     64  CD  PRO A   3       8.186  11.989  -8.275  1.00  0.00           C
ATOM     65  QB  PRO A   3       5.622  11.176  -7.043  1.00  0.00           Q
ATOM     66  QD  PRO A   3       8.708  11.843  -8.566  1.00  0.00           Q
ATOM     67  QG  PRO A   3       6.575  11.283  -9.099  1.00  0.00           Q
ATOM     68  HA  PRO A   3       6.036  13.638  -6.769  1.00  0.00           H
ATOM     69 1HB  PRO A   3       5.007  11.686  -7.420  1.00  0.00           H
ATOM     70 2HB  PRO A   3       6.236  10.667  -6.666  1.00  0.00           H
ATOM     71 1HG  PRO A   3       6.314  12.108  -9.291  1.00  0.00           H
ATOM     72 2HG  PRO A   3       6.837  10.458  -8.907  1.00  0.00           H
ATOM     73 1HD  PRO A   3       8.578  12.516  -9.131  1.00  0.00           H
ATOM     74 2HD  PRO A   3       8.837  11.171  -8.002  1.00  0.00           H
ATOM     75  N   SER A   4       5.518  12.635  -4.412  1.00  0.00           N
ATOM     76  CA  SER A   4       5.415  12.440  -2.970  1.00  0.00           C
ATOM     77  C   SER A   4       4.955  11.023  -2.641  1.00  0.00           C
ATOM     78  O   SER A   4       5.258  10.497  -1.571  1.00  0.00           O
ATOM     79  CB  SER A   4       4.445  13.457  -2.366  1.00  0.00           C
ATOM     80  OG  SER A   4       5.130  14.610  -1.912  1.00  0.00           O
ATOM     81  QB  SER A   4       3.827  13.380  -2.324  1.00  0.00           Q
ATOM     82  H   SER A   4       4.710  12.838  -4.926  1.00  0.00           H
ATOM     83  HA  SER A   4       6.395  12.595  -2.544  1.00  0.00           H
ATOM     84 1HB  SER A   4       3.929  13.006  -1.531  1.00  0.00           H
ATOM     85 2HB  SER A   4       3.726  13.753  -3.117  1.00  0.00           H
ATOM     86  HG  SER A   4       5.756  14.362  -1.227  1.00  0.00           H
ATOM     87  N   TPO A   5       4.227  10.441  -3.583  1.00  0.00           N
ATOM     88  CA  TPO A   5       3.705   9.054  -3.405  1.00  0.00           C
ATOM     89  C   TPO A   5       3.238   8.527  -4.748  1.00  0.00           C
ATOM     90  O   TPO A   5       3.205   9.238  -5.750  1.00  0.00           O
ATOM     91  CB  TPO A   5       2.728   8.981  -2.178  1.00  0.00           C
ATOM     92  CG2 TPO A   5       3.182   7.991  -1.090  1.00  0.00           C
ATOM     93  OG1 TPO A   5       2.640  10.286  -1.540  1.00  0.00           O
ATOM     94  PS  TPO A   5       1.735  10.636  -0.233  1.00  0.00           P
ATOM     95  OPA TPO A   5       0.252  10.376  -0.515  1.00  0.00           O
ATOM     96  OPB TPO A   5       1.916  12.114   0.129  1.00  0.00           O
ATOM     97  OPC TPO A   5       2.172   9.790   0.968  1.00  0.00           O
ATOM     98  QG2 TPO A   5       3.295   7.738  -0.805  1.00  0.00           Q
ATOM     99  H   TPO A   5       3.926  10.794  -4.498  1.00  0.00           H
ATOM    100  HA  TPO A   5       4.563   8.419  -3.128  1.00  0.00           H
ATOM    101  HB  TPO A   5       1.728   8.676  -2.548  1.00  0.00           H
ATOM    102 1HG2 TPO A   5       2.463   7.976  -0.252  1.00  0.00           H
ATOM    103 2HG2 TPO A   5       3.257   6.963  -1.485  1.00  0.00           H
ATOM    104 3HG2 TPO A   5       4.164   8.277  -0.679  1.00  0.00           H
ATOM    105  N   PRO A   6       2.862   7.236  -4.781  1.00  0.00           N
ATOM    106  CA  PRO A   6       2.388   6.581  -6.005  1.00  0.00           C
ATOM    107  C   PRO A   6       1.261   7.360  -6.678  1.00  0.00           C
ATOM    108  O   PRO A   6       0.765   8.346  -6.134  1.00  0.00           O
ATOM    109  CB  PRO A   6       1.880   5.225  -5.511  1.00  0.00           C
ATOM    110  CG  PRO A   6       2.645   4.968  -4.259  1.00  0.00           C
ATOM    111  CD  PRO A   6       2.870   6.314  -3.628  1.00  0.00           C
ATOM    112  QB  PRO A   6       1.448   4.876  -5.789  1.00  0.00           Q
ATOM    113  QD  PRO A   6       2.946   6.443  -3.031  1.00  0.00           Q
ATOM    114  QG  PRO A   6       2.829   4.419  -4.047  1.00  0.00           Q
ATOM    115  HA  PRO A   6       3.193   6.432  -6.710  1.00  0.00           H
ATOM    116 1HB  PRO A   6       2.078   4.470  -6.257  1.00  0.00           H
ATOM    117 2HB  PRO A   6       0.818   5.283  -5.321  1.00  0.00           H
ATOM    118 1HG  PRO A   6       3.590   4.502  -4.496  1.00  0.00           H
ATOM    119 2HG  PRO A   6       2.069   4.335  -3.600  1.00  0.00           H
ATOM    120 1HD  PRO A   6       3.823   6.338  -3.122  1.00  0.00           H
ATOM    121 2HD  PRO A   6       2.069   6.547  -2.942  1.00  0.00           H
ATOM    122  N   PRO A   7       0.843   6.925  -7.880  1.00  0.00           N
ATOM    123  CA  PRO A   7      -0.232   7.588  -8.629  1.00  0.00           C
ATOM    124  C   PRO A   7      -1.494   7.767  -7.795  1.00  0.00           C
ATOM    125  O   PRO A   7      -1.513   7.458  -6.602  1.00  0.00           O
ATOM    126  CB  PRO A   7      -0.493   6.633  -9.797  1.00  0.00           C
ATOM    127  CG  PRO A   7       0.787   5.892  -9.975  1.00  0.00           C
ATOM    128  CD  PRO A   7       1.381   5.757  -8.600  1.00  0.00           C
ATOM    129  QB  PRO A   7      -1.025   6.585 -10.113  1.00  0.00           Q
ATOM    130  QD  PRO A   7       1.758   5.317  -8.395  1.00  0.00           Q
ATOM    131  QG  PRO A   7       1.021   5.686 -10.507  1.00  0.00           Q
ATOM    132  HA  PRO A   7       0.087   8.547  -9.008  1.00  0.00           H
ATOM    133 1HB  PRO A   7      -0.744   7.202 -10.679  1.00  0.00           H
ATOM    134 2HB  PRO A   7      -1.305   5.967  -9.546  1.00  0.00           H
ATOM    135 1HG  PRO A   7       1.450   6.454 -10.617  1.00  0.00           H
ATOM    136 2HG  PRO A   7       0.592   4.917 -10.396  1.00  0.00           H
ATOM    137 1HD  PRO A   7       2.459   5.799  -8.650  1.00  0.00           H
ATOM    138 2HD  PRO A   7       1.057   4.835  -8.138  1.00  0.00           H
ATOM    139  N   ARG A   8      -2.550   8.266  -8.429  1.00  0.00           N
ATOM    140  CA  ARG A   8      -3.820   8.488  -7.745  1.00  0.00           C
ATOM    141  C   ARG A   8      -4.767   7.306  -7.944  1.00  0.00           C
ATOM    142  O   ARG A   8      -5.708   7.118  -7.176  1.00  0.00           O
ATOM    143  CB  ARG A   8      -4.478   9.773  -8.251  1.00  0.00           C
ATOM    144  CG  ARG A   8      -4.069  11.012  -7.472  1.00  0.00           C
ATOM    145  CD  ARG A   8      -4.555  10.953  -6.031  1.00  0.00           C
ATOM    146  NE  ARG A   8      -3.445  10.918  -5.082  1.00  0.00           N
ATOM    147  CZ  ARG A   8      -3.595  11.033  -3.764  1.00  0.00           C
ATOM    148  NH1 ARG A   8      -4.802  11.189  -3.236  1.00  0.00           N
ATOM    149  NH2 ARG A   8      -2.533  10.990  -2.971  1.00  0.00           N
ATOM    150  QB  ARG A   8      -4.878   9.792  -8.733  1.00  0.00           Q
ATOM    151  QD  ARG A   8      -5.157  10.946  -5.867  1.00  0.00           Q
ATOM    152  QG  ARG A   8      -3.743  11.485  -7.713  1.00  0.00           Q
ATOM    153  QH1 ARG A   8      -5.258  11.248  -3.037  1.00  0.00           Q
ATOM    154  QH2 ARG A   8      -2.132  10.975  -2.671  1.00  0.00           Q
ATOM    155  H   ARG A   8      -2.473   8.492  -9.379  1.00  0.00           H
ATOM    156  HA  ARG A   8      -3.613   8.592  -6.690  1.00  0.00           H
ATOM    157 1HB  ARG A   8      -5.550   9.666  -8.181  1.00  0.00           H
ATOM    158 2HB  ARG A   8      -4.206   9.918  -9.286  1.00  0.00           H
ATOM    159 1HG  ARG A   8      -4.495  11.882  -7.951  1.00  0.00           H
ATOM    160 2HG  ARG A   8      -2.992  11.089  -7.475  1.00  0.00           H
ATOM    161 1HD  ARG A   8      -5.156  10.065  -5.902  1.00  0.00           H
ATOM    162 2HD  ARG A   8      -5.158  11.827  -5.833  1.00  0.00           H
ATOM    163  HE  ARG A   8      -2.543  10.804  -5.445  1.00  0.00           H
ATOM    164 1HH1 ARG A   8      -5.607  11.222  -3.828  1.00  0.00           H
ATOM    165 2HH1 ARG A   8      -4.908  11.275  -2.245  1.00  0.00           H
ATOM    166 1HH2 ARG A   8      -1.620  10.873  -3.362  1.00  0.00           H
ATOM    167 2HH2 ARG A   8      -2.645  11.077  -1.981  1.00  0.00           H
ATOM    168  N   SER A   9      -4.513   6.512  -8.983  1.00  0.00           N
ATOM    169  CA  SER A   9      -5.346   5.350  -9.281  1.00  0.00           C
ATOM    170  C   SER A   9      -5.493   4.450  -8.056  1.00  0.00           C
ATOM    171  O   SER A   9      -6.568   4.364  -7.461  1.00  0.00           O
ATOM    172  CB  SER A   9      -4.749   4.553 -10.443  1.00  0.00           C
ATOM    173  OG  SER A   9      -3.332   4.552 -10.385  1.00  0.00           O
ATOM    174  QB  SER A   9      -5.079   4.265 -10.886  1.00  0.00           Q
ATOM    175  H   SER A   9      -3.750   6.711  -9.563  1.00  0.00           H
ATOM    176  HA  SER A   9      -6.324   5.708  -9.567  1.00  0.00           H
ATOM    177 1HB  SER A   9      -5.059   4.998 -11.377  1.00  0.00           H
ATOM    178 2HB  SER A   9      -5.100   3.534 -10.395  1.00  0.00           H
ATOM    179  HG  SER A   9      -3.024   3.681 -10.125  1.00  0.00           H
ATOM    180  N   ARG A  10      -4.406   3.782  -7.684  1.00  0.00           N
ATOM    181  CA  ARG A  10      -4.415   2.890  -6.531  1.00  0.00           C
ATOM    182  C   ARG A  10      -4.778   3.650  -5.258  1.00  0.00           C
ATOM    183  O   ARG A  10      -5.370   3.092  -4.336  1.00  0.00           O
ATOM    184  CB  ARG A  10      -3.050   2.216  -6.370  1.00  0.00           C
ATOM    185  CG  ARG A  10      -3.106   0.700  -6.461  1.00  0.00           C
ATOM    186  CD  ARG A  10      -3.733   0.245  -7.769  1.00  0.00           C
ATOM    187  NE  ARG A  10      -3.135  -0.995  -8.260  1.00  0.00           N
ATOM    188  CZ  ARG A  10      -3.233  -1.418  -9.518  1.00  0.00           C
ATOM    189  NH1 ARG A  10      -3.901  -0.705 -10.415  1.00  0.00           N
ATOM    190  NH2 ARG A  10      -2.659  -2.557  -9.880  1.00  0.00           N
ATOM    191  QB  ARG A  10      -2.514   2.530  -6.276  1.00  0.00           Q
ATOM    192  QD  ARG A  10      -4.191   0.553  -8.060  1.00  0.00           Q
ATOM    193  QG  ARG A  10      -2.899   0.315  -6.019  1.00  0.00           Q
ATOM    194  QH1 ARG A  10      -4.153  -0.435 -10.753  1.00  0.00           Q
ATOM    195  QH2 ARG A  10      -2.443  -2.987 -10.017  1.00  0.00           Q
ATOM    196  H   ARG A  10      -3.579   3.891  -8.197  1.00  0.00           H
ATOM    197  HA  ARG A  10      -5.162   2.130  -6.706  1.00  0.00           H
ATOM    198 1HB  ARG A  10      -2.638   2.482  -5.407  1.00  0.00           H
ATOM    199 2HB  ARG A  10      -2.390   2.577  -7.144  1.00  0.00           H
ATOM    200 1HG  ARG A  10      -3.695   0.321  -5.638  1.00  0.00           H
ATOM    201 2HG  ARG A  10      -2.102   0.308  -6.399  1.00  0.00           H
ATOM    202 1HD  ARG A  10      -3.592   1.019  -8.510  1.00  0.00           H
ATOM    203 2HD  ARG A  10      -4.789   0.085  -7.611  1.00  0.00           H
ATOM    204  HE  ARG A  10      -2.636  -1.542  -7.617  1.00  0.00           H
ATOM    205 1HH1 ARG A  10      -4.336   0.156 -10.148  1.00  0.00           H
ATOM    206 2HH1 ARG A  10      -3.970  -1.027 -11.359  1.00  0.00           H
ATOM    207 1HH2 ARG A  10      -2.154  -3.099  -9.208  1.00  0.00           H
ATOM    208 2HH2 ARG A  10      -2.732  -2.875 -10.826  1.00  0.00           H
ATOM    209  N   GLY A  11      -4.419   4.930  -5.216  1.00  0.00           N
ATOM    210  CA  GLY A  11      -4.714   5.747  -4.053  1.00  0.00           C
ATOM    211  C   GLY A  11      -3.481   6.035  -3.220  1.00  0.00           C
ATOM    212  O   GLY A  11      -3.181   7.190  -2.922  1.00  0.00           O
ATOM    213  QA  GLY A  11      -5.289   5.956  -3.912  1.00  0.00           Q
ATOM    214  H   GLY A  11      -3.948   5.322  -5.982  1.00  0.00           H
ATOM    215 1HA  GLY A  11      -5.437   5.229  -3.440  1.00  0.00           H
ATOM    216 2HA  GLY A  11      -5.139   6.682  -4.383  1.00  0.00           H
ATOM    217  N   THR A  12      -2.766   4.981  -2.841  1.00  0.00           N
ATOM    218  CA  THR A  12      -1.559   5.126  -2.036  1.00  0.00           C
ATOM    219  C   THR A  12      -0.854   3.782  -1.867  1.00  0.00           C
ATOM    220  O   THR A  12       0.356   3.675  -2.064  1.00  0.00           O
ATOM    221  CB  THR A  12      -1.902   5.711  -0.665  1.00  0.00           C
ATOM    222  CG2 THR A  12      -1.723   7.212  -0.594  1.00  0.00           C
ATOM    223  OG1 THR A  12      -3.245   5.423  -0.319  1.00  0.00           O
ATOM    224  QG2 THR A  12      -1.681   7.569  -0.577  1.00  0.00           Q
ATOM    225  H   THR A  12      -3.057   4.083  -3.110  1.00  0.00           H
ATOM    226  HA  THR A  12      -0.896   5.804  -2.553  1.00  0.00           H
ATOM    227  HB  THR A  12      -1.257   5.267   0.078  1.00  0.00           H
ATOM    228 1HG  THR A  12      -3.432   4.500  -0.507  1.00  0.00           H
ATOM    229 1HG2 THR A  12      -0.994   7.453   0.166  1.00  0.00           H
ATOM    230 2HG2 THR A  12      -2.667   7.676  -0.348  1.00  0.00           H
ATOM    231 3HG2 THR A  12      -1.381   7.580  -1.550  1.00  0.00           H
ATOM    232  N   ARG A  13      -1.622   2.761  -1.502  1.00  0.00           N
ATOM    233  CA  ARG A  13      -1.072   1.425  -1.306  1.00  0.00           C
ATOM    234  C   ARG A  13      -1.956   0.371  -1.966  1.00  0.00           C
ATOM    235  O   ARG A  13      -2.960   0.697  -2.598  1.00  0.00           O
ATOM    236  CB  ARG A  13      -0.928   1.124   0.187  1.00  0.00           C
ATOM    237  CG  ARG A  13      -0.057   2.127   0.928  1.00  0.00           C
ATOM    238  CD  ARG A  13      -0.897   3.182   1.631  1.00  0.00           C
ATOM    239  NE  ARG A  13      -0.096   4.330   2.047  1.00  0.00           N
ATOM    240  CZ  ARG A  13      -0.616   5.476   2.485  1.00  0.00           C
ATOM    241  NH1 ARG A  13      -1.932   5.627   2.567  1.00  0.00           N
ATOM    242  NH2 ARG A  13       0.182   6.472   2.843  1.00  0.00           N
ATOM    243  QB  ARG A  13      -1.199   0.635   0.472  1.00  0.00           Q
ATOM    244  QD  ARG A  13      -1.510   3.128   1.728  1.00  0.00           Q
ATOM    245  QG  ARG A  13       0.565   2.108   0.942  1.00  0.00           Q
ATOM    246  QH1 ARG A  13      -2.428   5.684   2.598  1.00  0.00           Q
ATOM    247  QH2 ARG A  13       0.484   6.847   2.978  1.00  0.00           Q
ATOM    248  H   ARG A  13      -2.580   2.908  -1.361  1.00  0.00           H
ATOM    249  HA  ARG A  13      -0.095   1.397  -1.765  1.00  0.00           H
ATOM    250 1HB  ARG A  13      -0.490   0.144   0.304  1.00  0.00           H
ATOM    251 2HB  ARG A  13      -1.908   1.128   0.640  1.00  0.00           H
ATOM    252 1HG  ARG A  13       0.597   2.614   0.219  1.00  0.00           H
ATOM    253 2HG  ARG A  13       0.532   1.602   1.664  1.00  0.00           H
ATOM    254 1HD  ARG A  13      -1.353   2.738   2.502  1.00  0.00           H
ATOM    255 2HD  ARG A  13      -1.668   3.519   0.954  1.00  0.00           H
ATOM    256  HE  ARG A  13       0.879   4.245   1.998  1.00  0.00           H
ATOM    257 1HH1 ARG A  13      -2.540   4.880   2.299  1.00  0.00           H
ATOM    258 2HH1 ARG A  13      -2.316   6.489   2.897  1.00  0.00           H
ATOM    259 1HH2 ARG A  13       1.175   6.363   2.784  1.00  0.00           H
ATOM    260 2HH2 ARG A  13      -0.207   7.332   3.171  1.00  0.00           H
ATOM    261  N   TYR A  14      -1.575  -0.893  -1.813  1.00  0.00           N
ATOM    262  CA  TYR A  14      -2.334  -1.995  -2.395  1.00  0.00           C
ATOM    263  C   TYR A  14      -3.444  -2.448  -1.451  1.00  0.00           C
ATOM    264  O   TYR A  14      -4.604  -2.556  -1.848  1.00  0.00           O
ATOM    265  CB  TYR A  14      -1.405  -3.170  -2.709  1.00  0.00           C
ATOM    266  CG  TYR A  14      -0.137  -2.765  -3.426  1.00  0.00           C
ATOM    267  CD1 TYR A  14      -0.156  -2.420  -4.771  1.00  0.00           C
ATOM    268  CD2 TYR A  14       1.080  -2.729  -2.757  1.00  0.00           C
ATOM    269  CE1 TYR A  14       1.001  -2.050  -5.430  1.00  0.00           C
ATOM    270  CE2 TYR A  14       2.242  -2.360  -3.409  1.00  0.00           C
ATOM    271  CZ  TYR A  14       2.197  -2.022  -4.744  1.00  0.00           C
ATOM    272  OH  TYR A  14       3.351  -1.653  -5.396  1.00  0.00           O
ATOM    273  QB  TYR A  14      -1.528  -3.765  -2.561  1.00  0.00           Q
ATOM    274  QD  TYR A  14       0.009  -2.719  -3.508  1.00  0.00           Q
ATOM    275  QE  TYR A  14       2.071  -2.061  -4.674  1.00  0.00           Q
ATOM    276  QR  TYR A  14       1.040  -2.391  -4.090  1.00  0.00           Q
ATOM    277  H   TYR A  14      -0.765  -1.090  -1.298  1.00  0.00           H
ATOM    278  HA  TYR A  14      -2.779  -1.644  -3.312  1.00  0.00           H
ATOM    279 1HB  TYR A  14      -1.931  -3.875  -3.336  1.00  0.00           H
ATOM    280 2HB  TYR A  14      -1.124  -3.655  -1.787  1.00  0.00           H
ATOM    281 1HD  TYR A  14      -1.094  -2.443  -5.306  1.00  0.00           H
ATOM    282 2HD  TYR A  14       1.112  -2.996  -1.710  1.00  0.00           H
ATOM    283 1HE  TYR A  14       0.966  -1.785  -6.476  1.00  0.00           H
ATOM    284 2HE  TYR A  14       3.178  -2.338  -2.871  1.00  0.00           H
ATOM    285  HH  TYR A  14       4.072  -2.222  -5.116  1.00  0.00           H
ATOM    286  N   LEU A  15      -3.079  -2.711  -0.201  1.00  0.00           N
ATOM    287  CA  LEU A  15      -4.044  -3.154   0.799  1.00  0.00           C
ATOM    288  C   LEU A  15      -4.911  -1.990   1.273  1.00  0.00           C
ATOM    289  O   LEU A  15      -6.052  -2.186   1.693  1.00  0.00           O
ATOM    290  CB  LEU A  15      -3.320  -3.784   1.992  1.00  0.00           C
ATOM    291  CG  LEU A  15      -4.053  -4.955   2.647  1.00  0.00           C
ATOM    292  CD1 LEU A  15      -3.276  -5.463   3.853  1.00  0.00           C
ATOM    293  CD2 LEU A  15      -5.460  -4.543   3.052  1.00  0.00           C
ATOM    294  QB  LEU A  15      -2.762  -3.576   2.197  1.00  0.00           Q
ATOM    295  QD1 LEU A  15      -3.093  -5.582   4.138  1.00  0.00           Q
ATOM    296  QD2 LEU A  15      -5.793  -4.444   3.149  1.00  0.00           Q
ATOM    297  QQD LEU A  15      -4.443  -5.013   3.644  1.00  0.00           Q
ATOM    298  H   LEU A  15      -2.139  -2.606   0.055  1.00  0.00           H
ATOM    299  HA  LEU A  15      -4.678  -3.896   0.342  1.00  0.00           H
ATOM    300 1HB  LEU A  15      -3.168  -3.019   2.739  1.00  0.00           H
ATOM    301 2HB  LEU A  15      -2.354  -4.132   1.655  1.00  0.00           H
ATOM    302  HG  LEU A  15      -4.133  -5.764   1.938  1.00  0.00           H
ATOM    303 1HD1 LEU A  15      -2.218  -5.414   3.644  1.00  0.00           H
ATOM    304 2HD1 LEU A  15      -3.558  -6.485   4.058  1.00  0.00           H
ATOM    305 3HD1 LEU A  15      -3.502  -4.847   4.712  1.00  0.00           H
ATOM    306 1HD2 LEU A  15      -5.443  -3.534   3.441  1.00  0.00           H
ATOM    307 2HD2 LEU A  15      -5.827  -5.214   3.815  1.00  0.00           H
ATOM    308 3HD2 LEU A  15      -6.110  -4.584   2.192  1.00  0.00           H
ATOM    309  N   ALA A  16      -4.364  -0.782   1.206  1.00  0.00           N
ATOM    310  CA  ALA A  16      -5.088   0.412   1.628  1.00  0.00           C
ATOM    311  C   ALA A  16      -6.407   0.550   0.876  1.00  0.00           C
ATOM    312  O   ALA A  16      -7.469   0.683   1.484  1.00  0.00           O
ATOM    313  CB  ALA A  16      -4.228   1.650   1.423  1.00  0.00           C
ATOM    314  QB  ALA A  16      -4.026   1.943   1.375  1.00  0.00           Q
ATOM    315  H   ALA A  16      -3.450  -0.688   0.863  1.00  0.00           H
ATOM    316  HA  ALA A  16      -5.296   0.319   2.684  1.00  0.00           H
ATOM    317 1HB  ALA A  16      -3.419   1.649   2.138  1.00  0.00           H
ATOM    318 2HB  ALA A  16      -4.833   2.535   1.564  1.00  0.00           H
ATOM    319 3HB  ALA A  16      -3.825   1.646   0.422  1.00  0.00           H
ATOM    320  N   GLN A  17      -6.333   0.518  -0.451  1.00  0.00           N
ATOM    321  CA  GLN A  17      -7.523   0.640  -1.286  1.00  0.00           C
ATOM    322  C   GLN A  17      -8.228   1.971  -1.037  1.00  0.00           C
ATOM    323  O   GLN A  17      -7.946   2.657  -0.055  1.00  0.00           O
ATOM    324  CB  GLN A  17      -8.482  -0.521  -1.016  1.00  0.00           C
ATOM    325  CG  GLN A  17      -8.367  -1.653  -2.023  1.00  0.00           C
ATOM    326  CD  GLN A  17      -9.148  -2.885  -1.609  1.00  0.00           C
ATOM    327  NE2 GLN A  17      -8.728  -4.046  -2.098  1.00  0.00           N
ATOM    328  OE1 GLN A  17     -10.119  -2.794  -0.857  1.00  0.00           O
ATOM    329  QB  GLN A  17      -8.886  -0.535  -0.535  1.00  0.00           Q
ATOM    330  QE2 GLN A  17      -8.581  -4.450  -2.269  1.00  0.00           Q
ATOM    331  QG  GLN A  17      -8.035  -1.617  -2.550  1.00  0.00           Q
ATOM    332  H   GLN A  17      -5.458   0.410  -0.878  1.00  0.00           H
ATOM    333  HA  GLN A  17      -7.207   0.602  -2.319  1.00  0.00           H
ATOM    334 1HB  GLN A  17      -9.495  -0.150  -1.038  1.00  0.00           H
ATOM    335 2HB  GLN A  17      -8.276  -0.920  -0.032  1.00  0.00           H
ATOM    336 1HG  GLN A  17      -7.325  -1.923  -2.125  1.00  0.00           H
ATOM    337 2HG  GLN A  17      -8.744  -1.310  -2.975  1.00  0.00           H
ATOM    338 1HE2 GLN A  17      -7.948  -4.042  -2.692  1.00  0.00           H
ATOM    339 2HE2 GLN A  17      -9.215  -4.858  -1.847  1.00  0.00           H
ATOM    340  N   PRO A  18      -9.162   2.353  -1.925  1.00  0.00           N
ATOM    341  CA  PRO A  18      -9.909   3.608  -1.795  1.00  0.00           C
ATOM    342  C   PRO A  18     -10.828   3.612  -0.578  1.00  0.00           C
ATOM    343  O   PRO A  18     -11.146   4.667  -0.031  1.00  0.00           O
ATOM    344  CB  PRO A  18     -10.731   3.674  -3.086  1.00  0.00           C
ATOM    345  CG  PRO A  18     -10.841   2.262  -3.543  1.00  0.00           C
ATOM    346  CD  PRO A  18      -9.563   1.592  -3.123  1.00  0.00           C
ATOM    347  QB  PRO A  18     -10.959   4.193  -3.343  1.00  0.00           Q
ATOM    348  QD  PRO A  18      -9.280   1.117  -3.391  1.00  0.00           Q
ATOM    349  QG  PRO A  18     -11.316   2.008  -3.843  1.00  0.00           Q
ATOM    350  HA  PRO A  18      -9.245   4.459  -1.744  1.00  0.00           H
ATOM    351 1HB  PRO A  18     -10.216   4.285  -3.813  1.00  0.00           H
ATOM    352 2HB  PRO A  18     -11.702   4.100  -2.875  1.00  0.00           H
ATOM    353 1HG  PRO A  18     -10.945   2.231  -4.618  1.00  0.00           H
ATOM    354 2HG  PRO A  18     -11.687   1.787  -3.070  1.00  0.00           H
ATOM    355 1HD  PRO A  18      -8.818   1.679  -3.901  1.00  0.00           H
ATOM    356 2HD  PRO A  18      -9.742   0.556  -2.882  1.00  0.00           H
ATOM    357  N   SER A  19     -11.252   2.423  -0.159  1.00  0.00           N
ATOM    358  CA  SER A  19     -12.134   2.291   0.995  1.00  0.00           C
ATOM    359  C   SER A  19     -11.647   1.186   1.928  1.00  0.00           C
ATOM    360  O   SER A  19     -10.882   0.311   1.525  1.00  0.00           O
ATOM    361  CB  SER A  19     -13.563   1.996   0.539  1.00  0.00           C
ATOM    362  OG  SER A  19     -14.427   1.808   1.648  1.00  0.00           O
ATOM    363  QB  SER A  19     -13.750   1.962  -0.056  1.00  0.00           Q
ATOM    364  H   SER A  19     -10.964   1.617  -0.635  1.00  0.00           H
ATOM    365  HA  SER A  19     -12.123   3.229   1.531  1.00  0.00           H
ATOM    366 1HB  SER A  19     -13.569   1.099  -0.064  1.00  0.00           H
ATOM    367 2HB  SER A  19     -13.930   2.825  -0.049  1.00  0.00           H
ATOM    368  HG  SER A  19     -15.132   2.457   1.617  1.00  0.00           H
ATOM    369  N   GLY A  20     -12.098   1.233   3.178  1.00  0.00           N
ATOM    370  CA  GLY A  20     -11.699   0.231   4.149  1.00  0.00           C
ATOM    371  C   GLY A  20     -10.199   0.204   4.371  1.00  0.00           C
ATOM    372  O   GLY A  20      -9.458  -0.378   3.577  1.00  0.00           O
ATOM    373  QA  GLY A  20     -12.102  -0.149   4.444  1.00  0.00           Q
ATOM    374  H   GLY A  20     -12.707   1.954   3.443  1.00  0.00           H
ATOM    375 1HA  GLY A  20     -12.018  -0.741   3.799  1.00  0.00           H
ATOM    376 2HA  GLY A  20     -12.186   0.441   5.089  1.00  0.00           H
ATOM    377  N   ASN A  21      -9.751   0.835   5.451  1.00  0.00           N
ATOM    378  CA  ASN A  21      -8.329   0.881   5.775  1.00  0.00           C
ATOM    379  C   ASN A  21      -8.058   0.234   7.130  1.00  0.00           C
ATOM    380  O   ASN A  21      -7.129   0.621   7.838  1.00  0.00           O
ATOM    381  CB  ASN A  21      -7.834   2.328   5.781  1.00  0.00           C
ATOM    382  CG  ASN A  21      -8.623   3.206   6.732  1.00  0.00           C
ATOM    383  ND2 ASN A  21      -9.039   4.374   6.254  1.00  0.00           N
ATOM    384  OD1 ASN A  21      -8.857   2.839   7.885  1.00  0.00           O
ATOM    385  QB  ASN A  21      -7.360   2.542   5.432  1.00  0.00           Q
ATOM    386  QD2 ASN A  21      -9.183   4.780   6.087  1.00  0.00           Q
ATOM    387  H   ASN A  21     -10.392   1.280   6.045  1.00  0.00           H
ATOM    388  HA  ASN A  21      -7.798   0.331   5.014  1.00  0.00           H
ATOM    389 1HB  ASN A  21      -7.924   2.737   4.784  1.00  0.00           H
ATOM    390 2HB  ASN A  21      -6.797   2.346   6.081  1.00  0.00           H
ATOM    391 1HD2 ASN A  21      -8.816   4.600   5.327  1.00  0.00           H
ATOM    392 2HD2 ASN A  21      -9.551   4.960   6.847  1.00  0.00           H
ATOM    393  N   THR A  22      -8.874  -0.755   7.482  1.00  0.00           N
ATOM    394  CA  THR A  22      -8.721  -1.456   8.752  1.00  0.00           C
ATOM    395  C   THR A  22      -9.507  -2.764   8.747  1.00  0.00           C
ATOM    396  O   THR A  22      -8.941  -3.838   8.950  1.00  0.00           O
ATOM    397  CB  THR A  22      -9.189  -0.571   9.907  1.00  0.00           C
ATOM    398  CG2 THR A  22      -8.713  -1.052  11.260  1.00  0.00           C
ATOM    399  OG1 THR A  22      -8.732   0.759   9.738  1.00  0.00           O
ATOM    400  QG2 THR A  22      -8.600  -1.166  11.582  1.00  0.00           Q
ATOM    401  H   THR A  22      -9.597  -1.018   6.874  1.00  0.00           H
ATOM    402  HA  THR A  22      -7.673  -1.679   8.883  1.00  0.00           H
ATOM    403  HB  THR A  22     -10.270  -0.559   9.922  1.00  0.00           H
ATOM    404 1HG  THR A  22      -7.774   0.775   9.788  1.00  0.00           H
ATOM    405 1HG2 THR A  22      -7.635  -1.001  11.302  1.00  0.00           H
ATOM    406 2HG2 THR A  22      -9.031  -2.073  11.413  1.00  0.00           H
ATOM    407 3HG2 THR A  22      -9.134  -0.426  12.034  1.00  0.00           H
ATOM    408  N   SER A  23     -10.811  -2.664   8.513  1.00  0.00           N
ATOM    409  CA  SER A  23     -11.674  -3.840   8.481  1.00  0.00           C
ATOM    410  C   SER A  23     -12.286  -4.027   7.098  1.00  0.00           C
ATOM    411  O   SER A  23     -12.097  -3.198   6.207  1.00  0.00           O
ATOM    412  CB  SER A  23     -12.781  -3.714   9.528  1.00  0.00           C
ATOM    413  OG  SER A  23     -13.479  -4.938   9.684  1.00  0.00           O
ATOM    414  QB  SER A  23     -12.913  -3.196   9.850  1.00  0.00           Q
ATOM    415  H   SER A  23     -11.203  -1.780   8.357  1.00  0.00           H
ATOM    416  HA  SER A  23     -11.068  -4.703   8.713  1.00  0.00           H
ATOM    417 1HB  SER A  23     -13.481  -2.951   9.221  1.00  0.00           H
ATOM    418 2HB  SER A  23     -12.346  -3.441  10.480  1.00  0.00           H
ATOM    419  HG  SER A  23     -14.331  -4.879   9.246  1.00  0.00           H
ATOM    420  N   SER A  24     -13.022  -5.120   6.924  1.00  0.00           N
ATOM    421  CA  SER A  24     -13.663  -5.416   5.648  1.00  0.00           C
ATOM    422  C   SER A  24     -14.991  -4.677   5.521  1.00  0.00           C
ATOM    423  O   SER A  24     -15.296  -4.106   4.474  1.00  0.00           O
ATOM    424  CB  SER A  24     -13.888  -6.922   5.504  1.00  0.00           C
ATOM    425  OG  SER A  24     -14.618  -7.438   6.604  1.00  0.00           O
ATOM    426  QB  SER A  24     -13.688  -7.269   5.026  1.00  0.00           Q
ATOM    427  H   SER A  24     -13.136  -5.743   7.672  1.00  0.00           H
ATOM    428  HA  SER A  24     -13.002  -5.082   4.861  1.00  0.00           H
ATOM    429 1HB  SER A  24     -12.932  -7.423   5.455  1.00  0.00           H
ATOM    430 2HB  SER A  24     -14.444  -7.116   4.598  1.00  0.00           H
ATOM    431  HG  SER A  24     -14.320  -8.329   6.798  1.00  0.00           H
ATOM    432  N   SER A  25     -15.774  -4.691   6.595  1.00  0.00           N
ATOM    433  CA  SER A  25     -17.070  -4.020   6.603  1.00  0.00           C
ATOM    434  C   SER A  25     -17.300  -3.296   7.924  1.00  0.00           C
ATOM    435  O   SER A  25     -16.815  -3.725   8.972  1.00  0.00           O
ATOM    436  CB  SER A  25     -18.193  -5.033   6.362  1.00  0.00           C
ATOM    437  OG  SER A  25     -19.464  -4.450   6.592  1.00  0.00           O
ATOM    438  QB  SER A  25     -18.108  -5.625   6.185  1.00  0.00           Q
ATOM    439  H   SER A  25     -15.476  -5.162   7.399  1.00  0.00           H
ATOM    440  HA  SER A  25     -17.074  -3.297   5.802  1.00  0.00           H
ATOM    441 1HB  SER A  25     -18.067  -5.871   7.030  1.00  0.00           H
ATOM    442 2HB  SER A  25     -18.149  -5.378   5.339  1.00  0.00           H
ATOM    443  HG  SER A  25     -19.902  -4.911   7.310  1.00  0.00           H
ATOM    444  N   ALA A  26     -18.041  -2.194   7.868  1.00  0.00           N
ATOM    445  CA  ALA A  26     -18.336  -1.410   9.060  1.00  0.00           C
ATOM    446  C   ALA A  26     -19.108  -2.234  10.084  1.00  0.00           C
ATOM    447  O   ALA A  26     -18.975  -2.028  11.290  1.00  0.00           O
ATOM    448  CB  ALA A  26     -19.120  -0.160   8.688  1.00  0.00           C
ATOM    449  QB  ALA A  26     -19.306   0.136   8.601  1.00  0.00           Q
ATOM    450  H   ALA A  26     -18.400  -1.903   7.003  1.00  0.00           H
ATOM    451  HA  ALA A  26     -17.398  -1.100   9.496  1.00  0.00           H
ATOM    452 1HB  ALA A  26     -20.172  -0.328   8.868  1.00  0.00           H
ATOM    453 2HB  ALA A  26     -18.965   0.065   7.643  1.00  0.00           H
ATOM    454 3HB  ALA A  26     -18.780   0.671   9.289  1.00  0.00           H
ATOM    455  N   LEU A  27     -19.913  -3.171   9.595  1.00  0.00           N
ATOM    456  CA  LEU A  27     -20.707  -4.028  10.468  1.00  0.00           C
ATOM    457  C   LEU A  27     -21.119  -5.307   9.746  1.00  0.00           C
ATOM    458  O   LEU A  27     -20.945  -5.431   8.533  1.00  0.00           O
ATOM    459  CB  LEU A  27     -21.951  -3.282  10.957  1.00  0.00           C
ATOM    460  CG  LEU A  27     -22.369  -3.590  12.395  1.00  0.00           C
ATOM    461  CD1 LEU A  27     -21.207  -3.360  13.350  1.00  0.00           C
ATOM    462  CD2 LEU A  27     -23.565  -2.739  12.795  1.00  0.00           C
ATOM    463  QB  LEU A  27     -22.268  -2.877  10.592  1.00  0.00           Q
ATOM    464  QD1 LEU A  27     -20.932  -3.305  13.576  1.00  0.00           Q
ATOM    465  QD2 LEU A  27     -23.848  -2.538  12.889  1.00  0.00           Q
ATOM    466  QQD LEU A  27     -22.390  -2.922  13.232  1.00  0.00           Q
ATOM    467  H   LEU A  27     -19.977  -3.289   8.624  1.00  0.00           H
ATOM    468  HA  LEU A  27     -20.098  -4.290  11.319  1.00  0.00           H
ATOM    469 1HB  LEU A  27     -22.774  -3.532  10.306  1.00  0.00           H
ATOM    470 2HB  LEU A  27     -21.760  -2.221  10.877  1.00  0.00           H
ATOM    471  HG  LEU A  27     -22.657  -4.628  12.465  1.00  0.00           H
ATOM    472 1HD1 LEU A  27     -20.689  -2.453  13.076  1.00  0.00           H
ATOM    473 2HD1 LEU A  27     -20.524  -4.195  13.294  1.00  0.00           H
ATOM    474 3HD1 LEU A  27     -21.582  -3.269  14.359  1.00  0.00           H
ATOM    475 1HD2 LEU A  27     -23.786  -2.896  13.840  1.00  0.00           H
ATOM    476 2HD2 LEU A  27     -24.421  -3.022  12.200  1.00  0.00           H
ATOM    477 3HD2 LEU A  27     -23.337  -1.697  12.627  1.00  0.00           H
ATOM    478  N   MET A  28     -21.667  -6.256  10.499  1.00  0.00           N
ATOM    479  CA  MET A  28     -22.104  -7.526   9.931  1.00  0.00           C
ATOM    480  C   MET A  28     -23.147  -7.303   8.840  1.00  0.00           C
ATOM    481  O   MET A  28     -23.234  -8.075   7.884  1.00  0.00           O
ATOM    482  CB  MET A  28     -22.677  -8.427  11.024  1.00  0.00           C
ATOM    483  CG  MET A  28     -21.622  -9.001  11.957  1.00  0.00           C
ATOM    484  SD  MET A  28     -22.198 -10.464  12.840  1.00  0.00           S
ATOM    485  CE  MET A  28     -20.706 -10.944  13.708  1.00  0.00           C
ATOM    486  QB  MET A  28     -23.290  -8.552  11.087  1.00  0.00           Q
ATOM    487  QE  MET A  28     -20.407 -11.041  13.882  1.00  0.00           Q
ATOM    488  QG  MET A  28     -21.053  -8.757  12.026  1.00  0.00           Q
ATOM    489  H   MET A  28     -21.779  -6.098  11.459  1.00  0.00           H
ATOM    490  HA  MET A  28     -21.241  -8.008   9.495  1.00  0.00           H
ATOM    491 1HB  MET A  28     -23.202  -9.250  10.559  1.00  0.00           H
ATOM    492 2HB  MET A  28     -23.377  -7.855  11.615  1.00  0.00           H
ATOM    493 1HG  MET A  28     -21.351  -8.245  12.679  1.00  0.00           H
ATOM    494 2HG  MET A  28     -20.755  -9.269  11.373  1.00  0.00           H
ATOM    495 1HE  MET A  28     -20.530 -10.262  14.527  1.00  0.00           H
ATOM    496 2HE  MET A  28     -19.868 -10.913  13.028  1.00  0.00           H
ATOM    497 3HE  MET A  28     -20.820 -11.948  14.092  1.00  0.00           H
ATOM    498  N   GLN A  29     -23.935  -6.243   8.987  1.00  0.00           N
ATOM    499  CA  GLN A  29     -24.971  -5.919   8.014  1.00  0.00           C
ATOM    500  C   GLN A  29     -24.858  -4.466   7.561  1.00  0.00           C
ATOM    501  O   GLN A  29     -24.949  -4.168   6.371  1.00  0.00           O
ATOM    502  CB  GLN A  29     -26.357  -6.173   8.610  1.00  0.00           C
ATOM    503  CG  GLN A  29     -26.668  -5.309   9.820  1.00  0.00           C
ATOM    504  CD  GLN A  29     -28.020  -5.624  10.430  1.00  0.00           C
ATOM    505  NE2 GLN A  29     -28.260  -6.899  10.711  1.00  0.00           N
ATOM    506  OE1 GLN A  29     -28.839  -4.732  10.647  1.00  0.00           O
ATOM    507  QB  GLN A  29     -26.763  -6.593   8.379  1.00  0.00           Q
ATOM    508  QE2 GLN A  29     -28.344  -7.344  10.809  1.00  0.00           Q
ATOM    509  QG  GLN A  29     -26.282  -4.873  10.044  1.00  0.00           Q
ATOM    510  H   GLN A  29     -23.816  -5.665   9.770  1.00  0.00           H
ATOM    511  HA  GLN A  29     -24.833  -6.561   7.157  1.00  0.00           H
ATOM    512 1HB  GLN A  29     -26.424  -7.209   8.905  1.00  0.00           H
ATOM    513 2HB  GLN A  29     -27.103  -5.975   7.853  1.00  0.00           H
ATOM    514 1HG  GLN A  29     -26.657  -4.272   9.520  1.00  0.00           H
ATOM    515 2HG  GLN A  29     -25.906  -5.474  10.569  1.00  0.00           H
ATOM    516 1HE2 GLN A  29     -27.561  -7.557  10.512  1.00  0.00           H
ATOM    517 2HE2 GLN A  29     -29.127  -7.131  11.106  1.00  0.00           H
ATOM    518  N   GLY A  30     -24.660  -3.566   8.520  1.00  0.00           N
ATOM    519  CA  GLY A  30     -24.537  -2.156   8.197  1.00  0.00           C
ATOM    520  C   GLY A  30     -25.842  -1.558   7.709  1.00  0.00           C
ATOM    521  O   GLY A  30     -26.913  -2.125   7.928  1.00  0.00           O
ATOM    522  QA  GLY A  30     -24.004  -1.830   8.255  1.00  0.00           Q
ATOM    523  H   GLY A  30     -24.595  -3.861   9.450  1.00  0.00           H
ATOM    524 1HA  GLY A  30     -23.789  -2.036   7.429  1.00  0.00           H
ATOM    525 2HA  GLY A  30     -24.219  -1.623   9.082  1.00  0.00           H
ATOM    526  N   GLN A  31     -25.754  -0.409   7.046  1.00  0.00           N
ATOM    527  CA  GLN A  31     -26.937   0.266   6.526  1.00  0.00           C
ATOM    528  C   GLN A  31     -27.680  -0.627   5.537  1.00  0.00           C
ATOM    529  O   GLN A  31     -28.807  -1.051   5.794  1.00  0.00           O
ATOM    530  CB  GLN A  31     -26.544   1.580   5.848  1.00  0.00           C
ATOM    531  CG  GLN A  31     -25.534   2.396   6.640  1.00  0.00           C
ATOM    532  CD  GLN A  31     -25.849   3.879   6.629  1.00  0.00           C
ATOM    533  NE2 GLN A  31     -24.807   4.704   6.636  1.00  0.00           N
ATOM    534  OE1 GLN A  31     -27.012   4.279   6.615  1.00  0.00           O
ATOM    535  QB  GLN A  31     -26.774   1.770   5.296  1.00  0.00           Q
ATOM    536  QE2 GLN A  31     -24.444   4.992   6.639  1.00  0.00           Q
ATOM    537  QG  GLN A  31     -25.044   2.149   6.935  1.00  0.00           Q
ATOM    538  H   GLN A  31     -24.872  -0.006   6.904  1.00  0.00           H
ATOM    539  HA  GLN A  31     -27.589   0.482   7.359  1.00  0.00           H
ATOM    540 1HB  GLN A  31     -27.431   2.180   5.711  1.00  0.00           H
ATOM    541 2HB  GLN A  31     -26.117   1.359   4.880  1.00  0.00           H
ATOM    542 1HG  GLN A  31     -24.554   2.247   6.209  1.00  0.00           H
ATOM    543 2HG  GLN A  31     -25.534   2.050   7.661  1.00  0.00           H
ATOM    544 1HE2 GLN A  31     -23.908   4.315   6.648  1.00  0.00           H
ATOM    545 2HE2 GLN A  31     -24.981   5.668   6.630  1.00  0.00           H
ATOM    546  N   LYS A  32     -27.042  -0.909   4.406  1.00  0.00           N
ATOM    547  CA  LYS A  32     -27.641  -1.753   3.379  1.00  0.00           C
ATOM    548  C   LYS A  32     -27.468  -3.229   3.727  1.00  0.00           C
ATOM    549  O   LYS A  32     -26.425  -3.636   4.238  1.00  0.00           O
ATOM    550  CB  LYS A  32     -27.016  -1.457   2.012  1.00  0.00           C
ATOM    551  CG  LYS A  32     -26.683   0.012   1.797  1.00  0.00           C
ATOM    552  CD  LYS A  32     -27.221   0.520   0.468  1.00  0.00           C
ATOM    553  CE  LYS A  32     -26.284   0.179  -0.679  1.00  0.00           C
ATOM    554  NZ  LYS A  32     -26.573   0.994  -1.892  1.00  0.00           N
ATOM    555  QB  LYS A  32     -26.906  -1.896   1.578  1.00  0.00           Q
ATOM    556  QD  LYS A  32     -27.758   0.827   0.402  1.00  0.00           Q
ATOM    557  QE  LYS A  32     -25.833  -0.250  -0.643  1.00  0.00           Q
ATOM    558  QG  LYS A  32     -26.365   0.362   2.202  1.00  0.00           Q
ATOM    559  QZ  LYS A  32     -26.643   1.189  -2.184  1.00  0.00           Q
ATOM    560  H   LYS A  32     -26.145  -0.542   4.260  1.00  0.00           H
ATOM    561  HA  LYS A  32     -28.698  -1.527   3.339  1.00  0.00           H
ATOM    562 1HB  LYS A  32     -27.706  -1.764   1.240  1.00  0.00           H
ATOM    563 2HB  LYS A  32     -26.105  -2.029   1.915  1.00  0.00           H
ATOM    564 1HG  LYS A  32     -25.610   0.132   1.808  1.00  0.00           H
ATOM    565 2HG  LYS A  32     -27.121   0.591   2.595  1.00  0.00           H
ATOM    566 1HD  LYS A  32     -27.335   1.593   0.523  1.00  0.00           H
ATOM    567 2HD  LYS A  32     -28.182   0.063   0.282  1.00  0.00           H
ATOM    568 1HE  LYS A  32     -26.398  -0.868  -0.922  1.00  0.00           H
ATOM    569 2HE  LYS A  32     -25.267   0.367  -0.365  1.00  0.00           H
ATOM    570 1HZ  LYS A  32     -27.594   0.990  -2.091  1.00  0.00           H
ATOM    571 2HZ  LYS A  32     -26.070   0.602  -2.714  1.00  0.00           H
ATOM    572 3HZ  LYS A  32     -26.262   1.975  -1.746  1.00  0.00           H
ATOM    573  N   TPO A  33     -28.512  -3.994   3.442  1.00  0.00           N
ATOM    574  CA  TPO A  33     -28.491  -5.460   3.725  1.00  0.00           C
ATOM    575  C   TPO A  33     -27.590  -6.145   2.716  1.00  0.00           C
ATOM    576  O   TPO A  33     -26.952  -7.159   2.997  1.00  0.00           O
ATOM    577  CB  TPO A  33     -29.949  -6.005   3.935  1.00  0.00           C
ATOM    578  CG2 TPO A  33     -30.753  -6.130   2.628  1.00  0.00           C
ATOM    579  OG1 TPO A  33     -29.897  -7.339   4.517  1.00  0.00           O
ATOM    580  PS  TPO A  33     -31.189  -8.255   4.890  1.00  0.00           P
ATOM    581  OPA TPO A  33     -32.076  -7.548   5.920  1.00  0.00           O
ATOM    582  OPB TPO A  33     -30.715  -9.587   5.479  1.00  0.00           O
ATOM    583  OPC TPO A  33     -32.019  -8.552   3.636  1.00  0.00           O
ATOM    584  QG2 TPO A  33     -30.965  -6.166   2.294  1.00  0.00           Q
ATOM    585  H   TPO A  33     -29.415  -3.749   3.025  1.00  0.00           H
ATOM    586  HA  TPO A  33     -27.991  -5.594   4.699  1.00  0.00           H
ATOM    587  HB  TPO A  33     -30.481  -5.317   4.622  1.00  0.00           H
ATOM    588 1HG2 TPO A  33     -31.768  -6.516   2.829  1.00  0.00           H
ATOM    589 2HG2 TPO A  33     -30.860  -5.153   2.125  1.00  0.00           H
ATOM    590 3HG2 TPO A  33     -30.266  -6.828   1.928  1.00  0.00           H
ATOM    591  N   PRO A  34     -27.515  -5.590   1.487  1.00  0.00           N
ATOM    592  CA  PRO A  34     -26.676  -6.160   0.425  1.00  0.00           C
ATOM    593  C   PRO A  34     -25.193  -6.118   0.782  1.00  0.00           C
ATOM    594  O   PRO A  34     -24.624  -5.047   0.987  1.00  0.00           O
ATOM    595  CB  PRO A  34     -26.957  -5.265  -0.792  1.00  0.00           C
ATOM    596  CG  PRO A  34     -28.219  -4.544  -0.463  1.00  0.00           C
ATOM    597  CD  PRO A  34     -28.221  -4.383   1.028  1.00  0.00           C
ATOM    598  QB  PRO A  34     -26.605  -5.228  -1.302  1.00  0.00           Q
ATOM    599  QD  PRO A  34     -28.457  -3.924   1.358  1.00  0.00           Q
ATOM    600  QG  PRO A  34     -28.649  -4.354  -0.862  1.00  0.00           Q
ATOM    601  HA  PRO A  34     -26.961  -7.176   0.200  1.00  0.00           H
ATOM    602 1HB  PRO A  34     -27.073  -5.879  -1.672  1.00  0.00           H
ATOM    603 2HB  PRO A  34     -26.135  -4.577  -0.932  1.00  0.00           H
ATOM    604 1HG  PRO A  34     -29.070  -5.130  -0.778  1.00  0.00           H
ATOM    605 2HG  PRO A  34     -28.227  -3.578  -0.946  1.00  0.00           H
ATOM    606 1HD  PRO A  34     -29.230  -4.357   1.404  1.00  0.00           H
ATOM    607 2HD  PRO A  34     -27.684  -3.491   1.312  1.00  0.00           H
ATOM    608  N   GLN A  35     -24.574  -7.292   0.853  1.00  0.00           N
ATOM    609  CA  GLN A  35     -23.157  -7.388   1.185  1.00  0.00           C
ATOM    610  C   GLN A  35     -22.308  -6.609   0.186  1.00  0.00           C
ATOM    611  O   GLN A  35     -22.604  -6.584  -1.008  1.00  0.00           O
ATOM    612  CB  GLN A  35     -22.717  -8.854   1.214  1.00  0.00           C
ATOM    613  CG  GLN A  35     -22.822  -9.547  -0.135  1.00  0.00           C
ATOM    614  CD  GLN A  35     -22.326 -10.979  -0.093  1.00  0.00           C
ATOM    615  NE2 GLN A  35     -22.803 -11.742   0.883  1.00  0.00           N
ATOM    616  OE1 GLN A  35     -21.523 -11.395  -0.929  1.00  0.00           O
ATOM    617  QB  GLN A  35     -22.511  -9.145   1.729  1.00  0.00           Q
ATOM    618  QE2 GLN A  35     -22.969 -12.009   1.223  1.00  0.00           Q
ATOM    619  QG  GLN A  35     -23.044  -9.274  -0.649  1.00  0.00           Q
ATOM    620  H   GLN A  35     -25.081  -8.112   0.680  1.00  0.00           H
ATOM    621  HA  GLN A  35     -23.017  -6.961   2.166  1.00  0.00           H
ATOM    622 1HB  GLN A  35     -23.335  -9.389   1.919  1.00  0.00           H
ATOM    623 2HB  GLN A  35     -21.687  -8.902   1.541  1.00  0.00           H
ATOM    624 1HG  GLN A  35     -22.233  -8.998  -0.855  1.00  0.00           H
ATOM    625 2HG  GLN A  35     -23.856  -9.549  -0.445  1.00  0.00           H
ATOM    626 1HE2 GLN A  35     -23.440 -11.344   1.512  1.00  0.00           H
ATOM    627 2HE2 GLN A  35     -22.499 -12.674   0.933  1.00  0.00           H
ATOM    628  N   LYS A  36     -21.253  -5.973   0.683  1.00  0.00           N
ATOM    629  CA  LYS A  36     -20.361  -5.191  -0.167  1.00  0.00           C
ATOM    630  C   LYS A  36     -21.110  -4.030  -0.817  1.00  0.00           C
ATOM    631  O   LYS A  36     -21.156  -3.915  -2.043  1.00  0.00           O
ATOM    632  CB  LYS A  36     -19.737  -6.082  -1.242  1.00  0.00           C
ATOM    633  CG  LYS A  36     -18.675  -5.379  -2.074  1.00  0.00           C
ATOM    634  CD  LYS A  36     -18.551  -6.000  -3.456  1.00  0.00           C
ATOM    635  CE  LYS A  36     -19.737  -5.642  -4.337  1.00  0.00           C
ATOM    636  NZ  LYS A  36     -19.646  -6.284  -5.677  1.00  0.00           N
ATOM    637  QB  LYS A  36     -19.898  -6.680  -1.336  1.00  0.00           Q
ATOM    638  QD  LYS A  36     -18.073  -6.356  -3.639  1.00  0.00           Q
ATOM    639  QE  LYS A  36     -20.205  -5.272  -4.157  1.00  0.00           Q
ATOM    640  QG  LYS A  36     -18.337  -4.897  -1.875  1.00  0.00           Q
ATOM    641  QZ  LYS A  36     -19.624  -6.439  -6.000  1.00  0.00           Q
ATOM    642  H   LYS A  36     -21.069  -6.028   1.644  1.00  0.00           H
ATOM    643  HA  LYS A  36     -19.576  -4.791   0.457  1.00  0.00           H
ATOM    644 1HB  LYS A  36     -20.516  -6.424  -1.905  1.00  0.00           H
ATOM    645 2HB  LYS A  36     -19.280  -6.936  -0.765  1.00  0.00           H
ATOM    646 1HG  LYS A  36     -17.726  -5.455  -1.567  1.00  0.00           H
ATOM    647 2HG  LYS A  36     -18.946  -4.339  -2.182  1.00  0.00           H
ATOM    648 1HD  LYS A  36     -18.500  -7.074  -3.354  1.00  0.00           H
ATOM    649 2HD  LYS A  36     -17.648  -5.638  -3.922  1.00  0.00           H
ATOM    650 1HE  LYS A  36     -19.768  -4.571  -4.462  1.00  0.00           H
ATOM    651 2HE  LYS A  36     -20.643  -5.974  -3.851  1.00  0.00           H
ATOM    652 1HZ  LYS A  36     -18.831  -5.905  -6.200  1.00  0.00           H
ATOM    653 2HZ  LYS A  36     -20.510  -6.099  -6.223  1.00  0.00           H
ATOM    654 3HZ  LYS A  36     -19.529  -7.313  -5.575  1.00  0.00           H
ATOM    655  N   PRO A  37     -21.711  -3.147  -0.001  1.00  0.00           N
ATOM    656  CA  PRO A  37     -22.462  -1.991  -0.500  1.00  0.00           C
ATOM    657  C   PRO A  37     -21.554  -0.937  -1.124  1.00  0.00           C
ATOM    658  O   PRO A  37     -20.355  -1.161  -1.297  1.00  0.00           O
ATOM    659  CB  PRO A  37     -23.140  -1.436   0.755  1.00  0.00           C
ATOM    660  CG  PRO A  37     -22.266  -1.873   1.879  1.00  0.00           C
ATOM    661  CD  PRO A  37     -21.707  -3.208   1.474  1.00  0.00           C
ATOM    662  QB  PRO A  37     -23.663  -1.104   0.767  1.00  0.00           Q
ATOM    663  QD  PRO A  37     -21.522  -3.667   1.840  1.00  0.00           Q
ATOM    664  QG  PRO A  37     -22.159  -1.566   2.402  1.00  0.00           Q
ATOM    665  HA  PRO A  37     -23.213  -2.287  -1.217  1.00  0.00           H
ATOM    666 1HB  PRO A  37     -24.132  -1.850   0.844  1.00  0.00           H
ATOM    667 2HB  PRO A  37     -23.195  -0.360   0.691  1.00  0.00           H
ATOM    668 1HG  PRO A  37     -22.851  -1.971   2.782  1.00  0.00           H
ATOM    669 2HG  PRO A  37     -21.468  -1.160   2.024  1.00  0.00           H
ATOM    670 1HD  PRO A  37     -22.342  -4.007   1.828  1.00  0.00           H
ATOM    671 2HD  PRO A  37     -20.702  -3.328   1.851  1.00  0.00           H
ATOM    672  N   SER A  38     -22.132   0.211  -1.460  1.00  0.00           N
ATOM    673  CA  SER A  38     -21.373   1.301  -2.065  1.00  0.00           C
ATOM    674  C   SER A  38     -21.548   2.600  -1.282  1.00  0.00           C
ATOM    675  O   SER A  38     -21.180   3.675  -1.757  1.00  0.00           O
ATOM    676  CB  SER A  38     -21.806   1.507  -3.517  1.00  0.00           C
ATOM    677  OG  SER A  38     -20.839   2.251  -4.238  1.00  0.00           O
ATOM    678  QB  SER A  38     -22.338   1.294  -3.766  1.00  0.00           Q
ATOM    679  H   SER A  38     -23.090   0.330  -1.297  1.00  0.00           H
ATOM    680  HA  SER A  38     -20.329   1.024  -2.048  1.00  0.00           H
ATOM    681 1HB  SER A  38     -22.745   2.042  -3.538  1.00  0.00           H
ATOM    682 2HB  SER A  38     -21.930   0.546  -3.994  1.00  0.00           H
ATOM    683  HG  SER A  38     -21.164   3.144  -4.380  1.00  0.00           H
ATOM    684  N   GLN A  39     -22.109   2.500  -0.080  1.00  0.00           N
ATOM    685  CA  GLN A  39     -22.326   3.673   0.762  1.00  0.00           C
ATOM    686  C   GLN A  39     -21.064   4.019   1.542  1.00  0.00           C
ATOM    687  O   GLN A  39     -20.815   5.183   1.856  1.00  0.00           O
ATOM    688  CB  GLN A  39     -23.487   3.428   1.727  1.00  0.00           C
ATOM    689  CG  GLN A  39     -24.099   4.706   2.279  1.00  0.00           C
ATOM    690  CD  GLN A  39     -25.471   4.481   2.885  1.00  0.00           C
ATOM    691  NE2 GLN A  39     -26.228   5.559   3.054  1.00  0.00           N
ATOM    692  OE1 GLN A  39     -25.845   3.351   3.199  1.00  0.00           O
ATOM    693  QB  GLN A  39     -23.696   2.857   1.885  1.00  0.00           Q
ATOM    694  QE2 GLN A  39     -26.492   5.934   3.113  1.00  0.00           Q
ATOM    695  QG  GLN A  39     -23.819   5.262   2.258  1.00  0.00           Q
ATOM    696  H   GLN A  39     -22.383   1.621   0.252  1.00  0.00           H
ATOM    697  HA  GLN A  39     -22.575   4.502   0.116  1.00  0.00           H
ATOM    698 1HB  GLN A  39     -23.131   2.837   2.558  1.00  0.00           H
ATOM    699 2HB  GLN A  39     -24.261   2.876   1.212  1.00  0.00           H
ATOM    700 1HG  GLN A  39     -24.191   5.422   1.475  1.00  0.00           H
ATOM    701 2HG  GLN A  39     -23.447   5.103   3.041  1.00  0.00           H
ATOM    702 1HE2 GLN A  39     -25.865   6.427   2.781  1.00  0.00           H
ATOM    703 2HE2 GLN A  39     -27.119   5.442   3.444  1.00  0.00           H
ATOM    704  N   ASN A  40     -20.268   3.000   1.852  1.00  0.00           N
ATOM    705  CA  ASN A  40     -19.029   3.194   2.594  1.00  0.00           C
ATOM    706  C   ASN A  40     -18.007   3.952   1.754  1.00  0.00           C
ATOM    707  O   ASN A  40     -17.216   4.736   2.280  1.00  0.00           O
ATOM    708  CB  ASN A  40     -18.452   1.845   3.024  1.00  0.00           C
ATOM    709  CG  ASN A  40     -18.125   0.954   1.843  1.00  0.00           C
ATOM    710  ND2 ASN A  40     -19.101   0.166   1.406  1.00  0.00           N
ATOM    711  OD1 ASN A  40     -17.007   0.972   1.327  1.00  0.00           O
ATOM    712  QB  ASN A  40     -18.360   1.672   3.619  1.00  0.00           Q
ATOM    713  QD2 ASN A  40     -19.442  -0.107   1.254  1.00  0.00           Q
ATOM    714  H   ASN A  40     -20.520   2.094   1.573  1.00  0.00           H
ATOM    715  HA  ASN A  40     -19.258   3.775   3.474  1.00  0.00           H
ATOM    716 1HB  ASN A  40     -19.172   1.335   3.649  1.00  0.00           H
ATOM    717 2HB  ASN A  40     -17.547   2.010   3.589  1.00  0.00           H
ATOM    718 1HD2 ASN A  40     -19.967   0.205   1.865  1.00  0.00           H
ATOM    719 2HD2 ASN A  40     -18.918  -0.420   0.643  1.00  0.00           H
ATOM    720  N   LEU A  41     -18.030   3.714   0.447  1.00  0.00           N
ATOM    721  CA  LEU A  41     -17.105   4.375  -0.468  1.00  0.00           C
ATOM    722  C   LEU A  41     -17.476   5.844  -0.645  1.00  0.00           C
ATOM    723  O   LEU A  41     -18.053   6.232  -1.660  1.00  0.00           O
ATOM    724  CB  LEU A  41     -17.105   3.665  -1.825  1.00  0.00           C
ATOM    725  CG  LEU A  41     -15.889   2.775  -2.089  1.00  0.00           C
ATOM    726  CD1 LEU A  41     -16.163   1.351  -1.634  1.00  0.00           C
ATOM    727  CD2 LEU A  41     -15.520   2.805  -3.565  1.00  0.00           C
ATOM    728  QB  LEU A  41     -17.572   3.734  -2.245  1.00  0.00           Q
ATOM    729  QD1 LEU A  41     -16.228   1.013  -1.527  1.00  0.00           Q
ATOM    730  QD2 LEU A  41     -15.432   2.811  -3.914  1.00  0.00           Q
ATOM    731  QQD LEU A  41     -15.830   1.912  -2.721  1.00  0.00           Q
ATOM    732  H   LEU A  41     -18.685   3.079   0.088  1.00  0.00           H
ATOM    733  HA  LEU A  41     -16.116   4.314  -0.040  1.00  0.00           H
ATOM    734 1HB  LEU A  41     -17.150   4.415  -2.602  1.00  0.00           H
ATOM    735 2HB  LEU A  41     -17.994   3.054  -1.889  1.00  0.00           H
ATOM    736  HG  LEU A  41     -15.047   3.149  -1.525  1.00  0.00           H
ATOM    737 1HD1 LEU A  41     -16.470   0.754  -2.482  1.00  0.00           H
ATOM    738 2HD1 LEU A  41     -16.948   1.353  -0.893  1.00  0.00           H
ATOM    739 3HD1 LEU A  41     -15.264   0.931  -1.206  1.00  0.00           H
ATOM    740 1HD2 LEU A  41     -14.505   2.456  -3.689  1.00  0.00           H
ATOM    741 2HD2 LEU A  41     -15.602   3.815  -3.937  1.00  0.00           H
ATOM    742 3HD2 LEU A  41     -16.190   2.163  -4.116  1.00  0.00           H
ATOM    743  N   VAL A  42     -17.140   6.659   0.352  1.00  0.00           N
ATOM    744  CA  VAL A  42     -17.437   8.084   0.304  1.00  0.00           C
ATOM    745  C   VAL A  42     -16.936   8.794   1.564  1.00  0.00           C
ATOM    746  O   VAL A  42     -17.588   8.756   2.608  1.00  0.00           O
ATOM    747  CB  VAL A  42     -18.951   8.335   0.149  1.00  0.00           C
ATOM    748  CG1 VAL A  42     -19.722   7.713   1.303  1.00  0.00           C
ATOM    749  CG2 VAL A  42     -19.242   9.826   0.044  1.00  0.00           C
ATOM    750  QG1 VAL A  42     -19.904   7.566   1.577  1.00  0.00           Q
ATOM    751  QG2 VAL A  42     -19.310  10.178   0.019  1.00  0.00           Q
ATOM    752  QQG VAL A  42     -19.608   8.872   0.798  1.00  0.00           Q
ATOM    753  H   VAL A  42     -16.681   6.291   1.135  1.00  0.00           H
ATOM    754  HA  VAL A  42     -16.936   8.500  -0.557  1.00  0.00           H
ATOM    755  HB  VAL A  42     -19.279   7.864  -0.766  1.00  0.00           H
ATOM    756 1HG1 VAL A  42     -19.753   8.407   2.130  1.00  0.00           H
ATOM    757 2HG1 VAL A  42     -19.232   6.804   1.615  1.00  0.00           H
ATOM    758 3HG1 VAL A  42     -20.729   7.488   0.985  1.00  0.00           H
ATOM    759 1HG2 VAL A  42     -18.858  10.203  -0.893  1.00  0.00           H
ATOM    760 2HG2 VAL A  42     -18.765  10.344   0.863  1.00  0.00           H
ATOM    761 3HG2 VAL A  42     -20.308   9.989   0.087  1.00  0.00           H
ATOM    762  N   PRO A  43     -15.766   9.453   1.485  1.00  0.00           N
ATOM    763  CA  PRO A  43     -15.187  10.169   2.626  1.00  0.00           C
ATOM    764  C   PRO A  43     -16.184  11.129   3.269  1.00  0.00           C
ATOM    765  O   PRO A  43     -17.282  11.332   2.756  1.00  0.00           O
ATOM    766  CB  PRO A  43     -14.022  10.944   2.008  1.00  0.00           C
ATOM    767  CG  PRO A  43     -13.641  10.156   0.802  1.00  0.00           C
ATOM    768  CD  PRO A  43     -14.917   9.552   0.281  1.00  0.00           C
ATOM    769  QB  PRO A  43     -13.777  11.470   2.228  1.00  0.00           Q
ATOM    770  QD  PRO A  43     -15.048   9.388  -0.296  1.00  0.00           Q
ATOM    771  QG  PRO A  43     -13.075  10.092   0.568  1.00  0.00           Q
ATOM    772  HA  PRO A  43     -14.812   9.486   3.374  1.00  0.00           H
ATOM    773 1HB  PRO A  43     -13.207  11.001   2.713  1.00  0.00           H
ATOM    774 2HB  PRO A  43     -14.349  11.939   1.742  1.00  0.00           H
ATOM    775 1HG  PRO A  43     -12.944   9.378   1.077  1.00  0.00           H
ATOM    776 2HG  PRO A  43     -13.204  10.807   0.060  1.00  0.00           H
ATOM    777 1HD  PRO A  43     -14.729   8.575  -0.137  1.00  0.00           H
ATOM    778 2HD  PRO A  43     -15.367  10.201  -0.455  1.00  0.00           H
ATOM    779  N   VAL A  44     -15.791  11.719   4.395  1.00  0.00           N
ATOM    780  CA  VAL A  44     -16.653  12.659   5.102  1.00  0.00           C
ATOM    781  C   VAL A  44     -16.024  14.054   5.151  1.00  0.00           C
ATOM    782  O   VAL A  44     -16.171  14.836   4.211  1.00  0.00           O
ATOM    783  CB  VAL A  44     -16.972  12.175   6.536  1.00  0.00           C
ATOM    784  CG1 VAL A  44     -18.271  11.383   6.557  1.00  0.00           C
ATOM    785  CG2 VAL A  44     -15.827  11.344   7.100  1.00  0.00           C
ATOM    786  QG1 VAL A  44     -18.578  11.196   6.561  1.00  0.00           Q
ATOM    787  QG2 VAL A  44     -15.556  11.147   7.232  1.00  0.00           Q
ATOM    788  QQG VAL A  44     -17.067  11.171   6.897  1.00  0.00           Q
ATOM    789  H   VAL A  44     -14.903  11.518   4.755  1.00  0.00           H
ATOM    790  HA  VAL A  44     -17.584  12.722   4.557  1.00  0.00           H
ATOM    791  HB  VAL A  44     -17.099  13.044   7.166  1.00  0.00           H
ATOM    792 1HG1 VAL A  44     -18.440  10.944   5.584  1.00  0.00           H
ATOM    793 2HG1 VAL A  44     -19.090  12.043   6.801  1.00  0.00           H
ATOM    794 3HG1 VAL A  44     -18.204  10.602   7.297  1.00  0.00           H
ATOM    795 1HG2 VAL A  44     -14.886  11.739   6.744  1.00  0.00           H
ATOM    796 2HG2 VAL A  44     -15.932  10.319   6.773  1.00  0.00           H
ATOM    797 3HG2 VAL A  44     -15.850  11.382   8.178  1.00  0.00           H
ATOM    798  N   TPO A  45     -15.336  14.324   6.250  1.00  0.00           N
ATOM    799  CA  TPO A  45     -14.672  15.648   6.435  1.00  0.00           C
ATOM    800  C   TPO A  45     -13.668  15.542   7.567  1.00  0.00           C
ATOM    801  O   TPO A  45     -12.478  15.808   7.408  1.00  0.00           O
ATOM    802  CB  TPO A  45     -15.733  16.804   6.467  1.00  0.00           C
ATOM    803  CG2 TPO A  45     -17.163  16.335   6.144  1.00  0.00           C
ATOM    804  OG1 TPO A  45     -15.784  17.391   7.798  1.00  0.00           O
ATOM    805  PS  TPO A  45     -16.754  18.617   8.253  1.00  0.00           P
ATOM    806  OPA TPO A  45     -16.471  19.870   7.418  1.00  0.00           O
ATOM    807  OPB TPO A  45     -16.506  18.940   9.729  1.00  0.00           O
ATOM    808  OPC TPO A  45     -18.227  18.226   8.086  1.00  0.00           O
ATOM    809  QG2 TPO A  45     -17.535  16.220   6.062  1.00  0.00           Q
ATOM    810  H   TPO A  45     -15.157  13.744   7.075  1.00  0.00           H
ATOM    811  HA  TPO A  45     -14.068  15.836   5.531  1.00  0.00           H
ATOM    812  HB  TPO A  45     -15.431  17.575   5.729  1.00  0.00           H
ATOM    813 1HG2 TPO A  45     -17.870  17.182   6.178  1.00  0.00           H
ATOM    814 2HG2 TPO A  45     -17.223  15.890   5.133  1.00  0.00           H
ATOM    815 3HG2 TPO A  45     -17.510  15.585   6.874  1.00  0.00           H
ATOM    816  N   PRO A  46     -14.149  15.138   8.761  1.00  0.00           N
ATOM    817  CA  PRO A  46     -13.291  14.988   9.944  1.00  0.00           C
ATOM    818  C   PRO A  46     -12.170  13.979   9.724  1.00  0.00           C
ATOM    819  O   PRO A  46     -11.113  14.065  10.349  1.00  0.00           O
ATOM    820  CB  PRO A  46     -14.249  14.488  11.031  1.00  0.00           C
ATOM    821  CG  PRO A  46     -15.608  14.868  10.555  1.00  0.00           C
ATOM    822  CD  PRO A  46     -15.553  14.799   9.057  1.00  0.00           C
ATOM    823  QB  PRO A  46     -14.083  14.191  11.552  1.00  0.00           Q
ATOM    824  QD  PRO A  46     -16.008  14.660   8.670  1.00  0.00           Q
ATOM    825  QG  PRO A  46     -16.092  15.021  10.906  1.00  0.00           Q
ATOM    826  HA  PRO A  46     -12.866  15.935  10.243  1.00  0.00           H
ATOM    827 1HB  PRO A  46     -14.013  14.967  11.969  1.00  0.00           H
ATOM    828 2HB  PRO A  46     -14.152  13.417  11.135  1.00  0.00           H
ATOM    829 1HG  PRO A  46     -15.843  15.872  10.876  1.00  0.00           H
ATOM    830 2HG  PRO A  46     -16.339  14.170  10.936  1.00  0.00           H
ATOM    831 1HD  PRO A  46     -16.226  15.518   8.622  1.00  0.00           H
ATOM    832 2HD  PRO A  46     -15.791  13.801   8.716  1.00  0.00           H
ATOM    833  N   SER A  47     -12.407  13.020   8.835  1.00  0.00           N
ATOM    834  CA  SER A  47     -11.419  11.990   8.535  1.00  0.00           C
ATOM    835  C   SER A  47     -10.111  12.606   8.050  1.00  0.00           C
ATOM    836  O   SER A  47      -9.030  12.217   8.491  1.00  0.00           O
ATOM    837  CB  SER A  47     -11.963  11.027   7.478  1.00  0.00           C
ATOM    838  OG  SER A  47     -12.622   9.926   8.081  1.00  0.00           O
ATOM    839  QB  SER A  47     -11.906  11.103   6.862  1.00  0.00           Q
ATOM    840  H   SER A  47     -13.272  13.004   8.370  1.00  0.00           H
ATOM    841  HA  SER A  47     -11.229  11.440   9.444  1.00  0.00           H
ATOM    842 1HB  SER A  47     -11.146  10.658   6.877  1.00  0.00           H
ATOM    843 2HB  SER A  47     -12.667  11.548   6.847  1.00  0.00           H
ATOM    844  HG  SER A  47     -13.196  10.240   8.782  1.00  0.00           H
ATOM    845  N   THR A  48     -10.215  13.567   7.139  1.00  0.00           N
ATOM    846  CA  THR A  48      -9.037  14.233   6.593  1.00  0.00           C
ATOM    847  C   THR A  48      -8.319  15.050   7.665  1.00  0.00           C
ATOM    848  O   THR A  48      -7.121  15.309   7.562  1.00  0.00           O
ATOM    849  CB  THR A  48      -9.430  15.137   5.423  1.00  0.00           C
ATOM    850  CG2 THR A  48     -10.297  16.309   5.834  1.00  0.00           C
ATOM    851  OG1 THR A  48      -8.281  15.658   4.783  1.00  0.00           O
ATOM    852  QG2 THR A  48     -10.504  16.586   5.931  1.00  0.00           Q
ATOM    853  H   THR A  48     -11.103  13.834   6.822  1.00  0.00           H
ATOM    854  HA  THR A  48      -8.365  13.469   6.233  1.00  0.00           H
ATOM    855  HB  THR A  48      -9.985  14.552   4.702  1.00  0.00           H
ATOM    856 1HG  THR A  48      -8.528  16.040   3.937  1.00  0.00           H
ATOM    857 1HG2 THR A  48      -9.877  17.222   5.441  1.00  0.00           H
ATOM    858 2HG2 THR A  48     -10.339  16.365   6.912  1.00  0.00           H
ATOM    859 3HG2 THR A  48     -11.295  16.173   5.440  1.00  0.00           H
ATOM    860  N   THR A  49      -9.059  15.455   8.694  1.00  0.00           N
ATOM    861  CA  THR A  49      -8.488  16.246   9.779  1.00  0.00           C
ATOM    862  C   THR A  49      -8.094  15.367  10.966  1.00  0.00           C
ATOM    863  O   THR A  49      -7.384  15.814  11.867  1.00  0.00           O
ATOM    864  CB  THR A  49      -9.483  17.316  10.234  1.00  0.00           C
ATOM    865  CG2 THR A  49      -8.903  18.278  11.249  1.00  0.00           C
ATOM    866  OG1 THR A  49      -9.938  18.077   9.129  1.00  0.00           O
ATOM    867  QG2 THR A  49      -8.766  18.507  11.490  1.00  0.00           Q
ATOM    868  H   THR A  49     -10.009  15.221   8.722  1.00  0.00           H
ATOM    869  HA  THR A  49      -7.602  16.733   9.400  1.00  0.00           H
ATOM    870  HB  THR A  49     -10.335  16.830  10.687  1.00  0.00           H
ATOM    871 1HG  THR A  49     -10.565  18.737   9.433  1.00  0.00           H
ATOM    872 1HG2 THR A  49      -8.916  19.278  10.843  1.00  0.00           H
ATOM    873 2HG2 THR A  49      -7.886  17.993  11.476  1.00  0.00           H
ATOM    874 3HG2 THR A  49      -9.496  18.247  12.152  1.00  0.00           H
ATOM    875  N   LYS A  50      -8.558  14.120  10.968  1.00  0.00           N
ATOM    876  CA  LYS A  50      -8.246  13.194  12.052  1.00  0.00           C
ATOM    877  C   LYS A  50      -7.593  11.922  11.516  1.00  0.00           C
ATOM    878  O   LYS A  50      -6.430  11.642  11.804  1.00  0.00           O
ATOM    879  CB  LYS A  50      -9.516  12.841  12.828  1.00  0.00           C
ATOM    880  CG  LYS A  50      -9.270  12.571  14.305  1.00  0.00           C
ATOM    881  CD  LYS A  50      -9.499  11.108  14.654  1.00  0.00           C
ATOM    882  CE  LYS A  50     -10.851  10.897  15.314  1.00  0.00           C
ATOM    883  NZ  LYS A  50     -11.162   9.452  15.493  1.00  0.00           N
ATOM    884  QB  LYS A  50     -10.086  12.809  12.568  1.00  0.00           Q
ATOM    885  QD  LYS A  50      -9.089  10.653  14.539  1.00  0.00           Q
ATOM    886  QE  LYS A  50     -11.228  11.363  15.489  1.00  0.00           Q
ATOM    887  QG  LYS A  50      -9.098  13.006  14.716  1.00  0.00           Q
ATOM    888  QZ  LYS A  50     -11.237   9.106  15.536  1.00  0.00           Q
ATOM    889  H   LYS A  50      -9.121  13.815  10.226  1.00  0.00           H
ATOM    890  HA  LYS A  50      -7.553  13.685  12.718  1.00  0.00           H
ATOM    891 1HB  LYS A  50      -9.958  11.958  12.391  1.00  0.00           H
ATOM    892 2HB  LYS A  50     -10.214  13.662  12.745  1.00  0.00           H
ATOM    893 1HG  LYS A  50      -9.945  13.181  14.888  1.00  0.00           H
ATOM    894 2HG  LYS A  50      -8.250  12.832  14.544  1.00  0.00           H
ATOM    895 1HD  LYS A  50      -8.722  10.785  15.330  1.00  0.00           H
ATOM    896 2HD  LYS A  50      -9.457  10.522  13.747  1.00  0.00           H
ATOM    897 1HE  LYS A  50     -11.614  11.348  14.696  1.00  0.00           H
ATOM    898 2HE  LYS A  50     -10.843  11.378  16.281  1.00  0.00           H
ATOM    899 1HZ  LYS A  50     -12.087   9.342  15.958  1.00  0.00           H
ATOM    900 2HZ  LYS A  50     -10.434   9.000  16.082  1.00  0.00           H
ATOM    901 3HZ  LYS A  50     -11.191   8.976  14.570  1.00  0.00           H
ATOM    902  N   SER A  51      -8.351  11.155  10.740  1.00  0.00           N
ATOM    903  CA  SER A  51      -7.847   9.911  10.170  1.00  0.00           C
ATOM    904  C   SER A  51      -6.982  10.184   8.942  1.00  0.00           C
ATOM    905  O   SER A  51      -7.495  10.371   7.839  1.00  0.00           O
ATOM    906  CB  SER A  51      -9.010   8.992   9.793  1.00  0.00           C
ATOM    907  OG  SER A  51      -8.568   7.658   9.611  1.00  0.00           O
ATOM    908  QB  SER A  51      -9.603   9.173   9.726  1.00  0.00           Q
ATOM    909  H   SER A  51      -9.272  11.429  10.549  1.00  0.00           H
ATOM    910  HA  SER A  51      -7.242   9.423  10.918  1.00  0.00           H
ATOM    911 1HB  SER A  51      -9.456   9.338   8.873  1.00  0.00           H
ATOM    912 2HB  SER A  51      -9.749   9.008  10.580  1.00  0.00           H
ATOM    913  HG  SER A  51      -9.081   7.241   8.917  1.00  0.00           H
ATOM    914  N   PHE A  52      -5.668  10.197   9.142  1.00  0.00           N
ATOM    915  CA  PHE A  52      -4.730  10.441   8.050  1.00  0.00           C
ATOM    916  C   PHE A  52      -3.286  10.336   8.535  1.00  0.00           C
ATOM    917  O   PHE A  52      -2.416   9.836   7.822  1.00  0.00           O
ATOM    918  CB  PHE A  52      -4.979  11.820   7.429  1.00  0.00           C
ATOM    919  CG  PHE A  52      -4.578  12.968   8.312  1.00  0.00           C
ATOM    920  CD1 PHE A  52      -3.399  13.657   8.080  1.00  0.00           C
ATOM    921  CD2 PHE A  52      -5.381  13.359   9.372  1.00  0.00           C
ATOM    922  CE1 PHE A  52      -3.028  14.715   8.888  1.00  0.00           C
ATOM    923  CE2 PHE A  52      -5.015  14.415  10.184  1.00  0.00           C
ATOM    924  CZ  PHE A  52      -3.837  15.095   9.942  1.00  0.00           C
ATOM    925  QB  PHE A  52      -5.222  11.910   6.859  1.00  0.00           Q
ATOM    926  QD  PHE A  52      -4.534  13.095   8.409  1.00  0.00           Q
ATOM    927  QE  PHE A  52      -3.877  14.977   9.852  1.00  0.00           Q
ATOM    928  QR  PHE A  52      -4.074  14.413   9.419  1.00  0.00           Q
ATOM    929  H   PHE A  52      -5.321  10.036  10.043  1.00  0.00           H
ATOM    930  HA  PHE A  52      -4.897   9.684   7.300  1.00  0.00           H
ATOM    931 1HB  PHE A  52      -6.030  11.921   7.207  1.00  0.00           H
ATOM    932 2HB  PHE A  52      -4.415  11.898   6.511  1.00  0.00           H
ATOM    933 1HD  PHE A  52      -2.765  13.362   7.257  1.00  0.00           H
ATOM    934 2HD  PHE A  52      -6.303  12.827   9.561  1.00  0.00           H
ATOM    935 1HE  PHE A  52      -2.105  15.245   8.697  1.00  0.00           H
ATOM    936 2HE  PHE A  52      -5.649  14.709  11.006  1.00  0.00           H
ATOM    937  HZ  PHE A  52      -3.549  15.921  10.576  1.00  0.00           H
ATOM    938  N   LYS A  53      -3.038  10.810   9.753  1.00  0.00           N
ATOM    939  CA  LYS A  53      -1.699  10.768  10.332  1.00  0.00           C
ATOM    940  C   LYS A  53      -1.686   9.950  11.620  1.00  0.00           C
ATOM    941  O   LYS A  53      -0.941  10.254  12.552  1.00  0.00           O
ATOM    942  CB  LYS A  53      -1.194  12.185  10.609  1.00  0.00           C
ATOM    943  CG  LYS A  53      -2.182  13.044  11.384  1.00  0.00           C
ATOM    944  CD  LYS A  53      -2.238  12.646  12.850  1.00  0.00           C
ATOM    945  CE  LYS A  53      -2.817  13.760  13.707  1.00  0.00           C
ATOM    946  NZ  LYS A  53      -3.708  13.231  14.777  1.00  0.00           N
ATOM    947  QB  LYS A  53      -0.635  12.399  10.424  1.00  0.00           Q
ATOM    948  QD  LYS A  53      -2.048  12.096  13.071  1.00  0.00           Q
ATOM    949  QE  LYS A  53      -2.694  14.365  13.620  1.00  0.00           Q
ATOM    950  QG  LYS A  53      -2.521  13.502  11.132  1.00  0.00           Q
ATOM    951  QZ  LYS A  53      -3.922  13.105  15.034  1.00  0.00           Q
ATOM    952  H   LYS A  53      -3.772  11.195  10.274  1.00  0.00           H
ATOM    953  HA  LYS A  53      -1.043  10.296   9.615  1.00  0.00           H
ATOM    954 1HB  LYS A  53      -0.989  12.673   9.667  1.00  0.00           H
ATOM    955 2HB  LYS A  53      -0.280  12.125  11.180  1.00  0.00           H
ATOM    956 1HG  LYS A  53      -3.164  12.926  10.950  1.00  0.00           H
ATOM    957 2HG  LYS A  53      -1.877  14.078  11.314  1.00  0.00           H
ATOM    958 1HD  LYS A  53      -1.237  12.424  13.191  1.00  0.00           H
ATOM    959 2HD  LYS A  53      -2.858  11.769  12.951  1.00  0.00           H
ATOM    960 1HE  LYS A  53      -3.384  14.427  13.075  1.00  0.00           H
ATOM    961 2HE  LYS A  53      -2.004  14.304  14.165  1.00  0.00           H
ATOM    962 1HZ  LYS A  53      -3.862  13.957  15.505  1.00  0.00           H
ATOM    963 2HZ  LYS A  53      -3.276  12.397  15.222  1.00  0.00           H
ATOM    964 3HZ  LYS A  53      -4.628  12.960  14.374  1.00  0.00           H
ATOM    965  N   ASN A  54      -2.515   8.911  11.665  1.00  0.00           N
ATOM    966  CA  ASN A  54      -2.597   8.050  12.839  1.00  0.00           C
ATOM    967  C   ASN A  54      -2.681   6.583  12.432  1.00  0.00           C
ATOM    968  O   ASN A  54      -1.737   5.817  12.632  1.00  0.00           O
ATOM    969  CB  ASN A  54      -3.810   8.428  13.690  1.00  0.00           C
ATOM    970  CG  ASN A  54      -3.489   8.460  15.172  1.00  0.00           C
ATOM    971  ND2 ASN A  54      -2.880   7.391  15.669  1.00  0.00           N
ATOM    972  OD1 ASN A  54      -3.786   9.435  15.862  1.00  0.00           O
ATOM    973  QB  ASN A  54      -4.378   8.557  13.461  1.00  0.00           Q
ATOM    974  QD2 ASN A  54      -2.668   7.017  15.842  1.00  0.00           Q
ATOM    975  H   ASN A  54      -3.082   8.719  10.890  1.00  0.00           H
ATOM    976  HA  ASN A  54      -1.700   8.199  13.421  1.00  0.00           H
ATOM    977 1HB  ASN A  54      -4.598   7.707  13.527  1.00  0.00           H
ATOM    978 2HB  ASN A  54      -4.158   9.407  13.396  1.00  0.00           H
ATOM    979 1HD2 ASN A  54      -2.675   6.650  15.061  1.00  0.00           H
ATOM    980 2HD2 ASN A  54      -2.661   7.384  16.625  1.00  0.00           H
ATOM    981  N   ALA A  55      -3.815   6.196  11.858  1.00  0.00           N
ATOM    982  CA  ALA A  55      -4.024   4.821  11.421  1.00  0.00           C
ATOM    983  C   ALA A  55      -3.147   4.487  10.216  1.00  0.00           C
ATOM    984  O   ALA A  55      -2.290   3.606  10.289  1.00  0.00           O
ATOM    985  CB  ALA A  55      -5.491   4.586  11.092  1.00  0.00           C
ATOM    986  QB  ALA A  55      -5.837   4.531  11.015  1.00  0.00           Q
ATOM    987  H   ALA A  55      -4.531   6.852  11.724  1.00  0.00           H
ATOM    988  HA  ALA A  55      -3.754   4.169  12.240  1.00  0.00           H
ATOM    989 1HB  ALA A  55      -5.571   3.829  10.326  1.00  0.00           H
ATOM    990 2HB  ALA A  55      -5.931   5.506  10.738  1.00  0.00           H
ATOM    991 3HB  ALA A  55      -6.010   4.256  11.980  1.00  0.00           H
ATOM    992  N   PRO A  56      -3.348   5.189   9.085  1.00  0.00           N
ATOM    993  CA  PRO A  56      -2.570   4.958   7.864  1.00  0.00           C
ATOM    994  C   PRO A  56      -1.093   5.294   8.048  1.00  0.00           C
ATOM    995  O   PRO A  56      -0.619   5.452   9.173  1.00  0.00           O
ATOM    996  CB  PRO A  56      -3.211   5.901   6.840  1.00  0.00           C
ATOM    997  CG  PRO A  56      -3.892   6.946   7.654  1.00  0.00           C
ATOM    998  CD  PRO A  56      -4.348   6.257   8.909  1.00  0.00           C
ATOM    999  QB  PRO A  56      -3.181   5.839   6.224  1.00  0.00           Q
ATOM   1000  QD  PRO A  56      -4.835   6.394   9.259  1.00  0.00           Q
ATOM   1001  QG  PRO A  56      -3.969   7.538   7.502  1.00  0.00           Q
ATOM   1002  HA  PRO A  56      -2.663   3.937   7.525  1.00  0.00           H
ATOM   1003 1HB  PRO A  56      -3.917   5.351   6.236  1.00  0.00           H
ATOM   1004 2HB  PRO A  56      -2.445   6.328   6.211  1.00  0.00           H
ATOM   1005 1HG  PRO A  56      -4.740   7.339   7.112  1.00  0.00           H
ATOM   1006 2HG  PRO A  56      -3.197   7.737   7.891  1.00  0.00           H
ATOM   1007 1HD  PRO A  56      -5.336   5.844   8.776  1.00  0.00           H
ATOM   1008 2HD  PRO A  56      -4.333   6.945   9.742  1.00  0.00           H
ATOM   1009  N   LEU A  57      -0.371   5.401   6.936  1.00  0.00           N
ATOM   1010  CA  LEU A  57       1.055   5.716   6.969  1.00  0.00           C
ATOM   1011  C   LEU A  57       1.868   4.515   7.438  1.00  0.00           C
ATOM   1012  O   LEU A  57       2.063   4.313   8.636  1.00  0.00           O
ATOM   1013  CB  LEU A  57       1.322   6.916   7.883  1.00  0.00           C
ATOM   1014  CG  LEU A  57       2.643   7.644   7.624  1.00  0.00           C
ATOM   1015  CD1 LEU A  57       3.823   6.737   7.934  1.00  0.00           C
ATOM   1016  CD2 LEU A  57       2.709   8.133   6.185  1.00  0.00           C
ATOM   1017  QB  LEU A  57       0.919   7.097   8.332  1.00  0.00           Q
ATOM   1018  QD1 LEU A  57       4.103   6.521   8.008  1.00  0.00           Q
ATOM   1019  QD2 LEU A  57       2.723   8.249   5.845  1.00  0.00           Q
ATOM   1020  QQD LEU A  57       3.413   7.385   6.926  1.00  0.00           Q
ATOM   1021  H   LEU A  57      -0.808   5.262   6.069  1.00  0.00           H
ATOM   1022  HA  LEU A  57       1.359   5.968   5.964  1.00  0.00           H
ATOM   1023 1HB  LEU A  57       1.322   6.571   8.905  1.00  0.00           H
ATOM   1024 2HB  LEU A  57       0.515   7.623   7.759  1.00  0.00           H
ATOM   1025  HG  LEU A  57       2.705   8.506   8.275  1.00  0.00           H
ATOM   1026 1HD1 LEU A  57       4.730   7.321   7.962  1.00  0.00           H
ATOM   1027 2HD1 LEU A  57       3.906   5.980   7.168  1.00  0.00           H
ATOM   1028 3HD1 LEU A  57       3.670   6.262   8.893  1.00  0.00           H
ATOM   1029 1HD2 LEU A  57       3.255   7.419   5.587  1.00  0.00           H
ATOM   1030 2HD2 LEU A  57       3.208   9.090   6.152  1.00  0.00           H
ATOM   1031 3HD2 LEU A  57       1.706   8.237   5.795  1.00  0.00           H
ATOM   1032  N   LEU A  58       2.340   3.721   6.484  1.00  0.00           N
ATOM   1033  CA  LEU A  58       3.134   2.538   6.795  1.00  0.00           C
ATOM   1034  C   LEU A  58       4.559   2.690   6.274  1.00  0.00           C
ATOM   1035  O   LEU A  58       5.518   2.266   6.919  1.00  0.00           O
ATOM   1036  CB  LEU A  58       2.490   1.292   6.185  1.00  0.00           C
ATOM   1037  CG  LEU A  58       2.383   1.301   4.658  1.00  0.00           C
ATOM   1038  CD1 LEU A  58       3.568   0.577   4.036  1.00  0.00           C
ATOM   1039  CD2 LEU A  58       1.074   0.669   4.210  1.00  0.00           C
ATOM   1040  QB  LEU A  58       2.284   0.810   6.536  1.00  0.00           Q
ATOM   1041  QD1 LEU A  58       3.847   0.406   3.888  1.00  0.00           Q
ATOM   1042  QD2 LEU A  58       0.764   0.519   4.104  1.00  0.00           Q
ATOM   1043  QQD LEU A  58       2.306   0.463   3.996  1.00  0.00           Q
ATOM   1044  H   LEU A  58       2.151   3.936   5.547  1.00  0.00           H
ATOM   1045  HA  LEU A  58       3.165   2.429   7.868  1.00  0.00           H
ATOM   1046 1HB  LEU A  58       1.495   1.191   6.592  1.00  0.00           H
ATOM   1047 2HB  LEU A  58       3.071   0.430   6.480  1.00  0.00           H
ATOM   1048  HG  LEU A  58       2.398   2.325   4.310  1.00  0.00           H
ATOM   1049 1HD1 LEU A  58       3.780  -0.316   4.603  1.00  0.00           H
ATOM   1050 2HD1 LEU A  58       4.430   1.225   4.046  1.00  0.00           H
ATOM   1051 3HD1 LEU A  58       3.330   0.309   3.016  1.00  0.00           H
ATOM   1052 1HD2 LEU A  58       1.156  -0.406   4.268  1.00  0.00           H
ATOM   1053 2HD2 LEU A  58       0.862   0.960   3.192  1.00  0.00           H
ATOM   1054 3HD2 LEU A  58       0.274   1.002   4.853  1.00  0.00           H
ATOM   1055  N   ALA A  59       4.689   3.300   5.100  1.00  0.00           N
ATOM   1056  CA  ALA A  59       5.994   3.511   4.489  1.00  0.00           C
ATOM   1057  C   ALA A  59       6.542   4.896   4.831  1.00  0.00           C
ATOM   1058  O   ALA A  59       6.198   5.881   4.178  1.00  0.00           O
ATOM   1059  CB  ALA A  59       5.900   3.340   2.981  1.00  0.00           C
ATOM   1060  QB  ALA A  59       5.879   3.299   2.623  1.00  0.00           Q
ATOM   1061  H   ALA A  59       3.888   3.616   4.634  1.00  0.00           H
ATOM   1062  HA  ALA A  59       6.668   2.759   4.870  1.00  0.00           H
ATOM   1063 1HB  ALA A  59       6.093   2.308   2.723  1.00  0.00           H
ATOM   1064 2HB  ALA A  59       6.632   3.973   2.499  1.00  0.00           H
ATOM   1065 3HB  ALA A  59       4.911   3.616   2.647  1.00  0.00           H
ATOM   1066  N   PRO A  60       7.400   4.994   5.867  1.00  0.00           N
ATOM   1067  CA  PRO A  60       7.986   6.263   6.295  1.00  0.00           C
ATOM   1068  C   PRO A  60       8.378   7.159   5.119  1.00  0.00           C
ATOM   1069  O   PRO A  60       8.017   8.336   5.082  1.00  0.00           O
ATOM   1070  CB  PRO A  60       9.231   5.851   7.096  1.00  0.00           C
ATOM   1071  CG  PRO A  60       9.192   4.356   7.222  1.00  0.00           C
ATOM   1072  CD  PRO A  60       7.858   3.885   6.711  1.00  0.00           C
ATOM   1073  QB  PRO A  60       9.659   6.250   7.319  1.00  0.00           Q
ATOM   1074  QD  PRO A  60       7.577   3.351   6.831  1.00  0.00           Q
ATOM   1075  QG  PRO A  60       9.648   4.001   7.447  1.00  0.00           Q
ATOM   1076  HA  PRO A  60       7.310   6.805   6.939  1.00  0.00           H
ATOM   1077 1HB  PRO A  60       9.200   6.325   8.067  1.00  0.00           H
ATOM   1078 2HB  PRO A  60      10.117   6.174   6.571  1.00  0.00           H
ATOM   1079 1HG  PRO A  60       9.310   4.081   8.261  1.00  0.00           H
ATOM   1080 2HG  PRO A  60       9.986   3.923   6.633  1.00  0.00           H
ATOM   1081 1HD  PRO A  60       7.177   3.719   7.532  1.00  0.00           H
ATOM   1082 2HD  PRO A  60       7.977   2.983   6.131  1.00  0.00           H
ATOM   1083  N   PRO A  61       9.122   6.618   4.136  1.00  0.00           N
ATOM   1084  CA  PRO A  61       9.549   7.385   2.961  1.00  0.00           C
ATOM   1085  C   PRO A  61       8.393   8.134   2.309  1.00  0.00           C
ATOM   1086  O   PRO A  61       7.327   7.566   2.072  1.00  0.00           O
ATOM   1087  CB  PRO A  61      10.091   6.313   2.015  1.00  0.00           C
ATOM   1088  CG  PRO A  61      10.535   5.208   2.908  1.00  0.00           C
ATOM   1089  CD  PRO A  61       9.600   5.221   4.088  1.00  0.00           C
ATOM   1090  QB  PRO A  61      10.111   6.353   1.396  1.00  0.00           Q
ATOM   1091  QD  PRO A  61       9.457   4.752   4.458  1.00  0.00           Q
ATOM   1092  QG  PRO A  61      11.008   4.823   2.810  1.00  0.00           Q
ATOM   1093  HA  PRO A  61      10.336   8.082   3.210  1.00  0.00           H
ATOM   1094 1HB  PRO A  61      10.916   6.715   1.446  1.00  0.00           H
ATOM   1095 2HB  PRO A  61       9.307   5.991   1.346  1.00  0.00           H
ATOM   1096 1HG  PRO A  61      11.550   5.383   3.232  1.00  0.00           H
ATOM   1097 2HG  PRO A  61      10.465   4.265   2.387  1.00  0.00           H
ATOM   1098 1HD  PRO A  61      10.133   4.965   4.991  1.00  0.00           H
ATOM   1099 2HD  PRO A  61       8.782   4.537   3.926  1.00  0.00           H
ATOM   1100  N   ASN A  62       8.612   9.413   2.019  1.00  0.00           N
ATOM   1101  CA  ASN A  62       7.585  10.238   1.392  1.00  0.00           C
ATOM   1102  C   ASN A  62       7.157   9.649   0.051  1.00  0.00           C
ATOM   1103  O   ASN A  62       5.972   9.421  -0.188  1.00  0.00           O
ATOM   1104  CB  ASN A  62       8.093  11.669   1.196  1.00  0.00           C
ATOM   1105  CG  ASN A  62       9.497  11.718   0.624  1.00  0.00           C
ATOM   1106  ND2 ASN A  62       9.687  12.531  -0.408  1.00  0.00           N
ATOM   1107  OD1 ASN A  62      10.400  11.032   1.105  1.00  0.00           O
ATOM   1108  QB  ASN A  62       7.764  12.182   1.335  1.00  0.00           Q
ATOM   1109  QD2 ASN A  62       9.754  12.814  -0.768  1.00  0.00           Q
ATOM   1110  H   ASN A  62       9.482   9.810   2.230  1.00  0.00           H
ATOM   1111  HA  ASN A  62       6.731  10.257   2.049  1.00  0.00           H
ATOM   1112 1HB  ASN A  62       8.095  12.176   2.151  1.00  0.00           H
ATOM   1113 2HB  ASN A  62       7.432  12.190   0.520  1.00  0.00           H
ATOM   1114 1HD2 ASN A  62       8.923  13.046  -0.738  1.00  0.00           H
ATOM   1115 2HD2 ASN A  62      10.586  12.581  -0.797  1.00  0.00           H
ATOM   1116  N   SER A  63       8.129   9.401  -0.822  1.00  0.00           N
ATOM   1117  CA  SER A  63       7.851   8.837  -2.136  1.00  0.00           C
ATOM   1118  C   SER A  63       7.628   7.330  -2.043  1.00  0.00           C
ATOM   1119  O   SER A  63       7.867   6.720  -1.001  1.00  0.00           O
ATOM   1120  CB  SER A  63       9.002   9.135  -3.097  1.00  0.00           C
ATOM   1121  OG  SER A  63       8.848   8.424  -4.315  1.00  0.00           O
ATOM   1122  QB  SER A  63       9.479   9.518  -2.976  1.00  0.00           Q
ATOM   1123  H   SER A  63       9.056   9.602  -0.574  1.00  0.00           H
ATOM   1124  HA  SER A  63       6.950   9.299  -2.511  1.00  0.00           H
ATOM   1125 1HB  SER A  63       9.935   8.843  -2.640  1.00  0.00           H
ATOM   1126 2HB  SER A  63       9.023  10.193  -3.313  1.00  0.00           H
ATOM   1127  HG  SER A  63       9.633   8.542  -4.854  1.00  0.00           H
ATOM   1128  N   ASN A  64       7.169   6.738  -3.140  1.00  0.00           N
ATOM   1129  CA  ASN A  64       6.914   5.301  -3.183  1.00  0.00           C
ATOM   1130  C   ASN A  64       8.032   4.574  -3.922  1.00  0.00           C
ATOM   1131  O   ASN A  64       8.374   3.439  -3.590  1.00  0.00           O
ATOM   1132  CB  ASN A  64       5.571   5.021  -3.860  1.00  0.00           C
ATOM   1133  CG  ASN A  64       5.485   5.628  -5.246  1.00  0.00           C
ATOM   1134  ND2 ASN A  64       5.038   6.876  -5.318  1.00  0.00           N
ATOM   1135  OD1 ASN A  64       5.817   4.983  -6.240  1.00  0.00           O
ATOM   1136  QB  ASN A  64       5.106   4.694  -3.600  1.00  0.00           Q
ATOM   1137  QD2 ASN A  64       4.881   7.311  -5.344  1.00  0.00           Q
ATOM   1138  H   ASN A  64       6.996   7.277  -3.939  1.00  0.00           H
ATOM   1139  HA  ASN A  64       6.878   4.941  -2.167  1.00  0.00           H
ATOM   1140 1HB  ASN A  64       4.778   5.435  -3.255  1.00  0.00           H
ATOM   1141 2HB  ASN A  64       5.434   3.953  -3.945  1.00  0.00           H
ATOM   1142 1HD2 ASN A  64       4.792   7.329  -4.485  1.00  0.00           H
ATOM   1143 2HD2 ASN A  64       4.971   7.293  -6.203  1.00  0.00           H
ATOM   1144  N   MET A  65       8.597   5.235  -4.928  1.00  0.00           N
ATOM   1145  CA  MET A  65       9.677   4.650  -5.714  1.00  0.00           C
ATOM   1146  C   MET A  65      10.929   4.459  -4.865  1.00  0.00           C
ATOM   1147  O   MET A  65      11.795   5.334  -4.810  1.00  0.00           O
ATOM   1148  CB  MET A  65       9.996   5.538  -6.920  1.00  0.00           C
ATOM   1149  CG  MET A  65       8.770   5.931  -7.726  1.00  0.00           C
ATOM   1150  SD  MET A  65       9.086   5.959  -9.502  1.00  0.00           S
ATOM   1151  CE  MET A  65      10.457   7.109  -9.582  1.00  0.00           C
ATOM   1152  QB  MET A  65      10.576   5.724  -7.070  1.00  0.00           Q
ATOM   1153  QE  MET A  65      10.733   7.340  -9.598  1.00  0.00           Q
ATOM   1154  QG  MET A  65       8.216   6.067  -7.473  1.00  0.00           Q
ATOM   1155  H   MET A  65       8.282   6.136  -5.146  1.00  0.00           H
ATOM   1156  HA  MET A  65       9.346   3.685  -6.067  1.00  0.00           H
ATOM   1157 1HB  MET A  65      10.676   5.009  -7.571  1.00  0.00           H
ATOM   1158 2HB  MET A  65      10.475   6.440  -6.571  1.00  0.00           H
ATOM   1159 1HG  MET A  65       8.451   6.915  -7.416  1.00  0.00           H
ATOM   1160 2HG  MET A  65       7.982   5.219  -7.529  1.00  0.00           H
ATOM   1161 1HE  MET A  65      11.388   6.563  -9.543  1.00  0.00           H
ATOM   1162 2HE  MET A  65      10.405   7.791  -8.746  1.00  0.00           H
ATOM   1163 3HE  MET A  65      10.406   7.666 -10.506  1.00  0.00           H
ATOM   1164  N   GLY A  66      11.018   3.311  -4.200  1.00  0.00           N
ATOM   1165  CA  GLY A  66      12.167   3.026  -3.362  1.00  0.00           C
ATOM   1166  C   GLY A  66      13.250   2.265  -4.100  1.00  0.00           C
ATOM   1167  O   GLY A  66      13.259   2.221  -5.329  1.00  0.00           O
ATOM   1168  QA  GLY A  66      12.211   3.201  -2.760  1.00  0.00           Q
ATOM   1169  H   GLY A  66      10.297   2.651  -4.281  1.00  0.00           H
ATOM   1170 1HA  GLY A  66      11.844   2.440  -2.514  1.00  0.00           H
ATOM   1171 2HA  GLY A  66      12.578   3.960  -3.004  1.00  0.00           H
ATOM   1172  N   MET A  67      14.166   1.664  -3.347  1.00  0.00           N
ATOM   1173  CA  MET A  67      15.258   0.901  -3.938  1.00  0.00           C
ATOM   1174  C   MET A  67      14.750  -0.417  -4.516  1.00  0.00           C
ATOM   1175  O   MET A  67      14.177  -1.240  -3.803  1.00  0.00           O
ATOM   1176  CB  MET A  67      16.346   0.633  -2.894  1.00  0.00           C
ATOM   1177  CG  MET A  67      17.653   1.355  -3.178  1.00  0.00           C
ATOM   1178  SD  MET A  67      19.100   0.347  -2.806  1.00  0.00           S
ATOM   1179  CE  MET A  67      20.083   0.604  -4.280  1.00  0.00           C
ATOM   1180  QB  MET A  67      16.266   0.264  -2.394  1.00  0.00           Q
ATOM   1181  QE  MET A  67      20.280   0.656  -4.576  1.00  0.00           Q
ATOM   1182  QG  MET A  67      17.685   1.937  -3.402  1.00  0.00           Q
ATOM   1183  H   MET A  67      14.105   1.734  -2.372  1.00  0.00           H
ATOM   1184  HA  MET A  67      15.679   1.492  -4.738  1.00  0.00           H
ATOM   1185 1HB  MET A  67      16.546  -0.428  -2.859  1.00  0.00           H
ATOM   1186 2HB  MET A  67      15.986   0.954  -1.927  1.00  0.00           H
ATOM   1187 1HG  MET A  67      17.692   2.252  -2.579  1.00  0.00           H
ATOM   1188 2HG  MET A  67      17.679   1.623  -4.225  1.00  0.00           H
ATOM   1189 1HE  MET A  67      20.155   1.663  -4.484  1.00  0.00           H
ATOM   1190 2HE  MET A  67      19.613   0.108  -5.117  1.00  0.00           H
ATOM   1191 3HE  MET A  67      21.072   0.198  -4.129  1.00  0.00           H
ATOM   1192  N   THR A  68      14.966  -0.610  -5.814  1.00  0.00           N
ATOM   1193  CA  THR A  68      14.530  -1.827  -6.489  1.00  0.00           C
ATOM   1194  C   THR A  68      15.514  -2.968  -6.248  1.00  0.00           C
ATOM   1195  O   THR A  68      15.144  -4.141  -6.309  1.00  0.00           O
ATOM   1196  CB  THR A  68      14.382  -1.576  -7.990  1.00  0.00           C
ATOM   1197  CG2 THR A  68      13.234  -2.341  -8.614  1.00  0.00           C
ATOM   1198  OG1 THR A  68      14.171  -0.199  -8.250  1.00  0.00           O
ATOM   1199  QG2 THR A  68      12.962  -2.522  -8.763  1.00  0.00           Q
ATOM   1200  H   THR A  68      15.428   0.084  -6.329  1.00  0.00           H
ATOM   1201  HA  THR A  68      13.569  -2.104  -6.085  1.00  0.00           H
ATOM   1202  HB  THR A  68      15.292  -1.881  -8.487  1.00  0.00           H
ATOM   1203 1HG  THR A  68      14.918   0.151  -8.745  1.00  0.00           H
ATOM   1204 1HG2 THR A  68      12.312  -1.804  -8.449  1.00  0.00           H
ATOM   1205 2HG2 THR A  68      13.168  -3.319  -8.164  1.00  0.00           H
ATOM   1206 3HG2 THR A  68      13.406  -2.444  -9.675  1.00  0.00           H
ATOM   1207  N   SEP A  69      16.752  -2.586  -5.978  1.00  0.00           N
ATOM   1208  CA  SEP A  69      17.828  -3.589  -5.717  1.00  0.00           C
ATOM   1209  C   SEP A  69      17.406  -4.501  -4.596  1.00  0.00           C
ATOM   1210  O   SEP A  69      17.203  -4.084  -3.457  1.00  0.00           O
ATOM   1211  CB  SEP A  69      19.193  -2.869  -5.506  1.00  0.00           C
ATOM   1212  OG  SEP A  69      20.246  -3.526  -6.250  1.00  0.00           O
ATOM   1213  PS  SEP A  69      21.717  -3.781  -5.623  1.00  0.00           P
ATOM   1214  OPA SEP A  69      21.538  -4.651  -4.374  1.00  0.00           O
ATOM   1215  OPB SEP A  69      22.608  -4.491  -6.635  1.00  0.00           O
ATOM   1216  OPC SEP A  69      22.316  -2.443  -5.205  1.00  0.00           O
ATOM   1217  QB  SEP A  69      19.320  -2.317  -5.127  1.00  0.00           Q
ATOM   1218  H   SEP A  69      16.993  -1.606  -5.944  1.00  0.00           H
ATOM   1219  HA  SEP A  69      17.909  -4.204  -6.634  1.00  0.00           H
ATOM   1220 2HB  SEP A  69      19.163  -1.809  -5.820  1.00  0.00           H
ATOM   1221 3HB  SEP A  69      19.476  -2.823  -4.436  1.00  0.00           H
ATOM   1222  N   PRO A  70      17.260  -5.803  -4.911  1.00  0.00           N
ATOM   1223  CA  PRO A  70      16.854  -6.810  -3.925  1.00  0.00           C
ATOM   1224  C   PRO A  70      17.715  -6.773  -2.668  1.00  0.00           C
ATOM   1225  O   PRO A  70      17.262  -7.132  -1.581  1.00  0.00           O
ATOM   1226  CB  PRO A  70      17.048  -8.135  -4.666  1.00  0.00           C
ATOM   1227  CG  PRO A  70      16.920  -7.783  -6.107  1.00  0.00           C
ATOM   1228  CD  PRO A  70      17.479  -6.394  -6.246  1.00  0.00           C
ATOM   1229  QB  PRO A  70      17.156  -8.686  -4.402  1.00  0.00           Q
ATOM   1230  QD  PRO A  70      17.736  -6.138  -6.742  1.00  0.00           Q
ATOM   1231  QG  PRO A  70      16.685  -8.139  -6.553  1.00  0.00           Q
ATOM   1232  HA  PRO A  70      15.815  -6.697  -3.651  1.00  0.00           H
ATOM   1233 1HB  PRO A  70      16.286  -8.835  -4.362  1.00  0.00           H
ATOM   1234 2HB  PRO A  70      18.026  -8.535  -4.441  1.00  0.00           H
ATOM   1235 1HG  PRO A  70      15.881  -7.799  -6.399  1.00  0.00           H
ATOM   1236 2HG  PRO A  70      17.490  -8.478  -6.706  1.00  0.00           H
ATOM   1237 1HD  PRO A  70      16.940  -5.844  -7.002  1.00  0.00           H
ATOM   1238 2HD  PRO A  70      18.532  -6.432  -6.482  1.00  0.00           H
ATOM   1239  N   PHE A  71      18.960  -6.337  -2.823  1.00  0.00           N
ATOM   1240  CA  PHE A  71      19.887  -6.252  -1.700  1.00  0.00           C
ATOM   1241  C   PHE A  71      19.349  -5.319  -0.619  1.00  0.00           C
ATOM   1242  O   PHE A  71      18.556  -4.421  -0.899  1.00  0.00           O
ATOM   1243  CB  PHE A  71      21.256  -5.766  -2.175  1.00  0.00           C
ATOM   1244  CG  PHE A  71      22.080  -6.838  -2.831  1.00  0.00           C
ATOM   1245  CD1 PHE A  71      21.739  -7.322  -4.083  1.00  0.00           C
ATOM   1246  CD2 PHE A  71      23.194  -7.360  -2.195  1.00  0.00           C
ATOM   1247  CE1 PHE A  71      22.495  -8.308  -4.690  1.00  0.00           C
ATOM   1248  CE2 PHE A  71      23.954  -8.346  -2.794  1.00  0.00           C
ATOM   1249  CZ  PHE A  71      23.604  -8.820  -4.044  1.00  0.00           C
ATOM   1250  QB  PHE A  71      21.466  -5.179  -2.108  1.00  0.00           Q
ATOM   1251  QD  PHE A  71      22.171  -6.955  -2.903  1.00  0.00           Q
ATOM   1252  QE  PHE A  71      23.520  -8.712  -3.978  1.00  0.00           Q
ATOM   1253  QR  PHE A  71      23.115  -8.185  -3.655  1.00  0.00           Q
ATOM   1254  H   PHE A  71      19.265  -6.064  -3.714  1.00  0.00           H
ATOM   1255  HA  PHE A  71      19.992  -7.244  -1.282  1.00  0.00           H
ATOM   1256 1HB  PHE A  71      21.811  -5.390  -1.326  1.00  0.00           H
ATOM   1257 2HB  PHE A  71      21.120  -4.968  -2.890  1.00  0.00           H
ATOM   1258 1HD  PHE A  71      20.873  -6.921  -4.589  1.00  0.00           H
ATOM   1259 2HD  PHE A  71      23.469  -6.990  -1.217  1.00  0.00           H
ATOM   1260 1HE  PHE A  71      22.219  -8.678  -5.666  1.00  0.00           H
ATOM   1261 2HE  PHE A  71      24.820  -8.746  -2.289  1.00  0.00           H
ATOM   1262  HZ  PHE A  71      24.196  -9.591  -4.516  1.00  0.00           H
ATOM   1263  N   ASN A  72      19.786  -5.537   0.617  1.00  0.00           N
ATOM   1264  CA  ASN A  72      19.349  -4.716   1.740  1.00  0.00           C
ATOM   1265  C   ASN A  72      20.292  -3.535   1.949  1.00  0.00           C
ATOM   1266  O   ASN A  72      19.851  -2.393   2.079  1.00  0.00           O
ATOM   1267  CB  ASN A  72      19.275  -5.556   3.015  1.00  0.00           C
ATOM   1268  CG  ASN A  72      20.552  -6.332   3.271  1.00  0.00           C
ATOM   1269  ND2 ASN A  72      20.566  -7.598   2.865  1.00  0.00           N
ATOM   1270  OD1 ASN A  72      21.514  -5.804   3.827  1.00  0.00           O
ATOM   1271  QB  ASN A  72      18.778  -5.582   3.394  1.00  0.00           Q
ATOM   1272  QD2 ASN A  72      20.573  -8.038   2.723  1.00  0.00           Q
ATOM   1273  H   ASN A  72      20.419  -6.270   0.779  1.00  0.00           H
ATOM   1274  HA  ASN A  72      18.365  -4.339   1.510  1.00  0.00           H
ATOM   1275 1HB  ASN A  72      18.458  -6.258   2.929  1.00  0.00           H
ATOM   1276 2HB  ASN A  72      19.097  -4.906   3.859  1.00  0.00           H
ATOM   1277 1HD2 ASN A  72      19.764  -7.954   2.429  1.00  0.00           H
ATOM   1278 2HD2 ASN A  72      21.380  -8.123   3.018  1.00  0.00           H
ATOM   1279  N   GLY A  73      21.591  -3.818   1.981  1.00  0.00           N
ATOM   1280  CA  GLY A  73      22.573  -2.770   2.176  1.00  0.00           C
ATOM   1281  C   GLY A  73      22.377  -2.023   3.481  1.00  0.00           C
ATOM   1282  O   GLY A  73      22.050  -0.837   3.482  1.00  0.00           O
ATOM   1283  QA  GLY A  73      23.030  -2.639   1.764  1.00  0.00           Q
ATOM   1284  H   GLY A  73      21.881  -4.748   1.873  1.00  0.00           H
ATOM   1285 1HA  GLY A  73      22.501  -2.068   1.357  1.00  0.00           H
ATOM   1286 2HA  GLY A  73      23.560  -3.211   2.171  1.00  0.00           H
ATOM   1287  N   LEU A  74      22.577  -2.721   4.594  1.00  0.00           N
ATOM   1288  CA  LEU A  74      22.420  -2.118   5.914  1.00  0.00           C
ATOM   1289  C   LEU A  74      23.012  -3.014   6.995  1.00  0.00           C
ATOM   1290  O   LEU A  74      23.970  -2.640   7.670  1.00  0.00           O
ATOM   1291  CB  LEU A  74      20.941  -1.855   6.204  1.00  0.00           C
ATOM   1292  CG  LEU A  74      20.665  -1.039   7.467  1.00  0.00           C
ATOM   1293  CD1 LEU A  74      21.385   0.299   7.408  1.00  0.00           C
ATOM   1294  CD2 LEU A  74      19.168  -0.833   7.651  1.00  0.00           C
ATOM   1295  QB  LEU A  74      20.479  -2.067   5.831  1.00  0.00           Q
ATOM   1296  QD1 LEU A  74      21.556   0.615   7.393  1.00  0.00           Q
ATOM   1297  QD2 LEU A  74      18.814  -0.784   7.692  1.00  0.00           Q
ATOM   1298  QQD LEU A  74      20.185  -0.084   7.543  1.00  0.00           Q
ATOM   1299  H   LEU A  74      22.837  -3.664   4.528  1.00  0.00           H
ATOM   1300  HA  LEU A  74      22.951  -1.177   5.911  1.00  0.00           H
ATOM   1301 1HB  LEU A  74      20.440  -2.807   6.301  1.00  0.00           H
ATOM   1302 2HB  LEU A  74      20.518  -1.329   5.360  1.00  0.00           H
ATOM   1303  HG  LEU A  74      21.036  -1.580   8.325  1.00  0.00           H
ATOM   1304 1HD1 LEU A  74      21.284   0.718   6.418  1.00  0.00           H
ATOM   1305 2HD1 LEU A  74      22.432   0.154   7.632  1.00  0.00           H
ATOM   1306 3HD1 LEU A  74      20.952   0.973   8.131  1.00  0.00           H
ATOM   1307 1HD2 LEU A  74      18.974  -0.464   8.645  1.00  0.00           H
ATOM   1308 2HD2 LEU A  74      18.655  -1.773   7.508  1.00  0.00           H
ATOM   1309 3HD2 LEU A  74      18.812  -0.115   6.924  1.00  0.00           H
ATOM   1310  N   THR A  75      22.435  -4.201   7.154  1.00  0.00           N
ATOM   1311  CA  THR A  75      22.906  -5.152   8.155  1.00  0.00           C
ATOM   1312  C   THR A  75      23.927  -6.112   7.553  1.00  0.00           C
ATOM   1313  O   THR A  75      24.109  -6.158   6.337  1.00  0.00           O
ATOM   1314  CB  THR A  75      21.729  -5.939   8.734  1.00  0.00           C
ATOM   1315  CG2 THR A  75      20.704  -5.063   9.422  1.00  0.00           C
ATOM   1316  OG1 THR A  75      21.062  -6.665   7.718  1.00  0.00           O
ATOM   1317  QG2 THR A  75      20.460  -4.854   9.585  1.00  0.00           Q
ATOM   1318  H   THR A  75      21.674  -4.443   6.585  1.00  0.00           H
ATOM   1319  HA  THR A  75      23.377  -4.592   8.948  1.00  0.00           H
ATOM   1320  HB  THR A  75      22.105  -6.643   9.462  1.00  0.00           H
ATOM   1321 1HG  THR A  75      21.408  -7.559   7.682  1.00  0.00           H
ATOM   1322 1HG2 THR A  75      20.132  -4.527   8.679  1.00  0.00           H
ATOM   1323 2HG2 THR A  75      21.208  -4.357  10.066  1.00  0.00           H
ATOM   1324 3HG2 THR A  75      20.041  -5.677  10.012  1.00  0.00           H
ATOM   1325  N   SEP A  76      24.571  -6.859   8.438  1.00  0.00           N
ATOM   1326  CA  SEP A  76      25.601  -7.849   8.004  1.00  0.00           C
ATOM   1327  C   SEP A  76      24.960  -9.202   7.831  1.00  0.00           C
ATOM   1328  O   SEP A  76      24.014  -9.568   8.524  1.00  0.00           O
ATOM   1329  CB  SEP A  76      26.821  -7.814   8.972  1.00  0.00           C
ATOM   1330  OG  SEP A  76      28.066  -7.923   8.243  1.00  0.00           O
ATOM   1331  PS  SEP A  76      29.039  -9.209   8.381  1.00  0.00           P
ATOM   1332  OPA SEP A  76      28.238 -10.440   7.947  1.00  0.00           O
ATOM   1333  OPB SEP A  76      30.268  -9.041   7.497  1.00  0.00           O
ATOM   1334  OPC SEP A  76      29.434  -9.375   9.845  1.00  0.00           O
ATOM   1335  QB  SEP A  76      26.814  -7.752   9.651  1.00  0.00           Q
ATOM   1336  H   SEP A  76      24.376  -6.774   9.424  1.00  0.00           H
ATOM   1337  HA  SEP A  76      25.952  -7.518   7.008  1.00  0.00           H
ATOM   1338 2HB  SEP A  76      26.856  -6.885   9.570  1.00  0.00           H
ATOM   1339 3HB  SEP A  76      26.771  -8.620   9.731  1.00  0.00           H
ATOM   1340  N   PRO A  77      25.487  -9.985   6.873  1.00  0.00           N
ATOM   1341  CA  PRO A  77      24.972 -11.328   6.583  1.00  0.00           C
ATOM   1342  C   PRO A  77      24.891 -12.199   7.833  1.00  0.00           C
ATOM   1343  O   PRO A  77      25.561 -11.934   8.830  1.00  0.00           O
ATOM   1344  CB  PRO A  77      25.998 -11.899   5.600  1.00  0.00           C
ATOM   1345  CG  PRO A  77      26.606 -10.704   4.951  1.00  0.00           C
ATOM   1346  CD  PRO A  77      26.619  -9.626   5.997  1.00  0.00           C
ATOM   1347  QB  PRO A  77      26.117 -12.501   5.509  1.00  0.00           Q
ATOM   1348  QD  PRO A  77      27.007  -9.150   6.045  1.00  0.00           Q
ATOM   1349  QG  PRO A  77      26.808 -10.665   4.369  1.00  0.00           Q
ATOM   1350  HA  PRO A  77      24.002 -11.286   6.111  1.00  0.00           H
ATOM   1351 1HB  PRO A  77      25.499 -12.528   4.878  1.00  0.00           H
ATOM   1352 2HB  PRO A  77      26.735 -12.474   6.139  1.00  0.00           H
ATOM   1353 1HG  PRO A  77      26.004 -10.398   4.106  1.00  0.00           H
ATOM   1354 2HG  PRO A  77      27.612 -10.931   4.633  1.00  0.00           H
ATOM   1355 1HD  PRO A  77      26.464  -8.657   5.546  1.00  0.00           H
ATOM   1356 2HD  PRO A  77      27.550  -9.643   6.545  1.00  0.00           H
ATOM   1357  N   GLN A  78      24.065 -13.237   7.770  1.00  0.00           N
ATOM   1358  CA  GLN A  78      23.896 -14.147   8.897  1.00  0.00           C
ATOM   1359  C   GLN A  78      23.451 -15.526   8.423  1.00  0.00           C
ATOM   1360  O   GLN A  78      22.774 -15.652   7.402  1.00  0.00           O
ATOM   1361  CB  GLN A  78      22.875 -13.582   9.886  1.00  0.00           C
ATOM   1362  CG  GLN A  78      23.155 -13.959  11.332  1.00  0.00           C
ATOM   1363  CD  GLN A  78      22.025 -13.571  12.265  1.00  0.00           C
ATOM   1364  NE2 GLN A  78      21.745 -14.424  13.244  1.00  0.00           N
ATOM   1365  OE1 GLN A  78      21.410 -12.516  12.109  1.00  0.00           O
ATOM   1366  QB  GLN A  78      22.386 -13.229   9.719  1.00  0.00           Q
ATOM   1367  QE2 GLN A  78      21.649 -14.722  13.585  1.00  0.00           Q
ATOM   1368  QG  GLN A  78      23.677 -14.242  11.522  1.00  0.00           Q
ATOM   1369  H   GLN A  78      23.557 -13.396   6.948  1.00  0.00           H
ATOM   1370  HA  GLN A  78      24.850 -14.241   9.393  1.00  0.00           H
ATOM   1371 1HB  GLN A  78      21.894 -13.951   9.625  1.00  0.00           H
ATOM   1372 2HB  GLN A  78      22.876 -12.506   9.812  1.00  0.00           H
ATOM   1373 1HG  GLN A  78      24.056 -13.458  11.653  1.00  0.00           H
ATOM   1374 2HG  GLN A  78      23.298 -15.027  11.391  1.00  0.00           H
ATOM   1375 1HE2 GLN A  78      22.277 -15.244  13.309  1.00  0.00           H
ATOM   1376 2HE2 GLN A  78      21.019 -14.197  13.862  1.00  0.00           H
ATOM   1377  N   ARG A  79      23.837 -16.556   9.166  1.00  0.00           N
ATOM   1378  CA  ARG A  79      23.477 -17.926   8.820  1.00  0.00           C
ATOM   1379  C   ARG A  79      22.069 -18.258   9.301  1.00  0.00           C
ATOM   1380  O   ARG A  79      21.890 -18.900  10.336  1.00  0.00           O
ATOM   1381  CB  ARG A  79      24.481 -18.908   9.430  1.00  0.00           C
ATOM   1382  CG  ARG A  79      25.706 -19.145   8.560  1.00  0.00           C
ATOM   1383  CD  ARG A  79      26.573 -20.263   9.112  1.00  0.00           C
ATOM   1384  NE  ARG A  79      27.402 -20.875   8.077  1.00  0.00           N
ATOM   1385  CZ  ARG A  79      28.529 -20.340   7.616  1.00  0.00           C
ATOM   1386  NH1 ARG A  79      28.967 -19.183   8.094  1.00  0.00           N
ATOM   1387  NH2 ARG A  79      29.221 -20.965   6.673  1.00  0.00           N
ATOM   1388  QB  ARG A  79      24.401 -19.190   9.985  1.00  0.00           Q
ATOM   1389  QD  ARG A  79      26.574 -20.437   9.711  1.00  0.00           Q
ATOM   1390  QG  ARG A  79      25.834 -18.822   8.043  1.00  0.00           Q
ATOM   1391  QH1 ARG A  79      29.132 -18.746   8.276  1.00  0.00           Q
ATOM   1392  QH2 ARG A  79      29.483 -21.200   6.318  1.00  0.00           Q
ATOM   1393  H   ARG A  79      24.375 -16.391   9.969  1.00  0.00           H
ATOM   1394  HA  ARG A  79      23.509 -18.016   7.745  1.00  0.00           H
ATOM   1395 1HB  ARG A  79      23.989 -19.857   9.587  1.00  0.00           H
ATOM   1396 2HB  ARG A  79      24.812 -18.522  10.382  1.00  0.00           H
ATOM   1397 1HG  ARG A  79      26.287 -18.235   8.521  1.00  0.00           H
ATOM   1398 2HG  ARG A  79      25.382 -19.411   7.565  1.00  0.00           H
ATOM   1399 1HD  ARG A  79      25.934 -21.019   9.543  1.00  0.00           H
ATOM   1400 2HD  ARG A  79      27.216 -19.857   9.879  1.00  0.00           H
ATOM   1401  HE  ARG A  79      27.101 -21.731   7.705  1.00  0.00           H
ATOM   1402 1HH1 ARG A  79      28.449 -18.707   8.806  1.00  0.00           H
ATOM   1403 2HH1 ARG A  79      29.815 -18.785   7.744  1.00  0.00           H
ATOM   1404 1HH2 ARG A  79      28.896 -21.837   6.309  1.00  0.00           H
ATOM   1405 2HH2 ARG A  79      30.069 -20.562   6.327  1.00  0.00           H
ATOM   1406  N   SEP A  80      21.097 -17.804   8.524  1.00  0.00           N
ATOM   1407  CA  SEP A  80      19.664 -18.048   8.862  1.00  0.00           C
ATOM   1408  C   SEP A  80      18.921 -18.482   7.625  1.00  0.00           C
ATOM   1409  O   SEP A  80      18.827 -17.760   6.634  1.00  0.00           O
ATOM   1410  CB  SEP A  80      19.066 -16.808   9.592  1.00  0.00           C
ATOM   1411  OG  SEP A  80      17.862 -17.162  10.312  1.00  0.00           O
ATOM   1412  PS  SEP A  80      17.886 -18.101  11.630  1.00  0.00           P
ATOM   1413  OPA SEP A  80      18.760 -17.402  12.676  1.00  0.00           O
ATOM   1414  OPB SEP A  80      16.473 -18.296  12.168  1.00  0.00           O
ATOM   1415  OPC SEP A  80      18.527 -19.438  11.273  1.00  0.00           O
ATOM   1416  QB  SEP A  80      19.308 -16.172   9.600  1.00  0.00           Q
ATOM   1417  H   SEP A  80      21.310 -17.283   7.686  1.00  0.00           H
ATOM   1418  HA  SEP A  80      19.650 -18.896   9.572  1.00  0.00           H
ATOM   1419 2HB  SEP A  80      19.777 -16.361  10.312  1.00  0.00           H
ATOM   1420 3HB  SEP A  80      18.841 -15.982   8.888  1.00  0.00           H
ATOM   1421  N   PRO A  81      18.365 -19.707   7.666  1.00  0.00           N
ATOM   1422  CA  PRO A  81      17.613 -20.266   6.537  1.00  0.00           C
ATOM   1423  C   PRO A  81      16.516 -19.326   6.051  1.00  0.00           C
ATOM   1424  O   PRO A  81      15.575 -19.021   6.784  1.00  0.00           O
ATOM   1425  CB  PRO A  81      17.002 -21.546   7.113  1.00  0.00           C
ATOM   1426  CG  PRO A  81      17.912 -21.931   8.227  1.00  0.00           C
ATOM   1427  CD  PRO A  81      18.424 -20.642   8.807  1.00  0.00           C
ATOM   1428  QB  PRO A  81      16.487 -21.825   6.908  1.00  0.00           Q
ATOM   1429  QD  PRO A  81      18.612 -20.536   9.383  1.00  0.00           Q
ATOM   1430  QG  PRO A  81      18.046 -22.505   8.409  1.00  0.00           Q
ATOM   1431  HA  PRO A  81      18.264 -20.514   5.712  1.00  0.00           H
ATOM   1432 1HB  PRO A  81      16.970 -22.309   6.349  1.00  0.00           H
ATOM   1433 2HB  PRO A  81      16.002 -21.343   7.469  1.00  0.00           H
ATOM   1434 1HG  PRO A  81      18.731 -22.522   7.846  1.00  0.00           H
ATOM   1435 2HG  PRO A  81      17.362 -22.486   8.974  1.00  0.00           H
ATOM   1436 1HD  PRO A  81      19.440 -20.761   9.154  1.00  0.00           H
ATOM   1437 2HD  PRO A  81      17.785 -20.309   9.611  1.00  0.00           H
ATOM   1438  N   PHE A  82      16.643 -18.868   4.809  1.00  0.00           N
ATOM   1439  CA  PHE A  82      15.662 -17.962   4.224  1.00  0.00           C
ATOM   1440  C   PHE A  82      15.226 -18.450   2.844  1.00  0.00           C
ATOM   1441  O   PHE A  82      15.902 -19.274   2.226  1.00  0.00           O
ATOM   1442  CB  PHE A  82      16.240 -16.549   4.122  1.00  0.00           C
ATOM   1443  CG  PHE A  82      15.784 -15.632   5.221  1.00  0.00           C
ATOM   1444  CD1 PHE A  82      15.944 -15.988   6.550  1.00  0.00           C
ATOM   1445  CD2 PHE A  82      15.193 -14.415   4.923  1.00  0.00           C
ATOM   1446  CE1 PHE A  82      15.525 -15.147   7.562  1.00  0.00           C
ATOM   1447  CE2 PHE A  82      14.771 -13.569   5.931  1.00  0.00           C
ATOM   1448  CZ  PHE A  82      14.937 -13.936   7.252  1.00  0.00           C
ATOM   1449  QB  PHE A  82      16.631 -16.359   3.671  1.00  0.00           Q
ATOM   1450  QD  PHE A  82      15.733 -15.530   5.342  1.00  0.00           Q
ATOM   1451  QE  PHE A  82      14.984 -14.030   7.141  1.00  0.00           Q
ATOM   1452  QR  PHE A  82      15.209 -14.480   6.601  1.00  0.00           Q
ATOM   1453  H   PHE A  82      17.415 -19.148   4.275  1.00  0.00           H
ATOM   1454  HA  PHE A  82      14.801 -17.943   4.875  1.00  0.00           H
ATOM   1455 1HB  PHE A  82      15.944 -16.113   3.179  1.00  0.00           H
ATOM   1456 2HB  PHE A  82      17.318 -16.605   4.164  1.00  0.00           H
ATOM   1457 1HD  PHE A  82      16.405 -16.935   6.792  1.00  0.00           H
ATOM   1458 2HD  PHE A  82      15.062 -14.127   3.891  1.00  0.00           H
ATOM   1459 1HE  PHE A  82      15.657 -15.437   8.594  1.00  0.00           H
ATOM   1460 2HE  PHE A  82      14.311 -12.624   5.687  1.00  0.00           H
ATOM   1461  HZ  PHE A  82      14.608 -13.276   8.043  1.00  0.00           H
ATOM   1462  N   PRO A  83      14.086 -17.944   2.342  1.00  0.00           N
ATOM   1463  CA  PRO A  83      13.562 -18.334   1.028  1.00  0.00           C
ATOM   1464  C   PRO A  83      14.604 -18.191  -0.076  1.00  0.00           C
ATOM   1465  O   PRO A  83      15.109 -17.097  -0.328  1.00  0.00           O
ATOM   1466  CB  PRO A  83      12.406 -17.357   0.802  1.00  0.00           C
ATOM   1467  CG  PRO A  83      11.975 -16.957   2.170  1.00  0.00           C
ATOM   1468  CD  PRO A  83      13.220 -16.958   3.012  1.00  0.00           C
ATOM   1469  QB  PRO A  83      12.183 -17.180   0.249  1.00  0.00           Q
ATOM   1470  QD  PRO A  83      13.335 -16.625   3.517  1.00  0.00           Q
ATOM   1471  QG  PRO A  83      11.401 -16.821   2.349  1.00  0.00           Q
ATOM   1472  HA  PRO A  83      13.185 -19.346   1.037  1.00  0.00           H
ATOM   1473 1HB  PRO A  83      11.610 -17.853   0.266  1.00  0.00           H
ATOM   1474 2HB  PRO A  83      12.756 -16.508   0.233  1.00  0.00           H
ATOM   1475 1HG  PRO A  83      11.262 -17.673   2.554  1.00  0.00           H
ATOM   1476 2HG  PRO A  83      11.539 -15.969   2.145  1.00  0.00           H
ATOM   1477 1HD  PRO A  83      12.993 -17.269   4.021  1.00  0.00           H
ATOM   1478 2HD  PRO A  83      13.677 -15.979   3.011  1.00  0.00           H
ATOM   1479  N   LYS A  84      14.920 -19.303  -0.732  1.00  0.00           N
ATOM   1480  CA  LYS A  84      15.902 -19.301  -1.810  1.00  0.00           C
ATOM   1481  C   LYS A  84      15.421 -18.452  -2.982  1.00  0.00           C
ATOM   1482  O   LYS A  84      14.337 -18.675  -3.519  1.00  0.00           O
ATOM   1483  CB  LYS A  84      16.177 -20.731  -2.280  1.00  0.00           C
ATOM   1484  CG  LYS A  84      17.631 -20.982  -2.649  1.00  0.00           C
ATOM   1485  CD  LYS A  84      17.802 -22.309  -3.367  1.00  0.00           C
ATOM   1486  CE  LYS A  84      17.894 -22.123  -4.873  1.00  0.00           C
ATOM   1487  NZ  LYS A  84      16.678 -21.465  -5.426  1.00  0.00           N
ATOM   1488  QB  LYS A  84      15.736 -21.176  -2.321  1.00  0.00           Q
ATOM   1489  QD  LYS A  84      17.831 -22.862  -3.080  1.00  0.00           Q
ATOM   1490  QE  LYS A  84      18.384 -22.301  -5.216  1.00  0.00           Q
ATOM   1491  QG  LYS A  84      18.096 -20.589  -2.522  1.00  0.00           Q
ATOM   1492  QZ  LYS A  84      16.386 -21.307  -5.559  1.00  0.00           Q
ATOM   1493  H   LYS A  84      14.483 -20.145  -0.484  1.00  0.00           H
ATOM   1494  HA  LYS A  84      16.816 -18.877  -1.425  1.00  0.00           H
ATOM   1495 1HB  LYS A  84      15.568 -20.936  -3.149  1.00  0.00           H
ATOM   1496 2HB  LYS A  84      15.904 -21.416  -1.492  1.00  0.00           H
ATOM   1497 1HG  LYS A  84      18.224 -20.990  -1.746  1.00  0.00           H
ATOM   1498 2HG  LYS A  84      17.969 -20.187  -3.298  1.00  0.00           H
ATOM   1499 1HD  LYS A  84      16.955 -22.942  -3.143  1.00  0.00           H
ATOM   1500 2HD  LYS A  84      18.708 -22.783  -3.018  1.00  0.00           H
ATOM   1501 1HE  LYS A  84      18.013 -23.090  -5.337  1.00  0.00           H
ATOM   1502 2HE  LYS A  84      18.756 -21.511  -5.095  1.00  0.00           H
ATOM   1503 1HZ  LYS A  84      16.474 -20.591  -4.901  1.00  0.00           H
ATOM   1504 2HZ  LYS A  84      15.860 -22.102  -5.348  1.00  0.00           H
ATOM   1505 3HZ  LYS A  84      16.824 -21.228  -6.428  1.00  0.00           H
ATOM   1506  N   SER A  85      16.235 -17.475  -3.372  1.00  0.00           N
ATOM   1507  CA  SER A  85      15.893 -16.592  -4.479  1.00  0.00           C
ATOM   1508  C   SER A  85      16.452 -17.126  -5.794  1.00  0.00           C
ATOM   1509  O   SER A  85      16.949 -18.250  -5.857  1.00  0.00           O
ATOM   1510  CB  SER A  85      16.426 -15.182  -4.220  1.00  0.00           C
ATOM   1511  OG  SER A  85      15.581 -14.201  -4.794  1.00  0.00           O
ATOM   1512  QB  SER A  85      16.948 -15.050  -3.903  1.00  0.00           Q
ATOM   1513  H   SER A  85      17.086 -17.347  -2.903  1.00  0.00           H
ATOM   1514  HA  SER A  85      14.816 -16.551  -4.550  1.00  0.00           H
ATOM   1515 1HB  SER A  85      17.412 -15.087  -4.651  1.00  0.00           H
ATOM   1516 2HB  SER A  85      16.483 -15.011  -3.155  1.00  0.00           H
ATOM   1517  HG  SER A  85      16.015 -13.811  -5.555  1.00  0.00           H
ATOM   1518  N   SER A  86      16.366 -16.313  -6.842  1.00  0.00           N
ATOM   1519  CA  SER A  86      16.865 -16.704  -8.155  1.00  0.00           C
ATOM   1520  C   SER A  86      18.368 -16.465  -8.260  1.00  0.00           C
ATOM   1521  O   SER A  86      19.015 -16.082  -7.285  1.00  0.00           O
ATOM   1522  CB  SER A  86      16.136 -15.926  -9.252  1.00  0.00           C
ATOM   1523  OG  SER A  86      16.337 -16.525 -10.522  1.00  0.00           O
ATOM   1524  QB  SER A  86      15.794 -15.413  -9.160  1.00  0.00           Q
ATOM   1525  H   SER A  86      15.959 -15.428  -6.728  1.00  0.00           H
ATOM   1526  HA  SER A  86      16.669 -17.758  -8.283  1.00  0.00           H
ATOM   1527 1HB  SER A  86      16.509 -14.913  -9.282  1.00  0.00           H
ATOM   1528 2HB  SER A  86      15.078 -15.913  -9.039  1.00  0.00           H
ATOM   1529  HG  SER A  86      16.404 -15.840 -11.191  1.00  0.00           H
ATOM   1530  N   VAL A  87      18.916 -16.694  -9.449  1.00  0.00           N
ATOM   1531  CA  VAL A  87      20.342 -16.504  -9.681  1.00  0.00           C
ATOM   1532  C   VAL A  87      20.747 -15.052  -9.452  1.00  0.00           C
ATOM   1533  O   VAL A  87      19.911 -14.150  -9.495  1.00  0.00           O
ATOM   1534  CB  VAL A  87      20.738 -16.917 -11.112  1.00  0.00           C
ATOM   1535  CG1 VAL A  87      22.250 -16.910 -11.271  1.00  0.00           C
ATOM   1536  CG2 VAL A  87      20.164 -18.285 -11.452  1.00  0.00           C
ATOM   1537  QG1 VAL A  87      22.609 -16.908 -11.310  1.00  0.00           Q
ATOM   1538  QG2 VAL A  87      20.028 -18.608 -11.532  1.00  0.00           Q
ATOM   1539  QQG VAL A  87      21.318 -17.758 -11.421  1.00  0.00           Q
ATOM   1540  H   VAL A  87      18.347 -16.998 -10.187  1.00  0.00           H
ATOM   1541  HA  VAL A  87      20.880 -17.132  -8.985  1.00  0.00           H
ATOM   1542  HB  VAL A  87      20.323 -16.196 -11.800  1.00  0.00           H
ATOM   1543 1HG1 VAL A  87      22.529 -17.562 -12.086  1.00  0.00           H
ATOM   1544 2HG1 VAL A  87      22.710 -17.258 -10.359  1.00  0.00           H
ATOM   1545 3HG1 VAL A  87      22.585 -15.905 -11.484  1.00  0.00           H
ATOM   1546 1HG2 VAL A  87      19.222 -18.162 -11.966  1.00  0.00           H
ATOM   1547 2HG2 VAL A  87      20.008 -18.846 -10.543  1.00  0.00           H
ATOM   1548 3HG2 VAL A  87      20.855 -18.816 -12.089  1.00  0.00           H
ATOM   1549  N   LYS A  88      22.036 -14.834  -9.211  1.00  0.00           N
ATOM   1550  CA  LYS A  88      22.554 -13.491  -8.975  1.00  0.00           C
ATOM   1551  C   LYS A  88      22.266 -12.579 -10.165  1.00  0.00           C
ATOM   1552  O   LYS A  88      21.814 -13.037 -11.215  1.00  0.00           O
ATOM   1553  CB  LYS A  88      24.058 -13.541  -8.708  1.00  0.00           C
ATOM   1554  CG  LYS A  88      24.865 -14.086  -9.876  1.00  0.00           C
ATOM   1555  CD  LYS A  88      26.270 -14.476  -9.449  1.00  0.00           C
ATOM   1556  CE  LYS A  88      27.239 -14.442 -10.621  1.00  0.00           C
ATOM   1557  NZ  LYS A  88      26.734 -15.228 -11.781  1.00  0.00           N
ATOM   1558  QB  LYS A  88      24.324 -13.356  -8.171  1.00  0.00           Q
ATOM   1559  QD  LYS A  88      26.430 -14.631  -8.867  1.00  0.00           Q
ATOM   1560  QE  LYS A  88      27.781 -14.136 -10.613  1.00  0.00           Q
ATOM   1561  QG  LYS A  88      24.647 -14.142 -10.457  1.00  0.00           Q
ATOM   1562  QZ  LYS A  88      26.612 -15.415 -12.060  1.00  0.00           Q
ATOM   1563  H   LYS A  88      22.655 -15.594  -9.190  1.00  0.00           H
ATOM   1564  HA  LYS A  88      22.055 -13.092  -8.104  1.00  0.00           H
ATOM   1565 1HB  LYS A  88      24.240 -14.170  -7.849  1.00  0.00           H
ATOM   1566 2HB  LYS A  88      24.407 -12.542  -8.494  1.00  0.00           H
ATOM   1567 1HG  LYS A  88      24.929 -13.327 -10.643  1.00  0.00           H
ATOM   1568 2HG  LYS A  88      24.364 -14.958 -10.270  1.00  0.00           H
ATOM   1569 1HD  LYS A  88      26.247 -15.477  -9.041  1.00  0.00           H
ATOM   1570 2HD  LYS A  88      26.611 -13.786  -8.693  1.00  0.00           H
ATOM   1571 1HE  LYS A  88      28.183 -14.854 -10.302  1.00  0.00           H
ATOM   1572 2HE  LYS A  88      27.378 -13.416 -10.926  1.00  0.00           H
ATOM   1573 1HZ  LYS A  88      26.120 -14.633 -12.375  1.00  0.00           H
ATOM   1574 2HZ  LYS A  88      26.186 -16.046 -11.448  1.00  0.00           H
ATOM   1575 3HZ  LYS A  88      27.530 -15.567 -12.355  1.00  0.00           H
ATOM   1576  N   ARG A  89      22.531 -11.289  -9.993  1.00  0.00           N
ATOM   1577  CA  ARG A  89      22.302 -10.314 -11.053  1.00  0.00           C
ATOM   1578  C   ARG A  89      23.129 -10.649 -12.290  1.00  0.00           C
ATOM   1579  O   ARG A  89      24.124 -11.368 -12.208  1.00  0.00           O
ATOM   1580  CB  ARG A  89      22.644  -8.906 -10.562  1.00  0.00           C
ATOM   1581  CG  ARG A  89      22.342  -7.818 -11.580  1.00  0.00           C
ATOM   1582  CD  ARG A  89      22.141  -6.466 -10.911  1.00  0.00           C
ATOM   1583  NE  ARG A  89      20.972  -5.765 -11.437  1.00  0.00           N
ATOM   1584  CZ  ARG A  89      20.769  -4.457 -11.298  1.00  0.00           C
ATOM   1585  NH1 ARG A  89      21.653  -3.705 -10.652  1.00  0.00           N
ATOM   1586  NH2 ARG A  89      19.680  -3.898 -11.807  1.00  0.00           N
ATOM   1587  QB  ARG A  89      22.886  -8.784  -9.996  1.00  0.00           Q
ATOM   1588  QD  ARG A  89      22.514  -6.241 -10.466  1.00  0.00           Q
ATOM   1589  QG  ARG A  89      22.305  -7.914 -12.195  1.00  0.00           Q
ATOM   1590  QH1 ARG A  89      21.986  -3.422 -10.409  1.00  0.00           Q
ATOM   1591  QH2 ARG A  89      19.268  -3.687 -11.997  1.00  0.00           Q
ATOM   1592  H   ARG A  89      22.889 -10.984  -9.133  1.00  0.00           H
ATOM   1593  HA  ARG A  89      21.255 -10.350 -11.314  1.00  0.00           H
ATOM   1594 1HB  ARG A  89      23.696  -8.865 -10.326  1.00  0.00           H
ATOM   1595 2HB  ARG A  89      22.075  -8.701  -9.668  1.00  0.00           H
ATOM   1596 1HG  ARG A  89      21.442  -8.081 -12.118  1.00  0.00           H
ATOM   1597 2HG  ARG A  89      23.168  -7.746 -12.272  1.00  0.00           H
ATOM   1598 1HD  ARG A  89      23.020  -5.862 -11.080  1.00  0.00           H
ATOM   1599 2HD  ARG A  89      22.008  -6.621  -9.851  1.00  0.00           H
ATOM   1600  HE  ARG A  89      20.303  -6.296 -11.917  1.00  0.00           H
ATOM   1601 1HH1 ARG A  89      22.476  -4.120 -10.266  1.00  0.00           H
ATOM   1602 2HH1 ARG A  89      21.494  -2.724 -10.552  1.00  0.00           H
ATOM   1603 1HH2 ARG A  89      19.010  -4.459 -12.294  1.00  0.00           H
ATOM   1604 2HH2 ARG A  89      19.527  -2.916 -11.702  1.00  0.00           H
ATOM   1605  N   THR A  90      22.708 -10.123 -13.436  1.00  0.00           N
ATOM   1606  CA  THR A  90      23.411 -10.367 -14.691  1.00  0.00           C
ATOM   1607  C   THR A  90      24.714  -9.578 -14.747  1.00  0.00           C
ATOM   1608  CB  THR A  90      22.523  -9.990 -15.878  1.00  0.00           C
ATOM   1609  CG2 THR A  90      21.150 -10.625 -15.822  1.00  0.00           C
ATOM   1610  OG1 THR A  90      22.344  -8.588 -15.947  1.00  0.00           O
ATOM   1611  OT1 THR A  90      24.742  -8.443 -14.226  1.00  0.00           O
ATOM   1612  OT2 THR A  90      25.699 -10.101 -15.312  1.00  0.00           O
ATOM   1613  QG2 THR A  90      20.822 -10.776 -15.809  1.00  0.00           Q
ATOM   1614  H   THR A  90      21.908  -9.559 -13.439  1.00  0.00           H
ATOM   1615  HA  THR A  90      23.639 -11.421 -14.743  1.00  0.00           H
ATOM   1616  HB  THR A  90      23.001 -10.318 -16.790  1.00  0.00           H
ATOM   1617 1HG  THR A  90      23.187  -8.167 -16.135  1.00  0.00           H
ATOM   1618 1HG2 THR A  90      20.539 -10.100 -15.103  1.00  0.00           H
ATOM   1619 2HG2 THR A  90      21.242 -11.660 -15.528  1.00  0.00           H
ATOM   1620 3HG2 THR A  90      20.686 -10.568 -16.797  1.00  0.00           H
TER    1621
ENDMDL
