# Supplementary material for: Data set of intrinsically disordered proteins analysed at a local protein conformation level
Source: Data Brief. 2020 Mar 5;29:105383. doi: 10.1016/j.dib.2020.105383 (PMC7078294; doi:10.1016/j.dib.2020.105383)
Supplement: Supplementary file 1 [file mmc1.zip › the data/1-DATA/PED1AAA-pdb/1AAA-20.pdb]

ATOM      1  N   GLY A  -1     -43.559  31.245 -36.179  1.00  0.00           N
ATOM      2  CA  GLY A  -1     -42.478  30.341 -35.697  1.00  0.00           C
ATOM      3  C   GLY A  -1     -41.370  31.100 -35.029  1.00  0.00           C
ATOM      4  O   GLY A  -1     -41.355  32.328 -35.045  1.00  0.00           O
ATOM      5  QA  GLY A  -1     -42.486  29.721 -35.750  1.00  0.00           Q
ATOM      6 1HA  GLY A  -1     -42.899  29.629 -34.978  1.00  0.00           H
ATOM      7 2HA  GLY A  -1     -42.071  29.813 -36.521  1.00  0.00           H
ATOM      8 1HT  GLY A  -1     -43.164  31.926 -36.857  1.00  0.00           H
ATOM      9 2HT  GLY A  -1     -43.985  31.775 -35.383  1.00  0.00           H
ATOM     10 3HT  GLY A  -1     -44.304  30.693 -36.643  1.00  0.00           H
ATOM     11  N   SER A   0     -40.428  30.400 -34.433  1.00  0.00           N
ATOM     12  CA  SER A   0     -39.356  31.114 -33.791  1.00  0.00           C
ATOM     13  C   SER A   0     -38.039  30.552 -34.206  1.00  0.00           C
ATOM     14  O   SER A   0     -37.217  30.095 -33.419  1.00  0.00           O
ATOM     15  CB  SER A   0     -39.634  31.150 -32.254  1.00  0.00           C
ATOM     16  OG  SER A   0     -40.893  30.447 -32.066  1.00  0.00           O
ATOM     17  QB  SER A   0     -39.287  31.438 -31.795  1.00  0.00           Q
ATOM     18  H   SER A   0     -40.465  29.425 -34.419  1.00  0.00           H
ATOM     19  HA  SER A   0     -39.417  32.133 -34.164  1.00  0.00           H
ATOM     20 1HB  SER A   0     -39.780  32.134 -31.914  1.00  0.00           H
ATOM     21 2HB  SER A   0     -38.792  30.742 -31.676  1.00  0.00           H
ATOM     22  HG  SER A   0     -41.456  31.004 -31.603  1.00  0.00           H
ATOM     23  N   MET A   1     -37.750  30.629 -35.526  1.00  0.00           N
ATOM     24  CA  MET A   1     -36.428  30.161 -35.904  1.00  0.00           C
ATOM     25  C   MET A   1     -35.369  31.166 -35.477  1.00  0.00           C
ATOM     26  O   MET A   1     -34.235  30.993 -35.867  1.00  0.00           O
ATOM     27  CB  MET A   1     -36.097  29.784 -37.313  1.00  0.00           C
ATOM     28  CG  MET A   1     -36.863  28.622 -37.988  1.00  0.00           C
ATOM     29  SD  MET A   1     -36.688  27.178 -36.963  1.00  0.00           S
ATOM     30  CE  MET A   1     -34.888  26.980 -37.188  1.00  0.00           C
ATOM     31  QB  MET A   1     -35.582  30.009 -37.604  1.00  0.00           Q
ATOM     32  QE  MET A   1     -34.518  26.952 -37.240  1.00  0.00           Q
ATOM     33  QG  MET A   1     -37.166  28.623 -38.520  1.00  0.00           Q
ATOM     34  H   MET A   1     -38.364  31.024 -36.180  1.00  0.00           H
ATOM     35  HA  MET A   1     -36.307  29.295 -35.235  1.00  0.00           H
ATOM     36 1HB  MET A   1     -35.149  29.420 -37.265  1.00  0.00           H
ATOM     37 2HB  MET A   1     -36.015  30.597 -37.943  1.00  0.00           H
ATOM     38 1HG  MET A   1     -36.368  28.422 -38.892  1.00  0.00           H
ATOM     39 2HG  MET A   1     -37.965  28.824 -38.149  1.00  0.00           H
ATOM     40 1HE  MET A   1     -34.379  27.896 -36.881  1.00  0.00           H
ATOM     41 2HE  MET A   1     -34.667  26.808 -38.231  1.00  0.00           H
ATOM     42 3HE  MET A   1     -34.508  26.153 -36.606  1.00  0.00           H
ATOM     43  N   THR A   2     -35.720  32.134 -34.638  1.00  0.00           N
ATOM     44  CA  THR A   2     -34.695  33.009 -34.131  1.00  0.00           C
ATOM     45  C   THR A   2     -34.013  32.175 -32.997  1.00  0.00           C
ATOM     46  O   THR A   2     -34.369  30.992 -32.785  1.00  0.00           O
ATOM     47  CB  THR A   2     -35.270  34.377 -33.706  1.00  0.00           C
ATOM     48  CG2 THR A   2     -35.988  35.071 -34.852  1.00  0.00           C
ATOM     49  OG1 THR A   2     -36.176  34.281 -32.603  1.00  0.00           O
ATOM     50  QG2 THR A   2     -36.156  35.234 -35.129  1.00  0.00           Q
ATOM     51  H   THR A   2     -36.644  32.198 -34.325  1.00  0.00           H
ATOM     52  HA  THR A   2     -33.945  33.152 -34.918  1.00  0.00           H
ATOM     53  HB  THR A   2     -34.462  35.023 -33.408  1.00  0.00           H
ATOM     54 1HG  THR A   2     -35.807  34.767 -31.848  1.00  0.00           H
ATOM     55 1HG2 THR A   2     -36.845  34.486 -35.150  1.00  0.00           H
ATOM     56 2HG2 THR A   2     -35.308  35.163 -35.689  1.00  0.00           H
ATOM     57 3HG2 THR A   2     -36.314  36.054 -34.549  1.00  0.00           H
ATOM     58  N   PRO A   3     -33.030  32.693 -32.295  1.00  0.00           N
ATOM     59  CA  PRO A   3     -32.292  31.941 -31.269  1.00  0.00           C
ATOM     60  C   PRO A   3     -33.113  31.508 -30.097  1.00  0.00           C
ATOM     61  O   PRO A   3     -34.001  32.217 -29.614  1.00  0.00           O
ATOM     62  CB  PRO A   3     -31.247  32.958 -30.843  1.00  0.00           C
ATOM     63  CG  PRO A   3     -31.956  34.240 -31.048  1.00  0.00           C
ATOM     64  CD  PRO A   3     -32.497  34.050 -32.425  1.00  0.00           C
ATOM     65  QB  PRO A   3     -30.665  32.858 -30.645  1.00  0.00           Q
ATOM     66  QD  PRO A   3     -32.500  34.444 -32.888  1.00  0.00           Q
ATOM     67  QG  PRO A   3     -32.033  34.709 -30.686  1.00  0.00           Q
ATOM     68  HA  PRO A   3     -31.774  31.078 -31.658  1.00  0.00           H
ATOM     69 1HB  PRO A   3     -30.361  32.906 -31.490  1.00  0.00           H
ATOM     70 2HB  PRO A   3     -30.968  32.812 -29.800  1.00  0.00           H
ATOM     71 1HG  PRO A   3     -31.287  35.076 -31.023  1.00  0.00           H
ATOM     72 2HG  PRO A   3     -32.777  34.343 -30.349  1.00  0.00           H
ATOM     73 1HD  PRO A   3     -31.715  34.104 -33.169  1.00  0.00           H
ATOM     74 2HD  PRO A   3     -33.285  34.784 -32.606  1.00  0.00           H
ATOM     75  N   SER A   4     -32.709  30.380 -29.551  1.00  0.00           N
ATOM     76  CA  SER A   4     -33.250  29.892 -28.325  1.00  0.00           C
ATOM     77  C   SER A   4     -32.009  29.753 -27.419  1.00  0.00           C
ATOM     78  O   SER A   4     -31.802  28.724 -26.764  1.00  0.00           O
ATOM     79  CB  SER A   4     -34.152  28.604 -28.444  1.00  0.00           C
ATOM     80  OG  SER A   4     -33.449  27.454 -28.879  1.00  0.00           O
ATOM     81  QB  SER A   4     -34.783  28.597 -28.298  1.00  0.00           Q
ATOM     82  H   SER A   4     -31.934  29.931 -29.939  1.00  0.00           H
ATOM     83  HA  SER A   4     -33.867  30.693 -27.959  1.00  0.00           H
ATOM     84 1HB  SER A   4     -34.974  28.806 -29.074  1.00  0.00           H
ATOM     85 2HB  SER A   4     -34.593  28.387 -27.523  1.00  0.00           H
ATOM     86  HG  SER A   4     -33.585  27.319 -29.830  1.00  0.00           H
ATOM     87  N   TPO A   5     -31.252  30.835 -27.362  1.00  0.00           N
ATOM     88  CA  TPO A   5     -30.021  30.875 -26.518  1.00  0.00           C
ATOM     89  C   TPO A   5     -30.102  32.067 -25.583  1.00  0.00           C
ATOM     90  O   TPO A   5     -30.179  33.220 -26.004  1.00  0.00           O
ATOM     91  CB  TPO A   5     -28.736  30.688 -27.401  1.00  0.00           C
ATOM     92  CG2 TPO A   5     -27.561  30.041 -26.646  1.00  0.00           C
ATOM     93  OG1 TPO A   5     -29.035  29.814 -28.527  1.00  0.00           O
ATOM     94  PS  TPO A   5     -27.976  29.366 -29.679  1.00  0.00           P
ATOM     95  OPA TPO A   5     -27.437  30.590 -30.425  1.00  0.00           O
ATOM     96  OPB TPO A   5     -28.676  28.445 -30.682  1.00  0.00           O
ATOM     97  OPC TPO A   5     -26.801  28.599 -29.061  1.00  0.00           O
ATOM     98  QG2 TPO A   5     -27.254  29.874 -26.457  1.00  0.00           Q
ATOM     99  H   TPO A   5     -31.362  31.739 -27.832  1.00  0.00           H
ATOM    100  HA  TPO A   5     -30.049  29.989 -25.862  1.00  0.00           H
ATOM    101  HB  TPO A   5     -28.422  31.685 -27.773  1.00  0.00           H
ATOM    102 1HG2 TPO A   5     -26.684  29.931 -27.309  1.00  0.00           H
ATOM    103 2HG2 TPO A   5     -27.252  30.653 -25.780  1.00  0.00           H
ATOM    104 3HG2 TPO A   5     -27.829  29.035 -26.282  1.00  0.00           H
ATOM    105  N   PRO A   6     -30.105  32.102 -24.196  1.00  0.00           N
ATOM    106  CA  PRO A   6     -29.990  32.200 -22.857  1.00  0.00           C
ATOM    107  C   PRO A   6     -30.858  31.399 -22.065  1.00  0.00           C
ATOM    108  O   PRO A   6     -31.140  31.579 -20.875  1.00  0.00           O
ATOM    109  CB  PRO A   6     -29.827  33.879 -22.732  1.00  0.00           C
ATOM    110  CG  PRO A   6     -30.547  33.111 -23.222  1.00  0.00           C
ATOM    111  CD  PRO A   6     -29.047  32.081 -23.857  1.00  0.00           C
ATOM    112  QB  PRO A   6     -29.240  34.028 -22.611  1.00  0.00           Q
ATOM    113  QD  PRO A   6     -28.503  32.139 -23.806  1.00  0.00           Q
ATOM    114  QG  PRO A   6     -31.171  33.104 -23.131  1.00  0.00           Q
ATOM    115  HA  PRO A   6     -29.060  31.957 -22.529  1.00  0.00           H
ATOM    116 1HB  PRO A   6     -29.020  34.192 -23.443  1.00  0.00           H
ATOM    117 2HB  PRO A   6     -29.461  33.863 -21.781  1.00  0.00           H
ATOM    118 1HG  PRO A   6     -31.233  33.472 -23.937  1.00  0.00           H
ATOM    119 2HG  PRO A   6     -31.108  32.737 -22.324  1.00  0.00           H
ATOM    120 1HD  PRO A   6     -28.540  31.544 -23.090  1.00  0.00           H
ATOM    121 2HD  PRO A   6     -28.465  32.735 -24.522  1.00  0.00           H
ATOM    122  N   PRO A   7     -31.275  30.240 -22.737  1.00  0.00           N
ATOM    123  CA  PRO A   7     -32.025  29.214 -22.199  1.00  0.00           C
ATOM    124  C   PRO A   7     -31.363  27.834 -21.878  1.00  0.00           C
ATOM    125  O   PRO A   7     -30.262  27.445 -22.316  1.00  0.00           O
ATOM    126  CB  PRO A   7     -33.095  29.104 -23.308  1.00  0.00           C
ATOM    127  CG  PRO A   7     -32.520  29.834 -24.487  1.00  0.00           C
ATOM    128  CD  PRO A   7     -31.083  29.863 -24.142  1.00  0.00           C
ATOM    129  QB  PRO A   7     -33.637  28.841 -23.256  1.00  0.00           Q
ATOM    130  QD  PRO A   7     -30.621  29.722 -24.471  1.00  0.00           Q
ATOM    131  QG  PRO A   7     -32.798  30.087 -24.979  1.00  0.00           Q
ATOM    132  HA  PRO A   7     -32.517  29.517 -21.325  1.00  0.00           H
ATOM    133 1HB  PRO A   7     -33.971  29.611 -22.975  1.00  0.00           H
ATOM    134 2HB  PRO A   7     -33.305  28.072 -23.537  1.00  0.00           H
ATOM    135 1HG  PRO A   7     -32.895  30.876 -24.532  1.00  0.00           H
ATOM    136 2HG  PRO A   7     -32.702  29.299 -25.427  1.00  0.00           H
ATOM    137 1HD  PRO A   7     -30.557  30.570 -24.685  1.00  0.00           H
ATOM    138 2HD  PRO A   7     -30.685  28.875 -24.258  1.00  0.00           H
ATOM    139  N   ARG A   8     -32.200  27.189 -21.104  1.00  0.00           N
ATOM    140  CA  ARG A   8     -32.107  25.857 -20.507  1.00  0.00           C
ATOM    141  C   ARG A   8     -33.172  25.081 -21.282  1.00  0.00           C
ATOM    142  O   ARG A   8     -34.081  24.473 -20.703  1.00  0.00           O
ATOM    143  CB  ARG A   8     -32.472  26.118 -19.012  1.00  0.00           C
ATOM    144  CG  ARG A   8     -33.354  25.156 -18.128  1.00  0.00           C
ATOM    145  CD  ARG A   8     -34.200  26.071 -17.178  1.00  0.00           C
ATOM    146  NE  ARG A   8     -35.520  25.582 -16.663  1.00  0.00           N
ATOM    147  CZ  ARG A   8     -35.804  25.386 -15.339  1.00  0.00           C
ATOM    148  NH1 ARG A   8     -34.854  25.271 -14.398  1.00  0.00           N
ATOM    149  NH2 ARG A   8     -37.098  25.256 -14.960  1.00  0.00           N
ATOM    150  QB  ARG A   8     -32.264  26.667 -18.710  1.00  0.00           Q
ATOM    151  QD  ARG A   8     -33.977  26.651 -16.981  1.00  0.00           Q
ATOM    152  QG  ARG A   8     -33.355  24.548 -18.136  1.00  0.00           Q
ATOM    153  QH1 ARG A   8     -34.506  25.201 -14.046  1.00  0.00           Q
ATOM    154  QH2 ARG A   8     -37.586  25.191 -14.845  1.00  0.00           Q
ATOM    155  H   ARG A   8     -33.034  27.647 -20.894  1.00  0.00           H
ATOM    156  HA  ARG A   8     -31.134  25.446 -20.602  1.00  0.00           H
ATOM    157 1HB  ARG A   8     -32.999  27.073 -18.979  1.00  0.00           H
ATOM    158 2HB  ARG A   8     -31.528  26.262 -18.440  1.00  0.00           H
ATOM    159 1HG  ARG A   8     -32.710  24.567 -17.529  1.00  0.00           H
ATOM    160 2HG  ARG A   8     -34.000  24.531 -18.743  1.00  0.00           H
ATOM    161 1HD  ARG A   8     -34.388  27.013 -17.685  1.00  0.00           H
ATOM    162 2HD  ARG A   8     -33.564  26.290 -16.279  1.00  0.00           H
ATOM    163  HE  ARG A   8     -36.304  25.619 -17.299  1.00  0.00           H
ATOM    164 1HH1 ARG A   8     -33.893  25.320 -14.652  1.00  0.00           H
ATOM    165 2HH1 ARG A   8     -35.118  25.081 -13.440  1.00  0.00           H
ATOM    166 1HH2 ARG A   8     -37.834  25.310 -15.666  1.00  0.00           H
ATOM    167 2HH2 ARG A   8     -37.338  25.073 -14.023  1.00  0.00           H
ATOM    168  N   SER A   9     -33.078  25.137 -22.642  1.00  0.00           N
ATOM    169  CA  SER A   9     -33.993  24.498 -23.455  1.00  0.00           C
ATOM    170  C   SER A   9     -34.120  23.013 -23.105  1.00  0.00           C
ATOM    171  O   SER A   9     -33.176  22.466 -22.543  1.00  0.00           O
ATOM    172  CB  SER A   9     -33.831  24.886 -24.847  1.00  0.00           C
ATOM    173  OG  SER A   9     -32.605  24.991 -25.442  1.00  0.00           O
ATOM    174  QB  SER A   9     -34.331  24.918 -24.771  1.00  0.00           Q
ATOM    175  H   SER A   9     -32.358  25.643 -23.085  1.00  0.00           H
ATOM    176  HA  SER A   9     -35.009  24.892 -23.104  1.00  0.00           H
ATOM    177 1HB  SER A   9     -34.344  25.833 -24.514  1.00  0.00           H
ATOM    178 2HB  SER A   9     -34.319  24.002 -25.027  1.00  0.00           H
ATOM    179  HG  SER A   9     -32.315  25.852 -25.239  1.00  0.00           H
ATOM    180  N   ARG A  10     -35.324  22.457 -23.214  1.00  0.00           N
ATOM    181  CA  ARG A  10     -35.522  21.238 -22.737  1.00  0.00           C
ATOM    182  C   ARG A  10     -34.503  20.089 -23.119  1.00  0.00           C
ATOM    183  O   ARG A  10     -33.709  20.304 -24.015  1.00  0.00           O
ATOM    184  CB  ARG A  10     -36.811  21.018 -22.560  1.00  0.00           C
ATOM    185  CG  ARG A  10     -38.041  21.786 -23.242  1.00  0.00           C
ATOM    186  CD  ARG A  10     -38.164  23.066 -22.439  1.00  0.00           C
ATOM    187  NE  ARG A  10     -38.535  22.855 -20.988  1.00  0.00           N
ATOM    188  CZ  ARG A  10     -38.480  23.795 -20.064  1.00  0.00           C
ATOM    189  NH1 ARG A  10     -37.775  24.928 -20.220  1.00  0.00           N
ATOM    190  NH2 ARG A  10     -39.006  23.516 -18.899  1.00  0.00           N
ATOM    191  QB  ARG A  10     -36.886  20.646 -22.048  1.00  0.00           Q
ATOM    192  QD  ARG A  10     -38.066  23.598 -22.683  1.00  0.00           Q
ATOM    193  QG  ARG A  10     -38.356  21.562 -23.706  1.00  0.00           Q
ATOM    194  QH1 ARG A  10     -37.513  25.355 -20.288  1.00  0.00           Q
ATOM    195  QH2 ARG A  10     -39.225  23.410 -18.473  1.00  0.00           Q
ATOM    196  H   ARG A  10     -36.089  22.967 -23.506  1.00  0.00           H
ATOM    197  HA  ARG A  10     -35.233  21.308 -21.642  1.00  0.00           H
ATOM    198 1HB  ARG A  10     -36.822  21.312 -21.369  1.00  0.00           H
ATOM    199 2HB  ARG A  10     -36.950  19.979 -22.728  1.00  0.00           H
ATOM    200 1HG  ARG A  10     -38.993  21.243 -23.197  1.00  0.00           H
ATOM    201 2HG  ARG A  10     -37.720  21.882 -24.217  1.00  0.00           H
ATOM    202 1HD  ARG A  10     -38.933  23.677 -22.887  1.00  0.00           H
ATOM    203 2HD  ARG A  10     -37.201  23.519 -22.478  1.00  0.00           H
ATOM    204  HE  ARG A  10     -38.964  21.988 -20.758  1.00  0.00           H
ATOM    205 1HH1 ARG A  10     -37.273  25.098 -21.080  1.00  0.00           H
ATOM    206 2HH1 ARG A  10     -37.753  25.612 -19.496  1.00  0.00           H
ATOM    207 1HH2 ARG A  10     -39.439  22.634 -18.782  1.00  0.00           H
ATOM    208 2HH2 ARG A  10     -39.012  24.187 -18.165  1.00  0.00           H
ATOM    209  N   GLY A  11     -34.325  19.029 -22.256  1.00  0.00           N
ATOM    210  CA  GLY A  11     -33.209  18.035 -22.368  1.00  0.00           C
ATOM    211  C   GLY A  11     -32.630  17.807 -20.962  1.00  0.00           C
ATOM    212  O   GLY A  11     -31.968  16.805 -20.696  1.00  0.00           O
ATOM    213  QA  GLY A  11     -33.000  17.756 -22.890  1.00  0.00           Q
ATOM    214  H   GLY A  11     -34.862  19.000 -21.442  1.00  0.00           H
ATOM    215 1HA  GLY A  11     -32.411  18.421 -23.036  1.00  0.00           H
ATOM    216 2HA  GLY A  11     -33.588  17.091 -22.744  1.00  0.00           H
ATOM    217  N   THR A  12     -32.888  18.764 -20.079  1.00  0.00           N
ATOM    218  CA  THR A  12     -32.433  18.697 -18.709  1.00  0.00           C
ATOM    219  C   THR A  12     -33.364  17.862 -17.912  1.00  0.00           C
ATOM    220  O   THR A  12     -33.091  17.584 -16.753  1.00  0.00           O
ATOM    221  CB  THR A  12     -32.563  20.027 -17.972  1.00  0.00           C
ATOM    222  CG2 THR A  12     -31.615  21.096 -18.390  1.00  0.00           C
ATOM    223  OG1 THR A  12     -33.886  20.541 -18.088  1.00  0.00           O
ATOM    224  QG2 THR A  12     -31.389  21.353 -18.488  1.00  0.00           Q
ATOM    225  H   THR A  12     -33.413  19.532 -20.382  1.00  0.00           H
ATOM    226  HA  THR A  12     -31.418  18.316 -18.668  1.00  0.00           H
ATOM    227  HB  THR A  12     -32.392  19.824 -16.927  1.00  0.00           H
ATOM    228 1HG  THR A  12     -34.283  20.604 -17.207  1.00  0.00           H
ATOM    229 1HG2 THR A  12     -31.817  21.378 -19.411  1.00  0.00           H
ATOM    230 2HG2 THR A  12     -30.605  20.729 -18.307  1.00  0.00           H
ATOM    231 3HG2 THR A  12     -31.746  21.951 -17.745  1.00  0.00           H
ATOM    232  N   ARG A  13     -34.548  17.616 -18.439  1.00  0.00           N
ATOM    233  CA  ARG A  13     -35.460  17.023 -17.532  1.00  0.00           C
ATOM    234  C   ARG A  13     -35.824  15.488 -17.626  1.00  0.00           C
ATOM    235  O   ARG A  13     -34.934  14.648 -17.622  1.00  0.00           O
ATOM    236  CB  ARG A  13     -36.681  17.994 -17.298  1.00  0.00           C
ATOM    237  CG  ARG A  13     -36.798  19.397 -17.976  1.00  0.00           C
ATOM    238  CD  ARG A  13     -38.235  19.776 -17.690  1.00  0.00           C
ATOM    239  NE  ARG A  13     -38.465  20.588 -16.500  1.00  0.00           N
ATOM    240  CZ  ARG A  13     -39.659  21.154 -16.389  1.00  0.00           C
ATOM    241  NH1 ARG A  13     -40.422  21.318 -17.467  1.00  0.00           N
ATOM    242  NH2 ARG A  13     -40.118  21.545 -15.211  1.00  0.00           N
ATOM    243  QB  ARG A  13     -37.145  17.868 -16.889  1.00  0.00           Q
ATOM    244  QD  ARG A  13     -38.753  19.595 -18.012  1.00  0.00           Q
ATOM    245  QG  ARG A  13     -36.418  19.734 -18.335  1.00  0.00           Q
ATOM    246  QH1 ARG A  13     -40.699  21.361 -17.877  1.00  0.00           Q
ATOM    247  QH2 ARG A  13     -40.292  21.640 -14.754  1.00  0.00           Q
ATOM    248  H   ARG A  13     -34.811  17.972 -19.304  1.00  0.00           H
ATOM    249  HA  ARG A  13     -34.915  17.083 -16.596  1.00  0.00           H
ATOM    250 1HB  ARG A  13     -36.718  18.169 -16.233  1.00  0.00           H
ATOM    251 2HB  ARG A  13     -37.573  17.566 -17.546  1.00  0.00           H
ATOM    252 1HG  ARG A  13     -36.702  19.346 -19.045  1.00  0.00           H
ATOM    253 2HG  ARG A  13     -36.134  20.123 -17.626  1.00  0.00           H
ATOM    254 1HD  ARG A  13     -38.790  18.901 -17.500  1.00  0.00           H
ATOM    255 2HD  ARG A  13     -38.715  20.291 -18.523  1.00  0.00           H
ATOM    256  HE  ARG A  13     -37.872  20.451 -15.693  1.00  0.00           H
ATOM    257 1HH1 ARG A  13     -40.071  21.020 -18.370  1.00  0.00           H
ATOM    258 2HH1 ARG A  13     -41.326  21.703 -17.384  1.00  0.00           H
ATOM    259 1HH2 ARG A  13     -39.555  21.408 -14.368  1.00  0.00           H
ATOM    260 2HH2 ARG A  13     -41.029  21.873 -15.139  1.00  0.00           H
ATOM    261  N   TYR A  14     -37.141  15.183 -17.510  1.00  0.00           N
ATOM    262  CA  TYR A  14     -37.798  13.768 -17.401  1.00  0.00           C
ATOM    263  C   TYR A  14     -37.914  12.995 -18.655  1.00  0.00           C
ATOM    264  O   TYR A  14     -38.190  11.791 -18.585  1.00  0.00           O
ATOM    265  CB  TYR A  14     -38.986  14.044 -16.801  1.00  0.00           C
ATOM    266  CG  TYR A  14     -40.375  13.432 -16.908  1.00  0.00           C
ATOM    267  CD1 TYR A  14     -41.111  13.954 -17.908  1.00  0.00           C
ATOM    268  CD2 TYR A  14     -40.725  12.252 -16.293  1.00  0.00           C
ATOM    269  CE1 TYR A  14     -42.322  13.470 -18.185  1.00  0.00           C
ATOM    270  CE2 TYR A  14     -41.969  11.736 -16.552  1.00  0.00           C
ATOM    271  CZ  TYR A  14     -42.707  12.274 -17.607  1.00  0.00           C
ATOM    272  OH  TYR A  14     -43.923  11.735 -17.929  1.00  0.00           O
ATOM    273  QB  TYR A  14     -38.741  14.479 -16.581  1.00  0.00           Q
ATOM    274  QD  TYR A  14     -40.446  13.385 -16.894  1.00  0.00           Q
ATOM    275  QE  TYR A  14     -42.586  12.361 -17.530  1.00  0.00           Q
ATOM    276  QR  TYR A  14     -41.516  12.873 -17.213  1.00  0.00           Q
ATOM    277  H   TYR A  14     -37.715  15.948 -17.371  1.00  0.00           H
ATOM    278  HA  TYR A  14     -37.175  13.267 -16.646  1.00  0.00           H
ATOM    279 1HB  TYR A  14     -38.903  15.083 -17.294  1.00  0.00           H
ATOM    280 2HB  TYR A  14     -38.578  13.876 -15.868  1.00  0.00           H
ATOM    281 1HD  TYR A  14     -40.781  14.900 -18.342  1.00  0.00           H
ATOM    282 2HD  TYR A  14     -40.111  11.870 -15.446  1.00  0.00           H
ATOM    283 1HE  TYR A  14     -42.903  13.914 -18.975  1.00  0.00           H
ATOM    284 2HE  TYR A  14     -42.269  10.808 -16.087  1.00  0.00           H
ATOM    285  HH  TYR A  14     -44.570  11.929 -17.264  1.00  0.00           H
ATOM    286  N   LEU A  15     -37.699  13.628 -19.798  1.00  0.00           N
ATOM    287  CA  LEU A  15     -37.777  12.940 -21.030  1.00  0.00           C
ATOM    288  C   LEU A  15     -36.585  12.098 -21.352  1.00  0.00           C
ATOM    289  O   LEU A  15     -36.670  11.030 -21.985  1.00  0.00           O
ATOM    290  CB  LEU A  15     -38.098  13.908 -21.968  1.00  0.00           C
ATOM    291  CG  LEU A  15     -37.211  15.230 -22.174  1.00  0.00           C
ATOM    292  CD1 LEU A  15     -37.124  15.699 -23.818  1.00  0.00           C
ATOM    293  CD2 LEU A  15     -37.726  16.648 -21.490  1.00  0.00           C
ATOM    294  QB  LEU A  15     -38.722  13.858 -22.364  1.00  0.00           Q
ATOM    295  QD1 LEU A  15     -37.089  15.842 -24.211  1.00  0.00           Q
ATOM    296  QD2 LEU A  15     -38.160  16.466 -21.354  1.00  0.00           Q
ATOM    297  QQD LEU A  15     -37.625  16.154 -22.783  1.00  0.00           Q
ATOM    298  H   LEU A  15     -37.486  14.583 -19.807  1.00  0.00           H
ATOM    299  HA  LEU A  15     -38.684  12.376 -21.112  1.00  0.00           H
ATOM    300 1HB  LEU A  15     -39.175  14.285 -21.738  1.00  0.00           H
ATOM    301 2HB  LEU A  15     -38.269  13.431 -22.989  1.00  0.00           H
ATOM    302  HG  LEU A  15     -36.210  15.061 -21.953  1.00  0.00           H
ATOM    303 1HD1 LEU A  15     -38.109  15.806 -24.308  1.00  0.00           H
ATOM    304 2HD1 LEU A  15     -36.527  15.024 -24.419  1.00  0.00           H
ATOM    305 3HD1 LEU A  15     -36.631  16.696 -23.903  1.00  0.00           H
ATOM    306 1HD2 LEU A  15     -38.202  16.541 -22.499  1.00  0.00           H
ATOM    307 2HD2 LEU A  15     -37.471  16.289 -20.607  1.00  0.00           H
ATOM    308 3HD2 LEU A  15     -38.807  16.568 -20.957  1.00  0.00           H
ATOM    309  N   ALA A  16     -35.532  12.571 -20.749  1.00  0.00           N
ATOM    310  CA  ALA A  16     -34.240  11.914 -20.697  1.00  0.00           C
ATOM    311  C   ALA A  16     -34.072  11.027 -19.404  1.00  0.00           C
ATOM    312  O   ALA A  16     -33.272  10.104 -19.438  1.00  0.00           O
ATOM    313  CB  ALA A  16     -33.145  12.945 -20.776  1.00  0.00           C
ATOM    314  QB  ALA A  16     -32.888  13.187 -20.796  1.00  0.00           Q
ATOM    315  H   ALA A  16     -35.658  13.395 -20.251  1.00  0.00           H
ATOM    316  HA  ALA A  16     -34.155  11.266 -21.555  1.00  0.00           H
ATOM    317 1HB  ALA A  16     -32.484  12.821 -19.939  1.00  0.00           H
ATOM    318 2HB  ALA A  16     -33.583  13.931 -20.754  1.00  0.00           H
ATOM    319 3HB  ALA A  16     -32.597  12.811 -21.695  1.00  0.00           H
ATOM    320  N   GLN A  17     -34.817  11.274 -18.281  1.00  0.00           N
ATOM    321  CA  GLN A  17     -34.717  10.418 -17.071  1.00  0.00           C
ATOM    322  C   GLN A  17     -35.266   9.079 -17.462  1.00  0.00           C
ATOM    323  O   GLN A  17     -36.377   8.993 -17.966  1.00  0.00           O
ATOM    324  CB  GLN A  17     -35.720  10.847 -15.998  1.00  0.00           C
ATOM    325  CG  GLN A  17     -35.365  10.771 -14.540  1.00  0.00           C
ATOM    326  CD  GLN A  17     -35.986   9.472 -14.053  1.00  0.00           C
ATOM    327  NE2 GLN A  17     -37.017   9.521 -13.224  1.00  0.00           N
ATOM    328  OE1 GLN A  17     -35.564   8.416 -14.512  1.00  0.00           O
ATOM    329  QB  GLN A  17     -36.314  10.965 -16.192  1.00  0.00           Q
ATOM    330  QE2 GLN A  17     -37.383   9.544 -12.953  1.00  0.00           Q
ATOM    331  QG  GLN A  17     -35.070  11.200 -14.209  1.00  0.00           Q
ATOM    332  H   GLN A  17     -35.449  12.005 -18.305  1.00  0.00           H
ATOM    333  HA  GLN A  17     -33.705  10.356 -16.721  1.00  0.00           H
ATOM    334 1HB  GLN A  17     -36.522  10.122 -16.113  1.00  0.00           H
ATOM    335 2HB  GLN A  17     -36.107  11.810 -16.273  1.00  0.00           H
ATOM    336 1HG  GLN A  17     -35.858  11.606 -14.035  1.00  0.00           H
ATOM    337 2HG  GLN A  17     -34.281  10.792 -14.384  1.00  0.00           H
ATOM    338 1HE2 GLN A  17     -37.342  10.409 -12.916  1.00  0.00           H
ATOM    339 2HE2 GLN A  17     -37.424   8.679 -12.988  1.00  0.00           H
ATOM    340  N   PRO A  18     -34.515   8.019 -17.351  1.00  0.00           N
ATOM    341  CA  PRO A  18     -34.924   6.697 -17.785  1.00  0.00           C
ATOM    342  C   PRO A  18     -35.247   5.659 -16.675  1.00  0.00           C
ATOM    343  O   PRO A  18     -34.875   5.831 -15.515  1.00  0.00           O
ATOM    344  CB  PRO A  18     -33.631   6.280 -18.505  1.00  0.00           C
ATOM    345  CG  PRO A  18     -32.636   7.367 -18.181  1.00  0.00           C
ATOM    346  CD  PRO A  18     -33.151   7.986 -16.925  1.00  0.00           C
ATOM    347  QB  PRO A  18     -33.555   5.794 -18.847  1.00  0.00           Q
ATOM    348  QD  PRO A  18     -32.886   8.168 -16.414  1.00  0.00           Q
ATOM    349  QG  PRO A  18     -32.145   7.541 -18.511  1.00  0.00           Q
ATOM    350  HA  PRO A  18     -35.717   6.711 -18.486  1.00  0.00           H
ATOM    351 1HB  PRO A  18     -33.816   6.269 -19.544  1.00  0.00           H
ATOM    352 2HB  PRO A  18     -33.295   5.320 -18.150  1.00  0.00           H
ATOM    353 1HG  PRO A  18     -32.655   8.127 -18.974  1.00  0.00           H
ATOM    354 2HG  PRO A  18     -31.635   6.957 -18.049  1.00  0.00           H
ATOM    355 1HD  PRO A  18     -32.787   8.975 -16.756  1.00  0.00           H
ATOM    356 2HD  PRO A  18     -32.986   7.361 -16.073  1.00  0.00           H
ATOM    357  N   SER A  19     -35.872   4.518 -17.074  1.00  0.00           N
ATOM    358  CA  SER A  19     -36.060   3.467 -16.101  1.00  0.00           C
ATOM    359  C   SER A  19     -34.724   2.740 -15.978  1.00  0.00           C
ATOM    360  O   SER A  19     -33.657   3.392 -15.785  1.00  0.00           O
ATOM    361  CB  SER A  19     -37.152   2.405 -16.478  1.00  0.00           C
ATOM    362  OG  SER A  19     -38.277   2.625 -15.569  1.00  0.00           O
ATOM    363  QB  SER A  19     -37.077   1.915 -16.937  1.00  0.00           Q
ATOM    364  H   SER A  19     -36.094   4.381 -18.011  1.00  0.00           H
ATOM    365  HA  SER A  19     -36.275   3.958 -15.120  1.00  0.00           H
ATOM    366 1HB  SER A  19     -36.799   1.417 -16.321  1.00  0.00           H
ATOM    367 2HB  SER A  19     -37.355   2.412 -17.552  1.00  0.00           H
ATOM    368  HG  SER A  19     -38.445   1.798 -15.239  1.00  0.00           H
ATOM    369  N   GLY A  20     -34.792   1.449 -16.163  1.00  0.00           N
ATOM    370  CA  GLY A  20     -33.680   0.509 -16.106  1.00  0.00           C
ATOM    371  C   GLY A  20     -34.370  -0.861 -15.983  1.00  0.00           C
ATOM    372  O   GLY A  20     -35.605  -0.867 -15.832  1.00  0.00           O
ATOM    373  QA  GLY A  20     -33.075   0.627 -16.139  1.00  0.00           Q
ATOM    374  H   GLY A  20     -35.663   1.086 -16.333  1.00  0.00           H
ATOM    375 1HA  GLY A  20     -33.076   0.680 -15.259  1.00  0.00           H
ATOM    376 2HA  GLY A  20     -33.075   0.573 -17.018  1.00  0.00           H
ATOM    377  N   ASN A  21     -33.715  -2.019 -16.040  1.00  0.00           N
ATOM    378  CA  ASN A  21     -34.500  -3.267 -15.947  1.00  0.00           C
ATOM    379  C   ASN A  21     -34.630  -3.713 -14.486  1.00  0.00           C
ATOM    380  O   ASN A  21     -35.752  -3.905 -13.992  1.00  0.00           O
ATOM    381  CB  ASN A  21     -33.885  -4.293 -16.939  1.00  0.00           C
ATOM    382  CG  ASN A  21     -34.775  -4.733 -18.089  1.00  0.00           C
ATOM    383  ND2 ASN A  21     -34.453  -4.020 -19.163  1.00  0.00           N
ATOM    384  OD1 ASN A  21     -35.732  -5.535 -18.047  1.00  0.00           O
ATOM    385  QB  ASN A  21     -33.284  -4.447 -16.974  1.00  0.00           Q
ATOM    386  QD2 ASN A  21     -34.328  -3.748 -19.516  1.00  0.00           Q
ATOM    387  H   ASN A  21     -32.745  -2.062 -16.186  1.00  0.00           H
ATOM    388  HA  ASN A  21     -35.492  -3.069 -16.255  1.00  0.00           H
ATOM    389 1HB  ASN A  21     -33.486  -5.120 -16.458  1.00  0.00           H
ATOM    390 2HB  ASN A  21     -33.082  -3.774 -17.490  1.00  0.00           H
ATOM    391 1HD2 ASN A  21     -33.717  -3.360 -19.044  1.00  0.00           H
ATOM    392 2HD2 ASN A  21     -34.937  -4.136 -19.988  1.00  0.00           H
ATOM    393  N   THR A  22     -33.520  -3.894 -13.801  1.00  0.00           N
ATOM    394  CA  THR A  22     -33.578  -4.374 -12.415  1.00  0.00           C
ATOM    395  C   THR A  22     -33.772  -3.307 -11.320  1.00  0.00           C
ATOM    396  O   THR A  22     -32.995  -2.363 -11.153  1.00  0.00           O
ATOM    397  CB  THR A  22     -32.367  -5.224 -12.116  1.00  0.00           C
ATOM    398  CG2 THR A  22     -32.634  -6.278 -11.074  1.00  0.00           C
ATOM    399  OG1 THR A  22     -31.934  -5.872 -13.292  1.00  0.00           O
ATOM    400  QG2 THR A  22     -32.699  -6.531 -10.828  1.00  0.00           Q
ATOM    401  H   THR A  22     -32.667  -3.746 -14.240  1.00  0.00           H
ATOM    402  HA  THR A  22     -34.439  -5.000 -12.371  1.00  0.00           H
ATOM    403  HB  THR A  22     -31.572  -4.581 -11.760  1.00  0.00           H
ATOM    404 1HG  THR A  22     -31.083  -5.520 -13.558  1.00  0.00           H
ATOM    405 1HG2 THR A  22     -33.395  -6.951 -11.439  1.00  0.00           H
ATOM    406 2HG2 THR A  22     -32.973  -5.815 -10.159  1.00  0.00           H
ATOM    407 3HG2 THR A  22     -31.727  -6.827 -10.887  1.00  0.00           H
ATOM    408  N   SER A  23     -34.799  -3.541 -10.531  1.00  0.00           N
ATOM    409  CA  SER A  23     -35.151  -2.696  -9.403  1.00  0.00           C
ATOM    410  C   SER A  23     -34.751  -3.401  -8.084  1.00  0.00           C
ATOM    411  O   SER A  23     -34.702  -2.850  -7.004  1.00  0.00           O
ATOM    412  CB  SER A  23     -36.662  -2.445  -9.515  1.00  0.00           C
ATOM    413  OG  SER A  23     -37.325  -3.657  -9.381  1.00  0.00           O
ATOM    414  QB  SER A  23     -36.919  -1.904  -9.606  1.00  0.00           Q
ATOM    415  H   SER A  23     -35.333  -4.363 -10.707  1.00  0.00           H
ATOM    416  HA  SER A  23     -34.614  -1.787  -9.490  1.00  0.00           H
ATOM    417 1HB  SER A  23     -36.861  -2.078 -10.468  1.00  0.00           H
ATOM    418 2HB  SER A  23     -36.977  -1.730  -8.744  1.00  0.00           H
ATOM    419  HG  SER A  23     -37.982  -3.816 -10.093  1.00  0.00           H
ATOM    420  N   SER A  24     -34.389  -4.690  -8.236  1.00  0.00           N
ATOM    421  CA  SER A  24     -33.926  -5.497  -7.127  1.00  0.00           C
ATOM    422  C   SER A  24     -32.406  -5.671  -7.228  1.00  0.00           C
ATOM    423  O   SER A  24     -31.792  -5.508  -8.276  1.00  0.00           O
ATOM    424  CB  SER A  24     -34.651  -6.839  -7.154  1.00  0.00           C
ATOM    425  OG  SER A  24     -34.827  -7.245  -8.499  1.00  0.00           O
ATOM    426  QB  SER A  24     -34.853  -7.160  -6.679  1.00  0.00           Q
ATOM    427  H   SER A  24     -34.390  -5.094  -9.118  1.00  0.00           H
ATOM    428  HA  SER A  24     -34.161  -4.991  -6.193  1.00  0.00           H
ATOM    429 1HB  SER A  24     -35.640  -6.699  -6.687  1.00  0.00           H
ATOM    430 2HB  SER A  24     -34.065  -7.623  -6.671  1.00  0.00           H
ATOM    431  HG  SER A  24     -35.776  -7.376  -8.725  1.00  0.00           H
ATOM    432  N   SER A  25     -31.833  -5.978  -6.090  1.00  0.00           N
ATOM    433  CA  SER A  25     -30.408  -6.150  -5.966  1.00  0.00           C
ATOM    434  C   SER A  25     -29.937  -7.380  -6.738  1.00  0.00           C
ATOM    435  O   SER A  25     -30.621  -7.848  -7.633  1.00  0.00           O
ATOM    436  CB  SER A  25     -30.109  -6.232  -4.480  1.00  0.00           C
ATOM    437  OG  SER A  25     -30.910  -7.229  -3.890  1.00  0.00           O
ATOM    438  QB  SER A  25     -29.715  -5.882  -4.163  1.00  0.00           Q
ATOM    439  H   SER A  25     -32.389  -6.078  -5.300  1.00  0.00           H
ATOM    440  HA  SER A  25     -29.913  -5.257  -6.376  1.00  0.00           H
ATOM    441 1HB  SER A  25     -30.367  -5.257  -4.036  1.00  0.00           H
ATOM    442 2HB  SER A  25     -29.064  -6.508  -4.290  1.00  0.00           H
ATOM    443  HG  SER A  25     -31.587  -6.839  -3.291  1.00  0.00           H
ATOM    444  N   ALA A  26     -28.754  -7.917  -6.426  1.00  0.00           N
ATOM    445  CA  ALA A  26     -28.290  -9.070  -7.189  1.00  0.00           C
ATOM    446  C   ALA A  26     -29.113 -10.306  -6.888  1.00  0.00           C
ATOM    447  O   ALA A  26     -30.292 -10.158  -6.570  1.00  0.00           O
ATOM    448  CB  ALA A  26     -26.807  -9.262  -7.083  1.00  0.00           C
ATOM    449  QB  ALA A  26     -26.455  -9.298  -7.071  1.00  0.00           Q
ATOM    450  H   ALA A  26     -28.206  -7.538  -5.714  1.00  0.00           H
ATOM    451  HA  ALA A  26     -28.507  -8.830  -8.212  1.00  0.00           H
ATOM    452 1HB  ALA A  26     -26.577 -10.060  -6.407  1.00  0.00           H
ATOM    453 2HB  ALA A  26     -26.360  -8.340  -6.738  1.00  0.00           H
ATOM    454 3HB  ALA A  26     -26.426  -9.493  -8.068  1.00  0.00           H
ATOM    455  N   LEU A  27     -28.646 -11.518  -6.986  1.00  0.00           N
ATOM    456  CA  LEU A  27     -29.669 -12.491  -6.676  1.00  0.00           C
ATOM    457  C   LEU A  27     -29.890 -12.944  -5.245  1.00  0.00           C
ATOM    458  O   LEU A  27     -30.275 -12.126  -4.463  1.00  0.00           O
ATOM    459  CB  LEU A  27     -29.515 -13.723  -7.327  1.00  0.00           C
ATOM    460  CG  LEU A  27     -30.216 -13.962  -8.732  1.00  0.00           C
ATOM    461  CD1 LEU A  27     -29.601 -15.259  -9.533  1.00  0.00           C
ATOM    462  CD2 LEU A  27     -31.771 -14.280  -8.651  1.00  0.00           C
ATOM    463  QB  LEU A  27     -29.219 -14.275  -7.016  1.00  0.00           Q
ATOM    464  QD1 LEU A  27     -29.472 -15.565  -9.745  1.00  0.00           Q
ATOM    465  QD2 LEU A  27     -31.970 -14.224  -8.171  1.00  0.00           Q
ATOM    466  QQD LEU A  27     -30.721 -14.894  -8.958  1.00  0.00           Q
ATOM    467  H   LEU A  27     -27.687 -11.757  -7.279  1.00  0.00           H
ATOM    468  HA  LEU A  27     -30.573 -12.091  -7.021  1.00  0.00           H
ATOM    469 1HB  LEU A  27     -29.974 -14.503  -6.643  1.00  0.00           H
ATOM    470 2HB  LEU A  27     -28.463 -14.047  -7.387  1.00  0.00           H
ATOM    471  HG  LEU A  27     -30.094 -13.165  -9.410  1.00  0.00           H
ATOM    472 1HD1 LEU A  27     -29.558 -16.136  -8.903  1.00  0.00           H
ATOM    473 2HD1 LEU A  27     -28.614 -15.051  -9.928  1.00  0.00           H
ATOM    474 3HD1 LEU A  27     -30.245 -15.508 -10.404  1.00  0.00           H
ATOM    475 1HD2 LEU A  27     -31.412 -14.473  -8.236  1.00  0.00           H
ATOM    476 2HD2 LEU A  27     -32.198 -13.255  -8.510  1.00  0.00           H
ATOM    477 3HD2 LEU A  27     -32.300 -14.942  -7.766  1.00  0.00           H
ATOM    478  N   MET A  28     -29.788 -14.307  -4.862  1.00  0.00           N
ATOM    479  CA  MET A  28     -30.210 -14.719  -3.494  1.00  0.00           C
ATOM    480  C   MET A  28     -29.153 -14.761  -2.419  1.00  0.00           C
ATOM    481  O   MET A  28     -29.037 -15.798  -1.758  1.00  0.00           O
ATOM    482  CB  MET A  28     -30.952 -16.125  -3.368  1.00  0.00           C
ATOM    483  CG  MET A  28     -31.918 -16.631  -4.448  1.00  0.00           C
ATOM    484  SD  MET A  28     -32.776 -18.123  -3.861  1.00  0.00           S
ATOM    485  CE  MET A  28     -34.451 -17.821  -4.426  1.00  0.00           C
ATOM    486  QB  MET A  28     -30.852 -16.490  -2.860  1.00  0.00           Q
ATOM    487  QE  MET A  28     -34.791 -17.762  -4.541  1.00  0.00           Q
ATOM    488  QG  MET A  28     -31.997 -16.393  -5.001  1.00  0.00           Q
ATOM    489  H   MET A  28     -29.534 -15.009  -5.499  1.00  0.00           H
ATOM    490  HA  MET A  28     -30.912 -13.962  -3.184  1.00  0.00           H
ATOM    491 1HB  MET A  28     -31.514 -16.111  -2.411  1.00  0.00           H
ATOM    492 2HB  MET A  28     -30.190 -16.868  -3.309  1.00  0.00           H
ATOM    493 1HG  MET A  28     -31.356 -16.921  -5.321  1.00  0.00           H
ATOM    494 2HG  MET A  28     -32.636 -15.864  -4.681  1.00  0.00           H
ATOM    495 1HE  MET A  28     -34.424 -17.249  -5.334  1.00  0.00           H
ATOM    496 2HE  MET A  28     -35.008 -17.275  -3.667  1.00  0.00           H
ATOM    497 3HE  MET A  28     -34.939 -18.763  -4.622  1.00  0.00           H
ATOM    498  N   GLN A  29     -28.456 -13.705  -2.130  1.00  0.00           N
ATOM    499  CA  GLN A  29     -27.516 -13.815  -1.012  1.00  0.00           C
ATOM    500  C   GLN A  29     -27.874 -12.696   0.016  1.00  0.00           C
ATOM    501  O   GLN A  29     -28.538 -11.739  -0.367  1.00  0.00           O
ATOM    502  CB  GLN A  29     -26.062 -13.899  -1.599  1.00  0.00           C
ATOM    503  CG  GLN A  29     -25.697 -12.753  -2.587  1.00  0.00           C
ATOM    504  CD  GLN A  29     -24.364 -12.918  -3.360  1.00  0.00           C
ATOM    505  NE2 GLN A  29     -24.421 -13.005  -4.702  1.00  0.00           N
ATOM    506  OE1 GLN A  29     -23.321 -13.021  -2.758  1.00  0.00           O
ATOM    507  QB  GLN A  29     -25.656 -14.376  -1.482  1.00  0.00           Q
ATOM    508  QE2 GLN A  29     -24.441 -13.064  -5.163  1.00  0.00           Q
ATOM    509  QG  GLN A  29     -26.067 -12.236  -2.656  1.00  0.00           Q
ATOM    510  H   GLN A  29     -28.605 -12.865  -2.615  1.00  0.00           H
ATOM    511  HA  GLN A  29     -27.765 -14.770  -0.519  1.00  0.00           H
ATOM    512 1HB  GLN A  29     -26.012 -14.836  -2.175  1.00  0.00           H
ATOM    513 2HB  GLN A  29     -25.298 -13.917  -0.789  1.00  0.00           H
ATOM    514 1HG  GLN A  29     -25.626 -11.796  -2.008  1.00  0.00           H
ATOM    515 2HG  GLN A  29     -26.508 -12.676  -3.304  1.00  0.00           H
ATOM    516 1HE2 GLN A  29     -25.298 -12.959  -5.133  1.00  0.00           H
ATOM    517 2HE2 GLN A  29     -23.584 -13.170  -5.193  1.00  0.00           H
ATOM    518  N   GLY A  30     -27.596 -12.819   1.347  1.00  0.00           N
ATOM    519  CA  GLY A  30     -28.114 -11.728   2.232  1.00  0.00           C
ATOM    520  C   GLY A  30     -28.513 -11.941   3.762  1.00  0.00           C
ATOM    521  O   GLY A  30     -28.581 -10.936   4.459  1.00  0.00           O
ATOM    522  QA  GLY A  30     -28.239 -11.138   1.959  1.00  0.00           Q
ATOM    523  H   GLY A  30     -27.146 -13.607   1.676  1.00  0.00           H
ATOM    524 1HA  GLY A  30     -29.048 -11.412   1.722  1.00  0.00           H
ATOM    525 2HA  GLY A  30     -27.429 -10.866   2.196  1.00  0.00           H
ATOM    526  N   GLN A  31     -28.903 -13.174   4.219  1.00  0.00           N
ATOM    527  CA  GLN A  31     -29.446 -13.418   5.617  1.00  0.00           C
ATOM    528  C   GLN A  31     -28.438 -13.626   6.738  1.00  0.00           C
ATOM    529  O   GLN A  31     -28.753 -13.727   7.932  1.00  0.00           O
ATOM    530  CB  GLN A  31     -30.278 -14.663   5.465  1.00  0.00           C
ATOM    531  CG  GLN A  31     -31.570 -14.325   4.723  1.00  0.00           C
ATOM    532  CD  GLN A  31     -32.288 -15.514   4.097  1.00  0.00           C
ATOM    533  NE2 GLN A  31     -33.570 -15.631   4.426  1.00  0.00           N
ATOM    534  OE1 GLN A  31     -31.740 -16.265   3.340  1.00  0.00           O
ATOM    535  QB  GLN A  31     -30.103 -15.238   5.655  1.00  0.00           Q
ATOM    536  QE2 GLN A  31     -34.017 -15.634   4.520  1.00  0.00           Q
ATOM    537  QG  GLN A  31     -31.781 -13.730   4.688  1.00  0.00           Q
ATOM    538  H   GLN A  31     -28.926 -13.919   3.600  1.00  0.00           H
ATOM    539  HA  GLN A  31     -30.107 -12.610   5.891  1.00  0.00           H
ATOM    540 1HB  GLN A  31     -30.485 -15.080   6.411  1.00  0.00           H
ATOM    541 2HB  GLN A  31     -29.721 -15.398   4.897  1.00  0.00           H
ATOM    542 1HG  GLN A  31     -31.320 -13.602   3.936  1.00  0.00           H
ATOM    543 2HG  GLN A  31     -32.241 -13.857   5.440  1.00  0.00           H
ATOM    544 1HE2 GLN A  31     -33.929 -14.957   5.045  1.00  0.00           H
ATOM    545 2HE2 GLN A  31     -34.107 -16.312   3.995  1.00  0.00           H
ATOM    546  N   LYS A  32     -27.228 -13.825   6.341  1.00  0.00           N
ATOM    547  CA  LYS A  32     -26.226 -14.188   7.246  1.00  0.00           C
ATOM    548  C   LYS A  32     -25.521 -13.078   8.051  1.00  0.00           C
ATOM    549  O   LYS A  32     -25.451 -11.911   7.721  1.00  0.00           O
ATOM    550  CB  LYS A  32     -25.287 -15.183   6.488  1.00  0.00           C
ATOM    551  CG  LYS A  32     -24.525 -14.730   5.212  1.00  0.00           C
ATOM    552  CD  LYS A  32     -23.948 -16.061   4.629  1.00  0.00           C
ATOM    553  CE  LYS A  32     -23.772 -16.217   3.147  1.00  0.00           C
ATOM    554  NZ  LYS A  32     -24.868 -17.087   2.597  1.00  0.00           N
ATOM    555  QB  LYS A  32     -25.259 -15.789   6.711  1.00  0.00           Q
ATOM    556  QD  LYS A  32     -23.847 -16.520   5.059  1.00  0.00           Q
ATOM    557  QE  LYS A  32     -23.274 -16.048   2.815  1.00  0.00           Q
ATOM    558  QG  LYS A  32     -24.454 -14.175   4.992  1.00  0.00           Q
ATOM    559  QZ  LYS A  32     -25.127 -17.293   2.468  1.00  0.00           Q
ATOM    560  H   LYS A  32     -27.037 -13.824   5.380  1.00  0.00           H
ATOM    561  HA  LYS A  32     -26.748 -14.786   8.009  1.00  0.00           H
ATOM    562 1HB  LYS A  32     -25.971 -16.004   6.193  1.00  0.00           H
ATOM    563 2HB  LYS A  32     -24.549 -15.574   7.229  1.00  0.00           H
ATOM    564 1HG  LYS A  32     -23.721 -14.093   5.506  1.00  0.00           H
ATOM    565 2HG  LYS A  32     -25.187 -14.258   4.476  1.00  0.00           H
ATOM    566 1HD  LYS A  32     -24.661 -16.834   4.981  1.00  0.00           H
ATOM    567 2HD  LYS A  32     -23.034 -16.206   5.136  1.00  0.00           H
ATOM    568 1HE  LYS A  32     -22.842 -16.795   3.029  1.00  0.00           H
ATOM    569 2HE  LYS A  32     -23.706 -15.303   2.603  1.00  0.00           H
ATOM    570 1HZ  LYS A  32     -25.803 -16.770   2.956  1.00  0.00           H
ATOM    571 2HZ  LYS A  32     -24.715 -18.060   2.893  1.00  0.00           H
ATOM    572 3HZ  LYS A  32     -24.864 -17.051   1.555  1.00  0.00           H
ATOM    573  N   TPO A  33     -24.993 -13.593   9.163  1.00  0.00           N
ATOM    574  CA  TPO A  33     -24.254 -12.721  10.123  1.00  0.00           C
ATOM    575  C   TPO A  33     -22.928 -13.373  10.461  1.00  0.00           C
ATOM    576  O   TPO A  33     -22.751 -13.981  11.515  1.00  0.00           O
ATOM    577  CB  TPO A  33     -25.194 -12.260  11.293  1.00  0.00           C
ATOM    578  CG2 TPO A  33     -24.855 -10.861  11.839  1.00  0.00           C
ATOM    579  OG1 TPO A  33     -26.571 -12.198  10.825  1.00  0.00           O
ATOM    580  PS  TPO A  33     -27.855 -11.763  11.725  1.00  0.00           P
ATOM    581  OPA TPO A  33     -28.022 -12.706  12.921  1.00  0.00           O
ATOM    582  OPB TPO A  33     -29.122 -11.827  10.867  1.00  0.00           O
ATOM    583  OPC TPO A  33     -27.691 -10.328  12.238  1.00  0.00           O
ATOM    584  QG2 TPO A  33     -24.773 -10.499  11.984  1.00  0.00           Q
ATOM    585  H   TPO A  33     -24.994 -14.553   9.520  1.00  0.00           H
ATOM    586  HA  TPO A  33     -23.991 -11.795   9.584  1.00  0.00           H
ATOM    587  HB  TPO A  33     -25.111 -12.999  12.117  1.00  0.00           H
ATOM    588 1HG2 TPO A  33     -25.543 -10.584  12.658  1.00  0.00           H
ATOM    589 2HG2 TPO A  33     -23.826 -10.821  12.238  1.00  0.00           H
ATOM    590 3HG2 TPO A  33     -24.952 -10.094  11.053  1.00  0.00           H
ATOM    591  N   PRO A  34     -22.004 -13.243   9.567  1.00  0.00           N
ATOM    592  CA  PRO A  34     -20.676 -13.781   9.688  1.00  0.00           C
ATOM    593  C   PRO A  34     -19.749 -12.746  10.317  1.00  0.00           C
ATOM    594  O   PRO A  34     -19.989 -11.533  10.199  1.00  0.00           O
ATOM    595  CB  PRO A  34     -20.421 -14.122   8.215  1.00  0.00           C
ATOM    596  CG  PRO A  34     -21.059 -13.032   7.434  1.00  0.00           C
ATOM    597  CD  PRO A  34     -22.204 -12.569   8.258  1.00  0.00           C
ATOM    598  QB  PRO A  34     -20.139 -14.650   8.006  1.00  0.00           Q
ATOM    599  QD  PRO A  34     -22.645 -12.170   8.079  1.00  0.00           Q
ATOM    600  QG  PRO A  34     -20.897 -12.798   6.880  1.00  0.00           Q
ATOM    601  HA  PRO A  34     -20.634 -14.689  10.259  1.00  0.00           H
ATOM    602 1HB  PRO A  34     -20.926 -15.083   7.992  1.00  0.00           H
ATOM    603 2HB  PRO A  34     -19.354 -14.219   8.021  1.00  0.00           H
ATOM    604 1HG  PRO A  34     -21.414 -13.395   6.475  1.00  0.00           H
ATOM    605 2HG  PRO A  34     -20.379 -12.203   7.285  1.00  0.00           H
ATOM    606 1HD  PRO A  34     -23.156 -12.865   7.788  1.00  0.00           H
ATOM    607 2HD  PRO A  34     -22.135 -11.476   8.371  1.00  0.00           H
ATOM    608  N   GLN A  35     -18.779 -13.165  11.139  1.00  0.00           N
ATOM    609  CA  GLN A  35     -18.050 -12.113  11.856  1.00  0.00           C
ATOM    610  C   GLN A  35     -16.786 -11.511  11.158  1.00  0.00           C
ATOM    611  O   GLN A  35     -16.252 -12.069  10.203  1.00  0.00           O
ATOM    612  CB  GLN A  35     -17.725 -12.411  13.329  1.00  0.00           C
ATOM    613  CG  GLN A  35     -18.666 -13.309  14.179  1.00  0.00           C
ATOM    614  CD  GLN A  35     -19.757 -12.403  14.557  1.00  0.00           C
ATOM    615  NE2 GLN A  35     -20.880 -12.569  13.891  1.00  0.00           N
ATOM    616  OE1 GLN A  35     -19.576 -11.540  15.390  1.00  0.00           O
ATOM    617  QB  GLN A  35     -17.265 -12.093  13.624  1.00  0.00           Q
ATOM    618  QE2 GLN A  35     -21.244 -12.608  13.623  1.00  0.00           Q
ATOM    619  QG  GLN A  35     -18.636 -13.912  14.319  1.00  0.00           Q
ATOM    620  H   GLN A  35     -18.655 -14.133  11.334  1.00  0.00           H
ATOM    621  HA  GLN A  35     -18.778 -11.325  11.818  1.00  0.00           H
ATOM    622 1HB  GLN A  35     -17.797 -11.493  13.797  1.00  0.00           H
ATOM    623 2HB  GLN A  35     -16.732 -12.693  13.449  1.00  0.00           H
ATOM    624 1HG  GLN A  35     -18.164 -13.610  15.037  1.00  0.00           H
ATOM    625 2HG  GLN A  35     -19.108 -14.214  13.600  1.00  0.00           H
ATOM    626 1HE2 GLN A  35     -20.908 -13.304  13.240  1.00  0.00           H
ATOM    627 2HE2 GLN A  35     -21.581 -11.912  14.007  1.00  0.00           H
ATOM    628  N   LYS A  36     -16.322 -10.368  11.684  1.00  0.00           N
ATOM    629  CA  LYS A  36     -15.123  -9.662  11.154  1.00  0.00           C
ATOM    630  C   LYS A  36     -14.113  -9.495  12.222  1.00  0.00           C
ATOM    631  O   LYS A  36     -14.396  -9.614  13.394  1.00  0.00           O
ATOM    632  CB  LYS A  36     -15.392  -8.172  10.759  1.00  0.00           C
ATOM    633  CG  LYS A  36     -16.070  -7.781   9.374  1.00  0.00           C
ATOM    634  CD  LYS A  36     -15.603  -6.342   8.825  1.00  0.00           C
ATOM    635  CE  LYS A  36     -15.990  -6.245   7.350  1.00  0.00           C
ATOM    636  NZ  LYS A  36     -16.084  -4.816   6.676  1.00  0.00           N
ATOM    637  QB  LYS A  36     -15.227  -7.676  11.155  1.00  0.00           Q
ATOM    638  QD  LYS A  36     -15.272  -5.850   9.122  1.00  0.00           Q
ATOM    639  QE  LYS A  36     -16.104  -6.777   6.993  1.00  0.00           Q
ATOM    640  QG  LYS A  36     -16.505  -8.138   9.006  1.00  0.00           Q
ATOM    641  QZ  LYS A  36     -16.095  -4.478   6.522  1.00  0.00           Q
ATOM    642  H   LYS A  36     -16.786  -9.970  12.475  1.00  0.00           H
ATOM    643  HA  LYS A  36     -14.704 -10.277  10.308  1.00  0.00           H
ATOM    644 1HB  LYS A  36     -14.488  -7.635  10.792  1.00  0.00           H
ATOM    645 2HB  LYS A  36     -15.965  -7.715  11.518  1.00  0.00           H
ATOM    646 1HG  LYS A  36     -17.163  -7.790   9.475  1.00  0.00           H
ATOM    647 2HG  LYS A  36     -15.848  -8.487   8.537  1.00  0.00           H
ATOM    648 1HD  LYS A  36     -14.498  -6.230   8.855  1.00  0.00           H
ATOM    649 2HD  LYS A  36     -16.046  -5.470   9.389  1.00  0.00           H
ATOM    650 1HE  LYS A  36     -16.920  -6.770   7.183  1.00  0.00           H
ATOM    651 2HE  LYS A  36     -15.286  -6.785   6.801  1.00  0.00           H
ATOM    652 1HZ  LYS A  36     -15.944  -3.974   7.350  1.00  0.00           H
ATOM    653 2HZ  LYS A  36     -16.998  -4.689   6.249  1.00  0.00           H
ATOM    654 3HZ  LYS A  36     -15.343  -4.770   5.965  1.00  0.00           H
ATOM    655  N   PRO A  37     -12.888  -9.107  11.796  1.00  0.00           N
ATOM    656  CA  PRO A  37     -11.797  -8.891  12.656  1.00  0.00           C
ATOM    657  C   PRO A  37     -11.644  -7.438  13.029  1.00  0.00           C
ATOM    658  O   PRO A  37     -12.363  -6.572  12.525  1.00  0.00           O
ATOM    659  CB  PRO A  37     -10.721  -9.585  11.790  1.00  0.00           C
ATOM    660  CG  PRO A  37     -11.386  -9.863  10.486  1.00  0.00           C
ATOM    661  CD  PRO A  37     -12.497  -8.885  10.456  1.00  0.00           C
ATOM    662  QB  PRO A  37     -10.133  -9.725  11.968  1.00  0.00           Q
ATOM    663  QD  PRO A  37     -12.669  -8.499  10.036  1.00  0.00           Q
ATOM    664  QG  PRO A  37     -11.294 -10.319  10.087  1.00  0.00           Q
ATOM    665  HA  PRO A  37     -11.924  -9.441  13.580  1.00  0.00           H
ATOM    666 1HB  PRO A  37     -10.409 -10.514  12.271  1.00  0.00           H
ATOM    667 2HB  PRO A  37      -9.858  -8.936  11.664  1.00  0.00           H
ATOM    668 1HG  PRO A  37     -11.872 -10.863  10.516  1.00  0.00           H
ATOM    669 2HG  PRO A  37     -10.717  -9.775   9.656  1.00  0.00           H
ATOM    670 1HD  PRO A  37     -13.264  -9.099   9.765  1.00  0.00           H
ATOM    671 2HD  PRO A  37     -12.075  -7.899  10.306  1.00  0.00           H
ATOM    672  N   SER A  38     -10.821  -7.146  14.026  1.00  0.00           N
ATOM    673  CA  SER A  38     -10.802  -5.784  14.569  1.00  0.00           C
ATOM    674  C   SER A  38      -9.549  -5.578  15.442  1.00  0.00           C
ATOM    675  O   SER A  38      -9.618  -5.154  16.591  1.00  0.00           O
ATOM    676  CB  SER A  38     -12.019  -5.813  15.473  1.00  0.00           C
ATOM    677  OG  SER A  38     -11.803  -6.810  16.435  1.00  0.00           O
ATOM    678  QB  SER A  38     -12.523  -5.457  15.421  1.00  0.00           Q
ATOM    679  H   SER A  38     -10.319  -7.882  14.498  1.00  0.00           H
ATOM    680  HA  SER A  38     -10.884  -5.069  13.818  1.00  0.00           H
ATOM    681 1HB  SER A  38     -12.874  -6.082  14.913  1.00  0.00           H
ATOM    682 2HB  SER A  38     -12.172  -4.833  15.929  1.00  0.00           H
ATOM    683  HG  SER A  38     -12.564  -7.386  16.504  1.00  0.00           H
ATOM    684  N   GLN A  39      -8.369  -5.904  14.845  1.00  0.00           N
ATOM    685  CA  GLN A  39      -7.025  -5.779  15.479  1.00  0.00           C
ATOM    686  C   GLN A  39      -6.606  -4.295  15.502  1.00  0.00           C
ATOM    687  O   GLN A  39      -6.140  -3.766  16.519  1.00  0.00           O
ATOM    688  CB  GLN A  39      -6.006  -6.710  14.734  1.00  0.00           C
ATOM    689  CG  GLN A  39      -5.910  -8.173  15.328  1.00  0.00           C
ATOM    690  CD  GLN A  39      -4.576  -8.961  15.129  1.00  0.00           C
ATOM    691  NE2 GLN A  39      -4.013  -9.541  16.199  1.00  0.00           N
ATOM    692  OE1 GLN A  39      -4.069  -9.060  14.036  1.00  0.00           O
ATOM    693  QB  GLN A  39      -5.688  -6.520  14.220  1.00  0.00           Q
ATOM    694  QE2 GLN A  39      -3.826  -9.750  16.585  1.00  0.00           Q
ATOM    695  QG  GLN A  39      -6.412  -8.457  15.617  1.00  0.00           Q
ATOM    696  H   GLN A  39      -8.384  -6.226  13.942  1.00  0.00           H
ATOM    697  HA  GLN A  39      -7.110  -6.111  16.513  1.00  0.00           H
ATOM    698 1HB  GLN A  39      -5.053  -6.255  14.761  1.00  0.00           H
ATOM    699 2HB  GLN A  39      -6.324  -6.784  13.680  1.00  0.00           H
ATOM    700 1HG  GLN A  39      -6.714  -8.773  14.836  1.00  0.00           H
ATOM    701 2HG  GLN A  39      -6.112  -8.140  16.399  1.00  0.00           H
ATOM    702 1HE2 GLN A  39      -4.473  -9.453  17.072  1.00  0.00           H
ATOM    703 2HE2 GLN A  39      -3.178 -10.047  16.098  1.00  0.00           H
ATOM    704  N   ASN A  40      -6.865  -3.619  14.372  1.00  0.00           N
ATOM    705  CA  ASN A  40      -6.604  -2.213  14.197  1.00  0.00           C
ATOM    706  C   ASN A  40      -7.965  -1.560  13.899  1.00  0.00           C
ATOM    707  O   ASN A  40      -8.148  -0.837  12.915  1.00  0.00           O
ATOM    708  CB  ASN A  40      -5.615  -1.950  13.025  1.00  0.00           C
ATOM    709  CG  ASN A  40      -4.140  -2.377  13.282  1.00  0.00           C
ATOM    710  ND2 ASN A  40      -3.189  -1.465  13.579  1.00  0.00           N
ATOM    711  OD1 ASN A  40      -3.855  -3.515  13.121  1.00  0.00           O
ATOM    712  QB  ASN A  40      -5.802  -1.713  12.471  1.00  0.00           Q
ATOM    713  QD2 ASN A  40      -2.826  -1.165  13.642  1.00  0.00           Q
ATOM    714  H   ASN A  40      -7.300  -4.077  13.643  1.00  0.00           H
ATOM    715  HA  ASN A  40      -6.213  -1.771  15.126  1.00  0.00           H
ATOM    716 1HB  ASN A  40      -5.641  -0.942  12.772  1.00  0.00           H
ATOM    717 2HB  ASN A  40      -5.963  -2.485  12.170  1.00  0.00           H
ATOM    718 1HD2 ASN A  40      -3.402  -0.520  13.685  1.00  0.00           H
ATOM    719 2HD2 ASN A  40      -2.251  -1.809  13.598  1.00  0.00           H
ATOM    720  N   LEU A  41      -8.868  -1.766  14.789  1.00  0.00           N
ATOM    721  CA  LEU A  41     -10.179  -1.138  14.726  1.00  0.00           C
ATOM    722  C   LEU A  41     -10.193   0.057  15.616  1.00  0.00           C
ATOM    723  O   LEU A  41     -10.505  -0.115  16.835  1.00  0.00           O
ATOM    724  CB  LEU A  41     -11.078  -2.011  15.562  1.00  0.00           C
ATOM    725  CG  LEU A  41     -12.666  -1.851  15.414  1.00  0.00           C
ATOM    726  CD1 LEU A  41     -13.396  -3.157  16.097  1.00  0.00           C
ATOM    727  CD2 LEU A  41     -13.338  -0.584  16.257  1.00  0.00           C
ATOM    728  QB  LEU A  41     -10.831  -2.423  16.020  1.00  0.00           Q
ATOM    729  QD1 LEU A  41     -13.605  -3.469  16.263  1.00  0.00           Q
ATOM    730  QD2 LEU A  41     -13.010  -0.603  16.378  1.00  0.00           Q
ATOM    731  QQD LEU A  41     -13.308  -2.036  16.321  1.00  0.00           Q
ATOM    732  H   LEU A  41      -8.668  -2.341  15.613  1.00  0.00           H
ATOM    733  HA  LEU A  41     -10.617  -1.009  13.711  1.00  0.00           H
ATOM    734 1HB  LEU A  41     -10.864  -1.807  16.580  1.00  0.00           H
ATOM    735 2HB  LEU A  41     -10.797  -3.038  15.461  1.00  0.00           H
ATOM    736  HG  LEU A  41     -13.015  -1.868  14.341  1.00  0.00           H
ATOM    737 1HD1 LEU A  41     -12.956  -3.413  17.057  1.00  0.00           H
ATOM    738 2HD1 LEU A  41     -13.386  -4.047  15.461  1.00  0.00           H
ATOM    739 3HD1 LEU A  41     -14.474  -2.950  16.270  1.00  0.00           H
ATOM    740 1HD2 LEU A  41     -13.574  -1.606  16.848  1.00  0.00           H
ATOM    741 2HD2 LEU A  41     -12.925  -0.120  15.468  1.00  0.00           H
ATOM    742 3HD2 LEU A  41     -12.532  -0.081  16.817  1.00  0.00           H
ATOM    743  N   VAL A  42      -9.733   1.150  15.177  1.00  0.00           N
ATOM    744  CA  VAL A  42      -9.562   2.260  16.127  1.00  0.00           C
ATOM    745  C   VAL A  42      -9.996   3.610  15.608  1.00  0.00           C
ATOM    746  O   VAL A  42      -9.259   4.302  14.898  1.00  0.00           O
ATOM    747  CB  VAL A  42      -8.100   2.366  16.645  1.00  0.00           C
ATOM    748  CG1 VAL A  42      -8.058   2.260  18.171  1.00  0.00           C
ATOM    749  CG2 VAL A  42      -7.220   1.301  15.994  1.00  0.00           C
ATOM    750  QG1 VAL A  42      -8.049   2.237  18.533  1.00  0.00           Q
ATOM    751  QG2 VAL A  42      -7.011   1.048  15.839  1.00  0.00           Q
ATOM    752  QQG VAL A  42      -7.531   1.642  17.186  1.00  0.00           Q
ATOM    753  H   VAL A  42      -9.381   1.182  14.268  1.00  0.00           H
ATOM    754  HA  VAL A  42     -10.168   2.014  16.981  1.00  0.00           H
ATOM    755  HB  VAL A  42      -7.714   3.338  16.365  1.00  0.00           H
ATOM    756 1HG1 VAL A  42      -8.432   1.294  18.474  1.00  0.00           H
ATOM    757 2HG1 VAL A  42      -8.676   3.037  18.604  1.00  0.00           H
ATOM    758 3HG1 VAL A  42      -7.041   2.378  18.521  1.00  0.00           H
ATOM    759 1HG2 VAL A  42      -7.831   0.652  15.393  1.00  0.00           H
ATOM    760 2HG2 VAL A  42      -6.728   0.718  16.757  1.00  0.00           H
ATOM    761 3HG2 VAL A  42      -6.475   1.774  15.367  1.00  0.00           H
ATOM    762  N   PRO A  43     -11.211   4.058  16.020  1.00  0.00           N
ATOM    763  CA  PRO A  43     -11.764   5.370  15.659  1.00  0.00           C
ATOM    764  C   PRO A  43     -10.863   6.493  16.177  1.00  0.00           C
ATOM    765  O   PRO A  43     -10.323   6.419  17.290  1.00  0.00           O
ATOM    766  CB  PRO A  43     -13.172   5.365  16.315  1.00  0.00           C
ATOM    767  CG  PRO A  43     -13.450   3.958  16.690  1.00  0.00           C
ATOM    768  CD  PRO A  43     -12.101   3.319  16.922  1.00  0.00           C
ATOM    769  QB  PRO A  43     -13.548   5.861  16.401  1.00  0.00           Q
ATOM    770  QD  PRO A  43     -11.967   2.856  17.309  1.00  0.00           Q
ATOM    771  QG  PRO A  43     -13.999   3.675  16.724  1.00  0.00           Q
ATOM    772  HA  PRO A  43     -11.903   5.480  14.596  1.00  0.00           H
ATOM    773 1HB  PRO A  43     -13.910   5.707  15.604  1.00  0.00           H
ATOM    774 2HB  PRO A  43     -13.186   6.016  17.199  1.00  0.00           H
ATOM    775 1HG  PRO A  43     -13.938   3.438  15.855  1.00  0.00           H
ATOM    776 2HG  PRO A  43     -14.060   3.912  17.593  1.00  0.00           H
ATOM    777 1HD  PRO A  43     -12.130   2.246  16.682  1.00  0.00           H
ATOM    778 2HD  PRO A  43     -11.804   3.466  17.936  1.00  0.00           H
ATOM    779  N   VAL A  44     -10.647   7.525  15.358  1.00  0.00           N
ATOM    780  CA  VAL A  44      -9.764   8.630  15.721  1.00  0.00           C
ATOM    781  C   VAL A  44     -10.340   9.423  16.879  1.00  0.00           C
ATOM    782  O   VAL A  44     -11.491   9.851  16.833  1.00  0.00           O
ATOM    783  CB  VAL A  44      -9.535   9.584  14.529  1.00  0.00           C
ATOM    784  CG1 VAL A  44      -8.586  10.707  14.913  1.00  0.00           C
ATOM    785  CG2 VAL A  44      -9.025   8.827  13.302  1.00  0.00           C
ATOM    786  QG1 VAL A  44      -8.364  10.973  15.008  1.00  0.00           Q
ATOM    787  QG2 VAL A  44      -8.906   8.649  13.013  1.00  0.00           Q
ATOM    788  QQG VAL A  44      -8.634   9.811  14.010  1.00  0.00           Q
ATOM    789  H   VAL A  44     -11.073   7.536  14.473  1.00  0.00           H
ATOM    790  HA  VAL A  44      -8.809   8.217  16.010  1.00  0.00           H
ATOM    791  HB  VAL A  44     -10.488  10.027  14.278  1.00  0.00           H
ATOM    792 1HG1 VAL A  44      -7.634  10.291  15.205  1.00  0.00           H
ATOM    793 2HG1 VAL A  44      -9.005  11.259  15.745  1.00  0.00           H
ATOM    794 3HG1 VAL A  44      -8.452  11.370  14.074  1.00  0.00           H
ATOM    795 1HG2 VAL A  44      -8.870   7.789  13.557  1.00  0.00           H
ATOM    796 2HG2 VAL A  44      -8.092   9.260  12.973  1.00  0.00           H
ATOM    797 3HG2 VAL A  44      -9.754   8.899  12.509  1.00  0.00           H
ATOM    798  N   TPO A  45      -9.507   9.618  17.892  1.00  0.00           N
ATOM    799  CA  TPO A  45      -9.937  10.371  19.107  1.00  0.00           C
ATOM    800  C   TPO A  45     -10.111  11.833  18.744  1.00  0.00           C
ATOM    801  O   TPO A  45     -10.214  12.206  17.576  1.00  0.00           O
ATOM    802  CB  TPO A  45      -9.041   9.995  20.339  1.00  0.00           C
ATOM    803  CG2 TPO A  45      -7.563   9.761  19.977  1.00  0.00           C
ATOM    804  OG1 TPO A  45      -9.060  11.079  21.313  1.00  0.00           O
ATOM    805  PS  TPO A  45      -8.261  11.087  22.730  1.00  0.00           P
ATOM    806  OPA TPO A  45      -8.716   9.924  23.616  1.00  0.00           O
ATOM    807  OPB TPO A  45      -8.539  12.403  23.461  1.00  0.00           O
ATOM    808  OPC TPO A  45      -6.750  10.976  22.496  1.00  0.00           O
ATOM    809  QG2 TPO A  45      -7.180   9.700  19.890  1.00  0.00           Q
ATOM    810  H   TPO A  45      -8.533   9.321  18.013  1.00  0.00           H
ATOM    811  HA  TPO A  45     -10.948  10.015  19.367  1.00  0.00           H
ATOM    812  HB  TPO A  45      -9.450   9.073  20.798  1.00  0.00           H
ATOM    813 1HG2 TPO A  45      -6.976   9.499  20.877  1.00  0.00           H
ATOM    814 2HG2 TPO A  45      -7.451   8.935  19.253  1.00  0.00           H
ATOM    815 3HG2 TPO A  45      -7.113  10.667  19.540  1.00  0.00           H
ATOM    816  N   PRO A  46     -10.152  12.729  19.729  1.00  0.00           N
ATOM    817  CA  PRO A  46     -10.322  14.170  19.489  1.00  0.00           C
ATOM    818  C   PRO A  46      -9.072  14.947  19.062  1.00  0.00           C
ATOM    819  O   PRO A  46      -7.951  14.439  19.167  1.00  0.00           O
ATOM    820  CB  PRO A  46     -10.911  14.663  20.823  1.00  0.00           C
ATOM    821  CG  PRO A  46     -11.128  13.438  21.653  1.00  0.00           C
ATOM    822  CD  PRO A  46     -10.168  12.431  21.135  1.00  0.00           C
ATOM    823  QB  PRO A  46     -11.040  15.245  20.969  1.00  0.00           Q
ATOM    824  QD  PRO A  46      -9.861  11.998  21.444  1.00  0.00           Q
ATOM    825  QG  PRO A  46     -11.545  13.351  22.094  1.00  0.00           Q
ATOM    826  HA  PRO A  46     -11.083  14.342  18.758  1.00  0.00           H
ATOM    827 1HB  PRO A  46     -11.857  15.136  20.630  1.00  0.00           H
ATOM    828 2HB  PRO A  46     -10.222  15.354  21.308  1.00  0.00           H
ATOM    829 1HG  PRO A  46     -12.138  13.047  21.487  1.00  0.00           H
ATOM    830 2HG  PRO A  46     -10.953  13.654  22.702  1.00  0.00           H
ATOM    831 1HD  PRO A  46     -10.515  11.416  21.317  1.00  0.00           H
ATOM    832 2HD  PRO A  46      -9.206  12.580  21.571  1.00  0.00           H
ATOM    833  N   SER A  47      -9.255  16.178  18.544  1.00  0.00           N
ATOM    834  CA  SER A  47      -8.080  16.943  18.074  1.00  0.00           C
ATOM    835  C   SER A  47      -7.307  17.539  19.186  1.00  0.00           C
ATOM    836  O   SER A  47      -6.159  17.931  18.998  1.00  0.00           O
ATOM    837  CB  SER A  47      -8.516  18.039  17.046  1.00  0.00           C
ATOM    838  OG  SER A  47      -9.351  17.456  16.090  1.00  0.00           O
ATOM    839  QB  SER A  47      -8.355  18.646  17.075  1.00  0.00           Q
ATOM    840  H   SER A  47     -10.160  16.525  18.433  1.00  0.00           H
ATOM    841  HA  SER A  47      -7.465  16.214  17.537  1.00  0.00           H
ATOM    842 1HB  SER A  47      -7.690  18.429  16.558  1.00  0.00           H
ATOM    843 2HB  SER A  47      -9.022  18.863  17.591  1.00  0.00           H
ATOM    844  HG  SER A  47      -9.182  17.797  15.253  1.00  0.00           H
ATOM    845  N   THR A  48      -7.916  17.651  20.357  1.00  0.00           N
ATOM    846  CA  THR A  48      -7.207  18.269  21.471  1.00  0.00           C
ATOM    847  C   THR A  48      -6.564  17.336  22.489  1.00  0.00           C
ATOM    848  O   THR A  48      -6.521  17.649  23.673  1.00  0.00           O
ATOM    849  CB  THR A  48      -8.106  19.255  22.158  1.00  0.00           C
ATOM    850  CG2 THR A  48      -8.177  20.556  21.396  1.00  0.00           C
ATOM    851  OG1 THR A  48      -9.414  18.737  22.277  1.00  0.00           O
ATOM    852  QG2 THR A  48      -8.191  20.863  21.211  1.00  0.00           Q
ATOM    853  H   THR A  48      -8.840  17.358  20.481  1.00  0.00           H
ATOM    854  HA  THR A  48      -6.406  18.844  21.029  1.00  0.00           H
ATOM    855  HB  THR A  48      -7.716  19.466  23.139  1.00  0.00           H
ATOM    856 1HG  THR A  48      -9.692  18.788  23.192  1.00  0.00           H
ATOM    857 1HG2 THR A  48      -8.612  20.375  20.422  1.00  0.00           H
ATOM    858 2HG2 THR A  48      -7.178  20.952  21.273  1.00  0.00           H
ATOM    859 3HG2 THR A  48      -8.782  21.260  21.938  1.00  0.00           H
ATOM    860  N   THR A  49      -5.939  16.277  22.017  1.00  0.00           N
ATOM    861  CA  THR A  49      -5.161  15.447  22.904  1.00  0.00           C
ATOM    862  C   THR A  49      -3.812  15.300  22.228  1.00  0.00           C
ATOM    863  O   THR A  49      -3.728  15.350  20.991  1.00  0.00           O
ATOM    864  CB  THR A  49      -5.846  14.119  23.311  1.00  0.00           C
ATOM    865  CG2 THR A  49      -7.356  14.241  23.407  1.00  0.00           C
ATOM    866  OG1 THR A  49      -5.526  13.056  22.442  1.00  0.00           O
ATOM    867  QG2 THR A  49      -7.714  14.270  23.433  1.00  0.00           Q
ATOM    868  H   THR A  49      -5.911  16.118  21.048  1.00  0.00           H
ATOM    869  HA  THR A  49      -5.003  16.040  23.806  1.00  0.00           H
ATOM    870  HB  THR A  49      -5.488  13.855  24.296  1.00  0.00           H
ATOM    871 1HG  THR A  49      -5.126  12.343  22.950  1.00  0.00           H
ATOM    872 1HG2 THR A  49      -7.769  14.382  22.423  1.00  0.00           H
ATOM    873 2HG2 THR A  49      -7.609  15.087  24.030  1.00  0.00           H
ATOM    874 3HG2 THR A  49      -7.764  13.339  23.846  1.00  0.00           H
ATOM    875  N   LYS A  50      -2.741  15.231  22.998  1.00  0.00           N
ATOM    876  CA  LYS A  50      -1.401  15.192  22.451  1.00  0.00           C
ATOM    877  C   LYS A  50      -0.964  13.751  22.111  1.00  0.00           C
ATOM    878  O   LYS A  50      -1.062  12.868  22.943  1.00  0.00           O
ATOM    879  CB  LYS A  50      -0.355  15.914  23.454  1.00  0.00           C
ATOM    880  CG  LYS A  50      -0.980  16.158  24.894  1.00  0.00           C
ATOM    881  CD  LYS A  50      -0.620  17.337  25.852  1.00  0.00           C
ATOM    882  CE  LYS A  50      -1.886  18.247  26.117  1.00  0.00           C
ATOM    883  NZ  LYS A  50      -2.850  17.837  27.052  1.00  0.00           N
ATOM    884  QB  LYS A  50       0.243  16.054  23.275  1.00  0.00           Q
ATOM    885  QD  LYS A  50      -0.021  17.469  26.093  1.00  0.00           Q
ATOM    886  QE  LYS A  50      -1.941  18.889  25.808  1.00  0.00           Q
ATOM    887  QG  LYS A  50      -1.465  15.817  25.101  1.00  0.00           Q
ATOM    888  QZ  LYS A  50      -3.020  17.792  27.242  1.00  0.00           Q
ATOM    889  H   LYS A  50      -2.858  15.264  23.974  1.00  0.00           H
ATOM    890  HA  LYS A  50      -1.410  15.758  21.536  1.00  0.00           H
ATOM    891 1HB  LYS A  50      -0.010  16.854  22.994  1.00  0.00           H
ATOM    892 2HB  LYS A  50       0.497  15.253  23.557  1.00  0.00           H
ATOM    893 1HG  LYS A  50      -0.910  15.264  25.469  1.00  0.00           H
ATOM    894 2HG  LYS A  50      -2.020  16.368  24.732  1.00  0.00           H
ATOM    895 1HD  LYS A  50       0.240  17.997  25.420  1.00  0.00           H
ATOM    896 2HD  LYS A  50      -0.282  16.942  26.768  1.00  0.00           H
ATOM    897 1HE  LYS A  50      -2.357  18.514  25.137  1.00  0.00           H
ATOM    898 2HE  LYS A  50      -1.524  19.263  26.479  1.00  0.00           H
ATOM    899 1HZ  LYS A  50      -2.487  17.072  27.615  1.00  0.00           H
ATOM    900 2HZ  LYS A  50      -3.656  17.602  26.517  1.00  0.00           H
ATOM    901 3HZ  LYS A  50      -2.919  18.700  27.596  1.00  0.00           H
ATOM    902  N   SER A  51      -0.433  13.566  20.899  1.00  0.00           N
ATOM    903  CA  SER A  51       0.140  12.301  20.418  1.00  0.00           C
ATOM    904  C   SER A  51       1.251  12.492  19.402  1.00  0.00           C
ATOM    905  O   SER A  51       1.757  11.540  18.792  1.00  0.00           O
ATOM    906  CB  SER A  51      -0.917  11.706  19.576  1.00  0.00           C
ATOM    907  OG  SER A  51      -1.053  10.242  19.744  1.00  0.00           O
ATOM    908  QB  SER A  51      -1.289  12.082  19.151  1.00  0.00           Q
ATOM    909  H   SER A  51      -0.421  14.320  20.246  1.00  0.00           H
ATOM    910  HA  SER A  51       0.379  11.587  21.210  1.00  0.00           H
ATOM    911 1HB  SER A  51      -0.703  11.935  18.531  1.00  0.00           H
ATOM    912 2HB  SER A  51      -1.876  12.229  19.772  1.00  0.00           H
ATOM    913  HG  SER A  51      -0.651   9.709  18.983  1.00  0.00           H
ATOM    914  N   PHE A  52       1.569  13.776  19.113  1.00  0.00           N
ATOM    915  CA  PHE A  52       2.598  14.133  18.101  1.00  0.00           C
ATOM    916  C   PHE A  52       3.846  13.257  18.143  1.00  0.00           C
ATOM    917  O   PHE A  52       4.306  12.837  19.211  1.00  0.00           O
ATOM    918  CB  PHE A  52       3.048  15.598  18.219  1.00  0.00           C
ATOM    919  CG  PHE A  52       1.915  16.570  18.250  1.00  0.00           C
ATOM    920  CD1 PHE A  52       1.330  16.930  19.456  1.00  0.00           C
ATOM    921  CD2 PHE A  52       1.375  17.066  17.070  1.00  0.00           C
ATOM    922  CE1 PHE A  52       0.290  17.842  19.493  1.00  0.00           C
ATOM    923  CE2 PHE A  52       0.332  17.979  17.099  1.00  0.00           C
ATOM    924  CZ  PHE A  52      -0.241  18.331  18.311  1.00  0.00           C
ATOM    925  QB  PHE A  52       3.654  15.788  18.238  1.00  0.00           Q
ATOM    926  QD  PHE A  52       1.775  16.662  18.252  1.00  0.00           Q
ATOM    927  QE  PHE A  52      -0.112  18.243  18.307  1.00  0.00           Q
ATOM    928  QR  PHE A  52       0.454  17.769  18.291  1.00  0.00           Q
ATOM    929  H   PHE A  52       1.079  14.512  19.548  1.00  0.00           H
ATOM    930  HA  PHE A  52       2.157  13.995  17.150  1.00  0.00           H
ATOM    931 1HB  PHE A  52       3.665  15.839  17.359  1.00  0.00           H
ATOM    932 2HB  PHE A  52       3.641  15.737  19.119  1.00  0.00           H
ATOM    933 1HD  PHE A  52       1.736  16.541  20.377  1.00  0.00           H
ATOM    934 2HD  PHE A  52       1.814  16.783  16.126  1.00  0.00           H
ATOM    935 1HE  PHE A  52      -0.151  18.120  20.436  1.00  0.00           H
ATOM    936 2HE  PHE A  52      -0.073  18.366  16.178  1.00  0.00           H
ATOM    937  HZ  PHE A  52      -1.056  19.036  18.335  1.00  0.00           H
ATOM    938  N   LYS A  53       4.411  12.998  16.962  1.00  0.00           N
ATOM    939  CA  LYS A  53       5.609  12.193  16.952  1.00  0.00           C
ATOM    940  C   LYS A  53       6.935  13.002  16.707  1.00  0.00           C
ATOM    941  O   LYS A  53       6.911  14.223  16.872  1.00  0.00           O
ATOM    942  CB  LYS A  53       5.488  10.813  16.299  1.00  0.00           C
ATOM    943  CG  LYS A  53       4.115  10.367  15.769  1.00  0.00           C
ATOM    944  CD  LYS A  53       3.905   8.977  16.380  1.00  0.00           C
ATOM    945  CE  LYS A  53       4.506   7.792  15.640  1.00  0.00           C
ATOM    946  NZ  LYS A  53       4.268   7.803  14.179  1.00  0.00           N
ATOM    947  QB  LYS A  53       5.981  10.432  16.319  1.00  0.00           Q
ATOM    948  QD  LYS A  53       3.614   8.931  16.938  1.00  0.00           Q
ATOM    949  QE  LYS A  53       4.831   7.322  15.935  1.00  0.00           Q
ATOM    950  QG  LYS A  53       3.749  10.675  15.379  1.00  0.00           Q
ATOM    951  QZ  LYS A  53       4.201   7.809  13.843  1.00  0.00           Q
ATOM    952  H   LYS A  53       4.026  13.376  16.132  1.00  0.00           H
ATOM    953  HA  LYS A  53       5.711  11.995  18.031  1.00  0.00           H
ATOM    954 1HB  LYS A  53       5.705  10.169  17.088  1.00  0.00           H
ATOM    955 2HB  LYS A  53       6.256  10.693  15.551  1.00  0.00           H
ATOM    956 1HG  LYS A  53       4.196  10.312  14.732  1.00  0.00           H
ATOM    957 2HG  LYS A  53       3.303  11.037  16.028  1.00  0.00           H
ATOM    958 1HD  LYS A  53       2.880   8.837  16.521  1.00  0.00           H
ATOM    959 2HD  LYS A  53       4.349   9.026  17.355  1.00  0.00           H
ATOM    960 1HE  LYS A  53       4.056   6.906  16.061  1.00  0.00           H
ATOM    961 2HE  LYS A  53       5.608   7.738  15.809  1.00  0.00           H
ATOM    962 1HZ  LYS A  53       4.452   8.751  13.789  1.00  0.00           H
ATOM    963 2HZ  LYS A  53       3.272   7.555  14.010  1.00  0.00           H
ATOM    964 3HZ  LYS A  53       4.881   7.120  13.726  1.00  0.00           H
ATOM    965  N   ASN A  54       8.117  12.302  16.519  1.00  0.00           N
ATOM    966  CA  ASN A  54       9.392  13.139  16.483  1.00  0.00           C
ATOM    967  C   ASN A  54      10.627  12.352  15.990  1.00  0.00           C
ATOM    968  O   ASN A  54      10.883  11.225  16.316  1.00  0.00           O
ATOM    969  CB  ASN A  54       9.700  13.628  17.887  1.00  0.00           C
ATOM    970  CG  ASN A  54      11.014  13.611  18.582  1.00  0.00           C
ATOM    971  ND2 ASN A  54      11.459  14.910  18.591  1.00  0.00           N
ATOM    972  OD1 ASN A  54      11.685  12.690  18.992  1.00  0.00           O
ATOM    973  QB  ASN A  54       9.132  14.039  18.309  1.00  0.00           Q
ATOM    974  QD2 ASN A  54      11.626  15.326  18.546  1.00  0.00           Q
ATOM    975  H   ASN A  54       8.109  11.348  16.483  1.00  0.00           H
ATOM    976  HA  ASN A  54       9.281  14.047  15.986  1.00  0.00           H
ATOM    977 1HB  ASN A  54       8.838  13.459  18.405  1.00  0.00           H
ATOM    978 2HB  ASN A  54       9.425  14.620  18.213  1.00  0.00           H
ATOM    979 1HD2 ASN A  54      10.876  15.604  18.216  1.00  0.00           H
ATOM    980 2HD2 ASN A  54      12.377  15.048  18.876  1.00  0.00           H
ATOM    981  N   ALA A  55      11.445  13.132  15.242  1.00  0.00           N
ATOM    982  CA  ALA A  55      12.702  12.609  14.760  1.00  0.00           C
ATOM    983  C   ALA A  55      13.615  12.469  15.956  1.00  0.00           C
ATOM    984  O   ALA A  55      13.369  13.032  17.029  1.00  0.00           O
ATOM    985  CB  ALA A  55      13.338  13.559  13.730  1.00  0.00           C
ATOM    986  QB  ALA A  55      13.483  13.786  13.483  1.00  0.00           Q
ATOM    987  H   ALA A  55      11.233  14.054  15.089  1.00  0.00           H
ATOM    988  HA  ALA A  55      12.528  11.640  14.318  1.00  0.00           H
ATOM    989 1HB  ALA A  55      14.281  13.934  14.097  1.00  0.00           H
ATOM    990 2HB  ALA A  55      12.667  14.391  13.551  1.00  0.00           H
ATOM    991 3HB  ALA A  55      13.499  13.032  12.801  1.00  0.00           H
ATOM    992  N   PRO A  56      14.723  11.757  15.802  1.00  0.00           N
ATOM    993  CA  PRO A  56      15.701  11.588  16.850  1.00  0.00           C
ATOM    994  C   PRO A  56      16.431  12.906  16.992  1.00  0.00           C
ATOM    995  O   PRO A  56      16.130  13.811  16.206  1.00  0.00           O
ATOM    996  CB  PRO A  56      16.598  10.455  16.303  1.00  0.00           C
ATOM    997  CG  PRO A  56      15.955   9.973  15.049  1.00  0.00           C
ATOM    998  CD  PRO A  56      15.141  11.131  14.555  1.00  0.00           C
ATOM    999  QB  PRO A  56      17.120  10.250  16.566  1.00  0.00           Q
ATOM   1000  QD  PRO A  56      15.029  11.305  13.978  1.00  0.00           Q
ATOM   1001  QG  PRO A  56      15.993   9.417  14.785  1.00  0.00           Q
ATOM   1002  HA  PRO A  56      15.278  11.282  17.784  1.00  0.00           H
ATOM   1003 1HB  PRO A  56      16.647   9.657  17.029  1.00  0.00           H
ATOM   1004 2HB  PRO A  56      17.593  10.842  16.103  1.00  0.00           H
ATOM   1005 1HG  PRO A  56      15.271   9.137  15.262  1.00  0.00           H
ATOM   1006 2HG  PRO A  56      16.715   9.696  14.309  1.00  0.00           H
ATOM   1007 1HD  PRO A  56      14.291  10.810  13.954  1.00  0.00           H
ATOM   1008 2HD  PRO A  56      15.767  11.801  14.004  1.00  0.00           H
ATOM   1009  N   LEU A  57      17.418  13.088  17.863  1.00  0.00           N
ATOM   1010  CA  LEU A  57      18.063  14.444  17.747  1.00  0.00           C
ATOM   1011  C   LEU A  57      19.205  14.069  16.736  1.00  0.00           C
ATOM   1012  O   LEU A  57      18.920  13.835  15.551  1.00  0.00           O
ATOM   1013  CB  LEU A  57      18.726  14.951  18.796  1.00  0.00           C
ATOM   1014  CG  LEU A  57      18.446  16.274  19.643  1.00  0.00           C
ATOM   1015  CD1 LEU A  57      18.849  16.134  21.212  1.00  0.00           C
ATOM   1016  CD2 LEU A  57      19.261  17.570  19.117  1.00  0.00           C
ATOM   1017  QB  LEU A  57      19.218  14.582  18.820  1.00  0.00           Q
ATOM   1018  QD1 LEU A  57      18.951  16.124  21.575  1.00  0.00           Q
ATOM   1019  QD2 LEU A  57      19.595  17.398  18.714  1.00  0.00           Q
ATOM   1020  QQD LEU A  57      19.272  16.761  20.144  1.00  0.00           Q
ATOM   1021  H   LEU A  57      17.747  12.310  18.438  1.00  0.00           H
ATOM   1022  HA  LEU A  57      17.399  15.107  17.363  1.00  0.00           H
ATOM   1023 1HB  LEU A  57      19.727  15.063  18.201  1.00  0.00           H
ATOM   1024 2HB  LEU A  57      18.709  14.101  19.439  1.00  0.00           H
ATOM   1025  HG  LEU A  57      17.449  16.424  19.593  1.00  0.00           H
ATOM   1026 1HD1 LEU A  57      19.876  15.763  21.341  1.00  0.00           H
ATOM   1027 2HD1 LEU A  57      18.170  15.487  21.730  1.00  0.00           H
ATOM   1028 3HD1 LEU A  57      18.806  17.123  21.655  1.00  0.00           H
ATOM   1029 1HD2 LEU A  57      19.628  16.967  19.363  1.00  0.00           H
ATOM   1030 2HD2 LEU A  57      18.780  17.769  18.211  1.00  0.00           H
ATOM   1031 3HD2 LEU A  57      20.377  17.458  18.568  1.00  0.00           H
ATOM   1032  N   LEU A  58      20.451  13.859  17.237  1.00  0.00           N
ATOM   1033  CA  LEU A  58      21.648  13.391  16.398  1.00  0.00           C
ATOM   1034  C   LEU A  58      21.522  11.890  16.274  1.00  0.00           C
ATOM   1035  O   LEU A  58      21.490  11.223  17.312  1.00  0.00           O
ATOM   1036  CB  LEU A  58      22.981  13.487  17.105  1.00  0.00           C
ATOM   1037  CG  LEU A  58      24.241  13.238  16.426  1.00  0.00           C
ATOM   1038  CD1 LEU A  58      25.397  14.185  16.968  1.00  0.00           C
ATOM   1039  CD2 LEU A  58      24.805  11.733  16.652  1.00  0.00           C
ATOM   1040  QB  LEU A  58      22.586  13.513  17.297  1.00  0.00           Q
ATOM   1041  QD1 LEU A  58      25.681  14.394  17.086  1.00  0.00           Q
ATOM   1042  QD2 LEU A  58      24.436  11.452  16.935  1.00  0.00           Q
ATOM   1043  QQD LEU A  58      25.058  12.923  17.011  1.00  0.00           Q
ATOM   1044  H   LEU A  58      20.554  13.950  18.201  1.00  0.00           H
ATOM   1045  HA  LEU A  58      21.653  13.967  15.491  1.00  0.00           H
ATOM   1046 1HB  LEU A  58      22.464  12.567  17.513  1.00  0.00           H
ATOM   1047 2HB  LEU A  58      22.707  14.459  17.081  1.00  0.00           H
ATOM   1048  HG  LEU A  58      24.084  13.466  15.433  1.00  0.00           H
ATOM   1049 1HD1 LEU A  58      25.476  14.152  18.056  1.00  0.00           H
ATOM   1050 2HD1 LEU A  58      25.254  15.217  16.653  1.00  0.00           H
ATOM   1051 3HD1 LEU A  58      26.313  13.813  16.551  1.00  0.00           H
ATOM   1052 1HD2 LEU A  58      24.588  12.162  17.304  1.00  0.00           H
ATOM   1053 2HD2 LEU A  58      24.237  11.217  15.916  1.00  0.00           H
ATOM   1054 3HD2 LEU A  58      24.482  10.977  17.586  1.00  0.00           H
ATOM   1055  N   ALA A  59      21.657  11.354  15.105  1.00  0.00           N
ATOM   1056  CA  ALA A  59      21.816   9.919  14.978  1.00  0.00           C
ATOM   1057  C   ALA A  59      23.231   9.823  14.482  1.00  0.00           C
ATOM   1058  O   ALA A  59      23.662  10.672  13.676  1.00  0.00           O
ATOM   1059  CB  ALA A  59      20.786   9.212  14.093  1.00  0.00           C
ATOM   1060  QB  ALA A  59      20.542   9.039  13.889  1.00  0.00           Q
ATOM   1061  H   ALA A  59      21.817  11.943  14.334  1.00  0.00           H
ATOM   1062  HA  ALA A  59      21.788   9.495  15.992  1.00  0.00           H
ATOM   1063 1HB  ALA A  59      20.978   8.143  14.102  1.00  0.00           H
ATOM   1064 2HB  ALA A  59      20.849   9.578  13.079  1.00  0.00           H
ATOM   1065 3HB  ALA A  59      19.800   9.395  14.484  1.00  0.00           H
ATOM   1066  N   PRO A  60      24.044   8.889  14.994  1.00  0.00           N
ATOM   1067  CA  PRO A  60      25.414   8.847  14.617  1.00  0.00           C
ATOM   1068  C   PRO A  60      25.496   8.312  13.206  1.00  0.00           C
ATOM   1069  O   PRO A  60      24.693   7.442  12.793  1.00  0.00           O
ATOM   1070  CB  PRO A  60      26.064   8.074  15.813  1.00  0.00           C
ATOM   1071  CG  PRO A  60      24.959   7.875  16.792  1.00  0.00           C
ATOM   1072  CD  PRO A  60      23.720   7.871  15.961  1.00  0.00           C
ATOM   1073  QB  PRO A  60      26.664   7.921  15.867  1.00  0.00           Q
ATOM   1074  QD  PRO A  60      23.230   7.521  15.991  1.00  0.00           Q
ATOM   1075  QG  PRO A  60      24.986   7.838  17.403  1.00  0.00           Q
ATOM   1076  HA  PRO A  60      25.833   9.859  14.604  1.00  0.00           H
ATOM   1077 1HB  PRO A  60      26.833   8.708  16.248  1.00  0.00           H
ATOM   1078 2HB  PRO A  60      26.496   7.135  15.485  1.00  0.00           H
ATOM   1079 1HG  PRO A  60      24.898   8.739  17.479  1.00  0.00           H
ATOM   1080 2HG  PRO A  60      25.073   6.937  17.327  1.00  0.00           H
ATOM   1081 1HD  PRO A  60      22.830   8.111  16.507  1.00  0.00           H
ATOM   1082 2HD  PRO A  60      23.631   6.933  15.475  1.00  0.00           H
ATOM   1083  N   PRO A  61      26.353   8.925  12.395  1.00  0.00           N
ATOM   1084  CA  PRO A  61      26.411   8.638  10.976  1.00  0.00           C
ATOM   1085  C   PRO A  61      26.756   7.200  10.715  1.00  0.00           C
ATOM   1086  O   PRO A  61      27.303   6.508  11.599  1.00  0.00           O
ATOM   1087  CB  PRO A  61      27.329   9.729  10.368  1.00  0.00           C
ATOM   1088  CG  PRO A  61      27.366  10.760  11.489  1.00  0.00           C
ATOM   1089  CD  PRO A  61      27.294  10.012  12.740  1.00  0.00           C
ATOM   1090  QB  PRO A  61      27.568   9.730   9.822  1.00  0.00           Q
ATOM   1091  QD  PRO A  61      27.567  10.105  13.273  1.00  0.00           Q
ATOM   1092  QG  PRO A  61      27.439  11.380  11.405  1.00  0.00           Q
ATOM   1093  HA  PRO A  61      25.396   8.767  10.549  1.00  0.00           H
ATOM   1094 1HB  PRO A  61      26.889  10.135   9.517  1.00  0.00           H
ATOM   1095 2HB  PRO A  61      28.249   9.325  10.129  1.00  0.00           H
ATOM   1096 1HG  PRO A  61      26.557  11.454  11.396  1.00  0.00           H
ATOM   1097 2HG  PRO A  61      28.321  11.307  11.413  1.00  0.00           H
ATOM   1098 1HD  PRO A  61      26.906  10.613  13.562  1.00  0.00           H
ATOM   1099 2HD  PRO A  61      28.227   9.597  12.983  1.00  0.00           H
ATOM   1100  N   ASN A  62      26.287   6.684   9.570  1.00  0.00           N
ATOM   1101  CA  ASN A  62      26.432   5.239   9.393  1.00  0.00           C
ATOM   1102  C   ASN A  62      27.673   4.958   8.508  1.00  0.00           C
ATOM   1103  O   ASN A  62      27.573   4.587   7.375  1.00  0.00           O
ATOM   1104  CB  ASN A  62      25.161   4.680   8.671  1.00  0.00           C
ATOM   1105  CG  ASN A  62      23.883   5.251   9.236  1.00  0.00           C
ATOM   1106  ND2 ASN A  62      23.039   5.581   8.197  1.00  0.00           N
ATOM   1107  OD1 ASN A  62      23.593   5.310  10.394  1.00  0.00           O
ATOM   1108  QB  ASN A  62      25.209   4.333   8.137  1.00  0.00           Q
ATOM   1109  QD2 ASN A  62      22.772   5.744   7.868  1.00  0.00           Q
ATOM   1110  H   ASN A  62      25.803   7.250   8.956  1.00  0.00           H
ATOM   1111  HA  ASN A  62      26.619   4.825  10.290  1.00  0.00           H
ATOM   1112 1HB  ASN A  62      25.135   3.674   8.588  1.00  0.00           H
ATOM   1113 2HB  ASN A  62      25.285   4.994   7.684  1.00  0.00           H
ATOM   1114 1HD2 ASN A  62      23.348   5.438   7.299  1.00  0.00           H
ATOM   1115 2HD2 ASN A  62      22.196   6.049   8.435  1.00  0.00           H
ATOM   1116  N   SER A  63      28.883   5.202   9.082  1.00  0.00           N
ATOM   1117  CA  SER A  63      30.100   4.981   8.318  1.00  0.00           C
ATOM   1118  C   SER A  63      30.965   3.828   8.817  1.00  0.00           C
ATOM   1119  O   SER A  63      32.100   4.080   9.111  1.00  0.00           O
ATOM   1120  CB  SER A  63      30.991   6.154   8.391  1.00  0.00           C
ATOM   1121  OG  SER A  63      30.312   7.345   7.998  1.00  0.00           O
ATOM   1122  QB  SER A  63      31.574   6.103   8.597  1.00  0.00           Q
ATOM   1123  H   SER A  63      28.895   5.561   9.982  1.00  0.00           H
ATOM   1124  HA  SER A  63      29.761   4.783   7.270  1.00  0.00           H
ATOM   1125 1HB  SER A  63      31.826   5.966   7.768  1.00  0.00           H
ATOM   1126 2HB  SER A  63      31.323   6.238   9.427  1.00  0.00           H
ATOM   1127  HG  SER A  63      30.502   7.575   7.079  1.00  0.00           H
ATOM   1128  N   ASN A  64      30.514   2.591   8.868  1.00  0.00           N
ATOM   1129  CA  ASN A  64      31.423   1.511   9.319  1.00  0.00           C
ATOM   1130  C   ASN A  64      31.165   0.252   8.535  1.00  0.00           C
ATOM   1131  O   ASN A  64      31.046  -0.847   9.097  1.00  0.00           O
ATOM   1132  CB  ASN A  64      31.276   1.250  10.821  1.00  0.00           C
ATOM   1133  CG  ASN A  64      30.780   2.420  11.644  1.00  0.00           C
ATOM   1134  ND2 ASN A  64      29.579   2.155  12.104  1.00  0.00           N
ATOM   1135  OD1 ASN A  64      31.424   3.477  11.855  1.00  0.00           O
ATOM   1136  QB  ASN A  64      31.377   0.692  11.080  1.00  0.00           Q
ATOM   1137  QD2 ASN A  64      29.162   2.037  12.246  1.00  0.00           Q
ATOM   1138  H   ASN A  64      29.598   2.390   8.591  1.00  0.00           H
ATOM   1139  HA  ASN A  64      32.442   1.851   9.094  1.00  0.00           H
ATOM   1140 1HB  ASN A  64      32.194   0.916  11.174  1.00  0.00           H
ATOM   1141 2HB  ASN A  64      30.560   0.469  10.984  1.00  0.00           H
ATOM   1142 1HD2 ASN A  64      29.210   1.265  11.862  1.00  0.00           H
ATOM   1143 2HD2 ASN A  64      29.113   2.809  12.631  1.00  0.00           H
ATOM   1144  N   MET A  65      31.075   0.409   7.221  1.00  0.00           N
ATOM   1145  CA  MET A  65      30.831  -0.754   6.366  1.00  0.00           C
ATOM   1146  C   MET A  65      31.823  -0.724   5.138  1.00  0.00           C
ATOM   1147  O   MET A  65      31.743   0.040   4.170  1.00  0.00           O
ATOM   1148  CB  MET A  65      29.293  -1.150   6.187  1.00  0.00           C
ATOM   1149  CG  MET A  65      28.137  -0.127   5.933  1.00  0.00           C
ATOM   1150  SD  MET A  65      27.655   0.868   7.340  1.00  0.00           S
ATOM   1151  CE  MET A  65      27.047  -0.485   8.370  1.00  0.00           C
ATOM   1152  QB  MET A  65      29.123  -1.761   6.289  1.00  0.00           Q
ATOM   1153  QE  MET A  65      26.920  -0.768   8.568  1.00  0.00           Q
ATOM   1154  QG  MET A  65      27.822  -0.081   5.346  1.00  0.00           Q
ATOM   1155  H   MET A  65      31.208   1.291   6.831  1.00  0.00           H
ATOM   1156  HA  MET A  65      31.203  -1.531   6.964  1.00  0.00           H
ATOM   1157 1HB  MET A  65      29.038  -1.683   7.095  1.00  0.00           H
ATOM   1158 2HB  MET A  65      29.209  -1.840   5.482  1.00  0.00           H
ATOM   1159 1HG  MET A  65      27.327  -0.702   5.670  1.00  0.00           H
ATOM   1160 2HG  MET A  65      28.317   0.538   5.021  1.00  0.00           H
ATOM   1161 1HE  MET A  65      27.608  -1.429   8.183  1.00  0.00           H
ATOM   1162 2HE  MET A  65      26.009  -0.635   8.125  1.00  0.00           H
ATOM   1163 3HE  MET A  65      27.143  -0.241   9.398  1.00  0.00           H
ATOM   1164  N   GLY A  66      32.873  -1.600   5.296  1.00  0.00           N
ATOM   1165  CA  GLY A  66      33.974  -1.776   4.343  1.00  0.00           C
ATOM   1166  C   GLY A  66      34.119  -3.230   4.033  1.00  0.00           C
ATOM   1167  O   GLY A  66      33.642  -4.049   4.813  1.00  0.00           O
ATOM   1168  QA  GLY A  66      34.326  -1.326   4.112  1.00  0.00           Q
ATOM   1169  H   GLY A  66      32.890  -2.134   6.111  1.00  0.00           H
ATOM   1170 1HA  GLY A  66      34.893  -1.407   4.806  1.00  0.00           H
ATOM   1171 2HA  GLY A  66      33.759  -1.243   3.418  1.00  0.00           H
ATOM   1172  N   MET A  67      34.759  -3.609   2.943  1.00  0.00           N
ATOM   1173  CA  MET A  67      34.827  -5.023   2.702  1.00  0.00           C
ATOM   1174  C   MET A  67      35.782  -5.489   1.610  1.00  0.00           C
ATOM   1175  O   MET A  67      36.035  -4.790   0.618  1.00  0.00           O
ATOM   1176  CB  MET A  67      33.374  -5.489   2.281  1.00  0.00           C
ATOM   1177  CG  MET A  67      33.406  -6.500   1.102  1.00  0.00           C
ATOM   1178  SD  MET A  67      31.905  -6.582   0.145  1.00  0.00           S
ATOM   1179  CE  MET A  67      32.550  -6.300  -1.557  1.00  0.00           C
ATOM   1180  QB  MET A  67      32.865  -5.268   2.552  1.00  0.00           Q
ATOM   1181  QE  MET A  67      32.679  -6.241  -1.911  1.00  0.00           Q
ATOM   1182  QG  MET A  67      33.895  -6.856   0.971  1.00  0.00           Q
ATOM   1183  H   MET A  67      35.168  -2.927   2.327  1.00  0.00           H
ATOM   1184  HA  MET A  67      35.083  -5.499   3.641  1.00  0.00           H
ATOM   1185 1HB  MET A  67      32.833  -4.578   1.988  1.00  0.00           H
ATOM   1186 2HB  MET A  67      32.897  -5.957   3.117  1.00  0.00           H
ATOM   1187 1HG  MET A  67      33.608  -7.481   1.509  1.00  0.00           H
ATOM   1188 2HG  MET A  67      34.182  -6.230   0.432  1.00  0.00           H
ATOM   1189 1HE  MET A  67      33.577  -6.623  -1.620  1.00  0.00           H
ATOM   1190 2HE  MET A  67      32.497  -5.244  -1.823  1.00  0.00           H
ATOM   1191 3HE  MET A  67      31.963  -6.857  -2.290  1.00  0.00           H
ATOM   1192  N   THR A  68      36.093  -6.783   1.711  1.00  0.00           N
ATOM   1193  CA  THR A  68      36.762  -7.510   0.655  1.00  0.00           C
ATOM   1194  C   THR A  68      35.758  -8.636   0.336  1.00  0.00           C
ATOM   1195  O   THR A  68      34.935  -8.973   1.200  1.00  0.00           O
ATOM   1196  CB  THR A  68      38.220  -8.009   0.911  1.00  0.00           C
ATOM   1197  CG2 THR A  68      38.572  -9.302   0.194  1.00  0.00           C
ATOM   1198  OG1 THR A  68      39.129  -7.041   0.399  1.00  0.00           O
ATOM   1199  QG2 THR A  68      38.659  -9.601   0.019  1.00  0.00           Q
ATOM   1200  H   THR A  68      35.699  -7.289   2.459  1.00  0.00           H
ATOM   1201  HA  THR A  68      36.765  -6.855  -0.213  1.00  0.00           H
ATOM   1202  HB  THR A  68      38.398  -8.141   1.974  1.00  0.00           H
ATOM   1203 1HG  THR A  68      39.611  -6.615   1.113  1.00  0.00           H
ATOM   1204 1HG2 THR A  68      38.317  -9.198  -0.849  1.00  0.00           H
ATOM   1205 2HG2 THR A  68      38.025 -10.120   0.622  1.00  0.00           H
ATOM   1206 3HG2 THR A  68      39.636  -9.486   0.280  1.00  0.00           H
ATOM   1207  N   SEP A  69      35.750  -9.077  -0.908  1.00  0.00           N
ATOM   1208  CA  SEP A  69      34.834 -10.176  -1.335  1.00  0.00           C
ATOM   1209  C   SEP A  69      35.620 -11.451  -1.499  1.00  0.00           C
ATOM   1210  O   SEP A  69      36.599 -11.524  -2.239  1.00  0.00           O
ATOM   1211  CB  SEP A  69      34.016  -9.739  -2.585  1.00  0.00           C
ATOM   1212  OG  SEP A  69      33.098 -10.780  -2.996  1.00  0.00           O
ATOM   1213  PS  SEP A  69      32.383 -10.780  -4.448  1.00  0.00           P
ATOM   1214  OPA SEP A  69      33.493 -10.817  -5.505  1.00  0.00           O
ATOM   1215  OPB SEP A  69      31.477 -11.996  -4.593  1.00  0.00           O
ATOM   1216  OPC SEP A  69      31.596  -9.484  -4.613  1.00  0.00           O
ATOM   1217  QB  SEP A  69      34.051  -9.147  -2.921  1.00  0.00           Q
ATOM   1218  H   SEP A  69      36.369  -8.675  -1.596  1.00  0.00           H
ATOM   1219  HA  SEP A  69      34.122 -10.331  -0.503  1.00  0.00           H
ATOM   1220 2HB  SEP A  69      33.430  -8.819  -2.404  1.00  0.00           H
ATOM   1221 3HB  SEP A  69      34.672  -9.474  -3.439  1.00  0.00           H
ATOM   1222  N   PRO A  70      35.197 -12.490  -0.803  1.00  0.00           N
ATOM   1223  CA  PRO A  70      35.835 -13.794  -0.829  1.00  0.00           C
ATOM   1224  C   PRO A  70      35.084 -14.626  -1.917  1.00  0.00           C
ATOM   1225  O   PRO A  70      34.035 -15.236  -1.658  1.00  0.00           O
ATOM   1226  CB  PRO A  70      35.606 -14.234   0.598  1.00  0.00           C
ATOM   1227  CG  PRO A  70      34.206 -13.775   0.894  1.00  0.00           C
ATOM   1228  CD  PRO A  70      33.979 -12.574   0.028  1.00  0.00           C
ATOM   1229  QB  PRO A  70      36.024 -14.497   0.978  1.00  0.00           Q
ATOM   1230  QD  PRO A  70      33.483 -12.199   0.035  1.00  0.00           Q
ATOM   1231  QG  PRO A  70      33.806 -14.033   1.278  1.00  0.00           Q
ATOM   1232  HA  PRO A  70      36.905 -13.766  -1.045  1.00  0.00           H
ATOM   1233 1HB  PRO A  70      36.316 -13.699   1.261  1.00  0.00           H
ATOM   1234 2HB  PRO A  70      35.732 -15.293   0.695  1.00  0.00           H
ATOM   1235 1HG  PRO A  70      34.107 -13.526   1.946  1.00  0.00           H
ATOM   1236 2HG  PRO A  70      33.505 -14.541   0.609  1.00  0.00           H
ATOM   1237 1HD  PRO A  70      33.853 -11.677   0.636  1.00  0.00           H
ATOM   1238 2HD  PRO A  70      33.113 -12.721  -0.566  1.00  0.00           H
ATOM   1239  N   PHE A  71      35.599 -14.555  -3.190  1.00  0.00           N
ATOM   1240  CA  PHE A  71      34.994 -15.184  -4.403  1.00  0.00           C
ATOM   1241  C   PHE A  71      35.698 -16.426  -4.865  1.00  0.00           C
ATOM   1242  O   PHE A  71      36.619 -16.430  -5.683  1.00  0.00           O
ATOM   1243  CB  PHE A  71      34.921 -14.181  -5.551  1.00  0.00           C
ATOM   1244  CG  PHE A  71      34.849 -14.732  -6.962  1.00  0.00           C
ATOM   1245  CD1 PHE A  71      35.899 -14.508  -7.868  1.00  0.00           C
ATOM   1246  CD2 PHE A  71      33.841 -15.619  -7.327  1.00  0.00           C
ATOM   1247  CE1 PHE A  71      35.814 -14.977  -9.174  1.00  0.00           C
ATOM   1248  CE2 PHE A  71      33.754 -16.091  -8.637  1.00  0.00           C
ATOM   1249  CZ  PHE A  71      34.801 -15.859  -9.523  1.00  0.00           C
ATOM   1250  QB  PHE A  71      34.927 -13.568  -5.456  1.00  0.00           Q
ATOM   1251  QD  PHE A  71      34.869 -14.827  -7.115  1.00  0.00           Q
ATOM   1252  QE  PHE A  71      34.787 -15.769  -9.391  1.00  0.00           Q
ATOM   1253  QR  PHE A  71      34.811 -15.487  -8.709  1.00  0.00           Q
ATOM   1254  H   PHE A  71      36.399 -14.004  -3.319  1.00  0.00           H
ATOM   1255  HA  PHE A  71      33.983 -15.479  -4.147  1.00  0.00           H
ATOM   1256 1HB  PHE A  71      35.796 -13.581  -5.502  1.00  0.00           H
ATOM   1257 2HB  PHE A  71      34.057 -13.557  -5.409  1.00  0.00           H
ATOM   1258 1HD  PHE A  71      36.698 -13.836  -7.595  1.00  0.00           H
ATOM   1259 2HD  PHE A  71      33.038 -15.817  -6.635  1.00  0.00           H
ATOM   1260 1HE  PHE A  71      36.620 -14.781  -9.868  1.00  0.00           H
ATOM   1261 2HE  PHE A  71      32.953 -16.755  -8.913  1.00  0.00           H
ATOM   1262  HZ  PHE A  71      34.745 -16.241 -10.530  1.00  0.00           H
ATOM   1263  N   ASN A  72      35.256 -17.457  -4.282  1.00  0.00           N
ATOM   1264  CA  ASN A  72      35.787 -18.703  -4.509  1.00  0.00           C
ATOM   1265  C   ASN A  72      34.920 -19.743  -4.985  1.00  0.00           C
ATOM   1266  O   ASN A  72      35.321 -20.459  -5.954  1.00  0.00           O
ATOM   1267  CB  ASN A  72      36.500 -18.996  -3.405  1.00  0.00           C
ATOM   1268  CG  ASN A  72      35.768 -19.174  -2.015  1.00  0.00           C
ATOM   1269  ND2 ASN A  72      34.664 -18.647  -1.905  1.00  0.00           N
ATOM   1270  OD1 ASN A  72      36.338 -19.804  -1.006  1.00  0.00           O
ATOM   1271  QB  ASN A  72      37.199 -19.023  -3.446  1.00  0.00           Q
ATOM   1272  QD2 ASN A  72      34.266 -18.469  -1.892  1.00  0.00           Q
ATOM   1273  H   ASN A  72      34.583 -17.345  -3.603  1.00  0.00           H
ATOM   1274  HA  ASN A  72      36.590 -18.596  -5.179  1.00  0.00           H
ATOM   1275 1HB  ASN A  72      37.287 -18.180  -3.293  1.00  0.00           H
ATOM   1276 2HB  ASN A  72      37.110 -19.865  -3.600  1.00  0.00           H
ATOM   1277 1HD2 ASN A  72      34.379 -18.205  -2.693  1.00  0.00           H
ATOM   1278 2HD2 ASN A  72      34.152 -18.734  -1.091  1.00  0.00           H
ATOM   1279  N   GLY A  73      33.711 -19.811  -4.566  1.00  0.00           N
ATOM   1280  CA  GLY A  73      32.977 -20.667  -5.349  1.00  0.00           C
ATOM   1281  C   GLY A  73      32.589 -21.975  -4.725  1.00  0.00           C
ATOM   1282  O   GLY A  73      31.376 -22.326  -4.520  1.00  0.00           O
ATOM   1283  QA  GLY A  73      32.841 -20.508  -6.006  1.00  0.00           Q
ATOM   1284  H   GLY A  73      33.268 -19.247  -3.933  1.00  0.00           H
ATOM   1285 1HA  GLY A  73      33.557 -20.891  -6.237  1.00  0.00           H
ATOM   1286 2HA  GLY A  73      32.127 -20.123  -5.775  1.00  0.00           H
ATOM   1287  N   LEU A  74      33.586 -22.780  -4.504  1.00  0.00           N
ATOM   1288  CA  LEU A  74      33.361 -24.111  -3.941  1.00  0.00           C
ATOM   1289  C   LEU A  74      32.912 -23.954  -2.503  1.00  0.00           C
ATOM   1290  O   LEU A  74      32.181 -24.769  -2.006  1.00  0.00           O
ATOM   1291  CB  LEU A  74      34.586 -24.747  -3.835  1.00  0.00           C
ATOM   1292  CG  LEU A  74      34.766 -26.133  -4.602  1.00  0.00           C
ATOM   1293  CD1 LEU A  74      36.269 -26.289  -5.397  1.00  0.00           C
ATOM   1294  CD2 LEU A  74      34.696 -27.481  -3.692  1.00  0.00           C
ATOM   1295  QB  LEU A  74      35.140 -24.490  -3.432  1.00  0.00           Q
ATOM   1296  QD1 LEU A  74      36.624 -26.354  -5.600  1.00  0.00           Q
ATOM   1297  QD2 LEU A  74      34.745 -27.264  -3.237  1.00  0.00           Q
ATOM   1298  QQD LEU A  74      35.685 -26.809  -4.418  1.00  0.00           Q
ATOM   1299  H   LEU A  74      34.496 -22.451  -4.683  1.00  0.00           H
ATOM   1300  HA  LEU A  74      32.713 -24.708  -4.515  1.00  0.00           H
ATOM   1301 1HB  LEU A  74      34.843 -24.940  -2.738  1.00  0.00           H
ATOM   1302 2HB  LEU A  74      35.436 -24.039  -4.127  1.00  0.00           H
ATOM   1303  HG  LEU A  74      34.121 -26.227  -5.403  1.00  0.00           H
ATOM   1304 1HD1 LEU A  74      37.140 -26.032  -4.772  1.00  0.00           H
ATOM   1305 2HD1 LEU A  74      36.315 -25.686  -6.296  1.00  0.00           H
ATOM   1306 3HD1 LEU A  74      36.418 -27.341  -5.731  1.00  0.00           H
ATOM   1307 1HD2 LEU A  74      35.645 -27.076  -3.720  1.00  0.00           H
ATOM   1308 2HD2 LEU A  74      33.747 -27.367  -3.473  1.00  0.00           H
ATOM   1309 3HD2 LEU A  74      34.845 -27.350  -2.516  1.00  0.00           H
ATOM   1310  N   THR A  75      33.258 -22.776  -1.807  1.00  0.00           N
ATOM   1311  CA  THR A  75      32.659 -22.484  -0.473  1.00  0.00           C
ATOM   1312  C   THR A  75      31.895 -21.175  -0.661  1.00  0.00           C
ATOM   1313  O   THR A  75      32.230 -20.410  -1.567  1.00  0.00           O
ATOM   1314  CB  THR A  75      33.661 -22.345   0.696  1.00  0.00           C
ATOM   1315  CG2 THR A  75      34.063 -20.911   1.012  1.00  0.00           C
ATOM   1316  OG1 THR A  75      33.105 -22.888   1.888  1.00  0.00           O
ATOM   1317  QG2 THR A  75      34.158 -20.570   1.087  1.00  0.00           Q
ATOM   1318  H   THR A  75      33.801 -22.067  -2.225  1.00  0.00           H
ATOM   1319  HA  THR A  75      31.935 -23.259  -0.254  1.00  0.00           H
ATOM   1320  HB  THR A  75      34.555 -22.893   0.457  1.00  0.00           H
ATOM   1321 1HG  THR A  75      33.636 -23.626   2.188  1.00  0.00           H
ATOM   1322 1HG2 THR A  75      33.186 -20.329   1.206  1.00  0.00           H
ATOM   1323 2HG2 THR A  75      34.586 -20.487   0.171  1.00  0.00           H
ATOM   1324 3HG2 THR A  75      34.703 -20.893   1.883  1.00  0.00           H
ATOM   1325  N   SEP A  76      30.890 -20.953   0.172  1.00  0.00           N
ATOM   1326  CA  SEP A  76      30.083 -19.700   0.089  1.00  0.00           C
ATOM   1327  C   SEP A  76      29.512 -19.376   1.445  1.00  0.00           C
ATOM   1328  O   SEP A  76      28.406 -18.858   1.582  1.00  0.00           O
ATOM   1329  CB  SEP A  76      29.035 -19.811  -1.059  1.00  0.00           C
ATOM   1330  OG  SEP A  76      27.872 -20.555  -0.629  1.00  0.00           O
ATOM   1331  PS  SEP A  76      27.986 -21.991   0.110  1.00  0.00           P
ATOM   1332  OPA SEP A  76      28.796 -21.782   1.393  1.00  0.00           O
ATOM   1333  OPB SEP A  76      26.599 -22.527   0.443  1.00  0.00           O
ATOM   1334  OPC SEP A  76      28.746 -22.953  -0.796  1.00  0.00           O
ATOM   1335  QB  SEP A  76      29.078 -19.556  -1.689  1.00  0.00           Q
ATOM   1336  H   SEP A  76      30.651 -21.630   0.882  1.00  0.00           H
ATOM   1337  HA  SEP A  76      30.789 -18.890  -0.176  1.00  0.00           H
ATOM   1338 2HB  SEP A  76      28.696 -18.821  -1.415  1.00  0.00           H
ATOM   1339 3HB  SEP A  76      29.461 -20.291  -1.964  1.00  0.00           H
ATOM   1340  N   PRO A  77      30.245 -19.668   2.513  1.00  0.00           N
ATOM   1341  CA  PRO A  77      29.780 -19.409   3.858  1.00  0.00           C
ATOM   1342  C   PRO A  77      29.985 -17.873   4.078  1.00  0.00           C
ATOM   1343  O   PRO A  77      30.741 -17.455   4.957  1.00  0.00           O
ATOM   1344  CB  PRO A  77      30.717 -20.394   4.663  1.00  0.00           C
ATOM   1345  CG  PRO A  77      31.580 -21.100   3.656  1.00  0.00           C
ATOM   1346  CD  PRO A  77      31.607 -20.180   2.503  1.00  0.00           C
ATOM   1347  QB  PRO A  77      30.720 -20.474   5.275  1.00  0.00           Q
ATOM   1348  QD  PRO A  77      32.079 -20.041   2.143  1.00  0.00           Q
ATOM   1349  QG  PRO A  77      31.850 -21.663   3.691  1.00  0.00           Q
ATOM   1350  HA  PRO A  77      28.753 -19.694   4.006  1.00  0.00           H
ATOM   1351 1HB  PRO A  77      30.111 -21.118   5.177  1.00  0.00           H
ATOM   1352 2HB  PRO A  77      31.330 -19.830   5.372  1.00  0.00           H
ATOM   1353 1HG  PRO A  77      31.110 -22.045   3.326  1.00  0.00           H
ATOM   1354 2HG  PRO A  77      32.589 -21.281   4.056  1.00  0.00           H
ATOM   1355 1HD  PRO A  77      31.849 -20.685   1.584  1.00  0.00           H
ATOM   1356 2HD  PRO A  77      32.309 -19.397   2.701  1.00  0.00           H
ATOM   1357  N   GLN A  78      29.441 -17.083   3.087  1.00  0.00           N
ATOM   1358  CA  GLN A  78      29.698 -15.628   2.917  1.00  0.00           C
ATOM   1359  C   GLN A  78      28.585 -14.765   2.308  1.00  0.00           C
ATOM   1360  O   GLN A  78      28.778 -13.600   1.960  1.00  0.00           O
ATOM   1361  CB  GLN A  78      30.766 -15.685   1.838  1.00  0.00           C
ATOM   1362  CG  GLN A  78      32.013 -16.298   2.409  1.00  0.00           C
ATOM   1363  CD  GLN A  78      32.804 -17.203   1.512  1.00  0.00           C
ATOM   1364  NE2 GLN A  78      34.071 -17.269   1.858  1.00  0.00           N
ATOM   1365  OE1 GLN A  78      32.325 -17.821   0.608  1.00  0.00           O
ATOM   1366  QB  GLN A  78      30.690 -15.525   1.237  1.00  0.00           Q
ATOM   1367  QE2 GLN A  78      34.496 -17.308   2.010  1.00  0.00           Q
ATOM   1368  QG  GLN A  78      32.195 -16.186   3.009  1.00  0.00           Q
ATOM   1369  H   GLN A  78      28.978 -17.524   2.344  1.00  0.00           H
ATOM   1370  HA  GLN A  78      30.152 -15.169   3.768  1.00  0.00           H
ATOM   1371 1HB  GLN A  78      30.959 -14.736   1.441  1.00  0.00           H
ATOM   1372 2HB  GLN A  78      30.422 -16.315   1.033  1.00  0.00           H
ATOM   1373 1HG  GLN A  78      31.730 -16.885   3.288  1.00  0.00           H
ATOM   1374 2HG  GLN A  78      32.659 -15.488   2.730  1.00  0.00           H
ATOM   1375 1HE2 GLN A  78      34.339 -16.718   2.616  1.00  0.00           H
ATOM   1376 2HE2 GLN A  78      34.653 -17.899   1.403  1.00  0.00           H
ATOM   1377  N   ARG A  79      27.505 -15.432   1.975  1.00  0.00           N
ATOM   1378  CA  ARG A  79      26.497 -14.843   1.159  1.00  0.00           C
ATOM   1379  C   ARG A  79      25.175 -14.534   1.769  1.00  0.00           C
ATOM   1380  O   ARG A  79      24.440 -13.716   1.272  1.00  0.00           O
ATOM   1381  CB  ARG A  79      26.636 -15.640  -0.120  1.00  0.00           C
ATOM   1382  CG  ARG A  79      25.872 -16.886  -0.506  1.00  0.00           C
ATOM   1383  CD  ARG A  79      26.331 -16.924  -1.937  1.00  0.00           C
ATOM   1384  NE  ARG A  79      27.248 -17.986  -2.308  1.00  0.00           N
ATOM   1385  CZ  ARG A  79      27.493 -18.118  -3.598  1.00  0.00           C
ATOM   1386  NH1 ARG A  79      26.635 -17.597  -4.468  1.00  0.00           N
ATOM   1387  NH2 ARG A  79      28.582 -18.733  -4.042  1.00  0.00           N
ATOM   1388  QB  ARG A  79      27.060 -15.441  -0.548  1.00  0.00           Q
ATOM   1389  QD  ARG A  79      26.207 -16.490  -2.390  1.00  0.00           Q
ATOM   1390  QG  ARG A  79      25.461 -17.240  -0.246  1.00  0.00           Q
ATOM   1391  QH1 ARG A  79      26.320 -17.383  -4.783  1.00  0.00           Q
ATOM   1392  QH2 ARG A  79      29.017 -18.935  -4.191  1.00  0.00           Q
ATOM   1393  H   ARG A  79      27.490 -16.400   2.135  1.00  0.00           H
ATOM   1394  HA  ARG A  79      26.886 -13.906   0.904  1.00  0.00           H
ATOM   1395 1HB  ARG A  79      27.682 -15.871  -0.205  1.00  0.00           H
ATOM   1396 2HB  ARG A  79      26.438 -15.013  -0.892  1.00  0.00           H
ATOM   1397 1HG  ARG A  79      24.803 -16.737  -0.506  1.00  0.00           H
ATOM   1398 2HG  ARG A  79      26.117 -17.743   0.014  1.00  0.00           H
ATOM   1399 1HD  ARG A  79      26.900 -16.042  -2.125  1.00  0.00           H
ATOM   1400 2HD  ARG A  79      25.513 -16.937  -2.655  1.00  0.00           H
ATOM   1401  HE  ARG A  79      27.859 -18.353  -1.620  1.00  0.00           H
ATOM   1402 1HH1 ARG A  79      25.807 -17.136  -4.128  1.00  0.00           H
ATOM   1403 2HH1 ARG A  79      26.833 -17.632  -5.439  1.00  0.00           H
ATOM   1404 1HH2 ARG A  79      29.260 -19.129  -3.384  1.00  0.00           H
ATOM   1405 2HH2 ARG A  79      28.774 -18.740  -4.998  1.00  0.00           H
ATOM   1406  N   SEP A  80      24.994 -15.111   2.963  1.00  0.00           N
ATOM   1407  CA  SEP A  80      23.723 -14.896   3.717  1.00  0.00           C
ATOM   1408  C   SEP A  80      23.684 -13.486   4.246  1.00  0.00           C
ATOM   1409  O   SEP A  80      22.687 -12.775   4.136  1.00  0.00           O
ATOM   1410  CB  SEP A  80      23.540 -16.011   4.789  1.00  0.00           C
ATOM   1411  OG  SEP A  80      24.806 -16.365   5.391  1.00  0.00           O
ATOM   1412  PS  SEP A  80      25.191 -17.894   5.760  1.00  0.00           P
ATOM   1413  OPA SEP A  80      25.150 -18.705   4.461  1.00  0.00           O
ATOM   1414  OPB SEP A  80      26.582 -17.956   6.377  1.00  0.00           O
ATOM   1415  OPC SEP A  80      24.141 -18.451   6.715  1.00  0.00           O
ATOM   1416  QB  SEP A  80      22.960 -16.313   4.982  1.00  0.00           Q
ATOM   1417  H   SEP A  80      25.704 -15.699   3.379  1.00  0.00           H
ATOM   1418  HA  SEP A  80      22.903 -14.998   2.981  1.00  0.00           H
ATOM   1419 2HB  SEP A  80      22.851 -15.706   5.599  1.00  0.00           H
ATOM   1420 3HB  SEP A  80      23.070 -16.921   4.366  1.00  0.00           H
ATOM   1421  N   PRO A  81      24.850 -13.025   4.873  1.00  0.00           N
ATOM   1422  CA  PRO A  81      24.998 -11.657   5.499  1.00  0.00           C
ATOM   1423  C   PRO A  81      24.514 -10.732   4.377  1.00  0.00           C
ATOM   1424  O   PRO A  81      24.690 -11.195   3.229  1.00  0.00           O
ATOM   1425  CB  PRO A  81      26.489 -11.697   5.970  1.00  0.00           C
ATOM   1426  CG  PRO A  81      26.850 -13.159   5.975  1.00  0.00           C
ATOM   1427  CD  PRO A  81      26.083 -13.770   4.860  1.00  0.00           C
ATOM   1428  QB  PRO A  81      26.847 -11.227   6.146  1.00  0.00           Q
ATOM   1429  QD  PRO A  81      26.248 -14.229   4.491  1.00  0.00           Q
ATOM   1430  QG  PRO A  81      27.218 -13.468   6.358  1.00  0.00           Q
ATOM   1431  HA  PRO A  81      24.348 -11.534   6.369  1.00  0.00           H
ATOM   1432 1HB  PRO A  81      26.550 -11.317   6.982  1.00  0.00           H
ATOM   1433 2HB  PRO A  81      27.145 -11.136   5.310  1.00  0.00           H
ATOM   1434 1HG  PRO A  81      26.516 -13.634   6.900  1.00  0.00           H
ATOM   1435 2HG  PRO A  81      27.920 -13.303   5.816  1.00  0.00           H
ATOM   1436 1HD  PRO A  81      25.905 -14.834   5.037  1.00  0.00           H
ATOM   1437 2HD  PRO A  81      26.590 -13.626   3.945  1.00  0.00           H
ATOM   1438  N   PHE A  82      23.672  -9.635   4.422  1.00  0.00           N
ATOM   1439  CA  PHE A  82      23.220  -9.522   3.051  1.00  0.00           C
ATOM   1440  C   PHE A  82      23.439  -8.816   1.786  1.00  0.00           C
ATOM   1441  O   PHE A  82      23.139  -9.574   0.827  1.00  0.00           O
ATOM   1442  CB  PHE A  82      21.728  -9.813   2.855  1.00  0.00           C
ATOM   1443  CG  PHE A  82      21.003  -8.565   2.351  1.00  0.00           C
ATOM   1444  CD1 PHE A  82      21.044  -7.358   3.058  1.00  0.00           C
ATOM   1445  CD2 PHE A  82      20.310  -8.589   1.140  1.00  0.00           C
ATOM   1446  CE1 PHE A  82      20.422  -6.219   2.538  1.00  0.00           C
ATOM   1447  CE2 PHE A  82      19.703  -7.462   0.628  1.00  0.00           C
ATOM   1448  CZ  PHE A  82      19.730  -6.283   1.336  1.00  0.00           C
ATOM   1449  QB  PHE A  82      21.473 -10.373   2.921  1.00  0.00           Q
ATOM   1450  QD  PHE A  82      20.940  -8.402   2.278  1.00  0.00           Q
ATOM   1451  QE  PHE A  82      19.820  -6.401   1.389  1.00  0.00           Q
ATOM   1452  QR  PHE A  82      20.155  -7.001   1.656  1.00  0.00           Q
ATOM   1453  H   PHE A  82      23.204  -9.287   5.235  1.00  0.00           H
ATOM   1454  HA  PHE A  82      23.587 -10.415   2.748  1.00  0.00           H
ATOM   1455 1HB  PHE A  82      21.273 -10.172   3.763  1.00  0.00           H
ATOM   1456 2HB  PHE A  82      21.673 -10.572   2.080  1.00  0.00           H
ATOM   1457 1HD  PHE A  82      21.585  -7.296   3.987  1.00  0.00           H
ATOM   1458 2HD  PHE A  82      20.295  -9.508   0.569  1.00  0.00           H
ATOM   1459 1HE  PHE A  82      20.461  -5.289   3.089  1.00  0.00           H
ATOM   1460 2HE  PHE A  82      19.180  -7.512  -0.311  1.00  0.00           H
ATOM   1461  HZ  PHE A  82      19.256  -5.400   0.943  1.00  0.00           H
ATOM   1462  N   PRO A  83      23.973  -7.722   1.349  1.00  0.00           N
ATOM   1463  CA  PRO A  83      23.824  -7.653  -0.044  1.00  0.00           C
ATOM   1464  C   PRO A  83      24.998  -8.303  -0.604  1.00  0.00           C
ATOM   1465  O   PRO A  83      26.165  -8.094  -0.217  1.00  0.00           O
ATOM   1466  CB  PRO A  83      23.551  -6.232  -0.309  1.00  0.00           C
ATOM   1467  CG  PRO A  83      24.557  -5.630   0.563  1.00  0.00           C
ATOM   1468  CD  PRO A  83      24.510  -6.484   1.866  1.00  0.00           C
ATOM   1469  QB  PRO A  83      23.093  -5.990  -0.681  1.00  0.00           Q
ATOM   1470  QD  PRO A  83      24.741  -6.337   2.375  1.00  0.00           Q
ATOM   1471  QG  PRO A  83      24.911  -5.155   0.425  1.00  0.00           Q
ATOM   1472  HA  PRO A  83      22.953  -8.229  -0.439  1.00  0.00           H
ATOM   1473 1HB  PRO A  83      22.534  -5.989   0.023  1.00  0.00           H
ATOM   1474 2HB  PRO A  83      23.653  -5.991  -1.387  1.00  0.00           H
ATOM   1475 1HG  PRO A  83      24.297  -4.599   0.768  1.00  0.00           H
ATOM   1476 2HG  PRO A  83      25.524  -5.711   0.081  1.00  0.00           H
ATOM   1477 1HD  PRO A  83      23.951  -6.010   2.611  1.00  0.00           H
ATOM   1478 2HD  PRO A  83      25.531  -6.663   2.139  1.00  0.00           H
ATOM   1479  N   LYS A  84      24.639  -9.232  -1.455  1.00  0.00           N
ATOM   1480  CA  LYS A  84      25.513 -10.136  -2.115  1.00  0.00           C
ATOM   1481  C   LYS A  84      25.320  -9.892  -3.583  1.00  0.00           C
ATOM   1482  O   LYS A  84      25.659 -10.711  -4.442  1.00  0.00           O
ATOM   1483  CB  LYS A  84      25.214 -11.617  -1.642  1.00  0.00           C
ATOM   1484  CG  LYS A  84      23.989 -12.459  -2.159  1.00  0.00           C
ATOM   1485  CD  LYS A  84      23.829 -13.633  -1.146  1.00  0.00           C
ATOM   1486  CE  LYS A  84      22.675 -14.612  -1.277  1.00  0.00           C
ATOM   1487  NZ  LYS A  84      21.826 -14.439  -0.069  1.00  0.00           N
ATOM   1488  QB  LYS A  84      25.600 -11.898  -1.230  1.00  0.00           Q
ATOM   1489  QD  LYS A  84      24.201 -13.684  -0.666  1.00  0.00           Q
ATOM   1490  QE  LYS A  84      22.581 -15.048  -1.727  1.00  0.00           Q
ATOM   1491  QG  LYS A  84      23.640 -12.381  -2.666  1.00  0.00           Q
ATOM   1492  QZ  LYS A  84      21.644 -14.396   0.226  1.00  0.00           Q
ATOM   1493  H   LYS A  84      23.688  -9.368  -1.635  1.00  0.00           H
ATOM   1494  HA  LYS A  84      26.552  -9.882  -1.826  1.00  0.00           H
ATOM   1495 1HB  LYS A  84      25.122 -11.585  -0.538  1.00  0.00           H
ATOM   1496 2HB  LYS A  84      26.076 -12.212  -1.922  1.00  0.00           H
ATOM   1497 1HG  LYS A  84      24.213 -12.887  -3.129  1.00  0.00           H
ATOM   1498 2HG  LYS A  84      23.067 -11.875  -2.203  1.00  0.00           H
ATOM   1499 1HD  LYS A  84      23.690 -13.151  -0.178  1.00  0.00           H
ATOM   1500 2HD  LYS A  84      24.710 -14.217  -1.156  1.00  0.00           H
ATOM   1501 1HE  LYS A  84      23.054 -15.650  -1.276  1.00  0.00           H
ATOM   1502 2HE  LYS A  84      22.108 -14.446  -2.178  1.00  0.00           H
ATOM   1503 1HZ  LYS A  84      21.853 -13.441   0.247  1.00  0.00           H
ATOM   1504 2HZ  LYS A  84      22.223 -15.038   0.685  1.00  0.00           H
ATOM   1505 3HZ  LYS A  84      20.858 -14.710  -0.251  1.00  0.00           H
ATOM   1506  N   SER A  85      24.766  -8.760  -3.813  1.00  0.00           N
ATOM   1507  CA  SER A  85      24.437  -8.323  -5.082  1.00  0.00           C
ATOM   1508  C   SER A  85      25.674  -7.970  -5.901  1.00  0.00           C
ATOM   1509  O   SER A  85      26.793  -8.508  -5.699  1.00  0.00           O
ATOM   1510  CB  SER A  85      23.483  -7.145  -4.854  1.00  0.00           C
ATOM   1511  OG  SER A  85      23.411  -6.909  -3.485  1.00  0.00           O
ATOM   1512  QB  SER A  85      23.176  -6.842  -5.276  1.00  0.00           Q
ATOM   1513  H   SER A  85      24.554  -8.184  -3.032  1.00  0.00           H
ATOM   1514  HA  SER A  85      23.926  -9.124  -5.562  1.00  0.00           H
ATOM   1515 1HB  SER A  85      22.531  -7.433  -5.166  1.00  0.00           H
ATOM   1516 2HB  SER A  85      23.823  -6.250  -5.387  1.00  0.00           H
ATOM   1517  HG  SER A  85      22.534  -6.591  -3.171  1.00  0.00           H
ATOM   1518  N   SER A  86      25.438  -7.131  -6.883  1.00  0.00           N
ATOM   1519  CA  SER A  86      26.514  -6.761  -7.744  1.00  0.00           C
ATOM   1520  C   SER A  86      26.367  -5.389  -8.386  1.00  0.00           C
ATOM   1521  O   SER A  86      27.338  -4.937  -9.026  1.00  0.00           O
ATOM   1522  CB  SER A  86      26.642  -7.673  -8.911  1.00  0.00           C
ATOM   1523  OG  SER A  86      26.536  -9.032  -8.492  1.00  0.00           O
ATOM   1524  QB  SER A  86      26.716  -7.456  -9.470  1.00  0.00           Q
ATOM   1525  H   SER A  86      24.554  -6.817  -7.031  1.00  0.00           H
ATOM   1526  HA  SER A  86      27.426  -6.805  -7.105  1.00  0.00           H
ATOM   1527 1HB  SER A  86      27.557  -7.501  -9.332  1.00  0.00           H
ATOM   1528 2HB  SER A  86      25.875  -7.411  -9.609  1.00  0.00           H
ATOM   1529  HG  SER A  86      27.289  -9.318  -7.905  1.00  0.00           H
ATOM   1530  N   VAL A  87      25.337  -4.697  -8.030  1.00  0.00           N
ATOM   1531  CA  VAL A  87      25.271  -3.304  -8.367  1.00  0.00           C
ATOM   1532  C   VAL A  87      26.414  -2.624  -7.602  1.00  0.00           C
ATOM   1533  O   VAL A  87      27.067  -1.700  -8.090  1.00  0.00           O
ATOM   1534  CB  VAL A  87      23.910  -2.583  -8.180  1.00  0.00           C
ATOM   1535  CG1 VAL A  87      23.182  -2.700  -9.510  1.00  0.00           C
ATOM   1536  CG2 VAL A  87      23.035  -3.138  -7.049  1.00  0.00           C
ATOM   1537  QG1 VAL A  87      23.015  -2.737  -9.827  1.00  0.00           Q
ATOM   1538  QG2 VAL A  87      22.816  -3.267  -6.787  1.00  0.00           Q
ATOM   1539  QQG VAL A  87      22.916  -3.002  -8.307  1.00  0.00           Q
ATOM   1540  H   VAL A  87      24.733  -5.079  -7.373  1.00  0.00           H
ATOM   1541  HA  VAL A  87      25.534  -3.235  -9.435  1.00  0.00           H
ATOM   1542  HB  VAL A  87      24.093  -1.529  -7.987  1.00  0.00           H
ATOM   1543 1HG1 VAL A  87      22.740  -3.686  -9.584  1.00  0.00           H
ATOM   1544 2HG1 VAL A  87      23.896  -2.574 -10.308  1.00  0.00           H
ATOM   1545 3HG1 VAL A  87      22.411  -1.950  -9.591  1.00  0.00           H
ATOM   1546 1HG2 VAL A  87      23.642  -3.442  -6.218  1.00  0.00           H
ATOM   1547 2HG2 VAL A  87      22.469  -3.988  -7.416  1.00  0.00           H
ATOM   1548 3HG2 VAL A  87      22.336  -2.371  -6.727  1.00  0.00           H
ATOM   1549  N   LYS A  88      26.679  -3.228  -6.409  1.00  0.00           N
ATOM   1550  CA  LYS A  88      27.771  -2.883  -5.485  1.00  0.00           C
ATOM   1551  C   LYS A  88      29.032  -3.225  -6.244  1.00  0.00           C
ATOM   1552  O   LYS A  88      30.161  -3.251  -5.730  1.00  0.00           O
ATOM   1553  CB  LYS A  88      27.638  -3.776  -4.147  1.00  0.00           C
ATOM   1554  CG  LYS A  88      28.015  -3.041  -2.784  1.00  0.00           C
ATOM   1555  CD  LYS A  88      29.401  -2.236  -2.505  1.00  0.00           C
ATOM   1556  CE  LYS A  88      29.974  -1.464  -3.834  1.00  0.00           C
ATOM   1557  NZ  LYS A  88      30.201  -0.046  -3.788  1.00  0.00           N
ATOM   1558  QB  LYS A  88      27.401  -4.380  -4.184  1.00  0.00           Q
ATOM   1559  QD  LYS A  88      29.713  -2.226  -1.907  1.00  0.00           Q
ATOM   1560  QE  LYS A  88      29.849  -1.808  -3.691  1.00  0.00           Q
ATOM   1561  QG  LYS A  88      27.612  -3.044  -2.290  1.00  0.00           Q
ATOM   1562  QZ  LYS A  88      30.265   0.277  -3.788  1.00  0.00           Q
ATOM   1563  H   LYS A  88      26.134  -4.004  -6.176  1.00  0.00           H
ATOM   1564  HA  LYS A  88      27.723  -1.809  -5.262  1.00  0.00           H
ATOM   1565 1HB  LYS A  88      28.213  -4.697  -4.275  1.00  0.00           H
ATOM   1566 2HB  LYS A  88      26.589  -4.064  -4.092  1.00  0.00           H
ATOM   1567 1HG  LYS A  88      27.935  -3.795  -1.999  1.00  0.00           H
ATOM   1568 2HG  LYS A  88      27.288  -2.293  -2.580  1.00  0.00           H
ATOM   1569 1HD  LYS A  88      30.165  -2.939  -2.129  1.00  0.00           H
ATOM   1570 2HD  LYS A  88      29.261  -1.511  -1.684  1.00  0.00           H
ATOM   1571 1HE  LYS A  88      28.905  -1.748  -4.021  1.00  0.00           H
ATOM   1572 2HE  LYS A  88      30.792  -1.868  -3.360  1.00  0.00           H
ATOM   1573 1HZ  LYS A  88      29.332   0.410  -3.509  1.00  0.00           H
ATOM   1574 2HZ  LYS A  88      30.471   0.216  -4.726  1.00  0.00           H
ATOM   1575 3HZ  LYS A  88      30.990   0.205  -3.126  1.00  0.00           H
ATOM   1576  N   ARG A  89      28.792  -3.483  -7.506  1.00  0.00           N
ATOM   1577  CA  ARG A  89      29.797  -3.847  -8.423  1.00  0.00           C
ATOM   1578  C   ARG A  89      29.321  -4.133  -9.835  1.00  0.00           C
ATOM   1579  O   ARG A  89      28.575  -3.379 -10.438  1.00  0.00           O
ATOM   1580  CB  ARG A  89      30.576  -4.945  -7.771  1.00  0.00           C
ATOM   1581  CG  ARG A  89      29.893  -6.058  -6.967  1.00  0.00           C
ATOM   1582  CD  ARG A  89      30.404  -5.795  -5.610  1.00  0.00           C
ATOM   1583  NE  ARG A  89      31.804  -5.338  -5.778  1.00  0.00           N
ATOM   1584  CZ  ARG A  89      32.815  -5.734  -5.034  1.00  0.00           C
ATOM   1585  NH1 ARG A  89      32.544  -6.394  -3.957  1.00  0.00           N
ATOM   1586  NH2 ARG A  89      34.070  -5.476  -5.346  1.00  0.00           N
ATOM   1587  QB  ARG A  89      31.212  -4.918  -7.713  1.00  0.00           Q
ATOM   1588  QD  ARG A  89      30.087  -5.844  -5.101  1.00  0.00           Q
ATOM   1589  QG  ARG A  89      29.540  -6.506  -7.150  1.00  0.00           Q
ATOM   1590  QH1 ARG A  89      32.433  -6.648  -3.549  1.00  0.00           Q
ATOM   1591  QH2 ARG A  89      34.551  -5.404  -5.460  1.00  0.00           Q
ATOM   1592  H   ARG A  89      27.873  -3.436  -7.821  1.00  0.00           H
ATOM   1593  HA  ARG A  89      30.486  -2.975  -8.495  1.00  0.00           H
ATOM   1594 1HB  ARG A  89      31.116  -4.420  -6.997  1.00  0.00           H
ATOM   1595 2HB  ARG A  89      31.308  -5.417  -8.428  1.00  0.00           H
ATOM   1596 1HG  ARG A  89      30.274  -6.985  -7.276  1.00  0.00           H
ATOM   1597 2HG  ARG A  89      28.805  -6.027  -7.024  1.00  0.00           H
ATOM   1598 1HD  ARG A  89      30.385  -6.692  -5.025  1.00  0.00           H
ATOM   1599 2HD  ARG A  89      29.791  -4.995  -5.178  1.00  0.00           H
ATOM   1600  HE  ARG A  89      32.018  -4.859  -6.586  1.00  0.00           H
ATOM   1601 1HH1 ARG A  89      31.594  -6.616  -3.747  1.00  0.00           H
ATOM   1602 2HH1 ARG A  89      33.270  -6.680  -3.350  1.00  0.00           H
ATOM   1603 1HH2 ARG A  89      34.296  -4.994  -6.184  1.00  0.00           H
ATOM   1604 2HH2 ARG A  89      34.806  -5.813  -4.737  1.00  0.00           H
ATOM   1605  N   THR A  90      29.823  -5.232 -10.375  1.00  0.00           N
ATOM   1606  CA  THR A  90      29.496  -5.648 -11.716  1.00  0.00           C
ATOM   1607  C   THR A  90      29.924  -7.086 -11.916  1.00  0.00           C
ATOM   1608  CB  THR A  90      30.150  -4.754 -12.790  1.00  0.00           C
ATOM   1609  CG2 THR A  90      30.068  -5.401 -14.157  1.00  0.00           C
ATOM   1610  OG1 THR A  90      29.514  -3.485 -12.872  1.00  0.00           O
ATOM   1611  OT1 THR A  90      31.058  -7.314 -12.381  1.00  0.00           O
ATOM   1612  OT2 THR A  90      29.123  -7.983 -11.572  1.00  0.00           O
ATOM   1613  QG2 THR A  90      30.047  -5.563 -14.478  1.00  0.00           Q
ATOM   1614  H   THR A  90      30.439  -5.789  -9.846  1.00  0.00           H
ATOM   1615  HA  THR A  90      28.421  -5.583 -11.823  1.00  0.00           H
ATOM   1616  HB  THR A  90      31.193  -4.605 -12.556  1.00  0.00           H
ATOM   1617 1HG  THR A  90      29.799  -3.029 -13.669  1.00  0.00           H
ATOM   1618 1HG2 THR A  90      29.105  -5.883 -14.265  1.00  0.00           H
ATOM   1619 2HG2 THR A  90      30.847  -6.146 -14.241  1.00  0.00           H
ATOM   1620 3HG2 THR A  90      30.190  -4.660 -14.928  1.00  0.00           H
TER    1621
ENDMDL
