# Supplementary material for: Data set of intrinsically disordered proteins analysed at a local protein conformation level
Source: Data Brief. 2020 Mar 5;29:105383. doi: 10.1016/j.dib.2020.105383 (PMC7078294; doi:10.1016/j.dib.2020.105383)
Supplement: Supplementary file 1 [file mmc1.zip › the data/1-DATA/PED1AAA-pdb/1AAA-21.pdb]

ATOM      1  N   GLY A  -1       9.853  -6.807 -29.057  1.00  0.00           N
ATOM      2  CA  GLY A  -1       9.149  -8.082 -29.113  1.00  0.00           C
ATOM      3  C   GLY A  -1       7.833  -7.952 -29.872  1.00  0.00           C
ATOM      4  O   GLY A  -1       7.648  -7.024 -30.661  1.00  0.00           O
ATOM      5  QA  GLY A  -1       9.369  -8.616 -28.882  1.00  0.00           Q
ATOM      6 1HA  GLY A  -1       9.770  -8.789 -29.644  1.00  0.00           H
ATOM      7 2HA  GLY A  -1       8.968  -8.443 -28.122  1.00  0.00           H
ATOM      8 1HT  GLY A  -1       9.259  -6.103 -28.572  1.00  0.00           H
ATOM      9 2HT  GLY A  -1      10.058  -6.481 -30.023  1.00  0.00           H
ATOM     10 3HT  GLY A  -1      10.743  -6.925 -28.534  1.00  0.00           H
ATOM     11  N   SER A   0       6.982  -8.979 -29.681  1.00  0.00           N
ATOM     12  CA  SER A   0       5.720  -9.062 -30.428  1.00  0.00           C
ATOM     13  C   SER A   0       4.450  -8.900 -29.573  1.00  0.00           C
ATOM     14  O   SER A   0       3.592  -9.782 -29.544  1.00  0.00           O
ATOM     15  CB  SER A   0       5.657 -10.373 -31.215  1.00  0.00           C
ATOM     16  OG  SER A   0       6.011 -11.475 -30.399  1.00  0.00           O
ATOM     17  QB  SER A   0       5.497 -10.425 -31.816  1.00  0.00           Q
ATOM     18  H   SER A   0       7.208  -9.681 -29.035  1.00  0.00           H
ATOM     19  HA  SER A   0       5.728  -8.215 -31.098  1.00  0.00           H
ATOM     20 1HB  SER A   0       4.653 -10.525 -31.583  1.00  0.00           H
ATOM     21 2HB  SER A   0       6.342 -10.325 -32.049  1.00  0.00           H
ATOM     22  HG  SER A   0       5.405 -11.533 -29.657  1.00  0.00           H
ATOM     23  N   MET A   1       4.598  -8.569 -28.296  1.00  0.00           N
ATOM     24  CA  MET A   1       3.945  -9.335 -27.184  1.00  0.00           C
ATOM     25  C   MET A   1       2.623  -8.820 -26.739  1.00  0.00           C
ATOM     26  O   MET A   1       2.415  -7.610 -26.651  1.00  0.00           O
ATOM     27  CB  MET A   1       4.893  -9.482 -25.994  1.00  0.00           C
ATOM     28  CG  MET A   1       4.226 -10.002 -24.731  1.00  0.00           C
ATOM     29  SD  MET A   1       5.267  -9.821 -23.269  1.00  0.00           S
ATOM     30  CE  MET A   1       5.476  -8.043 -23.222  1.00  0.00           C
ATOM     31  QB  MET A   1       5.503  -9.349 -26.000  1.00  0.00           Q
ATOM     32  QE  MET A   1       5.520  -7.685 -23.212  1.00  0.00           Q
ATOM     33  QG  MET A   1       3.656 -10.253 -24.701  1.00  0.00           Q
ATOM     34  H   MET A   1       5.157  -7.796 -28.072  1.00  0.00           H
ATOM     35  HA  MET A   1       3.734 -10.303 -27.612  1.00  0.00           H
ATOM     36 1HB  MET A   1       5.681 -10.177 -26.245  1.00  0.00           H
ATOM     37 2HB  MET A   1       5.324  -8.522 -25.754  1.00  0.00           H
ATOM     38 1HG  MET A   1       3.311  -9.455 -24.555  1.00  0.00           H
ATOM     39 2HG  MET A   1       3.999 -11.051 -24.847  1.00  0.00           H
ATOM     40 1HE  MET A   1       4.511  -7.569 -23.125  1.00  0.00           H
ATOM     41 2HE  MET A   1       5.950  -7.711 -24.133  1.00  0.00           H
ATOM     42 3HE  MET A   1       6.095  -7.775 -22.377  1.00  0.00           H
ATOM     43  N   THR A   2       1.575  -9.553 -26.880  1.00  0.00           N
ATOM     44  CA  THR A   2       0.239  -8.950 -26.955  1.00  0.00           C
ATOM     45  C   THR A   2      -0.451  -8.799 -25.590  1.00  0.00           C
ATOM     46  O   THR A   2      -1.532  -9.346 -25.366  1.00  0.00           O
ATOM     47  CB  THR A   2      -0.667  -9.731 -27.955  1.00  0.00           C
ATOM     48  CG2 THR A   2      -0.457  -9.222 -29.374  1.00  0.00           C
ATOM     49  OG1 THR A   2      -0.344 -11.126 -27.910  1.00  0.00           O
ATOM     50  QG2 THR A   2      -0.408  -9.102 -29.710  1.00  0.00           Q
ATOM     51  H   THR A   2       1.669 -10.527 -26.937  1.00  0.00           H
ATOM     52  HA  THR A   2       0.389  -7.945 -27.324  1.00  0.00           H
ATOM     53  HB  THR A   2      -1.703  -9.595 -27.684  1.00  0.00           H
ATOM     54 1HG  THR A   2      -1.119 -11.627 -27.647  1.00  0.00           H
ATOM     55 1HG2 THR A   2       0.575  -9.360 -29.657  1.00  0.00           H
ATOM     56 2HG2 THR A   2      -0.707  -8.172 -29.421  1.00  0.00           H
ATOM     57 3HG2 THR A   2      -1.093  -9.773 -30.052  1.00  0.00           H
ATOM     58  N   PRO A   3       0.243  -8.216 -24.578  1.00  0.00           N
ATOM     59  CA  PRO A   3      -0.270  -8.225 -23.209  1.00  0.00           C
ATOM     60  C   PRO A   3      -1.366  -7.218 -23.083  1.00  0.00           C
ATOM     61  O   PRO A   3      -2.181  -7.286 -22.164  1.00  0.00           O
ATOM     62  CB  PRO A   3       0.948  -7.829 -22.378  1.00  0.00           C
ATOM     63  CG  PRO A   3       1.772  -6.993 -23.299  1.00  0.00           C
ATOM     64  CD  PRO A   3       1.415  -7.430 -24.692  1.00  0.00           C
ATOM     65  QB  PRO A   3       1.051  -7.996 -21.786  1.00  0.00           Q
ATOM     66  QD  PRO A   3       1.733  -7.284 -25.208  1.00  0.00           Q
ATOM     67  QG  PRO A   3       2.179  -6.555 -23.121  1.00  0.00           Q
ATOM     68  HA  PRO A   3      -0.688  -9.171 -22.899  1.00  0.00           H
ATOM     69 1HB  PRO A   3       0.627  -7.274 -21.510  1.00  0.00           H
ATOM     70 2HB  PRO A   3       1.474  -8.718 -22.063  1.00  0.00           H
ATOM     71 1HG  PRO A   3       1.538  -5.950 -23.146  1.00  0.00           H
ATOM     72 2HG  PRO A   3       2.820  -7.160 -23.097  1.00  0.00           H
ATOM     73 1HD  PRO A   3       1.237  -6.561 -25.308  1.00  0.00           H
ATOM     74 2HD  PRO A   3       2.227  -8.006 -25.108  1.00  0.00           H
ATOM     75  N   SER A   4      -1.402  -6.200 -23.933  1.00  0.00           N
ATOM     76  CA  SER A   4      -2.382  -5.165 -23.800  1.00  0.00           C
ATOM     77  C   SER A   4      -2.628  -4.497 -25.115  1.00  0.00           C
ATOM     78  O   SER A   4      -2.502  -3.279 -25.236  1.00  0.00           O
ATOM     79  CB  SER A   4      -1.925  -4.133 -22.767  1.00  0.00           C
ATOM     80  OG  SER A   4      -1.316  -3.019 -23.395  1.00  0.00           O
ATOM     81  QB  SER A   4      -1.991  -4.188 -22.149  1.00  0.00           Q
ATOM     82  H   SER A   4      -0.748  -6.157 -24.661  1.00  0.00           H
ATOM     83  HA  SER A   4      -3.305  -5.614 -23.465  1.00  0.00           H
ATOM     84 1HB  SER A   4      -2.776  -3.788 -22.200  1.00  0.00           H
ATOM     85 2HB  SER A   4      -1.207  -4.586 -22.098  1.00  0.00           H
ATOM     86  HG  SER A   4      -1.947  -2.601 -23.986  1.00  0.00           H
ATOM     87  N   TPO A   5      -2.909  -5.325 -26.110  1.00  0.00           N
ATOM     88  CA  TPO A   5      -3.101  -4.819 -27.501  1.00  0.00           C
ATOM     89  C   TPO A   5      -4.539  -5.059 -27.920  1.00  0.00           C
ATOM     90  O   TPO A   5      -5.434  -5.242 -27.095  1.00  0.00           O
ATOM     91  CB  TPO A   5      -1.944  -5.316 -28.439  1.00  0.00           C
ATOM     92  CG2 TPO A   5      -0.955  -4.205 -28.838  1.00  0.00           C
ATOM     93  OG1 TPO A   5      -1.162  -6.339 -27.758  1.00  0.00           O
ATOM     94  PS  TPO A   5       0.127  -7.111 -28.382  1.00  0.00           P
ATOM     95  OPA TPO A   5      -0.261  -7.872 -29.654  1.00  0.00           O
ATOM     96  OPB TPO A   5       0.667  -8.110 -27.355  1.00  0.00           O
ATOM     97  OPC TPO A   5       1.242  -6.113 -28.717  1.00  0.00           O
ATOM     98  QG2 TPO A   5      -0.696  -3.922 -28.943  1.00  0.00           Q
ATOM     99  H   TPO A   5      -3.031  -6.342 -26.109  1.00  0.00           H
ATOM    100  HA  TPO A   5      -2.989  -3.722 -27.464  1.00  0.00           H
ATOM    101  HB  TPO A   5      -2.398  -5.740 -29.357  1.00  0.00           H
ATOM    102 1HG2 TPO A   5      -0.163  -4.604 -29.495  1.00  0.00           H
ATOM    103 2HG2 TPO A   5      -1.463  -3.389 -29.381  1.00  0.00           H
ATOM    104 3HG2 TPO A   5      -0.463  -3.774 -27.949  1.00  0.00           H
ATOM    105  N   PRO A   6      -4.757  -5.055 -29.263  1.00  0.00           N
ATOM    106  CA  PRO A   6      -6.121  -5.275 -29.776  1.00  0.00           C
ATOM    107  C   PRO A   6      -6.498  -6.736 -29.779  1.00  0.00           C
ATOM    108  O   PRO A   6      -5.704  -7.591 -30.174  1.00  0.00           O
ATOM    109  CB  PRO A   6      -6.057  -4.711 -31.193  1.00  0.00           C
ATOM    110  CG  PRO A   6      -4.629  -4.882 -31.598  1.00  0.00           C
ATOM    111  CD  PRO A   6      -3.834  -4.899 -30.323  1.00  0.00           C
ATOM    112  QB  PRO A   6      -6.538  -4.470 -31.509  1.00  0.00           Q
ATOM    113  QD  PRO A   6      -3.214  -4.846 -30.284  1.00  0.00           Q
ATOM    114  QG  PRO A   6      -4.426  -4.932 -32.185  1.00  0.00           Q
ATOM    115  HA  PRO A   6      -6.874  -4.802 -29.163  1.00  0.00           H
ATOM    116 1HB  PRO A   6      -6.725  -5.270 -31.833  1.00  0.00           H
ATOM    117 2HB  PRO A   6      -6.351  -3.672 -31.183  1.00  0.00           H
ATOM    118 1HG  PRO A   6      -4.517  -5.808 -32.140  1.00  0.00           H
ATOM    119 2HG  PRO A   6      -4.334  -4.057 -32.230  1.00  0.00           H
ATOM    120 1HD  PRO A   6      -3.136  -5.722 -30.346  1.00  0.00           H
ATOM    121 2HD  PRO A   6      -3.293  -3.970 -30.223  1.00  0.00           H
ATOM    122  N   PRO A   7      -7.768  -7.029 -29.443  1.00  0.00           N
ATOM    123  CA  PRO A   7      -8.701  -5.987 -28.975  1.00  0.00           C
ATOM    124  C   PRO A   7      -8.749  -5.864 -27.452  1.00  0.00           C
ATOM    125  O   PRO A   7      -8.309  -6.760 -26.732  1.00  0.00           O
ATOM    126  CB  PRO A   7     -10.056  -6.455 -29.528  1.00  0.00           C
ATOM    127  CG  PRO A   7      -9.984  -7.945 -29.482  1.00  0.00           C
ATOM    128  CD  PRO A   7      -8.522  -8.292 -29.553  1.00  0.00           C
ATOM    129  QB  PRO A   7     -10.515  -6.080 -29.720  1.00  0.00           Q
ATOM    130  QD  PRO A   7      -8.292  -8.868 -29.616  1.00  0.00           Q
ATOM    131  QG  PRO A   7     -10.473  -8.328 -29.442  1.00  0.00           Q
ATOM    132  HA  PRO A   7      -8.405  -5.004 -29.312  1.00  0.00           H
ATOM    133 1HB  PRO A   7     -10.851  -6.071 -28.905  1.00  0.00           H
ATOM    134 2HB  PRO A   7     -10.181  -6.088 -30.535  1.00  0.00           H
ATOM    135 1HG  PRO A   7     -10.424  -8.299 -28.562  1.00  0.00           H
ATOM    136 2HG  PRO A   7     -10.523  -8.357 -30.322  1.00  0.00           H
ATOM    137 1HD  PRO A   7      -8.271  -8.957 -28.739  1.00  0.00           H
ATOM    138 2HD  PRO A   7      -8.314  -8.780 -30.493  1.00  0.00           H
ATOM    139  N   ARG A   8      -9.452  -4.834 -26.978  1.00  0.00           N
ATOM    140  CA  ARG A   8      -9.759  -4.692 -25.505  1.00  0.00           C
ATOM    141  C   ARG A   8     -11.198  -5.191 -25.248  1.00  0.00           C
ATOM    142  O   ARG A   8     -11.474  -6.386 -25.339  1.00  0.00           O
ATOM    143  CB  ARG A   8      -9.626  -3.233 -25.057  1.00  0.00           C
ATOM    144  CG  ARG A   8      -8.672  -3.025 -23.893  1.00  0.00           C
ATOM    145  CD  ARG A   8      -8.738  -1.599 -23.371  1.00  0.00           C
ATOM    146  NE  ARG A   8      -7.912  -1.412 -22.182  1.00  0.00           N
ATOM    147  CZ  ARG A   8      -7.795  -0.261 -21.526  1.00  0.00           C
ATOM    148  NH1 ARG A   8      -8.455   0.810 -21.946  1.00  0.00           N
ATOM    149  NH2 ARG A   8      -7.019  -0.185 -20.454  1.00  0.00           N
ATOM    150  QB  ARG A   8      -9.925  -2.748 -25.313  1.00  0.00           Q
ATOM    151  QD  ARG A   8      -9.074  -1.138 -23.624  1.00  0.00           Q
ATOM    152  QG  ARG A   8      -8.296  -3.461 -23.652  1.00  0.00           Q
ATOM    153  QH1 ARG A   8      -8.704   1.214 -22.104  1.00  0.00           Q
ATOM    154  QH2 ARG A   8      -6.727  -0.157 -20.049  1.00  0.00           Q
ATOM    155  H   ARG A   8      -9.778  -4.152 -27.600  1.00  0.00           H
ATOM    156  HA  ARG A   8      -9.053  -5.280 -24.937  1.00  0.00           H
ATOM    157 1HB  ARG A   8      -9.258  -2.636 -25.879  1.00  0.00           H
ATOM    158 2HB  ARG A   8     -10.591  -2.860 -24.747  1.00  0.00           H
ATOM    159 1HG  ARG A   8      -8.933  -3.697 -23.089  1.00  0.00           H
ATOM    160 2HG  ARG A   8      -7.660  -3.224 -24.215  1.00  0.00           H
ATOM    161 1HD  ARG A   8      -8.390  -0.920 -24.134  1.00  0.00           H
ATOM    162 2HD  ARG A   8      -9.760  -1.357 -23.113  1.00  0.00           H
ATOM    163  HE  ARG A   8      -7.398  -2.163 -21.819  1.00  0.00           H
ATOM    164 1HH1 ARG A   8      -9.040   0.752 -22.754  1.00  0.00           H
ATOM    165 2HH1 ARG A   8      -8.367   1.675 -21.453  1.00  0.00           H
ATOM    166 1HH2 ARG A   8      -6.522  -0.993 -20.138  1.00  0.00           H
ATOM    167 2HH2 ARG A   8      -6.932   0.680 -19.961  1.00  0.00           H
ATOM    168  N   SER A   9     -11.639  -5.032 -24.029  1.00  0.00           N
ATOM    169  CA  SER A   9     -11.962  -6.182 -23.164  1.00  0.00           C
ATOM    170  C   SER A   9     -13.263  -6.831 -23.599  1.00  0.00           C
ATOM    171  O   SER A   9     -14.228  -6.144 -23.932  1.00  0.00           O
ATOM    172  CB  SER A   9     -12.063  -5.736 -21.705  1.00  0.00           C
ATOM    173  OG  SER A   9     -13.406  -5.468 -21.345  1.00  0.00           O
ATOM    174  QB  SER A   9     -11.582  -5.675 -21.312  1.00  0.00           Q
ATOM    175  H   SER A   9     -11.758  -4.125 -23.678  1.00  0.00           H
ATOM    176  HA  SER A   9     -11.170  -6.910 -23.256  1.00  0.00           H
ATOM    177 1HB  SER A   9     -11.683  -6.515 -21.062  1.00  0.00           H
ATOM    178 2HB  SER A   9     -11.482  -4.836 -21.562  1.00  0.00           H
ATOM    179  HG  SER A   9     -13.933  -6.263 -21.460  1.00  0.00           H
ATOM    180  N   ARG A  10     -13.324  -8.138 -23.357  1.00  0.00           N
ATOM    181  CA  ARG A  10     -14.545  -8.893 -23.472  1.00  0.00           C
ATOM    182  C   ARG A  10     -15.671  -8.024 -23.002  1.00  0.00           C
ATOM    183  O   ARG A  10     -15.491  -7.183 -22.121  1.00  0.00           O
ATOM    184  CB  ARG A  10     -14.482 -10.168 -22.624  1.00  0.00           C
ATOM    185  CG  ARG A  10     -15.837 -10.666 -22.151  1.00  0.00           C
ATOM    186  CD  ARG A  10     -15.696 -11.892 -21.264  1.00  0.00           C
ATOM    187  NE  ARG A  10     -15.604 -13.123 -22.044  1.00  0.00           N
ATOM    188  CZ  ARG A  10     -14.680 -14.058 -21.855  1.00  0.00           C
ATOM    189  NH1 ARG A  10     -13.766 -13.906 -20.907  1.00  0.00           N
ATOM    190  NH2 ARG A  10     -14.674 -15.147 -22.613  1.00  0.00           N
ATOM    191  QB  ARG A  10     -13.960 -10.474 -22.474  1.00  0.00           Q
ATOM    192  QD  ARG A  10     -15.679 -11.886 -20.641  1.00  0.00           Q
ATOM    193  QG  ARG A  10     -16.386 -10.408 -22.296  1.00  0.00           Q
ATOM    194  QH1 ARG A  10     -13.421 -13.848 -20.550  1.00  0.00           Q
ATOM    195  QH2 ARG A  10     -14.671 -15.558 -22.899  1.00  0.00           Q
ATOM    196  H   ARG A  10     -12.505  -8.606 -23.091  1.00  0.00           H
ATOM    197  HA  ARG A  10     -14.695  -9.189 -24.499  1.00  0.00           H
ATOM    198 1HB  ARG A  10     -14.036 -10.962 -23.203  1.00  0.00           H
ATOM    199 2HB  ARG A  10     -13.885  -9.985 -21.744  1.00  0.00           H
ATOM    200 1HG  ARG A  10     -16.329  -9.888 -21.586  1.00  0.00           H
ATOM    201 2HG  ARG A  10     -16.444 -10.928 -23.005  1.00  0.00           H
ATOM    202 1HD  ARG A  10     -14.801 -11.803 -20.667  1.00  0.00           H
ATOM    203 2HD  ARG A  10     -16.556 -11.969 -20.614  1.00  0.00           H
ATOM    204  HE  ARG A  10     -16.248 -13.298 -22.760  1.00  0.00           H
ATOM    205 1HH1 ARG A  10     -13.771 -13.086 -20.335  1.00  0.00           H
ATOM    206 2HH1 ARG A  10     -13.071 -14.610 -20.764  1.00  0.00           H
ATOM    207 1HH2 ARG A  10     -15.363 -15.263 -23.328  1.00  0.00           H
ATOM    208 2HH2 ARG A  10     -13.979 -15.851 -22.471  1.00  0.00           H
ATOM    209  N   GLY A  11     -16.764  -7.914 -23.811  1.00  0.00           N
ATOM    210  CA  GLY A  11     -17.725  -6.831 -23.671  1.00  0.00           C
ATOM    211  C   GLY A  11     -17.583  -5.753 -24.741  1.00  0.00           C
ATOM    212  O   GLY A  11     -16.879  -5.939 -25.734  1.00  0.00           O
ATOM    213  QA  GLY A  11     -18.174  -6.831 -23.249  1.00  0.00           Q
ATOM    214  H   GLY A  11     -16.906  -8.586 -24.508  1.00  0.00           H
ATOM    215 1HA  GLY A  11     -18.704  -7.266 -23.803  1.00  0.00           H
ATOM    216 2HA  GLY A  11     -17.644  -6.397 -22.696  1.00  0.00           H
ATOM    217  N   THR A  12     -18.147  -4.562 -24.438  1.00  0.00           N
ATOM    218  CA  THR A  12     -17.993  -3.343 -25.253  1.00  0.00           C
ATOM    219  C   THR A  12     -17.840  -2.110 -24.416  1.00  0.00           C
ATOM    220  O   THR A  12     -16.987  -1.265 -24.689  1.00  0.00           O
ATOM    221  CB  THR A  12     -19.180  -3.190 -26.255  1.00  0.00           C
ATOM    222  CG2 THR A  12     -20.450  -2.792 -25.519  1.00  0.00           C
ATOM    223  OG1 THR A  12     -18.866  -2.178 -27.220  1.00  0.00           O
ATOM    224  QG2 THR A  12     -20.751  -2.698 -25.344  1.00  0.00           Q
ATOM    225  H   THR A  12     -18.690  -4.505 -23.624  1.00  0.00           H
ATOM    226  HA  THR A  12     -17.079  -3.455 -25.817  1.00  0.00           H
ATOM    227  HB  THR A  12     -19.347  -4.129 -26.761  1.00  0.00           H
ATOM    228 1HG  THR A  12     -18.874  -2.562 -28.101  1.00  0.00           H
ATOM    229 1HG2 THR A  12     -20.295  -1.850 -25.014  1.00  0.00           H
ATOM    230 2HG2 THR A  12     -20.700  -3.553 -24.792  1.00  0.00           H
ATOM    231 3HG2 THR A  12     -21.260  -2.691 -26.226  1.00  0.00           H
ATOM    232  N   ARG A  13     -18.576  -2.105 -23.318  1.00  0.00           N
ATOM    233  CA  ARG A  13     -18.421  -1.044 -22.321  1.00  0.00           C
ATOM    234  C   ARG A  13     -17.796  -1.538 -21.048  1.00  0.00           C
ATOM    235  O   ARG A  13     -17.353  -2.683 -20.967  1.00  0.00           O
ATOM    236  CB  ARG A  13     -19.767  -0.379 -22.016  1.00  0.00           C
ATOM    237  CG  ARG A  13     -19.650   0.992 -21.369  1.00  0.00           C
ATOM    238  CD  ARG A  13     -19.562   2.091 -22.414  1.00  0.00           C
ATOM    239  NE  ARG A  13     -18.347   1.986 -23.217  1.00  0.00           N
ATOM    240  CZ  ARG A  13     -18.250   2.387 -24.480  1.00  0.00           C
ATOM    241  NH1 ARG A  13     -19.300   2.920 -25.089  1.00  0.00           N
ATOM    242  NH2 ARG A  13     -17.103   2.251 -25.132  1.00  0.00           N
ATOM    243  QB  ARG A  13     -20.327  -0.625 -22.138  1.00  0.00           Q
ATOM    244  QD  ARG A  13     -19.987   2.540 -22.501  1.00  0.00           Q
ATOM    245  QG  ARG A  13     -19.638   1.099 -20.754  1.00  0.00           Q
ATOM    246  QH1 ARG A  13     -19.696   3.121 -25.319  1.00  0.00           Q
ATOM    247  QH2 ARG A  13     -16.671   2.201 -25.378  1.00  0.00           Q
ATOM    248  H   ARG A  13     -19.232  -2.818 -23.171  1.00  0.00           H
ATOM    249  HA  ARG A  13     -17.751  -0.313 -22.751  1.00  0.00           H
ATOM    250 1HB  ARG A  13     -20.321  -0.248 -22.934  1.00  0.00           H
ATOM    251 2HB  ARG A  13     -20.333  -1.002 -21.340  1.00  0.00           H
ATOM    252 1HG  ARG A  13     -20.517   1.174 -20.751  1.00  0.00           H
ATOM    253 2HG  ARG A  13     -18.760   1.026 -20.758  1.00  0.00           H
ATOM    254 1HD  ARG A  13     -20.411   2.026 -23.078  1.00  0.00           H
ATOM    255 2HD  ARG A  13     -19.561   3.054 -21.925  1.00  0.00           H
ATOM    256  HE  ARG A  13     -17.534   1.602 -22.827  1.00  0.00           H
ATOM    257 1HH1 ARG A  13     -20.164   3.022 -24.598  1.00  0.00           H
ATOM    258 2HH1 ARG A  13     -19.227   3.222 -26.040  1.00  0.00           H
ATOM    259 1HH2 ARG A  13     -16.312   1.849 -24.673  1.00  0.00           H
ATOM    260 2HH2 ARG A  13     -17.030   2.553 -26.084  1.00  0.00           H
ATOM    261  N   TYR A  14     -18.357  -1.078 -19.975  1.00  0.00           N
ATOM    262  CA  TYR A  14     -18.502  -1.864 -18.762  1.00  0.00           C
ATOM    263  C   TYR A  14     -19.903  -2.397 -18.827  1.00  0.00           C
ATOM    264  O   TYR A  14     -20.698  -1.978 -19.669  1.00  0.00           O
ATOM    265  CB  TYR A  14     -18.326  -0.967 -17.520  1.00  0.00           C
ATOM    266  CG  TYR A  14     -17.615  -1.645 -16.371  1.00  0.00           C
ATOM    267  CD1 TYR A  14     -16.229  -1.614 -16.276  1.00  0.00           C
ATOM    268  CD2 TYR A  14     -18.330  -2.312 -15.385  1.00  0.00           C
ATOM    269  CE1 TYR A  14     -15.570  -2.229 -15.229  1.00  0.00           C
ATOM    270  CE2 TYR A  14     -17.687  -2.934 -14.332  1.00  0.00           C
ATOM    271  CZ  TYR A  14     -16.312  -2.892 -14.254  1.00  0.00           C
ATOM    272  OH  TYR A  14     -15.665  -3.510 -13.206  1.00  0.00           O
ATOM    273  QB  TYR A  14     -18.522  -0.378 -17.471  1.00  0.00           Q
ATOM    274  QD  TYR A  14     -17.527  -1.727 -16.231  1.00  0.00           Q
ATOM    275  QE  TYR A  14     -16.376  -2.821 -14.375  1.00  0.00           Q
ATOM    276  QR  TYR A  14     -16.952  -2.274 -15.303  1.00  0.00           Q
ATOM    277  H   TYR A  14     -18.699  -0.160 -19.982  1.00  0.00           H
ATOM    278  HA  TYR A  14     -17.763  -2.649 -18.686  1.00  0.00           H
ATOM    279 1HB  TYR A  14     -17.748  -0.094 -17.785  1.00  0.00           H
ATOM    280 2HB  TYR A  14     -19.297  -0.660 -17.158  1.00  0.00           H
ATOM    281 1HD  TYR A  14     -15.647  -1.103 -17.028  1.00  0.00           H
ATOM    282 2HD  TYR A  14     -19.409  -2.352 -15.434  1.00  0.00           H
ATOM    283 1HE  TYR A  14     -14.491  -2.194 -15.174  1.00  0.00           H
ATOM    284 2HE  TYR A  14     -18.262  -3.448 -13.576  1.00  0.00           H
ATOM    285  HH  TYR A  14     -15.871  -4.448 -13.211  1.00  0.00           H
ATOM    286  N   LEU A  15     -20.225  -3.347 -17.941  1.00  0.00           N
ATOM    287  CA  LEU A  15     -21.570  -3.952 -17.928  1.00  0.00           C
ATOM    288  C   LEU A  15     -22.660  -3.127 -17.218  1.00  0.00           C
ATOM    289  O   LEU A  15     -23.783  -3.013 -17.707  1.00  0.00           O
ATOM    290  CB  LEU A  15     -21.484  -5.373 -17.349  1.00  0.00           C
ATOM    291  CG  LEU A  15     -21.584  -6.520 -18.355  1.00  0.00           C
ATOM    292  CD1 LEU A  15     -21.160  -7.834 -17.716  1.00  0.00           C
ATOM    293  CD2 LEU A  15     -23.011  -6.675 -18.855  1.00  0.00           C
ATOM    294  QB  LEU A  15     -21.414  -5.512 -16.745  1.00  0.00           Q
ATOM    295  QD1 LEU A  15     -21.058  -8.144 -17.563  1.00  0.00           Q
ATOM    296  QD2 LEU A  15     -23.350  -6.713 -18.974  1.00  0.00           Q
ATOM    297  QQD LEU A  15     -22.204  -7.429 -18.268  1.00  0.00           Q
ATOM    298  H   LEU A  15     -19.558  -3.645 -17.289  1.00  0.00           H
ATOM    299  HA  LEU A  15     -21.895  -3.979 -18.957  1.00  0.00           H
ATOM    300 1HB  LEU A  15     -20.538  -5.500 -16.845  1.00  0.00           H
ATOM    301 2HB  LEU A  15     -22.290  -5.524 -16.645  1.00  0.00           H
ATOM    302  HG  LEU A  15     -20.939  -6.319 -19.198  1.00  0.00           H
ATOM    303 1HD1 LEU A  15     -21.802  -8.050 -16.875  1.00  0.00           H
ATOM    304 2HD1 LEU A  15     -20.137  -7.755 -17.375  1.00  0.00           H
ATOM    305 3HD1 LEU A  15     -21.235  -8.630 -18.442  1.00  0.00           H
ATOM    306 1HD2 LEU A  15     -23.642  -5.936 -18.384  1.00  0.00           H
ATOM    307 2HD2 LEU A  15     -23.035  -6.540 -19.927  1.00  0.00           H
ATOM    308 3HD2 LEU A  15     -23.374  -7.664 -18.610  1.00  0.00           H
ATOM    309  N   ALA A  16     -22.354  -2.578 -16.081  1.00  0.00           N
ATOM    310  CA  ALA A  16     -23.289  -1.787 -15.284  1.00  0.00           C
ATOM    311  C   ALA A  16     -23.647  -0.439 -15.906  1.00  0.00           C
ATOM    312  O   ALA A  16     -22.779   0.269 -16.415  1.00  0.00           O
ATOM    313  CB  ALA A  16     -22.733  -1.586 -13.873  1.00  0.00           C
ATOM    314  QB  ALA A  16     -22.601  -1.538 -13.541  1.00  0.00           Q
ATOM    315  H   ALA A  16     -21.444  -2.699 -15.738  1.00  0.00           H
ATOM    316  HA  ALA A  16     -24.210  -2.351 -15.248  1.00  0.00           H
ATOM    317 1HB  ALA A  16     -23.535  -1.312 -13.204  1.00  0.00           H
ATOM    318 2HB  ALA A  16     -21.992  -0.800 -13.887  1.00  0.00           H
ATOM    319 3HB  ALA A  16     -22.277  -2.503 -13.532  1.00  0.00           H
ATOM    320  N   GLN A  17     -24.580   0.254 -15.245  1.00  0.00           N
ATOM    321  CA  GLN A  17     -24.444   1.707 -15.146  1.00  0.00           C
ATOM    322  C   GLN A  17     -24.989   2.217 -13.811  1.00  0.00           C
ATOM    323  O   GLN A  17     -26.192   2.161 -13.559  1.00  0.00           O
ATOM    324  CB  GLN A  17     -25.157   2.397 -16.310  1.00  0.00           C
ATOM    325  CG  GLN A  17     -26.428   3.130 -15.913  1.00  0.00           C
ATOM    326  CD  GLN A  17     -27.003   3.955 -17.047  1.00  0.00           C
ATOM    327  NE2 GLN A  17     -28.126   4.616 -16.786  1.00  0.00           N
ATOM    328  OE1 GLN A  17     -26.446   3.995 -18.143  1.00  0.00           O
ATOM    329  QB  GLN A  17     -24.964   2.393 -16.904  1.00  0.00           Q
ATOM    330  QE2 GLN A  17     -28.539   4.860 -16.690  1.00  0.00           Q
ATOM    331  QG  GLN A  17     -26.696   3.107 -15.350  1.00  0.00           Q
ATOM    332  H   GLN A  17     -25.344  -0.204 -14.833  1.00  0.00           H
ATOM    333  HA  GLN A  17     -23.393   1.948 -15.199  1.00  0.00           H
ATOM    334 1HB  GLN A  17     -24.497   3.126 -16.757  1.00  0.00           H
ATOM    335 2HB  GLN A  17     -25.434   1.661 -17.050  1.00  0.00           H
ATOM    336 1HG  GLN A  17     -27.177   2.415 -15.610  1.00  0.00           H
ATOM    337 2HG  GLN A  17     -26.216   3.800 -15.091  1.00  0.00           H
ATOM    338 1HE2 GLN A  17     -28.534   4.554 -15.897  1.00  0.00           H
ATOM    339 2HE2 GLN A  17     -28.543   5.165 -17.482  1.00  0.00           H
ATOM    340  N   PRO A  18     -24.104   2.604 -12.913  1.00  0.00           N
ATOM    341  CA  PRO A  18     -24.434   3.008 -11.535  1.00  0.00           C
ATOM    342  C   PRO A  18     -24.950   4.461 -11.576  1.00  0.00           C
ATOM    343  O   PRO A  18     -25.885   4.818 -10.860  1.00  0.00           O
ATOM    344  CB  PRO A  18     -23.092   2.913 -10.813  1.00  0.00           C
ATOM    345  CG  PRO A  18     -22.082   3.267 -11.852  1.00  0.00           C
ATOM    346  CD  PRO A  18     -22.711   2.929 -13.177  1.00  0.00           C
ATOM    347  QB  PRO A  18     -23.015   2.757 -10.214  1.00  0.00           Q
ATOM    348  QD  PRO A  18     -22.416   2.933 -13.726  1.00  0.00           Q
ATOM    349  QG  PRO A  18     -21.518   3.507 -11.740  1.00  0.00           Q
ATOM    350  HA  PRO A  18     -25.193   2.410 -11.053  1.00  0.00           H
ATOM    351 1HB  PRO A  18     -23.078   3.606  -9.985  1.00  0.00           H
ATOM    352 2HB  PRO A  18     -22.953   1.909 -10.442  1.00  0.00           H
ATOM    353 1HG  PRO A  18     -21.853   4.321 -11.788  1.00  0.00           H
ATOM    354 2HG  PRO A  18     -21.182   2.692 -11.691  1.00  0.00           H
ATOM    355 1HD  PRO A  18     -22.636   3.779 -13.838  1.00  0.00           H
ATOM    356 2HD  PRO A  18     -22.198   2.086 -13.614  1.00  0.00           H
ATOM    357  N   SER A  19     -24.204   5.363 -12.175  1.00  0.00           N
ATOM    358  CA  SER A  19     -24.442   6.784 -12.023  1.00  0.00           C
ATOM    359  C   SER A  19     -25.733   7.220 -12.745  1.00  0.00           C
ATOM    360  O   SER A  19     -25.969   6.850 -13.895  1.00  0.00           O
ATOM    361  CB  SER A  19     -23.249   7.580 -12.556  1.00  0.00           C
ATOM    362  OG  SER A  19     -23.482   8.975 -12.460  1.00  0.00           O
ATOM    363  QB  SER A  19     -22.725   7.333 -12.788  1.00  0.00           Q
ATOM    364  H   SER A  19     -23.465   5.066 -12.745  1.00  0.00           H
ATOM    365  HA  SER A  19     -24.563   6.988 -10.968  1.00  0.00           H
ATOM    366 1HB  SER A  19     -22.367   7.337 -11.984  1.00  0.00           H
ATOM    367 2HB  SER A  19     -23.084   7.329 -13.594  1.00  0.00           H
ATOM    368  HG  SER A  19     -23.622   9.213 -11.540  1.00  0.00           H
ATOM    369  N   GLY A  20     -26.647   7.913 -12.098  1.00  0.00           N
ATOM    370  CA  GLY A  20     -27.960   8.278 -12.673  1.00  0.00           C
ATOM    371  C   GLY A  20     -28.672   9.100 -11.654  1.00  0.00           C
ATOM    372  O   GLY A  20     -28.086   9.508 -10.650  1.00  0.00           O
ATOM    373  QA  GLY A  20     -28.179   8.113 -13.242  1.00  0.00           Q
ATOM    374  H   GLY A  20     -26.446   8.203 -11.184  1.00  0.00           H
ATOM    375 1HA  GLY A  20     -27.839   8.833 -13.593  1.00  0.00           H
ATOM    376 2HA  GLY A  20     -28.520   7.394 -12.892  1.00  0.00           H
ATOM    377  N   ASN A  21     -29.964   9.405 -11.881  1.00  0.00           N
ATOM    378  CA  ASN A  21     -30.681  10.222 -10.939  1.00  0.00           C
ATOM    379  C   ASN A  21     -31.037   9.541  -9.617  1.00  0.00           C
ATOM    380  O   ASN A  21     -30.590   8.427  -9.341  1.00  0.00           O
ATOM    381  CB  ASN A  21     -31.921  10.831 -11.607  1.00  0.00           C
ATOM    382  CG  ASN A  21     -32.759   9.797 -12.334  1.00  0.00           C
ATOM    383  ND2 ASN A  21     -33.052  10.060 -13.602  1.00  0.00           N
ATOM    384  OD1 ASN A  21     -33.136   8.775 -11.761  1.00  0.00           O
ATOM    385  QB  ASN A  21     -32.078  11.433 -11.592  1.00  0.00           Q
ATOM    386  QD2 ASN A  21     -33.160  10.158 -14.070  1.00  0.00           Q
ATOM    387  H   ASN A  21     -30.415   9.072 -12.684  1.00  0.00           H
ATOM    388  HA  ASN A  21     -29.994  11.003 -10.654  1.00  0.00           H
ATOM    389 1HB  ASN A  21     -32.544  11.293 -10.856  1.00  0.00           H
ATOM    390 2HB  ASN A  21     -31.613  11.574 -12.327  1.00  0.00           H
ATOM    391 1HD2 ASN A  21     -32.730  10.887 -14.018  1.00  0.00           H
ATOM    392 2HD2 ASN A  21     -33.591   9.428 -14.121  1.00  0.00           H
ATOM    393  N   THR A  22     -31.654  10.330  -8.756  1.00  0.00           N
ATOM    394  CA  THR A  22     -31.848   9.881  -7.367  1.00  0.00           C
ATOM    395  C   THR A  22     -33.337   9.622  -7.108  1.00  0.00           C
ATOM    396  O   THR A  22     -33.943  10.245  -6.237  1.00  0.00           O
ATOM    397  CB  THR A  22     -31.281  10.929  -6.359  1.00  0.00           C
ATOM    398  CG2 THR A  22     -32.414  11.601  -5.599  1.00  0.00           C
ATOM    399  OG1 THR A  22     -30.415  10.276  -5.423  1.00  0.00           O
ATOM    400  QG2 THR A  22     -32.682  11.760  -5.418  1.00  0.00           Q
ATOM    401  H   THR A  22     -31.980  11.208  -9.041  1.00  0.00           H
ATOM    402  HA  THR A  22     -31.302   8.959  -7.220  1.00  0.00           H
ATOM    403  HB  THR A  22     -30.725  11.682  -6.897  1.00  0.00           H
ATOM    404 1HG  THR A  22     -29.535  10.654  -5.484  1.00  0.00           H
ATOM    405 1HG2 THR A  22     -32.972  10.855  -5.052  1.00  0.00           H
ATOM    406 2HG2 THR A  22     -33.069  12.101  -6.295  1.00  0.00           H
ATOM    407 3HG2 THR A  22     -32.005  12.322  -4.906  1.00  0.00           H
ATOM    408  N   SER A  23     -33.709   8.331  -7.038  1.00  0.00           N
ATOM    409  CA  SER A  23     -34.596   7.937  -5.941  1.00  0.00           C
ATOM    410  C   SER A  23     -34.014   8.143  -4.586  1.00  0.00           C
ATOM    411  O   SER A  23     -32.794   8.186  -4.423  1.00  0.00           O
ATOM    412  CB  SER A  23     -35.028   6.479  -6.109  1.00  0.00           C
ATOM    413  OG  SER A  23     -34.203   5.612  -5.350  1.00  0.00           O
ATOM    414  QB  SER A  23     -35.502   6.282  -6.463  1.00  0.00           Q
ATOM    415  H   SER A  23     -33.400   7.677  -7.699  1.00  0.00           H
ATOM    416  HA  SER A  23     -35.452   8.592  -6.004  1.00  0.00           H
ATOM    417 1HB  SER A  23     -36.049   6.364  -5.775  1.00  0.00           H
ATOM    418 2HB  SER A  23     -34.956   6.199  -7.150  1.00  0.00           H
ATOM    419  HG  SER A  23     -34.264   5.845  -4.420  1.00  0.00           H
ATOM    420  N   SER A  24     -34.909   8.415  -3.600  1.00  0.00           N
ATOM    421  CA  SER A  24     -34.498   8.782  -2.245  1.00  0.00           C
ATOM    422  C   SER A  24     -33.560   7.796  -1.593  1.00  0.00           C
ATOM    423  O   SER A  24     -33.733   6.585  -1.718  1.00  0.00           O
ATOM    424  CB  SER A  24     -35.726   9.000  -1.361  1.00  0.00           C
ATOM    425  OG  SER A  24     -36.000  10.381  -1.202  1.00  0.00           O
ATOM    426  QB  SER A  24     -36.068   8.548  -1.101  1.00  0.00           Q
ATOM    427  H   SER A  24     -35.865   8.364  -3.804  1.00  0.00           H
ATOM    428  HA  SER A  24     -33.937   9.700  -2.349  1.00  0.00           H
ATOM    429 1HB  SER A  24     -36.586   8.528  -1.814  1.00  0.00           H
ATOM    430 2HB  SER A  24     -35.551   8.569  -0.387  1.00  0.00           H
ATOM    431  HG  SER A  24     -36.167  10.776  -2.061  1.00  0.00           H
ATOM    432  N   SER A  25     -32.744   8.334  -0.699  1.00  0.00           N
ATOM    433  CA  SER A  25     -31.955   7.493   0.232  1.00  0.00           C
ATOM    434  C   SER A  25     -32.872   6.995   1.376  1.00  0.00           C
ATOM    435  O   SER A  25     -33.583   7.782   2.002  1.00  0.00           O
ATOM    436  CB  SER A  25     -30.787   8.296   0.810  1.00  0.00           C
ATOM    437  OG  SER A  25     -31.226   9.168   1.836  1.00  0.00           O
ATOM    438  QB  SER A  25     -30.193   8.253   0.624  1.00  0.00           Q
ATOM    439  H   SER A  25     -32.660   9.310  -0.654  1.00  0.00           H
ATOM    440  HA  SER A  25     -31.556   6.644  -0.304  1.00  0.00           H
ATOM    441 1HB  SER A  25     -30.053   7.620   1.221  1.00  0.00           H
ATOM    442 2HB  SER A  25     -30.333   8.885   0.027  1.00  0.00           H
ATOM    443  HG  SER A  25     -31.625   8.656   2.543  1.00  0.00           H
ATOM    444  N   ALA A  26     -32.823   5.697   1.614  1.00  0.00           N
ATOM    445  CA  ALA A  26     -33.616   5.024   2.663  1.00  0.00           C
ATOM    446  C   ALA A  26     -33.322   5.403   4.107  1.00  0.00           C
ATOM    447  O   ALA A  26     -32.178   5.331   4.557  1.00  0.00           O
ATOM    448  CB  ALA A  26     -33.532   3.507   2.488  1.00  0.00           C
ATOM    449  QB  ALA A  26     -33.512   3.149   2.447  1.00  0.00           Q
ATOM    450  H   ALA A  26     -32.225   5.149   1.063  1.00  0.00           H
ATOM    451  HA  ALA A  26     -34.619   5.392   2.504  1.00  0.00           H
ATOM    452 1HB  ALA A  26     -34.326   3.035   3.047  1.00  0.00           H
ATOM    453 2HB  ALA A  26     -32.579   3.155   2.851  1.00  0.00           H
ATOM    454 3HB  ALA A  26     -33.632   3.259   1.441  1.00  0.00           H
ATOM    455  N   LEU A  27     -34.321   5.938   4.810  1.00  0.00           N
ATOM    456  CA  LEU A  27     -34.032   6.447   6.157  1.00  0.00           C
ATOM    457  C   LEU A  27     -33.846   5.314   7.121  1.00  0.00           C
ATOM    458  O   LEU A  27     -34.486   5.271   8.172  1.00  0.00           O
ATOM    459  CB  LEU A  27     -35.169   7.378   6.604  1.00  0.00           C
ATOM    460  CG  LEU A  27     -34.780   8.824   6.914  1.00  0.00           C
ATOM    461  CD1 LEU A  27     -35.944   9.572   7.546  1.00  0.00           C
ATOM    462  CD2 LEU A  27     -33.605   8.869   7.881  1.00  0.00           C
ATOM    463  QB  LEU A  27     -35.767   7.211   6.667  1.00  0.00           Q
ATOM    464  QD1 LEU A  27     -36.220   9.748   7.696  1.00  0.00           Q
ATOM    465  QD2 LEU A  27     -33.327   8.879   8.110  1.00  0.00           Q
ATOM    466  QQD LEU A  27     -34.774   9.313   7.903  1.00  0.00           Q
ATOM    467  H   LEU A  27     -35.225   5.988   4.437  1.00  0.00           H
ATOM    468  HA  LEU A  27     -33.111   7.010   6.136  1.00  0.00           H
ATOM    469 1HB  LEU A  27     -35.917   7.431   5.827  1.00  0.00           H
ATOM    470 2HB  LEU A  27     -35.617   6.990   7.507  1.00  0.00           H
ATOM    471  HG  LEU A  27     -34.498   9.326   6.000  1.00  0.00           H
ATOM    472 1HD1 LEU A  27     -36.230   9.083   8.465  1.00  0.00           H
ATOM    473 2HD1 LEU A  27     -36.782   9.573   6.865  1.00  0.00           H
ATOM    474 3HD1 LEU A  27     -35.648  10.588   7.757  1.00  0.00           H
ATOM    475 1HD2 LEU A  27     -33.308   7.862   8.134  1.00  0.00           H
ATOM    476 2HD2 LEU A  27     -32.776   9.383   7.418  1.00  0.00           H
ATOM    477 3HD2 LEU A  27     -33.898   9.393   8.779  1.00  0.00           H
ATOM    478  N   MET A  28     -33.591   4.143   6.557  1.00  0.00           N
ATOM    479  CA  MET A  28     -34.061   2.911   7.109  1.00  0.00           C
ATOM    480  C   MET A  28     -33.311   2.695   8.421  1.00  0.00           C
ATOM    481  O   MET A  28     -33.607   1.763   9.169  1.00  0.00           O
ATOM    482  CB  MET A  28     -33.805   1.752   6.146  1.00  0.00           C
ATOM    483  CG  MET A  28     -34.986   0.808   5.985  1.00  0.00           C
ATOM    484  SD  MET A  28     -34.702  -0.451   4.725  1.00  0.00           S
ATOM    485  CE  MET A  28     -36.261  -1.333   4.771  1.00  0.00           C
ATOM    486  QB  MET A  28     -33.275   1.651   5.835  1.00  0.00           Q
ATOM    487  QE  MET A  28     -36.575  -1.510   4.781  1.00  0.00           Q
ATOM    488  QG  MET A  28     -35.517   0.835   6.311  1.00  0.00           Q
ATOM    489  H   MET A  28     -33.063   4.122   5.731  1.00  0.00           H
ATOM    490  HA  MET A  28     -35.127   2.952   7.275  1.00  0.00           H
ATOM    491 1HB  MET A  28     -33.574   2.141   5.166  1.00  0.00           H
ATOM    492 2HB  MET A  28     -32.974   1.163   6.504  1.00  0.00           H
ATOM    493 1HG  MET A  28     -35.172   0.301   6.921  1.00  0.00           H
ATOM    494 2HG  MET A  28     -35.862   1.370   5.700  1.00  0.00           H
ATOM    495 1HE  MET A  28     -37.067  -0.654   4.531  1.00  0.00           H
ATOM    496 2HE  MET A  28     -36.416  -1.739   5.761  1.00  0.00           H
ATOM    497 3HE  MET A  28     -36.242  -2.137   4.051  1.00  0.00           H
ATOM    498  N   GLN A  29     -32.125   3.315   8.495  1.00  0.00           N
ATOM    499  CA  GLN A  29     -31.143   2.872   9.507  1.00  0.00           C
ATOM    500  C   GLN A  29     -31.207   3.526  10.914  1.00  0.00           C
ATOM    501  O   GLN A  29     -31.322   4.746  11.038  1.00  0.00           O
ATOM    502  CB  GLN A  29     -29.722   2.945   8.948  1.00  0.00           C
ATOM    503  CG  GLN A  29     -29.044   1.593   8.795  1.00  0.00           C
ATOM    504  CD  GLN A  29     -28.623   0.998  10.125  1.00  0.00           C
ATOM    505  NE2 GLN A  29     -28.923  -0.280  10.322  1.00  0.00           N
ATOM    506  OE1 GLN A  29     -28.034   1.682  10.964  1.00  0.00           O
ATOM    507  QB  GLN A  29     -29.423   3.469   8.790  1.00  0.00           Q
ATOM    508  QE2 GLN A  29     -29.034  -0.752  10.395  1.00  0.00           Q
ATOM    509  QG  GLN A  29     -28.941   1.300   8.255  1.00  0.00           Q
ATOM    510  H   GLN A  29     -31.911   4.053   7.887  1.00  0.00           H
ATOM    511  HA  GLN A  29     -31.440   1.850   9.697  1.00  0.00           H
ATOM    512 1HB  GLN A  29     -29.741   3.402   7.970  1.00  0.00           H
ATOM    513 2HB  GLN A  29     -29.105   3.536   9.610  1.00  0.00           H
ATOM    514 1HG  GLN A  29     -29.724   0.900   8.324  1.00  0.00           H
ATOM    515 2HG  GLN A  29     -28.159   1.699   8.186  1.00  0.00           H
ATOM    516 1HE2 GLN A  29     -29.393  -0.786   9.625  1.00  0.00           H
ATOM    517 2HE2 GLN A  29     -28.676  -0.718  11.164  1.00  0.00           H
ATOM    518  N   GLY A  30     -30.882   2.732  11.935  1.00  0.00           N
ATOM    519  CA  GLY A  30     -30.652   3.270  13.243  1.00  0.00           C
ATOM    520  C   GLY A  30     -31.917   3.439  14.038  1.00  0.00           C
ATOM    521  O   GLY A  30     -32.045   4.376  14.825  1.00  0.00           O
ATOM    522  QA  GLY A  30     -30.090   3.380  13.472  1.00  0.00           Q
ATOM    523  H   GLY A  30     -30.798   1.766  11.789  1.00  0.00           H
ATOM    524 1HA  GLY A  30     -30.043   2.555  13.778  1.00  0.00           H
ATOM    525 2HA  GLY A  30     -30.136   4.204  13.167  1.00  0.00           H
ATOM    526  N   GLN A  31     -33.098   3.134  13.470  1.00  0.00           N
ATOM    527  CA  GLN A  31     -34.309   3.846  13.691  1.00  0.00           C
ATOM    528  C   GLN A  31     -34.870   3.458  15.032  1.00  0.00           C
ATOM    529  O   GLN A  31     -35.747   4.134  15.569  1.00  0.00           O
ATOM    530  CB  GLN A  31     -35.322   3.549  12.585  1.00  0.00           C
ATOM    531  CG  GLN A  31     -35.264   4.518  11.415  1.00  0.00           C
ATOM    532  CD  GLN A  31     -35.373   5.965  11.850  1.00  0.00           C
ATOM    533  NE2 GLN A  31     -35.526   6.863  10.883  1.00  0.00           N
ATOM    534  OE1 GLN A  31     -35.319   6.272  13.042  1.00  0.00           O
ATOM    535  QB  GLN A  31     -35.733   3.080  12.589  1.00  0.00           Q
ATOM    536  QE2 GLN A  31     -35.583   7.195  10.527  1.00  0.00           Q
ATOM    537  QG  GLN A  31     -35.202   4.356  10.816  1.00  0.00           Q
ATOM    538  H   GLN A  31     -33.126   2.367  12.862  1.00  0.00           H
ATOM    539  HA  GLN A  31     -34.106   4.907  13.679  1.00  0.00           H
ATOM    540 1HB  GLN A  31     -35.142   2.561  12.189  1.00  0.00           H
ATOM    541 2HB  GLN A  31     -36.322   3.600  12.988  1.00  0.00           H
ATOM    542 1HG  GLN A  31     -34.325   4.399  10.895  1.00  0.00           H
ATOM    543 2HG  GLN A  31     -36.079   4.314  10.737  1.00  0.00           H
ATOM    544 1HE2 GLN A  31     -35.563   6.574   9.949  1.00  0.00           H
ATOM    545 2HE2 GLN A  31     -35.602   7.815  11.106  1.00  0.00           H
ATOM    546  N   LYS A  32     -34.545   2.216  15.432  1.00  0.00           N
ATOM    547  CA  LYS A  32     -35.263   1.666  16.555  1.00  0.00           C
ATOM    548  C   LYS A  32     -34.934   2.461  17.830  1.00  0.00           C
ATOM    549  O   LYS A  32     -35.758   3.231  18.323  1.00  0.00           O
ATOM    550  CB  LYS A  32     -34.878   0.201  16.752  1.00  0.00           C
ATOM    551  CG  LYS A  32     -35.624  -0.491  17.881  1.00  0.00           C
ATOM    552  CD  LYS A  32     -35.312  -1.979  17.920  1.00  0.00           C
ATOM    553  CE  LYS A  32     -34.552  -2.351  19.182  1.00  0.00           C
ATOM    554  NZ  LYS A  32     -34.516  -3.825  19.394  1.00  0.00           N
ATOM    555  QB  LYS A  32     -34.454  -0.110  16.414  1.00  0.00           Q
ATOM    556  QD  LYS A  32     -35.470  -2.391  17.480  1.00  0.00           Q
ATOM    557  QE  LYS A  32     -34.283  -1.946  19.574  1.00  0.00           Q
ATOM    558  QG  LYS A  32     -36.010  -0.210  18.283  1.00  0.00           Q
ATOM    559  QZ  LYS A  32     -34.508  -4.168  19.444  1.00  0.00           Q
ATOM    560  H   LYS A  32     -33.845   1.702  14.977  1.00  0.00           H
ATOM    561  HA  LYS A  32     -36.323   1.734  16.357  1.00  0.00           H
ATOM    562 1HB  LYS A  32     -35.085  -0.352  15.849  1.00  0.00           H
ATOM    563 2HB  LYS A  32     -33.823   0.133  16.980  1.00  0.00           H
ATOM    564 1HG  LYS A  32     -35.332  -0.055  18.825  1.00  0.00           H
ATOM    565 2HG  LYS A  32     -36.687  -0.367  17.740  1.00  0.00           H
ATOM    566 1HD  LYS A  32     -36.233  -2.540  17.895  1.00  0.00           H
ATOM    567 2HD  LYS A  32     -34.707  -2.241  17.065  1.00  0.00           H
ATOM    568 1HE  LYS A  32     -33.535  -1.995  19.110  1.00  0.00           H
ATOM    569 2HE  LYS A  32     -35.030  -1.898  20.038  1.00  0.00           H
ATOM    570 1HZ  LYS A  32     -34.047  -4.279  18.586  1.00  0.00           H
ATOM    571 2HZ  LYS A  32     -35.487  -4.186  19.480  1.00  0.00           H
ATOM    572 3HZ  LYS A  32     -33.989  -4.037  20.265  1.00  0.00           H
ATOM    573  N   TPO A  33     -33.641   2.461  18.117  1.00  0.00           N
ATOM    574  CA  TPO A  33     -33.070   3.436  19.093  1.00  0.00           C
ATOM    575  C   TPO A  33     -31.753   3.961  18.554  1.00  0.00           C
ATOM    576  O   TPO A  33     -31.045   3.291  17.805  1.00  0.00           O
ATOM    577  CB  TPO A  33     -33.119   2.857  20.551  1.00  0.00           C
ATOM    578  CG2 TPO A  33     -31.847   3.142  21.369  1.00  0.00           C
ATOM    579  OG1 TPO A  33     -34.224   3.457  21.285  1.00  0.00           O
ATOM    580  PS  TPO A  33     -34.620   3.128  22.828  1.00  0.00           P
ATOM    581  OPA TPO A  33     -34.962   1.645  22.995  1.00  0.00           O
ATOM    582  OPB TPO A  33     -35.840   3.963  23.229  1.00  0.00           O
ATOM    583  OPC TPO A  33     -33.463   3.485  23.768  1.00  0.00           O
ATOM    584  QG2 TPO A  33     -31.521   3.215  21.585  1.00  0.00           Q
ATOM    585  H   TPO A  33     -32.886   1.865  17.764  1.00  0.00           H
ATOM    586  HA  TPO A  33     -33.744   4.310  19.109  1.00  0.00           H
ATOM    587  HB  TPO A  33     -33.265   1.760  20.483  1.00  0.00           H
ATOM    588 1HG2 TPO A  33     -31.930   2.715  22.384  1.00  0.00           H
ATOM    589 2HG2 TPO A  33     -30.953   2.702  20.892  1.00  0.00           H
ATOM    590 3HG2 TPO A  33     -31.681   4.228  21.479  1.00  0.00           H
ATOM    591  N   PRO A  34     -31.315   5.190  18.886  1.00  0.00           N
ATOM    592  CA  PRO A  34     -30.045   5.675  18.385  1.00  0.00           C
ATOM    593  C   PRO A  34     -28.853   4.892  18.963  1.00  0.00           C
ATOM    594  O   PRO A  34     -28.728   4.741  20.177  1.00  0.00           O
ATOM    595  CB  PRO A  34     -30.027   7.134  18.838  1.00  0.00           C
ATOM    596  CG  PRO A  34     -31.456   7.454  19.122  1.00  0.00           C
ATOM    597  CD  PRO A  34     -32.072   6.186  19.644  1.00  0.00           C
ATOM    598  QB  PRO A  34     -29.518   7.491  18.883  1.00  0.00           Q
ATOM    599  QD  PRO A  34     -32.526   6.156  20.072  1.00  0.00           Q
ATOM    600  QG  PRO A  34     -31.724   8.010  19.035  1.00  0.00           Q
ATOM    601  HA  PRO A  34     -29.952   5.559  17.316  1.00  0.00           H
ATOM    602 1HB  PRO A  34     -29.410   7.230  19.718  1.00  0.00           H
ATOM    603 2HB  PRO A  34     -29.625   7.752  18.049  1.00  0.00           H
ATOM    604 1HG  PRO A  34     -31.509   8.243  19.858  1.00  0.00           H
ATOM    605 2HG  PRO A  34     -31.940   7.776  18.213  1.00  0.00           H
ATOM    606 1HD  PRO A  34     -31.922   6.126  20.713  1.00  0.00           H
ATOM    607 2HD  PRO A  34     -33.130   6.185  19.430  1.00  0.00           H
ATOM    608  N   GLN A  35     -27.947   4.411  18.094  1.00  0.00           N
ATOM    609  CA  GLN A  35     -26.749   3.671  18.505  1.00  0.00           C
ATOM    610  C   GLN A  35     -25.503   4.478  18.290  1.00  0.00           C
ATOM    611  O   GLN A  35     -25.439   5.311  17.387  1.00  0.00           O
ATOM    612  CB  GLN A  35     -26.656   2.338  17.763  1.00  0.00           C
ATOM    613  CG  GLN A  35     -27.758   2.120  16.738  1.00  0.00           C
ATOM    614  CD  GLN A  35     -27.626   0.794  16.014  1.00  0.00           C
ATOM    615  NE2 GLN A  35     -27.581   0.847  14.689  1.00  0.00           N
ATOM    616  OE1 GLN A  35     -27.566  -0.262  16.642  1.00  0.00           O
ATOM    617  QB  GLN A  35     -26.216   1.905  17.853  1.00  0.00           Q
ATOM    618  QE2 GLN A  35     -27.563   0.866  14.199  1.00  0.00           Q
ATOM    619  QG  GLN A  35     -28.219   2.520  16.615  1.00  0.00           Q
ATOM    620  H   GLN A  35     -28.095   4.562  17.138  1.00  0.00           H
ATOM    621  HA  GLN A  35     -26.837   3.473  19.563  1.00  0.00           H
ATOM    622 1HB  GLN A  35     -25.715   2.285  17.234  1.00  0.00           H
ATOM    623 2HB  GLN A  35     -26.716   1.525  18.472  1.00  0.00           H
ATOM    624 1HG  GLN A  35     -28.718   2.135  17.232  1.00  0.00           H
ATOM    625 2HG  GLN A  35     -27.721   2.906  15.998  1.00  0.00           H
ATOM    626 1HE2 GLN A  35     -27.631   1.712  14.231  1.00  0.00           H
ATOM    627 2HE2 GLN A  35     -27.496   0.021  14.167  1.00  0.00           H
ATOM    628  N   LYS A  36     -24.659   4.592  19.310  1.00  0.00           N
ATOM    629  CA  LYS A  36     -23.692   5.655  19.397  1.00  0.00           C
ATOM    630  C   LYS A  36     -22.308   5.165  18.870  1.00  0.00           C
ATOM    631  O   LYS A  36     -21.881   4.048  19.164  1.00  0.00           O
ATOM    632  CB  LYS A  36     -23.553   6.115  20.846  1.00  0.00           C
ATOM    633  CG  LYS A  36     -24.045   7.532  21.097  1.00  0.00           C
ATOM    634  CD  LYS A  36     -23.444   8.107  22.369  1.00  0.00           C
ATOM    635  CE  LYS A  36     -24.431   8.043  23.524  1.00  0.00           C
ATOM    636  NZ  LYS A  36     -25.617   8.911  23.289  1.00  0.00           N
ATOM    637  QB  LYS A  36     -23.319   5.773  21.313  1.00  0.00           Q
ATOM    638  QD  LYS A  36     -22.869   8.341  22.423  1.00  0.00           Q
ATOM    639  QE  LYS A  36     -24.361   7.700  24.040  1.00  0.00           Q
ATOM    640  QG  LYS A  36     -24.442   7.845  20.732  1.00  0.00           Q
ATOM    641  QZ  LYS A  36     -25.894   9.115  23.234  1.00  0.00           Q
ATOM    642  H   LYS A  36     -24.696   3.929  20.030  1.00  0.00           H
ATOM    643  HA  LYS A  36     -24.030   6.481  18.788  1.00  0.00           H
ATOM    644 1HB  LYS A  36     -24.125   5.462  21.489  1.00  0.00           H
ATOM    645 2HB  LYS A  36     -22.513   6.083  21.137  1.00  0.00           H
ATOM    646 1HG  LYS A  36     -23.763   8.163  20.269  1.00  0.00           H
ATOM    647 2HG  LYS A  36     -25.121   7.527  21.196  1.00  0.00           H
ATOM    648 1HD  LYS A  36     -22.563   7.543  22.639  1.00  0.00           H
ATOM    649 2HD  LYS A  36     -23.175   9.139  22.205  1.00  0.00           H
ATOM    650 1HE  LYS A  36     -24.777   7.028  23.648  1.00  0.00           H
ATOM    651 2HE  LYS A  36     -23.946   8.372  24.431  1.00  0.00           H
ATOM    652 1HZ  LYS A  36     -26.108   8.604  22.425  1.00  0.00           H
ATOM    653 2HZ  LYS A  36     -25.309   9.899  23.179  1.00  0.00           H
ATOM    654 3HZ  LYS A  36     -26.267   8.840  24.099  1.00  0.00           H
ATOM    655  N   PRO A  37     -21.430   6.097  18.612  1.00  0.00           N
ATOM    656  CA  PRO A  37     -19.973   5.863  18.678  1.00  0.00           C
ATOM    657  C   PRO A  37     -19.705   5.129  19.964  1.00  0.00           C
ATOM    658  O   PRO A  37     -19.864   5.684  21.052  1.00  0.00           O
ATOM    659  CB  PRO A  37     -19.395   7.276  18.711  1.00  0.00           C
ATOM    660  CG  PRO A  37     -20.344   8.088  17.896  1.00  0.00           C
ATOM    661  CD  PRO A  37     -21.679   7.409  18.010  1.00  0.00           C
ATOM    662  QB  PRO A  37     -18.874   7.445  19.010  1.00  0.00           Q
ATOM    663  QD  PRO A  37     -22.225   7.652  17.832  1.00  0.00           Q
ATOM    664  QG  PRO A  37     -20.196   8.604  17.577  1.00  0.00           Q
ATOM    665  HA  PRO A  37     -19.555   5.283  17.869  1.00  0.00           H
ATOM    666 1HB  PRO A  37     -19.346   7.621  19.734  1.00  0.00           H
ATOM    667 2HB  PRO A  37     -18.402   7.269  18.286  1.00  0.00           H
ATOM    668 1HG  PRO A  37     -20.385   9.094  18.285  1.00  0.00           H
ATOM    669 2HG  PRO A  37     -20.007   8.112  16.869  1.00  0.00           H
ATOM    670 1HD  PRO A  37     -22.333   8.000  18.636  1.00  0.00           H
ATOM    671 2HD  PRO A  37     -22.118   7.304  17.028  1.00  0.00           H
ATOM    672  N   SER A  38     -19.380   3.841  19.888  1.00  0.00           N
ATOM    673  CA  SER A  38     -19.195   3.017  21.074  1.00  0.00           C
ATOM    674  C   SER A  38     -17.718   2.651  21.034  1.00  0.00           C
ATOM    675  O   SER A  38     -17.142   2.242  22.044  1.00  0.00           O
ATOM    676  CB  SER A  38     -20.050   1.752  20.978  1.00  0.00           C
ATOM    677  OG  SER A  38     -20.455   1.311  22.261  1.00  0.00           O
ATOM    678  QB  SER A  38     -20.207   1.462  20.448  1.00  0.00           Q
ATOM    679  H   SER A  38     -19.263   3.434  19.005  1.00  0.00           H
ATOM    680  HA  SER A  38     -19.480   3.522  21.984  1.00  0.00           H
ATOM    681 1HB  SER A  38     -20.933   1.959  20.390  1.00  0.00           H
ATOM    682 2HB  SER A  38     -19.480   0.966  20.506  1.00  0.00           H
ATOM    683  HG  SER A  38     -20.971   1.999  22.690  1.00  0.00           H
ATOM    684  N   GLN A  39     -17.387   2.036  19.908  1.00  0.00           N
ATOM    685  CA  GLN A  39     -16.447   0.918  19.852  1.00  0.00           C
ATOM    686  C   GLN A  39     -15.041   1.465  19.819  1.00  0.00           C
ATOM    687  O   GLN A  39     -14.209   1.117  20.657  1.00  0.00           O
ATOM    688  CB  GLN A  39     -16.711   0.050  18.622  1.00  0.00           C
ATOM    689  CG  GLN A  39     -17.975   0.418  17.862  1.00  0.00           C
ATOM    690  CD  GLN A  39     -17.969  -0.099  16.437  1.00  0.00           C
ATOM    691  NE2 GLN A  39     -18.910   0.381  15.632  1.00  0.00           N
ATOM    692  OE1 GLN A  39     -17.130  -0.920  16.068  1.00  0.00           O
ATOM    693  QB  GLN A  39     -16.348  -0.419  18.428  1.00  0.00           Q
ATOM    694  QE2 GLN A  39     -19.256   0.559  15.334  1.00  0.00           Q
ATOM    695  QG  GLN A  39     -18.453   0.744  18.095  1.00  0.00           Q
ATOM    696  H   GLN A  39     -17.792   2.346  19.070  1.00  0.00           H
ATOM    697  HA  GLN A  39     -16.576   0.299  20.728  1.00  0.00           H
ATOM    698 1HB  GLN A  39     -15.886   0.144  17.930  1.00  0.00           H
ATOM    699 2HB  GLN A  39     -16.811  -0.981  18.924  1.00  0.00           H
ATOM    700 1HG  GLN A  39     -18.833  -0.003  18.365  1.00  0.00           H
ATOM    701 2HG  GLN A  39     -18.073   1.493  17.825  1.00  0.00           H
ATOM    702 1HE2 GLN A  39     -19.558   1.034  15.969  1.00  0.00           H
ATOM    703 2HE2 GLN A  39     -18.954   0.083  14.698  1.00  0.00           H
ATOM    704  N   ASN A  40     -14.736   2.378  18.867  1.00  0.00           N
ATOM    705  CA  ASN A  40     -13.415   2.984  18.793  1.00  0.00           C
ATOM    706  C   ASN A  40     -12.394   2.179  18.053  1.00  0.00           C
ATOM    707  O   ASN A  40     -11.192   2.411  18.184  1.00  0.00           O
ATOM    708  CB  ASN A  40     -12.925   3.352  20.200  1.00  0.00           C
ATOM    709  CG  ASN A  40     -11.601   2.699  20.544  1.00  0.00           C
ATOM    710  ND2 ASN A  40     -10.603   3.518  20.858  1.00  0.00           N
ATOM    711  OD1 ASN A  40     -11.477   1.475  20.529  1.00  0.00           O
ATOM    712  QB  ASN A  40     -13.224   3.725  20.600  1.00  0.00           Q
ATOM    713  QD2 ASN A  40     -10.235   3.821  20.973  1.00  0.00           Q
ATOM    714  H   ASN A  40     -15.420   2.634  18.213  1.00  0.00           H
ATOM    715  HA  ASN A  40     -13.533   3.880  18.203  1.00  0.00           H
ATOM    716 1HB  ASN A  40     -12.796   4.421  20.270  1.00  0.00           H
ATOM    717 2HB  ASN A  40     -13.653   3.029  20.932  1.00  0.00           H
ATOM    718 1HD2 ASN A  40     -10.747   4.487  20.858  1.00  0.00           H
ATOM    719 2HD2 ASN A  40      -9.723   3.154  21.089  1.00  0.00           H
ATOM    720  N   LEU A  41     -12.842   1.340  17.111  1.00  0.00           N
ATOM    721  CA  LEU A  41     -11.956   0.668  16.208  1.00  0.00           C
ATOM    722  C   LEU A  41     -11.654   1.477  15.010  1.00  0.00           C
ATOM    723  O   LEU A  41     -11.978   2.664  14.953  1.00  0.00           O
ATOM    724  CB  LEU A  41     -12.556  -0.693  15.822  1.00  0.00           C
ATOM    725  CG  LEU A  41     -13.900  -0.659  15.090  1.00  0.00           C
ATOM    726  CD1 LEU A  41     -14.377  -2.067  14.776  1.00  0.00           C
ATOM    727  CD2 LEU A  41     -14.959   0.025  15.941  1.00  0.00           C
ATOM    728  QB  LEU A  41     -12.298  -1.248  15.941  1.00  0.00           Q
ATOM    729  QD1 LEU A  41     -14.491  -2.401  14.701  1.00  0.00           Q
ATOM    730  QD2 LEU A  41     -15.210   0.187  16.142  1.00  0.00           Q
ATOM    731  QQD LEU A  41     -14.850  -1.107  15.422  1.00  0.00           Q
ATOM    732  H   LEU A  41     -13.806   1.181  17.036  1.00  0.00           H
ATOM    733  HA  LEU A  41     -11.015   0.513  16.714  1.00  0.00           H
ATOM    734 1HB  LEU A  41     -11.875  -1.215  15.168  1.00  0.00           H
ATOM    735 2HB  LEU A  41     -12.722  -1.280  16.714  1.00  0.00           H
ATOM    736  HG  LEU A  41     -13.791  -0.112  14.164  1.00  0.00           H
ATOM    737 1HD1 LEU A  41     -14.497  -2.622  15.695  1.00  0.00           H
ATOM    738 2HD1 LEU A  41     -13.651  -2.563  14.149  1.00  0.00           H
ATOM    739 3HD1 LEU A  41     -15.325  -2.020  14.259  1.00  0.00           H
ATOM    740 1HD2 LEU A  41     -14.524   0.335  16.879  1.00  0.00           H
ATOM    741 2HD2 LEU A  41     -15.339   0.890  15.418  1.00  0.00           H
ATOM    742 3HD2 LEU A  41     -15.769  -0.665  16.131  1.00  0.00           H
ATOM    743  N   VAL A  42     -10.626   1.053  14.272  1.00  0.00           N
ATOM    744  CA  VAL A  42      -9.808   1.836  13.392  1.00  0.00           C
ATOM    745  C   VAL A  42     -10.576   2.168  12.112  1.00  0.00           C
ATOM    746  O   VAL A  42     -11.724   1.758  11.940  1.00  0.00           O
ATOM    747  CB  VAL A  42      -8.480   1.115  13.095  1.00  0.00           C
ATOM    748  CG1 VAL A  42      -8.740  -0.241  12.459  1.00  0.00           C
ATOM    749  CG2 VAL A  42      -7.629   1.938  12.140  1.00  0.00           C
ATOM    750  QG1 VAL A  42      -8.803  -0.563  12.309  1.00  0.00           Q
ATOM    751  QG2 VAL A  42      -7.428   2.134  11.913  1.00  0.00           Q
ATOM    752  QQG VAL A  42      -8.115   0.785  12.111  1.00  0.00           Q
ATOM    753  H   VAL A  42     -10.405   0.101  14.340  1.00  0.00           H
ATOM    754  HA  VAL A  42      -9.562   2.769  13.879  1.00  0.00           H
ATOM    755  HB  VAL A  42      -7.934   0.973  14.016  1.00  0.00           H
ATOM    756 1HG1 VAL A  42      -9.282  -0.109  11.534  1.00  0.00           H
ATOM    757 2HG1 VAL A  42      -9.326  -0.849  13.134  1.00  0.00           H
ATOM    758 3HG1 VAL A  42      -7.800  -0.732  12.258  1.00  0.00           H
ATOM    759 1HG2 VAL A  42      -8.152   2.848  11.884  1.00  0.00           H
ATOM    760 2HG2 VAL A  42      -7.440   1.368  11.242  1.00  0.00           H
ATOM    761 3HG2 VAL A  42      -6.690   2.184  12.613  1.00  0.00           H
ATOM    762  N   PRO A  43      -9.893   2.744  11.112  1.00  0.00           N
ATOM    763  CA  PRO A  43     -10.453   2.909   9.821  1.00  0.00           C
ATOM    764  C   PRO A  43     -10.355   1.681   8.965  1.00  0.00           C
ATOM    765  O   PRO A  43     -10.921   1.625   7.873  1.00  0.00           O
ATOM    766  CB  PRO A  43      -9.644   4.063   9.233  1.00  0.00           C
ATOM    767  CG  PRO A  43      -9.022   4.725  10.418  1.00  0.00           C
ATOM    768  CD  PRO A  43      -8.767   3.633  11.419  1.00  0.00           C
ATOM    769  QB  PRO A  43      -9.601   4.202   8.627  1.00  0.00           Q
ATOM    770  QD  PRO A  43      -8.293   3.620  11.825  1.00  0.00           Q
ATOM    771  QG  PRO A  43      -8.903   5.335  10.469  1.00  0.00           Q
ATOM    772  HA  PRO A  43     -11.515   3.101   9.867  1.00  0.00           H
ATOM    773 1HB  PRO A  43      -8.898   3.673   8.555  1.00  0.00           H
ATOM    774 2HB  PRO A  43     -10.302   4.731   8.699  1.00  0.00           H
ATOM    775 1HG  PRO A  43      -8.103   5.205  10.122  1.00  0.00           H
ATOM    776 2HG  PRO A  43      -9.703   5.463  10.816  1.00  0.00           H
ATOM    777 1HD  PRO A  43      -7.796   3.195  11.233  1.00  0.00           H
ATOM    778 2HD  PRO A  43      -8.789   4.045  12.416  1.00  0.00           H
ATOM    779  N   VAL A  44      -9.308   0.888   9.252  1.00  0.00           N
ATOM    780  CA  VAL A  44      -8.781  -0.101   8.264  1.00  0.00           C
ATOM    781  C   VAL A  44      -9.507  -1.481   8.381  1.00  0.00           C
ATOM    782  O   VAL A  44      -9.485  -2.286   7.450  1.00  0.00           O
ATOM    783  CB  VAL A  44      -7.254  -0.242   8.393  1.00  0.00           C
ATOM    784  CG1 VAL A  44      -6.825  -0.100   9.846  1.00  0.00           C
ATOM    785  CG2 VAL A  44      -6.801  -1.604   7.890  1.00  0.00           C
ATOM    786  QG1 VAL A  44      -6.724  -0.066  10.190  1.00  0.00           Q
ATOM    787  QG2 VAL A  44      -6.693  -1.927   7.770  1.00  0.00           Q
ATOM    788  QQG VAL A  44      -6.708  -0.996   8.980  1.00  0.00           Q
ATOM    789  H   VAL A  44      -8.880   0.960  10.132  1.00  0.00           H
ATOM    790  HA  VAL A  44      -8.994   0.277   7.275  1.00  0.00           H
ATOM    791  HB  VAL A  44      -6.769   0.526   7.808  1.00  0.00           H
ATOM    792 1HG1 VAL A  44      -7.300  -0.868  10.438  1.00  0.00           H
ATOM    793 2HG1 VAL A  44      -7.120   0.872  10.214  1.00  0.00           H
ATOM    794 3HG1 VAL A  44      -5.753  -0.201   9.918  1.00  0.00           H
ATOM    795 1HG2 VAL A  44      -7.658  -2.168   7.554  1.00  0.00           H
ATOM    796 2HG2 VAL A  44      -6.310  -2.139   8.690  1.00  0.00           H
ATOM    797 3HG2 VAL A  44      -6.111  -1.474   7.068  1.00  0.00           H
ATOM    798  N   TPO A  45      -9.952  -1.754   9.599  1.00  0.00           N
ATOM    799  CA  TPO A  45     -10.475  -3.110   9.941  1.00  0.00           C
ATOM    800  C   TPO A  45     -11.331  -3.613   8.795  1.00  0.00           C
ATOM    801  O   TPO A  45     -12.484  -3.217   8.623  1.00  0.00           O
ATOM    802  CB  TPO A  45     -11.063  -3.129  11.396  1.00  0.00           C
ATOM    803  CG2 TPO A  45     -10.001  -3.362  12.487  1.00  0.00           C
ATOM    804  OG1 TPO A  45     -11.685  -1.846  11.693  1.00  0.00           O
ATOM    805  PS  TPO A  45     -12.411  -1.453  13.095  1.00  0.00           P
ATOM    806  OPA TPO A  45     -13.588  -2.392  13.378  1.00  0.00           O
ATOM    807  OPB TPO A  45     -12.937  -0.017  13.010  1.00  0.00           O
ATOM    808  OPC TPO A  45     -11.417  -1.533  14.258  1.00  0.00           O
ATOM    809  QG2 TPO A  45      -9.732  -3.420  12.772  1.00  0.00           Q
ATOM    810  H   TPO A  45     -10.013  -1.157  10.429  1.00  0.00           H
ATOM    811  HA  TPO A  45      -9.607  -3.792   9.973  1.00  0.00           H
ATOM    812  HB  TPO A  45     -11.822  -3.935  11.453  1.00  0.00           H
ATOM    813 1HG2 TPO A  45     -10.465  -3.367  13.489  1.00  0.00           H
ATOM    814 2HG2 TPO A  45      -9.489  -4.331  12.350  1.00  0.00           H
ATOM    815 3HG2 TPO A  45      -9.242  -2.564  12.477  1.00  0.00           H
ATOM    816  N   PRO A  46     -10.747  -4.511   7.990  1.00  0.00           N
ATOM    817  CA  PRO A  46     -11.518  -5.021   6.887  1.00  0.00           C
ATOM    818  C   PRO A  46     -11.890  -6.460   7.031  1.00  0.00           C
ATOM    819  O   PRO A  46     -11.446  -7.135   7.959  1.00  0.00           O
ATOM    820  CB  PRO A  46     -10.596  -4.803   5.687  1.00  0.00           C
ATOM    821  CG  PRO A  46      -9.219  -4.957   6.243  1.00  0.00           C
ATOM    822  CD  PRO A  46      -9.318  -4.616   7.703  1.00  0.00           C
ATOM    823  QB  PRO A  46     -10.785  -4.678   5.107  1.00  0.00           Q
ATOM    824  QD  PRO A  46      -8.834  -4.541   8.088  1.00  0.00           Q
ATOM    825  QG  PRO A  46      -8.717  -5.130   5.915  1.00  0.00           Q
ATOM    826  HA  PRO A  46     -12.471  -4.520   6.801  1.00  0.00           H
ATOM    827 1HB  PRO A  46     -10.810  -5.541   4.929  1.00  0.00           H
ATOM    828 2HB  PRO A  46     -10.759  -3.815   5.283  1.00  0.00           H
ATOM    829 1HG  PRO A  46      -8.886  -5.975   6.101  1.00  0.00           H
ATOM    830 2HG  PRO A  46      -8.548  -4.284   5.730  1.00  0.00           H
ATOM    831 1HD  PRO A  46      -8.857  -5.400   8.287  1.00  0.00           H
ATOM    832 2HD  PRO A  46      -8.811  -3.682   7.890  1.00  0.00           H
ATOM    833  N   SER A  47     -12.962  -6.898   6.389  1.00  0.00           N
ATOM    834  CA  SER A  47     -13.630  -8.126   6.739  1.00  0.00           C
ATOM    835  C   SER A  47     -12.910  -9.277   6.103  1.00  0.00           C
ATOM    836  O   SER A  47     -12.674 -10.303   6.740  1.00  0.00           O
ATOM    837  CB  SER A  47     -15.083  -8.092   6.264  1.00  0.00           C
ATOM    838  OG  SER A  47     -15.410  -6.829   5.713  1.00  0.00           O
ATOM    839  QB  SER A  47     -15.487  -8.566   6.305  1.00  0.00           Q
ATOM    840  H   SER A  47     -13.316  -6.367   5.646  1.00  0.00           H
ATOM    841  HA  SER A  47     -13.622  -8.244   7.813  1.00  0.00           H
ATOM    842 1HB  SER A  47     -15.234  -8.849   5.509  1.00  0.00           H
ATOM    843 2HB  SER A  47     -15.741  -8.284   7.100  1.00  0.00           H
ATOM    844  HG  SER A  47     -14.839  -6.649   4.962  1.00  0.00           H
ATOM    845  N   THR A  48     -12.370  -9.031   4.928  1.00  0.00           N
ATOM    846  CA  THR A  48     -11.451  -9.940   4.261  1.00  0.00           C
ATOM    847  C   THR A  48      -9.983  -9.563   4.388  1.00  0.00           C
ATOM    848  O   THR A  48      -9.636  -8.383   4.430  1.00  0.00           O
ATOM    849  CB  THR A  48     -11.847 -10.134   2.766  1.00  0.00           C
ATOM    850  CG2 THR A  48     -12.642 -11.419   2.588  1.00  0.00           C
ATOM    851  OG1 THR A  48     -12.650  -9.028   2.333  1.00  0.00           O
ATOM    852  QG2 THR A  48     -12.832 -11.723   2.547  1.00  0.00           Q
ATOM    853  H   THR A  48     -12.602  -8.192   4.478  1.00  0.00           H
ATOM    854  HA  THR A  48     -11.550 -10.878   4.786  1.00  0.00           H
ATOM    855  HB  THR A  48     -10.955 -10.188   2.159  1.00  0.00           H
ATOM    856 1HG  THR A  48     -12.213  -8.582   1.603  1.00  0.00           H
ATOM    857 1HG2 THR A  48     -13.542 -11.371   3.186  1.00  0.00           H
ATOM    858 2HG2 THR A  48     -12.045 -12.260   2.904  1.00  0.00           H
ATOM    859 3HG2 THR A  48     -12.909 -11.537   1.548  1.00  0.00           H
ATOM    860  N   THR A  49      -9.114 -10.522   4.731  1.00  0.00           N
ATOM    861  CA  THR A  49      -7.752 -10.226   5.160  1.00  0.00           C
ATOM    862  C   THR A  49      -6.973  -9.760   3.938  1.00  0.00           C
ATOM    863  O   THR A  49      -7.042 -10.376   2.874  1.00  0.00           O
ATOM    864  CB  THR A  49      -7.085 -11.483   5.801  1.00  0.00           C
ATOM    865  CG2 THR A  49      -7.177 -11.419   7.317  1.00  0.00           C
ATOM    866  OG1 THR A  49      -7.752 -12.665   5.343  1.00  0.00           O
ATOM    867  QG2 THR A  49      -7.199 -11.405   7.677  1.00  0.00           Q
ATOM    868  H   THR A  49      -9.404 -11.457   4.691  1.00  0.00           H
ATOM    869  HA  THR A  49      -7.758  -9.454   5.916  1.00  0.00           H
ATOM    870  HB  THR A  49      -6.044 -11.524   5.514  1.00  0.00           H
ATOM    871 1HG  THR A  49      -7.125 -13.230   4.885  1.00  0.00           H
ATOM    872 1HG2 THR A  49      -8.215 -11.384   7.615  1.00  0.00           H
ATOM    873 2HG2 THR A  49      -6.671 -10.535   7.673  1.00  0.00           H
ATOM    874 3HG2 THR A  49      -6.711 -12.297   7.743  1.00  0.00           H
ATOM    875  N   LYS A  50      -6.315  -8.628   4.089  1.00  0.00           N
ATOM    876  CA  LYS A  50      -5.607  -8.045   2.916  1.00  0.00           C
ATOM    877  C   LYS A  50      -4.135  -8.449   2.841  1.00  0.00           C
ATOM    878  O   LYS A  50      -3.664  -9.261   3.637  1.00  0.00           O
ATOM    879  CB  LYS A  50      -5.716  -6.520   2.947  1.00  0.00           C
ATOM    880  CG  LYS A  50      -4.698  -5.808   2.074  1.00  0.00           C
ATOM    881  CD  LYS A  50      -4.558  -4.347   2.469  1.00  0.00           C
ATOM    882  CE  LYS A  50      -4.116  -3.496   1.288  1.00  0.00           C
ATOM    883  NZ  LYS A  50      -2.635  -3.356   1.229  1.00  0.00           N
ATOM    884  QB  LYS A  50      -6.131  -6.196   3.281  1.00  0.00           Q
ATOM    885  QD  LYS A  50      -4.666  -4.115   3.037  1.00  0.00           Q
ATOM    886  QE  LYS A  50      -4.497  -3.232   0.871  1.00  0.00           Q
ATOM    887  QG  LYS A  50      -4.373  -6.071   1.609  1.00  0.00           Q
ATOM    888  QZ  LYS A  50      -2.289  -3.323   1.215  1.00  0.00           Q
ATOM    889  H   LYS A  50      -6.293  -8.178   4.959  1.00  0.00           H
ATOM    890  HA  LYS A  50      -6.090  -8.442   2.036  1.00  0.00           H
ATOM    891 1HB  LYS A  50      -6.695  -6.223   2.603  1.00  0.00           H
ATOM    892 2HB  LYS A  50      -5.568  -6.171   3.958  1.00  0.00           H
ATOM    893 1HG  LYS A  50      -3.734  -6.285   2.178  1.00  0.00           H
ATOM    894 2HG  LYS A  50      -5.012  -5.857   1.041  1.00  0.00           H
ATOM    895 1HD  LYS A  50      -5.510  -3.977   2.821  1.00  0.00           H
ATOM    896 2HD  LYS A  50      -3.822  -4.254   3.254  1.00  0.00           H
ATOM    897 1HE  LYS A  50      -4.449  -3.954   0.369  1.00  0.00           H
ATOM    898 2HE  LYS A  50      -4.545  -2.510   1.374  1.00  0.00           H
ATOM    899 1HZ  LYS A  50      -2.200  -4.296   1.133  1.00  0.00           H
ATOM    900 2HZ  LYS A  50      -2.294  -2.904   2.102  1.00  0.00           H
ATOM    901 3HZ  LYS A  50      -2.375  -2.769   0.411  1.00  0.00           H
ATOM    902  N   SER A  51      -3.424  -8.057   1.795  1.00  0.00           N
ATOM    903  CA  SER A  51      -2.092  -8.554   1.546  1.00  0.00           C
ATOM    904  C   SER A  51      -1.172  -7.963   2.592  1.00  0.00           C
ATOM    905  O   SER A  51      -1.539  -7.023   3.297  1.00  0.00           O
ATOM    906  CB  SER A  51      -1.627  -8.140   0.148  1.00  0.00           C
ATOM    907  OG  SER A  51      -1.770  -9.207  -0.773  1.00  0.00           O
ATOM    908  QB  SER A  51      -1.404  -7.579  -0.006  1.00  0.00           Q
ATOM    909  H   SER A  51      -3.814  -7.410   1.172  1.00  0.00           H
ATOM    910  HA  SER A  51      -2.079  -9.632   1.600  1.00  0.00           H
ATOM    911 1HB  SER A  51      -2.221  -7.305  -0.197  1.00  0.00           H
ATOM    912 2HB  SER A  51      -0.587  -7.852   0.184  1.00  0.00           H
ATOM    913  HG  SER A  51      -2.693  -9.469  -0.822  1.00  0.00           H
ATOM    914  N   PHE A  52       0.114  -7.944   2.327  1.00  0.00           N
ATOM    915  CA  PHE A  52       0.969  -6.867   2.794  1.00  0.00           C
ATOM    916  C   PHE A  52       2.270  -6.793   1.966  1.00  0.00           C
ATOM    917  O   PHE A  52       2.781  -7.814   1.503  1.00  0.00           O
ATOM    918  CB  PHE A  52       1.283  -7.019   4.289  1.00  0.00           C
ATOM    919  CG  PHE A  52       0.306  -7.888   5.028  1.00  0.00           C
ATOM    920  CD1 PHE A  52       0.474  -9.262   5.070  1.00  0.00           C
ATOM    921  CD2 PHE A  52      -0.782  -7.334   5.679  1.00  0.00           C
ATOM    922  CE1 PHE A  52      -0.426 -10.062   5.750  1.00  0.00           C
ATOM    923  CE2 PHE A  52      -1.681  -8.133   6.359  1.00  0.00           C
ATOM    924  CZ  PHE A  52      -1.499  -9.503   6.393  1.00  0.00           C
ATOM    925  QB  PHE A  52       1.763  -6.755   4.585  1.00  0.00           Q
ATOM    926  QD  PHE A  52       0.190  -7.991   5.115  1.00  0.00           Q
ATOM    927  QE  PHE A  52      -1.405  -9.410   6.320  1.00  0.00           Q
ATOM    928  QR  PHE A  52      -0.927  -8.986   5.959  1.00  0.00           Q
ATOM    929  H   PHE A  52       0.506  -8.673   1.803  1.00  0.00           H
ATOM    930  HA  PHE A  52       0.433  -5.939   2.660  1.00  0.00           H
ATOM    931 1HB  PHE A  52       1.268  -6.048   4.761  1.00  0.00           H
ATOM    932 2HB  PHE A  52       2.260  -7.463   4.409  1.00  0.00           H
ATOM    933 1HD  PHE A  52       1.314  -9.718   4.569  1.00  0.00           H
ATOM    934 2HD  PHE A  52      -0.935  -6.265   5.660  1.00  0.00           H
ATOM    935 1HE  PHE A  52      -0.284 -11.132   5.777  1.00  0.00           H
ATOM    936 2HE  PHE A  52      -2.525  -7.689   6.864  1.00  0.00           H
ATOM    937  HZ  PHE A  52      -2.202 -10.128   6.924  1.00  0.00           H
ATOM    938  N   LYS A  53       3.102  -5.758   2.272  1.00  0.00           N
ATOM    939  CA  LYS A  53       4.508  -5.890   2.073  1.00  0.00           C
ATOM    940  C   LYS A  53       5.264  -5.367   3.288  1.00  0.00           C
ATOM    941  O   LYS A  53       6.426  -4.975   3.186  1.00  0.00           O
ATOM    942  CB  LYS A  53       4.933  -5.105   0.832  1.00  0.00           C
ATOM    943  CG  LYS A  53       5.298  -5.977  -0.358  1.00  0.00           C
ATOM    944  CD  LYS A  53       5.414  -5.155  -1.631  1.00  0.00           C
ATOM    945  CE  LYS A  53       6.013  -5.970  -2.764  1.00  0.00           C
ATOM    946  NZ  LYS A  53       6.337  -5.125  -3.946  1.00  0.00           N
ATOM    947  QB  LYS A  53       4.963  -4.484   0.791  1.00  0.00           Q
ATOM    948  QD  LYS A  53       5.240  -4.558  -1.692  1.00  0.00           Q
ATOM    949  QE  LYS A  53       6.116  -6.585  -2.750  1.00  0.00           Q
ATOM    950  QG  LYS A  53       5.391  -6.594  -0.338  1.00  0.00           Q
ATOM    951  QZ  LYS A  53       6.413  -4.928  -4.222  1.00  0.00           Q
ATOM    952  H   LYS A  53       2.734  -4.923   2.631  1.00  0.00           H
ATOM    953  HA  LYS A  53       4.742  -6.936   1.934  1.00  0.00           H
ATOM    954 1HB  LYS A  53       4.125  -4.461   0.518  1.00  0.00           H
ATOM    955 2HB  LYS A  53       5.801  -4.506   1.065  1.00  0.00           H
ATOM    956 1HG  LYS A  53       6.247  -6.460  -0.174  1.00  0.00           H
ATOM    957 2HG  LYS A  53       4.535  -6.728  -0.502  1.00  0.00           H
ATOM    958 1HD  LYS A  53       4.432  -4.817  -1.933  1.00  0.00           H
ATOM    959 2HD  LYS A  53       6.048  -4.299  -1.450  1.00  0.00           H
ATOM    960 1HE  LYS A  53       6.923  -6.442  -2.426  1.00  0.00           H
ATOM    961 2HE  LYS A  53       5.309  -6.728  -3.075  1.00  0.00           H
ATOM    962 1HZ  LYS A  53       7.025  -4.394  -3.673  1.00  0.00           H
ATOM    963 2HZ  LYS A  53       5.470  -4.670  -4.297  1.00  0.00           H
ATOM    964 3HZ  LYS A  53       6.745  -5.719  -4.697  1.00  0.00           H
ATOM    965  N   ASN A  54       4.771  -5.642   4.451  1.00  0.00           N
ATOM    966  CA  ASN A  54       5.554  -5.505   5.664  1.00  0.00           C
ATOM    967  C   ASN A  54       6.573  -6.661   5.799  1.00  0.00           C
ATOM    968  O   ASN A  54       6.576  -7.387   6.792  1.00  0.00           O
ATOM    969  CB  ASN A  54       4.627  -5.433   6.884  1.00  0.00           C
ATOM    970  CG  ASN A  54       4.200  -4.015   7.208  1.00  0.00           C
ATOM    971  ND2 ASN A  54       3.697  -3.306   6.205  1.00  0.00           N
ATOM    972  OD1 ASN A  54       4.322  -3.565   8.348  1.00  0.00           O
ATOM    973  QB  ASN A  54       4.435  -5.922   7.221  1.00  0.00           Q
ATOM    974  QD2 ASN A  54       3.512  -3.043   5.836  1.00  0.00           Q
ATOM    975  H   ASN A  54       3.843  -5.951   4.515  1.00  0.00           H
ATOM    976  HA  ASN A  54       6.116  -4.584   5.611  1.00  0.00           H
ATOM    977 1HB  ASN A  54       3.735  -6.012   6.695  1.00  0.00           H
ATOM    978 2HB  ASN A  54       5.137  -5.832   7.749  1.00  0.00           H
ATOM    979 1HD2 ASN A  54       3.619  -3.705   5.314  1.00  0.00           H
ATOM    980 2HD2 ASN A  54       3.405  -2.382   6.356  1.00  0.00           H
ATOM    981  N   ALA A  55       7.255  -6.990   4.727  1.00  0.00           N
ATOM    982  CA  ALA A  55       8.032  -8.202   4.655  1.00  0.00           C
ATOM    983  C   ALA A  55       9.188  -8.001   3.728  1.00  0.00           C
ATOM    984  O   ALA A  55       9.776  -8.965   3.236  1.00  0.00           O
ATOM    985  CB  ALA A  55       7.154  -9.354   4.164  1.00  0.00           C
ATOM    986  QB  ALA A  55       6.948  -9.626   4.048  1.00  0.00           Q
ATOM    987  H   ALA A  55       7.236  -6.392   3.949  1.00  0.00           H
ATOM    988  HA  ALA A  55       8.407  -8.445   5.637  1.00  0.00           H
ATOM    989 1HB  ALA A  55       7.145 -10.142   4.903  1.00  0.00           H
ATOM    990 2HB  ALA A  55       7.550  -9.739   3.236  1.00  0.00           H
ATOM    991 3HB  ALA A  55       6.147  -8.999   4.006  1.00  0.00           H
ATOM    992  N   PRO A  56       9.611  -6.756   3.578  1.00  0.00           N
ATOM    993  CA  PRO A  56      10.802  -6.498   2.814  1.00  0.00           C
ATOM    994  C   PRO A  56      12.059  -7.033   3.458  1.00  0.00           C
ATOM    995  O   PRO A  56      12.044  -7.453   4.616  1.00  0.00           O
ATOM    996  CB  PRO A  56      10.829  -4.975   2.716  1.00  0.00           C
ATOM    997  CG  PRO A  56       9.438  -4.554   3.051  1.00  0.00           C
ATOM    998  CD  PRO A  56       8.930  -5.552   4.052  1.00  0.00           C
ATOM    999  QB  PRO A  56      11.328  -4.633   2.566  1.00  0.00           Q
ATOM   1000  QD  PRO A  56       8.536  -5.426   4.521  1.00  0.00           Q
ATOM   1001  QG  PRO A  56       9.144  -4.058   2.812  1.00  0.00           Q
ATOM   1002  HA  PRO A  56      10.777  -6.997   1.856  1.00  0.00           H
ATOM   1003 1HB  PRO A  56      11.548  -4.582   3.419  1.00  0.00           H
ATOM   1004 2HB  PRO A  56      11.107  -4.683   1.715  1.00  0.00           H
ATOM   1005 1HG  PRO A  56       9.453  -3.558   3.467  1.00  0.00           H
ATOM   1006 2HG  PRO A  56       8.834  -4.559   2.156  1.00  0.00           H
ATOM   1007 1HD  PRO A  56       9.220  -5.246   5.047  1.00  0.00           H
ATOM   1008 2HD  PRO A  56       7.853  -5.606   3.995  1.00  0.00           H
ATOM   1009  N   LEU A  57      13.101  -7.145   2.645  1.00  0.00           N
ATOM   1010  CA  LEU A  57      14.359  -7.765   2.994  1.00  0.00           C
ATOM   1011  C   LEU A  57      15.487  -6.721   3.153  1.00  0.00           C
ATOM   1012  O   LEU A  57      15.704  -5.890   2.272  1.00  0.00           O
ATOM   1013  CB  LEU A  57      14.721  -8.816   1.935  1.00  0.00           C
ATOM   1014  CG  LEU A  57      15.702  -9.906   2.370  1.00  0.00           C
ATOM   1015  CD1 LEU A  57      14.999 -10.954   3.220  1.00  0.00           C
ATOM   1016  CD2 LEU A  57      16.303 -10.604   1.159  1.00  0.00           C
ATOM   1017  QB  LEU A  57      14.502  -8.831   1.352  1.00  0.00           Q
ATOM   1018  QD1 LEU A  57      14.834 -11.202   3.422  1.00  0.00           Q
ATOM   1019  QD2 LEU A  57      16.445 -10.768   0.872  1.00  0.00           Q
ATOM   1020  QQD LEU A  57      15.640 -10.985   2.148  1.00  0.00           Q
ATOM   1021  H   LEU A  57      13.011  -6.780   1.739  1.00  0.00           H
ATOM   1022  HA  LEU A  57      14.251  -8.250   3.953  1.00  0.00           H
ATOM   1023 1HB  LEU A  57      13.827  -9.332   1.618  1.00  0.00           H
ATOM   1024 2HB  LEU A  57      15.178  -8.330   1.085  1.00  0.00           H
ATOM   1025  HG  LEU A  57      16.499  -9.465   2.949  1.00  0.00           H
ATOM   1026 1HD1 LEU A  57      14.204 -11.408   2.649  1.00  0.00           H
ATOM   1027 2HD1 LEU A  57      14.587 -10.485   4.101  1.00  0.00           H
ATOM   1028 3HD1 LEU A  57      15.708 -11.713   3.517  1.00  0.00           H
ATOM   1029 1HD2 LEU A  57      15.900 -10.169   0.256  1.00  0.00           H
ATOM   1030 2HD2 LEU A  57      17.376 -10.481   1.168  1.00  0.00           H
ATOM   1031 3HD2 LEU A  57      16.061 -11.655   1.191  1.00  0.00           H
ATOM   1032  N   LEU A  58      15.821  -6.422   4.400  1.00  0.00           N
ATOM   1033  CA  LEU A  58      16.419  -5.140   4.741  1.00  0.00           C
ATOM   1034  C   LEU A  58      17.744  -5.370   5.442  1.00  0.00           C
ATOM   1035  O   LEU A  58      18.458  -6.327   5.144  1.00  0.00           O
ATOM   1036  CB  LEU A  58      15.451  -4.346   5.629  1.00  0.00           C
ATOM   1037  CG  LEU A  58      15.354  -2.843   5.351  1.00  0.00           C
ATOM   1038  CD1 LEU A  58      14.399  -2.177   6.330  1.00  0.00           C
ATOM   1039  CD2 LEU A  58      16.717  -2.182   5.490  1.00  0.00           C
ATOM   1040  QB  LEU A  58      15.101  -4.585   6.087  1.00  0.00           Q
ATOM   1041  QD1 LEU A  58      14.173  -2.019   6.561  1.00  0.00           Q
ATOM   1042  QD2 LEU A  58      17.039  -2.025   5.522  1.00  0.00           Q
ATOM   1043  QQD LEU A  58      15.606  -2.022   6.042  1.00  0.00           Q
ATOM   1044  H   LEU A  58      15.661  -7.080   5.109  1.00  0.00           H
ATOM   1045  HA  LEU A  58      16.607  -4.569   3.844  1.00  0.00           H
ATOM   1046 1HB  LEU A  58      14.451  -4.735   5.510  1.00  0.00           H
ATOM   1047 2HB  LEU A  58      15.752  -4.437   6.663  1.00  0.00           H
ATOM   1048  HG  LEU A  58      14.990  -2.687   4.346  1.00  0.00           H
ATOM   1049 1HD1 LEU A  58      14.757  -2.323   7.339  1.00  0.00           H
ATOM   1050 2HD1 LEU A  58      13.417  -2.614   6.229  1.00  0.00           H
ATOM   1051 3HD1 LEU A  58      14.345  -1.120   6.116  1.00  0.00           H
ATOM   1052 1HD2 LEU A  58      17.453  -2.927   5.756  1.00  0.00           H
ATOM   1053 2HD2 LEU A  58      16.991  -1.723   4.552  1.00  0.00           H
ATOM   1054 3HD2 LEU A  58      16.673  -1.426   6.261  1.00  0.00           H
ATOM   1055  N   ALA A  59      18.090  -4.402   6.249  1.00  0.00           N
ATOM   1056  CA  ALA A  59      19.368  -4.319   6.916  1.00  0.00           C
ATOM   1057  C   ALA A  59      19.332  -4.556   8.414  1.00  0.00           C
ATOM   1058  O   ALA A  59      18.324  -4.294   9.069  1.00  0.00           O
ATOM   1059  CB  ALA A  59      20.031  -2.974   6.610  1.00  0.00           C
ATOM   1060  QB  ALA A  59      20.185  -2.656   6.538  1.00  0.00           Q
ATOM   1061  H   ALA A  59      17.440  -3.686   6.410  1.00  0.00           H
ATOM   1062  HA  ALA A  59      19.953  -5.134   6.517  1.00  0.00           H
ATOM   1063 1HB  ALA A  59      20.739  -2.734   7.389  1.00  0.00           H
ATOM   1064 2HB  ALA A  59      19.274  -2.202   6.562  1.00  0.00           H
ATOM   1065 3HB  ALA A  59      20.544  -3.032   5.663  1.00  0.00           H
ATOM   1066  N   PRO A  60      20.528  -4.602   9.025  1.00  0.00           N
ATOM   1067  CA  PRO A  60      20.620  -4.336  10.459  1.00  0.00           C
ATOM   1068  C   PRO A  60      21.269  -3.012  10.737  1.00  0.00           C
ATOM   1069  O   PRO A  60      21.906  -2.426   9.863  1.00  0.00           O
ATOM   1070  CB  PRO A  60      21.471  -5.494  10.974  1.00  0.00           C
ATOM   1071  CG  PRO A  60      22.457  -5.749   9.883  1.00  0.00           C
ATOM   1072  CD  PRO A  60      21.810  -5.262   8.616  1.00  0.00           C
ATOM   1073  QB  PRO A  60      21.398  -5.778  11.525  1.00  0.00           Q
ATOM   1074  QD  PRO A  60      22.044  -5.332   8.043  1.00  0.00           Q
ATOM   1075  QG  PRO A  60      23.019  -6.006   9.958  1.00  0.00           Q
ATOM   1076  HA  PRO A  60      19.652  -4.276  10.936  1.00  0.00           H
ATOM   1077 1HB  PRO A  60      21.955  -5.204  11.895  1.00  0.00           H
ATOM   1078 2HB  PRO A  60      20.841  -6.353  11.155  1.00  0.00           H
ATOM   1079 1HG  PRO A  60      23.368  -5.206  10.087  1.00  0.00           H
ATOM   1080 2HG  PRO A  60      22.670  -6.805   9.830  1.00  0.00           H
ATOM   1081 1HD  PRO A  60      22.466  -4.562   8.123  1.00  0.00           H
ATOM   1082 2HD  PRO A  60      21.622  -6.102   7.963  1.00  0.00           H
ATOM   1083  N   PRO A  61      21.534  -2.677  12.015  1.00  0.00           N
ATOM   1084  CA  PRO A  61      22.566  -1.658  12.276  1.00  0.00           C
ATOM   1085  C   PRO A  61      23.867  -2.305  12.800  1.00  0.00           C
ATOM   1086  O   PRO A  61      23.852  -3.043  13.786  1.00  0.00           O
ATOM   1087  CB  PRO A  61      21.921  -0.770  13.337  1.00  0.00           C
ATOM   1088  CG  PRO A  61      21.025  -1.688  14.099  1.00  0.00           C
ATOM   1089  CD  PRO A  61      20.676  -2.806  13.157  1.00  0.00           C
ATOM   1090  QB  PRO A  61      22.028  -0.159  13.410  1.00  0.00           Q
ATOM   1091  QD  PRO A  61      20.237  -3.238  13.257  1.00  0.00           Q
ATOM   1092  QG  PRO A  61      20.844  -1.607  14.689  1.00  0.00           Q
ATOM   1093  HA  PRO A  61      22.859  -1.112  11.391  1.00  0.00           H
ATOM   1094 1HB  PRO A  61      22.687  -0.342  13.965  1.00  0.00           H
ATOM   1095 2HB  PRO A  61      21.367   0.024  12.855  1.00  0.00           H
ATOM   1096 1HG  PRO A  61      21.547  -2.060  14.967  1.00  0.00           H
ATOM   1097 2HG  PRO A  61      20.141  -1.152  14.412  1.00  0.00           H
ATOM   1098 1HD  PRO A  61      20.835  -3.754  13.647  1.00  0.00           H
ATOM   1099 2HD  PRO A  61      19.639  -2.721  12.866  1.00  0.00           H
ATOM   1100  N   ASN A  62      25.011  -1.830  12.430  1.00  0.00           N
ATOM   1101  CA  ASN A  62      26.264  -2.151  13.171  1.00  0.00           C
ATOM   1102  C   ASN A  62      26.622  -0.987  14.081  1.00  0.00           C
ATOM   1103  O   ASN A  62      26.792   0.143  13.622  1.00  0.00           O
ATOM   1104  CB  ASN A  62      27.398  -2.458  12.182  1.00  0.00           C
ATOM   1105  CG  ASN A  62      28.720  -2.722  12.877  1.00  0.00           C
ATOM   1106  ND2 ASN A  62      29.667  -1.806  12.710  1.00  0.00           N
ATOM   1107  OD1 ASN A  62      28.885  -3.738  13.553  1.00  0.00           O
ATOM   1108  QB  ASN A  62      27.339  -2.476  11.562  1.00  0.00           Q
ATOM   1109  QD2 ASN A  62      30.015  -1.468  12.649  1.00  0.00           Q
ATOM   1110  H   ASN A  62      25.055  -1.247  11.644  1.00  0.00           H
ATOM   1111  HA  ASN A  62      26.115  -3.031  13.781  1.00  0.00           H
ATOM   1112 1HB  ASN A  62      27.145  -3.336  11.606  1.00  0.00           H
ATOM   1113 2HB  ASN A  62      27.534  -1.618  11.519  1.00  0.00           H
ATOM   1114 1HD2 ASN A  62      29.490  -1.012  12.162  1.00  0.00           H
ATOM   1115 2HD2 ASN A  62      30.542  -1.923  13.135  1.00  0.00           H
ATOM   1116  N   SER A  63      26.570  -1.262  15.411  1.00  0.00           N
ATOM   1117  CA  SER A  63      26.728  -0.160  16.396  1.00  0.00           C
ATOM   1118  C   SER A  63      27.738  -0.491  17.511  1.00  0.00           C
ATOM   1119  O   SER A  63      28.949  -0.372  17.322  1.00  0.00           O
ATOM   1120  CB  SER A  63      25.373   0.203  17.006  1.00  0.00           C
ATOM   1121  OG  SER A  63      24.871   1.408  16.455  1.00  0.00           O
ATOM   1122  QB  SER A  63      25.073  -0.129  17.441  1.00  0.00           Q
ATOM   1123  H   SER A  63      26.427  -2.181  15.720  1.00  0.00           H
ATOM   1124  HA  SER A  63      27.126   0.685  15.854  1.00  0.00           H
ATOM   1125 1HB  SER A  63      24.666  -0.589  16.809  1.00  0.00           H
ATOM   1126 2HB  SER A  63      25.481   0.331  18.073  1.00  0.00           H
ATOM   1127  HG  SER A  63      24.763   1.305  15.507  1.00  0.00           H
ATOM   1128  N   ASN A  64      27.195  -0.841  18.678  1.00  0.00           N
ATOM   1129  CA  ASN A  64      27.974  -1.128  19.866  1.00  0.00           C
ATOM   1130  C   ASN A  64      28.340  -2.637  19.857  1.00  0.00           C
ATOM   1131  O   ASN A  64      28.659  -3.213  20.897  1.00  0.00           O
ATOM   1132  CB  ASN A  64      27.178  -0.753  21.123  1.00  0.00           C
ATOM   1133  CG  ASN A  64      26.809   0.717  21.160  1.00  0.00           C
ATOM   1134  ND2 ASN A  64      25.519   0.998  21.313  1.00  0.00           N
ATOM   1135  OD1 ASN A  64      27.673   1.587  21.054  1.00  0.00           O
ATOM   1136  QB  ASN A  64      27.014  -1.147  21.577  1.00  0.00           Q
ATOM   1137  QD2 ASN A  64      25.044   1.102  21.370  1.00  0.00           Q
ATOM   1138  H   ASN A  64      26.218  -0.908  18.733  1.00  0.00           H
ATOM   1139  HA  ASN A  64      28.882  -0.544  19.873  1.00  0.00           H
ATOM   1140 1HB  ASN A  64      26.262  -1.326  21.153  1.00  0.00           H
ATOM   1141 2HB  ASN A  64      27.767  -0.970  22.001  1.00  0.00           H
ATOM   1142 1HD2 ASN A  64      24.866   0.272  21.395  1.00  0.00           H
ATOM   1143 2HD2 ASN A  64      25.221   1.931  21.345  1.00  0.00           H
ATOM   1144  N   MET A  65      27.940  -3.338  18.762  1.00  0.00           N
ATOM   1145  CA  MET A  65      27.858  -4.798  18.729  1.00  0.00           C
ATOM   1146  C   MET A  65      29.220  -5.474  18.693  1.00  0.00           C
ATOM   1147  O   MET A  65      29.594  -6.187  19.624  1.00  0.00           O
ATOM   1148  CB  MET A  65      26.994  -5.270  17.561  1.00  0.00           C
ATOM   1149  CG  MET A  65      25.556  -4.777  17.615  1.00  0.00           C
ATOM   1150  SD  MET A  65      24.671  -5.042  16.065  1.00  0.00           S
ATOM   1151  CE  MET A  65      25.011  -6.777  15.773  1.00  0.00           C
ATOM   1152  QB  MET A  65      27.187  -5.632  17.092  1.00  0.00           Q
ATOM   1153  QE  MET A  65      25.079  -7.125  15.714  1.00  0.00           Q
ATOM   1154  QG  MET A  65      25.285  -4.511  18.108  1.00  0.00           Q
ATOM   1155  H   MET A  65      27.693  -2.840  17.953  1.00  0.00           H
ATOM   1156  HA  MET A  65      27.392  -5.096  19.657  1.00  0.00           H
ATOM   1157 1HB  MET A  65      27.415  -4.915  16.632  1.00  0.00           H
ATOM   1158 2HB  MET A  65      26.958  -6.350  17.551  1.00  0.00           H
ATOM   1159 1HG  MET A  65      25.023  -5.303  18.393  1.00  0.00           H
ATOM   1160 2HG  MET A  65      25.546  -3.718  17.824  1.00  0.00           H
ATOM   1161 1HE  MET A  65      24.627  -7.361  16.596  1.00  0.00           H
ATOM   1162 2HE  MET A  65      26.077  -6.926  15.693  1.00  0.00           H
ATOM   1163 3HE  MET A  65      24.534  -7.087  14.856  1.00  0.00           H
ATOM   1164  N   GLY A  66      30.166  -4.819  18.004  1.00  0.00           N
ATOM   1165  CA  GLY A  66      31.572  -4.982  18.426  1.00  0.00           C
ATOM   1166  C   GLY A  66      31.845  -4.134  19.685  1.00  0.00           C
ATOM   1167  O   GLY A  66      30.964  -3.429  20.176  1.00  0.00           O
ATOM   1168  QA  GLY A  66      31.990  -5.354  18.147  1.00  0.00           Q
ATOM   1169  H   GLY A  66      29.933  -4.250  17.242  1.00  0.00           H
ATOM   1170 1HA  GLY A  66      31.752  -6.021  18.661  1.00  0.00           H
ATOM   1171 2HA  GLY A  66      32.226  -4.687  17.634  1.00  0.00           H
ATOM   1172  N   MET A  67      33.116  -3.877  19.962  1.00  0.00           N
ATOM   1173  CA  MET A  67      33.492  -2.741  20.847  1.00  0.00           C
ATOM   1174  C   MET A  67      33.104  -1.391  20.237  1.00  0.00           C
ATOM   1175  O   MET A  67      32.379  -1.333  19.243  1.00  0.00           O
ATOM   1176  CB  MET A  67      34.985  -2.777  21.172  1.00  0.00           C
ATOM   1177  CG  MET A  67      35.653  -4.110  20.883  1.00  0.00           C
ATOM   1178  SD  MET A  67      37.448  -3.983  20.787  1.00  0.00           S
ATOM   1179  CE  MET A  67      37.660  -3.459  19.087  1.00  0.00           C
ATOM   1180  QB  MET A  67      35.315  -2.299  21.403  1.00  0.00           Q
ATOM   1181  QE  MET A  67      37.703  -3.354  18.745  1.00  0.00           Q
ATOM   1182  QG  MET A  67      35.355  -4.653  20.803  1.00  0.00           Q
ATOM   1183  H   MET A  67      33.818  -4.440  19.576  1.00  0.00           H
ATOM   1184  HA  MET A  67      32.938  -2.856  21.767  1.00  0.00           H
ATOM   1185 1HB  MET A  67      35.499  -2.030  20.584  1.00  0.00           H
ATOM   1186 2HB  MET A  67      35.131  -2.569  22.222  1.00  0.00           H
ATOM   1187 1HG  MET A  67      35.413  -4.810  21.669  1.00  0.00           H
ATOM   1188 2HG  MET A  67      35.297  -4.495  19.938  1.00  0.00           H
ATOM   1189 1HE  MET A  67      37.152  -2.520  18.933  1.00  0.00           H
ATOM   1190 2HE  MET A  67      37.244  -4.205  18.426  1.00  0.00           H
ATOM   1191 3HE  MET A  67      38.713  -3.339  18.876  1.00  0.00           H
ATOM   1192  N   THR A  68      33.082  -0.406  21.139  1.00  0.00           N
ATOM   1193  CA  THR A  68      32.208   0.760  20.993  1.00  0.00           C
ATOM   1194  C   THR A  68      33.089   2.011  20.756  1.00  0.00           C
ATOM   1195  O   THR A  68      34.290   1.998  21.026  1.00  0.00           O
ATOM   1196  CB  THR A  68      31.308   0.943  22.253  1.00  0.00           C
ATOM   1197  CG2 THR A  68      32.156   0.949  23.517  1.00  0.00           C
ATOM   1198  OG1 THR A  68      30.601   2.186  22.163  1.00  0.00           O
ATOM   1199  QG2 THR A  68      32.356   0.951  23.816  1.00  0.00           Q
ATOM   1200  H   THR A  68      33.667  -0.466  21.923  1.00  0.00           H
ATOM   1201  HA  THR A  68      31.551   0.616  20.149  1.00  0.00           H
ATOM   1202  HB  THR A  68      30.599   0.129  22.312  1.00  0.00           H
ATOM   1203 1HG  THR A  68      29.656   2.017  22.174  1.00  0.00           H
ATOM   1204 1HG2 THR A  68      32.865   1.763  23.471  1.00  0.00           H
ATOM   1205 2HG2 THR A  68      32.688   0.014  23.599  1.00  0.00           H
ATOM   1206 3HG2 THR A  68      31.517   1.077  24.379  1.00  0.00           H
ATOM   1207  N   SEP A  69      32.520   2.860  19.912  1.00  0.00           N
ATOM   1208  CA  SEP A  69      33.325   3.899  19.205  1.00  0.00           C
ATOM   1209  C   SEP A  69      32.493   5.141  19.018  1.00  0.00           C
ATOM   1210  O   SEP A  69      31.457   5.138  18.358  1.00  0.00           O
ATOM   1211  CB  SEP A  69      33.936   3.309  17.899  1.00  0.00           C
ATOM   1212  OG  SEP A  69      35.304   2.888  18.109  1.00  0.00           O
ATOM   1213  PS  SEP A  69      36.291   2.511  16.883  1.00  0.00           P
ATOM   1214  OPA SEP A  69      36.409   3.752  15.991  1.00  0.00           O
ATOM   1215  OPB SEP A  69      37.663   2.109  17.411  1.00  0.00           O
ATOM   1216  OPC SEP A  69      35.662   1.384  16.071  1.00  0.00           O
ATOM   1217  QB  SEP A  69      33.633   3.236  17.293  1.00  0.00           Q
ATOM   1218  H   SEP A  69      31.527   2.818  19.732  1.00  0.00           H
ATOM   1219  HA  SEP A  69      34.162   4.158  19.881  1.00  0.00           H
ATOM   1220 2HB  SEP A  69      33.365   2.439  17.524  1.00  0.00           H
ATOM   1221 3HB  SEP A  69      33.901   4.034  17.061  1.00  0.00           H
ATOM   1222  N   PRO A  70      32.967   6.219  19.618  1.00  0.00           N
ATOM   1223  CA  PRO A  70      32.298   7.521  19.550  1.00  0.00           C
ATOM   1224  C   PRO A  70      31.836   7.835  18.118  1.00  0.00           C
ATOM   1225  O   PRO A  70      32.333   7.252  17.154  1.00  0.00           O
ATOM   1226  CB  PRO A  70      33.378   8.493  20.014  1.00  0.00           C
ATOM   1227  CG  PRO A  70      34.642   7.702  19.961  1.00  0.00           C
ATOM   1228  CD  PRO A  70      34.261   6.286  20.292  1.00  0.00           C
ATOM   1229  QB  PRO A  70      33.281   9.087  20.181  1.00  0.00           Q
ATOM   1230  QD  PRO A  70      34.604   5.889  20.627  1.00  0.00           Q
ATOM   1231  QG  PRO A  70      35.206   7.932  19.826  1.00  0.00           Q
ATOM   1232  HA  PRO A  70      31.402   7.568  20.151  1.00  0.00           H
ATOM   1233 1HB  PRO A  70      33.408   9.344  19.347  1.00  0.00           H
ATOM   1234 2HB  PRO A  70      33.156   8.830  21.015  1.00  0.00           H
ATOM   1235 1HG  PRO A  70      35.068   7.769  18.970  1.00  0.00           H
ATOM   1236 2HG  PRO A  70      35.344   8.094  20.682  1.00  0.00           H
ATOM   1237 1HD  PRO A  70      35.002   5.610  19.891  1.00  0.00           H
ATOM   1238 2HD  PRO A  70      34.207   6.168  21.364  1.00  0.00           H
ATOM   1239  N   PHE A  71      30.947   8.784  17.975  1.00  0.00           N
ATOM   1240  CA  PHE A  71      30.501   9.197  16.627  1.00  0.00           C
ATOM   1241  C   PHE A  71      31.124  10.502  16.115  1.00  0.00           C
ATOM   1242  O   PHE A  71      31.823  11.197  16.851  1.00  0.00           O
ATOM   1243  CB  PHE A  71      28.970   9.258  16.547  1.00  0.00           C
ATOM   1244  CG  PHE A  71      28.450  10.434  15.773  1.00  0.00           C
ATOM   1245  CD1 PHE A  71      28.385  11.689  16.354  1.00  0.00           C
ATOM   1246  CD2 PHE A  71      28.023  10.288  14.466  1.00  0.00           C
ATOM   1247  CE1 PHE A  71      27.905  12.773  15.643  1.00  0.00           C
ATOM   1248  CE2 PHE A  71      27.543  11.372  13.753  1.00  0.00           C
ATOM   1249  CZ  PHE A  71      27.485  12.617  14.347  1.00  0.00           C
ATOM   1250  QB  PHE A  71      28.579   8.844  16.803  1.00  0.00           Q
ATOM   1251  QD  PHE A  71      28.387  10.575  15.683  1.00  0.00           Q
ATOM   1252  QE  PHE A  71      27.537  12.495  14.420  1.00  0.00           Q
ATOM   1253  QR  PHE A  71      27.791  11.921  14.799  1.00  0.00           Q
ATOM   1254  H   PHE A  71      30.576   9.225  18.768  1.00  0.00           H
ATOM   1255  HA  PHE A  71      30.866   8.427  15.964  1.00  0.00           H
ATOM   1256 1HB  PHE A  71      28.559   9.321  17.543  1.00  0.00           H
ATOM   1257 2HB  PHE A  71      28.599   8.367  16.062  1.00  0.00           H
ATOM   1258 1HD  PHE A  71      28.711  11.830  17.374  1.00  0.00           H
ATOM   1259 2HD  PHE A  71      28.062   9.319  13.990  1.00  0.00           H
ATOM   1260 1HE  PHE A  71      27.861  13.747  16.107  1.00  0.00           H
ATOM   1261 2HE  PHE A  71      27.213  11.244  12.734  1.00  0.00           H
ATOM   1262  HZ  PHE A  71      27.111  13.464  13.792  1.00  0.00           H
ATOM   1263  N   ASN A  72      31.131  10.605  14.788  1.00  0.00           N
ATOM   1264  CA  ASN A  72      31.975  11.570  14.158  1.00  0.00           C
ATOM   1265  C   ASN A  72      31.158  12.399  13.176  1.00  0.00           C
ATOM   1266  O   ASN A  72      31.679  13.318  12.543  1.00  0.00           O
ATOM   1267  CB  ASN A  72      33.147  10.870  13.460  1.00  0.00           C
ATOM   1268  CG  ASN A  72      32.826   9.440  13.075  1.00  0.00           C
ATOM   1269  ND2 ASN A  72      33.640   8.503  13.549  1.00  0.00           N
ATOM   1270  OD1 ASN A  72      31.858   9.182  12.360  1.00  0.00           O
ATOM   1271  QB  ASN A  72      33.702  11.129  13.340  1.00  0.00           Q
ATOM   1272  QD2 ASN A  72      33.940   8.158  13.724  1.00  0.00           Q
ATOM   1273  H   ASN A  72      30.560  10.021  14.244  1.00  0.00           H
ATOM   1274  HA  ASN A  72      32.385  12.235  14.904  1.00  0.00           H
ATOM   1275 1HB  ASN A  72      33.403  11.408  12.559  1.00  0.00           H
ATOM   1276 2HB  ASN A  72      34.002  10.851  14.121  1.00  0.00           H
ATOM   1277 1HD2 ASN A  72      34.399   8.755  14.115  1.00  0.00           H
ATOM   1278 2HD2 ASN A  72      33.481   7.560  13.333  1.00  0.00           H
ATOM   1279  N   GLY A  73      29.985  11.869  12.841  1.00  0.00           N
ATOM   1280  CA  GLY A  73      29.228  12.377  11.664  1.00  0.00           C
ATOM   1281  C   GLY A  73      29.290  11.463  10.473  1.00  0.00           C
ATOM   1282  O   GLY A  73      28.288  10.858  10.090  1.00  0.00           O
ATOM   1283  QA  GLY A  73      28.884  12.886  11.678  1.00  0.00           Q
ATOM   1284  H   GLY A  73      29.614  11.135  13.375  1.00  0.00           H
ATOM   1285 1HA  GLY A  73      28.190  12.421  11.959  1.00  0.00           H
ATOM   1286 2HA  GLY A  73      29.578  13.352  11.399  1.00  0.00           H
ATOM   1287  N   LEU A  74      30.451  10.885  10.188  1.00  0.00           N
ATOM   1288  CA  LEU A  74      30.528   9.603   9.499  1.00  0.00           C
ATOM   1289  C   LEU A  74      30.175   8.404  10.301  1.00  0.00           C
ATOM   1290  O   LEU A  74      29.445   8.498  11.288  1.00  0.00           O
ATOM   1291  CB  LEU A  74      31.915   9.453   8.856  1.00  0.00           C
ATOM   1292  CG  LEU A  74      32.196   8.123   8.154  1.00  0.00           C
ATOM   1293  CD1 LEU A  74      33.452   8.219   7.301  1.00  0.00           C
ATOM   1294  CD2 LEU A  74      32.395   7.010   9.169  1.00  0.00           C
ATOM   1295  QB  LEU A  74      32.363   9.886   8.862  1.00  0.00           Q
ATOM   1296  QD1 LEU A  74      33.750   8.243   7.100  1.00  0.00           Q
ATOM   1297  QD2 LEU A  74      32.442   6.745   9.411  1.00  0.00           Q
ATOM   1298  QQD LEU A  74      33.096   7.494   8.255  1.00  0.00           Q
ATOM   1299  H   LEU A  74      31.282  11.334  10.450  1.00  0.00           H
ATOM   1300  HA  LEU A  74      29.755   9.636   8.746  1.00  0.00           H
ATOM   1301 1HB  LEU A  74      32.051  10.219   8.107  1.00  0.00           H
ATOM   1302 2HB  LEU A  74      32.677   9.554   9.615  1.00  0.00           H
ATOM   1303  HG  LEU A  74      31.361   7.869   7.516  1.00  0.00           H
ATOM   1304 1HD1 LEU A  74      34.296   8.467   7.930  1.00  0.00           H
ATOM   1305 2HD1 LEU A  74      33.323   8.989   6.554  1.00  0.00           H
ATOM   1306 3HD1 LEU A  74      33.632   7.273   6.815  1.00  0.00           H
ATOM   1307 1HD2 LEU A  74      32.293   7.408  10.168  1.00  0.00           H
ATOM   1308 2HD2 LEU A  74      31.653   6.241   9.012  1.00  0.00           H
ATOM   1309 3HD2 LEU A  74      33.381   6.585   9.052  1.00  0.00           H
ATOM   1310  N   THR A  75      30.321   7.248   9.660  1.00  0.00           N
ATOM   1311  CA  THR A  75      29.604   6.045  10.122  1.00  0.00           C
ATOM   1312  C   THR A  75      30.521   5.169  10.913  1.00  0.00           C
ATOM   1313  O   THR A  75      31.689   5.503  11.119  1.00  0.00           O
ATOM   1314  CB  THR A  75      28.992   5.265   8.918  1.00  0.00           C
ATOM   1315  CG2 THR A  75      27.481   5.431   8.888  1.00  0.00           C
ATOM   1316  OG1 THR A  75      29.538   5.767   7.691  1.00  0.00           O
ATOM   1317  QG2 THR A  75      27.122   5.471   8.881  1.00  0.00           Q
ATOM   1318  H   THR A  75      30.907   7.197   8.875  1.00  0.00           H
ATOM   1319  HA  THR A  75      28.791   6.356  10.761  1.00  0.00           H
ATOM   1320  HB  THR A  75      29.228   4.216   9.010  1.00  0.00           H
ATOM   1321 1HG  THR A  75      29.991   5.061   7.227  1.00  0.00           H
ATOM   1322 1HG2 THR A  75      27.235   6.478   8.789  1.00  0.00           H
ATOM   1323 2HG2 THR A  75      27.059   5.049   9.805  1.00  0.00           H
ATOM   1324 3HG2 THR A  75      27.074   4.886   8.049  1.00  0.00           H
ATOM   1325  N   SEP A  76      29.923   4.139  11.491  1.00  0.00           N
ATOM   1326  CA  SEP A  76      30.650   3.277  12.470  1.00  0.00           C
ATOM   1327  C   SEP A  76      32.123   3.286  12.154  1.00  0.00           C
ATOM   1328  O   SEP A  76      32.956   3.725  12.943  1.00  0.00           O
ATOM   1329  CB  SEP A  76      29.996   1.865  12.530  1.00  0.00           C
ATOM   1330  OG  SEP A  76      30.069   1.203  11.245  1.00  0.00           O
ATOM   1331  PS  SEP A  76      28.949   1.416  10.097  1.00  0.00           P
ATOM   1332  OPA SEP A  76      28.924   2.909   9.751  1.00  0.00           O
ATOM   1333  OPB SEP A  76      29.294   0.595   8.860  1.00  0.00           O
ATOM   1334  OPC SEP A  76      27.587   1.022  10.656  1.00  0.00           O
ATOM   1335  QB  SEP A  76      29.707   1.561  13.068  1.00  0.00           Q
ATOM   1336  H   SEP A  76      28.961   3.918  11.280  1.00  0.00           H
ATOM   1337  HA  SEP A  76      30.519   3.752  13.461  1.00  0.00           H
ATOM   1338 2HB  SEP A  76      30.477   1.211  13.280  1.00  0.00           H
ATOM   1339 3HB  SEP A  76      28.937   1.911  12.855  1.00  0.00           H
ATOM   1340  N   PRO A  77      32.372   2.776  10.951  1.00  0.00           N
ATOM   1341  CA  PRO A  77      33.745   2.665  10.396  1.00  0.00           C
ATOM   1342  C   PRO A  77      34.533   3.900  10.768  1.00  0.00           C
ATOM   1343  O   PRO A  77      34.148   5.020  10.434  1.00  0.00           O
ATOM   1344  CB  PRO A  77      33.506   2.589   8.889  1.00  0.00           C
ATOM   1345  CG  PRO A  77      32.173   3.227   8.689  1.00  0.00           C
ATOM   1346  CD  PRO A  77      31.352   2.863   9.896  1.00  0.00           C
ATOM   1347  QB  PRO A  77      33.900   2.340   8.474  1.00  0.00           Q
ATOM   1348  QD  PRO A  77      30.734   2.781   9.899  1.00  0.00           Q
ATOM   1349  QG  PRO A  77      32.008   3.572   8.197  1.00  0.00           Q
ATOM   1350  HA  PRO A  77      34.306   1.819  10.763  1.00  0.00           H
ATOM   1351 1HB  PRO A  77      34.290   3.125   8.373  1.00  0.00           H
ATOM   1352 2HB  PRO A  77      33.510   1.556   8.575  1.00  0.00           H
ATOM   1353 1HG  PRO A  77      32.293   4.297   8.609  1.00  0.00           H
ATOM   1354 2HG  PRO A  77      31.722   2.847   7.784  1.00  0.00           H
ATOM   1355 1HD  PRO A  77      30.621   3.637  10.079  1.00  0.00           H
ATOM   1356 2HD  PRO A  77      30.847   1.926   9.719  1.00  0.00           H
ATOM   1357  N   GLN A  78      35.328   3.774  11.811  1.00  0.00           N
ATOM   1358  CA  GLN A  78      35.745   4.961  12.576  1.00  0.00           C
ATOM   1359  C   GLN A  78      36.308   6.056  11.663  1.00  0.00           C
ATOM   1360  O   GLN A  78      37.151   5.793  10.808  1.00  0.00           O
ATOM   1361  CB  GLN A  78      36.769   4.581  13.647  1.00  0.00           C
ATOM   1362  CG  GLN A  78      37.080   5.697  14.630  1.00  0.00           C
ATOM   1363  CD  GLN A  78      35.868   6.117  15.439  1.00  0.00           C
ATOM   1364  NE2 GLN A  78      35.997   7.221  16.165  1.00  0.00           N
ATOM   1365  OE1 GLN A  78      34.829   5.456  15.408  1.00  0.00           O
ATOM   1366  QB  GLN A  78      37.048   4.026  13.698  1.00  0.00           Q
ATOM   1367  QE2 GLN A  78      36.044   7.629  16.434  1.00  0.00           Q
ATOM   1368  QG  GLN A  78      37.638   5.965  14.707  1.00  0.00           Q
ATOM   1369  H   GLN A  78      35.643   2.886  12.080  1.00  0.00           H
ATOM   1370  HA  GLN A  78      34.865   5.357  13.060  1.00  0.00           H
ATOM   1371 1HB  GLN A  78      36.397   3.747  14.221  1.00  0.00           H
ATOM   1372 2HB  GLN A  78      37.700   4.305  13.175  1.00  0.00           H
ATOM   1373 1HG  GLN A  78      37.842   5.367  15.321  1.00  0.00           H
ATOM   1374 2HG  GLN A  78      37.436   6.564  14.092  1.00  0.00           H
ATOM   1375 1HE2 GLN A  78      36.842   7.716  16.160  1.00  0.00           H
ATOM   1376 2HE2 GLN A  78      35.245   7.541  16.708  1.00  0.00           H
ATOM   1377  N   ARG A  79      35.724   7.283  11.834  1.00  0.00           N
ATOM   1378  CA  ARG A  79      36.107   8.421  10.945  1.00  0.00           C
ATOM   1379  C   ARG A  79      37.244   9.275  11.559  1.00  0.00           C
ATOM   1380  O   ARG A  79      37.007  10.373  12.062  1.00  0.00           O
ATOM   1381  CB  ARG A  79      34.894   9.307  10.642  1.00  0.00           C
ATOM   1382  CG  ARG A  79      35.000  10.078   9.335  1.00  0.00           C
ATOM   1383  CD  ARG A  79      33.758  10.919   9.089  1.00  0.00           C
ATOM   1384  NE  ARG A  79      33.993  11.966   8.098  1.00  0.00           N
ATOM   1385  CZ  ARG A  79      33.088  12.869   7.734  1.00  0.00           C
ATOM   1386  NH1 ARG A  79      31.881  12.854   8.282  1.00  0.00           N
ATOM   1387  NH2 ARG A  79      33.392  13.783   6.824  1.00  0.00           N
ATOM   1388  QB  ARG A  79      34.390   9.365  11.005  1.00  0.00           Q
ATOM   1389  QD  ARG A  79      33.207  10.839   9.369  1.00  0.00           Q
ATOM   1390  QG  ARG A  79      35.485  10.060   8.944  1.00  0.00           Q
ATOM   1391  QH1 ARG A  79      31.425  12.849   8.489  1.00  0.00           Q
ATOM   1392  QH2 ARG A  79      33.508  14.129   6.482  1.00  0.00           Q
ATOM   1393  H   ARG A  79      35.057   7.413  12.538  1.00  0.00           H
ATOM   1394  HA  ARG A  79      36.469   7.993  10.022  1.00  0.00           H
ATOM   1395 1HB  ARG A  79      34.006   8.696  10.578  1.00  0.00           H
ATOM   1396 2HB  ARG A  79      34.773  10.035  11.431  1.00  0.00           H
ATOM   1397 1HG  ARG A  79      35.856  10.734   9.372  1.00  0.00           H
ATOM   1398 2HG  ARG A  79      35.113   9.385   8.517  1.00  0.00           H
ATOM   1399 1HD  ARG A  79      32.960  10.287   8.728  1.00  0.00           H
ATOM   1400 2HD  ARG A  79      33.452  11.391  10.010  1.00  0.00           H
ATOM   1401  HE  ARG A  79      34.865  12.033   7.655  1.00  0.00           H
ATOM   1402 1HH1 ARG A  79      31.651  12.164   8.969  1.00  0.00           H
ATOM   1403 2HH1 ARG A  79      31.199  13.532   8.009  1.00  0.00           H
ATOM   1404 1HH2 ARG A  79      34.303  13.794   6.412  1.00  0.00           H
ATOM   1405 2HH2 ARG A  79      32.711  14.462   6.552  1.00  0.00           H
ATOM   1406  N   SEP A  80      38.363   8.969  10.920  1.00  0.00           N
ATOM   1407  CA  SEP A  80      39.443   9.983  10.730  1.00  0.00           C
ATOM   1408  C   SEP A  80      39.464  10.433   9.293  1.00  0.00           C
ATOM   1409  O   SEP A  80      40.501  10.785   8.735  1.00  0.00           O
ATOM   1410  CB  SEP A  80      40.796   9.434  11.271  1.00  0.00           C
ATOM   1411  OG  SEP A  80      40.670   8.051  11.679  1.00  0.00           O
ATOM   1412  PS  SEP A  80      41.954   7.131  12.033  1.00  0.00           P
ATOM   1413  OPA SEP A  80      42.692   7.803  13.196  1.00  0.00           O
ATOM   1414  OPB SEP A  80      41.510   5.729  12.430  1.00  0.00           O
ATOM   1415  OPC SEP A  80      42.882   7.093  10.824  1.00  0.00           O
ATOM   1416  QB  SEP A  80      41.391   9.764  11.322  1.00  0.00           Q
ATOM   1417  H   SEP A  80      38.508   8.041  10.548  1.00  0.00           H
ATOM   1418  HA  SEP A  80      39.162  10.856  11.348  1.00  0.00           H
ATOM   1419 2HB  SEP A  80      41.605   9.495  10.519  1.00  0.00           H
ATOM   1420 3HB  SEP A  80      41.176  10.032  12.124  1.00  0.00           H
ATOM   1421  N   PRO A  81      38.310  10.459   8.571  1.00  0.00           N
ATOM   1422  CA  PRO A  81      38.232  10.889   7.177  1.00  0.00           C
ATOM   1423  C   PRO A  81      38.583  12.337   6.968  1.00  0.00           C
ATOM   1424  O   PRO A  81      38.253  13.190   7.792  1.00  0.00           O
ATOM   1425  CB  PRO A  81      36.778  10.608   6.807  1.00  0.00           C
ATOM   1426  CG  PRO A  81      36.339   9.564   7.778  1.00  0.00           C
ATOM   1427  CD  PRO A  81      37.061   9.861   9.062  1.00  0.00           C
ATOM   1428  QB  PRO A  81      36.463  10.886   6.345  1.00  0.00           Q
ATOM   1429  QD  PRO A  81      36.844   9.740   9.635  1.00  0.00           Q
ATOM   1430  QG  PRO A  81      35.936   9.104   7.655  1.00  0.00           Q
ATOM   1431  HA  PRO A  81      38.949  10.367   6.561  1.00  0.00           H
ATOM   1432 1HB  PRO A  81      36.200  11.516   6.904  1.00  0.00           H
ATOM   1433 2HB  PRO A  81      36.727  10.256   5.787  1.00  0.00           H
ATOM   1434 1HG  PRO A  81      35.270   9.622   7.910  1.00  0.00           H
ATOM   1435 2HG  PRO A  81      36.603   8.587   7.400  1.00  0.00           H
ATOM   1436 1HD  PRO A  81      36.470  10.539   9.660  1.00  0.00           H
ATOM   1437 2HD  PRO A  81      37.216   8.942   9.609  1.00  0.00           H
ATOM   1438  N   PHE A  82      39.217  12.632   5.867  1.00  0.00           N
ATOM   1439  CA  PHE A  82      39.554  14.005   5.585  1.00  0.00           C
ATOM   1440  C   PHE A  82      38.619  14.652   4.535  1.00  0.00           C
ATOM   1441  O   PHE A  82      38.974  15.643   3.899  1.00  0.00           O
ATOM   1442  CB  PHE A  82      41.022  14.137   5.161  1.00  0.00           C
ATOM   1443  CG  PHE A  82      41.591  12.890   4.547  1.00  0.00           C
ATOM   1444  CD1 PHE A  82      41.601  11.697   5.249  1.00  0.00           C
ATOM   1445  CD2 PHE A  82      42.115  12.909   3.265  1.00  0.00           C
ATOM   1446  CE1 PHE A  82      42.123  10.550   4.683  1.00  0.00           C
ATOM   1447  CE2 PHE A  82      42.639  11.762   2.701  1.00  0.00           C
ATOM   1448  CZ  PHE A  82      42.641  10.578   3.415  1.00  0.00           C
ATOM   1449  QB  PHE A  82      41.373  14.649   5.227  1.00  0.00           Q
ATOM   1450  QD  PHE A  82      41.658  12.742   4.474  1.00  0.00           Q
ATOM   1451  QE  PHE A  82      42.585  10.707   3.471  1.00  0.00           Q
ATOM   1452  QR  PHE A  82      42.308  11.316   3.772  1.00  0.00           Q
ATOM   1453  H   PHE A  82      39.463  11.924   5.234  1.00  0.00           H
ATOM   1454  HA  PHE A  82      39.409  14.549   6.507  1.00  0.00           H
ATOM   1455 1HB  PHE A  82      41.627  14.373   6.024  1.00  0.00           H
ATOM   1456 2HB  PHE A  82      41.117  14.926   4.430  1.00  0.00           H
ATOM   1457 1HD  PHE A  82      41.196  11.657   6.250  1.00  0.00           H
ATOM   1458 2HD  PHE A  82      42.120  13.828   2.699  1.00  0.00           H
ATOM   1459 1HE  PHE A  82      42.125   9.625   5.241  1.00  0.00           H
ATOM   1460 2HE  PHE A  82      43.045  11.790   1.701  1.00  0.00           H
ATOM   1461  HZ  PHE A  82      43.049   9.682   2.972  1.00  0.00           H
ATOM   1462  N   PRO A  83      37.457  15.176   5.012  1.00  0.00           N
ATOM   1463  CA  PRO A  83      37.070  16.622   4.968  1.00  0.00           C
ATOM   1464  C   PRO A  83      37.625  17.350   6.159  1.00  0.00           C
ATOM   1465  O   PRO A  83      38.621  18.066   6.052  1.00  0.00           O
ATOM   1466  CB  PRO A  83      35.545  16.576   5.004  1.00  0.00           C
ATOM   1467  CG  PRO A  83      35.204  15.167   4.651  1.00  0.00           C
ATOM   1468  CD  PRO A  83      36.295  14.315   5.237  1.00  0.00           C
ATOM   1469  QB  PRO A  83      35.172  17.057   5.142  1.00  0.00           Q
ATOM   1470  QD  PRO A  83      36.213  13.753   5.494  1.00  0.00           Q
ATOM   1471  QG  PRO A  83      34.705  14.988   4.323  1.00  0.00           Q
ATOM   1472  HA  PRO A  83      37.451  17.144   4.102  1.00  0.00           H
ATOM   1473 1HB  PRO A  83      35.200  16.837   5.994  1.00  0.00           H
ATOM   1474 2HB  PRO A  83      35.146  17.279   4.288  1.00  0.00           H
ATOM   1475 1HG  PRO A  83      34.242  14.912   5.070  1.00  0.00           H
ATOM   1476 2HG  PRO A  83      35.166  15.065   3.576  1.00  0.00           H
ATOM   1477 1HD  PRO A  83      36.086  14.130   6.280  1.00  0.00           H
ATOM   1478 2HD  PRO A  83      36.341  13.375   4.707  1.00  0.00           H
ATOM   1479  N   LYS A  84      37.111  17.137   7.371  1.00  0.00           N
ATOM   1480  CA  LYS A  84      37.648  17.693   8.589  1.00  0.00           C
ATOM   1481  C   LYS A  84      39.048  17.242   8.996  1.00  0.00           C
ATOM   1482  O   LYS A  84      39.643  16.378   8.353  1.00  0.00           O
ATOM   1483  CB  LYS A  84      36.678  17.447   9.745  1.00  0.00           C
ATOM   1484  CG  LYS A  84      35.540  18.451   9.823  1.00  0.00           C
ATOM   1485  CD  LYS A  84      34.540  18.068  10.903  1.00  0.00           C
ATOM   1486  CE  LYS A  84      33.187  18.715  10.655  1.00  0.00           C
ATOM   1487  NZ  LYS A  84      32.489  18.112   9.487  1.00  0.00           N
ATOM   1488  QB  LYS A  84      36.722  16.984  10.161  1.00  0.00           Q
ATOM   1489  QD  LYS A  84      34.659  17.696  11.388  1.00  0.00           Q
ATOM   1490  QE  LYS A  84      32.941  19.177  10.994  1.00  0.00           Q
ATOM   1491  QG  LYS A  84      35.480  18.958   9.465  1.00  0.00           Q
ATOM   1492  QZ  LYS A  84      32.325  17.970   9.214  1.00  0.00           Q
ATOM   1493  H   LYS A  84      36.318  16.566   7.438  1.00  0.00           H
ATOM   1494  HA  LYS A  84      37.760  18.744   8.368  1.00  0.00           H
ATOM   1495 1HB  LYS A  84      36.233  16.469   9.639  1.00  0.00           H
ATOM   1496 2HB  LYS A  84      37.213  17.499  10.682  1.00  0.00           H
ATOM   1497 1HG  LYS A  84      35.937  19.429  10.055  1.00  0.00           H
ATOM   1498 2HG  LYS A  84      35.025  18.487   8.875  1.00  0.00           H
ATOM   1499 1HD  LYS A  84      34.412  16.996  10.911  1.00  0.00           H
ATOM   1500 2HD  LYS A  84      34.906  18.396  11.865  1.00  0.00           H
ATOM   1501 1HE  LYS A  84      32.561  18.586  11.525  1.00  0.00           H
ATOM   1502 2HE  LYS A  84      33.321  19.770  10.461  1.00  0.00           H
ATOM   1503 1HZ  LYS A  84      32.338  17.097   9.658  1.00  0.00           H
ATOM   1504 2HZ  LYS A  84      33.070  18.236   8.633  1.00  0.00           H
ATOM   1505 3HZ  LYS A  84      31.570  18.580   9.351  1.00  0.00           H
ATOM   1506  N   SER A  85      39.726  18.106   9.786  1.00  0.00           N
ATOM   1507  CA  SER A  85      41.169  18.059   9.914  1.00  0.00           C
ATOM   1508  C   SER A  85      41.624  17.128  11.056  1.00  0.00           C
ATOM   1509  O   SER A  85      41.553  17.490  12.230  1.00  0.00           O
ATOM   1510  CB  SER A  85      41.725  19.467  10.135  1.00  0.00           C
ATOM   1511  OG  SER A  85      40.739  20.327  10.678  1.00  0.00           O
ATOM   1512  QB  SER A  85      42.309  19.649  10.006  1.00  0.00           Q
ATOM   1513  H   SER A  85      39.226  18.784  10.288  1.00  0.00           H
ATOM   1514  HA  SER A  85      41.559  17.655   8.993  1.00  0.00           H
ATOM   1515 1HB  SER A  85      42.560  19.422  10.820  1.00  0.00           H
ATOM   1516 2HB  SER A  85      42.057  19.875   9.192  1.00  0.00           H
ATOM   1517  HG  SER A  85      40.441  19.979  11.521  1.00  0.00           H
ATOM   1518  N   SER A  86      42.637  16.312  10.771  1.00  0.00           N
ATOM   1519  CA  SER A  86      43.607  15.929  11.805  1.00  0.00           C
ATOM   1520  C   SER A  86      44.873  16.748  11.748  1.00  0.00           C
ATOM   1521  O   SER A  86      45.046  17.578  10.855  1.00  0.00           O
ATOM   1522  CB  SER A  86      43.940  14.440  11.691  1.00  0.00           C
ATOM   1523  OG  SER A  86      42.829  13.639  12.053  1.00  0.00           O
ATOM   1524  QB  SER A  86      44.490  14.207  11.510  1.00  0.00           Q
ATOM   1525  H   SER A  86      42.736  15.965   9.861  1.00  0.00           H
ATOM   1526  HA  SER A  86      43.143  16.127  12.762  1.00  0.00           H
ATOM   1527 1HB  SER A  86      44.215  14.209  10.673  1.00  0.00           H
ATOM   1528 2HB  SER A  86      44.764  14.204  12.347  1.00  0.00           H
ATOM   1529  HG  SER A  86      42.090  13.834  11.472  1.00  0.00           H
ATOM   1530  N   VAL A  87      45.479  16.931  12.880  1.00  0.00           N
ATOM   1531  CA  VAL A  87      46.320  18.093  13.084  1.00  0.00           C
ATOM   1532  C   VAL A  87      47.626  17.830  12.367  1.00  0.00           C
ATOM   1533  O   VAL A  87      48.187  18.724  11.734  1.00  0.00           O
ATOM   1534  CB  VAL A  87      46.532  18.355  14.586  1.00  0.00           C
ATOM   1535  CG1 VAL A  87      48.016  18.349  14.924  1.00  0.00           C
ATOM   1536  CG2 VAL A  87      45.956  19.707  14.978  1.00  0.00           C
ATOM   1537  QG1 VAL A  87      48.368  18.348  15.003  1.00  0.00           Q
ATOM   1538  QG2 VAL A  87      45.819  20.027  15.070  1.00  0.00           Q
ATOM   1539  QQG VAL A  87      47.094  19.187  15.036  1.00  0.00           Q
ATOM   1540  H   VAL A  87      45.366  16.279  13.603  1.00  0.00           H
ATOM   1541  HA  VAL A  87      45.855  18.981  12.686  1.00  0.00           H
ATOM   1542  HB  VAL A  87      46.040  17.584  15.161  1.00  0.00           H
ATOM   1543 1HG1 VAL A  87      48.517  19.122  14.357  1.00  0.00           H
ATOM   1544 2HG1 VAL A  87      48.440  17.388  14.672  1.00  0.00           H
ATOM   1545 3HG1 VAL A  87      48.147  18.536  15.979  1.00  0.00           H
ATOM   1546 1HG2 VAL A  87      45.525  20.180  14.107  1.00  0.00           H
ATOM   1547 2HG2 VAL A  87      46.742  20.333  15.374  1.00  0.00           H
ATOM   1548 3HG2 VAL A  87      45.192  19.569  15.728  1.00  0.00           H
ATOM   1549  N   LYS A  88      48.143  16.618  12.637  1.00  0.00           N
ATOM   1550  CA  LYS A  88      49.471  16.230  12.180  1.00  0.00           C
ATOM   1551  C   LYS A  88      49.410  15.014  11.254  1.00  0.00           C
ATOM   1552  O   LYS A  88      48.486  14.206  11.336  1.00  0.00           O
ATOM   1553  CB  LYS A  88      50.362  15.914  13.379  1.00  0.00           C
ATOM   1554  CG  LYS A  88      49.671  16.069  14.726  1.00  0.00           C
ATOM   1555  CD  LYS A  88      50.532  15.526  15.854  1.00  0.00           C
ATOM   1556  CE  LYS A  88      49.913  15.820  17.211  1.00  0.00           C
ATOM   1557  NZ  LYS A  88      50.868  15.564  18.325  1.00  0.00           N
ATOM   1558  QB  LYS A  88      50.959  15.737  13.348  1.00  0.00           Q
ATOM   1559  QD  LYS A  88      51.071  15.222  15.782  1.00  0.00           Q
ATOM   1560  QE  LYS A  88      49.330  16.022  17.305  1.00  0.00           Q
ATOM   1561  QG  LYS A  88      49.107  16.320  14.814  1.00  0.00           Q
ATOM   1562  QZ  LYS A  88      51.091  15.506  18.584  1.00  0.00           Q
ATOM   1563  H   LYS A  88      47.613  15.979  13.157  1.00  0.00           H
ATOM   1564  HA  LYS A  88      49.885  17.059  11.624  1.00  0.00           H
ATOM   1565 1HB  LYS A  88      50.706  14.893  13.315  1.00  0.00           H
ATOM   1566 2HB  LYS A  88      51.213  16.580  13.383  1.00  0.00           H
ATOM   1567 1HG  LYS A  88      49.477  17.114  14.913  1.00  0.00           H
ATOM   1568 2HG  LYS A  88      48.737  15.525  14.715  1.00  0.00           H
ATOM   1569 1HD  LYS A  88      50.635  14.456  15.748  1.00  0.00           H
ATOM   1570 2HD  LYS A  88      51.509  15.986  15.816  1.00  0.00           H
ATOM   1571 1HE  LYS A  88      49.612  16.856  17.254  1.00  0.00           H
ATOM   1572 2HE  LYS A  88      49.048  15.188  17.356  1.00  0.00           H
ATOM   1573 1HZ  LYS A  88      51.704  16.173  18.210  1.00  0.00           H
ATOM   1574 2HZ  LYS A  88      51.161  14.567  18.308  1.00  0.00           H
ATOM   1575 3HZ  LYS A  88      50.407  15.777  19.232  1.00  0.00           H
ATOM   1576  N   ARG A  89      50.362  14.832  10.374  1.00  0.00           N
ATOM   1577  CA  ARG A  89      50.401  13.679   9.439  1.00  0.00           C
ATOM   1578  C   ARG A  89      50.775  12.363  10.127  1.00  0.00           C
ATOM   1579  O   ARG A  89      50.918  11.329   9.476  1.00  0.00           O
ATOM   1580  CB  ARG A  89      51.361  13.950   8.277  1.00  0.00           C
ATOM   1581  CG  ARG A  89      51.084  15.247   7.532  1.00  0.00           C
ATOM   1582  CD  ARG A  89      51.980  15.384   6.311  1.00  0.00           C
ATOM   1583  NE  ARG A  89      51.781  14.291   5.363  1.00  0.00           N
ATOM   1584  CZ  ARG A  89      52.409  14.195   4.195  1.00  0.00           C
ATOM   1585  NH1 ARG A  89      53.277  15.128   3.829  1.00  0.00           N
ATOM   1586  NH2 ARG A  89      52.165  13.165   3.395  1.00  0.00           N
ATOM   1587  QB  ARG A  89      51.832  13.579   8.104  1.00  0.00           Q
ATOM   1588  QD  ARG A  89      52.387  15.846   6.214  1.00  0.00           Q
ATOM   1589  QG  ARG A  89      50.660  15.674   7.698  1.00  0.00           Q
ATOM   1590  QH1 ARG A  89      53.605  15.479   3.690  1.00  0.00           Q
ATOM   1591  QH2 ARG A  89      52.073  12.777   3.094  1.00  0.00           Q
ATOM   1592  H   ARG A  89      51.087  15.490  10.330  1.00  0.00           H
ATOM   1593  HA  ARG A  89      49.397  13.567   9.058  1.00  0.00           H
ATOM   1594 1HB  ARG A  89      52.372  14.008   8.651  1.00  0.00           H
ATOM   1595 2HB  ARG A  89      51.290  13.149   7.556  1.00  0.00           H
ATOM   1596 1HG  ARG A  89      50.054  15.263   7.207  1.00  0.00           H
ATOM   1597 2HG  ARG A  89      51.267  16.084   8.189  1.00  0.00           H
ATOM   1598 1HD  ARG A  89      51.760  16.313   5.806  1.00  0.00           H
ATOM   1599 2HD  ARG A  89      53.014  15.378   6.621  1.00  0.00           H
ATOM   1600  HE  ARG A  89      51.153  13.570   5.571  1.00  0.00           H
ATOM   1601 1HH1 ARG A  89      53.461  15.904   4.431  1.00  0.00           H
ATOM   1602 2HH1 ARG A  89      53.749  15.054   2.949  1.00  0.00           H
ATOM   1603 1HH2 ARG A  89      51.509  12.462   3.671  1.00  0.00           H
ATOM   1604 2HH2 ARG A  89      52.637  13.092   2.517  1.00  0.00           H
ATOM   1605  N   THR A  90      51.093  12.431  11.426  1.00  0.00           N
ATOM   1606  CA  THR A  90      51.619  11.314  12.156  1.00  0.00           C
ATOM   1607  C   THR A  90      51.992  11.870  13.535  1.00  0.00           C
ATOM   1608  CB  THR A  90      52.872  10.723  11.439  1.00  0.00           C
ATOM   1609  CG2 THR A  90      52.665   9.246  11.139  1.00  0.00           C
ATOM   1610  OG1 THR A  90      53.097  11.420  10.208  1.00  0.00           O
ATOM   1611  OT1 THR A  90      52.948  11.412  14.161  1.00  0.00           O
ATOM   1612  OT2 THR A  90      51.284  12.798  13.983  1.00  0.00           O
ATOM   1613  QG2 THR A  90      52.616   8.896  11.067  1.00  0.00           Q
ATOM   1614  H   THR A  90      50.961  13.280  11.899  1.00  0.00           H
ATOM   1615  HA  THR A  90      50.903  10.512  12.229  1.00  0.00           H
ATOM   1616  HB  THR A  90      53.737  10.833  12.078  1.00  0.00           H
ATOM   1617 1HG  THR A  90      53.966  11.830  10.226  1.00  0.00           H
ATOM   1618 1HG2 THR A  90      51.805   9.126  10.497  1.00  0.00           H
ATOM   1619 2HG2 THR A  90      52.502   8.709  12.062  1.00  0.00           H
ATOM   1620 3HG2 THR A  90      53.540   8.853  10.644  1.00  0.00           H
TER    1621
ENDMDL
