# Supplementary material for: Data set of intrinsically disordered proteins analysed at a local protein conformation level
Source: Data Brief. 2020 Mar 5;29:105383. doi: 10.1016/j.dib.2020.105383 (PMC7078294; doi:10.1016/j.dib.2020.105383)
Supplement: Supplementary file 1 [file mmc1.zip › the data/1-DATA/PED1AAA-pdb/1AAA-22.pdb]

ATOM      1  N   GLY A  -1      11.614  -9.590  -6.775  1.00  0.00           N
ATOM      2  CA  GLY A  -1      10.552  -9.122  -5.843  1.00  0.00           C
ATOM      3  C   GLY A  -1       9.786 -10.269  -5.215  1.00  0.00           C
ATOM      4  O   GLY A  -1       8.616 -10.122  -4.858  1.00  0.00           O
ATOM      5  QA  GLY A  -1      10.435  -8.516  -5.722  1.00  0.00           Q
ATOM      6 1HA  GLY A  -1      11.009  -8.537  -5.058  1.00  0.00           H
ATOM      7 2HA  GLY A  -1       9.861  -8.496  -6.387  1.00  0.00           H
ATOM      8 1HT  GLY A  -1      11.323 -10.477  -7.232  1.00  0.00           H
ATOM      9 2HT  GLY A  -1      12.500  -9.753  -6.255  1.00  0.00           H
ATOM     10 3HT  GLY A  -1      11.786  -8.873  -7.510  1.00  0.00           H
ATOM     11  N   SER A   0      10.446 -11.414  -5.080  1.00  0.00           N
ATOM     12  CA  SER A   0       9.818 -12.593  -4.490  1.00  0.00           C
ATOM     13  C   SER A   0      10.345 -12.842  -3.081  1.00  0.00           C
ATOM     14  O   SER A   0       9.612 -12.715  -2.101  1.00  0.00           O
ATOM     15  CB  SER A   0      10.070 -13.821  -5.366  1.00  0.00           C
ATOM     16  OG  SER A   0      11.439 -13.928  -5.717  1.00  0.00           O
ATOM     17  QB  SER A   0       9.633 -14.227  -5.548  1.00  0.00           Q
ATOM     18  H   SER A   0      11.376 -11.470  -5.383  1.00  0.00           H
ATOM     19  HA  SER A   0       8.756 -12.411  -4.437  1.00  0.00           H
ATOM     20 1HB  SER A   0       9.485 -13.742  -6.270  1.00  0.00           H
ATOM     21 2HB  SER A   0       9.781 -14.711  -4.826  1.00  0.00           H
ATOM     22  HG  SER A   0      11.529 -14.480  -6.497  1.00  0.00           H
ATOM     23  N   MET A   1      11.623 -13.198  -2.986  1.00  0.00           N
ATOM     24  CA  MET A   1      12.249 -13.464  -1.698  1.00  0.00           C
ATOM     25  C   MET A   1      13.043 -12.254  -1.217  1.00  0.00           C
ATOM     26  O   MET A   1      14.057 -12.397  -0.532  1.00  0.00           O
ATOM     27  CB  MET A   1      13.167 -14.685  -1.795  1.00  0.00           C
ATOM     28  CG  MET A   1      14.339 -14.491  -2.741  1.00  0.00           C
ATOM     29  SD  MET A   1      15.447 -15.912  -2.776  1.00  0.00           S
ATOM     30  CE  MET A   1      14.448 -17.099  -3.672  1.00  0.00           C
ATOM     31  QB  MET A   1      13.073 -15.218  -1.476  1.00  0.00           Q
ATOM     32  QE  MET A   1      14.248 -17.338  -3.852  1.00  0.00           Q
ATOM     33  QG  MET A   1      14.428 -13.975  -3.083  1.00  0.00           Q
ATOM     34  H   MET A   1      12.158 -13.282  -3.804  1.00  0.00           H
ATOM     35  HA  MET A   1      11.465 -13.672  -0.985  1.00  0.00           H
ATOM     36 1HB  MET A   1      12.588 -15.529  -2.140  1.00  0.00           H
ATOM     37 2HB  MET A   1      13.558 -14.907  -0.813  1.00  0.00           H
ATOM     38 1HG  MET A   1      14.899 -13.622  -2.426  1.00  0.00           H
ATOM     39 2HG  MET A   1      13.957 -14.328  -3.738  1.00  0.00           H
ATOM     40 1HE  MET A   1      13.835 -16.582  -4.394  1.00  0.00           H
ATOM     41 2HE  MET A   1      13.815 -17.632  -2.978  1.00  0.00           H
ATOM     42 3HE  MET A   1      15.094 -17.800  -4.182  1.00  0.00           H
ATOM     43  N   THR A   2      12.576 -11.065  -1.579  1.00  0.00           N
ATOM     44  CA  THR A   2      13.243  -9.829  -1.185  1.00  0.00           C
ATOM     45  C   THR A   2      12.495  -9.148  -0.041  1.00  0.00           C
ATOM     46  O   THR A   2      11.297  -9.364   0.144  1.00  0.00           O
ATOM     47  CB  THR A   2      13.347  -8.878  -2.378  1.00  0.00           C
ATOM     48  CG2 THR A   2      14.541  -9.159  -3.265  1.00  0.00           C
ATOM     49  OG1 THR A   2      12.185  -8.955  -3.183  1.00  0.00           O
ATOM     50  QG2 THR A   2      14.824  -9.226  -3.476  1.00  0.00           Q
ATOM     51  H   THR A   2      11.763 -11.015  -2.125  1.00  0.00           H
ATOM     52  HA  THR A   2      14.237 -10.082  -0.849  1.00  0.00           H
ATOM     53  HB  THR A   2      13.439  -7.866  -2.011  1.00  0.00           H
ATOM     54 1HG  THR A   2      11.791  -8.083  -3.263  1.00  0.00           H
ATOM     55 1HG2 THR A   2      15.161  -9.915  -2.805  1.00  0.00           H
ATOM     56 2HG2 THR A   2      15.114  -8.253  -3.395  1.00  0.00           H
ATOM     57 3HG2 THR A   2      14.199  -9.512  -4.227  1.00  0.00           H
ATOM     58  N   PRO A   3      13.196  -8.312   0.745  1.00  0.00           N
ATOM     59  CA  PRO A   3      12.594  -7.599   1.875  1.00  0.00           C
ATOM     60  C   PRO A   3      11.335  -6.837   1.473  1.00  0.00           C
ATOM     61  O   PRO A   3      11.245  -6.307   0.366  1.00  0.00           O
ATOM     62  CB  PRO A   3      13.691  -6.626   2.310  1.00  0.00           C
ATOM     63  CG  PRO A   3      14.961  -7.262   1.862  1.00  0.00           C
ATOM     64  CD  PRO A   3      14.630  -7.998   0.593  1.00  0.00           C
ATOM     65  QB  PRO A   3      13.603  -6.088   2.607  1.00  0.00           Q
ATOM     66  QD  PRO A   3      15.007  -8.132   0.126  1.00  0.00           Q
ATOM     67  QG  PRO A   3      15.509  -7.227   2.144  1.00  0.00           Q
ATOM     68  HA  PRO A   3      12.361  -8.270   2.688  1.00  0.00           H
ATOM     69 1HB  PRO A   3      13.668  -6.507   3.383  1.00  0.00           H
ATOM     70 2HB  PRO A   3      13.539  -5.669   1.832  1.00  0.00           H
ATOM     71 1HG  PRO A   3      15.312  -7.952   2.615  1.00  0.00           H
ATOM     72 2HG  PRO A   3      15.705  -6.503   1.672  1.00  0.00           H
ATOM     73 1HD  PRO A   3      15.216  -8.901   0.517  1.00  0.00           H
ATOM     74 2HD  PRO A   3      14.796  -7.364  -0.265  1.00  0.00           H
ATOM     75  N   SER A   4      10.366  -6.784   2.382  1.00  0.00           N
ATOM     76  CA  SER A   4       9.111  -6.086   2.122  1.00  0.00           C
ATOM     77  C   SER A   4       9.361  -4.608   1.841  1.00  0.00           C
ATOM     78  O   SER A   4       9.932  -3.897   2.666  1.00  0.00           O
ATOM     79  CB  SER A   4       8.163  -6.239   3.312  1.00  0.00           C
ATOM     80  OG  SER A   4       8.590  -5.451   4.410  1.00  0.00           O
ATOM     81  QB  SER A   4       7.653  -6.600   3.319  1.00  0.00           Q
ATOM     82  H   SER A   4      10.497  -7.225   3.246  1.00  0.00           H
ATOM     83  HA  SER A   4       8.657  -6.534   1.250  1.00  0.00           H
ATOM     84 1HB  SER A   4       8.136  -7.276   3.616  1.00  0.00           H
ATOM     85 2HB  SER A   4       7.172  -5.923   3.022  1.00  0.00           H
ATOM     86  HG  SER A   4       9.258  -5.928   4.906  1.00  0.00           H
ATOM     87  N   TPO A   5       8.915  -4.185   0.668  1.00  0.00           N
ATOM     88  CA  TPO A   5       9.083  -2.762   0.247  1.00  0.00           C
ATOM     89  C   TPO A   5      10.564  -2.435   0.197  1.00  0.00           C
ATOM     90  O   TPO A   5      11.097  -1.704   1.030  1.00  0.00           O
ATOM     91  CB  TPO A   5       8.125  -1.825   1.063  1.00  0.00           C
ATOM     92  CG2 TPO A   5       7.647  -0.595   0.270  1.00  0.00           C
ATOM     93  OG1 TPO A   5       6.929  -2.558   1.450  1.00  0.00           O
ATOM     94  PS  TPO A   5       5.685  -1.950   2.305  1.00  0.00           P
ATOM     95  OPA TPO A   5       6.158  -1.466   3.680  1.00  0.00           O
ATOM     96  OPB TPO A   5       4.624  -3.036   2.503  1.00  0.00           O
ATOM     97  OPC TPO A   5       5.040  -0.778   1.557  1.00  0.00           O
ATOM     98  QG2 TPO A   5       7.518  -0.277   0.070  1.00  0.00           Q
ATOM     99  H   TPO A   5       8.431  -4.695  -0.078  1.00  0.00           H
ATOM    100  HA  TPO A   5       8.735  -2.691  -0.797  1.00  0.00           H
ATOM    101  HB  TPO A   5       8.664  -1.482   1.971  1.00  0.00           H
ATOM    102 1HG2 TPO A   5       6.977   0.030   0.886  1.00  0.00           H
ATOM    103 2HG2 TPO A   5       8.495   0.035  -0.048  1.00  0.00           H
ATOM    104 3HG2 TPO A   5       7.083  -0.898  -0.628  1.00  0.00           H
ATOM    105  N   PRO A   6      11.259  -2.992  -0.814  1.00  0.00           N
ATOM    106  CA  PRO A   6      12.693  -2.779  -1.009  1.00  0.00           C
ATOM    107  C   PRO A   6      13.120  -1.336  -0.738  1.00  0.00           C
ATOM    108  O   PRO A   6      14.052  -1.093   0.028  1.00  0.00           O
ATOM    109  CB  PRO A   6      12.925  -3.144  -2.485  1.00  0.00           C
ATOM    110  CG  PRO A   6      11.616  -3.651  -3.017  1.00  0.00           C
ATOM    111  CD  PRO A   6      10.707  -3.880  -1.839  1.00  0.00           C
ATOM    112  QB  PRO A   6      13.470  -3.086  -2.785  1.00  0.00           Q
ATOM    113  QD  PRO A   6      10.223  -4.257  -1.805  1.00  0.00           Q
ATOM    114  QG  PRO A   6      11.480  -3.748  -3.614  1.00  0.00           Q
ATOM    115  HA  PRO A   6      13.272  -3.441  -0.382  1.00  0.00           H
ATOM    116 1HB  PRO A   6      13.690  -3.904  -2.547  1.00  0.00           H
ATOM    117 2HB  PRO A   6      13.248  -2.267  -3.024  1.00  0.00           H
ATOM    118 1HG  PRO A   6      11.777  -4.579  -3.547  1.00  0.00           H
ATOM    119 2HG  PRO A   6      11.183  -2.918  -3.681  1.00  0.00           H
ATOM    120 1HD  PRO A   6      10.754  -4.911  -1.523  1.00  0.00           H
ATOM    121 2HD  PRO A   6       9.694  -3.602  -2.087  1.00  0.00           H
ATOM    122  N   PRO A   7      12.444  -0.351  -1.363  1.00  0.00           N
ATOM    123  CA  PRO A   7      12.765   1.067  -1.176  1.00  0.00           C
ATOM    124  C   PRO A   7      12.987   1.428   0.290  1.00  0.00           C
ATOM    125  O   PRO A   7      12.497   0.744   1.188  1.00  0.00           O
ATOM    126  CB  PRO A   7      11.527   1.776  -1.719  1.00  0.00           C
ATOM    127  CG  PRO A   7      10.992   0.855  -2.759  1.00  0.00           C
ATOM    128  CD  PRO A   7      11.315  -0.543  -2.296  1.00  0.00           C
ATOM    129  QB  PRO A   7      11.313   2.328  -1.532  1.00  0.00           Q
ATOM    130  QD  PRO A   7      11.038  -1.065  -2.462  1.00  0.00           Q
ATOM    131  QG  PRO A   7      10.697   1.018  -3.276  1.00  0.00           Q
ATOM    132  HA  PRO A   7      13.632   1.355  -1.752  1.00  0.00           H
ATOM    133 1HB  PRO A   7      11.810   2.728  -2.144  1.00  0.00           H
ATOM    134 2HB  PRO A   7      10.817   1.929  -0.920  1.00  0.00           H
ATOM    135 1HG  PRO A   7      11.471   1.054  -3.707  1.00  0.00           H
ATOM    136 2HG  PRO A   7       9.923   0.982  -2.845  1.00  0.00           H
ATOM    137 1HD  PRO A   7      11.610  -1.155  -3.134  1.00  0.00           H
ATOM    138 2HD  PRO A   7      10.466  -0.976  -1.791  1.00  0.00           H
ATOM    139  N   ARG A   8      13.728   2.507   0.523  1.00  0.00           N
ATOM    140  CA  ARG A   8      14.013   2.960   1.878  1.00  0.00           C
ATOM    141  C   ARG A   8      14.790   1.901   2.653  1.00  0.00           C
ATOM    142  O   ARG A   8      14.690   0.708   2.365  1.00  0.00           O
ATOM    143  CB  ARG A   8      12.713   3.295   2.614  1.00  0.00           C
ATOM    144  CG  ARG A   8      12.930   3.844   4.014  1.00  0.00           C
ATOM    145  CD  ARG A   8      12.880   2.740   5.059  1.00  0.00           C
ATOM    146  NE  ARG A   8      12.233   3.181   6.291  1.00  0.00           N
ATOM    147  CZ  ARG A   8      10.914   3.284   6.440  1.00  0.00           C
ATOM    148  NH1 ARG A   8      10.099   2.976   5.439  1.00  0.00           N
ATOM    149  NH2 ARG A   8      10.408   3.693   7.595  1.00  0.00           N
ATOM    150  QB  ARG A   8      12.143   3.216   2.364  1.00  0.00           Q
ATOM    151  QD  ARG A   8      13.108   2.167   4.967  1.00  0.00           Q
ATOM    152  QG  ARG A   8      13.027   4.444   4.144  1.00  0.00           Q
ATOM    153  QH1 ARG A   8       9.792   2.861   5.061  1.00  0.00           Q
ATOM    154  QH2 ARG A   8      10.217   3.848   8.031  1.00  0.00           Q
ATOM    155  H   ARG A   8      14.089   3.010  -0.237  1.00  0.00           H
ATOM    156  HA  ARG A   8      14.617   3.853   1.809  1.00  0.00           H
ATOM    157 1HB  ARG A   8      12.115   2.399   2.689  1.00  0.00           H
ATOM    158 2HB  ARG A   8      12.171   4.033   2.041  1.00  0.00           H
ATOM    159 1HG  ARG A   8      12.157   4.567   4.230  1.00  0.00           H
ATOM    160 2HG  ARG A   8      13.897   4.322   4.058  1.00  0.00           H
ATOM    161 1HD  ARG A   8      13.889   2.428   5.283  1.00  0.00           H
ATOM    162 2HD  ARG A   8      12.328   1.905   4.653  1.00  0.00           H
ATOM    163  HE  ARG A   8      12.811   3.414   7.047  1.00  0.00           H
ATOM    164 1HH1 ARG A   8      10.473   2.666   4.565  1.00  0.00           H
ATOM    165 2HH1 ARG A   8       9.110   3.055   5.558  1.00  0.00           H
ATOM    166 1HH2 ARG A   8      11.018   3.925   8.354  1.00  0.00           H
ATOM    167 2HH2 ARG A   8       9.417   3.770   7.709  1.00  0.00           H
ATOM    168  N   SER A   9      15.565   2.345   3.639  1.00  0.00           N
ATOM    169  CA  SER A   9      16.360   1.435   4.455  1.00  0.00           C
ATOM    170  C   SER A   9      16.508   1.969   5.877  1.00  0.00           C
ATOM    171  O   SER A   9      15.881   1.464   6.809  1.00  0.00           O
ATOM    172  CB  SER A   9      17.740   1.227   3.830  1.00  0.00           C
ATOM    173  OG  SER A   9      17.644   0.521   2.605  1.00  0.00           O
ATOM    174  QB  SER A   9      18.278   1.426   4.076  1.00  0.00           Q
ATOM    175  H   SER A   9      15.603   3.307   3.820  1.00  0.00           H
ATOM    176  HA  SER A   9      15.844   0.487   4.492  1.00  0.00           H
ATOM    177 1HB  SER A   9      18.360   0.662   4.510  1.00  0.00           H
ATOM    178 2HB  SER A   9      18.195   2.189   3.641  1.00  0.00           H
ATOM    179  HG  SER A   9      17.658   1.143   1.875  1.00  0.00           H
ATOM    180  N   ARG A  10      17.340   2.992   6.035  1.00  0.00           N
ATOM    181  CA  ARG A  10      17.570   3.594   7.343  1.00  0.00           C
ATOM    182  C   ARG A  10      16.287   4.207   7.894  1.00  0.00           C
ATOM    183  O   ARG A  10      15.747   3.744   8.899  1.00  0.00           O
ATOM    184  CB  ARG A  10      18.661   4.663   7.251  1.00  0.00           C
ATOM    185  CG  ARG A  10      19.375   4.918   8.568  1.00  0.00           C
ATOM    186  CD  ARG A  10      20.118   3.683   9.048  1.00  0.00           C
ATOM    187  NE  ARG A  10      21.207   4.019   9.962  1.00  0.00           N
ATOM    188  CZ  ARG A  10      22.148   3.157  10.343  1.00  0.00           C
ATOM    189  NH1 ARG A  10      22.135   1.909   9.893  1.00  0.00           N
ATOM    190  NH2 ARG A  10      23.101   3.545  11.178  1.00  0.00           N
ATOM    191  QB  ARG A  10      18.804   4.970   6.723  1.00  0.00           Q
ATOM    192  QD  ARG A  10      19.974   3.101   8.872  1.00  0.00           Q
ATOM    193  QG  ARG A  10      19.364   5.462   8.873  1.00  0.00           Q
ATOM    194  QH1 ARG A  10      22.131   1.437   9.725  1.00  0.00           Q
ATOM    195  QH2 ARG A  10      23.462   3.691  11.493  1.00  0.00           Q
ATOM    196  H   ARG A  10      17.810   3.351   5.255  1.00  0.00           H
ATOM    197  HA  ARG A  10      17.898   2.815   8.014  1.00  0.00           H
ATOM    198 1HB  ARG A  10      18.213   5.590   6.923  1.00  0.00           H
ATOM    199 2HB  ARG A  10      19.394   4.351   6.524  1.00  0.00           H
ATOM    200 1HG  ARG A  10      18.645   5.202   9.314  1.00  0.00           H
ATOM    201 2HG  ARG A  10      20.083   5.722   8.432  1.00  0.00           H
ATOM    202 1HD  ARG A  10      20.527   3.169   8.189  1.00  0.00           H
ATOM    203 2HD  ARG A  10      19.422   3.033   9.556  1.00  0.00           H
ATOM    204  HE  ARG A  10      21.240   4.935  10.309  1.00  0.00           H
ATOM    205 1HH1 ARG A  10      21.418   1.609   9.264  1.00  0.00           H
ATOM    206 2HH1 ARG A  10      22.844   1.267  10.184  1.00  0.00           H
ATOM    207 1HH2 ARG A  10      23.117   4.485  11.520  1.00  0.00           H
ATOM    208 2HH2 ARG A  10      23.808   2.898  11.466  1.00  0.00           H
ATOM    209  N   GLY A  11      15.802   5.249   7.228  1.00  0.00           N
ATOM    210  CA  GLY A  11      14.585   5.909   7.666  1.00  0.00           C
ATOM    211  C   GLY A  11      14.686   7.419   7.598  1.00  0.00           C
ATOM    212  O   GLY A  11      14.627   8.100   8.622  1.00  0.00           O
ATOM    213  QA  GLY A  11      14.074   5.601   7.862  1.00  0.00           Q
ATOM    214  H   GLY A  11      16.274   5.575   6.433  1.00  0.00           H
ATOM    215 1HA  GLY A  11      14.378   5.618   8.686  1.00  0.00           H
ATOM    216 2HA  GLY A  11      13.768   5.584   7.038  1.00  0.00           H
ATOM    217  N   THR A  12      14.842   7.946   6.387  1.00  0.00           N
ATOM    218  CA  THR A  12      14.953   9.387   6.189  1.00  0.00           C
ATOM    219  C   THR A  12      14.011   9.857   5.085  1.00  0.00           C
ATOM    220  O   THR A  12      14.321  10.795   4.350  1.00  0.00           O
ATOM    221  CB  THR A  12      16.392   9.765   5.843  1.00  0.00           C
ATOM    222  CG2 THR A  12      17.407   9.224   6.827  1.00  0.00           C
ATOM    223  OG1 THR A  12      16.742   9.286   4.557  1.00  0.00           O
ATOM    224  QG2 THR A  12      17.649   9.095   7.061  1.00  0.00           Q
ATOM    225  H   THR A  12      14.882   7.352   5.609  1.00  0.00           H
ATOM    226  HA  THR A  12      14.674   9.871   7.113  1.00  0.00           H
ATOM    227  HB  THR A  12      16.480  10.843   5.838  1.00  0.00           H
ATOM    228 1HG  THR A  12      16.790   8.326   4.576  1.00  0.00           H
ATOM    229 1HG2 THR A  12      17.861   8.332   6.422  1.00  0.00           H
ATOM    230 2HG2 THR A  12      16.914   8.988   7.758  1.00  0.00           H
ATOM    231 3HG2 THR A  12      18.171   9.968   7.003  1.00  0.00           H
ATOM    232  N   ARG A  13      12.860   9.203   4.977  1.00  0.00           N
ATOM    233  CA  ARG A  13      11.873   9.555   3.963  1.00  0.00           C
ATOM    234  C   ARG A  13      10.691  10.291   4.586  1.00  0.00           C
ATOM    235  O   ARG A  13      10.074  11.145   3.950  1.00  0.00           O
ATOM    236  CB  ARG A  13      11.383   8.299   3.239  1.00  0.00           C
ATOM    237  CG  ARG A  13      11.108   8.517   1.761  1.00  0.00           C
ATOM    238  CD  ARG A  13      10.510   7.276   1.117  1.00  0.00           C
ATOM    239  NE  ARG A  13       9.059   7.218   1.282  1.00  0.00           N
ATOM    240  CZ  ARG A  13       8.334   6.121   1.078  1.00  0.00           C
ATOM    241  NH1 ARG A  13       8.918   4.990   0.705  1.00  0.00           N
ATOM    242  NH2 ARG A  13       7.019   6.154   1.251  1.00  0.00           N
ATOM    243  QB  ARG A  13      11.302   7.744   3.521  1.00  0.00           Q
ATOM    244  QD  ARG A  13      10.847   6.844   0.818  1.00  0.00           Q
ATOM    245  QG  ARG A  13      11.225   9.048   1.457  1.00  0.00           Q
ATOM    246  QH1 ARG A  13       9.138   4.564   0.563  1.00  0.00           Q
ATOM    247  QH2 ARG A  13       6.524   6.168   1.316  1.00  0.00           Q
ATOM    248  H   ARG A  13      12.670   8.465   5.594  1.00  0.00           H
ATOM    249  HA  ARG A  13      12.351  10.208   3.247  1.00  0.00           H
ATOM    250 1HB  ARG A  13      10.471   7.961   3.708  1.00  0.00           H
ATOM    251 2HB  ARG A  13      12.134   7.527   3.335  1.00  0.00           H
ATOM    252 1HG  ARG A  13      12.037   8.758   1.264  1.00  0.00           H
ATOM    253 2HG  ARG A  13      10.414   9.337   1.651  1.00  0.00           H
ATOM    254 1HD  ARG A  13      10.950   6.401   1.574  1.00  0.00           H
ATOM    255 2HD  ARG A  13      10.743   7.286   0.063  1.00  0.00           H
ATOM    256  HE  ARG A  13       8.603   8.040   1.558  1.00  0.00           H
ATOM    257 1HH1 ARG A  13       9.909   4.957   0.573  1.00  0.00           H
ATOM    258 2HH1 ARG A  13       8.367   4.169   0.553  1.00  0.00           H
ATOM    259 1HH2 ARG A  13       6.574   7.004   1.534  1.00  0.00           H
ATOM    260 2HH2 ARG A  13       6.475   5.331   1.098  1.00  0.00           H
ATOM    261  N   TYR A  14      10.381   9.953   5.834  1.00  0.00           N
ATOM    262  CA  TYR A  14       9.272  10.580   6.543  1.00  0.00           C
ATOM    263  C   TYR A  14       9.495  12.083   6.677  1.00  0.00           C
ATOM    264  O   TYR A  14       8.541  12.863   6.692  1.00  0.00           O
ATOM    265  CB  TYR A  14       9.105   9.953   7.928  1.00  0.00           C
ATOM    266  CG  TYR A  14       7.740  10.185   8.537  1.00  0.00           C
ATOM    267  CD1 TYR A  14       6.687   9.317   8.276  1.00  0.00           C
ATOM    268  CD2 TYR A  14       7.506  11.269   9.371  1.00  0.00           C
ATOM    269  CE1 TYR A  14       5.437   9.525   8.830  1.00  0.00           C
ATOM    270  CE2 TYR A  14       6.260  11.484   9.930  1.00  0.00           C
ATOM    271  CZ  TYR A  14       5.230  10.610   9.656  1.00  0.00           C
ATOM    272  OH  TYR A  14       3.988  10.820  10.209  1.00  0.00           O
ATOM    273  QB  TYR A  14       9.550   9.629   8.225  1.00  0.00           Q
ATOM    274  QD  TYR A  14       7.584  10.211   8.605  1.00  0.00           Q
ATOM    275  QE  TYR A  14       5.364  10.587   9.596  1.00  0.00           Q
ATOM    276  QR  TYR A  14       6.474  10.399   9.101  1.00  0.00           Q
ATOM    277  H   TYR A  14      10.910   9.264   6.288  1.00  0.00           H
ATOM    278  HA  TYR A  14       8.374  10.411   5.969  1.00  0.00           H
ATOM    279 1HB  TYR A  14       9.843  10.371   8.597  1.00  0.00           H
ATOM    280 2HB  TYR A  14       9.257   8.887   7.853  1.00  0.00           H
ATOM    281 1HD  TYR A  14       6.853   8.469   7.629  1.00  0.00           H
ATOM    282 2HD  TYR A  14       8.314  11.953   9.583  1.00  0.00           H
ATOM    283 1HE  TYR A  14       4.631   8.840   8.615  1.00  0.00           H
ATOM    284 2HE  TYR A  14       6.098  12.335  10.576  1.00  0.00           H
ATOM    285  HH  TYR A  14       4.028  10.665  11.156  1.00  0.00           H
ATOM    286  N   LEU A  15      10.758  12.484   6.774  1.00  0.00           N
ATOM    287  CA  LEU A  15      11.105  13.894   6.905  1.00  0.00           C
ATOM    288  C   LEU A  15      10.609  14.692   5.704  1.00  0.00           C
ATOM    289  O   LEU A  15      10.124  15.814   5.848  1.00  0.00           O
ATOM    290  CB  LEU A  15      12.619  14.057   7.052  1.00  0.00           C
ATOM    291  CG  LEU A  15      13.146  13.961   8.484  1.00  0.00           C
ATOM    292  CD1 LEU A  15      13.440  12.516   8.849  1.00  0.00           C
ATOM    293  CD2 LEU A  15      14.392  14.819   8.652  1.00  0.00           C
ATOM    294  QB  LEU A  15      12.998  14.157   6.558  1.00  0.00           Q
ATOM    295  QD1 LEU A  15      13.509  12.172   8.936  1.00  0.00           Q
ATOM    296  QD2 LEU A  15      14.686  15.021   8.691  1.00  0.00           Q
ATOM    297  QQD LEU A  15      14.098  13.596   8.813  1.00  0.00           Q
ATOM    298  H   LEU A  15      11.475  11.815   6.755  1.00  0.00           H
ATOM    299  HA  LEU A  15      10.624  14.272   7.796  1.00  0.00           H
ATOM    300 1HB  LEU A  15      12.896  15.022   6.655  1.00  0.00           H
ATOM    301 2HB  LEU A  15      13.101  13.291   6.461  1.00  0.00           H
ATOM    302  HG  LEU A  15      12.392  14.330   9.163  1.00  0.00           H
ATOM    303 1HD1 LEU A  15      12.730  11.867   8.354  1.00  0.00           H
ATOM    304 2HD1 LEU A  15      13.356  12.389   9.919  1.00  0.00           H
ATOM    305 3HD1 LEU A  15      14.440  12.259   8.534  1.00  0.00           H
ATOM    306 1HD2 LEU A  15      14.371  15.627   7.935  1.00  0.00           H
ATOM    307 2HD2 LEU A  15      15.270  14.213   8.485  1.00  0.00           H
ATOM    308 3HD2 LEU A  15      14.418  15.224   9.652  1.00  0.00           H
ATOM    309  N   ALA A  16      10.735  14.104   4.517  1.00  0.00           N
ATOM    310  CA  ALA A  16      10.299  14.761   3.291  1.00  0.00           C
ATOM    311  C   ALA A  16       8.782  14.710   3.150  1.00  0.00           C
ATOM    312  O   ALA A  16       8.119  15.745   3.101  1.00  0.00           O
ATOM    313  CB  ALA A  16      10.965  14.117   2.084  1.00  0.00           C
ATOM    314  QB  ALA A  16      11.123  13.965   1.799  1.00  0.00           Q
ATOM    315  H   ALA A  16      11.128  13.209   4.468  1.00  0.00           H
ATOM    316  HA  ALA A  16      10.612  15.794   3.337  1.00  0.00           H
ATOM    317 1HB  ALA A  16      11.989  14.454   2.016  1.00  0.00           H
ATOM    318 2HB  ALA A  16      10.433  14.397   1.188  1.00  0.00           H
ATOM    319 3HB  ALA A  16      10.947  13.043   2.193  1.00  0.00           H
ATOM    320  N   GLN A  17       8.240  13.494   3.084  1.00  0.00           N
ATOM    321  CA  GLN A  17       6.798  13.292   2.948  1.00  0.00           C
ATOM    322  C   GLN A  17       6.193  14.249   1.919  1.00  0.00           C
ATOM    323  O   GLN A  17       5.383  15.110   2.257  1.00  0.00           O
ATOM    324  CB  GLN A  17       6.102  13.470   4.300  1.00  0.00           C
ATOM    325  CG  GLN A  17       6.410  14.796   4.979  1.00  0.00           C
ATOM    326  CD  GLN A  17       5.570  15.023   6.220  1.00  0.00           C
ATOM    327  NE2 GLN A  17       5.599  14.064   7.139  1.00  0.00           N
ATOM    328  OE1 GLN A  17       4.903  16.049   6.353  1.00  0.00           O
ATOM    329  QB  GLN A  17       5.725  13.038   4.558  1.00  0.00           Q
ATOM    330  QE2 GLN A  17       5.611  13.730   7.458  1.00  0.00           Q
ATOM    331  QG  GLN A  17       6.834  15.203   4.770  1.00  0.00           Q
ATOM    332  H   GLN A  17       8.826  12.710   3.128  1.00  0.00           H
ATOM    333  HA  GLN A  17       6.640  12.279   2.608  1.00  0.00           H
ATOM    334 1HB  GLN A  17       6.417  12.673   4.961  1.00  0.00           H
ATOM    335 2HB  GLN A  17       5.034  13.404   4.156  1.00  0.00           H
ATOM    336 1HG  GLN A  17       6.216  15.596   4.279  1.00  0.00           H
ATOM    337 2HG  GLN A  17       7.452  14.808   5.261  1.00  0.00           H
ATOM    338 1HE2 GLN A  17       6.154  13.275   6.966  1.00  0.00           H
ATOM    339 2HE2 GLN A  17       5.067  14.186   7.951  1.00  0.00           H
ATOM    340  N   PRO A  18       6.583  14.105   0.639  1.00  0.00           N
ATOM    341  CA  PRO A  18       6.078  14.958  -0.441  1.00  0.00           C
ATOM    342  C   PRO A  18       4.554  15.012  -0.472  1.00  0.00           C
ATOM    343  O   PRO A  18       3.900  14.076  -0.932  1.00  0.00           O
ATOM    344  CB  PRO A  18       6.615  14.287  -1.707  1.00  0.00           C
ATOM    345  CG  PRO A  18       7.829  13.551  -1.259  1.00  0.00           C
ATOM    346  CD  PRO A  18       7.546  13.101   0.146  1.00  0.00           C
ATOM    347  QB  PRO A  18       6.364  14.328  -2.274  1.00  0.00           Q
ATOM    348  QD  PRO A  18       7.779  12.614   0.441  1.00  0.00           Q
ATOM    349  QG  PRO A  18       8.341  13.454  -1.588  1.00  0.00           Q
ATOM    350  HA  PRO A  18       6.470  15.962  -0.368  1.00  0.00           H
ATOM    351 1HB  PRO A  18       6.859  15.040  -2.442  1.00  0.00           H
ATOM    352 2HB  PRO A  18       5.869  13.617  -2.105  1.00  0.00           H
ATOM    353 1HG  PRO A  18       8.685  14.209  -1.276  1.00  0.00           H
ATOM    354 2HG  PRO A  18       7.998  12.698  -1.900  1.00  0.00           H
ATOM    355 1HD  PRO A  18       8.450  13.113   0.738  1.00  0.00           H
ATOM    356 2HD  PRO A  18       7.107  12.114   0.146  1.00  0.00           H
ATOM    357  N   SER A  19       3.996  16.112   0.021  1.00  0.00           N
ATOM    358  CA  SER A  19       2.547  16.288   0.051  1.00  0.00           C
ATOM    359  C   SER A  19       1.999  16.508  -1.355  1.00  0.00           C
ATOM    360  O   SER A  19       2.136  17.593  -1.922  1.00  0.00           O
ATOM    361  CB  SER A  19       2.174  17.468   0.949  1.00  0.00           C
ATOM    362  OG  SER A  19       1.945  17.042   2.281  1.00  0.00           O
ATOM    363  QB  SER A  19       2.126  18.060   0.760  1.00  0.00           Q
ATOM    364  H   SER A  19       4.570  16.822   0.375  1.00  0.00           H
ATOM    365  HA  SER A  19       2.113  15.385   0.456  1.00  0.00           H
ATOM    366 1HB  SER A  19       1.274  17.932   0.574  1.00  0.00           H
ATOM    367 2HB  SER A  19       2.978  18.187   0.947  1.00  0.00           H
ATOM    368  HG  SER A  19       2.678  16.493   2.573  1.00  0.00           H
ATOM    369  N   GLY A  20       1.376  15.475  -1.911  1.00  0.00           N
ATOM    370  CA  GLY A  20       0.816  15.577  -3.246  1.00  0.00           C
ATOM    371  C   GLY A  20      -0.543  14.913  -3.358  1.00  0.00           C
ATOM    372  O   GLY A  20      -1.470  15.475  -3.941  1.00  0.00           O
ATOM    373  QA  GLY A  20       1.103  15.865  -3.724  1.00  0.00           Q
ATOM    374  H   GLY A  20       1.297  14.635  -1.412  1.00  0.00           H
ATOM    375 1HA  GLY A  20       1.492  15.108  -3.945  1.00  0.00           H
ATOM    376 2HA  GLY A  20       0.716  16.622  -3.502  1.00  0.00           H
ATOM    377  N   ASN A  21      -0.661  13.715  -2.795  1.00  0.00           N
ATOM    378  CA  ASN A  21      -1.916  12.974  -2.834  1.00  0.00           C
ATOM    379  C   ASN A  21      -3.028  13.749  -2.135  1.00  0.00           C
ATOM    380  O   ASN A  21      -2.810  14.855  -1.638  1.00  0.00           O
ATOM    381  CB  ASN A  21      -1.744  11.603  -2.176  1.00  0.00           C
ATOM    382  CG  ASN A  21      -1.082  10.598  -3.100  1.00  0.00           C
ATOM    383  ND2 ASN A  21      -0.153   9.820  -2.559  1.00  0.00           N
ATOM    384  OD1 ASN A  21      -1.406  10.522  -4.285  1.00  0.00           O
ATOM    385  QB  ASN A  21      -1.923  11.465  -1.593  1.00  0.00           Q
ATOM    386  QD2 ASN A  21       0.171   9.548  -2.371  1.00  0.00           Q
ATOM    387  H   ASN A  21       0.114  13.320  -2.344  1.00  0.00           H
ATOM    388  HA  ASN A  21      -2.187  12.834  -3.870  1.00  0.00           H
ATOM    389 1HB  ASN A  21      -2.713  11.222  -1.893  1.00  0.00           H
ATOM    390 2HB  ASN A  21      -1.131  11.708  -1.294  1.00  0.00           H
ATOM    391 1HD2 ASN A  21       0.052   9.936  -1.608  1.00  0.00           H
ATOM    392 2HD2 ASN A  21       0.290   9.160  -3.134  1.00  0.00           H
ATOM    393  N   THR A  22      -4.220  13.163  -2.100  1.00  0.00           N
ATOM    394  CA  THR A  22      -5.367  13.799  -1.461  1.00  0.00           C
ATOM    395  C   THR A  22      -5.437  13.435   0.019  1.00  0.00           C
ATOM    396  O   THR A  22      -4.791  12.486   0.465  1.00  0.00           O
ATOM    397  CB  THR A  22      -6.662  13.385  -2.162  1.00  0.00           C
ATOM    398  CG2 THR A  22      -6.619  13.580  -3.662  1.00  0.00           C
ATOM    399  OG1 THR A  22      -6.952  12.021  -1.915  1.00  0.00           O
ATOM    400  QG2 THR A  22      -6.609  13.627  -4.019  1.00  0.00           Q
ATOM    401  H   THR A  22      -4.331  12.281  -2.513  1.00  0.00           H
ATOM    402  HA  THR A  22      -5.245  14.867  -1.551  1.00  0.00           H
ATOM    403  HB  THR A  22      -7.475  13.980  -1.773  1.00  0.00           H
ATOM    404 1HG  THR A  22      -7.900  11.880  -1.967  1.00  0.00           H
ATOM    405 1HG2 THR A  22      -6.009  12.809  -4.109  1.00  0.00           H
ATOM    406 2HG2 THR A  22      -6.197  14.548  -3.887  1.00  0.00           H
ATOM    407 3HG2 THR A  22      -7.620  13.524  -4.061  1.00  0.00           H
ATOM    408  N   SER A  23      -6.224  14.193   0.773  1.00  0.00           N
ATOM    409  CA  SER A  23      -6.380  13.950   2.203  1.00  0.00           C
ATOM    410  C   SER A  23      -7.717  13.277   2.499  1.00  0.00           C
ATOM    411  O   SER A  23      -7.832  12.492   3.439  1.00  0.00           O
ATOM    412  CB  SER A  23      -6.273  15.263   2.979  1.00  0.00           C
ATOM    413  OG  SER A  23      -4.930  15.707   3.050  1.00  0.00           O
ATOM    414  QB  SER A  23      -6.754  15.569   3.234  1.00  0.00           Q
ATOM    415  H   SER A  23      -6.714  14.934   0.358  1.00  0.00           H
ATOM    416  HA  SER A  23      -5.582  13.292   2.514  1.00  0.00           H
ATOM    417 1HB  SER A  23      -6.645  15.117   3.982  1.00  0.00           H
ATOM    418 2HB  SER A  23      -6.863  16.021   2.484  1.00  0.00           H
ATOM    419  HG  SER A  23      -4.870  16.454   3.652  1.00  0.00           H
ATOM    420  N   SER A  24      -8.722  13.591   1.689  1.00  0.00           N
ATOM    421  CA  SER A  24     -10.052  13.016   1.864  1.00  0.00           C
ATOM    422  C   SER A  24     -10.008  11.496   1.739  1.00  0.00           C
ATOM    423  O   SER A  24     -10.790  10.789   2.376  1.00  0.00           O
ATOM    424  CB  SER A  24     -11.020  13.597   0.832  1.00  0.00           C
ATOM    425  OG  SER A  24     -10.900  15.006   0.757  1.00  0.00           O
ATOM    426  QB  SER A  24     -11.418  13.263   0.487  1.00  0.00           Q
ATOM    427  H   SER A  24      -8.568  14.222   0.956  1.00  0.00           H
ATOM    428  HA  SER A  24     -10.396  13.274   2.853  1.00  0.00           H
ATOM    429 1HB  SER A  24     -12.034  13.349   1.115  1.00  0.00           H
ATOM    430 2HB  SER A  24     -10.804  13.177  -0.139  1.00  0.00           H
ATOM    431  HG  SER A  24     -11.220  15.310  -0.097  1.00  0.00           H
ATOM    432  N   SER A  25      -9.091  11.001   0.916  1.00  0.00           N
ATOM    433  CA  SER A  25      -8.945   9.565   0.708  1.00  0.00           C
ATOM    434  C   SER A  25      -8.613   8.856   2.017  1.00  0.00           C
ATOM    435  O   SER A  25      -8.995   7.704   2.225  1.00  0.00           O
ATOM    436  CB  SER A  25      -7.854   9.287  -0.327  1.00  0.00           C
ATOM    437  OG  SER A  25      -6.566   9.364   0.254  1.00  0.00           O
ATOM    438  QB  SER A  25      -7.956   9.156  -0.929  1.00  0.00           Q
ATOM    439  H   SER A  25      -8.496  11.616   0.437  1.00  0.00           H
ATOM    440  HA  SER A  25      -9.886   9.187   0.337  1.00  0.00           H
ATOM    441 1HB  SER A  25      -7.921  10.015  -1.123  1.00  0.00           H
ATOM    442 2HB  SER A  25      -7.992   8.296  -0.735  1.00  0.00           H
ATOM    443  HG  SER A  25      -6.512  10.144   0.813  1.00  0.00           H
ATOM    444  N   ALA A  26      -7.898   9.553   2.895  1.00  0.00           N
ATOM    445  CA  ALA A  26      -7.514   8.989   4.184  1.00  0.00           C
ATOM    446  C   ALA A  26      -8.735   8.760   5.069  1.00  0.00           C
ATOM    447  O   ALA A  26      -8.758   7.837   5.884  1.00  0.00           O
ATOM    448  CB  ALA A  26      -6.519   9.905   4.883  1.00  0.00           C
ATOM    449  QB  ALA A  26      -6.283  10.120   5.049  1.00  0.00           Q
ATOM    450  H   ALA A  26      -7.623  10.466   2.671  1.00  0.00           H
ATOM    451  HA  ALA A  26      -7.029   8.041   4.003  1.00  0.00           H
ATOM    452 1HB  ALA A  26      -7.052  10.689   5.397  1.00  0.00           H
ATOM    453 2HB  ALA A  26      -5.854  10.340   4.152  1.00  0.00           H
ATOM    454 3HB  ALA A  26      -5.944   9.332   5.597  1.00  0.00           H
ATOM    455  N   LEU A  27      -9.749   9.602   4.900  1.00  0.00           N
ATOM    456  CA  LEU A  27     -10.973   9.492   5.684  1.00  0.00           C
ATOM    457  C   LEU A  27     -11.993   8.607   4.975  1.00  0.00           C
ATOM    458  O   LEU A  27     -12.513   7.653   5.553  1.00  0.00           O
ATOM    459  CB  LEU A  27     -11.570  10.878   5.937  1.00  0.00           C
ATOM    460  CG  LEU A  27     -10.653  11.851   6.678  1.00  0.00           C
ATOM    461  CD1 LEU A  27     -11.077  13.287   6.416  1.00  0.00           C
ATOM    462  CD2 LEU A  27     -10.658  11.555   8.171  1.00  0.00           C
ATOM    463  QB  LEU A  27     -12.151  11.035   5.751  1.00  0.00           Q
ATOM    464  QD1 LEU A  27     -11.177  13.628   6.355  1.00  0.00           Q
ATOM    465  QD2 LEU A  27     -10.659  11.486   8.524  1.00  0.00           Q
ATOM    466  QQD LEU A  27     -10.918  12.557   7.440  1.00  0.00           Q
ATOM    467  H   LEU A  27      -9.671  10.318   4.235  1.00  0.00           H
ATOM    468  HA  LEU A  27     -10.721   9.039   6.631  1.00  0.00           H
ATOM    469 1HB  LEU A  27     -12.472  10.757   6.517  1.00  0.00           H
ATOM    470 2HB  LEU A  27     -11.830  11.314   4.984  1.00  0.00           H
ATOM    471  HG  LEU A  27      -9.642  11.731   6.316  1.00  0.00           H
ATOM    472 1HD1 LEU A  27     -12.097  13.428   6.743  1.00  0.00           H
ATOM    473 2HD1 LEU A  27     -11.005  13.497   5.360  1.00  0.00           H
ATOM    474 3HD1 LEU A  27     -10.429  13.959   6.962  1.00  0.00           H
ATOM    475 1HD2 LEU A  27     -11.619  11.819   8.586  1.00  0.00           H
ATOM    476 2HD2 LEU A  27      -9.886  12.134   8.656  1.00  0.00           H
ATOM    477 3HD2 LEU A  27     -10.472  10.504   8.329  1.00  0.00           H
ATOM    478  N   MET A  28     -12.277   8.931   3.717  1.00  0.00           N
ATOM    479  CA  MET A  28     -13.236   8.168   2.928  1.00  0.00           C
ATOM    480  C   MET A  28     -12.659   7.819   1.559  1.00  0.00           C
ATOM    481  O   MET A  28     -11.978   8.634   0.936  1.00  0.00           O
ATOM    482  CB  MET A  28     -14.535   8.957   2.761  1.00  0.00           C
ATOM    483  CG  MET A  28     -14.327  10.371   2.245  1.00  0.00           C
ATOM    484  SD  MET A  28     -15.777  11.416   2.476  1.00  0.00           S
ATOM    485  CE  MET A  28     -17.077  10.324   1.910  1.00  0.00           C
ATOM    486  QB  MET A  28     -15.104   8.724   2.891  1.00  0.00           Q
ATOM    487  QE  MET A  28     -17.338  10.103   1.797  1.00  0.00           Q
ATOM    488  QG  MET A  28     -13.796  10.569   1.981  1.00  0.00           Q
ATOM    489  H   MET A  28     -11.830   9.704   3.310  1.00  0.00           H
ATOM    490  HA  MET A  28     -13.447   7.252   3.460  1.00  0.00           H
ATOM    491 1HB  MET A  28     -15.032   9.015   3.717  1.00  0.00           H
ATOM    492 2HB  MET A  28     -15.174   8.434   2.064  1.00  0.00           H
ATOM    493 1HG  MET A  28     -14.098  10.324   1.190  1.00  0.00           H
ATOM    494 2HG  MET A  28     -13.494  10.813   2.773  1.00  0.00           H
ATOM    495 1HE  MET A  28     -17.225   9.535   2.634  1.00  0.00           H
ATOM    496 2HE  MET A  28     -16.795   9.891   0.960  1.00  0.00           H
ATOM    497 3HE  MET A  28     -17.993  10.883   1.794  1.00  0.00           H
ATOM    498  N   GLN A  29     -12.937   6.605   1.098  1.00  0.00           N
ATOM    499  CA  GLN A  29     -12.445   6.149  -0.198  1.00  0.00           C
ATOM    500  C   GLN A  29     -13.361   6.619  -1.323  1.00  0.00           C
ATOM    501  O   GLN A  29     -12.894   7.064  -2.372  1.00  0.00           O
ATOM    502  CB  GLN A  29     -12.337   4.624  -0.217  1.00  0.00           C
ATOM    503  CG  GLN A  29     -13.674   3.916  -0.063  1.00  0.00           C
ATOM    504  CD  GLN A  29     -13.529   2.510   0.487  1.00  0.00           C
ATOM    505  NE2 GLN A  29     -14.002   1.527  -0.271  1.00  0.00           N
ATOM    506  OE1 GLN A  29     -12.999   2.310   1.579  1.00  0.00           O
ATOM    507  QB  GLN A  29     -11.795   4.313  -0.282  1.00  0.00           Q
ATOM    508  QE2 GLN A  29     -14.167   1.185  -0.537  1.00  0.00           Q
ATOM    509  QG  GLN A  29     -14.222   4.175  -0.208  1.00  0.00           Q
ATOM    510  H   GLN A  29     -13.484   6.000   1.640  1.00  0.00           H
ATOM    511  HA  GLN A  29     -11.464   6.573  -0.348  1.00  0.00           H
ATOM    512 1HB  GLN A  29     -11.692   4.309   0.590  1.00  0.00           H
ATOM    513 2HB  GLN A  29     -11.899   4.316  -1.155  1.00  0.00           H
ATOM    514 1HG  GLN A  29     -14.151   3.861  -1.030  1.00  0.00           H
ATOM    515 2HG  GLN A  29     -14.293   4.487   0.613  1.00  0.00           H
ATOM    516 1HE2 GLN A  29     -14.412   1.761  -1.132  1.00  0.00           H
ATOM    517 2HE2 GLN A  29     -13.921   0.608   0.059  1.00  0.00           H
ATOM    518  N   GLY A  30     -14.667   6.520  -1.098  1.00  0.00           N
ATOM    519  CA  GLY A  30     -15.627   6.940  -2.102  1.00  0.00           C
ATOM    520  C   GLY A  30     -15.513   6.138  -3.384  1.00  0.00           C
ATOM    521  O   GLY A  30     -14.849   6.560  -4.331  1.00  0.00           O
ATOM    522  QA  GLY A  30     -16.044   7.402  -2.015  1.00  0.00           Q
ATOM    523  H   GLY A  30     -14.981   6.158  -0.243  1.00  0.00           H
ATOM    524 1HA  GLY A  30     -15.463   7.983  -2.327  1.00  0.00           H
ATOM    525 2HA  GLY A  30     -16.623   6.820  -1.704  1.00  0.00           H
ATOM    526  N   GLN A  31     -16.163   4.979  -3.415  1.00  0.00           N
ATOM    527  CA  GLN A  31     -16.133   4.117  -4.591  1.00  0.00           C
ATOM    528  C   GLN A  31     -17.382   3.244  -4.658  1.00  0.00           C
ATOM    529  O   GLN A  31     -18.278   3.361  -3.823  1.00  0.00           O
ATOM    530  CB  GLN A  31     -14.881   3.237  -4.570  1.00  0.00           C
ATOM    531  CG  GLN A  31     -13.679   3.872  -5.250  1.00  0.00           C
ATOM    532  CD  GLN A  31     -12.429   3.024  -5.133  1.00  0.00           C
ATOM    533  NE2 GLN A  31     -12.291   2.043  -6.018  1.00  0.00           N
ATOM    534  OE1 GLN A  31     -11.593   3.248  -4.258  1.00  0.00           O
ATOM    535  QB  GLN A  31     -14.860   2.667  -4.307  1.00  0.00           Q
ATOM    536  QE2 GLN A  31     -12.245   1.702  -6.327  1.00  0.00           Q
ATOM    537  QG  GLN A  31     -13.698   4.420  -5.547  1.00  0.00           Q
ATOM    538  H   GLN A  31     -16.676   4.698  -2.628  1.00  0.00           H
ATOM    539  HA  GLN A  31     -16.103   4.749  -5.465  1.00  0.00           H
ATOM    540 1HB  GLN A  31     -15.103   2.306  -5.071  1.00  0.00           H
ATOM    541 2HB  GLN A  31     -14.618   3.029  -3.543  1.00  0.00           H
ATOM    542 1HG  GLN A  31     -13.490   4.832  -4.796  1.00  0.00           H
ATOM    543 2HG  GLN A  31     -13.907   4.008  -6.298  1.00  0.00           H
ATOM    544 1HE2 GLN A  31     -12.997   1.924  -6.688  1.00  0.00           H
ATOM    545 2HE2 GLN A  31     -11.493   1.479  -5.964  1.00  0.00           H
ATOM    546  N   LYS A  32     -17.433   2.370  -5.656  1.00  0.00           N
ATOM    547  CA  LYS A  32     -18.573   1.477  -5.833  1.00  0.00           C
ATOM    548  C   LYS A  32     -18.754   0.578  -4.612  1.00  0.00           C
ATOM    549  O   LYS A  32     -18.012   0.685  -3.636  1.00  0.00           O
ATOM    550  CB  LYS A  32     -18.386   0.619  -7.086  1.00  0.00           C
ATOM    551  CG  LYS A  32     -17.025  -0.048  -7.171  1.00  0.00           C
ATOM    552  CD  LYS A  32     -17.007  -1.146  -8.221  1.00  0.00           C
ATOM    553  CE  LYS A  32     -15.610  -1.353  -8.788  1.00  0.00           C
ATOM    554  NZ  LYS A  32     -15.190  -0.220  -9.658  1.00  0.00           N
ATOM    555  QB  LYS A  32     -18.827   0.547  -7.527  1.00  0.00           Q
ATOM    556  QD  LYS A  32     -17.508  -1.470  -8.399  1.00  0.00           Q
ATOM    557  QE  LYS A  32     -15.257  -1.854  -8.668  1.00  0.00           Q
ATOM    558  QG  LYS A  32     -16.535   0.108  -6.819  1.00  0.00           Q
ATOM    559  QZ  LYS A  32     -15.089   0.052  -9.866  1.00  0.00           Q
ATOM    560  H   LYS A  32     -16.686   2.323  -6.291  1.00  0.00           H
ATOM    561  HA  LYS A  32     -19.456   2.085  -5.951  1.00  0.00           H
ATOM    562 1HB  LYS A  32     -18.511   1.245  -7.958  1.00  0.00           H
ATOM    563 2HB  LYS A  32     -19.143  -0.151  -7.097  1.00  0.00           H
ATOM    564 1HG  LYS A  32     -16.785  -0.479  -6.209  1.00  0.00           H
ATOM    565 2HG  LYS A  32     -16.285   0.695  -7.428  1.00  0.00           H
ATOM    566 1HD  LYS A  32     -17.674  -0.872  -9.025  1.00  0.00           H
ATOM    567 2HD  LYS A  32     -17.341  -2.068  -7.771  1.00  0.00           H
ATOM    568 1HE  LYS A  32     -15.602  -2.265  -9.368  1.00  0.00           H
ATOM    569 2HE  LYS A  32     -14.913  -1.443  -7.968  1.00  0.00           H
ATOM    570 1HZ  LYS A  32     -15.866  -0.100 -10.439  1.00  0.00           H
ATOM    571 2HZ  LYS A  32     -14.248  -0.406 -10.056  1.00  0.00           H
ATOM    572 3HZ  LYS A  32     -15.152   0.661  -9.105  1.00  0.00           H
ATOM    573  N   TPO A  33     -19.749  -0.290  -4.705  1.00  0.00           N
ATOM    574  CA  TPO A  33     -20.052  -1.237  -3.592  1.00  0.00           C
ATOM    575  C   TPO A  33     -20.083  -2.650  -4.141  1.00  0.00           C
ATOM    576  O   TPO A  33     -21.136  -3.268  -4.285  1.00  0.00           O
ATOM    577  CB  TPO A  33     -21.269  -0.725  -2.742  1.00  0.00           C
ATOM    578  CG2 TPO A  33     -21.187  -1.114  -1.255  1.00  0.00           C
ATOM    579  OG1 TPO A  33     -21.325   0.729  -2.785  1.00  0.00           O
ATOM    580  PS  TPO A  33     -22.433   1.654  -2.036  1.00  0.00           P
ATOM    581  OPA TPO A  33     -23.844   1.318  -2.532  1.00  0.00           O
ATOM    582  OPB TPO A  33     -22.147   3.129  -2.327  1.00  0.00           O
ATOM    583  OPC TPO A  33     -22.373   1.442  -0.519  1.00  0.00           O
ATOM    584  QG2 TPO A  33     -21.171  -1.211  -0.870  1.00  0.00           Q
ATOM    585  H   TPO A  33     -20.415  -0.453  -5.468  1.00  0.00           H
ATOM    586  HA  TPO A  33     -19.190  -1.212  -2.904  1.00  0.00           H
ATOM    587  HB  TPO A  33     -22.198  -1.148  -3.175  1.00  0.00           H
ATOM    588 1HG2 TPO A  33     -22.064  -0.732  -0.703  1.00  0.00           H
ATOM    589 2HG2 TPO A  33     -21.162  -2.211  -1.126  1.00  0.00           H
ATOM    590 3HG2 TPO A  33     -20.287  -0.689  -0.783  1.00  0.00           H
ATOM    591  N   PRO A  34     -18.892  -3.189  -4.459  1.00  0.00           N
ATOM    592  CA  PRO A  34     -18.758  -4.545  -5.001  1.00  0.00           C
ATOM    593  C   PRO A  34     -19.443  -5.588  -4.124  1.00  0.00           C
ATOM    594  O   PRO A  34     -20.130  -5.249  -3.160  1.00  0.00           O
ATOM    595  CB  PRO A  34     -17.246  -4.776  -5.022  1.00  0.00           C
ATOM    596  CG  PRO A  34     -16.654  -3.410  -5.089  1.00  0.00           C
ATOM    597  CD  PRO A  34     -17.586  -2.519  -4.317  1.00  0.00           C
ATOM    598  QB  PRO A  34     -16.963  -5.328  -5.006  1.00  0.00           Q
ATOM    599  QD  PRO A  34     -17.450  -1.999  -4.017  1.00  0.00           Q
ATOM    600  QG  PRO A  34     -16.133  -3.249  -5.375  1.00  0.00           Q
ATOM    601  HA  PRO A  34     -19.150  -4.609  -6.005  1.00  0.00           H
ATOM    602 1HB  PRO A  34     -16.981  -5.362  -5.889  1.00  0.00           H
ATOM    603 2HB  PRO A  34     -16.945  -5.294  -4.124  1.00  0.00           H
ATOM    604 1HG  PRO A  34     -16.592  -3.086  -6.117  1.00  0.00           H
ATOM    605 2HG  PRO A  34     -15.674  -3.412  -4.634  1.00  0.00           H
ATOM    606 1HD  PRO A  34     -17.611  -1.530  -4.753  1.00  0.00           H
ATOM    607 2HD  PRO A  34     -17.289  -2.469  -3.280  1.00  0.00           H
ATOM    608  N   GLN A  35     -19.250  -6.858  -4.464  1.00  0.00           N
ATOM    609  CA  GLN A  35     -19.849  -7.951  -3.707  1.00  0.00           C
ATOM    610  C   GLN A  35     -18.917  -8.416  -2.593  1.00  0.00           C
ATOM    611  O   GLN A  35     -17.910  -7.771  -2.304  1.00  0.00           O
ATOM    612  CB  GLN A  35     -20.176  -9.123  -4.636  1.00  0.00           C
ATOM    613  CG  GLN A  35     -20.906  -8.709  -5.903  1.00  0.00           C
ATOM    614  CD  GLN A  35     -21.255  -9.890  -6.787  1.00  0.00           C
ATOM    615  NE2 GLN A  35     -22.198  -9.689  -7.700  1.00  0.00           N
ATOM    616  OE1 GLN A  35     -20.683 -10.972  -6.652  1.00  0.00           O
ATOM    617  QB  GLN A  35     -20.026  -9.719  -4.510  1.00  0.00           Q
ATOM    618  QE2 GLN A  35     -22.527  -9.619  -8.018  1.00  0.00           Q
ATOM    619  QG  GLN A  35     -21.048  -8.119  -6.045  1.00  0.00           Q
ATOM    620  H   GLN A  35     -18.693  -7.065  -5.243  1.00  0.00           H
ATOM    621  HA  GLN A  35     -20.766  -7.587  -3.267  1.00  0.00           H
ATOM    622 1HB  GLN A  35     -20.797  -9.827  -4.101  1.00  0.00           H
ATOM    623 2HB  GLN A  35     -19.255  -9.610  -4.920  1.00  0.00           H
ATOM    624 1HG  GLN A  35     -20.275  -8.033  -6.461  1.00  0.00           H
ATOM    625 2HG  GLN A  35     -21.820  -8.204  -5.628  1.00  0.00           H
ATOM    626 1HE2 GLN A  35     -22.610  -8.801  -7.751  1.00  0.00           H
ATOM    627 2HE2 GLN A  35     -22.444 -10.436  -8.286  1.00  0.00           H
ATOM    628  N   LYS A  36     -19.260  -9.539  -1.969  1.00  0.00           N
ATOM    629  CA  LYS A  36     -18.455 -10.089  -0.887  1.00  0.00           C
ATOM    630  C   LYS A  36     -18.126 -11.559  -1.143  1.00  0.00           C
ATOM    631  O   LYS A  36     -18.699 -12.450  -0.515  1.00  0.00           O
ATOM    632  CB  LYS A  36     -19.188  -9.942   0.448  1.00  0.00           C
ATOM    633  CG  LYS A  36     -19.254  -8.510   0.951  1.00  0.00           C
ATOM    634  CD  LYS A  36     -20.509  -7.805   0.462  1.00  0.00           C
ATOM    635  CE  LYS A  36     -20.953  -6.720   1.429  1.00  0.00           C
ATOM    636  NZ  LYS A  36     -21.416  -7.288   2.725  1.00  0.00           N
ATOM    637  QB  LYS A  36     -19.439 -10.423   0.762  1.00  0.00           Q
ATOM    638  QD  LYS A  36     -20.804  -7.943  -0.069  1.00  0.00           Q
ATOM    639  QE  LYS A  36     -20.942  -6.111   1.296  1.00  0.00           Q
ATOM    640  QG  LYS A  36     -18.822  -8.244   1.312  1.00  0.00           Q
ATOM    641  QZ  LYS A  36     -21.527  -7.425   3.037  1.00  0.00           Q
ATOM    642  H   LYS A  36     -20.075 -10.009  -2.245  1.00  0.00           H
ATOM    643  HA  LYS A  36     -17.531  -9.530  -0.844  1.00  0.00           H
ATOM    644 1HB  LYS A  36     -18.680 -10.539   1.192  1.00  0.00           H
ATOM    645 2HB  LYS A  36     -20.198 -10.308   0.333  1.00  0.00           H
ATOM    646 1HG  LYS A  36     -18.388  -7.972   0.594  1.00  0.00           H
ATOM    647 2HG  LYS A  36     -19.256  -8.516   2.031  1.00  0.00           H
ATOM    648 1HD  LYS A  36     -21.303  -8.532   0.360  1.00  0.00           H
ATOM    649 2HD  LYS A  36     -20.307  -7.355  -0.500  1.00  0.00           H
ATOM    650 1HE  LYS A  36     -21.763  -6.165   0.979  1.00  0.00           H
ATOM    651 2HE  LYS A  36     -20.120  -6.058   1.613  1.00  0.00           H
ATOM    652 1HZ  LYS A  36     -21.910  -8.189   2.565  1.00  0.00           H
ATOM    653 2HZ  LYS A  36     -22.067  -6.627   3.194  1.00  0.00           H
ATOM    654 3HZ  LYS A  36     -20.603  -7.458   3.351  1.00  0.00           H
ATOM    655  N   PRO A  37     -17.197 -11.831  -2.076  1.00  0.00           N
ATOM    656  CA  PRO A  37     -16.795 -13.202  -2.413  1.00  0.00           C
ATOM    657  C   PRO A  37     -16.369 -13.999  -1.184  1.00  0.00           C
ATOM    658  O   PRO A  37     -15.192 -14.020  -0.823  1.00  0.00           O
ATOM    659  CB  PRO A  37     -15.609 -13.003  -3.360  1.00  0.00           C
ATOM    660  CG  PRO A  37     -15.811 -11.650  -3.946  1.00  0.00           C
ATOM    661  CD  PRO A  37     -16.465 -10.828  -2.871  1.00  0.00           C
ATOM    662  QB  PRO A  37     -15.154 -13.414  -3.461  1.00  0.00           Q
ATOM    663  QD  PRO A  37     -16.433 -10.220  -2.788  1.00  0.00           Q
ATOM    664  QG  PRO A  37     -15.655 -11.469  -4.514  1.00  0.00           Q
ATOM    665  HA  PRO A  37     -17.585 -13.728  -2.926  1.00  0.00           H
ATOM    666 1HB  PRO A  37     -15.621 -13.768  -4.122  1.00  0.00           H
ATOM    667 2HB  PRO A  37     -14.686 -13.060  -2.800  1.00  0.00           H
ATOM    668 1HG  PRO A  37     -16.453 -11.715  -4.810  1.00  0.00           H
ATOM    669 2HG  PRO A  37     -14.856 -11.220  -4.216  1.00  0.00           H
ATOM    670 1HD  PRO A  37     -17.146 -10.111  -3.306  1.00  0.00           H
ATOM    671 2HD  PRO A  37     -15.720 -10.329  -2.270  1.00  0.00           H
ATOM    672  N   SER A  38     -17.333 -14.653  -0.546  1.00  0.00           N
ATOM    673  CA  SER A  38     -17.058 -15.454   0.642  1.00  0.00           C
ATOM    674  C   SER A  38     -16.458 -14.593   1.750  1.00  0.00           C
ATOM    675  O   SER A  38     -15.271 -14.271   1.726  1.00  0.00           O
ATOM    676  CB  SER A  38     -16.106 -16.601   0.299  1.00  0.00           C
ATOM    677  OG  SER A  38     -16.383 -17.747   1.086  1.00  0.00           O
ATOM    678  QB  SER A  38     -15.653 -16.576  -0.129  1.00  0.00           Q
ATOM    679  H   SER A  38     -18.251 -14.598  -0.883  1.00  0.00           H
ATOM    680  HA  SER A  38     -17.994 -15.865   0.988  1.00  0.00           H
ATOM    681 1HB  SER A  38     -15.088 -16.290   0.484  1.00  0.00           H
ATOM    682 2HB  SER A  38     -16.218 -16.861  -0.742  1.00  0.00           H
ATOM    683  HG  SER A  38     -17.281 -18.041   0.917  1.00  0.00           H
ATOM    684  N   GLN A  39     -17.289 -14.225   2.720  1.00  0.00           N
ATOM    685  CA  GLN A  39     -16.841 -13.403   3.838  1.00  0.00           C
ATOM    686  C   GLN A  39     -17.748 -13.593   5.050  1.00  0.00           C
ATOM    687  O   GLN A  39     -18.128 -12.628   5.713  1.00  0.00           O
ATOM    688  CB  GLN A  39     -16.812 -11.928   3.432  1.00  0.00           C
ATOM    689  CG  GLN A  39     -15.503 -11.499   2.788  1.00  0.00           C
ATOM    690  CD  GLN A  39     -14.301 -11.785   3.667  1.00  0.00           C
ATOM    691  NE2 GLN A  39     -13.576 -12.852   3.351  1.00  0.00           N
ATOM    692  OE1 GLN A  39     -14.026 -11.055   4.619  1.00  0.00           O
ATOM    693  QB  GLN A  39     -17.291 -11.532   3.520  1.00  0.00           Q
ATOM    694  QE2 GLN A  39     -13.323 -13.224   3.240  1.00  0.00           Q
ATOM    695  QG  GLN A  39     -15.463 -11.236   2.224  1.00  0.00           Q
ATOM    696  H   GLN A  39     -18.224 -14.513   2.683  1.00  0.00           H
ATOM    697  HA  GLN A  39     -15.841 -13.715   4.098  1.00  0.00           H
ATOM    698 1HB  GLN A  39     -16.971 -11.321   4.311  1.00  0.00           H
ATOM    699 2HB  GLN A  39     -17.611 -11.743   2.730  1.00  0.00           H
ATOM    700 1HG  GLN A  39     -15.543 -10.439   2.591  1.00  0.00           H
ATOM    701 2HG  GLN A  39     -15.383 -12.034   1.857  1.00  0.00           H
ATOM    702 1HE2 GLN A  39     -13.854 -13.387   2.579  1.00  0.00           H
ATOM    703 2HE2 GLN A  39     -12.793 -13.060   3.902  1.00  0.00           H
ATOM    704  N   ASN A  40     -18.089 -14.845   5.336  1.00  0.00           N
ATOM    705  CA  ASN A  40     -18.951 -15.164   6.468  1.00  0.00           C
ATOM    706  C   ASN A  40     -18.154 -15.818   7.592  1.00  0.00           C
ATOM    707  O   ASN A  40     -17.402 -16.765   7.363  1.00  0.00           O
ATOM    708  CB  ASN A  40     -20.086 -16.089   6.028  1.00  0.00           C
ATOM    709  CG  ASN A  40     -19.579 -17.414   5.493  1.00  0.00           C
ATOM    710  ND2 ASN A  40     -19.754 -18.474   6.273  1.00  0.00           N
ATOM    711  OD1 ASN A  40     -19.036 -17.483   4.390  1.00  0.00           O
ATOM    712  QB  ASN A  40     -20.694 -15.945   6.063  1.00  0.00           Q
ATOM    713  QD2 ASN A  40     -19.815 -18.843   6.544  1.00  0.00           Q
ATOM    714  H   ASN A  40     -17.754 -15.574   4.772  1.00  0.00           H
ATOM    715  HA  ASN A  40     -19.373 -14.240   6.834  1.00  0.00           H
ATOM    716 1HB  ASN A  40     -20.659 -15.602   5.252  1.00  0.00           H
ATOM    717 2HB  ASN A  40     -20.729 -16.288   6.874  1.00  0.00           H
ATOM    718 1HD2 ASN A  40     -20.195 -18.344   7.138  1.00  0.00           H
ATOM    719 2HD2 ASN A  40     -19.436 -19.343   5.950  1.00  0.00           H
ATOM    720  N   LEU A  41     -18.324 -15.308   8.808  1.00  0.00           N
ATOM    721  CA  LEU A  41     -17.621 -15.843   9.967  1.00  0.00           C
ATOM    722  C   LEU A  41     -18.564 -16.656  10.849  1.00  0.00           C
ATOM    723  O   LEU A  41     -18.382 -16.711  12.064  1.00  0.00           O
ATOM    724  CB  LEU A  41     -16.994 -14.709  10.780  1.00  0.00           C
ATOM    725  CG  LEU A  41     -15.941 -15.146  11.799  1.00  0.00           C
ATOM    726  CD1 LEU A  41     -14.587 -15.312  11.128  1.00  0.00           C
ATOM    727  CD2 LEU A  41     -15.855 -14.143  12.939  1.00  0.00           C
ATOM    728  QB  LEU A  41     -17.160 -14.104  10.701  1.00  0.00           Q
ATOM    729  QD1 LEU A  41     -14.266 -15.351  10.969  1.00  0.00           Q
ATOM    730  QD2 LEU A  41     -15.834 -13.904  13.208  1.00  0.00           Q
ATOM    731  QQD LEU A  41     -15.050 -14.628  12.088  1.00  0.00           Q
ATOM    732  H   LEU A  41     -18.938 -14.553   8.928  1.00  0.00           H
ATOM    733  HA  LEU A  41     -16.836 -16.492   9.608  1.00  0.00           H
ATOM    734 1HB  LEU A  41     -17.783 -14.195  11.308  1.00  0.00           H
ATOM    735 2HB  LEU A  41     -16.535 -14.014  10.092  1.00  0.00           H
ATOM    736  HG  LEU A  41     -16.226 -16.102  12.214  1.00  0.00           H
ATOM    737 1HD1 LEU A  41     -14.578 -16.229  10.557  1.00  0.00           H
ATOM    738 2HD1 LEU A  41     -13.813 -15.348  11.881  1.00  0.00           H
ATOM    739 3HD1 LEU A  41     -14.407 -14.476  10.468  1.00  0.00           H
ATOM    740 1HD2 LEU A  41     -15.656 -14.664  13.862  1.00  0.00           H
ATOM    741 2HD2 LEU A  41     -16.789 -13.607  13.019  1.00  0.00           H
ATOM    742 3HD2 LEU A  41     -15.055 -13.442  12.742  1.00  0.00           H
ATOM    743  N   VAL A  42     -19.570 -17.273  10.214  1.00  0.00           N
ATOM    744  CA  VAL A  42     -20.582 -18.104  10.890  1.00  0.00           C
ATOM    745  C   VAL A  42     -21.962 -17.436  10.883  1.00  0.00           C
ATOM    746  O   VAL A  42     -22.954 -18.071  10.526  1.00  0.00           O
ATOM    747  CB  VAL A  42     -20.204 -18.484  12.344  1.00  0.00           C
ATOM    748  CG1 VAL A  42     -21.316 -19.295  12.997  1.00  0.00           C
ATOM    749  CG2 VAL A  42     -18.896 -19.263  12.369  1.00  0.00           C
ATOM    750  QG1 VAL A  42     -21.578 -19.486  13.152  1.00  0.00           Q
ATOM    751  QG2 VAL A  42     -18.587 -19.448  12.374  1.00  0.00           Q
ATOM    752  QQG VAL A  42     -20.083 -19.466  12.763  1.00  0.00           Q
ATOM    753  H   VAL A  42     -19.636 -17.168   9.242  1.00  0.00           H
ATOM    754  HA  VAL A  42     -20.660 -19.023  10.325  1.00  0.00           H
ATOM    755  HB  VAL A  42     -20.071 -17.578  12.915  1.00  0.00           H
ATOM    756 1HG1 VAL A  42     -22.218 -18.701  13.036  1.00  0.00           H
ATOM    757 2HG1 VAL A  42     -21.021 -19.567  14.000  1.00  0.00           H
ATOM    758 3HG1 VAL A  42     -21.497 -20.188  12.419  1.00  0.00           H
ATOM    759 1HG2 VAL A  42     -18.309 -18.955  13.222  1.00  0.00           H
ATOM    760 2HG2 VAL A  42     -18.343 -19.068  11.462  1.00  0.00           H
ATOM    761 3HG2 VAL A  42     -19.108 -20.320  12.440  1.00  0.00           H
ATOM    762  N   PRO A  43     -22.059 -16.150  11.277  1.00  0.00           N
ATOM    763  CA  PRO A  43     -23.330 -15.435  11.306  1.00  0.00           C
ATOM    764  C   PRO A  43     -23.656 -14.769   9.972  1.00  0.00           C
ATOM    765  O   PRO A  43     -23.007 -15.035   8.961  1.00  0.00           O
ATOM    766  CB  PRO A  43     -23.094 -14.388  12.387  1.00  0.00           C
ATOM    767  CG  PRO A  43     -21.639 -14.067  12.292  1.00  0.00           C
ATOM    768  CD  PRO A  43     -20.950 -15.288  11.727  1.00  0.00           C
ATOM    769  QB  PRO A  43     -23.526 -14.159  12.772  1.00  0.00           Q
ATOM    770  QD  PRO A  43     -20.346 -15.393  11.694  1.00  0.00           Q
ATOM    771  QG  PRO A  43     -21.373 -13.532  12.455  1.00  0.00           Q
ATOM    772  HA  PRO A  43     -24.144 -16.082  11.596  1.00  0.00           H
ATOM    773 1HB  PRO A  43     -23.344 -14.799  13.353  1.00  0.00           H
ATOM    774 2HB  PRO A  43     -23.706 -13.519  12.190  1.00  0.00           H
ATOM    775 1HG  PRO A  43     -21.251 -13.842  13.276  1.00  0.00           H
ATOM    776 2HG  PRO A  43     -21.496 -13.222  11.634  1.00  0.00           H
ATOM    777 1HD  PRO A  43     -20.368 -15.777  12.493  1.00  0.00           H
ATOM    778 2HD  PRO A  43     -20.323 -15.010  10.895  1.00  0.00           H
ATOM    779  N   VAL A  44     -24.663 -13.903   9.981  1.00  0.00           N
ATOM    780  CA  VAL A  44     -25.075 -13.198   8.774  1.00  0.00           C
ATOM    781  C   VAL A  44     -23.963 -12.279   8.269  1.00  0.00           C
ATOM    782  O   VAL A  44     -23.483 -11.412   8.999  1.00  0.00           O
ATOM    783  CB  VAL A  44     -26.353 -12.370   9.018  1.00  0.00           C
ATOM    784  CG1 VAL A  44     -26.104 -11.284  10.056  1.00  0.00           C
ATOM    785  CG2 VAL A  44     -26.859 -11.768   7.714  1.00  0.00           C
ATOM    786  QG1 VAL A  44     -26.046 -11.027  10.301  1.00  0.00           Q
ATOM    787  QG2 VAL A  44     -26.979 -11.626   7.407  1.00  0.00           Q
ATOM    788  QQG VAL A  44     -26.512 -11.327   8.854  1.00  0.00           Q
ATOM    789  H   VAL A  44     -25.141 -13.733  10.819  1.00  0.00           H
ATOM    790  HA  VAL A  44     -25.288 -13.935   8.013  1.00  0.00           H
ATOM    791  HB  VAL A  44     -27.115 -13.031   9.400  1.00  0.00           H
ATOM    792 1HG1 VAL A  44     -26.127 -10.316   9.577  1.00  0.00           H
ATOM    793 2HG1 VAL A  44     -25.138 -11.437  10.514  1.00  0.00           H
ATOM    794 3HG1 VAL A  44     -26.874 -11.328  10.813  1.00  0.00           H
ATOM    795 1HG2 VAL A  44     -26.361 -10.827   7.535  1.00  0.00           H
ATOM    796 2HG2 VAL A  44     -27.924 -11.604   7.783  1.00  0.00           H
ATOM    797 3HG2 VAL A  44     -26.650 -12.447   6.901  1.00  0.00           H
ATOM    798  N   TPO A  45     -23.581 -12.503   7.022  1.00  0.00           N
ATOM    799  CA  TPO A  45     -22.504 -11.686   6.387  1.00  0.00           C
ATOM    800  C   TPO A  45     -22.874 -10.219   6.488  1.00  0.00           C
ATOM    801  O   TPO A  45     -22.152  -9.405   7.063  1.00  0.00           O
ATOM    802  CB  TPO A  45     -22.111 -12.276   4.987  1.00  0.00           C
ATOM    803  CG2 TPO A  45     -20.855 -13.165   5.024  1.00  0.00           C
ATOM    804  OG1 TPO A  45     -23.193 -13.109   4.480  1.00  0.00           O
ATOM    805  PS  TPO A  45     -23.185 -13.906   3.061  1.00  0.00           P
ATOM    806  OPA TPO A  45     -23.031 -12.928   1.892  1.00  0.00           O
ATOM    807  OPB TPO A  45     -24.503 -14.667   2.898  1.00  0.00           O
ATOM    808  OPC TPO A  45     -22.035 -14.919   3.020  1.00  0.00           O
ATOM    809  QG2 TPO A  45     -20.533 -13.396   5.028  1.00  0.00           Q
ATOM    810  H   TPO A  45     -23.913 -13.196   6.343  1.00  0.00           H
ATOM    811  HA  TPO A  45     -21.602 -11.801   7.010  1.00  0.00           H
ATOM    812  HB  TPO A  45     -21.934 -11.430   4.291  1.00  0.00           H
ATOM    813 1HG2 TPO A  45     -20.622 -13.554   4.016  1.00  0.00           H
ATOM    814 2HG2 TPO A  45     -19.974 -12.604   5.380  1.00  0.00           H
ATOM    815 3HG2 TPO A  45     -21.004 -14.033   5.687  1.00  0.00           H
ATOM    816  N   PRO A  46     -24.039  -9.860   5.914  1.00  0.00           N
ATOM    817  CA  PRO A  46     -24.541  -8.484   5.924  1.00  0.00           C
ATOM    818  C   PRO A  46     -24.304  -7.773   7.254  1.00  0.00           C
ATOM    819  O   PRO A  46     -24.109  -6.558   7.291  1.00  0.00           O
ATOM    820  CB  PRO A  46     -26.034  -8.672   5.676  1.00  0.00           C
ATOM    821  CG  PRO A  46     -26.122  -9.890   4.821  1.00  0.00           C
ATOM    822  CD  PRO A  46     -24.957 -10.772   5.204  1.00  0.00           C
ATOM    823  QB  PRO A  46     -26.487  -8.308   5.893  1.00  0.00           Q
ATOM    824  QD  PRO A  46     -24.887 -11.373   5.087  1.00  0.00           Q
ATOM    825  QG  PRO A  46     -26.552 -10.006   4.393  1.00  0.00           Q
ATOM    826  HA  PRO A  46     -24.111  -7.900   5.124  1.00  0.00           H
ATOM    827 1HB  PRO A  46     -26.431  -7.805   5.168  1.00  0.00           H
ATOM    828 2HB  PRO A  46     -26.544  -8.812   6.618  1.00  0.00           H
ATOM    829 1HG  PRO A  46     -26.051  -9.611   3.779  1.00  0.00           H
ATOM    830 2HG  PRO A  46     -27.054 -10.401   5.006  1.00  0.00           H
ATOM    831 1HD  PRO A  46     -24.488 -11.178   4.319  1.00  0.00           H
ATOM    832 2HD  PRO A  46     -25.287 -11.568   5.853  1.00  0.00           H
ATOM    833  N   SER A  47     -24.320  -8.535   8.343  1.00  0.00           N
ATOM    834  CA  SER A  47     -24.104  -7.972   9.672  1.00  0.00           C
ATOM    835  C   SER A  47     -22.664  -8.188  10.127  1.00  0.00           C
ATOM    836  O   SER A  47     -22.116  -7.386  10.883  1.00  0.00           O
ATOM    837  CB  SER A  47     -25.069  -8.600  10.678  1.00  0.00           C
ATOM    838  OG  SER A  47     -25.143  -7.827  11.864  1.00  0.00           O
ATOM    839  QB  SER A  47     -25.390  -9.126  10.586  1.00  0.00           Q
ATOM    840  H   SER A  47     -24.478  -9.498   8.251  1.00  0.00           H
ATOM    841  HA  SER A  47     -24.296  -6.911   9.616  1.00  0.00           H
ATOM    842 1HB  SER A  47     -24.726  -9.593  10.932  1.00  0.00           H
ATOM    843 2HB  SER A  47     -26.054  -8.660  10.240  1.00  0.00           H
ATOM    844  HG  SER A  47     -24.462  -8.114  12.476  1.00  0.00           H
ATOM    845  N   THR A  48     -22.056  -9.276   9.663  1.00  0.00           N
ATOM    846  CA  THR A  48     -20.679  -9.595  10.024  1.00  0.00           C
ATOM    847  C   THR A  48     -19.733  -8.476   9.604  1.00  0.00           C
ATOM    848  O   THR A  48     -18.862  -8.065  10.371  1.00  0.00           O
ATOM    849  CB  THR A  48     -20.252 -10.911   9.373  1.00  0.00           C
ATOM    850  CG2 THR A  48     -18.848 -11.335   9.747  1.00  0.00           C
ATOM    851  OG1 THR A  48     -21.129 -11.960   9.740  1.00  0.00           O
ATOM    852  QG2 THR A  48     -18.514 -11.436   9.835  1.00  0.00           Q
ATOM    853  H   THR A  48     -22.545  -9.878   9.064  1.00  0.00           H
ATOM    854  HA  THR A  48     -20.636  -9.703  11.097  1.00  0.00           H
ATOM    855  HB  THR A  48     -20.288 -10.798   8.299  1.00  0.00           H
ATOM    856 1HG  THR A  48     -21.185 -12.597   9.023  1.00  0.00           H
ATOM    857 1HG2 THR A  48     -18.841 -11.702  10.762  1.00  0.00           H
ATOM    858 2HG2 THR A  48     -18.182 -10.489   9.664  1.00  0.00           H
ATOM    859 3HG2 THR A  48     -18.519 -12.117   9.078  1.00  0.00           H
ATOM    860  N   THR A  49     -19.910  -7.985   8.382  1.00  0.00           N
ATOM    861  CA  THR A  49     -19.071  -6.912   7.859  1.00  0.00           C
ATOM    862  C   THR A  49     -19.406  -5.583   8.530  1.00  0.00           C
ATOM    863  O   THR A  49     -18.540  -4.726   8.699  1.00  0.00           O
ATOM    864  CB  THR A  49     -19.246  -6.790   6.346  1.00  0.00           C
ATOM    865  CG2 THR A  49     -18.315  -5.776   5.715  1.00  0.00           C
ATOM    866  OG1 THR A  49     -19.016  -8.036   5.712  1.00  0.00           O
ATOM    867  QG2 THR A  49     -18.094  -5.536   5.565  1.00  0.00           Q
ATOM    868  H   THR A  49     -20.622  -8.353   7.816  1.00  0.00           H
ATOM    869  HA  THR A  49     -18.043  -7.161   8.075  1.00  0.00           H
ATOM    870  HB  THR A  49     -20.261  -6.485   6.134  1.00  0.00           H
ATOM    871 1HG  THR A  49     -19.228  -7.966   4.779  1.00  0.00           H
ATOM    872 1HG2 THR A  49     -18.853  -5.207   4.972  1.00  0.00           H
ATOM    873 2HG2 THR A  49     -17.489  -6.290   5.246  1.00  0.00           H
ATOM    874 3HG2 THR A  49     -17.940  -5.110   6.477  1.00  0.00           H
ATOM    875  N   LYS A  50     -20.671  -5.422   8.909  1.00  0.00           N
ATOM    876  CA  LYS A  50     -21.120  -4.196   9.561  1.00  0.00           C
ATOM    877  C   LYS A  50     -20.669  -4.158  11.016  1.00  0.00           C
ATOM    878  O   LYS A  50     -20.414  -3.087  11.569  1.00  0.00           O
ATOM    879  CB  LYS A  50     -22.644  -4.085   9.485  1.00  0.00           C
ATOM    880  CG  LYS A  50     -23.191  -2.806  10.098  1.00  0.00           C
ATOM    881  CD  LYS A  50     -24.597  -3.006  10.640  1.00  0.00           C
ATOM    882  CE  LYS A  50     -25.594  -3.274   9.524  1.00  0.00           C
ATOM    883  NZ  LYS A  50     -26.792  -4.009  10.013  1.00  0.00           N
ATOM    884  QB  LYS A  50     -23.013  -4.521   9.228  1.00  0.00           Q
ATOM    885  QD  LYS A  50     -24.747  -2.981  11.245  1.00  0.00           Q
ATOM    886  QE  LYS A  50     -25.508  -3.096   8.932  1.00  0.00           Q
ATOM    887  QG  LYS A  50     -22.880  -2.268  10.122  1.00  0.00           Q
ATOM    888  QZ  LYS A  50     -27.079  -4.186  10.130  1.00  0.00           Q
ATOM    889  H   LYS A  50     -21.315  -6.141   8.747  1.00  0.00           H
ATOM    890  HA  LYS A  50     -20.681  -3.361   9.037  1.00  0.00           H
ATOM    891 1HB  LYS A  50     -23.081  -4.924  10.007  1.00  0.00           H
ATOM    892 2HB  LYS A  50     -22.945  -4.120   8.448  1.00  0.00           H
ATOM    893 1HG  LYS A  50     -23.214  -2.037   9.340  1.00  0.00           H
ATOM    894 2HG  LYS A  50     -22.545  -2.499  10.905  1.00  0.00           H
ATOM    895 1HD  LYS A  50     -24.898  -2.115  11.173  1.00  0.00           H
ATOM    896 2HD  LYS A  50     -24.595  -3.847  11.317  1.00  0.00           H
ATOM    897 1HE  LYS A  50     -25.107  -3.861   8.759  1.00  0.00           H
ATOM    898 2HE  LYS A  50     -25.908  -2.329   9.105  1.00  0.00           H
ATOM    899 1HZ  LYS A  50     -26.661  -5.033   9.881  1.00  0.00           H
ATOM    900 2HZ  LYS A  50     -27.636  -3.709   9.485  1.00  0.00           H
ATOM    901 3HZ  LYS A  50     -26.942  -3.816  11.024  1.00  0.00           H
ATOM    902  N   SER A  51     -20.571  -5.330  11.633  1.00  0.00           N
ATOM    903  CA  SER A  51     -20.148  -5.429  13.025  1.00  0.00           C
ATOM    904  C   SER A  51     -18.662  -5.112  13.168  1.00  0.00           C
ATOM    905  O   SER A  51     -17.862  -5.977  13.524  1.00  0.00           O
ATOM    906  CB  SER A  51     -20.439  -6.830  13.569  1.00  0.00           C
ATOM    907  OG  SER A  51     -19.816  -7.029  14.826  1.00  0.00           O
ATOM    908  QB  SER A  51     -20.786  -7.261  13.281  1.00  0.00           Q
ATOM    909  H   SER A  51     -20.787  -6.149  11.139  1.00  0.00           H
ATOM    910  HA  SER A  51     -20.714  -4.708  13.595  1.00  0.00           H
ATOM    911 1HB  SER A  51     -20.066  -7.568  12.875  1.00  0.00           H
ATOM    912 2HB  SER A  51     -21.506  -6.953  13.687  1.00  0.00           H
ATOM    913  HG  SER A  51     -19.177  -7.741  14.757  1.00  0.00           H
ATOM    914  N   PHE A  52     -18.302  -3.864  12.888  1.00  0.00           N
ATOM    915  CA  PHE A  52     -16.913  -3.429  12.985  1.00  0.00           C
ATOM    916  C   PHE A  52     -16.788  -1.938  12.682  1.00  0.00           C
ATOM    917  O   PHE A  52     -16.537  -1.132  13.577  1.00  0.00           O
ATOM    918  CB  PHE A  52     -16.036  -4.233  12.022  1.00  0.00           C
ATOM    919  CG  PHE A  52     -15.324  -5.382  12.677  1.00  0.00           C
ATOM    920  CD1 PHE A  52     -15.386  -6.654  12.133  1.00  0.00           C
ATOM    921  CD2 PHE A  52     -14.591  -5.188  13.837  1.00  0.00           C
ATOM    922  CE1 PHE A  52     -14.731  -7.712  12.733  1.00  0.00           C
ATOM    923  CE2 PHE A  52     -13.934  -6.243  14.442  1.00  0.00           C
ATOM    924  CZ  PHE A  52     -14.003  -7.507  13.889  1.00  0.00           C
ATOM    925  QB  PHE A  52     -15.973  -4.107  11.413  1.00  0.00           Q
ATOM    926  QD  PHE A  52     -15.245  -5.508  12.749  1.00  0.00           Q
ATOM    927  QE  PHE A  52     -14.077  -7.389  13.822  1.00  0.00           Q
ATOM    928  QR  PHE A  52     -14.427  -6.826  13.500  1.00  0.00           Q
ATOM    929  H   PHE A  52     -18.985  -3.219  12.609  1.00  0.00           H
ATOM    930  HA  PHE A  52     -16.580  -3.608  13.996  1.00  0.00           H
ATOM    931 1HB  PHE A  52     -15.291  -3.580  11.592  1.00  0.00           H
ATOM    932 2HB  PHE A  52     -16.655  -4.634  11.232  1.00  0.00           H
ATOM    933 1HD  PHE A  52     -15.953  -6.816  11.228  1.00  0.00           H
ATOM    934 2HD  PHE A  52     -14.536  -4.200  14.271  1.00  0.00           H
ATOM    935 1HE  PHE A  52     -14.787  -8.699  12.299  1.00  0.00           H
ATOM    936 2HE  PHE A  52     -13.366  -6.079  15.347  1.00  0.00           H
ATOM    937  HZ  PHE A  52     -13.491  -8.333  14.360  1.00  0.00           H
ATOM    938  N   LYS A  53     -16.964  -1.581  11.414  1.00  0.00           N
ATOM    939  CA  LYS A  53     -16.871  -0.187  10.992  1.00  0.00           C
ATOM    940  C   LYS A  53     -18.246   0.364  10.625  1.00  0.00           C
ATOM    941  O   LYS A  53     -18.502   1.559  10.761  1.00  0.00           O
ATOM    942  CB  LYS A  53     -15.921  -0.056   9.801  1.00  0.00           C
ATOM    943  CG  LYS A  53     -15.680   1.382   9.371  1.00  0.00           C
ATOM    944  CD  LYS A  53     -14.481   1.984  10.086  1.00  0.00           C
ATOM    945  CE  LYS A  53     -14.892   2.685  11.370  1.00  0.00           C
ATOM    946  NZ  LYS A  53     -13.888   2.498  12.453  1.00  0.00           N
ATOM    947  QB  LYS A  53     -15.653  -0.544   9.514  1.00  0.00           Q
ATOM    948  QD  LYS A  53     -13.895   1.947   9.878  1.00  0.00           Q
ATOM    949  QE  LYS A  53     -15.419   3.013  11.433  1.00  0.00           Q
ATOM    950  QG  LYS A  53     -16.029   1.686   8.955  1.00  0.00           Q
ATOM    951  QZ  LYS A  53     -13.647   2.452  12.713  1.00  0.00           Q
ATOM    952  H   LYS A  53     -17.161  -2.270  10.745  1.00  0.00           H
ATOM    953  HA  LYS A  53     -16.478   0.383  11.821  1.00  0.00           H
ATOM    954 1HB  LYS A  53     -16.336  -0.595   8.963  1.00  0.00           H
ATOM    955 2HB  LYS A  53     -14.969  -0.493  10.065  1.00  0.00           H
ATOM    956 1HG  LYS A  53     -16.557   1.969   9.603  1.00  0.00           H
ATOM    957 2HG  LYS A  53     -15.500   1.404   8.307  1.00  0.00           H
ATOM    958 1HD  LYS A  53     -14.006   2.699   9.431  1.00  0.00           H
ATOM    959 2HD  LYS A  53     -13.784   1.195  10.327  1.00  0.00           H
ATOM    960 1HE  LYS A  53     -15.841   2.285  11.697  1.00  0.00           H
ATOM    961 2HE  LYS A  53     -14.998   3.742  11.169  1.00  0.00           H
ATOM    962 1HZ  LYS A  53     -14.084   1.618  12.973  1.00  0.00           H
ATOM    963 2HZ  LYS A  53     -13.924   3.295  13.119  1.00  0.00           H
ATOM    964 3HZ  LYS A  53     -12.931   2.442  12.047  1.00  0.00           H
ATOM    965  N   ASN A  54     -19.125  -0.518  10.158  1.00  0.00           N
ATOM    966  CA  ASN A  54     -20.474  -0.118   9.770  1.00  0.00           C
ATOM    967  C   ASN A  54     -20.437   0.871   8.609  1.00  0.00           C
ATOM    968  O   ASN A  54     -20.902   2.005   8.728  1.00  0.00           O
ATOM    969  CB  ASN A  54     -21.210   0.500  10.962  1.00  0.00           C
ATOM    970  CG  ASN A  54     -22.709   0.286  10.890  1.00  0.00           C
ATOM    971  ND2 ASN A  54     -23.346   0.892   9.895  1.00  0.00           N
ATOM    972  OD1 ASN A  54     -23.289  -0.415  11.719  1.00  0.00           O
ATOM    973  QB  ASN A  54     -20.931   0.807  11.430  1.00  0.00           Q
ATOM    974  QD2 ASN A  54     -23.568   1.103   9.548  1.00  0.00           Q
ATOM    975  H   ASN A  54     -18.863  -1.457  10.071  1.00  0.00           H
ATOM    976  HA  ASN A  54     -21.003  -1.005   9.454  1.00  0.00           H
ATOM    977 1HB  ASN A  54     -21.016   1.562  10.986  1.00  0.00           H
ATOM    978 2HB  ASN A  54     -20.845   0.051  11.874  1.00  0.00           H
ATOM    979 1HD2 ASN A  54     -22.820   1.436   9.271  1.00  0.00           H
ATOM    980 2HD2 ASN A  54     -24.316   0.771   9.824  1.00  0.00           H
ATOM    981  N   ALA A  55     -19.880   0.433   7.484  1.00  0.00           N
ATOM    982  CA  ALA A  55     -19.781   1.276   6.297  1.00  0.00           C
ATOM    983  C   ALA A  55     -19.088   0.538   5.153  1.00  0.00           C
ATOM    984  O   ALA A  55     -19.625   0.444   4.050  1.00  0.00           O
ATOM    985  CB  ALA A  55     -19.044   2.569   6.621  1.00  0.00           C
ATOM    986  QB  ALA A  55     -18.870   2.874   6.700  1.00  0.00           Q
ATOM    987  H   ALA A  55     -19.530  -0.481   7.450  1.00  0.00           H
ATOM    988  HA  ALA A  55     -20.785   1.531   5.988  1.00  0.00           H
ATOM    989 1HB  ALA A  55     -19.756   3.376   6.713  1.00  0.00           H
ATOM    990 2HB  ALA A  55     -18.344   2.794   5.831  1.00  0.00           H
ATOM    991 3HB  ALA A  55     -18.509   2.453   7.554  1.00  0.00           H
ATOM    992  N   PRO A  56     -17.878   0.001   5.401  1.00  0.00           N
ATOM    993  CA  PRO A  56     -17.118  -0.729   4.381  1.00  0.00           C
ATOM    994  C   PRO A  56     -17.916  -1.880   3.777  1.00  0.00           C
ATOM    995  O   PRO A  56     -19.123  -1.992   3.994  1.00  0.00           O
ATOM    996  CB  PRO A  56     -15.906  -1.267   5.148  1.00  0.00           C
ATOM    997  CG  PRO A  56     -15.763  -0.359   6.321  1.00  0.00           C
ATOM    998  CD  PRO A  56     -17.159   0.062   6.686  1.00  0.00           C
ATOM    999  QB  PRO A  56     -15.564  -1.759   4.987  1.00  0.00           Q
ATOM   1000  QD  PRO A  56     -17.370   0.221   7.242  1.00  0.00           Q
ATOM   1001  QG  PRO A  56     -15.237  -0.193   6.594  1.00  0.00           Q
ATOM   1002  HA  PRO A  56     -16.784  -0.072   3.591  1.00  0.00           H
ATOM   1003 1HB  PRO A  56     -15.033  -1.234   4.516  1.00  0.00           H
ATOM   1004 2HB  PRO A  56     -16.095  -2.285   5.457  1.00  0.00           H
ATOM   1005 1HG  PRO A  56     -15.172   0.503   6.047  1.00  0.00           H
ATOM   1006 2HG  PRO A  56     -15.302  -0.887   7.140  1.00  0.00           H
ATOM   1007 1HD  PRO A  56     -17.157   1.068   7.081  1.00  0.00           H
ATOM   1008 2HD  PRO A  56     -17.584  -0.626   7.402  1.00  0.00           H
ATOM   1009  N   LEU A  57     -17.234  -2.734   3.020  1.00  0.00           N
ATOM   1010  CA  LEU A  57     -17.880  -3.877   2.386  1.00  0.00           C
ATOM   1011  C   LEU A  57     -16.999  -5.119   2.475  1.00  0.00           C
ATOM   1012  O   LEU A  57     -17.465  -6.198   2.841  1.00  0.00           O
ATOM   1013  CB  LEU A  57     -18.194  -3.564   0.922  1.00  0.00           C
ATOM   1014  CG  LEU A  57     -19.185  -2.419   0.702  1.00  0.00           C
ATOM   1015  CD1 LEU A  57     -19.039  -1.848  -0.700  1.00  0.00           C
ATOM   1016  CD2 LEU A  57     -20.610  -2.895   0.939  1.00  0.00           C
ATOM   1017  QB  LEU A  57     -17.937  -3.884   0.443  1.00  0.00           Q
ATOM   1018  QD1 LEU A  57     -19.004  -1.714  -1.032  1.00  0.00           Q
ATOM   1019  QD2 LEU A  57     -20.948  -3.008   0.996  1.00  0.00           Q
ATOM   1020  QQD LEU A  57     -19.976  -2.360  -0.019  1.00  0.00           Q
ATOM   1021  H   LEU A  57     -16.275  -2.591   2.885  1.00  0.00           H
ATOM   1022  HA  LEU A  57     -18.805  -4.068   2.910  1.00  0.00           H
ATOM   1023 1HB  LEU A  57     -18.602  -4.453   0.465  1.00  0.00           H
ATOM   1024 2HB  LEU A  57     -17.270  -3.314   0.423  1.00  0.00           H
ATOM   1025  HG  LEU A  57     -18.973  -1.629   1.407  1.00  0.00           H
ATOM   1026 1HD1 LEU A  57     -19.692  -2.381  -1.375  1.00  0.00           H
ATOM   1027 2HD1 LEU A  57     -18.015  -1.957  -1.029  1.00  0.00           H
ATOM   1028 3HD1 LEU A  57     -19.305  -0.802  -0.692  1.00  0.00           H
ATOM   1029 1HD2 LEU A  57     -21.297  -2.084   0.747  1.00  0.00           H
ATOM   1030 2HD2 LEU A  57     -20.715  -3.222   1.964  1.00  0.00           H
ATOM   1031 3HD2 LEU A  57     -20.830  -3.718   0.277  1.00  0.00           H
ATOM   1032  N   LEU A  58     -15.724  -4.956   2.139  1.00  0.00           N
ATOM   1033  CA  LEU A  58     -14.776  -6.063   2.180  1.00  0.00           C
ATOM   1034  C   LEU A  58     -13.350  -5.553   2.365  1.00  0.00           C
ATOM   1035  O   LEU A  58     -12.597  -6.070   3.190  1.00  0.00           O
ATOM   1036  CB  LEU A  58     -14.872  -6.894   0.899  1.00  0.00           C
ATOM   1037  CG  LEU A  58     -14.639  -6.114  -0.396  1.00  0.00           C
ATOM   1038  CD1 LEU A  58     -13.164  -6.124  -0.768  1.00  0.00           C
ATOM   1039  CD2 LEU A  58     -15.478  -6.693  -1.525  1.00  0.00           C
ATOM   1040  QB  LEU A  58     -14.997  -7.512   0.904  1.00  0.00           Q
ATOM   1041  QD1 LEU A  58     -12.815  -6.127  -0.856  1.00  0.00           Q
ATOM   1042  QD2 LEU A  58     -15.677  -6.831  -1.792  1.00  0.00           Q
ATOM   1043  QQD LEU A  58     -14.245  -6.479  -1.323  1.00  0.00           Q
ATOM   1044  H   LEU A  58     -15.412  -4.071   1.855  1.00  0.00           H
ATOM   1045  HA  LEU A  58     -15.032  -6.689   3.023  1.00  0.00           H
ATOM   1046 1HB  LEU A  58     -15.855  -7.337   0.854  1.00  0.00           H
ATOM   1047 2HB  LEU A  58     -14.141  -7.688   0.955  1.00  0.00           H
ATOM   1048  HG  LEU A  58     -14.938  -5.086  -0.249  1.00  0.00           H
ATOM   1049 1HD1 LEU A  58     -12.891  -5.167  -1.184  1.00  0.00           H
ATOM   1050 2HD1 LEU A  58     -12.982  -6.900  -1.498  1.00  0.00           H
ATOM   1051 3HD1 LEU A  58     -12.572  -6.315   0.115  1.00  0.00           H
ATOM   1052 1HD2 LEU A  58     -15.836  -5.893  -2.155  1.00  0.00           H
ATOM   1053 2HD2 LEU A  58     -16.319  -7.229  -1.109  1.00  0.00           H
ATOM   1054 3HD2 LEU A  58     -14.874  -7.371  -2.111  1.00  0.00           H
ATOM   1055  N   ALA A  59     -12.987  -4.536   1.591  1.00  0.00           N
ATOM   1056  CA  ALA A  59     -11.652  -3.955   1.669  1.00  0.00           C
ATOM   1057  C   ALA A  59     -11.710  -2.504   2.138  1.00  0.00           C
ATOM   1058  O   ALA A  59     -11.768  -1.582   1.324  1.00  0.00           O
ATOM   1059  CB  ALA A  59     -10.958  -4.047   0.319  1.00  0.00           C
ATOM   1060  QB  ALA A  59     -10.793  -4.069  -0.001  1.00  0.00           Q
ATOM   1061  H   ALA A  59     -13.632  -4.167   0.953  1.00  0.00           H
ATOM   1062  HA  ALA A  59     -11.079  -4.531   2.381  1.00  0.00           H
ATOM   1063 1HB  ALA A  59     -10.967  -5.073  -0.022  1.00  0.00           H
ATOM   1064 2HB  ALA A  59      -9.937  -3.709   0.415  1.00  0.00           H
ATOM   1065 3HB  ALA A  59     -11.477  -3.426  -0.397  1.00  0.00           H
ATOM   1066  N   PRO A  60     -11.696  -2.281   3.464  1.00  0.00           N
ATOM   1067  CA  PRO A  60     -11.747  -0.933   4.038  1.00  0.00           C
ATOM   1068  C   PRO A  60     -10.617  -0.036   3.536  1.00  0.00           C
ATOM   1069  O   PRO A  60     -10.853   1.108   3.146  1.00  0.00           O
ATOM   1070  CB  PRO A  60     -11.613  -1.171   5.546  1.00  0.00           C
ATOM   1071  CG  PRO A  60     -12.026  -2.589   5.751  1.00  0.00           C
ATOM   1072  CD  PRO A  60     -11.627  -3.323   4.503  1.00  0.00           C
ATOM   1073  QB  PRO A  60     -11.426  -0.750   5.964  1.00  0.00           Q
ATOM   1074  QD  PRO A  60     -11.474  -3.916   4.445  1.00  0.00           Q
ATOM   1075  QG  PRO A  60     -12.304  -2.822   6.251  1.00  0.00           Q
ATOM   1076  HA  PRO A  60     -12.695  -0.456   3.833  1.00  0.00           H
ATOM   1077 1HB  PRO A  60     -12.263  -0.492   6.079  1.00  0.00           H
ATOM   1078 2HB  PRO A  60     -10.590  -1.009   5.849  1.00  0.00           H
ATOM   1079 1HG  PRO A  60     -13.096  -2.643   5.894  1.00  0.00           H
ATOM   1080 2HG  PRO A  60     -11.513  -3.000   6.609  1.00  0.00           H
ATOM   1081 1HD  PRO A  60     -12.324  -4.120   4.295  1.00  0.00           H
ATOM   1082 2HD  PRO A  60     -10.624  -3.710   4.596  1.00  0.00           H
ATOM   1083  N   PRO A  61      -9.365  -0.535   3.536  1.00  0.00           N
ATOM   1084  CA  PRO A  61      -8.212   0.239   3.076  1.00  0.00           C
ATOM   1085  C   PRO A  61      -8.097   0.264   1.556  1.00  0.00           C
ATOM   1086  O   PRO A  61      -7.522  -0.641   0.952  1.00  0.00           O
ATOM   1087  CB  PRO A  61      -7.031  -0.508   3.692  1.00  0.00           C
ATOM   1088  CG  PRO A  61      -7.481  -1.925   3.763  1.00  0.00           C
ATOM   1089  CD  PRO A  61      -8.974  -1.890   3.983  1.00  0.00           C
ATOM   1090  QB  PRO A  61      -6.492  -0.254   3.867  1.00  0.00           Q
ATOM   1091  QD  PRO A  61      -9.329  -2.340   4.206  1.00  0.00           Q
ATOM   1092  QG  PRO A  61      -7.124  -2.426   3.713  1.00  0.00           Q
ATOM   1093  HA  PRO A  61      -8.239   1.251   3.453  1.00  0.00           H
ATOM   1094 1HB  PRO A  61      -6.821  -0.110   4.674  1.00  0.00           H
ATOM   1095 2HB  PRO A  61      -6.163  -0.397   3.058  1.00  0.00           H
ATOM   1096 1HG  PRO A  61      -6.995  -2.423   4.590  1.00  0.00           H
ATOM   1097 2HG  PRO A  61      -7.253  -2.429   2.836  1.00  0.00           H
ATOM   1098 1HD  PRO A  61      -9.203  -2.033   5.028  1.00  0.00           H
ATOM   1099 2HD  PRO A  61      -9.457  -2.646   3.383  1.00  0.00           H
ATOM   1100  N   ASN A  62      -8.646   1.308   0.944  1.00  0.00           N
ATOM   1101  CA  ASN A  62      -8.605   1.451  -0.507  1.00  0.00           C
ATOM   1102  C   ASN A  62      -7.205   1.832  -0.976  1.00  0.00           C
ATOM   1103  O   ASN A  62      -6.250   1.804  -0.200  1.00  0.00           O
ATOM   1104  CB  ASN A  62      -9.615   2.505  -0.965  1.00  0.00           C
ATOM   1105  CG  ASN A  62     -10.985   2.298  -0.351  1.00  0.00           C
ATOM   1106  ND2 ASN A  62     -11.760   1.386  -0.927  1.00  0.00           N
ATOM   1107  OD1 ASN A  62     -11.344   2.951   0.630  1.00  0.00           O
ATOM   1108  QB  ASN A  62      -9.484   2.972  -1.361  1.00  0.00           Q
ATOM   1109  QD2 ASN A  62     -12.030   1.069  -1.128  1.00  0.00           Q
ATOM   1110  H   ASN A  62      -9.091   1.997   1.479  1.00  0.00           H
ATOM   1111  HA  ASN A  62      -8.871   0.499  -0.942  1.00  0.00           H
ATOM   1112 1HB  ASN A  62      -9.710   2.459  -2.041  1.00  0.00           H
ATOM   1113 2HB  ASN A  62      -9.258   3.483  -0.681  1.00  0.00           H
ATOM   1114 1HD2 ASN A  62     -11.409   0.905  -1.704  1.00  0.00           H
ATOM   1115 2HD2 ASN A  62     -12.651   1.233  -0.551  1.00  0.00           H
ATOM   1116  N   SER A  63      -7.091   2.190  -2.252  1.00  0.00           N
ATOM   1117  CA  SER A  63      -5.807   2.577  -2.825  1.00  0.00           C
ATOM   1118  C   SER A  63      -5.961   3.795  -3.729  1.00  0.00           C
ATOM   1119  O   SER A  63      -7.015   4.430  -3.759  1.00  0.00           O
ATOM   1120  CB  SER A  63      -5.205   1.413  -3.614  1.00  0.00           C
ATOM   1121  OG  SER A  63      -3.912   1.736  -4.093  1.00  0.00           O
ATOM   1122  QB  SER A  63      -5.487   0.867  -3.716  1.00  0.00           Q
ATOM   1123  H   SER A  63      -7.889   2.192  -2.820  1.00  0.00           H
ATOM   1124  HA  SER A  63      -5.144   2.829  -2.011  1.00  0.00           H
ATOM   1125 1HB  SER A  63      -5.841   1.186  -4.457  1.00  0.00           H
ATOM   1126 2HB  SER A  63      -5.133   0.546  -2.976  1.00  0.00           H
ATOM   1127  HG  SER A  63      -3.889   1.642  -5.048  1.00  0.00           H
ATOM   1128  N   ASN A  64      -4.901   4.116  -4.466  1.00  0.00           N
ATOM   1129  CA  ASN A  64      -4.920   5.259  -5.372  1.00  0.00           C
ATOM   1130  C   ASN A  64      -4.398   4.868  -6.751  1.00  0.00           C
ATOM   1131  O   ASN A  64      -3.407   4.147  -6.870  1.00  0.00           O
ATOM   1132  CB  ASN A  64      -4.078   6.401  -4.801  1.00  0.00           C
ATOM   1133  CG  ASN A  64      -4.804   7.166  -3.711  1.00  0.00           C
ATOM   1134  ND2 ASN A  64      -5.769   7.989  -4.109  1.00  0.00           N
ATOM   1135  OD1 ASN A  64      -4.504   7.019  -2.527  1.00  0.00           O
ATOM   1136  QB  ASN A  64      -3.498   6.543  -4.990  1.00  0.00           Q
ATOM   1137  QD2 ASN A  64      -6.104   8.277  -4.247  1.00  0.00           Q
ATOM   1138  H   ASN A  64      -4.090   3.572  -4.399  1.00  0.00           H
ATOM   1139  HA  ASN A  64      -5.942   5.590  -5.468  1.00  0.00           H
ATOM   1140 1HB  ASN A  64      -3.830   7.089  -5.595  1.00  0.00           H
ATOM   1141 2HB  ASN A  64      -3.168   5.996  -4.384  1.00  0.00           H
ATOM   1142 1HD2 ASN A  64      -5.953   8.056  -5.069  1.00  0.00           H
ATOM   1143 2HD2 ASN A  64      -6.255   8.496  -3.426  1.00  0.00           H
ATOM   1144  N   MET A  65      -5.072   5.348  -7.789  1.00  0.00           N
ATOM   1145  CA  MET A  65      -4.676   5.049  -9.162  1.00  0.00           C
ATOM   1146  C   MET A  65      -4.999   6.217 -10.088  1.00  0.00           C
ATOM   1147  O   MET A  65      -5.831   7.065  -9.768  1.00  0.00           O
ATOM   1148  CB  MET A  65      -5.381   3.784  -9.654  1.00  0.00           C
ATOM   1149  CG  MET A  65      -4.617   2.505  -9.353  1.00  0.00           C
ATOM   1150  SD  MET A  65      -3.649   1.928 -10.760  1.00  0.00           S
ATOM   1151  CE  MET A  65      -4.924   1.781 -12.009  1.00  0.00           C
ATOM   1152  QB  MET A  65      -5.934   3.786  -9.952  1.00  0.00           Q
ATOM   1153  QE  MET A  65      -5.180   1.753 -12.261  1.00  0.00           Q
ATOM   1154  QG  MET A  65      -4.635   2.212  -8.801  1.00  0.00           Q
ATOM   1155  H   MET A  65      -5.854   5.917  -7.632  1.00  0.00           H
ATOM   1156  HA  MET A  65      -3.610   4.883  -9.170  1.00  0.00           H
ATOM   1157 1HB  MET A  65      -5.517   3.853 -10.723  1.00  0.00           H
ATOM   1158 2HB  MET A  65      -6.350   3.719  -9.180  1.00  0.00           H
ATOM   1159 1HG  MET A  65      -5.323   1.735  -9.077  1.00  0.00           H
ATOM   1160 2HG  MET A  65      -3.946   2.688  -8.525  1.00  0.00           H
ATOM   1161 1HE  MET A  65      -5.885   2.004 -11.571  1.00  0.00           H
ATOM   1162 2HE  MET A  65      -4.930   0.775 -12.402  1.00  0.00           H
ATOM   1163 3HE  MET A  65      -4.724   2.478 -12.811  1.00  0.00           H
ATOM   1164  N   GLY A  66      -4.333   6.255 -11.238  1.00  0.00           N
ATOM   1165  CA  GLY A  66      -4.562   7.324 -12.191  1.00  0.00           C
ATOM   1166  C   GLY A  66      -3.937   8.635 -11.758  1.00  0.00           C
ATOM   1167  O   GLY A  66      -4.617   9.503 -11.211  1.00  0.00           O
ATOM   1168  QA  GLY A  66      -4.884   7.251 -12.726  1.00  0.00           Q
ATOM   1169  H   GLY A  66      -3.680   5.552 -11.440  1.00  0.00           H
ATOM   1170 1HA  GLY A  66      -5.626   7.465 -12.309  1.00  0.00           H
ATOM   1171 2HA  GLY A  66      -4.142   7.036 -13.145  1.00  0.00           H
ATOM   1172  N   MET A  67      -2.638   8.777 -12.000  1.00  0.00           N
ATOM   1173  CA  MET A  67      -1.921   9.993 -11.629  1.00  0.00           C
ATOM   1174  C   MET A  67      -0.472   9.935 -12.101  1.00  0.00           C
ATOM   1175  O   MET A  67       0.113   8.857 -12.211  1.00  0.00           O
ATOM   1176  CB  MET A  67      -1.966  10.194 -10.113  1.00  0.00           C
ATOM   1177  CG  MET A  67      -1.483  11.564  -9.667  1.00  0.00           C
ATOM   1178  SD  MET A  67      -2.336  12.156  -8.193  1.00  0.00           S
ATOM   1179  CE  MET A  67      -2.447  13.909  -8.547  1.00  0.00           C
ATOM   1180  QB  MET A  67      -2.166   9.758  -9.709  1.00  0.00           Q
ATOM   1181  QE  MET A  67      -2.469  14.261  -8.617  1.00  0.00           Q
ATOM   1182  QG  MET A  67      -1.038  11.887  -9.961  1.00  0.00           Q
ATOM   1183  H   MET A  67      -2.150   8.050 -12.438  1.00  0.00           H
ATOM   1184  HA  MET A  67      -2.410  10.826 -12.109  1.00  0.00           H
ATOM   1185 1HB  MET A  67      -1.347   9.447  -9.642  1.00  0.00           H
ATOM   1186 2HB  MET A  67      -2.985  10.069  -9.776  1.00  0.00           H
ATOM   1187 1HG  MET A  67      -1.649  12.269 -10.468  1.00  0.00           H
ATOM   1188 2HG  MET A  67      -0.427  11.506  -9.454  1.00  0.00           H
ATOM   1189 1HE  MET A  67      -3.439  14.141  -8.905  1.00  0.00           H
ATOM   1190 2HE  MET A  67      -1.721  14.170  -9.300  1.00  0.00           H
ATOM   1191 3HE  MET A  67      -2.249  14.470  -7.644  1.00  0.00           H
ATOM   1192  N   THR A  68       0.101  11.101 -12.380  1.00  0.00           N
ATOM   1193  CA  THR A  68       1.482  11.182 -12.841  1.00  0.00           C
ATOM   1194  C   THR A  68       2.446  11.251 -11.663  1.00  0.00           C
ATOM   1195  O   THR A  68       2.225  11.996 -10.709  1.00  0.00           O
ATOM   1196  CB  THR A  68       1.671  12.407 -13.740  1.00  0.00           C
ATOM   1197  CG2 THR A  68       1.366  13.713 -13.042  1.00  0.00           C
ATOM   1198  OG1 THR A  68       3.000  12.476 -14.221  1.00  0.00           O
ATOM   1199  QG2 THR A  68       1.293  14.024 -12.875  1.00  0.00           Q
ATOM   1200  H   THR A  68      -0.417  11.926 -12.273  1.00  0.00           H
ATOM   1201  HA  THR A  68       1.693  10.291 -13.414  1.00  0.00           H
ATOM   1202  HB  THR A  68       1.006  12.322 -14.589  1.00  0.00           H
ATOM   1203 1HG  THR A  68       3.097  11.896 -14.981  1.00  0.00           H
ATOM   1204 1HG2 THR A  68       1.914  13.761 -12.112  1.00  0.00           H
ATOM   1205 2HG2 THR A  68       0.306  13.775 -12.840  1.00  0.00           H
ATOM   1206 3HG2 THR A  68       1.660  14.537 -13.675  1.00  0.00           H
ATOM   1207  N   SEP A  69       3.504  10.459 -11.766  1.00  0.00           N
ATOM   1208  CA  SEP A  69       4.538  10.414 -10.691  1.00  0.00           C
ATOM   1209  C   SEP A  69       5.903  10.268 -11.311  1.00  0.00           C
ATOM   1210  O   SEP A  69       6.060   9.829 -12.448  1.00  0.00           O
ATOM   1211  CB  SEP A  69       4.172   9.326  -9.638  1.00  0.00           C
ATOM   1212  OG  SEP A  69       3.233   9.841  -8.665  1.00  0.00           O
ATOM   1213  PS  SEP A  69       1.996   8.960  -8.104  1.00  0.00           P
ATOM   1214  OPA SEP A  69       2.587   7.714  -7.436  1.00  0.00           O
ATOM   1215  OPB SEP A  69       1.187   9.765  -7.095  1.00  0.00           O
ATOM   1216  OPC SEP A  69       1.131   8.520  -9.279  1.00  0.00           O
ATOM   1217  QB  SEP A  69       4.396   8.683  -9.606  1.00  0.00           Q
ATOM   1218  H   SEP A  69       3.629   9.870 -12.576  1.00  0.00           H
ATOM   1219  HA  SEP A  69       4.506  11.397 -10.185  1.00  0.00           H
ATOM   1220 2HB  SEP A  69       3.723   8.427 -10.101  1.00  0.00           H
ATOM   1221 3HB  SEP A  69       5.068   8.940  -9.111  1.00  0.00           H
ATOM   1222  N   PRO A  70       6.942  10.648 -10.545  1.00  0.00           N
ATOM   1223  CA  PRO A  70       8.331  10.569 -11.006  1.00  0.00           C
ATOM   1224  C   PRO A  70       8.821   9.129 -11.124  1.00  0.00           C
ATOM   1225  O   PRO A  70       8.070   8.185 -10.876  1.00  0.00           O
ATOM   1226  CB  PRO A  70       9.111  11.310  -9.917  1.00  0.00           C
ATOM   1227  CG  PRO A  70       8.268  11.183  -8.695  1.00  0.00           C
ATOM   1228  CD  PRO A  70       6.842  11.182  -9.173  1.00  0.00           C
ATOM   1229  QB  PRO A  70       9.657  11.595  -9.992  1.00  0.00           Q
ATOM   1230  QD  PRO A  70       6.342  11.363  -8.866  1.00  0.00           Q
ATOM   1231  QG  PRO A  70       8.469  11.138  -8.114  1.00  0.00           Q
ATOM   1232  HA  PRO A  70       8.463  11.070 -11.953  1.00  0.00           H
ATOM   1233 1HB  PRO A  70       9.238  12.344 -10.202  1.00  0.00           H
ATOM   1234 2HB  PRO A  70      10.077  10.845  -9.783  1.00  0.00           H
ATOM   1235 1HG  PRO A  70       8.443  12.022  -8.039  1.00  0.00           H
ATOM   1236 2HG  PRO A  70       8.494  10.255  -8.189  1.00  0.00           H
ATOM   1237 1HD  PRO A  70       6.447  12.186  -9.180  1.00  0.00           H
ATOM   1238 2HD  PRO A  70       6.236  10.539  -8.552  1.00  0.00           H
ATOM   1239  N   PHE A  71      10.084   8.967 -11.505  1.00  0.00           N
ATOM   1240  CA  PHE A  71      10.673   7.643 -11.656  1.00  0.00           C
ATOM   1241  C   PHE A  71      11.462   7.252 -10.410  1.00  0.00           C
ATOM   1242  O   PHE A  71      11.995   8.111  -9.707  1.00  0.00           O
ATOM   1243  CB  PHE A  71      11.586   7.604 -12.883  1.00  0.00           C
ATOM   1244  CG  PHE A  71      12.147   6.242 -13.173  1.00  0.00           C
ATOM   1245  CD1 PHE A  71      11.307   5.179 -13.462  1.00  0.00           C
ATOM   1246  CD2 PHE A  71      13.515   6.024 -13.155  1.00  0.00           C
ATOM   1247  CE1 PHE A  71      11.820   3.924 -13.728  1.00  0.00           C
ATOM   1248  CE2 PHE A  71      14.034   4.771 -13.420  1.00  0.00           C
ATOM   1249  CZ  PHE A  71      13.186   3.720 -13.707  1.00  0.00           C
ATOM   1250  QB  PHE A  71      11.719   8.102 -13.239  1.00  0.00           Q
ATOM   1251  QD  PHE A  71      12.209   6.091 -13.205  1.00  0.00           Q
ATOM   1252  QE  PHE A  71      13.128   3.858 -13.678  1.00  0.00           Q
ATOM   1253  QR  PHE A  71      12.853   4.528 -13.536  1.00  0.00           Q
ATOM   1254  H   PHE A  71      10.632   9.759 -11.688  1.00  0.00           H
ATOM   1255  HA  PHE A  71       9.870   6.936 -11.795  1.00  0.00           H
ATOM   1256 1HB  PHE A  71      12.414   8.281 -12.728  1.00  0.00           H
ATOM   1257 2HB  PHE A  71      11.026   7.923 -13.750  1.00  0.00           H
ATOM   1258 1HD  PHE A  71      10.238   5.338 -13.480  1.00  0.00           H
ATOM   1259 2HD  PHE A  71      14.180   6.845 -12.930  1.00  0.00           H
ATOM   1260 1HE  PHE A  71      11.154   3.104 -13.952  1.00  0.00           H
ATOM   1261 2HE  PHE A  71      15.103   4.614 -13.403  1.00  0.00           H
ATOM   1262  HZ  PHE A  71      13.589   2.740 -13.915  1.00  0.00           H
ATOM   1263  N   ASN A  72      11.531   5.953 -10.143  1.00  0.00           N
ATOM   1264  CA  ASN A  72      12.255   5.448  -8.982  1.00  0.00           C
ATOM   1265  C   ASN A  72      13.584   4.826  -9.397  1.00  0.00           C
ATOM   1266  O   ASN A  72      13.960   4.865 -10.569  1.00  0.00           O
ATOM   1267  CB  ASN A  72      11.407   4.418  -8.235  1.00  0.00           C
ATOM   1268  CG  ASN A  72      11.072   3.213  -9.093  1.00  0.00           C
ATOM   1269  ND2 ASN A  72      11.631   2.061  -8.740  1.00  0.00           N
ATOM   1270  OD1 ASN A  72      10.321   3.316 -10.063  1.00  0.00           O
ATOM   1271  QB  ASN A  72      11.216   4.478  -7.643  1.00  0.00           Q
ATOM   1272  QD2 ASN A  72      11.825   1.659  -8.615  1.00  0.00           Q
ATOM   1273  H   ASN A  72      11.086   5.317 -10.741  1.00  0.00           H
ATOM   1274  HA  ASN A  72      12.451   6.283  -8.326  1.00  0.00           H
ATOM   1275 1HB  ASN A  72      10.483   4.880  -7.920  1.00  0.00           H
ATOM   1276 2HB  ASN A  72      11.948   4.077  -7.365  1.00  0.00           H
ATOM   1277 1HD2 ASN A  72      12.219   2.053  -7.955  1.00  0.00           H
ATOM   1278 2HD2 ASN A  72      11.431   1.266  -9.276  1.00  0.00           H
ATOM   1279  N   GLY A  73      14.291   4.253  -8.429  1.00  0.00           N
ATOM   1280  CA  GLY A  73      15.570   3.630  -8.714  1.00  0.00           C
ATOM   1281  C   GLY A  73      15.461   2.126  -8.877  1.00  0.00           C
ATOM   1282  O   GLY A  73      14.363   1.591  -9.030  1.00  0.00           O
ATOM   1283  QA  GLY A  73      16.110   3.948  -8.763  1.00  0.00           Q
ATOM   1284  H   GLY A  73      13.941   4.252  -7.513  1.00  0.00           H
ATOM   1285 1HA  GLY A  73      16.251   3.844  -7.903  1.00  0.00           H
ATOM   1286 2HA  GLY A  73      15.969   4.052  -9.624  1.00  0.00           H
ATOM   1287  N   LEU A  74      16.602   1.445  -8.845  1.00  0.00           N
ATOM   1288  CA  LEU A  74      16.628  -0.006  -8.991  1.00  0.00           C
ATOM   1289  C   LEU A  74      18.043  -0.544  -8.800  1.00  0.00           C
ATOM   1290  O   LEU A  74      18.943  -0.247  -9.585  1.00  0.00           O
ATOM   1291  CB  LEU A  74      16.098  -0.411 -10.367  1.00  0.00           C
ATOM   1292  CG  LEU A  74      15.654  -1.869 -10.487  1.00  0.00           C
ATOM   1293  CD1 LEU A  74      16.852  -2.801 -10.391  1.00  0.00           C
ATOM   1294  CD2 LEU A  74      14.629  -2.202  -9.412  1.00  0.00           C
ATOM   1295  QB  LEU A  74      16.066  -0.006 -10.850  1.00  0.00           Q
ATOM   1296  QD1 LEU A  74      17.136  -3.021 -10.368  1.00  0.00           Q
ATOM   1297  QD2 LEU A  74      14.387  -2.282  -9.159  1.00  0.00           Q
ATOM   1298  QQD LEU A  74      15.762  -2.652  -9.763  1.00  0.00           Q
ATOM   1299  H   LEU A  74      17.444   1.929  -8.720  1.00  0.00           H
ATOM   1300  HA  LEU A  74      15.989  -0.428  -8.230  1.00  0.00           H
ATOM   1301 1HB  LEU A  74      16.876  -0.233 -11.095  1.00  0.00           H
ATOM   1302 2HB  LEU A  74      15.255   0.221 -10.605  1.00  0.00           H
ATOM   1303  HG  LEU A  74      15.191  -2.020 -11.451  1.00  0.00           H
ATOM   1304 1HD1 LEU A  74      17.005  -3.087  -9.361  1.00  0.00           H
ATOM   1305 2HD1 LEU A  74      17.733  -2.294 -10.758  1.00  0.00           H
ATOM   1306 3HD1 LEU A  74      16.670  -3.683 -10.986  1.00  0.00           H
ATOM   1307 1HD2 LEU A  74      15.124  -2.278  -8.455  1.00  0.00           H
ATOM   1308 2HD2 LEU A  74      14.156  -3.145  -9.648  1.00  0.00           H
ATOM   1309 3HD2 LEU A  74      13.883  -1.424  -9.373  1.00  0.00           H
ATOM   1310  N   THR A  75      18.230  -1.338  -7.751  1.00  0.00           N
ATOM   1311  CA  THR A  75      19.534  -1.920  -7.456  1.00  0.00           C
ATOM   1312  C   THR A  75      19.421  -2.995  -6.380  1.00  0.00           C
ATOM   1313  O   THR A  75      18.326  -3.298  -5.905  1.00  0.00           O
ATOM   1314  CB  THR A  75      20.511  -0.833  -7.004  1.00  0.00           C
ATOM   1315  CG2 THR A  75      21.282  -0.209  -8.147  1.00  0.00           C
ATOM   1316  OG1 THR A  75      19.825   0.209  -6.331  1.00  0.00           O
ATOM   1317  QG2 THR A  75      21.466  -0.062  -8.420  1.00  0.00           Q
ATOM   1318  H   THR A  75      17.474  -1.539  -7.160  1.00  0.00           H
ATOM   1319  HA  THR A  75      19.908  -2.373  -8.362  1.00  0.00           H
ATOM   1320  HB  THR A  75      21.226  -1.266  -6.320  1.00  0.00           H
ATOM   1321 1HG  THR A  75      20.316   0.460  -5.545  1.00  0.00           H
ATOM   1322 1HG2 THR A  75      20.755   0.663  -8.504  1.00  0.00           H
ATOM   1323 2HG2 THR A  75      21.378  -0.926  -8.950  1.00  0.00           H
ATOM   1324 3HG2 THR A  75      22.265   0.079  -7.804  1.00  0.00           H
ATOM   1325  N   SEP A  76      20.570  -3.546  -6.022  1.00  0.00           N
ATOM   1326  CA  SEP A  76      20.621  -4.615  -4.980  1.00  0.00           C
ATOM   1327  C   SEP A  76      20.175  -4.050  -3.657  1.00  0.00           C
ATOM   1328  O   SEP A  76      20.187  -2.842  -3.425  1.00  0.00           O
ATOM   1329  CB  SEP A  76      22.025  -5.290  -4.971  1.00  0.00           C
ATOM   1330  OG  SEP A  76      23.067  -4.316  -4.724  1.00  0.00           O
ATOM   1331  PS  SEP A  76      23.602  -3.981  -3.234  1.00  0.00           P
ATOM   1332  OPA SEP A  76      24.152  -5.282  -2.640  1.00  0.00           O
ATOM   1333  OPB SEP A  76      24.697  -2.923  -3.289  1.00  0.00           O
ATOM   1334  OPC SEP A  76      22.429  -3.515  -2.380  1.00  0.00           O
ATOM   1335  QB  SEP A  76      22.172  -5.949  -5.062  1.00  0.00           Q
ATOM   1336  H   SEP A  76      21.438  -3.254  -6.450  1.00  0.00           H
ATOM   1337  HA  SEP A  76      19.881  -5.380  -5.282  1.00  0.00           H
ATOM   1338 2HB  SEP A  76      22.107  -6.080  -4.202  1.00  0.00           H
ATOM   1339 3HB  SEP A  76      22.238  -5.817  -5.923  1.00  0.00           H
ATOM   1340  N   PRO A  77      19.762  -4.947  -2.742  1.00  0.00           N
ATOM   1341  CA  PRO A  77      19.296  -4.555  -1.409  1.00  0.00           C
ATOM   1342  C   PRO A  77      20.294  -3.652  -0.690  1.00  0.00           C
ATOM   1343  O   PRO A  77      21.342  -3.308  -1.236  1.00  0.00           O
ATOM   1344  CB  PRO A  77      19.156  -5.889  -0.674  1.00  0.00           C
ATOM   1345  CG  PRO A  77      18.933  -6.893  -1.750  1.00  0.00           C
ATOM   1346  CD  PRO A  77      19.717  -6.408  -2.938  1.00  0.00           C
ATOM   1347  QB  PRO A  77      19.189  -5.970  -0.058  1.00  0.00           Q
ATOM   1348  QD  PRO A  77      19.959  -6.744  -3.394  1.00  0.00           Q
ATOM   1349  QG  PRO A  77      18.587  -7.403  -1.711  1.00  0.00           Q
ATOM   1350  HA  PRO A  77      18.336  -4.062  -1.454  1.00  0.00           H
ATOM   1351 1HB  PRO A  77      18.316  -5.844   0.004  1.00  0.00           H
ATOM   1352 2HB  PRO A  77      20.061  -6.096  -0.121  1.00  0.00           H
ATOM   1353 1HG  PRO A  77      17.881  -6.945  -1.992  1.00  0.00           H
ATOM   1354 2HG  PRO A  77      19.293  -7.860  -1.431  1.00  0.00           H
ATOM   1355 1HD  PRO A  77      19.207  -6.658  -3.856  1.00  0.00           H
ATOM   1356 2HD  PRO A  77      20.711  -6.829  -2.931  1.00  0.00           H
ATOM   1357  N   GLN A  78      19.961  -3.274   0.541  1.00  0.00           N
ATOM   1358  CA  GLN A  78      20.829  -2.412   1.336  1.00  0.00           C
ATOM   1359  C   GLN A  78      21.486  -3.194   2.468  1.00  0.00           C
ATOM   1360  O   GLN A  78      21.767  -2.646   3.534  1.00  0.00           O
ATOM   1361  CB  GLN A  78      20.033  -1.235   1.908  1.00  0.00           C
ATOM   1362  CG  GLN A  78      18.639  -1.610   2.384  1.00  0.00           C
ATOM   1363  CD  GLN A  78      18.646  -2.776   3.353  1.00  0.00           C
ATOM   1364  NE2 GLN A  78      17.793  -3.762   3.099  1.00  0.00           N
ATOM   1365  OE1 GLN A  78      19.409  -2.790   4.319  1.00  0.00           O
ATOM   1366  QB  GLN A  78      20.257  -0.649   1.945  1.00  0.00           Q
ATOM   1367  QE2 GLN A  78      17.496  -4.106   3.010  1.00  0.00           Q
ATOM   1368  QG  GLN A  78      18.119  -1.318   2.200  1.00  0.00           Q
ATOM   1369  H   GLN A  78      19.113  -3.581   0.922  1.00  0.00           H
ATOM   1370  HA  GLN A  78      21.600  -2.029   0.685  1.00  0.00           H
ATOM   1371 1HB  GLN A  78      19.938  -0.476   1.146  1.00  0.00           H
ATOM   1372 2HB  GLN A  78      20.576  -0.822   2.746  1.00  0.00           H
ATOM   1373 1HG  GLN A  78      18.040  -1.879   1.525  1.00  0.00           H
ATOM   1374 2HG  GLN A  78      18.198  -0.757   2.875  1.00  0.00           H
ATOM   1375 1HE2 GLN A  78      17.215  -3.683   2.311  1.00  0.00           H
ATOM   1376 2HE2 GLN A  78      17.777  -4.528   3.709  1.00  0.00           H
ATOM   1377  N   ARG A  79      21.731  -4.478   2.228  1.00  0.00           N
ATOM   1378  CA  ARG A  79      22.357  -5.337   3.229  1.00  0.00           C
ATOM   1379  C   ARG A  79      22.586  -6.739   2.675  1.00  0.00           C
ATOM   1380  O   ARG A  79      21.644  -7.516   2.515  1.00  0.00           O
ATOM   1381  CB  ARG A  79      21.489  -5.407   4.487  1.00  0.00           C
ATOM   1382  CG  ARG A  79      20.045  -5.792   4.210  1.00  0.00           C
ATOM   1383  CD  ARG A  79      19.179  -5.637   5.451  1.00  0.00           C
ATOM   1384  NE  ARG A  79      19.634  -6.491   6.546  1.00  0.00           N
ATOM   1385  CZ  ARG A  79      18.897  -6.782   7.614  1.00  0.00           C
ATOM   1386  NH1 ARG A  79      17.670  -6.292   7.735  1.00  0.00           N
ATOM   1387  NH2 ARG A  79      19.387  -7.567   8.564  1.00  0.00           N
ATOM   1388  QB  ARG A  79      21.704  -5.290   5.065  1.00  0.00           Q
ATOM   1389  QD  ARG A  79      18.689  -5.253   5.486  1.00  0.00           Q
ATOM   1390  QG  ARG A  79      19.834  -5.988   3.658  1.00  0.00           Q
ATOM   1391  QH1 ARG A  79      17.207  -6.107   7.781  1.00  0.00           Q
ATOM   1392  QH2 ARG A  79      19.572  -7.862   8.923  1.00  0.00           Q
ATOM   1393  H   ARG A  79      21.485  -4.858   1.359  1.00  0.00           H
ATOM   1394  HA  ARG A  79      23.312  -4.904   3.486  1.00  0.00           H
ATOM   1395 1HB  ARG A  79      21.496  -4.442   4.970  1.00  0.00           H
ATOM   1396 2HB  ARG A  79      21.911  -6.139   5.161  1.00  0.00           H
ATOM   1397 1HG  ARG A  79      20.013  -6.822   3.886  1.00  0.00           H
ATOM   1398 2HG  ARG A  79      19.655  -5.154   3.430  1.00  0.00           H
ATOM   1399 1HD  ARG A  79      18.163  -5.900   5.199  1.00  0.00           H
ATOM   1400 2HD  ARG A  79      19.215  -4.607   5.772  1.00  0.00           H
ATOM   1401  HE  ARG A  79      20.537  -6.867   6.481  1.00  0.00           H
ATOM   1402 1HH1 ARG A  79      17.293  -5.700   7.022  1.00  0.00           H
ATOM   1403 2HH1 ARG A  79      17.119  -6.515   8.539  1.00  0.00           H
ATOM   1404 1HH2 ARG A  79      20.311  -7.939   8.477  1.00  0.00           H
ATOM   1405 2HH2 ARG A  79      18.833  -7.785   9.367  1.00  0.00           H
ATOM   1406  N   SEP A  80      23.848  -7.024   2.397  1.00  0.00           N
ATOM   1407  CA  SEP A  80      24.234  -8.357   1.846  1.00  0.00           C
ATOM   1408  C   SEP A  80      25.717  -8.385   1.586  1.00  0.00           C
ATOM   1409  O   SEP A  80      26.447  -9.251   2.063  1.00  0.00           O
ATOM   1410  CB  SEP A  80      23.341  -8.710   0.621  1.00  0.00           C
ATOM   1411  OG  SEP A  80      22.336  -9.690   0.976  1.00  0.00           O
ATOM   1412  PS  SEP A  80      22.489 -11.259   0.609  1.00  0.00           P
ATOM   1413  OPA SEP A  80      23.767 -11.765   1.288  1.00  0.00           O
ATOM   1414  OPB SEP A  80      21.281 -12.041   1.110  1.00  0.00           O
ATOM   1415  OPC SEP A  80      22.650 -11.401  -0.900  1.00  0.00           O
ATOM   1416  QB  SEP A  80      23.380  -8.459  -0.011  1.00  0.00           Q
ATOM   1417  H   SEP A  80      24.577  -6.342   2.554  1.00  0.00           H
ATOM   1418  HA  SEP A  80      24.022  -9.096   2.642  1.00  0.00           H
ATOM   1419 2HB  SEP A  80      22.822  -7.825   0.209  1.00  0.00           H
ATOM   1420 3HB  SEP A  80      23.938  -9.094  -0.231  1.00  0.00           H
ATOM   1421  N   PRO A  81      26.199  -7.405   0.798  1.00  0.00           N
ATOM   1422  CA  PRO A  81      27.622  -7.302   0.455  1.00  0.00           C
ATOM   1423  C   PRO A  81      28.518  -7.334   1.688  1.00  0.00           C
ATOM   1424  O   PRO A  81      29.348  -8.231   1.841  1.00  0.00           O
ATOM   1425  CB  PRO A  81      27.723  -5.944  -0.243  1.00  0.00           C
ATOM   1426  CG  PRO A  81      26.361  -5.698  -0.792  1.00  0.00           C
ATOM   1427  CD  PRO A  81      25.403  -6.325   0.182  1.00  0.00           C
ATOM   1428  QB  PRO A  81      28.232  -5.590  -0.276  1.00  0.00           Q
ATOM   1429  QD  PRO A  81      24.820  -6.165   0.293  1.00  0.00           Q
ATOM   1430  QG  PRO A  81      26.224  -5.399  -1.312  1.00  0.00           Q
ATOM   1431  HA  PRO A  81      27.922  -8.084  -0.227  1.00  0.00           H
ATOM   1432 1HB  PRO A  81      28.461  -5.994  -1.028  1.00  0.00           H
ATOM   1433 2HB  PRO A  81      28.003  -5.186   0.476  1.00  0.00           H
ATOM   1434 1HG  PRO A  81      26.267  -6.162  -1.762  1.00  0.00           H
ATOM   1435 2HG  PRO A  81      26.180  -4.635  -0.863  1.00  0.00           H
ATOM   1436 1HD  PRO A  81      24.547  -6.727  -0.337  1.00  0.00           H
ATOM   1437 2HD  PRO A  81      25.092  -5.604   0.923  1.00  0.00           H
ATOM   1438  N   PHE A  82      28.345  -6.351   2.567  1.00  0.00           N
ATOM   1439  CA  PHE A  82      29.137  -6.266   3.788  1.00  0.00           C
ATOM   1440  C   PHE A  82      28.708  -5.068   4.633  1.00  0.00           C
ATOM   1441  O   PHE A  82      28.256  -5.231   5.767  1.00  0.00           O
ATOM   1442  CB  PHE A  82      30.627  -6.164   3.451  1.00  0.00           C
ATOM   1443  CG  PHE A  82      31.356  -7.473   3.550  1.00  0.00           C
ATOM   1444  CD1 PHE A  82      32.020  -7.996   2.451  1.00  0.00           C
ATOM   1445  CD2 PHE A  82      31.379  -8.180   4.741  1.00  0.00           C
ATOM   1446  CE1 PHE A  82      32.692  -9.200   2.540  1.00  0.00           C
ATOM   1447  CE2 PHE A  82      32.049  -9.385   4.835  1.00  0.00           C
ATOM   1448  CZ  PHE A  82      32.706  -9.895   3.733  1.00  0.00           C
ATOM   1449  QB  PHE A  82      30.917  -5.633   3.286  1.00  0.00           Q
ATOM   1450  QD  PHE A  82      31.437  -7.617   3.561  1.00  0.00           Q
ATOM   1451  QE  PHE A  82      32.631  -9.762   3.723  1.00  0.00           Q
ATOM   1452  QR  PHE A  82      32.274  -9.119   3.674  1.00  0.00           Q
ATOM   1453  H   PHE A  82      27.667  -5.667   2.388  1.00  0.00           H
ATOM   1454  HA  PHE A  82      28.968  -7.170   4.355  1.00  0.00           H
ATOM   1455 1HB  PHE A  82      31.098  -5.467   4.132  1.00  0.00           H
ATOM   1456 2HB  PHE A  82      30.736  -5.799   2.439  1.00  0.00           H
ATOM   1457 1HD  PHE A  82      32.010  -7.452   1.518  1.00  0.00           H
ATOM   1458 2HD  PHE A  82      30.865  -7.781   5.603  1.00  0.00           H
ATOM   1459 1HE  PHE A  82      33.205  -9.598   1.676  1.00  0.00           H
ATOM   1460 2HE  PHE A  82      32.059  -9.926   5.769  1.00  0.00           H
ATOM   1461  HZ  PHE A  82      33.231 -10.838   3.804  1.00  0.00           H
ATOM   1462  N   PRO A  83      28.843  -3.845   4.092  1.00  0.00           N
ATOM   1463  CA  PRO A  83      28.466  -2.621   4.807  1.00  0.00           C
ATOM   1464  C   PRO A  83      26.953  -2.468   4.934  1.00  0.00           C
ATOM   1465  O   PRO A  83      26.193  -3.075   4.180  1.00  0.00           O
ATOM   1466  CB  PRO A  83      29.044  -1.508   3.933  1.00  0.00           C
ATOM   1467  CG  PRO A  83      29.092  -2.090   2.562  1.00  0.00           C
ATOM   1468  CD  PRO A  83      29.372  -3.557   2.744  1.00  0.00           C
ATOM   1469  QB  PRO A  83      29.214  -0.944   4.128  1.00  0.00           Q
ATOM   1470  QD  PRO A  83      29.645  -3.941   2.348  1.00  0.00           Q
ATOM   1471  QG  PRO A  83      29.012  -1.787   2.032  1.00  0.00           Q
ATOM   1472  HA  PRO A  83      28.913  -2.582   5.788  1.00  0.00           H
ATOM   1473 1HB  PRO A  83      30.030  -1.245   4.284  1.00  0.00           H
ATOM   1474 2HB  PRO A  83      28.398  -0.642   3.973  1.00  0.00           H
ATOM   1475 1HG  PRO A  83      29.884  -1.626   1.993  1.00  0.00           H
ATOM   1476 2HG  PRO A  83      28.142  -1.950   2.070  1.00  0.00           H
ATOM   1477 1HD  PRO A  83      30.435  -3.745   2.701  1.00  0.00           H
ATOM   1478 2HD  PRO A  83      28.854  -4.135   1.995  1.00  0.00           H
ATOM   1479  N   LYS A  84      26.525  -1.654   5.892  1.00  0.00           N
ATOM   1480  CA  LYS A  84      25.103  -1.422   6.118  1.00  0.00           C
ATOM   1481  C   LYS A  84      24.569  -0.353   5.170  1.00  0.00           C
ATOM   1482  O   LYS A  84      24.533   0.829   5.509  1.00  0.00           O
ATOM   1483  CB  LYS A  84      24.857  -1.001   7.568  1.00  0.00           C
ATOM   1484  CG  LYS A  84      25.731   0.156   8.023  1.00  0.00           C
ATOM   1485  CD  LYS A  84      26.947  -0.333   8.794  1.00  0.00           C
ATOM   1486  CE  LYS A  84      28.182   0.492   8.471  1.00  0.00           C
ATOM   1487  NZ  LYS A  84      29.098   0.603   9.639  1.00  0.00           N
ATOM   1488  QB  LYS A  84      24.437  -1.276   7.945  1.00  0.00           Q
ATOM   1489  QD  LYS A  84      26.939  -0.811   9.194  1.00  0.00           Q
ATOM   1490  QE  LYS A  84      28.289   0.752   7.914  1.00  0.00           Q
ATOM   1491  QG  LYS A  84      25.608   0.755   7.907  1.00  0.00           Q
ATOM   1492  QZ  LYS A  84      29.318   0.630   9.920  1.00  0.00           Q
ATOM   1493  H   LYS A  84      27.180  -1.199   6.462  1.00  0.00           H
ATOM   1494  HA  LYS A  84      24.581  -2.348   5.928  1.00  0.00           H
ATOM   1495 1HB  LYS A  84      25.051  -1.846   8.213  1.00  0.00           H
ATOM   1496 2HB  LYS A  84      23.824  -0.707   7.676  1.00  0.00           H
ATOM   1497 1HG  LYS A  84      25.150   0.806   8.659  1.00  0.00           H
ATOM   1498 2HG  LYS A  84      26.066   0.705   7.155  1.00  0.00           H
ATOM   1499 1HD  LYS A  84      27.135  -1.365   8.535  1.00  0.00           H
ATOM   1500 2HD  LYS A  84      26.743  -0.257   9.853  1.00  0.00           H
ATOM   1501 1HE  LYS A  84      27.869   1.483   8.174  1.00  0.00           H
ATOM   1502 2HE  LYS A  84      28.710   0.022   7.655  1.00  0.00           H
ATOM   1503 1HZ  LYS A  84      29.236  -0.331  10.075  1.00  0.00           H
ATOM   1504 2HZ  LYS A  84      28.695   1.248  10.349  1.00  0.00           H
ATOM   1505 3HZ  LYS A  84      30.021   0.972   9.335  1.00  0.00           H
ATOM   1506  N   SER A  85      24.156  -0.778   3.981  1.00  0.00           N
ATOM   1507  CA  SER A  85      23.624   0.142   2.982  1.00  0.00           C
ATOM   1508  C   SER A  85      22.378   0.850   3.504  1.00  0.00           C
ATOM   1509  O   SER A  85      22.108   1.997   3.149  1.00  0.00           O
ATOM   1510  CB  SER A  85      23.295  -0.606   1.690  1.00  0.00           C
ATOM   1511  OG  SER A  85      22.468   0.172   0.844  1.00  0.00           O
ATOM   1512  QB  SER A  85      23.497  -1.180   1.547  1.00  0.00           Q
ATOM   1513  H   SER A  85      24.210  -1.734   3.767  1.00  0.00           H
ATOM   1514  HA  SER A  85      24.382   0.883   2.776  1.00  0.00           H
ATOM   1515 1HB  SER A  85      22.781  -1.526   1.929  1.00  0.00           H
ATOM   1516 2HB  SER A  85      24.212  -0.833   1.165  1.00  0.00           H
ATOM   1517  HG  SER A  85      21.546  -0.006   1.046  1.00  0.00           H
ATOM   1518  N   SER A  86      21.620   0.157   4.348  1.00  0.00           N
ATOM   1519  CA  SER A  86      20.402   0.718   4.919  1.00  0.00           C
ATOM   1520  C   SER A  86      20.709   1.974   5.730  1.00  0.00           C
ATOM   1521  O   SER A  86      20.911   1.908   6.942  1.00  0.00           O
ATOM   1522  CB  SER A  86      19.704  -0.316   5.803  1.00  0.00           C
ATOM   1523  OG  SER A  86      18.294  -0.195   5.716  1.00  0.00           O
ATOM   1524  QB  SER A  86      19.994  -0.738   6.158  1.00  0.00           Q
ATOM   1525  H   SER A  86      21.886  -0.753   4.592  1.00  0.00           H
ATOM   1526  HA  SER A  86      19.745   0.984   4.103  1.00  0.00           H
ATOM   1527 1HB  SER A  86      20.003  -0.168   6.831  1.00  0.00           H
ATOM   1528 2HB  SER A  86      19.986  -1.309   5.485  1.00  0.00           H
ATOM   1529  HG  SER A  86      17.892  -0.550   6.513  1.00  0.00           H
ATOM   1530  N   VAL A  87      20.741   3.117   5.052  1.00  0.00           N
ATOM   1531  CA  VAL A  87      21.024   4.387   5.709  1.00  0.00           C
ATOM   1532  C   VAL A  87      20.364   5.546   4.973  1.00  0.00           C
ATOM   1533  O   VAL A  87      19.677   6.369   5.579  1.00  0.00           O
ATOM   1534  CB  VAL A  87      22.539   4.649   5.799  1.00  0.00           C
ATOM   1535  CG1 VAL A  87      22.822   5.871   6.659  1.00  0.00           C
ATOM   1536  CG2 VAL A  87      23.262   3.426   6.344  1.00  0.00           C
ATOM   1537  QG1 VAL A  87      22.888   6.160   6.863  1.00  0.00           Q
ATOM   1538  QG2 VAL A  87      23.433   3.137   6.473  1.00  0.00           Q
ATOM   1539  QQG VAL A  87      23.160   4.648   6.668  1.00  0.00           Q
ATOM   1540  H   VAL A  87      20.573   3.106   4.087  1.00  0.00           H
ATOM   1541  HA  VAL A  87      20.629   4.338   6.713  1.00  0.00           H
ATOM   1542  HB  VAL A  87      22.910   4.844   4.803  1.00  0.00           H
ATOM   1543 1HG1 VAL A  87      22.430   5.711   7.653  1.00  0.00           H
ATOM   1544 2HG1 VAL A  87      22.348   6.736   6.220  1.00  0.00           H
ATOM   1545 3HG1 VAL A  87      23.888   6.034   6.716  1.00  0.00           H
ATOM   1546 1HG2 VAL A  87      22.838   3.154   7.299  1.00  0.00           H
ATOM   1547 2HG2 VAL A  87      24.311   3.652   6.467  1.00  0.00           H
ATOM   1548 3HG2 VAL A  87      23.149   2.604   5.652  1.00  0.00           H
ATOM   1549  N   LYS A  88      20.574   5.605   3.662  1.00  0.00           N
ATOM   1550  CA  LYS A  88      19.997   6.663   2.842  1.00  0.00           C
ATOM   1551  C   LYS A  88      19.783   6.187   1.409  1.00  0.00           C
ATOM   1552  O   LYS A  88      20.740   5.894   0.692  1.00  0.00           O
ATOM   1553  CB  LYS A  88      20.905   7.895   2.851  1.00  0.00           C
ATOM   1554  CG  LYS A  88      20.144   9.212   2.820  1.00  0.00           C
ATOM   1555  CD  LYS A  88      20.957  10.310   2.155  1.00  0.00           C
ATOM   1556  CE  LYS A  88      20.645  11.673   2.749  1.00  0.00           C
ATOM   1557  NZ  LYS A  88      20.668  12.747   1.718  1.00  0.00           N
ATOM   1558  QB  LYS A  88      21.532   7.867   2.865  1.00  0.00           Q
ATOM   1559  QD  LYS A  88      21.368  10.212   1.696  1.00  0.00           Q
ATOM   1560  QE  LYS A  88      20.521  11.769   3.354  1.00  0.00           Q
ATOM   1561  QG  LYS A  88      19.572   9.290   3.051  1.00  0.00           Q
ATOM   1562  QZ  LYS A  88      20.674  13.004   1.471  1.00  0.00           Q
ATOM   1563  H   LYS A  88      21.131   4.920   3.235  1.00  0.00           H
ATOM   1564  HA  LYS A  88      19.041   6.929   3.267  1.00  0.00           H
ATOM   1565 1HB  LYS A  88      21.552   7.858   1.987  1.00  0.00           H
ATOM   1566 2HB  LYS A  88      21.511   7.875   3.745  1.00  0.00           H
ATOM   1567 1HG  LYS A  88      19.917   9.508   3.834  1.00  0.00           H
ATOM   1568 2HG  LYS A  88      19.228   9.073   2.268  1.00  0.00           H
ATOM   1569 1HD  LYS A  88      20.728  10.325   1.099  1.00  0.00           H
ATOM   1570 2HD  LYS A  88      22.008  10.100   2.294  1.00  0.00           H
ATOM   1571 1HE  LYS A  88      21.379  11.898   3.508  1.00  0.00           H
ATOM   1572 2HE  LYS A  88      19.663  11.639   3.199  1.00  0.00           H
ATOM   1573 1HZ  LYS A  88      21.280  12.468   0.925  1.00  0.00           H
ATOM   1574 2HZ  LYS A  88      21.033  13.629   2.130  1.00  0.00           H
ATOM   1575 3HZ  LYS A  88      19.707  12.917   1.358  1.00  0.00           H
ATOM   1576  N   ARG A  89      18.521   6.112   0.999  1.00  0.00           N
ATOM   1577  CA  ARG A  89      18.181   5.671  -0.349  1.00  0.00           C
ATOM   1578  C   ARG A  89      18.796   6.595  -1.396  1.00  0.00           C
ATOM   1579  O   ARG A  89      19.658   6.182  -2.173  1.00  0.00           O
ATOM   1580  CB  ARG A  89      16.662   5.623  -0.524  1.00  0.00           C
ATOM   1581  CG  ARG A  89      16.186   4.477  -1.404  1.00  0.00           C
ATOM   1582  CD  ARG A  89      16.695   4.621  -2.829  1.00  0.00           C
ATOM   1583  NE  ARG A  89      15.702   4.189  -3.811  1.00  0.00           N
ATOM   1584  CZ  ARG A  89      14.650   4.919  -4.171  1.00  0.00           C
ATOM   1585  NH1 ARG A  89      14.449   6.117  -3.636  1.00  0.00           N
ATOM   1586  NH2 ARG A  89      13.797   4.452  -5.071  1.00  0.00           N
ATOM   1587  QB  ARG A  89      16.268   6.034  -0.261  1.00  0.00           Q
ATOM   1588  QD  ARG A  89      17.260   4.840  -2.975  1.00  0.00           Q
ATOM   1589  QG  ARG A  89      15.829   4.008  -1.205  1.00  0.00           Q
ATOM   1590  QH1 ARG A  89      14.373   6.569  -3.435  1.00  0.00           Q
ATOM   1591  QH2 ARG A  89      13.474   4.275  -5.411  1.00  0.00           Q
ATOM   1592  H   ARG A  89      17.802   6.358   1.616  1.00  0.00           H
ATOM   1593  HA  ARG A  89      18.581   4.678  -0.484  1.00  0.00           H
ATOM   1594 1HB  ARG A  89      16.333   6.551  -0.970  1.00  0.00           H
ATOM   1595 2HB  ARG A  89      16.203   5.517   0.447  1.00  0.00           H
ATOM   1596 1HG  ARG A  89      15.106   4.469  -1.414  1.00  0.00           H
ATOM   1597 2HG  ARG A  89      16.551   3.547  -0.995  1.00  0.00           H
ATOM   1598 1HD  ARG A  89      17.585   4.021  -2.942  1.00  0.00           H
ATOM   1599 2HD  ARG A  89      16.936   5.659  -3.009  1.00  0.00           H
ATOM   1600  HE  ARG A  89      15.827   3.308  -4.221  1.00  0.00           H
ATOM   1601 1HH1 ARG A  89      15.089   6.477  -2.957  1.00  0.00           H
ATOM   1602 2HH1 ARG A  89      13.657   6.661  -3.913  1.00  0.00           H
ATOM   1603 1HH2 ARG A  89      13.943   3.550  -5.479  1.00  0.00           H
ATOM   1604 2HH2 ARG A  89      13.006   5.000  -5.343  1.00  0.00           H
ATOM   1605  N   THR A  90      18.348   7.846  -1.410  1.00  0.00           N
ATOM   1606  CA  THR A  90      18.854   8.828  -2.361  1.00  0.00           C
ATOM   1607  C   THR A  90      20.163   9.437  -1.870  1.00  0.00           C
ATOM   1608  CB  THR A  90      17.818   9.930  -2.588  1.00  0.00           C
ATOM   1609  CG2 THR A  90      17.383  10.614  -1.310  1.00  0.00           C
ATOM   1610  OG1 THR A  90      18.329  10.927  -3.456  1.00  0.00           O
ATOM   1611  OT1 THR A  90      20.721   8.918  -0.879  1.00  0.00           O
ATOM   1612  OT2 THR A  90      20.619  10.428  -2.478  1.00  0.00           O
ATOM   1613  QG2 THR A  90      17.280  10.777  -1.006  1.00  0.00           Q
ATOM   1614  H   THR A  90      17.661   8.115  -0.766  1.00  0.00           H
ATOM   1615  HA  THR A  90      19.036   8.320  -3.296  1.00  0.00           H
ATOM   1616  HB  THR A  90      16.941   9.497  -3.047  1.00  0.00           H
ATOM   1617 1HG  THR A  90      18.729  10.509  -4.222  1.00  0.00           H
ATOM   1618 1HG2 THR A  90      18.230  10.707  -0.645  1.00  0.00           H
ATOM   1619 2HG2 THR A  90      16.612  10.027  -0.832  1.00  0.00           H
ATOM   1620 3HG2 THR A  90      16.998  11.597  -1.540  1.00  0.00           H
TER    1621
ENDMDL
