# Supplementary material for: Data set of intrinsically disordered proteins analysed at a local protein conformation level
Source: Data Brief. 2020 Mar 5;29:105383. doi: 10.1016/j.dib.2020.105383 (PMC7078294; doi:10.1016/j.dib.2020.105383)
Supplement: Supplementary file 1 [file mmc1.zip › the data/1-DATA/PED1AAA-pdb/1AAA-23.pdb]

ATOM      1  N   GLY A  -1      11.269 -10.371   6.691  1.00  0.00           N
ATOM      2  CA  GLY A  -1      12.604 -10.710   6.123  1.00  0.00           C
ATOM      3  C   GLY A  -1      13.159  -9.603   5.248  1.00  0.00           C
ATOM      4  O   GLY A  -1      14.253  -9.097   5.495  1.00  0.00           O
ATOM      5  QA  GLY A  -1      12.903 -11.250   6.234  1.00  0.00           Q
ATOM      6 1HA  GLY A  -1      13.293 -10.890   6.935  1.00  0.00           H
ATOM      7 2HA  GLY A  -1      12.514 -11.610   5.534  1.00  0.00           H
ATOM      8 1HT  GLY A  -1      10.544 -10.407   5.947  1.00  0.00           H
ATOM      9 2HT  GLY A  -1      11.286  -9.415   7.099  1.00  0.00           H
ATOM     10 3HT  GLY A  -1      11.018 -11.049   7.439  1.00  0.00           H
ATOM     11  N   SER A   0      12.403  -9.229   4.221  1.00  0.00           N
ATOM     12  CA  SER A   0      12.825  -8.176   3.306  1.00  0.00           C
ATOM     13  C   SER A   0      14.132  -8.548   2.613  1.00  0.00           C
ATOM     14  O   SER A   0      15.207  -8.459   3.205  1.00  0.00           O
ATOM     15  CB  SER A   0      12.992  -6.854   4.057  1.00  0.00           C
ATOM     16  OG  SER A   0      11.748  -6.192   4.207  1.00  0.00           O
ATOM     17  QB  SER A   0      13.533  -6.630   4.272  1.00  0.00           Q
ATOM     18  H   SER A   0      11.540  -9.670   4.076  1.00  0.00           H
ATOM     19  HA  SER A   0      12.056  -8.058   2.558  1.00  0.00           H
ATOM     20 1HB  SER A   0      13.664  -6.212   3.507  1.00  0.00           H
ATOM     21 2HB  SER A   0      13.403  -7.048   5.037  1.00  0.00           H
ATOM     22  HG  SER A   0      11.745  -5.699   5.031  1.00  0.00           H
ATOM     23  N   MET A   1      14.031  -8.968   1.356  1.00  0.00           N
ATOM     24  CA  MET A   1      15.205  -9.355   0.582  1.00  0.00           C
ATOM     25  C   MET A   1      14.934  -9.235  -0.915  1.00  0.00           C
ATOM     26  O   MET A   1      14.236 -10.066  -1.496  1.00  0.00           O
ATOM     27  CB  MET A   1      15.618 -10.786   0.925  1.00  0.00           C
ATOM     28  CG  MET A   1      16.339 -10.910   2.258  1.00  0.00           C
ATOM     29  SD  MET A   1      15.234 -11.373   3.605  1.00  0.00           S
ATOM     30  CE  MET A   1      15.977 -12.915   4.135  1.00  0.00           C
ATOM     31  QB  MET A   1      15.504 -11.280   0.556  1.00  0.00           Q
ATOM     32  QE  MET A   1      16.126 -13.225   4.242  1.00  0.00           Q
ATOM     33  QG  MET A   1      16.951 -10.809   2.332  1.00  0.00           Q
ATOM     34  H   MET A   1      13.146  -9.018   0.939  1.00  0.00           H
ATOM     35  HA  MET A   1      16.011  -8.685   0.845  1.00  0.00           H
ATOM     36 1HB  MET A   1      16.275 -11.155   0.151  1.00  0.00           H
ATOM     37 2HB  MET A   1      14.734 -11.406   0.961  1.00  0.00           H
ATOM     38 1HG  MET A   1      16.793  -9.958   2.495  1.00  0.00           H
ATOM     39 2HG  MET A   1      17.109 -11.661   2.169  1.00  0.00           H
ATOM     40 1HE  MET A   1      16.062 -12.921   5.213  1.00  0.00           H
ATOM     41 2HE  MET A   1      16.958 -13.011   3.697  1.00  0.00           H
ATOM     42 3HE  MET A   1      15.357 -13.741   3.818  1.00  0.00           H
ATOM     43  N   THR A   2      15.492  -8.198  -1.530  1.00  0.00           N
ATOM     44  CA  THR A   2      15.312  -7.972  -2.960  1.00  0.00           C
ATOM     45  C   THR A   2      16.396  -7.046  -3.506  1.00  0.00           C
ATOM     46  O   THR A   2      16.199  -5.835  -3.604  1.00  0.00           O
ATOM     47  CB  THR A   2      13.930  -7.373  -3.231  1.00  0.00           C
ATOM     48  CG2 THR A   2      13.333  -7.818  -4.549  1.00  0.00           C
ATOM     49  OG1 THR A   2      13.019  -7.727  -2.205  1.00  0.00           O
ATOM     50  QG2 THR A   2      13.191  -7.923  -4.862  1.00  0.00           Q
ATOM     51  H   THR A   2      16.039  -7.572  -1.013  1.00  0.00           H
ATOM     52  HA  THR A   2      15.384  -8.927  -3.458  1.00  0.00           H
ATOM     53  HB  THR A   2      14.014  -6.295  -3.252  1.00  0.00           H
ATOM     54 1HG  THR A   2      13.034  -7.057  -1.518  1.00  0.00           H
ATOM     55 1HG2 THR A   2      13.280  -8.896  -4.575  1.00  0.00           H
ATOM     56 2HG2 THR A   2      13.954  -7.468  -5.361  1.00  0.00           H
ATOM     57 3HG2 THR A   2      12.340  -7.405  -4.652  1.00  0.00           H
ATOM     58  N   PRO A   3      17.561  -7.609  -3.871  1.00  0.00           N
ATOM     59  CA  PRO A   3      18.680  -6.828  -4.410  1.00  0.00           C
ATOM     60  C   PRO A   3      18.258  -5.944  -5.579  1.00  0.00           C
ATOM     61  O   PRO A   3      18.409  -4.723  -5.533  1.00  0.00           O
ATOM     62  CB  PRO A   3      19.668  -7.898  -4.878  1.00  0.00           C
ATOM     63  CG  PRO A   3      19.360  -9.090  -4.042  1.00  0.00           C
ATOM     64  CD  PRO A   3      17.879  -9.046  -3.788  1.00  0.00           C
ATOM     65  QB  PRO A   3      20.096  -7.827  -5.323  1.00  0.00           Q
ATOM     66  QD  PRO A   3      17.502  -9.519  -3.676  1.00  0.00           Q
ATOM     67  QG  PRO A   3      19.762  -9.514  -3.844  1.00  0.00           Q
ATOM     68  HA  PRO A   3      19.139  -6.218  -3.647  1.00  0.00           H
ATOM     69 1HB  PRO A   3      20.679  -7.554  -4.718  1.00  0.00           H
ATOM     70 2HB  PRO A   3      19.513  -8.099  -5.928  1.00  0.00           H
ATOM     71 1HG  PRO A   3      19.902  -9.036  -3.110  1.00  0.00           H
ATOM     72 2HG  PRO A   3      19.623  -9.992  -4.578  1.00  0.00           H
ATOM     73 1HD  PRO A   3      17.654  -9.434  -2.806  1.00  0.00           H
ATOM     74 2HD  PRO A   3      17.350  -9.603  -4.547  1.00  0.00           H
ATOM     75  N   SER A   4      17.730  -6.568  -6.626  1.00  0.00           N
ATOM     76  CA  SER A   4      17.287  -5.837  -7.808  1.00  0.00           C
ATOM     77  C   SER A   4      16.180  -4.849  -7.453  1.00  0.00           C
ATOM     78  O   SER A   4      15.091  -5.244  -7.033  1.00  0.00           O
ATOM     79  CB  SER A   4      16.793  -6.811  -8.880  1.00  0.00           C
ATOM     80  OG  SER A   4      15.970  -7.817  -8.315  1.00  0.00           O
ATOM     81  QB  SER A   4      16.931  -6.775  -9.486  1.00  0.00           Q
ATOM     82  H   SER A   4      17.635  -7.543  -6.604  1.00  0.00           H
ATOM     83  HA  SER A   4      18.131  -5.289  -8.195  1.00  0.00           H
ATOM     84 1HB  SER A   4      17.641  -7.280  -9.354  1.00  0.00           H
ATOM     85 2HB  SER A   4      16.221  -6.270  -9.618  1.00  0.00           H
ATOM     86  HG  SER A   4      16.520  -8.532  -7.984  1.00  0.00           H
ATOM     87  N   TPO A   5      16.496  -3.577  -7.635  1.00  0.00           N
ATOM     88  CA  TPO A   5      15.518  -2.489  -7.329  1.00  0.00           C
ATOM     89  C   TPO A   5      16.146  -1.152  -7.671  1.00  0.00           C
ATOM     90  O   TPO A   5      15.585  -0.338  -8.404  1.00  0.00           O
ATOM     91  CB  TPO A   5      14.889  -2.692  -5.906  1.00  0.00           C
ATOM     92  CG2 TPO A   5      13.461  -3.266  -5.942  1.00  0.00           C
ATOM     93  OG1 TPO A   5      15.692  -3.634  -5.140  1.00  0.00           O
ATOM     94  PS  TPO A   5      15.383  -4.117  -3.617  1.00  0.00           P
ATOM     95  OPA TPO A   5      15.385  -2.923  -2.658  1.00  0.00           O
ATOM     96  OPB TPO A   5      16.459  -5.110  -3.170  1.00  0.00           O
ATOM     97  OPC TPO A   5      14.021  -4.817  -3.541  1.00  0.00           O
ATOM     98  QG2 TPO A   5      13.093  -3.414  -5.945  1.00  0.00           Q
ATOM     99  H   TPO A   5      17.365  -3.154  -7.976  1.00  0.00           H
ATOM    100  HA  TPO A   5      14.678  -2.603  -8.035  1.00  0.00           H
ATOM    101  HB  TPO A   5      14.871  -1.710  -5.391  1.00  0.00           H
ATOM    102 1HG2 TPO A   5      13.063  -3.388  -4.918  1.00  0.00           H
ATOM    103 2HG2 TPO A   5      12.772  -2.598  -6.491  1.00  0.00           H
ATOM    104 3HG2 TPO A   5      13.443  -4.256  -6.425  1.00  0.00           H
ATOM    105  N   PRO A   6      17.353  -0.903  -7.128  1.00  0.00           N
ATOM    106  CA  PRO A   6      18.082   0.349  -7.369  1.00  0.00           C
ATOM    107  C   PRO A   6      18.270   0.656  -8.857  1.00  0.00           C
ATOM    108  O   PRO A   6      18.060   1.789  -9.288  1.00  0.00           O
ATOM    109  CB  PRO A   6      19.435   0.118  -6.692  1.00  0.00           C
ATOM    110  CG  PRO A   6      19.173  -0.927  -5.662  1.00  0.00           C
ATOM    111  CD  PRO A   6      18.097  -1.809  -6.234  1.00  0.00           C
ATOM    112  QB  PRO A   6      19.966   0.409  -6.831  1.00  0.00           Q
ATOM    113  QD  PRO A   6      17.998  -2.405  -6.117  1.00  0.00           Q
ATOM    114  QG  PRO A   6      19.452  -0.982  -5.116  1.00  0.00           Q
ATOM    115  HA  PRO A   6      17.585   1.184  -6.898  1.00  0.00           H
ATOM    116 1HB  PRO A   6      19.776   1.037  -6.240  1.00  0.00           H
ATOM    117 2HB  PRO A   6      20.156  -0.218  -7.423  1.00  0.00           H
ATOM    118 1HG  PRO A   6      18.832  -0.465  -4.749  1.00  0.00           H
ATOM    119 2HG  PRO A   6      20.071  -1.500  -5.482  1.00  0.00           H
ATOM    120 1HD  PRO A   6      17.460  -2.184  -5.447  1.00  0.00           H
ATOM    121 2HD  PRO A   6      18.536  -2.626  -6.788  1.00  0.00           H
ATOM    122  N   PRO A   7      18.670  -0.343  -9.666  1.00  0.00           N
ATOM    123  CA  PRO A   7      18.881  -0.150 -11.106  1.00  0.00           C
ATOM    124  C   PRO A   7      17.600   0.256 -11.827  1.00  0.00           C
ATOM    125  O   PRO A   7      17.640   0.980 -12.822  1.00  0.00           O
ATOM    126  CB  PRO A   7      19.357  -1.525 -11.595  1.00  0.00           C
ATOM    127  CG  PRO A   7      19.815  -2.236 -10.369  1.00  0.00           C
ATOM    128  CD  PRO A   7      18.948  -1.728  -9.254  1.00  0.00           C
ATOM    129  QB  PRO A   7      19.350  -1.721 -12.185  1.00  0.00           Q
ATOM    130  QD  PRO A   7      18.759  -2.029  -8.755  1.00  0.00           Q
ATOM    131  QG  PRO A   7      20.268  -2.652 -10.332  1.00  0.00           Q
ATOM    132  HA  PRO A   7      19.647   0.586 -11.296  1.00  0.00           H
ATOM    133 1HB  PRO A   7      20.163  -1.399 -12.301  1.00  0.00           H
ATOM    134 2HB  PRO A   7      18.537  -2.044 -12.069  1.00  0.00           H
ATOM    135 1HG  PRO A   7      20.851  -2.004 -10.173  1.00  0.00           H
ATOM    136 2HG  PRO A   7      19.685  -3.301 -10.491  1.00  0.00           H
ATOM    137 1HD  PRO A   7      19.480  -1.755  -8.316  1.00  0.00           H
ATOM    138 2HD  PRO A   7      18.038  -2.302  -9.194  1.00  0.00           H
ATOM    139  N   ARG A   8      16.466  -0.216 -11.319  1.00  0.00           N
ATOM    140  CA  ARG A   8      15.174   0.100 -11.915  1.00  0.00           C
ATOM    141  C   ARG A   8      14.876   1.592 -11.815  1.00  0.00           C
ATOM    142  O   ARG A   8      14.935   2.315 -12.810  1.00  0.00           O
ATOM    143  CB  ARG A   8      14.063  -0.700 -11.229  1.00  0.00           C
ATOM    144  CG  ARG A   8      14.114  -2.189 -11.527  1.00  0.00           C
ATOM    145  CD  ARG A   8      13.114  -2.961 -10.681  1.00  0.00           C
ATOM    146  NE  ARG A   8      11.788  -2.351 -10.707  1.00  0.00           N
ATOM    147  CZ  ARG A   8      10.932  -2.481 -11.718  1.00  0.00           C
ATOM    148  NH1 ARG A   8      11.257  -3.199 -12.784  1.00  0.00           N
ATOM    149  NH2 ARG A   8       9.744  -1.892 -11.661  1.00  0.00           N
ATOM    150  QB  ARG A   8      13.627  -0.444 -10.858  1.00  0.00           Q
ATOM    151  QD  ARG A   8      13.257  -3.478 -10.361  1.00  0.00           Q
ATOM    152  QG  ARG A   8      14.496  -2.451 -11.944  1.00  0.00           Q
ATOM    153  QH1 ARG A   8      11.380  -3.471 -13.188  1.00  0.00           Q
ATOM    154  QH2 ARG A   8       9.298  -1.671 -11.639  1.00  0.00           Q
ATOM    155  H   ARG A   8      16.500  -0.787 -10.523  1.00  0.00           H
ATOM    156  HA  ARG A   8      15.214  -0.178 -12.957  1.00  0.00           H
ATOM    157 1HB  ARG A   8      13.107  -0.322 -11.557  1.00  0.00           H
ATOM    158 2HB  ARG A   8      14.147  -0.567 -10.160  1.00  0.00           H
ATOM    159 1HG  ARG A   8      15.109  -2.556 -11.318  1.00  0.00           H
ATOM    160 2HG  ARG A   8      13.882  -2.345 -12.570  1.00  0.00           H
ATOM    161 1HD  ARG A   8      13.470  -2.987  -9.661  1.00  0.00           H
ATOM    162 2HD  ARG A   8      13.044  -3.970 -11.061  1.00  0.00           H
ATOM    163  HE  ARG A   8      11.521  -1.814  -9.931  1.00  0.00           H
ATOM    164 1HH1 ARG A   8      12.151  -3.647 -12.834  1.00  0.00           H
ATOM    165 2HH1 ARG A   8      10.609  -3.294 -13.540  1.00  0.00           H
ATOM    166 1HH2 ARG A   8       9.494  -1.351 -10.859  1.00  0.00           H
ATOM    167 2HH2 ARG A   8       9.101  -1.991 -12.420  1.00  0.00           H
ATOM    168  N   SER A   9      14.558   2.048 -10.607  1.00  0.00           N
ATOM    169  CA  SER A   9      14.252   3.455 -10.378  1.00  0.00           C
ATOM    170  C   SER A   9      15.523   4.296 -10.390  1.00  0.00           C
ATOM    171  O   SER A   9      16.608   3.797 -10.689  1.00  0.00           O
ATOM    172  CB  SER A   9      13.525   3.627  -9.042  1.00  0.00           C
ATOM    173  OG  SER A   9      12.532   4.633  -9.129  1.00  0.00           O
ATOM    174  QB  SER A   9      13.646   3.302  -8.524  1.00  0.00           Q
ATOM    175  H   SER A   9      14.528   1.422  -9.853  1.00  0.00           H
ATOM    176  HA  SER A   9      13.606   3.787 -11.175  1.00  0.00           H
ATOM    177 1HB  SER A   9      14.239   3.908  -8.280  1.00  0.00           H
ATOM    178 2HB  SER A   9      13.054   2.696  -8.767  1.00  0.00           H
ATOM    179  HG  SER A   9      12.566   5.188  -8.345  1.00  0.00           H
ATOM    180  N   ARG A  10      15.382   5.578 -10.064  1.00  0.00           N
ATOM    181  CA  ARG A  10      16.519   6.489 -10.039  1.00  0.00           C
ATOM    182  C   ARG A  10      17.469   6.144  -8.898  1.00  0.00           C
ATOM    183  O   ARG A  10      18.550   5.599  -9.120  1.00  0.00           O
ATOM    184  CB  ARG A  10      16.037   7.935  -9.896  1.00  0.00           C
ATOM    185  CG  ARG A  10      15.795   8.629 -11.227  1.00  0.00           C
ATOM    186  CD  ARG A  10      17.056   9.307 -11.738  1.00  0.00           C
ATOM    187  NE  ARG A  10      16.795  10.132 -12.916  1.00  0.00           N
ATOM    188  CZ  ARG A  10      16.653   9.644 -14.145  1.00  0.00           C
ATOM    189  NH1 ARG A  10      16.746   8.337 -14.364  1.00  0.00           N
ATOM    190  NH2 ARG A  10      16.418  10.462 -15.162  1.00  0.00           N
ATOM    191  QB  ARG A  10      15.946   8.219  -9.345  1.00  0.00           Q
ATOM    192  QD  ARG A  10      17.617   9.241 -11.476  1.00  0.00           Q
ATOM    193  QG  ARG A  10      15.248   8.635 -11.525  1.00  0.00           Q
ATOM    194  QH1 ARG A  10      16.780   7.845 -14.446  1.00  0.00           Q
ATOM    195  QH2 ARG A  10      16.329  10.772 -15.544  1.00  0.00           Q
ATOM    196  H   ARG A  10      14.491   5.917  -9.836  1.00  0.00           H
ATOM    197  HA  ARG A  10      17.047   6.387 -10.975  1.00  0.00           H
ATOM    198 1HB  ARG A  10      16.780   8.498  -9.351  1.00  0.00           H
ATOM    199 2HB  ARG A  10      15.113   7.940  -9.339  1.00  0.00           H
ATOM    200 1HG  ARG A  10      15.022   9.374 -11.098  1.00  0.00           H
ATOM    201 2HG  ARG A  10      15.474   7.896 -11.952  1.00  0.00           H
ATOM    202 1HD  ARG A  10      17.779   8.547 -11.995  1.00  0.00           H
ATOM    203 2HD  ARG A  10      17.456   9.933 -10.955  1.00  0.00           H
ATOM    204  HE  ARG A  10      16.722  11.100 -12.783  1.00  0.00           H
ATOM    205 1HH1 ARG A  10      16.922   7.714 -13.602  1.00  0.00           H
ATOM    206 2HH1 ARG A  10      16.638   7.976 -15.289  1.00  0.00           H
ATOM    207 1HH2 ARG A  10      16.347  11.448 -15.003  1.00  0.00           H
ATOM    208 2HH2 ARG A  10      16.311  10.096 -16.085  1.00  0.00           H
ATOM    209  N   GLY A  11      17.057   6.462  -7.674  1.00  0.00           N
ATOM    210  CA  GLY A  11      17.884   6.176  -6.517  1.00  0.00           C
ATOM    211  C   GLY A  11      17.107   6.247  -5.217  1.00  0.00           C
ATOM    212  O   GLY A  11      17.241   5.376  -4.359  1.00  0.00           O
ATOM    213  QA  GLY A  11      18.496   6.039  -6.551  1.00  0.00           Q
ATOM    214  H   GLY A  11      16.186   6.895  -7.558  1.00  0.00           H
ATOM    215 1HA  GLY A  11      18.691   6.893  -6.480  1.00  0.00           H
ATOM    216 2HA  GLY A  11      18.301   5.186  -6.622  1.00  0.00           H
ATOM    217  N   THR A  12      16.294   7.288  -5.072  1.00  0.00           N
ATOM    218  CA  THR A  12      15.493   7.468  -3.867  1.00  0.00           C
ATOM    219  C   THR A  12      14.324   8.414  -4.126  1.00  0.00           C
ATOM    220  O   THR A  12      13.941   9.196  -3.256  1.00  0.00           O
ATOM    221  CB  THR A  12      16.359   8.010  -2.730  1.00  0.00           C
ATOM    222  CG2 THR A  12      15.976   7.464  -1.372  1.00  0.00           C
ATOM    223  OG1 THR A  12      17.724   7.700  -2.948  1.00  0.00           O
ATOM    224  QG2 THR A  12      15.885   7.333  -1.048  1.00  0.00           Q
ATOM    225  H   THR A  12      16.230   7.950  -5.793  1.00  0.00           H
ATOM    226  HA  THR A  12      15.102   6.504  -3.581  1.00  0.00           H
ATOM    227  HB  THR A  12      16.258   9.085  -2.694  1.00  0.00           H
ATOM    228 1HG  THR A  12      17.857   6.754  -2.858  1.00  0.00           H
ATOM    229 1HG2 THR A  12      14.970   7.074  -1.412  1.00  0.00           H
ATOM    230 2HG2 THR A  12      16.028   8.254  -0.637  1.00  0.00           H
ATOM    231 3HG2 THR A  12      16.658   6.672  -1.097  1.00  0.00           H
ATOM    232  N   ARG A  13      13.763   8.339  -5.328  1.00  0.00           N
ATOM    233  CA  ARG A  13      12.638   9.188  -5.702  1.00  0.00           C
ATOM    234  C   ARG A  13      11.317   8.435  -5.567  1.00  0.00           C
ATOM    235  O   ARG A  13      10.366   8.692  -6.305  1.00  0.00           O
ATOM    236  CB  ARG A  13      12.807   9.694  -7.135  1.00  0.00           C
ATOM    237  CG  ARG A  13      13.593  10.991  -7.234  1.00  0.00           C
ATOM    238  CD  ARG A  13      12.682  12.204  -7.137  1.00  0.00           C
ATOM    239  NE  ARG A  13      13.404  13.400  -6.707  1.00  0.00           N
ATOM    240  CZ  ARG A  13      13.713  13.665  -5.441  1.00  0.00           C
ATOM    241  NH1 ARG A  13      13.367  12.822  -4.475  1.00  0.00           N
ATOM    242  NH2 ARG A  13      14.372  14.776  -5.137  1.00  0.00           N
ATOM    243  QB  ARG A  13      12.576   9.399  -7.639  1.00  0.00           Q
ATOM    244  QD  ARG A  13      12.071  12.191  -7.266  1.00  0.00           Q
ATOM    245  QG  ARG A  13      14.210  11.022  -7.305  1.00  0.00           Q
ATOM    246  QH1 ARG A  13      13.238  12.505  -4.111  1.00  0.00           Q
ATOM    247  QH2 ARG A  13      14.619  15.194  -5.023  1.00  0.00           Q
ATOM    248  H   ARG A  13      14.113   7.696  -5.980  1.00  0.00           H
ATOM    249  HA  ARG A  13      12.626  10.034  -5.031  1.00  0.00           H
ATOM    250 1HB  ARG A  13      11.829   9.857  -7.565  1.00  0.00           H
ATOM    251 2HB  ARG A  13      13.323   8.941  -7.713  1.00  0.00           H
ATOM    252 1HG  ARG A  13      14.111  11.016  -8.181  1.00  0.00           H
ATOM    253 2HG  ARG A  13      14.310  11.029  -6.427  1.00  0.00           H
ATOM    254 1HD  ARG A  13      11.897  11.993  -6.425  1.00  0.00           H
ATOM    255 2HD  ARG A  13      12.245  12.389  -8.107  1.00  0.00           H
ATOM    256  HE  ARG A  13      13.672  14.040  -7.400  1.00  0.00           H
ATOM    257 1HH1 ARG A  13      12.872  11.982  -4.695  1.00  0.00           H
ATOM    258 2HH1 ARG A  13      13.603  13.027  -3.525  1.00  0.00           H
ATOM    259 1HH2 ARG A  13      14.635  15.414  -5.861  1.00  0.00           H
ATOM    260 2HH2 ARG A  13      14.604  14.975  -4.186  1.00  0.00           H
ATOM    261  N   TYR A  14      11.269   7.505  -4.619  1.00  0.00           N
ATOM    262  CA  TYR A  14      10.066   6.715  -4.385  1.00  0.00           C
ATOM    263  C   TYR A  14       9.803   6.562  -2.889  1.00  0.00           C
ATOM    264  O   TYR A  14       9.358   5.509  -2.431  1.00  0.00           O
ATOM    265  CB  TYR A  14      10.200   5.337  -5.036  1.00  0.00           C
ATOM    266  CG  TYR A  14       8.902   4.802  -5.598  1.00  0.00           C
ATOM    267  CD1 TYR A  14       8.599   4.942  -6.947  1.00  0.00           C
ATOM    268  CD2 TYR A  14       7.983   4.157  -4.782  1.00  0.00           C
ATOM    269  CE1 TYR A  14       7.413   4.454  -7.464  1.00  0.00           C
ATOM    270  CE2 TYR A  14       6.797   3.666  -5.294  1.00  0.00           C
ATOM    271  CZ  TYR A  14       6.517   3.817  -6.635  1.00  0.00           C
ATOM    272  OH  TYR A  14       5.336   3.330  -7.147  1.00  0.00           O
ATOM    273  QB  TYR A  14      10.735   5.016  -5.072  1.00  0.00           Q
ATOM    274  QD  TYR A  14       8.753   4.741  -5.663  1.00  0.00           Q
ATOM    275  QE  TYR A  14       6.645   3.869  -6.579  1.00  0.00           Q
ATOM    276  QR  TYR A  14       7.699   4.305  -6.121  1.00  0.00           Q
ATOM    277  H   TYR A  14      12.059   7.347  -4.063  1.00  0.00           H
ATOM    278  HA  TYR A  14       9.233   7.236  -4.833  1.00  0.00           H
ATOM    279 1HB  TYR A  14      10.559   4.633  -4.299  1.00  0.00           H
ATOM    280 2HB  TYR A  14      10.912   5.398  -5.845  1.00  0.00           H
ATOM    281 1HD  TYR A  14       9.303   5.442  -7.595  1.00  0.00           H
ATOM    282 2HD  TYR A  14       8.204   4.040  -3.731  1.00  0.00           H
ATOM    283 1HE  TYR A  14       7.195   4.572  -8.516  1.00  0.00           H
ATOM    284 2HE  TYR A  14       6.094   3.166  -4.642  1.00  0.00           H
ATOM    285  HH  TYR A  14       4.909   4.010  -7.671  1.00  0.00           H
ATOM    286  N   LEU A  15      10.086   7.619  -2.135  1.00  0.00           N
ATOM    287  CA  LEU A  15       9.886   7.605  -0.692  1.00  0.00           C
ATOM    288  C   LEU A  15       8.694   8.470  -0.297  1.00  0.00           C
ATOM    289  O   LEU A  15       7.977   8.161   0.655  1.00  0.00           O
ATOM    290  CB  LEU A  15      11.148   8.100   0.020  1.00  0.00           C
ATOM    291  CG  LEU A  15      12.299   7.091   0.092  1.00  0.00           C
ATOM    292  CD1 LEU A  15      12.504   6.408  -1.252  1.00  0.00           C
ATOM    293  CD2 LEU A  15      13.579   7.779   0.542  1.00  0.00           C
ATOM    294  QB  LEU A  15      11.191   8.679   0.267  1.00  0.00           Q
ATOM    295  QD1 LEU A  15      12.553   6.247  -1.571  1.00  0.00           Q
ATOM    296  QD2 LEU A  15      13.881   7.941   0.647  1.00  0.00           Q
ATOM    297  QQD LEU A  15      13.217   7.094  -0.461  1.00  0.00           Q
ATOM    298  H   LEU A  15      10.441   8.427  -2.560  1.00  0.00           H
ATOM    299  HA  LEU A  15       9.692   6.586  -0.393  1.00  0.00           H
ATOM    300 1HB  LEU A  15      10.881   8.377   1.030  1.00  0.00           H
ATOM    301 2HB  LEU A  15      11.502   8.981  -0.494  1.00  0.00           H
ATOM    302  HG  LEU A  15      12.056   6.329   0.819  1.00  0.00           H
ATOM    303 1HD1 LEU A  15      11.673   5.749  -1.452  1.00  0.00           H
ATOM    304 2HD1 LEU A  15      13.420   5.838  -1.230  1.00  0.00           H
ATOM    305 3HD1 LEU A  15      12.564   7.156  -2.030  1.00  0.00           H
ATOM    306 1HD2 LEU A  15      13.938   8.421  -0.250  1.00  0.00           H
ATOM    307 2HD2 LEU A  15      14.327   7.034   0.768  1.00  0.00           H
ATOM    308 3HD2 LEU A  15      13.380   8.370   1.423  1.00  0.00           H
ATOM    309  N   ALA A  16       8.486   9.555  -1.037  1.00  0.00           N
ATOM    310  CA  ALA A  16       7.380  10.465  -0.764  1.00  0.00           C
ATOM    311  C   ALA A  16       6.128  10.058  -1.535  1.00  0.00           C
ATOM    312  O   ALA A  16       5.007  10.292  -1.086  1.00  0.00           O
ATOM    313  CB  ALA A  16       7.776  11.892  -1.109  1.00  0.00           C
ATOM    314  QB  ALA A  16       7.869  12.231  -1.192  1.00  0.00           Q
ATOM    315  H   ALA A  16       9.090   9.747  -1.783  1.00  0.00           H
ATOM    316  HA  ALA A  16       7.166  10.422   0.295  1.00  0.00           H
ATOM    317 1HB  ALA A  16       7.295  12.576  -0.424  1.00  0.00           H
ATOM    318 2HB  ALA A  16       7.465  12.118  -2.119  1.00  0.00           H
ATOM    319 3HB  ALA A  16       8.847  11.999  -1.030  1.00  0.00           H
ATOM    320  N   GLN A  17       6.328   9.452  -2.700  1.00  0.00           N
ATOM    321  CA  GLN A  17       5.215   9.014  -3.535  1.00  0.00           C
ATOM    322  C   GLN A  17       4.321   8.027  -2.783  1.00  0.00           C
ATOM    323  O   GLN A  17       3.107   8.215  -2.704  1.00  0.00           O
ATOM    324  CB  GLN A  17       5.738   8.373  -4.824  1.00  0.00           C
ATOM    325  CG  GLN A  17       5.069   8.904  -6.081  1.00  0.00           C
ATOM    326  CD  GLN A  17       5.472  10.330  -6.398  1.00  0.00           C
ATOM    327  NE2 GLN A  17       6.775  10.568  -6.501  1.00  0.00           N
ATOM    328  OE1 GLN A  17       4.624  11.209  -6.552  1.00  0.00           O
ATOM    329  QB  GLN A  17       6.184   7.933  -4.839  1.00  0.00           Q
ATOM    330  QE2 GLN A  17       7.229  10.650  -6.535  1.00  0.00           Q
ATOM    331  QG  GLN A  17       4.670   8.573  -6.428  1.00  0.00           Q
ATOM    332  H   GLN A  17       7.246   9.294  -3.007  1.00  0.00           H
ATOM    333  HA  GLN A  17       4.631   9.886  -3.790  1.00  0.00           H
ATOM    334 1HB  GLN A  17       5.571   7.308  -4.777  1.00  0.00           H
ATOM    335 2HB  GLN A  17       6.798   8.560  -4.901  1.00  0.00           H
ATOM    336 1HG  GLN A  17       3.996   8.871  -5.944  1.00  0.00           H
ATOM    337 2HG  GLN A  17       5.343   8.275  -6.913  1.00  0.00           H
ATOM    338 1HE2 GLN A  17       7.394   9.819  -6.366  1.00  0.00           H
ATOM    339 2HE2 GLN A  17       7.065  11.480  -6.705  1.00  0.00           H
ATOM    340  N   PRO A  18       4.912   6.960  -2.219  1.00  0.00           N
ATOM    341  CA  PRO A  18       4.160   5.946  -1.473  1.00  0.00           C
ATOM    342  C   PRO A  18       3.267   6.559  -0.400  1.00  0.00           C
ATOM    343  O   PRO A  18       2.234   5.994  -0.041  1.00  0.00           O
ATOM    344  CB  PRO A  18       5.255   5.091  -0.832  1.00  0.00           C
ATOM    345  CG  PRO A  18       6.435   5.254  -1.726  1.00  0.00           C
ATOM    346  CD  PRO A  18       6.356   6.657  -2.263  1.00  0.00           C
ATOM    347  QB  PRO A  18       5.196   4.756  -0.312  1.00  0.00           Q
ATOM    348  QD  PRO A  18       6.819   7.013  -2.455  1.00  0.00           Q
ATOM    349  QG  PRO A  18       6.866   4.830  -1.847  1.00  0.00           Q
ATOM    350  HA  PRO A  18       3.561   5.334  -2.132  1.00  0.00           H
ATOM    351 1HB  PRO A  18       4.933   4.061  -0.790  1.00  0.00           H
ATOM    352 2HB  PRO A  18       5.460   5.450   0.166  1.00  0.00           H
ATOM    353 1HG  PRO A  18       6.387   4.541  -2.534  1.00  0.00           H
ATOM    354 2HG  PRO A  18       7.346   5.121  -1.160  1.00  0.00           H
ATOM    355 1HD  PRO A  18       6.726   6.693  -3.277  1.00  0.00           H
ATOM    356 2HD  PRO A  18       6.911   7.334  -1.633  1.00  0.00           H
ATOM    357  N   SER A  19       3.672   7.718   0.110  1.00  0.00           N
ATOM    358  CA  SER A  19       2.909   8.406   1.143  1.00  0.00           C
ATOM    359  C   SER A  19       1.863   9.327   0.523  1.00  0.00           C
ATOM    360  O   SER A  19       0.789   9.534   1.091  1.00  0.00           O
ATOM    361  CB  SER A  19       3.844   9.214   2.045  1.00  0.00           C
ATOM    362  OG  SER A  19       4.194  10.448   1.444  1.00  0.00           O
ATOM    363  QB  SER A  19       4.049   9.030   2.605  1.00  0.00           Q
ATOM    364  H   SER A  19       4.505   8.117  -0.216  1.00  0.00           H
ATOM    365  HA  SER A  19       2.406   7.659   1.738  1.00  0.00           H
ATOM    366 1HB  SER A  19       4.745   8.647   2.225  1.00  0.00           H
ATOM    367 2HB  SER A  19       3.351   9.412   2.985  1.00  0.00           H
ATOM    368  HG  SER A  19       4.062  11.160   2.075  1.00  0.00           H
ATOM    369  N   GLY A  20       2.183   9.877  -0.644  1.00  0.00           N
ATOM    370  CA  GLY A  20       1.259  10.769  -1.319  1.00  0.00           C
ATOM    371  C   GLY A  20       0.050  10.043  -1.874  1.00  0.00           C
ATOM    372  O   GLY A  20      -1.028  10.624  -2.000  1.00  0.00           O
ATOM    373  QA  GLY A  20       1.350  11.389  -1.377  1.00  0.00           Q
ATOM    374  H   GLY A  20       3.052   9.676  -1.048  1.00  0.00           H
ATOM    375 1HA  GLY A  20       1.776  11.256  -2.134  1.00  0.00           H
ATOM    376 2HA  GLY A  20       0.923  11.521  -0.620  1.00  0.00           H
ATOM    377  N   ASN A  21       0.228   8.768  -2.206  1.00  0.00           N
ATOM    378  CA  ASN A  21      -0.857   7.961  -2.749  1.00  0.00           C
ATOM    379  C   ASN A  21      -2.016   7.870  -1.762  1.00  0.00           C
ATOM    380  O   ASN A  21      -3.178   7.779  -2.159  1.00  0.00           O
ATOM    381  CB  ASN A  21      -0.354   6.557  -3.092  1.00  0.00           C
ATOM    382  CG  ASN A  21       0.700   6.571  -4.182  1.00  0.00           C
ATOM    383  ND2 ASN A  21       0.987   5.402  -4.742  1.00  0.00           N
ATOM    384  OD1 ASN A  21       1.250   7.621  -4.515  1.00  0.00           O
ATOM    385  QB  ASN A  21      -0.556   6.032  -2.820  1.00  0.00           Q
ATOM    386  QD2 ASN A  21       1.088   4.994  -4.938  1.00  0.00           Q
ATOM    387  H   ASN A  21       1.110   8.362  -2.082  1.00  0.00           H
ATOM    388  HA  ASN A  21      -1.206   8.439  -3.652  1.00  0.00           H
ATOM    389 1HB  ASN A  21      -1.186   5.956  -3.430  1.00  0.00           H
ATOM    390 2HB  ASN A  21       0.074   6.109  -2.209  1.00  0.00           H
ATOM    391 1HD2 ASN A  21       0.509   4.607  -4.426  1.00  0.00           H
ATOM    392 2HD2 ASN A  21       1.666   5.382  -5.449  1.00  0.00           H
ATOM    393  N   THR A  22      -1.693   7.896  -0.473  1.00  0.00           N
ATOM    394  CA  THR A  22      -2.707   7.818   0.571  1.00  0.00           C
ATOM    395  C   THR A  22      -3.686   8.982   0.467  1.00  0.00           C
ATOM    396  O   THR A  22      -3.499  10.024   1.098  1.00  0.00           O
ATOM    397  CB  THR A  22      -2.048   7.812   1.951  1.00  0.00           C
ATOM    398  CG2 THR A  22      -2.973   7.343   3.054  1.00  0.00           C
ATOM    399  OG1 THR A  22      -0.908   6.972   1.960  1.00  0.00           O
ATOM    400  QG2 THR A  22      -3.192   7.231   3.317  1.00  0.00           Q
ATOM    401  H   THR A  22      -0.749   7.970  -0.219  1.00  0.00           H
ATOM    402  HA  THR A  22      -3.250   6.894   0.437  1.00  0.00           H
ATOM    403  HB  THR A  22      -1.731   8.818   2.192  1.00  0.00           H
ATOM    404 1HG  THR A  22      -0.509   6.982   2.833  1.00  0.00           H
ATOM    405 1HG2 THR A  22      -2.405   7.195   3.961  1.00  0.00           H
ATOM    406 2HG2 THR A  22      -3.436   6.412   2.763  1.00  0.00           H
ATOM    407 3HG2 THR A  22      -3.737   8.087   3.226  1.00  0.00           H
ATOM    408  N   SER A  23      -4.733   8.799  -0.332  1.00  0.00           N
ATOM    409  CA  SER A  23      -5.743   9.835  -0.518  1.00  0.00           C
ATOM    410  C   SER A  23      -6.918   9.307  -1.336  1.00  0.00           C
ATOM    411  O   SER A  23      -8.077   9.502  -0.970  1.00  0.00           O
ATOM    412  CB  SER A  23      -5.131  11.054  -1.210  1.00  0.00           C
ATOM    413  OG  SER A  23      -6.103  12.064  -1.418  1.00  0.00           O
ATOM    414  QB  SER A  23      -4.533  11.107  -1.380  1.00  0.00           Q
ATOM    415  H   SER A  23      -4.828   7.948  -0.807  1.00  0.00           H
ATOM    416  HA  SER A  23      -6.101  10.128   0.457  1.00  0.00           H
ATOM    417 1HB  SER A  23      -4.727  10.758  -2.167  1.00  0.00           H
ATOM    418 2HB  SER A  23      -4.340  11.455  -0.594  1.00  0.00           H
ATOM    419  HG  SER A  23      -6.096  12.331  -2.340  1.00  0.00           H
ATOM    420  N   SER A  24      -6.610   8.640  -2.444  1.00  0.00           N
ATOM    421  CA  SER A  24      -7.641   8.086  -3.313  1.00  0.00           C
ATOM    422  C   SER A  24      -8.493   7.066  -2.564  1.00  0.00           C
ATOM    423  O   SER A  24      -8.228   6.755  -1.404  1.00  0.00           O
ATOM    424  CB  SER A  24      -7.004   7.435  -4.541  1.00  0.00           C
ATOM    425  OG  SER A  24      -6.405   6.194  -4.208  1.00  0.00           O
ATOM    426  QB  SER A  24      -7.004   7.677  -5.116  1.00  0.00           Q
ATOM    427  H   SER A  24      -5.667   8.519  -2.681  1.00  0.00           H
ATOM    428  HA  SER A  24      -8.275   8.899  -3.635  1.00  0.00           H
ATOM    429 1HB  SER A  24      -6.246   8.091  -4.942  1.00  0.00           H
ATOM    430 2HB  SER A  24      -7.763   7.262  -5.290  1.00  0.00           H
ATOM    431  HG  SER A  24      -5.517   6.159  -4.572  1.00  0.00           H
ATOM    432  N   SER A  25      -9.514   6.548  -3.239  1.00  0.00           N
ATOM    433  CA  SER A  25     -10.405   5.562  -2.637  1.00  0.00           C
ATOM    434  C   SER A  25     -11.117   4.746  -3.711  1.00  0.00           C
ATOM    435  O   SER A  25     -11.446   5.260  -4.779  1.00  0.00           O
ATOM    436  CB  SER A  25     -11.432   6.252  -1.740  1.00  0.00           C
ATOM    437  OG  SER A  25     -12.096   5.316  -0.909  1.00  0.00           O
ATOM    438  QB  SER A  25     -11.549   6.865  -1.735  1.00  0.00           Q
ATOM    439  H   SER A  25      -9.673   6.835  -4.162  1.00  0.00           H
ATOM    440  HA  SER A  25      -9.803   4.897  -2.036  1.00  0.00           H
ATOM    441 1HB  SER A  25     -12.166   6.753  -2.354  1.00  0.00           H
ATOM    442 2HB  SER A  25     -10.932   6.977  -1.115  1.00  0.00           H
ATOM    443  HG  SER A  25     -11.524   5.077  -0.176  1.00  0.00           H
ATOM    444  N   ALA A  26     -11.351   3.471  -3.419  1.00  0.00           N
ATOM    445  CA  ALA A  26     -12.023   2.583  -4.360  1.00  0.00           C
ATOM    446  C   ALA A  26     -12.297   1.221  -3.732  1.00  0.00           C
ATOM    447  O   ALA A  26     -11.587   0.250  -3.997  1.00  0.00           O
ATOM    448  CB  ALA A  26     -11.192   2.426  -5.625  1.00  0.00           C
ATOM    449  QB  ALA A  26     -10.995   2.389  -5.924  1.00  0.00           Q
ATOM    450  H   ALA A  26     -11.063   3.118  -2.552  1.00  0.00           H
ATOM    451  HA  ALA A  26     -12.966   3.038  -4.632  1.00  0.00           H
ATOM    452 1HB  ALA A  26     -11.626   1.658  -6.247  1.00  0.00           H
ATOM    453 2HB  ALA A  26     -10.183   2.147  -5.359  1.00  0.00           H
ATOM    454 3HB  ALA A  26     -11.177   3.362  -6.165  1.00  0.00           H
ATOM    455  N   LEU A  27     -13.329   1.156  -2.897  1.00  0.00           N
ATOM    456  CA  LEU A  27     -13.695  -0.088  -2.229  1.00  0.00           C
ATOM    457  C   LEU A  27     -14.972  -0.668  -2.825  1.00  0.00           C
ATOM    458  O   LEU A  27     -15.743   0.037  -3.475  1.00  0.00           O
ATOM    459  CB  LEU A  27     -13.880   0.149  -0.728  1.00  0.00           C
ATOM    460  CG  LEU A  27     -13.484  -1.026   0.166  1.00  0.00           C
ATOM    461  CD1 LEU A  27     -11.970  -1.158   0.236  1.00  0.00           C
ATOM    462  CD2 LEU A  27     -14.071  -0.856   1.558  1.00  0.00           C
ATOM    463  QB  LEU A  27     -14.102   0.692  -0.496  1.00  0.00           Q
ATOM    464  QD1 LEU A  27     -11.611  -1.188   0.253  1.00  0.00           Q
ATOM    465  QD2 LEU A  27     -14.210  -0.816   1.888  1.00  0.00           Q
ATOM    466  QQD LEU A  27     -12.911  -1.001   1.071  1.00  0.00           Q
ATOM    467  H   LEU A  27     -13.856   1.964  -2.725  1.00  0.00           H
ATOM    468  HA  LEU A  27     -12.889  -0.792  -2.376  1.00  0.00           H
ATOM    469 1HB  LEU A  27     -14.919   0.376  -0.547  1.00  0.00           H
ATOM    470 2HB  LEU A  27     -13.286   1.008  -0.446  1.00  0.00           H
ATOM    471  HG  LEU A  27     -13.878  -1.939  -0.255  1.00  0.00           H
ATOM    472 1HD1 LEU A  27     -11.627  -1.805  -0.558  1.00  0.00           H
ATOM    473 2HD1 LEU A  27     -11.690  -1.578   1.191  1.00  0.00           H
ATOM    474 3HD1 LEU A  27     -11.519  -0.182   0.126  1.00  0.00           H
ATOM    475 1HD2 LEU A  27     -14.207   0.196   1.766  1.00  0.00           H
ATOM    476 2HD2 LEU A  27     -13.399  -1.282   2.289  1.00  0.00           H
ATOM    477 3HD2 LEU A  27     -15.026  -1.360   1.611  1.00  0.00           H
ATOM    478  N   MET A  28     -15.191  -1.960  -2.598  1.00  0.00           N
ATOM    479  CA  MET A  28     -16.377  -2.636  -3.113  1.00  0.00           C
ATOM    480  C   MET A  28     -17.380  -2.899  -1.995  1.00  0.00           C
ATOM    481  O   MET A  28     -17.163  -2.511  -0.847  1.00  0.00           O
ATOM    482  CB  MET A  28     -15.986  -3.954  -3.784  1.00  0.00           C
ATOM    483  CG  MET A  28     -15.663  -3.811  -5.263  1.00  0.00           C
ATOM    484  SD  MET A  28     -17.053  -4.252  -6.322  1.00  0.00           S
ATOM    485  CE  MET A  28     -17.189  -6.007  -5.992  1.00  0.00           C
ATOM    486  QB  MET A  28     -15.960  -4.504  -3.484  1.00  0.00           Q
ATOM    487  QE  MET A  28     -17.216  -6.359  -5.926  1.00  0.00           Q
ATOM    488  QG  MET A  28     -15.110  -3.620  -5.480  1.00  0.00           Q
ATOM    489  H   MET A  28     -14.540  -2.470  -2.072  1.00  0.00           H
ATOM    490  HA  MET A  28     -16.834  -1.989  -3.847  1.00  0.00           H
ATOM    491 1HB  MET A  28     -16.803  -4.652  -3.683  1.00  0.00           H
ATOM    492 2HB  MET A  28     -15.117  -4.355  -3.286  1.00  0.00           H
ATOM    493 1HG  MET A  28     -14.829  -4.455  -5.500  1.00  0.00           H
ATOM    494 2HG  MET A  28     -15.391  -2.784  -5.459  1.00  0.00           H
ATOM    495 1HE  MET A  28     -18.230  -6.296  -6.002  1.00  0.00           H
ATOM    496 2HE  MET A  28     -16.764  -6.223  -5.024  1.00  0.00           H
ATOM    497 3HE  MET A  28     -16.655  -6.557  -6.751  1.00  0.00           H
ATOM    498  N   GLN A  29     -18.480  -3.563  -2.339  1.00  0.00           N
ATOM    499  CA  GLN A  29     -19.518  -3.879  -1.364  1.00  0.00           C
ATOM    500  C   GLN A  29     -20.234  -5.173  -1.733  1.00  0.00           C
ATOM    501  O   GLN A  29     -20.419  -5.477  -2.912  1.00  0.00           O
ATOM    502  CB  GLN A  29     -20.527  -2.731  -1.272  1.00  0.00           C
ATOM    503  CG  GLN A  29     -21.180  -2.605   0.094  1.00  0.00           C
ATOM    504  CD  GLN A  29     -22.588  -3.167   0.121  1.00  0.00           C
ATOM    505  NE2 GLN A  29     -23.373  -2.751   1.108  1.00  0.00           N
ATOM    506  OE1 GLN A  29     -22.966  -3.966  -0.737  1.00  0.00           O
ATOM    507  QB  GLN A  29     -20.661  -2.346  -1.749  1.00  0.00           Q
ATOM    508  QE2 GLN A  29     -23.646  -2.606   1.452  1.00  0.00           Q
ATOM    509  QG  GLN A  29     -20.902  -2.350   0.590  1.00  0.00           Q
ATOM    510  H   GLN A  29     -18.596  -3.846  -3.270  1.00  0.00           H
ATOM    511  HA  GLN A  29     -19.042  -4.005  -0.403  1.00  0.00           H
ATOM    512 1HB  GLN A  29     -21.303  -2.890  -2.006  1.00  0.00           H
ATOM    513 2HB  GLN A  29     -20.020  -1.803  -1.492  1.00  0.00           H
ATOM    514 1HG  GLN A  29     -21.220  -1.560   0.364  1.00  0.00           H
ATOM    515 2HG  GLN A  29     -20.582  -3.140   0.817  1.00  0.00           H
ATOM    516 1HE2 GLN A  29     -23.004  -2.114   1.755  1.00  0.00           H
ATOM    517 2HE2 GLN A  29     -24.288  -3.099   1.150  1.00  0.00           H
ATOM    518  N   GLY A  30     -20.638  -5.930  -0.719  1.00  0.00           N
ATOM    519  CA  GLY A  30     -21.330  -7.183  -0.957  1.00  0.00           C
ATOM    520  C   GLY A  30     -20.836  -8.299  -0.057  1.00  0.00           C
ATOM    521  O   GLY A  30     -19.667  -8.680  -0.115  1.00  0.00           O
ATOM    522  QA  GLY A  30     -21.784  -7.255  -1.386  1.00  0.00           Q
ATOM    523  H   GLY A  30     -20.463  -5.636   0.200  1.00  0.00           H
ATOM    524 1HA  GLY A  30     -21.182  -7.473  -1.987  1.00  0.00           H
ATOM    525 2HA  GLY A  30     -22.386  -7.036  -0.784  1.00  0.00           H
ATOM    526  N   GLN A  31     -21.729  -8.825   0.774  1.00  0.00           N
ATOM    527  CA  GLN A  31     -21.377  -9.905   1.690  1.00  0.00           C
ATOM    528  C   GLN A  31     -22.610 -10.412   2.431  1.00  0.00           C
ATOM    529  O   GLN A  31     -23.060 -11.537   2.212  1.00  0.00           O
ATOM    530  CB  GLN A  31     -20.324  -9.429   2.692  1.00  0.00           C
ATOM    531  CG  GLN A  31     -19.821 -10.528   3.613  1.00  0.00           C
ATOM    532  CD  GLN A  31     -20.460 -10.477   4.987  1.00  0.00           C
ATOM    533  NE2 GLN A  31     -20.452 -11.605   5.686  1.00  0.00           N
ATOM    534  OE1 GLN A  31     -20.956  -9.434   5.415  1.00  0.00           O
ATOM    535  QB  GLN A  31     -20.117  -8.838   2.726  1.00  0.00           Q
ATOM    536  QE2 GLN A  31     -20.450 -11.999   5.929  1.00  0.00           Q
ATOM    537  QG  GLN A  31     -19.397 -10.954   3.446  1.00  0.00           Q
ATOM    538  H   GLN A  31     -22.645  -8.478   0.773  1.00  0.00           H
ATOM    539  HA  GLN A  31     -20.966 -10.713   1.106  1.00  0.00           H
ATOM    540 1HB  GLN A  31     -20.752  -8.646   3.302  1.00  0.00           H
ATOM    541 2HB  GLN A  31     -19.481  -9.030   2.149  1.00  0.00           H
ATOM    542 1HG  GLN A  31     -18.751 -10.423   3.726  1.00  0.00           H
ATOM    543 2HG  GLN A  31     -20.043 -11.485   3.165  1.00  0.00           H
ATOM    544 1HE2 GLN A  31     -20.040 -12.398   5.282  1.00  0.00           H
ATOM    545 2HE2 GLN A  31     -20.859 -11.602   6.578  1.00  0.00           H
ATOM    546  N   LYS A  32     -23.152  -9.575   3.311  1.00  0.00           N
ATOM    547  CA  LYS A  32     -24.333  -9.939   4.085  1.00  0.00           C
ATOM    548  C   LYS A  32     -25.595  -9.825   3.237  1.00  0.00           C
ATOM    549  O   LYS A  32     -25.537  -9.448   2.066  1.00  0.00           O
ATOM    550  CB  LYS A  32     -24.453  -9.046   5.322  1.00  0.00           C
ATOM    551  CG  LYS A  32     -23.722  -9.591   6.538  1.00  0.00           C
ATOM    552  CD  LYS A  32     -24.648 -10.407   7.424  1.00  0.00           C
ATOM    553  CE  LYS A  32     -24.798 -11.832   6.911  1.00  0.00           C
ATOM    554  NZ  LYS A  32     -25.654 -12.657   7.806  1.00  0.00           N
ATOM    555  QB  LYS A  32     -24.770  -8.506   5.332  1.00  0.00           Q
ATOM    556  QD  LYS A  32     -24.930 -10.188   7.933  1.00  0.00           Q
ATOM    557  QE  LYS A  32     -24.530 -12.042   6.388  1.00  0.00           Q
ATOM    558  QG  LYS A  32     -23.119  -9.492   6.658  1.00  0.00           Q
ATOM    559  QZ  LYS A  32     -25.860 -12.856   8.020  1.00  0.00           Q
ATOM    560  H   LYS A  32     -22.747  -8.693   3.442  1.00  0.00           H
ATOM    561  HA  LYS A  32     -24.217 -10.964   4.402  1.00  0.00           H
ATOM    562 1HB  LYS A  32     -25.496  -8.938   5.574  1.00  0.00           H
ATOM    563 2HB  LYS A  32     -24.045  -8.073   5.090  1.00  0.00           H
ATOM    564 1HG  LYS A  32     -23.328  -8.763   7.110  1.00  0.00           H
ATOM    565 2HG  LYS A  32     -22.909 -10.220   6.207  1.00  0.00           H
ATOM    566 1HD  LYS A  32     -25.620  -9.937   7.442  1.00  0.00           H
ATOM    567 2HD  LYS A  32     -24.242 -10.437   8.424  1.00  0.00           H
ATOM    568 1HE  LYS A  32     -23.818 -12.282   6.847  1.00  0.00           H
ATOM    569 2HE  LYS A  32     -25.244 -11.801   5.928  1.00  0.00           H
ATOM    570 1HZ  LYS A  32     -25.357 -12.539   8.795  1.00  0.00           H
ATOM    571 2HZ  LYS A  32     -25.576 -13.663   7.549  1.00  0.00           H
ATOM    572 3HZ  LYS A  32     -26.649 -12.365   7.717  1.00  0.00           H
ATOM    573  N   TPO A  33     -26.714 -10.158   3.862  1.00  0.00           N
ATOM    574  CA  TPO A  33     -28.033 -10.098   3.164  1.00  0.00           C
ATOM    575  C   TPO A  33     -29.115 -10.584   4.110  1.00  0.00           C
ATOM    576  O   TPO A  33     -30.111  -9.908   4.362  1.00  0.00           O
ATOM    577  CB  TPO A  33     -27.934 -10.734   1.733  1.00  0.00           C
ATOM    578  CG2 TPO A  33     -28.473  -9.821   0.616  1.00  0.00           C
ATOM    579  OG1 TPO A  33     -26.540 -11.004   1.407  1.00  0.00           O
ATOM    580  PS  TPO A  33     -26.006 -11.660   0.018  1.00  0.00           P
ATOM    581  OPA TPO A  33     -26.603 -13.055  -0.188  1.00  0.00           O
ATOM    582  OPB TPO A  33     -24.480 -11.778   0.065  1.00  0.00           O
ATOM    583  OPC TPO A  33     -26.383 -10.773  -1.175  1.00  0.00           O
ATOM    584  QG2 TPO A  33     -28.610  -9.590   0.324  1.00  0.00           Q
ATOM    585  H   TPO A  33     -26.863 -10.479   4.824  1.00  0.00           H
ATOM    586  HA  TPO A  33     -28.259  -9.033   2.990  1.00  0.00           H
ATOM    587  HB  TPO A  33     -28.509 -11.682   1.732  1.00  0.00           H
ATOM    588 1HG2 TPO A  33     -28.381 -10.313  -0.369  1.00  0.00           H
ATOM    589 2HG2 TPO A  33     -29.539  -9.580   0.772  1.00  0.00           H
ATOM    590 3HG2 TPO A  33     -27.907  -8.876   0.568  1.00  0.00           H
ATOM    591  N   PRO A  34     -28.923 -11.799   4.660  1.00  0.00           N
ATOM    592  CA  PRO A  34     -29.883 -12.399   5.591  1.00  0.00           C
ATOM    593  C   PRO A  34     -30.226 -11.469   6.750  1.00  0.00           C
ATOM    594  O   PRO A  34     -31.357 -11.455   7.234  1.00  0.00           O
ATOM    595  CB  PRO A  34     -29.155 -13.644   6.103  1.00  0.00           C
ATOM    596  CG  PRO A  34     -28.189 -13.988   5.024  1.00  0.00           C
ATOM    597  CD  PRO A  34     -27.762 -12.678   4.419  1.00  0.00           C
ATOM    598  QB  PRO A  34     -29.258 -13.927   6.646  1.00  0.00           Q
ATOM    599  QD  PRO A  34     -27.230 -12.548   4.140  1.00  0.00           Q
ATOM    600  QG  PRO A  34     -28.005 -14.552   4.862  1.00  0.00           Q
ATOM    601  HA  PRO A  34     -30.793 -12.693   5.086  1.00  0.00           H
ATOM    602 1HB  PRO A  34     -29.865 -14.441   6.263  1.00  0.00           H
ATOM    603 2HB  PRO A  34     -28.649 -13.413   7.030  1.00  0.00           H
ATOM    604 1HG  PRO A  34     -28.672 -14.604   4.280  1.00  0.00           H
ATOM    605 2HG  PRO A  34     -27.336 -14.501   5.444  1.00  0.00           H
ATOM    606 1HD  PRO A  34     -27.579 -12.794   3.362  1.00  0.00           H
ATOM    607 2HD  PRO A  34     -26.882 -12.302   4.919  1.00  0.00           H
ATOM    608  N   GLN A  35     -29.241 -10.693   7.190  1.00  0.00           N
ATOM    609  CA  GLN A  35     -29.438  -9.759   8.291  1.00  0.00           C
ATOM    610  C   GLN A  35     -28.751  -8.428   8.006  1.00  0.00           C
ATOM    611  O   GLN A  35     -27.524  -8.331   8.033  1.00  0.00           O
ATOM    612  CB  GLN A  35     -28.899 -10.354   9.595  1.00  0.00           C
ATOM    613  CG  GLN A  35     -27.399 -10.602   9.576  1.00  0.00           C
ATOM    614  CD  GLN A  35     -27.012 -11.886  10.282  1.00  0.00           C
ATOM    615  NE2 GLN A  35     -25.804 -11.919  10.831  1.00  0.00           N
ATOM    616  OE1 GLN A  35     -27.791 -12.839  10.334  1.00  0.00           O
ATOM    617  QB  GLN A  35     -29.257 -10.485  10.093  1.00  0.00           Q
ATOM    618  QE2 GLN A  35     -25.382 -11.930  11.022  1.00  0.00           Q
ATOM    619  QG  GLN A  35     -26.987 -10.218   9.307  1.00  0.00           Q
ATOM    620  H   GLN A  35     -28.361 -10.750   6.763  1.00  0.00           H
ATOM    621  HA  GLN A  35     -30.499  -9.589   8.397  1.00  0.00           H
ATOM    622 1HB  GLN A  35     -29.396 -11.294   9.780  1.00  0.00           H
ATOM    623 2HB  GLN A  35     -29.119  -9.675  10.405  1.00  0.00           H
ATOM    624 1HG  GLN A  35     -26.904  -9.776  10.065  1.00  0.00           H
ATOM    625 2HG  GLN A  35     -27.070 -10.660   8.549  1.00  0.00           H
ATOM    626 1HE2 GLN A  35     -25.238 -11.124  10.751  1.00  0.00           H
ATOM    627 2HE2 GLN A  35     -25.527 -12.738  11.293  1.00  0.00           H
ATOM    628  N   LYS A  36     -29.551  -7.403   7.732  1.00  0.00           N
ATOM    629  CA  LYS A  36     -29.021  -6.075   7.440  1.00  0.00           C
ATOM    630  C   LYS A  36     -28.515  -5.392   8.711  1.00  0.00           C
ATOM    631  O   LYS A  36     -27.395  -4.882   8.741  1.00  0.00           O
ATOM    632  CB  LYS A  36     -30.085  -5.204   6.766  1.00  0.00           C
ATOM    633  CG  LYS A  36     -31.002  -5.971   5.825  1.00  0.00           C
ATOM    634  CD  LYS A  36     -31.516  -5.086   4.702  1.00  0.00           C
ATOM    635  CE  LYS A  36     -32.911  -4.559   5.002  1.00  0.00           C
ATOM    636  NZ  LYS A  36     -33.881  -5.663   5.240  1.00  0.00           N
ATOM    637  QB  LYS A  36     -30.143  -4.585   6.864  1.00  0.00           Q
ATOM    638  QD  LYS A  36     -31.195  -4.954   4.185  1.00  0.00           Q
ATOM    639  QE  LYS A  36     -33.056  -3.953   5.021  1.00  0.00           Q
ATOM    640  QG  LYS A  36     -31.147  -6.573   5.892  1.00  0.00           Q
ATOM    641  QZ  LYS A  36     -34.114  -5.927   5.297  1.00  0.00           Q
ATOM    642  H   LYS A  36     -30.522  -7.541   7.726  1.00  0.00           H
ATOM    643  HA  LYS A  36     -28.190  -6.198   6.762  1.00  0.00           H
ATOM    644 1HB  LYS A  36     -29.591  -4.429   6.198  1.00  0.00           H
ATOM    645 2HB  LYS A  36     -30.694  -4.742   7.529  1.00  0.00           H
ATOM    646 1HG  LYS A  36     -31.842  -6.350   6.387  1.00  0.00           H
ATOM    647 2HG  LYS A  36     -30.452  -6.796   5.397  1.00  0.00           H
ATOM    648 1HD  LYS A  36     -31.546  -5.660   3.788  1.00  0.00           H
ATOM    649 2HD  LYS A  36     -30.844  -4.248   4.581  1.00  0.00           H
ATOM    650 1HE  LYS A  36     -33.246  -3.969   4.161  1.00  0.00           H
ATOM    651 2HE  LYS A  36     -32.865  -3.936   5.882  1.00  0.00           H
ATOM    652 1HZ  LYS A  36     -33.646  -6.481   4.641  1.00  0.00           H
ATOM    653 2HZ  LYS A  36     -34.844  -5.346   5.012  1.00  0.00           H
ATOM    654 3HZ  LYS A  36     -33.851  -5.957   6.237  1.00  0.00           H
ATOM    655  N   PRO A  37     -29.331  -5.368   9.783  1.00  0.00           N
ATOM    656  CA  PRO A  37     -28.944  -4.738  11.048  1.00  0.00           C
ATOM    657  C   PRO A  37     -28.001  -5.613  11.867  1.00  0.00           C
ATOM    658  O   PRO A  37     -28.041  -6.841  11.775  1.00  0.00           O
ATOM    659  CB  PRO A  37     -30.278  -4.566  11.768  1.00  0.00           C
ATOM    660  CG  PRO A  37     -31.120  -5.690  11.273  1.00  0.00           C
ATOM    661  CD  PRO A  37     -30.689  -5.947   9.851  1.00  0.00           C
ATOM    662  QB  PRO A  37     -30.416  -4.116  12.175  1.00  0.00           Q
ATOM    663  QD  PRO A  37     -31.011  -6.229   9.410  1.00  0.00           Q
ATOM    664  QG  PRO A  37     -31.557  -5.988  11.591  1.00  0.00           Q
ATOM    665  HA  PRO A  37     -28.490  -3.772  10.886  1.00  0.00           H
ATOM    666 1HB  PRO A  37     -30.709  -3.609  11.513  1.00  0.00           H
ATOM    667 2HB  PRO A  37     -30.124  -4.624  12.836  1.00  0.00           H
ATOM    668 1HG  PRO A  37     -32.162  -5.408  11.302  1.00  0.00           H
ATOM    669 2HG  PRO A  37     -30.952  -6.568  11.879  1.00  0.00           H
ATOM    670 1HD  PRO A  37     -31.356  -5.450   9.163  1.00  0.00           H
ATOM    671 2HD  PRO A  37     -30.666  -7.009   9.655  1.00  0.00           H
ATOM    672  N   SER A  38     -27.156  -4.974  12.668  1.00  0.00           N
ATOM    673  CA  SER A  38     -26.203  -5.694  13.505  1.00  0.00           C
ATOM    674  C   SER A  38     -26.689  -5.762  14.949  1.00  0.00           C
ATOM    675  O   SER A  38     -27.792  -5.317  15.264  1.00  0.00           O
ATOM    676  CB  SER A  38     -24.830  -5.021  13.447  1.00  0.00           C
ATOM    677  OG  SER A  38     -24.674  -4.285  12.246  1.00  0.00           O
ATOM    678  QB  SER A  38     -24.393  -5.062  13.890  1.00  0.00           Q
ATOM    679  H   SER A  38     -27.172  -3.994  12.697  1.00  0.00           H
ATOM    680  HA  SER A  38     -26.117  -6.699  13.119  1.00  0.00           H
ATOM    681 1HB  SER A  38     -24.059  -5.776  13.496  1.00  0.00           H
ATOM    682 2HB  SER A  38     -24.727  -4.346  14.284  1.00  0.00           H
ATOM    683  HG  SER A  38     -24.265  -4.843  11.581  1.00  0.00           H
ATOM    684  N   GLN A  39     -25.858  -6.320  15.823  1.00  0.00           N
ATOM    685  CA  GLN A  39     -26.203  -6.445  17.233  1.00  0.00           C
ATOM    686  C   GLN A  39     -25.869  -5.163  17.992  1.00  0.00           C
ATOM    687  O   GLN A  39     -26.707  -4.618  18.708  1.00  0.00           O
ATOM    688  CB  GLN A  39     -25.464  -7.629  17.859  1.00  0.00           C
ATOM    689  CG  GLN A  39     -26.153  -8.964  17.634  1.00  0.00           C
ATOM    690  CD  GLN A  39     -25.801  -9.585  16.298  1.00  0.00           C
ATOM    691  NE2 GLN A  39     -25.216 -10.777  16.335  1.00  0.00           N
ATOM    692  OE1 GLN A  39     -26.050  -9.001  15.243  1.00  0.00           O
ATOM    693  QB  GLN A  39     -24.926  -7.575  18.178  1.00  0.00           Q
ATOM    694  QE2 GLN A  39     -25.013 -11.193  16.348  1.00  0.00           Q
ATOM    695  QG  GLN A  39     -26.540  -9.228  18.046  1.00  0.00           Q
ATOM    696  H   GLN A  39     -24.991  -6.655  15.511  1.00  0.00           H
ATOM    697  HA  GLN A  39     -27.265  -6.621  17.301  1.00  0.00           H
ATOM    698 1HB  GLN A  39     -25.379  -7.465  18.923  1.00  0.00           H
ATOM    699 2HB  GLN A  39     -24.472  -7.684  17.433  1.00  0.00           H
ATOM    700 1HG  GLN A  39     -27.223  -8.812  17.674  1.00  0.00           H
ATOM    701 2HG  GLN A  39     -25.858  -9.643  18.420  1.00  0.00           H
ATOM    702 1HE2 GLN A  39     -25.049 -11.184  17.212  1.00  0.00           H
ATOM    703 2HE2 GLN A  39     -24.976 -11.203  15.486  1.00  0.00           H
ATOM    704  N   ASN A  40     -24.637  -4.689  17.826  1.00  0.00           N
ATOM    705  CA  ASN A  40     -24.185  -3.470  18.492  1.00  0.00           C
ATOM    706  C   ASN A  40     -24.057  -3.685  19.997  1.00  0.00           C
ATOM    707  O   ASN A  40     -22.954  -3.666  20.544  1.00  0.00           O
ATOM    708  CB  ASN A  40     -25.150  -2.315  18.210  1.00  0.00           C
ATOM    709  CG  ASN A  40     -25.502  -2.201  16.740  1.00  0.00           C
ATOM    710  ND2 ASN A  40     -25.054  -1.124  16.106  1.00  0.00           N
ATOM    711  OD1 ASN A  40     -26.169  -3.072  16.180  1.00  0.00           O
ATOM    712  QB  ASN A  40     -25.378  -1.930  18.646  1.00  0.00           Q
ATOM    713  QD2 ASN A  40     -24.897  -0.749  15.884  1.00  0.00           Q
ATOM    714  H   ASN A  40     -24.015  -5.169  17.240  1.00  0.00           H
ATOM    715  HA  ASN A  40     -23.214  -3.217  18.094  1.00  0.00           H
ATOM    716 1HB  ASN A  40     -24.694  -1.388  18.525  1.00  0.00           H
ATOM    717 2HB  ASN A  40     -26.062  -2.471  18.767  1.00  0.00           H
ATOM    718 1HD2 ASN A  40     -24.528  -0.472  16.614  1.00  0.00           H
ATOM    719 2HD2 ASN A  40     -25.267  -1.025  15.153  1.00  0.00           H
ATOM    720  N   LEU A  41     -25.190  -3.887  20.661  1.00  0.00           N
ATOM    721  CA  LEU A  41     -25.202  -4.105  22.103  1.00  0.00           C
ATOM    722  C   LEU A  41     -24.346  -5.309  22.485  1.00  0.00           C
ATOM    723  O   LEU A  41     -23.799  -5.371  23.586  1.00  0.00           O
ATOM    724  CB  LEU A  41     -26.637  -4.309  22.600  1.00  0.00           C
ATOM    725  CG  LEU A  41     -27.512  -5.191  21.706  1.00  0.00           C
ATOM    726  CD1 LEU A  41     -28.338  -6.152  22.547  1.00  0.00           C
ATOM    727  CD2 LEU A  41     -28.415  -4.335  20.831  1.00  0.00           C
ATOM    728  QB  LEU A  41     -26.851  -4.046  23.132  1.00  0.00           Q
ATOM    729  QD1 LEU A  41     -28.535  -6.379  22.747  1.00  0.00           Q
ATOM    730  QD2 LEU A  41     -28.629  -4.132  20.625  1.00  0.00           Q
ATOM    731  QQD LEU A  41     -28.582  -5.255  21.686  1.00  0.00           Q
ATOM    732  H   LEU A  41     -26.038  -3.890  20.170  1.00  0.00           H
ATOM    733  HA  LEU A  41     -24.791  -3.225  22.575  1.00  0.00           H
ATOM    734 1HB  LEU A  41     -27.107  -3.339  22.682  1.00  0.00           H
ATOM    735 2HB  LEU A  41     -26.594  -4.754  23.583  1.00  0.00           H
ATOM    736  HG  LEU A  41     -26.876  -5.778  21.058  1.00  0.00           H
ATOM    737 1HD1 LEU A  41     -28.516  -5.717  23.520  1.00  0.00           H
ATOM    738 2HD1 LEU A  41     -27.803  -7.082  22.661  1.00  0.00           H
ATOM    739 3HD1 LEU A  41     -29.284  -6.337  22.059  1.00  0.00           H
ATOM    740 1HD2 LEU A  41     -28.605  -4.847  19.900  1.00  0.00           H
ATOM    741 2HD2 LEU A  41     -27.932  -3.389  20.630  1.00  0.00           H
ATOM    742 3HD2 LEU A  41     -29.350  -4.158  21.342  1.00  0.00           H
ATOM    743  N   VAL A  42     -24.234  -6.266  21.567  1.00  0.00           N
ATOM    744  CA  VAL A  42     -23.444  -7.467  21.809  1.00  0.00           C
ATOM    745  C   VAL A  42     -21.992  -7.115  22.135  1.00  0.00           C
ATOM    746  O   VAL A  42     -21.394  -6.259  21.481  1.00  0.00           O
ATOM    747  CB  VAL A  42     -23.475  -8.412  20.591  1.00  0.00           C
ATOM    748  CG1 VAL A  42     -22.876  -7.733  19.368  1.00  0.00           C
ATOM    749  CG2 VAL A  42     -22.746  -9.711  20.899  1.00  0.00           C
ATOM    750  QG1 VAL A  42     -22.735  -7.572  19.079  1.00  0.00           Q
ATOM    751  QG2 VAL A  42     -22.573 -10.018  20.972  1.00  0.00           Q
ATOM    752  QQG VAL A  42     -22.654  -8.795  20.025  1.00  0.00           Q
ATOM    753  H   VAL A  42     -24.694  -6.160  20.709  1.00  0.00           H
ATOM    754  HA  VAL A  42     -23.879  -7.985  22.651  1.00  0.00           H
ATOM    755  HB  VAL A  42     -24.506  -8.648  20.370  1.00  0.00           H
ATOM    756 1HG1 VAL A  42     -22.898  -8.414  18.531  1.00  0.00           H
ATOM    757 2HG1 VAL A  42     -21.855  -7.452  19.578  1.00  0.00           H
ATOM    758 3HG1 VAL A  42     -23.450  -6.850  19.129  1.00  0.00           H
ATOM    759 1HG2 VAL A  42     -22.586 -10.261  19.983  1.00  0.00           H
ATOM    760 2HG2 VAL A  42     -23.340 -10.305  21.578  1.00  0.00           H
ATOM    761 3HG2 VAL A  42     -21.793  -9.488  21.356  1.00  0.00           H
ATOM    762  N   PRO A  43     -21.404  -7.771  23.151  1.00  0.00           N
ATOM    763  CA  PRO A  43     -20.016  -7.517  23.552  1.00  0.00           C
ATOM    764  C   PRO A  43     -19.012  -8.043  22.533  1.00  0.00           C
ATOM    765  O   PRO A  43     -18.841  -9.252  22.382  1.00  0.00           O
ATOM    766  CB  PRO A  43     -19.885  -8.277  24.874  1.00  0.00           C
ATOM    767  CG  PRO A  43     -20.893  -9.369  24.782  1.00  0.00           C
ATOM    768  CD  PRO A  43     -22.039  -8.809  23.986  1.00  0.00           C
ATOM    769  QB  PRO A  43     -19.490  -8.142  25.333  1.00  0.00           Q
ATOM    770  QD  PRO A  43     -22.631  -8.978  24.006  1.00  0.00           Q
ATOM    771  QG  PRO A  43     -20.844  -9.934  25.024  1.00  0.00           Q
ATOM    772  HA  PRO A  43     -19.840  -6.464  23.720  1.00  0.00           H
ATOM    773 1HB  PRO A  43     -20.096  -7.613  25.698  1.00  0.00           H
ATOM    774 2HB  PRO A  43     -18.882  -8.670  24.967  1.00  0.00           H
ATOM    775 1HG  PRO A  43     -21.224  -9.646  25.772  1.00  0.00           H
ATOM    776 2HG  PRO A  43     -20.466 -10.222  24.276  1.00  0.00           H
ATOM    777 1HD  PRO A  43     -22.778  -8.376  24.643  1.00  0.00           H
ATOM    778 2HD  PRO A  43     -22.483  -9.579  23.371  1.00  0.00           H
ATOM    779  N   VAL A  44     -18.351  -7.126  21.834  1.00  0.00           N
ATOM    780  CA  VAL A  44     -17.363  -7.499  20.829  1.00  0.00           C
ATOM    781  C   VAL A  44     -16.298  -6.416  20.677  1.00  0.00           C
ATOM    782  O   VAL A  44     -16.615  -5.235  20.540  1.00  0.00           O
ATOM    783  CB  VAL A  44     -18.022  -7.748  19.459  1.00  0.00           C
ATOM    784  CG1 VAL A  44     -17.014  -8.329  18.479  1.00  0.00           C
ATOM    785  CG2 VAL A  44     -19.224  -8.670  19.607  1.00  0.00           C
ATOM    786  QG1 VAL A  44     -16.775  -8.465  18.248  1.00  0.00           Q
ATOM    787  QG2 VAL A  44     -19.509  -8.887  19.641  1.00  0.00           Q
ATOM    788  QQG VAL A  44     -18.141  -8.676  18.945  1.00  0.00           Q
ATOM    789  H   VAL A  44     -18.531  -6.177  22.001  1.00  0.00           H
ATOM    790  HA  VAL A  44     -16.888  -8.413  21.150  1.00  0.00           H
ATOM    791  HB  VAL A  44     -18.366  -6.803  19.070  1.00  0.00           H
ATOM    792 1HG1 VAL A  44     -17.524  -8.638  17.581  1.00  0.00           H
ATOM    793 2HG1 VAL A  44     -16.524  -9.179  18.928  1.00  0.00           H
ATOM    794 3HG1 VAL A  44     -16.277  -7.577  18.234  1.00  0.00           H
ATOM    795 1HG2 VAL A  44     -18.922  -9.579  20.104  1.00  0.00           H
ATOM    796 2HG2 VAL A  44     -19.617  -8.907  18.629  1.00  0.00           H
ATOM    797 3HG2 VAL A  44     -19.986  -8.176  20.191  1.00  0.00           H
ATOM    798  N   TPO A  45     -15.050  -6.858  20.714  1.00  0.00           N
ATOM    799  CA  TPO A  45     -13.897  -5.921  20.578  1.00  0.00           C
ATOM    800  C   TPO A  45     -13.644  -5.659  19.106  1.00  0.00           C
ATOM    801  O   TPO A  45     -13.545  -4.520  18.654  1.00  0.00           O
ATOM    802  CB  TPO A  45     -12.700  -6.375  21.485  1.00  0.00           C
ATOM    803  CG2 TPO A  45     -12.027  -5.216  22.242  1.00  0.00           C
ATOM    804  OG1 TPO A  45     -13.175  -7.308  22.497  1.00  0.00           O
ATOM    805  PS  TPO A  45     -12.252  -8.013  23.637  1.00  0.00           P
ATOM    806  OPA TPO A  45     -11.147  -8.858  22.993  1.00  0.00           O
ATOM    807  OPB TPO A  45     -13.124  -8.924  24.506  1.00  0.00           O
ATOM    808  OPC TPO A  45     -11.610  -6.955  24.541  1.00  0.00           O
ATOM    809  QG2 TPO A  45     -11.850  -4.921  22.442  1.00  0.00           Q
ATOM    810  H   TPO A  45     -14.690  -7.812  20.828  1.00  0.00           H
ATOM    811  HA  TPO A  45     -14.219  -4.950  20.992  1.00  0.00           H
ATOM    812  HB  TPO A  45     -11.946  -6.873  20.842  1.00  0.00           H
ATOM    813 1HG2 TPO A  45     -11.194  -5.587  22.864  1.00  0.00           H
ATOM    814 2HG2 TPO A  45     -11.616  -4.464  21.545  1.00  0.00           H
ATOM    815 3HG2 TPO A  45     -12.742  -4.712  22.914  1.00  0.00           H
ATOM    816  N   PRO A  46     -13.534  -6.746  18.317  1.00  0.00           N
ATOM    817  CA  PRO A  46     -13.290  -6.653  16.876  1.00  0.00           C
ATOM    818  C   PRO A  46     -14.564  -6.419  16.063  1.00  0.00           C
ATOM    819  O   PRO A  46     -14.557  -6.556  14.840  1.00  0.00           O
ATOM    820  CB  PRO A  46     -12.694  -8.019  16.552  1.00  0.00           C
ATOM    821  CG  PRO A  46     -13.344  -8.951  17.518  1.00  0.00           C
ATOM    822  CD  PRO A  46     -13.627  -8.149  18.766  1.00  0.00           C
ATOM    823  QB  PRO A  46     -12.274  -8.136  16.110  1.00  0.00           Q
ATOM    824  QD  PRO A  46     -13.752  -8.364  19.329  1.00  0.00           Q
ATOM    825  QG  PRO A  46     -13.470  -9.547  17.420  1.00  0.00           Q
ATOM    826  HA  PRO A  46     -12.570  -5.881  16.646  1.00  0.00           H
ATOM    827 1HB  PRO A  46     -11.624  -7.991  16.691  1.00  0.00           H
ATOM    828 2HB  PRO A  46     -12.924  -8.282  15.530  1.00  0.00           H
ATOM    829 1HG  PRO A  46     -12.674  -9.769  17.743  1.00  0.00           H
ATOM    830 2HG  PRO A  46     -14.266  -9.326  17.098  1.00  0.00           H
ATOM    831 1HD  PRO A  46     -12.886  -8.359  19.524  1.00  0.00           H
ATOM    832 2HD  PRO A  46     -14.617  -8.370  19.135  1.00  0.00           H
ATOM    833  N   SER A  47     -15.652  -6.065  16.741  1.00  0.00           N
ATOM    834  CA  SER A  47     -16.920  -5.816  16.064  1.00  0.00           C
ATOM    835  C   SER A  47     -16.870  -4.507  15.283  1.00  0.00           C
ATOM    836  O   SER A  47     -17.513  -4.367  14.243  1.00  0.00           O
ATOM    837  CB  SER A  47     -18.066  -5.777  17.078  1.00  0.00           C
ATOM    838  OG  SER A  47     -19.196  -5.105  16.549  1.00  0.00           O
ATOM    839  QB  SER A  47     -18.045  -6.023  17.651  1.00  0.00           Q
ATOM    840  H   SER A  47     -15.603  -5.969  17.713  1.00  0.00           H
ATOM    841  HA  SER A  47     -17.091  -6.627  15.372  1.00  0.00           H
ATOM    842 1HB  SER A  47     -17.738  -5.261  17.969  1.00  0.00           H
ATOM    843 2HB  SER A  47     -18.351  -6.786  17.334  1.00  0.00           H
ATOM    844  HG  SER A  47     -19.047  -4.157  16.576  1.00  0.00           H
ATOM    845  N   THR A  48     -16.100  -3.549  15.791  1.00  0.00           N
ATOM    846  CA  THR A  48     -15.965  -2.251  15.140  1.00  0.00           C
ATOM    847  C   THR A  48     -14.686  -2.187  14.313  1.00  0.00           C
ATOM    848  O   THR A  48     -14.082  -1.124  14.168  1.00  0.00           O
ATOM    849  CB  THR A  48     -15.969  -1.131  16.184  1.00  0.00           C
ATOM    850  CG2 THR A  48     -16.141   0.246  15.583  1.00  0.00           C
ATOM    851  OG1 THR A  48     -17.011  -1.325  17.123  1.00  0.00           O
ATOM    852  QG2 THR A  48     -16.183   0.573  15.440  1.00  0.00           Q
ATOM    853  H   THR A  48     -15.611  -3.720  16.624  1.00  0.00           H
ATOM    854  HA  THR A  48     -16.811  -2.120  14.483  1.00  0.00           H
ATOM    855  HB  THR A  48     -15.027  -1.146  16.714  1.00  0.00           H
ATOM    856 1HG  THR A  48     -16.634  -1.492  17.990  1.00  0.00           H
ATOM    857 1HG2 THR A  48     -16.815   0.189  14.739  1.00  0.00           H
ATOM    858 2HG2 THR A  48     -15.182   0.618  15.253  1.00  0.00           H
ATOM    859 3HG2 THR A  48     -16.552   0.915  16.325  1.00  0.00           H
ATOM    860  N   THR A  49     -14.278  -3.331  13.774  1.00  0.00           N
ATOM    861  CA  THR A  49     -13.070  -3.405  12.961  1.00  0.00           C
ATOM    862  C   THR A  49     -13.039  -4.694  12.148  1.00  0.00           C
ATOM    863  O   THR A  49     -11.973  -5.258  11.898  1.00  0.00           O
ATOM    864  CB  THR A  49     -11.826  -3.318  13.848  1.00  0.00           C
ATOM    865  CG2 THR A  49     -10.554  -3.064  13.070  1.00  0.00           C
ATOM    866  OG1 THR A  49     -11.963  -2.279  14.801  1.00  0.00           O
ATOM    867  QG2 THR A  49     -10.250  -3.003  12.885  1.00  0.00           Q
ATOM    868  H   THR A  49     -14.802  -4.145  13.926  1.00  0.00           H
ATOM    869  HA  THR A  49     -13.076  -2.566  12.281  1.00  0.00           H
ATOM    870  HB  THR A  49     -11.710  -4.251  14.378  1.00  0.00           H
ATOM    871 1HG  THR A  49     -11.977  -1.431  14.351  1.00  0.00           H
ATOM    872 1HG2 THR A  49      -9.901  -3.920  13.158  1.00  0.00           H
ATOM    873 2HG2 THR A  49     -10.058  -2.191  13.468  1.00  0.00           H
ATOM    874 3HG2 THR A  49     -10.793  -2.900  12.031  1.00  0.00           H
ATOM    875  N   LYS A  50     -14.215  -5.158  11.737  1.00  0.00           N
ATOM    876  CA  LYS A  50     -14.323  -6.381  10.951  1.00  0.00           C
ATOM    877  C   LYS A  50     -13.719  -6.192   9.564  1.00  0.00           C
ATOM    878  O   LYS A  50     -13.024  -7.071   9.053  1.00  0.00           O
ATOM    879  CB  LYS A  50     -15.788  -6.806  10.828  1.00  0.00           C
ATOM    880  CG  LYS A  50     -16.512  -6.886  12.163  1.00  0.00           C
ATOM    881  CD  LYS A  50     -17.997  -7.149  11.976  1.00  0.00           C
ATOM    882  CE  LYS A  50     -18.708  -5.939  11.392  1.00  0.00           C
ATOM    883  NZ  LYS A  50     -20.162  -6.193  11.192  1.00  0.00           N
ATOM    884  QB  LYS A  50     -16.067  -6.936  10.283  1.00  0.00           Q
ATOM    885  QD  LYS A  50     -18.278  -7.686  12.120  1.00  0.00           Q
ATOM    886  QE  LYS A  50     -18.423  -5.402  11.254  1.00  0.00           Q
ATOM    887  QG  LYS A  50     -16.235  -6.818  12.716  1.00  0.00           Q
ATOM    888  QZ  LYS A  50     -20.511  -6.254  11.144  1.00  0.00           Q
ATOM    889  H   LYS A  50     -15.030  -4.664  11.967  1.00  0.00           H
ATOM    890  HA  LYS A  50     -13.775  -7.155  11.467  1.00  0.00           H
ATOM    891 1HB  LYS A  50     -15.830  -7.779  10.362  1.00  0.00           H
ATOM    892 2HB  LYS A  50     -16.306  -6.094  10.204  1.00  0.00           H
ATOM    893 1HG  LYS A  50     -16.385  -5.949  12.687  1.00  0.00           H
ATOM    894 2HG  LYS A  50     -16.085  -7.688  12.746  1.00  0.00           H
ATOM    895 1HD  LYS A  50     -18.435  -7.385  12.935  1.00  0.00           H
ATOM    896 2HD  LYS A  50     -18.122  -7.986  11.305  1.00  0.00           H
ATOM    897 1HE  LYS A  50     -18.259  -5.698  10.441  1.00  0.00           H
ATOM    898 2HE  LYS A  50     -18.587  -5.106  12.068  1.00  0.00           H
ATOM    899 1HZ  LYS A  50     -20.323  -7.196  10.969  1.00  0.00           H
ATOM    900 2HZ  LYS A  50     -20.521  -5.614  10.408  1.00  0.00           H
ATOM    901 3HZ  LYS A  50     -20.689  -5.953  12.056  1.00  0.00           H
ATOM    902  N   SER A  51     -13.988  -5.040   8.959  1.00  0.00           N
ATOM    903  CA  SER A  51     -13.470  -4.736   7.630  1.00  0.00           C
ATOM    904  C   SER A  51     -11.945  -4.735   7.625  1.00  0.00           C
ATOM    905  O   SER A  51     -11.317  -5.579   6.987  1.00  0.00           O
ATOM    906  CB  SER A  51     -13.993  -3.379   7.155  1.00  0.00           C
ATOM    907  OG  SER A  51     -15.344  -3.189   7.539  1.00  0.00           O
ATOM    908  QB  SER A  51     -13.661  -2.959   6.834  1.00  0.00           Q
ATOM    909  H   SER A  51     -14.547  -4.378   9.416  1.00  0.00           H
ATOM    910  HA  SER A  51     -13.820  -5.503   6.954  1.00  0.00           H
ATOM    911 1HB  SER A  51     -13.927  -3.327   6.077  1.00  0.00           H
ATOM    912 2HB  SER A  51     -13.395  -2.592   7.590  1.00  0.00           H
ATOM    913  HG  SER A  51     -15.899  -3.829   7.086  1.00  0.00           H
ATOM    914  N   PHE A  52     -11.356  -3.783   8.341  1.00  0.00           N
ATOM    915  CA  PHE A  52      -9.905  -3.672   8.421  1.00  0.00           C
ATOM    916  C   PHE A  52      -9.301  -3.449   7.037  1.00  0.00           C
ATOM    917  O   PHE A  52      -8.981  -4.403   6.327  1.00  0.00           O
ATOM    918  CB  PHE A  52      -9.310  -4.932   9.053  1.00  0.00           C
ATOM    919  CG  PHE A  52      -8.070  -4.672   9.859  1.00  0.00           C
ATOM    920  CD1 PHE A  52      -8.034  -3.640  10.784  1.00  0.00           C
ATOM    921  CD2 PHE A  52      -6.941  -5.456   9.691  1.00  0.00           C
ATOM    922  CE1 PHE A  52      -6.894  -3.397  11.528  1.00  0.00           C
ATOM    923  CE2 PHE A  52      -5.798  -5.217  10.432  1.00  0.00           C
ATOM    924  CZ  PHE A  52      -5.775  -4.188  11.351  1.00  0.00           C
ATOM    925  QB  PHE A  52      -9.550  -5.507   8.989  1.00  0.00           Q
ATOM    926  QD  PHE A  52      -7.933  -4.643   9.949  1.00  0.00           Q
ATOM    927  QE  PHE A  52      -5.902  -4.214  11.268  1.00  0.00           Q
ATOM    928  QR  PHE A  52      -6.510  -4.343  10.873  1.00  0.00           Q
ATOM    929  H   PHE A  52     -11.911  -3.138   8.829  1.00  0.00           H
ATOM    930  HA  PHE A  52      -9.670  -2.822   9.044  1.00  0.00           H
ATOM    931 1HB  PHE A  52      -9.057  -5.633   8.270  1.00  0.00           H
ATOM    932 2HB  PHE A  52     -10.043  -5.380   9.707  1.00  0.00           H
ATOM    933 1HD  PHE A  52      -8.909  -3.022  10.925  1.00  0.00           H
ATOM    934 2HD  PHE A  52      -6.958  -6.263   8.972  1.00  0.00           H
ATOM    935 1HE  PHE A  52      -6.879  -2.591  12.246  1.00  0.00           H
ATOM    936 2HE  PHE A  52      -4.924  -5.837  10.291  1.00  0.00           H
ATOM    937  HZ  PHE A  52      -4.884  -4.000  11.931  1.00  0.00           H
ATOM    938  N   LYS A  53      -9.148  -2.184   6.661  1.00  0.00           N
ATOM    939  CA  LYS A  53      -8.582  -1.835   5.362  1.00  0.00           C
ATOM    940  C   LYS A  53      -7.072  -1.639   5.462  1.00  0.00           C
ATOM    941  O   LYS A  53      -6.598  -0.717   6.125  1.00  0.00           O
ATOM    942  CB  LYS A  53      -9.238  -0.565   4.822  1.00  0.00           C
ATOM    943  CG  LYS A  53      -9.268   0.579   5.823  1.00  0.00           C
ATOM    944  CD  LYS A  53      -9.065   1.923   5.140  1.00  0.00           C
ATOM    945  CE  LYS A  53     -10.388   2.629   4.896  1.00  0.00           C
ATOM    946  NZ  LYS A  53     -10.227   4.108   4.843  1.00  0.00           N
ATOM    947  QB  LYS A  53      -9.476  -0.514   4.243  1.00  0.00           Q
ATOM    948  QD  LYS A  53      -8.509   2.153   4.982  1.00  0.00           Q
ATOM    949  QE  LYS A  53     -10.932   2.333   4.827  1.00  0.00           Q
ATOM    950  QG  LYS A  53      -9.353   0.506   6.435  1.00  0.00           Q
ATOM    951  QZ  LYS A  53     -10.188   4.463   4.831  1.00  0.00           Q
ATOM    952  H   LYS A  53      -9.421  -1.467   7.271  1.00  0.00           H
ATOM    953  HA  LYS A  53      -8.782  -2.651   4.684  1.00  0.00           H
ATOM    954 1HB  LYS A  53     -10.255  -0.792   4.537  1.00  0.00           H
ATOM    955 2HB  LYS A  53      -8.695  -0.237   3.948  1.00  0.00           H
ATOM    956 1HG  LYS A  53      -8.481   0.430   6.548  1.00  0.00           H
ATOM    957 2HG  LYS A  53     -10.226   0.583   6.323  1.00  0.00           H
ATOM    958 1HD  LYS A  53      -8.572   1.762   4.193  1.00  0.00           H
ATOM    959 2HD  LYS A  53      -8.447   2.545   5.770  1.00  0.00           H
ATOM    960 1HE  LYS A  53     -11.069   2.377   5.697  1.00  0.00           H
ATOM    961 2HE  LYS A  53     -10.796   2.288   3.957  1.00  0.00           H
ATOM    962 1HZ  LYS A  53      -9.475   4.361   4.171  1.00  0.00           H
ATOM    963 2HZ  LYS A  53      -9.974   4.475   5.784  1.00  0.00           H
ATOM    964 3HZ  LYS A  53     -11.116   4.555   4.538  1.00  0.00           H
ATOM    965  N   ASN A  54      -6.322  -2.513   4.799  1.00  0.00           N
ATOM    966  CA  ASN A  54      -4.867  -2.437   4.812  1.00  0.00           C
ATOM    967  C   ASN A  54      -4.358  -1.547   3.682  1.00  0.00           C
ATOM    968  O   ASN A  54      -3.777  -0.488   3.927  1.00  0.00           O
ATOM    969  CB  ASN A  54      -4.258  -3.834   4.684  1.00  0.00           C
ATOM    970  CG  ASN A  54      -4.877  -4.824   5.652  1.00  0.00           C
ATOM    971  ND2 ASN A  54      -5.878  -5.562   5.187  1.00  0.00           N
ATOM    972  OD1 ASN A  54      -4.460  -4.924   6.808  1.00  0.00           O
ATOM    973  QB  ASN A  54      -3.806  -3.989   4.282  1.00  0.00           Q
ATOM    974  QD2 ASN A  54      -6.227  -5.820   5.024  1.00  0.00           Q
ATOM    975  H   ASN A  54      -6.758  -3.227   4.288  1.00  0.00           H
ATOM    976  HA  ASN A  54      -4.566  -2.007   5.756  1.00  0.00           H
ATOM    977 1HB  ASN A  54      -3.198  -3.779   4.883  1.00  0.00           H
ATOM    978 2HB  ASN A  54      -4.414  -4.198   3.680  1.00  0.00           H
ATOM    979 1HD2 ASN A  54      -6.157  -5.428   4.257  1.00  0.00           H
ATOM    980 2HD2 ASN A  54      -6.296  -6.210   5.791  1.00  0.00           H
ATOM    981  N   ALA A  55      -4.581  -1.981   2.447  1.00  0.00           N
ATOM    982  CA  ALA A  55      -4.146  -1.224   1.279  1.00  0.00           C
ATOM    983  C   ALA A  55      -2.632  -1.030   1.284  1.00  0.00           C
ATOM    984  O   ALA A  55      -1.970  -1.270   2.294  1.00  0.00           O
ATOM    985  CB  ALA A  55      -4.853   0.122   1.230  1.00  0.00           C
ATOM    986  QB  ALA A  55      -5.021   0.441   1.218  1.00  0.00           Q
ATOM    987  H   ALA A  55      -5.049  -2.832   2.317  1.00  0.00           H
ATOM    988  HA  ALA A  55      -4.425  -1.782   0.398  1.00  0.00           H
ATOM    989 1HB  ALA A  55      -5.761   0.031   0.651  1.00  0.00           H
ATOM    990 2HB  ALA A  55      -4.205   0.853   0.770  1.00  0.00           H
ATOM    991 3HB  ALA A  55      -5.097   0.438   2.235  1.00  0.00           H
ATOM    992  N   PRO A  56      -2.062  -0.588   0.149  1.00  0.00           N
ATOM    993  CA  PRO A  56      -0.617  -0.362   0.027  1.00  0.00           C
ATOM    994  C   PRO A  56      -0.092   0.606   1.082  1.00  0.00           C
ATOM    995  O   PRO A  56      -0.770   0.894   2.068  1.00  0.00           O
ATOM    996  CB  PRO A  56      -0.463   0.239  -1.374  1.00  0.00           C
ATOM    997  CG  PRO A  56      -1.674  -0.204  -2.117  1.00  0.00           C
ATOM    998  CD  PRO A  56      -2.778  -0.279  -1.101  1.00  0.00           C
ATOM    999  QB  PRO A  56       0.012   0.589  -1.566  1.00  0.00           Q
ATOM   1000  QD  PRO A  56      -3.382  -0.198  -1.190  1.00  0.00           Q
ATOM   1001  QG  PRO A  56      -1.712  -0.329  -2.720  1.00  0.00           Q
ATOM   1002  HA  PRO A  56      -0.067  -1.289   0.086  1.00  0.00           H
ATOM   1003 1HB  PRO A  56       0.439  -0.137  -1.832  1.00  0.00           H
ATOM   1004 2HB  PRO A  56      -0.414   1.316  -1.301  1.00  0.00           H
ATOM   1005 1HG  PRO A  56      -1.503  -1.175  -2.556  1.00  0.00           H
ATOM   1006 2HG  PRO A  56      -1.919   0.517  -2.885  1.00  0.00           H
ATOM   1007 1HD  PRO A  56      -3.473  -1.065  -1.353  1.00  0.00           H
ATOM   1008 2HD  PRO A  56      -3.290   0.670  -1.028  1.00  0.00           H
ATOM   1009  N   LEU A  57       1.121   1.106   0.866  1.00  0.00           N
ATOM   1010  CA  LEU A  57       1.739   2.043   1.798  1.00  0.00           C
ATOM   1011  C   LEU A  57       1.960   1.392   3.161  1.00  0.00           C
ATOM   1012  O   LEU A  57       1.605   1.958   4.196  1.00  0.00           O
ATOM   1013  CB  LEU A  57       0.871   3.296   1.945  1.00  0.00           C
ATOM   1014  CG  LEU A  57       1.645   4.614   2.015  1.00  0.00           C
ATOM   1015  CD1 LEU A  57       0.821   5.748   1.425  1.00  0.00           C
ATOM   1016  CD2 LEU A  57       2.034   4.926   3.452  1.00  0.00           C
ATOM   1017  QB  LEU A  57       0.241   3.271   1.975  1.00  0.00           Q
ATOM   1018  QD1 LEU A  57       0.626   6.016   1.286  1.00  0.00           Q
ATOM   1019  QD2 LEU A  57       2.126   5.000   3.792  1.00  0.00           Q
ATOM   1020  QQD LEU A  57       1.376   5.508   2.539  1.00  0.00           Q
ATOM   1021  H   LEU A  57       1.611   0.838   0.062  1.00  0.00           H
ATOM   1022  HA  LEU A  57       2.698   2.328   1.391  1.00  0.00           H
ATOM   1023 1HB  LEU A  57       0.287   3.200   2.847  1.00  0.00           H
ATOM   1024 2HB  LEU A  57       0.197   3.343   1.103  1.00  0.00           H
ATOM   1025  HG  LEU A  57       2.552   4.523   1.433  1.00  0.00           H
ATOM   1026 1HD1 LEU A  57       1.178   6.691   1.813  1.00  0.00           H
ATOM   1027 2HD1 LEU A  57      -0.217   5.616   1.695  1.00  0.00           H
ATOM   1028 3HD1 LEU A  57       0.917   5.741   0.349  1.00  0.00           H
ATOM   1029 1HD2 LEU A  57       2.803   5.686   3.461  1.00  0.00           H
ATOM   1030 2HD2 LEU A  57       2.408   4.031   3.926  1.00  0.00           H
ATOM   1031 3HD2 LEU A  57       1.169   5.284   3.990  1.00  0.00           H
ATOM   1032  N   LEU A  58       2.545   0.200   3.152  1.00  0.00           N
ATOM   1033  CA  LEU A  58       2.813  -0.531   4.385  1.00  0.00           C
ATOM   1034  C   LEU A  58       4.248  -1.051   4.412  1.00  0.00           C
ATOM   1035  O   LEU A  58       4.915  -1.011   5.447  1.00  0.00           O
ATOM   1036  CB  LEU A  58       1.832  -1.695   4.536  1.00  0.00           C
ATOM   1037  CG  LEU A  58       1.836  -2.373   5.908  1.00  0.00           C
ATOM   1038  CD1 LEU A  58       0.568  -3.189   6.103  1.00  0.00           C
ATOM   1039  CD2 LEU A  58       3.067  -3.253   6.062  1.00  0.00           C
ATOM   1040  QB  LEU A  58       1.454  -1.882   4.067  1.00  0.00           Q
ATOM   1041  QD1 LEU A  58       0.268  -3.383   6.149  1.00  0.00           Q
ATOM   1042  QD2 LEU A  58       3.359  -3.461   6.099  1.00  0.00           Q
ATOM   1043  QQD LEU A  58       1.814  -3.422   6.125  1.00  0.00           Q
ATOM   1044  H   LEU A  58       2.803  -0.197   2.294  1.00  0.00           H
ATOM   1045  HA  LEU A  58       2.677   0.152   5.210  1.00  0.00           H
ATOM   1046 1HB  LEU A  58       2.073  -2.439   3.791  1.00  0.00           H
ATOM   1047 2HB  LEU A  58       0.836  -1.325   4.343  1.00  0.00           H
ATOM   1048  HG  LEU A  58       1.867  -1.615   6.677  1.00  0.00           H
ATOM   1049 1HD1 LEU A  58       0.291  -3.653   5.168  1.00  0.00           H
ATOM   1050 2HD1 LEU A  58      -0.230  -2.542   6.433  1.00  0.00           H
ATOM   1051 3HD1 LEU A  58       0.742  -3.954   6.847  1.00  0.00           H
ATOM   1052 1HD2 LEU A  58       2.829  -4.099   6.691  1.00  0.00           H
ATOM   1053 2HD2 LEU A  58       3.863  -2.681   6.517  1.00  0.00           H
ATOM   1054 3HD2 LEU A  58       3.384  -3.603   5.092  1.00  0.00           H
ATOM   1055  N   ALA A  59       4.718  -1.540   3.270  1.00  0.00           N
ATOM   1056  CA  ALA A  59       6.073  -2.071   3.160  1.00  0.00           C
ATOM   1057  C   ALA A  59       7.092  -0.967   2.873  1.00  0.00           C
ATOM   1058  O   ALA A  59       8.153  -0.919   3.495  1.00  0.00           O
ATOM   1059  CB  ALA A  59       6.133  -3.141   2.079  1.00  0.00           C
ATOM   1060  QB  ALA A  59       6.147  -3.394   1.824  1.00  0.00           Q
ATOM   1061  H   ALA A  59       4.140  -1.547   2.479  1.00  0.00           H
ATOM   1062  HA  ALA A  59       6.321  -2.535   4.104  1.00  0.00           H
ATOM   1063 1HB  ALA A  59       7.064  -3.055   1.538  1.00  0.00           H
ATOM   1064 2HB  ALA A  59       5.306  -3.009   1.397  1.00  0.00           H
ATOM   1065 3HB  ALA A  59       6.070  -4.118   2.536  1.00  0.00           H
ATOM   1066  N   PRO A  60       6.799  -0.076   1.904  1.00  0.00           N
ATOM   1067  CA  PRO A  60       7.712   1.010   1.517  1.00  0.00           C
ATOM   1068  C   PRO A  60       7.815   2.199   2.499  1.00  0.00           C
ATOM   1069  O   PRO A  60       8.651   3.077   2.279  1.00  0.00           O
ATOM   1070  CB  PRO A  60       7.140   1.501   0.174  1.00  0.00           C
ATOM   1071  CG  PRO A  60       6.080   0.521  -0.209  1.00  0.00           C
ATOM   1072  CD  PRO A  60       5.587  -0.078   1.073  1.00  0.00           C
ATOM   1073  QB  PRO A  60       7.329   2.012  -0.131  1.00  0.00           Q
ATOM   1074  QD  PRO A  60       5.022  -0.275   1.208  1.00  0.00           Q
ATOM   1075  QG  PRO A  60       5.888   0.392  -0.780  1.00  0.00           Q
ATOM   1076  HA  PRO A  60       8.705   0.624   1.344  1.00  0.00           H
ATOM   1077 1HB  PRO A  60       7.930   1.530  -0.561  1.00  0.00           H
ATOM   1078 2HB  PRO A  60       6.729   2.492   0.299  1.00  0.00           H
ATOM   1079 1HG  PRO A  60       6.501  -0.246  -0.843  1.00  0.00           H
ATOM   1080 2HG  PRO A  60       5.275   1.030  -0.718  1.00  0.00           H
ATOM   1081 1HD  PRO A  60       5.233  -1.084   0.911  1.00  0.00           H
ATOM   1082 2HD  PRO A  60       4.812   0.535   1.506  1.00  0.00           H
ATOM   1083  N   PRO A  61       7.013   2.287   3.591  1.00  0.00           N
ATOM   1084  CA  PRO A  61       7.122   3.419   4.523  1.00  0.00           C
ATOM   1085  C   PRO A  61       8.531   3.561   5.088  1.00  0.00           C
ATOM   1086  O   PRO A  61       9.202   4.568   4.862  1.00  0.00           O
ATOM   1087  CB  PRO A  61       6.130   3.076   5.637  1.00  0.00           C
ATOM   1088  CG  PRO A  61       5.162   2.145   5.000  1.00  0.00           C
ATOM   1089  CD  PRO A  61       5.963   1.343   4.016  1.00  0.00           C
ATOM   1090  QB  PRO A  61       6.147   3.292   6.219  1.00  0.00           Q
ATOM   1091  QD  PRO A  61       5.867   0.765   3.844  1.00  0.00           Q
ATOM   1092  QG  PRO A  61       4.560   2.101   5.119  1.00  0.00           Q
ATOM   1093  HA  PRO A  61       6.832   4.347   4.050  1.00  0.00           H
ATOM   1094 1HB  PRO A  61       5.642   3.977   5.980  1.00  0.00           H
ATOM   1095 2HB  PRO A  61       6.652   2.606   6.457  1.00  0.00           H
ATOM   1096 1HG  PRO A  61       4.392   2.704   4.491  1.00  0.00           H
ATOM   1097 2HG  PRO A  61       4.727   1.497   5.748  1.00  0.00           H
ATOM   1098 1HD  PRO A  61       5.345   1.050   3.186  1.00  0.00           H
ATOM   1099 2HD  PRO A  61       6.391   0.480   4.502  1.00  0.00           H
ATOM   1100  N   ASN A  62       8.976   2.543   5.817  1.00  0.00           N
ATOM   1101  CA  ASN A  62      10.310   2.551   6.406  1.00  0.00           C
ATOM   1102  C   ASN A  62      11.364   2.220   5.354  1.00  0.00           C
ATOM   1103  O   ASN A  62      12.518   2.635   5.462  1.00  0.00           O
ATOM   1104  CB  ASN A  62      10.386   1.550   7.563  1.00  0.00           C
ATOM   1105  CG  ASN A  62      11.009   2.154   8.807  1.00  0.00           C
ATOM   1106  ND2 ASN A  62      10.451   1.825   9.967  1.00  0.00           N
ATOM   1107  OD1 ASN A  62      11.979   2.907   8.728  1.00  0.00           O
ATOM   1108  QB  ASN A  62      10.185   0.959   7.534  1.00  0.00           Q
ATOM   1109  QD2 ASN A  62      10.258   1.710  10.371  1.00  0.00           Q
ATOM   1110  H   ASN A  62       8.396   1.764   5.957  1.00  0.00           H
ATOM   1111  HA  ASN A  62      10.496   3.544   6.787  1.00  0.00           H
ATOM   1112 1HB  ASN A  62      10.981   0.702   7.259  1.00  0.00           H
ATOM   1113 2HB  ASN A  62       9.389   1.217   7.808  1.00  0.00           H
ATOM   1114 1HD2 ASN A  62       9.681   1.219   9.955  1.00  0.00           H
ATOM   1115 2HD2 ASN A  62      10.834   2.201  10.787  1.00  0.00           H
ATOM   1116  N   SER A  63      10.957   1.469   4.336  1.00  0.00           N
ATOM   1117  CA  SER A  63      11.856   1.077   3.256  1.00  0.00           C
ATOM   1118  C   SER A  63      12.515   2.297   2.621  1.00  0.00           C
ATOM   1119  O   SER A  63      13.740   2.374   2.523  1.00  0.00           O
ATOM   1120  CB  SER A  63      11.094   0.283   2.194  1.00  0.00           C
ATOM   1121  OG  SER A  63      11.901  -0.747   1.648  1.00  0.00           O
ATOM   1122  QB  SER A  63      10.505   0.392   2.020  1.00  0.00           Q
ATOM   1123  H   SER A  63      10.024   1.169   4.308  1.00  0.00           H
ATOM   1124  HA  SER A  63      12.625   0.447   3.678  1.00  0.00           H
ATOM   1125 1HB  SER A  63      10.793   0.948   1.398  1.00  0.00           H
ATOM   1126 2HB  SER A  63      10.218  -0.162   2.642  1.00  0.00           H
ATOM   1127  HG  SER A  63      11.771  -0.785   0.699  1.00  0.00           H
ATOM   1128  N   ASN A  64      11.694   3.244   2.179  1.00  0.00           N
ATOM   1129  CA  ASN A  64      12.199   4.457   1.544  1.00  0.00           C
ATOM   1130  C   ASN A  64      12.347   5.596   2.554  1.00  0.00           C
ATOM   1131  O   ASN A  64      12.500   6.757   2.172  1.00  0.00           O
ATOM   1132  CB  ASN A  64      11.265   4.885   0.410  1.00  0.00           C
ATOM   1133  CG  ASN A  64      11.799   6.076  -0.362  1.00  0.00           C
ATOM   1134  ND2 ASN A  64      11.254   7.254  -0.083  1.00  0.00           N
ATOM   1135  OD1 ASN A  64      12.693   5.939  -1.197  1.00  0.00           O
ATOM   1136  QB  ASN A  64      10.723   4.606   0.273  1.00  0.00           Q
ATOM   1137  QD2 ASN A  64      11.062   7.663   0.014  1.00  0.00           Q
ATOM   1138  H   ASN A  64      10.727   3.124   2.279  1.00  0.00           H
ATOM   1139  HA  ASN A  64      13.171   4.233   1.130  1.00  0.00           H
ATOM   1140 1HB  ASN A  64      10.303   5.150   0.824  1.00  0.00           H
ATOM   1141 2HB  ASN A  64      11.142   4.061  -0.277  1.00  0.00           H
ATOM   1142 1HD2 ASN A  64      10.547   7.287   0.595  1.00  0.00           H
ATOM   1143 2HD2 ASN A  64      11.579   8.041  -0.567  1.00  0.00           H
ATOM   1144  N   MET A  65      12.311   5.260   3.840  1.00  0.00           N
ATOM   1145  CA  MET A  65      12.451   6.263   4.891  1.00  0.00           C
ATOM   1146  C   MET A  65      13.886   6.788   4.954  1.00  0.00           C
ATOM   1147  O   MET A  65      14.152   7.822   5.568  1.00  0.00           O
ATOM   1148  CB  MET A  65      12.050   5.672   6.246  1.00  0.00           C
ATOM   1149  CG  MET A  65      12.184   6.650   7.401  1.00  0.00           C
ATOM   1150  SD  MET A  65      11.053   8.047   7.264  1.00  0.00           S
ATOM   1151  CE  MET A  65      10.223   7.968   8.849  1.00  0.00           C
ATOM   1152  QB  MET A  65      11.848   5.083   6.323  1.00  0.00           Q
ATOM   1153  QE  MET A  65      10.056   7.952   9.167  1.00  0.00           Q
ATOM   1154  QG  MET A  65      12.586   6.576   7.874  1.00  0.00           Q
ATOM   1155  H   MET A  65      12.195   4.320   4.090  1.00  0.00           H
ATOM   1156  HA  MET A  65      11.790   7.084   4.656  1.00  0.00           H
ATOM   1157 1HB  MET A  65      12.677   4.816   6.451  1.00  0.00           H
ATOM   1158 2HB  MET A  65      11.021   5.350   6.193  1.00  0.00           H
ATOM   1159 1HG  MET A  65      13.197   7.024   7.425  1.00  0.00           H
ATOM   1160 2HG  MET A  65      11.974   6.127   8.324  1.00  0.00           H
ATOM   1161 1HE  MET A  65       9.988   6.941   9.081  1.00  0.00           H
ATOM   1162 2HE  MET A  65       9.312   8.546   8.807  1.00  0.00           H
ATOM   1163 3HE  MET A  65      10.870   8.371   9.614  1.00  0.00           H
ATOM   1164  N   GLY A  66      14.806   6.071   4.312  1.00  0.00           N
ATOM   1165  CA  GLY A  66      16.200   6.480   4.306  1.00  0.00           C
ATOM   1166  C   GLY A  66      16.865   6.265   2.958  1.00  0.00           C
ATOM   1167  O   GLY A  66      17.730   7.041   2.555  1.00  0.00           O
ATOM   1168  QA  GLY A  66      16.495   6.719   4.806  1.00  0.00           Q
ATOM   1169  H   GLY A  66      14.536   5.256   3.841  1.00  0.00           H
ATOM   1170 1HA  GLY A  66      16.733   5.911   5.053  1.00  0.00           H
ATOM   1171 2HA  GLY A  66      16.257   7.527   4.559  1.00  0.00           H
ATOM   1172  N   MET A  67      16.460   5.205   2.259  1.00  0.00           N
ATOM   1173  CA  MET A  67      17.021   4.883   0.950  1.00  0.00           C
ATOM   1174  C   MET A  67      17.053   6.108   0.039  1.00  0.00           C
ATOM   1175  O   MET A  67      17.896   6.209  -0.853  1.00  0.00           O
ATOM   1176  CB  MET A  67      16.207   3.769   0.288  1.00  0.00           C
ATOM   1177  CG  MET A  67      16.397   2.408   0.937  1.00  0.00           C
ATOM   1178  SD  MET A  67      17.446   1.312  -0.039  1.00  0.00           S
ATOM   1179  CE  MET A  67      17.535  -0.118   1.035  1.00  0.00           C
ATOM   1180  QB  MET A  67      15.827   3.860  -0.203  1.00  0.00           Q
ATOM   1181  QE  MET A  67      17.552  -0.405   1.251  1.00  0.00           Q
ATOM   1182  QG  MET A  67      16.140   2.245   1.483  1.00  0.00           Q
ATOM   1183  H   MET A  67      15.770   4.623   2.634  1.00  0.00           H
ATOM   1184  HA  MET A  67      18.032   4.535   1.099  1.00  0.00           H
ATOM   1185 1HB  MET A  67      16.496   3.695  -0.749  1.00  0.00           H
ATOM   1186 2HB  MET A  67      15.158   4.027   0.342  1.00  0.00           H
ATOM   1187 1HG  MET A  67      15.429   1.944   1.058  1.00  0.00           H
ATOM   1188 2HG  MET A  67      16.851   2.547   1.907  1.00  0.00           H
ATOM   1189 1HE  MET A  67      16.611  -0.210   1.589  1.00  0.00           H
ATOM   1190 2HE  MET A  67      18.358  -0.000   1.724  1.00  0.00           H
ATOM   1191 3HE  MET A  67      17.687  -1.005   0.440  1.00  0.00           H
ATOM   1192  N   THR A  68      16.127   7.039   0.266  1.00  0.00           N
ATOM   1193  CA  THR A  68      16.050   8.255  -0.538  1.00  0.00           C
ATOM   1194  C   THR A  68      17.405   8.955  -0.609  1.00  0.00           C
ATOM   1195  O   THR A  68      18.294   8.691   0.201  1.00  0.00           O
ATOM   1196  CB  THR A  68      15.001   9.207   0.042  1.00  0.00           C
ATOM   1197  CG2 THR A  68      14.782  10.441  -0.805  1.00  0.00           C
ATOM   1198  OG1 THR A  68      13.753   8.554   0.181  1.00  0.00           O
ATOM   1199  QG2 THR A  68      14.729  10.735  -1.007  1.00  0.00           Q
ATOM   1200  H   THR A  68      15.481   6.901   0.989  1.00  0.00           H
ATOM   1201  HA  THR A  68      15.753   7.973  -1.535  1.00  0.00           H
ATOM   1202  HB  THR A  68      15.327   9.531   1.020  1.00  0.00           H
ATOM   1203 1HG  THR A  68      13.530   8.481   1.112  1.00  0.00           H
ATOM   1204 1HG2 THR A  68      14.715  10.158  -1.845  1.00  0.00           H
ATOM   1205 2HG2 THR A  68      15.608  11.124  -0.671  1.00  0.00           H
ATOM   1206 3HG2 THR A  68      13.863  10.924  -0.505  1.00  0.00           H
ATOM   1207  N   SEP A  69      17.523   9.836  -1.590  1.00  0.00           N
ATOM   1208  CA  SEP A  69      18.789  10.602  -1.790  1.00  0.00           C
ATOM   1209  C   SEP A  69      19.142  11.331  -0.519  1.00  0.00           C
ATOM   1210  O   SEP A  69      18.299  11.607   0.330  1.00  0.00           O
ATOM   1211  CB  SEP A  69      18.680  11.498  -3.059  1.00  0.00           C
ATOM   1212  OG  SEP A  69      18.977  10.741  -4.256  1.00  0.00           O
ATOM   1213  PS  SEP A  69      19.933  11.316  -5.428  1.00  0.00           P
ATOM   1214  OPA SEP A  69      21.307  11.589  -4.806  1.00  0.00           O
ATOM   1215  OPB SEP A  69      20.059  10.298  -6.556  1.00  0.00           O
ATOM   1216  OPC SEP A  69      19.358  12.632  -5.937  1.00  0.00           O
ATOM   1217  QB  SEP A  69      18.515  12.158  -3.091  1.00  0.00           Q
ATOM   1218  H   SEP A  69      16.755  10.007  -2.224  1.00  0.00           H
ATOM   1219  HA  SEP A  69      19.582   9.852  -1.973  1.00  0.00           H
ATOM   1220 2HB  SEP A  69      17.674  11.941  -3.175  1.00  0.00           H
ATOM   1221 3HB  SEP A  69      19.356  12.376  -3.006  1.00  0.00           H
ATOM   1222  N   PRO A  70      20.439  11.663  -0.373  1.00  0.00           N
ATOM   1223  CA  PRO A  70      20.940  12.375   0.809  1.00  0.00           C
ATOM   1224  C   PRO A  70      20.362  13.781   0.925  1.00  0.00           C
ATOM   1225  O   PRO A  70      21.019  14.764   0.585  1.00  0.00           O
ATOM   1226  CB  PRO A  70      22.456  12.436   0.577  1.00  0.00           C
ATOM   1227  CG  PRO A  70      22.627  12.274  -0.893  1.00  0.00           C
ATOM   1228  CD  PRO A  70      21.510  11.373  -1.341  1.00  0.00           C
ATOM   1229  QB  PRO A  70      22.886  12.513   1.019  1.00  0.00           Q
ATOM   1230  QD  PRO A  70      21.507  10.981  -1.814  1.00  0.00           Q
ATOM   1231  QG  PRO A  70      23.067  12.525  -1.242  1.00  0.00           Q
ATOM   1232  HA  PRO A  70      20.734  11.826   1.716  1.00  0.00           H
ATOM   1233 1HB  PRO A  70      22.937  11.638   1.121  1.00  0.00           H
ATOM   1234 2HB  PRO A  70      22.834  13.390   0.916  1.00  0.00           H
ATOM   1235 1HG  PRO A  70      23.582  11.817  -1.104  1.00  0.00           H
ATOM   1236 2HG  PRO A  70      22.552  13.234  -1.381  1.00  0.00           H
ATOM   1237 1HD  PRO A  70      21.812  10.338  -1.283  1.00  0.00           H
ATOM   1238 2HD  PRO A  70      21.202  11.623  -2.345  1.00  0.00           H
ATOM   1239  N   PHE A  71      19.128  13.866   1.410  1.00  0.00           N
ATOM   1240  CA  PHE A  71      18.457  15.151   1.573  1.00  0.00           C
ATOM   1241  C   PHE A  71      17.865  15.280   2.973  1.00  0.00           C
ATOM   1242  O   PHE A  71      18.058  16.290   3.649  1.00  0.00           O
ATOM   1243  CB  PHE A  71      17.356  15.313   0.525  1.00  0.00           C
ATOM   1244  CG  PHE A  71      17.876  15.644  -0.845  1.00  0.00           C
ATOM   1245  CD1 PHE A  71      17.628  16.886  -1.413  1.00  0.00           C
ATOM   1246  CD2 PHE A  71      18.611  14.717  -1.566  1.00  0.00           C
ATOM   1247  CE1 PHE A  71      18.105  17.194  -2.672  1.00  0.00           C
ATOM   1248  CE2 PHE A  71      19.089  15.021  -2.826  1.00  0.00           C
ATOM   1249  CZ  PHE A  71      18.836  16.260  -3.380  1.00  0.00           C
ATOM   1250  QB  PHE A  71      16.745  15.250   0.641  1.00  0.00           Q
ATOM   1251  QD  PHE A  71      17.933  15.681  -0.996  1.00  0.00           Q
ATOM   1252  QE  PHE A  71      18.783  16.227  -3.240  1.00  0.00           Q
ATOM   1253  QR  PHE A  71      18.528  16.063  -2.567  1.00  0.00           Q
ATOM   1254  H   PHE A  71      18.655  13.046   1.663  1.00  0.00           H
ATOM   1255  HA  PHE A  71      19.193  15.929   1.434  1.00  0.00           H
ATOM   1256 1HB  PHE A  71      16.692  16.107   0.830  1.00  0.00           H
ATOM   1257 2HB  PHE A  71      16.798  14.391   0.452  1.00  0.00           H
ATOM   1258 1HD  PHE A  71      17.056  17.615  -0.860  1.00  0.00           H
ATOM   1259 2HD  PHE A  71      18.811  13.748  -1.133  1.00  0.00           H
ATOM   1260 1HE  PHE A  71      17.904  18.164  -3.104  1.00  0.00           H
ATOM   1261 2HE  PHE A  71      19.663  14.289  -3.377  1.00  0.00           H
ATOM   1262  HZ  PHE A  71      19.210  16.499  -4.366  1.00  0.00           H
ATOM   1263  N   ASN A  72      17.143  14.249   3.400  1.00  0.00           N
ATOM   1264  CA  ASN A  72      16.522  14.246   4.720  1.00  0.00           C
ATOM   1265  C   ASN A  72      17.235  13.275   5.655  1.00  0.00           C
ATOM   1266  O   ASN A  72      17.446  13.572   6.832  1.00  0.00           O
ATOM   1267  CB  ASN A  72      15.043  13.873   4.610  1.00  0.00           C
ATOM   1268  CG  ASN A  72      14.186  15.031   4.136  1.00  0.00           C
ATOM   1269  ND2 ASN A  72      13.805  15.003   2.864  1.00  0.00           N
ATOM   1270  OD1 ASN A  72      13.873  15.940   4.904  1.00  0.00           O
ATOM   1271  QB  ASN A  72      14.810  13.307   4.743  1.00  0.00           Q
ATOM   1272  QD2 ASN A  72      13.672  14.993   2.421  1.00  0.00           Q
ATOM   1273  H   ASN A  72      17.025  13.471   2.817  1.00  0.00           H
ATOM   1274  HA  ASN A  72      16.601  15.244   5.126  1.00  0.00           H
ATOM   1275 1HB  ASN A  72      14.685  13.556   5.578  1.00  0.00           H
ATOM   1276 2HB  ASN A  72      14.936  13.059   3.907  1.00  0.00           H
ATOM   1277 1HD2 ASN A  72      14.093  14.247   2.312  1.00  0.00           H
ATOM   1278 2HD2 ASN A  72      13.250  15.739   2.531  1.00  0.00           H
ATOM   1279  N   GLY A  73      17.604  12.114   5.126  1.00  0.00           N
ATOM   1280  CA  GLY A  73      18.289  11.116   5.926  1.00  0.00           C
ATOM   1281  C   GLY A  73      19.789  11.329   5.960  1.00  0.00           C
ATOM   1282  O   GLY A  73      20.260  12.447   6.172  1.00  0.00           O
ATOM   1283  QA  GLY A  73      17.996  10.648   6.225  1.00  0.00           Q
ATOM   1284  H   GLY A  73      17.408  11.932   4.182  1.00  0.00           H
ATOM   1285 1HA  GLY A  73      18.084  10.138   5.516  1.00  0.00           H
ATOM   1286 2HA  GLY A  73      17.907  11.158   6.936  1.00  0.00           H
ATOM   1287  N   LEU A  74      20.542  10.255   5.751  1.00  0.00           N
ATOM   1288  CA  LEU A  74      21.999  10.328   5.759  1.00  0.00           C
ATOM   1289  C   LEU A  74      22.558  10.179   4.348  1.00  0.00           C
ATOM   1290  O   LEU A  74      22.996  11.153   3.736  1.00  0.00           O
ATOM   1291  CB  LEU A  74      22.580   9.246   6.669  1.00  0.00           C
ATOM   1292  CG  LEU A  74      22.715   9.639   8.141  1.00  0.00           C
ATOM   1293  CD1 LEU A  74      21.351   9.665   8.813  1.00  0.00           C
ATOM   1294  CD2 LEU A  74      23.649   8.681   8.866  1.00  0.00           C
ATOM   1295  QB  LEU A  74      22.752   8.678   6.453  1.00  0.00           Q
ATOM   1296  QD1 LEU A  74      21.028   9.672   8.972  1.00  0.00           Q
ATOM   1297  QD2 LEU A  74      23.871   8.456   9.036  1.00  0.00           Q
ATOM   1298  QQD LEU A  74      22.450   9.064   9.004  1.00  0.00           Q
ATOM   1299  H   LEU A  74      20.108   9.391   5.587  1.00  0.00           H
ATOM   1300  HA  LEU A  74      22.279  11.298   6.143  1.00  0.00           H
ATOM   1301 1HB  LEU A  74      23.559   8.982   6.300  1.00  0.00           H
ATOM   1302 2HB  LEU A  74      21.945   8.374   6.607  1.00  0.00           H
ATOM   1303  HG  LEU A  74      23.137  10.632   8.204  1.00  0.00           H
ATOM   1304 1HD1 LEU A  74      20.741   8.865   8.421  1.00  0.00           H
ATOM   1305 2HD1 LEU A  74      20.871  10.613   8.616  1.00  0.00           H
ATOM   1306 3HD1 LEU A  74      21.472   9.538   9.880  1.00  0.00           H
ATOM   1307 1HD2 LEU A  74      23.117   7.776   9.113  1.00  0.00           H
ATOM   1308 2HD2 LEU A  74      24.009   9.146   9.771  1.00  0.00           H
ATOM   1309 3HD2 LEU A  74      24.486   8.443   8.225  1.00  0.00           H
ATOM   1310  N   THR A  75      22.543   8.952   3.838  1.00  0.00           N
ATOM   1311  CA  THR A  75      23.050   8.675   2.498  1.00  0.00           C
ATOM   1312  C   THR A  75      22.844   7.209   2.130  1.00  0.00           C
ATOM   1313  O   THR A  75      23.105   6.314   2.934  1.00  0.00           O
ATOM   1314  CB  THR A  75      24.535   9.031   2.409  1.00  0.00           C
ATOM   1315  CG2 THR A  75      25.363   8.425   3.521  1.00  0.00           C
ATOM   1316  OG1 THR A  75      25.082   8.594   1.179  1.00  0.00           O
ATOM   1317  QG2 THR A  75      25.560   8.281   3.786  1.00  0.00           Q
ATOM   1318  H   THR A  75      22.182   8.215   4.373  1.00  0.00           H
ATOM   1319  HA  THR A  75      22.499   9.290   1.802  1.00  0.00           H
ATOM   1320  HB  THR A  75      24.640  10.105   2.465  1.00  0.00           H
ATOM   1321 1HG  THR A  75      25.110   7.634   1.162  1.00  0.00           H
ATOM   1322 1HG2 THR A  75      25.251   7.351   3.510  1.00  0.00           H
ATOM   1323 2HG2 THR A  75      25.028   8.812   4.472  1.00  0.00           H
ATOM   1324 3HG2 THR A  75      26.403   8.680   3.376  1.00  0.00           H
ATOM   1325  N   SEP A  76      22.376   7.007   0.908  1.00  0.00           N
ATOM   1326  CA  SEP A  76      22.120   5.625   0.402  1.00  0.00           C
ATOM   1327  C   SEP A  76      21.669   5.691  -1.035  1.00  0.00           C
ATOM   1328  O   SEP A  76      20.480   5.722  -1.344  1.00  0.00           O
ATOM   1329  CB  SEP A  76      21.156   4.870   1.363  1.00  0.00           C
ATOM   1330  OG  SEP A  76      21.536   3.479   1.491  1.00  0.00           O
ATOM   1331  PS  SEP A  76      20.543   2.366   2.121  1.00  0.00           P
ATOM   1332  OPA SEP A  76      19.280   2.335   1.254  1.00  0.00           O
ATOM   1333  OPB SEP A  76      21.215   0.998   2.124  1.00  0.00           O
ATOM   1334  OPC SEP A  76      20.155   2.792   3.533  1.00  0.00           O
ATOM   1335  QB  SEP A  76      20.620   5.122   1.701  1.00  0.00           Q
ATOM   1336  H   SEP A  76      22.182   7.785   0.295  1.00  0.00           H
ATOM   1337  HA  SEP A  76      23.095   5.101   0.420  1.00  0.00           H
ATOM   1338 2HB  SEP A  76      21.140   5.314   2.376  1.00  0.00           H
ATOM   1339 3HB  SEP A  76      20.102   4.931   1.025  1.00  0.00           H
ATOM   1340  N   PRO A  77      22.646   5.714  -1.959  1.00  0.00           N
ATOM   1341  CA  PRO A  77      22.368   5.777  -3.397  1.00  0.00           C
ATOM   1342  C   PRO A  77      21.766   4.482  -3.929  1.00  0.00           C
ATOM   1343  O   PRO A  77      22.459   3.664  -4.534  1.00  0.00           O
ATOM   1344  CB  PRO A  77      23.748   6.020  -4.015  1.00  0.00           C
ATOM   1345  CG  PRO A  77      24.709   5.455  -3.028  1.00  0.00           C
ATOM   1346  CD  PRO A  77      24.094   5.681  -1.675  1.00  0.00           C
ATOM   1347  QB  PRO A  77      23.857   6.295  -4.561  1.00  0.00           Q
ATOM   1348  QD  PRO A  77      24.382   5.742  -1.135  1.00  0.00           Q
ATOM   1349  QG  PRO A  77      25.248   5.186  -3.155  1.00  0.00           Q
ATOM   1350  HA  PRO A  77      21.713   6.602  -3.638  1.00  0.00           H
ATOM   1351 1HB  PRO A  77      23.902   7.078  -4.155  1.00  0.00           H
ATOM   1352 2HB  PRO A  77      23.812   5.512  -4.967  1.00  0.00           H
ATOM   1353 1HG  PRO A  77      25.654   5.972  -3.100  1.00  0.00           H
ATOM   1354 2HG  PRO A  77      24.842   4.398  -3.209  1.00  0.00           H
ATOM   1355 1HD  PRO A  77      24.426   6.620  -1.260  1.00  0.00           H
ATOM   1356 2HD  PRO A  77      24.336   4.865  -1.009  1.00  0.00           H
ATOM   1357  N   GLN A  78      20.470   4.300  -3.697  1.00  0.00           N
ATOM   1358  CA  GLN A  78      19.770   3.103  -4.153  1.00  0.00           C
ATOM   1359  C   GLN A  78      18.288   3.174  -3.806  1.00  0.00           C
ATOM   1360  O   GLN A  78      17.913   3.656  -2.736  1.00  0.00           O
ATOM   1361  CB  GLN A  78      20.394   1.853  -3.527  1.00  0.00           C
ATOM   1362  CG  GLN A  78      20.601   1.962  -2.025  1.00  0.00           C
ATOM   1363  CD  GLN A  78      20.858   0.618  -1.373  1.00  0.00           C
ATOM   1364  NE2 GLN A  78      22.064   0.094  -1.552  1.00  0.00           N
ATOM   1365  OE1 GLN A  78      19.982   0.058  -0.714  1.00  0.00           O
ATOM   1366  QB  GLN A  78      20.551   1.341  -3.854  1.00  0.00           Q
ATOM   1367  QE2 GLN A  78      22.485  -0.088  -1.615  1.00  0.00           Q
ATOM   1368  QG  GLN A  78      20.582   2.501  -1.711  1.00  0.00           Q
ATOM   1369  H   GLN A  78      19.970   4.987  -3.210  1.00  0.00           H
ATOM   1370  HA  GLN A  78      19.874   3.047  -5.226  1.00  0.00           H
ATOM   1371 1HB  GLN A  78      21.353   1.674  -3.989  1.00  0.00           H
ATOM   1372 2HB  GLN A  78      19.749   1.009  -3.719  1.00  0.00           H
ATOM   1373 1HG  GLN A  78      19.716   2.398  -1.584  1.00  0.00           H
ATOM   1374 2HG  GLN A  78      21.448   2.605  -1.838  1.00  0.00           H
ATOM   1375 1HE2 GLN A  78      22.712   0.598  -2.089  1.00  0.00           H
ATOM   1376 2HE2 GLN A  78      22.257  -0.774  -1.142  1.00  0.00           H
ATOM   1377  N   ARG A  79      17.447   2.690  -4.715  1.00  0.00           N
ATOM   1378  CA  ARG A  79      16.004   2.699  -4.503  1.00  0.00           C
ATOM   1379  C   ARG A  79      15.494   1.300  -4.177  1.00  0.00           C
ATOM   1380  O   ARG A  79      16.112   0.300  -4.543  1.00  0.00           O
ATOM   1381  CB  ARG A  79      15.290   3.239  -5.743  1.00  0.00           C
ATOM   1382  CG  ARG A  79      15.475   2.374  -6.979  1.00  0.00           C
ATOM   1383  CD  ARG A  79      14.325   1.394  -7.150  1.00  0.00           C
ATOM   1384  NE  ARG A  79      13.930   1.255  -8.551  1.00  0.00           N
ATOM   1385  CZ  ARG A  79      13.179   2.141  -9.201  1.00  0.00           C
ATOM   1386  NH1 ARG A  79      12.741   3.231  -8.584  1.00  0.00           N
ATOM   1387  NH2 ARG A  79      12.865   1.936 -10.473  1.00  0.00           N
ATOM   1388  QB  ARG A  79      14.951   3.768  -5.747  1.00  0.00           Q
ATOM   1389  QD  ARG A  79      14.055   1.090  -6.678  1.00  0.00           Q
ATOM   1390  QG  ARG A  79      15.961   2.415  -7.365  1.00  0.00           Q
ATOM   1391  QH1 ARG A  79      12.576   3.642  -8.351  1.00  0.00           Q
ATOM   1392  QH2 ARG A  79      12.747   1.860 -10.953  1.00  0.00           Q
ATOM   1393  H   ARG A  79      17.807   2.318  -5.546  1.00  0.00           H
ATOM   1394  HA  ARG A  79      15.796   3.350  -3.666  1.00  0.00           H
ATOM   1395 1HB  ARG A  79      15.668   4.227  -5.962  1.00  0.00           H
ATOM   1396 2HB  ARG A  79      14.232   3.308  -5.533  1.00  0.00           H
ATOM   1397 1HG  ARG A  79      16.397   1.818  -6.882  1.00  0.00           H
ATOM   1398 2HG  ARG A  79      15.525   3.010  -7.849  1.00  0.00           H
ATOM   1399 1HD  ARG A  79      13.478   1.750  -6.582  1.00  0.00           H
ATOM   1400 2HD  ARG A  79      14.631   0.430  -6.776  1.00  0.00           H
ATOM   1401  HE  ARG A  79      14.240   0.459  -9.031  1.00  0.00           H
ATOM   1402 1HH1 ARG A  79      12.974   3.392  -7.624  1.00  0.00           H
ATOM   1403 2HH1 ARG A  79      12.178   3.894  -9.078  1.00  0.00           H
ATOM   1404 1HH2 ARG A  79      13.192   1.117 -10.943  1.00  0.00           H
ATOM   1405 2HH2 ARG A  79      12.301   2.602 -10.963  1.00  0.00           H
ATOM   1406  N   SEP A  80      14.363   1.269  -3.487  1.00  0.00           N
ATOM   1407  CA  SEP A  80      13.735  -0.027  -3.092  1.00  0.00           C
ATOM   1408  C   SEP A  80      13.328  -0.786  -4.327  1.00  0.00           C
ATOM   1409  O   SEP A  80      13.008  -0.216  -5.368  1.00  0.00           O
ATOM   1410  CB  SEP A  80      12.595   0.222  -2.062  1.00  0.00           C
ATOM   1411  OG  SEP A  80      11.516   0.983  -2.655  1.00  0.00           O
ATOM   1412  PS  SEP A  80      11.247   2.536  -2.284  1.00  0.00           P
ATOM   1413  OPA SEP A  80      12.510   3.320  -2.653  1.00  0.00           O
ATOM   1414  OPB SEP A  80      10.050   3.066  -3.064  1.00  0.00           O
ATOM   1415  OPC SEP A  80      11.022   2.654  -0.782  1.00  0.00           O
ATOM   1416  QB  SEP A  80      12.566   0.014  -1.413  1.00  0.00           Q
ATOM   1417  H   SEP A  80      13.903   2.127  -3.215  1.00  0.00           H
ATOM   1418  HA  SEP A  80      14.525  -0.614  -2.586  1.00  0.00           H
ATOM   1419 2HB  SEP A  80      12.171  -0.721  -1.669  1.00  0.00           H
ATOM   1420 3HB  SEP A  80      12.960   0.750  -1.158  1.00  0.00           H
ATOM   1421  N   PRO A  81      13.336  -2.127  -4.223  1.00  0.00           N
ATOM   1422  CA  PRO A  81      12.966  -3.006  -5.337  1.00  0.00           C
ATOM   1423  C   PRO A  81      11.472  -2.954  -5.643  1.00  0.00           C
ATOM   1424  O   PRO A  81      11.065  -2.981  -6.806  1.00  0.00           O
ATOM   1425  CB  PRO A  81      13.359  -4.397  -4.838  1.00  0.00           C
ATOM   1426  CG  PRO A  81      13.299  -4.298  -3.353  1.00  0.00           C
ATOM   1427  CD  PRO A  81      13.705  -2.889  -3.016  1.00  0.00           C
ATOM   1428  QB  PRO A  81      13.510  -4.882  -5.195  1.00  0.00           Q
ATOM   1429  QD  PRO A  81      13.963  -2.685  -2.494  1.00  0.00           Q
ATOM   1430  QG  PRO A  81      13.139  -4.745  -2.961  1.00  0.00           Q
ATOM   1431  HA  PRO A  81      13.523  -2.769  -6.230  1.00  0.00           H
ATOM   1432 1HB  PRO A  81      14.358  -4.635  -5.177  1.00  0.00           H
ATOM   1433 2HB  PRO A  81      12.662  -5.130  -5.214  1.00  0.00           H
ATOM   1434 1HG  PRO A  81      13.987  -5.002  -2.909  1.00  0.00           H
ATOM   1435 2HG  PRO A  81      12.292  -4.490  -3.013  1.00  0.00           H
ATOM   1436 1HD  PRO A  81      14.769  -2.835  -2.836  1.00  0.00           H
ATOM   1437 2HD  PRO A  81      13.158  -2.536  -2.154  1.00  0.00           H
ATOM   1438  N   PHE A  82      10.659  -2.881  -4.594  1.00  0.00           N
ATOM   1439  CA  PHE A  82       9.210  -2.825  -4.752  1.00  0.00           C
ATOM   1440  C   PHE A  82       8.684  -1.423  -4.458  1.00  0.00           C
ATOM   1441  O   PHE A  82       8.303  -1.118  -3.327  1.00  0.00           O
ATOM   1442  CB  PHE A  82       8.537  -3.842  -3.829  1.00  0.00           C
ATOM   1443  CG  PHE A  82       7.396  -4.578  -4.474  1.00  0.00           C
ATOM   1444  CD1 PHE A  82       7.275  -5.951  -4.334  1.00  0.00           C
ATOM   1445  CD2 PHE A  82       6.449  -3.896  -5.221  1.00  0.00           C
ATOM   1446  CE1 PHE A  82       6.228  -6.631  -4.928  1.00  0.00           C
ATOM   1447  CE2 PHE A  82       5.400  -4.570  -5.816  1.00  0.00           C
ATOM   1448  CZ  PHE A  82       5.289  -5.939  -5.669  1.00  0.00           C
ATOM   1449  QB  PHE A  82       8.710  -3.951  -3.237  1.00  0.00           Q
ATOM   1450  QD  PHE A  82       7.271  -4.659  -4.545  1.00  0.00           Q
ATOM   1451  QE  PHE A  82       5.406  -5.864  -5.604  1.00  0.00           Q
ATOM   1452  QR  PHE A  82       5.965  -5.503  -5.286  1.00  0.00           Q
ATOM   1453  H   PHE A  82      11.042  -2.863  -3.692  1.00  0.00           H
ATOM   1454  HA  PHE A  82       8.979  -3.075  -5.777  1.00  0.00           H
ATOM   1455 1HB  PHE A  82       8.153  -3.329  -2.958  1.00  0.00           H
ATOM   1456 2HB  PHE A  82       9.267  -4.572  -3.516  1.00  0.00           H
ATOM   1457 1HD  PHE A  82       8.007  -6.492  -3.755  1.00  0.00           H
ATOM   1458 2HD  PHE A  82       6.536  -2.825  -5.336  1.00  0.00           H
ATOM   1459 1HE  PHE A  82       6.144  -7.701  -4.813  1.00  0.00           H
ATOM   1460 2HE  PHE A  82       4.669  -4.027  -6.396  1.00  0.00           H
ATOM   1461  HZ  PHE A  82       4.470  -6.468  -6.134  1.00  0.00           H
ATOM   1462  N   PRO A  83       8.654  -0.547  -5.476  1.00  0.00           N
ATOM   1463  CA  PRO A  83       8.170   0.829  -5.321  1.00  0.00           C
ATOM   1464  C   PRO A  83       6.662   0.891  -5.096  1.00  0.00           C
ATOM   1465  O   PRO A  83       6.186   1.604  -4.214  1.00  0.00           O
ATOM   1466  CB  PRO A  83       8.539   1.490  -6.651  1.00  0.00           C
ATOM   1467  CG  PRO A  83       8.598   0.368  -7.628  1.00  0.00           C
ATOM   1468  CD  PRO A  83       9.087  -0.828  -6.858  1.00  0.00           C
ATOM   1469  QB  PRO A  83       8.640   2.096  -6.739  1.00  0.00           Q
ATOM   1470  QD  PRO A  83       9.396  -1.314  -7.073  1.00  0.00           Q
ATOM   1471  QG  PRO A  83       8.449   0.393  -8.225  1.00  0.00           Q
ATOM   1472  HA  PRO A  83       8.673   1.336  -4.511  1.00  0.00           H
ATOM   1473 1HB  PRO A  83       9.496   1.981  -6.558  1.00  0.00           H
ATOM   1474 2HB  PRO A  83       7.782   2.211  -6.920  1.00  0.00           H
ATOM   1475 1HG  PRO A  83       9.287   0.609  -8.424  1.00  0.00           H
ATOM   1476 2HG  PRO A  83       7.613   0.177  -8.027  1.00  0.00           H
ATOM   1477 1HD  PRO A  83      10.164  -0.898  -6.916  1.00  0.00           H
ATOM   1478 2HD  PRO A  83       8.627  -1.731  -7.230  1.00  0.00           H
ATOM   1479  N   LYS A  84       5.918   0.138  -5.900  1.00  0.00           N
ATOM   1480  CA  LYS A  84       4.464   0.110  -5.789  1.00  0.00           C
ATOM   1481  C   LYS A  84       3.907  -1.221  -6.288  1.00  0.00           C
ATOM   1482  O   LYS A  84       4.533  -1.900  -7.102  1.00  0.00           O
ATOM   1483  CB  LYS A  84       3.848   1.263  -6.581  1.00  0.00           C
ATOM   1484  CG  LYS A  84       2.331   1.324  -6.486  1.00  0.00           C
ATOM   1485  CD  LYS A  84       1.762   2.429  -7.363  1.00  0.00           C
ATOM   1486  CE  LYS A  84       1.545   1.951  -8.789  1.00  0.00           C
ATOM   1487  NZ  LYS A  84       0.194   1.354  -8.975  1.00  0.00           N
ATOM   1488  QB  LYS A  84       4.182   1.675  -6.915  1.00  0.00           Q
ATOM   1489  QD  LYS A  84       1.635   3.004  -7.162  1.00  0.00           Q
ATOM   1490  QE  LYS A  84       1.972   2.001  -9.241  1.00  0.00           Q
ATOM   1491  QG  LYS A  84       1.987   0.944  -6.134  1.00  0.00           Q
ATOM   1492  QZ  LYS A  84      -0.130   1.209  -9.020  1.00  0.00           Q
ATOM   1493  H   LYS A  84       6.357  -0.408  -6.584  1.00  0.00           H
ATOM   1494  HA  LYS A  84       4.209   0.223  -4.746  1.00  0.00           H
ATOM   1495 1HB  LYS A  84       4.117   1.156  -7.621  1.00  0.00           H
ATOM   1496 2HB  LYS A  84       4.248   2.195  -6.208  1.00  0.00           H
ATOM   1497 1HG  LYS A  84       2.052   1.510  -5.459  1.00  0.00           H
ATOM   1498 2HG  LYS A  84       1.922   0.377  -6.807  1.00  0.00           H
ATOM   1499 1HD  LYS A  84       2.455   3.259  -7.371  1.00  0.00           H
ATOM   1500 2HD  LYS A  84       0.817   2.749  -6.952  1.00  0.00           H
ATOM   1501 1HE  LYS A  84       2.293   1.210  -9.026  1.00  0.00           H
ATOM   1502 2HE  LYS A  84       1.650   2.793  -9.457  1.00  0.00           H
ATOM   1503 1HZ  LYS A  84      -0.535   2.094  -8.930  1.00  0.00           H
ATOM   1504 2HZ  LYS A  84       0.007   0.654  -8.229  1.00  0.00           H
ATOM   1505 3HZ  LYS A  84       0.137   0.880  -9.900  1.00  0.00           H
ATOM   1506  N   SER A  85       2.729  -1.585  -5.795  1.00  0.00           N
ATOM   1507  CA  SER A  85       2.087  -2.834  -6.191  1.00  0.00           C
ATOM   1508  C   SER A  85       1.820  -2.854  -7.692  1.00  0.00           C
ATOM   1509  O   SER A  85       1.511  -1.826  -8.293  1.00  0.00           O
ATOM   1510  CB  SER A  85       0.777  -3.024  -5.425  1.00  0.00           C
ATOM   1511  OG  SER A  85       0.576  -4.385  -5.089  1.00  0.00           O
ATOM   1512  QB  SER A  85       0.379  -2.567  -5.277  1.00  0.00           Q
ATOM   1513  H   SER A  85       2.278  -1.001  -5.149  1.00  0.00           H
ATOM   1514  HA  SER A  85       2.758  -3.642  -5.946  1.00  0.00           H
ATOM   1515 1HB  SER A  85      -0.047  -2.691  -6.039  1.00  0.00           H
ATOM   1516 2HB  SER A  85       0.806  -2.442  -4.516  1.00  0.00           H
ATOM   1517  HG  SER A  85       1.335  -4.710  -4.600  1.00  0.00           H
ATOM   1518  N   SER A  86       1.940  -4.034  -8.293  1.00  0.00           N
ATOM   1519  CA  SER A  86       1.712  -4.191  -9.724  1.00  0.00           C
ATOM   1520  C   SER A  86       0.219  -4.233 -10.036  1.00  0.00           C
ATOM   1521  O   SER A  86      -0.216  -3.793 -11.099  1.00  0.00           O
ATOM   1522  CB  SER A  86       2.387  -5.464 -10.235  1.00  0.00           C
ATOM   1523  OG  SER A  86       2.070  -5.700 -11.595  1.00  0.00           O
ATOM   1524  QB  SER A  86       2.756  -5.835  -9.894  1.00  0.00           Q
ATOM   1525  H   SER A  86       2.189  -4.819  -7.761  1.00  0.00           H
ATOM   1526  HA  SER A  86       2.147  -3.338 -10.224  1.00  0.00           H
ATOM   1527 1HB  SER A  86       2.053  -6.307  -9.648  1.00  0.00           H
ATOM   1528 2HB  SER A  86       3.459  -5.363 -10.141  1.00  0.00           H
ATOM   1529  HG  SER A  86       2.241  -6.622 -11.809  1.00  0.00           H
ATOM   1530  N   VAL A  87      -0.560  -4.767  -9.099  1.00  0.00           N
ATOM   1531  CA  VAL A  87      -2.004  -4.867  -9.273  1.00  0.00           C
ATOM   1532  C   VAL A  87      -2.632  -3.490  -9.453  1.00  0.00           C
ATOM   1533  O   VAL A  87      -2.392  -2.579  -8.662  1.00  0.00           O
ATOM   1534  CB  VAL A  87      -2.666  -5.568  -8.073  1.00  0.00           C
ATOM   1535  CG1 VAL A  87      -2.390  -7.062  -8.106  1.00  0.00           C
ATOM   1536  CG2 VAL A  87      -2.185  -4.957  -6.766  1.00  0.00           C
ATOM   1537  QG1 VAL A  87      -2.323  -7.417  -8.114  1.00  0.00           Q
ATOM   1538  QG2 VAL A  87      -2.071  -4.812  -6.456  1.00  0.00           Q
ATOM   1539  QQG VAL A  87      -2.197  -6.115  -7.285  1.00  0.00           Q
ATOM   1540  H   VAL A  87      -0.153  -5.101  -8.273  1.00  0.00           H
ATOM   1541  HA  VAL A  87      -2.192  -5.458 -10.159  1.00  0.00           H
ATOM   1542  HB  VAL A  87      -3.735  -5.422  -8.142  1.00  0.00           H
ATOM   1543 1HG1 VAL A  87      -1.374  -7.233  -8.435  1.00  0.00           H
ATOM   1544 2HG1 VAL A  87      -3.075  -7.541  -8.790  1.00  0.00           H
ATOM   1545 3HG1 VAL A  87      -2.519  -7.475  -7.117  1.00  0.00           H
ATOM   1546 1HG2 VAL A  87      -1.399  -5.569  -6.350  1.00  0.00           H
ATOM   1547 2HG2 VAL A  87      -3.008  -4.904  -6.069  1.00  0.00           H
ATOM   1548 3HG2 VAL A  87      -1.806  -3.963  -6.951  1.00  0.00           H
ATOM   1549  N   LYS A  88      -3.439  -3.346 -10.500  1.00  0.00           N
ATOM   1550  CA  LYS A  88      -4.103  -2.079 -10.785  1.00  0.00           C
ATOM   1551  C   LYS A  88      -5.486  -2.035 -10.146  1.00  0.00           C
ATOM   1552  O   LYS A  88      -5.948  -0.978  -9.714  1.00  0.00           O
ATOM   1553  CB  LYS A  88      -4.219  -1.867 -12.296  1.00  0.00           C
ATOM   1554  CG  LYS A  88      -2.877  -1.807 -13.006  1.00  0.00           C
ATOM   1555  CD  LYS A  88      -3.016  -1.247 -14.413  1.00  0.00           C
ATOM   1556  CE  LYS A  88      -3.070  -2.355 -15.451  1.00  0.00           C
ATOM   1557  NZ  LYS A  88      -1.902  -3.272 -15.346  1.00  0.00           N
ATOM   1558  QB  LYS A  88      -4.766  -1.811 -12.598  1.00  0.00           Q
ATOM   1559  QD  LYS A  88      -3.046  -0.640 -14.546  1.00  0.00           Q
ATOM   1560  QE  LYS A  88      -3.528  -2.417 -15.870  1.00  0.00           Q
ATOM   1561  QG  LYS A  88      -2.338  -1.991 -12.753  1.00  0.00           Q
ATOM   1562  QZ  LYS A  88      -1.621  -3.493 -15.321  1.00  0.00           Q
ATOM   1563  H   LYS A  88      -3.591  -4.110 -11.096  1.00  0.00           H
ATOM   1564  HA  LYS A  88      -3.500  -1.288 -10.365  1.00  0.00           H
ATOM   1565 1HB  LYS A  88      -4.741  -0.940 -12.479  1.00  0.00           H
ATOM   1566 2HB  LYS A  88      -4.791  -2.682 -12.718  1.00  0.00           H
ATOM   1567 1HG  LYS A  88      -2.467  -2.806 -13.065  1.00  0.00           H
ATOM   1568 2HG  LYS A  88      -2.209  -1.175 -12.442  1.00  0.00           H
ATOM   1569 1HD  LYS A  88      -2.167  -0.611 -14.620  1.00  0.00           H
ATOM   1570 2HD  LYS A  88      -3.924  -0.669 -14.472  1.00  0.00           H
ATOM   1571 1HE  LYS A  88      -3.080  -1.909 -16.434  1.00  0.00           H
ATOM   1572 2HE  LYS A  88      -3.976  -2.924 -15.306  1.00  0.00           H
ATOM   1573 1HZ  LYS A  88      -1.074  -2.757 -14.985  1.00  0.00           H
ATOM   1574 2HZ  LYS A  88      -1.670  -3.666 -16.280  1.00  0.00           H
ATOM   1575 3HZ  LYS A  88      -2.120  -4.056 -14.698  1.00  0.00           H
ATOM   1576  N   ARG A  89      -6.144  -3.187 -10.089  1.00  0.00           N
ATOM   1577  CA  ARG A  89      -7.475  -3.281  -9.502  1.00  0.00           C
ATOM   1578  C   ARG A  89      -7.452  -2.873  -8.032  1.00  0.00           C
ATOM   1579  O   ARG A  89      -6.921  -3.593  -7.187  1.00  0.00           O
ATOM   1580  CB  ARG A  89      -8.019  -4.705  -9.640  1.00  0.00           C
ATOM   1581  CG  ARG A  89      -8.779  -4.945 -10.934  1.00  0.00           C
ATOM   1582  CD  ARG A  89     -10.240  -4.548 -10.803  1.00  0.00           C
ATOM   1583  NE  ARG A  89     -10.909  -4.488 -12.100  1.00  0.00           N
ATOM   1584  CZ  ARG A  89     -10.760  -3.489 -12.966  1.00  0.00           C
ATOM   1585  NH1 ARG A  89      -9.967  -2.465 -12.677  1.00  0.00           N
ATOM   1586  NH2 ARG A  89     -11.405  -3.514 -14.124  1.00  0.00           N
ATOM   1587  QB  ARG A  89      -7.938  -5.152  -9.207  1.00  0.00           Q
ATOM   1588  QD  ARG A  89     -10.519  -4.426 -10.260  1.00  0.00           Q
ATOM   1589  QG  ARG A  89      -8.522  -5.175 -11.453  1.00  0.00           Q
ATOM   1590  QH1 ARG A  89      -9.667  -2.078 -12.570  1.00  0.00           Q
ATOM   1591  QH2 ARG A  89     -11.649  -3.523 -14.561  1.00  0.00           Q
ATOM   1592  H   ARG A  89      -5.724  -3.996 -10.451  1.00  0.00           H
ATOM   1593  HA  ARG A  89      -8.122  -2.606 -10.040  1.00  0.00           H
ATOM   1594 1HB  ARG A  89      -8.686  -4.904  -8.814  1.00  0.00           H
ATOM   1595 2HB  ARG A  89      -7.192  -5.399  -9.599  1.00  0.00           H
ATOM   1596 1HG  ARG A  89      -8.718  -5.993 -11.186  1.00  0.00           H
ATOM   1597 2HG  ARG A  89      -8.326  -4.357 -11.720  1.00  0.00           H
ATOM   1598 1HD  ARG A  89     -10.297  -3.578 -10.335  1.00  0.00           H
ATOM   1599 2HD  ARG A  89     -10.742  -5.276 -10.183  1.00  0.00           H
ATOM   1600  HE  ARG A  89     -11.502  -5.233 -12.339  1.00  0.00           H
ATOM   1601 1HH1 ARG A  89      -9.477  -2.440 -11.806  1.00  0.00           H
ATOM   1602 2HH1 ARG A  89      -9.858  -1.717 -13.333  1.00  0.00           H
ATOM   1603 1HH2 ARG A  89     -12.004  -4.283 -14.347  1.00  0.00           H
ATOM   1604 2HH2 ARG A  89     -11.293  -2.762 -14.775  1.00  0.00           H
ATOM   1605  N   THR A  90      -8.031  -1.714  -7.737  1.00  0.00           N
ATOM   1606  CA  THR A  90      -8.079  -1.209  -6.369  1.00  0.00           C
ATOM   1607  C   THR A  90      -9.469  -0.683  -6.029  1.00  0.00           C
ATOM   1608  CB  THR A  90      -7.039  -0.104  -6.176  1.00  0.00           C
ATOM   1609  CG2 THR A  90      -5.620  -0.564  -6.432  1.00  0.00           C
ATOM   1610  OG1 THR A  90      -7.300   0.986  -7.043  1.00  0.00           O
ATOM   1611  OT1 THR A  90     -10.429  -1.049  -6.738  1.00  0.00           O
ATOM   1612  OT2 THR A  90      -9.585   0.092  -5.056  1.00  0.00           O
ATOM   1613  QG2 THR A  90      -5.283  -0.674  -6.492  1.00  0.00           Q
ATOM   1614  H   THR A  90      -8.439  -1.186  -8.454  1.00  0.00           H
ATOM   1615  HA  THR A  90      -7.844  -2.030  -5.706  1.00  0.00           H
ATOM   1616  HB  THR A  90      -7.093   0.253  -5.157  1.00  0.00           H
ATOM   1617 1HG  THR A  90      -7.754   1.679  -6.557  1.00  0.00           H
ATOM   1618 1HG2 THR A  90      -5.633  -1.425  -7.082  1.00  0.00           H
ATOM   1619 2HG2 THR A  90      -5.153  -0.827  -5.494  1.00  0.00           H
ATOM   1620 3HG2 THR A  90      -5.063   0.233  -6.900  1.00  0.00           H
TER    1621
ENDMDL
