# Supplementary material for: Data set of intrinsically disordered proteins analysed at a local protein conformation level
Source: Data Brief. 2020 Mar 5;29:105383. doi: 10.1016/j.dib.2020.105383 (PMC7078294; doi:10.1016/j.dib.2020.105383)
Supplement: Supplementary file 1 [file mmc1.zip › the data/1-DATA/PED1AAA-pdb/1AAA-24.pdb]

ATOM      1  N   GLY A  -1      24.498   8.742  -4.457  1.00  0.00           N
ATOM      2  CA  GLY A  -1      23.321   9.151  -5.273  1.00  0.00           C
ATOM      3  C   GLY A  -1      23.704   9.553  -6.683  1.00  0.00           C
ATOM      4  O   GLY A  -1      24.285  10.616  -6.897  1.00  0.00           O
ATOM      5  QA  GLY A  -1      22.732   9.155  -5.056  1.00  0.00           Q
ATOM      6 1HA  GLY A  -1      22.627   8.325  -5.321  1.00  0.00           H
ATOM      7 2HA  GLY A  -1      22.836   9.987  -4.792  1.00  0.00           H
ATOM      8 1HT  GLY A  -1      24.881   9.565  -3.947  1.00  0.00           H
ATOM      9 2HT  GLY A  -1      25.242   8.353  -5.071  1.00  0.00           H
ATOM     10 3HT  GLY A  -1      24.221   8.017  -3.766  1.00  0.00           H
ATOM     11  N   SER A   0      23.378   8.699  -7.649  1.00  0.00           N
ATOM     12  CA  SER A   0      23.692   8.972  -9.047  1.00  0.00           C
ATOM     13  C   SER A   0      22.436   9.365  -9.820  1.00  0.00           C
ATOM     14  O   SER A   0      21.338   9.398  -9.264  1.00  0.00           O
ATOM     15  CB  SER A   0      24.339   7.745  -9.694  1.00  0.00           C
ATOM     16  OG  SER A   0      23.425   6.667  -9.771  1.00  0.00           O
ATOM     17  QB  SER A   0      24.928   7.717  -9.898  1.00  0.00           Q
ATOM     18  H   SER A   0      22.915   7.867  -7.416  1.00  0.00           H
ATOM     19  HA  SER A   0      24.390   9.794  -9.075  1.00  0.00           H
ATOM     20 1HB  SER A   0      25.192   7.439  -9.104  1.00  0.00           H
ATOM     21 2HB  SER A   0      24.664   7.997 -10.692  1.00  0.00           H
ATOM     22  HG  SER A   0      23.185   6.384  -8.886  1.00  0.00           H
ATOM     23  N   MET A   1      22.607   9.661 -11.103  1.00  0.00           N
ATOM     24  CA  MET A   1      21.488  10.052 -11.953  1.00  0.00           C
ATOM     25  C   MET A   1      21.108   8.924 -12.907  1.00  0.00           C
ATOM     26  O   MET A   1      21.911   8.509 -13.743  1.00  0.00           O
ATOM     27  CB  MET A   1      21.840  11.312 -12.747  1.00  0.00           C
ATOM     28  CG  MET A   1      21.868  12.576 -11.905  1.00  0.00           C
ATOM     29  SD  MET A   1      22.901  13.867 -12.624  1.00  0.00           S
ATOM     30  CE  MET A   1      22.542  15.237 -11.527  1.00  0.00           C
ATOM     31  QB  MET A   1      21.961  11.312 -13.363  1.00  0.00           Q
ATOM     32  QE  MET A   1      22.471  15.512 -11.306  1.00  0.00           Q
ATOM     33  QG  MET A   1      21.557  12.641 -11.367  1.00  0.00           Q
ATOM     34  H   MET A   1      23.507   9.616 -11.489  1.00  0.00           H
ATOM     35  HA  MET A   1      20.645  10.266 -11.313  1.00  0.00           H
ATOM     36 1HB  MET A   1      21.108  11.445 -13.532  1.00  0.00           H
ATOM     37 2HB  MET A   1      22.815  11.180 -13.195  1.00  0.00           H
ATOM     38 1HG  MET A   1      22.254  12.330 -10.925  1.00  0.00           H
ATOM     39 2HG  MET A   1      20.861  12.952 -11.808  1.00  0.00           H
ATOM     40 1HE  MET A   1      21.734  14.966 -10.864  1.00  0.00           H
ATOM     41 2HE  MET A   1      22.255  16.100 -12.110  1.00  0.00           H
ATOM     42 3HE  MET A   1      23.422  15.471 -10.946  1.00  0.00           H
ATOM     43  N   THR A   2      19.881   8.433 -12.774  1.00  0.00           N
ATOM     44  CA  THR A   2      19.395   7.353 -13.625  1.00  0.00           C
ATOM     45  C   THR A   2      18.432   7.884 -14.685  1.00  0.00           C
ATOM     46  O   THR A   2      17.836   8.949 -14.516  1.00  0.00           O
ATOM     47  CB  THR A   2      18.700   6.284 -12.779  1.00  0.00           C
ATOM     48  CG2 THR A   2      19.644   5.213 -12.276  1.00  0.00           C
ATOM     49  OG1 THR A   2      18.071   6.867 -11.653  1.00  0.00           O
ATOM     50  QG2 THR A   2      19.868   4.959 -12.157  1.00  0.00           Q
ATOM     51  H   THR A   2      19.288   8.806 -12.090  1.00  0.00           H
ATOM     52  HA  THR A   2      20.247   6.911 -14.120  1.00  0.00           H
ATOM     53  HB  THR A   2      17.943   5.801 -13.380  1.00  0.00           H
ATOM     54 1HG  THR A   2      18.739   7.192 -11.045  1.00  0.00           H
ATOM     55 1HG2 THR A   2      20.663   5.508 -12.478  1.00  0.00           H
ATOM     56 2HG2 THR A   2      19.432   4.281 -12.779  1.00  0.00           H
ATOM     57 3HG2 THR A   2      19.510   5.087 -11.212  1.00  0.00           H
ATOM     58  N   PRO A   3      18.269   7.148 -15.798  1.00  0.00           N
ATOM     59  CA  PRO A   3      17.373   7.550 -16.886  1.00  0.00           C
ATOM     60  C   PRO A   3      15.903   7.456 -16.492  1.00  0.00           C
ATOM     61  O   PRO A   3      15.071   8.228 -16.966  1.00  0.00           O
ATOM     62  CB  PRO A   3      17.693   6.549 -17.999  1.00  0.00           C
ATOM     63  CG  PRO A   3      18.215   5.349 -17.289  1.00  0.00           C
ATOM     64  CD  PRO A   3      18.941   5.865 -16.079  1.00  0.00           C
ATOM     65  QB  PRO A   3      17.616   6.646 -18.607  1.00  0.00           Q
ATOM     66  QD  PRO A   3      19.408   5.600 -15.777  1.00  0.00           Q
ATOM     67  QG  PRO A   3      18.144   4.761 -17.462  1.00  0.00           Q
ATOM     68  HA  PRO A   3      17.590   8.552 -17.225  1.00  0.00           H
ATOM     69 1HB  PRO A   3      18.436   6.968 -18.662  1.00  0.00           H
ATOM     70 2HB  PRO A   3      16.795   6.323 -18.552  1.00  0.00           H
ATOM     71 1HG  PRO A   3      18.895   4.809 -17.932  1.00  0.00           H
ATOM     72 2HG  PRO A   3      17.393   4.713 -16.991  1.00  0.00           H
ATOM     73 1HD  PRO A   3      19.986   6.020 -16.303  1.00  0.00           H
ATOM     74 2HD  PRO A   3      18.830   5.180 -15.251  1.00  0.00           H
ATOM     75  N   SER A   4      15.589   6.502 -15.620  1.00  0.00           N
ATOM     76  CA  SER A   4      14.218   6.305 -15.162  1.00  0.00           C
ATOM     77  C   SER A   4      13.703   7.547 -14.444  1.00  0.00           C
ATOM     78  O   SER A   4      14.322   8.030 -13.496  1.00  0.00           O
ATOM     79  CB  SER A   4      14.138   5.093 -14.233  1.00  0.00           C
ATOM     80  OG  SER A   4      15.292   5.000 -13.414  1.00  0.00           O
ATOM     81  QB  SER A   4      13.663   4.688 -14.211  1.00  0.00           Q
ATOM     82  H   SER A   4      16.296   5.915 -15.279  1.00  0.00           H
ATOM     83  HA  SER A   4      13.602   6.124 -16.030  1.00  0.00           H
ATOM     84 1HB  SER A   4      14.057   4.192 -14.824  1.00  0.00           H
ATOM     85 2HB  SER A   4      13.270   5.184 -13.598  1.00  0.00           H
ATOM     86  HG  SER A   4      15.976   4.512 -13.879  1.00  0.00           H
ATOM     87  N   TPO A   5      12.569   8.034 -14.923  1.00  0.00           N
ATOM     88  CA  TPO A   5      11.936   9.247 -14.325  1.00  0.00           C
ATOM     89  C   TPO A   5      10.432   9.056 -14.294  1.00  0.00           C
ATOM     90  O   TPO A   5       9.689   9.607 -15.105  1.00  0.00           O
ATOM     91  CB  TPO A   5      12.524  10.553 -14.967  1.00  0.00           C
ATOM     92  CG2 TPO A   5      13.995  10.812 -14.599  1.00  0.00           C
ATOM     93  OG1 TPO A   5      12.472  10.456 -16.419  1.00  0.00           O
ATOM     94  PS  TPO A   5      12.983  11.597 -17.460  1.00  0.00           P
ATOM     95  OPA TPO A   5      12.211  12.905 -17.252  1.00  0.00           O
ATOM     96  OPB TPO A   5      12.758  11.115 -18.895  1.00  0.00           O
ATOM     97  OPC TPO A   5      14.481  11.865 -17.271  1.00  0.00           O
ATOM     98  QG2 TPO A   5      14.376  10.883 -14.509  1.00  0.00           Q
ATOM     99  H   TPO A   5      11.986   7.706 -15.700  1.00  0.00           H
ATOM    100  HA  TPO A   5      12.246   9.283 -13.267  1.00  0.00           H
ATOM    101  HB  TPO A   5      11.910  11.413 -14.628  1.00  0.00           H
ATOM    102 1HG2 TPO A   5      14.360  11.741 -15.074  1.00  0.00           H
ATOM    103 2HG2 TPO A   5      14.125  10.921 -13.508  1.00  0.00           H
ATOM    104 3HG2 TPO A   5      14.642   9.988 -14.945  1.00  0.00           H
ATOM    105  N   PRO A   6       9.958   8.248 -13.329  1.00  0.00           N
ATOM    106  CA  PRO A   6       8.528   7.966 -13.170  1.00  0.00           C
ATOM    107  C   PRO A   6       7.752   9.177 -12.658  1.00  0.00           C
ATOM    108  O   PRO A   6       8.320  10.066 -12.023  1.00  0.00           O
ATOM    109  CB  PRO A   6       8.501   6.839 -12.136  1.00  0.00           C
ATOM    110  CG  PRO A   6       9.756   7.014 -11.353  1.00  0.00           C
ATOM    111  CD  PRO A   6      10.776   7.549 -12.320  1.00  0.00           C
ATOM    112  QB  PRO A   6       8.054   6.413 -12.075  1.00  0.00           Q
ATOM    113  QD  PRO A   6      11.388   7.487 -12.296  1.00  0.00           Q
ATOM    114  QG  PRO A   6       9.837   6.890 -10.755  1.00  0.00           Q
ATOM    115  HA  PRO A   6       8.087   7.622 -14.094  1.00  0.00           H
ATOM    116 1HB  PRO A   6       8.481   5.885 -12.640  1.00  0.00           H
ATOM    117 2HB  PRO A   6       7.626   6.942 -11.509  1.00  0.00           H
ATOM    118 1HG  PRO A   6      10.079   6.061 -10.959  1.00  0.00           H
ATOM    119 2HG  PRO A   6       9.594   7.718 -10.551  1.00  0.00           H
ATOM    120 1HD  PRO A   6      11.332   6.740 -12.769  1.00  0.00           H
ATOM    121 2HD  PRO A   6      11.444   8.236 -11.821  1.00  0.00           H
ATOM    122  N   PRO A   7       6.436   9.229 -12.930  1.00  0.00           N
ATOM    123  CA  PRO A   7       5.582  10.338 -12.493  1.00  0.00           C
ATOM    124  C   PRO A   7       5.367  10.343 -10.984  1.00  0.00           C
ATOM    125  O   PRO A   7       5.115   9.301 -10.380  1.00  0.00           O
ATOM    126  CB  PRO A   7       4.263  10.079 -13.221  1.00  0.00           C
ATOM    127  CG  PRO A   7       4.245   8.610 -13.465  1.00  0.00           C
ATOM    128  CD  PRO A   7       5.679   8.210 -13.682  1.00  0.00           C
ATOM    129  QB  PRO A   7       3.841  10.509 -13.372  1.00  0.00           Q
ATOM    130  QD  PRO A   7       5.893   7.733 -14.007  1.00  0.00           Q
ATOM    131  QG  PRO A   7       3.750   8.244 -13.473  1.00  0.00           Q
ATOM    132  HA  PRO A   7       5.986  11.291 -12.802  1.00  0.00           H
ATOM    133 1HB  PRO A   7       4.245  10.632 -14.149  1.00  0.00           H
ATOM    134 2HB  PRO A   7       3.437  10.387 -12.596  1.00  0.00           H
ATOM    135 1HG  PRO A   7       3.658   8.389 -14.344  1.00  0.00           H
ATOM    136 2HG  PRO A   7       3.841   8.099 -12.602  1.00  0.00           H
ATOM    137 1HD  PRO A   7       5.926   8.245 -14.732  1.00  0.00           H
ATOM    138 2HD  PRO A   7       5.859   7.223 -13.283  1.00  0.00           H
ATOM    139  N   ARG A   8       5.467  11.523 -10.381  1.00  0.00           N
ATOM    140  CA  ARG A   8       5.283  11.664  -8.941  1.00  0.00           C
ATOM    141  C   ARG A   8       5.368  13.127  -8.522  1.00  0.00           C
ATOM    142  O   ARG A   8       5.976  13.948  -9.211  1.00  0.00           O
ATOM    143  CB  ARG A   8       6.335  10.844  -8.188  1.00  0.00           C
ATOM    144  CG  ARG A   8       7.752  11.072  -8.686  1.00  0.00           C
ATOM    145  CD  ARG A   8       8.420  12.227  -7.957  1.00  0.00           C
ATOM    146  NE  ARG A   8       9.263  13.021  -8.848  1.00  0.00           N
ATOM    147  CZ  ARG A   8      10.385  12.570  -9.404  1.00  0.00           C
ATOM    148  NH1 ARG A   8      10.801  11.333  -9.165  1.00  0.00           N
ATOM    149  NH2 ARG A   8      11.092  13.359 -10.201  1.00  0.00           N
ATOM    150  QB  ARG A   8       6.199  10.450  -7.720  1.00  0.00           Q
ATOM    151  QD  ARG A   8       8.341  12.346  -7.350  1.00  0.00           Q
ATOM    152  QG  ARG A   8       8.027  10.733  -9.131  1.00  0.00           Q
ATOM    153  QH1 ARG A   8      10.960  10.866  -9.075  1.00  0.00           Q
ATOM    154  QH2 ARG A   8      11.359  13.655 -10.502  1.00  0.00           Q
ATOM    155  H   ARG A   8       5.672  12.318 -10.916  1.00  0.00           H
ATOM    156  HA  ARG A   8       4.303  11.287  -8.694  1.00  0.00           H
ATOM    157 1HB  ARG A   8       6.101   9.795  -8.297  1.00  0.00           H
ATOM    158 2HB  ARG A   8       6.296  11.106  -7.142  1.00  0.00           H
ATOM    159 1HG  ARG A   8       7.723  11.293  -9.742  1.00  0.00           H
ATOM    160 2HG  ARG A   8       8.330  10.174  -8.520  1.00  0.00           H
ATOM    161 1HD  ARG A   8       9.029  11.829  -7.159  1.00  0.00           H
ATOM    162 2HD  ARG A   8       7.653  12.863  -7.541  1.00  0.00           H
ATOM    163  HE  ARG A   8       8.979  13.939  -9.041  1.00  0.00           H
ATOM    164 1HH1 ARG A   8      10.273  10.732  -8.565  1.00  0.00           H
ATOM    165 2HH1 ARG A   8      11.645  11.000  -9.586  1.00  0.00           H
ATOM    166 1HH2 ARG A   8      10.782  14.292 -10.386  1.00  0.00           H
ATOM    167 2HH2 ARG A   8      11.936  13.019 -10.620  1.00  0.00           H
ATOM    168  N   SER A   9       4.754  13.450  -7.388  1.00  0.00           N
ATOM    169  CA  SER A   9       4.760  14.815  -6.877  1.00  0.00           C
ATOM    170  C   SER A   9       4.161  14.875  -5.476  1.00  0.00           C
ATOM    171  O   SER A   9       3.870  13.843  -4.870  1.00  0.00           O
ATOM    172  CB  SER A   9       3.981  15.737  -7.818  1.00  0.00           C
ATOM    173  OG  SER A   9       2.585  15.632  -7.594  1.00  0.00           O
ATOM    174  QB  SER A   9       4.237  16.112  -8.244  1.00  0.00           Q
ATOM    175  H   SER A   9       4.285  12.752  -6.883  1.00  0.00           H
ATOM    176  HA  SER A   9       5.787  15.147  -6.831  1.00  0.00           H
ATOM    177 1HB  SER A   9       4.191  15.465  -8.840  1.00  0.00           H
ATOM    178 2HB  SER A   9       4.283  16.759  -7.647  1.00  0.00           H
ATOM    179  HG  SER A   9       2.343  14.707  -7.508  1.00  0.00           H
ATOM    180  N   ARG A  10       3.979  16.089  -4.966  1.00  0.00           N
ATOM    181  CA  ARG A  10       3.415  16.282  -3.635  1.00  0.00           C
ATOM    182  C   ARG A  10       1.952  16.712  -3.723  1.00  0.00           C
ATOM    183  O   ARG A  10       1.383  16.794  -4.811  1.00  0.00           O
ATOM    184  CB  ARG A  10       4.221  17.328  -2.863  1.00  0.00           C
ATOM    185  CG  ARG A  10       5.369  16.740  -2.061  1.00  0.00           C
ATOM    186  CD  ARG A  10       4.924  16.339  -0.664  1.00  0.00           C
ATOM    187  NE  ARG A  10       5.941  16.637   0.341  1.00  0.00           N
ATOM    188  CZ  ARG A  10       5.694  16.711   1.647  1.00  0.00           C
ATOM    189  NH1 ARG A  10       4.467  16.509   2.110  1.00  0.00           N
ATOM    190  NH2 ARG A  10       6.677  16.988   2.493  1.00  0.00           N
ATOM    191  QB  ARG A  10       4.094  17.943  -2.874  1.00  0.00           Q
ATOM    192  QD  ARG A  10       4.372  16.077  -0.537  1.00  0.00           Q
ATOM    193  QG  ARG A  10       5.949  16.674  -2.278  1.00  0.00           Q
ATOM    194  QH1 ARG A  10       4.004  16.432   2.284  1.00  0.00           Q
ATOM    195  QH2 ARG A  10       7.047  17.091   2.812  1.00  0.00           Q
ATOM    196  H   ARG A  10       4.231  16.872  -5.497  1.00  0.00           H
ATOM    197  HA  ARG A  10       3.469  15.341  -3.111  1.00  0.00           H
ATOM    198 1HB  ARG A  10       3.560  17.844  -2.182  1.00  0.00           H
ATOM    199 2HB  ARG A  10       4.627  18.041  -3.565  1.00  0.00           H
ATOM    200 1HG  ARG A  10       6.154  17.479  -1.982  1.00  0.00           H
ATOM    201 2HG  ARG A  10       5.744  15.868  -2.574  1.00  0.00           H
ATOM    202 1HD  ARG A  10       4.723  15.277  -0.656  1.00  0.00           H
ATOM    203 2HD  ARG A  10       4.021  16.877  -0.419  1.00  0.00           H
ATOM    204  HE  ARG A  10       6.857  16.791   0.027  1.00  0.00           H
ATOM    205 1HH1 ARG A  10       3.721  16.300   1.477  1.00  0.00           H
ATOM    206 2HH1 ARG A  10       4.287  16.565   3.091  1.00  0.00           H
ATOM    207 1HH2 ARG A  10       7.604  17.140   2.150  1.00  0.00           H
ATOM    208 2HH2 ARG A  10       6.490  17.043   3.474  1.00  0.00           H
ATOM    209  N   GLY A  11       1.352  16.985  -2.569  1.00  0.00           N
ATOM    210  CA  GLY A  11      -0.038  17.404  -2.536  1.00  0.00           C
ATOM    211  C   GLY A  11      -0.927  16.402  -1.825  1.00  0.00           C
ATOM    212  O   GLY A  11      -1.726  16.774  -0.964  1.00  0.00           O
ATOM    213  QA  GLY A  11      -0.247  17.939  -2.789  1.00  0.00           Q
ATOM    214  H   GLY A  11       1.856  16.903  -1.733  1.00  0.00           H
ATOM    215 1HA  GLY A  11      -0.389  17.524  -3.550  1.00  0.00           H
ATOM    216 2HA  GLY A  11      -0.104  18.354  -2.027  1.00  0.00           H
ATOM    217  N   THR A  12      -0.790  15.131  -2.185  1.00  0.00           N
ATOM    218  CA  THR A  12      -1.589  14.074  -1.575  1.00  0.00           C
ATOM    219  C   THR A  12      -0.732  13.204  -0.660  1.00  0.00           C
ATOM    220  O   THR A  12       0.284  12.654  -1.082  1.00  0.00           O
ATOM    221  CB  THR A  12      -2.239  13.210  -2.656  1.00  0.00           C
ATOM    222  CG2 THR A  12      -3.457  13.853  -3.283  1.00  0.00           C
ATOM    223  OG1 THR A  12      -1.319  12.928  -3.694  1.00  0.00           O
ATOM    224  QG2 THR A  12      -3.747  14.007  -3.432  1.00  0.00           Q
ATOM    225  H   THR A  12      -0.136  14.897  -2.877  1.00  0.00           H
ATOM    226  HA  THR A  12      -2.363  14.542  -0.986  1.00  0.00           H
ATOM    227  HB  THR A  12      -2.551  12.273  -2.216  1.00  0.00           H
ATOM    228 1HG  THR A  12      -0.590  12.409  -3.345  1.00  0.00           H
ATOM    229 1HG2 THR A  12      -3.277  14.014  -4.336  1.00  0.00           H
ATOM    230 2HG2 THR A  12      -3.652  14.800  -2.803  1.00  0.00           H
ATOM    231 3HG2 THR A  12      -4.311  13.204  -3.159  1.00  0.00           H
ATOM    232  N   ARG A  13      -1.151  13.084   0.596  1.00  0.00           N
ATOM    233  CA  ARG A  13      -0.422  12.281   1.571  1.00  0.00           C
ATOM    234  C   ARG A  13      -1.358  11.314   2.289  1.00  0.00           C
ATOM    235  O   ARG A  13      -2.251  11.731   3.025  1.00  0.00           O
ATOM    236  CB  ARG A  13       0.273  13.186   2.590  1.00  0.00           C
ATOM    237  CG  ARG A  13       1.618  13.714   2.116  1.00  0.00           C
ATOM    238  CD  ARG A  13       2.496  14.128   3.286  1.00  0.00           C
ATOM    239  NE  ARG A  13       1.851  15.136   4.126  1.00  0.00           N
ATOM    240  CZ  ARG A  13       2.298  15.497   5.326  1.00  0.00           C
ATOM    241  NH1 ARG A  13       3.390  14.938   5.832  1.00  0.00           N
ATOM    242  NH2 ARG A  13       1.651  16.421   6.024  1.00  0.00           N
ATOM    243  QB  ARG A  13       0.032  13.329   3.152  1.00  0.00           Q
ATOM    244  QD  ARG A  13       3.065  13.895   3.394  1.00  0.00           Q
ATOM    245  QG  ARG A  13       1.788  13.755   1.519  1.00  0.00           Q
ATOM    246  QH1 ARG A  13       3.801  14.725   6.023  1.00  0.00           Q
ATOM    247  QH2 ARG A  13       1.407  16.769   6.287  1.00  0.00           Q
ATOM    248  H   ARG A  13      -1.968  13.547   0.873  1.00  0.00           H
ATOM    249  HA  ARG A  13       0.325  11.712   1.040  1.00  0.00           H
ATOM    250 1HB  ARG A  13       0.431  12.628   3.502  1.00  0.00           H
ATOM    251 2HB  ARG A  13      -0.367  14.031   2.802  1.00  0.00           H
ATOM    252 1HG  ARG A  13       1.453  14.571   1.480  1.00  0.00           H
ATOM    253 2HG  ARG A  13       2.123  12.939   1.559  1.00  0.00           H
ATOM    254 1HD  ARG A  13       3.420  14.534   2.901  1.00  0.00           H
ATOM    255 2HD  ARG A  13       2.709  13.257   3.887  1.00  0.00           H
ATOM    256  HE  ARG A  13       1.043  15.565   3.776  1.00  0.00           H
ATOM    257 1HH1 ARG A  13       3.883  14.239   5.312  1.00  0.00           H
ATOM    258 2HH1 ARG A  13       3.720  15.212   6.734  1.00  0.00           H
ATOM    259 1HH2 ARG A  13       0.828  16.846   5.647  1.00  0.00           H
ATOM    260 2HH2 ARG A  13       1.987  16.692   6.926  1.00  0.00           H
ATOM    261  N   TYR A  14      -1.147  10.021   2.067  1.00  0.00           N
ATOM    262  CA  TYR A  14      -1.972   8.994   2.692  1.00  0.00           C
ATOM    263  C   TYR A  14      -1.826   9.026   4.209  1.00  0.00           C
ATOM    264  O   TYR A  14      -0.765   9.370   4.734  1.00  0.00           O
ATOM    265  CB  TYR A  14      -1.592   7.611   2.160  1.00  0.00           C
ATOM    266  CG  TYR A  14      -2.775   6.687   1.972  1.00  0.00           C
ATOM    267  CD1 TYR A  14      -3.931   7.129   1.340  1.00  0.00           C
ATOM    268  CD2 TYR A  14      -2.735   5.375   2.425  1.00  0.00           C
ATOM    269  CE1 TYR A  14      -5.014   6.288   1.166  1.00  0.00           C
ATOM    270  CE2 TYR A  14      -3.813   4.528   2.253  1.00  0.00           C
ATOM    271  CZ  TYR A  14      -4.950   4.990   1.624  1.00  0.00           C
ATOM    272  OH  TYR A  14      -6.026   4.149   1.451  1.00  0.00           O
ATOM    273  QB  TYR A  14      -1.007   7.431   2.030  1.00  0.00           Q
ATOM    274  QD  TYR A  14      -2.910   6.581   1.949  1.00  0.00           Q
ATOM    275  QE  TYR A  14      -4.834   5.080   1.642  1.00  0.00           Q
ATOM    276  QR  TYR A  14      -3.872   5.831   1.796  1.00  0.00           Q
ATOM    277  H   TYR A  14      -0.419   9.750   1.468  1.00  0.00           H
ATOM    278  HA  TYR A  14      -3.002   9.197   2.438  1.00  0.00           H
ATOM    279 1HB  TYR A  14      -0.911   7.140   2.855  1.00  0.00           H
ATOM    280 2HB  TYR A  14      -1.103   7.722   1.205  1.00  0.00           H
ATOM    281 1HD  TYR A  14      -3.977   8.147   0.981  1.00  0.00           H
ATOM    282 2HD  TYR A  14      -1.844   5.017   2.918  1.00  0.00           H
ATOM    283 1HE  TYR A  14      -5.904   6.650   0.671  1.00  0.00           H
ATOM    284 2HE  TYR A  14      -3.763   3.511   2.613  1.00  0.00           H
ATOM    285  HH  TYR A  14      -5.835   3.523   0.749  1.00  0.00           H
ATOM    286  N   LEU A  15      -2.895   8.667   4.911  1.00  0.00           N
ATOM    287  CA  LEU A  15      -2.885   8.656   6.369  1.00  0.00           C
ATOM    288  C   LEU A  15      -2.824   7.227   6.902  1.00  0.00           C
ATOM    289  O   LEU A  15      -3.467   6.326   6.365  1.00  0.00           O
ATOM    290  CB  LEU A  15      -4.127   9.363   6.915  1.00  0.00           C
ATOM    291  CG  LEU A  15      -3.945  10.028   8.280  1.00  0.00           C
ATOM    292  CD1 LEU A  15      -4.826  11.263   8.392  1.00  0.00           C
ATOM    293  CD2 LEU A  15      -4.259   9.044   9.397  1.00  0.00           C
ATOM    294  QB  LEU A  15      -4.673   9.379   6.600  1.00  0.00           Q
ATOM    295  QD1 LEU A  15      -5.035  11.556   8.418  1.00  0.00           Q
ATOM    296  QD2 LEU A  15      -4.333   8.811   9.661  1.00  0.00           Q
ATOM    297  QQD LEU A  15      -4.684  10.183   9.040  1.00  0.00           Q
ATOM    298  H   LEU A  15      -3.712   8.403   4.437  1.00  0.00           H
ATOM    299  HA  LEU A  15      -2.005   9.187   6.698  1.00  0.00           H
ATOM    300 1HB  LEU A  15      -4.922   8.637   6.997  1.00  0.00           H
ATOM    301 2HB  LEU A  15      -4.424  10.120   6.204  1.00  0.00           H
ATOM    302  HG  LEU A  15      -2.918  10.341   8.387  1.00  0.00           H
ATOM    303 1HD1 LEU A  15      -5.793  11.056   7.958  1.00  0.00           H
ATOM    304 2HD1 LEU A  15      -4.363  12.084   7.865  1.00  0.00           H
ATOM    305 3HD1 LEU A  15      -4.947  11.526   9.433  1.00  0.00           H
ATOM    306 1HD2 LEU A  15      -4.480   9.587  10.304  1.00  0.00           H
ATOM    307 2HD2 LEU A  15      -3.407   8.401   9.560  1.00  0.00           H
ATOM    308 3HD2 LEU A  15      -5.114   8.445   9.120  1.00  0.00           H
ATOM    309  N   ALA A  16      -2.047   7.029   7.962  1.00  0.00           N
ATOM    310  CA  ALA A  16      -1.902   5.711   8.566  1.00  0.00           C
ATOM    311  C   ALA A  16      -1.323   4.710   7.572  1.00  0.00           C
ATOM    312  O   ALA A  16      -1.978   4.342   6.596  1.00  0.00           O
ATOM    313  CB  ALA A  16      -3.244   5.220   9.091  1.00  0.00           C
ATOM    314  QB  ALA A  16      -3.562   5.105   9.214  1.00  0.00           Q
ATOM    315  H   ALA A  16      -1.560   7.788   8.346  1.00  0.00           H
ATOM    316  HA  ALA A  16      -1.226   5.801   9.405  1.00  0.00           H
ATOM    317 1HB  ALA A  16      -3.092   4.662  10.002  1.00  0.00           H
ATOM    318 2HB  ALA A  16      -3.709   4.584   8.352  1.00  0.00           H
ATOM    319 3HB  ALA A  16      -3.885   6.068   9.289  1.00  0.00           H
ATOM    320  N   GLN A  17      -0.094   4.274   7.826  1.00  0.00           N
ATOM    321  CA  GLN A  17       0.572   3.316   6.951  1.00  0.00           C
ATOM    322  C   GLN A  17       1.423   2.340   7.762  1.00  0.00           C
ATOM    323  O   GLN A  17       2.628   2.535   7.916  1.00  0.00           O
ATOM    324  CB  GLN A  17       1.447   4.047   5.931  1.00  0.00           C
ATOM    325  CG  GLN A  17       1.882   3.173   4.767  1.00  0.00           C
ATOM    326  CD  GLN A  17       2.604   3.957   3.688  1.00  0.00           C
ATOM    327  NE2 GLN A  17       3.931   3.939   3.731  1.00  0.00           N
ATOM    328  OE1 GLN A  17       1.977   4.572   2.825  1.00  0.00           O
ATOM    329  QB  GLN A  17       1.614   4.650   5.983  1.00  0.00           Q
ATOM    330  QE2 GLN A  17       4.394   3.934   3.746  1.00  0.00           Q
ATOM    331  QG  GLN A  17       1.777   2.559   4.734  1.00  0.00           Q
ATOM    332  H   GLN A  17       0.376   4.606   8.619  1.00  0.00           H
ATOM    333  HA  GLN A  17      -0.190   2.760   6.427  1.00  0.00           H
ATOM    334 1HB  GLN A  17       2.332   4.413   6.430  1.00  0.00           H
ATOM    335 2HB  GLN A  17       0.894   4.887   5.537  1.00  0.00           H
ATOM    336 1HG  GLN A  17       1.008   2.712   4.332  1.00  0.00           H
ATOM    337 2HG  GLN A  17       2.546   2.407   5.137  1.00  0.00           H
ATOM    338 1HE2 GLN A  17       4.364   3.429   4.447  1.00  0.00           H
ATOM    339 2HE2 GLN A  17       4.423   4.438   3.046  1.00  0.00           H
ATOM    340  N   PRO A  18       0.803   1.272   8.291  1.00  0.00           N
ATOM    341  CA  PRO A  18       1.510   0.264   9.088  1.00  0.00           C
ATOM    342  C   PRO A  18       2.455  -0.585   8.243  1.00  0.00           C
ATOM    343  O   PRO A  18       2.048  -1.173   7.241  1.00  0.00           O
ATOM    344  CB  PRO A  18       0.380  -0.597   9.654  1.00  0.00           C
ATOM    345  CG  PRO A  18      -0.740  -0.441   8.685  1.00  0.00           C
ATOM    346  CD  PRO A  18      -0.633   0.963   8.155  1.00  0.00           C
ATOM    347  QB  PRO A  18       0.406  -0.933  10.177  1.00  0.00           Q
ATOM    348  QD  PRO A  18      -1.084   1.318   7.934  1.00  0.00           Q
ATOM    349  QG  PRO A  18      -1.158  -0.867   8.536  1.00  0.00           Q
ATOM    350  HA  PRO A  18       2.062   0.717   9.899  1.00  0.00           H
ATOM    351 1HB  PRO A  18       0.106  -0.238  10.634  1.00  0.00           H
ATOM    352 2HB  PRO A  18       0.707  -1.627   9.720  1.00  0.00           H
ATOM    353 1HG  PRO A  18      -1.685  -0.579   9.189  1.00  0.00           H
ATOM    354 2HG  PRO A  18      -0.633  -1.154   7.882  1.00  0.00           H
ATOM    355 1HD  PRO A  18      -1.230   1.638   8.749  1.00  0.00           H
ATOM    356 2HD  PRO A  18      -0.937   0.999   7.120  1.00  0.00           H
ATOM    357  N   SER A  19       3.718  -0.642   8.654  1.00  0.00           N
ATOM    358  CA  SER A  19       4.720  -1.418   7.934  1.00  0.00           C
ATOM    359  C   SER A  19       5.108  -2.666   8.719  1.00  0.00           C
ATOM    360  O   SER A  19       5.410  -2.594   9.911  1.00  0.00           O
ATOM    361  CB  SER A  19       5.961  -0.564   7.667  1.00  0.00           C
ATOM    362  OG  SER A  19       6.558  -0.905   6.427  1.00  0.00           O
ATOM    363  QB  SER A  19       6.181  -0.121   8.048  1.00  0.00           Q
ATOM    364  H   SER A  19       3.981  -0.150   9.460  1.00  0.00           H
ATOM    365  HA  SER A  19       4.292  -1.719   6.990  1.00  0.00           H
ATOM    366 1HB  SER A  19       6.681  -0.722   8.455  1.00  0.00           H
ATOM    367 2HB  SER A  19       5.680   0.479   7.641  1.00  0.00           H
ATOM    368  HG  SER A  19       6.600  -0.126   5.866  1.00  0.00           H
ATOM    369  N   GLY A  20       5.098  -3.811   8.044  1.00  0.00           N
ATOM    370  CA  GLY A  20       5.450  -5.058   8.695  1.00  0.00           C
ATOM    371  C   GLY A  20       5.153  -6.268   7.831  1.00  0.00           C
ATOM    372  O   GLY A  20       5.171  -6.183   6.603  1.00  0.00           O
ATOM    373  QA  GLY A  20       5.699  -5.093   9.271  1.00  0.00           Q
ATOM    374  H   GLY A  20       4.848  -3.808   7.097  1.00  0.00           H
ATOM    375 1HA  GLY A  20       4.892  -5.141   9.616  1.00  0.00           H
ATOM    376 2HA  GLY A  20       6.506  -5.046   8.926  1.00  0.00           H
ATOM    377  N   ASN A  21       4.877  -7.398   8.474  1.00  0.00           N
ATOM    378  CA  ASN A  21       4.573  -8.631   7.756  1.00  0.00           C
ATOM    379  C   ASN A  21       3.121  -8.648   7.294  1.00  0.00           C
ATOM    380  O   ASN A  21       2.323  -7.801   7.691  1.00  0.00           O
ATOM    381  CB  ASN A  21       4.853  -9.845   8.646  1.00  0.00           C
ATOM    382  CG  ASN A  21       6.211  -9.773   9.313  1.00  0.00           C
ATOM    383  ND2 ASN A  21       7.227  -9.390   8.547  1.00  0.00           N
ATOM    384  OD1 ASN A  21       6.347 -10.059  10.502  1.00  0.00           O
ATOM    385  QB  ASN A  21       4.455 -10.321   8.728  1.00  0.00           Q
ATOM    386  QD2 ASN A  21       7.581  -9.255   8.281  1.00  0.00           Q
ATOM    387  H   ASN A  21       4.877  -7.404   9.454  1.00  0.00           H
ATOM    388  HA  ASN A  21       5.216  -8.676   6.889  1.00  0.00           H
ATOM    389 1HB  ASN A  21       4.815 -10.740   8.042  1.00  0.00           H
ATOM    390 2HB  ASN A  21       4.097  -9.901   9.414  1.00  0.00           H
ATOM    391 1HD2 ASN A  21       7.045  -9.176   7.608  1.00  0.00           H
ATOM    392 2HD2 ASN A  21       8.117  -9.333   8.953  1.00  0.00           H
ATOM    393  N   THR A  22       2.785  -9.619   6.451  1.00  0.00           N
ATOM    394  CA  THR A  22       1.427  -9.747   5.934  1.00  0.00           C
ATOM    395  C   THR A  22       1.114 -11.197   5.576  1.00  0.00           C
ATOM    396  O   THR A  22       1.923 -12.093   5.817  1.00  0.00           O
ATOM    397  CB  THR A  22       1.241  -8.856   4.705  1.00  0.00           C
ATOM    398  CG2 THR A  22       1.709  -7.433   4.922  1.00  0.00           C
ATOM    399  OG1 THR A  22       1.950  -9.377   3.595  1.00  0.00           O
ATOM    400  QG2 THR A  22       1.821  -7.094   4.973  1.00  0.00           Q
ATOM    401  H   THR A  22       3.466 -10.266   6.170  1.00  0.00           H
ATOM    402  HA  THR A  22       0.747  -9.424   6.707  1.00  0.00           H
ATOM    403  HB  THR A  22       0.192  -8.824   4.452  1.00  0.00           H
ATOM    404 1HG  THR A  22       2.854  -9.573   3.855  1.00  0.00           H
ATOM    405 1HG2 THR A  22       2.782  -7.422   5.048  1.00  0.00           H
ATOM    406 2HG2 THR A  22       1.239  -7.030   5.806  1.00  0.00           H
ATOM    407 3HG2 THR A  22       1.441  -6.832   4.065  1.00  0.00           H
ATOM    408  N   SER A  23      -0.062 -11.419   5.001  1.00  0.00           N
ATOM    409  CA  SER A  23      -0.480 -12.760   4.611  1.00  0.00           C
ATOM    410  C   SER A  23      -1.233 -12.729   3.283  1.00  0.00           C
ATOM    411  O   SER A  23      -2.390 -12.312   3.223  1.00  0.00           O
ATOM    412  CB  SER A  23      -1.364 -13.377   5.696  1.00  0.00           C
ATOM    413  OG  SER A  23      -2.077 -12.378   6.404  1.00  0.00           O
ATOM    414  QB  SER A  23      -1.409 -13.987   5.817  1.00  0.00           Q
ATOM    415  H   SER A  23      -0.663 -10.663   4.835  1.00  0.00           H
ATOM    416  HA  SER A  23       0.407 -13.363   4.494  1.00  0.00           H
ATOM    417 1HB  SER A  23      -0.745 -13.923   6.394  1.00  0.00           H
ATOM    418 2HB  SER A  23      -2.074 -14.052   5.240  1.00  0.00           H
ATOM    419  HG  SER A  23      -1.479 -11.916   6.994  1.00  0.00           H
ATOM    420  N   SER A  24      -0.569 -13.176   2.222  1.00  0.00           N
ATOM    421  CA  SER A  24      -1.174 -13.200   0.895  1.00  0.00           C
ATOM    422  C   SER A  24      -1.571 -11.795   0.453  1.00  0.00           C
ATOM    423  O   SER A  24      -1.704 -10.888   1.276  1.00  0.00           O
ATOM    424  CB  SER A  24      -2.400 -14.115   0.889  1.00  0.00           C
ATOM    425  OG  SER A  24      -2.177 -15.273   1.674  1.00  0.00           O
ATOM    426  QB  SER A  24      -2.930 -13.999   0.582  1.00  0.00           Q
ATOM    427  H   SER A  24       0.351 -13.496   2.334  1.00  0.00           H
ATOM    428  HA  SER A  24      -0.441 -13.588   0.205  1.00  0.00           H
ATOM    429 1HB  SER A  24      -2.614 -14.418  -0.126  1.00  0.00           H
ATOM    430 2HB  SER A  24      -3.247 -13.581   1.290  1.00  0.00           H
ATOM    431  HG  SER A  24      -2.283 -15.056   2.603  1.00  0.00           H
ATOM    432  N   SER A  25      -1.759 -11.621  -0.851  1.00  0.00           N
ATOM    433  CA  SER A  25      -2.140 -10.326  -1.402  1.00  0.00           C
ATOM    434  C   SER A  25      -2.630 -10.470  -2.839  1.00  0.00           C
ATOM    435  O   SER A  25      -3.828 -10.388  -3.108  1.00  0.00           O
ATOM    436  CB  SER A  25      -0.959  -9.357  -1.347  1.00  0.00           C
ATOM    437  OG  SER A  25      -0.694  -8.950  -0.016  1.00  0.00           O
ATOM    438  QB  SER A  25      -0.634  -9.162  -1.842  1.00  0.00           Q
ATOM    439  H   SER A  25      -1.638 -12.382  -1.456  1.00  0.00           H
ATOM    440  HA  SER A  25      -2.945  -9.934  -0.798  1.00  0.00           H
ATOM    441 1HB  SER A  25      -1.186  -8.482  -1.940  1.00  0.00           H
ATOM    442 2HB  SER A  25      -0.080  -9.842  -1.744  1.00  0.00           H
ATOM    443  HG  SER A  25       0.252  -8.991   0.149  1.00  0.00           H
ATOM    444  N   ALA A  26      -1.695 -10.683  -3.759  1.00  0.00           N
ATOM    445  CA  ALA A  26      -2.031 -10.838  -5.169  1.00  0.00           C
ATOM    446  C   ALA A  26      -1.808 -12.273  -5.634  1.00  0.00           C
ATOM    447  O   ALA A  26      -2.496 -12.759  -6.531  1.00  0.00           O
ATOM    448  CB  ALA A  26      -1.210  -9.875  -6.014  1.00  0.00           C
ATOM    449  QB  ALA A  26      -1.017  -9.647  -6.214  1.00  0.00           Q
ATOM    450  H   ALA A  26      -0.756 -10.739  -3.482  1.00  0.00           H
ATOM    451  HA  ALA A  26      -3.074 -10.589  -5.292  1.00  0.00           H
ATOM    452 1HB  ALA A  26      -1.457 -10.011  -7.058  1.00  0.00           H
ATOM    453 2HB  ALA A  26      -0.159 -10.071  -5.865  1.00  0.00           H
ATOM    454 3HB  ALA A  26      -1.433  -8.859  -5.722  1.00  0.00           H
ATOM    455  N   LEU A  27      -0.839 -12.946  -5.018  1.00  0.00           N
ATOM    456  CA  LEU A  27      -0.527 -14.327  -5.369  1.00  0.00           C
ATOM    457  C   LEU A  27      -1.741 -15.229  -5.169  1.00  0.00           C
ATOM    458  O   LEU A  27      -2.346 -15.694  -6.134  1.00  0.00           O
ATOM    459  CB  LEU A  27       0.646 -14.835  -4.527  1.00  0.00           C
ATOM    460  CG  LEU A  27       2.026 -14.368  -4.991  1.00  0.00           C
ATOM    461  CD1 LEU A  27       3.081 -14.699  -3.946  1.00  0.00           C
ATOM    462  CD2 LEU A  27       2.380 -15.002  -6.328  1.00  0.00           C
ATOM    463  QB  LEU A  27       0.565 -15.209  -4.027  1.00  0.00           Q
ATOM    464  QD1 LEU A  27       3.330 -14.778  -3.699  1.00  0.00           Q
ATOM    465  QD2 LEU A  27       2.464 -15.153  -6.644  1.00  0.00           Q
ATOM    466  QQD LEU A  27       2.897 -14.965  -5.172  1.00  0.00           Q
ATOM    467  H   LEU A  27      -0.325 -12.504  -4.312  1.00  0.00           H
ATOM    468  HA  LEU A  27      -0.245 -14.348  -6.411  1.00  0.00           H
ATOM    469 1HB  LEU A  27       0.631 -15.914  -4.543  1.00  0.00           H
ATOM    470 2HB  LEU A  27       0.500 -14.504  -3.509  1.00  0.00           H
ATOM    471  HG  LEU A  27       2.012 -13.296  -5.122  1.00  0.00           H
ATOM    472 1HD1 LEU A  27       2.733 -14.387  -2.972  1.00  0.00           H
ATOM    473 2HD1 LEU A  27       3.998 -14.183  -4.184  1.00  0.00           H
ATOM    474 3HD1 LEU A  27       3.258 -15.765  -3.940  1.00  0.00           H
ATOM    475 1HD2 LEU A  27       3.448 -15.159  -6.381  1.00  0.00           H
ATOM    476 2HD2 LEU A  27       2.072 -14.347  -7.129  1.00  0.00           H
ATOM    477 3HD2 LEU A  27       1.873 -15.951  -6.422  1.00  0.00           H
ATOM    478  N   MET A  28      -2.090 -15.471  -3.910  1.00  0.00           N
ATOM    479  CA  MET A  28      -3.231 -16.318  -3.584  1.00  0.00           C
ATOM    480  C   MET A  28      -4.524 -15.509  -3.570  1.00  0.00           C
ATOM    481  O   MET A  28      -5.453 -15.791  -4.326  1.00  0.00           O
ATOM    482  CB  MET A  28      -3.022 -16.990  -2.226  1.00  0.00           C
ATOM    483  CG  MET A  28      -3.904 -18.210  -2.009  1.00  0.00           C
ATOM    484  SD  MET A  28      -5.608 -17.772  -1.615  1.00  0.00           S
ATOM    485  CE  MET A  28      -5.642 -18.088   0.148  1.00  0.00           C
ATOM    486  QB  MET A  28      -2.614 -16.786  -1.795  1.00  0.00           Q
ATOM    487  QE  MET A  28      -5.647 -18.151   0.502  1.00  0.00           Q
ATOM    488  QG  MET A  28      -3.698 -18.798  -2.050  1.00  0.00           Q
ATOM    489  H   MET A  28      -1.568 -15.071  -3.183  1.00  0.00           H
ATOM    490  HA  MET A  28      -3.307 -17.081  -4.345  1.00  0.00           H
ATOM    491 1HB  MET A  28      -3.237 -16.274  -1.445  1.00  0.00           H
ATOM    492 2HB  MET A  28      -1.992 -17.300  -2.145  1.00  0.00           H
ATOM    493 1HG  MET A  28      -3.498 -18.789  -1.192  1.00  0.00           H
ATOM    494 2HG  MET A  28      -3.899 -18.805  -2.909  1.00  0.00           H
ATOM    495 1HE  MET A  28      -4.635 -18.266   0.500  1.00  0.00           H
ATOM    496 2HE  MET A  28      -6.251 -18.957   0.347  1.00  0.00           H
ATOM    497 3HE  MET A  28      -6.055 -17.232   0.660  1.00  0.00           H
ATOM    498  N   GLN A  29      -4.575 -14.500  -2.705  1.00  0.00           N
ATOM    499  CA  GLN A  29      -5.755 -13.649  -2.593  1.00  0.00           C
ATOM    500  C   GLN A  29      -6.045 -12.946  -3.914  1.00  0.00           C
ATOM    501  O   GLN A  29      -5.445 -11.917  -4.227  1.00  0.00           O
ATOM    502  CB  GLN A  29      -5.559 -12.616  -1.483  1.00  0.00           C
ATOM    503  CG  GLN A  29      -6.807 -12.374  -0.650  1.00  0.00           C
ATOM    504  CD  GLN A  29      -6.969 -13.388   0.466  1.00  0.00           C
ATOM    505  NE2 GLN A  29      -8.206 -13.798   0.717  1.00  0.00           N
ATOM    506  OE1 GLN A  29      -5.993 -13.796   1.096  1.00  0.00           O
ATOM    507  QB  GLN A  29      -5.017 -12.317  -1.375  1.00  0.00           Q
ATOM    508  QE2 GLN A  29      -8.638 -13.942   0.805  1.00  0.00           Q
ATOM    509  QG  GLN A  29      -7.210 -11.909  -0.755  1.00  0.00           Q
ATOM    510  H   GLN A  29      -3.802 -14.325  -2.129  1.00  0.00           H
ATOM    511  HA  GLN A  29      -6.594 -14.279  -2.341  1.00  0.00           H
ATOM    512 1HB  GLN A  29      -5.261 -11.678  -1.927  1.00  0.00           H
ATOM    513 2HB  GLN A  29      -4.774 -12.956  -0.824  1.00  0.00           H
ATOM    514 1HG  GLN A  29      -7.671 -12.430  -1.296  1.00  0.00           H
ATOM    515 2HG  GLN A  29      -6.748 -11.388  -0.214  1.00  0.00           H
ATOM    516 1HE2 GLN A  29      -8.935 -13.430   0.176  1.00  0.00           H
ATOM    517 2HE2 GLN A  29      -8.340 -14.454   1.434  1.00  0.00           H
ATOM    518  N   GLY A  30      -6.969 -13.508  -4.687  1.00  0.00           N
ATOM    519  CA  GLY A  30      -7.323 -12.922  -5.967  1.00  0.00           C
ATOM    520  C   GLY A  30      -8.291 -11.763  -5.826  1.00  0.00           C
ATOM    521  O   GLY A  30      -7.951 -10.620  -6.130  1.00  0.00           O
ATOM    522  QA  GLY A  30      -7.100 -13.124  -6.518  1.00  0.00           Q
ATOM    523  H   GLY A  30      -7.414 -14.328  -4.386  1.00  0.00           H
ATOM    524 1HA  GLY A  30      -7.776 -13.680  -6.586  1.00  0.00           H
ATOM    525 2HA  GLY A  30      -6.424 -12.567  -6.449  1.00  0.00           H
ATOM    526  N   GLN A  31      -9.502 -12.059  -5.361  1.00  0.00           N
ATOM    527  CA  GLN A  31     -10.522 -11.034  -5.180  1.00  0.00           C
ATOM    528  C   GLN A  31     -10.568 -10.565  -3.728  1.00  0.00           C
ATOM    529  O   GLN A  31     -10.512  -9.366  -3.451  1.00  0.00           O
ATOM    530  CB  GLN A  31     -11.891 -11.569  -5.606  1.00  0.00           C
ATOM    531  CG  GLN A  31     -12.658 -10.621  -6.513  1.00  0.00           C
ATOM    532  CD  GLN A  31     -13.403 -11.346  -7.617  1.00  0.00           C
ATOM    533  NE2 GLN A  31     -14.009 -12.478  -7.278  1.00  0.00           N
ATOM    534  OE1 GLN A  31     -13.437 -10.893  -8.761  1.00  0.00           O
ATOM    535  QB  GLN A  31     -12.119 -12.127  -5.428  1.00  0.00           Q
ATOM    536  QE2 GLN A  31     -14.221 -12.873  -7.161  1.00  0.00           Q
ATOM    537  QG  GLN A  31     -12.666 -10.001  -6.441  1.00  0.00           Q
ATOM    538  H   GLN A  31      -9.711 -12.989  -5.135  1.00  0.00           H
ATOM    539  HA  GLN A  31     -10.263 -10.195  -5.809  1.00  0.00           H
ATOM    540 1HB  GLN A  31     -12.486 -11.750  -4.724  1.00  0.00           H
ATOM    541 2HB  GLN A  31     -11.751 -12.502  -6.132  1.00  0.00           H
ATOM    542 1HG  GLN A  31     -11.960  -9.931  -6.965  1.00  0.00           H
ATOM    543 2HG  GLN A  31     -13.372 -10.072  -5.919  1.00  0.00           H
ATOM    544 1HE2 GLN A  31     -13.943 -12.780  -6.349  1.00  0.00           H
ATOM    545 2HE2 GLN A  31     -14.499 -12.968  -7.973  1.00  0.00           H
ATOM    546  N   LYS A  32     -10.667 -11.518  -2.806  1.00  0.00           N
ATOM    547  CA  LYS A  32     -10.715 -11.209  -1.377  1.00  0.00           C
ATOM    548  C   LYS A  32     -12.070 -10.632  -0.976  1.00  0.00           C
ATOM    549  O   LYS A  32     -12.775 -11.202  -0.143  1.00  0.00           O
ATOM    550  CB  LYS A  32      -9.600 -10.228  -1.000  1.00  0.00           C
ATOM    551  CG  LYS A  32      -9.169 -10.326   0.454  1.00  0.00           C
ATOM    552  CD  LYS A  32      -9.919  -9.330   1.325  1.00  0.00           C
ATOM    553  CE  LYS A  32      -9.113  -8.953   2.559  1.00  0.00           C
ATOM    554  NZ  LYS A  32      -7.745  -8.483   2.207  1.00  0.00           N
ATOM    555  QB  LYS A  32      -9.343  -9.823  -1.403  1.00  0.00           Q
ATOM    556  QD  LYS A  32     -10.483  -9.105   1.193  1.00  0.00           Q
ATOM    557  QE  LYS A  32      -9.332  -8.993   3.141  1.00  0.00           Q
ATOM    558  QG  LYS A  32      -8.741 -10.724   0.666  1.00  0.00           Q
ATOM    559  QZ  LYS A  32      -7.417  -8.370   2.122  1.00  0.00           Q
ATOM    560  H   LYS A  32     -10.704 -12.454  -3.090  1.00  0.00           H
ATOM    561  HA  LYS A  32     -10.562 -12.131  -0.837  1.00  0.00           H
ATOM    562 1HB  LYS A  32      -9.947  -9.222  -1.184  1.00  0.00           H
ATOM    563 2HB  LYS A  32      -8.740 -10.424  -1.623  1.00  0.00           H
ATOM    564 1HG  LYS A  32      -8.110 -10.124   0.519  1.00  0.00           H
ATOM    565 2HG  LYS A  32      -9.371 -11.324   0.812  1.00  0.00           H
ATOM    566 1HD  LYS A  32     -10.853  -9.771   1.636  1.00  0.00           H
ATOM    567 2HD  LYS A  32     -10.112  -8.437   0.749  1.00  0.00           H
ATOM    568 1HE  LYS A  32      -9.033  -9.820   3.199  1.00  0.00           H
ATOM    569 2HE  LYS A  32      -9.631  -8.166   3.084  1.00  0.00           H
ATOM    570 1HZ  LYS A  32      -7.754  -8.024   1.273  1.00  0.00           H
ATOM    571 2HZ  LYS A  32      -7.087  -9.287   2.180  1.00  0.00           H
ATOM    572 3HZ  LYS A  32      -7.410  -7.797   2.914  1.00  0.00           H
ATOM    573  N   TPO A  33     -12.395  -9.500  -1.583  1.00  0.00           N
ATOM    574  CA  TPO A  33     -13.690  -8.815  -1.294  1.00  0.00           C
ATOM    575  C   TPO A  33     -14.804  -9.843  -1.301  1.00  0.00           C
ATOM    576  O   TPO A  33     -15.478 -10.079  -0.300  1.00  0.00           O
ATOM    577  CB  TPO A  33     -13.842  -7.522  -2.171  1.00  0.00           C
ATOM    578  CG2 TPO A  33     -13.335  -6.244  -1.477  1.00  0.00           C
ATOM    579  OG1 TPO A  33     -13.066  -7.661  -3.395  1.00  0.00           O
ATOM    580  PS  TPO A  33     -12.955  -6.544  -4.573  1.00  0.00           P
ATOM    581  OPA TPO A  33     -14.336  -6.241  -5.164  1.00  0.00           O
ATOM    582  OPB TPO A  33     -12.046  -7.070  -5.688  1.00  0.00           O
ATOM    583  OPC TPO A  33     -12.348  -5.246  -4.028  1.00  0.00           O
ATOM    584  QG2 TPO A  33     -13.205  -5.912  -1.302  1.00  0.00           Q
ATOM    585  H   TPO A  33     -11.878  -8.952  -2.278  1.00  0.00           H
ATOM    586  HA  TPO A  33     -13.638  -8.453  -0.253  1.00  0.00           H
ATOM    587  HB  TPO A  33     -14.916  -7.396  -2.419  1.00  0.00           H
ATOM    588 1HG2 TPO A  33     -13.465  -5.365  -2.133  1.00  0.00           H
ATOM    589 2HG2 TPO A  33     -13.888  -6.049  -0.540  1.00  0.00           H
ATOM    590 3HG2 TPO A  33     -12.263  -6.323  -1.236  1.00  0.00           H
ATOM    591  N   PRO A  34     -15.014 -10.483  -2.466  1.00  0.00           N
ATOM    592  CA  PRO A  34     -16.055 -11.504  -2.625  1.00  0.00           C
ATOM    593  C   PRO A  34     -15.709 -12.803  -1.904  1.00  0.00           C
ATOM    594  O   PRO A  34     -16.596 -13.555  -1.499  1.00  0.00           O
ATOM    595  CB  PRO A  34     -16.103 -11.727  -4.136  1.00  0.00           C
ATOM    596  CG  PRO A  34     -14.736 -11.375  -4.611  1.00  0.00           C
ATOM    597  CD  PRO A  34     -14.259 -10.266  -3.713  1.00  0.00           C
ATOM    598  QB  PRO A  34     -16.596 -11.921  -4.461  1.00  0.00           Q
ATOM    599  QD  PRO A  34     -13.846  -9.827  -3.842  1.00  0.00           Q
ATOM    600  QG  PRO A  34     -14.433 -11.634  -5.080  1.00  0.00           Q
ATOM    601  HA  PRO A  34     -17.015 -11.148  -2.280  1.00  0.00           H
ATOM    602 1HB  PRO A  34     -16.850 -11.083  -4.577  1.00  0.00           H
ATOM    603 2HB  PRO A  34     -16.341 -12.760  -4.345  1.00  0.00           H
ATOM    604 1HG  PRO A  34     -14.779 -11.036  -5.635  1.00  0.00           H
ATOM    605 2HG  PRO A  34     -14.086 -12.232  -4.525  1.00  0.00           H
ATOM    606 1HD  PRO A  34     -14.496  -9.305  -4.143  1.00  0.00           H
ATOM    607 2HD  PRO A  34     -13.196 -10.351  -3.540  1.00  0.00           H
ATOM    608  N   GLN A  35     -14.414 -13.062  -1.750  1.00  0.00           N
ATOM    609  CA  GLN A  35     -13.950 -14.270  -1.078  1.00  0.00           C
ATOM    610  C   GLN A  35     -14.477 -14.337   0.350  1.00  0.00           C
ATOM    611  O   GLN A  35     -15.146 -15.298   0.732  1.00  0.00           O
ATOM    612  CB  GLN A  35     -12.421 -14.321  -1.074  1.00  0.00           C
ATOM    613  CG  GLN A  35     -11.860 -15.732  -1.027  1.00  0.00           C
ATOM    614  CD  GLN A  35     -12.177 -16.526  -2.278  1.00  0.00           C
ATOM    615  NE2 GLN A  35     -12.666 -17.747  -2.095  1.00  0.00           N
ATOM    616  OE1 GLN A  35     -11.985 -16.050  -3.397  1.00  0.00           O
ATOM    617  QB  GLN A  35     -12.055 -13.811  -1.090  1.00  0.00           Q
ATOM    618  QE2 GLN A  35     -12.838 -18.173  -2.031  1.00  0.00           Q
ATOM    619  QG  GLN A  35     -11.534 -15.960  -0.547  1.00  0.00           Q
ATOM    620  H   GLN A  35     -13.755 -12.424  -2.096  1.00  0.00           H
ATOM    621  HA  GLN A  35     -14.327 -15.119  -1.629  1.00  0.00           H
ATOM    622 1HB  GLN A  35     -12.058 -13.783  -0.211  1.00  0.00           H
ATOM    623 2HB  GLN A  35     -12.054 -13.838  -1.968  1.00  0.00           H
ATOM    624 1HG  GLN A  35     -12.279 -16.245  -0.175  1.00  0.00           H
ATOM    625 2HG  GLN A  35     -10.786 -15.674  -0.919  1.00  0.00           H
ATOM    626 1HE2 GLN A  35     -12.794 -18.062  -1.176  1.00  0.00           H
ATOM    627 2HE2 GLN A  35     -12.882 -18.284  -2.887  1.00  0.00           H
ATOM    628  N   LYS A  36     -14.173 -13.310   1.136  1.00  0.00           N
ATOM    629  CA  LYS A  36     -14.617 -13.252   2.524  1.00  0.00           C
ATOM    630  C   LYS A  36     -15.240 -11.895   2.842  1.00  0.00           C
ATOM    631  O   LYS A  36     -14.587 -11.019   3.406  1.00  0.00           O
ATOM    632  CB  LYS A  36     -13.442 -13.519   3.469  1.00  0.00           C
ATOM    633  CG  LYS A  36     -12.186 -12.742   3.111  1.00  0.00           C
ATOM    634  CD  LYS A  36     -11.358 -12.421   4.344  1.00  0.00           C
ATOM    635  CE  LYS A  36     -11.681 -11.038   4.886  1.00  0.00           C
ATOM    636  NZ  LYS A  36     -11.017 -10.786   6.194  1.00  0.00           N
ATOM    637  QB  LYS A  36     -13.471 -13.909   3.958  1.00  0.00           Q
ATOM    638  QD  LYS A  36     -10.940 -12.808   4.595  1.00  0.00           Q
ATOM    639  QE  LYS A  36     -12.048 -10.627   4.593  1.00  0.00           Q
ATOM    640  QG  LYS A  36     -12.030 -12.577   2.530  1.00  0.00           Q
ATOM    641  QZ  LYS A  36     -10.857 -10.725   6.509  1.00  0.00           Q
ATOM    642  H   LYS A  36     -13.638 -12.573   0.775  1.00  0.00           H
ATOM    643  HA  LYS A  36     -15.362 -14.021   2.667  1.00  0.00           H
ATOM    644 1HB  LYS A  36     -13.207 -14.573   3.444  1.00  0.00           H
ATOM    645 2HB  LYS A  36     -13.734 -13.247   4.472  1.00  0.00           H
ATOM    646 1HG  LYS A  36     -12.470 -11.819   2.627  1.00  0.00           H
ATOM    647 2HG  LYS A  36     -11.589 -13.336   2.433  1.00  0.00           H
ATOM    648 1HD  LYS A  36     -10.311 -12.462   4.083  1.00  0.00           H
ATOM    649 2HD  LYS A  36     -11.569 -13.154   5.108  1.00  0.00           H
ATOM    650 1HE  LYS A  36     -12.750 -10.956   5.012  1.00  0.00           H
ATOM    651 2HE  LYS A  36     -11.345 -10.300   4.174  1.00  0.00           H
ATOM    652 1HZ  LYS A  36     -10.144 -11.347   6.267  1.00  0.00           H
ATOM    653 2HZ  LYS A  36     -11.651 -11.050   6.975  1.00  0.00           H
ATOM    654 3HZ  LYS A  36     -10.778  -9.778   6.285  1.00  0.00           H
ATOM    655  N   PRO A  37     -16.523 -11.705   2.482  1.00  0.00           N
ATOM    656  CA  PRO A  37     -17.235 -10.448   2.731  1.00  0.00           C
ATOM    657  C   PRO A  37     -17.143 -10.010   4.188  1.00  0.00           C
ATOM    658  O   PRO A  37     -17.886 -10.497   5.041  1.00  0.00           O
ATOM    659  CB  PRO A  37     -18.683 -10.779   2.362  1.00  0.00           C
ATOM    660  CG  PRO A  37     -18.580 -11.901   1.388  1.00  0.00           C
ATOM    661  CD  PRO A  37     -17.376 -12.701   1.805  1.00  0.00           C
ATOM    662  QB  PRO A  37     -19.188 -10.493   2.583  1.00  0.00           Q
ATOM    663  QD  PRO A  37     -17.271 -13.299   1.714  1.00  0.00           Q
ATOM    664  QG  PRO A  37     -18.956 -12.011   0.913  1.00  0.00           Q
ATOM    665  HA  PRO A  37     -16.870  -9.654   2.095  1.00  0.00           H
ATOM    666 1HB  PRO A  37     -19.150  -9.913   1.916  1.00  0.00           H
ATOM    667 2HB  PRO A  37     -19.225 -11.072   3.250  1.00  0.00           H
ATOM    668 1HG  PRO A  37     -18.442 -11.511   0.391  1.00  0.00           H
ATOM    669 2HG  PRO A  37     -19.470 -12.511   1.435  1.00  0.00           H
ATOM    670 1HD  PRO A  37     -16.878 -13.111   0.940  1.00  0.00           H
ATOM    671 2HD  PRO A  37     -17.664 -13.487   2.487  1.00  0.00           H
ATOM    672  N   SER A  38     -16.227  -9.088   4.468  1.00  0.00           N
ATOM    673  CA  SER A  38     -16.039  -8.584   5.823  1.00  0.00           C
ATOM    674  C   SER A  38     -15.472  -7.169   5.804  1.00  0.00           C
ATOM    675  O   SER A  38     -15.988  -6.273   6.473  1.00  0.00           O
ATOM    676  CB  SER A  38     -15.108  -9.509   6.609  1.00  0.00           C
ATOM    677  OG  SER A  38     -15.563 -10.850   6.567  1.00  0.00           O
ATOM    678  QB  SER A  38     -14.591  -9.326   6.909  1.00  0.00           Q
ATOM    679  H   SER A  38     -15.664  -8.739   3.746  1.00  0.00           H
ATOM    680  HA  SER A  38     -17.004  -8.567   6.307  1.00  0.00           H
ATOM    681 1HB  SER A  38     -15.068  -9.187   7.639  1.00  0.00           H
ATOM    682 2HB  SER A  38     -14.116  -9.466   6.181  1.00  0.00           H
ATOM    683  HG  SER A  38     -15.027 -11.389   7.153  1.00  0.00           H
ATOM    684  N   GLN A  39     -14.407  -6.974   5.034  1.00  0.00           N
ATOM    685  CA  GLN A  39     -13.770  -5.667   4.927  1.00  0.00           C
ATOM    686  C   GLN A  39     -14.743  -4.631   4.376  1.00  0.00           C
ATOM    687  O   GLN A  39     -14.687  -3.455   4.738  1.00  0.00           O
ATOM    688  CB  GLN A  39     -12.533  -5.750   4.030  1.00  0.00           C
ATOM    689  CG  GLN A  39     -11.258  -6.091   4.783  1.00  0.00           C
ATOM    690  CD  GLN A  39     -10.762  -4.942   5.640  1.00  0.00           C
ATOM    691  NE2 GLN A  39      -9.970  -5.261   6.657  1.00  0.00           N
ATOM    692  OE1 GLN A  39     -11.089  -3.781   5.391  1.00  0.00           O
ATOM    693  QB  GLN A  39     -12.546  -5.655   3.409  1.00  0.00           Q
ATOM    694  QE2 GLN A  39      -9.694  -5.373   7.010  1.00  0.00           Q
ATOM    695  QG  GLN A  39     -10.968  -6.643   4.744  1.00  0.00           Q
ATOM    696  H   GLN A  39     -14.041  -7.727   4.524  1.00  0.00           H
ATOM    697  HA  GLN A  39     -13.465  -5.365   5.917  1.00  0.00           H
ATOM    698 1HB  GLN A  39     -12.394  -4.799   3.539  1.00  0.00           H
ATOM    699 2HB  GLN A  39     -12.698  -6.511   3.280  1.00  0.00           H
ATOM    700 1HG  GLN A  39     -10.490  -6.344   4.067  1.00  0.00           H
ATOM    701 2HG  GLN A  39     -11.447  -6.940   5.422  1.00  0.00           H
ATOM    702 1HE2 GLN A  39      -9.752  -6.207   6.795  1.00  0.00           H
ATOM    703 2HE2 GLN A  39      -9.636  -4.538   7.226  1.00  0.00           H
ATOM    704  N   ASN A  40     -15.637  -5.073   3.496  1.00  0.00           N
ATOM    705  CA  ASN A  40     -16.623  -4.184   2.894  1.00  0.00           C
ATOM    706  C   ASN A  40     -17.519  -3.564   3.962  1.00  0.00           C
ATOM    707  O   ASN A  40     -17.985  -2.434   3.815  1.00  0.00           O
ATOM    708  CB  ASN A  40     -17.473  -4.946   1.876  1.00  0.00           C
ATOM    709  CG  ASN A  40     -18.035  -6.237   2.443  1.00  0.00           C
ATOM    710  ND2 ASN A  40     -18.872  -6.909   1.663  1.00  0.00           N
ATOM    711  OD1 ASN A  40     -17.719  -6.623   3.568  1.00  0.00           O
ATOM    712  QB  ASN A  40     -17.582  -4.754   1.292  1.00  0.00           Q
ATOM    713  QD2 ASN A  40     -19.164  -7.144   1.392  1.00  0.00           Q
ATOM    714  H   ASN A  40     -15.632  -6.021   3.246  1.00  0.00           H
ATOM    715  HA  ASN A  40     -16.090  -3.395   2.386  1.00  0.00           H
ATOM    716 1HB  ASN A  40     -16.865  -5.187   1.017  1.00  0.00           H
ATOM    717 2HB  ASN A  40     -18.298  -4.322   1.568  1.00  0.00           H
ATOM    718 1HD2 ASN A  40     -19.079  -6.542   0.779  1.00  0.00           H
ATOM    719 2HD2 ASN A  40     -19.250  -7.747   2.004  1.00  0.00           H
ATOM    720  N   LEU A  41     -17.757  -4.311   5.034  1.00  0.00           N
ATOM    721  CA  LEU A  41     -18.597  -3.835   6.127  1.00  0.00           C
ATOM    722  C   LEU A  41     -17.757  -3.488   7.349  1.00  0.00           C
ATOM    723  O   LEU A  41     -17.252  -4.373   8.041  1.00  0.00           O
ATOM    724  CB  LEU A  41     -19.639  -4.893   6.494  1.00  0.00           C
ATOM    725  CG  LEU A  41     -20.933  -4.839   5.679  1.00  0.00           C
ATOM    726  CD1 LEU A  41     -20.763  -5.575   4.360  1.00  0.00           C
ATOM    727  CD2 LEU A  41     -22.089  -5.429   6.475  1.00  0.00           C
ATOM    728  QB  LEU A  41     -19.544  -5.320   6.948  1.00  0.00           Q
ATOM    729  QD1 LEU A  41     -20.723  -5.750   4.047  1.00  0.00           Q
ATOM    730  QD2 LEU A  41     -22.362  -5.568   6.663  1.00  0.00           Q
ATOM    731  QQD LEU A  41     -21.543  -5.659   5.356  1.00  0.00           Q
ATOM    732  H   LEU A  41     -17.358  -5.205   5.093  1.00  0.00           H
ATOM    733  HA  LEU A  41     -19.106  -2.945   5.789  1.00  0.00           H
ATOM    734 1HB  LEU A  41     -19.893  -4.772   7.536  1.00  0.00           H
ATOM    735 2HB  LEU A  41     -19.194  -5.869   6.360  1.00  0.00           H
ATOM    736  HG  LEU A  41     -21.169  -3.808   5.458  1.00  0.00           H
ATOM    737 1HD1 LEU A  41     -20.643  -6.632   4.549  1.00  0.00           H
ATOM    738 2HD1 LEU A  41     -19.890  -5.199   3.848  1.00  0.00           H
ATOM    739 3HD1 LEU A  41     -21.636  -5.417   3.744  1.00  0.00           H
ATOM    740 1HD2 LEU A  41     -22.559  -4.650   7.057  1.00  0.00           H
ATOM    741 2HD2 LEU A  41     -21.715  -6.196   7.137  1.00  0.00           H
ATOM    742 3HD2 LEU A  41     -22.811  -5.858   5.797  1.00  0.00           H
ATOM    743  N   VAL A  42     -17.608  -2.194   7.611  1.00  0.00           N
ATOM    744  CA  VAL A  42     -16.828  -1.728   8.751  1.00  0.00           C
ATOM    745  C   VAL A  42     -17.268  -0.334   9.187  1.00  0.00           C
ATOM    746  O   VAL A  42     -17.756   0.454   8.378  1.00  0.00           O
ATOM    747  CB  VAL A  42     -15.322  -1.700   8.427  1.00  0.00           C
ATOM    748  CG1 VAL A  42     -14.768  -3.112   8.336  1.00  0.00           C
ATOM    749  CG2 VAL A  42     -15.069  -0.936   7.136  1.00  0.00           C
ATOM    750  QG1 VAL A  42     -14.636  -3.446   8.315  1.00  0.00           Q
ATOM    751  QG2 VAL A  42     -15.008  -0.754   6.831  1.00  0.00           Q
ATOM    752  QQG VAL A  42     -14.822  -2.101   7.573  1.00  0.00           Q
ATOM    753  H   VAL A  42     -18.035  -1.534   7.024  1.00  0.00           H
ATOM    754  HA  VAL A  42     -16.986  -2.418   9.568  1.00  0.00           H
ATOM    755  HB  VAL A  42     -14.812  -1.187   9.228  1.00  0.00           H
ATOM    756 1HG1 VAL A  42     -14.895  -3.485   7.330  1.00  0.00           H
ATOM    757 2HG1 VAL A  42     -15.297  -3.752   9.028  1.00  0.00           H
ATOM    758 3HG1 VAL A  42     -13.716  -3.103   8.586  1.00  0.00           H
ATOM    759 1HG2 VAL A  42     -14.165  -0.352   7.234  1.00  0.00           H
ATOM    760 2HG2 VAL A  42     -15.902  -0.276   6.938  1.00  0.00           H
ATOM    761 3HG2 VAL A  42     -14.960  -1.634   6.320  1.00  0.00           H
ATOM    762  N   PRO A  43     -17.102  -0.010  10.481  1.00  0.00           N
ATOM    763  CA  PRO A  43     -17.485   1.298  11.024  1.00  0.00           C
ATOM    764  C   PRO A  43     -16.579   2.419  10.527  1.00  0.00           C
ATOM    765  O   PRO A  43     -15.410   2.501  10.907  1.00  0.00           O
ATOM    766  CB  PRO A  43     -17.331   1.116  12.535  1.00  0.00           C
ATOM    767  CG  PRO A  43     -16.320   0.032  12.685  1.00  0.00           C
ATOM    768  CD  PRO A  43     -16.527  -0.891  11.516  1.00  0.00           C
ATOM    769  QB  PRO A  43     -17.634   1.436  12.972  1.00  0.00           Q
ATOM    770  QD  PRO A  43     -16.399  -1.492  11.483  1.00  0.00           Q
ATOM    771  QG  PRO A  43     -15.904  -0.021  13.136  1.00  0.00           Q
ATOM    772  HA  PRO A  43     -18.512   1.537  10.790  1.00  0.00           H
ATOM    773 1HB  PRO A  43     -18.279   0.832  12.966  1.00  0.00           H
ATOM    774 2HB  PRO A  43     -16.989   2.040  12.979  1.00  0.00           H
ATOM    775 1HG  PRO A  43     -16.483  -0.496  13.612  1.00  0.00           H
ATOM    776 2HG  PRO A  43     -15.325   0.453  12.660  1.00  0.00           H
ATOM    777 1HD  PRO A  43     -17.215  -1.680  11.775  1.00  0.00           H
ATOM    778 2HD  PRO A  43     -15.583  -1.304  11.189  1.00  0.00           H
ATOM    779  N   VAL A  44     -17.124   3.281   9.674  1.00  0.00           N
ATOM    780  CA  VAL A  44     -16.364   4.397   9.125  1.00  0.00           C
ATOM    781  C   VAL A  44     -17.170   5.690   9.181  1.00  0.00           C
ATOM    782  O   VAL A  44     -18.369   5.699   8.903  1.00  0.00           O
ATOM    783  CB  VAL A  44     -15.947   4.129   7.667  1.00  0.00           C
ATOM    784  CG1 VAL A  44     -14.991   5.208   7.177  1.00  0.00           C
ATOM    785  CG2 VAL A  44     -15.318   2.750   7.536  1.00  0.00           C
ATOM    786  QG1 VAL A  44     -14.765   5.462   7.061  1.00  0.00           Q
ATOM    787  QG2 VAL A  44     -15.170   2.424   7.504  1.00  0.00           Q
ATOM    788  QQG VAL A  44     -14.968   3.943   7.283  1.00  0.00           Q
ATOM    789  H   VAL A  44     -18.060   3.162   9.408  1.00  0.00           H
ATOM    790  HA  VAL A  44     -15.469   4.516   9.717  1.00  0.00           H
ATOM    791  HB  VAL A  44     -16.833   4.158   7.049  1.00  0.00           H
ATOM    792 1HG1 VAL A  44     -14.325   5.487   7.978  1.00  0.00           H
ATOM    793 2HG1 VAL A  44     -15.557   6.072   6.861  1.00  0.00           H
ATOM    794 3HG1 VAL A  44     -14.417   4.828   6.346  1.00  0.00           H
ATOM    795 1HG2 VAL A  44     -14.319   2.770   7.942  1.00  0.00           H
ATOM    796 2HG2 VAL A  44     -15.278   2.471   6.494  1.00  0.00           H
ATOM    797 3HG2 VAL A  44     -15.913   2.030   8.079  1.00  0.00           H
ATOM    798  N   TPO A  45     -16.477   6.759   9.546  1.00  0.00           N
ATOM    799  CA  TPO A  45     -17.126   8.099   9.648  1.00  0.00           C
ATOM    800  C   TPO A  45     -16.207   9.141   9.040  1.00  0.00           C
ATOM    801  O   TPO A  45     -14.994   8.965   8.952  1.00  0.00           O
ATOM    802  CB  TPO A  45     -17.690   8.335  11.095  1.00  0.00           C
ATOM    803  CG2 TPO A  45     -16.676   8.018  12.209  1.00  0.00           C
ATOM    804  OG1 TPO A  45     -18.061   9.733  11.259  1.00  0.00           O
ATOM    805  PS  TPO A  45     -18.684  10.391  12.609  1.00  0.00           P
ATOM    806  OPA TPO A  45     -20.010   9.719  12.978  1.00  0.00           O
ATOM    807  OPB TPO A  45     -18.936  11.885  12.379  1.00  0.00           O
ATOM    808  OPC TPO A  45     -17.706  10.244  13.781  1.00  0.00           O
ATOM    809  QG2 TPO A  45     -16.418   7.939  12.500  1.00  0.00           Q
ATOM    810  H   TPO A  45     -15.487   6.851   9.794  1.00  0.00           H
ATOM    811  HA  TPO A  45     -18.014   8.079   8.993  1.00  0.00           H
ATOM    812  HB  TPO A  45     -18.584   7.692  11.228  1.00  0.00           H
ATOM    813 1HG2 TPO A  45     -17.120   8.199  13.204  1.00  0.00           H
ATOM    814 2HG2 TPO A  45     -16.353   6.962  12.173  1.00  0.00           H
ATOM    815 3HG2 TPO A  45     -15.781   8.657  12.124  1.00  0.00           H
ATOM    816  N   PRO A  46     -16.796  10.267   8.602  1.00  0.00           N
ATOM    817  CA  PRO A  46     -16.041  11.365   7.992  1.00  0.00           C
ATOM    818  C   PRO A  46     -15.161  12.093   9.001  1.00  0.00           C
ATOM    819  O   PRO A  46     -15.657  12.715   9.939  1.00  0.00           O
ATOM    820  CB  PRO A  46     -17.133  12.299   7.464  1.00  0.00           C
ATOM    821  CG  PRO A  46     -18.318  12.018   8.321  1.00  0.00           C
ATOM    822  CD  PRO A  46     -18.241  10.558   8.669  1.00  0.00           C
ATOM    823  QB  PRO A  46     -17.072  12.700   6.994  1.00  0.00           Q
ATOM    824  QD  PRO A  46     -18.705  10.177   8.805  1.00  0.00           Q
ATOM    825  QG  PRO A  46     -18.750  12.422   8.495  1.00  0.00           Q
ATOM    826  HA  PRO A  46     -15.433  11.018   7.170  1.00  0.00           H
ATOM    827 1HB  PRO A  46     -17.334  12.073   6.428  1.00  0.00           H
ATOM    828 2HB  PRO A  46     -16.809  13.325   7.560  1.00  0.00           H
ATOM    829 1HG  PRO A  46     -19.225  12.225   7.773  1.00  0.00           H
ATOM    830 2HG  PRO A  46     -18.274  12.620   9.217  1.00  0.00           H
ATOM    831 1HD  PRO A  46     -18.786   9.968   7.947  1.00  0.00           H
ATOM    832 2HD  PRO A  46     -18.624  10.385   9.664  1.00  0.00           H
ATOM    833  N   SER A  47     -13.848  12.010   8.801  1.00  0.00           N
ATOM    834  CA  SER A  47     -12.897  12.662   9.694  1.00  0.00           C
ATOM    835  C   SER A  47     -12.537  14.053   9.185  1.00  0.00           C
ATOM    836  O   SER A  47     -11.576  14.221   8.435  1.00  0.00           O
ATOM    837  CB  SER A  47     -11.631  11.813   9.831  1.00  0.00           C
ATOM    838  OG  SER A  47     -11.891  10.455   9.519  1.00  0.00           O
ATOM    839  QB  SER A  47     -11.072  12.030  10.001  1.00  0.00           Q
ATOM    840  H   SER A  47     -13.512  11.500   8.035  1.00  0.00           H
ATOM    841  HA  SER A  47     -13.363  12.755  10.664  1.00  0.00           H
ATOM    842 1HB  SER A  47     -11.268  11.874  10.847  1.00  0.00           H
ATOM    843 2HB  SER A  47     -10.876  12.186   9.156  1.00  0.00           H
ATOM    844  HG  SER A  47     -11.066   9.964   9.518  1.00  0.00           H
ATOM    845  N   THR A  48     -13.316  15.049   9.598  1.00  0.00           N
ATOM    846  CA  THR A  48     -13.080  16.427   9.184  1.00  0.00           C
ATOM    847  C   THR A  48     -11.916  17.036   9.960  1.00  0.00           C
ATOM    848  O   THR A  48     -12.044  17.349  11.144  1.00  0.00           O
ATOM    849  CB  THR A  48     -14.341  17.266   9.390  1.00  0.00           C
ATOM    850  CG2 THR A  48     -14.850  17.244  10.816  1.00  0.00           C
ATOM    851  OG1 THR A  48     -14.107  18.618   9.039  1.00  0.00           O
ATOM    852  QG2 THR A  48     -14.970  17.238  11.154  1.00  0.00           Q
ATOM    853  H   THR A  48     -14.067  14.851  10.195  1.00  0.00           H
ATOM    854  HA  THR A  48     -12.830  16.419   8.134  1.00  0.00           H
ATOM    855  HB  THR A  48     -15.125  16.882   8.753  1.00  0.00           H
ATOM    856 1HG  THR A  48     -14.883  18.977   8.605  1.00  0.00           H
ATOM    857 1HG2 THR A  48     -14.183  16.652  11.425  1.00  0.00           H
ATOM    858 2HG2 THR A  48     -15.839  16.811  10.838  1.00  0.00           H
ATOM    859 3HG2 THR A  48     -14.888  18.252  11.200  1.00  0.00           H
ATOM    860  N   THR A  49     -10.784  17.201   9.285  1.00  0.00           N
ATOM    861  CA  THR A  49      -9.597  17.774   9.912  1.00  0.00           C
ATOM    862  C   THR A  49      -9.387  19.216   9.463  1.00  0.00           C
ATOM    863  O   THR A  49     -10.163  19.749   8.671  1.00  0.00           O
ATOM    864  CB  THR A  49      -8.363  16.937   9.573  1.00  0.00           C
ATOM    865  CG2 THR A  49      -7.342  16.899  10.691  1.00  0.00           C
ATOM    866  OG1 THR A  49      -8.728  15.600   9.280  1.00  0.00           O
ATOM    867  QG2 THR A  49      -7.099  16.890  10.956  1.00  0.00           Q
ATOM    868  H   THR A  49     -10.744  16.933   8.343  1.00  0.00           H
ATOM    869  HA  THR A  49      -9.749  17.760  10.981  1.00  0.00           H
ATOM    870  HB  THR A  49      -7.884  17.357   8.701  1.00  0.00           H
ATOM    871 1HG  THR A  49      -8.390  15.359   8.415  1.00  0.00           H
ATOM    872 1HG2 THR A  49      -7.739  17.402  11.559  1.00  0.00           H
ATOM    873 2HG2 THR A  49      -6.439  17.395  10.369  1.00  0.00           H
ATOM    874 3HG2 THR A  49      -7.120  15.871  10.941  1.00  0.00           H
ATOM    875  N   LYS A  50      -8.334  19.842   9.977  1.00  0.00           N
ATOM    876  CA  LYS A  50      -8.021  21.224   9.628  1.00  0.00           C
ATOM    877  C   LYS A  50      -6.920  21.282   8.574  1.00  0.00           C
ATOM    878  O   LYS A  50      -6.439  20.251   8.106  1.00  0.00           O
ATOM    879  CB  LYS A  50      -7.592  22.000  10.873  1.00  0.00           C
ATOM    880  CG  LYS A  50      -8.758  22.488  11.717  1.00  0.00           C
ATOM    881  CD  LYS A  50      -9.241  23.857  11.265  1.00  0.00           C
ATOM    882  CE  LYS A  50     -10.669  24.120  11.713  1.00  0.00           C
ATOM    883  NZ  LYS A  50     -11.663  23.657  10.705  1.00  0.00           N
ATOM    884  QB  LYS A  50      -6.993  22.112  11.027  1.00  0.00           Q
ATOM    885  QD  LYS A  50      -8.897  24.258  10.936  1.00  0.00           Q
ATOM    886  QE  LYS A  50     -10.818  24.390  12.256  1.00  0.00           Q
ATOM    887  QG  LYS A  50      -9.006  22.167  12.191  1.00  0.00           Q
ATOM    888  QZ  LYS A  50     -11.901  23.547  10.464  1.00  0.00           Q
ATOM    889  H   LYS A  50      -7.751  19.364  10.603  1.00  0.00           H
ATOM    890  HA  LYS A  50      -8.915  21.674   9.223  1.00  0.00           H
ATOM    891 1HB  LYS A  50      -7.014  22.861  10.566  1.00  0.00           H
ATOM    892 2HB  LYS A  50      -6.973  21.363  11.487  1.00  0.00           H
ATOM    893 1HG  LYS A  50      -8.442  22.551  12.749  1.00  0.00           H
ATOM    894 2HG  LYS A  50      -9.571  21.784  11.632  1.00  0.00           H
ATOM    895 1HD  LYS A  50      -9.197  23.904  10.186  1.00  0.00           H
ATOM    896 2HD  LYS A  50      -8.597  24.613  11.686  1.00  0.00           H
ATOM    897 1HE  LYS A  50     -10.793  25.181  11.869  1.00  0.00           H
ATOM    898 2HE  LYS A  50     -10.843  23.598  12.642  1.00  0.00           H
ATOM    899 1HZ  LYS A  50     -11.650  24.286   9.877  1.00  0.00           H
ATOM    900 2HZ  LYS A  50     -12.617  23.664  11.117  1.00  0.00           H
ATOM    901 3HZ  LYS A  50     -11.437  22.690  10.398  1.00  0.00           H
ATOM    902  N   SER A  51      -6.528  22.497   8.203  1.00  0.00           N
ATOM    903  CA  SER A  51      -5.483  22.691   7.203  1.00  0.00           C
ATOM    904  C   SER A  51      -4.101  22.656   7.847  1.00  0.00           C
ATOM    905  O   SER A  51      -3.959  22.303   9.018  1.00  0.00           O
ATOM    906  CB  SER A  51      -5.686  24.022   6.476  1.00  0.00           C
ATOM    907  OG  SER A  51      -5.193  25.105   7.247  1.00  0.00           O
ATOM    908  QB  SER A  51      -5.950  24.086   5.914  1.00  0.00           Q
ATOM    909  H   SER A  51      -6.949  23.282   8.612  1.00  0.00           H
ATOM    910  HA  SER A  51      -5.556  21.886   6.488  1.00  0.00           H
ATOM    911 1HB  SER A  51      -6.741  24.174   6.295  1.00  0.00           H
ATOM    912 2HB  SER A  51      -5.159  23.998   5.534  1.00  0.00           H
ATOM    913  HG  SER A  51      -4.558  25.603   6.728  1.00  0.00           H
ATOM    914  N   PHE A  52      -3.085  23.022   7.074  1.00  0.00           N
ATOM    915  CA  PHE A  52      -1.713  23.033   7.568  1.00  0.00           C
ATOM    916  C   PHE A  52      -0.776  23.692   6.561  1.00  0.00           C
ATOM    917  O   PHE A  52      -1.013  23.643   5.353  1.00  0.00           O
ATOM    918  CB  PHE A  52      -1.243  21.606   7.861  1.00  0.00           C
ATOM    919  CG  PHE A  52      -1.512  20.644   6.739  1.00  0.00           C
ATOM    920  CD1 PHE A  52      -0.825  20.747   5.540  1.00  0.00           C
ATOM    921  CD2 PHE A  52      -2.454  19.637   6.883  1.00  0.00           C
ATOM    922  CE1 PHE A  52      -1.070  19.863   4.507  1.00  0.00           C
ATOM    923  CE2 PHE A  52      -2.703  18.750   5.854  1.00  0.00           C
ATOM    924  CZ  PHE A  52      -2.010  18.863   4.663  1.00  0.00           C
ATOM    925  QB  PHE A  52      -0.965  21.428   8.391  1.00  0.00           Q
ATOM    926  QD  PHE A  52      -1.542  20.537   6.615  1.00  0.00           Q
ATOM    927  QE  PHE A  52      -1.983  18.961   4.778  1.00  0.00           Q
ATOM    928  QR  PHE A  52      -1.851  19.434   5.328  1.00  0.00           Q
ATOM    929  H   PHE A  52      -3.261  23.293   6.149  1.00  0.00           H
ATOM    930  HA  PHE A  52      -1.695  23.603   8.485  1.00  0.00           H
ATOM    931 1HB  PHE A  52      -1.750  21.241   8.742  1.00  0.00           H
ATOM    932 2HB  PHE A  52      -0.180  21.615   8.042  1.00  0.00           H
ATOM    933 1HD  PHE A  52      -0.089  21.528   5.417  1.00  0.00           H
ATOM    934 2HD  PHE A  52      -2.996  19.547   7.813  1.00  0.00           H
ATOM    935 1HE  PHE A  52      -0.528  19.954   3.577  1.00  0.00           H
ATOM    936 2HE  PHE A  52      -3.439  17.969   5.978  1.00  0.00           H
ATOM    937  HZ  PHE A  52      -2.204  18.172   3.857  1.00  0.00           H
ATOM    938  N   LYS A  53       0.288  24.308   7.065  1.00  0.00           N
ATOM    939  CA  LYS A  53       1.261  24.978   6.209  1.00  0.00           C
ATOM    940  C   LYS A  53       2.476  24.089   5.969  1.00  0.00           C
ATOM    941  O   LYS A  53       2.566  22.984   6.506  1.00  0.00           O
ATOM    942  CB  LYS A  53       1.699  26.301   6.838  1.00  0.00           C
ATOM    943  CG  LYS A  53       0.541  27.228   7.175  1.00  0.00           C
ATOM    944  CD  LYS A  53      -0.246  27.609   5.932  1.00  0.00           C
ATOM    945  CE  LYS A  53       0.554  28.535   5.028  1.00  0.00           C
ATOM    946  NZ  LYS A  53      -0.118  28.749   3.717  1.00  0.00           N
ATOM    947  QB  LYS A  53       2.297  26.454   6.949  1.00  0.00           Q
ATOM    948  QD  LYS A  53      -0.823  27.412   5.808  1.00  0.00           Q
ATOM    949  QE  LYS A  53       1.099  28.792   5.190  1.00  0.00           Q
ATOM    950  QG  LYS A  53       0.407  27.425   7.749  1.00  0.00           Q
ATOM    951  QZ  LYS A  53      -0.280  28.799   3.403  1.00  0.00           Q
ATOM    952  H   LYS A  53       0.423  24.312   8.036  1.00  0.00           H
ATOM    953  HA  LYS A  53       0.785  25.179   5.262  1.00  0.00           H
ATOM    954 1HB  LYS A  53       2.354  26.814   6.149  1.00  0.00           H
ATOM    955 2HB  LYS A  53       2.241  26.093   7.749  1.00  0.00           H
ATOM    956 1HG  LYS A  53       0.933  28.124   7.632  1.00  0.00           H
ATOM    957 2HG  LYS A  53      -0.118  26.726   7.866  1.00  0.00           H
ATOM    958 1HD  LYS A  53      -1.154  28.111   6.232  1.00  0.00           H
ATOM    959 2HD  LYS A  53      -0.492  26.712   5.384  1.00  0.00           H
ATOM    960 1HE  LYS A  53       1.527  28.097   4.857  1.00  0.00           H
ATOM    961 2HE  LYS A  53       0.670  29.487   5.523  1.00  0.00           H
ATOM    962 1HZ  LYS A  53      -0.110  27.868   3.163  1.00  0.00           H
ATOM    963 2HZ  LYS A  53       0.376  29.488   3.179  1.00  0.00           H
ATOM    964 3HZ  LYS A  53      -1.105  29.043   3.865  1.00  0.00           H
ATOM    965  N   ASN A  54       3.410  24.578   5.159  1.00  0.00           N
ATOM    966  CA  ASN A  54       4.620  23.827   4.848  1.00  0.00           C
ATOM    967  C   ASN A  54       5.828  24.418   5.568  1.00  0.00           C
ATOM    968  O   ASN A  54       5.746  25.497   6.155  1.00  0.00           O
ATOM    969  CB  ASN A  54       4.866  23.818   3.338  1.00  0.00           C
ATOM    970  CG  ASN A  54       4.853  25.213   2.742  1.00  0.00           C
ATOM    971  ND2 ASN A  54       5.904  25.551   2.006  1.00  0.00           N
ATOM    972  OD1 ASN A  54       3.908  25.977   2.942  1.00  0.00           O
ATOM    973  QB  ASN A  54       4.962  23.303   2.998  1.00  0.00           Q
ATOM    974  QD2 ASN A  54       6.270  25.669   1.748  1.00  0.00           Q
ATOM    975  H   ASN A  54       3.282  25.464   4.762  1.00  0.00           H
ATOM    976  HA  ASN A  54       4.478  22.812   5.186  1.00  0.00           H
ATOM    977 1HB  ASN A  54       4.096  23.233   2.858  1.00  0.00           H
ATOM    978 2HB  ASN A  54       5.829  23.372   3.138  1.00  0.00           H
ATOM    979 1HD2 ASN A  54       6.619  24.892   1.888  1.00  0.00           H
ATOM    980 2HD2 ASN A  54       5.921  26.447   1.607  1.00  0.00           H
ATOM    981  N   ALA A  55       6.949  23.706   5.519  1.00  0.00           N
ATOM    982  CA  ALA A  55       8.173  24.160   6.166  1.00  0.00           C
ATOM    983  C   ALA A  55       9.064  24.918   5.185  1.00  0.00           C
ATOM    984  O   ALA A  55       8.916  24.786   3.970  1.00  0.00           O
ATOM    985  CB  ALA A  55       8.925  22.979   6.761  1.00  0.00           C
ATOM    986  QB  ALA A  55       9.103  22.699   6.902  1.00  0.00           Q
ATOM    987  H   ALA A  55       6.952  22.853   5.036  1.00  0.00           H
ATOM    988  HA  ALA A  55       7.896  24.824   6.972  1.00  0.00           H
ATOM    989 1HB  ALA A  55       8.219  22.221   7.067  1.00  0.00           H
ATOM    990 2HB  ALA A  55       9.494  23.310   7.619  1.00  0.00           H
ATOM    991 3HB  ALA A  55       9.596  22.569   6.020  1.00  0.00           H
ATOM    992  N   PRO A  56      10.007  25.725   5.703  1.00  0.00           N
ATOM    993  CA  PRO A  56      10.924  26.506   4.866  1.00  0.00           C
ATOM    994  C   PRO A  56      11.636  25.644   3.829  1.00  0.00           C
ATOM    995  O   PRO A  56      12.286  24.656   4.169  1.00  0.00           O
ATOM    996  CB  PRO A  56      11.928  27.073   5.870  1.00  0.00           C
ATOM    997  CG  PRO A  56      11.190  27.115   7.163  1.00  0.00           C
ATOM    998  CD  PRO A  56      10.251  25.940   7.140  1.00  0.00           C
ATOM    999  QB  PRO A  56      12.513  27.242   5.744  1.00  0.00           Q
ATOM   1000  QD  PRO A  56      10.027  25.628   7.621  1.00  0.00           Q
ATOM   1001  QG  PRO A  56      11.258  27.531   7.612  1.00  0.00           Q
ATOM   1002  HA  PRO A  56      10.411  27.315   4.367  1.00  0.00           H
ATOM   1003 1HB  PRO A  56      12.235  28.061   5.559  1.00  0.00           H
ATOM   1004 2HB  PRO A  56      12.790  26.424   5.928  1.00  0.00           H
ATOM   1005 1HG  PRO A  56      10.632  28.037   7.239  1.00  0.00           H
ATOM   1006 2HG  PRO A  56      11.883  27.026   7.985  1.00  0.00           H
ATOM   1007 1HD  PRO A  56       9.334  26.181   7.656  1.00  0.00           H
ATOM   1008 2HD  PRO A  56      10.719  25.075   7.586  1.00  0.00           H
ATOM   1009  N   LEU A  57      11.509  26.026   2.561  1.00  0.00           N
ATOM   1010  CA  LEU A  57      12.142  25.287   1.475  1.00  0.00           C
ATOM   1011  C   LEU A  57      13.619  25.649   1.358  1.00  0.00           C
ATOM   1012  O   LEU A  57      14.001  26.480   0.535  1.00  0.00           O
ATOM   1013  CB  LEU A  57      11.428  25.575   0.152  1.00  0.00           C
ATOM   1014  CG  LEU A  57       9.933  25.253   0.139  1.00  0.00           C
ATOM   1015  CD1 LEU A  57       9.263  25.878  -1.073  1.00  0.00           C
ATOM   1016  CD2 LEU A  57       9.713  23.747   0.155  1.00  0.00           C
ATOM   1017  QB  LEU A  57      11.729  25.809  -0.350  1.00  0.00           Q
ATOM   1018  QD1 LEU A  57       9.104  26.026  -1.361  1.00  0.00           Q
ATOM   1019  QD2 LEU A  57       9.661  23.391   0.159  1.00  0.00           Q
ATOM   1020  QQD LEU A  57       9.383  24.709  -0.601  1.00  0.00           Q
ATOM   1021  H   LEU A  57      10.978  26.822   2.353  1.00  0.00           H
ATOM   1022  HA  LEU A  57      12.057  24.234   1.697  1.00  0.00           H
ATOM   1023 1HB  LEU A  57      11.905  24.995  -0.623  1.00  0.00           H
ATOM   1024 2HB  LEU A  57      11.552  26.623  -0.078  1.00  0.00           H
ATOM   1025  HG  LEU A  57       9.474  25.668   1.024  1.00  0.00           H
ATOM   1026 1HD1 LEU A  57       9.981  25.970  -1.875  1.00  0.00           H
ATOM   1027 2HD1 LEU A  57       8.887  26.857  -0.813  1.00  0.00           H
ATOM   1028 3HD1 LEU A  57       8.444  25.252  -1.396  1.00  0.00           H
ATOM   1029 1HD2 LEU A  57       8.754  23.519  -0.286  1.00  0.00           H
ATOM   1030 2HD2 LEU A  57       9.735  23.391   1.174  1.00  0.00           H
ATOM   1031 3HD2 LEU A  57      10.495  23.264  -0.411  1.00  0.00           H
ATOM   1032  N   LEU A  58      14.444  25.020   2.188  1.00  0.00           N
ATOM   1033  CA  LEU A  58      15.880  25.276   2.178  1.00  0.00           C
ATOM   1034  C   LEU A  58      16.636  24.107   1.556  1.00  0.00           C
ATOM   1035  O   LEU A  58      17.657  24.296   0.895  1.00  0.00           O
ATOM   1036  CB  LEU A  58      16.384  25.526   3.600  1.00  0.00           C
ATOM   1037  CG  LEU A  58      17.584  26.468   3.705  1.00  0.00           C
ATOM   1038  CD1 LEU A  58      17.945  26.713   5.163  1.00  0.00           C
ATOM   1039  CD2 LEU A  58      18.774  25.900   2.947  1.00  0.00           C
ATOM   1040  QB  LEU A  58      16.117  25.261   4.107  1.00  0.00           Q
ATOM   1041  QD1 LEU A  58      18.032  26.770   5.508  1.00  0.00           Q
ATOM   1042  QD2 LEU A  58      19.055  25.766   2.767  1.00  0.00           Q
ATOM   1043  QQD LEU A  58      18.544  26.268   4.137  1.00  0.00           Q
ATOM   1044  H   LEU A  58      14.079  24.367   2.822  1.00  0.00           H
ATOM   1045  HA  LEU A  58      16.055  26.160   1.583  1.00  0.00           H
ATOM   1046 1HB  LEU A  58      16.662  24.577   4.033  1.00  0.00           H
ATOM   1047 2HB  LEU A  58      15.573  25.943   4.180  1.00  0.00           H
ATOM   1048  HG  LEU A  58      17.327  27.420   3.262  1.00  0.00           H
ATOM   1049 1HD1 LEU A  58      18.572  25.907   5.518  1.00  0.00           H
ATOM   1050 2HD1 LEU A  58      17.043  26.755   5.755  1.00  0.00           H
ATOM   1051 3HD1 LEU A  58      18.479  27.648   5.250  1.00  0.00           H
ATOM   1052 1HD2 LEU A  58      19.684  26.353   3.313  1.00  0.00           H
ATOM   1053 2HD2 LEU A  58      18.665  26.114   1.893  1.00  0.00           H
ATOM   1054 3HD2 LEU A  58      18.818  24.831   3.095  1.00  0.00           H
ATOM   1055  N   ALA A  59      16.129  22.898   1.773  1.00  0.00           N
ATOM   1056  CA  ALA A  59      16.757  21.698   1.232  1.00  0.00           C
ATOM   1057  C   ALA A  59      15.730  20.805   0.540  1.00  0.00           C
ATOM   1058  O   ALA A  59      15.301  19.793   1.094  1.00  0.00           O
ATOM   1059  CB  ALA A  59      17.465  20.931   2.339  1.00  0.00           C
ATOM   1060  QB  ALA A  59      17.634  20.750   2.601  1.00  0.00           Q
ATOM   1061  H   ALA A  59      15.312  22.811   2.307  1.00  0.00           H
ATOM   1062  HA  ALA A  59      17.497  22.006   0.509  1.00  0.00           H
ATOM   1063 1HB  ALA A  59      18.453  21.343   2.487  1.00  0.00           H
ATOM   1064 2HB  ALA A  59      17.548  19.891   2.061  1.00  0.00           H
ATOM   1065 3HB  ALA A  59      16.899  21.014   3.255  1.00  0.00           H
ATOM   1066  N   PRO A  60      15.322  21.170  -0.687  1.00  0.00           N
ATOM   1067  CA  PRO A  60      14.341  20.396  -1.456  1.00  0.00           C
ATOM   1068  C   PRO A  60      14.779  18.948  -1.674  1.00  0.00           C
ATOM   1069  O   PRO A  60      13.986  18.023  -1.500  1.00  0.00           O
ATOM   1070  CB  PRO A  60      14.255  21.138  -2.794  1.00  0.00           C
ATOM   1071  CG  PRO A  60      14.757  22.512  -2.509  1.00  0.00           C
ATOM   1072  CD  PRO A  60      15.783  22.362  -1.420  1.00  0.00           C
ATOM   1073  QB  PRO A  60      14.049  20.897  -3.330  1.00  0.00           Q
ATOM   1074  QD  PRO A  60      16.273  22.715  -1.313  1.00  0.00           Q
ATOM   1075  QG  PRO A  60      14.578  23.032  -2.785  1.00  0.00           Q
ATOM   1076  HA  PRO A  60      13.374  20.404  -0.976  1.00  0.00           H
ATOM   1077 1HB  PRO A  60      13.229  21.157  -3.132  1.00  0.00           H
ATOM   1078 2HB  PRO A  60      14.869  20.637  -3.527  1.00  0.00           H
ATOM   1079 1HG  PRO A  60      13.944  23.138  -2.174  1.00  0.00           H
ATOM   1080 2HG  PRO A  60      15.211  22.929  -3.396  1.00  0.00           H
ATOM   1081 1HD  PRO A  60      15.784  23.231  -0.780  1.00  0.00           H
ATOM   1082 2HD  PRO A  60      16.762  22.199  -1.846  1.00  0.00           H
ATOM   1083  N   PRO A  61      16.050  18.727  -2.061  1.00  0.00           N
ATOM   1084  CA  PRO A  61      16.575  17.377  -2.299  1.00  0.00           C
ATOM   1085  C   PRO A  61      16.319  16.441  -1.123  1.00  0.00           C
ATOM   1086  O   PRO A  61      15.642  15.422  -1.264  1.00  0.00           O
ATOM   1087  CB  PRO A  61      18.077  17.606  -2.482  1.00  0.00           C
ATOM   1088  CG  PRO A  61      18.191  19.011  -2.959  1.00  0.00           C
ATOM   1089  CD  PRO A  61      17.072  19.765  -2.296  1.00  0.00           C
ATOM   1090  QB  PRO A  61      18.524  17.187  -2.374  1.00  0.00           Q
ATOM   1091  QD  PRO A  61      17.053  20.364  -2.157  1.00  0.00           Q
ATOM   1092  QG  PRO A  61      18.612  19.232  -3.351  1.00  0.00           Q
ATOM   1093  HA  PRO A  61      16.162  16.945  -3.198  1.00  0.00           H
ATOM   1094 1HB  PRO A  61      18.464  16.909  -3.211  1.00  0.00           H
ATOM   1095 2HB  PRO A  61      18.583  17.466  -1.538  1.00  0.00           H
ATOM   1096 1HG  PRO A  61      18.079  19.043  -4.033  1.00  0.00           H
ATOM   1097 2HG  PRO A  61      19.146  19.422  -2.667  1.00  0.00           H
ATOM   1098 1HD  PRO A  61      16.697  20.535  -2.952  1.00  0.00           H
ATOM   1099 2HD  PRO A  61      17.409  20.193  -1.362  1.00  0.00           H
ATOM   1100  N   ASN A  62      16.863  16.792   0.037  1.00  0.00           N
ATOM   1101  CA  ASN A  62      16.692  15.982   1.237  1.00  0.00           C
ATOM   1102  C   ASN A  62      15.226  15.919   1.648  1.00  0.00           C
ATOM   1103  O   ASN A  62      14.769  14.921   2.203  1.00  0.00           O
ATOM   1104  CB  ASN A  62      17.532  16.551   2.384  1.00  0.00           C
ATOM   1105  CG  ASN A  62      19.012  16.269   2.215  1.00  0.00           C
ATOM   1106  ND2 ASN A  62      19.382  14.996   2.282  1.00  0.00           N
ATOM   1107  OD1 ASN A  62      19.810  17.184   2.023  1.00  0.00           O
ATOM   1108  QB  ASN A  62      17.297  16.865   2.871  1.00  0.00           Q
ATOM   1109  QD2 ASN A  62      19.512  14.552   2.306  1.00  0.00           Q
ATOM   1110  H   ASN A  62      17.392  17.616   0.086  1.00  0.00           H
ATOM   1111  HA  ASN A  62      17.035  14.983   1.015  1.00  0.00           H
ATOM   1112 1HB  ASN A  62      17.203  16.110   3.315  1.00  0.00           H
ATOM   1113 2HB  ASN A  62      17.391  17.621   2.429  1.00  0.00           H
ATOM   1114 1HD2 ASN A  62      18.690  14.320   2.436  1.00  0.00           H
ATOM   1115 2HD2 ASN A  62      20.334  14.785   2.176  1.00  0.00           H
ATOM   1116  N   SER A  63      14.492  16.991   1.369  1.00  0.00           N
ATOM   1117  CA  SER A  63      13.076  17.058   1.708  1.00  0.00           C
ATOM   1118  C   SER A  63      12.268  16.075   0.866  1.00  0.00           C
ATOM   1119  O   SER A  63      11.256  15.540   1.319  1.00  0.00           O
ATOM   1120  CB  SER A  63      12.546  18.478   1.504  1.00  0.00           C
ATOM   1121  OG  SER A  63      11.220  18.604   1.987  1.00  0.00           O
ATOM   1122  QB  SER A  63      12.866  18.945   1.243  1.00  0.00           Q
ATOM   1123  H   SER A  63      14.912  17.757   0.924  1.00  0.00           H
ATOM   1124  HA  SER A  63      12.970  16.792   2.749  1.00  0.00           H
ATOM   1125 1HB  SER A  63      12.555  18.715   0.450  1.00  0.00           H
ATOM   1126 2HB  SER A  63      13.176  19.176   2.035  1.00  0.00           H
ATOM   1127  HG  SER A  63      11.151  18.177   2.845  1.00  0.00           H
ATOM   1128  N   ASN A  64      12.721  15.843  -0.361  1.00  0.00           N
ATOM   1129  CA  ASN A  64      12.041  14.925  -1.266  1.00  0.00           C
ATOM   1130  C   ASN A  64      11.989  13.518  -0.677  1.00  0.00           C
ATOM   1131  O   ASN A  64      10.945  13.070  -0.204  1.00  0.00           O
ATOM   1132  CB  ASN A  64      12.746  14.896  -2.623  1.00  0.00           C
ATOM   1133  CG  ASN A  64      12.387  16.090  -3.486  1.00  0.00           C
ATOM   1134  ND2 ASN A  64      11.190  16.067  -4.060  1.00  0.00           N
ATOM   1135  OD1 ASN A  64      13.178  17.023  -3.636  1.00  0.00           O
ATOM   1136  QB  ASN A  64      13.140  14.447  -2.808  1.00  0.00           Q
ATOM   1137  QD2 ASN A  64      10.774  16.059  -4.260  1.00  0.00           Q
ATOM   1138  H   ASN A  64      13.533  16.300  -0.665  1.00  0.00           H
ATOM   1139  HA  ASN A  64      11.031  15.280  -1.403  1.00  0.00           H
ATOM   1140 1HB  ASN A  64      12.466  13.996  -3.150  1.00  0.00           H
ATOM   1141 2HB  ASN A  64      13.815  14.897  -2.466  1.00  0.00           H
ATOM   1142 1HD2 ASN A  64      10.615  15.292  -3.897  1.00  0.00           H
ATOM   1143 2HD2 ASN A  64      10.933  16.826  -4.624  1.00  0.00           H
ATOM   1144  N   MET A  65      13.123  12.827  -0.709  1.00  0.00           N
ATOM   1145  CA  MET A  65      13.209  11.471  -0.177  1.00  0.00           C
ATOM   1146  C   MET A  65      14.645  11.124   0.200  1.00  0.00           C
ATOM   1147  O   MET A  65      15.595  11.657  -0.373  1.00  0.00           O
ATOM   1148  CB  MET A  65      12.678  10.466  -1.203  1.00  0.00           C
ATOM   1149  CG  MET A  65      11.238  10.047  -0.955  1.00  0.00           C
ATOM   1150  SD  MET A  65      11.113   8.567   0.068  1.00  0.00           S
ATOM   1151  CE  MET A  65      10.728   9.288   1.662  1.00  0.00           C
ATOM   1152  QB  MET A  65      13.017  10.244  -1.681  1.00  0.00           Q
ATOM   1153  QE  MET A  65      10.651   9.433   1.982  1.00  0.00           Q
ATOM   1154  QG  MET A  65      10.744  10.353  -1.182  1.00  0.00           Q
ATOM   1155  H   MET A  65      13.923  13.238  -1.098  1.00  0.00           H
ATOM   1156  HA  MET A  65      12.595  11.425   0.710  1.00  0.00           H
ATOM   1157 1HB  MET A  65      13.298   9.581  -1.177  1.00  0.00           H
ATOM   1158 2HB  MET A  65      12.738  10.907  -2.186  1.00  0.00           H
ATOM   1159 1HG  MET A  65      10.766   9.851  -1.906  1.00  0.00           H
ATOM   1160 2HG  MET A  65      10.723  10.854  -0.458  1.00  0.00           H
ATOM   1161 1HE  MET A  65       9.881   8.776   2.094  1.00  0.00           H
ATOM   1162 2HE  MET A  65      10.492  10.334   1.535  1.00  0.00           H
ATOM   1163 3HE  MET A  65      11.581   9.188   2.316  1.00  0.00           H
ATOM   1164  N   GLY A  66      14.796  10.226   1.168  1.00  0.00           N
ATOM   1165  CA  GLY A  66      16.120   9.822   1.605  1.00  0.00           C
ATOM   1166  C   GLY A  66      16.082   8.959   2.851  1.00  0.00           C
ATOM   1167  O   GLY A  66      16.915   9.108   3.744  1.00  0.00           O
ATOM   1168  QA  GLY A  66      16.650   9.988   1.312  1.00  0.00           Q
ATOM   1169  H   GLY A  66      14.003   9.834   1.589  1.00  0.00           H
ATOM   1170 1HA  GLY A  66      16.703  10.708   1.812  1.00  0.00           H
ATOM   1171 2HA  GLY A  66      16.596   9.268   0.810  1.00  0.00           H
ATOM   1172  N   MET A  67      15.111   8.053   2.911  1.00  0.00           N
ATOM   1173  CA  MET A  67      14.967   7.162   4.055  1.00  0.00           C
ATOM   1174  C   MET A  67      14.319   5.845   3.642  1.00  0.00           C
ATOM   1175  O   MET A  67      13.880   5.688   2.502  1.00  0.00           O
ATOM   1176  CB  MET A  67      14.133   7.832   5.148  1.00  0.00           C
ATOM   1177  CG  MET A  67      14.962   8.624   6.147  1.00  0.00           C
ATOM   1178  SD  MET A  67      15.873   7.564   7.286  1.00  0.00           S
ATOM   1179  CE  MET A  67      17.523   7.666   6.597  1.00  0.00           C
ATOM   1180  QB  MET A  67      13.508   7.790   5.186  1.00  0.00           Q
ATOM   1181  QE  MET A  67      17.854   7.686   6.457  1.00  0.00           Q
ATOM   1182  QG  MET A  67      14.984   9.248   6.162  1.00  0.00           Q
ATOM   1183  H   MET A  67      14.477   7.982   2.166  1.00  0.00           H
ATOM   1184  HA  MET A  67      15.953   6.958   4.443  1.00  0.00           H
ATOM   1185 1HB  MET A  67      13.587   7.073   5.688  1.00  0.00           H
ATOM   1186 2HB  MET A  67      13.428   8.507   4.685  1.00  0.00           H
ATOM   1187 1HG  MET A  67      14.302   9.259   6.719  1.00  0.00           H
ATOM   1188 2HG  MET A  67      15.667   9.234   5.605  1.00  0.00           H
ATOM   1189 1HE  MET A  67      17.458   7.873   5.538  1.00  0.00           H
ATOM   1190 2HE  MET A  67      18.035   6.728   6.749  1.00  0.00           H
ATOM   1191 3HE  MET A  67      18.069   8.458   7.086  1.00  0.00           H
ATOM   1192  N   THR A  68      14.262   4.900   4.575  1.00  0.00           N
ATOM   1193  CA  THR A  68      13.668   3.596   4.307  1.00  0.00           C
ATOM   1194  C   THR A  68      13.330   2.876   5.608  1.00  0.00           C
ATOM   1195  O   THR A  68      13.765   3.281   6.686  1.00  0.00           O
ATOM   1196  CB  THR A  68      14.620   2.740   3.470  1.00  0.00           C
ATOM   1197  CG2 THR A  68      13.918   1.639   2.704  1.00  0.00           C
ATOM   1198  OG1 THR A  68      15.316   3.539   2.530  1.00  0.00           O
ATOM   1199  QG2 THR A  68      13.752   1.376   2.523  1.00  0.00           Q
ATOM   1200  H   THR A  68      14.629   5.085   5.465  1.00  0.00           H
ATOM   1201  HA  THR A  68      12.758   3.755   3.750  1.00  0.00           H
ATOM   1202  HB  THR A  68      15.344   2.278   4.125  1.00  0.00           H
ATOM   1203 1HG  THR A  68      14.695   3.902   1.894  1.00  0.00           H
ATOM   1204 1HG2 THR A  68      14.259   1.638   1.680  1.00  0.00           H
ATOM   1205 2HG2 THR A  68      12.852   1.806   2.730  1.00  0.00           H
ATOM   1206 3HG2 THR A  68      14.145   0.685   3.159  1.00  0.00           H
ATOM   1207  N   SEP A  69      12.552   1.812   5.466  1.00  0.00           N
ATOM   1208  CA  SEP A  69      12.132   1.003   6.648  1.00  0.00           C
ATOM   1209  C   SEP A  69      13.288   0.156   7.114  1.00  0.00           C
ATOM   1210  O   SEP A  69      14.163  -0.234   6.345  1.00  0.00           O
ATOM   1211  CB  SEP A  69      10.826   0.219   6.325  1.00  0.00           C
ATOM   1212  OG  SEP A  69      11.036  -0.713   5.238  1.00  0.00           O
ATOM   1213  PS  SEP A  69      10.091  -2.008   5.014  1.00  0.00           P
ATOM   1214  OPA SEP A  69       8.660  -1.500   4.804  1.00  0.00           O
ATOM   1215  OPB SEP A  69      10.552  -2.797   3.796  1.00  0.00           O
ATOM   1216  OPC SEP A  69      10.123  -2.868   6.271  1.00  0.00           O
ATOM   1217  QB  SEP A  69      10.219   0.273   6.630  1.00  0.00           Q
ATOM   1218  H   SEP A  69      12.228   1.530   4.552  1.00  0.00           H
ATOM   1219  HA  SEP A  69      11.902   1.724   7.454  1.00  0.00           H
ATOM   1220 2HB  SEP A  69      10.451  -0.351   7.195  1.00  0.00           H
ATOM   1221 3HB  SEP A  69       9.988   0.897   6.066  1.00  0.00           H
ATOM   1222  N   PRO A  70      13.303  -0.146   8.424  1.00  0.00           N
ATOM   1223  CA  PRO A  70      14.361  -0.962   9.032  1.00  0.00           C
ATOM   1224  C   PRO A  70      14.572  -2.279   8.294  1.00  0.00           C
ATOM   1225  O   PRO A  70      15.654  -2.544   7.772  1.00  0.00           O
ATOM   1226  CB  PRO A  70      13.844  -1.218  10.449  1.00  0.00           C
ATOM   1227  CG  PRO A  70      12.927  -0.077  10.729  1.00  0.00           C
ATOM   1228  CD  PRO A  70      12.296   0.280   9.413  1.00  0.00           C
ATOM   1229  QB  PRO A  70      13.997  -1.700  10.810  1.00  0.00           Q
ATOM   1230  QD  PRO A  70      11.748   0.541   9.316  1.00  0.00           Q
ATOM   1231  QG  PRO A  70      12.830   0.188  11.277  1.00  0.00           Q
ATOM   1232  HA  PRO A  70      15.297  -0.424   9.077  1.00  0.00           H
ATOM   1233 1HB  PRO A  70      14.673  -1.236  11.140  1.00  0.00           H
ATOM   1234 2HB  PRO A  70      13.321  -2.163  10.479  1.00  0.00           H
ATOM   1235 1HG  PRO A  70      13.490   0.759  11.116  1.00  0.00           H
ATOM   1236 2HG  PRO A  70      12.170  -0.382  11.439  1.00  0.00           H
ATOM   1237 1HD  PRO A  70      12.125   1.344   9.353  1.00  0.00           H
ATOM   1238 2HD  PRO A  70      11.371  -0.261   9.279  1.00  0.00           H
ATOM   1239  N   PHE A  71      13.529  -3.104   8.258  1.00  0.00           N
ATOM   1240  CA  PHE A  71      13.599  -4.396   7.585  1.00  0.00           C
ATOM   1241  C   PHE A  71      13.778  -4.217   6.080  1.00  0.00           C
ATOM   1242  O   PHE A  71      13.238  -3.282   5.489  1.00  0.00           O
ATOM   1243  CB  PHE A  71      12.337  -5.212   7.868  1.00  0.00           C
ATOM   1244  CG  PHE A  71      12.063  -5.407   9.331  1.00  0.00           C
ATOM   1245  CD1 PHE A  71      10.891  -4.934   9.899  1.00  0.00           C
ATOM   1246  CD2 PHE A  71      12.978  -6.063  10.138  1.00  0.00           C
ATOM   1247  CE1 PHE A  71      10.635  -5.112  11.246  1.00  0.00           C
ATOM   1248  CE2 PHE A  71      12.729  -6.245  11.485  1.00  0.00           C
ATOM   1249  CZ  PHE A  71      11.556  -5.769  12.039  1.00  0.00           C
ATOM   1250  QB  PHE A  71      11.963  -5.446   7.424  1.00  0.00           Q
ATOM   1251  QD  PHE A  71      12.033  -5.429   9.493  1.00  0.00           Q
ATOM   1252  QE  PHE A  71      11.584  -5.748  11.890  1.00  0.00           Q
ATOM   1253  QR  PHE A  71      11.719  -5.653  11.172  1.00  0.00           Q
ATOM   1254  H   PHE A  71      12.693  -2.837   8.694  1.00  0.00           H
ATOM   1255  HA  PHE A  71      14.455  -4.927   7.975  1.00  0.00           H
ATOM   1256 1HB  PHE A  71      12.439  -6.187   7.413  1.00  0.00           H
ATOM   1257 2HB  PHE A  71      11.487  -4.706   7.435  1.00  0.00           H
ATOM   1258 1HD  PHE A  71      10.170  -4.422   9.278  1.00  0.00           H
ATOM   1259 2HD  PHE A  71      13.895  -6.435   9.706  1.00  0.00           H
ATOM   1260 1HE  PHE A  71       9.718  -4.740  11.676  1.00  0.00           H
ATOM   1261 2HE  PHE A  71      13.450  -6.756  12.105  1.00  0.00           H
ATOM   1262  HZ  PHE A  71      11.359  -5.909  13.093  1.00  0.00           H
ATOM   1263  N   ASN A  72      14.539  -5.118   5.468  1.00  0.00           N
ATOM   1264  CA  ASN A  72      14.788  -5.059   4.033  1.00  0.00           C
ATOM   1265  C   ASN A  72      15.023  -6.455   3.463  1.00  0.00           C
ATOM   1266  O   ASN A  72      16.088  -7.041   3.649  1.00  0.00           O
ATOM   1267  CB  ASN A  72      15.996  -4.166   3.740  1.00  0.00           C
ATOM   1268  CG  ASN A  72      16.002  -3.652   2.314  1.00  0.00           C
ATOM   1269  ND2 ASN A  72      16.057  -2.333   2.162  1.00  0.00           N
ATOM   1270  OD1 ASN A  72      15.957  -4.428   1.360  1.00  0.00           O
ATOM   1271  QB  ASN A  72      16.441  -4.025   4.155  1.00  0.00           Q
ATOM   1272  QD2 ASN A  72      16.077  -1.874   2.108  1.00  0.00           Q
ATOM   1273  H   ASN A  72      14.942  -5.840   5.994  1.00  0.00           H
ATOM   1274  HA  ASN A  72      13.915  -4.632   3.562  1.00  0.00           H
ATOM   1275 1HB  ASN A  72      16.902  -4.732   3.903  1.00  0.00           H
ATOM   1276 2HB  ASN A  72      15.981  -3.319   4.408  1.00  0.00           H
ATOM   1277 1HD2 ASN A  72      16.091  -1.776   2.966  1.00  0.00           H
ATOM   1278 2HD2 ASN A  72      16.063  -1.972   1.250  1.00  0.00           H
ATOM   1279  N   GLY A  73      14.019  -6.980   2.769  1.00  0.00           N
ATOM   1280  CA  GLY A  73      14.135  -8.303   2.183  1.00  0.00           C
ATOM   1281  C   GLY A  73      12.943  -8.663   1.319  1.00  0.00           C
ATOM   1282  O   GLY A  73      12.982  -8.508   0.099  1.00  0.00           O
ATOM   1283  QA  GLY A  73      14.626  -8.683   2.276  1.00  0.00           Q
ATOM   1284  H   GLY A  73      13.192  -6.466   2.652  1.00  0.00           H
ATOM   1285 1HA  GLY A  73      14.223  -9.029   2.977  1.00  0.00           H
ATOM   1286 2HA  GLY A  73      15.028  -8.338   1.577  1.00  0.00           H
ATOM   1287  N   LEU A  74      11.878  -9.143   1.954  1.00  0.00           N
ATOM   1288  CA  LEU A  74      10.669  -9.525   1.236  1.00  0.00           C
ATOM   1289  C   LEU A  74       9.422  -9.157   2.034  1.00  0.00           C
ATOM   1290  O   LEU A  74       9.478  -8.995   3.254  1.00  0.00           O
ATOM   1291  CB  LEU A  74      10.676 -11.028   0.946  1.00  0.00           C
ATOM   1292  CG  LEU A  74      10.605 -11.925   2.181  1.00  0.00           C
ATOM   1293  CD1 LEU A  74       9.159 -12.147   2.597  1.00  0.00           C
ATOM   1294  CD2 LEU A  74      11.294 -13.255   1.913  1.00  0.00           C
ATOM   1295  QB  LEU A  74      10.706 -11.259   0.360  1.00  0.00           Q
ATOM   1296  QD1 LEU A  74       8.817 -12.200   2.696  1.00  0.00           Q
ATOM   1297  QD2 LEU A  74      11.458 -13.569   1.849  1.00  0.00           Q
ATOM   1298  QQD LEU A  74      10.137 -12.885   2.272  1.00  0.00           Q
ATOM   1299  H   LEU A  74      11.908  -9.242   2.928  1.00  0.00           H
ATOM   1300  HA  LEU A  74      10.654  -8.986   0.300  1.00  0.00           H
ATOM   1301 1HB  LEU A  74      11.582 -11.264   0.408  1.00  0.00           H
ATOM   1302 2HB  LEU A  74       9.831 -11.254   0.311  1.00  0.00           H
ATOM   1303  HG  LEU A  74      11.117 -11.442   3.000  1.00  0.00           H
ATOM   1304 1HD1 LEU A  74       8.521 -12.081   1.729  1.00  0.00           H
ATOM   1305 2HD1 LEU A  74       8.871 -11.393   3.315  1.00  0.00           H
ATOM   1306 3HD1 LEU A  74       9.060 -13.126   3.045  1.00  0.00           H
ATOM   1307 1HD2 LEU A  74      10.966 -13.984   2.639  1.00  0.00           H
ATOM   1308 2HD2 LEU A  74      12.364 -13.127   1.990  1.00  0.00           H
ATOM   1309 3HD2 LEU A  74      11.042 -13.597   0.920  1.00  0.00           H
ATOM   1310  N   THR A  75       8.297  -9.024   1.338  1.00  0.00           N
ATOM   1311  CA  THR A  75       7.037  -8.674   1.983  1.00  0.00           C
ATOM   1312  C   THR A  75       5.851  -9.170   1.162  1.00  0.00           C
ATOM   1313  O   THR A  75       4.786  -8.553   1.158  1.00  0.00           O
ATOM   1314  CB  THR A  75       6.940  -7.160   2.174  1.00  0.00           C
ATOM   1315  CG2 THR A  75       7.733  -6.655   3.362  1.00  0.00           C
ATOM   1316  OG1 THR A  75       7.410  -6.478   1.025  1.00  0.00           O
ATOM   1317  QG2 THR A  75       7.921  -6.536   3.644  1.00  0.00           Q
ATOM   1318  H   THR A  75       8.316  -9.164   0.369  1.00  0.00           H
ATOM   1319  HA  THR A  75       7.016  -9.152   2.950  1.00  0.00           H
ATOM   1320  HB  THR A  75       5.906  -6.893   2.329  1.00  0.00           H
ATOM   1321 1HG  THR A  75       6.766  -5.817   0.759  1.00  0.00           H
ATOM   1322 1HG2 THR A  75       8.765  -6.521   3.075  1.00  0.00           H
ATOM   1323 2HG2 THR A  75       7.673  -7.374   4.165  1.00  0.00           H
ATOM   1324 3HG2 THR A  75       7.324  -5.711   3.692  1.00  0.00           H
ATOM   1325  N   SEP A  76       6.074 -10.288   0.487  1.00  0.00           N
ATOM   1326  CA  SEP A  76       5.009 -10.898  -0.362  1.00  0.00           C
ATOM   1327  C   SEP A  76       4.886 -12.365  -0.039  1.00  0.00           C
ATOM   1328  O   SEP A  76       5.146 -13.239  -0.862  1.00  0.00           O
ATOM   1329  CB  SEP A  76       5.265 -10.572  -1.863  1.00  0.00           C
ATOM   1330  OG  SEP A  76       4.018 -10.409  -2.579  1.00  0.00           O
ATOM   1331  PS  SEP A  76       3.954 -10.304  -4.193  1.00  0.00           P
ATOM   1332  OPA SEP A  76       4.549 -11.597  -4.761  1.00  0.00           O
ATOM   1333  OPB SEP A  76       2.513 -10.139  -4.657  1.00  0.00           O
ATOM   1334  OPC SEP A  76       4.816  -9.131  -4.647  1.00  0.00           O
ATOM   1335  QB  SEP A  76       5.865 -10.502  -2.179  1.00  0.00           Q
ATOM   1336  H   SEP A  76       6.972 -10.747   0.533  1.00  0.00           H
ATOM   1337  HA  SEP A  76       4.059 -10.414  -0.069  1.00  0.00           H
ATOM   1338 2HB  SEP A  76       5.859  -9.649  -1.997  1.00  0.00           H
ATOM   1339 3HB  SEP A  76       5.871 -11.356  -2.361  1.00  0.00           H
ATOM   1340  N   PRO A  77       4.474 -12.661   1.207  1.00  0.00           N
ATOM   1341  CA  PRO A  77       4.307 -14.042   1.674  1.00  0.00           C
ATOM   1342  C   PRO A  77       3.120 -14.736   1.016  1.00  0.00           C
ATOM   1343  O   PRO A  77       2.431 -14.150   0.181  1.00  0.00           O
ATOM   1344  CB  PRO A  77       4.067 -13.881   3.177  1.00  0.00           C
ATOM   1345  CG  PRO A  77       3.496 -12.515   3.326  1.00  0.00           C
ATOM   1346  CD  PRO A  77       4.141 -11.678   2.255  1.00  0.00           C
ATOM   1347  QB  PRO A  77       4.190 -14.310   3.611  1.00  0.00           Q
ATOM   1348  QD  PRO A  77       4.238 -11.071   2.259  1.00  0.00           Q
ATOM   1349  QG  PRO A  77       3.082 -12.334   3.744  1.00  0.00           Q
ATOM   1350  HA  PRO A  77       5.201 -14.625   1.509  1.00  0.00           H
ATOM   1351 1HB  PRO A  77       5.004 -13.979   3.706  1.00  0.00           H
ATOM   1352 2HB  PRO A  77       3.375 -14.640   3.515  1.00  0.00           H
ATOM   1353 1HG  PRO A  77       3.736 -12.122   4.304  1.00  0.00           H
ATOM   1354 2HG  PRO A  77       2.426 -12.547   3.186  1.00  0.00           H
ATOM   1355 1HD  PRO A  77       5.033 -11.201   2.635  1.00  0.00           H
ATOM   1356 2HD  PRO A  77       3.445 -10.940   1.884  1.00  0.00           H
ATOM   1357  N   GLN A  78       2.888 -15.987   1.396  1.00  0.00           N
ATOM   1358  CA  GLN A  78       1.783 -16.761   0.841  1.00  0.00           C
ATOM   1359  C   GLN A  78       1.057 -17.535   1.938  1.00  0.00           C
ATOM   1360  O   GLN A  78       1.471 -17.524   3.097  1.00  0.00           O
ATOM   1361  CB  GLN A  78       2.296 -17.730  -0.226  1.00  0.00           C
ATOM   1362  CG  GLN A  78       2.989 -17.039  -1.390  1.00  0.00           C
ATOM   1363  CD  GLN A  78       4.499 -17.146  -1.316  1.00  0.00           C
ATOM   1364  NE2 GLN A  78       5.170 -16.003  -1.235  1.00  0.00           N
ATOM   1365  OE1 GLN A  78       5.058 -18.244  -1.329  1.00  0.00           O
ATOM   1366  QB  GLN A  78       2.230 -18.352  -0.193  1.00  0.00           Q
ATOM   1367  QE2 GLN A  78       5.405 -15.604  -1.207  1.00  0.00           Q
ATOM   1368  QG  GLN A  78       2.686 -16.744  -1.849  1.00  0.00           Q
ATOM   1369  H   GLN A  78       3.472 -16.401   2.065  1.00  0.00           H
ATOM   1370  HA  GLN A  78       1.090 -16.071   0.385  1.00  0.00           H
ATOM   1371 1HB  GLN A  78       1.461 -18.294  -0.616  1.00  0.00           H
ATOM   1372 2HB  GLN A  78       2.999 -18.411   0.230  1.00  0.00           H
ATOM   1373 1HG  GLN A  78       2.716 -15.994  -1.387  1.00  0.00           H
ATOM   1374 2HG  GLN A  78       2.656 -17.494  -2.311  1.00  0.00           H
ATOM   1375 1HE2 GLN A  78       4.661 -15.166  -1.229  1.00  0.00           H
ATOM   1376 2HE2 GLN A  78       6.149 -16.042  -1.186  1.00  0.00           H
ATOM   1377  N   ARG A  79      -0.030 -18.204   1.563  1.00  0.00           N
ATOM   1378  CA  ARG A  79      -0.816 -18.984   2.515  1.00  0.00           C
ATOM   1379  C   ARG A  79       0.053 -20.010   3.231  1.00  0.00           C
ATOM   1380  O   ARG A  79       1.082 -20.442   2.710  1.00  0.00           O
ATOM   1381  CB  ARG A  79      -1.979 -19.687   1.804  1.00  0.00           C
ATOM   1382  CG  ARG A  79      -1.620 -20.267   0.444  1.00  0.00           C
ATOM   1383  CD  ARG A  79      -0.384 -21.149   0.517  1.00  0.00           C
ATOM   1384  NE  ARG A  79      -0.286 -22.050  -0.630  1.00  0.00           N
ATOM   1385  CZ  ARG A  79       0.679 -22.954  -0.781  1.00  0.00           C
ATOM   1386  NH1 ARG A  79       1.631 -23.080   0.137  1.00  0.00           N
ATOM   1387  NH2 ARG A  79       0.695 -23.733  -1.854  1.00  0.00           N
ATOM   1388  QB  ARG A  79      -2.557 -19.734   2.049  1.00  0.00           Q
ATOM   1389  QD  ARG A  79       0.031 -21.128   0.982  1.00  0.00           Q
ATOM   1390  QG  ARG A  79      -1.942 -20.159  -0.078  1.00  0.00           Q
ATOM   1391  QH1 ARG A  79       1.990 -23.128   0.482  1.00  0.00           Q
ATOM   1392  QH2 ARG A  79       0.702 -24.027  -2.258  1.00  0.00           Q
ATOM   1393  H   ARG A  79      -0.310 -18.171   0.624  1.00  0.00           H
ATOM   1394  HA  ARG A  79      -1.218 -18.298   3.246  1.00  0.00           H
ATOM   1395 1HB  ARG A  79      -2.782 -18.976   1.667  1.00  0.00           H
ATOM   1396 2HB  ARG A  79      -2.331 -20.492   2.431  1.00  0.00           H
ATOM   1397 1HG  ARG A  79      -1.435 -19.458  -0.246  1.00  0.00           H
ATOM   1398 2HG  ARG A  79      -2.449 -20.860   0.088  1.00  0.00           H
ATOM   1399 1HD  ARG A  79      -0.431 -21.738   1.422  1.00  0.00           H
ATOM   1400 2HD  ARG A  79       0.491 -20.519   0.542  1.00  0.00           H
ATOM   1401  HE  ARG A  79      -0.975 -21.978  -1.322  1.00  0.00           H
ATOM   1402 1HH1 ARG A  79       1.625 -22.496   0.947  1.00  0.00           H
ATOM   1403 2HH1 ARG A  79       2.354 -23.761   0.016  1.00  0.00           H
ATOM   1404 1HH2 ARG A  79      -0.018 -23.642  -2.548  1.00  0.00           H
ATOM   1405 2HH2 ARG A  79       1.421 -24.411  -1.969  1.00  0.00           H
ATOM   1406  N   SEP A  80      -0.393 -20.378   4.422  1.00  0.00           N
ATOM   1407  CA  SEP A  80       0.348 -21.376   5.249  1.00  0.00           C
ATOM   1408  C   SEP A  80      -0.543 -21.877   6.355  1.00  0.00           C
ATOM   1409  O   SEP A  80      -0.907 -23.049   6.419  1.00  0.00           O
ATOM   1410  CB  SEP A  80       1.710 -20.781   5.716  1.00  0.00           C
ATOM   1411  OG  SEP A  80       1.850 -19.406   5.286  1.00  0.00           O
ATOM   1412  PS  SEP A  80       2.876 -18.376   6.000  1.00  0.00           P
ATOM   1413  OPA SEP A  80       4.285 -18.961   5.858  1.00  0.00           O
ATOM   1414  OPB SEP A  80       2.803 -17.009   5.332  1.00  0.00           O
ATOM   1415  OPC SEP A  80       2.533 -18.284   7.482  1.00  0.00           O
ATOM   1416  QB  SEP A  80       2.199 -21.089   6.077  1.00  0.00           Q
ATOM   1417  H   SEP A  80      -1.247 -19.989   4.795  1.00  0.00           H
ATOM   1418  HA  SEP A  80       0.565 -22.232   4.584  1.00  0.00           H
ATOM   1419 2HB  SEP A  80       1.827 -20.809   6.815  1.00  0.00           H
ATOM   1420 3HB  SEP A  80       2.572 -21.369   5.339  1.00  0.00           H
ATOM   1421  N   PRO A  81      -0.921 -20.968   7.275  1.00  0.00           N
ATOM   1422  CA  PRO A  81      -1.786 -21.314   8.408  1.00  0.00           C
ATOM   1423  C   PRO A  81      -3.212 -21.666   7.972  1.00  0.00           C
ATOM   1424  O   PRO A  81      -3.532 -22.838   7.779  1.00  0.00           O
ATOM   1425  CB  PRO A  81      -1.770 -20.052   9.277  1.00  0.00           C
ATOM   1426  CG  PRO A  81      -1.411 -18.942   8.349  1.00  0.00           C
ATOM   1427  CD  PRO A  81      -0.530 -19.545   7.288  1.00  0.00           C
ATOM   1428  QB  PRO A  81      -1.893 -20.031   9.886  1.00  0.00           Q
ATOM   1429  QD  PRO A  81      -0.108 -19.259   6.944  1.00  0.00           Q
ATOM   1430  QG  PRO A  81      -1.588 -18.352   8.395  1.00  0.00           Q
ATOM   1431  HA  PRO A  81      -1.377 -22.141   8.968  1.00  0.00           H
ATOM   1432 1HB  PRO A  81      -1.037 -20.162  10.061  1.00  0.00           H
ATOM   1433 2HB  PRO A  81      -2.748 -19.900   9.712  1.00  0.00           H
ATOM   1434 1HG  PRO A  81      -0.873 -18.175   8.887  1.00  0.00           H
ATOM   1435 2HG  PRO A  81      -2.303 -18.529   7.904  1.00  0.00           H
ATOM   1436 1HD  PRO A  81       0.511 -19.433   7.555  1.00  0.00           H
ATOM   1437 2HD  PRO A  81      -0.726 -19.083   6.332  1.00  0.00           H
ATOM   1438  N   PHE A  82      -4.065 -20.654   7.824  1.00  0.00           N
ATOM   1439  CA  PHE A  82      -5.449 -20.876   7.420  1.00  0.00           C
ATOM   1440  C   PHE A  82      -5.600 -20.813   5.900  1.00  0.00           C
ATOM   1441  O   PHE A  82      -6.142 -21.732   5.286  1.00  0.00           O
ATOM   1442  CB  PHE A  82      -6.365 -19.845   8.080  1.00  0.00           C
ATOM   1443  CG  PHE A  82      -7.100 -20.375   9.279  1.00  0.00           C
ATOM   1444  CD1 PHE A  82      -7.064 -19.696  10.486  1.00  0.00           C
ATOM   1445  CD2 PHE A  82      -7.825 -21.553   9.199  1.00  0.00           C
ATOM   1446  CE1 PHE A  82      -7.739 -20.181  11.590  1.00  0.00           C
ATOM   1447  CE2 PHE A  82      -8.501 -22.043  10.300  1.00  0.00           C
ATOM   1448  CZ  PHE A  82      -8.458 -21.355  11.496  1.00  0.00           C
ATOM   1449  QB  PHE A  82      -6.436 -19.255   7.882  1.00  0.00           Q
ATOM   1450  QD  PHE A  82      -7.181 -20.433   9.411  1.00  0.00           Q
ATOM   1451  QE  PHE A  82      -8.382 -21.302  11.374  1.00  0.00           Q
ATOM   1452  QR  PHE A  82      -8.023 -21.041  10.786  1.00  0.00           Q
ATOM   1453  H   PHE A  82      -3.761 -19.742   7.996  1.00  0.00           H
ATOM   1454  HA  PHE A  82      -5.735 -21.861   7.754  1.00  0.00           H
ATOM   1455 1HB  PHE A  82      -7.100 -19.510   7.362  1.00  0.00           H
ATOM   1456 2HB  PHE A  82      -5.773 -19.000   8.401  1.00  0.00           H
ATOM   1457 1HD  PHE A  82      -6.503 -18.776  10.560  1.00  0.00           H
ATOM   1458 2HD  PHE A  82      -7.859 -22.091   8.262  1.00  0.00           H
ATOM   1459 1HE  PHE A  82      -7.702 -19.642  12.525  1.00  0.00           H
ATOM   1460 2HE  PHE A  82      -9.063 -22.963  10.222  1.00  0.00           H
ATOM   1461  HZ  PHE A  82      -8.987 -21.737  12.358  1.00  0.00           H
ATOM   1462  N   PRO A  83      -5.125 -19.722   5.271  1.00  0.00           N
ATOM   1463  CA  PRO A  83      -5.218 -19.548   3.817  1.00  0.00           C
ATOM   1464  C   PRO A  83      -4.720 -20.767   3.047  1.00  0.00           C
ATOM   1465  O   PRO A  83      -5.126 -21.002   1.909  1.00  0.00           O
ATOM   1466  CB  PRO A  83      -4.318 -18.340   3.551  1.00  0.00           C
ATOM   1467  CG  PRO A  83      -4.353 -17.561   4.819  1.00  0.00           C
ATOM   1468  CD  PRO A  83      -4.466 -18.575   5.924  1.00  0.00           C
ATOM   1469  QB  PRO A  83      -4.015 -18.221   3.022  1.00  0.00           Q
ATOM   1470  QD  PRO A  83      -4.280 -18.518   6.507  1.00  0.00           Q
ATOM   1471  QG  PRO A  83      -4.328 -16.947   4.873  1.00  0.00           Q
ATOM   1472  HA  PRO A  83      -6.228 -19.320   3.510  1.00  0.00           H
ATOM   1473 1HB  PRO A  83      -4.713 -17.768   2.724  1.00  0.00           H
ATOM   1474 2HB  PRO A  83      -3.318 -18.676   3.320  1.00  0.00           H
ATOM   1475 1HG  PRO A  83      -5.212 -16.904   4.822  1.00  0.00           H
ATOM   1476 2HG  PRO A  83      -3.443 -16.989   4.925  1.00  0.00           H
ATOM   1477 1HD  PRO A  83      -5.074 -18.189   6.729  1.00  0.00           H
ATOM   1478 2HD  PRO A  83      -3.486 -18.848   6.285  1.00  0.00           H
ATOM   1479  N   LYS A  84      -3.838 -21.541   3.673  1.00  0.00           N
ATOM   1480  CA  LYS A  84      -3.288 -22.735   3.042  1.00  0.00           C
ATOM   1481  C   LYS A  84      -4.396 -23.716   2.673  1.00  0.00           C
ATOM   1482  O   LYS A  84      -4.294 -24.441   1.684  1.00  0.00           O
ATOM   1483  CB  LYS A  84      -2.282 -23.413   3.974  1.00  0.00           C
ATOM   1484  CG  LYS A  84      -1.645 -24.659   3.380  1.00  0.00           C
ATOM   1485  CD  LYS A  84      -2.371 -25.920   3.826  1.00  0.00           C
ATOM   1486  CE  LYS A  84      -2.416 -26.957   2.715  1.00  0.00           C
ATOM   1487  NZ  LYS A  84      -2.818 -28.298   3.222  1.00  0.00           N
ATOM   1488  QB  LYS A  84      -2.141 -23.202   4.548  1.00  0.00           Q
ATOM   1489  QD  LYS A  84      -2.617 -26.002   4.390  1.00  0.00           Q
ATOM   1490  QE  LYS A  84      -2.283 -26.832   2.117  1.00  0.00           Q
ATOM   1491  QG  LYS A  84      -1.151 -24.654   3.003  1.00  0.00           Q
ATOM   1492  QZ  LYS A  84      -2.913 -28.620   3.343  1.00  0.00           Q
ATOM   1493  H   LYS A  84      -3.551 -21.303   4.578  1.00  0.00           H
ATOM   1494  HA  LYS A  84      -2.780 -22.430   2.140  1.00  0.00           H
ATOM   1495 1HB  LYS A  84      -2.786 -23.692   4.888  1.00  0.00           H
ATOM   1496 2HB  LYS A  84      -1.496 -22.711   4.208  1.00  0.00           H
ATOM   1497 1HG  LYS A  84      -0.616 -24.713   3.703  1.00  0.00           H
ATOM   1498 2HG  LYS A  84      -1.685 -24.595   2.304  1.00  0.00           H
ATOM   1499 1HD  LYS A  84      -3.380 -25.662   4.107  1.00  0.00           H
ATOM   1500 2HD  LYS A  84      -1.853 -26.341   4.674  1.00  0.00           H
ATOM   1501 1HE  LYS A  84      -1.436 -27.028   2.266  1.00  0.00           H
ATOM   1502 2HE  LYS A  84      -3.129 -26.637   1.969  1.00  0.00           H
ATOM   1503 1HZ  LYS A  84      -1.992 -28.791   3.620  1.00  0.00           H
ATOM   1504 2HZ  LYS A  84      -3.208 -28.871   2.448  1.00  0.00           H
ATOM   1505 3HZ  LYS A  84      -3.540 -28.197   3.964  1.00  0.00           H
ATOM   1506  N   SER A  85      -5.457 -23.734   3.475  1.00  0.00           N
ATOM   1507  CA  SER A  85      -6.584 -24.625   3.233  1.00  0.00           C
ATOM   1508  C   SER A  85      -7.886 -24.002   3.723  1.00  0.00           C
ATOM   1509  O   SER A  85      -7.955 -23.477   4.835  1.00  0.00           O
ATOM   1510  CB  SER A  85      -6.356 -25.970   3.926  1.00  0.00           C
ATOM   1511  OG  SER A  85      -7.406 -26.877   3.638  1.00  0.00           O
ATOM   1512  QB  SER A  85      -5.867 -26.107   4.288  1.00  0.00           Q
ATOM   1513  H   SER A  85      -5.481 -23.132   4.250  1.00  0.00           H
ATOM   1514  HA  SER A  85      -6.656 -24.787   2.167  1.00  0.00           H
ATOM   1515 1HB  SER A  85      -6.310 -25.819   4.994  1.00  0.00           H
ATOM   1516 2HB  SER A  85      -5.425 -26.397   3.583  1.00  0.00           H
ATOM   1517  HG  SER A  85      -7.037 -27.741   3.440  1.00  0.00           H
ATOM   1518  N   SER A  86      -8.918 -24.062   2.887  1.00  0.00           N
ATOM   1519  CA  SER A  86     -10.219 -23.505   3.235  1.00  0.00           C
ATOM   1520  C   SER A  86     -11.335 -24.203   2.466  1.00  0.00           C
ATOM   1521  O   SER A  86     -12.064 -25.026   3.020  1.00  0.00           O
ATOM   1522  CB  SER A  86     -10.246 -22.002   2.948  1.00  0.00           C
ATOM   1523  OG  SER A  86     -11.573 -21.505   2.955  1.00  0.00           O
ATOM   1524  QB  SER A  86      -9.743 -21.648   2.839  1.00  0.00           Q
ATOM   1525  H   SER A  86      -8.801 -24.494   2.015  1.00  0.00           H
ATOM   1526  HA  SER A  86     -10.373 -23.662   4.292  1.00  0.00           H
ATOM   1527 1HB  SER A  86      -9.810 -21.815   1.976  1.00  0.00           H
ATOM   1528 2HB  SER A  86      -9.677 -21.481   3.702  1.00  0.00           H
ATOM   1529  HG  SER A  86     -11.749 -21.048   2.129  1.00  0.00           H
ATOM   1530  N   VAL A  87     -11.463 -23.869   1.185  1.00  0.00           N
ATOM   1531  CA  VAL A  87     -12.490 -24.465   0.340  1.00  0.00           C
ATOM   1532  C   VAL A  87     -12.131 -24.332  -1.136  1.00  0.00           C
ATOM   1533  O   VAL A  87     -11.095 -23.768  -1.485  1.00  0.00           O
ATOM   1534  CB  VAL A  87     -13.865 -23.815   0.582  1.00  0.00           C
ATOM   1535  CG1 VAL A  87     -14.457 -24.289   1.901  1.00  0.00           C
ATOM   1536  CG2 VAL A  87     -13.751 -22.298   0.555  1.00  0.00           C
ATOM   1537  QG1 VAL A  87     -14.597 -24.401   2.212  1.00  0.00           Q
ATOM   1538  QG2 VAL A  87     -13.724 -21.939   0.549  1.00  0.00           Q
ATOM   1539  QQG VAL A  87     -14.161 -23.170   1.381  1.00  0.00           Q
ATOM   1540  H   VAL A  87     -10.852 -23.207   0.800  1.00  0.00           H
ATOM   1541  HA  VAL A  87     -12.562 -25.513   0.590  1.00  0.00           H
ATOM   1542  HB  VAL A  87     -14.529 -24.118  -0.214  1.00  0.00           H
ATOM   1543 1HG1 VAL A  87     -13.963 -23.785   2.719  1.00  0.00           H
ATOM   1544 2HG1 VAL A  87     -14.315 -25.355   1.997  1.00  0.00           H
ATOM   1545 3HG1 VAL A  87     -15.513 -24.063   1.923  1.00  0.00           H
ATOM   1546 1HG2 VAL A  87     -13.627 -21.928   1.561  1.00  0.00           H
ATOM   1547 2HG2 VAL A  87     -14.648 -21.876   0.125  1.00  0.00           H
ATOM   1548 3HG2 VAL A  87     -12.897 -22.011  -0.041  1.00  0.00           H
ATOM   1549  N   LYS A  88     -12.998 -24.855  -1.999  1.00  0.00           N
ATOM   1550  CA  LYS A  88     -12.771 -24.794  -3.439  1.00  0.00           C
ATOM   1551  C   LYS A  88     -14.091 -24.671  -4.191  1.00  0.00           C
ATOM   1552  O   LYS A  88     -14.234 -23.834  -5.084  1.00  0.00           O
ATOM   1553  CB  LYS A  88     -12.017 -26.039  -3.911  1.00  0.00           C
ATOM   1554  CG  LYS A  88     -12.728 -27.342  -3.584  1.00  0.00           C
ATOM   1555  CD  LYS A  88     -11.867 -28.547  -3.926  1.00  0.00           C
ATOM   1556  CE  LYS A  88     -10.966 -28.936  -2.764  1.00  0.00           C
ATOM   1557  NZ  LYS A  88      -9.664 -29.487  -3.231  1.00  0.00           N
ATOM   1558  QB  LYS A  88     -11.465 -26.019  -4.210  1.00  0.00           Q
ATOM   1559  QD  LYS A  88     -11.881 -28.844  -4.473  1.00  0.00           Q
ATOM   1560  QE  LYS A  88     -11.125 -28.869  -2.164  1.00  0.00           Q
ATOM   1561  QG  LYS A  88     -13.300 -27.377  -3.342  1.00  0.00           Q
ATOM   1562  QZ  LYS A  88      -9.351 -29.619  -3.343  1.00  0.00           Q
ATOM   1563  H   LYS A  88     -13.806 -25.291  -1.660  1.00  0.00           H
ATOM   1564  HA  LYS A  88     -12.171 -23.921  -3.644  1.00  0.00           H
ATOM   1565 1HB  LYS A  88     -11.044 -26.056  -3.440  1.00  0.00           H
ATOM   1566 2HB  LYS A  88     -11.887 -25.983  -4.981  1.00  0.00           H
ATOM   1567 1HG  LYS A  88     -13.644 -27.392  -4.154  1.00  0.00           H
ATOM   1568 2HG  LYS A  88     -12.956 -27.362  -2.530  1.00  0.00           H
ATOM   1569 1HD  LYS A  88     -11.252 -28.307  -4.782  1.00  0.00           H
ATOM   1570 2HD  LYS A  88     -12.510 -29.382  -4.163  1.00  0.00           H
ATOM   1571 1HE  LYS A  88     -11.471 -29.680  -2.168  1.00  0.00           H
ATOM   1572 2HE  LYS A  88     -10.780 -28.058  -2.161  1.00  0.00           H
ATOM   1573 1HZ  LYS A  88      -9.778 -29.932  -4.164  1.00  0.00           H
ATOM   1574 2HZ  LYS A  88      -9.316 -30.200  -2.559  1.00  0.00           H
ATOM   1575 3HZ  LYS A  88      -8.960 -28.726  -3.306  1.00  0.00           H
ATOM   1576  N   ARG A  89     -15.057 -25.508  -3.826  1.00  0.00           N
ATOM   1577  CA  ARG A  89     -16.367 -25.492  -4.467  1.00  0.00           C
ATOM   1578  C   ARG A  89     -17.409 -24.848  -3.557  1.00  0.00           C
ATOM   1579  O   ARG A  89     -18.020 -23.841  -3.912  1.00  0.00           O
ATOM   1580  CB  ARG A  89     -16.797 -26.915  -4.829  1.00  0.00           C
ATOM   1581  CG  ARG A  89     -17.675 -26.987  -6.068  1.00  0.00           C
ATOM   1582  CD  ARG A  89     -18.470 -28.283  -6.112  1.00  0.00           C
ATOM   1583  NE  ARG A  89     -18.914 -28.607  -7.465  1.00  0.00           N
ATOM   1584  CZ  ARG A  89     -19.645 -29.677  -7.769  1.00  0.00           C
ATOM   1585  NH1 ARG A  89     -20.016 -30.528  -6.821  1.00  0.00           N
ATOM   1586  NH2 ARG A  89     -20.006 -29.896  -9.027  1.00  0.00           N
ATOM   1587  QB  ARG A  89     -16.632 -27.423  -4.500  1.00  0.00           Q
ATOM   1588  QD  ARG A  89     -18.590 -28.633  -5.610  1.00  0.00           Q
ATOM   1589  QG  ARG A  89     -17.705 -26.543  -6.502  1.00  0.00           Q
ATOM   1590  QH1 ARG A  89     -20.156 -30.848  -6.464  1.00  0.00           Q
ATOM   1591  QH2 ARG A  89     -20.143 -29.979  -9.500  1.00  0.00           Q
ATOM   1592  H   ARG A  89     -14.883 -26.152  -3.107  1.00  0.00           H
ATOM   1593  HA  ARG A  89     -16.287 -24.909  -5.371  1.00  0.00           H
ATOM   1594 1HB  ARG A  89     -17.348 -27.334  -3.999  1.00  0.00           H
ATOM   1595 2HB  ARG A  89     -15.915 -27.512  -5.002  1.00  0.00           H
ATOM   1596 1HG  ARG A  89     -17.047 -26.931  -6.944  1.00  0.00           H
ATOM   1597 2HG  ARG A  89     -18.363 -26.156  -6.060  1.00  0.00           H
ATOM   1598 1HD  ARG A  89     -19.334 -28.181  -5.474  1.00  0.00           H
ATOM   1599 2HD  ARG A  89     -17.846 -29.085  -5.747  1.00  0.00           H
ATOM   1600  HE  ARG A  89     -18.653 -27.995  -8.186  1.00  0.00           H
ATOM   1601 1HH1 ARG A  89     -19.747 -30.367  -5.871  1.00  0.00           H
ATOM   1602 2HH1 ARG A  89     -20.566 -31.329  -7.057  1.00  0.00           H
ATOM   1603 1HH2 ARG A  89     -19.731 -29.258  -9.746  1.00  0.00           H
ATOM   1604 2HH2 ARG A  89     -20.555 -30.699  -9.256  1.00  0.00           H
ATOM   1605  N   THR A  90     -17.607 -25.439  -2.382  1.00  0.00           N
ATOM   1606  CA  THR A  90     -18.576 -24.923  -1.422  1.00  0.00           C
ATOM   1607  C   THR A  90     -19.982 -24.918  -2.017  1.00  0.00           C
ATOM   1608  CB  THR A  90     -18.189 -23.509  -0.986  1.00  0.00           C
ATOM   1609  CG2 THR A  90     -18.704 -23.146   0.390  1.00  0.00           C
ATOM   1610  OG1 THR A  90     -16.780 -23.357  -0.971  1.00  0.00           O
ATOM   1611  OT1 THR A  90     -20.885 -24.327  -1.390  1.00  0.00           O
ATOM   1612  OT2 THR A  90     -20.166 -25.505  -3.104  1.00  0.00           O
ATOM   1613  QG2 THR A  90     -18.828 -23.059   0.717  1.00  0.00           Q
ATOM   1614  H   THR A  90     -17.091 -26.240  -2.157  1.00  0.00           H
ATOM   1615  HA  THR A  90     -18.564 -25.572  -0.560  1.00  0.00           H
ATOM   1616  HB  THR A  90     -18.599 -22.801  -1.691  1.00  0.00           H
ATOM   1617 1HG  THR A  90     -16.494 -22.945  -1.789  1.00  0.00           H
ATOM   1618 1HG2 THR A  90     -18.782 -24.037   0.993  1.00  0.00           H
ATOM   1619 2HG2 THR A  90     -19.678 -22.687   0.300  1.00  0.00           H
ATOM   1620 3HG2 THR A  90     -18.022 -22.452   0.859  1.00  0.00           H
TER    1621
ENDMDL
