# Supplementary material for: Data set of intrinsically disordered proteins analysed at a local protein conformation level
Source: Data Brief. 2020 Mar 5;29:105383. doi: 10.1016/j.dib.2020.105383 (PMC7078294; doi:10.1016/j.dib.2020.105383)
Supplement: Supplementary file 1 [file mmc1.zip › the data/1-DATA/PED1AAA-pdb/1AAA-25.pdb]

ATOM      1  N   GLY A  -1     -10.019   4.127  14.422  1.00  0.00           N
ATOM      2  CA  GLY A  -1      -8.633   4.535  14.059  1.00  0.00           C
ATOM      3  C   GLY A  -1      -8.522   5.108  12.650  1.00  0.00           C
ATOM      4  O   GLY A  -1      -7.421   5.222  12.112  1.00  0.00           O
ATOM      5  QA  GLY A  -1      -8.142   4.477  14.448  1.00  0.00           Q
ATOM      6 1HA  GLY A  -1      -8.295   5.280  14.762  1.00  0.00           H
ATOM      7 2HA  GLY A  -1      -7.988   3.674  14.134  1.00  0.00           H
ATOM      8 1HT  GLY A  -1     -10.338   3.358  13.802  1.00  0.00           H
ATOM      9 2HT  GLY A  -1     -10.672   4.934  14.321  1.00  0.00           H
ATOM     10 3HT  GLY A  -1     -10.048   3.800  15.410  1.00  0.00           H
ATOM     11  N   SER A   0      -9.657   5.480  12.057  1.00  0.00           N
ATOM     12  CA  SER A   0      -9.670   6.054  10.710  1.00  0.00           C
ATOM     13  C   SER A   0     -10.906   6.885  10.459  1.00  0.00           C
ATOM     14  O   SER A   0     -11.658   6.581   9.530  1.00  0.00           O
ATOM     15  CB  SER A   0      -9.668   4.972   9.626  1.00  0.00           C
ATOM     16  OG  SER A   0      -8.386   4.805   9.053  1.00  0.00           O
ATOM     17  QB  SER A   0     -10.180   4.652   9.439  1.00  0.00           Q
ATOM     18  H   SER A   0     -10.504   5.374  12.535  1.00  0.00           H
ATOM     19  HA  SER A   0      -8.792   6.669  10.595  1.00  0.00           H
ATOM     20 1HB  SER A   0     -10.353   5.272   8.836  1.00  0.00           H
ATOM     21 2HB  SER A   0     -10.007   4.031  10.042  1.00  0.00           H
ATOM     22  HG  SER A   0      -8.371   5.225   8.187  1.00  0.00           H
ATOM     23  N   MET A   1     -11.165   7.929  11.212  1.00  0.00           N
ATOM     24  CA  MET A   1     -12.357   8.671  10.878  1.00  0.00           C
ATOM     25  C   MET A   1     -12.362  10.139  11.323  1.00  0.00           C
ATOM     26  O   MET A   1     -11.772  10.972  10.636  1.00  0.00           O
ATOM     27  CB  MET A   1     -13.617   7.872  11.262  1.00  0.00           C
ATOM     28  CG  MET A   1     -13.521   7.072  12.559  1.00  0.00           C
ATOM     29  SD  MET A   1     -14.696   5.702  12.597  1.00  0.00           S
ATOM     30  CE  MET A   1     -15.290   5.821  14.281  1.00  0.00           C
ATOM     31  QB  MET A   1     -14.133   7.856  10.899  1.00  0.00           Q
ATOM     32  QE  MET A   1     -15.410   5.846  14.619  1.00  0.00           Q
ATOM     33  QG  MET A   1     -13.128   7.200  13.023  1.00  0.00           Q
ATOM     34  H   MET A   1     -10.573   8.196  11.950  1.00  0.00           H
ATOM     35  HA  MET A   1     -12.344   8.708   9.798  1.00  0.00           H
ATOM     36 1HB  MET A   1     -13.809   7.170  10.456  1.00  0.00           H
ATOM     37 2HB  MET A   1     -14.456   8.543  11.341  1.00  0.00           H
ATOM     38 1HG  MET A   1     -13.728   7.726  13.389  1.00  0.00           H
ATOM     39 2HG  MET A   1     -12.528   6.675  12.658  1.00  0.00           H
ATOM     40 1HE  MET A   1     -15.463   6.858  14.529  1.00  0.00           H
ATOM     41 2HE  MET A   1     -14.552   5.410  14.949  1.00  0.00           H
ATOM     42 3HE  MET A   1     -16.214   5.269  14.380  1.00  0.00           H
ATOM     43  N   THR A   2     -13.055  10.487  12.405  1.00  0.00           N
ATOM     44  CA  THR A   2     -13.145  11.904  12.805  1.00  0.00           C
ATOM     45  C   THR A   2     -12.464  12.254  14.124  1.00  0.00           C
ATOM     46  O   THR A   2     -12.986  13.072  14.882  1.00  0.00           O
ATOM     47  CB  THR A   2     -14.614  12.268  12.925  1.00  0.00           C
ATOM     48  CG2 THR A   2     -15.459  11.634  11.851  1.00  0.00           C
ATOM     49  OG1 THR A   2     -15.121  11.839  14.178  1.00  0.00           O
ATOM     50  QG2 THR A   2     -15.658  11.482  11.597  1.00  0.00           Q
ATOM     51  H   THR A   2     -13.556   9.809  12.902  1.00  0.00           H
ATOM     52  HA  THR A   2     -12.712  12.500  12.019  1.00  0.00           H
ATOM     53  HB  THR A   2     -14.723  13.341  12.856  1.00  0.00           H
ATOM     54 1HG  THR A   2     -15.474  12.588  14.658  1.00  0.00           H
ATOM     55 1HG2 THR A   2     -15.389  10.559  11.933  1.00  0.00           H
ATOM     56 2HG2 THR A   2     -15.099  11.944  10.884  1.00  0.00           H
ATOM     57 3HG2 THR A   2     -16.485  11.939  11.974  1.00  0.00           H
ATOM     58  N   PRO A   3     -11.322  11.659  14.451  1.00  0.00           N
ATOM     59  CA  PRO A   3     -10.646  11.930  15.707  1.00  0.00           C
ATOM     60  C   PRO A   3      -9.801  13.211  15.677  1.00  0.00           C
ATOM     61  O   PRO A   3      -9.312  13.641  14.632  1.00  0.00           O
ATOM     62  CB  PRO A   3      -9.802  10.656  15.916  1.00  0.00           C
ATOM     63  CG  PRO A   3     -10.188   9.744  14.792  1.00  0.00           C
ATOM     64  CD  PRO A   3     -10.596  10.655  13.689  1.00  0.00           C
ATOM     65  QB  PRO A   3      -9.403  10.560  16.380  1.00  0.00           Q
ATOM     66  QD  PRO A   3     -10.483  10.615  13.097  1.00  0.00           Q
ATOM     67  QG  PRO A   3     -10.191   9.128  14.792  1.00  0.00           Q
ATOM     68  HA  PRO A   3     -11.360  12.012  16.514  1.00  0.00           H
ATOM     69 1HB  PRO A   3     -10.047  10.221  16.869  1.00  0.00           H
ATOM     70 2HB  PRO A   3      -8.757  10.898  15.890  1.00  0.00           H
ATOM     71 1HG  PRO A   3     -11.026   9.127  15.092  1.00  0.00           H
ATOM     72 2HG  PRO A   3      -9.355   9.129  14.491  1.00  0.00           H
ATOM     73 1HD  PRO A   3     -11.232  10.155  12.994  1.00  0.00           H
ATOM     74 2HD  PRO A   3      -9.732  11.075  13.200  1.00  0.00           H
ATOM     75  N   SER A   4      -9.672  13.809  16.862  1.00  0.00           N
ATOM     76  CA  SER A   4      -8.925  15.051  17.080  1.00  0.00           C
ATOM     77  C   SER A   4      -7.450  14.875  16.777  1.00  0.00           C
ATOM     78  O   SER A   4      -6.764  15.795  16.323  1.00  0.00           O
ATOM     79  CB  SER A   4      -9.076  15.446  18.547  1.00  0.00           C
ATOM     80  OG  SER A   4      -8.170  16.478  18.901  1.00  0.00           O
ATOM     81  QB  SER A   4      -9.477  15.181  18.946  1.00  0.00           Q
ATOM     82  H   SER A   4     -10.108  13.398  17.634  1.00  0.00           H
ATOM     83  HA  SER A   4      -9.337  15.822  16.453  1.00  0.00           H
ATOM     84 1HB  SER A   4      -8.867  14.573  19.165  1.00  0.00           H
ATOM     85 2HB  SER A   4     -10.087  15.788  18.727  1.00  0.00           H
ATOM     86  HG  SER A   4      -7.486  16.121  19.472  1.00  0.00           H
ATOM     87  N   TPO A   5      -6.981  13.674  17.077  1.00  0.00           N
ATOM     88  CA  TPO A   5      -5.546  13.328  16.859  1.00  0.00           C
ATOM     89  C   TPO A   5      -5.260  13.324  15.369  1.00  0.00           C
ATOM     90  O   TPO A   5      -4.543  14.173  14.843  1.00  0.00           O
ATOM     91  CB  TPO A   5      -5.140  12.076  17.714  1.00  0.00           C
ATOM     92  CG2 TPO A   5      -6.175  11.704  18.792  1.00  0.00           C
ATOM     93  OG1 TPO A   5      -5.007  10.911  16.851  1.00  0.00           O
ATOM     94  PS  TPO A   5      -4.601   9.414  17.343  1.00  0.00           P
ATOM     95  OPA TPO A   5      -3.219   9.416  18.002  1.00  0.00           O
ATOM     96  OPB TPO A   5      -4.569   8.473  16.135  1.00  0.00           O
ATOM     97  OPC TPO A   5      -5.632   8.879  18.344  1.00  0.00           O
ATOM     98  QG2 TPO A   5      -6.439  11.604  19.070  1.00  0.00           Q
ATOM     99  H   TPO A   5      -7.463  12.858  17.468  1.00  0.00           H
ATOM    100  HA  TPO A   5      -4.947  14.161  17.266  1.00  0.00           H
ATOM    101  HB  TPO A   5      -4.169  12.290  18.205  1.00  0.00           H
ATOM    102 1HG2 TPO A   5      -5.843  10.821  19.364  1.00  0.00           H
ATOM    103 2HG2 TPO A   5      -6.324  12.532  19.509  1.00  0.00           H
ATOM    104 3HG2 TPO A   5      -7.149  11.459  18.338  1.00  0.00           H
ATOM    105  N   PRO A   6      -5.833  12.339  14.643  1.00  0.00           N
ATOM    106  CA  PRO A   6      -5.650  12.194  13.198  1.00  0.00           C
ATOM    107  C   PRO A   6      -6.474  13.242  12.456  1.00  0.00           C
ATOM    108  O   PRO A   6      -7.705  13.200  12.461  1.00  0.00           O
ATOM    109  CB  PRO A   6      -6.161  10.762  12.909  1.00  0.00           C
ATOM    110  CG  PRO A   6      -6.416  10.162  14.254  1.00  0.00           C
ATOM    111  CD  PRO A   6      -6.740  11.321  15.144  1.00  0.00           C
ATOM    112  QB  PRO A   6      -6.231  10.506  12.346  1.00  0.00           Q
ATOM    113  QD  PRO A   6      -7.152  11.355  15.590  1.00  0.00           Q
ATOM    114  QG  PRO A   6      -6.389   9.569  14.408  1.00  0.00           Q
ATOM    115  HA  PRO A   6      -4.614  12.275  12.912  1.00  0.00           H
ATOM    116 1HB  PRO A   6      -5.403  10.211  12.376  1.00  0.00           H
ATOM    117 2HB  PRO A   6      -7.059  10.802  12.317  1.00  0.00           H
ATOM    118 1HG  PRO A   6      -5.530   9.659  14.606  1.00  0.00           H
ATOM    119 2HG  PRO A   6      -7.248   9.480  14.210  1.00  0.00           H
ATOM    120 1HD  PRO A   6      -6.538  11.084  16.170  1.00  0.00           H
ATOM    121 2HD  PRO A   6      -7.765  11.625  15.011  1.00  0.00           H
ATOM    122  N   PRO A   7      -5.800  14.193  11.782  1.00  0.00           N
ATOM    123  CA  PRO A   7      -6.450  15.238  11.018  1.00  0.00           C
ATOM    124  C   PRO A   7      -6.839  14.658   9.668  1.00  0.00           C
ATOM    125  O   PRO A   7      -7.505  15.302   8.852  1.00  0.00           O
ATOM    126  CB  PRO A   7      -5.357  16.335  10.922  1.00  0.00           C
ATOM    127  CG  PRO A   7      -4.184  15.791  11.688  1.00  0.00           C
ATOM    128  CD  PRO A   7      -4.355  14.311  11.655  1.00  0.00           C
ATOM    129  QB  PRO A   7      -5.413  16.884  10.633  1.00  0.00           Q
ATOM    130  QD  PRO A   7      -3.933  13.876  11.590  1.00  0.00           Q
ATOM    131  QG  PRO A   7      -3.734  16.111  11.958  1.00  0.00           Q
ATOM    132  HA  PRO A   7      -7.329  15.628  11.520  1.00  0.00           H
ATOM    133 1HB  PRO A   7      -5.720  17.246  11.372  1.00  0.00           H
ATOM    134 2HB  PRO A   7      -5.107  16.522   9.893  1.00  0.00           H
ATOM    135 1HG  PRO A   7      -4.210  16.146  12.707  1.00  0.00           H
ATOM    136 2HG  PRO A   7      -3.258  16.077  11.209  1.00  0.00           H
ATOM    137 1HD  PRO A   7      -3.847  13.836  12.474  1.00  0.00           H
ATOM    138 2HD  PRO A   7      -4.020  13.915  10.707  1.00  0.00           H
ATOM    139  N   ARG A   8      -6.427  13.389   9.471  1.00  0.00           N
ATOM    140  CA  ARG A   8      -6.720  12.649   8.259  1.00  0.00           C
ATOM    141  C   ARG A   8      -8.058  11.870   8.407  1.00  0.00           C
ATOM    142  O   ARG A   8      -8.538  11.661   9.525  1.00  0.00           O
ATOM    143  CB  ARG A   8      -5.483  11.814   7.781  1.00  0.00           C
ATOM    144  CG  ARG A   8      -4.688  10.932   8.788  1.00  0.00           C
ATOM    145  CD  ARG A   8      -3.173  10.965   8.402  1.00  0.00           C
ATOM    146  NE  ARG A   8      -2.182  10.689   9.488  1.00  0.00           N
ATOM    147  CZ  ARG A   8      -1.430   9.566   9.574  1.00  0.00           C
ATOM    148  NH1 ARG A   8      -1.641   8.538   8.759  1.00  0.00           N
ATOM    149  NH2 ARG A   8      -0.467   9.457  10.495  1.00  0.00           N
ATOM    150  QB  ARG A   8      -5.282  11.859   7.178  1.00  0.00           Q
ATOM    151  QD  ARG A   8      -2.991  11.097   7.811  1.00  0.00           Q
ATOM    152  QG  ARG A   8      -4.933  10.604   9.252  1.00  0.00           Q
ATOM    153  QH1 ARG A   8      -1.712   8.151   8.450  1.00  0.00           Q
ATOM    154  QH2 ARG A   8      -0.095   9.418  10.830  1.00  0.00           Q
ATOM    155  H   ARG A   8      -5.921  12.943  10.177  1.00  0.00           H
ATOM    156  HA  ARG A   8      -6.910  13.406   7.507  1.00  0.00           H
ATOM    157 1HB  ARG A   8      -4.772  12.536   7.389  1.00  0.00           H
ATOM    158 2HB  ARG A   8      -5.793  11.181   6.968  1.00  0.00           H
ATOM    159 1HG  ARG A   8      -5.041   9.914   8.705  1.00  0.00           H
ATOM    160 2HG  ARG A   8      -4.826  11.293   9.800  1.00  0.00           H
ATOM    161 1HD  ARG A   8      -2.972  11.949   8.003  1.00  0.00           H
ATOM    162 2HD  ARG A   8      -3.009  10.245   7.620  1.00  0.00           H
ATOM    163  HE  ARG A   8      -1.998  11.414  10.124  1.00  0.00           H
ATOM    164 1HH1 ARG A   8      -2.360   8.580   8.072  1.00  0.00           H
ATOM    165 2HH1 ARG A   8      -1.064   7.722   8.830  1.00  0.00           H
ATOM    166 1HH2 ARG A   8      -0.288  10.207  11.130  1.00  0.00           H
ATOM    167 2HH2 ARG A   8       0.098   8.627  10.530  1.00  0.00           H
ATOM    168  N   SER A   9      -8.726  11.601   7.269  1.00  0.00           N
ATOM    169  CA  SER A   9     -10.094  11.032   7.264  1.00  0.00           C
ATOM    170  C   SER A   9     -10.347   9.886   6.245  1.00  0.00           C
ATOM    171  O   SER A   9      -9.979  10.008   5.077  1.00  0.00           O
ATOM    172  CB  SER A   9     -10.993  12.222   6.895  1.00  0.00           C
ATOM    173  OG  SER A   9     -12.090  11.840   6.076  1.00  0.00           O
ATOM    174  QB  SER A   9     -10.879  12.820   7.065  1.00  0.00           Q
ATOM    175  H   SER A   9      -8.341  11.898   6.423  1.00  0.00           H
ATOM    176  HA  SER A   9     -10.348  10.701   8.256  1.00  0.00           H
ATOM    177 1HB  SER A   9     -10.388  12.946   6.335  1.00  0.00           H
ATOM    178 2HB  SER A   9     -11.370  12.693   7.795  1.00  0.00           H
ATOM    179  HG  SER A   9     -11.883  12.038   5.156  1.00  0.00           H
ATOM    180  N   ARG A  10     -11.042   8.800   6.669  1.00  0.00           N
ATOM    181  CA  ARG A  10     -11.379   7.713   5.731  1.00  0.00           C
ATOM    182  C   ARG A  10     -12.351   8.215   4.692  1.00  0.00           C
ATOM    183  O   ARG A  10     -12.428   7.706   3.569  1.00  0.00           O
ATOM    184  CB  ARG A  10     -12.052   6.481   6.421  1.00  0.00           C
ATOM    185  CG  ARG A  10     -12.271   5.324   5.450  1.00  0.00           C
ATOM    186  CD  ARG A  10     -10.976   5.139   4.748  1.00  0.00           C
ATOM    187  NE  ARG A  10     -10.245   3.960   5.111  1.00  0.00           N
ATOM    188  CZ  ARG A  10      -8.950   4.087   5.255  1.00  0.00           C
ATOM    189  NH1 ARG A  10      -8.436   5.285   4.975  1.00  0.00           N
ATOM    190  NH2 ARG A  10      -8.174   3.094   5.629  1.00  0.00           N
ATOM    191  QB  ARG A  10     -12.212   6.451   7.018  1.00  0.00           Q
ATOM    192  QD  ARG A  10     -10.731   5.581   4.371  1.00  0.00           Q
ATOM    193  QG  ARG A  10     -12.794   5.005   5.350  1.00  0.00           Q
ATOM    194  QH1 ARG A  10      -8.255   5.744   4.878  1.00  0.00           Q
ATOM    195  QH2 ARG A  10      -7.875   2.724   5.776  1.00  0.00           Q
ATOM    196  H   ARG A  10     -11.363   8.757   7.595  1.00  0.00           H
ATOM    197  HA  ARG A  10     -10.465   7.404   5.244  1.00  0.00           H
ATOM    198 1HB  ARG A  10     -13.012   6.767   6.817  1.00  0.00           H
ATOM    199 2HB  ARG A  10     -11.414   6.134   7.219  1.00  0.00           H
ATOM    200 1HG  ARG A  10     -13.027   5.587   4.731  1.00  0.00           H
ATOM    201 2HG  ARG A  10     -12.561   4.424   5.970  1.00  0.00           H
ATOM    202 1HD  ARG A  10     -10.363   5.971   5.057  1.00  0.00           H
ATOM    203 2HD  ARG A  10     -11.099   5.190   3.684  1.00  0.00           H
ATOM    204  HE  ARG A  10     -10.710   3.105   5.275  1.00  0.00           H
ATOM    205 1HH1 ARG A  10      -9.042   6.022   4.663  1.00  0.00           H
ATOM    206 2HH1 ARG A  10      -7.469   5.464   5.093  1.00  0.00           H
ATOM    207 1HH2 ARG A  10      -8.560   2.194   5.819  1.00  0.00           H
ATOM    208 2HH2 ARG A  10      -7.191   3.253   5.734  1.00  0.00           H
ATOM    209  N   GLY A  11     -13.161   9.156   5.127  1.00  0.00           N
ATOM    210  CA  GLY A  11     -14.215   9.659   4.305  1.00  0.00           C
ATOM    211  C   GLY A  11     -15.421   8.824   4.650  1.00  0.00           C
ATOM    212  O   GLY A  11     -15.661   8.571   5.829  1.00  0.00           O
ATOM    213  QA  GLY A  11     -14.180  10.121   3.893  1.00  0.00           Q
ATOM    214  H   GLY A  11     -13.090   9.455   6.057  1.00  0.00           H
ATOM    215 1HA  GLY A  11     -13.970   9.533   3.265  1.00  0.00           H
ATOM    216 2HA  GLY A  11     -14.390  10.709   4.521  1.00  0.00           H
ATOM    217  N   THR A  12     -16.150   8.356   3.660  1.00  0.00           N
ATOM    218  CA  THR A  12     -17.303   7.500   3.914  1.00  0.00           C
ATOM    219  C   THR A  12     -17.240   6.249   3.041  1.00  0.00           C
ATOM    220  O   THR A  12     -16.181   5.895   2.517  1.00  0.00           O
ATOM    221  CB  THR A  12     -18.594   8.255   3.608  1.00  0.00           C
ATOM    222  CG2 THR A  12     -19.738   7.906   4.534  1.00  0.00           C
ATOM    223  OG1 THR A  12     -18.391   9.650   3.669  1.00  0.00           O
ATOM    224  QG2 THR A  12     -20.011   7.821   4.755  1.00  0.00           Q
ATOM    225  H   THR A  12     -15.901   8.569   2.739  1.00  0.00           H
ATOM    226  HA  THR A  12     -17.294   7.220   4.958  1.00  0.00           H
ATOM    227  HB  THR A  12     -18.900   8.001   2.605  1.00  0.00           H
ATOM    228 1HG  THR A  12     -18.427  10.012   2.781  1.00  0.00           H
ATOM    229 1HG2 THR A  12     -19.481   8.178   5.546  1.00  0.00           H
ATOM    230 2HG2 THR A  12     -19.931   6.844   4.489  1.00  0.00           H
ATOM    231 3HG2 THR A  12     -20.621   8.444   4.229  1.00  0.00           H
ATOM    232  N   ARG A  13     -18.400   5.604   2.868  1.00  0.00           N
ATOM    233  CA  ARG A  13     -18.527   4.427   2.033  1.00  0.00           C
ATOM    234  C   ARG A  13     -18.927   4.852   0.602  1.00  0.00           C
ATOM    235  O   ARG A  13     -19.954   5.503   0.418  1.00  0.00           O
ATOM    236  CB  ARG A  13     -19.596   3.459   2.619  1.00  0.00           C
ATOM    237  CG  ARG A  13     -20.094   2.426   1.624  1.00  0.00           C
ATOM    238  CD  ARG A  13     -18.931   1.990   0.758  1.00  0.00           C
ATOM    239  NE  ARG A  13     -18.714   0.562   0.740  1.00  0.00           N
ATOM    240  CZ  ARG A  13     -18.750  -0.151  -0.368  1.00  0.00           C
ATOM    241  NH1 ARG A  13     -19.201   0.378  -1.503  1.00  0.00           N
ATOM    242  NH2 ARG A  13     -18.398  -1.409  -0.317  1.00  0.00           N
ATOM    243  QB  ARG A  13     -19.803   3.483   3.207  1.00  0.00           Q
ATOM    244  QD  ARG A  13     -18.571   2.395   0.449  1.00  0.00           Q
ATOM    245  QG  ARG A  13     -20.685   2.225   1.574  1.00  0.00           Q
ATOM    246  QH1 ARG A  13     -19.357   0.586  -1.933  1.00  0.00           Q
ATOM    247  QH2 ARG A  13     -18.239  -1.874  -0.296  1.00  0.00           Q
ATOM    248  H   ARG A  13     -19.200   5.954   3.297  1.00  0.00           H
ATOM    249  HA  ARG A  13     -17.569   3.924   2.006  1.00  0.00           H
ATOM    250 1HB  ARG A  13     -20.444   4.033   2.958  1.00  0.00           H
ATOM    251 2HB  ARG A  13     -19.162   2.932   3.454  1.00  0.00           H
ATOM    252 1HG  ARG A  13     -20.856   2.874   1.004  1.00  0.00           H
ATOM    253 2HG  ARG A  13     -20.517   1.575   2.144  1.00  0.00           H
ATOM    254 1HD  ARG A  13     -18.037   2.464   1.132  1.00  0.00           H
ATOM    255 2HD  ARG A  13     -19.104   2.327  -0.234  1.00  0.00           H
ATOM    256  HE  ARG A  13     -18.422   0.135   1.574  1.00  0.00           H
ATOM    257 1HH1 ARG A  13     -19.532   1.327  -1.523  1.00  0.00           H
ATOM    258 2HH1 ARG A  13     -19.182  -0.156  -2.343  1.00  0.00           H
ATOM    259 1HH2 ARG A  13     -18.112  -1.799   0.558  1.00  0.00           H
ATOM    260 2HH2 ARG A  13     -18.366  -1.949  -1.148  1.00  0.00           H
ATOM    261  N   TYR A  14     -18.148   4.447  -0.411  1.00  0.00           N
ATOM    262  CA  TYR A  14     -18.489   4.755  -1.809  1.00  0.00           C
ATOM    263  C   TYR A  14     -19.737   3.945  -2.145  1.00  0.00           C
ATOM    264  O   TYR A  14     -19.801   2.793  -1.756  1.00  0.00           O
ATOM    265  CB  TYR A  14     -17.337   4.327  -2.745  1.00  0.00           C
ATOM    266  CG  TYR A  14     -16.199   5.318  -2.835  1.00  0.00           C
ATOM    267  CD1 TYR A  14     -15.479   5.625  -1.696  1.00  0.00           C
ATOM    268  CD2 TYR A  14     -15.810   5.914  -4.040  1.00  0.00           C
ATOM    269  CE1 TYR A  14     -14.409   6.492  -1.731  1.00  0.00           C
ATOM    270  CE2 TYR A  14     -14.737   6.797  -4.081  1.00  0.00           C
ATOM    271  CZ  TYR A  14     -14.037   7.074  -2.920  1.00  0.00           C
ATOM    272  OH  TYR A  14     -12.951   7.923  -2.946  1.00  0.00           O
ATOM    273  QB  TYR A  14     -17.317   3.779  -3.051  1.00  0.00           Q
ATOM    274  QD  TYR A  14     -16.063   5.428  -2.854  1.00  0.00           Q
ATOM    275  QE  TYR A  14     -14.160   6.982  -2.922  1.00  0.00           Q
ATOM    276  QR  TYR A  14     -15.111   6.204  -2.889  1.00  0.00           Q
ATOM    277  H   TYR A  14     -17.358   3.895  -0.223  1.00  0.00           H
ATOM    278  HA  TYR A  14     -18.684   5.817  -1.914  1.00  0.00           H
ATOM    279 1HB  TYR A  14     -17.720   4.146  -3.734  1.00  0.00           H
ATOM    280 2HB  TYR A  14     -16.914   3.411  -2.369  1.00  0.00           H
ATOM    281 1HD  TYR A  14     -15.767   5.166  -0.765  1.00  0.00           H
ATOM    282 2HD  TYR A  14     -16.358   5.690  -4.944  1.00  0.00           H
ATOM    283 1HE  TYR A  14     -13.872   6.710  -0.827  1.00  0.00           H
ATOM    284 2HE  TYR A  14     -14.448   7.253  -5.018  1.00  0.00           H
ATOM    285  HH  TYR A  14     -13.207   8.763  -3.325  1.00  0.00           H
ATOM    286  N   LEU A  15     -20.738   4.485  -2.841  1.00  0.00           N
ATOM    287  CA  LEU A  15     -21.911   3.651  -3.120  1.00  0.00           C
ATOM    288  C   LEU A  15     -21.859   2.969  -4.461  1.00  0.00           C
ATOM    289  O   LEU A  15     -21.097   3.331  -5.347  1.00  0.00           O
ATOM    290  CB  LEU A  15     -23.234   4.421  -3.139  1.00  0.00           C
ATOM    291  CG  LEU A  15     -23.906   4.666  -1.797  1.00  0.00           C
ATOM    292  CD1 LEU A  15     -24.616   5.984  -1.772  1.00  0.00           C
ATOM    293  CD2 LEU A  15     -24.978   3.622  -1.520  1.00  0.00           C
ATOM    294  QB  LEU A  15     -23.506   4.612  -3.676  1.00  0.00           Q
ATOM    295  QD1 LEU A  15     -24.801   6.282  -1.759  1.00  0.00           Q
ATOM    296  QD2 LEU A  15     -25.257   3.357  -1.450  1.00  0.00           Q
ATOM    297  QQD LEU A  15     -25.029   4.820  -1.604  1.00  0.00           Q
ATOM    298  H   LEU A  15     -20.698   5.415  -3.151  1.00  0.00           H
ATOM    299  HA  LEU A  15     -21.954   2.881  -2.343  1.00  0.00           H
ATOM    300 1HB  LEU A  15     -23.925   3.862  -3.763  1.00  0.00           H
ATOM    301 2HB  LEU A  15     -23.089   5.361  -3.590  1.00  0.00           H
ATOM    302  HG  LEU A  15     -23.211   4.557  -1.044  1.00  0.00           H
ATOM    303 1HD1 LEU A  15     -25.194   6.143  -2.692  1.00  0.00           H
ATOM    304 2HD1 LEU A  15     -23.907   6.743  -1.664  1.00  0.00           H
ATOM    305 3HD1 LEU A  15     -25.300   5.961  -0.921  1.00  0.00           H
ATOM    306 1HD2 LEU A  15     -25.939   4.007  -1.249  1.00  0.00           H
ATOM    307 2HD2 LEU A  15     -24.845   3.002  -0.640  1.00  0.00           H
ATOM    308 3HD2 LEU A  15     -24.989   3.060  -2.460  1.00  0.00           H
ATOM    309  N   ALA A  16     -22.775   2.022  -4.578  1.00  0.00           N
ATOM    310  CA  ALA A  16     -23.012   1.243  -5.769  1.00  0.00           C
ATOM    311  C   ALA A  16     -24.534   1.093  -5.905  1.00  0.00           C
ATOM    312  O   ALA A  16     -25.197   0.937  -4.882  1.00  0.00           O
ATOM    313  CB  ALA A  16     -22.357  -0.119  -5.609  1.00  0.00           C
ATOM    314  QB  ALA A  16     -22.203  -0.443  -5.566  1.00  0.00           Q
ATOM    315  H   ALA A  16     -23.366   1.864  -3.808  1.00  0.00           H
ATOM    316  HA  ALA A  16     -22.595   1.755  -6.626  1.00  0.00           H
ATOM    317 1HB  ALA A  16     -22.667  -0.764  -6.413  1.00  0.00           H
ATOM    318 2HB  ALA A  16     -22.660  -0.554  -4.663  1.00  0.00           H
ATOM    319 3HB  ALA A  16     -21.283  -0.011  -5.623  1.00  0.00           H
ATOM    320  N   GLN A  17     -25.117   1.111  -7.116  1.00  0.00           N
ATOM    321  CA  GLN A  17     -26.575   0.918  -7.187  1.00  0.00           C
ATOM    322  C   GLN A  17     -26.885  -0.484  -7.622  1.00  0.00           C
ATOM    323  O   GLN A  17     -26.383  -0.970  -8.633  1.00  0.00           O
ATOM    324  CB  GLN A  17     -27.377   1.856  -8.082  1.00  0.00           C
ATOM    325  CG  GLN A  17     -27.005   3.313  -8.046  1.00  0.00           C
ATOM    326  CD  GLN A  17     -27.936   4.113  -8.928  1.00  0.00           C
ATOM    327  NE2 GLN A  17     -27.513   5.295  -9.325  1.00  0.00           N
ATOM    328  OE1 GLN A  17     -29.037   3.662  -9.250  1.00  0.00           O
ATOM    329  QB  GLN A  17     -27.863   1.647  -8.434  1.00  0.00           Q
ATOM    330  QE2 GLN A  17     -27.363   5.706  -9.471  1.00  0.00           Q
ATOM    331  QG  GLN A  17     -26.538   3.552  -7.718  1.00  0.00           Q
ATOM    332  H   GLN A  17     -24.583   1.209  -7.930  1.00  0.00           H
ATOM    333  HA  GLN A  17     -26.936   1.032  -6.176  1.00  0.00           H
ATOM    334 1HB  GLN A  17     -28.415   1.778  -7.769  1.00  0.00           H
ATOM    335 2HB  GLN A  17     -27.313   1.517  -9.100  1.00  0.00           H
ATOM    336 1HG  GLN A  17     -25.995   3.429  -8.407  1.00  0.00           H
ATOM    337 2HG  GLN A  17     -27.081   3.675  -7.031  1.00  0.00           H
ATOM    338 1HE2 GLN A  17     -26.630   5.594  -9.023  1.00  0.00           H
ATOM    339 2HE2 GLN A  17     -28.095   5.819  -9.917  1.00  0.00           H
ATOM    340  N   PRO A  18     -27.673  -1.167  -6.816  1.00  0.00           N
ATOM    341  CA  PRO A  18     -28.041  -2.552  -7.020  1.00  0.00           C
ATOM    342  C   PRO A  18     -29.326  -2.743  -7.827  1.00  0.00           C
ATOM    343  O   PRO A  18     -30.371  -2.151  -7.532  1.00  0.00           O
ATOM    344  CB  PRO A  18     -28.206  -3.042  -5.565  1.00  0.00           C
ATOM    345  CG  PRO A  18     -27.848  -1.856  -4.715  1.00  0.00           C
ATOM    346  CD  PRO A  18     -28.224  -0.696  -5.556  1.00  0.00           C
ATOM    347  QB  PRO A  18     -28.378  -3.610  -5.393  1.00  0.00           Q
ATOM    348  QD  PRO A  18     -28.522  -0.188  -5.414  1.00  0.00           Q
ATOM    349  QG  PRO A  18     -27.593  -1.851  -4.160  1.00  0.00           Q
ATOM    350  HA  PRO A  18     -27.246  -3.103  -7.494  1.00  0.00           H
ATOM    351 1HB  PRO A  18     -27.536  -3.866  -5.387  1.00  0.00           H
ATOM    352 2HB  PRO A  18     -29.221  -3.353  -5.399  1.00  0.00           H
ATOM    353 1HG  PRO A  18     -26.784  -1.842  -4.528  1.00  0.00           H
ATOM    354 2HG  PRO A  18     -28.401  -1.860  -3.794  1.00  0.00           H
ATOM    355 1HD  PRO A  18     -27.750   0.207  -5.226  1.00  0.00           H
ATOM    356 2HD  PRO A  18     -29.294  -0.583  -5.604  1.00  0.00           H
ATOM    357  N   SER A  19     -29.220  -3.610  -8.837  1.00  0.00           N
ATOM    358  CA  SER A  19     -30.332  -3.970  -9.714  1.00  0.00           C
ATOM    359  C   SER A  19     -31.564  -4.346  -8.894  1.00  0.00           C
ATOM    360  O   SER A  19     -31.461  -4.556  -7.686  1.00  0.00           O
ATOM    361  CB  SER A  19     -29.893  -5.151 -10.583  1.00  0.00           C
ATOM    362  OG  SER A  19     -30.991  -5.923 -11.010  1.00  0.00           O
ATOM    363  QB  SER A  19     -29.304  -5.284 -10.729  1.00  0.00           Q
ATOM    364  H   SER A  19     -28.359  -4.046  -8.984  1.00  0.00           H
ATOM    365  HA  SER A  19     -30.562  -3.125 -10.342  1.00  0.00           H
ATOM    366 1HB  SER A  19     -29.234  -5.780 -10.003  1.00  0.00           H
ATOM    367 2HB  SER A  19     -29.375  -4.788 -11.455  1.00  0.00           H
ATOM    368  HG  SER A  19     -30.815  -6.861 -10.843  1.00  0.00           H
ATOM    369  N   GLY A  20     -32.737  -4.399  -9.531  1.00  0.00           N
ATOM    370  CA  GLY A  20     -33.936  -4.717  -8.782  1.00  0.00           C
ATOM    371  C   GLY A  20     -34.487  -3.488  -8.102  1.00  0.00           C
ATOM    372  O   GLY A  20     -35.573  -3.510  -7.524  1.00  0.00           O
ATOM    373  QA  GLY A  20     -34.181  -5.288  -8.729  1.00  0.00           Q
ATOM    374  H   GLY A  20     -32.793  -4.196 -10.488  1.00  0.00           H
ATOM    375 1HA  GLY A  20     -33.677  -5.443  -8.020  1.00  0.00           H
ATOM    376 2HA  GLY A  20     -34.685  -5.133  -9.438  1.00  0.00           H
ATOM    377  N   ASN A  21     -33.705  -2.423  -8.144  1.00  0.00           N
ATOM    378  CA  ASN A  21     -34.063  -1.183  -7.506  1.00  0.00           C
ATOM    379  C   ASN A  21     -34.228  -0.070  -8.548  1.00  0.00           C
ATOM    380  O   ASN A  21     -34.694  -0.319  -9.662  1.00  0.00           O
ATOM    381  CB  ASN A  21     -32.972  -0.879  -6.467  1.00  0.00           C
ATOM    382  CG  ASN A  21     -33.441  -0.029  -5.304  1.00  0.00           C
ATOM    383  ND2 ASN A  21     -32.860   1.159  -5.152  1.00  0.00           N
ATOM    384  OD1 ASN A  21     -34.303  -0.439  -4.537  1.00  0.00           O
ATOM    385  QB  ASN A  21     -32.387  -1.101  -6.505  1.00  0.00           Q
ATOM    386  QD2 ASN A  21     -32.653   1.570  -5.096  1.00  0.00           Q
ATOM    387  H   ASN A  21     -32.842  -2.479  -8.600  1.00  0.00           H
ATOM    388  HA  ASN A  21     -35.003  -1.329  -6.998  1.00  0.00           H
ATOM    389 1HB  ASN A  21     -32.151  -0.382  -6.949  1.00  0.00           H
ATOM    390 2HB  ASN A  21     -32.623  -1.821  -6.061  1.00  0.00           H
ATOM    391 1HD2 ASN A  21     -32.168   1.422  -5.795  1.00  0.00           H
ATOM    392 2HD2 ASN A  21     -33.139   1.717  -4.396  1.00  0.00           H
ATOM    393  N   THR A  22     -33.877   1.152  -8.179  1.00  0.00           N
ATOM    394  CA  THR A  22     -34.012   2.296  -9.065  1.00  0.00           C
ATOM    395  C   THR A  22     -33.214   3.473  -8.528  1.00  0.00           C
ATOM    396  O   THR A  22     -32.841   3.490  -7.358  1.00  0.00           O
ATOM    397  CB  THR A  22     -35.482   2.736  -9.163  1.00  0.00           C
ATOM    398  CG2 THR A  22     -36.302   2.428  -7.921  1.00  0.00           C
ATOM    399  OG1 THR A  22     -35.553   4.137  -9.360  1.00  0.00           O
ATOM    400  QG2 THR A  22     -36.498   2.358  -7.626  1.00  0.00           Q
ATOM    401  H   THR A  22     -33.535   1.296  -7.280  1.00  0.00           H
ATOM    402  HA  THR A  22     -33.654   2.017 -10.046  1.00  0.00           H
ATOM    403  HB  THR A  22     -35.949   2.247 -10.002  1.00  0.00           H
ATOM    404 1HG  THR A  22     -35.943   4.324 -10.217  1.00  0.00           H
ATOM    405 1HG2 THR A  22     -35.811   2.844  -7.054  1.00  0.00           H
ATOM    406 2HG2 THR A  22     -36.398   1.359  -7.803  1.00  0.00           H
ATOM    407 3HG2 THR A  22     -37.284   2.871  -8.021  1.00  0.00           H
ATOM    408  N   SER A  23     -32.994   4.481  -9.361  1.00  0.00           N
ATOM    409  CA  SER A  23     -32.290   5.675  -8.916  1.00  0.00           C
ATOM    410  C   SER A  23     -33.305   6.746  -8.537  1.00  0.00           C
ATOM    411  O   SER A  23     -33.051   7.600  -7.684  1.00  0.00           O
ATOM    412  CB  SER A  23     -31.378   6.241 -10.009  1.00  0.00           C
ATOM    413  OG  SER A  23     -30.087   6.494  -9.496  1.00  0.00           O
ATOM    414  QB  SER A  23     -31.552   6.356 -10.598  1.00  0.00           Q
ATOM    415  H   SER A  23     -33.340   4.433 -10.277  1.00  0.00           H
ATOM    416  HA  SER A  23     -31.698   5.409  -8.048  1.00  0.00           H
ATOM    417 1HB  SER A  23     -31.800   7.180 -10.368  1.00  0.00           H
ATOM    418 2HB  SER A  23     -31.304   5.533 -10.828  1.00  0.00           H
ATOM    419  HG  SER A  23     -29.988   7.428  -9.313  1.00  0.00           H
ATOM    420  N   SER A  24     -34.446   6.696  -9.217  1.00  0.00           N
ATOM    421  CA  SER A  24     -35.524   7.658  -9.034  1.00  0.00           C
ATOM    422  C   SER A  24     -36.864   6.946  -8.927  1.00  0.00           C
ATOM    423  O   SER A  24     -37.135   6.042  -9.707  1.00  0.00           O
ATOM    424  CB  SER A  24     -35.542   8.542 -10.262  1.00  0.00           C
ATOM    425  OG  SER A  24     -36.391   9.651 -10.116  1.00  0.00           O
ATOM    426  QB  SER A  24     -35.216   8.423 -10.777  1.00  0.00           Q
ATOM    427  H   SER A  24     -34.558   5.992  -9.890  1.00  0.00           H
ATOM    428  HA  SER A  24     -35.330   8.255  -8.160  1.00  0.00           H
ATOM    429 1HB  SER A  24     -35.892   7.956 -11.097  1.00  0.00           H
ATOM    430 2HB  SER A  24     -34.542   8.891 -10.456  1.00  0.00           H
ATOM    431  HG  SER A  24     -37.239   9.441 -10.514  1.00  0.00           H
ATOM    432  N   SER A  25     -37.696   7.328  -7.980  1.00  0.00           N
ATOM    433  CA  SER A  25     -38.980   6.654  -7.841  1.00  0.00           C
ATOM    434  C   SER A  25     -39.860   6.802  -9.085  1.00  0.00           C
ATOM    435  O   SER A  25     -39.506   7.479 -10.053  1.00  0.00           O
ATOM    436  CB  SER A  25     -39.733   7.150  -6.610  1.00  0.00           C
ATOM    437  OG  SER A  25     -38.854   7.742  -5.673  1.00  0.00           O
ATOM    438  QB  SER A  25     -40.349   7.093  -6.526  1.00  0.00           Q
ATOM    439  H   SER A  25     -37.444   8.051  -7.364  1.00  0.00           H
ATOM    440  HA  SER A  25     -38.766   5.602  -7.704  1.00  0.00           H
ATOM    441 1HB  SER A  25     -40.228   6.304  -6.142  1.00  0.00           H
ATOM    442 2HB  SER A  25     -40.470   7.884  -6.912  1.00  0.00           H
ATOM    443  HG  SER A  25     -38.842   7.219  -4.871  1.00  0.00           H
ATOM    444  N   ALA A  26     -41.015   6.152  -9.015  1.00  0.00           N
ATOM    445  CA  ALA A  26     -42.016   6.164 -10.078  1.00  0.00           C
ATOM    446  C   ALA A  26     -43.411   6.168  -9.432  1.00  0.00           C
ATOM    447  O   ALA A  26     -43.511   5.950  -8.220  1.00  0.00           O
ATOM    448  CB  ALA A  26     -41.815   4.940 -10.982  1.00  0.00           C
ATOM    449  QB  ALA A  26     -41.764   4.651 -11.197  1.00  0.00           Q
ATOM    450  H   ALA A  26     -41.209   5.643  -8.200  1.00  0.00           H
ATOM    451  HA  ALA A  26     -41.887   7.054 -10.668  1.00  0.00           H
ATOM    452 1HB  ALA A  26     -42.639   4.856 -11.674  1.00  0.00           H
ATOM    453 2HB  ALA A  26     -41.760   4.046 -10.378  1.00  0.00           H
ATOM    454 3HB  ALA A  26     -40.892   5.050 -11.538  1.00  0.00           H
ATOM    455  N   LEU A  27     -44.495   6.395 -10.189  1.00  0.00           N
ATOM    456  CA  LEU A  27     -45.816   6.402  -9.546  1.00  0.00           C
ATOM    457  C   LEU A  27     -46.232   5.031  -9.092  1.00  0.00           C
ATOM    458  O   LEU A  27     -46.735   4.887  -7.982  1.00  0.00           O
ATOM    459  CB  LEU A  27     -47.052   6.934 -10.522  1.00  0.00           C
ATOM    460  CG  LEU A  27     -47.352   8.429 -10.711  1.00  0.00           C
ATOM    461  CD1 LEU A  27     -47.733   8.718 -12.161  1.00  0.00           C
ATOM    462  CD2 LEU A  27     -48.365   9.011  -9.452  1.00  0.00           C
ATOM    463  QB  LEU A  27     -47.352   6.423 -10.748  1.00  0.00           Q
ATOM    464  QD1 LEU A  27     -47.808   8.709 -12.438  1.00  0.00           Q
ATOM    465  QD2 LEU A  27     -48.134   8.822  -9.325  1.00  0.00           Q
ATOM    466  QQD LEU A  27     -47.970   8.766 -10.881  1.00  0.00           Q
ATOM    467  H   LEU A  27     -44.403   6.579 -11.158  1.00  0.00           H
ATOM    468  HA  LEU A  27     -45.806   7.090  -8.711  1.00  0.00           H
ATOM    469 1HB  LEU A  27     -47.884   6.445 -10.058  1.00  0.00           H
ATOM    470 2HB  LEU A  27     -46.820   6.402 -11.438  1.00  0.00           H
ATOM    471  HG  LEU A  27     -46.211   8.837 -10.537  1.00  0.00           H
ATOM    472 1HD1 LEU A  27     -48.469   7.931 -12.377  1.00  0.00           H
ATOM    473 2HD1 LEU A  27     -46.872   8.560 -12.807  1.00  0.00           H
ATOM    474 3HD1 LEU A  27     -48.080   9.637 -12.129  1.00  0.00           H
ATOM    475 1HD2 LEU A  27     -47.593   9.436  -9.691  1.00  0.00           H
ATOM    476 2HD2 LEU A  27     -47.933   8.785  -8.519  1.00  0.00           H
ATOM    477 3HD2 LEU A  27     -48.874   8.247  -9.765  1.00  0.00           H
ATOM    478  N   MET A  28     -46.111   4.053  -9.982  1.00  0.00           N
ATOM    479  CA  MET A  28     -46.557   2.725  -9.636  1.00  0.00           C
ATOM    480  C   MET A  28     -45.782   2.155  -8.431  1.00  0.00           C
ATOM    481  O   MET A  28     -46.376   1.449  -7.619  1.00  0.00           O
ATOM    482  CB  MET A  28     -46.780   1.825 -10.881  1.00  0.00           C
ATOM    483  CG  MET A  28     -45.607   1.573 -11.829  1.00  0.00           C
ATOM    484  SD  MET A  28     -46.150   1.685 -13.562  1.00  0.00           S
ATOM    485  CE  MET A  28     -44.695   2.249 -14.450  1.00  0.00           C
ATOM    486  QB  MET A  28     -47.357   1.594 -11.016  1.00  0.00           Q
ATOM    487  QE  MET A  28     -44.404   2.360 -14.634  1.00  0.00           Q
ATOM    488  QG  MET A  28     -45.034   1.432 -11.648  1.00  0.00           Q
ATOM    489  H   MET A  28     -45.766   4.243 -10.882  1.00  0.00           H
ATOM    490  HA  MET A  28     -47.538   2.903  -9.225  1.00  0.00           H
ATOM    491 1HB  MET A  28     -47.554   2.316 -11.467  1.00  0.00           H
ATOM    492 2HB  MET A  28     -47.160   0.872 -10.564  1.00  0.00           H
ATOM    493 1HG  MET A  28     -45.242   0.571 -11.655  1.00  0.00           H
ATOM    494 2HG  MET A  28     -44.826   2.292 -11.640  1.00  0.00           H
ATOM    495 1HE  MET A  28     -43.806   1.975 -13.908  1.00  0.00           H
ATOM    496 2HE  MET A  28     -44.735   3.324 -14.569  1.00  0.00           H
ATOM    497 3HE  MET A  28     -44.673   1.782 -15.426  1.00  0.00           H
ATOM    498  N   GLN A  29     -44.545   2.602  -8.187  1.00  0.00           N
ATOM    499  CA  GLN A  29     -43.876   2.250  -6.911  1.00  0.00           C
ATOM    500  C   GLN A  29     -43.900   0.768  -6.473  1.00  0.00           C
ATOM    501  O   GLN A  29     -43.838   0.516  -5.271  1.00  0.00           O
ATOM    502  CB  GLN A  29     -44.669   3.040  -5.860  1.00  0.00           C
ATOM    503  CG  GLN A  29     -43.971   3.470  -4.578  1.00  0.00           C
ATOM    504  CD  GLN A  29     -44.985   4.057  -3.598  1.00  0.00           C
ATOM    505  NE2 GLN A  29     -46.147   3.409  -3.472  1.00  0.00           N
ATOM    506  OE1 GLN A  29     -44.743   5.095  -2.978  1.00  0.00           O
ATOM    507  QB  GLN A  29     -45.277   3.182  -5.954  1.00  0.00           Q
ATOM    508  QE2 GLN A  29     -46.558   3.189  -3.434  1.00  0.00           Q
ATOM    509  QG  GLN A  29     -43.363   3.425  -4.467  1.00  0.00           Q
ATOM    510  H   GLN A  29     -44.143   3.274  -8.772  1.00  0.00           H
ATOM    511  HA  GLN A  29     -42.861   2.613  -6.929  1.00  0.00           H
ATOM    512 1HB  GLN A  29     -45.513   2.430  -5.584  1.00  0.00           H
ATOM    513 2HB  GLN A  29     -45.042   3.935  -6.325  1.00  0.00           H
ATOM    514 1HG  GLN A  29     -43.236   4.230  -4.814  1.00  0.00           H
ATOM    515 2HG  GLN A  29     -43.489   2.621  -4.121  1.00  0.00           H
ATOM    516 1HE2 GLN A  29     -46.288   2.595  -4.000  1.00  0.00           H
ATOM    517 2HE2 GLN A  29     -46.828   3.782  -2.868  1.00  0.00           H
ATOM    518  N   GLY A  30     -43.961  -0.210  -7.369  1.00  0.00           N
ATOM    519  CA  GLY A  30     -43.955  -1.595  -6.892  1.00  0.00           C
ATOM    520  C   GLY A  30     -42.534  -2.071  -6.840  1.00  0.00           C
ATOM    521  O   GLY A  30     -42.067  -2.641  -5.859  1.00  0.00           O
ATOM    522  QA  GLY A  30     -44.456  -1.926  -6.734  1.00  0.00           Q
ATOM    523  H   GLY A  30     -43.981  -0.004  -8.328  1.00  0.00           H
ATOM    524 1HA  GLY A  30     -44.521  -2.220  -7.568  1.00  0.00           H
ATOM    525 2HA  GLY A  30     -44.391  -1.634  -5.899  1.00  0.00           H
ATOM    526  N   GLN A  31     -41.855  -1.696  -7.899  1.00  0.00           N
ATOM    527  CA  GLN A  31     -40.433  -1.885  -8.106  1.00  0.00           C
ATOM    528  C   GLN A  31     -39.716  -1.515  -6.771  1.00  0.00           C
ATOM    529  O   GLN A  31     -39.806  -0.376  -6.312  1.00  0.00           O
ATOM    530  CB  GLN A  31     -40.255  -0.966  -9.346  1.00  0.00           C
ATOM    531  CG  GLN A  31     -38.901  -0.419  -9.701  1.00  0.00           C
ATOM    532  CD  GLN A  31     -38.940   0.359 -11.034  1.00  0.00           C
ATOM    533  NE2 GLN A  31     -40.069   1.019 -11.363  1.00  0.00           N
ATOM    534  OE1 GLN A  31     -37.966   0.355 -11.782  1.00  0.00           O
ATOM    535  QB  GLN A  31     -40.765  -0.819  -9.709  1.00  0.00           Q
ATOM    536  QE2 GLN A  31     -40.458   1.250 -11.485  1.00  0.00           Q
ATOM    537  QG  GLN A  31     -38.391  -0.498  -9.360  1.00  0.00           Q
ATOM    538  H   GLN A  31     -42.337  -1.178  -8.569  1.00  0.00           H
ATOM    539  HA  GLN A  31     -40.237  -2.917  -8.363  1.00  0.00           H
ATOM    540 1HB  GLN A  31     -40.925  -0.121  -9.212  1.00  0.00           H
ATOM    541 2HB  GLN A  31     -40.604  -1.518 -10.207  1.00  0.00           H
ATOM    542 1HG  GLN A  31     -38.208  -1.245  -9.804  1.00  0.00           H
ATOM    543 2HG  GLN A  31     -38.575   0.250  -8.917  1.00  0.00           H
ATOM    544 1HE2 GLN A  31     -40.837   0.983 -10.754  1.00  0.00           H
ATOM    545 2HE2 GLN A  31     -40.079   1.518 -12.215  1.00  0.00           H
ATOM    546  N   LYS A  32     -39.179  -2.534  -6.053  1.00  0.00           N
ATOM    547  CA  LYS A  32     -38.668  -2.306  -4.679  1.00  0.00           C
ATOM    548  C   LYS A  32     -37.220  -2.713  -4.385  1.00  0.00           C
ATOM    549  O   LYS A  32     -36.569  -3.446  -5.122  1.00  0.00           O
ATOM    550  CB  LYS A  32     -39.500  -3.184  -3.728  1.00  0.00           C
ATOM    551  CG  LYS A  32     -40.833  -2.640  -3.229  1.00  0.00           C
ATOM    552  CD  LYS A  32     -41.234  -3.433  -1.985  1.00  0.00           C
ATOM    553  CE  LYS A  32     -42.360  -2.806  -1.172  1.00  0.00           C
ATOM    554  NZ  LYS A  32     -41.841  -1.891  -0.119  1.00  0.00           N
ATOM    555  QB  LYS A  32     -39.300  -3.758  -3.546  1.00  0.00           Q
ATOM    556  QD  LYS A  32     -40.954  -3.971  -1.826  1.00  0.00           Q
ATOM    557  QE  LYS A  32     -42.967  -2.933  -1.263  1.00  0.00           Q
ATOM    558  QG  LYS A  32     -41.161  -2.190  -3.492  1.00  0.00           Q
ATOM    559  QZ  LYS A  32     -41.716  -1.671   0.136  1.00  0.00           Q
ATOM    560  H   LYS A  32     -39.250  -3.456  -6.392  1.00  0.00           H
ATOM    561  HA  LYS A  32     -38.814  -1.276  -4.416  1.00  0.00           H
ATOM    562 1HB  LYS A  32     -38.894  -3.400  -2.860  1.00  0.00           H
ATOM    563 2HB  LYS A  32     -39.707  -4.115  -4.233  1.00  0.00           H
ATOM    564 1HG  LYS A  32     -41.578  -2.789  -3.994  1.00  0.00           H
ATOM    565 2HG  LYS A  32     -40.743  -1.592  -2.990  1.00  0.00           H
ATOM    566 1HD  LYS A  32     -40.359  -3.525  -1.353  1.00  0.00           H
ATOM    567 2HD  LYS A  32     -41.549  -4.416  -2.300  1.00  0.00           H
ATOM    568 1HE  LYS A  32     -42.919  -3.602  -0.697  1.00  0.00           H
ATOM    569 2HE  LYS A  32     -43.015  -2.264  -1.830  1.00  0.00           H
ATOM    570 1HZ  LYS A  32     -41.108  -1.265  -0.510  1.00  0.00           H
ATOM    571 2HZ  LYS A  32     -41.426  -2.444   0.660  1.00  0.00           H
ATOM    572 3HZ  LYS A  32     -42.612  -1.306   0.260  1.00  0.00           H
ATOM    573  N   TPO A  33     -36.813  -2.285  -3.196  1.00  0.00           N
ATOM    574  CA  TPO A  33     -35.433  -2.576  -2.708  1.00  0.00           C
ATOM    575  C   TPO A  33     -35.310  -4.063  -2.436  1.00  0.00           C
ATOM    576  O   TPO A  33     -36.223  -4.709  -1.924  1.00  0.00           O
ATOM    577  CB  TPO A  33     -35.013  -1.561  -1.588  1.00  0.00           C
ATOM    578  CG2 TPO A  33     -33.945  -0.549  -2.042  1.00  0.00           C
ATOM    579  OG1 TPO A  33     -36.169  -0.780  -1.171  1.00  0.00           O
ATOM    580  PS  TPO A  33     -36.162   0.382  -0.033  1.00  0.00           P
ATOM    581  OPA TPO A  33     -35.723  -0.187   1.320  1.00  0.00           O
ATOM    582  OPB TPO A  33     -37.571   0.963   0.111  1.00  0.00           O
ATOM    583  OPC TPO A  33     -35.211   1.518  -0.429  1.00  0.00           O
ATOM    584  QG2 TPO A  33     -33.670  -0.286  -2.154  1.00  0.00           Q
ATOM    585  H   TPO A  33     -37.310  -1.744  -2.481  1.00  0.00           H
ATOM    586  HA  TPO A  33     -34.745  -2.378  -3.548  1.00  0.00           H
ATOM    587  HB  TPO A  33     -34.620  -2.137  -0.725  1.00  0.00           H
ATOM    588 1HG2 TPO A  33     -33.684   0.141  -1.220  1.00  0.00           H
ATOM    589 2HG2 TPO A  33     -33.017  -1.059  -2.360  1.00  0.00           H
ATOM    590 3HG2 TPO A  33     -34.310   0.061  -2.884  1.00  0.00           H
ATOM    591  N   PRO A  34     -34.172  -4.632  -2.774  1.00  0.00           N
ATOM    592  CA  PRO A  34     -33.934  -6.053  -2.566  1.00  0.00           C
ATOM    593  C   PRO A  34     -33.726  -6.381  -1.076  1.00  0.00           C
ATOM    594  O   PRO A  34     -33.497  -5.487  -0.261  1.00  0.00           O
ATOM    595  CB  PRO A  34     -32.676  -6.317  -3.432  1.00  0.00           C
ATOM    596  CG  PRO A  34     -32.486  -5.068  -4.244  1.00  0.00           C
ATOM    597  CD  PRO A  34     -33.031  -3.968  -3.400  1.00  0.00           C
ATOM    598  QB  PRO A  34     -32.341  -6.839  -3.434  1.00  0.00           Q
ATOM    599  QD  PRO A  34     -32.828  -3.397  -3.335  1.00  0.00           Q
ATOM    600  QG  PRO A  34     -32.239  -5.021  -4.807  1.00  0.00           Q
ATOM    601  HA  PRO A  34     -34.758  -6.643  -2.945  1.00  0.00           H
ATOM    602 1HB  PRO A  34     -32.854  -7.167  -4.068  1.00  0.00           H
ATOM    603 2HB  PRO A  34     -31.828  -6.510  -2.800  1.00  0.00           H
ATOM    604 1HG  PRO A  34     -33.041  -5.136  -5.170  1.00  0.00           H
ATOM    605 2HG  PRO A  34     -31.436  -4.906  -4.444  1.00  0.00           H
ATOM    606 1HD  PRO A  34     -33.351  -3.134  -4.004  1.00  0.00           H
ATOM    607 2HD  PRO A  34     -32.304  -3.660  -2.665  1.00  0.00           H
ATOM    608  N   GLN A  35     -33.786  -7.668  -0.731  1.00  0.00           N
ATOM    609  CA  GLN A  35     -33.567  -8.129   0.651  1.00  0.00           C
ATOM    610  C   GLN A  35     -32.185  -7.625   1.106  1.00  0.00           C
ATOM    611  O   GLN A  35     -31.917  -6.420   1.208  1.00  0.00           O
ATOM    612  CB  GLN A  35     -33.467  -9.650   0.653  1.00  0.00           C
ATOM    613  CG  GLN A  35     -33.107 -10.071   2.063  1.00  0.00           C
ATOM    614  CD  GLN A  35     -33.335 -11.491   2.459  1.00  0.00           C
ATOM    615  NE2 GLN A  35     -32.481 -12.325   1.890  1.00  0.00           N
ATOM    616  OE1 GLN A  35     -34.193 -11.829   3.278  1.00  0.00           O
ATOM    617  QB  GLN A  35     -33.537 -10.029   0.167  1.00  0.00           Q
ATOM    618  QE2 GLN A  35     -32.168 -12.606   1.699  1.00  0.00           Q
ATOM    619  QG  GLN A  35     -32.879  -9.659   2.482  1.00  0.00           Q
ATOM    620  H   GLN A  35     -33.953  -8.339  -1.429  1.00  0.00           H
ATOM    621  HA  GLN A  35     -34.351  -7.784   1.305  1.00  0.00           H
ATOM    622 1HB  GLN A  35     -32.673  -9.959  -0.013  1.00  0.00           H
ATOM    623 2HB  GLN A  35     -34.401 -10.098   0.346  1.00  0.00           H
ATOM    624 1HG  GLN A  35     -33.686  -9.462   2.739  1.00  0.00           H
ATOM    625 2HG  GLN A  35     -32.072  -9.854   2.223  1.00  0.00           H
ATOM    626 1HE2 GLN A  35     -31.816 -11.939   1.277  1.00  0.00           H
ATOM    627 2HE2 GLN A  35     -32.520 -13.273   2.119  1.00  0.00           H
ATOM    628  N   LYS A  36     -31.394  -8.613   1.491  1.00  0.00           N
ATOM    629  CA  LYS A  36     -30.072  -8.489   2.075  1.00  0.00           C
ATOM    630  C   LYS A  36     -29.579  -7.053   1.929  1.00  0.00           C
ATOM    631  O   LYS A  36     -29.834  -6.438   0.896  1.00  0.00           O
ATOM    632  CB  LYS A  36     -29.238  -9.471   1.237  1.00  0.00           C
ATOM    633  CG  LYS A  36     -28.041  -8.895   0.555  1.00  0.00           C
ATOM    634  CD  LYS A  36     -27.848  -9.494  -0.840  1.00  0.00           C
ATOM    635  CE  LYS A  36     -27.058 -10.769  -0.723  1.00  0.00           C
ATOM    636  NZ  LYS A  36     -25.944 -10.552   0.234  1.00  0.00           N
ATOM    637  QB  LYS A  36     -29.391 -10.083   1.181  1.00  0.00           Q
ATOM    638  QD  LYS A  36     -28.051  -9.245  -1.373  1.00  0.00           Q
ATOM    639  QE  LYS A  36     -27.183 -11.298  -1.021  1.00  0.00           Q
ATOM    640  QG  LYS A  36     -27.664  -8.479   0.815  1.00  0.00           Q
ATOM    641  QZ  LYS A  36     -25.680 -10.489   0.464  1.00  0.00           Q
ATOM    642  H   LYS A  36     -31.751  -9.514   1.435  1.00  0.00           H
ATOM    643  HA  LYS A  36     -30.092  -8.795   3.109  1.00  0.00           H
ATOM    644 1HB  LYS A  36     -29.885  -9.895   0.479  1.00  0.00           H
ATOM    645 2HB  LYS A  36     -28.896 -10.270   1.882  1.00  0.00           H
ATOM    646 1HG  LYS A  36     -27.180  -9.132   1.159  1.00  0.00           H
ATOM    647 2HG  LYS A  36     -28.147  -7.826   0.473  1.00  0.00           H
ATOM    648 1HD  LYS A  36     -27.296  -8.796  -1.455  1.00  0.00           H
ATOM    649 2HD  LYS A  36     -28.807  -9.695  -1.289  1.00  0.00           H
ATOM    650 1HE  LYS A  36     -26.661 -11.044  -1.688  1.00  0.00           H
ATOM    651 2HE  LYS A  36     -27.705 -11.553  -0.353  1.00  0.00           H
ATOM    652 1HZ  LYS A  36     -26.304 -10.089   1.094  1.00  0.00           H
ATOM    653 2HZ  LYS A  36     -25.232  -9.929  -0.195  1.00  0.00           H
ATOM    654 3HZ  LYS A  36     -25.505 -11.449   0.495  1.00  0.00           H
ATOM    655  N   PRO A  37     -28.923  -6.433   2.943  1.00  0.00           N
ATOM    656  CA  PRO A  37     -28.526  -5.040   2.822  1.00  0.00           C
ATOM    657  C   PRO A  37     -27.215  -4.808   2.084  1.00  0.00           C
ATOM    658  O   PRO A  37     -26.278  -5.612   2.132  1.00  0.00           O
ATOM    659  CB  PRO A  37     -28.456  -4.544   4.276  1.00  0.00           C
ATOM    660  CG  PRO A  37     -28.840  -5.719   5.126  1.00  0.00           C
ATOM    661  CD  PRO A  37     -28.574  -6.938   4.281  1.00  0.00           C
ATOM    662  QB  PRO A  37     -28.308  -3.964   4.450  1.00  0.00           Q
ATOM    663  QD  PRO A  37     -28.363  -7.482   4.458  1.00  0.00           Q
ATOM    664  QG  PRO A  37     -29.063  -5.696   5.702  1.00  0.00           Q
ATOM    665  HA  PRO A  37     -29.293  -4.482   2.312  1.00  0.00           H
ATOM    666 1HB  PRO A  37     -29.156  -3.729   4.403  1.00  0.00           H
ATOM    667 2HB  PRO A  37     -27.461  -4.198   4.496  1.00  0.00           H
ATOM    668 1HG  PRO A  37     -29.890  -5.659   5.379  1.00  0.00           H
ATOM    669 2HG  PRO A  37     -28.237  -5.733   6.025  1.00  0.00           H
ATOM    670 1HD  PRO A  37     -29.198  -7.763   4.578  1.00  0.00           H
ATOM    671 2HD  PRO A  37     -27.527  -7.199   4.338  1.00  0.00           H
ATOM    672  N   SER A  38     -27.197  -3.663   1.409  1.00  0.00           N
ATOM    673  CA  SER A  38     -26.069  -3.192   0.625  1.00  0.00           C
ATOM    674  C   SER A  38     -25.113  -2.345   1.475  1.00  0.00           C
ATOM    675  O   SER A  38     -25.122  -1.120   1.352  1.00  0.00           O
ATOM    676  CB  SER A  38     -26.607  -2.319  -0.523  1.00  0.00           C
ATOM    677  OG  SER A  38     -25.588  -1.509  -1.077  1.00  0.00           O
ATOM    678  QB  SER A  38     -27.198  -2.306  -0.720  1.00  0.00           Q
ATOM    679  H   SER A  38     -27.997  -3.100   1.441  1.00  0.00           H
ATOM    680  HA  SER A  38     -25.544  -4.036   0.213  1.00  0.00           H
ATOM    681 1HB  SER A  38     -27.382  -1.672  -0.133  1.00  0.00           H
ATOM    682 2HB  SER A  38     -27.013  -2.939  -1.308  1.00  0.00           H
ATOM    683  HG  SER A  38     -25.738  -0.582  -0.840  1.00  0.00           H
ATOM    684  N   GLN A  39     -24.260  -2.956   2.308  1.00  0.00           N
ATOM    685  CA  GLN A  39     -23.303  -2.141   3.090  1.00  0.00           C
ATOM    686  C   GLN A  39     -21.884  -2.598   2.886  1.00  0.00           C
ATOM    687  O   GLN A  39     -21.587  -3.791   2.969  1.00  0.00           O
ATOM    688  CB  GLN A  39     -23.449  -2.173   4.643  1.00  0.00           C
ATOM    689  CG  GLN A  39     -24.788  -1.780   5.264  1.00  0.00           C
ATOM    690  CD  GLN A  39     -24.794  -1.919   6.803  1.00  0.00           C
ATOM    691  NE2 GLN A  39     -23.768  -1.402   7.502  1.00  0.00           N
ATOM    692  OE1 GLN A  39     -25.724  -2.501   7.368  1.00  0.00           O
ATOM    693  QB  GLN A  39     -22.953  -2.329   5.014  1.00  0.00           Q
ATOM    694  QE2 GLN A  39     -23.417  -1.224   7.753  1.00  0.00           Q
ATOM    695  QG  GLN A  39     -25.280  -1.590   4.936  1.00  0.00           Q
ATOM    696  H   GLN A  39     -24.242  -3.938   2.368  1.00  0.00           H
ATOM    697  HA  GLN A  39     -23.390  -1.119   2.750  1.00  0.00           H
ATOM    698 1HB  GLN A  39     -22.699  -1.492   5.039  1.00  0.00           H
ATOM    699 2HB  GLN A  39     -23.207  -3.166   4.989  1.00  0.00           H
ATOM    700 1HG  GLN A  39     -25.555  -2.427   4.863  1.00  0.00           H
ATOM    701 2HG  GLN A  39     -25.005  -0.753   5.008  1.00  0.00           H
ATOM    702 1HE2 GLN A  39     -23.043  -0.956   7.020  1.00  0.00           H
ATOM    703 2HE2 GLN A  39     -23.790  -1.493   8.485  1.00  0.00           H
ATOM    704  N   ASN A  40     -20.992  -1.631   2.785  1.00  0.00           N
ATOM    705  CA  ASN A  40     -19.598  -1.941   2.770  1.00  0.00           C
ATOM    706  C   ASN A  40     -19.210  -2.047   4.221  1.00  0.00           C
ATOM    707  O   ASN A  40     -19.695  -1.296   5.070  1.00  0.00           O
ATOM    708  CB  ASN A  40     -18.723  -0.891   2.103  1.00  0.00           C
ATOM    709  CG  ASN A  40     -19.074  -0.615   0.661  1.00  0.00           C
ATOM    710  ND2 ASN A  40     -18.058  -0.618  -0.196  1.00  0.00           N
ATOM    711  OD1 ASN A  40     -20.234  -0.400   0.317  1.00  0.00           O
ATOM    712  QB  ASN A  40     -18.252  -0.603   2.396  1.00  0.00           Q
ATOM    713  QD2 ASN A  40     -17.702  -0.618  -0.493  1.00  0.00           Q
ATOM    714  H   ASN A  40     -21.282  -0.704   2.843  1.00  0.00           H
ATOM    715  HA  ASN A  40     -19.460  -2.909   2.300  1.00  0.00           H
ATOM    716 1HB  ASN A  40     -17.701  -1.235   2.143  1.00  0.00           H
ATOM    717 2HB  ASN A  40     -18.803   0.030   2.650  1.00  0.00           H
ATOM    718 1HD2 ASN A  40     -17.157  -0.796   0.152  1.00  0.00           H
ATOM    719 2HD2 ASN A  40     -18.247  -0.439  -1.139  1.00  0.00           H
ATOM    720  N   LEU A  41     -18.383  -2.999   4.501  1.00  0.00           N
ATOM    721  CA  LEU A  41     -17.935  -3.293   5.826  1.00  0.00           C
ATOM    722  C   LEU A  41     -16.687  -2.452   6.139  1.00  0.00           C
ATOM    723  O   LEU A  41     -16.046  -1.932   5.228  1.00  0.00           O
ATOM    724  CB  LEU A  41     -17.899  -4.858   5.846  1.00  0.00           C
ATOM    725  CG  LEU A  41     -16.626  -5.600   5.883  1.00  0.00           C
ATOM    726  CD1 LEU A  41     -16.862  -6.925   6.772  1.00  0.00           C
ATOM    727  CD2 LEU A  41     -16.141  -5.864   4.378  1.00  0.00           C
ATOM    728  QB  LEU A  41     -18.474  -5.151   5.789  1.00  0.00           Q
ATOM    729  QD1 LEU A  41     -16.950  -7.206   6.979  1.00  0.00           Q
ATOM    730  QD2 LEU A  41     -16.129  -5.847   4.377  1.00  0.00           Q
ATOM    731  QQD LEU A  41     -16.539  -6.526   5.678  1.00  0.00           Q
ATOM    732  H   LEU A  41     -18.066  -3.583   3.779  1.00  0.00           H
ATOM    733  HA  LEU A  41     -18.718  -2.962   6.506  1.00  0.00           H
ATOM    734 1HB  LEU A  41     -18.399  -5.137   4.935  1.00  0.00           H
ATOM    735 2HB  LEU A  41     -18.548  -5.166   6.645  1.00  0.00           H
ATOM    736  HG  LEU A  41     -15.884  -5.034   6.483  1.00  0.00           H
ATOM    737 1HD1 LEU A  41     -17.808  -7.374   6.455  1.00  0.00           H
ATOM    738 2HD1 LEU A  41     -16.969  -6.654   7.837  1.00  0.00           H
ATOM    739 3HD1 LEU A  41     -16.071  -7.589   6.647  1.00  0.00           H
ATOM    740 1HD2 LEU A  41     -15.413  -5.823   4.961  1.00  0.00           H
ATOM    741 2HD2 LEU A  41     -16.216  -5.056   3.736  1.00  0.00           H
ATOM    742 3HD2 LEU A  41     -16.758  -6.659   4.434  1.00  0.00           H
ATOM    743  N   VAL A  42     -16.404  -2.207   7.419  1.00  0.00           N
ATOM    744  CA  VAL A  42     -15.294  -1.324   7.789  1.00  0.00           C
ATOM    745  C   VAL A  42     -14.227  -2.081   8.569  1.00  0.00           C
ATOM    746  O   VAL A  42     -14.502  -3.142   9.121  1.00  0.00           O
ATOM    747  CB  VAL A  42     -15.865  -0.049   8.499  1.00  0.00           C
ATOM    748  CG1 VAL A  42     -17.357   0.066   8.194  1.00  0.00           C
ATOM    749  CG2 VAL A  42     -15.635  -0.005  10.006  1.00  0.00           C
ATOM    750  QG1 VAL A  42     -17.710   0.089   8.119  1.00  0.00           Q
ATOM    751  QG2 VAL A  42     -15.581   0.014  10.363  1.00  0.00           Q
ATOM    752  QQG VAL A  42     -16.645   0.052   9.241  1.00  0.00           Q
ATOM    753  H   VAL A  42     -16.979  -2.561   8.117  1.00  0.00           H
ATOM    754  HA  VAL A  42     -14.835  -0.992   6.862  1.00  0.00           H
ATOM    755  HB  VAL A  42     -15.386   0.818   8.059  1.00  0.00           H
ATOM    756 1HG1 VAL A  42     -17.877  -0.779   8.624  1.00  0.00           H
ATOM    757 2HG1 VAL A  42     -17.502   0.063   7.123  1.00  0.00           H
ATOM    758 3HG1 VAL A  42     -17.749   0.982   8.609  1.00  0.00           H
ATOM    759 1HG2 VAL A  42     -14.969  -0.795  10.303  1.00  0.00           H
ATOM    760 2HG2 VAL A  42     -16.578  -0.114  10.518  1.00  0.00           H
ATOM    761 3HG2 VAL A  42     -15.198   0.952  10.268  1.00  0.00           H
ATOM    762  N   PRO A  43     -12.971  -1.609   8.524  1.00  0.00           N
ATOM    763  CA  PRO A  43     -11.829  -2.320   9.112  1.00  0.00           C
ATOM    764  C   PRO A  43     -11.602  -2.123  10.620  1.00  0.00           C
ATOM    765  O   PRO A  43     -11.868  -1.059  11.180  1.00  0.00           O
ATOM    766  CB  PRO A  43     -10.647  -1.804   8.257  1.00  0.00           C
ATOM    767  CG  PRO A  43     -11.262  -0.939   7.192  1.00  0.00           C
ATOM    768  CD  PRO A  43     -12.520  -0.420   7.799  1.00  0.00           C
ATOM    769  QB  PRO A  43     -10.049  -1.943   8.348  1.00  0.00           Q
ATOM    770  QD  PRO A  43     -12.765   0.137   7.762  1.00  0.00           Q
ATOM    771  QG  PRO A  43     -11.048  -0.832   6.627  1.00  0.00           Q
ATOM    772  HA  PRO A  43     -11.930  -3.381   8.930  1.00  0.00           H
ATOM    773 1HB  PRO A  43     -10.131  -2.642   7.821  1.00  0.00           H
ATOM    774 2HB  PRO A  43      -9.968  -1.243   8.874  1.00  0.00           H
ATOM    775 1HG  PRO A  43     -11.494  -1.534   6.320  1.00  0.00           H
ATOM    776 2HG  PRO A  43     -10.600  -0.128   6.934  1.00  0.00           H
ATOM    777 1HD  PRO A  43     -13.231  -0.116   7.049  1.00  0.00           H
ATOM    778 2HD  PRO A  43     -12.299   0.392   8.477  1.00  0.00           H
ATOM    779  N   VAL A  44     -11.114  -3.207  11.254  1.00  0.00           N
ATOM    780  CA  VAL A  44     -10.836  -3.266  12.697  1.00  0.00           C
ATOM    781  C   VAL A  44      -9.330  -3.048  12.986  1.00  0.00           C
ATOM    782  O   VAL A  44      -8.709  -3.753  13.780  1.00  0.00           O
ATOM    783  CB  VAL A  44     -11.328  -4.634  13.260  1.00  0.00           C
ATOM    784  CG1 VAL A  44     -10.828  -5.791  12.403  1.00  0.00           C
ATOM    785  CG2 VAL A  44     -10.956  -4.844  14.725  1.00  0.00           C
ATOM    786  QG1 VAL A  44     -10.712  -6.066  12.202  1.00  0.00           Q
ATOM    787  QG2 VAL A  44     -10.872  -4.898  15.073  1.00  0.00           Q
ATOM    788  QQG VAL A  44     -10.792  -5.482  13.637  1.00  0.00           Q
ATOM    789  H   VAL A  44     -10.945  -4.010  10.719  1.00  0.00           H
ATOM    790  HA  VAL A  44     -11.405  -2.476  13.180  1.00  0.00           H
ATOM    791  HB  VAL A  44     -12.406  -4.636  13.195  1.00  0.00           H
ATOM    792 1HG1 VAL A  44      -9.749  -5.784  12.375  1.00  0.00           H
ATOM    793 2HG1 VAL A  44     -11.215  -5.694  11.402  1.00  0.00           H
ATOM    794 3HG1 VAL A  44     -11.171  -6.723  12.827  1.00  0.00           H
ATOM    795 1HG2 VAL A  44     -10.209  -4.133  15.023  1.00  0.00           H
ATOM    796 2HG2 VAL A  44     -10.572  -5.847  14.854  1.00  0.00           H
ATOM    797 3HG2 VAL A  44     -11.837  -4.716  15.339  1.00  0.00           H
ATOM    798  N   TPO A  45      -8.808  -2.030  12.318  1.00  0.00           N
ATOM    799  CA  TPO A  45      -7.368  -1.669  12.470  1.00  0.00           C
ATOM    800  C   TPO A  45      -6.762  -2.508  13.578  1.00  0.00           C
ATOM    801  O   TPO A  45      -6.602  -2.067  14.715  1.00  0.00           O
ATOM    802  CB  TPO A  45      -7.186  -0.110  12.512  1.00  0.00           C
ATOM    803  CG2 TPO A  45      -6.247   0.430  11.419  1.00  0.00           C
ATOM    804  OG1 TPO A  45      -8.473   0.542  12.310  1.00  0.00           O
ATOM    805  PS  TPO A  45      -8.721   2.149  12.282  1.00  0.00           P
ATOM    806  OPA TPO A  45      -8.305   2.785  13.612  1.00  0.00           O
ATOM    807  OPB TPO A  45     -10.207   2.431  12.044  1.00  0.00           O
ATOM    808  OPC TPO A  45      -7.920   2.798  11.146  1.00  0.00           O
ATOM    809  QG2 TPO A  45      -6.006   0.575  11.138  1.00  0.00           Q
ATOM    810  H   TPO A  45      -9.244  -1.382  11.654  1.00  0.00           H
ATOM    811  HA  TPO A  45      -6.854  -1.992  11.548  1.00  0.00           H
ATOM    812  HB  TPO A  45      -6.779   0.166  13.506  1.00  0.00           H
ATOM    813 1HG2 TPO A  45      -6.153   1.527  11.491  1.00  0.00           H
ATOM    814 2HG2 TPO A  45      -5.233   0.000  11.510  1.00  0.00           H
ATOM    815 3HG2 TPO A  45      -6.633   0.196  10.412  1.00  0.00           H
ATOM    816  N   PRO A  46      -6.410  -3.759  13.258  1.00  0.00           N
ATOM    817  CA  PRO A  46      -5.818  -4.696  14.217  1.00  0.00           C
ATOM    818  C   PRO A  46      -4.326  -4.385  14.435  1.00  0.00           C
ATOM    819  O   PRO A  46      -3.554  -5.235  14.883  1.00  0.00           O
ATOM    820  CB  PRO A  46      -6.010  -6.063  13.520  1.00  0.00           C
ATOM    821  CG  PRO A  46      -6.869  -5.777  12.327  1.00  0.00           C
ATOM    822  CD  PRO A  46      -6.533  -4.373  11.942  1.00  0.00           C
ATOM    823  QB  PRO A  46      -5.773  -6.606  13.711  1.00  0.00           Q
ATOM    824  QD  PRO A  46      -6.465  -4.128  11.387  1.00  0.00           Q
ATOM    825  QG  PRO A  46      -7.275  -6.154  12.061  1.00  0.00           Q
ATOM    826  HA  PRO A  46      -6.337  -4.689  15.166  1.00  0.00           H
ATOM    827 1HB  PRO A  46      -6.493  -6.749  14.194  1.00  0.00           H
ATOM    828 2HB  PRO A  46      -5.052  -6.464  13.228  1.00  0.00           H
ATOM    829 1HG  PRO A  46      -7.910  -5.850  12.600  1.00  0.00           H
ATOM    830 2HG  PRO A  46      -6.639  -6.458  11.521  1.00  0.00           H
ATOM    831 1HD  PRO A  46      -7.331  -3.917  11.373  1.00  0.00           H
ATOM    832 2HD  PRO A  46      -5.600  -4.340  11.402  1.00  0.00           H
ATOM    833  N   SER A  47      -3.929  -3.150  14.091  1.00  0.00           N
ATOM    834  CA  SER A  47      -2.549  -2.699  14.206  1.00  0.00           C
ATOM    835  C   SER A  47      -2.381  -1.599  15.252  1.00  0.00           C
ATOM    836  O   SER A  47      -1.516  -0.740  15.091  1.00  0.00           O
ATOM    837  CB  SER A  47      -2.075  -2.216  12.835  1.00  0.00           C
ATOM    838  OG  SER A  47      -2.225  -0.811  12.693  1.00  0.00           O
ATOM    839  QB  SER A  47      -1.849  -2.589  12.387  1.00  0.00           Q
ATOM    840  H   SER A  47      -4.585  -2.527  13.733  1.00  0.00           H
ATOM    841  HA  SER A  47      -1.942  -3.540  14.501  1.00  0.00           H
ATOM    842 1HB  SER A  47      -2.668  -2.710  12.068  1.00  0.00           H
ATOM    843 2HB  SER A  47      -1.030  -2.469  12.704  1.00  0.00           H
ATOM    844  HG  SER A  47      -2.309  -0.595  11.762  1.00  0.00           H
ATOM    845  N   THR A  48      -3.202  -1.637  16.315  1.00  0.00           N
ATOM    846  CA  THR A  48      -3.138  -0.650  17.413  1.00  0.00           C
ATOM    847  C   THR A  48      -1.681  -0.361  17.834  1.00  0.00           C
ATOM    848  O   THR A  48      -0.783  -1.134  17.529  1.00  0.00           O
ATOM    849  CB  THR A  48      -3.976  -1.160  18.591  1.00  0.00           C
ATOM    850  CG2 THR A  48      -3.350  -2.322  19.325  1.00  0.00           C
ATOM    851  OG1 THR A  48      -4.219  -0.132  19.535  1.00  0.00           O
ATOM    852  QG2 THR A  48      -3.201  -2.600  19.500  1.00  0.00           Q
ATOM    853  H   THR A  48      -3.874  -2.349  16.369  1.00  0.00           H
ATOM    854  HA  THR A  48      -3.577   0.273  17.048  1.00  0.00           H
ATOM    855  HB  THR A  48      -4.935  -1.492  18.211  1.00  0.00           H
ATOM    856 1HG  THR A  48      -5.020  -0.335  20.030  1.00  0.00           H
ATOM    857 1HG2 THR A  48      -2.396  -2.020  19.728  1.00  0.00           H
ATOM    858 2HG2 THR A  48      -3.208  -3.145  18.641  1.00  0.00           H
ATOM    859 3HG2 THR A  48      -4.001  -2.633  20.131  1.00  0.00           H
ATOM    860  N   THR A  49      -1.428   0.770  18.490  1.00  0.00           N
ATOM    861  CA  THR A  49      -0.044   1.142  18.857  1.00  0.00           C
ATOM    862  C   THR A  49       0.031   1.800  20.258  1.00  0.00           C
ATOM    863  O   THR A  49      -0.920   1.714  21.031  1.00  0.00           O
ATOM    864  CB  THR A  49       0.441   2.164  17.815  1.00  0.00           C
ATOM    865  CG2 THR A  49      -0.037   1.885  16.398  1.00  0.00           C
ATOM    866  OG1 THR A  49      -0.036   3.453  18.155  1.00  0.00           O
ATOM    867  QG2 THR A  49      -0.151   1.821  16.061  1.00  0.00           Q
ATOM    868  H   THR A  49      -2.164   1.383  18.689  1.00  0.00           H
ATOM    869  HA  THR A  49       0.585   0.260  18.818  1.00  0.00           H
ATOM    870  HB  THR A  49       1.519   2.183  17.809  1.00  0.00           H
ATOM    871 1HG  THR A  49       0.698   4.053  18.261  1.00  0.00           H
ATOM    872 1HG2 THR A  49      -1.116   1.950  16.362  1.00  0.00           H
ATOM    873 2HG2 THR A  49       0.273   0.897  16.095  1.00  0.00           H
ATOM    874 3HG2 THR A  49       0.388   2.617  15.727  1.00  0.00           H
ATOM    875  N   LYS A  50       1.126   2.556  20.538  1.00  0.00           N
ATOM    876  CA  LYS A  50       1.222   3.338  21.801  1.00  0.00           C
ATOM    877  C   LYS A  50       1.603   4.782  21.445  1.00  0.00           C
ATOM    878  O   LYS A  50       0.947   5.724  21.883  1.00  0.00           O
ATOM    879  CB  LYS A  50       2.270   2.918  22.888  1.00  0.00           C
ATOM    880  CG  LYS A  50       1.967   1.782  23.888  1.00  0.00           C
ATOM    881  CD  LYS A  50       2.655   2.093  25.243  1.00  0.00           C
ATOM    882  CE  LYS A  50       1.750   1.900  26.465  1.00  0.00           C
ATOM    883  NZ  LYS A  50       2.262   0.845  27.390  1.00  0.00           N
ATOM    884  QB  LYS A  50       2.807   3.249  22.950  1.00  0.00           Q
ATOM    885  QD  LYS A  50       3.247   2.293  25.291  1.00  0.00           Q
ATOM    886  QE  LYS A  50       1.232   2.234  26.572  1.00  0.00           Q
ATOM    887  QG  LYS A  50       1.639   1.270  23.766  1.00  0.00           Q
ATOM    888  QZ  LYS A  50       2.386   0.592  27.613  1.00  0.00           Q
ATOM    889  H   LYS A  50       1.816   2.664  19.850  1.00  0.00           H
ATOM    890  HA  LYS A  50       0.232   3.356  22.231  1.00  0.00           H
ATOM    891 1HB  LYS A  50       2.415   3.808  23.486  1.00  0.00           H
ATOM    892 2HB  LYS A  50       3.200   2.690  22.415  1.00  0.00           H
ATOM    893 1HG  LYS A  50       2.370   0.859  23.500  1.00  0.00           H
ATOM    894 2HG  LYS A  50       0.908   1.680  24.032  1.00  0.00           H
ATOM    895 1HD  LYS A  50       2.984   3.125  25.226  1.00  0.00           H
ATOM    896 2HD  LYS A  50       3.510   1.459  25.356  1.00  0.00           H
ATOM    897 1HE  LYS A  50       0.753   1.630  26.138  1.00  0.00           H
ATOM    898 2HE  LYS A  50       1.711   2.838  27.005  1.00  0.00           H
ATOM    899 1HZ  LYS A  50       3.275   0.672  27.213  1.00  0.00           H
ATOM    900 2HZ  LYS A  50       1.740  -0.042  27.248  1.00  0.00           H
ATOM    901 3HZ  LYS A  50       2.145   1.144  28.377  1.00  0.00           H
ATOM    902  N   SER A  51       2.691   4.946  20.666  1.00  0.00           N
ATOM    903  CA  SER A  51       3.195   6.279  20.274  1.00  0.00           C
ATOM    904  C   SER A  51       2.128   7.152  19.610  1.00  0.00           C
ATOM    905  O   SER A  51       1.068   7.417  20.178  1.00  0.00           O
ATOM    906  CB  SER A  51       4.392   6.164  19.310  1.00  0.00           C
ATOM    907  OG  SER A  51       5.481   6.959  19.753  1.00  0.00           O
ATOM    908  QB  SER A  51       4.400   5.829  18.777  1.00  0.00           Q
ATOM    909  H   SER A  51       3.179   4.155  20.364  1.00  0.00           H
ATOM    910  HA  SER A  51       3.534   6.769  21.173  1.00  0.00           H
ATOM    911 1HB  SER A  51       4.092   6.522  18.328  1.00  0.00           H
ATOM    912 2HB  SER A  51       4.707   5.136  19.227  1.00  0.00           H
ATOM    913  HG  SER A  51       5.766   7.525  19.031  1.00  0.00           H
ATOM    914  N   PHE A  52       2.452   7.614  18.395  1.00  0.00           N
ATOM    915  CA  PHE A  52       1.593   8.451  17.605  1.00  0.00           C
ATOM    916  C   PHE A  52       1.263   7.741  16.268  1.00  0.00           C
ATOM    917  O   PHE A  52       0.164   7.210  16.121  1.00  0.00           O
ATOM    918  CB  PHE A  52       2.240   9.826  17.363  1.00  0.00           C
ATOM    919  CG  PHE A  52       3.566  10.036  18.059  1.00  0.00           C
ATOM    920  CD1 PHE A  52       4.725   9.487  17.537  1.00  0.00           C
ATOM    921  CD2 PHE A  52       3.651  10.796  19.218  1.00  0.00           C
ATOM    922  CE1 PHE A  52       5.944   9.683  18.162  1.00  0.00           C
ATOM    923  CE2 PHE A  52       4.869  10.992  19.846  1.00  0.00           C
ATOM    924  CZ  PHE A  52       6.016  10.437  19.316  1.00  0.00           C
ATOM    925  QB  PHE A  52       1.981  10.273  17.009  1.00  0.00           Q
ATOM    926  QD  PHE A  52       3.713  10.064  18.135  1.00  0.00           Q
ATOM    927  QE  PHE A  52       5.882  10.414  19.246  1.00  0.00           Q
ATOM    928  QR  PHE A  52       5.232  10.309  18.913  1.00  0.00           Q
ATOM    929  H   PHE A  52       3.314   7.382  18.021  1.00  0.00           H
ATOM    930  HA  PHE A  52       0.680   8.585  18.165  1.00  0.00           H
ATOM    931 1HB  PHE A  52       1.562  10.594  17.712  1.00  0.00           H
ATOM    932 2HB  PHE A  52       2.401   9.952  16.306  1.00  0.00           H
ATOM    933 1HD  PHE A  52       4.672   8.893  16.634  1.00  0.00           H
ATOM    934 2HD  PHE A  52       2.755  11.233  19.635  1.00  0.00           H
ATOM    935 1HE  PHE A  52       6.840   9.247  17.744  1.00  0.00           H
ATOM    936 2HE  PHE A  52       4.925  11.582  20.749  1.00  0.00           H
ATOM    937  HZ  PHE A  52       6.970  10.591  19.802  1.00  0.00           H
ATOM    938  N   LYS A  53       2.215   7.724  15.289  1.00  0.00           N
ATOM    939  CA  LYS A  53       1.973   7.062  13.970  1.00  0.00           C
ATOM    940  C   LYS A  53       2.312   5.612  13.948  1.00  0.00           C
ATOM    941  O   LYS A  53       1.600   4.747  14.475  1.00  0.00           O
ATOM    942  CB  LYS A  53       2.808   7.613  12.780  1.00  0.00           C
ATOM    943  CG  LYS A  53       2.167   8.776  12.139  1.00  0.00           C
ATOM    944  CD  LYS A  53       2.649   9.117  10.745  1.00  0.00           C
ATOM    945  CE  LYS A  53       2.085  10.479  10.452  1.00  0.00           C
ATOM    946  NZ  LYS A  53       3.030  11.555  10.832  1.00  0.00           N
ATOM    947  QB  LYS A  53       3.343   7.354  12.566  1.00  0.00           Q
ATOM    948  QD  LYS A  53       2.998   8.775  10.364  1.00  0.00           Q
ATOM    949  QE  LYS A  53       1.508  10.573  10.232  1.00  0.00           Q
ATOM    950  QG  LYS A  53       1.727   9.100  12.425  1.00  0.00           Q
ATOM    951  QZ  LYS A  53       3.255  11.811  10.927  1.00  0.00           Q
ATOM    952  H   LYS A  53       3.079   8.158  15.455  1.00  0.00           H
ATOM    953  HA  LYS A  53       0.926   7.184  13.724  1.00  0.00           H
ATOM    954 1HB  LYS A  53       2.884   6.828  12.023  1.00  0.00           H
ATOM    955 2HB  LYS A  53       3.802   7.881  13.110  1.00  0.00           H
ATOM    956 1HG  LYS A  53       2.334   9.625  12.777  1.00  0.00           H
ATOM    957 2HG  LYS A  53       1.120   8.574  12.073  1.00  0.00           H
ATOM    958 1HD  LYS A  53       2.268   8.407  10.022  1.00  0.00           H
ATOM    959 2HD  LYS A  53       3.728   9.143  10.706  1.00  0.00           H
ATOM    960 1HE  LYS A  53       1.190  10.588  11.058  1.00  0.00           H
ATOM    961 2HE  LYS A  53       1.827  10.557   9.408  1.00  0.00           H
ATOM    962 1HZ  LYS A  53       4.002  11.192  10.824  1.00  0.00           H
ATOM    963 2HZ  LYS A  53       2.805  11.901  11.791  1.00  0.00           H
ATOM    964 3HZ  LYS A  53       2.956  12.342  10.166  1.00  0.00           H
ATOM    965  N   ASN A  54       3.387   5.392  13.165  1.00  0.00           N
ATOM    966  CA  ASN A  54       3.874   4.119  12.827  1.00  0.00           C
ATOM    967  C   ASN A  54       4.971   4.259  11.731  1.00  0.00           C
ATOM    968  O   ASN A  54       5.819   3.384  11.592  1.00  0.00           O
ATOM    969  CB  ASN A  54       2.648   3.287  12.409  1.00  0.00           C
ATOM    970  CG  ASN A  54       1.983   3.589  11.043  1.00  0.00           C
ATOM    971  ND2 ASN A  54       2.682   4.134  10.057  1.00  0.00           N
ATOM    972  OD1 ASN A  54       0.785   3.326  10.894  1.00  0.00           O
ATOM    973  QB  ASN A  54       2.385   2.856  12.806  1.00  0.00           Q
ATOM    974  QD2 ASN A  54       2.911   4.321   9.706  1.00  0.00           Q
ATOM    975  H   ASN A  54       3.809   6.149  12.732  1.00  0.00           H
ATOM    976  HA  ASN A  54       4.291   3.677  13.706  1.00  0.00           H
ATOM    977 1HB  ASN A  54       1.887   3.478  13.159  1.00  0.00           H
ATOM    978 2HB  ASN A  54       2.884   2.234  12.454  1.00  0.00           H
ATOM    979 1HD2 ASN A  54       3.601   4.344  10.204  1.00  0.00           H
ATOM    980 2HD2 ASN A  54       2.222   4.299   9.206  1.00  0.00           H
ATOM    981  N   ALA A  55       4.952   5.384  10.975  1.00  0.00           N
ATOM    982  CA  ALA A  55       5.942   5.634   9.905  1.00  0.00           C
ATOM    983  C   ALA A  55       7.198   6.281  10.475  1.00  0.00           C
ATOM    984  O   ALA A  55       7.167   7.438  10.897  1.00  0.00           O
ATOM    985  CB  ALA A  55       5.364   6.540   8.828  1.00  0.00           C
ATOM    986  QB  ALA A  55       5.232   6.757   8.573  1.00  0.00           Q
ATOM    987  H   ALA A  55       4.259   6.062  11.149  1.00  0.00           H
ATOM    988  HA  ALA A  55       6.199   4.683   9.448  1.00  0.00           H
ATOM    989 1HB  ALA A  55       6.117   6.718   8.073  1.00  0.00           H
ATOM    990 2HB  ALA A  55       5.074   7.482   9.270  1.00  0.00           H
ATOM    991 3HB  ALA A  55       4.506   6.072   8.376  1.00  0.00           H
ATOM    992  N   PRO A  56       8.306   5.533  10.540  1.00  0.00           N
ATOM    993  CA  PRO A  56       9.570   6.011  11.110  1.00  0.00           C
ATOM    994  C   PRO A  56      10.477   6.830  10.115  1.00  0.00           C
ATOM    995  O   PRO A  56      10.078   7.059   8.965  1.00  0.00           O
ATOM    996  CB  PRO A  56      10.204   4.674  11.623  1.00  0.00           C
ATOM    997  CG  PRO A  56       9.177   3.615  11.334  1.00  0.00           C
ATOM    998  CD  PRO A  56       8.435   4.138  10.153  1.00  0.00           C
ATOM    999  QB  PRO A  56      10.757   4.615  11.898  1.00  0.00           Q
ATOM   1000  QD  PRO A  56       8.248   3.846   9.655  1.00  0.00           Q
ATOM   1001  QG  PRO A  56       9.081   3.090  11.641  1.00  0.00           Q
ATOM   1002  HA  PRO A  56       9.376   6.643  11.964  1.00  0.00           H
ATOM   1003 1HB  PRO A  56      10.388   4.753  12.682  1.00  0.00           H
ATOM   1004 2HB  PRO A  56      11.127   4.476  11.114  1.00  0.00           H
ATOM   1005 1HG  PRO A  56       8.509   3.508  12.177  1.00  0.00           H
ATOM   1006 2HG  PRO A  56       9.651   2.673  11.105  1.00  0.00           H
ATOM   1007 1HD  PRO A  56       7.473   3.666  10.053  1.00  0.00           H
ATOM   1008 2HD  PRO A  56       9.023   4.026   9.257  1.00  0.00           H
ATOM   1009  N   LEU A  57      11.645   7.328  10.596  1.00  0.00           N
ATOM   1010  CA  LEU A  57      12.604   8.201   9.828  1.00  0.00           C
ATOM   1011  C   LEU A  57      13.640   7.446   9.010  1.00  0.00           C
ATOM   1012  O   LEU A  57      14.738   7.227   9.504  1.00  0.00           O
ATOM   1013  CB  LEU A  57      13.478   8.892  10.871  1.00  0.00           C
ATOM   1014  CG  LEU A  57      14.792   9.580  10.445  1.00  0.00           C
ATOM   1015  CD1 LEU A  57      14.688  10.822   9.651  1.00  0.00           C
ATOM   1016  CD2 LEU A  57      15.364   9.910  11.849  1.00  0.00           C
ATOM   1017  QB  LEU A  57      13.310   8.867  11.521  1.00  0.00           Q
ATOM   1018  QD1 LEU A  57      14.659  11.102   9.483  1.00  0.00           Q
ATOM   1019  QD2 LEU A  57      15.527   9.992  12.253  1.00  0.00           Q
ATOM   1020  QQD LEU A  57      15.093  10.547  10.868  1.00  0.00           Q
ATOM   1021  H   LEU A  57      11.864   7.149  11.526  1.00  0.00           H
ATOM   1022  HA  LEU A  57      12.085   8.953   9.241  1.00  0.00           H
ATOM   1023 1HB  LEU A  57      13.769   8.139  11.604  1.00  0.00           H
ATOM   1024 2HB  LEU A  57      12.852   9.595  11.438  1.00  0.00           H
ATOM   1025  HG  LEU A  57      15.559   8.967  10.009  1.00  0.00           H
ATOM   1026 1HD1 LEU A  57      14.324  11.631  10.295  1.00  0.00           H
ATOM   1027 2HD1 LEU A  57      13.999  10.585   8.913  1.00  0.00           H
ATOM   1028 3HD1 LEU A  57      15.653  11.089   9.239  1.00  0.00           H
ATOM   1029 1HD2 LEU A  57      15.996  10.897  11.654  1.00  0.00           H
ATOM   1030 2HD2 LEU A  57      15.869   9.044  12.397  1.00  0.00           H
ATOM   1031 3HD2 LEU A  57      14.714  10.033  12.708  1.00  0.00           H
ATOM   1032  N   LEU A  58      13.414   7.255   7.709  1.00  0.00           N
ATOM   1033  CA  LEU A  58      14.538   6.790   6.900  1.00  0.00           C
ATOM   1034  C   LEU A  58      15.476   7.982   6.938  1.00  0.00           C
ATOM   1035  O   LEU A  58      15.024   9.130   6.980  1.00  0.00           O
ATOM   1036  CB  LEU A  58      14.368   6.476   5.374  1.00  0.00           C
ATOM   1037  CG  LEU A  58      12.959   6.052   4.722  1.00  0.00           C
ATOM   1038  CD1 LEU A  58      12.690   6.963   3.596  1.00  0.00           C
ATOM   1039  CD2 LEU A  58      13.031   4.558   4.306  1.00  0.00           C
ATOM   1040  QB  LEU A  58      14.910   6.496   5.018  1.00  0.00           Q
ATOM   1041  QD1 LEU A  58      12.638   7.179   3.326  1.00  0.00           Q
ATOM   1042  QD2 LEU A  58      13.480   4.324   4.532  1.00  0.00           Q
ATOM   1043  QQD LEU A  58      13.059   5.751   3.929  1.00  0.00           Q
ATOM   1044  H   LEU A  58      12.597   7.603   7.285  1.00  0.00           H
ATOM   1045  HA  LEU A  58      15.004   5.961   7.419  1.00  0.00           H
ATOM   1046 1HB  LEU A  58      15.073   5.669   5.197  1.00  0.00           H
ATOM   1047 2HB  LEU A  58      14.747   7.323   4.839  1.00  0.00           H
ATOM   1048  HG  LEU A  58      12.228   6.161   5.538  1.00  0.00           H
ATOM   1049 1HD1 LEU A  58      13.629   7.200   3.087  1.00  0.00           H
ATOM   1050 2HD1 LEU A  58      12.248   7.877   3.954  1.00  0.00           H
ATOM   1051 3HD1 LEU A  58      12.036   6.460   2.935  1.00  0.00           H
ATOM   1052 1HD2 LEU A  58      13.303   4.742   4.945  1.00  0.00           H
ATOM   1053 2HD2 LEU A  58      13.315   3.637   5.043  1.00  0.00           H
ATOM   1054 3HD2 LEU A  58      13.822   4.594   3.609  1.00  0.00           H
ATOM   1055  N   ALA A  59      16.749   7.718   6.822  1.00  0.00           N
ATOM   1056  CA  ALA A  59      17.729   8.766   6.731  1.00  0.00           C
ATOM   1057  C   ALA A  59      17.819   9.134   5.265  1.00  0.00           C
ATOM   1058  O   ALA A  59      18.443   8.421   4.483  1.00  0.00           O
ATOM   1059  CB  ALA A  59      19.089   8.322   7.230  1.00  0.00           C
ATOM   1060  QB  ALA A  59      19.411   8.216   7.344  1.00  0.00           Q
ATOM   1061  H   ALA A  59      17.026   6.789   6.719  1.00  0.00           H
ATOM   1062  HA  ALA A  59      17.394   9.624   7.308  1.00  0.00           H
ATOM   1063 1HB  ALA A  59      19.851   8.871   6.700  1.00  0.00           H
ATOM   1064 2HB  ALA A  59      19.210   7.263   7.044  1.00  0.00           H
ATOM   1065 3HB  ALA A  59      19.171   8.515   8.289  1.00  0.00           H
ATOM   1066  N   PRO A  60      17.176  10.242   4.852  1.00  0.00           N
ATOM   1067  CA  PRO A  60      17.184  10.657   3.462  1.00  0.00           C
ATOM   1068  C   PRO A  60      18.586  11.174   3.042  1.00  0.00           C
ATOM   1069  O   PRO A  60      18.931  11.147   1.864  1.00  0.00           O
ATOM   1070  CB  PRO A  60      16.036  11.693   3.400  1.00  0.00           C
ATOM   1071  CG  PRO A  60      15.321  11.552   4.715  1.00  0.00           C
ATOM   1072  CD  PRO A  60      16.384  11.173   5.673  1.00  0.00           C
ATOM   1073  QB  PRO A  60      15.907  12.065   2.923  1.00  0.00           Q
ATOM   1074  QD  PRO A  60      16.469  11.369   6.243  1.00  0.00           Q
ATOM   1075  QG  PRO A  60      14.722  11.629   4.831  1.00  0.00           Q
ATOM   1076  HA  PRO A  60      16.937   9.818   2.826  1.00  0.00           H
ATOM   1077 1HB  PRO A  60      15.376  11.448   2.582  1.00  0.00           H
ATOM   1078 2HB  PRO A  60      16.437  12.682   3.263  1.00  0.00           H
ATOM   1079 1HG  PRO A  60      14.579  10.769   4.658  1.00  0.00           H
ATOM   1080 2HG  PRO A  60      14.866  12.489   5.003  1.00  0.00           H
ATOM   1081 1HD  PRO A  60      15.984  10.696   6.540  1.00  0.00           H
ATOM   1082 2HD  PRO A  60      16.954  12.042   5.948  1.00  0.00           H
ATOM   1083  N   PRO A  61      19.442  11.581   4.030  1.00  0.00           N
ATOM   1084  CA  PRO A  61      20.828  12.013   3.803  1.00  0.00           C
ATOM   1085  C   PRO A  61      21.752  10.786   3.797  1.00  0.00           C
ATOM   1086  O   PRO A  61      21.264   9.659   3.902  1.00  0.00           O
ATOM   1087  CB  PRO A  61      21.088  12.878   5.037  1.00  0.00           C
ATOM   1088  CG  PRO A  61      20.354  12.173   6.117  1.00  0.00           C
ATOM   1089  CD  PRO A  61      19.140  11.596   5.471  1.00  0.00           C
ATOM   1090  QB  PRO A  61      21.420  13.399   5.061  1.00  0.00           Q
ATOM   1091  QD  PRO A  61      18.632  11.413   5.755  1.00  0.00           Q
ATOM   1092  QG  PRO A  61      20.515  12.127   6.711  1.00  0.00           Q
ATOM   1093  HA  PRO A  61      20.949  12.589   2.897  1.00  0.00           H
ATOM   1094 1HB  PRO A  61      20.698  13.875   4.880  1.00  0.00           H
ATOM   1095 2HB  PRO A  61      22.144  12.924   5.243  1.00  0.00           H
ATOM   1096 1HG  PRO A  61      20.067  12.869   6.889  1.00  0.00           H
ATOM   1097 2HG  PRO A  61      20.963  11.385   6.531  1.00  0.00           H
ATOM   1098 1HD  PRO A  61      18.293  12.228   5.668  1.00  0.00           H
ATOM   1099 2HD  PRO A  61      18.971  10.598   5.841  1.00  0.00           H
ATOM   1100  N   ASN A  62      23.065  10.966   3.652  1.00  0.00           N
ATOM   1101  CA  ASN A  62      23.962   9.808   3.602  1.00  0.00           C
ATOM   1102  C   ASN A  62      24.674   9.578   4.943  1.00  0.00           C
ATOM   1103  O   ASN A  62      25.194  10.498   5.577  1.00  0.00           O
ATOM   1104  CB  ASN A  62      24.900   9.887   2.382  1.00  0.00           C
ATOM   1105  CG  ASN A  62      26.265   9.239   2.584  1.00  0.00           C
ATOM   1106  ND2 ASN A  62      27.330  10.028   2.458  1.00  0.00           N
ATOM   1107  OD1 ASN A  62      26.362   8.034   2.806  1.00  0.00           O
ATOM   1108  QB  ASN A  62      24.730  10.142   1.832  1.00  0.00           Q
ATOM   1109  QD2 ASN A  62      27.703  10.297   2.402  1.00  0.00           Q
ATOM   1110  H   ASN A  62      23.430  11.874   3.550  1.00  0.00           H
ATOM   1111  HA  ASN A  62      23.317   8.956   3.458  1.00  0.00           H
ATOM   1112 1HB  ASN A  62      25.041  10.913   2.102  1.00  0.00           H
ATOM   1113 2HB  ASN A  62      24.419   9.370   1.562  1.00  0.00           H
ATOM   1114 1HD2 ASN A  62      27.184  10.970   2.245  1.00  0.00           H
ATOM   1115 2HD2 ASN A  62      28.222   9.625   2.558  1.00  0.00           H
ATOM   1116  N   SER A  63      24.601   8.315   5.385  1.00  0.00           N
ATOM   1117  CA  SER A  63      25.138   7.861   6.671  1.00  0.00           C
ATOM   1118  C   SER A  63      25.439   6.373   6.625  1.00  0.00           C
ATOM   1119  O   SER A  63      25.233   5.650   7.599  1.00  0.00           O
ATOM   1120  CB  SER A  63      24.071   8.086   7.734  1.00  0.00           C
ATOM   1121  OG  SER A  63      24.471   7.557   8.987  1.00  0.00           O
ATOM   1122  QB  SER A  63      23.519   8.362   7.628  1.00  0.00           Q
ATOM   1123  H   SER A  63      24.119   7.662   4.834  1.00  0.00           H
ATOM   1124  HA  SER A  63      26.025   8.417   6.910  1.00  0.00           H
ATOM   1125 1HB  SER A  63      23.159   7.576   7.418  1.00  0.00           H
ATOM   1126 2HB  SER A  63      23.879   9.147   7.839  1.00  0.00           H
ATOM   1127  HG  SER A  63      23.803   6.940   9.298  1.00  0.00           H
ATOM   1128  N   ASN A  64      25.842   5.910   5.475  1.00  0.00           N
ATOM   1129  CA  ASN A  64      26.071   4.505   5.260  1.00  0.00           C
ATOM   1130  C   ASN A  64      27.525   4.052   5.536  1.00  0.00           C
ATOM   1131  O   ASN A  64      28.028   3.211   4.797  1.00  0.00           O
ATOM   1132  CB  ASN A  64      25.659   4.254   3.790  1.00  0.00           C
ATOM   1133  CG  ASN A  64      24.589   3.199   3.584  1.00  0.00           C
ATOM   1134  ND2 ASN A  64      23.440   3.637   3.064  1.00  0.00           N
ATOM   1135  OD1 ASN A  64      24.787   2.020   3.876  1.00  0.00           O
ATOM   1136  QB  ASN A  64      25.890   4.588   3.307  1.00  0.00           Q
ATOM   1137  QD2 ASN A  64      23.043   3.795   2.887  1.00  0.00           Q
ATOM   1138  H   ASN A  64      25.928   6.529   4.718  1.00  0.00           H
ATOM   1139  HA  ASN A  64      25.403   3.960   5.907  1.00  0.00           H
ATOM   1140 1HB  ASN A  64      26.530   3.987   3.198  1.00  0.00           H
ATOM   1141 2HB  ASN A  64      25.250   5.190   3.417  1.00  0.00           H
ATOM   1142 1HD2 ASN A  64      23.363   4.596   2.856  1.00  0.00           H
ATOM   1143 2HD2 ASN A  64      22.723   2.993   2.917  1.00  0.00           H
ATOM   1144  N   MET A  65      28.218   4.539   6.599  1.00  0.00           N
ATOM   1145  CA  MET A  65      29.570   4.002   6.795  1.00  0.00           C
ATOM   1146  C   MET A  65      29.494   2.585   7.332  1.00  0.00           C
ATOM   1147  O   MET A  65      28.963   2.308   8.413  1.00  0.00           O
ATOM   1148  CB  MET A  65      30.599   4.898   7.505  1.00  0.00           C
ATOM   1149  CG  MET A  65      31.840   4.960   6.618  1.00  0.00           C
ATOM   1150  SD  MET A  65      32.699   6.534   6.648  1.00  0.00           S
ATOM   1151  CE  MET A  65      31.688   7.432   5.479  1.00  0.00           C
ATOM   1152  QB  MET A  65      30.541   5.186   8.053  1.00  0.00           Q
ATOM   1153  QE  MET A  65      31.482   7.612   5.245  1.00  0.00           Q
ATOM   1154  QG  MET A  65      32.021   4.480   6.253  1.00  0.00           Q
ATOM   1155  H   MET A  65      27.818   5.188   7.227  1.00  0.00           H
ATOM   1156  HA  MET A  65      29.930   3.881   5.787  1.00  0.00           H
ATOM   1157 1HB  MET A  65      30.877   4.475   8.459  1.00  0.00           H
ATOM   1158 2HB  MET A  65      30.205   5.898   7.647  1.00  0.00           H
ATOM   1159 1HG  MET A  65      31.522   4.779   5.603  1.00  0.00           H
ATOM   1160 2HG  MET A  65      32.522   4.181   6.904  1.00  0.00           H
ATOM   1161 1HE  MET A  65      31.539   8.436   5.838  1.00  0.00           H
ATOM   1162 2HE  MET A  65      30.732   6.939   5.383  1.00  0.00           H
ATOM   1163 3HE  MET A  65      32.175   7.459   4.512  1.00  0.00           H
ATOM   1164  N   GLY A  66      29.927   1.687   6.448  1.00  0.00           N
ATOM   1165  CA  GLY A  66      29.815   0.257   6.661  1.00  0.00           C
ATOM   1166  C   GLY A  66      31.064  -0.465   7.153  1.00  0.00           C
ATOM   1167  O   GLY A  66      31.871   0.110   7.891  1.00  0.00           O
ATOM   1168  QA  GLY A  66      29.277  -0.040   6.521  1.00  0.00           Q
ATOM   1169  H   GLY A  66      30.255   2.020   5.581  1.00  0.00           H
ATOM   1170 1HA  GLY A  66      29.546  -0.157   5.706  1.00  0.00           H
ATOM   1171 2HA  GLY A  66      29.009   0.078   7.335  1.00  0.00           H
ATOM   1172  N   MET A  67      31.230  -1.729   6.700  1.00  0.00           N
ATOM   1173  CA  MET A  67      32.419  -2.498   7.055  1.00  0.00           C
ATOM   1174  C   MET A  67      33.396  -2.417   5.877  1.00  0.00           C
ATOM   1175  O   MET A  67      33.422  -1.390   5.203  1.00  0.00           O
ATOM   1176  CB  MET A  67      32.218  -3.980   7.512  1.00  0.00           C
ATOM   1177  CG  MET A  67      30.840  -4.493   7.951  1.00  0.00           C
ATOM   1178  SD  MET A  67      31.053  -5.735   9.273  1.00  0.00           S
ATOM   1179  CE  MET A  67      29.512  -5.713  10.188  1.00  0.00           C
ATOM   1180  QB  MET A  67      32.713  -4.376   7.547  1.00  0.00           Q
ATOM   1181  QE  MET A  67      29.203  -5.714  10.378  1.00  0.00           Q
ATOM   1182  QG  MET A  67      30.295  -4.328   7.706  1.00  0.00           Q
ATOM   1183  H   MET A  67      30.565  -2.106   6.083  1.00  0.00           H
ATOM   1184  HA  MET A  67      32.870  -1.954   7.881  1.00  0.00           H
ATOM   1185 1HB  MET A  67      32.871  -4.122   8.355  1.00  0.00           H
ATOM   1186 2HB  MET A  67      32.554  -4.629   6.739  1.00  0.00           H
ATOM   1187 1HG  MET A  67      30.364  -4.978   7.110  1.00  0.00           H
ATOM   1188 2HG  MET A  67      30.226  -3.679   8.304  1.00  0.00           H
ATOM   1189 1HE  MET A  67      28.783  -5.114   9.673  1.00  0.00           H
ATOM   1190 2HE  MET A  67      29.682  -5.300  11.177  1.00  0.00           H
ATOM   1191 3HE  MET A  67      29.145  -6.726  10.284  1.00  0.00           H
ATOM   1192  N   THR A  68      34.243  -3.426   5.647  1.00  0.00           N
ATOM   1193  CA  THR A  68      35.233  -3.296   4.576  1.00  0.00           C
ATOM   1194  C   THR A  68      35.856  -4.622   4.101  1.00  0.00           C
ATOM   1195  O   THR A  68      36.381  -5.392   4.906  1.00  0.00           O
ATOM   1196  CB  THR A  68      36.338  -2.411   5.144  1.00  0.00           C
ATOM   1197  CG2 THR A  68      36.704  -2.842   6.546  1.00  0.00           C
ATOM   1198  OG1 THR A  68      37.509  -2.446   4.346  1.00  0.00           O
ATOM   1199  QG2 THR A  68      36.784  -2.951   6.881  1.00  0.00           Q
ATOM   1200  H   THR A  68      34.249  -4.213   6.235  1.00  0.00           H
ATOM   1201  HA  THR A  68      34.776  -2.786   3.743  1.00  0.00           H
ATOM   1202  HB  THR A  68      35.987  -1.389   5.194  1.00  0.00           H
ATOM   1203 1HG  THR A  68      37.783  -1.549   4.135  1.00  0.00           H
ATOM   1204 1HG2 THR A  68      36.949  -3.893   6.540  1.00  0.00           H
ATOM   1205 2HG2 THR A  68      35.857  -2.680   7.198  1.00  0.00           H
ATOM   1206 3HG2 THR A  68      37.547  -2.277   6.904  1.00  0.00           H
ATOM   1207  N   SEP A  69      35.845  -4.803   2.790  1.00  0.00           N
ATOM   1208  CA  SEP A  69      36.415  -6.040   2.178  1.00  0.00           C
ATOM   1209  C   SEP A  69      37.347  -5.663   1.056  1.00  0.00           C
ATOM   1210  O   SEP A  69      37.047  -5.827  -0.125  1.00  0.00           O
ATOM   1211  CB  SEP A  69      35.271  -7.021   1.786  1.00  0.00           C
ATOM   1212  OG  SEP A  69      35.806  -8.275   1.302  1.00  0.00           O
ATOM   1213  PS  SEP A  69      36.427  -9.391   2.295  1.00  0.00           P
ATOM   1214  OPA SEP A  69      35.321  -9.805   3.271  1.00  0.00           O
ATOM   1215  OPB SEP A  69      36.908 -10.599   1.501  1.00  0.00           O
ATOM   1216  OPC SEP A  69      37.569  -8.766   3.090  1.00  0.00           O
ATOM   1217  QB  SEP A  69      34.598  -6.915   1.825  1.00  0.00           Q
ATOM   1218  H   SEP A  69      35.449  -4.104   2.177  1.00  0.00           H
ATOM   1219  HA  SEP A  69      37.021  -6.526   2.965  1.00  0.00           H
ATOM   1220 2HB  SEP A  69      34.597  -7.241   2.634  1.00  0.00           H
ATOM   1221 3HB  SEP A  69      34.600  -6.589   1.016  1.00  0.00           H
ATOM   1222  N   PRO A  70      38.516  -5.144   1.416  1.00  0.00           N
ATOM   1223  CA  PRO A  70      39.513  -4.730   0.456  1.00  0.00           C
ATOM   1224  C   PRO A  70      40.510  -5.868   0.208  1.00  0.00           C
ATOM   1225  O   PRO A  70      40.895  -6.573   1.141  1.00  0.00           O
ATOM   1226  CB  PRO A  70      40.105  -3.528   1.178  1.00  0.00           C
ATOM   1227  CG  PRO A  70      40.159  -3.972   2.602  1.00  0.00           C
ATOM   1228  CD  PRO A  70      38.978  -4.897   2.795  1.00  0.00           C
ATOM   1229  QB  PRO A  70      40.259  -2.987   0.921  1.00  0.00           Q
ATOM   1230  QD  PRO A  70      38.751  -5.118   3.324  1.00  0.00           Q
ATOM   1231  QG  PRO A  70      40.582  -3.810   3.020  1.00  0.00           Q
ATOM   1232  HA  PRO A  70      39.067  -4.420  -0.480  1.00  0.00           H
ATOM   1233 1HB  PRO A  70      39.442  -2.680   1.061  1.00  0.00           H
ATOM   1234 2HB  PRO A  70      41.077  -3.294   0.779  1.00  0.00           H
ATOM   1235 1HG  PRO A  70      40.082  -3.119   3.258  1.00  0.00           H
ATOM   1236 2HG  PRO A  70      41.082  -4.503   2.783  1.00  0.00           H
ATOM   1237 1HD  PRO A  70      38.206  -4.418   3.382  1.00  0.00           H
ATOM   1238 2HD  PRO A  70      39.294  -5.819   3.265  1.00  0.00           H
ATOM   1239  N   PHE A  71      40.865  -6.090  -1.059  1.00  0.00           N
ATOM   1240  CA  PHE A  71      41.755  -7.201  -1.434  1.00  0.00           C
ATOM   1241  C   PHE A  71      43.125  -7.126  -0.753  1.00  0.00           C
ATOM   1242  O   PHE A  71      43.639  -6.039  -0.476  1.00  0.00           O
ATOM   1243  CB  PHE A  71      41.886  -7.285  -2.960  1.00  0.00           C
ATOM   1244  CG  PHE A  71      41.037  -8.377  -3.578  1.00  0.00           C
ATOM   1245  CD1 PHE A  71      39.670  -8.207  -3.756  1.00  0.00           C
ATOM   1246  CD2 PHE A  71      41.613  -9.576  -3.980  1.00  0.00           C
ATOM   1247  CE1 PHE A  71      38.898  -9.205  -4.328  1.00  0.00           C
ATOM   1248  CE2 PHE A  71      40.844 -10.578  -4.550  1.00  0.00           C
ATOM   1249  CZ  PHE A  71      39.486 -10.394  -4.721  1.00  0.00           C
ATOM   1250  QB  PHE A  71      42.248  -6.911  -3.306  1.00  0.00           Q
ATOM   1251  QD  PHE A  71      40.940  -8.504  -3.646  1.00  0.00           Q
ATOM   1252  QE  PHE A  71      39.570 -10.282  -4.659  1.00  0.00           Q
ATOM   1253  QR  PHE A  71      39.981  -9.750  -4.356  1.00  0.00           Q
ATOM   1254  H   PHE A  71      40.485  -5.523  -1.765  1.00  0.00           H
ATOM   1255  HA  PHE A  71      41.277  -8.102  -1.094  1.00  0.00           H
ATOM   1256 1HB  PHE A  71      42.916  -7.477  -3.218  1.00  0.00           H
ATOM   1257 2HB  PHE A  71      41.579  -6.345  -3.393  1.00  0.00           H
ATOM   1258 1HD  PHE A  71      39.205  -7.282  -3.446  1.00  0.00           H
ATOM   1259 2HD  PHE A  71      42.673  -9.726  -3.845  1.00  0.00           H
ATOM   1260 1HE  PHE A  71      37.836  -9.061  -4.460  1.00  0.00           H
ATOM   1261 2HE  PHE A  71      41.304 -11.503  -4.857  1.00  0.00           H
ATOM   1262  HZ  PHE A  71      38.886 -11.173  -5.168  1.00  0.00           H
ATOM   1263  N   ASN A  72      43.704  -8.300  -0.458  1.00  0.00           N
ATOM   1264  CA  ASN A  72      44.999  -8.348   0.230  1.00  0.00           C
ATOM   1265  C   ASN A  72      46.174  -8.550  -0.712  1.00  0.00           C
ATOM   1266  O   ASN A  72      47.270  -8.921  -0.295  1.00  0.00           O
ATOM   1267  CB  ASN A  72      44.980  -9.388   1.374  1.00  0.00           C
ATOM   1268  CG  ASN A  72      46.315  -9.547   2.101  1.00  0.00           C
ATOM   1269  ND2 ASN A  72      46.845 -10.769   2.147  1.00  0.00           N
ATOM   1270  OD1 ASN A  72      46.852  -8.582   2.638  1.00  0.00           O
ATOM   1271  QB  ASN A  72      44.468  -9.706   1.546  1.00  0.00           Q
ATOM   1272  QD2 ASN A  72      47.030 -11.195   2.170  1.00  0.00           Q
ATOM   1273  H   ASN A  72      43.244  -9.138  -0.690  1.00  0.00           H
ATOM   1274  HA  ASN A  72      45.135  -7.382   0.672  1.00  0.00           H
ATOM   1275 1HB  ASN A  72      44.683 -10.345   0.986  1.00  0.00           H
ATOM   1276 2HB  ASN A  72      44.252  -9.068   2.106  1.00  0.00           H
ATOM   1277 1HD2 ASN A  72      46.362 -11.504   1.715  1.00  0.00           H
ATOM   1278 2HD2 ASN A  72      47.698 -10.885   2.624  1.00  0.00           H
ATOM   1279  N   GLY A  73      45.971  -8.249  -1.975  1.00  0.00           N
ATOM   1280  CA  GLY A  73      47.058  -8.351  -2.892  1.00  0.00           C
ATOM   1281  C   GLY A  73      46.792  -7.626  -4.170  1.00  0.00           C
ATOM   1282  O   GLY A  73      45.903  -6.782  -4.280  1.00  0.00           O
ATOM   1283  QA  GLY A  73      47.593  -8.659  -2.777  1.00  0.00           Q
ATOM   1284  H   GLY A  73      45.095  -7.929  -2.278  1.00  0.00           H
ATOM   1285 1HA  GLY A  73      47.250  -9.384  -3.119  1.00  0.00           H
ATOM   1286 2HA  GLY A  73      47.938  -7.934  -2.436  1.00  0.00           H
ATOM   1287  N   LEU A  74      47.571  -7.999  -5.135  1.00  0.00           N
ATOM   1288  CA  LEU A  74      47.480  -7.487  -6.465  1.00  0.00           C
ATOM   1289  C   LEU A  74      46.290  -8.142  -7.098  1.00  0.00           C
ATOM   1290  O   LEU A  74      45.496  -7.543  -7.831  1.00  0.00           O
ATOM   1291  CB  LEU A  74      48.697  -7.978  -7.195  1.00  0.00           C
ATOM   1292  CG  LEU A  74      48.585  -7.857  -8.699  1.00  0.00           C
ATOM   1293  CD1 LEU A  74      49.872  -7.384  -9.264  1.00  0.00           C
ATOM   1294  CD2 LEU A  74      48.229  -9.186  -9.321  1.00  0.00           C
ATOM   1295  QB  LEU A  74      49.189  -8.221  -6.887  1.00  0.00           Q
ATOM   1296  QD1 LEU A  74      50.175  -7.276  -9.398  1.00  0.00           Q
ATOM   1297  QD2 LEU A  74      48.157  -9.503  -9.464  1.00  0.00           Q
ATOM   1298  QQD LEU A  74      49.166  -8.389  -9.431  1.00  0.00           Q
ATOM   1299  H   LEU A  74      48.236  -8.689  -4.960  1.00  0.00           H
ATOM   1300  HA  LEU A  74      47.428  -6.401  -6.478  1.00  0.00           H
ATOM   1301 1HB  LEU A  74      48.828  -9.012  -6.932  1.00  0.00           H
ATOM   1302 2HB  LEU A  74      49.551  -7.432  -6.841  1.00  0.00           H
ATOM   1303  HG  LEU A  74      47.820  -7.116  -8.917  1.00  0.00           H
ATOM   1304 1HD1 LEU A  74      50.692  -7.851  -8.732  1.00  0.00           H
ATOM   1305 2HD1 LEU A  74      49.934  -6.314  -9.166  1.00  0.00           H
ATOM   1306 3HD1 LEU A  74      49.899  -7.663 -10.297  1.00  0.00           H
ATOM   1307 1HD2 LEU A  74      49.073  -9.526  -9.920  1.00  0.00           H
ATOM   1308 2HD2 LEU A  74      47.350  -9.125  -9.884  1.00  0.00           H
ATOM   1309 3HD2 LEU A  74      48.046  -9.858  -8.590  1.00  0.00           H
ATOM   1310  N   THR A  75      46.267  -9.434  -6.817  1.00  0.00           N
ATOM   1311  CA  THR A  75      45.295 -10.351  -7.322  1.00  0.00           C
ATOM   1312  C   THR A  75      43.891  -9.874  -7.130  1.00  0.00           C
ATOM   1313  O   THR A  75      43.490  -9.397  -6.063  1.00  0.00           O
ATOM   1314  CB  THR A  75      45.433 -11.714  -6.655  1.00  0.00           C
ATOM   1315  CG2 THR A  75      46.783 -12.364  -6.849  1.00  0.00           C
ATOM   1316  OG1 THR A  75      45.190 -11.619  -5.265  1.00  0.00           O
ATOM   1317  QG2 THR A  75      47.103 -12.522  -6.893  1.00  0.00           Q
ATOM   1318  H   THR A  75      46.986  -9.796  -6.259  1.00  0.00           H
ATOM   1319  HA  THR A  75      45.470 -10.462  -8.374  1.00  0.00           H
ATOM   1320  HB  THR A  75      44.688 -12.372  -7.078  1.00  0.00           H
ATOM   1321 1HG  THR A  75      44.321 -11.991  -5.069  1.00  0.00           H
ATOM   1322 1HG2 THR A  75      47.548 -11.766  -6.373  1.00  0.00           H
ATOM   1323 2HG2 THR A  75      46.993 -12.451  -7.902  1.00  0.00           H
ATOM   1324 3HG2 THR A  75      46.767 -13.348  -6.403  1.00  0.00           H
ATOM   1325  N   SEP A  76      43.135 -10.040  -8.202  1.00  0.00           N
ATOM   1326  CA  SEP A  76      41.701  -9.627  -8.209  1.00  0.00           C
ATOM   1327  C   SEP A  76      41.091  -9.948  -9.548  1.00  0.00           C
ATOM   1328  O   SEP A  76      40.850 -11.102  -9.896  1.00  0.00           O
ATOM   1329  CB  SEP A  76      41.568  -8.142  -7.759  1.00  0.00           C
ATOM   1330  OG  SEP A  76      42.785  -7.407  -8.030  1.00  0.00           O
ATOM   1331  PS  SEP A  76      42.975  -5.859  -7.596  1.00  0.00           P
ATOM   1332  OPA SEP A  76      42.821  -5.788  -6.073  1.00  0.00           O
ATOM   1333  OPB SEP A  76      44.353  -5.359  -8.010  1.00  0.00           O
ATOM   1334  OPC SEP A  76      41.872  -5.026  -8.237  1.00  0.00           O
ATOM   1335  QB  SEP A  76      41.028  -7.838  -7.476  1.00  0.00           Q
ATOM   1336  H   SEP A  76      43.519 -10.452  -9.040  1.00  0.00           H
ATOM   1337  HA  SEP A  76      41.192 -10.255  -7.453  1.00  0.00           H
ATOM   1338 2HB  SEP A  76      40.734  -7.622  -8.269  1.00  0.00           H
ATOM   1339 3HB  SEP A  76      41.321  -8.055  -6.683  1.00  0.00           H
ATOM   1340  N   PRO A  77      40.808  -8.914 -10.375  1.00  0.00           N
ATOM   1341  CA  PRO A  77      40.214  -9.117 -11.686  1.00  0.00           C
ATOM   1342  C   PRO A  77      41.237  -9.674 -12.702  1.00  0.00           C
ATOM   1343  O   PRO A  77      40.856 -10.121 -13.781  1.00  0.00           O
ATOM   1344  CB  PRO A  77      39.636  -7.723 -12.036  1.00  0.00           C
ATOM   1345  CG  PRO A  77      39.809  -6.927 -10.785  1.00  0.00           C
ATOM   1346  CD  PRO A  77      41.019  -7.495 -10.156  1.00  0.00           C
ATOM   1347  QB  PRO A  77      39.383  -7.557 -12.573  1.00  0.00           Q
ATOM   1348  QD  PRO A  77      41.476  -7.205  -9.889  1.00  0.00           Q
ATOM   1349  QG  PRO A  77      39.452  -6.476 -10.573  1.00  0.00           Q
ATOM   1350  HA  PRO A  77      39.397  -9.823 -11.622  1.00  0.00           H
ATOM   1351 1HB  PRO A  77      38.593  -7.821 -12.286  1.00  0.00           H
ATOM   1352 2HB  PRO A  77      40.173  -7.294 -12.860  1.00  0.00           H
ATOM   1353 1HG  PRO A  77      38.955  -7.066 -10.135  1.00  0.00           H
ATOM   1354 2HG  PRO A  77      39.949  -5.885 -11.011  1.00  0.00           H
ATOM   1355 1HD  PRO A  77      41.043  -7.258  -9.121  1.00  0.00           H
ATOM   1356 2HD  PRO A  77      41.910  -7.152 -10.657  1.00  0.00           H
ATOM   1357  N   GLN A  78      42.531  -9.761 -12.310  1.00  0.00           N
ATOM   1358  CA  GLN A  78      43.537 -10.413 -13.180  1.00  0.00           C
ATOM   1359  C   GLN A  78      44.432 -11.360 -12.408  1.00  0.00           C
ATOM   1360  O   GLN A  78      44.711 -11.166 -11.222  1.00  0.00           O
ATOM   1361  CB  GLN A  78      44.481  -9.493 -13.985  1.00  0.00           C
ATOM   1362  CG  GLN A  78      43.822  -8.323 -14.654  1.00  0.00           C
ATOM   1363  CD  GLN A  78      42.963  -8.814 -15.797  1.00  0.00           C
ATOM   1364  NE2 GLN A  78      42.060  -7.986 -16.290  1.00  0.00           N
ATOM   1365  OE1 GLN A  78      43.115  -9.954 -16.237  1.00  0.00           O
ATOM   1366  QB  GLN A  78      45.098  -9.622 -14.068  1.00  0.00           Q
ATOM   1367  QE2 GLN A  78      41.739  -7.704 -16.464  1.00  0.00           Q
ATOM   1368  QG  GLN A  78      43.903  -7.732 -14.493  1.00  0.00           Q
ATOM   1369  H   GLN A  78      42.785  -9.467 -11.408  1.00  0.00           H
ATOM   1370  HA  GLN A  78      42.975 -11.007 -13.882  1.00  0.00           H
ATOM   1371 1HB  GLN A  78      44.907 -10.102 -14.781  1.00  0.00           H
ATOM   1372 2HB  GLN A  78      45.289  -9.142 -13.355  1.00  0.00           H
ATOM   1373 1HG  GLN A  78      44.592  -7.670 -15.046  1.00  0.00           H
ATOM   1374 2HG  GLN A  78      43.214  -7.794 -13.938  1.00  0.00           H
ATOM   1375 1HE2 GLN A  78      41.982  -7.091 -15.906  1.00  0.00           H
ATOM   1376 2HE2 GLN A  78      41.495  -8.317 -17.021  1.00  0.00           H
ATOM   1377  N   ARG A  79      44.942 -12.337 -13.155  1.00  0.00           N
ATOM   1378  CA  ARG A  79      45.902 -13.306 -12.650  1.00  0.00           C
ATOM   1379  C   ARG A  79      47.171 -12.513 -12.324  1.00  0.00           C
ATOM   1380  O   ARG A  79      47.241 -11.322 -12.619  1.00  0.00           O
ATOM   1381  CB  ARG A  79      46.277 -14.310 -13.757  1.00  0.00           C
ATOM   1382  CG  ARG A  79      45.589 -15.671 -13.860  1.00  0.00           C
ATOM   1383  CD  ARG A  79      46.037 -16.270 -15.210  1.00  0.00           C
ATOM   1384  NE  ARG A  79      47.088 -17.338 -15.207  1.00  0.00           N
ATOM   1385  CZ  ARG A  79      47.668 -17.917 -14.159  1.00  0.00           C
ATOM   1386  NH1 ARG A  79      47.175 -17.795 -12.941  1.00  0.00           N
ATOM   1387  NH2 ARG A  79      48.675 -18.763 -14.367  1.00  0.00           N
ATOM   1388  QB  ARG A  79      46.714 -14.162 -14.190  1.00  0.00           Q
ATOM   1389  QD  ARG A  79      45.798 -16.051 -15.756  1.00  0.00           Q
ATOM   1390  QG  ARG A  79      45.197 -15.925 -13.455  1.00  0.00           Q
ATOM   1391  QH1 ARG A  79      47.002 -17.733 -12.478  1.00  0.00           Q
ATOM   1392  QH2 ARG A  79      49.076 -19.056 -14.450  1.00  0.00           Q
ATOM   1393  H   ARG A  79      44.712 -12.364 -14.107  1.00  0.00           H
ATOM   1394  HA  ARG A  79      45.512 -13.803 -11.770  1.00  0.00           H
ATOM   1395 1HB  ARG A  79      47.348 -14.502 -13.676  1.00  0.00           H
ATOM   1396 2HB  ARG A  79      46.079 -13.822 -14.703  1.00  0.00           H
ATOM   1397 1HG  ARG A  79      44.515 -15.547 -13.869  1.00  0.00           H
ATOM   1398 2HG  ARG A  79      45.878 -16.302 -13.041  1.00  0.00           H
ATOM   1399 1HD  ARG A  79      46.414 -15.438 -15.786  1.00  0.00           H
ATOM   1400 2HD  ARG A  79      45.182 -16.664 -15.724  1.00  0.00           H
ATOM   1401  HE  ARG A  79      47.448 -17.573 -16.092  1.00  0.00           H
ATOM   1402 1HH1 ARG A  79      46.343 -17.279 -12.790  1.00  0.00           H
ATOM   1403 2HH1 ARG A  79      47.661 -18.187 -12.167  1.00  0.00           H
ATOM   1404 1HH2 ARG A  79      48.978 -18.959 -15.306  1.00  0.00           H
ATOM   1405 2HH2 ARG A  79      49.173 -19.151 -13.593  1.00  0.00           H
ATOM   1406  N   SEP A  80      48.148 -13.206 -11.757  1.00  0.00           N
ATOM   1407  CA  SEP A  80      49.442 -12.554 -11.398  1.00  0.00           C
ATOM   1408  C   SEP A  80      50.036 -11.905 -12.621  1.00  0.00           C
ATOM   1409  O   SEP A  80      49.650 -12.176 -13.756  1.00  0.00           O
ATOM   1410  CB  SEP A  80      50.373 -13.571 -10.674  1.00  0.00           C
ATOM   1411  OG  SEP A  80      51.533 -13.881 -11.481  1.00  0.00           O
ATOM   1412  PS  SEP A  80      52.940 -14.351 -10.831  1.00  0.00           P
ATOM   1413  OPA SEP A  80      52.673 -15.638 -10.044  1.00  0.00           O
ATOM   1414  OPB SEP A  80      53.969 -14.605 -11.924  1.00  0.00           O
ATOM   1415  OPC SEP A  80      53.420 -13.278  -9.860  1.00  0.00           O
ATOM   1416  QB  SEP A  80      50.285 -13.854 -10.059  1.00  0.00           Q
ATOM   1417  H   SEP A  80      48.036 -14.189 -11.557  1.00  0.00           H
ATOM   1418  HA  SEP A  80      49.199 -11.750 -10.679  1.00  0.00           H
ATOM   1419 2HB  SEP A  80      50.727 -13.194  -9.696  1.00  0.00           H
ATOM   1420 3HB  SEP A  80      49.843 -14.513 -10.421  1.00  0.00           H
ATOM   1421  N   PRO A  81      51.016 -11.008 -12.389  1.00  0.00           N
ATOM   1422  CA  PRO A  81      51.710 -10.275 -13.429  1.00  0.00           C
ATOM   1423  C   PRO A  81      53.021 -10.940 -13.760  1.00  0.00           C
ATOM   1424  O   PRO A  81      53.406 -11.926 -13.128  1.00  0.00           O
ATOM   1425  CB  PRO A  81      51.946  -8.946 -12.720  1.00  0.00           C
ATOM   1426  CG  PRO A  81      52.378  -9.388 -11.369  1.00  0.00           C
ATOM   1427  CD  PRO A  81      51.540 -10.620 -11.065  1.00  0.00           C
ATOM   1428  QB  PRO A  81      51.868  -8.378 -12.952  1.00  0.00           Q
ATOM   1429  QD  PRO A  81      51.449 -10.895 -10.525  1.00  0.00           Q
ATOM   1430  QG  PRO A  81      52.811  -9.127 -11.018  1.00  0.00           Q
ATOM   1431  HA  PRO A  81      51.117 -10.127 -14.319  1.00  0.00           H
ATOM   1432 1HB  PRO A  81      51.027  -8.379 -12.677  1.00  0.00           H
ATOM   1433 2HB  PRO A  81      52.710  -8.376 -13.227  1.00  0.00           H
ATOM   1434 1HG  PRO A  81      52.194  -8.613 -10.651  1.00  0.00           H
ATOM   1435 2HG  PRO A  81      53.429  -9.642 -11.384  1.00  0.00           H
ATOM   1436 1HD  PRO A  81      50.736 -10.384 -10.388  1.00  0.00           H
ATOM   1437 2HD  PRO A  81      52.162 -11.405 -10.661  1.00  0.00           H
ATOM   1438  N   PHE A  82      53.713 -10.398 -14.721  1.00  0.00           N
ATOM   1439  CA  PHE A  82      54.987 -10.938 -15.098  1.00  0.00           C
ATOM   1440  C   PHE A  82      55.871  -9.793 -15.521  1.00  0.00           C
ATOM   1441  O   PHE A  82      55.382  -8.771 -16.007  1.00  0.00           O
ATOM   1442  CB  PHE A  82      54.801 -12.026 -16.152  1.00  0.00           C
ATOM   1443  CG  PHE A  82      54.216 -13.281 -15.547  1.00  0.00           C
ATOM   1444  CD1 PHE A  82      55.017 -14.176 -14.846  1.00  0.00           C
ATOM   1445  CD2 PHE A  82      52.858 -13.553 -15.649  1.00  0.00           C
ATOM   1446  CE1 PHE A  82      54.476 -15.312 -14.263  1.00  0.00           C
ATOM   1447  CE2 PHE A  82      52.313 -14.688 -15.070  1.00  0.00           C
ATOM   1448  CZ  PHE A  82      53.124 -15.568 -14.378  1.00  0.00           C
ATOM   1449  QB  PHE A  82      54.939 -11.970 -16.757  1.00  0.00           Q
ATOM   1450  QD  PHE A  82      54.148 -13.424 -15.470  1.00  0.00           Q
ATOM   1451  QE  PHE A  82      53.182 -15.443 -14.440  1.00  0.00           Q
ATOM   1452  QR  PHE A  82      53.472 -14.838 -14.749  1.00  0.00           Q
ATOM   1453  H   PHE A  82      53.370  -9.601 -15.178  1.00  0.00           H
ATOM   1454  HA  PHE A  82      55.417 -11.380 -14.206  1.00  0.00           H
ATOM   1455 1HB  PHE A  82      55.754 -12.272 -16.596  1.00  0.00           H
ATOM   1456 2HB  PHE A  82      54.124 -11.669 -16.920  1.00  0.00           H
ATOM   1457 1HD  PHE A  82      56.076 -13.980 -14.755  1.00  0.00           H
ATOM   1458 2HD  PHE A  82      52.220 -12.869 -16.186  1.00  0.00           H
ATOM   1459 1HE  PHE A  82      55.110 -15.998 -13.723  1.00  0.00           H
ATOM   1460 2HE  PHE A  82      51.253 -14.888 -15.158  1.00  0.00           H
ATOM   1461  HZ  PHE A  82      52.700 -16.452 -13.923  1.00  0.00           H
ATOM   1462  N   PRO A  83      57.171  -9.892 -15.265  1.00  0.00           N
ATOM   1463  CA  PRO A  83      58.086  -8.812 -15.540  1.00  0.00           C
ATOM   1464  C   PRO A  83      58.752  -8.894 -16.901  1.00  0.00           C
ATOM   1465  O   PRO A  83      59.087  -9.964 -17.407  1.00  0.00           O
ATOM   1466  CB  PRO A  83      59.065  -8.974 -14.397  1.00  0.00           C
ATOM   1467  CG  PRO A  83      59.228 -10.447 -14.316  1.00  0.00           C
ATOM   1468  CD  PRO A  83      57.860 -11.023 -14.614  1.00  0.00           C
ATOM   1469  QB  PRO A  83      59.308  -8.516 -14.057  1.00  0.00           Q
ATOM   1470  QD  PRO A  83      57.650 -11.588 -14.498  1.00  0.00           Q
ATOM   1471  QG  PRO A  83      59.745 -10.752 -14.191  1.00  0.00           Q
ATOM   1472  HA  PRO A  83      57.594  -7.856 -15.445  1.00  0.00           H
ATOM   1473 1HB  PRO A  83      58.632  -8.570 -13.489  1.00  0.00           H
ATOM   1474 2HB  PRO A  83      59.986  -8.463 -14.625  1.00  0.00           H
ATOM   1475 1HG  PRO A  83      59.548 -10.731 -13.326  1.00  0.00           H
ATOM   1476 2HG  PRO A  83      59.941 -10.773 -15.055  1.00  0.00           H
ATOM   1477 1HD  PRO A  83      57.355 -11.313 -13.701  1.00  0.00           H
ATOM   1478 2HD  PRO A  83      57.944 -11.862 -15.296  1.00  0.00           H
ATOM   1479  N   LYS A  84      58.878  -7.713 -17.470  1.00  0.00           N
ATOM   1480  CA  LYS A  84      59.427  -7.457 -18.790  1.00  0.00           C
ATOM   1481  C   LYS A  84      58.560  -8.037 -19.926  1.00  0.00           C
ATOM   1482  O   LYS A  84      58.926  -9.007 -20.594  1.00  0.00           O
ATOM   1483  CB  LYS A  84      60.928  -7.803 -19.004  1.00  0.00           C
ATOM   1484  CG  LYS A  84      61.786  -8.248 -17.829  1.00  0.00           C
ATOM   1485  CD  LYS A  84      63.159  -8.688 -18.360  1.00  0.00           C
ATOM   1486  CE  LYS A  84      63.906  -7.561 -19.107  1.00  0.00           C
ATOM   1487  NZ  LYS A  84      64.890  -6.825 -18.252  1.00  0.00           N
ATOM   1488  QB  LYS A  84      61.191  -7.742 -19.577  1.00  0.00           Q
ATOM   1489  QD  LYS A  84      63.381  -9.272 -18.300  1.00  0.00           Q
ATOM   1490  QE  LYS A  84      63.808  -7.426 -19.718  1.00  0.00           Q
ATOM   1491  QG  LYS A  84      61.612  -8.258 -17.232  1.00  0.00           Q
ATOM   1492  QZ  LYS A  84      65.124  -6.645 -18.049  1.00  0.00           Q
ATOM   1493  H   LYS A  84      58.540  -6.940 -16.970  1.00  0.00           H
ATOM   1494  HA  LYS A  84      59.351  -6.381 -18.896  1.00  0.00           H
ATOM   1495 1HB  LYS A  84      61.384  -6.908 -19.409  1.00  0.00           H
ATOM   1496 2HB  LYS A  84      60.997  -8.576 -19.744  1.00  0.00           H
ATOM   1497 1HG  LYS A  84      61.322  -9.088 -17.331  1.00  0.00           H
ATOM   1498 2HG  LYS A  84      61.902  -7.429 -17.134  1.00  0.00           H
ATOM   1499 1HD  LYS A  84      63.007  -9.499 -19.048  1.00  0.00           H
ATOM   1500 2HD  LYS A  84      63.754  -9.046 -17.553  1.00  0.00           H
ATOM   1501 1HE  LYS A  84      63.190  -6.862 -19.495  1.00  0.00           H
ATOM   1502 2HE  LYS A  84      64.426  -7.990 -19.941  1.00  0.00           H
ATOM   1503 1HZ  LYS A  84      65.104  -7.362 -17.387  1.00  0.00           H
ATOM   1504 2HZ  LYS A  84      64.498  -5.901 -17.976  1.00  0.00           H
ATOM   1505 3HZ  LYS A  84      65.769  -6.672 -18.783  1.00  0.00           H
ATOM   1506  N   SER A  85      57.436  -7.337 -20.152  1.00  0.00           N
ATOM   1507  CA  SER A  85      56.449  -7.597 -21.222  1.00  0.00           C
ATOM   1508  C   SER A  85      56.013  -6.192 -21.726  1.00  0.00           C
ATOM   1509  O   SER A  85      56.054  -5.255 -20.932  1.00  0.00           O
ATOM   1510  CB  SER A  85      55.296  -8.481 -20.703  1.00  0.00           C
ATOM   1511  OG  SER A  85      54.184  -7.730 -20.290  1.00  0.00           O
ATOM   1512  QB  SER A  85      55.315  -9.106 -20.676  1.00  0.00           Q
ATOM   1513  H   SER A  85      57.277  -6.551 -19.587  1.00  0.00           H
ATOM   1514  HA  SER A  85      56.949  -8.107 -22.030  1.00  0.00           H
ATOM   1515 1HB  SER A  85      55.656  -9.059 -19.863  1.00  0.00           H
ATOM   1516 2HB  SER A  85      54.975  -9.153 -21.489  1.00  0.00           H
ATOM   1517  HG  SER A  85      53.848  -8.084 -19.454  1.00  0.00           H
ATOM   1518  N   SER A  86      55.751  -5.959 -23.039  1.00  0.00           N
ATOM   1519  CA  SER A  86      55.524  -4.548 -23.485  1.00  0.00           C
ATOM   1520  C   SER A  86      56.894  -3.973 -23.250  1.00  0.00           C
ATOM   1521  O   SER A  86      57.086  -3.014 -22.520  1.00  0.00           O
ATOM   1522  CB  SER A  86      54.503  -3.774 -22.656  1.00  0.00           C
ATOM   1523  OG  SER A  86      53.284  -3.550 -23.342  1.00  0.00           O
ATOM   1524  QB  SER A  86      54.621  -3.565 -22.089  1.00  0.00           Q
ATOM   1525  H   SER A  86      55.853  -6.684 -23.707  1.00  0.00           H
ATOM   1526  HA  SER A  86      55.287  -4.522 -24.517  1.00  0.00           H
ATOM   1527 1HB  SER A  86      54.947  -2.787 -22.406  1.00  0.00           H
ATOM   1528 2HB  SER A  86      54.297  -4.343 -21.773  1.00  0.00           H
ATOM   1529  HG  SER A  86      53.295  -2.659 -23.637  1.00  0.00           H
ATOM   1530  N   VAL A  87      57.869  -4.738 -23.734  1.00  0.00           N
ATOM   1531  CA  VAL A  87      59.254  -4.475 -23.431  1.00  0.00           C
ATOM   1532  C   VAL A  87      59.992  -3.646 -24.437  1.00  0.00           C
ATOM   1533  O   VAL A  87      59.434  -3.209 -25.443  1.00  0.00           O
ATOM   1534  CB  VAL A  87      60.015  -5.770 -23.070  1.00  0.00           C
ATOM   1535  CG1 VAL A  87      60.461  -5.680 -21.618  1.00  0.00           C
ATOM   1536  CG2 VAL A  87      59.151  -7.022 -23.273  1.00  0.00           C
ATOM   1537  QG1 VAL A  87      60.563  -5.653 -21.273  1.00  0.00           Q
ATOM   1538  QG2 VAL A  87      58.946  -7.317 -23.318  1.00  0.00           Q
ATOM   1539  QQG VAL A  87      59.755  -6.485 -22.295  1.00  0.00           Q
ATOM   1540  H   VAL A  87      57.639  -5.558 -24.210  1.00  0.00           H
ATOM   1541  HA  VAL A  87      59.234  -3.884 -22.531  1.00  0.00           H
ATOM   1542  HB  VAL A  87      60.891  -5.847 -23.696  1.00  0.00           H
ATOM   1543 1HG1 VAL A  87      59.592  -5.542 -20.986  1.00  0.00           H
ATOM   1544 2HG1 VAL A  87      61.125  -4.834 -21.499  1.00  0.00           H
ATOM   1545 3HG1 VAL A  87      60.974  -6.582 -21.335  1.00  0.00           H
ATOM   1546 1HG2 VAL A  87      58.142  -6.736 -23.520  1.00  0.00           H
ATOM   1547 2HG2 VAL A  87      59.137  -7.600 -22.362  1.00  0.00           H
ATOM   1548 3HG2 VAL A  87      59.560  -7.616 -24.072  1.00  0.00           H
ATOM   1549  N   LYS A  88      61.219  -3.293 -24.068  1.00  0.00           N
ATOM   1550  CA  LYS A  88      61.952  -2.343 -24.861  1.00  0.00           C
ATOM   1551  C   LYS A  88      63.497  -2.496 -24.688  1.00  0.00           C
ATOM   1552  O   LYS A  88      63.944  -3.408 -23.989  1.00  0.00           O
ATOM   1553  CB  LYS A  88      61.268  -1.039 -24.379  1.00  0.00           C
ATOM   1554  CG  LYS A  88      62.047   0.032 -23.658  1.00  0.00           C
ATOM   1555  CD  LYS A  88      61.067   0.836 -22.782  1.00  0.00           C
ATOM   1556  CE  LYS A  88      60.679   2.158 -23.440  1.00  0.00           C
ATOM   1557  NZ  LYS A  88      60.742   3.325 -22.507  1.00  0.00           N
ATOM   1558  QB  LYS A  88      60.632  -0.971 -24.447  1.00  0.00           Q
ATOM   1559  QD  LYS A  88      60.839   0.638 -22.233  1.00  0.00           Q
ATOM   1560  QE  LYS A  88      60.510   2.204 -24.042  1.00  0.00           Q
ATOM   1561  QG  LYS A  88      62.649   0.137 -23.714  1.00  0.00           Q
ATOM   1562  QZ  LYS A  88      60.755   3.607 -22.286  1.00  0.00           Q
ATOM   1563  H   LYS A  88      61.567  -3.578 -23.196  1.00  0.00           H
ATOM   1564  HA  LYS A  88      61.698  -2.506 -25.894  1.00  0.00           H
ATOM   1565 1HB  LYS A  88      60.490  -1.362 -23.683  1.00  0.00           H
ATOM   1566 2HB  LYS A  88      60.773  -0.580 -25.211  1.00  0.00           H
ATOM   1567 1HG  LYS A  88      62.489   0.694 -24.389  1.00  0.00           H
ATOM   1568 2HG  LYS A  88      62.809  -0.418 -23.037  1.00  0.00           H
ATOM   1569 1HD  LYS A  88      61.518   1.027 -21.819  1.00  0.00           H
ATOM   1570 2HD  LYS A  88      60.160   0.249 -22.648  1.00  0.00           H
ATOM   1571 1HE  LYS A  88      59.670   2.070 -23.822  1.00  0.00           H
ATOM   1572 2HE  LYS A  88      61.351   2.337 -24.262  1.00  0.00           H
ATOM   1573 1HZ  LYS A  88      61.150   3.041 -21.591  1.00  0.00           H
ATOM   1574 2HZ  LYS A  88      59.787   3.702 -22.347  1.00  0.00           H
ATOM   1575 3HZ  LYS A  88      61.327   4.076 -22.922  1.00  0.00           H
ATOM   1576  N   ARG A  89      64.322  -1.671 -25.377  1.00  0.00           N
ATOM   1577  CA  ARG A  89      65.802  -1.818 -25.301  1.00  0.00           C
ATOM   1578  C   ARG A  89      66.480  -0.573 -24.725  1.00  0.00           C
ATOM   1579  O   ARG A  89      66.242   0.550 -25.173  1.00  0.00           O
ATOM   1580  CB  ARG A  89      66.415  -2.151 -26.689  1.00  0.00           C
ATOM   1581  CG  ARG A  89      67.382  -3.353 -26.695  1.00  0.00           C
ATOM   1582  CD  ARG A  89      68.241  -3.376 -27.970  1.00  0.00           C
ATOM   1583  NE  ARG A  89      69.620  -3.893 -27.788  1.00  0.00           N
ATOM   1584  CZ  ARG A  89      70.237  -4.655 -28.713  1.00  0.00           C
ATOM   1585  NH1 ARG A  89      69.563  -5.041 -29.785  1.00  0.00           N
ATOM   1586  NH2 ARG A  89      71.498  -5.069 -28.558  1.00  0.00           N
ATOM   1587  QB  ARG A  89      66.283  -1.825 -27.214  1.00  0.00           Q
ATOM   1588  QD  ARG A  89      68.020  -3.186 -28.524  1.00  0.00           Q
ATOM   1589  QG  ARG A  89      67.412  -3.781 -26.243  1.00  0.00           Q
ATOM   1590  QH1 ARG A  89      69.313  -5.182 -30.197  1.00  0.00           Q
ATOM   1591  QH2 ARG A  89      71.975  -5.221 -28.511  1.00  0.00           Q
ATOM   1592  H   ARG A  89      63.937  -0.984 -25.965  1.00  0.00           H
ATOM   1593  HA  ARG A  89      66.005  -2.646 -24.634  1.00  0.00           H
ATOM   1594 1HB  ARG A  89      66.956  -1.283 -27.050  1.00  0.00           H
ATOM   1595 2HB  ARG A  89      65.610  -2.368 -27.378  1.00  0.00           H
ATOM   1596 1HG  ARG A  89      66.799  -4.263 -26.651  1.00  0.00           H
ATOM   1597 2HG  ARG A  89      68.026  -3.297 -25.834  1.00  0.00           H
ATOM   1598 1HD  ARG A  89      68.296  -2.371 -28.359  1.00  0.00           H
ATOM   1599 2HD  ARG A  89      67.744  -4.001 -28.691  1.00  0.00           H
ATOM   1600  HE  ARG A  89      70.111  -3.635 -26.978  1.00  0.00           H
ATOM   1601 1HH1 ARG A  89      68.609  -4.776 -29.903  1.00  0.00           H
ATOM   1602 2HH1 ARG A  89      70.018  -5.588 -30.489  1.00  0.00           H
ATOM   1603 1HH2 ARG A  89      72.018  -4.824 -27.741  1.00  0.00           H
ATOM   1604 2HH2 ARG A  89      71.932  -5.617 -29.280  1.00  0.00           H
ATOM   1605  N   THR A  90      67.337  -0.793 -23.730  1.00  0.00           N
ATOM   1606  CA  THR A  90      68.067   0.284 -23.072  1.00  0.00           C
ATOM   1607  C   THR A  90      69.330  -0.254 -22.399  1.00  0.00           C
ATOM   1608  CB  THR A  90      67.166   0.961 -22.033  1.00  0.00           C
ATOM   1609  CG2 THR A  90      65.971   1.660 -22.644  1.00  0.00           C
ATOM   1610  OG1 THR A  90      66.678   0.014 -21.100  1.00  0.00           O
ATOM   1611  OT1 THR A  90      70.429   0.233 -22.732  1.00  0.00           O
ATOM   1612  OT2 THR A  90      69.204  -1.159 -21.547  1.00  0.00           O
ATOM   1613  QG2 THR A  90      65.685   1.827 -22.791  1.00  0.00           Q
ATOM   1614  H   THR A  90      67.483  -1.715 -23.428  1.00  0.00           H
ATOM   1615  HA  THR A  90      68.353   1.008 -23.820  1.00  0.00           H
ATOM   1616  HB  THR A  90      67.743   1.700 -21.496  1.00  0.00           H
ATOM   1617 1HG  THR A  90      67.041   0.200 -20.231  1.00  0.00           H
ATOM   1618 1HG2 THR A  90      65.313   0.927 -23.091  1.00  0.00           H
ATOM   1619 2HG2 THR A  90      66.305   2.351 -23.403  1.00  0.00           H
ATOM   1620 3HG2 THR A  90      65.436   2.203 -21.877  1.00  0.00           H
TER    1621
ENDMDL
