# Supplementary material for: Data set of intrinsically disordered proteins analysed at a local protein conformation level
Source: Data Brief. 2020 Mar 5;29:105383. doi: 10.1016/j.dib.2020.105383 (PMC7078294; doi:10.1016/j.dib.2020.105383)
Supplement: Supplementary file 1 [file mmc1.zip › the data/1-DATA/PED1AAA-pdb/1AAA-26.pdb]

ATOM      1  N   GLY A  -1     -28.785  -2.890   3.020  1.00  0.00           N
ATOM      2  CA  GLY A  -1     -29.742  -2.885   1.887  1.00  0.00           C
ATOM      3  C   GLY A  -1     -30.005  -4.287   1.410  1.00  0.00           C
ATOM      4  O   GLY A  -1     -29.629  -5.247   2.077  1.00  0.00           O
ATOM      5  QA  GLY A  -1     -29.999  -2.371   1.637  1.00  0.00           Q
ATOM      6 1HA  GLY A  -1     -30.669  -2.440   2.203  1.00  0.00           H
ATOM      7 2HA  GLY A  -1     -29.329  -2.303   1.070  1.00  0.00           H
ATOM      8 1HT  GLY A  -1     -27.896  -3.358   2.734  1.00  0.00           H
ATOM      9 2HT  GLY A  -1     -29.188  -3.410   3.823  1.00  0.00           H
ATOM     10 3HT  GLY A  -1     -28.569  -1.919   3.316  1.00  0.00           H
ATOM     11  N   SER A   0     -30.641  -4.439   0.265  1.00  0.00           N
ATOM     12  CA  SER A   0     -30.912  -5.776  -0.232  1.00  0.00           C
ATOM     13  C   SER A   0     -30.984  -5.812  -1.761  1.00  0.00           C
ATOM     14  O   SER A   0     -31.367  -4.839  -2.403  1.00  0.00           O
ATOM     15  CB  SER A   0     -32.197  -6.331   0.407  1.00  0.00           C
ATOM     16  OG  SER A   0     -32.962  -5.301   1.010  1.00  0.00           O
ATOM     17  QB  SER A   0     -32.361  -6.938   0.421  1.00  0.00           Q
ATOM     18  H   SER A   0     -30.935  -3.658  -0.259  1.00  0.00           H
ATOM     19  HA  SER A   0     -30.089  -6.399   0.076  1.00  0.00           H
ATOM     20 1HB  SER A   0     -31.921  -7.053   1.176  1.00  0.00           H
ATOM     21 2HB  SER A   0     -32.801  -6.824  -0.332  1.00  0.00           H
ATOM     22  HG  SER A   0     -33.257  -5.601   1.888  1.00  0.00           H
ATOM     23  N   MET A   1     -30.573  -6.949  -2.334  1.00  0.00           N
ATOM     24  CA  MET A   1     -30.549  -7.122  -3.788  1.00  0.00           C
ATOM     25  C   MET A   1     -31.929  -6.930  -4.392  1.00  0.00           C
ATOM     26  O   MET A   1     -32.945  -7.330  -3.821  1.00  0.00           O
ATOM     27  CB  MET A   1     -29.971  -8.498  -4.201  1.00  0.00           C
ATOM     28  CG  MET A   1     -29.340  -9.303  -3.061  1.00  0.00           C
ATOM     29  SD  MET A   1     -28.428 -10.765  -3.630  1.00  0.00           S
ATOM     30  CE  MET A   1     -27.188 -10.965  -2.340  1.00  0.00           C
ATOM     31  QB  MET A   1     -29.976  -8.711  -4.797  1.00  0.00           Q
ATOM     32  QE  MET A   1     -26.938 -11.006  -2.082  1.00  0.00           Q
ATOM     33  QG  MET A   1     -29.389  -9.148  -2.458  1.00  0.00           Q
ATOM     34  H   MET A   1     -30.256  -7.683  -1.765  1.00  0.00           H
ATOM     35  HA  MET A   1     -29.899  -6.351  -4.190  1.00  0.00           H
ATOM     36 1HB  MET A   1     -29.199  -8.332  -4.954  1.00  0.00           H
ATOM     37 2HB  MET A   1     -30.752  -9.090  -4.640  1.00  0.00           H
ATOM     38 1HG  MET A   1     -30.125  -9.628  -2.396  1.00  0.00           H
ATOM     39 2HG  MET A   1     -28.653  -8.668  -2.520  1.00  0.00           H
ATOM     40 1HE  MET A   1     -27.359 -10.241  -1.556  1.00  0.00           H
ATOM     41 2HE  MET A   1     -26.204 -10.814  -2.760  1.00  0.00           H
ATOM     42 3HE  MET A   1     -27.252 -11.963  -1.927  1.00  0.00           H
ATOM     43  N   THR A   2     -31.957  -6.296  -5.557  1.00  0.00           N
ATOM     44  CA  THR A   2     -33.205  -6.022  -6.256  1.00  0.00           C
ATOM     45  C   THR A   2     -33.576  -7.159  -7.188  1.00  0.00           C
ATOM     46  O   THR A   2     -32.771  -8.057  -7.449  1.00  0.00           O
ATOM     47  CB  THR A   2     -33.065  -4.727  -7.066  1.00  0.00           C
ATOM     48  CG2 THR A   2     -33.170  -4.932  -8.566  1.00  0.00           C
ATOM     49  OG1 THR A   2     -34.053  -3.788  -6.690  1.00  0.00           O
ATOM     50  QG2 THR A   2     -33.188  -4.979  -8.923  1.00  0.00           Q
ATOM     51  H   THR A   2     -31.125  -5.991  -5.960  1.00  0.00           H
ATOM     52  HA  THR A   2     -33.990  -5.893  -5.521  1.00  0.00           H
ATOM     53  HB  THR A   2     -32.094  -4.300  -6.859  1.00  0.00           H
ATOM     54 1HG  THR A   2     -33.769  -3.333  -5.890  1.00  0.00           H
ATOM     55 1HG2 THR A   2     -34.169  -5.211  -8.825  1.00  0.00           H
ATOM     56 2HG2 THR A   2     -32.488  -5.712  -8.873  1.00  0.00           H
ATOM     57 3HG2 THR A   2     -32.908  -4.013  -9.072  1.00  0.00           H
ATOM     58  N   PRO A   3     -34.793  -7.112  -7.737  1.00  0.00           N
ATOM     59  CA  PRO A   3     -35.272  -8.096  -8.673  1.00  0.00           C
ATOM     60  C   PRO A   3     -35.012  -7.614 -10.100  1.00  0.00           C
ATOM     61  O   PRO A   3     -35.948  -7.451 -10.886  1.00  0.00           O
ATOM     62  CB  PRO A   3     -36.765  -8.110  -8.329  1.00  0.00           C
ATOM     63  CG  PRO A   3     -37.077  -6.670  -8.085  1.00  0.00           C
ATOM     64  CD  PRO A   3     -35.812  -6.060  -7.516  1.00  0.00           C
ATOM     65  QB  PRO A   3     -37.128  -8.606  -8.288  1.00  0.00           Q
ATOM     66  QD  PRO A   3     -35.752  -5.510  -7.260  1.00  0.00           Q
ATOM     67  QG  PRO A   3     -37.612  -6.386  -8.197  1.00  0.00           Q
ATOM     68  HA  PRO A   3     -34.833  -9.069  -8.519  1.00  0.00           H
ATOM     69 1HB  PRO A   3     -36.919  -8.694  -7.432  1.00  0.00           H
ATOM     70 2HB  PRO A   3     -37.336  -8.517  -9.143  1.00  0.00           H
ATOM     71 1HG  PRO A   3     -37.887  -6.581  -7.378  1.00  0.00           H
ATOM     72 2HG  PRO A   3     -37.336  -6.191  -9.018  1.00  0.00           H
ATOM     73 1HD  PRO A   3     -35.934  -5.855  -6.465  1.00  0.00           H
ATOM     74 2HD  PRO A   3     -35.570  -5.164  -8.054  1.00  0.00           H
ATOM     75  N   SER A   4     -33.729  -7.358 -10.427  1.00  0.00           N
ATOM     76  CA  SER A   4     -33.333  -6.865 -11.765  1.00  0.00           C
ATOM     77  C   SER A   4     -34.539  -6.618 -12.674  1.00  0.00           C
ATOM     78  O   SER A   4     -34.937  -7.514 -13.405  1.00  0.00           O
ATOM     79  CB  SER A   4     -32.454  -7.897 -12.463  1.00  0.00           C
ATOM     80  OG  SER A   4     -31.811  -7.339 -13.600  1.00  0.00           O
ATOM     81  QB  SER A   4     -32.389  -8.491 -12.281  1.00  0.00           Q
ATOM     82  H   SER A   4     -33.033  -7.492  -9.750  1.00  0.00           H
ATOM     83  HA  SER A   4     -32.777  -5.954 -11.634  1.00  0.00           H
ATOM     84 1HB  SER A   4     -33.076  -8.719 -12.785  1.00  0.00           H
ATOM     85 2HB  SER A   4     -31.704  -8.263 -11.779  1.00  0.00           H
ATOM     86  HG  SER A   4     -32.456  -6.888 -14.150  1.00  0.00           H
ATOM     87  N   TPO A   5     -35.069  -5.400 -12.610  1.00  0.00           N
ATOM     88  CA  TPO A   5     -36.250  -5.037 -13.448  1.00  0.00           C
ATOM     89  C   TPO A   5     -35.810  -4.912 -14.893  1.00  0.00           C
ATOM     90  O   TPO A   5     -36.594  -5.067 -15.828  1.00  0.00           O
ATOM     91  CB  TPO A   5     -37.055  -3.859 -12.793  1.00  0.00           C
ATOM     92  CG2 TPO A   5     -36.215  -2.586 -12.579  1.00  0.00           C
ATOM     93  OG1 TPO A   5     -38.165  -3.480 -13.657  1.00  0.00           O
ATOM     94  PS  TPO A   5     -39.242  -2.300 -13.345  1.00  0.00           P
ATOM     95  OPA TPO A   5     -39.998  -2.588 -12.045  1.00  0.00           O
ATOM     96  OPB TPO A   5     -40.250  -2.216 -14.494  1.00  0.00           O
ATOM     97  OPC TPO A   5     -38.535  -0.945 -13.224  1.00  0.00           O
ATOM     98  QG2 TPO A   5     -36.004  -2.254 -12.523  1.00  0.00           Q
ATOM     99  H   TPO A   5     -34.800  -4.587 -12.046  1.00  0.00           H
ATOM    100  HA  TPO A   5     -36.938  -5.900 -13.428  1.00  0.00           H
ATOM    101  HB  TPO A   5     -37.443  -4.205 -11.813  1.00  0.00           H
ATOM    102 1HG2 TPO A   5     -36.825  -1.789 -12.117  1.00  0.00           H
ATOM    103 2HG2 TPO A   5     -35.355  -2.777 -11.914  1.00  0.00           H
ATOM    104 3HG2 TPO A   5     -35.833  -2.197 -13.538  1.00  0.00           H
ATOM    105  N   PRO A   6     -34.503  -4.620 -15.093  1.00  0.00           N
ATOM    106  CA  PRO A   6     -33.857  -4.478 -16.424  1.00  0.00           C
ATOM    107  C   PRO A   6     -33.490  -5.794 -17.159  1.00  0.00           C
ATOM    108  O   PRO A   6     -32.326  -6.009 -17.520  1.00  0.00           O
ATOM    109  CB  PRO A   6     -32.581  -3.673 -16.085  1.00  0.00           C
ATOM    110  CG  PRO A   6     -32.761  -3.221 -14.676  1.00  0.00           C
ATOM    111  CD  PRO A   6     -33.555  -4.293 -14.038  1.00  0.00           C
ATOM    112  QB  PRO A   6     -32.104  -3.571 -16.469  1.00  0.00           Q
ATOM    113  QD  PRO A   6     -33.493  -4.516 -13.487  1.00  0.00           Q
ATOM    114  QG  PRO A   6     -32.555  -2.706 -14.413  1.00  0.00           Q
ATOM    115  HA  PRO A   6     -34.465  -3.886 -17.083  1.00  0.00           H
ATOM    116 1HB  PRO A   6     -32.494  -2.833 -16.756  1.00  0.00           H
ATOM    117 2HB  PRO A   6     -31.715  -4.309 -16.182  1.00  0.00           H
ATOM    118 1HG  PRO A   6     -33.299  -2.286 -14.648  1.00  0.00           H
ATOM    119 2HG  PRO A   6     -31.811  -3.127 -14.177  1.00  0.00           H
ATOM    120 1HD  PRO A   6     -34.055  -3.907 -13.176  1.00  0.00           H
ATOM    121 2HD  PRO A   6     -32.931  -5.125 -13.798  1.00  0.00           H
ATOM    122  N   PRO A   7     -34.494  -6.644 -17.479  1.00  0.00           N
ATOM    123  CA  PRO A   7     -34.299  -7.866 -18.257  1.00  0.00           C
ATOM    124  C   PRO A   7     -33.690  -7.491 -19.582  1.00  0.00           C
ATOM    125  O   PRO A   7     -32.790  -8.162 -20.092  1.00  0.00           O
ATOM    126  CB  PRO A   7     -35.731  -8.394 -18.479  1.00  0.00           C
ATOM    127  CG  PRO A   7     -36.532  -7.750 -17.418  1.00  0.00           C
ATOM    128  CD  PRO A   7     -35.895  -6.422 -17.188  1.00  0.00           C
ATOM    129  QB  PRO A   7     -35.913  -8.787 -18.925  1.00  0.00           Q
ATOM    130  QD  PRO A   7     -36.163  -5.912 -17.006  1.00  0.00           Q
ATOM    131  QG  PRO A   7     -37.026  -7.979 -17.128  1.00  0.00           Q
ATOM    132  HA  PRO A   7     -33.690  -8.600 -17.748  1.00  0.00           H
ATOM    133 1HB  PRO A   7     -35.749  -9.471 -18.390  1.00  0.00           H
ATOM    134 2HB  PRO A   7     -36.077  -8.103 -19.460  1.00  0.00           H
ATOM    135 1HG  PRO A   7     -36.499  -8.340 -16.512  1.00  0.00           H
ATOM    136 2HG  PRO A   7     -37.555  -7.619 -17.744  1.00  0.00           H
ATOM    137 1HD  PRO A   7     -36.018  -6.144 -16.166  1.00  0.00           H
ATOM    138 2HD  PRO A   7     -36.309  -5.679 -17.847  1.00  0.00           H
ATOM    139  N   ARG A   8     -34.198  -6.383 -20.140  1.00  0.00           N
ATOM    140  CA  ARG A   8     -33.699  -5.924 -21.406  1.00  0.00           C
ATOM    141  C   ARG A   8     -32.182  -5.613 -21.341  1.00  0.00           C
ATOM    142  O   ARG A   8     -31.648  -5.230 -20.297  1.00  0.00           O
ATOM    143  CB  ARG A   8     -34.593  -4.835 -22.112  1.00  0.00           C
ATOM    144  CG  ARG A   8     -35.576  -3.855 -21.363  1.00  0.00           C
ATOM    145  CD  ARG A   8     -36.564  -3.405 -22.495  1.00  0.00           C
ATOM    146  NE  ARG A   8     -37.873  -2.719 -22.219  1.00  0.00           N
ATOM    147  CZ  ARG A   8     -38.149  -1.534 -21.631  1.00  0.00           C
ATOM    148  NH1 ARG A   8     -37.224  -0.700 -21.175  1.00  0.00           N
ATOM    149  NH2 ARG A   8     -39.434  -1.152 -21.612  1.00  0.00           N
ATOM    150  QB  ARG A   8     -34.596  -4.811 -22.756  1.00  0.00           Q
ATOM    151  QD  ARG A   8     -36.420  -3.563 -23.093  1.00  0.00           Q
ATOM    152  QG  ARG A   8     -35.572  -3.677 -20.775  1.00  0.00           Q
ATOM    153  QH1 ARG A   8     -36.884  -0.380 -20.999  1.00  0.00           Q
ATOM    154  QH2 ARG A   8     -39.920  -1.012 -21.605  1.00  0.00           Q
ATOM    155  H   ARG A   8     -34.911  -5.889 -19.688  1.00  0.00           H
ATOM    156  HA  ARG A   8     -33.763  -6.801 -22.039  1.00  0.00           H
ATOM    157 1HB  ARG A   8     -35.228  -5.401 -22.790  1.00  0.00           H
ATOM    158 2HB  ARG A   8     -33.965  -4.222 -22.722  1.00  0.00           H
ATOM    159 1HG  ARG A   8     -35.041  -2.991 -20.988  1.00  0.00           H
ATOM    160 2HG  ARG A   8     -36.104  -4.364 -20.563  1.00  0.00           H
ATOM    161 1HD  ARG A   8     -36.816  -4.327 -23.002  1.00  0.00           H
ATOM    162 2HD  ARG A   8     -36.024  -2.798 -23.184  1.00  0.00           H
ATOM    163  HE  ARG A   8     -38.657  -3.192 -22.581  1.00  0.00           H
ATOM    164 1HH1 ARG A   8     -36.262  -0.914 -21.273  1.00  0.00           H
ATOM    165 2HH1 ARG A   8     -37.508   0.156 -20.724  1.00  0.00           H
ATOM    166 1HH2 ARG A   8     -40.133  -1.723 -22.052  1.00  0.00           H
ATOM    167 2HH2 ARG A   8     -39.708  -0.301 -21.158  1.00  0.00           H
ATOM    168  N   SER A   9     -31.493  -5.905 -22.463  1.00  0.00           N
ATOM    169  CA  SER A   9     -30.026  -5.787 -22.592  1.00  0.00           C
ATOM    170  C   SER A   9     -29.464  -4.475 -22.134  1.00  0.00           C
ATOM    171  O   SER A   9     -28.302  -4.425 -21.698  1.00  0.00           O
ATOM    172  CB  SER A   9     -29.598  -5.917 -24.045  1.00  0.00           C
ATOM    173  OG  SER A   9     -28.409  -6.680 -24.169  1.00  0.00           O
ATOM    174  QB  SER A   9     -29.896  -5.651 -24.522  1.00  0.00           Q
ATOM    175  H   SER A   9     -31.986  -6.276 -23.217  1.00  0.00           H
ATOM    176  HA  SER A   9     -29.569  -6.589 -22.024  1.00  0.00           H
ATOM    177 1HB  SER A   9     -29.408  -4.923 -24.433  1.00  0.00           H
ATOM    178 2HB  SER A   9     -30.383  -6.377 -24.613  1.00  0.00           H
ATOM    179  HG  SER A   9     -27.647  -6.099 -24.091  1.00  0.00           H
ATOM    180  N   ARG A  10     -30.211  -3.404 -22.290  1.00  0.00           N
ATOM    181  CA  ARG A  10     -29.648  -2.129 -21.922  1.00  0.00           C
ATOM    182  C   ARG A  10     -30.334  -1.481 -20.700  1.00  0.00           C
ATOM    183  O   ARG A  10     -31.556  -1.499 -20.545  1.00  0.00           O
ATOM    184  CB  ARG A  10     -29.402  -1.180 -23.147  1.00  0.00           C
ATOM    185  CG  ARG A  10     -30.113  -1.392 -24.512  1.00  0.00           C
ATOM    186  CD  ARG A  10     -30.117  -0.041 -25.267  1.00  0.00           C
ATOM    187  NE  ARG A  10     -28.796   0.514 -25.736  1.00  0.00           N
ATOM    188  CZ  ARG A  10     -27.878   0.065 -26.650  1.00  0.00           C
ATOM    189  NH1 ARG A  10     -27.976  -1.051 -27.383  1.00  0.00           N
ATOM    190  NH2 ARG A  10     -26.817   0.852 -26.845  1.00  0.00           N
ATOM    191  QB  ARG A  10     -28.982  -0.704 -23.099  1.00  0.00           Q
ATOM    192  QD  ARG A  10     -30.650   0.302 -25.315  1.00  0.00           Q
ATOM    193  QG  ARG A  10     -30.366  -1.918 -24.728  1.00  0.00           Q
ATOM    194  QH1 ARG A  10     -27.997  -1.469 -27.664  1.00  0.00           Q
ATOM    195  QH2 ARG A  10     -26.419   1.150 -26.912  1.00  0.00           Q
ATOM    196  H   ARG A  10     -31.105  -3.474 -22.684  1.00  0.00           H
ATOM    197  HA  ARG A  10     -28.663  -2.383 -21.564  1.00  0.00           H
ATOM    198 1HB  ARG A  10     -28.341  -1.230 -23.354  1.00  0.00           H
ATOM    199 2HB  ARG A  10     -29.624  -0.180 -22.845  1.00  0.00           H
ATOM    200 1HG  ARG A  10     -31.140  -1.700 -24.354  1.00  0.00           H
ATOM    201 2HG  ARG A  10     -29.592  -2.137 -25.104  1.00  0.00           H
ATOM    202 1HD  ARG A  10     -30.494   0.673 -24.542  1.00  0.00           H
ATOM    203 2HD  ARG A  10     -30.806  -0.069 -26.089  1.00  0.00           H
ATOM    204  HE  ARG A  10     -28.562   1.372 -25.327  1.00  0.00           H
ATOM    205 1HH1 ARG A  10     -28.769  -1.646 -27.311  1.00  0.00           H
ATOM    206 2HH1 ARG A  10     -27.225  -1.290 -28.016  1.00  0.00           H
ATOM    207 1HH2 ARG A  10     -26.744   1.715 -26.344  1.00  0.00           H
ATOM    208 2HH2 ARG A  10     -26.094   0.584 -27.482  1.00  0.00           H
ATOM    209  N   GLY A  11     -29.468  -0.991 -19.781  1.00  0.00           N
ATOM    210  CA  GLY A  11     -29.899  -0.419 -18.497  1.00  0.00           C
ATOM    211  C   GLY A  11     -30.020  -1.514 -17.436  1.00  0.00           C
ATOM    212  O   GLY A  11     -30.788  -1.394 -16.487  1.00  0.00           O
ATOM    213  QA  GLY A  11     -30.009   0.190 -18.391  1.00  0.00           Q
ATOM    214  H   GLY A  11     -28.508  -1.077 -19.954  1.00  0.00           H
ATOM    215 1HA  GLY A  11     -30.853   0.067 -18.612  1.00  0.00           H
ATOM    216 2HA  GLY A  11     -29.165   0.313 -18.169  1.00  0.00           H
ATOM    217  N   THR A  12     -29.279  -2.603 -17.647  1.00  0.00           N
ATOM    218  CA  THR A  12     -29.320  -3.777 -16.767  1.00  0.00           C
ATOM    219  C   THR A  12     -28.934  -3.478 -15.287  1.00  0.00           C
ATOM    220  O   THR A  12     -29.757  -3.576 -14.378  1.00  0.00           O
ATOM    221  CB  THR A  12     -28.452  -4.909 -17.376  1.00  0.00           C
ATOM    222  CG2 THR A  12     -28.552  -5.013 -18.901  1.00  0.00           C
ATOM    223  OG1 THR A  12     -27.085  -4.756 -17.051  1.00  0.00           O
ATOM    224  QG2 THR A  12     -28.575  -5.039 -19.263  1.00  0.00           Q
ATOM    225  H   THR A  12     -28.709  -2.631 -18.446  1.00  0.00           H
ATOM    226  HA  THR A  12     -30.336  -4.115 -16.775  1.00  0.00           H
ATOM    227  HB  THR A  12     -28.787  -5.855 -16.973  1.00  0.00           H
ATOM    228 1HG  THR A  12     -26.769  -5.557 -16.616  1.00  0.00           H
ATOM    229 1HG2 THR A  12     -28.092  -4.148 -19.357  1.00  0.00           H
ATOM    230 2HG2 THR A  12     -29.590  -5.062 -19.194  1.00  0.00           H
ATOM    231 3HG2 THR A  12     -28.044  -5.907 -19.238  1.00  0.00           H
ATOM    232  N   ARG A  13     -27.682  -3.139 -15.095  1.00  0.00           N
ATOM    233  CA  ARG A  13     -27.031  -2.810 -13.803  1.00  0.00           C
ATOM    234  C   ARG A  13     -27.687  -1.687 -13.013  1.00  0.00           C
ATOM    235  O   ARG A  13     -27.832  -1.738 -11.788  1.00  0.00           O
ATOM    236  CB  ARG A  13     -25.687  -2.321 -14.286  1.00  0.00           C
ATOM    237  CG  ARG A  13     -24.806  -1.482 -13.400  1.00  0.00           C
ATOM    238  CD  ARG A  13     -23.442  -1.674 -13.966  1.00  0.00           C
ATOM    239  NE  ARG A  13     -23.270  -1.280 -15.366  1.00  0.00           N
ATOM    240  CZ  ARG A  13     -22.274  -1.847 -16.011  1.00  0.00           C
ATOM    241  NH1 ARG A  13     -21.482  -2.599 -15.267  1.00  0.00           N
ATOM    242  NH2 ARG A  13     -22.032  -1.701 -17.307  1.00  0.00           N
ATOM    243  QB  ARG A  13     -25.487  -2.463 -14.872  1.00  0.00           Q
ATOM    244  QD  ARG A  13     -22.988  -1.968 -13.653  1.00  0.00           Q
ATOM    245  QG  ARG A  13     -24.951  -1.142 -12.912  1.00  0.00           Q
ATOM    246  QH1 ARG A  13     -21.203  -2.892 -14.980  1.00  0.00           Q
ATOM    247  QH2 ARG A  13     -21.939  -1.659 -17.799  1.00  0.00           Q
ATOM    248  H   ARG A  13     -27.108  -3.098 -15.890  1.00  0.00           H
ATOM    249  HA  ARG A  13     -26.894  -3.686 -13.198  1.00  0.00           H
ATOM    250 1HB  ARG A  13     -25.866  -1.742 -15.178  1.00  0.00           H
ATOM    251 2HB  ARG A  13     -25.108  -3.184 -14.567  1.00  0.00           H
ATOM    252 1HG  ARG A  13     -24.813  -1.847 -12.383  1.00  0.00           H
ATOM    253 2HG  ARG A  13     -25.089  -0.437 -13.442  1.00  0.00           H
ATOM    254 1HD  ARG A  13     -23.277  -2.741 -13.940  1.00  0.00           H
ATOM    255 2HD  ARG A  13     -22.700  -1.194 -13.366  1.00  0.00           H
ATOM    256  HE  ARG A  13     -23.918  -0.682 -15.820  1.00  0.00           H
ATOM    257 1HH1 ARG A  13     -21.667  -2.679 -14.285  1.00  0.00           H
ATOM    258 2HH1 ARG A  13     -20.739  -3.107 -15.673  1.00  0.00           H
ATOM    259 1HH2 ARG A  13     -22.611  -1.118 -17.878  1.00  0.00           H
ATOM    260 2HH2 ARG A  13     -21.266  -2.199 -17.721  1.00  0.00           H
ATOM    261  N   TYR A  14     -27.982  -0.655 -13.765  1.00  0.00           N
ATOM    262  CA  TYR A  14     -28.540   0.565 -13.254  1.00  0.00           C
ATOM    263  C   TYR A  14     -30.000   0.427 -12.834  1.00  0.00           C
ATOM    264  O   TYR A  14     -30.851   0.064 -13.648  1.00  0.00           O
ATOM    265  CB  TYR A  14     -28.333   1.652 -14.323  1.00  0.00           C
ATOM    266  CG  TYR A  14     -29.501   2.565 -14.590  1.00  0.00           C
ATOM    267  CD1 TYR A  14     -30.551   2.355 -15.523  1.00  0.00           C
ATOM    268  CD2 TYR A  14     -29.530   3.696 -13.837  1.00  0.00           C
ATOM    269  CE1 TYR A  14     -31.578   3.297 -15.636  1.00  0.00           C
ATOM    270  CE2 TYR A  14     -30.526   4.621 -13.941  1.00  0.00           C
ATOM    271  CZ  TYR A  14     -31.550   4.433 -14.827  1.00  0.00           C
ATOM    272  OH  TYR A  14     -32.549   5.374 -14.920  1.00  0.00           O
ATOM    273  QB  TYR A  14     -27.782   1.744 -14.603  1.00  0.00           Q
ATOM    274  QD  TYR A  14     -29.646   2.656 -14.638  1.00  0.00           Q
ATOM    275  QE  TYR A  14     -31.437   4.331 -14.828  1.00  0.00           Q
ATOM    276  QR  TYR A  14     -30.542   3.494 -14.733  1.00  0.00           Q
ATOM    277  H   TYR A  14     -27.766  -0.720 -14.711  1.00  0.00           H
ATOM    278  HA  TYR A  14     -27.965   0.825 -12.378  1.00  0.00           H
ATOM    279 1HB  TYR A  14     -28.017   1.197 -15.264  1.00  0.00           H
ATOM    280 2HB  TYR A  14     -27.547   2.292 -13.943  1.00  0.00           H
ATOM    281 1HD  TYR A  14     -30.566   1.469 -16.145  1.00  0.00           H
ATOM    282 2HD  TYR A  14     -28.727   3.844 -13.131  1.00  0.00           H
ATOM    283 1HE  TYR A  14     -32.385   3.162 -16.345  1.00  0.00           H
ATOM    284 2HE  TYR A  14     -30.488   5.500 -13.313  1.00  0.00           H
ATOM    285  HH  TYR A  14     -32.216   6.172 -15.320  1.00  0.00           H
ATOM    286  N   LEU A  15     -30.322   0.737 -11.573  1.00  0.00           N
ATOM    287  CA  LEU A  15     -31.718   0.668 -11.181  1.00  0.00           C
ATOM    288  C   LEU A  15     -32.461   1.816 -11.818  1.00  0.00           C
ATOM    289  O   LEU A  15     -31.871   2.739 -12.384  1.00  0.00           O
ATOM    290  CB  LEU A  15     -32.004   0.791  -9.662  1.00  0.00           C
ATOM    291  CG  LEU A  15     -32.297  -0.502  -8.890  1.00  0.00           C
ATOM    292  CD1 LEU A  15     -31.700  -0.427  -7.501  1.00  0.00           C
ATOM    293  CD2 LEU A  15     -33.744  -0.698  -8.756  1.00  0.00           C
ATOM    294  QB  LEU A  15     -32.030   1.348  -9.365  1.00  0.00           Q
ATOM    295  QD1 LEU A  15     -31.589  -0.408  -7.164  1.00  0.00           Q
ATOM    296  QD2 LEU A  15     -34.039  -0.715  -8.748  1.00  0.00           Q
ATOM    297  QQD LEU A  15     -32.814  -0.562  -7.956  1.00  0.00           Q
ATOM    298  H   LEU A  15     -29.643   1.046 -10.924  1.00  0.00           H
ATOM    299  HA  LEU A  15     -32.128  -0.261 -11.542  1.00  0.00           H
ATOM    300 1HB  LEU A  15     -32.877   1.433  -9.555  1.00  0.00           H
ATOM    301 2HB  LEU A  15     -31.184   1.262  -9.176  1.00  0.00           H
ATOM    302  HG  LEU A  15     -31.921  -1.297  -9.444  1.00  0.00           H
ATOM    303 1HD1 LEU A  15     -32.100   0.452  -6.971  1.00  0.00           H
ATOM    304 2HD1 LEU A  15     -30.656  -0.355  -7.554  1.00  0.00           H
ATOM    305 3HD1 LEU A  15     -32.012  -1.319  -6.965  1.00  0.00           H
ATOM    306 1HD2 LEU A  15     -33.884  -0.735  -7.736  1.00  0.00           H
ATOM    307 2HD2 LEU A  15     -33.910  -1.562  -9.273  1.00  0.00           H
ATOM    308 3HD2 LEU A  15     -34.320   0.150  -9.233  1.00  0.00           H
ATOM    309  N   ALA A  16     -33.766   1.729 -11.675  1.00  0.00           N
ATOM    310  CA  ALA A  16     -34.732   2.696 -12.189  1.00  0.00           C
ATOM    311  C   ALA A  16     -34.821   3.985 -11.405  1.00  0.00           C
ATOM    312  O   ALA A  16     -35.236   5.024 -11.925  1.00  0.00           O
ATOM    313  CB  ALA A  16     -36.083   2.042 -12.056  1.00  0.00           C
ATOM    314  QB  ALA A  16     -36.400   1.885 -12.017  1.00  0.00           Q
ATOM    315  H   ALA A  16     -34.110   0.957 -11.200  1.00  0.00           H
ATOM    316  HA  ALA A  16     -34.542   2.890 -13.238  1.00  0.00           H
ATOM    317 1HB  ALA A  16     -36.641   2.154 -12.968  1.00  0.00           H
ATOM    318 2HB  ALA A  16     -36.613   2.508 -11.238  1.00  0.00           H
ATOM    319 3HB  ALA A  16     -35.948   0.991 -11.843  1.00  0.00           H
ATOM    320  N   GLN A  17     -34.574   3.878 -10.124  1.00  0.00           N
ATOM    321  CA  GLN A  17     -34.766   4.988  -9.227  1.00  0.00           C
ATOM    322  C   GLN A  17     -33.410   5.588  -8.772  1.00  0.00           C
ATOM    323  O   GLN A  17     -32.410   4.877  -8.675  1.00  0.00           O
ATOM    324  CB  GLN A  17     -35.762   4.462  -8.156  1.00  0.00           C
ATOM    325  CG  GLN A  17     -35.191   3.571  -7.057  1.00  0.00           C
ATOM    326  CD  GLN A  17     -36.259   2.876  -6.183  1.00  0.00           C
ATOM    327  NE2 GLN A  17     -37.003   1.903  -6.736  1.00  0.00           N
ATOM    328  OE1 GLN A  17     -36.404   3.202  -5.009  1.00  0.00           O
ATOM    329  QB  GLN A  17     -36.384   4.578  -8.199  1.00  0.00           Q
ATOM    330  QE2 GLN A  17     -37.256   1.558  -6.920  1.00  0.00           Q
ATOM    331  QG  GLN A  17     -34.578   3.497  -6.962  1.00  0.00           Q
ATOM    332  H   GLN A  17     -34.339   3.003  -9.750  1.00  0.00           H
ATOM    333  HA  GLN A  17     -35.272   5.753  -9.796  1.00  0.00           H
ATOM    334 1HB  GLN A  17     -36.495   3.866  -8.693  1.00  0.00           H
ATOM    335 2HB  GLN A  17     -36.274   5.289  -7.704  1.00  0.00           H
ATOM    336 1HG  GLN A  17     -34.582   4.184  -6.414  1.00  0.00           H
ATOM    337 2HG  GLN A  17     -34.575   2.809  -7.509  1.00  0.00           H
ATOM    338 1HE2 GLN A  17     -36.850   1.668  -7.675  1.00  0.00           H
ATOM    339 2HE2 GLN A  17     -37.664   1.449  -6.165  1.00  0.00           H
ATOM    340  N   PRO A  18     -33.343   6.945  -8.615  1.00  0.00           N
ATOM    341  CA  PRO A  18     -32.093   7.678  -8.319  1.00  0.00           C
ATOM    342  C   PRO A  18     -31.535   7.459  -6.921  1.00  0.00           C
ATOM    343  O   PRO A  18     -32.232   7.028  -5.999  1.00  0.00           O
ATOM    344  CB  PRO A  18     -32.442   9.149  -8.663  1.00  0.00           C
ATOM    345  CG  PRO A  18     -33.749   9.062  -9.392  1.00  0.00           C
ATOM    346  CD  PRO A  18     -34.448   7.882  -8.800  1.00  0.00           C
ATOM    347  QB  PRO A  18     -32.096   9.650  -8.534  1.00  0.00           Q
ATOM    348  QD  PRO A  18     -35.039   7.820  -8.659  1.00  0.00           Q
ATOM    349  QG  PRO A  18     -33.952   9.429  -9.843  1.00  0.00           Q
ATOM    350  HA  PRO A  18     -31.323   7.354  -9.007  1.00  0.00           H
ATOM    351 1HB  PRO A  18     -31.672   9.559  -9.305  1.00  0.00           H
ATOM    352 2HB  PRO A  18     -32.519   9.742  -7.764  1.00  0.00           H
ATOM    353 1HG  PRO A  18     -33.577   8.897 -10.446  1.00  0.00           H
ATOM    354 2HG  PRO A  18     -34.328   9.960  -9.240  1.00  0.00           H
ATOM    355 1HD  PRO A  18     -35.189   7.491  -9.471  1.00  0.00           H
ATOM    356 2HD  PRO A  18     -34.889   8.149  -7.847  1.00  0.00           H
ATOM    357  N   SER A  19     -30.217   7.646  -6.830  1.00  0.00           N
ATOM    358  CA  SER A  19     -29.465   7.353  -5.625  1.00  0.00           C
ATOM    359  C   SER A  19     -28.305   8.338  -5.411  1.00  0.00           C
ATOM    360  O   SER A  19     -27.790   8.924  -6.362  1.00  0.00           O
ATOM    361  CB  SER A  19     -28.949   5.928  -5.833  1.00  0.00           C
ATOM    362  OG  SER A  19     -27.643   5.742  -5.333  1.00  0.00           O
ATOM    363  QB  SER A  19     -29.280   5.482  -6.128  1.00  0.00           Q
ATOM    364  H   SER A  19     -29.726   7.904  -7.633  1.00  0.00           H
ATOM    365  HA  SER A  19     -30.129   7.377  -4.770  1.00  0.00           H
ATOM    366 1HB  SER A  19     -28.939   5.733  -6.898  1.00  0.00           H
ATOM    367 2HB  SER A  19     -29.621   5.231  -5.357  1.00  0.00           H
ATOM    368  HG  SER A  19     -27.041   5.622  -6.071  1.00  0.00           H
ATOM    369  N   GLY A  20     -27.896   8.522  -4.152  1.00  0.00           N
ATOM    370  CA  GLY A  20     -26.813   9.437  -3.850  1.00  0.00           C
ATOM    371  C   GLY A  20     -27.081  10.236  -2.601  1.00  0.00           C
ATOM    372  O   GLY A  20     -28.236  10.487  -2.261  1.00  0.00           O
ATOM    373  QA  GLY A  20     -26.295   9.505  -4.202  1.00  0.00           Q
ATOM    374  H   GLY A  20     -28.339   8.037  -3.423  1.00  0.00           H
ATOM    375 1HA  GLY A  20     -26.700  10.127  -4.674  1.00  0.00           H
ATOM    376 2HA  GLY A  20     -25.891   8.884  -3.729  1.00  0.00           H
ATOM    377  N   ASN A  21     -26.030  10.684  -1.937  1.00  0.00           N
ATOM    378  CA  ASN A  21     -26.205  11.514  -0.765  1.00  0.00           C
ATOM    379  C   ASN A  21     -27.146  10.881   0.276  1.00  0.00           C
ATOM    380  O   ASN A  21     -28.017  11.561   0.823  1.00  0.00           O
ATOM    381  CB  ASN A  21     -26.782  12.841  -1.245  1.00  0.00           C
ATOM    382  CG  ASN A  21     -25.757  13.780  -1.887  1.00  0.00           C
ATOM    383  ND2 ASN A  21     -24.463  13.544  -1.681  1.00  0.00           N
ATOM    384  OD1 ASN A  21     -26.145  14.724  -2.582  1.00  0.00           O
ATOM    385  QB  ASN A  21     -27.393  12.989  -1.207  1.00  0.00           Q
ATOM    386  QD2 ASN A  21     -24.011  13.467  -1.614  1.00  0.00           Q
ATOM    387  H   ASN A  21     -25.125  10.492  -2.266  1.00  0.00           H
ATOM    388  HA  ASN A  21     -25.246  11.686  -0.314  1.00  0.00           H
ATOM    389 1HB  ASN A  21     -27.251  13.352  -0.420  1.00  0.00           H
ATOM    390 2HB  ASN A  21     -27.537  12.626  -1.993  1.00  0.00           H
ATOM    391 1HD2 ASN A  21     -24.208  12.784  -1.126  1.00  0.00           H
ATOM    392 2HD2 ASN A  21     -23.815  14.150  -2.102  1.00  0.00           H
ATOM    393  N   THR A  22     -26.940   9.604   0.589  1.00  0.00           N
ATOM    394  CA  THR A  22     -27.737   8.942   1.615  1.00  0.00           C
ATOM    395  C   THR A  22     -26.773   8.410   2.673  1.00  0.00           C
ATOM    396  O   THR A  22     -25.561   8.459   2.475  1.00  0.00           O
ATOM    397  CB  THR A  22     -28.700   7.884   1.045  1.00  0.00           C
ATOM    398  CG2 THR A  22     -28.038   6.772   0.275  1.00  0.00           C
ATOM    399  OG1 THR A  22     -29.468   7.291   2.075  1.00  0.00           O
ATOM    400  QG2 THR A  22     -27.884   6.506   0.088  1.00  0.00           Q
ATOM    401  H   THR A  22     -26.206   9.115   0.162  1.00  0.00           H
ATOM    402  HA  THR A  22     -28.329   9.715   2.091  1.00  0.00           H
ATOM    403  HB  THR A  22     -29.384   8.382   0.371  1.00  0.00           H
ATOM    404 1HG  THR A  22     -30.402   7.475   1.922  1.00  0.00           H
ATOM    405 1HG2 THR A  22     -27.389   6.214   0.928  1.00  0.00           H
ATOM    406 2HG2 THR A  22     -27.464   7.189  -0.540  1.00  0.00           H
ATOM    407 3HG2 THR A  22     -28.800   6.116  -0.124  1.00  0.00           H
ATOM    408  N   SER A  23     -27.284   8.040   3.827  1.00  0.00           N
ATOM    409  CA  SER A  23     -26.421   7.673   4.942  1.00  0.00           C
ATOM    410  C   SER A  23     -25.328   6.656   4.695  1.00  0.00           C
ATOM    411  O   SER A  23     -25.482   5.647   3.995  1.00  0.00           O
ATOM    412  CB  SER A  23     -27.200   7.234   6.162  1.00  0.00           C
ATOM    413  OG  SER A  23     -28.383   7.991   6.315  1.00  0.00           O
ATOM    414  QB  SER A  23     -27.013   6.787   6.557  1.00  0.00           Q
ATOM    415  H   SER A  23     -28.253   8.110   3.972  1.00  0.00           H
ATOM    416  HA  SER A  23     -25.915   8.583   5.209  1.00  0.00           H
ATOM    417 1HB  SER A  23     -26.577   7.384   7.034  1.00  0.00           H
ATOM    418 2HB  SER A  23     -27.450   6.189   6.080  1.00  0.00           H
ATOM    419  HG  SER A  23     -28.308   8.523   7.109  1.00  0.00           H
ATOM    420  N   SER A  24     -24.256   6.928   5.432  1.00  0.00           N
ATOM    421  CA  SER A  24     -23.094   6.086   5.523  1.00  0.00           C
ATOM    422  C   SER A  24     -23.562   4.764   6.079  1.00  0.00           C
ATOM    423  O   SER A  24     -24.568   4.721   6.793  1.00  0.00           O
ATOM    424  CB  SER A  24     -22.107   6.759   6.482  1.00  0.00           C
ATOM    425  OG  SER A  24     -22.379   6.414   7.833  1.00  0.00           O
ATOM    426  QB  SER A  24     -21.654   7.150   6.309  1.00  0.00           Q
ATOM    427  H   SER A  24     -24.294   7.712   6.013  1.00  0.00           H
ATOM    428  HA  SER A  24     -22.651   5.955   4.549  1.00  0.00           H
ATOM    429 1HB  SER A  24     -22.205   7.833   6.377  1.00  0.00           H
ATOM    430 2HB  SER A  24     -21.101   6.468   6.240  1.00  0.00           H
ATOM    431  HG  SER A  24     -22.759   7.178   8.286  1.00  0.00           H
ATOM    432  N   SER A  25     -22.898   3.690   5.739  1.00  0.00           N
ATOM    433  CA  SER A  25     -23.353   2.403   6.205  1.00  0.00           C
ATOM    434  C   SER A  25     -22.782   2.045   7.571  1.00  0.00           C
ATOM    435  O   SER A  25     -23.217   1.083   8.202  1.00  0.00           O
ATOM    436  CB  SER A  25     -23.073   1.344   5.160  1.00  0.00           C
ATOM    437  OG  SER A  25     -21.826   1.565   4.523  1.00  0.00           O
ATOM    438  QB  SER A  25     -23.463   0.881   5.020  1.00  0.00           Q
ATOM    439  H   SER A  25     -22.126   3.757   5.146  1.00  0.00           H
ATOM    440  HA  SER A  25     -24.424   2.485   6.325  1.00  0.00           H
ATOM    441 1HB  SER A  25     -23.853   1.390   4.414  1.00  0.00           H
ATOM    442 2HB  SER A  25     -23.073   0.373   5.625  1.00  0.00           H
ATOM    443  HG  SER A  25     -21.979   1.977   3.674  1.00  0.00           H
ATOM    444  N   ALA A  26     -21.828   2.846   8.053  1.00  0.00           N
ATOM    445  CA  ALA A  26     -21.251   2.607   9.362  1.00  0.00           C
ATOM    446  C   ALA A  26     -21.615   3.707  10.358  1.00  0.00           C
ATOM    447  O   ALA A  26     -21.394   3.528  11.553  1.00  0.00           O
ATOM    448  CB  ALA A  26     -19.743   2.459   9.299  1.00  0.00           C
ATOM    449  QB  ALA A  26     -19.387   2.423   9.291  1.00  0.00           Q
ATOM    450  H   ALA A  26     -21.523   3.612   7.534  1.00  0.00           H
ATOM    451  HA  ALA A  26     -21.652   1.674   9.732  1.00  0.00           H
ATOM    452 1HB  ALA A  26     -19.327   2.676  10.275  1.00  0.00           H
ATOM    453 2HB  ALA A  26     -19.343   3.148   8.576  1.00  0.00           H
ATOM    454 3HB  ALA A  26     -19.492   1.447   9.022  1.00  0.00           H
ATOM    455  N   LEU A  27     -22.161   4.859   9.913  1.00  0.00           N
ATOM    456  CA  LEU A  27     -22.481   5.884  10.917  1.00  0.00           C
ATOM    457  C   LEU A  27     -23.922   5.693  11.474  1.00  0.00           C
ATOM    458  O   LEU A  27     -24.231   6.326  12.484  1.00  0.00           O
ATOM    459  CB  LEU A  27     -22.405   7.396  10.499  1.00  0.00           C
ATOM    460  CG  LEU A  27     -21.124   8.272  10.521  1.00  0.00           C
ATOM    461  CD1 LEU A  27     -19.923   7.642   9.814  1.00  0.00           C
ATOM    462  CD2 LEU A  27     -21.509   9.575   9.867  1.00  0.00           C
ATOM    463  QB  LEU A  27     -22.950   7.711  10.309  1.00  0.00           Q
ATOM    464  QD1 LEU A  27     -19.638   7.494   9.659  1.00  0.00           Q
ATOM    465  QD2 LEU A  27     -21.544   9.850   9.754  1.00  0.00           Q
ATOM    466  QQD LEU A  27     -20.591   8.672   9.706  1.00  0.00           Q
ATOM    467  H   LEU A  27     -22.336   5.006   8.953  1.00  0.00           H
ATOM    468  HA  LEU A  27     -21.791   5.742  11.722  1.00  0.00           H
ATOM    469 1HB  LEU A  27     -23.081   7.930  11.139  1.00  0.00           H
ATOM    470 2HB  LEU A  27     -22.820   7.494   9.480  1.00  0.00           H
ATOM    471  HG  LEU A  27     -20.748   8.510  11.520  1.00  0.00           H
ATOM    472 1HD1 LEU A  27     -20.090   7.625   8.753  1.00  0.00           H
ATOM    473 2HD1 LEU A  27     -19.825   6.653  10.205  1.00  0.00           H
ATOM    474 3HD1 LEU A  27     -19.001   8.203  10.018  1.00  0.00           H
ATOM    475 1HD2 LEU A  27     -20.590  10.137   9.443  1.00  0.00           H
ATOM    476 2HD2 LEU A  27     -21.870  10.129  10.651  1.00  0.00           H
ATOM    477 3HD2 LEU A  27     -22.172   9.285   9.168  1.00  0.00           H
ATOM    478  N   MET A  28     -24.839   4.870  10.881  1.00  0.00           N
ATOM    479  CA  MET A  28     -26.184   4.775  11.513  1.00  0.00           C
ATOM    480  C   MET A  28     -26.032   4.470  12.992  1.00  0.00           C
ATOM    481  O   MET A  28     -25.078   4.902  13.634  1.00  0.00           O
ATOM    482  CB  MET A  28     -27.128   3.672  10.981  1.00  0.00           C
ATOM    483  CG  MET A  28     -28.010   4.029   9.784  1.00  0.00           C
ATOM    484  SD  MET A  28     -29.770   3.875  10.155  1.00  0.00           S
ATOM    485  CE  MET A  28     -29.748   2.387  11.156  1.00  0.00           C
ATOM    486  QB  MET A  28     -27.179   3.109  11.270  1.00  0.00           Q
ATOM    487  QE  MET A  28     -29.740   2.090  11.356  1.00  0.00           Q
ATOM    488  QG  MET A  28     -27.792   4.196   9.228  1.00  0.00           Q
ATOM    489  H   MET A  28     -24.618   4.359  10.076  1.00  0.00           H
ATOM    490  HA  MET A  28     -26.658   5.740  11.406  1.00  0.00           H
ATOM    491 1HB  MET A  28     -27.793   3.429  11.794  1.00  0.00           H
ATOM    492 2HB  MET A  28     -26.563   2.789  10.746  1.00  0.00           H
ATOM    493 1HG  MET A  28     -27.777   3.350   8.981  1.00  0.00           H
ATOM    494 2HG  MET A  28     -27.806   5.042   9.475  1.00  0.00           H
ATOM    495 1HE  MET A  28     -28.732   2.147  11.392  1.00  0.00           H
ATOM    496 2HE  MET A  28     -30.187   1.570  10.606  1.00  0.00           H
ATOM    497 3HE  MET A  28     -30.301   2.552  12.069  1.00  0.00           H
ATOM    498  N   GLN A  29     -26.935   3.640  13.493  1.00  0.00           N
ATOM    499  CA  GLN A  29     -26.868   3.176  14.857  1.00  0.00           C
ATOM    500  C   GLN A  29     -27.472   1.746  14.883  1.00  0.00           C
ATOM    501  O   GLN A  29     -27.110   0.893  15.697  1.00  0.00           O
ATOM    502  CB  GLN A  29     -27.567   4.202  15.807  1.00  0.00           C
ATOM    503  CG  GLN A  29     -28.860   4.797  15.225  1.00  0.00           C
ATOM    504  CD  GLN A  29     -29.470   5.994  15.980  1.00  0.00           C
ATOM    505  NE2 GLN A  29     -29.088   7.231  15.643  1.00  0.00           N
ATOM    506  OE1 GLN A  29     -30.318   5.800  16.835  1.00  0.00           O
ATOM    507  QB  GLN A  29     -27.325   4.362  16.366  1.00  0.00           Q
ATOM    508  QE2 GLN A  29     -28.966   7.665  15.515  1.00  0.00           Q
ATOM    509  QG  GLN A  29     -29.125   4.554  14.707  1.00  0.00           Q
ATOM    510  H   GLN A  29     -27.627   3.280  12.901  1.00  0.00           H
ATOM    511  HA  GLN A  29     -25.811   3.091  15.118  1.00  0.00           H
ATOM    512 1HB  GLN A  29     -26.866   5.008  15.988  1.00  0.00           H
ATOM    513 2HB  GLN A  29     -27.784   3.716  16.746  1.00  0.00           H
ATOM    514 1HG  GLN A  29     -29.592   4.006  15.201  1.00  0.00           H
ATOM    515 2HG  GLN A  29     -28.658   5.102  14.212  1.00  0.00           H
ATOM    516 1HE2 GLN A  29     -28.420   7.345  14.926  1.00  0.00           H
ATOM    517 2HE2 GLN A  29     -29.511   7.984  16.104  1.00  0.00           H
ATOM    518  N   GLY A  30     -28.388   1.504  13.912  1.00  0.00           N
ATOM    519  CA  GLY A  30     -29.062   0.215  13.735  1.00  0.00           C
ATOM    520  C   GLY A  30     -28.332  -0.895  14.426  1.00  0.00           C
ATOM    521  O   GLY A  30     -28.276  -0.939  15.653  1.00  0.00           O
ATOM    522  QA  GLY A  30     -29.588   0.125  13.392  1.00  0.00           Q
ATOM    523  H   GLY A  30     -28.596   2.218  13.288  1.00  0.00           H
ATOM    524 1HA  GLY A  30     -29.102  -0.017  12.674  1.00  0.00           H
ATOM    525 2HA  GLY A  30     -30.073   0.268  14.110  1.00  0.00           H
ATOM    526  N   GLN A  31     -27.755  -1.786  13.646  1.00  0.00           N
ATOM    527  CA  GLN A  31     -27.014  -2.878  14.213  1.00  0.00           C
ATOM    528  C   GLN A  31     -25.533  -2.817  13.735  1.00  0.00           C
ATOM    529  O   GLN A  31     -24.708  -3.649  14.111  1.00  0.00           O
ATOM    530  CB  GLN A  31     -27.784  -4.224  13.976  1.00  0.00           C
ATOM    531  CG  GLN A  31     -28.897  -4.258  12.900  1.00  0.00           C
ATOM    532  CD  GLN A  31     -29.748  -5.539  13.017  1.00  0.00           C
ATOM    533  NE2 GLN A  31     -30.816  -5.673  12.213  1.00  0.00           N
ATOM    534  OE1 GLN A  31     -29.445  -6.418  13.823  1.00  0.00           O
ATOM    535  QB  GLN A  31     -27.673  -4.739  14.330  1.00  0.00           Q
ATOM    536  QE2 GLN A  31     -31.191  -5.723  11.940  1.00  0.00           Q
ATOM    537  QG  GLN A  31     -28.997  -3.812  12.474  1.00  0.00           Q
ATOM    538  H   GLN A  31     -27.815  -1.700  12.670  1.00  0.00           H
ATOM    539  HA  GLN A  31     -26.998  -2.701  15.281  1.00  0.00           H
ATOM    540 1HB  GLN A  31     -28.264  -4.475  14.914  1.00  0.00           H
ATOM    541 2HB  GLN A  31     -27.082  -5.003  13.745  1.00  0.00           H
ATOM    542 1HG  GLN A  31     -28.448  -4.220  11.920  1.00  0.00           H
ATOM    543 2HG  GLN A  31     -29.546  -3.403  13.028  1.00  0.00           H
ATOM    544 1HE2 GLN A  31     -31.022  -4.953  11.583  1.00  0.00           H
ATOM    545 2HE2 GLN A  31     -31.359  -6.492  12.297  1.00  0.00           H
ATOM    546  N   LYS A  32     -25.239  -1.843  12.840  1.00  0.00           N
ATOM    547  CA  LYS A  32     -23.890  -1.644  12.242  1.00  0.00           C
ATOM    548  C   LYS A  32     -23.293  -3.004  11.960  1.00  0.00           C
ATOM    549  O   LYS A  32     -22.411  -3.164  11.116  1.00  0.00           O
ATOM    550  CB  LYS A  32     -23.008  -0.934  13.282  1.00  0.00           C
ATOM    551  CG  LYS A  32     -21.492  -1.160  13.321  1.00  0.00           C
ATOM    552  CD  LYS A  32     -21.137  -1.233  14.799  1.00  0.00           C
ATOM    553  CE  LYS A  32     -19.819  -1.907  15.147  1.00  0.00           C
ATOM    554  NZ  LYS A  32     -19.466  -1.510  16.544  1.00  0.00           N
ATOM    555  QB  LYS A  32     -23.272  -0.527  13.694  1.00  0.00           Q
ATOM    556  QD  LYS A  32     -21.528  -1.037  15.246  1.00  0.00           Q
ATOM    557  QE  LYS A  32     -19.479  -2.278  14.784  1.00  0.00           Q
ATOM    558  QG  LYS A  32     -21.101  -1.209  12.846  1.00  0.00           Q
ATOM    559  QZ  LYS A  32     -19.391  -1.411  16.880  1.00  0.00           Q
ATOM    560  H   LYS A  32     -25.956  -1.241  12.559  1.00  0.00           H
ATOM    561  HA  LYS A  32     -23.969  -1.065  11.335  1.00  0.00           H
ATOM    562 1HB  LYS A  32     -23.400  -1.171  14.263  1.00  0.00           H
ATOM    563 2HB  LYS A  32     -23.145   0.118  13.125  1.00  0.00           H
ATOM    564 1HG  LYS A  32     -20.969  -0.330  12.872  1.00  0.00           H
ATOM    565 2HG  LYS A  32     -21.234  -2.089  12.820  1.00  0.00           H
ATOM    566 1HD  LYS A  32     -21.915  -1.820  15.272  1.00  0.00           H
ATOM    567 2HD  LYS A  32     -21.142  -0.255  15.221  1.00  0.00           H
ATOM    568 1HE  LYS A  32     -19.040  -1.570  14.476  1.00  0.00           H
ATOM    569 2HE  LYS A  32     -19.918  -2.986  15.091  1.00  0.00           H
ATOM    570 1HZ  LYS A  32     -20.240  -0.932  16.941  1.00  0.00           H
ATOM    571 2HZ  LYS A  32     -18.594  -0.949  16.557  1.00  0.00           H
ATOM    572 3HZ  LYS A  32     -19.341  -2.351  17.143  1.00  0.00           H
ATOM    573  N   TPO A  33     -23.805  -3.973  12.702  1.00  0.00           N
ATOM    574  CA  TPO A  33     -23.333  -5.383  12.560  1.00  0.00           C
ATOM    575  C   TPO A  33     -23.635  -5.864  11.153  1.00  0.00           C
ATOM    576  O   TPO A  33     -22.751  -6.277  10.404  1.00  0.00           O
ATOM    577  CB  TPO A  33     -23.804  -6.253  13.779  1.00  0.00           C
ATOM    578  CG2 TPO A  33     -22.716  -7.200  14.315  1.00  0.00           C
ATOM    579  OG1 TPO A  33     -24.181  -5.386  14.887  1.00  0.00           O
ATOM    580  PS  TPO A  33     -24.722  -5.891  16.336  1.00  0.00           P
ATOM    581  OPA TPO A  33     -26.013  -6.701  16.179  1.00  0.00           O
ATOM    582  OPB TPO A  33     -25.007  -4.676  17.224  1.00  0.00           O
ATOM    583  OPC TPO A  33     -23.668  -6.759  17.032  1.00  0.00           O
ATOM    584  QG2 TPO A  33     -22.438  -7.446  14.459  1.00  0.00           Q
ATOM    585  H   TPO A  33     -24.533  -3.939  13.423  1.00  0.00           H
ATOM    586  HA  TPO A  33     -22.233  -5.363  12.629  1.00  0.00           H
ATOM    587  HB  TPO A  33     -24.680  -6.853  13.459  1.00  0.00           H
ATOM    588 1HG2 TPO A  33     -23.096  -7.788  15.168  1.00  0.00           H
ATOM    589 2HG2 TPO A  33     -22.383  -7.912  13.538  1.00  0.00           H
ATOM    590 3HG2 TPO A  33     -21.837  -6.635  14.666  1.00  0.00           H
ATOM    591  N   PRO A  34     -24.921  -5.814  10.777  1.00  0.00           N
ATOM    592  CA  PRO A  34     -25.359  -6.251   9.464  1.00  0.00           C
ATOM    593  C   PRO A  34     -24.689  -5.284   8.513  1.00  0.00           C
ATOM    594  O   PRO A  34     -24.544  -4.099   8.822  1.00  0.00           O
ATOM    595  CB  PRO A  34     -26.898  -6.203   9.581  1.00  0.00           C
ATOM    596  CG  PRO A  34     -27.099  -6.186  11.058  1.00  0.00           C
ATOM    597  CD  PRO A  34     -26.037  -5.270  11.533  1.00  0.00           C
ATOM    598  QB  PRO A  34     -27.310  -6.204   9.123  1.00  0.00           Q
ATOM    599  QD  PRO A  34     -26.067  -4.800  11.912  1.00  0.00           Q
ATOM    600  QG  PRO A  34     -27.509  -6.498  11.388  1.00  0.00           Q
ATOM    601  HA  PRO A  34     -25.022  -7.258   9.248  1.00  0.00           H
ATOM    602 1HB  PRO A  34     -27.328  -7.090   9.141  1.00  0.00           H
ATOM    603 2HB  PRO A  34     -27.292  -5.318   9.105  1.00  0.00           H
ATOM    604 1HG  PRO A  34     -26.944  -7.173  11.471  1.00  0.00           H
ATOM    605 2HG  PRO A  34     -28.073  -5.822  11.307  1.00  0.00           H
ATOM    606 1HD  PRO A  34     -25.883  -5.346  12.587  1.00  0.00           H
ATOM    607 2HD  PRO A  34     -26.251  -4.255  11.238  1.00  0.00           H
ATOM    608  N   GLN A  35     -24.071  -5.834   7.503  1.00  0.00           N
ATOM    609  CA  GLN A  35     -23.174  -5.051   6.684  1.00  0.00           C
ATOM    610  C   GLN A  35     -23.733  -4.550   5.350  1.00  0.00           C
ATOM    611  O   GLN A  35     -24.689  -5.109   4.819  1.00  0.00           O
ATOM    612  CB  GLN A  35     -21.985  -6.015   6.505  1.00  0.00           C
ATOM    613  CG  GLN A  35     -22.283  -7.161   5.525  1.00  0.00           C
ATOM    614  CD  GLN A  35     -21.623  -8.501   5.859  1.00  0.00           C
ATOM    615  NE2 GLN A  35     -21.847  -9.478   4.987  1.00  0.00           N
ATOM    616  OE1 GLN A  35     -20.937  -8.644   6.878  1.00  0.00           O
ATOM    617  QB  GLN A  35     -21.448  -5.957   6.822  1.00  0.00           Q
ATOM    618  QE2 GLN A  35     -21.932  -9.814   4.681  1.00  0.00           Q
ATOM    619  QG  GLN A  35     -22.654  -7.083   5.031  1.00  0.00           Q
ATOM    620  H   GLN A  35     -24.080  -6.810   7.407  1.00  0.00           H
ATOM    621  HA  GLN A  35     -22.836  -4.204   7.259  1.00  0.00           H
ATOM    622 1HB  GLN A  35     -21.777  -6.448   7.473  1.00  0.00           H
ATOM    623 2HB  GLN A  35     -21.119  -5.466   6.172  1.00  0.00           H
ATOM    624 1HG  GLN A  35     -21.959  -6.851   4.549  1.00  0.00           H
ATOM    625 2HG  GLN A  35     -23.348  -7.315   5.515  1.00  0.00           H
ATOM    626 1HE2 GLN A  35     -22.411  -9.274   4.206  1.00  0.00           H
ATOM    627 2HE2 GLN A  35     -21.451 -10.354   5.157  1.00  0.00           H
ATOM    628  N   LYS A  36     -23.120  -3.468   4.801  1.00  0.00           N
ATOM    629  CA  LYS A  36     -23.604  -2.941   3.534  1.00  0.00           C
ATOM    630  C   LYS A  36     -22.629  -2.925   2.371  1.00  0.00           C
ATOM    631  O   LYS A  36     -21.798  -2.027   2.260  1.00  0.00           O
ATOM    632  CB  LYS A  36     -24.223  -1.546   3.573  1.00  0.00           C
ATOM    633  CG  LYS A  36     -25.283  -1.652   2.524  1.00  0.00           C
ATOM    634  CD  LYS A  36     -26.261  -0.553   2.244  1.00  0.00           C
ATOM    635  CE  LYS A  36     -26.831  -1.036   0.913  1.00  0.00           C
ATOM    636  NZ  LYS A  36     -28.179  -0.572   0.533  1.00  0.00           N
ATOM    637  QB  LYS A  36     -24.063  -1.057   3.904  1.00  0.00           Q
ATOM    638  QD  LYS A  36     -26.398  -0.056   2.564  1.00  0.00           Q
ATOM    639  QE  LYS A  36     -26.500  -1.440   0.553  1.00  0.00           Q
ATOM    640  QG  LYS A  36     -25.313  -2.185   2.179  1.00  0.00           Q
ATOM    641  QZ  LYS A  36     -28.503  -0.470   0.432  1.00  0.00           Q
ATOM    642  H   LYS A  36     -22.361  -3.044   5.252  1.00  0.00           H
ATOM    643  HA  LYS A  36     -24.401  -3.611   3.245  1.00  0.00           H
ATOM    644 1HB  LYS A  36     -23.494  -0.805   3.262  1.00  0.00           H
ATOM    645 2HB  LYS A  36     -24.631  -1.310   4.547  1.00  0.00           H
ATOM    646 1HG  LYS A  36     -25.854  -2.537   2.761  1.00  0.00           H
ATOM    647 2HG  LYS A  36     -24.773  -1.834   1.598  1.00  0.00           H
ATOM    648 1HD  LYS A  36     -25.768   0.398   2.112  1.00  0.00           H
ATOM    649 2HD  LYS A  36     -27.026  -0.511   3.015  1.00  0.00           H
ATOM    650 1HE  LYS A  36     -26.856  -2.122   0.966  1.00  0.00           H
ATOM    651 2HE  LYS A  36     -26.144  -0.756   0.142  1.00  0.00           H
ATOM    652 1HZ  LYS A  36     -28.499   0.193   1.151  1.00  0.00           H
ATOM    653 2HZ  LYS A  36     -28.851  -1.368   0.595  1.00  0.00           H
ATOM    654 3HZ  LYS A  36     -28.160  -0.235  -0.451  1.00  0.00           H
ATOM    655  N   PRO A  37     -22.779  -3.864   1.425  1.00  0.00           N
ATOM    656  CA  PRO A  37     -21.955  -3.864   0.236  1.00  0.00           C
ATOM    657  C   PRO A  37     -22.224  -2.575  -0.587  1.00  0.00           C
ATOM    658  O   PRO A  37     -21.290  -2.029  -1.178  1.00  0.00           O
ATOM    659  CB  PRO A  37     -22.324  -5.187  -0.475  1.00  0.00           C
ATOM    660  CG  PRO A  37     -23.063  -5.973   0.568  1.00  0.00           C
ATOM    661  CD  PRO A  37     -23.778  -4.941   1.393  1.00  0.00           C
ATOM    662  QB  PRO A  37     -22.177  -5.344  -1.057  1.00  0.00           Q
ATOM    663  QD  PRO A  37     -24.331  -4.976   1.643  1.00  0.00           Q
ATOM    664  QG  PRO A  37     -23.065  -6.585   0.640  1.00  0.00           Q
ATOM    665  HA  PRO A  37     -20.908  -3.875   0.504  1.00  0.00           H
ATOM    666 1HB  PRO A  37     -21.416  -5.696  -0.771  1.00  0.00           H
ATOM    667 2HB  PRO A  37     -22.936  -4.992  -1.342  1.00  0.00           H
ATOM    668 1HG  PRO A  37     -22.362  -6.523   1.181  1.00  0.00           H
ATOM    669 2HG  PRO A  37     -23.767  -6.647   0.100  1.00  0.00           H
ATOM    670 1HD  PRO A  37     -23.976  -5.321   2.382  1.00  0.00           H
ATOM    671 2HD  PRO A  37     -24.686  -4.631   0.902  1.00  0.00           H
ATOM    672  N   SER A  38     -23.458  -2.016  -0.568  1.00  0.00           N
ATOM    673  CA  SER A  38     -23.688  -0.745  -1.279  1.00  0.00           C
ATOM    674  C   SER A  38     -23.472   0.433  -0.311  1.00  0.00           C
ATOM    675  O   SER A  38     -24.228   0.641   0.644  1.00  0.00           O
ATOM    676  CB  SER A  38     -25.058  -0.659  -1.988  1.00  0.00           C
ATOM    677  OG  SER A  38     -25.279  -1.785  -2.822  1.00  0.00           O
ATOM    678  QB  SER A  38     -25.463  -0.183  -1.931  1.00  0.00           Q
ATOM    679  H   SER A  38     -24.181  -2.422  -0.046  1.00  0.00           H
ATOM    680  HA  SER A  38     -22.914  -0.672  -2.031  1.00  0.00           H
ATOM    681 1HB  SER A  38     -25.077   0.230  -2.604  1.00  0.00           H
ATOM    682 2HB  SER A  38     -25.850  -0.598  -1.257  1.00  0.00           H
ATOM    683  HG  SER A  38     -25.089  -1.551  -3.727  1.00  0.00           H
ATOM    684  N   GLN A  39     -22.400   1.176  -0.590  1.00  0.00           N
ATOM    685  CA  GLN A  39     -21.966   2.345   0.180  1.00  0.00           C
ATOM    686  C   GLN A  39     -21.930   3.530  -0.788  1.00  0.00           C
ATOM    687  O   GLN A  39     -21.745   3.331  -1.988  1.00  0.00           O
ATOM    688  CB  GLN A  39     -20.559   2.070   0.792  1.00  0.00           C
ATOM    689  CG  GLN A  39     -20.041   3.164   1.735  1.00  0.00           C
ATOM    690  CD  GLN A  39     -18.695   2.854   2.397  1.00  0.00           C
ATOM    691  NE2 GLN A  39     -17.732   3.755   2.223  1.00  0.00           N
ATOM    692  OE1 GLN A  39     -18.537   1.836   3.077  1.00  0.00           O
ATOM    693  QB  GLN A  39     -20.231   1.547   0.673  1.00  0.00           Q
ATOM    694  QE2 GLN A  39     -17.403   4.075   2.171  1.00  0.00           Q
ATOM    695  QG  GLN A  39     -20.357   3.693   1.847  1.00  0.00           Q
ATOM    696  H   GLN A  39     -21.864   0.922  -1.367  1.00  0.00           H
ATOM    697  HA  GLN A  39     -22.686   2.539   0.965  1.00  0.00           H
ATOM    698 1HB  GLN A  39     -19.851   1.949  -0.009  1.00  0.00           H
ATOM    699 2HB  GLN A  39     -20.612   1.145   1.354  1.00  0.00           H
ATOM    700 1HG  GLN A  39     -20.778   3.312   2.517  1.00  0.00           H
ATOM    701 2HG  GLN A  39     -19.935   4.075   1.178  1.00  0.00           H
ATOM    702 1HE2 GLN A  39     -17.934   4.546   1.682  1.00  0.00           H
ATOM    703 2HE2 GLN A  39     -16.872   3.603   2.661  1.00  0.00           H
ATOM    704  N   ASN A  40     -22.119   4.758  -0.314  1.00  0.00           N
ATOM    705  CA  ASN A  40     -22.097   5.905  -1.220  1.00  0.00           C
ATOM    706  C   ASN A  40     -20.871   6.732  -1.007  1.00  0.00           C
ATOM    707  O   ASN A  40     -20.231   7.123  -1.981  1.00  0.00           O
ATOM    708  CB  ASN A  40     -23.347   6.768  -1.088  1.00  0.00           C
ATOM    709  CG  ASN A  40     -24.455   6.231  -1.956  1.00  0.00           C
ATOM    710  ND2 ASN A  40     -25.262   5.367  -1.375  1.00  0.00           N
ATOM    711  OD1 ASN A  40     -24.562   6.570  -3.134  1.00  0.00           O
ATOM    712  QB  ASN A  40     -23.402   7.276  -0.729  1.00  0.00           Q
ATOM    713  QD2 ASN A  40     -25.538   5.057  -1.170  1.00  0.00           Q
ATOM    714  H   ASN A  40     -22.273   4.902   0.648  1.00  0.00           H
ATOM    715  HA  ASN A  40     -22.064   5.516  -2.226  1.00  0.00           H
ATOM    716 1HB  ASN A  40     -23.125   7.782  -1.397  1.00  0.00           H
ATOM    717 2HB  ASN A  40     -23.678   6.769  -0.060  1.00  0.00           H
ATOM    718 1HD2 ASN A  40     -25.097   5.144  -0.432  1.00  0.00           H
ATOM    719 2HD2 ASN A  40     -25.978   4.971  -1.908  1.00  0.00           H
ATOM    720  N   LEU A  41     -20.488   6.961   0.243  1.00  0.00           N
ATOM    721  CA  LEU A  41     -19.276   7.704   0.416  1.00  0.00           C
ATOM    722  C   LEU A  41     -18.124   6.690   0.187  1.00  0.00           C
ATOM    723  O   LEU A  41     -18.304   5.480   0.339  1.00  0.00           O
ATOM    724  CB  LEU A  41     -19.114   8.577   1.732  1.00  0.00           C
ATOM    725  CG  LEU A  41     -20.345   9.135   2.633  1.00  0.00           C
ATOM    726  CD1 LEU A  41     -21.553   8.171   2.532  1.00  0.00           C
ATOM    727  CD2 LEU A  41     -19.794   9.399   4.231  1.00  0.00           C
ATOM    728  QB  LEU A  41     -18.521   8.725   1.906  1.00  0.00           Q
ATOM    729  QD1 LEU A  41     -21.847   7.939   2.501  1.00  0.00           Q
ATOM    730  QD2 LEU A  41     -20.015   9.311   4.208  1.00  0.00           Q
ATOM    731  QQD LEU A  41     -20.931   8.625   3.354  1.00  0.00           Q
ATOM    732  H   LEU A  41     -20.983   6.579   0.993  1.00  0.00           H
ATOM    733  HA  LEU A  41     -19.243   8.373  -0.441  1.00  0.00           H
ATOM    734 1HB  LEU A  41     -18.546   9.432   1.409  1.00  0.00           H
ATOM    735 2HB  LEU A  41     -18.495   8.019   2.402  1.00  0.00           H
ATOM    736  HG  LEU A  41     -20.670  10.088   2.166  1.00  0.00           H
ATOM    737 1HD1 LEU A  41     -21.298   7.225   2.978  1.00  0.00           H
ATOM    738 2HD1 LEU A  41     -21.828   8.001   1.488  1.00  0.00           H
ATOM    739 3HD1 LEU A  41     -22.415   8.591   3.036  1.00  0.00           H
ATOM    740 1HD2 LEU A  41     -20.464   9.166   4.946  1.00  0.00           H
ATOM    741 2HD2 LEU A  41     -20.156  10.292   3.886  1.00  0.00           H
ATOM    742 3HD2 LEU A  41     -19.423   8.475   3.791  1.00  0.00           H
ATOM    743  N   VAL A  42     -16.970   7.177  -0.279  1.00  0.00           N
ATOM    744  CA  VAL A  42     -15.837   6.305  -0.608  1.00  0.00           C
ATOM    745  C   VAL A  42     -14.761   6.395   0.486  1.00  0.00           C
ATOM    746  O   VAL A  42     -14.370   7.486   0.911  1.00  0.00           O
ATOM    747  CB  VAL A  42     -15.330   6.599  -2.050  1.00  0.00           C
ATOM    748  CG1 VAL A  42     -13.967   7.272  -2.115  1.00  0.00           C
ATOM    749  CG2 VAL A  42     -15.357   5.336  -2.906  1.00  0.00           C
ATOM    750  QG1 VAL A  42     -13.643   7.431  -2.139  1.00  0.00           Q
ATOM    751  QG2 VAL A  42     -15.366   5.038  -3.108  1.00  0.00           Q
ATOM    752  QQG VAL A  42     -14.505   6.235  -2.623  1.00  0.00           Q
ATOM    753  H   VAL A  42     -16.895   8.137  -0.442  1.00  0.00           H
ATOM    754  HA  VAL A  42     -16.214   5.292  -0.594  1.00  0.00           H
ATOM    755  HB  VAL A  42     -16.038   7.291  -2.486  1.00  0.00           H
ATOM    756 1HG1 VAL A  42     -13.207   6.597  -1.748  1.00  0.00           H
ATOM    757 2HG1 VAL A  42     -13.971   8.172  -1.521  1.00  0.00           H
ATOM    758 3HG1 VAL A  42     -13.752   7.527  -3.147  1.00  0.00           H
ATOM    759 1HG2 VAL A  42     -15.666   4.494  -2.302  1.00  0.00           H
ATOM    760 2HG2 VAL A  42     -14.373   5.150  -3.306  1.00  0.00           H
ATOM    761 3HG2 VAL A  42     -16.057   5.471  -3.717  1.00  0.00           H
ATOM    762  N   PRO A  43     -14.319   5.231   1.005  1.00  0.00           N
ATOM    763  CA  PRO A  43     -13.361   5.165   2.101  1.00  0.00           C
ATOM    764  C   PRO A  43     -12.002   5.777   1.779  1.00  0.00           C
ATOM    765  O   PRO A  43     -11.612   5.914   0.613  1.00  0.00           O
ATOM    766  CB  PRO A  43     -13.302   3.661   2.459  1.00  0.00           C
ATOM    767  CG  PRO A  43     -14.500   3.057   1.796  1.00  0.00           C
ATOM    768  CD  PRO A  43     -14.763   3.892   0.586  1.00  0.00           C
ATOM    769  QB  PRO A  43     -12.875   3.389   2.821  1.00  0.00           Q
ATOM    770  QD  PRO A  43     -14.996   3.711   0.046  1.00  0.00           Q
ATOM    771  QG  PRO A  43     -14.824   2.566   1.986  1.00  0.00           Q
ATOM    772  HA  PRO A  43     -13.755   5.700   2.956  1.00  0.00           H
ATOM    773 1HB  PRO A  43     -13.366   3.552   3.537  1.00  0.00           H
ATOM    774 2HB  PRO A  43     -12.385   3.226   2.104  1.00  0.00           H
ATOM    775 1HG  PRO A  43     -15.351   3.094   2.462  1.00  0.00           H
ATOM    776 2HG  PRO A  43     -14.296   2.038   1.512  1.00  0.00           H
ATOM    777 1HD  PRO A  43     -15.814   3.890   0.342  1.00  0.00           H
ATOM    778 2HD  PRO A  43     -14.179   3.534  -0.249  1.00  0.00           H
ATOM    779  N   VAL A  44     -11.340   6.216   2.846  1.00  0.00           N
ATOM    780  CA  VAL A  44     -10.067   6.912   2.766  1.00  0.00           C
ATOM    781  C   VAL A  44      -8.877   5.995   3.062  1.00  0.00           C
ATOM    782  O   VAL A  44      -9.004   4.972   3.746  1.00  0.00           O
ATOM    783  CB  VAL A  44     -10.119   8.128   3.728  1.00  0.00           C
ATOM    784  CG1 VAL A  44      -8.795   8.877   3.829  1.00  0.00           C
ATOM    785  CG2 VAL A  44     -11.229   9.067   3.271  1.00  0.00           C
ATOM    786  QG1 VAL A  44      -8.485   9.057   3.858  1.00  0.00           Q
ATOM    787  QG2 VAL A  44     -11.494   9.288   3.159  1.00  0.00           Q
ATOM    788  QQG VAL A  44      -9.989   9.172   3.509  1.00  0.00           Q
ATOM    789  H   VAL A  44     -11.758   6.111   3.721  1.00  0.00           H
ATOM    790  HA  VAL A  44      -9.953   7.291   1.765  1.00  0.00           H
ATOM    791  HB  VAL A  44     -10.376   7.772   4.714  1.00  0.00           H
ATOM    792 1HG1 VAL A  44      -8.397   9.050   2.842  1.00  0.00           H
ATOM    793 2HG1 VAL A  44      -8.093   8.294   4.408  1.00  0.00           H
ATOM    794 3HG1 VAL A  44      -8.963   9.826   4.322  1.00  0.00           H
ATOM    795 1HG2 VAL A  44     -11.662   8.691   2.353  1.00  0.00           H
ATOM    796 2HG2 VAL A  44     -10.826  10.053   3.097  1.00  0.00           H
ATOM    797 3HG2 VAL A  44     -11.994   9.121   4.030  1.00  0.00           H
ATOM    798  N   TPO A  45      -7.750   6.365   2.480  1.00  0.00           N
ATOM    799  CA  TPO A  45      -6.493   5.580   2.658  1.00  0.00           C
ATOM    800  C   TPO A  45      -5.314   6.534   2.680  1.00  0.00           C
ATOM    801  O   TPO A  45      -4.884   7.060   1.655  1.00  0.00           O
ATOM    802  CB  TPO A  45      -6.460   4.354   1.678  1.00  0.00           C
ATOM    803  CG2 TPO A  45      -5.055   3.751   1.495  1.00  0.00           C
ATOM    804  OG1 TPO A  45      -7.303   3.285   2.195  1.00  0.00           O
ATOM    805  PS  TPO A  45      -7.541   1.843   1.482  1.00  0.00           P
ATOM    806  OPA TPO A  45      -8.160   2.022   0.091  1.00  0.00           O
ATOM    807  OPB TPO A  45      -8.491   1.002   2.340  1.00  0.00           O
ATOM    808  OPC TPO A  45      -6.216   1.084   1.346  1.00  0.00           O
ATOM    809  QG2 TPO A  45      -4.695   3.591   1.445  1.00  0.00           Q
ATOM    810  H   TPO A  45      -7.557   7.166   1.872  1.00  0.00           H
ATOM    811  HA  TPO A  45      -6.528   5.139   3.669  1.00  0.00           H
ATOM    812  HB  TPO A  45      -6.841   4.687   0.691  1.00  0.00           H
ATOM    813 1HG2 TPO A  45      -5.085   2.894   0.798  1.00  0.00           H
ATOM    814 2HG2 TPO A  45      -4.348   4.493   1.084  1.00  0.00           H
ATOM    815 3HG2 TPO A  45      -4.652   3.384   2.454  1.00  0.00           H
ATOM    816  N   PRO A  46      -4.763   6.777   3.879  1.00  0.00           N
ATOM    817  CA  PRO A  46      -3.621   7.681   4.046  1.00  0.00           C
ATOM    818  C   PRO A  46      -2.422   7.132   3.260  1.00  0.00           C
ATOM    819  O   PRO A  46      -1.869   6.100   3.601  1.00  0.00           O
ATOM    820  CB  PRO A  46      -3.402   7.686   5.581  1.00  0.00           C
ATOM    821  CG  PRO A  46      -4.685   7.165   6.155  1.00  0.00           C
ATOM    822  CD  PRO A  46      -5.194   6.182   5.152  1.00  0.00           C
ATOM    823  QB  PRO A  46      -2.889   7.875   5.877  1.00  0.00           Q
ATOM    824  QD  PRO A  46      -5.503   5.660   5.252  1.00  0.00           Q
ATOM    825  QG  PRO A  46      -4.949   7.324   6.689  1.00  0.00           Q
ATOM    826  HA  PRO A  46      -3.857   8.679   3.705  1.00  0.00           H
ATOM    827 1HB  PRO A  46      -3.210   8.696   5.915  1.00  0.00           H
ATOM    828 2HB  PRO A  46      -2.566   7.055   5.839  1.00  0.00           H
ATOM    829 1HG  PRO A  46      -5.394   7.972   6.277  1.00  0.00           H
ATOM    830 2HG  PRO A  46      -4.505   6.677   7.100  1.00  0.00           H
ATOM    831 1HD  PRO A  46      -6.271   6.107   5.200  1.00  0.00           H
ATOM    832 2HD  PRO A  46      -4.737   5.215   5.305  1.00  0.00           H
ATOM    833  N   SER A  47      -2.071   7.789   2.138  1.00  0.00           N
ATOM    834  CA  SER A  47      -0.994   7.288   1.267  1.00  0.00           C
ATOM    835  C   SER A  47       0.305   7.027   2.014  1.00  0.00           C
ATOM    836  O   SER A  47       1.004   6.054   1.719  1.00  0.00           O
ATOM    837  CB  SER A  47      -0.728   8.202   0.079  1.00  0.00           C
ATOM    838  OG  SER A  47      -1.911   8.842  -0.361  1.00  0.00           O
ATOM    839  QB  SER A  47      -0.170   8.282  -0.186  1.00  0.00           Q
ATOM    840  H   SER A  47      -2.580   8.586   1.864  1.00  0.00           H
ATOM    841  HA  SER A  47      -1.339   6.337   0.890  1.00  0.00           H
ATOM    842 1HB  SER A  47      -0.336   7.610  -0.731  1.00  0.00           H
ATOM    843 2HB  SER A  47      -0.002   8.954   0.359  1.00  0.00           H
ATOM    844  HG  SER A  47      -2.109   8.562  -1.252  1.00  0.00           H
ATOM    845  N   THR A  48       0.644   7.876   2.972  1.00  0.00           N
ATOM    846  CA  THR A  48       1.875   7.676   3.720  1.00  0.00           C
ATOM    847  C   THR A  48       1.679   6.607   4.794  1.00  0.00           C
ATOM    848  O   THR A  48       2.570   6.369   5.609  1.00  0.00           O
ATOM    849  CB  THR A  48       2.368   8.995   4.339  1.00  0.00           C
ATOM    850  CG2 THR A  48       2.045  10.223   3.507  1.00  0.00           C
ATOM    851  OG1 THR A  48       1.814   9.189   5.624  1.00  0.00           O
ATOM    852  QG2 THR A  48       1.970  10.515   3.311  1.00  0.00           Q
ATOM    853  H   THR A  48       0.063   8.634   3.176  1.00  0.00           H
ATOM    854  HA  THR A  48       2.622   7.324   3.020  1.00  0.00           H
ATOM    855  HB  THR A  48       3.444   8.945   4.440  1.00  0.00           H
ATOM    856 1HG  THR A  48       2.496   9.062   6.289  1.00  0.00           H
ATOM    857 1HG2 THR A  48       0.977  10.364   3.474  1.00  0.00           H
ATOM    858 2HG2 THR A  48       2.423  10.090   2.504  1.00  0.00           H
ATOM    859 3HG2 THR A  48       2.508  11.090   3.955  1.00  0.00           H
ATOM    860  N   THR A  49       0.505   5.955   4.786  1.00  0.00           N
ATOM    861  CA  THR A  49       0.210   4.905   5.762  1.00  0.00           C
ATOM    862  C   THR A  49       1.066   3.664   5.518  1.00  0.00           C
ATOM    863  O   THR A  49       1.586   3.086   6.465  1.00  0.00           O
ATOM    864  CB  THR A  49      -1.273   4.536   5.781  1.00  0.00           C
ATOM    865  CG2 THR A  49      -1.647   3.482   4.766  1.00  0.00           C
ATOM    866  OG1 THR A  49      -1.634   4.039   7.060  1.00  0.00           O
ATOM    867  QG2 THR A  49      -1.733   3.231   4.527  1.00  0.00           Q
ATOM    868  H   THR A  49      -0.170   6.176   4.116  1.00  0.00           H
ATOM    869  HA  THR A  49       0.475   5.300   6.732  1.00  0.00           H
ATOM    870  HB  THR A  49      -1.861   5.418   5.583  1.00  0.00           H
ATOM    871 1HG  THR A  49      -2.206   4.670   7.501  1.00  0.00           H
ATOM    872 1HG2 THR A  49      -1.167   2.555   5.032  1.00  0.00           H
ATOM    873 2HG2 THR A  49      -1.317   3.792   3.786  1.00  0.00           H
ATOM    874 3HG2 THR A  49      -2.717   3.345   4.763  1.00  0.00           H
ATOM    875  N   LYS A  50       1.284   3.278   4.251  1.00  0.00           N
ATOM    876  CA  LYS A  50       2.186   2.149   3.986  1.00  0.00           C
ATOM    877  C   LYS A  50       3.278   2.580   2.983  1.00  0.00           C
ATOM    878  O   LYS A  50       3.149   3.601   2.299  1.00  0.00           O
ATOM    879  CB  LYS A  50       1.548   0.775   3.564  1.00  0.00           C
ATOM    880  CG  LYS A  50       0.125   0.392   4.025  1.00  0.00           C
ATOM    881  CD  LYS A  50      -0.562  -0.418   2.920  1.00  0.00           C
ATOM    882  CE  LYS A  50      -1.018   0.560   1.858  1.00  0.00           C
ATOM    883  NZ  LYS A  50      -0.881   0.093   0.446  1.00  0.00           N
ATOM    884  QB  LYS A  50       1.883   0.356   3.218  1.00  0.00           Q
ATOM    885  QD  LYS A  50      -0.639  -1.039   2.916  1.00  0.00           Q
ATOM    886  QE  LYS A  50      -1.234   1.125   2.010  1.00  0.00           Q
ATOM    887  QG  LYS A  50      -0.143   0.533   4.569  1.00  0.00           Q
ATOM    888  QZ  LYS A  50      -0.852  -0.011   0.106  1.00  0.00           Q
ATOM    889  H   LYS A  50       0.906   3.795   3.499  1.00  0.00           H
ATOM    890  HA  LYS A  50       2.700   1.987   4.925  1.00  0.00           H
ATOM    891 1HB  LYS A  50       2.208   0.005   3.943  1.00  0.00           H
ATOM    892 2HB  LYS A  50       1.558   0.707   2.493  1.00  0.00           H
ATOM    893 1HG  LYS A  50      -0.461   1.277   4.210  1.00  0.00           H
ATOM    894 2HG  LYS A  50       0.175  -0.211   4.926  1.00  0.00           H
ATOM    895 1HD  LYS A  50      -1.421  -0.948   3.326  1.00  0.00           H
ATOM    896 2HD  LYS A  50       0.143  -1.132   2.506  1.00  0.00           H
ATOM    897 1HE  LYS A  50      -0.421   1.449   1.978  1.00  0.00           H
ATOM    898 2HE  LYS A  50      -2.046   0.800   2.043  1.00  0.00           H
ATOM    899 1HZ  LYS A  50      -0.448  -0.852   0.401  1.00  0.00           H
ATOM    900 2HZ  LYS A  50      -0.286   0.760  -0.081  1.00  0.00           H
ATOM    901 3HZ  LYS A  50      -1.820   0.058  -0.002  1.00  0.00           H
ATOM    902  N   SER A  51       4.383   1.817   2.970  1.00  0.00           N
ATOM    903  CA  SER A  51       5.572   2.114   2.135  1.00  0.00           C
ATOM    904  C   SER A  51       5.699   1.272   0.886  1.00  0.00           C
ATOM    905  O   SER A  51       5.030   0.257   0.703  1.00  0.00           O
ATOM    906  CB  SER A  51       6.844   1.800   2.933  1.00  0.00           C
ATOM    907  OG  SER A  51       7.454   2.963   3.458  1.00  0.00           O
ATOM    908  QB  SER A  51       7.077   1.221   3.011  1.00  0.00           Q
ATOM    909  H   SER A  51       4.424   1.062   3.577  1.00  0.00           H
ATOM    910  HA  SER A  51       5.572   3.163   1.877  1.00  0.00           H
ATOM    911 1HB  SER A  51       7.553   1.311   2.276  1.00  0.00           H
ATOM    912 2HB  SER A  51       6.601   1.130   3.746  1.00  0.00           H
ATOM    913  HG  SER A  51       8.273   3.124   2.989  1.00  0.00           H
ATOM    914  N   PHE A  52       6.699   1.661   0.104  1.00  0.00           N
ATOM    915  CA  PHE A  52       7.110   0.926  -1.066  1.00  0.00           C
ATOM    916  C   PHE A  52       8.611   0.752  -0.955  1.00  0.00           C
ATOM    917  O   PHE A  52       9.357   1.695  -1.222  1.00  0.00           O
ATOM    918  CB  PHE A  52       6.762   1.625  -2.389  1.00  0.00           C
ATOM    919  CG  PHE A  52       6.182   0.679  -3.415  1.00  0.00           C
ATOM    920  CD1 PHE A  52       6.201  -0.694  -3.203  1.00  0.00           C
ATOM    921  CD2 PHE A  52       5.607   1.158  -4.580  1.00  0.00           C
ATOM    922  CE1 PHE A  52       5.662  -1.563  -4.121  1.00  0.00           C
ATOM    923  CE2 PHE A  52       5.066   0.286  -5.510  1.00  0.00           C
ATOM    924  CZ  PHE A  52       5.093  -1.075  -5.277  1.00  0.00           C
ATOM    925  QB  PHE A  52       6.852   2.233  -2.511  1.00  0.00           Q
ATOM    926  QD  PHE A  52       6.119   0.570  -3.535  1.00  0.00           Q
ATOM    927  QE  PHE A  52       5.153  -0.979  -5.175  1.00  0.00           Q
ATOM    928  QR  PHE A  52       5.443  -0.516  -4.683  1.00  0.00           Q
ATOM    929  H   PHE A  52       7.243   2.428   0.385  1.00  0.00           H
ATOM    930  HA  PHE A  52       6.638  -0.042  -1.022  1.00  0.00           H
ATOM    931 1HB  PHE A  52       7.661   2.056  -2.812  1.00  0.00           H
ATOM    932 2HB  PHE A  52       6.044   2.409  -2.211  1.00  0.00           H
ATOM    933 1HD  PHE A  52       6.650  -1.083  -2.301  1.00  0.00           H
ATOM    934 2HD  PHE A  52       5.588   2.223  -4.769  1.00  0.00           H
ATOM    935 1HE  PHE A  52       5.686  -2.627  -3.934  1.00  0.00           H
ATOM    936 2HE  PHE A  52       4.620   0.669  -6.416  1.00  0.00           H
ATOM    937  HZ  PHE A  52       4.667  -1.758  -5.996  1.00  0.00           H
ATOM    938  N   LYS A  53       9.075  -0.432  -0.539  1.00  0.00           N
ATOM    939  CA  LYS A  53      10.510  -0.621  -0.415  1.00  0.00           C
ATOM    940  C   LYS A  53      11.056  -1.513  -1.545  1.00  0.00           C
ATOM    941  O   LYS A  53      10.412  -2.470  -1.969  1.00  0.00           O
ATOM    942  CB  LYS A  53      11.023  -1.008   1.016  1.00  0.00           C
ATOM    943  CG  LYS A  53      10.119  -1.672   2.093  1.00  0.00           C
ATOM    944  CD  LYS A  53      10.880  -1.515   3.440  1.00  0.00           C
ATOM    945  CE  LYS A  53      10.048  -1.257   4.712  1.00  0.00           C
ATOM    946  NZ  LYS A  53       9.476   0.121   4.780  1.00  0.00           N
ATOM    947  QB  LYS A  53      11.624  -0.864   1.178  1.00  0.00           Q
ATOM    948  QD  LYS A  53      11.512  -1.544   3.462  1.00  0.00           Q
ATOM    949  QE  LYS A  53       9.980  -1.683   5.168  1.00  0.00           Q
ATOM    950  QG  LYS A  53       9.579  -1.963   2.002  1.00  0.00           Q
ATOM    951  QZ  LYS A  53       9.340   0.451   4.802  1.00  0.00           Q
ATOM    952  H   LYS A  53       8.456  -1.162  -0.327  1.00  0.00           H
ATOM    953  HA  LYS A  53      10.924   0.363  -0.622  1.00  0.00           H
ATOM    954 1HB  LYS A  53      11.372  -0.084   1.456  1.00  0.00           H
ATOM    955 2HB  LYS A  53      11.876  -1.645   0.900  1.00  0.00           H
ATOM    956 1HG  LYS A  53      10.010  -2.731   1.872  1.00  0.00           H
ATOM    957 2HG  LYS A  53       9.148  -1.195   2.133  1.00  0.00           H
ATOM    958 1HD  LYS A  53      11.566  -0.685   3.320  1.00  0.00           H
ATOM    959 2HD  LYS A  53      11.459  -2.404   3.605  1.00  0.00           H
ATOM    960 1HE  LYS A  53      10.710  -1.386   5.560  1.00  0.00           H
ATOM    961 2HE  LYS A  53       9.250  -1.978   4.776  1.00  0.00           H
ATOM    962 1HZ  LYS A  53       8.869   0.299   3.960  1.00  0.00           H
ATOM    963 2HZ  LYS A  53      10.240   0.826   4.795  1.00  0.00           H
ATOM    964 3HZ  LYS A  53       8.912   0.226   5.651  1.00  0.00           H
ATOM    965  N   ASN A  54      12.225  -1.121  -2.089  1.00  0.00           N
ATOM    966  CA  ASN A  54      12.826  -1.822  -3.225  1.00  0.00           C
ATOM    967  C   ASN A  54      13.629  -3.040  -2.789  1.00  0.00           C
ATOM    968  O   ASN A  54      13.926  -3.225  -1.608  1.00  0.00           O
ATOM    969  CB  ASN A  54      13.664  -0.841  -4.071  1.00  0.00           C
ATOM    970  CG  ASN A  54      13.233  -0.819  -5.529  1.00  0.00           C
ATOM    971  ND2 ASN A  54      12.235   0.000  -5.831  1.00  0.00           N
ATOM    972  OD1 ASN A  54      13.793  -1.526  -6.371  1.00  0.00           O
ATOM    973  QB  ASN A  54      14.123  -0.481  -3.848  1.00  0.00           Q
ATOM    974  QD2 ASN A  54      11.886   0.287  -5.934  1.00  0.00           Q
ATOM    975  H   ASN A  54      12.664  -0.315  -1.744  1.00  0.00           H
ATOM    976  HA  ASN A  54      12.011  -2.179  -3.837  1.00  0.00           H
ATOM    977 1HB  ASN A  54      14.710  -1.115  -4.020  1.00  0.00           H
ATOM    978 2HB  ASN A  54      13.536   0.153  -3.675  1.00  0.00           H
ATOM    979 1HD2 ASN A  54      11.842   0.535  -5.107  1.00  0.00           H
ATOM    980 2HD2 ASN A  54      11.930   0.040  -6.760  1.00  0.00           H
ATOM    981  N   ALA A  55      13.934  -3.891  -3.758  1.00  0.00           N
ATOM    982  CA  ALA A  55      14.654  -5.120  -3.504  1.00  0.00           C
ATOM    983  C   ALA A  55      16.041  -4.860  -2.937  1.00  0.00           C
ATOM    984  O   ALA A  55      16.679  -3.859  -3.264  1.00  0.00           O
ATOM    985  CB  ALA A  55      14.729  -5.939  -4.778  1.00  0.00           C
ATOM    986  QB  ALA A  55      14.743  -6.133  -5.080  1.00  0.00           Q
ATOM    987  H   ALA A  55      13.642  -3.692  -4.672  1.00  0.00           H
ATOM    988  HA  ALA A  55      14.087  -5.682  -2.783  1.00  0.00           H
ATOM    989 1HB  ALA A  55      15.761  -6.139  -5.026  1.00  0.00           H
ATOM    990 2HB  ALA A  55      14.263  -5.388  -5.582  1.00  0.00           H
ATOM    991 3HB  ALA A  55      14.205  -6.873  -4.632  1.00  0.00           H
ATOM    992  N   PRO A  56      16.517  -5.752  -2.067  1.00  0.00           N
ATOM    993  CA  PRO A  56      17.818  -5.609  -1.448  1.00  0.00           C
ATOM    994  C   PRO A  56      18.960  -5.917  -2.447  1.00  0.00           C
ATOM    995  O   PRO A  56      18.954  -6.932  -3.143  1.00  0.00           O
ATOM    996  CB  PRO A  56      17.739  -6.585  -0.238  1.00  0.00           C
ATOM    997  CG  PRO A  56      16.304  -7.030  -0.187  1.00  0.00           C
ATOM    998  CD  PRO A  56      15.835  -6.965  -1.601  1.00  0.00           C
ATOM    999  QB  PRO A  56      18.208  -6.736   0.144  1.00  0.00           Q
ATOM   1000  QD  PRO A  56      15.461  -7.345  -1.899  1.00  0.00           Q
ATOM   1001  QG  PRO A  56      15.978  -7.202   0.308  1.00  0.00           Q
ATOM   1002  HA  PRO A  56      17.956  -4.600  -1.077  1.00  0.00           H
ATOM   1003 1HB  PRO A  56      18.007  -6.056   0.671  1.00  0.00           H
ATOM   1004 2HB  PRO A  56      18.408  -7.416  -0.382  1.00  0.00           H
ATOM   1005 1HG  PRO A  56      15.723  -6.360   0.430  1.00  0.00           H
ATOM   1006 2HG  PRO A  56      16.234  -8.042   0.188  1.00  0.00           H
ATOM   1007 1HD  PRO A  56      14.762  -6.854  -1.647  1.00  0.00           H
ATOM   1008 2HD  PRO A  56      16.159  -7.836  -2.151  1.00  0.00           H
ATOM   1009  N   LEU A  57      19.911  -4.957  -2.512  1.00  0.00           N
ATOM   1010  CA  LEU A  57      21.113  -4.952  -3.412  1.00  0.00           C
ATOM   1011  C   LEU A  57      21.949  -6.180  -3.298  1.00  0.00           C
ATOM   1012  O   LEU A  57      22.305  -6.816  -4.298  1.00  0.00           O
ATOM   1013  CB  LEU A  57      22.011  -3.798  -2.933  1.00  0.00           C
ATOM   1014  CG  LEU A  57      23.345  -3.312  -3.648  1.00  0.00           C
ATOM   1015  CD1 LEU A  57      23.232  -3.511  -5.204  1.00  0.00           C
ATOM   1016  CD2 LEU A  57      23.486  -1.707  -3.089  1.00  0.00           C
ATOM   1017  QB  LEU A  57      21.832  -3.495  -2.411  1.00  0.00           Q
ATOM   1018  QD1 LEU A  57      23.208  -3.566  -5.577  1.00  0.00           Q
ATOM   1019  QD2 LEU A  57      23.673  -1.668  -3.420  1.00  0.00           Q
ATOM   1020  QQD LEU A  57      23.440  -2.618  -4.498  1.00  0.00           Q
ATOM   1021  H   LEU A  57      19.789  -4.184  -1.936  1.00  0.00           H
ATOM   1022  HA  LEU A  57      20.793  -4.796  -4.436  1.00  0.00           H
ATOM   1023 1HB  LEU A  57      22.281  -4.058  -1.932  1.00  0.00           H
ATOM   1024 2HB  LEU A  57      21.385  -2.932  -2.889  1.00  0.00           H
ATOM   1025  HG  LEU A  57      24.187  -3.941  -3.311  1.00  0.00           H
ATOM   1026 1HD1 LEU A  57      22.630  -2.730  -5.631  1.00  0.00           H
ATOM   1027 2HD1 LEU A  57      22.776  -4.478  -5.438  1.00  0.00           H
ATOM   1028 3HD1 LEU A  57      24.219  -3.493  -5.663  1.00  0.00           H
ATOM   1029 1HD2 LEU A  57      24.031  -1.069  -3.798  1.00  0.00           H
ATOM   1030 2HD2 LEU A  57      24.361  -2.082  -2.793  1.00  0.00           H
ATOM   1031 3HD2 LEU A  57      22.627  -1.854  -3.667  1.00  0.00           H
ATOM   1032  N   LEU A  58      22.365  -6.448  -2.082  1.00  0.00           N
ATOM   1033  CA  LEU A  58      23.280  -7.538  -1.867  1.00  0.00           C
ATOM   1034  C   LEU A  58      22.666  -8.741  -1.186  1.00  0.00           C
ATOM   1035  O   LEU A  58      21.784  -8.661  -0.327  1.00  0.00           O
ATOM   1036  CB  LEU A  58      24.567  -7.067  -1.158  1.00  0.00           C
ATOM   1037  CG  LEU A  58      24.483  -5.808  -0.305  1.00  0.00           C
ATOM   1038  CD1 LEU A  58      25.220  -5.912   1.028  1.00  0.00           C
ATOM   1039  CD2 LEU A  58      25.157  -4.646  -0.998  1.00  0.00           C
ATOM   1040  QB  LEU A  58      25.147  -7.352  -1.223  1.00  0.00           Q
ATOM   1041  QD1 LEU A  58      25.409  -5.912   1.345  1.00  0.00           Q
ATOM   1042  QD2 LEU A  58      25.335  -4.327  -1.167  1.00  0.00           Q
ATOM   1043  QQD LEU A  58      25.372  -5.119   0.089  1.00  0.00           Q
ATOM   1044  H   LEU A  58      22.108  -5.868  -1.328  1.00  0.00           H
ATOM   1045  HA  LEU A  58      23.579  -7.855  -2.834  1.00  0.00           H
ATOM   1046 1HB  LEU A  58      25.333  -6.878  -1.930  1.00  0.00           H
ATOM   1047 2HB  LEU A  58      24.961  -7.825  -0.514  1.00  0.00           H
ATOM   1048  HG  LEU A  58      23.509  -5.468  -0.117  1.00  0.00           H
ATOM   1049 1HD1 LEU A  58      26.171  -6.404   0.884  1.00  0.00           H
ATOM   1050 2HD1 LEU A  58      24.613  -6.432   1.717  1.00  0.00           H
ATOM   1051 3HD1 LEU A  58      25.442  -4.899   1.434  1.00  0.00           H
ATOM   1052 1HD2 LEU A  58      25.988  -4.220  -0.387  1.00  0.00           H
ATOM   1053 2HD2 LEU A  58      24.464  -3.813  -1.145  1.00  0.00           H
ATOM   1054 3HD2 LEU A  58      25.552  -4.947  -1.970  1.00  0.00           H
ATOM   1055  N   ALA A  59      23.159  -9.903  -1.636  1.00  0.00           N
ATOM   1056  CA  ALA A  59      22.712 -11.208  -1.164  1.00  0.00           C
ATOM   1057  C   ALA A  59      22.863 -11.313   0.334  1.00  0.00           C
ATOM   1058  O   ALA A  59      21.900 -11.587   1.052  1.00  0.00           O
ATOM   1059  CB  ALA A  59      23.492 -12.323  -1.876  1.00  0.00           C
ATOM   1060  QB  ALA A  59      23.673 -12.586  -2.045  1.00  0.00           Q
ATOM   1061  H   ALA A  59      23.843  -9.880  -2.339  1.00  0.00           H
ATOM   1062  HA  ALA A  59      21.662 -11.321  -1.427  1.00  0.00           H
ATOM   1063 1HB  ALA A  59      24.543 -12.209  -1.681  1.00  0.00           H
ATOM   1064 2HB  ALA A  59      23.319 -12.265  -2.941  1.00  0.00           H
ATOM   1065 3HB  ALA A  59      23.157 -13.285  -1.514  1.00  0.00           H
ATOM   1066  N   PRO A  60      24.079 -11.055   0.839  1.00  0.00           N
ATOM   1067  CA  PRO A  60      24.347 -11.087   2.268  1.00  0.00           C
ATOM   1068  C   PRO A  60      23.234 -10.319   2.984  1.00  0.00           C
ATOM   1069  O   PRO A  60      22.853  -9.226   2.570  1.00  0.00           O
ATOM   1070  CB  PRO A  60      25.738 -10.462   2.404  1.00  0.00           C
ATOM   1071  CG  PRO A  60      26.365 -10.629   1.056  1.00  0.00           C
ATOM   1072  CD  PRO A  60      25.253 -10.683   0.053  1.00  0.00           C
ATOM   1073  QB  PRO A  60      25.978 -10.217   2.920  1.00  0.00           Q
ATOM   1074  QD  PRO A  60      25.286 -10.574  -0.550  1.00  0.00           Q
ATOM   1075  QG  PRO A  60      26.972 -10.673   0.929  1.00  0.00           Q
ATOM   1076  HA  PRO A  60      24.365 -12.104   2.629  1.00  0.00           H
ATOM   1077 1HB  PRO A  60      26.298 -11.005   3.156  1.00  0.00           H
ATOM   1078 2HB  PRO A  60      25.657  -9.428   2.685  1.00  0.00           H
ATOM   1079 1HG  PRO A  60      26.932 -11.552   1.019  1.00  0.00           H
ATOM   1080 2HG  PRO A  60      27.011  -9.793   0.839  1.00  0.00           H
ATOM   1081 1HD  PRO A  60      25.461 -11.429  -0.693  1.00  0.00           H
ATOM   1082 2HD  PRO A  60      25.111  -9.718  -0.409  1.00  0.00           H
ATOM   1083  N   PRO A  61      22.629 -10.949   3.992  1.00  0.00           N
ATOM   1084  CA  PRO A  61      21.459 -10.407   4.694  1.00  0.00           C
ATOM   1085  C   PRO A  61      21.758  -9.236   5.652  1.00  0.00           C
ATOM   1086  O   PRO A  61      20.841  -8.534   6.079  1.00  0.00           O
ATOM   1087  CB  PRO A  61      20.866 -11.667   5.385  1.00  0.00           C
ATOM   1088  CG  PRO A  61      21.628 -12.827   4.803  1.00  0.00           C
ATOM   1089  CD  PRO A  61      22.967 -12.285   4.478  1.00  0.00           C
ATOM   1090  QB  PRO A  61      20.403 -11.676   5.800  1.00  0.00           Q
ATOM   1091  QD  PRO A  61      23.513 -12.553   4.537  1.00  0.00           Q
ATOM   1092  QG  PRO A  61      21.428 -13.407   4.715  1.00  0.00           Q
ATOM   1093  HA  PRO A  61      20.739 -10.050   3.972  1.00  0.00           H
ATOM   1094 1HB  PRO A  61      19.814 -11.747   5.146  1.00  0.00           H
ATOM   1095 2HB  PRO A  61      20.994 -11.607   6.452  1.00  0.00           H
ATOM   1096 1HG  PRO A  61      21.143 -13.186   3.904  1.00  0.00           H
ATOM   1097 2HG  PRO A  61      21.713 -13.628   5.526  1.00  0.00           H
ATOM   1098 1HD  PRO A  61      23.443 -12.872   3.710  1.00  0.00           H
ATOM   1099 2HD  PRO A  61      23.583 -12.235   5.365  1.00  0.00           H
ATOM   1100  N   ASN A  62      23.036  -8.988   5.935  1.00  0.00           N
ATOM   1101  CA  ASN A  62      23.437  -7.860   6.788  1.00  0.00           C
ATOM   1102  C   ASN A  62      24.390  -6.951   5.997  1.00  0.00           C
ATOM   1103  O   ASN A  62      25.092  -7.428   5.107  1.00  0.00           O
ATOM   1104  CB  ASN A  62      24.088  -8.382   8.080  1.00  0.00           C
ATOM   1105  CG  ASN A  62      23.649  -7.623   9.327  1.00  0.00           C
ATOM   1106  ND2 ASN A  62      24.611  -7.119  10.106  1.00  0.00           N
ATOM   1107  OD1 ASN A  62      22.452  -7.492   9.596  1.00  0.00           O
ATOM   1108  QB  ASN A  62      24.483  -8.867   8.101  1.00  0.00           Q
ATOM   1109  QD2 ASN A  62      24.939  -6.946  10.384  1.00  0.00           Q
ATOM   1110  H   ASN A  62      23.730  -9.548   5.537  1.00  0.00           H
ATOM   1111  HA  ASN A  62      22.546  -7.295   7.039  1.00  0.00           H
ATOM   1112 1HB  ASN A  62      25.162  -8.315   7.993  1.00  0.00           H
ATOM   1113 2HB  ASN A  62      23.805  -9.417   8.209  1.00  0.00           H
ATOM   1114 1HD2 ASN A  62      25.540  -7.252   9.843  1.00  0.00           H
ATOM   1115 2HD2 ASN A  62      24.338  -6.641  10.925  1.00  0.00           H
ATOM   1116  N   SER A  63      24.409  -5.645   6.288  1.00  0.00           N
ATOM   1117  CA  SER A  63      25.280  -4.738   5.548  1.00  0.00           C
ATOM   1118  C   SER A  63      26.712  -4.822   6.044  1.00  0.00           C
ATOM   1119  O   SER A  63      26.969  -5.066   7.223  1.00  0.00           O
ATOM   1120  CB  SER A  63      24.795  -3.283   5.616  1.00  0.00           C
ATOM   1121  OG  SER A  63      23.393  -3.213   5.808  1.00  0.00           O
ATOM   1122  QB  SER A  63      25.165  -2.780   5.559  1.00  0.00           Q
ATOM   1123  H   SER A  63      23.824  -5.292   6.991  1.00  0.00           H
ATOM   1124  HA  SER A  63      25.269  -5.054   4.510  1.00  0.00           H
ATOM   1125 1HB  SER A  63      25.043  -2.784   4.687  1.00  0.00           H
ATOM   1126 2HB  SER A  63      25.287  -2.776   6.432  1.00  0.00           H
ATOM   1127  HG  SER A  63      22.985  -2.823   5.031  1.00  0.00           H
ATOM   1128  N   ASN A  64      27.638  -4.595   5.126  1.00  0.00           N
ATOM   1129  CA  ASN A  64      29.060  -4.610   5.426  1.00  0.00           C
ATOM   1130  C   ASN A  64      29.511  -3.171   5.538  1.00  0.00           C
ATOM   1131  O   ASN A  64      30.632  -2.820   5.160  1.00  0.00           O
ATOM   1132  CB  ASN A  64      29.798  -5.314   4.278  1.00  0.00           C
ATOM   1133  CG  ASN A  64      31.195  -5.808   4.639  1.00  0.00           C
ATOM   1134  ND2 ASN A  64      32.224  -5.014   4.332  1.00  0.00           N
ATOM   1135  OD1 ASN A  64      31.347  -6.903   5.168  1.00  0.00           O
ATOM   1136  QB  ASN A  64      29.549  -5.395   3.708  1.00  0.00           Q
ATOM   1137  QD2 ASN A  64      32.584  -4.743   4.218  1.00  0.00           Q
ATOM   1138  H   ASN A  64      27.352  -4.386   4.215  1.00  0.00           H
ATOM   1139  HA  ASN A  64      29.225  -5.127   6.358  1.00  0.00           H
ATOM   1140 1HB  ASN A  64      29.882  -4.625   3.444  1.00  0.00           H
ATOM   1141 2HB  ASN A  64      29.216  -6.163   3.971  1.00  0.00           H
ATOM   1142 1HD2 ASN A  64      32.040  -4.155   3.893  1.00  0.00           H
ATOM   1143 2HD2 ASN A  64      33.128  -5.332   4.542  1.00  0.00           H
ATOM   1144  N   MET A  65      28.585  -2.316   5.982  1.00  0.00           N
ATOM   1145  CA  MET A  65      28.873  -0.902   6.028  1.00  0.00           C
ATOM   1146  C   MET A  65      28.085  -0.102   7.087  1.00  0.00           C
ATOM   1147  O   MET A  65      27.190  -0.608   7.763  1.00  0.00           O
ATOM   1148  CB  MET A  65      28.612  -0.357   4.623  1.00  0.00           C
ATOM   1149  CG  MET A  65      29.519   0.787   4.291  1.00  0.00           C
ATOM   1150  SD  MET A  65      29.808   1.032   2.542  1.00  0.00           S
ATOM   1151  CE  MET A  65      31.130   2.204   2.763  1.00  0.00           C
ATOM   1152  QB  MET A  65      28.186  -0.596   4.224  1.00  0.00           Q
ATOM   1153  QE  MET A  65      31.395   2.440   2.822  1.00  0.00           Q
ATOM   1154  QG  MET A  65      29.781   1.142   4.724  1.00  0.00           Q
ATOM   1155  H   MET A  65      27.693  -2.635   6.206  1.00  0.00           H
ATOM   1156  HA  MET A  65      29.923  -0.796   6.236  1.00  0.00           H
ATOM   1157 1HB  MET A  65      27.587  -0.034   4.543  1.00  0.00           H
ATOM   1158 2HB  MET A  65      28.786  -1.159   3.906  1.00  0.00           H
ATOM   1159 1HG  MET A  65      30.470   0.598   4.762  1.00  0.00           H
ATOM   1160 2HG  MET A  65      29.093   1.685   4.687  1.00  0.00           H
ATOM   1161 1HE  MET A  65      32.037   1.673   3.021  1.00  0.00           H
ATOM   1162 2HE  MET A  65      30.869   2.867   3.578  1.00  0.00           H
ATOM   1163 3HE  MET A  65      31.279   2.778   1.865  1.00  0.00           H
ATOM   1164  N   GLY A  66      28.485   1.173   7.177  1.00  0.00           N
ATOM   1165  CA  GLY A  66      27.903   2.149   8.084  1.00  0.00           C
ATOM   1166  C   GLY A  66      28.618   2.300   9.405  1.00  0.00           C
ATOM   1167  O   GLY A  66      28.418   3.310  10.087  1.00  0.00           O
ATOM   1168  QA  GLY A  66      27.404   2.509   7.926  1.00  0.00           Q
ATOM   1169  H   GLY A  66      29.207   1.467   6.584  1.00  0.00           H
ATOM   1170 1HA  GLY A  66      26.866   1.907   8.265  1.00  0.00           H
ATOM   1171 2HA  GLY A  66      27.943   3.110   7.587  1.00  0.00           H
ATOM   1172  N   MET A  67      29.452   1.351   9.808  1.00  0.00           N
ATOM   1173  CA  MET A  67      30.124   1.527  11.084  1.00  0.00           C
ATOM   1174  C   MET A  67      30.891   2.822  11.112  1.00  0.00           C
ATOM   1175  O   MET A  67      31.093   3.462  10.076  1.00  0.00           O
ATOM   1176  CB  MET A  67      30.986   0.332  11.479  1.00  0.00           C
ATOM   1177  CG  MET A  67      30.154  -0.605  12.335  1.00  0.00           C
ATOM   1178  SD  MET A  67      30.921  -2.195  12.693  1.00  0.00           S
ATOM   1179  CE  MET A  67      29.843  -3.319  11.798  1.00  0.00           C
ATOM   1180  QB  MET A  67      31.582   0.237  11.332  1.00  0.00           Q
ATOM   1181  QE  MET A  67      29.628  -3.545  11.619  1.00  0.00           Q
ATOM   1182  QG  MET A  67      29.586  -0.441  12.544  1.00  0.00           Q
ATOM   1183  H   MET A  67      29.614   0.551   9.266  1.00  0.00           H
ATOM   1184  HA  MET A  67      29.342   1.616  11.821  1.00  0.00           H
ATOM   1185 1HB  MET A  67      31.831   0.666  12.065  1.00  0.00           H
ATOM   1186 2HB  MET A  67      31.333  -0.192  10.598  1.00  0.00           H
ATOM   1187 1HG  MET A  67      29.219  -0.777  11.819  1.00  0.00           H
ATOM   1188 2HG  MET A  67      29.950  -0.103  13.269  1.00  0.00           H
ATOM   1189 1HE  MET A  67      30.361  -4.250  11.635  1.00  0.00           H
ATOM   1190 2HE  MET A  67      29.576  -2.881  10.850  1.00  0.00           H
ATOM   1191 3HE  MET A  67      28.945  -3.505  12.374  1.00  0.00           H
ATOM   1192  N   THR A  68      31.268   3.219  12.313  1.00  0.00           N
ATOM   1193  CA  THR A  68      31.976   4.461  12.527  1.00  0.00           C
ATOM   1194  C   THR A  68      33.062   4.631  11.475  1.00  0.00           C
ATOM   1195  O   THR A  68      33.901   3.758  11.271  1.00  0.00           O
ATOM   1196  CB  THR A  68      32.513   4.479  13.953  1.00  0.00           C
ATOM   1197  CG2 THR A  68      31.663   5.312  14.891  1.00  0.00           C
ATOM   1198  OG1 THR A  68      32.537   3.165  14.485  1.00  0.00           O
ATOM   1199  QG2 THR A  68      31.458   5.508  15.115  1.00  0.00           Q
ATOM   1200  H   THR A  68      31.039   2.667  13.087  1.00  0.00           H
ATOM   1201  HA  THR A  68      31.259   5.267  12.414  1.00  0.00           H
ATOM   1202  HB  THR A  68      33.515   4.876  13.961  1.00  0.00           H
ATOM   1203 1HG  THR A  68      33.292   2.693  14.141  1.00  0.00           H
ATOM   1204 1HG2 THR A  68      30.634   4.984  14.828  1.00  0.00           H
ATOM   1205 2HG2 THR A  68      31.726   6.353  14.612  1.00  0.00           H
ATOM   1206 3HG2 THR A  68      32.016   5.188  15.904  1.00  0.00           H
ATOM   1207  N   SEP A  69      32.965   5.756  10.780  1.00  0.00           N
ATOM   1208  CA  SEP A  69      33.948   6.083   9.706  1.00  0.00           C
ATOM   1209  C   SEP A  69      35.335   5.711  10.162  1.00  0.00           C
ATOM   1210  O   SEP A  69      35.645   5.682  11.351  1.00  0.00           O
ATOM   1211  CB  SEP A  69      33.776   7.564   9.254  1.00  0.00           C
ATOM   1212  OG  SEP A  69      33.389   7.639   7.861  1.00  0.00           O
ATOM   1213  PS  SEP A  69      32.907   9.021   7.170  1.00  0.00           P
ATOM   1214  OPA SEP A  69      34.058  10.023   7.297  1.00  0.00           O
ATOM   1215  OPB SEP A  69      32.567   8.790   5.704  1.00  0.00           O
ATOM   1216  OPC SEP A  69      31.703   9.563   7.935  1.00  0.00           O
ATOM   1217  QB  SEP A  69      33.858   8.128   9.628  1.00  0.00           Q
ATOM   1218  H   SEP A  69      32.221   6.414  10.966  1.00  0.00           H
ATOM   1219  HA  SEP A  69      33.696   5.436   8.845  1.00  0.00           H
ATOM   1220 2HB  SEP A  69      33.015   8.100   9.849  1.00  0.00           H
ATOM   1221 3HB  SEP A  69      34.702   8.155   9.406  1.00  0.00           H
ATOM   1222  N   PRO A  70      36.205   5.414   9.182  1.00  0.00           N
ATOM   1223  CA  PRO A  70      37.581   5.035   9.415  1.00  0.00           C
ATOM   1224  C   PRO A  70      38.470   6.296   9.378  1.00  0.00           C
ATOM   1225  O   PRO A  70      37.968   7.382   9.087  1.00  0.00           O
ATOM   1226  CB  PRO A  70      37.811   4.069   8.247  1.00  0.00           C
ATOM   1227  CG  PRO A  70      37.077   4.702   7.116  1.00  0.00           C
ATOM   1228  CD  PRO A  70      35.912   5.449   7.734  1.00  0.00           C
ATOM   1229  QB  PRO A  70      38.122   3.532   8.265  1.00  0.00           Q
ATOM   1230  QD  PRO A  70      35.434   5.705   7.447  1.00  0.00           Q
ATOM   1231  QG  PRO A  70      37.221   4.666   6.517  1.00  0.00           Q
ATOM   1232  HA  PRO A  70      37.706   4.523  10.359  1.00  0.00           H
ATOM   1233 1HB  PRO A  70      37.381   3.103   8.490  1.00  0.00           H
ATOM   1234 2HB  PRO A  70      38.863   3.960   8.041  1.00  0.00           H
ATOM   1235 1HG  PRO A  70      36.714   3.943   6.437  1.00  0.00           H
ATOM   1236 2HG  PRO A  70      37.729   5.389   6.596  1.00  0.00           H
ATOM   1237 1HD  PRO A  70      34.982   4.946   7.517  1.00  0.00           H
ATOM   1238 2HD  PRO A  70      35.886   6.465   7.377  1.00  0.00           H
ATOM   1239  N   PHE A  71      39.751   6.174   9.720  1.00  0.00           N
ATOM   1240  CA  PHE A  71      40.652   7.341   9.774  1.00  0.00           C
ATOM   1241  C   PHE A  71      41.298   7.659   8.418  1.00  0.00           C
ATOM   1242  O   PHE A  71      41.826   6.777   7.746  1.00  0.00           O
ATOM   1243  CB  PHE A  71      41.731   7.088  10.837  1.00  0.00           C
ATOM   1244  CG  PHE A  71      43.005   7.861  10.636  1.00  0.00           C
ATOM   1245  CD1 PHE A  71      43.058   9.219  10.902  1.00  0.00           C
ATOM   1246  CD2 PHE A  71      44.145   7.226  10.180  1.00  0.00           C
ATOM   1247  CE1 PHE A  71      44.229   9.929  10.717  1.00  0.00           C
ATOM   1248  CE2 PHE A  71      45.321   7.928   9.992  1.00  0.00           C
ATOM   1249  CZ  PHE A  71      45.359   9.280  10.260  1.00  0.00           C
ATOM   1250  QB  PHE A  71      41.656   6.696  11.321  1.00  0.00           Q
ATOM   1251  QD  PHE A  71      43.144   7.945  10.616  1.00  0.00           Q
ATOM   1252  QE  PHE A  71      45.230   9.205  10.280  1.00  0.00           Q
ATOM   1253  QR  PHE A  71      44.604   8.827  10.381  1.00  0.00           Q
ATOM   1254  H   PHE A  71      40.094   5.296   9.984  1.00  0.00           H
ATOM   1255  HA  PHE A  71      40.064   8.194  10.080  1.00  0.00           H
ATOM   1256 1HB  PHE A  71      41.978   6.037  10.837  1.00  0.00           H
ATOM   1257 2HB  PHE A  71      41.335   7.355  11.806  1.00  0.00           H
ATOM   1258 1HD  PHE A  71      42.171   9.724  11.260  1.00  0.00           H
ATOM   1259 2HD  PHE A  71      44.115   6.165   9.971  1.00  0.00           H
ATOM   1260 1HE  PHE A  71      44.257  10.989  10.927  1.00  0.00           H
ATOM   1261 2HE  PHE A  71      46.204   7.420   9.634  1.00  0.00           H
ATOM   1262  HZ  PHE A  71      46.276   9.836  10.112  1.00  0.00           H
ATOM   1263  N   ASN A  72      41.259   8.939   8.018  1.00  0.00           N
ATOM   1264  CA  ASN A  72      41.845   9.359   6.744  1.00  0.00           C
ATOM   1265  C   ASN A  72      43.245   9.968   6.943  1.00  0.00           C
ATOM   1266  O   ASN A  72      43.534  10.561   7.985  1.00  0.00           O
ATOM   1267  CB  ASN A  72      40.900  10.337   6.040  1.00  0.00           C
ATOM   1268  CG  ASN A  72      40.204   9.718   4.841  1.00  0.00           C
ATOM   1269  ND2 ASN A  72      38.906   9.957   4.732  1.00  0.00           N
ATOM   1270  OD1 ASN A  72      40.827   9.033   4.030  1.00  0.00           O
ATOM   1271  QB  ASN A  72      40.798  10.927   6.225  1.00  0.00           Q
ATOM   1272  QD2 ASN A  72      38.452  10.043   4.699  1.00  0.00           Q
ATOM   1273  H   ASN A  72      40.832   9.610   8.591  1.00  0.00           H
ATOM   1274  HA  ASN A  72      41.946   8.474   6.130  1.00  0.00           H
ATOM   1275 1HB  ASN A  72      41.456  11.204   5.710  1.00  0.00           H
ATOM   1276 2HB  ASN A  72      40.139  10.650   6.740  1.00  0.00           H
ATOM   1277 1HD2 ASN A  72      38.481  10.518   5.418  1.00  0.00           H
ATOM   1278 2HD2 ASN A  72      38.423   9.567   3.978  1.00  0.00           H
ATOM   1279  N   GLY A  73      44.117   9.778   5.959  1.00  0.00           N
ATOM   1280  CA  GLY A  73      45.491  10.261   6.051  1.00  0.00           C
ATOM   1281  C   GLY A  73      46.435   9.185   5.564  1.00  0.00           C
ATOM   1282  O   GLY A  73      46.075   8.460   4.642  1.00  0.00           O
ATOM   1283  QA  GLY A  73      45.661  10.829   6.251  1.00  0.00           Q
ATOM   1284  H   GLY A  73      43.838   9.270   5.167  1.00  0.00           H
ATOM   1285 1HA  GLY A  73      45.724  10.505   7.071  1.00  0.00           H
ATOM   1286 2HA  GLY A  73      45.598  11.153   5.432  1.00  0.00           H
ATOM   1287  N   LEU A  74      47.618   9.041   6.173  1.00  0.00           N
ATOM   1288  CA  LEU A  74      48.518   7.974   5.730  1.00  0.00           C
ATOM   1289  C   LEU A  74      48.257   6.741   6.599  1.00  0.00           C
ATOM   1290  O   LEU A  74      48.171   6.831   7.821  1.00  0.00           O
ATOM   1291  CB  LEU A  74      50.024   8.261   5.794  1.00  0.00           C
ATOM   1292  CG  LEU A  74      50.698   9.542   5.062  1.00  0.00           C
ATOM   1293  CD1 LEU A  74      51.856   9.989   5.811  1.00  0.00           C
ATOM   1294  CD2 LEU A  74      51.034   9.119   3.607  1.00  0.00           C
ATOM   1295  QB  LEU A  74      50.407   7.826   6.108  1.00  0.00           Q
ATOM   1296  QD1 LEU A  74      52.166  10.074   5.987  1.00  0.00           Q
ATOM   1297  QD2 LEU A  74      50.694   8.694   3.385  1.00  0.00           Q
ATOM   1298  QQD LEU A  74      51.430   9.384   4.686  1.00  0.00           Q
ATOM   1299  H   LEU A  74      47.847   9.613   6.935  1.00  0.00           H
ATOM   1300  HA  LEU A  74      48.216   7.717   4.718  1.00  0.00           H
ATOM   1301 1HB  LEU A  74      50.500   7.362   5.381  1.00  0.00           H
ATOM   1302 2HB  LEU A  74      50.315   8.289   6.833  1.00  0.00           H
ATOM   1303  HG  LEU A  74      49.921  10.260   5.020  1.00  0.00           H
ATOM   1304 1HD1 LEU A  74      52.508   9.121   6.039  1.00  0.00           H
ATOM   1305 2HD1 LEU A  74      51.581  10.449   6.738  1.00  0.00           H
ATOM   1306 3HD1 LEU A  74      52.409  10.652   5.186  1.00  0.00           H
ATOM   1307 1HD2 LEU A  74      50.355   9.071   3.758  1.00  0.00           H
ATOM   1308 2HD2 LEU A  74      50.251   8.918   2.689  1.00  0.00           H
ATOM   1309 3HD2 LEU A  74      51.477   8.094   3.708  1.00  0.00           H
ATOM   1310  N   THR A  75      48.164   5.580   5.957  1.00  0.00           N
ATOM   1311  CA  THR A  75      47.974   4.336   6.676  1.00  0.00           C
ATOM   1312  C   THR A  75      49.304   3.646   6.969  1.00  0.00           C
ATOM   1313  O   THR A  75      50.053   3.269   6.069  1.00  0.00           O
ATOM   1314  CB  THR A  75      47.063   3.377   5.908  1.00  0.00           C
ATOM   1315  CG2 THR A  75      47.792   2.221   5.244  1.00  0.00           C
ATOM   1316  OG1 THR A  75      46.104   2.819   6.782  1.00  0.00           O
ATOM   1317  QG2 THR A  75      47.968   1.946   5.089  1.00  0.00           Q
ATOM   1318  H   THR A  75      48.258   5.567   4.981  1.00  0.00           H
ATOM   1319  HA  THR A  75      47.511   4.581   7.619  1.00  0.00           H
ATOM   1320  HB  THR A  75      46.547   3.931   5.140  1.00  0.00           H
ATOM   1321 1HG  THR A  75      45.226   3.113   6.526  1.00  0.00           H
ATOM   1322 1HG2 THR A  75      48.352   1.671   5.990  1.00  0.00           H
ATOM   1323 2HG2 THR A  75      48.474   2.603   4.498  1.00  0.00           H
ATOM   1324 3HG2 THR A  75      47.077   1.564   4.777  1.00  0.00           H
ATOM   1325  N   SEP A  76      49.514   3.431   8.259  1.00  0.00           N
ATOM   1326  CA  SEP A  76      50.764   2.766   8.735  1.00  0.00           C
ATOM   1327  C   SEP A  76      50.629   2.425  10.197  1.00  0.00           C
ATOM   1328  O   SEP A  76      50.750   1.275  10.612  1.00  0.00           O
ATOM   1329  CB  SEP A  76      52.006   3.633   8.371  1.00  0.00           C
ATOM   1330  OG  SEP A  76      51.673   5.041   8.365  1.00  0.00           O
ATOM   1331  PS  SEP A  76      51.690   5.930   7.013  1.00  0.00           P
ATOM   1332  OPA SEP A  76      50.689   5.302   6.038  1.00  0.00           O
ATOM   1333  OPB SEP A  76      51.296   7.370   7.320  1.00  0.00           O
ATOM   1334  OPC SEP A  76      53.082   5.860   6.394  1.00  0.00           O
ATOM   1335  QB  SEP A  76      52.637   3.419   8.230  1.00  0.00           Q
ATOM   1336  H   SEP A  76      48.831   3.714   8.947  1.00  0.00           H
ATOM   1337  HA  SEP A  76      50.843   1.814   8.177  1.00  0.00           H
ATOM   1338 2HB  SEP A  76      52.844   3.483   9.075  1.00  0.00           H
ATOM   1339 3HB  SEP A  76      52.431   3.356   7.385  1.00  0.00           H
ATOM   1340  N   PRO A  77      50.368   3.448  11.019  1.00  0.00           N
ATOM   1341  CA  PRO A  77      50.222   3.305  12.452  1.00  0.00           C
ATOM   1342  C   PRO A  77      48.791   2.857  12.794  1.00  0.00           C
ATOM   1343  O   PRO A  77      47.865   3.006  11.984  1.00  0.00           O
ATOM   1344  CB  PRO A  77      50.582   4.723  12.967  1.00  0.00           C
ATOM   1345  CG  PRO A  77      50.990   5.469  11.730  1.00  0.00           C
ATOM   1346  CD  PRO A  77      50.172   4.836  10.659  1.00  0.00           C
ATOM   1347  QB  PRO A  77      50.559   4.916  13.552  1.00  0.00           Q
ATOM   1348  QD  PRO A  77      49.848   5.089  10.219  1.00  0.00           Q
ATOM   1349  QG  PRO A  77      51.406   5.918  11.676  1.00  0.00           Q
ATOM   1350  HA  PRO A  77      50.920   2.580  12.844  1.00  0.00           H
ATOM   1351 1HB  PRO A  77      51.398   4.657  13.669  1.00  0.00           H
ATOM   1352 2HB  PRO A  77      49.722   5.176  13.435  1.00  0.00           H
ATOM   1353 1HG  PRO A  77      52.044   5.315  11.532  1.00  0.00           H
ATOM   1354 2HG  PRO A  77      50.768   6.519  11.820  1.00  0.00           H
ATOM   1355 1HD  PRO A  77      50.559   5.049   9.693  1.00  0.00           H
ATOM   1356 2HD  PRO A  77      49.137   5.129  10.745  1.00  0.00           H
ATOM   1357  N   GLN A  78      48.663   2.229  13.955  1.00  0.00           N
ATOM   1358  CA  GLN A  78      47.414   1.624  14.447  1.00  0.00           C
ATOM   1359  C   GLN A  78      47.581   1.240  15.941  1.00  0.00           C
ATOM   1360  O   GLN A  78      46.624   1.325  16.712  1.00  0.00           O
ATOM   1361  CB  GLN A  78      47.219   0.325  13.678  1.00  0.00           C
ATOM   1362  CG  GLN A  78      48.524  -0.410  13.760  1.00  0.00           C
ATOM   1363  CD  GLN A  78      48.557  -1.673  14.565  1.00  0.00           C
ATOM   1364  NE2 GLN A  78      49.796  -2.071  14.824  1.00  0.00           N
ATOM   1365  OE1 GLN A  78      47.546  -2.261  14.958  1.00  0.00           O
ATOM   1366  QB  GLN A  78      46.715   0.132  13.374  1.00  0.00           Q
ATOM   1367  QE2 GLN A  78      50.232  -2.201  14.906  1.00  0.00           Q
ATOM   1368  QG  GLN A  78      49.054  -0.179  13.511  1.00  0.00           Q
ATOM   1369  H   GLN A  78      49.467   2.105  14.490  1.00  0.00           H
ATOM   1370  HA  GLN A  78      46.575   2.288  14.293  1.00  0.00           H
ATOM   1371 1HB  GLN A  78      47.013   0.531  12.638  1.00  0.00           H
ATOM   1372 2HB  GLN A  78      46.416  -0.267  14.110  1.00  0.00           H
ATOM   1373 1HG  GLN A  78      49.220   0.262  14.239  1.00  0.00           H
ATOM   1374 2HG  GLN A  78      48.889  -0.622  12.782  1.00  0.00           H
ATOM   1375 1HE2 GLN A  78      50.528  -1.511  14.479  1.00  0.00           H
ATOM   1376 2HE2 GLN A  78      49.937  -2.890  15.334  1.00  0.00           H
ATOM   1377  N   ARG A  79      48.819   0.785  16.333  1.00  0.00           N
ATOM   1378  CA  ARG A  79      49.084   0.369  17.735  1.00  0.00           C
ATOM   1379  C   ARG A  79      49.004   1.532  18.642  1.00  0.00           C
ATOM   1380  O   ARG A  79      49.255   2.679  18.267  1.00  0.00           O
ATOM   1381  CB  ARG A  79      50.525  -0.115  18.084  1.00  0.00           C
ATOM   1382  CG  ARG A  79      50.922  -1.551  17.847  1.00  0.00           C
ATOM   1383  CD  ARG A  79      52.303  -1.792  18.464  1.00  0.00           C
ATOM   1384  NE  ARG A  79      53.256  -1.969  17.400  1.00  0.00           N
ATOM   1385  CZ  ARG A  79      53.387  -3.131  16.794  1.00  0.00           C
ATOM   1386  NH1 ARG A  79      52.713  -4.175  17.262  1.00  0.00           N
ATOM   1387  NH2 ARG A  79      54.176  -3.255  15.744  1.00  0.00           N
ATOM   1388  QB  ARG A  79      50.944   0.279  18.371  1.00  0.00           Q
ATOM   1389  QD  ARG A  79      52.436  -1.821  19.074  1.00  0.00           Q
ATOM   1390  QG  ARG A  79      50.597  -1.976  17.547  1.00  0.00           Q
ATOM   1391  QH1 ARG A  79      52.449  -4.563  17.433  1.00  0.00           Q
ATOM   1392  QH2 ARG A  79      54.470  -3.302  15.347  1.00  0.00           Q
ATOM   1393  H   ARG A  79      49.538   0.721  15.676  1.00  0.00           H
ATOM   1394  HA  ARG A  79      48.364  -0.376  18.025  1.00  0.00           H
ATOM   1395 1HB  ARG A  79      50.648   0.051  19.156  1.00  0.00           H
ATOM   1396 2HB  ARG A  79      51.241   0.506  17.586  1.00  0.00           H
ATOM   1397 1HG  ARG A  79      50.988  -1.732  16.791  1.00  0.00           H
ATOM   1398 2HG  ARG A  79      50.207  -2.220  18.303  1.00  0.00           H
ATOM   1399 1HD  ARG A  79      52.281  -2.692  19.068  1.00  0.00           H
ATOM   1400 2HD  ARG A  79      52.593  -0.951  19.080  1.00  0.00           H
ATOM   1401  HE  ARG A  79      53.749  -1.188  17.079  1.00  0.00           H
ATOM   1402 1HH1 ARG A  79      52.124  -4.073  18.065  1.00  0.00           H
ATOM   1403 2HH1 ARG A  79      52.775  -5.054  16.803  1.00  0.00           H
ATOM   1404 1HH2 ARG A  79      54.697  -2.469  15.415  1.00  0.00           H
ATOM   1405 2HH2 ARG A  79      54.243  -4.135  15.279  1.00  0.00           H
ATOM   1406  N   SEP A  80      48.852   1.174  19.908  1.00  0.00           N
ATOM   1407  CA  SEP A  80      48.749   2.197  20.990  1.00  0.00           C
ATOM   1408  C   SEP A  80      50.086   2.867  21.180  1.00  0.00           C
ATOM   1409  O   SEP A  80      51.100   2.471  20.611  1.00  0.00           O
ATOM   1410  CB  SEP A  80      48.140   1.561  22.274  1.00  0.00           C
ATOM   1411  OG  SEP A  80      47.880   0.151  22.081  1.00  0.00           O
ATOM   1412  PS  SEP A  80      47.104  -0.745  23.183  1.00  0.00           P
ATOM   1413  OPA SEP A  80      45.714  -0.129  23.379  1.00  0.00           O
ATOM   1414  OPB SEP A  80      46.978  -2.186  22.702  1.00  0.00           O
ATOM   1415  OPC SEP A  80      47.860  -0.670  24.504  1.00  0.00           O
ATOM   1416  QB  SEP A  80      48.003   1.867  22.868  1.00  0.00           Q
ATOM   1417  H   SEP A  80      48.803   0.199  20.165  1.00  0.00           H
ATOM   1418  HA  SEP A  80      48.041   2.966  20.627  1.00  0.00           H
ATOM   1419 2HB  SEP A  80      48.804   1.668  23.153  1.00  0.00           H
ATOM   1420 3HB  SEP A  80      47.202   2.065  22.583  1.00  0.00           H
ATOM   1421  N   PRO A  81      50.114   3.903  21.992  1.00  0.00           N
ATOM   1422  CA  PRO A  81      51.346   4.649  22.258  1.00  0.00           C
ATOM   1423  C   PRO A  81      52.464   3.768  22.842  1.00  0.00           C
ATOM   1424  O   PRO A  81      52.212   2.826  23.593  1.00  0.00           O
ATOM   1425  CB  PRO A  81      50.876   5.774  23.191  1.00  0.00           C
ATOM   1426  CG  PRO A  81      49.395   5.855  22.960  1.00  0.00           C
ATOM   1427  CD  PRO A  81      48.958   4.455  22.682  1.00  0.00           C
ATOM   1428  QB  PRO A  81      51.236   6.117  23.563  1.00  0.00           Q
ATOM   1429  QD  PRO A  81      48.427   4.180  22.823  1.00  0.00           Q
ATOM   1430  QG  PRO A  81      49.040   6.356  22.975  1.00  0.00           Q
ATOM   1431  HA  PRO A  81      51.720   5.086  21.341  1.00  0.00           H
ATOM   1432 1HB  PRO A  81      51.359   6.699  22.909  1.00  0.00           H
ATOM   1433 2HB  PRO A  81      51.113   5.534  24.216  1.00  0.00           H
ATOM   1434 1HG  PRO A  81      49.183   6.483  22.108  1.00  0.00           H
ATOM   1435 2HG  PRO A  81      48.897   6.230  23.841  1.00  0.00           H
ATOM   1436 1HD  PRO A  81      48.088   4.440  22.043  1.00  0.00           H
ATOM   1437 2HD  PRO A  81      48.767   3.921  23.603  1.00  0.00           H
ATOM   1438  N   PHE A  82      53.698   4.062  22.425  1.00  0.00           N
ATOM   1439  CA  PHE A  82      54.884   3.292  22.830  1.00  0.00           C
ATOM   1440  C   PHE A  82      54.995   3.205  24.349  1.00  0.00           C
ATOM   1441  O   PHE A  82      54.698   4.165  25.063  1.00  0.00           O
ATOM   1442  CB  PHE A  82      56.169   3.868  22.198  1.00  0.00           C
ATOM   1443  CG  PHE A  82      55.933   5.155  21.459  1.00  0.00           C
ATOM   1444  CD1 PHE A  82      55.210   5.165  20.275  1.00  0.00           C
ATOM   1445  CD2 PHE A  82      56.386   6.351  21.975  1.00  0.00           C
ATOM   1446  CE1 PHE A  82      54.941   6.351  19.625  1.00  0.00           C
ATOM   1447  CE2 PHE A  82      56.131   7.540  21.322  1.00  0.00           C
ATOM   1448  CZ  PHE A  82      55.403   7.540  20.149  1.00  0.00           C
ATOM   1449  QB  PHE A  82      56.734   3.599  22.232  1.00  0.00           Q
ATOM   1450  QD  PHE A  82      55.905   5.291  21.378  1.00  0.00           Q
ATOM   1451  QE  PHE A  82      55.432   7.409  20.219  1.00  0.00           Q
ATOM   1452  QR  PHE A  82      55.573   6.775  20.568  1.00  0.00           Q
ATOM   1453  H   PHE A  82      53.806   4.803  21.802  1.00  0.00           H
ATOM   1454  HA  PHE A  82      54.741   2.293  22.454  1.00  0.00           H
ATOM   1455 1HB  PHE A  82      56.565   3.148  21.494  1.00  0.00           H
ATOM   1456 2HB  PHE A  82      56.903   4.050  22.968  1.00  0.00           H
ATOM   1457 1HD  PHE A  82      54.853   4.229  19.862  1.00  0.00           H
ATOM   1458 2HD  PHE A  82      56.957   6.352  22.894  1.00  0.00           H
ATOM   1459 1HE  PHE A  82      54.375   6.346  18.702  1.00  0.00           H
ATOM   1460 2HE  PHE A  82      56.490   8.472  21.736  1.00  0.00           H
ATOM   1461  HZ  PHE A  82      55.189   8.472  19.643  1.00  0.00           H
ATOM   1462  N   PRO A  83      55.405   2.034  24.866  1.00  0.00           N
ATOM   1463  CA  PRO A  83      55.527   1.806  26.302  1.00  0.00           C
ATOM   1464  C   PRO A  83      56.620   2.687  26.934  1.00  0.00           C
ATOM   1465  O   PRO A  83      56.496   3.091  28.091  1.00  0.00           O
ATOM   1466  CB  PRO A  83      55.812   0.293  26.416  1.00  0.00           C
ATOM   1467  CG  PRO A  83      55.520  -0.269  25.055  1.00  0.00           C
ATOM   1468  CD  PRO A  83      55.773   0.843  24.088  1.00  0.00           C
ATOM   1469  QB  PRO A  83      55.997  -0.009  26.926  1.00  0.00           Q
ATOM   1470  QD  PRO A  83      55.983   0.807  23.513  1.00  0.00           Q
ATOM   1471  QG  PRO A  83      55.332  -0.843  24.919  1.00  0.00           Q
ATOM   1472  HA  PRO A  83      54.589   2.023  26.794  1.00  0.00           H
ATOM   1473 1HB  PRO A  83      55.155  -0.144  27.154  1.00  0.00           H
ATOM   1474 2HB  PRO A  83      56.839   0.125  26.698  1.00  0.00           H
ATOM   1475 1HG  PRO A  83      54.487  -0.583  24.994  1.00  0.00           H
ATOM   1476 2HG  PRO A  83      56.176  -1.101  24.844  1.00  0.00           H
ATOM   1477 1HD  PRO A  83      55.148   0.741  23.217  1.00  0.00           H
ATOM   1478 2HD  PRO A  83      56.817   0.873  23.809  1.00  0.00           H
ATOM   1479  N   LYS A  84      57.644   3.052  26.141  1.00  0.00           N
ATOM   1480  CA  LYS A  84      58.713   3.974  26.604  1.00  0.00           C
ATOM   1481  C   LYS A  84      59.025   4.988  25.525  1.00  0.00           C
ATOM   1482  O   LYS A  84      59.045   6.202  25.752  1.00  0.00           O
ATOM   1483  CB  LYS A  84      60.112   3.324  26.820  1.00  0.00           C
ATOM   1484  CG  LYS A  84      60.649   3.084  28.239  1.00  0.00           C
ATOM   1485  CD  LYS A  84      62.179   2.750  28.159  1.00  0.00           C
ATOM   1486  CE  LYS A  84      63.198   3.879  28.530  1.00  0.00           C
ATOM   1487  NZ  LYS A  84      63.137   4.372  29.940  1.00  0.00           N
ATOM   1488  QB  LYS A  84      60.493   3.181  26.321  1.00  0.00           Q
ATOM   1489  QD  LYS A  84      62.382   2.171  27.965  1.00  0.00           Q
ATOM   1490  QE  LYS A  84      63.628   4.086  28.118  1.00  0.00           Q
ATOM   1491  QG  LYS A  84      60.315   3.084  28.759  1.00  0.00           Q
ATOM   1492  QZ  LYS A  84      63.132   4.490  30.278  1.00  0.00           Q
ATOM   1493  H   LYS A  84      57.652   2.745  25.215  1.00  0.00           H
ATOM   1494  HA  LYS A  84      58.389   4.468  27.513  1.00  0.00           H
ATOM   1495 1HB  LYS A  84      60.837   3.979  26.343  1.00  0.00           H
ATOM   1496 2HB  LYS A  84      60.150   2.382  26.299  1.00  0.00           H
ATOM   1497 1HG  LYS A  84      60.138   2.223  28.659  1.00  0.00           H
ATOM   1498 2HG  LYS A  84      60.492   3.947  28.860  1.00  0.00           H
ATOM   1499 1HD  LYS A  84      62.383   2.448  27.137  1.00  0.00           H
ATOM   1500 2HD  LYS A  84      62.381   1.893  28.793  1.00  0.00           H
ATOM   1501 1HE  LYS A  84      63.063   4.703  27.857  1.00  0.00           H
ATOM   1502 2HE  LYS A  84      64.193   3.470  28.380  1.00  0.00           H
ATOM   1503 1HZ  LYS A  84      62.610   3.709  30.541  1.00  0.00           H
ATOM   1504 2HZ  LYS A  84      62.679   5.299  29.971  1.00  0.00           H
ATOM   1505 3HZ  LYS A  84      64.108   4.461  30.321  1.00  0.00           H
ATOM   1506  N   SER A  85      59.448   4.422  24.391  1.00  0.00           N
ATOM   1507  CA  SER A  85      59.985   5.194  23.287  1.00  0.00           C
ATOM   1508  C   SER A  85      59.768   4.531  21.914  1.00  0.00           C
ATOM   1509  O   SER A  85      59.792   3.309  21.792  1.00  0.00           O
ATOM   1510  CB  SER A  85      61.484   5.261  23.587  1.00  0.00           C
ATOM   1511  OG  SER A  85      62.262   4.627  22.583  1.00  0.00           O
ATOM   1512  QB  SER A  85      61.724   5.511  24.106  1.00  0.00           Q
ATOM   1513  H   SER A  85      59.510   3.449  24.351  1.00  0.00           H
ATOM   1514  HA  SER A  85      59.570   6.188  23.292  1.00  0.00           H
ATOM   1515 1HB  SER A  85      61.657   4.738  24.520  1.00  0.00           H
ATOM   1516 2HB  SER A  85      61.791   6.284  23.691  1.00  0.00           H
ATOM   1517  HG  SER A  85      62.720   3.877  22.964  1.00  0.00           H
ATOM   1518  N   SER A  86      59.586   5.352  20.872  1.00  0.00           N
ATOM   1519  CA  SER A  86      59.396   4.827  19.515  1.00  0.00           C
ATOM   1520  C   SER A  86      60.701   4.750  18.738  1.00  0.00           C
ATOM   1521  O   SER A  86      61.771   5.147  19.209  1.00  0.00           O
ATOM   1522  CB  SER A  86      58.434   5.694  18.708  1.00  0.00           C
ATOM   1523  OG  SER A  86      57.465   4.893  18.056  1.00  0.00           O
ATOM   1524  QB  SER A  86      58.467   6.315  18.660  1.00  0.00           Q
ATOM   1525  H   SER A  86      59.594   6.322  21.011  1.00  0.00           H
ATOM   1526  HA  SER A  86      58.988   3.837  19.597  1.00  0.00           H
ATOM   1527 1HB  SER A  86      58.994   6.239  17.959  1.00  0.00           H
ATOM   1528 2HB  SER A  86      57.938   6.391  19.362  1.00  0.00           H
ATOM   1529  HG  SER A  86      57.756   4.711  17.159  1.00  0.00           H
ATOM   1530  N   VAL A  87      60.568   4.248  17.522  1.00  0.00           N
ATOM   1531  CA  VAL A  87      61.671   4.099  16.598  1.00  0.00           C
ATOM   1532  C   VAL A  87      62.215   5.432  16.164  1.00  0.00           C
ATOM   1533  O   VAL A  87      63.422   5.600  16.002  1.00  0.00           O
ATOM   1534  CB  VAL A  87      61.217   3.393  15.323  1.00  0.00           C
ATOM   1535  CG1 VAL A  87      62.403   3.109  14.413  1.00  0.00           C
ATOM   1536  CG2 VAL A  87      60.443   2.134  15.658  1.00  0.00           C
ATOM   1537  QG1 VAL A  87      62.685   3.046  14.199  1.00  0.00           Q
ATOM   1538  QG2 VAL A  87      60.258   1.839  15.739  1.00  0.00           Q
ATOM   1539  QQG VAL A  87      61.472   2.443  14.970  1.00  0.00           Q
ATOM   1540  H   VAL A  87      59.673   3.974  17.227  1.00  0.00           H
ATOM   1541  HA  VAL A  87      62.450   3.517  17.063  1.00  0.00           H
ATOM   1542  HB  VAL A  87      60.550   4.064  14.796  1.00  0.00           H
ATOM   1543 1HG1 VAL A  87      63.158   2.569  14.965  1.00  0.00           H
ATOM   1544 2HG1 VAL A  87      62.817   4.046  14.064  1.00  0.00           H
ATOM   1545 3HG1 VAL A  87      62.079   2.523  13.568  1.00  0.00           H
ATOM   1546 1HG2 VAL A  87      60.436   1.994  16.730  1.00  0.00           H
ATOM   1547 2HG2 VAL A  87      60.910   1.288  15.186  1.00  0.00           H
ATOM   1548 3HG2 VAL A  87      59.428   2.235  15.303  1.00  0.00           H
ATOM   1549  N   LYS A  88      61.320   6.365  15.903  1.00  0.00           N
ATOM   1550  CA  LYS A  88      61.749   7.647  15.413  1.00  0.00           C
ATOM   1551  C   LYS A  88      61.276   8.816  16.298  1.00  0.00           C
ATOM   1552  O   LYS A  88      60.349   9.555  15.956  1.00  0.00           O
ATOM   1553  CB  LYS A  88      61.353   7.779  13.919  1.00  0.00           C
ATOM   1554  CG  LYS A  88      60.069   7.043  13.527  1.00  0.00           C
ATOM   1555  CD  LYS A  88      59.809   7.089  12.020  1.00  0.00           C
ATOM   1556  CE  LYS A  88      58.392   7.557  11.717  1.00  0.00           C
ATOM   1557  NZ  LYS A  88      57.377   6.862  12.567  1.00  0.00           N
ATOM   1558  QB  LYS A  88      61.700   8.088  13.495  1.00  0.00           Q
ATOM   1559  QD  LYS A  88      60.228   6.937  11.580  1.00  0.00           Q
ATOM   1560  QE  LYS A  88      58.251   7.989  11.287  1.00  0.00           Q
ATOM   1561  QG  LYS A  88      59.691   6.753  13.928  1.00  0.00           Q
ATOM   1562  QZ  LYS A  88      57.133   6.696  12.770  1.00  0.00           Q
ATOM   1563  H   LYS A  88      60.360   6.169  15.998  1.00  0.00           H
ATOM   1564  HA  LYS A  88      62.826   7.640  15.459  1.00  0.00           H
ATOM   1565 1HB  LYS A  88      62.158   7.360  13.328  1.00  0.00           H
ATOM   1566 2HB  LYS A  88      61.243   8.818  13.662  1.00  0.00           H
ATOM   1567 1HG  LYS A  88      59.234   7.498  14.034  1.00  0.00           H
ATOM   1568 2HG  LYS A  88      60.149   6.007  13.822  1.00  0.00           H
ATOM   1569 1HD  LYS A  88      59.947   6.100  11.603  1.00  0.00           H
ATOM   1570 2HD  LYS A  88      60.509   7.773  11.556  1.00  0.00           H
ATOM   1571 1HE  LYS A  88      58.171   7.359  10.675  1.00  0.00           H
ATOM   1572 2HE  LYS A  88      58.332   8.618  11.898  1.00  0.00           H
ATOM   1573 1HZ  LYS A  88      57.848   6.314  13.314  1.00  0.00           H
ATOM   1574 2HZ  LYS A  88      56.808   6.212  11.988  1.00  0.00           H
ATOM   1575 3HZ  LYS A  88      56.746   7.560  13.007  1.00  0.00           H
ATOM   1576  N   ARG A  89      61.987   8.983  17.433  1.00  0.00           N
ATOM   1577  CA  ARG A  89      61.753  10.073  18.406  1.00  0.00           C
ATOM   1578  C   ARG A  89      62.518  11.337  17.994  1.00  0.00           C
ATOM   1579  O   ARG A  89      62.092  12.454  18.265  1.00  0.00           O
ATOM   1580  CB  ARG A  89      62.471   9.821  19.717  1.00  0.00           C
ATOM   1581  CG  ARG A  89      61.804   9.487  21.028  1.00  0.00           C
ATOM   1582  CD  ARG A  89      62.869   9.984  21.974  1.00  0.00           C
ATOM   1583  NE  ARG A  89      62.853  11.395  22.334  1.00  0.00           N
ATOM   1584  CZ  ARG A  89      63.833  11.821  23.118  1.00  0.00           C
ATOM   1585  NH1 ARG A  89      64.604  10.896  23.685  1.00  0.00           N
ATOM   1586  NH2 ARG A  89      64.067  13.101  23.345  1.00  0.00           N
ATOM   1587  QB  ARG A  89      63.104   9.922  19.738  1.00  0.00           Q
ATOM   1588  QD  ARG A  89      63.359   9.619  22.142  1.00  0.00           Q
ATOM   1589  QG  ARG A  89      61.286   9.200  21.165  1.00  0.00           Q
ATOM   1590  QH1 ARG A  89      64.900  10.541  23.881  1.00  0.00           Q
ATOM   1591  QH2 ARG A  89      64.167  13.581  23.423  1.00  0.00           Q
ATOM   1592  H   ARG A  89      62.725   8.361  17.610  1.00  0.00           H
ATOM   1593  HA  ARG A  89      60.699  10.256  18.559  1.00  0.00           H
ATOM   1594 1HB  ARG A  89      62.983  10.757  19.914  1.00  0.00           H
ATOM   1595 2HB  ARG A  89      63.225   9.086  19.563  1.00  0.00           H
ATOM   1596 1HG  ARG A  89      61.717   8.411  21.158  1.00  0.00           H
ATOM   1597 2HG  ARG A  89      60.856   9.990  21.173  1.00  0.00           H
ATOM   1598 1HD  ARG A  89      63.805   9.843  21.431  1.00  0.00           H
ATOM   1599 2HD  ARG A  89      62.913   9.395  22.854  1.00  0.00           H
ATOM   1600  HE  ARG A  89      62.241  12.021  21.892  1.00  0.00           H
ATOM   1601 1HH1 ARG A  89      64.416   9.922  23.525  1.00  0.00           H
ATOM   1602 2HH1 ARG A  89      65.385  11.158  24.237  1.00  0.00           H
ATOM   1603 1HH2 ARG A  89      63.479  13.797  22.946  1.00  0.00           H
ATOM   1604 2HH2 ARG A  89      64.857  13.363  23.899  1.00  0.00           H
ATOM   1605  N   THR A  90      63.763  11.124  17.490  1.00  0.00           N
ATOM   1606  CA  THR A  90      64.681  12.241  17.197  1.00  0.00           C
ATOM   1607  C   THR A  90      64.422  12.898  15.849  1.00  0.00           C
ATOM   1608  CB  THR A  90      66.167  11.800  17.325  1.00  0.00           C
ATOM   1609  CG2 THR A  90      66.790  11.221  16.062  1.00  0.00           C
ATOM   1610  OG1 THR A  90      66.978  12.900  17.710  1.00  0.00           O
ATOM   1611  OT1 THR A  90      65.284  13.687  15.406  1.00  0.00           O
ATOM   1612  OT2 THR A  90      63.353  12.643  15.259  1.00  0.00           O
ATOM   1613  QG2 THR A  90      66.943  11.082  15.763  1.00  0.00           Q
ATOM   1614  H   THR A  90      64.091  10.201  17.407  1.00  0.00           H
ATOM   1615  HA  THR A  90      64.499  12.984  17.959  1.00  0.00           H
ATOM   1616  HB  THR A  90      66.245  11.047  18.101  1.00  0.00           H
ATOM   1617 1HG  THR A  90      67.348  12.742  18.581  1.00  0.00           H
ATOM   1618 1HG2 THR A  90      66.822  11.977  15.293  1.00  0.00           H
ATOM   1619 2HG2 THR A  90      66.207  10.380  15.720  1.00  0.00           H
ATOM   1620 3HG2 THR A  90      67.801  10.889  16.278  1.00  0.00           H
TER    1621
ENDMDL
