# Supplementary material for: Data set of intrinsically disordered proteins analysed at a local protein conformation level
Source: Data Brief. 2020 Mar 5;29:105383. doi: 10.1016/j.dib.2020.105383 (PMC7078294; doi:10.1016/j.dib.2020.105383)
Supplement: Supplementary file 1 [file mmc1.zip › the data/1-DATA/PED1AAA-pdb/1AAA-27.pdb]

ATOM      1  N   GLY A  -1     -39.385   6.403 -29.608  1.00  0.00           N
ATOM      2  CA  GLY A  -1     -40.341   6.028 -28.530  1.00  0.00           C
ATOM      3  C   GLY A  -1     -40.110   6.809 -27.251  1.00  0.00           C
ATOM      4  O   GLY A  -1     -39.415   7.826 -27.255  1.00  0.00           O
ATOM      5  QA  GLY A  -1     -40.790   5.594 -28.597  1.00  0.00           Q
ATOM      6 1HA  GLY A  -1     -41.347   6.214 -28.875  1.00  0.00           H
ATOM      7 2HA  GLY A  -1     -40.233   4.975 -28.319  1.00  0.00           H
ATOM      8 1HT  GLY A  -1     -38.429   6.069 -29.370  1.00  0.00           H
ATOM      9 2HT  GLY A  -1     -39.360   7.436 -29.720  1.00  0.00           H
ATOM     10 3HT  GLY A  -1     -39.676   5.975 -30.510  1.00  0.00           H
ATOM     11  N   SER A   0     -40.694   6.335 -26.156  1.00  0.00           N
ATOM     12  CA  SER A   0     -40.548   6.997 -24.864  1.00  0.00           C
ATOM     13  C   SER A   0     -40.152   5.996 -23.783  1.00  0.00           C
ATOM     14  O   SER A   0     -40.677   4.884 -23.731  1.00  0.00           O
ATOM     15  CB  SER A   0     -41.853   7.697 -24.476  1.00  0.00           C
ATOM     16  OG  SER A   0     -42.067   8.853 -25.266  1.00  0.00           O
ATOM     17  QB  SER A   0     -42.244   7.502 -24.030  1.00  0.00           Q
ATOM     18  H   SER A   0     -41.237   5.521 -26.218  1.00  0.00           H
ATOM     19  HA  SER A   0     -39.768   7.737 -24.958  1.00  0.00           H
ATOM     20 1HB  SER A   0     -41.807   7.986 -23.438  1.00  0.00           H
ATOM     21 2HB  SER A   0     -42.679   7.017 -24.623  1.00  0.00           H
ATOM     22  HG  SER A   0     -41.765   9.628 -24.786  1.00  0.00           H
ATOM     23  N   MET A   1     -39.226   6.401 -22.921  1.00  0.00           N
ATOM     24  CA  MET A   1     -38.758   5.542 -21.841  1.00  0.00           C
ATOM     25  C   MET A   1     -39.342   5.983 -20.503  1.00  0.00           C
ATOM     26  O   MET A   1     -40.075   6.969 -20.430  1.00  0.00           O
ATOM     27  CB  MET A   1     -37.230   5.554 -21.773  1.00  0.00           C
ATOM     28  CG  MET A   1     -36.571   4.593 -22.749  1.00  0.00           C
ATOM     29  SD  MET A   1     -37.003   2.872 -22.428  1.00  0.00           S
ATOM     30  CE  MET A   1     -35.777   2.025 -23.421  1.00  0.00           C
ATOM     31  QB  MET A   1     -36.901   5.919 -21.382  1.00  0.00           Q
ATOM     32  QE  MET A   1     -35.530   1.853 -23.620  1.00  0.00           Q
ATOM     33  QG  MET A   1     -36.190   4.774 -23.210  1.00  0.00           Q
ATOM     34  H   MET A   1     -38.844   7.300 -23.015  1.00  0.00           H
ATOM     35  HA  MET A   1     -39.092   4.535 -22.051  1.00  0.00           H
ATOM     36 1HB  MET A   1     -36.923   5.286 -20.773  1.00  0.00           H
ATOM     37 2HB  MET A   1     -36.880   6.552 -21.992  1.00  0.00           H
ATOM     38 1HG  MET A   1     -35.497   4.701 -22.669  1.00  0.00           H
ATOM     39 2HG  MET A   1     -36.882   4.847 -23.751  1.00  0.00           H
ATOM     40 1HE  MET A   1     -34.910   2.657 -23.541  1.00  0.00           H
ATOM     41 2HE  MET A   1     -36.193   1.795 -24.391  1.00  0.00           H
ATOM     42 3HE  MET A   1     -35.487   1.107 -22.929  1.00  0.00           H
ATOM     43  N   THR A   2     -39.011   5.248 -19.446  1.00  0.00           N
ATOM     44  CA  THR A   2     -39.501   5.563 -18.110  1.00  0.00           C
ATOM     45  C   THR A   2     -38.355   5.994 -17.196  1.00  0.00           C
ATOM     46  O   THR A   2     -37.749   5.166 -16.516  1.00  0.00           O
ATOM     47  CB  THR A   2     -40.220   4.355 -17.509  1.00  0.00           C
ATOM     48  CG2 THR A   2     -41.218   4.725 -16.433  1.00  0.00           C
ATOM     49  OG1 THR A   2     -40.917   3.638 -18.513  1.00  0.00           O
ATOM     50  QG2 THR A   2     -41.454   4.814 -16.178  1.00  0.00           Q
ATOM     51  H   THR A   2     -38.422   4.474 -19.569  1.00  0.00           H
ATOM     52  HA  THR A   2     -40.202   6.381 -18.198  1.00  0.00           H
ATOM     53  HB  THR A   2     -39.487   3.695 -17.067  1.00  0.00           H
ATOM     54 1HG  THR A   2     -41.197   2.788 -18.163  1.00  0.00           H
ATOM     55 1HG2 THR A   2     -41.689   5.664 -16.688  1.00  0.00           H
ATOM     56 2HG2 THR A   2     -40.706   4.825 -15.487  1.00  0.00           H
ATOM     57 3HG2 THR A   2     -41.969   3.953 -16.358  1.00  0.00           H
ATOM     58  N   PRO A   3     -38.042   7.301 -17.169  1.00  0.00           N
ATOM     59  CA  PRO A   3     -36.963   7.837 -16.333  1.00  0.00           C
ATOM     60  C   PRO A   3     -37.078   7.389 -14.880  1.00  0.00           C
ATOM     61  O   PRO A   3     -38.153   7.003 -14.422  1.00  0.00           O
ATOM     62  CB  PRO A   3     -37.148   9.352 -16.441  1.00  0.00           C
ATOM     63  CG  PRO A   3     -37.828   9.557 -17.750  1.00  0.00           C
ATOM     64  CD  PRO A   3     -38.715   8.358 -17.949  1.00  0.00           C
ATOM     65  QB  PRO A   3     -36.970   9.771 -16.019  1.00  0.00           Q
ATOM     66  QD  PRO A   3     -39.234   8.322 -18.278  1.00  0.00           Q
ATOM     67  QG  PRO A   3     -37.757  10.037 -18.130  1.00  0.00           Q
ATOM     68  HA  PRO A   3     -35.992   7.562 -16.718  1.00  0.00           H
ATOM     69 1HB  PRO A   3     -36.184   9.838 -16.418  1.00  0.00           H
ATOM     70 2HB  PRO A   3     -37.755   9.704 -15.620  1.00  0.00           H
ATOM     71 1HG  PRO A   3     -37.094   9.614 -18.540  1.00  0.00           H
ATOM     72 2HG  PRO A   3     -38.420  10.460 -17.720  1.00  0.00           H
ATOM     73 1HD  PRO A   3     -38.763   8.092 -18.995  1.00  0.00           H
ATOM     74 2HD  PRO A   3     -39.705   8.552 -17.561  1.00  0.00           H
ATOM     75  N   SER A   4     -35.962   7.444 -14.158  1.00  0.00           N
ATOM     76  CA  SER A   4     -35.938   7.042 -12.757  1.00  0.00           C
ATOM     77  C   SER A   4     -36.704   8.040 -11.892  1.00  0.00           C
ATOM     78  O   SER A   4     -36.352   9.217 -11.826  1.00  0.00           O
ATOM     79  CB  SER A   4     -34.495   6.925 -12.264  1.00  0.00           C
ATOM     80  OG  SER A   4     -33.836   8.178 -12.308  1.00  0.00           O
ATOM     81  QB  SER A   4     -34.226   6.397 -12.068  1.00  0.00           Q
ATOM     82  H   SER A   4     -35.137   7.761 -14.580  1.00  0.00           H
ATOM     83  HA  SER A   4     -36.415   6.078 -12.680  1.00  0.00           H
ATOM     84 1HB  SER A   4     -33.959   6.227 -12.890  1.00  0.00           H
ATOM     85 2HB  SER A   4     -34.493   6.567 -11.244  1.00  0.00           H
ATOM     86  HG  SER A   4     -33.652   8.412 -13.221  1.00  0.00           H
ATOM     87  N   TPO A   5     -37.740   7.529 -11.245  1.00  0.00           N
ATOM     88  CA  TPO A   5     -38.589   8.379 -10.359  1.00  0.00           C
ATOM     89  C   TPO A   5     -37.753   8.859  -9.188  1.00  0.00           C
ATOM     90  O   TPO A   5     -37.555  10.055  -8.978  1.00  0.00           O
ATOM     91  CB  TPO A   5     -39.966   7.683 -10.074  1.00  0.00           C
ATOM     92  CG2 TPO A   5     -41.076   8.085 -11.063  1.00  0.00           C
ATOM     93  OG1 TPO A   5     -39.821   6.239 -10.182  1.00  0.00           O
ATOM     94  PS  TPO A   5     -41.012   5.152  -9.960  1.00  0.00           P
ATOM     95  OPA TPO A   5     -41.588   5.258  -8.544  1.00  0.00           O
ATOM     96  OPB TPO A   5     -40.456   3.740 -10.163  1.00  0.00           O
ATOM     97  OPC TPO A   5     -42.139   5.376 -10.976  1.00  0.00           O
ATOM     98  QG2 TPO A   5     -41.365   8.184 -11.317  1.00  0.00           Q
ATOM     99  H   TPO A   5     -38.107   6.572 -11.235  1.00  0.00           H
ATOM    100  HA  TPO A   5     -38.840   9.290 -10.928  1.00  0.00           H
ATOM    101  HB  TPO A   5     -40.286   7.953  -9.046  1.00  0.00           H
ATOM    102 1HG2 TPO A   5     -42.021   7.571 -10.821  1.00  0.00           H
ATOM    103 2HG2 TPO A   5     -41.267   9.173 -11.033  1.00  0.00           H
ATOM    104 3HG2 TPO A   5     -40.804   7.810 -12.096  1.00  0.00           H
ATOM    105  N   PRO A   6     -37.239   7.905  -8.392  1.00  0.00           N
ATOM    106  CA  PRO A   6     -36.411   8.215  -7.221  1.00  0.00           C
ATOM    107  C   PRO A   6     -35.042   8.770  -7.611  1.00  0.00           C
ATOM    108  O   PRO A   6     -34.212   8.054  -8.175  1.00  0.00           O
ATOM    109  CB  PRO A   6     -36.259   6.863  -6.522  1.00  0.00           C
ATOM    110  CG  PRO A   6     -36.437   5.855  -7.603  1.00  0.00           C
ATOM    111  CD  PRO A   6     -37.424   6.450  -8.568  1.00  0.00           C
ATOM    112  QB  PRO A   6     -36.148   6.778  -5.917  1.00  0.00           Q
ATOM    113  QD  PRO A   6     -37.810   6.154  -8.944  1.00  0.00           Q
ATOM    114  QG  PRO A   6     -36.159   5.305  -7.642  1.00  0.00           Q
ATOM    115  HA  PRO A   6     -36.907   8.911  -6.561  1.00  0.00           H
ATOM    116 1HB  PRO A   6     -37.017   6.762  -5.759  1.00  0.00           H
ATOM    117 2HB  PRO A   6     -35.278   6.794  -6.075  1.00  0.00           H
ATOM    118 1HG  PRO A   6     -36.826   4.937  -7.188  1.00  0.00           H
ATOM    119 2HG  PRO A   6     -35.492   5.674  -8.095  1.00  0.00           H
ATOM    120 1HD  PRO A   6     -38.431   6.157  -8.309  1.00  0.00           H
ATOM    121 2HD  PRO A   6     -37.190   6.151  -9.578  1.00  0.00           H
ATOM    122  N   PRO A   7     -34.783  10.058  -7.318  1.00  0.00           N
ATOM    123  CA  PRO A   7     -33.503  10.699  -7.644  1.00  0.00           C
ATOM    124  C   PRO A   7     -32.306   9.884  -7.167  1.00  0.00           C
ATOM    125  O   PRO A   7     -31.211   9.991  -7.721  1.00  0.00           O
ATOM    126  CB  PRO A   7     -33.574  12.032  -6.898  1.00  0.00           C
ATOM    127  CG  PRO A   7     -35.030  12.324  -6.784  1.00  0.00           C
ATOM    128  CD  PRO A   7     -35.711  10.990  -6.647  1.00  0.00           C
ATOM    129  QB  PRO A   7     -33.088  12.361  -6.695  1.00  0.00           Q
ATOM    130  QD  PRO A   7     -36.249  10.867  -6.375  1.00  0.00           Q
ATOM    131  QG  PRO A   7     -35.294  12.881  -6.792  1.00  0.00           Q
ATOM    132  HA  PRO A   7     -33.414  10.881  -8.704  1.00  0.00           H
ATOM    133 1HB  PRO A   7     -33.063  12.795  -7.465  1.00  0.00           H
ATOM    134 2HB  PRO A   7     -33.114  11.928  -5.926  1.00  0.00           H
ATOM    135 1HG  PRO A   7     -35.374  12.830  -7.674  1.00  0.00           H
ATOM    136 2HG  PRO A   7     -35.216  12.931  -5.910  1.00  0.00           H
ATOM    137 1HD  PRO A   7     -36.670  11.002  -7.146  1.00  0.00           H
ATOM    138 2HD  PRO A   7     -35.830  10.731  -5.606  1.00  0.00           H
ATOM    139  N   ARG A   8     -32.519   9.072  -6.137  1.00  0.00           N
ATOM    140  CA  ARG A   8     -31.455   8.237  -5.587  1.00  0.00           C
ATOM    141  C   ARG A   8     -30.874   7.317  -6.656  1.00  0.00           C
ATOM    142  O   ARG A   8     -29.694   6.969  -6.614  1.00  0.00           O
ATOM    143  CB  ARG A   8     -31.983   7.409  -4.415  1.00  0.00           C
ATOM    144  CG  ARG A   8     -30.906   7.009  -3.419  1.00  0.00           C
ATOM    145  CD  ARG A   8     -31.371   5.874  -2.522  1.00  0.00           C
ATOM    146  NE  ARG A   8     -30.881   6.021  -1.153  1.00  0.00           N
ATOM    147  CZ  ARG A   8     -31.301   5.280  -0.132  1.00  0.00           C
ATOM    148  NH1 ARG A   8     -32.218   4.338  -0.318  1.00  0.00           N
ATOM    149  NH2 ARG A   8     -30.804   5.479   1.082  1.00  0.00           N
ATOM    150  QB  ARG A   8     -32.584   7.246  -4.347  1.00  0.00           Q
ATOM    151  QD  ARG A   8     -31.729   5.402  -2.716  1.00  0.00           Q
ATOM    152  QG  ARG A   8     -30.346   7.277  -3.384  1.00  0.00           Q
ATOM    153  QH1 ARG A   8     -32.562   3.983  -0.388  1.00  0.00           Q
ATOM    154  QH2 ARG A   8     -30.616   5.554   1.539  1.00  0.00           Q
ATOM    155  H   ARG A   8     -33.412   9.030  -5.737  1.00  0.00           H
ATOM    156  HA  ARG A   8     -30.673   8.892  -5.230  1.00  0.00           H
ATOM    157 1HB  ARG A   8     -32.437   6.508  -4.802  1.00  0.00           H
ATOM    158 2HB  ARG A   8     -32.732   7.983  -3.892  1.00  0.00           H
ATOM    159 1HG  ARG A   8     -30.661   7.865  -2.806  1.00  0.00           H
ATOM    160 2HG  ARG A   8     -30.029   6.691  -3.961  1.00  0.00           H
ATOM    161 1HD  ARG A   8     -31.006   4.941  -2.926  1.00  0.00           H
ATOM    162 2HD  ARG A   8     -32.451   5.863  -2.507  1.00  0.00           H
ATOM    163  HE  ARG A   8     -30.204   6.710  -0.987  1.00  0.00           H
ATOM    164 1HH1 ARG A   8     -32.597   4.182  -1.230  1.00  0.00           H
ATOM    165 2HH1 ARG A   8     -32.529   3.784   0.454  1.00  0.00           H
ATOM    166 1HH2 ARG A   8     -30.113   6.188   1.229  1.00  0.00           H
ATOM    167 2HH2 ARG A   8     -31.119   4.922   1.849  1.00  0.00           H
ATOM    168  N   SER A   9     -31.712   6.926  -7.612  1.00  0.00           N
ATOM    169  CA  SER A   9     -31.280   6.046  -8.692  1.00  0.00           C
ATOM    170  C   SER A   9     -30.157   6.686  -9.500  1.00  0.00           C
ATOM    171  O   SER A   9     -29.287   5.994 -10.028  1.00  0.00           O
ATOM    172  CB  SER A   9     -32.459   5.715  -9.608  1.00  0.00           C
ATOM    173  OG  SER A   9     -32.188   4.567 -10.393  1.00  0.00           O
ATOM    174  QB  SER A   9     -32.991   6.039  -9.638  1.00  0.00           Q
ATOM    175  H   SER A   9     -32.640   7.237  -7.591  1.00  0.00           H
ATOM    176  HA  SER A   9     -30.914   5.132  -8.248  1.00  0.00           H
ATOM    177 1HB  SER A   9     -32.645   6.551 -10.266  1.00  0.00           H
ATOM    178 2HB  SER A   9     -33.338   5.528  -9.009  1.00  0.00           H
ATOM    179  HG  SER A   9     -32.956   4.358 -10.932  1.00  0.00           H
ATOM    180  N   ARG A  10     -30.180   8.012  -9.590  1.00  0.00           N
ATOM    181  CA  ARG A  10     -29.163   8.746 -10.334  1.00  0.00           C
ATOM    182  C   ARG A  10     -27.777   8.495  -9.751  1.00  0.00           C
ATOM    183  O   ARG A  10     -26.805   8.325 -10.486  1.00  0.00           O
ATOM    184  CB  ARG A  10     -29.472  10.244 -10.320  1.00  0.00           C
ATOM    185  CG  ARG A  10     -30.779  10.602 -11.008  1.00  0.00           C
ATOM    186  CD  ARG A  10     -30.566  10.919 -12.480  1.00  0.00           C
ATOM    187  NE  ARG A  10     -30.143  12.301 -12.687  1.00  0.00           N
ATOM    188  CZ  ARG A  10     -29.805  12.803 -13.872  1.00  0.00           C
ATOM    189  NH1 ARG A  10     -29.839  12.040 -14.957  1.00  0.00           N
ATOM    190  NH2 ARG A  10     -29.431  14.071 -13.972  1.00  0.00           N
ATOM    191  QB  ARG A  10     -29.099  10.674 -10.056  1.00  0.00           Q
ATOM    192  QD  ARG A  10     -30.650  10.505 -12.938  1.00  0.00           Q
ATOM    193  QG  ARG A  10     -31.332  10.617 -10.722  1.00  0.00           Q
ATOM    194  QH1 ARG A  10     -29.851  11.753 -15.368  1.00  0.00           Q
ATOM    195  QH2 ARG A  10     -29.291  14.550 -14.009  1.00  0.00           Q
ATOM    196  H   ARG A  10     -30.899   8.508  -9.147  1.00  0.00           H
ATOM    197  HA  ARG A  10     -29.180   8.394 -11.354  1.00  0.00           H
ATOM    198 1HB  ARG A  10     -28.672  10.770 -10.819  1.00  0.00           H
ATOM    199 2HB  ARG A  10     -29.526  10.579  -9.295  1.00  0.00           H
ATOM    200 1HG  ARG A  10     -31.206  11.466 -10.520  1.00  0.00           H
ATOM    201 2HG  ARG A  10     -31.460   9.767 -10.924  1.00  0.00           H
ATOM    202 1HD  ARG A  10     -31.493  10.752 -13.007  1.00  0.00           H
ATOM    203 2HD  ARG A  10     -29.806  10.258 -12.869  1.00  0.00           H
ATOM    204  HE  ARG A  10     -30.108  12.886 -11.901  1.00  0.00           H
ATOM    205 1HH1 ARG A  10     -30.118  11.083 -14.889  1.00  0.00           H
ATOM    206 2HH1 ARG A  10     -29.584  12.423 -15.846  1.00  0.00           H
ATOM    207 1HH2 ARG A  10     -29.404  14.651 -13.157  1.00  0.00           H
ATOM    208 2HH2 ARG A  10     -29.177  14.449 -14.862  1.00  0.00           H
ATOM    209  N   GLY A  11     -27.692   8.475  -8.424  1.00  0.00           N
ATOM    210  CA  GLY A  11     -26.420   8.245  -7.766  1.00  0.00           C
ATOM    211  C   GLY A  11     -25.641   9.526  -7.545  1.00  0.00           C
ATOM    212  O   GLY A  11     -24.555   9.703  -8.097  1.00  0.00           O
ATOM    213  QA  GLY A  11     -26.216   7.678  -7.591  1.00  0.00           Q
ATOM    214  H   GLY A  11     -28.500   8.617  -7.890  1.00  0.00           H
ATOM    215 1HA  GLY A  11     -25.829   7.576  -8.374  1.00  0.00           H
ATOM    216 2HA  GLY A  11     -26.603   7.779  -6.808  1.00  0.00           H
ATOM    217  N   THR A  12     -26.197  10.423  -6.737  1.00  0.00           N
ATOM    218  CA  THR A  12     -25.546  11.694  -6.444  1.00  0.00           C
ATOM    219  C   THR A  12     -24.927  11.682  -5.050  1.00  0.00           C
ATOM    220  O   THR A  12     -23.909  12.329  -4.807  1.00  0.00           O
ATOM    221  CB  THR A  12     -26.549  12.844  -6.560  1.00  0.00           C
ATOM    222  CG2 THR A  12     -25.895  14.191  -6.771  1.00  0.00           C
ATOM    223  OG1 THR A  12     -27.440  12.623  -7.639  1.00  0.00           O
ATOM    224  QG2 THR A  12     -25.740  14.511  -6.823  1.00  0.00           Q
ATOM    225  H   THR A  12     -27.064  10.224  -6.327  1.00  0.00           H
ATOM    226  HA  THR A  12     -24.761  11.840  -7.172  1.00  0.00           H
ATOM    227  HB  THR A  12     -27.127  12.895  -5.649  1.00  0.00           H
ATOM    228 1HG  THR A  12     -26.938  12.486  -8.446  1.00  0.00           H
ATOM    229 1HG2 THR A  12     -24.957  14.058  -7.290  1.00  0.00           H
ATOM    230 2HG2 THR A  12     -25.714  14.658  -5.815  1.00  0.00           H
ATOM    231 3HG2 THR A  12     -26.546  14.819  -7.362  1.00  0.00           H
ATOM    232  N   ARG A  13     -25.550  10.943  -4.139  1.00  0.00           N
ATOM    233  CA  ARG A  13     -25.062  10.845  -2.767  1.00  0.00           C
ATOM    234  C   ARG A  13     -24.579   9.431  -2.463  1.00  0.00           C
ATOM    235  O   ARG A  13     -25.153   8.733  -1.625  1.00  0.00           O
ATOM    236  CB  ARG A  13     -26.162  11.247  -1.783  1.00  0.00           C
ATOM    237  CG  ARG A  13     -26.531  12.721  -1.852  1.00  0.00           C
ATOM    238  CD  ARG A  13     -25.959  13.496  -0.677  1.00  0.00           C
ATOM    239  NE  ARG A  13     -24.528  13.259  -0.508  1.00  0.00           N
ATOM    240  CZ  ARG A  13     -23.587  13.848  -1.244  1.00  0.00           C
ATOM    241  NH1 ARG A  13     -23.922  14.708  -2.198  1.00  0.00           N
ATOM    242  NH2 ARG A  13     -22.308  13.576  -1.025  1.00  0.00           N
ATOM    243  QB  ARG A  13     -26.438  10.847  -1.387  1.00  0.00           Q
ATOM    244  QD  ARG A  13     -26.297  13.871  -0.310  1.00  0.00           Q
ATOM    245  QG  ARG A  13     -26.875  12.975  -2.306  1.00  0.00           Q
ATOM    246  QH1 ARG A  13     -24.048  15.032  -2.557  1.00  0.00           Q
ATOM    247  QH2 ARG A  13     -21.826  13.473  -0.942  1.00  0.00           Q
ATOM    248  H   ARG A  13     -26.358  10.451  -4.394  1.00  0.00           H
ATOM    249  HA  ARG A  13     -24.231  11.526  -2.663  1.00  0.00           H
ATOM    250 1HB  ARG A  13     -25.828  11.028  -0.780  1.00  0.00           H
ATOM    251 2HB  ARG A  13     -27.047  10.667  -1.993  1.00  0.00           H
ATOM    252 1HG  ARG A  13     -27.608  12.813  -1.844  1.00  0.00           H
ATOM    253 2HG  ARG A  13     -26.140  13.138  -2.769  1.00  0.00           H
ATOM    254 1HD  ARG A  13     -26.473  13.192   0.223  1.00  0.00           H
ATOM    255 2HD  ARG A  13     -26.122  14.550  -0.844  1.00  0.00           H
ATOM    256  HE  ARG A  13     -24.253  12.629   0.189  1.00  0.00           H
ATOM    257 1HH1 ARG A  13     -24.884  14.918  -2.369  1.00  0.00           H
ATOM    258 2HH1 ARG A  13     -23.211  15.148  -2.746  1.00  0.00           H
ATOM    259 1HH2 ARG A  13     -22.050  12.929  -0.307  1.00  0.00           H
ATOM    260 2HH2 ARG A  13     -21.601  14.018  -1.577  1.00  0.00           H
ATOM    261  N   TYR A  14     -23.519   9.012  -3.148  1.00  0.00           N
ATOM    262  CA  TYR A  14     -22.959   7.680  -2.950  1.00  0.00           C
ATOM    263  C   TYR A  14     -21.786   7.723  -1.976  1.00  0.00           C
ATOM    264  O   TYR A  14     -21.698   6.907  -1.058  1.00  0.00           O
ATOM    265  CB  TYR A  14     -22.505   7.092  -4.287  1.00  0.00           C
ATOM    266  CG  TYR A  14     -21.388   7.870  -4.946  1.00  0.00           C
ATOM    267  CD1 TYR A  14     -21.665   8.924  -5.807  1.00  0.00           C
ATOM    268  CD2 TYR A  14     -20.058   7.552  -4.704  1.00  0.00           C
ATOM    269  CE1 TYR A  14     -20.646   9.638  -6.409  1.00  0.00           C
ATOM    270  CE2 TYR A  14     -19.034   8.261  -5.303  1.00  0.00           C
ATOM    271  CZ  TYR A  14     -19.333   9.302  -6.155  1.00  0.00           C
ATOM    272  OH  TYR A  14     -18.318  10.011  -6.754  1.00  0.00           O
ATOM    273  QB  TYR A  14     -22.749   6.579  -4.548  1.00  0.00           Q
ATOM    274  QD  TYR A  14     -21.260   7.960  -5.020  1.00  0.00           Q
ATOM    275  QE  TYR A  14     -19.444   9.226  -6.090  1.00  0.00           Q
ATOM    276  QR  TYR A  14     -20.352   8.593  -5.555  1.00  0.00           Q
ATOM    277  H   TYR A  14     -23.106   9.613  -3.803  1.00  0.00           H
ATOM    278  HA  TYR A  14     -23.733   7.053  -2.536  1.00  0.00           H
ATOM    279 1HB  TYR A  14     -23.344   7.074  -4.967  1.00  0.00           H
ATOM    280 2HB  TYR A  14     -22.156   6.083  -4.128  1.00  0.00           H
ATOM    281 1HD  TYR A  14     -22.693   9.186  -6.004  1.00  0.00           H
ATOM    282 2HD  TYR A  14     -19.826   6.735  -4.037  1.00  0.00           H
ATOM    283 1HE  TYR A  14     -20.882  10.455  -7.077  1.00  0.00           H
ATOM    284 2HE  TYR A  14     -18.006   7.998  -5.104  1.00  0.00           H
ATOM    285  HH  TYR A  14     -17.628   9.406  -7.037  1.00  0.00           H
ATOM    286  N   LEU A  15     -20.886   8.680  -2.181  1.00  0.00           N
ATOM    287  CA  LEU A  15     -19.719   8.828  -1.320  1.00  0.00           C
ATOM    288  C   LEU A  15     -20.137   9.186   0.102  1.00  0.00           C
ATOM    289  O   LEU A  15     -21.166   9.827   0.315  1.00  0.00           O
ATOM    290  CB  LEU A  15     -18.784   9.906  -1.874  1.00  0.00           C
ATOM    291  CG  LEU A  15     -17.536  10.176  -1.034  1.00  0.00           C
ATOM    292  CD1 LEU A  15     -16.384  10.627  -1.918  1.00  0.00           C
ATOM    293  CD2 LEU A  15     -17.829  11.219   0.035  1.00  0.00           C
ATOM    294  QB  LEU A  15     -18.905  10.215  -2.411  1.00  0.00           Q
ATOM    295  QD1 LEU A  15     -16.112  10.734  -2.128  1.00  0.00           Q
ATOM    296  QD2 LEU A  15     -17.899  11.466   0.288  1.00  0.00           Q
ATOM    297  QQD LEU A  15     -17.006  11.100  -0.921  1.00  0.00           Q
ATOM    298  H   LEU A  15     -21.011   9.300  -2.930  1.00  0.00           H
ATOM    299  HA  LEU A  15     -19.197   7.885  -1.302  1.00  0.00           H
ATOM    300 1HB  LEU A  15     -19.341  10.827  -1.958  1.00  0.00           H
ATOM    301 2HB  LEU A  15     -18.470   9.604  -2.863  1.00  0.00           H
ATOM    302  HG  LEU A  15     -17.238   9.264  -0.539  1.00  0.00           H
ATOM    303 1HD1 LEU A  15     -16.555  10.291  -2.931  1.00  0.00           H
ATOM    304 2HD1 LEU A  15     -15.460  10.205  -1.551  1.00  0.00           H
ATOM    305 3HD1 LEU A  15     -16.319  11.705  -1.903  1.00  0.00           H
ATOM    306 1HD2 LEU A  15     -16.969  11.859   0.160  1.00  0.00           H
ATOM    307 2HD2 LEU A  15     -18.051  10.725   0.969  1.00  0.00           H
ATOM    308 3HD2 LEU A  15     -18.679  11.815  -0.267  1.00  0.00           H
ATOM    309  N   ALA A  16     -19.332   8.768   1.074  1.00  0.00           N
ATOM    310  CA  ALA A  16     -19.621   9.044   2.476  1.00  0.00           C
ATOM    311  C   ALA A  16     -18.504   8.534   3.382  1.00  0.00           C
ATOM    312  O   ALA A  16     -18.150   9.179   4.368  1.00  0.00           O
ATOM    313  CB  ALA A  16     -20.951   8.423   2.874  1.00  0.00           C
ATOM    314  QB  ALA A  16     -21.266   8.276   2.968  1.00  0.00           Q
ATOM    315  H   ALA A  16     -18.525   8.262   0.842  1.00  0.00           H
ATOM    316  HA  ALA A  16     -19.702  10.116   2.593  1.00  0.00           H
ATOM    317 1HB  ALA A  16     -21.618   8.426   2.024  1.00  0.00           H
ATOM    318 2HB  ALA A  16     -21.389   8.996   3.677  1.00  0.00           H
ATOM    319 3HB  ALA A  16     -20.791   7.407   3.202  1.00  0.00           H
ATOM    320  N   GLN A  17     -17.957   7.371   3.045  1.00  0.00           N
ATOM    321  CA  GLN A  17     -16.883   6.774   3.832  1.00  0.00           C
ATOM    322  C   GLN A  17     -15.652   6.506   2.968  1.00  0.00           C
ATOM    323  O   GLN A  17     -15.772   6.217   1.777  1.00  0.00           O
ATOM    324  CB  GLN A  17     -17.362   5.469   4.469  1.00  0.00           C
ATOM    325  CG  GLN A  17     -17.657   4.374   3.456  1.00  0.00           C
ATOM    326  CD  GLN A  17     -18.135   3.089   4.102  1.00  0.00           C
ATOM    327  NE2 GLN A  17     -17.411   2.630   5.115  1.00  0.00           N
ATOM    328  OE1 GLN A  17     -19.145   2.516   3.694  1.00  0.00           O
ATOM    329  QB  GLN A  17     -17.431   5.385   5.087  1.00  0.00           Q
ATOM    330  QE2 GLN A  17     -17.158   2.470   5.469  1.00  0.00           Q
ATOM    331  QG  GLN A  17     -17.590   4.444   2.839  1.00  0.00           Q
ATOM    332  H   GLN A  17     -18.284   6.902   2.248  1.00  0.00           H
ATOM    333  HA  GLN A  17     -16.620   7.469   4.612  1.00  0.00           H
ATOM    334 1HB  GLN A  17     -18.263   5.662   5.029  1.00  0.00           H
ATOM    335 2HB  GLN A  17     -16.599   5.109   5.144  1.00  0.00           H
ATOM    336 1HG  GLN A  17     -16.756   4.165   2.898  1.00  0.00           H
ATOM    337 2HG  GLN A  17     -18.424   4.725   2.781  1.00  0.00           H
ATOM    338 1HE2 GLN A  17     -16.617   3.138   5.386  1.00  0.00           H
ATOM    339 2HE2 GLN A  17     -17.698   1.801   5.552  1.00  0.00           H
ATOM    340  N   PRO A  18     -14.447   6.592   3.559  1.00  0.00           N
ATOM    341  CA  PRO A  18     -13.193   6.350   2.837  1.00  0.00           C
ATOM    342  C   PRO A  18     -13.097   4.919   2.320  1.00  0.00           C
ATOM    343  O   PRO A  18     -12.776   4.690   1.154  1.00  0.00           O
ATOM    344  CB  PRO A  18     -12.103   6.610   3.886  1.00  0.00           C
ATOM    345  CG  PRO A  18     -12.777   7.379   4.972  1.00  0.00           C
ATOM    346  CD  PRO A  18     -14.207   6.925   4.972  1.00  0.00           C
ATOM    347  QB  PRO A  18     -11.511   6.424   3.846  1.00  0.00           Q
ATOM    348  QD  PRO A  18     -14.593   6.890   5.450  1.00  0.00           Q
ATOM    349  QG  PRO A  18     -12.517   7.798   5.342  1.00  0.00           Q
ATOM    350  HA  PRO A  18     -13.075   7.038   2.012  1.00  0.00           H
ATOM    351 1HB  PRO A  18     -11.302   7.179   3.440  1.00  0.00           H
ATOM    352 2HB  PRO A  18     -11.721   5.668   4.251  1.00  0.00           H
ATOM    353 1HG  PRO A  18     -12.720   8.437   4.764  1.00  0.00           H
ATOM    354 2HG  PRO A  18     -12.314   7.157   5.922  1.00  0.00           H
ATOM    355 1HD  PRO A  18     -14.856   7.725   5.298  1.00  0.00           H
ATOM    356 2HD  PRO A  18     -14.330   6.056   5.603  1.00  0.00           H
ATOM    357  N   SER A  19     -13.377   3.959   3.196  1.00  0.00           N
ATOM    358  CA  SER A  19     -13.323   2.548   2.832  1.00  0.00           C
ATOM    359  C   SER A  19     -14.112   1.700   3.823  1.00  0.00           C
ATOM    360  O   SER A  19     -14.751   2.226   4.735  1.00  0.00           O
ATOM    361  CB  SER A  19     -11.871   2.070   2.776  1.00  0.00           C
ATOM    362  OG  SER A  19     -11.055   2.810   3.669  1.00  0.00           O
ATOM    363  QB  SER A  19     -11.658   1.610   2.413  1.00  0.00           Q
ATOM    364  H   SER A  19     -13.626   4.208   4.112  1.00  0.00           H
ATOM    365  HA  SER A  19     -13.764   2.442   1.852  1.00  0.00           H
ATOM    366 1HB  SER A  19     -11.491   2.194   1.773  1.00  0.00           H
ATOM    367 2HB  SER A  19     -11.827   1.026   3.052  1.00  0.00           H
ATOM    368  HG  SER A  19     -11.447   2.801   4.545  1.00  0.00           H
ATOM    369  N   GLY A  20     -14.067   0.384   3.639  1.00  0.00           N
ATOM    370  CA  GLY A  20     -14.783  -0.515   4.525  1.00  0.00           C
ATOM    371  C   GLY A  20     -14.020  -0.799   5.805  1.00  0.00           C
ATOM    372  O   GLY A  20     -12.968  -0.209   6.053  1.00  0.00           O
ATOM    373  QA  GLY A  20     -15.346  -0.760   4.393  1.00  0.00           Q
ATOM    374  H   GLY A  20     -13.541   0.022   2.895  1.00  0.00           H
ATOM    375 1HA  GLY A  20     -14.956  -1.448   4.009  1.00  0.00           H
ATOM    376 2HA  GLY A  20     -15.734  -0.072   4.776  1.00  0.00           H
ATOM    377  N   ASN A  21     -14.552  -1.705   6.621  1.00  0.00           N
ATOM    378  CA  ASN A  21     -13.915  -2.065   7.882  1.00  0.00           C
ATOM    379  C   ASN A  21     -14.182  -3.525   8.231  1.00  0.00           C
ATOM    380  O   ASN A  21     -13.264  -4.267   8.582  1.00  0.00           O
ATOM    381  CB  ASN A  21     -14.418  -1.160   9.009  1.00  0.00           C
ATOM    382  CG  ASN A  21     -13.760   0.206   8.992  1.00  0.00           C
ATOM    383  ND2 ASN A  21     -14.426   1.190   9.583  1.00  0.00           N
ATOM    384  OD1 ASN A  21     -12.665   0.374   8.456  1.00  0.00           O
ATOM    385  QB  ASN A  21     -14.847  -1.327   9.432  1.00  0.00           Q
ATOM    386  QD2 ASN A  21     -14.659   1.534   9.789  1.00  0.00           Q
ATOM    387  H   ASN A  21     -15.393  -2.140   6.369  1.00  0.00           H
ATOM    388  HA  ASN A  21     -12.851  -1.922   7.768  1.00  0.00           H
ATOM    389 1HB  ASN A  21     -14.210  -1.629   9.959  1.00  0.00           H
ATOM    390 2HB  ASN A  21     -15.484  -1.025   8.904  1.00  0.00           H
ATOM    391 1HD2 ASN A  21     -15.293   0.985   9.991  1.00  0.00           H
ATOM    392 2HD2 ASN A  21     -14.024   2.085   9.587  1.00  0.00           H
ATOM    393  N   THR A  22     -15.444  -3.931   8.134  1.00  0.00           N
ATOM    394  CA  THR A  22     -15.832  -5.303   8.441  1.00  0.00           C
ATOM    395  C   THR A  22     -15.082  -6.294   7.557  1.00  0.00           C
ATOM    396  O   THR A  22     -14.806  -7.422   7.967  1.00  0.00           O
ATOM    397  CB  THR A  22     -17.340  -5.482   8.261  1.00  0.00           C
ATOM    398  CG2 THR A  22     -17.818  -5.155   6.861  1.00  0.00           C
ATOM    399  OG1 THR A  22     -17.726  -6.815   8.546  1.00  0.00           O
ATOM    400  QG2 THR A  22     -17.932  -5.078   6.529  1.00  0.00           Q
ATOM    401  H   THR A  22     -16.131  -3.293   7.851  1.00  0.00           H
ATOM    402  HA  THR A  22     -15.578  -5.496   9.472  1.00  0.00           H
ATOM    403  HB  THR A  22     -17.855  -4.825   8.947  1.00  0.00           H
ATOM    404 1HG  THR A  22     -18.682  -6.862   8.624  1.00  0.00           H
ATOM    405 1HG2 THR A  22     -17.073  -5.466   6.144  1.00  0.00           H
ATOM    406 2HG2 THR A  22     -17.979  -4.091   6.775  1.00  0.00           H
ATOM    407 3HG2 THR A  22     -18.743  -5.676   6.666  1.00  0.00           H
ATOM    408  N   SER A  23     -14.754  -5.867   6.341  1.00  0.00           N
ATOM    409  CA  SER A  23     -14.036  -6.717   5.399  1.00  0.00           C
ATOM    410  C   SER A  23     -12.692  -7.153   5.974  1.00  0.00           C
ATOM    411  O   SER A  23     -12.095  -6.446   6.785  1.00  0.00           O
ATOM    412  CB  SER A  23     -13.823  -5.981   4.075  1.00  0.00           C
ATOM    413  OG  SER A  23     -12.853  -6.638   3.276  1.00  0.00           O
ATOM    414  QB  SER A  23     -14.121  -5.462   3.903  1.00  0.00           Q
ATOM    415  H   SER A  23     -15.002  -4.958   6.071  1.00  0.00           H
ATOM    416  HA  SER A  23     -14.639  -7.595   5.221  1.00  0.00           H
ATOM    417 1HB  SER A  23     -13.486  -4.975   4.275  1.00  0.00           H
ATOM    418 2HB  SER A  23     -14.756  -5.947   3.530  1.00  0.00           H
ATOM    419  HG  SER A  23     -12.135  -6.033   3.085  1.00  0.00           H
ATOM    420  N   SER A  24     -12.221  -8.320   5.546  1.00  0.00           N
ATOM    421  CA  SER A  24     -10.946  -8.849   6.018  1.00  0.00           C
ATOM    422  C   SER A  24      -9.804  -7.893   5.689  1.00  0.00           C
ATOM    423  O   SER A  24      -8.881  -7.716   6.484  1.00  0.00           O
ATOM    424  CB  SER A  24     -10.676 -10.218   5.393  1.00  0.00           C
ATOM    425  OG  SER A  24     -10.873 -10.187   3.990  1.00  0.00           O
ATOM    426  QB  SER A  24     -10.501 -10.728   5.708  1.00  0.00           Q
ATOM    427  H   SER A  24     -12.742  -8.837   4.898  1.00  0.00           H
ATOM    428  HA  SER A  24     -11.010  -8.959   7.090  1.00  0.00           H
ATOM    429 1HB  SER A  24     -11.348 -10.948   5.823  1.00  0.00           H
ATOM    430 2HB  SER A  24      -9.654 -10.509   5.593  1.00  0.00           H
ATOM    431  HG  SER A  24     -11.744 -10.532   3.780  1.00  0.00           H
ATOM    432  N   SER A  25      -9.874  -7.277   4.513  1.00  0.00           N
ATOM    433  CA  SER A  25      -8.849  -6.339   4.079  1.00  0.00           C
ATOM    434  C   SER A  25      -9.447  -4.961   3.818  1.00  0.00           C
ATOM    435  O   SER A  25     -10.510  -4.840   3.208  1.00  0.00           O
ATOM    436  CB  SER A  25      -8.157  -6.854   2.814  1.00  0.00           C
ATOM    437  OG  SER A  25      -6.963  -6.135   2.555  1.00  0.00           O
ATOM    438  QB  SER A  25      -8.368  -7.318   2.456  1.00  0.00           Q
ATOM    439  H   SER A  25     -10.637  -7.459   3.924  1.00  0.00           H
ATOM    440  HA  SER A  25      -8.118  -6.256   4.869  1.00  0.00           H
ATOM    441 1HB  SER A  25      -8.823  -6.739   1.971  1.00  0.00           H
ATOM    442 2HB  SER A  25      -7.913  -7.898   2.941  1.00  0.00           H
ATOM    443  HG  SER A  25      -7.181  -5.233   2.306  1.00  0.00           H
ATOM    444  N   ALA A  26      -8.759  -3.923   4.286  1.00  0.00           N
ATOM    445  CA  ALA A  26      -9.224  -2.553   4.104  1.00  0.00           C
ATOM    446  C   ALA A  26      -9.192  -2.153   2.633  1.00  0.00           C
ATOM    447  O   ALA A  26     -10.073  -1.438   2.155  1.00  0.00           O
ATOM    448  CB  ALA A  26      -8.380  -1.597   4.932  1.00  0.00           C
ATOM    449  QB  ALA A  26      -8.181  -1.370   5.128  1.00  0.00           Q
ATOM    450  H   ALA A  26      -7.920  -4.084   4.764  1.00  0.00           H
ATOM    451  HA  ALA A  26     -10.243  -2.497   4.460  1.00  0.00           H
ATOM    452 1HB  ALA A  26      -8.132  -2.060   5.875  1.00  0.00           H
ATOM    453 2HB  ALA A  26      -8.937  -0.689   5.112  1.00  0.00           H
ATOM    454 3HB  ALA A  26      -7.472  -1.361   4.397  1.00  0.00           H
ATOM    455  N   LEU A  27      -8.169  -2.617   1.921  1.00  0.00           N
ATOM    456  CA  LEU A  27      -8.023  -2.305   0.504  1.00  0.00           C
ATOM    457  C   LEU A  27      -9.072  -3.038  -0.327  1.00  0.00           C
ATOM    458  O   LEU A  27      -9.524  -2.535  -1.356  1.00  0.00           O
ATOM    459  CB  LEU A  27      -6.621  -2.681   0.019  1.00  0.00           C
ATOM    460  CG  LEU A  27      -6.204  -2.049  -1.309  1.00  0.00           C
ATOM    461  CD1 LEU A  27      -4.703  -1.802  -1.335  1.00  0.00           C
ATOM    462  CD2 LEU A  27      -6.620  -2.935  -2.473  1.00  0.00           C
ATOM    463  QB  LEU A  27      -6.242  -3.068   0.344  1.00  0.00           Q
ATOM    464  QD1 LEU A  27      -4.348  -1.745  -1.342  1.00  0.00           Q
ATOM    465  QD2 LEU A  27      -6.720  -3.144  -2.749  1.00  0.00           Q
ATOM    466  QQD LEU A  27      -5.534  -2.445  -2.045  1.00  0.00           Q
ATOM    467  H   LEU A  27      -7.499  -3.181   2.358  1.00  0.00           H
ATOM    468  HA  LEU A  27      -8.163  -1.243   0.382  1.00  0.00           H
ATOM    469 1HB  LEU A  27      -6.575  -3.755  -0.089  1.00  0.00           H
ATOM    470 2HB  LEU A  27      -5.909  -2.381   0.776  1.00  0.00           H
ATOM    471  HG  LEU A  27      -6.700  -1.096  -1.418  1.00  0.00           H
ATOM    472 1HD1 LEU A  27      -4.212  -2.506  -0.679  1.00  0.00           H
ATOM    473 2HD1 LEU A  27      -4.498  -0.796  -1.004  1.00  0.00           H
ATOM    474 3HD1 LEU A  27      -4.335  -1.932  -2.342  1.00  0.00           H
ATOM    475 1HD2 LEU A  27      -5.785  -3.548  -2.777  1.00  0.00           H
ATOM    476 2HD2 LEU A  27      -6.934  -2.317  -3.302  1.00  0.00           H
ATOM    477 3HD2 LEU A  27      -7.441  -3.568  -2.167  1.00  0.00           H
ATOM    478  N   MET A  28      -9.457  -4.226   0.128  1.00  0.00           N
ATOM    479  CA  MET A  28     -10.453  -5.026  -0.574  1.00  0.00           C
ATOM    480  C   MET A  28     -11.773  -4.270  -0.692  1.00  0.00           C
ATOM    481  O   MET A  28     -12.445  -4.331  -1.722  1.00  0.00           O
ATOM    482  CB  MET A  28     -10.676  -6.355   0.153  1.00  0.00           C
ATOM    483  CG  MET A  28     -11.691  -7.257  -0.527  1.00  0.00           C
ATOM    484  SD  MET A  28     -12.242  -8.607   0.534  1.00  0.00           S
ATOM    485  CE  MET A  28     -13.934  -8.118   0.857  1.00  0.00           C
ATOM    486  QB  MET A  28     -10.379  -6.517   0.681  1.00  0.00           Q
ATOM    487  QE  MET A  28     -14.275  -8.019   0.920  1.00  0.00           Q
ATOM    488  QG  MET A  28     -11.897  -7.172  -1.111  1.00  0.00           Q
ATOM    489  H   MET A  28      -9.060  -4.573   0.954  1.00  0.00           H
ATOM    490  HA  MET A  28     -10.078  -5.228  -1.567  1.00  0.00           H
ATOM    491 1HB  MET A  28     -11.022  -6.149   1.154  1.00  0.00           H
ATOM    492 2HB  MET A  28      -9.736  -6.883   0.207  1.00  0.00           H
ATOM    493 1HG  MET A  28     -11.242  -7.677  -1.415  1.00  0.00           H
ATOM    494 2HG  MET A  28     -12.551  -6.666  -0.806  1.00  0.00           H
ATOM    495 1HE  MET A  28     -14.287  -8.606   1.752  1.00  0.00           H
ATOM    496 2HE  MET A  28     -14.557  -8.403   0.021  1.00  0.00           H
ATOM    497 3HE  MET A  28     -13.980  -7.047   0.990  1.00  0.00           H
ATOM    498  N   GLN A  29     -12.138  -3.558   0.370  1.00  0.00           N
ATOM    499  CA  GLN A  29     -13.377  -2.790   0.384  1.00  0.00           C
ATOM    500  C   GLN A  29     -13.110  -1.322   0.067  1.00  0.00           C
ATOM    501  O   GLN A  29     -13.844  -0.439   0.512  1.00  0.00           O
ATOM    502  CB  GLN A  29     -14.064  -2.914   1.745  1.00  0.00           C
ATOM    503  CG  GLN A  29     -15.557  -2.634   1.699  1.00  0.00           C
ATOM    504  CD  GLN A  29     -16.376  -3.713   2.380  1.00  0.00           C
ATOM    505  NE2 GLN A  29     -16.057  -3.993   3.638  1.00  0.00           N
ATOM    506  OE1 GLN A  29     -17.286  -4.289   1.781  1.00  0.00           O
ATOM    507  QB  GLN A  29     -13.763  -3.067   2.274  1.00  0.00           Q
ATOM    508  QE2 GLN A  29     -15.947  -4.091   4.076  1.00  0.00           Q
ATOM    509  QG  GLN A  29     -15.808  -2.128   1.431  1.00  0.00           Q
ATOM    510  H   GLN A  29     -11.560  -3.550   1.161  1.00  0.00           H
ATOM    511  HA  GLN A  29     -14.027  -3.197  -0.377  1.00  0.00           H
ATOM    512 1HB  GLN A  29     -13.609  -2.215   2.429  1.00  0.00           H
ATOM    513 2HB  GLN A  29     -13.918  -3.917   2.118  1.00  0.00           H
ATOM    514 1HG  GLN A  29     -15.867  -2.564   0.667  1.00  0.00           H
ATOM    515 2HG  GLN A  29     -15.749  -1.693   2.195  1.00  0.00           H
ATOM    516 1HE2 GLN A  29     -15.322  -3.495   4.051  1.00  0.00           H
ATOM    517 2HE2 GLN A  29     -16.571  -4.688   4.101  1.00  0.00           H
ATOM    518  N   GLY A  30     -12.057  -1.068  -0.703  1.00  0.00           N
ATOM    519  CA  GLY A  30     -11.716   0.296  -1.065  1.00  0.00           C
ATOM    520  C   GLY A  30     -12.620   0.849  -2.147  1.00  0.00           C
ATOM    521  O   GLY A  30     -13.036   2.007  -2.085  1.00  0.00           O
ATOM    522  QA  GLY A  30     -11.245   0.619  -0.803  1.00  0.00           Q
ATOM    523  H   GLY A  30     -11.509  -1.811  -1.029  1.00  0.00           H
ATOM    524 1HA  GLY A  30     -10.694   0.317  -1.418  1.00  0.00           H
ATOM    525 2HA  GLY A  30     -11.796   0.920  -0.187  1.00  0.00           H
ATOM    526  N   GLN A  31     -12.927   0.021  -3.140  1.00  0.00           N
ATOM    527  CA  GLN A  31     -13.790   0.433  -4.240  1.00  0.00           C
ATOM    528  C   GLN A  31     -15.214  -0.075  -4.035  1.00  0.00           C
ATOM    529  O   GLN A  31     -15.949  -0.296  -4.997  1.00  0.00           O
ATOM    530  CB  GLN A  31     -13.238  -0.084  -5.571  1.00  0.00           C
ATOM    531  CG  GLN A  31     -11.765   0.229  -5.780  1.00  0.00           C
ATOM    532  CD  GLN A  31     -11.113  -0.690  -6.796  1.00  0.00           C
ATOM    533  NE2 GLN A  31      -9.784  -0.706  -6.813  1.00  0.00           N
ATOM    534  OE1 GLN A  31     -11.794  -1.377  -7.556  1.00  0.00           O
ATOM    535  QB  GLN A  31     -13.581  -0.396  -5.992  1.00  0.00           Q
ATOM    536  QE2 GLN A  31      -9.323  -0.711  -6.818  1.00  0.00           Q
ATOM    537  QG  GLN A  31     -11.462   0.684  -5.483  1.00  0.00           Q
ATOM    538  H   GLN A  31     -12.565  -0.890  -3.131  1.00  0.00           H
ATOM    539  HA  GLN A  31     -13.806   1.513  -4.263  1.00  0.00           H
ATOM    540 1HB  GLN A  31     -13.798   0.363  -6.378  1.00  0.00           H
ATOM    541 2HB  GLN A  31     -13.365  -1.156  -5.606  1.00  0.00           H
ATOM    542 1HG  GLN A  31     -11.250   0.122  -4.838  1.00  0.00           H
ATOM    543 2HG  GLN A  31     -11.672   1.246  -6.127  1.00  0.00           H
ATOM    544 1HE2 GLN A  31      -9.308  -0.132  -6.178  1.00  0.00           H
ATOM    545 2HE2 GLN A  31      -9.337  -1.290  -7.460  1.00  0.00           H
ATOM    546  N   LYS A  32     -15.597  -0.257  -2.775  1.00  0.00           N
ATOM    547  CA  LYS A  32     -16.933  -0.739  -2.442  1.00  0.00           C
ATOM    548  C   LYS A  32     -17.355  -0.252  -1.059  1.00  0.00           C
ATOM    549  O   LYS A  32     -17.377  -1.022  -0.098  1.00  0.00           O
ATOM    550  CB  LYS A  32     -16.974  -2.268  -2.497  1.00  0.00           C
ATOM    551  CG  LYS A  32     -17.402  -2.818  -3.847  1.00  0.00           C
ATOM    552  CD  LYS A  32     -16.548  -4.003  -4.264  1.00  0.00           C
ATOM    553  CE  LYS A  32     -16.883  -5.244  -3.452  1.00  0.00           C
ATOM    554  NZ  LYS A  32     -17.832  -6.139  -4.170  1.00  0.00           N
ATOM    555  QB  LYS A  32     -16.831  -2.638  -2.010  1.00  0.00           Q
ATOM    556  QD  LYS A  32     -16.116  -3.984  -4.711  1.00  0.00           Q
ATOM    557  QE  LYS A  32     -16.649  -5.363  -2.886  1.00  0.00           Q
ATOM    558  QG  LYS A  32     -17.870  -2.585  -4.188  1.00  0.00           Q
ATOM    559  QZ  LYS A  32     -18.059  -6.355  -4.342  1.00  0.00           Q
ATOM    560  H   LYS A  32     -14.966  -0.063  -2.050  1.00  0.00           H
ATOM    561  HA  LYS A  32     -17.620  -0.343  -3.175  1.00  0.00           H
ATOM    562 1HB  LYS A  32     -17.669  -2.624  -1.751  1.00  0.00           H
ATOM    563 2HB  LYS A  32     -15.991  -2.651  -2.270  1.00  0.00           H
ATOM    564 1HG  LYS A  32     -17.306  -2.038  -4.589  1.00  0.00           H
ATOM    565 2HG  LYS A  32     -18.433  -3.132  -3.787  1.00  0.00           H
ATOM    566 1HD  LYS A  32     -15.508  -3.756  -4.114  1.00  0.00           H
ATOM    567 2HD  LYS A  32     -16.724  -4.212  -5.309  1.00  0.00           H
ATOM    568 1HE  LYS A  32     -17.327  -4.938  -2.517  1.00  0.00           H
ATOM    569 2HE  LYS A  32     -15.970  -5.787  -3.255  1.00  0.00           H
ATOM    570 1HZ  LYS A  32     -17.573  -6.202  -5.176  1.00  0.00           H
ATOM    571 2HZ  LYS A  32     -18.800  -5.768  -4.096  1.00  0.00           H
ATOM    572 3HZ  LYS A  32     -17.806  -7.094  -3.756  1.00  0.00           H
ATOM    573  N   TPO A  33     -17.682   1.030  -1.001  1.00  0.00           N
ATOM    574  CA  TPO A  33     -18.115   1.655   0.284  1.00  0.00           C
ATOM    575  C   TPO A  33     -19.573   1.320   0.529  1.00  0.00           C
ATOM    576  O   TPO A  33     -19.988   0.989   1.639  1.00  0.00           O
ATOM    577  CB  TPO A  33     -17.658   3.155   0.354  1.00  0.00           C
ATOM    578  CG2 TPO A  33     -16.129   3.333   0.352  1.00  0.00           C
ATOM    579  OG1 TPO A  33     -18.159   3.878  -0.806  1.00  0.00           O
ATOM    580  PS  TPO A  33     -17.908   5.456  -1.115  1.00  0.00           P
ATOM    581  OPA TPO A  33     -18.479   6.326   0.009  1.00  0.00           O
ATOM    582  OPB TPO A  33     -18.596   5.833  -2.429  1.00  0.00           O
ATOM    583  OPC TPO A  33     -16.409   5.745  -1.257  1.00  0.00           O
ATOM    584  QG2 TPO A  33     -15.735   3.385   0.351  1.00  0.00           Q
ATOM    585  H   TPO A  33     -17.695   1.742  -1.737  1.00  0.00           H
ATOM    586  HA  TPO A  33     -17.562   1.148   1.093  1.00  0.00           H
ATOM    587  HB  TPO A  33     -18.072   3.602   1.281  1.00  0.00           H
ATOM    588 1HG2 TPO A  33     -15.860   4.403   0.403  1.00  0.00           H
ATOM    589 2HG2 TPO A  33     -15.664   2.829   1.218  1.00  0.00           H
ATOM    590 3HG2 TPO A  33     -15.683   2.923  -0.568  1.00  0.00           H
ATOM    591  N   PRO A  34     -20.394   1.403  -0.534  1.00  0.00           N
ATOM    592  CA  PRO A  34     -21.824   1.110  -0.468  1.00  0.00           C
ATOM    593  C   PRO A  34     -22.146  -0.317  -0.891  1.00  0.00           C
ATOM    594  O   PRO A  34     -21.697  -0.761  -1.947  1.00  0.00           O
ATOM    595  CB  PRO A  34     -22.367   2.092  -1.490  1.00  0.00           C
ATOM    596  CG  PRO A  34     -21.333   2.105  -2.569  1.00  0.00           C
ATOM    597  CD  PRO A  34     -20.009   1.813  -1.899  1.00  0.00           C
ATOM    598  QB  PRO A  34     -22.898   2.407  -1.447  1.00  0.00           Q
ATOM    599  QD  PRO A  34     -19.446   1.856  -2.144  1.00  0.00           Q
ATOM    600  QG  PRO A  34     -21.433   2.208  -3.170  1.00  0.00           Q
ATOM    601  HA  PRO A  34     -22.240   1.314   0.506  1.00  0.00           H
ATOM    602 1HB  PRO A  34     -22.472   3.066  -1.038  1.00  0.00           H
ATOM    603 2HB  PRO A  34     -23.324   1.748  -1.856  1.00  0.00           H
ATOM    604 1HG  PRO A  34     -21.308   3.075  -3.040  1.00  0.00           H
ATOM    605 2HG  PRO A  34     -21.559   1.340  -3.300  1.00  0.00           H
ATOM    606 1HD  PRO A  34     -19.395   2.701  -1.877  1.00  0.00           H
ATOM    607 2HD  PRO A  34     -19.496   1.012  -2.410  1.00  0.00           H
ATOM    608  N   GLN A  35     -22.909  -1.051  -0.074  1.00  0.00           N
ATOM    609  CA  GLN A  35     -23.231  -2.428  -0.434  1.00  0.00           C
ATOM    610  C   GLN A  35     -24.727  -2.702  -0.672  1.00  0.00           C
ATOM    611  O   GLN A  35     -25.049  -3.339  -1.675  1.00  0.00           O
ATOM    612  CB  GLN A  35     -22.671  -3.397   0.608  1.00  0.00           C
ATOM    613  CG  GLN A  35     -21.465  -4.183   0.118  1.00  0.00           C
ATOM    614  CD  GLN A  35     -21.733  -4.910  -1.185  1.00  0.00           C
ATOM    615  NE2 GLN A  35     -20.818  -4.771  -2.139  1.00  0.00           N
ATOM    616  OE1 GLN A  35     -22.749  -5.587  -1.335  1.00  0.00           O
ATOM    617  QB  GLN A  35     -22.909  -3.467   1.181  1.00  0.00           Q
ATOM    618  QE2 GLN A  35     -20.498  -4.723  -2.470  1.00  0.00           Q
ATOM    619  QG  GLN A  35     -20.920  -4.206   0.420  1.00  0.00           Q
ATOM    620  H   GLN A  35     -23.244  -0.670   0.764  1.00  0.00           H
ATOM    621  HA  GLN A  35     -22.720  -2.627  -1.364  1.00  0.00           H
ATOM    622 1HB  GLN A  35     -23.443  -4.097   0.882  1.00  0.00           H
ATOM    623 2HB  GLN A  35     -22.374  -2.837   1.480  1.00  0.00           H
ATOM    624 1HG  GLN A  35     -21.197  -4.910   0.870  1.00  0.00           H
ATOM    625 2HG  GLN A  35     -20.642  -3.501  -0.030  1.00  0.00           H
ATOM    626 1HE2 GLN A  35     -20.032  -4.217  -1.950  1.00  0.00           H
ATOM    627 2HE2 GLN A  35     -20.965  -5.230  -2.992  1.00  0.00           H
ATOM    628  N   LYS A  36     -25.664  -2.268   0.203  1.00  0.00           N
ATOM    629  CA  LYS A  36     -27.064  -2.591  -0.103  1.00  0.00           C
ATOM    630  C   LYS A  36     -27.600  -1.649  -1.187  1.00  0.00           C
ATOM    631  O   LYS A  36     -27.511  -2.016  -2.359  1.00  0.00           O
ATOM    632  CB  LYS A  36     -27.927  -2.590   1.164  1.00  0.00           C
ATOM    633  CG  LYS A  36     -29.422  -2.686   0.892  1.00  0.00           C
ATOM    634  CD  LYS A  36     -29.818  -4.083   0.439  1.00  0.00           C
ATOM    635  CE  LYS A  36     -29.563  -5.117   1.524  1.00  0.00           C
ATOM    636  NZ  LYS A  36     -28.479  -6.066   1.144  1.00  0.00           N
ATOM    637  QB  LYS A  36     -27.691  -2.565   1.745  1.00  0.00           Q
ATOM    638  QD  LYS A  36     -30.056  -4.214  -0.121  1.00  0.00           Q
ATOM    639  QE  LYS A  36     -29.876  -5.141   2.063  1.00  0.00           Q
ATOM    640  QG  LYS A  36     -29.822  -2.213   0.960  1.00  0.00           Q
ATOM    641  QZ  LYS A  36     -28.219  -6.294   1.052  1.00  0.00           Q
ATOM    642  H   LYS A  36     -25.420  -1.765   1.006  1.00  0.00           H
ATOM    643  HA  LYS A  36     -27.066  -3.593  -0.513  1.00  0.00           H
ATOM    644 1HB  LYS A  36     -27.737  -1.691   1.720  1.00  0.00           H
ATOM    645 2HB  LYS A  36     -27.645  -3.438   1.771  1.00  0.00           H
ATOM    646 1HG  LYS A  36     -29.685  -1.978   0.121  1.00  0.00           H
ATOM    647 2HG  LYS A  36     -29.959  -2.448   1.799  1.00  0.00           H
ATOM    648 1HD  LYS A  36     -29.241  -4.343  -0.437  1.00  0.00           H
ATOM    649 2HD  LYS A  36     -30.870  -4.086   0.194  1.00  0.00           H
ATOM    650 1HE  LYS A  36     -30.472  -5.674   1.694  1.00  0.00           H
ATOM    651 2HE  LYS A  36     -29.279  -4.608   2.433  1.00  0.00           H
ATOM    652 1HZ  LYS A  36     -28.535  -6.284   0.128  1.00  0.00           H
ATOM    653 2HZ  LYS A  36     -28.573  -6.950   1.682  1.00  0.00           H
ATOM    654 3HZ  LYS A  36     -27.549  -5.646   1.347  1.00  0.00           H
ATOM    655  N   PRO A  37     -28.137  -0.417  -0.911  1.00  0.00           N
ATOM    656  CA  PRO A  37     -28.579   0.408  -2.013  1.00  0.00           C
ATOM    657  C   PRO A  37     -27.939   1.808  -2.132  1.00  0.00           C
ATOM    658  O   PRO A  37     -27.633   2.208  -3.256  1.00  0.00           O
ATOM    659  CB  PRO A  37     -29.989   0.624  -1.497  1.00  0.00           C
ATOM    660  CG  PRO A  37     -29.771   0.889  -0.013  1.00  0.00           C
ATOM    661  CD  PRO A  37     -28.442   0.227   0.351  1.00  0.00           C
ATOM    662  QB  PRO A  37     -30.511   0.605  -1.827  1.00  0.00           Q
ATOM    663  QD  PRO A  37     -28.140   0.236   0.877  1.00  0.00           Q
ATOM    664  QG  PRO A  37     -30.147   1.202   0.363  1.00  0.00           Q
ATOM    665  HA  PRO A  37     -28.609  -0.104  -2.959  1.00  0.00           H
ATOM    666 1HB  PRO A  37     -30.583  -0.261  -1.656  1.00  0.00           H
ATOM    667 2HB  PRO A  37     -30.439   1.472  -1.996  1.00  0.00           H
ATOM    668 1HG  PRO A  37     -30.575   0.451   0.559  1.00  0.00           H
ATOM    669 2HG  PRO A  37     -29.719   1.952   0.166  1.00  0.00           H
ATOM    670 1HD  PRO A  37     -28.583  -0.485   1.135  1.00  0.00           H
ATOM    671 2HD  PRO A  37     -27.697   0.958   0.620  1.00  0.00           H
ATOM    672  N   SER A  38     -27.582   2.515  -1.029  1.00  0.00           N
ATOM    673  CA  SER A  38     -26.823   3.745  -1.214  1.00  0.00           C
ATOM    674  C   SER A  38     -25.403   3.582  -0.688  1.00  0.00           C
ATOM    675  O   SER A  38     -24.436   3.603  -1.440  1.00  0.00           O
ATOM    676  CB  SER A  38     -27.517   4.906  -0.495  1.00  0.00           C
ATOM    677  OG  SER A  38     -27.190   6.145  -1.098  1.00  0.00           O
ATOM    678  QB  SER A  38     -27.894   4.847  -0.002  1.00  0.00           Q
ATOM    679  H   SER A  38     -27.718   2.156  -0.137  1.00  0.00           H
ATOM    680  HA  SER A  38     -26.784   3.960  -2.271  1.00  0.00           H
ATOM    681 1HB  SER A  38     -27.201   4.927   0.538  1.00  0.00           H
ATOM    682 2HB  SER A  38     -28.587   4.767  -0.541  1.00  0.00           H
ATOM    683  HG  SER A  38     -26.351   6.459  -0.752  1.00  0.00           H
ATOM    684  N   GLN A  39     -25.337   3.342   0.643  1.00  0.00           N
ATOM    685  CA  GLN A  39     -24.093   3.065   1.373  1.00  0.00           C
ATOM    686  C   GLN A  39     -24.277   1.988   2.467  1.00  0.00           C
ATOM    687  O   GLN A  39     -23.475   1.075   2.645  1.00  0.00           O
ATOM    688  CB  GLN A  39     -23.554   4.353   2.002  1.00  0.00           C
ATOM    689  CG  GLN A  39     -24.622   5.201   2.675  1.00  0.00           C
ATOM    690  CD  GLN A  39     -24.612   5.065   4.185  1.00  0.00           C
ATOM    691  NE2 GLN A  39     -25.782   4.837   4.766  1.00  0.00           N
ATOM    692  OE1 GLN A  39     -23.561   5.163   4.820  1.00  0.00           O
ATOM    693  QB  GLN A  39     -22.950   4.521   1.987  1.00  0.00           Q
ATOM    694  QE2 GLN A  39     -26.191   4.759   4.970  1.00  0.00           Q
ATOM    695  QG  GLN A  39     -25.024   5.567   2.365  1.00  0.00           Q
ATOM    696  H   GLN A  39     -26.180   3.295   1.141  1.00  0.00           H
ATOM    697  HA  GLN A  39     -23.372   2.707   0.658  1.00  0.00           H
ATOM    698 1HB  GLN A  39     -23.086   4.948   1.232  1.00  0.00           H
ATOM    699 2HB  GLN A  39     -22.813   4.094   2.744  1.00  0.00           H
ATOM    700 1HG  GLN A  39     -25.592   4.896   2.309  1.00  0.00           H
ATOM    701 2HG  GLN A  39     -24.454   6.237   2.421  1.00  0.00           H
ATOM    702 1HE2 GLN A  39     -26.577   4.771   4.197  1.00  0.00           H
ATOM    703 2HE2 GLN A  39     -25.804   4.747   5.742  1.00  0.00           H
ATOM    704  N   ASN A  40     -25.347   2.251   3.242  1.00  0.00           N
ATOM    705  CA  ASN A  40     -25.797   1.530   4.459  1.00  0.00           C
ATOM    706  C   ASN A  40     -25.196   0.152   4.786  1.00  0.00           C
ATOM    707  O   ASN A  40     -24.764  -0.059   5.920  1.00  0.00           O
ATOM    708  CB  ASN A  40     -27.321   1.419   4.447  1.00  0.00           C
ATOM    709  CG  ASN A  40     -27.815   0.444   3.407  1.00  0.00           C
ATOM    710  ND2 ASN A  40     -29.073   0.033   3.526  1.00  0.00           N
ATOM    711  OD1 ASN A  40     -27.070   0.065   2.511  1.00  0.00           O
ATOM    712  QB  ASN A  40     -27.703   1.738   4.826  1.00  0.00           Q
ATOM    713  QD2 ASN A  40     -29.511  -0.111   3.568  1.00  0.00           Q
ATOM    714  H   ASN A  40     -25.852   3.059   3.016  1.00  0.00           H
ATOM    715  HA  ASN A  40     -25.546   2.176   5.283  1.00  0.00           H
ATOM    716 1HB  ASN A  40     -27.745   2.390   4.236  1.00  0.00           H
ATOM    717 2HB  ASN A  40     -27.660   1.085   5.416  1.00  0.00           H
ATOM    718 1HD2 ASN A  40     -29.604   0.381   4.272  1.00  0.00           H
ATOM    719 2HD2 ASN A  40     -29.417  -0.603   2.865  1.00  0.00           H
ATOM    720  N   LEU A  41     -25.244  -0.802   3.877  1.00  0.00           N
ATOM    721  CA  LEU A  41     -24.781  -2.163   4.188  1.00  0.00           C
ATOM    722  C   LEU A  41     -23.461  -2.222   4.969  1.00  0.00           C
ATOM    723  O   LEU A  41     -23.402  -2.873   6.014  1.00  0.00           O
ATOM    724  CB  LEU A  41     -24.675  -2.997   2.915  1.00  0.00           C
ATOM    725  CG  LEU A  41     -24.274  -4.464   3.120  1.00  0.00           C
ATOM    726  CD1 LEU A  41     -22.773  -4.592   3.346  1.00  0.00           C
ATOM    727  CD2 LEU A  41     -25.047  -5.077   4.281  1.00  0.00           C
ATOM    728  QB  LEU A  41     -24.794  -2.754   2.347  1.00  0.00           Q
ATOM    729  QD1 LEU A  41     -22.417  -4.624   3.400  1.00  0.00           Q
ATOM    730  QD2 LEU A  41     -25.229  -5.223   4.555  1.00  0.00           Q
ATOM    731  QQD LEU A  41     -23.824  -4.923   3.978  1.00  0.00           Q
ATOM    732  H   LEU A  41     -25.659  -0.623   3.008  1.00  0.00           H
ATOM    733  HA  LEU A  41     -25.543  -2.610   4.807  1.00  0.00           H
ATOM    734 1HB  LEU A  41     -23.953  -2.531   2.271  1.00  0.00           H
ATOM    735 2HB  LEU A  41     -25.636  -2.977   2.423  1.00  0.00           H
ATOM    736  HG  LEU A  41     -24.522  -5.021   2.228  1.00  0.00           H
ATOM    737 1HD1 LEU A  41     -22.590  -5.014   4.324  1.00  0.00           H
ATOM    738 2HD1 LEU A  41     -22.313  -3.618   3.283  1.00  0.00           H
ATOM    739 3HD1 LEU A  41     -22.350  -5.239   2.592  1.00  0.00           H
ATOM    740 1HD2 LEU A  41     -25.261  -6.114   4.063  1.00  0.00           H
ATOM    741 2HD2 LEU A  41     -25.973  -4.541   4.420  1.00  0.00           H
ATOM    742 3HD2 LEU A  41     -24.454  -5.013   5.181  1.00  0.00           H
ATOM    743  N   VAL A  42     -22.400  -1.592   4.475  1.00  0.00           N
ATOM    744  CA  VAL A  42     -21.107  -1.656   5.174  1.00  0.00           C
ATOM    745  C   VAL A  42     -20.984  -0.615   6.295  1.00  0.00           C
ATOM    746  O   VAL A  42     -20.533  -0.942   7.394  1.00  0.00           O
ATOM    747  CB  VAL A  42     -19.887  -1.553   4.205  1.00  0.00           C
ATOM    748  CG1 VAL A  42     -20.327  -1.446   2.753  1.00  0.00           C
ATOM    749  CG2 VAL A  42     -18.964  -0.396   4.573  1.00  0.00           C
ATOM    750  QG1 VAL A  42     -20.430  -1.421   2.410  1.00  0.00           Q
ATOM    751  QG2 VAL A  42     -18.744  -0.123   4.658  1.00  0.00           Q
ATOM    752  QQG VAL A  42     -19.587  -0.772   3.534  1.00  0.00           Q
ATOM    753  H   VAL A  42     -22.478  -1.103   3.632  1.00  0.00           H
ATOM    754  HA  VAL A  42     -21.063  -2.633   5.637  1.00  0.00           H
ATOM    755  HB  VAL A  42     -19.319  -2.468   4.302  1.00  0.00           H
ATOM    756 1HG1 VAL A  42     -19.464  -1.264   2.130  1.00  0.00           H
ATOM    757 2HG1 VAL A  42     -21.026  -0.631   2.647  1.00  0.00           H
ATOM    758 3HG1 VAL A  42     -20.799  -2.368   2.452  1.00  0.00           H
ATOM    759 1HG2 VAL A  42     -18.195  -0.298   3.820  1.00  0.00           H
ATOM    760 2HG2 VAL A  42     -18.506  -0.590   5.531  1.00  0.00           H
ATOM    761 3HG2 VAL A  42     -19.532   0.518   4.624  1.00  0.00           H
ATOM    762  N   PRO A  43     -21.367   0.648   6.047  1.00  0.00           N
ATOM    763  CA  PRO A  43     -21.276   1.706   7.050  1.00  0.00           C
ATOM    764  C   PRO A  43     -22.516   1.773   7.953  1.00  0.00           C
ATOM    765  O   PRO A  43     -22.646   0.976   8.881  1.00  0.00           O
ATOM    766  CB  PRO A  43     -21.127   2.958   6.187  1.00  0.00           C
ATOM    767  CG  PRO A  43     -21.913   2.659   4.950  1.00  0.00           C
ATOM    768  CD  PRO A  43     -21.908   1.155   4.777  1.00  0.00           C
ATOM    769  QB  PRO A  43     -20.803   3.465   6.336  1.00  0.00           Q
ATOM    770  QD  PRO A  43     -22.093   0.834   4.286  1.00  0.00           Q
ATOM    771  QG  PRO A  43     -22.186   3.073   4.583  1.00  0.00           Q
ATOM    772  HA  PRO A  43     -20.396   1.586   7.666  1.00  0.00           H
ATOM    773 1HB  PRO A  43     -20.084   3.117   5.959  1.00  0.00           H
ATOM    774 2HB  PRO A  43     -21.521   3.814   6.714  1.00  0.00           H
ATOM    775 1HG  PRO A  43     -21.446   3.133   4.100  1.00  0.00           H
ATOM    776 2HG  PRO A  43     -22.926   3.015   5.066  1.00  0.00           H
ATOM    777 1HD  PRO A  43     -21.276   0.873   3.949  1.00  0.00           H
ATOM    778 2HD  PRO A  43     -22.910   0.794   4.624  1.00  0.00           H
ATOM    779  N   VAL A  44     -23.422   2.716   7.680  1.00  0.00           N
ATOM    780  CA  VAL A  44     -24.642   2.876   8.468  1.00  0.00           C
ATOM    781  C   VAL A  44     -25.327   4.198   8.121  1.00  0.00           C
ATOM    782  O   VAL A  44     -26.518   4.229   7.812  1.00  0.00           O
ATOM    783  CB  VAL A  44     -24.356   2.810   9.995  1.00  0.00           C
ATOM    784  CG1 VAL A  44     -25.137   3.869  10.766  1.00  0.00           C
ATOM    785  CG2 VAL A  44     -24.677   1.422  10.533  1.00  0.00           C
ATOM    786  QG1 VAL A  44     -25.320   4.118  10.948  1.00  0.00           Q
ATOM    787  QG2 VAL A  44     -24.753   1.095  10.661  1.00  0.00           Q
ATOM    788  QQG VAL A  44     -25.037   2.606  10.804  1.00  0.00           Q
ATOM    789  H   VAL A  44     -23.271   3.321   6.928  1.00  0.00           H
ATOM    790  HA  VAL A  44     -25.308   2.065   8.213  1.00  0.00           H
ATOM    791  HB  VAL A  44     -23.302   2.992  10.148  1.00  0.00           H
ATOM    792 1HG1 VAL A  44     -26.190   3.764  10.556  1.00  0.00           H
ATOM    793 2HG1 VAL A  44     -24.805   4.850  10.464  1.00  0.00           H
ATOM    794 3HG1 VAL A  44     -24.966   3.741  11.825  1.00  0.00           H
ATOM    795 1HG2 VAL A  44     -25.630   1.444  11.041  1.00  0.00           H
ATOM    796 2HG2 VAL A  44     -23.907   1.119  11.226  1.00  0.00           H
ATOM    797 3HG2 VAL A  44     -24.722   0.719   9.714  1.00  0.00           H
ATOM    798  N   TPO A  45     -24.539   5.261   8.178  1.00  0.00           N
ATOM    799  CA  TPO A  45     -25.063   6.624   7.865  1.00  0.00           C
ATOM    800  C   TPO A  45     -23.928   7.624   7.973  1.00  0.00           C
ATOM    801  O   TPO A  45     -23.629   8.371   7.041  1.00  0.00           O
ATOM    802  CB  TPO A  45     -26.396   6.900   8.646  1.00  0.00           C
ATOM    803  CG2 TPO A  45     -27.553   7.364   7.743  1.00  0.00           C
ATOM    804  OG1 TPO A  45     -26.846   5.680   9.301  1.00  0.00           O
ATOM    805  PS  TPO A  45     -28.188   5.539  10.210  1.00  0.00           P
ATOM    806  OPA TPO A  45     -28.128   6.482  11.415  1.00  0.00           O
ATOM    807  OPB TPO A  45     -28.309   4.098  10.717  1.00  0.00           O
ATOM    808  OPC TPO A  45     -29.436   5.863   9.382  1.00  0.00           O
ATOM    809  QG2 TPO A  45     -27.855   7.482   7.514  1.00  0.00           Q
ATOM    810  H   TPO A  45     -23.546   5.335   8.416  1.00  0.00           H
ATOM    811  HA  TPO A  45     -25.348   6.625   6.799  1.00  0.00           H
ATOM    812  HB  TPO A  45     -26.197   7.683   9.407  1.00  0.00           H
ATOM    813 1HG2 TPO A  45     -28.466   7.544   8.338  1.00  0.00           H
ATOM    814 2HG2 TPO A  45     -27.304   8.302   7.217  1.00  0.00           H
ATOM    815 3HG2 TPO A  45     -27.797   6.598   6.987  1.00  0.00           H
ATOM    816  N   PRO A  46     -23.264   7.651   9.145  1.00  0.00           N
ATOM    817  CA  PRO A  46     -22.153   8.556   9.396  1.00  0.00           C
ATOM    818  C   PRO A  46     -20.801   7.957   8.993  1.00  0.00           C
ATOM    819  O   PRO A  46     -20.359   8.126   7.856  1.00  0.00           O
ATOM    820  CB  PRO A  46     -22.241   8.780  10.907  1.00  0.00           C
ATOM    821  CG  PRO A  46     -22.875   7.539  11.461  1.00  0.00           C
ATOM    822  CD  PRO A  46     -23.544   6.809  10.317  1.00  0.00           C
ATOM    823  QB  PRO A  46     -22.049   9.290  11.206  1.00  0.00           Q
ATOM    824  QD  PRO A  46     -23.859   6.280  10.344  1.00  0.00           Q
ATOM    825  QG  PRO A  46     -22.863   7.361  12.055  1.00  0.00           Q
ATOM    826  HA  PRO A  46     -22.291   9.498   8.884  1.00  0.00           H
ATOM    827 1HB  PRO A  46     -22.848   9.651  11.106  1.00  0.00           H
ATOM    828 2HB  PRO A  46     -21.249   8.928  11.307  1.00  0.00           H
ATOM    829 1HG  PRO A  46     -23.609   7.812  12.206  1.00  0.00           H
ATOM    830 2HG  PRO A  46     -22.117   6.911  11.906  1.00  0.00           H
ATOM    831 1HD  PRO A  46     -24.605   6.733  10.494  1.00  0.00           H
ATOM    832 2HD  PRO A  46     -23.112   5.826  10.195  1.00  0.00           H
ATOM    833  N   SER A  47     -20.146   7.256   9.921  1.00  0.00           N
ATOM    834  CA  SER A  47     -18.851   6.639   9.648  1.00  0.00           C
ATOM    835  C   SER A  47     -18.250   6.061  10.926  1.00  0.00           C
ATOM    836  O   SER A  47     -18.263   4.848  11.136  1.00  0.00           O
ATOM    837  CB  SER A  47     -17.886   7.659   9.035  1.00  0.00           C
ATOM    838  OG  SER A  47     -16.547   7.203   9.108  1.00  0.00           O
ATOM    839  QB  SER A  47     -18.054   8.205   8.786  1.00  0.00           Q
ATOM    840  H   SER A  47     -20.542   7.150  10.808  1.00  0.00           H
ATOM    841  HA  SER A  47     -19.009   5.838   8.943  1.00  0.00           H
ATOM    842 1HB  SER A  47     -17.966   8.594   9.573  1.00  0.00           H
ATOM    843 2HB  SER A  47     -18.143   7.817   7.998  1.00  0.00           H
ATOM    844  HG  SER A  47     -16.223   7.302  10.006  1.00  0.00           H
ATOM    845  N   THR A  48     -17.723   6.938  11.775  1.00  0.00           N
ATOM    846  CA  THR A  48     -17.117   6.518  13.033  1.00  0.00           C
ATOM    847  C   THR A  48     -16.957   7.703  13.983  1.00  0.00           C
ATOM    848  O   THR A  48     -17.689   7.827  14.964  1.00  0.00           O
ATOM    849  CB  THR A  48     -15.758   5.862  12.777  1.00  0.00           C
ATOM    850  CG2 THR A  48     -15.098   5.342  14.036  1.00  0.00           C
ATOM    851  OG1 THR A  48     -15.888   4.774  11.880  1.00  0.00           O
ATOM    852  QG2 THR A  48     -14.942   5.218  14.335  1.00  0.00           Q
ATOM    853  H   THR A  48     -17.744   7.893  11.551  1.00  0.00           H
ATOM    854  HA  THR A  48     -17.776   5.795  13.491  1.00  0.00           H
ATOM    855  HB  THR A  48     -15.096   6.592  12.333  1.00  0.00           H
ATOM    856 1HG  THR A  48     -15.027   4.381  11.727  1.00  0.00           H
ATOM    857 1HG2 THR A  48     -14.087   5.714  14.090  1.00  0.00           H
ATOM    858 2HG2 THR A  48     -15.084   4.263  14.015  1.00  0.00           H
ATOM    859 3HG2 THR A  48     -15.654   5.679  14.898  1.00  0.00           H
ATOM    860  N   THR A  49     -15.999   8.576  13.680  1.00  0.00           N
ATOM    861  CA  THR A  49     -15.746   9.755  14.503  1.00  0.00           C
ATOM    862  C   THR A  49     -14.542  10.535  13.982  1.00  0.00           C
ATOM    863  O   THR A  49     -14.651  11.718  13.657  1.00  0.00           O
ATOM    864  CB  THR A  49     -15.520   9.358  15.966  1.00  0.00           C
ATOM    865  CG2 THR A  49     -14.628   8.145  16.132  1.00  0.00           C
ATOM    866  OG1 THR A  49     -14.931  10.424  16.689  1.00  0.00           O
ATOM    867  QG2 THR A  49     -14.417   7.857  16.173  1.00  0.00           Q
ATOM    868  H   THR A  49     -15.450   8.426  12.883  1.00  0.00           H
ATOM    869  HA  THR A  49     -16.618  10.390  14.445  1.00  0.00           H
ATOM    870  HB  THR A  49     -16.475   9.131  16.417  1.00  0.00           H
ATOM    871 1HG  THR A  49     -15.421  11.234  16.525  1.00  0.00           H
ATOM    872 1HG2 THR A  49     -14.819   7.445  15.333  1.00  0.00           H
ATOM    873 2HG2 THR A  49     -14.837   7.673  17.081  1.00  0.00           H
ATOM    874 3HG2 THR A  49     -13.594   8.452  16.104  1.00  0.00           H
ATOM    875  N   LYS A  50     -13.395   9.866  13.903  1.00  0.00           N
ATOM    876  CA  LYS A  50     -12.168  10.494  13.420  1.00  0.00           C
ATOM    877  C   LYS A  50     -10.974   9.562  13.607  1.00  0.00           C
ATOM    878  O   LYS A  50     -10.172   9.738  14.526  1.00  0.00           O
ATOM    879  CB  LYS A  50     -11.918  11.822  14.148  1.00  0.00           C
ATOM    880  CG  LYS A  50     -12.051  13.042  13.250  1.00  0.00           C
ATOM    881  CD  LYS A  50     -11.135  12.946  12.039  1.00  0.00           C
ATOM    882  CE  LYS A  50     -11.911  12.601  10.778  1.00  0.00           C
ATOM    883  NZ  LYS A  50     -11.136  11.706   9.874  1.00  0.00           N
ATOM    884  QB  LYS A  50     -11.777  11.864  14.757  1.00  0.00           Q
ATOM    885  QD  LYS A  50     -10.519  13.037  12.056  1.00  0.00           Q
ATOM    886  QE  LYS A  50     -12.485  12.810  10.656  1.00  0.00           Q
ATOM    887  QG  LYS A  50     -12.432  13.520  13.363  1.00  0.00           Q
ATOM    888  QZ  LYS A  50     -10.950  11.490   9.658  1.00  0.00           Q
ATOM    889  H   LYS A  50     -13.371   8.926  14.175  1.00  0.00           H
ATOM    890  HA  LYS A  50     -12.292  10.692  12.365  1.00  0.00           H
ATOM    891 1HB  LYS A  50     -10.922  11.813  14.561  1.00  0.00           H
ATOM    892 2HB  LYS A  50     -12.633  11.915  14.952  1.00  0.00           H
ATOM    893 1HG  LYS A  50     -11.791  13.922  13.818  1.00  0.00           H
ATOM    894 2HG  LYS A  50     -13.072  13.117  12.910  1.00  0.00           H
ATOM    895 1HD  LYS A  50     -10.396  12.177  12.218  1.00  0.00           H
ATOM    896 2HD  LYS A  50     -10.642  13.895  11.896  1.00  0.00           H
ATOM    897 1HE  LYS A  50     -12.143  13.515  10.252  1.00  0.00           H
ATOM    898 2HE  LYS A  50     -12.829  12.106  11.060  1.00  0.00           H
ATOM    899 1HZ  LYS A  50     -11.783  11.090   9.339  1.00  0.00           H
ATOM    900 2HZ  LYS A  50     -10.490  11.108  10.431  1.00  0.00           H
ATOM    901 3HZ  LYS A  50     -10.577  12.270   9.205  1.00  0.00           H
ATOM    902  N   SER A  51     -10.862   8.568  12.730  1.00  0.00           N
ATOM    903  CA  SER A  51      -9.767   7.607  12.802  1.00  0.00           C
ATOM    904  C   SER A  51      -9.646   6.822  11.499  1.00  0.00           C
ATOM    905  O   SER A  51     -10.213   7.207  10.477  1.00  0.00           O
ATOM    906  CB  SER A  51      -9.983   6.648  13.975  1.00  0.00           C
ATOM    907  OG  SER A  51     -10.440   7.339  15.123  1.00  0.00           O
ATOM    908  QB  SER A  51      -9.883   6.031  13.957  1.00  0.00           Q
ATOM    909  H   SER A  51     -11.533   8.478  12.022  1.00  0.00           H
ATOM    910  HA  SER A  51      -8.852   8.158  12.963  1.00  0.00           H
ATOM    911 1HB  SER A  51      -9.049   6.158  14.212  1.00  0.00           H
ATOM    912 2HB  SER A  51     -10.717   5.905  13.701  1.00  0.00           H
ATOM    913  HG  SER A  51      -9.842   8.062  15.323  1.00  0.00           H
ATOM    914  N   PHE A  52      -8.904   5.719  11.543  1.00  0.00           N
ATOM    915  CA  PHE A  52      -8.706   4.875  10.367  1.00  0.00           C
ATOM    916  C   PHE A  52      -7.853   5.589   9.323  1.00  0.00           C
ATOM    917  O   PHE A  52      -6.701   5.220   9.093  1.00  0.00           O
ATOM    918  CB  PHE A  52     -10.054   4.477   9.761  1.00  0.00           C
ATOM    919  CG  PHE A  52     -10.163   3.010   9.452  1.00  0.00           C
ATOM    920  CD1 PHE A  52     -10.912   2.172  10.263  1.00  0.00           C
ATOM    921  CD2 PHE A  52      -9.517   2.472   8.352  1.00  0.00           C
ATOM    922  CE1 PHE A  52     -11.014   0.823   9.981  1.00  0.00           C
ATOM    923  CE2 PHE A  52      -9.615   1.123   8.065  1.00  0.00           C
ATOM    924  CZ  PHE A  52     -10.364   0.298   8.880  1.00  0.00           C
ATOM    925  QB  PHE A  52     -10.524   4.876   9.649  1.00  0.00           Q
ATOM    926  QD  PHE A  52     -10.176   2.849   9.417  1.00  0.00           Q
ATOM    927  QE  PHE A  52     -10.352   0.447   8.912  1.00  0.00           Q
ATOM    928  QR  PHE A  52     -10.300   1.167   9.064  1.00  0.00           Q
ATOM    929  H   PHE A  52      -8.477   5.463  12.389  1.00  0.00           H
ATOM    930  HA  PHE A  52      -8.188   3.982  10.686  1.00  0.00           H
ATOM    931 1HB  PHE A  52     -10.205   5.024   8.841  1.00  0.00           H
ATOM    932 2HB  PHE A  52     -10.842   4.728  10.456  1.00  0.00           H
ATOM    933 1HD  PHE A  52     -11.420   2.582  11.123  1.00  0.00           H
ATOM    934 2HD  PHE A  52      -8.931   3.117   7.712  1.00  0.00           H
ATOM    935 1HE  PHE A  52     -11.599   0.179  10.620  1.00  0.00           H
ATOM    936 2HE  PHE A  52      -9.106   0.715   7.203  1.00  0.00           H
ATOM    937  HZ  PHE A  52     -10.441  -0.756   8.658  1.00  0.00           H
ATOM    938  N   LYS A  53      -8.427   6.608   8.693  1.00  0.00           N
ATOM    939  CA  LYS A  53      -7.717   7.370   7.671  1.00  0.00           C
ATOM    940  C   LYS A  53      -7.701   8.857   8.014  1.00  0.00           C
ATOM    941  O   LYS A  53      -8.657   9.579   7.734  1.00  0.00           O
ATOM    942  CB  LYS A  53      -8.367   7.157   6.303  1.00  0.00           C
ATOM    943  CG  LYS A  53      -8.366   5.708   5.848  1.00  0.00           C
ATOM    944  CD  LYS A  53      -7.016   5.305   5.273  1.00  0.00           C
ATOM    945  CE  LYS A  53      -7.159   4.195   4.244  1.00  0.00           C
ATOM    946  NZ  LYS A  53      -6.993   2.847   4.855  1.00  0.00           N
ATOM    947  QB  LYS A  53      -8.613   7.620   5.958  1.00  0.00           Q
ATOM    948  QD  LYS A  53      -6.475   5.563   5.438  1.00  0.00           Q
ATOM    949  QE  LYS A  53      -7.272   4.295   3.639  1.00  0.00           Q
ATOM    950  QG  LYS A  53      -8.856   5.326   5.892  1.00  0.00           Q
ATOM    951  QZ  LYS A  53      -6.953   2.524   5.001  1.00  0.00           Q
ATOM    952  H   LYS A  53      -9.348   6.853   8.918  1.00  0.00           H
ATOM    953  HA  LYS A  53      -6.699   7.011   7.636  1.00  0.00           H
ATOM    954 1HB  LYS A  53      -7.834   7.744   5.569  1.00  0.00           H
ATOM    955 2HB  LYS A  53      -9.391   7.497   6.347  1.00  0.00           H
ATOM    956 1HG  LYS A  53      -9.124   5.577   5.089  1.00  0.00           H
ATOM    957 2HG  LYS A  53      -8.588   5.075   6.694  1.00  0.00           H
ATOM    958 1HD  LYS A  53      -6.383   4.961   6.076  1.00  0.00           H
ATOM    959 2HD  LYS A  53      -6.567   6.165   4.801  1.00  0.00           H
ATOM    960 1HE  LYS A  53      -6.405   4.331   3.482  1.00  0.00           H
ATOM    961 2HE  LYS A  53      -8.140   4.260   3.797  1.00  0.00           H
ATOM    962 1HZ  LYS A  53      -7.729   2.687   5.573  1.00  0.00           H
ATOM    963 2HZ  LYS A  53      -6.060   2.772   5.308  1.00  0.00           H
ATOM    964 3HZ  LYS A  53      -7.071   2.112   4.124  1.00  0.00           H
ATOM    965  N   ASN A  54      -6.608   9.307   8.621  1.00  0.00           N
ATOM    966  CA  ASN A  54      -6.466  10.708   9.000  1.00  0.00           C
ATOM    967  C   ASN A  54      -5.037  11.015   9.432  1.00  0.00           C
ATOM    968  O   ASN A  54      -4.808  11.842  10.315  1.00  0.00           O
ATOM    969  CB  ASN A  54      -7.437  11.051  10.132  1.00  0.00           C
ATOM    970  CG  ASN A  54      -7.175  10.240  11.385  1.00  0.00           C
ATOM    971  ND2 ASN A  54      -7.181  10.907  12.534  1.00  0.00           N
ATOM    972  OD1 ASN A  54      -6.970   9.028  11.324  1.00  0.00           O
ATOM    973  QB  ASN A  54      -7.894  11.476  10.089  1.00  0.00           Q
ATOM    974  QD2 ASN A  54      -7.183  11.140  12.934  1.00  0.00           Q
ATOM    975  H   ASN A  54      -5.877   8.682   8.817  1.00  0.00           H
ATOM    976  HA  ASN A  54      -6.707  11.310   8.138  1.00  0.00           H
ATOM    977 1HB  ASN A  54      -8.448  10.855   9.803  1.00  0.00           H
ATOM    978 2HB  ASN A  54      -7.340  12.097  10.376  1.00  0.00           H
ATOM    979 1HD2 ASN A  54      -7.353  11.872  12.508  1.00  0.00           H
ATOM    980 2HD2 ASN A  54      -7.013  10.408  13.360  1.00  0.00           H
ATOM    981  N   ALA A  55      -4.075  10.344   8.803  1.00  0.00           N
ATOM    982  CA  ALA A  55      -2.665  10.546   9.120  1.00  0.00           C
ATOM    983  C   ALA A  55      -1.775   9.637   8.277  1.00  0.00           C
ATOM    984  O   ALA A  55      -0.869  10.108   7.588  1.00  0.00           O
ATOM    985  CB  ALA A  55      -2.414  10.310  10.603  1.00  0.00           C
ATOM    986  QB  ALA A  55      -2.355  10.254  10.955  1.00  0.00           Q
ATOM    987  H   ALA A  55      -4.321   9.700   8.107  1.00  0.00           H
ATOM    988  HA  ALA A  55      -2.421  11.575   8.898  1.00  0.00           H
ATOM    989 1HB  ALA A  55      -1.503   9.745  10.730  1.00  0.00           H
ATOM    990 2HB  ALA A  55      -3.242   9.759  11.026  1.00  0.00           H
ATOM    991 3HB  ALA A  55      -2.321  11.260  11.108  1.00  0.00           H
ATOM    992  N   PRO A  56      -2.018   8.313   8.316  1.00  0.00           N
ATOM    993  CA  PRO A  56      -1.229   7.344   7.549  1.00  0.00           C
ATOM    994  C   PRO A  56      -1.136   7.713   6.072  1.00  0.00           C
ATOM    995  O   PRO A  56      -2.150   7.799   5.378  1.00  0.00           O
ATOM    996  CB  PRO A  56      -2.003   6.036   7.725  1.00  0.00           C
ATOM    997  CG  PRO A  56      -2.735   6.199   9.010  1.00  0.00           C
ATOM    998  CD  PRO A  56      -3.078   7.660   9.109  1.00  0.00           C
ATOM    999  QB  PRO A  56      -1.996   5.555   7.332  1.00  0.00           Q
ATOM   1000  QD  PRO A  56      -3.549   7.916   9.410  1.00  0.00           Q
ATOM   1001  QG  PRO A  56      -2.869   5.755   9.416  1.00  0.00           Q
ATOM   1002  HA  PRO A  56      -0.234   7.236   7.954  1.00  0.00           H
ATOM   1003 1HB  PRO A  56      -1.310   5.208   7.768  1.00  0.00           H
ATOM   1004 2HB  PRO A  56      -2.681   5.902   6.896  1.00  0.00           H
ATOM   1005 1HG  PRO A  56      -2.101   5.906   9.834  1.00  0.00           H
ATOM   1006 2HG  PRO A  56      -3.636   5.603   8.997  1.00  0.00           H
ATOM   1007 1HD  PRO A  56      -3.047   7.985  10.137  1.00  0.00           H
ATOM   1008 2HD  PRO A  56      -4.052   7.848   8.681  1.00  0.00           H
ATOM   1009  N   LEU A  57       0.086   7.932   5.597  1.00  0.00           N
ATOM   1010  CA  LEU A  57       0.311   8.291   4.202  1.00  0.00           C
ATOM   1011  C   LEU A  57       1.802   8.412   3.904  1.00  0.00           C
ATOM   1012  O   LEU A  57       2.276   7.953   2.865  1.00  0.00           O
ATOM   1013  CB  LEU A  57      -0.395   9.607   3.871  1.00  0.00           C
ATOM   1014  CG  LEU A  57      -0.898   9.730   2.432  1.00  0.00           C
ATOM   1015  CD1 LEU A  57      -2.296   9.145   2.305  1.00  0.00           C
ATOM   1016  CD2 LEU A  57      -0.884  11.185   1.987  1.00  0.00           C
ATOM   1017  QB  LEU A  57      -0.473  10.066   4.299  1.00  0.00           Q
ATOM   1018  QD1 LEU A  57      -2.627   9.006   2.274  1.00  0.00           Q
ATOM   1019  QD2 LEU A  57      -0.880  11.528   1.881  1.00  0.00           Q
ATOM   1020  QQD LEU A  57      -1.754  10.267   2.078  1.00  0.00           Q
ATOM   1021  H   LEU A  57       0.854   7.848   6.199  1.00  0.00           H
ATOM   1022  HA  LEU A  57      -0.104   7.507   3.586  1.00  0.00           H
ATOM   1023 1HB  LEU A  57       0.294  10.417   4.060  1.00  0.00           H
ATOM   1024 2HB  LEU A  57      -1.239   9.715   4.538  1.00  0.00           H
ATOM   1025  HG  LEU A  57      -0.241   9.173   1.780  1.00  0.00           H
ATOM   1026 1HD1 LEU A  57      -3.002   9.785   2.812  1.00  0.00           H
ATOM   1027 2HD1 LEU A  57      -2.316   8.161   2.750  1.00  0.00           H
ATOM   1028 3HD1 LEU A  57      -2.562   9.073   1.261  1.00  0.00           H
ATOM   1029 1HD2 LEU A  57      -0.939  11.231   0.909  1.00  0.00           H
ATOM   1030 2HD2 LEU A  57       0.030  11.654   2.321  1.00  0.00           H
ATOM   1031 3HD2 LEU A  57      -1.731  11.700   2.413  1.00  0.00           H
ATOM   1032  N   LEU A  58       2.536   9.032   4.822  1.00  0.00           N
ATOM   1033  CA  LEU A  58       3.974   9.214   4.656  1.00  0.00           C
ATOM   1034  C   LEU A  58       4.737   7.985   5.142  1.00  0.00           C
ATOM   1035  O   LEU A  58       4.158   7.077   5.736  1.00  0.00           O
ATOM   1036  CB  LEU A  58       4.442  10.455   5.418  1.00  0.00           C
ATOM   1037  CG  LEU A  58       4.061  11.790   4.778  1.00  0.00           C
ATOM   1038  CD1 LEU A  58       4.197  12.923   5.784  1.00  0.00           C
ATOM   1039  CD2 LEU A  58       4.920  12.057   3.551  1.00  0.00           C
ATOM   1040  QB  LEU A  58       4.769  10.418   5.956  1.00  0.00           Q
ATOM   1041  QD1 LEU A  58       4.228  13.191   6.021  1.00  0.00           Q
ATOM   1042  QD2 LEU A  58       5.124  12.120   3.262  1.00  0.00           Q
ATOM   1043  QQD LEU A  58       4.676  12.655   4.641  1.00  0.00           Q
ATOM   1044  H   LEU A  58       2.099   9.376   5.630  1.00  0.00           H
ATOM   1045  HA  LEU A  58       4.171   9.352   3.604  1.00  0.00           H
ATOM   1046 1HB  LEU A  58       5.518  10.416   5.500  1.00  0.00           H
ATOM   1047 2HB  LEU A  58       4.021  10.422   6.413  1.00  0.00           H
ATOM   1048  HG  LEU A  58       3.028  11.748   4.461  1.00  0.00           H
ATOM   1049 1HD1 LEU A  58       4.984  12.689   6.484  1.00  0.00           H
ATOM   1050 2HD1 LEU A  58       3.265  13.046   6.316  1.00  0.00           H
ATOM   1051 3HD1 LEU A  58       4.437  13.839   5.263  1.00  0.00           H
ATOM   1052 1HD2 LEU A  58       5.914  12.347   3.863  1.00  0.00           H
ATOM   1053 2HD2 LEU A  58       4.481  12.853   2.970  1.00  0.00           H
ATOM   1054 3HD2 LEU A  58       4.979  11.161   2.951  1.00  0.00           H
ATOM   1055  N   ALA A  59       6.041   7.967   4.885  1.00  0.00           N
ATOM   1056  CA  ALA A  59       6.885   6.851   5.295  1.00  0.00           C
ATOM   1057  C   ALA A  59       8.136   7.347   6.016  1.00  0.00           C
ATOM   1058  O   ALA A  59       9.163   7.604   5.389  1.00  0.00           O
ATOM   1059  CB  ALA A  59       7.269   6.010   4.087  1.00  0.00           C
ATOM   1060  QB  ALA A  59       7.360   5.812   3.802  1.00  0.00           Q
ATOM   1061  H   ALA A  59       6.444   8.723   4.408  1.00  0.00           H
ATOM   1062  HA  ALA A  59       6.314   6.231   5.970  1.00  0.00           H
ATOM   1063 1HB  ALA A  59       7.490   5.003   4.407  1.00  0.00           H
ATOM   1064 2HB  ALA A  59       8.141   6.437   3.613  1.00  0.00           H
ATOM   1065 3HB  ALA A  59       6.448   5.994   3.385  1.00  0.00           H
ATOM   1066  N   PRO A  60       8.067   7.485   7.352  1.00  0.00           N
ATOM   1067  CA  PRO A  60       9.202   7.951   8.157  1.00  0.00           C
ATOM   1068  C   PRO A  60      10.443   7.077   7.980  1.00  0.00           C
ATOM   1069  O   PRO A  60      11.549   7.590   7.813  1.00  0.00           O
ATOM   1070  CB  PRO A  60       8.689   7.868   9.599  1.00  0.00           C
ATOM   1071  CG  PRO A  60       7.202   7.880   9.482  1.00  0.00           C
ATOM   1072  CD  PRO A  60       6.883   7.199   8.181  1.00  0.00           C
ATOM   1073  QB  PRO A  60       9.044   7.839  10.108  1.00  0.00           Q
ATOM   1074  QD  PRO A  60       6.377   6.881   8.035  1.00  0.00           Q
ATOM   1075  QG  PRO A  60       6.805   8.117   9.889  1.00  0.00           Q
ATOM   1076  HA  PRO A  60       9.454   8.975   7.923  1.00  0.00           H
ATOM   1077 1HB  PRO A  60       9.045   8.719  10.158  1.00  0.00           H
ATOM   1078 2HB  PRO A  60       9.042   6.957  10.058  1.00  0.00           H
ATOM   1079 1HG  PRO A  60       6.842   8.898   9.471  1.00  0.00           H
ATOM   1080 2HG  PRO A  60       6.765   7.335  10.307  1.00  0.00           H
ATOM   1081 1HD  PRO A  60       5.992   7.625   7.741  1.00  0.00           H
ATOM   1082 2HD  PRO A  60       6.762   6.136   8.330  1.00  0.00           H
ATOM   1083  N   PRO A  61      10.281   5.740   8.014  1.00  0.00           N
ATOM   1084  CA  PRO A  61      11.403   4.809   7.855  1.00  0.00           C
ATOM   1085  C   PRO A  61      12.228   5.105   6.607  1.00  0.00           C
ATOM   1086  O   PRO A  61      11.783   4.867   5.485  1.00  0.00           O
ATOM   1087  CB  PRO A  61      10.721   3.444   7.732  1.00  0.00           C
ATOM   1088  CG  PRO A  61       9.421   3.607   8.438  1.00  0.00           C
ATOM   1089  CD  PRO A  61       9.001   5.032   8.208  1.00  0.00           C
ATOM   1090  QB  PRO A  61      10.956   2.946   7.446  1.00  0.00           Q
ATOM   1091  QD  PRO A  61       8.429   5.260   8.197  1.00  0.00           Q
ATOM   1092  QG  PRO A  61       9.121   3.175   8.759  1.00  0.00           Q
ATOM   1093  HA  PRO A  61      12.048   4.815   8.722  1.00  0.00           H
ATOM   1094 1HB  PRO A  61      11.333   2.689   8.202  1.00  0.00           H
ATOM   1095 2HB  PRO A  61      10.579   3.203   6.689  1.00  0.00           H
ATOM   1096 1HG  PRO A  61       9.551   3.421   9.494  1.00  0.00           H
ATOM   1097 2HG  PRO A  61       8.691   2.929   8.024  1.00  0.00           H
ATOM   1098 1HD  PRO A  61       8.475   5.415   9.070  1.00  0.00           H
ATOM   1099 2HD  PRO A  61       8.383   5.104   7.325  1.00  0.00           H
ATOM   1100  N   ASN A  62      13.434   5.625   6.811  1.00  0.00           N
ATOM   1101  CA  ASN A  62      14.322   5.954   5.702  1.00  0.00           C
ATOM   1102  C   ASN A  62      15.314   4.824   5.444  1.00  0.00           C
ATOM   1103  O   ASN A  62      16.238   4.605   6.226  1.00  0.00           O
ATOM   1104  CB  ASN A  62      15.076   7.254   5.992  1.00  0.00           C
ATOM   1105  CG  ASN A  62      15.731   7.248   7.360  1.00  0.00           C
ATOM   1106  ND2 ASN A  62      15.014   7.748   8.361  1.00  0.00           N
ATOM   1107  OD1 ASN A  62      16.866   6.802   7.516  1.00  0.00           O
ATOM   1108  QB  ASN A  62      15.116   7.735   5.597  1.00  0.00           Q
ATOM   1109  QD2 ASN A  62      14.763   7.922   8.709  1.00  0.00           Q
ATOM   1110  H   ASN A  62      13.735   5.791   7.729  1.00  0.00           H
ATOM   1111  HA  ASN A  62      13.714   6.091   4.820  1.00  0.00           H
ATOM   1112 1HB  ASN A  62      14.385   8.081   5.947  1.00  0.00           H
ATOM   1113 2HB  ASN A  62      15.846   7.390   5.247  1.00  0.00           H
ATOM   1114 1HD2 ASN A  62      14.114   8.086   8.162  1.00  0.00           H
ATOM   1115 2HD2 ASN A  62      15.412   7.758   9.255  1.00  0.00           H
ATOM   1116  N   SER A  63      15.115   4.110   4.340  1.00  0.00           N
ATOM   1117  CA  SER A  63      15.990   3.001   3.978  1.00  0.00           C
ATOM   1118  C   SER A  63      16.751   3.308   2.691  1.00  0.00           C
ATOM   1119  O   SER A  63      16.769   4.448   2.226  1.00  0.00           O
ATOM   1120  CB  SER A  63      15.177   1.716   3.812  1.00  0.00           C
ATOM   1121  OG  SER A  63      14.555   1.668   2.540  1.00  0.00           O
ATOM   1122  QB  SER A  63      15.124   1.268   4.243  1.00  0.00           Q
ATOM   1123  H   SER A  63      14.360   4.333   3.756  1.00  0.00           H
ATOM   1124  HA  SER A  63      16.702   2.866   4.778  1.00  0.00           H
ATOM   1125 1HB  SER A  63      14.415   1.675   4.575  1.00  0.00           H
ATOM   1126 2HB  SER A  63      15.834   0.863   3.910  1.00  0.00           H
ATOM   1127  HG  SER A  63      14.827   0.869   2.080  1.00  0.00           H
ATOM   1128  N   ASN A  64      17.377   2.284   2.119  1.00  0.00           N
ATOM   1129  CA  ASN A  64      18.139   2.445   0.886  1.00  0.00           C
ATOM   1130  C   ASN A  64      19.311   3.401   1.091  1.00  0.00           C
ATOM   1131  O   ASN A  64      19.669   3.725   2.223  1.00  0.00           O
ATOM   1132  CB  ASN A  64      17.232   2.961  -0.235  1.00  0.00           C
ATOM   1133  CG  ASN A  64      17.524   2.297  -1.565  1.00  0.00           C
ATOM   1134  ND2 ASN A  64      16.532   2.275  -2.447  1.00  0.00           N
ATOM   1135  OD1 ASN A  64      18.630   1.810  -1.801  1.00  0.00           O
ATOM   1136  QB  ASN A  64      16.788   3.394  -0.160  1.00  0.00           Q
ATOM   1137  QD2 ASN A  64      16.186   2.267  -2.754  1.00  0.00           Q
ATOM   1138  H   ASN A  64      17.326   1.399   2.538  1.00  0.00           H
ATOM   1139  HA  ASN A  64      18.524   1.476   0.607  1.00  0.00           H
ATOM   1140 1HB  ASN A  64      17.375   4.025  -0.344  1.00  0.00           H
ATOM   1141 2HB  ASN A  64      16.203   2.764   0.025  1.00  0.00           H
ATOM   1142 1HD2 ASN A  64      15.677   2.682  -2.192  1.00  0.00           H
ATOM   1143 2HD2 ASN A  64      16.694   1.853  -3.316  1.00  0.00           H
ATOM   1144  N   MET A  65      19.907   3.846  -0.012  1.00  0.00           N
ATOM   1145  CA  MET A  65      21.038   4.763   0.048  1.00  0.00           C
ATOM   1146  C   MET A  65      22.235   4.108   0.730  1.00  0.00           C
ATOM   1147  O   MET A  65      22.401   4.207   1.946  1.00  0.00           O
ATOM   1148  CB  MET A  65      20.651   6.044   0.792  1.00  0.00           C
ATOM   1149  CG  MET A  65      19.360   6.670   0.292  1.00  0.00           C
ATOM   1150  SD  MET A  65      18.356   7.355   1.625  1.00  0.00           S
ATOM   1151  CE  MET A  65      19.605   8.203   2.588  1.00  0.00           C
ATOM   1152  QB  MET A  65      20.988   6.290   1.260  1.00  0.00           Q
ATOM   1153  QE  MET A  65      19.855   8.374   2.782  1.00  0.00           Q
ATOM   1154  QG  MET A  65      19.195   6.690  -0.310  1.00  0.00           Q
ATOM   1155  H   MET A  65      19.576   3.552  -0.885  1.00  0.00           H
ATOM   1156  HA  MET A  65      21.312   5.017  -0.965  1.00  0.00           H
ATOM   1157 1HB  MET A  65      21.445   6.766   0.680  1.00  0.00           H
ATOM   1158 2HB  MET A  65      20.531   5.813   1.841  1.00  0.00           H
ATOM   1159 1HG  MET A  65      18.786   5.915  -0.223  1.00  0.00           H
ATOM   1160 2HG  MET A  65      19.606   7.465  -0.396  1.00  0.00           H
ATOM   1161 1HE  MET A  65      20.388   8.553   1.933  1.00  0.00           H
ATOM   1162 2HE  MET A  65      20.020   7.524   3.318  1.00  0.00           H
ATOM   1163 3HE  MET A  65      19.157   9.047   3.095  1.00  0.00           H
ATOM   1164  N   GLY A  66      23.067   3.438  -0.061  1.00  0.00           N
ATOM   1165  CA  GLY A  66      24.237   2.775   0.484  1.00  0.00           C
ATOM   1166  C   GLY A  66      23.877   1.627   1.406  1.00  0.00           C
ATOM   1167  O   GLY A  66      24.222   1.641   2.588  1.00  0.00           O
ATOM   1168  QA  GLY A  66      24.827   2.945   0.351  1.00  0.00           Q
ATOM   1169  H   GLY A  66      22.884   3.393  -1.024  1.00  0.00           H
ATOM   1170 1HA  GLY A  66      24.821   3.497   1.036  1.00  0.00           H
ATOM   1171 2HA  GLY A  66      24.833   2.393  -0.333  1.00  0.00           H
ATOM   1172  N   MET A  67      23.181   0.632   0.866  1.00  0.00           N
ATOM   1173  CA  MET A  67      22.773  -0.529   1.648  1.00  0.00           C
ATOM   1174  C   MET A  67      22.966  -1.816   0.855  1.00  0.00           C
ATOM   1175  O   MET A  67      23.656  -2.733   1.299  1.00  0.00           O
ATOM   1176  CB  MET A  67      21.311  -0.394   2.076  1.00  0.00           C
ATOM   1177  CG  MET A  67      21.018  -0.989   3.443  1.00  0.00           C
ATOM   1178  SD  MET A  67      21.518   0.096   4.794  1.00  0.00           S
ATOM   1179  CE  MET A  67      23.195  -0.465   5.077  1.00  0.00           C
ATOM   1180  QB  MET A  67      20.869  -0.119   1.724  1.00  0.00           Q
ATOM   1181  QE  MET A  67      23.532  -0.578   5.133  1.00  0.00           Q
ATOM   1182  QG  MET A  67      20.754  -1.548   3.529  1.00  0.00           Q
ATOM   1183  H   MET A  67      22.935   0.681  -0.082  1.00  0.00           H
ATOM   1184  HA  MET A  67      23.394  -0.567   2.531  1.00  0.00           H
ATOM   1185 1HB  MET A  67      20.688  -0.894   1.349  1.00  0.00           H
ATOM   1186 2HB  MET A  67      21.050   0.655   2.101  1.00  0.00           H
ATOM   1187 1HG  MET A  67      21.551  -1.924   3.535  1.00  0.00           H
ATOM   1188 2HG  MET A  67      19.957  -1.171   3.522  1.00  0.00           H
ATOM   1189 1HE  MET A  67      23.879   0.145   4.505  1.00  0.00           H
ATOM   1190 2HE  MET A  67      23.288  -1.496   4.766  1.00  0.00           H
ATOM   1191 3HE  MET A  67      23.431  -0.382   6.127  1.00  0.00           H
ATOM   1192  N   THR A  68      22.352  -1.877  -0.322  1.00  0.00           N
ATOM   1193  CA  THR A  68      22.456  -3.053  -1.178  1.00  0.00           C
ATOM   1194  C   THR A  68      23.864  -3.187  -1.751  1.00  0.00           C
ATOM   1195  O   THR A  68      24.342  -4.295  -1.995  1.00  0.00           O
ATOM   1196  CB  THR A  68      21.437  -2.973  -2.316  1.00  0.00           C
ATOM   1197  CG2 THR A  68      21.592  -1.736  -3.173  1.00  0.00           C
ATOM   1198  OG1 THR A  68      21.545  -4.101  -3.165  1.00  0.00           O
ATOM   1199  QG2 THR A  68      21.628  -1.440  -3.377  1.00  0.00           Q
ATOM   1200  H   THR A  68      21.816  -1.113  -0.622  1.00  0.00           H
ATOM   1201  HA  THR A  68      22.242  -3.922  -0.575  1.00  0.00           H
ATOM   1202  HB  THR A  68      20.442  -2.961  -1.893  1.00  0.00           H
ATOM   1203 1HG  THR A  68      20.668  -4.387  -3.432  1.00  0.00           H
ATOM   1204 1HG2 THR A  68      21.219  -0.877  -2.634  1.00  0.00           H
ATOM   1205 2HG2 THR A  68      21.030  -1.858  -4.087  1.00  0.00           H
ATOM   1206 3HG2 THR A  68      22.636  -1.588  -3.408  1.00  0.00           H
ATOM   1207  N   SEP A  69      24.492  -2.038  -1.952  1.00  0.00           N
ATOM   1208  CA  SEP A  69      25.877  -2.005  -2.507  1.00  0.00           C
ATOM   1209  C   SEP A  69      26.800  -2.785  -1.608  1.00  0.00           C
ATOM   1210  O   SEP A  69      27.412  -3.775  -2.001  1.00  0.00           O
ATOM   1211  CB  SEP A  69      26.310  -0.535  -2.784  1.00  0.00           C
ATOM   1212  OG  SEP A  69      25.959  -0.135  -4.130  1.00  0.00           O
ATOM   1213  PS  SEP A  69      26.907   0.827  -5.021  1.00  0.00           P
ATOM   1214  OPA SEP A  69      28.259   0.123  -5.177  1.00  0.00           O
ATOM   1215  OPB SEP A  69      26.279   1.070  -6.389  1.00  0.00           O
ATOM   1216  OPC SEP A  69      27.123   2.138  -4.274  1.00  0.00           O
ATOM   1217  QB  SEP A  69      26.619  -0.103  -2.358  1.00  0.00           Q
ATOM   1218  H   SEP A  69      24.043  -1.161  -1.731  1.00  0.00           H
ATOM   1219  HA  SEP A  69      25.836  -2.533  -3.479  1.00  0.00           H
ATOM   1220 2HB  SEP A  69      25.841   0.179  -2.083  1.00  0.00           H
ATOM   1221 3HB  SEP A  69      27.398  -0.387  -2.632  1.00  0.00           H
ATOM   1222  N   PRO A  70      26.917  -2.333  -0.345  1.00  0.00           N
ATOM   1223  CA  PRO A  70      27.775  -2.985   0.649  1.00  0.00           C
ATOM   1224  C   PRO A  70      27.255  -4.362   1.054  1.00  0.00           C
ATOM   1225  O   PRO A  70      28.015  -5.207   1.525  1.00  0.00           O
ATOM   1226  CB  PRO A  70      27.737  -2.027   1.841  1.00  0.00           C
ATOM   1227  CG  PRO A  70      26.455  -1.282   1.691  1.00  0.00           C
ATOM   1228  CD  PRO A  70      26.223  -1.155   0.211  1.00  0.00           C
ATOM   1229  QB  PRO A  70      28.173  -1.977   2.280  1.00  0.00           Q
ATOM   1230  QD  PRO A  70      25.913  -0.715  -0.085  1.00  0.00           Q
ATOM   1231  QG  PRO A  70      26.099  -1.073   2.146  1.00  0.00           Q
ATOM   1232  HA  PRO A  70      28.790  -3.078   0.290  1.00  0.00           H
ATOM   1233 1HB  PRO A  70      28.587  -1.362   1.799  1.00  0.00           H
ATOM   1234 2HB  PRO A  70      27.760  -2.593   2.761  1.00  0.00           H
ATOM   1235 1HG  PRO A  70      26.545  -0.305   2.142  1.00  0.00           H
ATOM   1236 2HG  PRO A  70      25.653  -1.839   2.151  1.00  0.00           H
ATOM   1237 1HD  PRO A  70      26.659  -0.241  -0.162  1.00  0.00           H
ATOM   1238 2HD  PRO A  70      25.166  -1.188  -0.008  1.00  0.00           H
ATOM   1239  N   PHE A  71      25.957  -4.580   0.867  1.00  0.00           N
ATOM   1240  CA  PHE A  71      25.339  -5.855   1.215  1.00  0.00           C
ATOM   1241  C   PHE A  71      26.007  -7.007   0.469  1.00  0.00           C
ATOM   1242  O   PHE A  71      26.231  -8.078   1.032  1.00  0.00           O
ATOM   1243  CB  PHE A  71      23.842  -5.823   0.899  1.00  0.00           C
ATOM   1244  CG  PHE A  71      22.976  -6.230   2.057  1.00  0.00           C
ATOM   1245  CD1 PHE A  71      22.789  -5.377   3.133  1.00  0.00           C
ATOM   1246  CD2 PHE A  71      22.348  -7.466   2.069  1.00  0.00           C
ATOM   1247  CE1 PHE A  71      21.993  -5.748   4.199  1.00  0.00           C
ATOM   1248  CE2 PHE A  71      21.552  -7.842   3.134  1.00  0.00           C
ATOM   1249  CZ  PHE A  71      21.373  -6.982   4.200  1.00  0.00           C
ATOM   1250  QB  PHE A  71      23.601  -5.657   0.346  1.00  0.00           Q
ATOM   1251  QD  PHE A  71      22.880  -6.274   2.185  1.00  0.00           Q
ATOM   1252  QE  PHE A  71      21.462  -6.941   4.081  1.00  0.00           Q
ATOM   1253  QR  PHE A  71      21.887  -6.741   3.513  1.00  0.00           Q
ATOM   1254  H   PHE A  71      25.402  -3.868   0.488  1.00  0.00           H
ATOM   1255  HA  PHE A  71      25.471  -6.008   2.277  1.00  0.00           H
ATOM   1256 1HB  PHE A  71      23.639  -6.495   0.078  1.00  0.00           H
ATOM   1257 2HB  PHE A  71      23.565  -4.820   0.614  1.00  0.00           H
ATOM   1258 1HD  PHE A  71      23.273  -4.411   3.133  1.00  0.00           H
ATOM   1259 2HD  PHE A  71      22.487  -8.138   1.237  1.00  0.00           H
ATOM   1260 1HE  PHE A  71      21.856  -5.075   5.032  1.00  0.00           H
ATOM   1261 2HE  PHE A  71      21.068  -8.809   3.131  1.00  0.00           H
ATOM   1262  HZ  PHE A  71      20.751  -7.276   5.032  1.00  0.00           H
ATOM   1263  N   ASN A  72      26.323  -6.777  -0.803  1.00  0.00           N
ATOM   1264  CA  ASN A  72      26.964  -7.795  -1.627  1.00  0.00           C
ATOM   1265  C   ASN A  72      28.418  -7.996  -1.209  1.00  0.00           C
ATOM   1266  O   ASN A  72      28.964  -9.090  -1.336  1.00  0.00           O
ATOM   1267  CB  ASN A  72      26.894  -7.404  -3.104  1.00  0.00           C
ATOM   1268  CG  ASN A  72      25.665  -7.962  -3.793  1.00  0.00           C
ATOM   1269  ND2 ASN A  72      24.799  -7.075  -4.268  1.00  0.00           N
ATOM   1270  OD1 ASN A  72      25.497  -9.177  -3.896  1.00  0.00           O
ATOM   1271  QB  ASN A  72      27.321  -7.052  -3.398  1.00  0.00           Q
ATOM   1272  QD2 ASN A  72      24.496  -6.766  -4.433  1.00  0.00           Q
ATOM   1273  H   ASN A  72      26.118  -5.902  -1.195  1.00  0.00           H
ATOM   1274  HA  ASN A  72      26.431  -8.722  -1.484  1.00  0.00           H
ATOM   1275 1HB  ASN A  72      27.771  -7.779  -3.611  1.00  0.00           H
ATOM   1276 2HB  ASN A  72      26.870  -6.326  -3.184  1.00  0.00           H
ATOM   1277 1HD2 ASN A  72      24.998  -6.122  -4.148  1.00  0.00           H
ATOM   1278 2HD2 ASN A  72      23.995  -7.409  -4.718  1.00  0.00           H
ATOM   1279  N   GLY A  73      29.039  -6.930  -0.711  1.00  0.00           N
ATOM   1280  CA  GLY A  73      30.422  -7.009  -0.283  1.00  0.00           C
ATOM   1281  C   GLY A  73      30.577  -7.687   1.064  1.00  0.00           C
ATOM   1282  O   GLY A  73      31.626  -8.259   1.362  1.00  0.00           O
ATOM   1283  QA  GLY A  73      30.904  -6.787  -0.620  1.00  0.00           Q
ATOM   1284  H   GLY A  73      28.551  -6.082  -0.635  1.00  0.00           H
ATOM   1285 1HA  GLY A  73      30.825  -6.009  -0.219  1.00  0.00           H
ATOM   1286 2HA  GLY A  73      30.983  -7.565  -1.020  1.00  0.00           H
ATOM   1287  N   LEU A  74      29.529  -7.625   1.881  1.00  0.00           N
ATOM   1288  CA  LEU A  74      29.553  -8.237   3.204  1.00  0.00           C
ATOM   1289  C   LEU A  74      30.647  -7.621   4.070  1.00  0.00           C
ATOM   1290  O   LEU A  74      31.836  -7.791   3.799  1.00  0.00           O
ATOM   1291  CB  LEU A  74      29.770  -9.748   3.087  1.00  0.00           C
ATOM   1292  CG  LEU A  74      28.636 -10.514   2.400  1.00  0.00           C
ATOM   1293  CD1 LEU A  74      28.936 -10.698   0.920  1.00  0.00           C
ATOM   1294  CD2 LEU A  74      28.418 -11.860   3.073  1.00  0.00           C
ATOM   1295  QB  LEU A  74      30.287 -10.034   3.306  1.00  0.00           Q
ATOM   1296  QD1 LEU A  74      29.007 -10.742   0.570  1.00  0.00           Q
ATOM   1297  QD2 LEU A  74      28.366 -12.179   3.234  1.00  0.00           Q
ATOM   1298  QQD LEU A  74      28.686 -11.460   1.902  1.00  0.00           Q
ATOM   1299  H   LEU A  74      28.722  -7.154   1.587  1.00  0.00           H
ATOM   1300  HA  LEU A  74      28.597  -8.054   3.671  1.00  0.00           H
ATOM   1301 1HB  LEU A  74      29.894 -10.149   4.081  1.00  0.00           H
ATOM   1302 2HB  LEU A  74      30.681  -9.918   2.531  1.00  0.00           H
ATOM   1303  HG  LEU A  74      27.722  -9.943   2.487  1.00  0.00           H
ATOM   1304 1HD1 LEU A  74      29.666  -9.967   0.607  1.00  0.00           H
ATOM   1305 2HD1 LEU A  74      28.028 -10.566   0.350  1.00  0.00           H
ATOM   1306 3HD1 LEU A  74      29.325 -11.691   0.754  1.00  0.00           H
ATOM   1307 1HD2 LEU A  74      27.434 -12.232   2.826  1.00  0.00           H
ATOM   1308 2HD2 LEU A  74      28.498 -11.744   4.145  1.00  0.00           H
ATOM   1309 3HD2 LEU A  74      29.166 -12.560   2.730  1.00  0.00           H
ATOM   1310  N   THR A  75      30.235  -6.905   5.113  1.00  0.00           N
ATOM   1311  CA  THR A  75      31.175  -6.260   6.025  1.00  0.00           C
ATOM   1312  C   THR A  75      31.953  -5.151   5.318  1.00  0.00           C
ATOM   1313  O   THR A  75      31.718  -3.967   5.557  1.00  0.00           O
ATOM   1314  CB  THR A  75      32.143  -7.288   6.615  1.00  0.00           C
ATOM   1315  CG2 THR A  75      33.095  -6.697   7.633  1.00  0.00           C
ATOM   1316  OG1 THR A  75      31.436  -8.338   7.248  1.00  0.00           O
ATOM   1317  QG2 THR A  75      33.322  -6.556   7.875  1.00  0.00           Q
ATOM   1318  H   THR A  75      29.273  -6.809   5.275  1.00  0.00           H
ATOM   1319  HA  THR A  75      30.603  -5.819   6.828  1.00  0.00           H
ATOM   1320  HB  THR A  75      32.735  -7.710   5.816  1.00  0.00           H
ATOM   1321 1HG  THR A  75      31.216  -9.012   6.601  1.00  0.00           H
ATOM   1322 1HG2 THR A  75      32.765  -5.705   7.902  1.00  0.00           H
ATOM   1323 2HG2 THR A  75      34.088  -6.643   7.210  1.00  0.00           H
ATOM   1324 3HG2 THR A  75      33.113  -7.321   8.514  1.00  0.00           H
ATOM   1325  N   SEP A  76      32.866  -5.576   4.458  1.00  0.00           N
ATOM   1326  CA  SEP A  76      33.708  -4.610   3.691  1.00  0.00           C
ATOM   1327  C   SEP A  76      34.016  -5.182   2.331  1.00  0.00           C
ATOM   1328  O   SEP A  76      34.088  -6.392   2.133  1.00  0.00           O
ATOM   1329  CB  SEP A  76      34.950  -4.194   4.531  1.00  0.00           C
ATOM   1330  OG  SEP A  76      34.694  -2.974   5.267  1.00  0.00           O
ATOM   1331  PS  SEP A  76      33.842  -2.956   6.643  1.00  0.00           P
ATOM   1332  OPA SEP A  76      34.571  -3.855   7.646  1.00  0.00           O
ATOM   1333  OPB SEP A  76      33.740  -1.536   7.184  1.00  0.00           O
ATOM   1334  OPC SEP A  76      32.460  -3.542   6.376  1.00  0.00           O
ATOM   1335  QB  SEP A  76      35.549  -4.515   4.579  1.00  0.00           Q
ATOM   1336  H   SEP A  76      33.010  -6.564   4.306  1.00  0.00           H
ATOM   1337  HA  SEP A  76      33.086  -3.708   3.538  1.00  0.00           H
ATOM   1338 2HB  SEP A  76      35.248  -4.973   5.257  1.00  0.00           H
ATOM   1339 3HB  SEP A  76      35.851  -4.056   3.900  1.00  0.00           H
ATOM   1340  N   PRO A  77      34.211  -4.286   1.347  1.00  0.00           N
ATOM   1341  CA  PRO A  77      34.519  -4.684  -0.031  1.00  0.00           C
ATOM   1342  C   PRO A  77      35.918  -5.277  -0.162  1.00  0.00           C
ATOM   1343  O   PRO A  77      36.917  -4.580   0.017  1.00  0.00           O
ATOM   1344  CB  PRO A  77      34.419  -3.371  -0.811  1.00  0.00           C
ATOM   1345  CG  PRO A  77      34.697  -2.309   0.196  1.00  0.00           C
ATOM   1346  CD  PRO A  77      34.145  -2.820   1.499  1.00  0.00           C
ATOM   1347  QB  PRO A  77      34.289  -3.318  -1.415  1.00  0.00           Q
ATOM   1348  QD  PRO A  77      33.942  -2.491   1.978  1.00  0.00           Q
ATOM   1349  QG  PRO A  77      34.981  -1.772   0.094  1.00  0.00           Q
ATOM   1350  HA  PRO A  77      33.794  -5.388  -0.410  1.00  0.00           H
ATOM   1351 1HB  PRO A  77      33.427  -3.271  -1.226  1.00  0.00           H
ATOM   1352 2HB  PRO A  77      35.150  -3.366  -1.605  1.00  0.00           H
ATOM   1353 1HG  PRO A  77      34.200  -1.394  -0.088  1.00  0.00           H
ATOM   1354 2HG  PRO A  77      35.762  -2.150   0.277  1.00  0.00           H
ATOM   1355 1HD  PRO A  77      33.125  -2.492   1.631  1.00  0.00           H
ATOM   1356 2HD  PRO A  77      34.760  -2.490   2.323  1.00  0.00           H
ATOM   1357  N   GLN A  78      35.980  -6.567  -0.475  1.00  0.00           N
ATOM   1358  CA  GLN A  78      37.258  -7.254  -0.631  1.00  0.00           C
ATOM   1359  C   GLN A  78      37.649  -7.348  -2.102  1.00  0.00           C
ATOM   1360  O   GLN A  78      36.844  -7.063  -2.988  1.00  0.00           O
ATOM   1361  CB  GLN A  78      37.186  -8.653  -0.018  1.00  0.00           C
ATOM   1362  CG  GLN A  78      38.483  -9.099   0.636  1.00  0.00           C
ATOM   1363  CD  GLN A  78      38.314 -10.351   1.473  1.00  0.00           C
ATOM   1364  NE2 GLN A  78      37.666 -11.362   0.903  1.00  0.00           N
ATOM   1365  OE1 GLN A  78      38.759 -10.411   2.619  1.00  0.00           O
ATOM   1366  QB  GLN A  78      36.672  -9.014  -0.033  1.00  0.00           Q
ATOM   1367  QE2 GLN A  78      37.441 -11.713   0.705  1.00  0.00           Q
ATOM   1368  QG  GLN A  78      39.027  -8.800   0.568  1.00  0.00           Q
ATOM   1369  H   GLN A  78      35.149  -7.069  -0.604  1.00  0.00           H
ATOM   1370  HA  GLN A  78      38.008  -6.680  -0.107  1.00  0.00           H
ATOM   1371 1HB  GLN A  78      36.938  -9.360  -0.796  1.00  0.00           H
ATOM   1372 2HB  GLN A  78      36.407  -8.667   0.730  1.00  0.00           H
ATOM   1373 1HG  GLN A  78      38.842  -8.303   1.272  1.00  0.00           H
ATOM   1374 2HG  GLN A  78      39.211  -9.299  -0.137  1.00  0.00           H
ATOM   1375 1HE2 GLN A  78      37.340 -11.243  -0.013  1.00  0.00           H
ATOM   1376 2HE2 GLN A  78      37.542 -12.183   1.423  1.00  0.00           H
ATOM   1377  N   ARG A  79      38.891  -7.750  -2.354  1.00  0.00           N
ATOM   1378  CA  ARG A  79      39.390  -7.883  -3.718  1.00  0.00           C
ATOM   1379  C   ARG A  79      39.823  -9.319  -4.000  1.00  0.00           C
ATOM   1380  O   ARG A  79      39.620 -10.212  -3.178  1.00  0.00           O
ATOM   1381  CB  ARG A  79      40.562  -6.927  -3.949  1.00  0.00           C
ATOM   1382  CG  ARG A  79      40.181  -5.676  -4.729  1.00  0.00           C
ATOM   1383  CD  ARG A  79      40.882  -5.623  -6.077  1.00  0.00           C
ATOM   1384  NE  ARG A  79      40.494  -6.736  -6.940  1.00  0.00           N
ATOM   1385  CZ  ARG A  79      41.196  -7.131  -8.000  1.00  0.00           C
ATOM   1386  NH1 ARG A  79      42.319  -6.509  -8.331  1.00  0.00           N
ATOM   1387  NH2 ARG A  79      40.771  -8.153  -8.731  1.00  0.00           N
ATOM   1388  QB  ARG A  79      41.145  -7.033  -3.744  1.00  0.00           Q
ATOM   1389  QD  ARG A  79      41.287  -5.177  -6.241  1.00  0.00           Q
ATOM   1390  QG  ARG A  79      39.787  -5.241  -4.520  1.00  0.00           Q
ATOM   1391  QH1 ARG A  79      42.743  -6.275  -8.456  1.00  0.00           Q
ATOM   1392  QH2 ARG A  79      40.612  -8.538  -9.007  1.00  0.00           Q
ATOM   1393  H   ARG A  79      39.486  -7.963  -1.605  1.00  0.00           H
ATOM   1394  HA  ARG A  79      38.586  -7.624  -4.391  1.00  0.00           H
ATOM   1395 1HB  ARG A  79      41.335  -7.446  -4.497  1.00  0.00           H
ATOM   1396 2HB  ARG A  79      40.955  -6.620  -2.991  1.00  0.00           H
ATOM   1397 1HG  ARG A  79      40.461  -4.806  -4.152  1.00  0.00           H
ATOM   1398 2HG  ARG A  79      39.114  -5.675  -4.888  1.00  0.00           H
ATOM   1399 1HD  ARG A  79      41.949  -5.659  -5.916  1.00  0.00           H
ATOM   1400 2HD  ARG A  79      40.624  -4.695  -6.565  1.00  0.00           H
ATOM   1401  HE  ARG A  79      39.667  -7.214  -6.719  1.00  0.00           H
ATOM   1402 1HH1 ARG A  79      42.644  -5.738  -7.784  1.00  0.00           H
ATOM   1403 2HH1 ARG A  79      42.842  -6.811  -9.128  1.00  0.00           H
ATOM   1404 1HH2 ARG A  79      39.925  -8.626  -8.487  1.00  0.00           H
ATOM   1405 2HH2 ARG A  79      41.299  -8.451  -9.527  1.00  0.00           H
ATOM   1406  N   SEP A  80      40.414  -9.499  -5.171  1.00  0.00           N
ATOM   1407  CA  SEP A  80      40.894 -10.848  -5.593  1.00  0.00           C
ATOM   1408  C   SEP A  80      42.397 -10.839  -5.699  1.00  0.00           C
ATOM   1409  O   SEP A  80      42.975 -10.593  -6.755  1.00  0.00           O
ATOM   1410  CB  SEP A  80      40.144 -11.307  -6.878  1.00  0.00           C
ATOM   1411  OG  SEP A  80      39.900 -12.734  -6.854  1.00  0.00           O
ATOM   1412  PS  SEP A  80      39.471 -13.560  -8.179  1.00  0.00           P
ATOM   1413  OPA SEP A  80      40.591 -13.386  -9.210  1.00  0.00           O
ATOM   1414  OPB SEP A  80      39.285 -15.035  -7.847  1.00  0.00           O
ATOM   1415  OPC SEP A  80      38.189 -12.958  -8.744  1.00  0.00           O
ATOM   1416  QB  SEP A  80      39.937 -10.923  -7.401  1.00  0.00           Q
ATOM   1417  H   SEP A  80      40.552  -8.723  -5.804  1.00  0.00           H
ATOM   1418  HA  SEP A  80      40.623 -11.544  -4.777  1.00  0.00           H
ATOM   1419 2HB  SEP A  80      39.171 -10.796  -7.003  1.00  0.00           H
ATOM   1420 3HB  SEP A  80      40.703 -11.048  -7.800  1.00  0.00           H
ATOM   1421  N   PRO A  81      43.068 -11.115  -4.566  1.00  0.00           N
ATOM   1422  CA  PRO A  81      44.534 -11.144  -4.506  1.00  0.00           C
ATOM   1423  C   PRO A  81      45.139 -12.035  -5.586  1.00  0.00           C
ATOM   1424  O   PRO A  81      44.424 -12.603  -6.410  1.00  0.00           O
ATOM   1425  CB  PRO A  81      44.821 -11.718  -3.117  1.00  0.00           C
ATOM   1426  CG  PRO A  81      43.617 -11.375  -2.310  1.00  0.00           C
ATOM   1427  CD  PRO A  81      42.454 -11.420  -3.260  1.00  0.00           C
ATOM   1428  QB  PRO A  81      45.335 -12.023  -2.950  1.00  0.00           Q
ATOM   1429  QD  PRO A  81      41.865 -11.538  -3.130  1.00  0.00           Q
ATOM   1430  QG  PRO A  81      43.605 -11.242  -1.708  1.00  0.00           Q
ATOM   1431  HA  PRO A  81      44.953 -10.152  -4.583  1.00  0.00           H
ATOM   1432 1HB  PRO A  81      45.710 -11.259  -2.712  1.00  0.00           H
ATOM   1433 2HB  PRO A  81      44.960 -12.787  -3.188  1.00  0.00           H
ATOM   1434 1HG  PRO A  81      43.724 -10.384  -1.894  1.00  0.00           H
ATOM   1435 2HG  PRO A  81      43.487 -12.101  -1.521  1.00  0.00           H
ATOM   1436 1HD  PRO A  81      41.721 -10.672  -2.996  1.00  0.00           H
ATOM   1437 2HD  PRO A  81      42.008 -12.403  -3.264  1.00  0.00           H
ATOM   1438  N   PHE A  82      46.463 -12.150  -5.574  1.00  0.00           N
ATOM   1439  CA  PHE A  82      47.167 -12.972  -6.554  1.00  0.00           C
ATOM   1440  C   PHE A  82      46.796 -14.444  -6.396  1.00  0.00           C
ATOM   1441  O   PHE A  82      46.292 -14.858  -5.352  1.00  0.00           O
ATOM   1442  CB  PHE A  82      48.679 -12.795  -6.405  1.00  0.00           C
ATOM   1443  CG  PHE A  82      49.184 -11.478  -6.921  1.00  0.00           C
ATOM   1444  CD1 PHE A  82      49.873 -11.408  -8.121  1.00  0.00           C
ATOM   1445  CD2 PHE A  82      48.970 -10.311  -6.205  1.00  0.00           C
ATOM   1446  CE1 PHE A  82      50.338 -10.198  -8.599  1.00  0.00           C
ATOM   1447  CE2 PHE A  82      49.433  -9.098  -6.678  1.00  0.00           C
ATOM   1448  CZ  PHE A  82      50.118  -9.041  -7.876  1.00  0.00           C
ATOM   1449  QB  PHE A  82      49.061 -13.224  -6.155  1.00  0.00           Q
ATOM   1450  QD  PHE A  82      49.239 -11.333  -6.978  1.00  0.00           Q
ATOM   1451  QE  PHE A  82      50.067  -9.175  -7.823  1.00  0.00           Q
ATOM   1452  QR  PHE A  82      49.819  -9.822  -7.570  1.00  0.00           Q
ATOM   1453  H   PHE A  82      46.979 -11.673  -4.892  1.00  0.00           H
ATOM   1454  HA  PHE A  82      46.870 -12.641  -7.538  1.00  0.00           H
ATOM   1455 1HB  PHE A  82      49.180 -13.582  -6.950  1.00  0.00           H
ATOM   1456 2HB  PHE A  82      48.942 -12.866  -5.360  1.00  0.00           H
ATOM   1457 1HD  PHE A  82      50.044 -12.312  -8.688  1.00  0.00           H
ATOM   1458 2HD  PHE A  82      48.435 -10.355  -5.269  1.00  0.00           H
ATOM   1459 1HE  PHE A  82      50.874 -10.156  -9.536  1.00  0.00           H
ATOM   1460 2HE  PHE A  82      49.260  -8.195  -6.111  1.00  0.00           H
ATOM   1461  HZ  PHE A  82      50.481  -8.095  -8.247  1.00  0.00           H
ATOM   1462  N   PRO A  83      47.041 -15.258  -7.438  1.00  0.00           N
ATOM   1463  CA  PRO A  83      46.732 -16.691  -7.410  1.00  0.00           C
ATOM   1464  C   PRO A  83      47.319 -17.388  -6.188  1.00  0.00           C
ATOM   1465  O   PRO A  83      46.620 -18.107  -5.475  1.00  0.00           O
ATOM   1466  CB  PRO A  83      47.380 -17.222  -8.691  1.00  0.00           C
ATOM   1467  CG  PRO A  83      47.432 -16.046  -9.604  1.00  0.00           C
ATOM   1468  CD  PRO A  83      47.640 -14.846  -8.721  1.00  0.00           C
ATOM   1469  QB  PRO A  83      47.570 -17.805  -8.786  1.00  0.00           Q
ATOM   1470  QD  PRO A  83      47.911 -14.313  -8.867  1.00  0.00           Q
ATOM   1471  QG  PRO A  83      47.380 -16.055 -10.218  1.00  0.00           Q
ATOM   1472  HA  PRO A  83      45.666 -16.865  -7.444  1.00  0.00           H
ATOM   1473 1HB  PRO A  83      46.773 -18.013  -9.104  1.00  0.00           H
ATOM   1474 2HB  PRO A  83      48.368 -17.595  -8.469  1.00  0.00           H
ATOM   1475 1HG  PRO A  83      46.502 -15.957 -10.142  1.00  0.00           H
ATOM   1476 2HG  PRO A  83      48.257 -16.153 -10.293  1.00  0.00           H
ATOM   1477 1HD  PRO A  83      47.128 -13.986  -9.126  1.00  0.00           H
ATOM   1478 2HD  PRO A  83      48.694 -14.641  -8.607  1.00  0.00           H
ATOM   1479  N   LYS A  84      48.608 -17.169  -5.951  1.00  0.00           N
ATOM   1480  CA  LYS A  84      49.291 -17.776  -4.815  1.00  0.00           C
ATOM   1481  C   LYS A  84      48.961 -17.035  -3.523  1.00  0.00           C
ATOM   1482  O   LYS A  84      48.915 -17.633  -2.448  1.00  0.00           O
ATOM   1483  CB  LYS A  84      50.803 -17.778  -5.043  1.00  0.00           C
ATOM   1484  CG  LYS A  84      51.406 -16.385  -5.137  1.00  0.00           C
ATOM   1485  CD  LYS A  84      52.756 -16.408  -5.834  1.00  0.00           C
ATOM   1486  CE  LYS A  84      53.800 -17.135  -5.002  1.00  0.00           C
ATOM   1487  NZ  LYS A  84      54.731 -17.930  -5.849  1.00  0.00           N
ATOM   1488  QB  LYS A  84      51.148 -18.299  -5.094  1.00  0.00           Q
ATOM   1489  QD  LYS A  84      52.868 -16.153  -6.390  1.00  0.00           Q
ATOM   1490  QE  LYS A  84      53.833 -17.102  -4.379  1.00  0.00           Q
ATOM   1491  QG  LYS A  84      51.134 -15.870  -4.917  1.00  0.00           Q
ATOM   1492  QZ  LYS A  84      54.956 -18.120  -6.053  1.00  0.00           Q
ATOM   1493  H   LYS A  84      49.113 -16.586  -6.557  1.00  0.00           H
ATOM   1494  HA  LYS A  84      48.948 -18.796  -4.729  1.00  0.00           H
ATOM   1495 1HB  LYS A  84      51.017 -18.301  -5.963  1.00  0.00           H
ATOM   1496 2HB  LYS A  84      51.279 -18.297  -4.224  1.00  0.00           H
ATOM   1497 1HG  LYS A  84      51.533 -15.990  -4.139  1.00  0.00           H
ATOM   1498 2HG  LYS A  84      50.735 -15.749  -5.695  1.00  0.00           H
ATOM   1499 1HD  LYS A  84      53.083 -15.392  -5.998  1.00  0.00           H
ATOM   1500 2HD  LYS A  84      52.652 -16.913  -6.783  1.00  0.00           H
ATOM   1501 1HE  LYS A  84      53.297 -17.799  -4.315  1.00  0.00           H
ATOM   1502 2HE  LYS A  84      54.370 -16.406  -4.444  1.00  0.00           H
ATOM   1503 1HZ  LYS A  84      54.401 -18.913  -5.919  1.00  0.00           H
ATOM   1504 2HZ  LYS A  84      55.685 -17.925  -5.435  1.00  0.00           H
ATOM   1505 3HZ  LYS A  84      54.781 -17.522  -6.806  1.00  0.00           H
ATOM   1506  N   SER A  85      48.731 -15.732  -3.637  1.00  0.00           N
ATOM   1507  CA  SER A  85      48.403 -14.909  -2.478  1.00  0.00           C
ATOM   1508  C   SER A  85      47.006 -15.231  -1.959  1.00  0.00           C
ATOM   1509  O   SER A  85      46.022 -15.123  -2.690  1.00  0.00           O
ATOM   1510  CB  SER A  85      48.497 -13.425  -2.837  1.00  0.00           C
ATOM   1511  OG  SER A  85      49.815 -13.077  -3.227  1.00  0.00           O
ATOM   1512  QB  SER A  85      48.023 -13.021  -2.816  1.00  0.00           Q
ATOM   1513  H   SER A  85      48.782 -15.312  -4.521  1.00  0.00           H
ATOM   1514  HA  SER A  85      49.122 -15.129  -1.704  1.00  0.00           H
ATOM   1515 1HB  SER A  85      48.220 -12.831  -1.978  1.00  0.00           H
ATOM   1516 2HB  SER A  85      47.825 -13.211  -3.654  1.00  0.00           H
ATOM   1517  HG  SER A  85      50.428 -13.305  -2.524  1.00  0.00           H
ATOM   1518  N   SER A  86      46.926 -15.626  -0.693  1.00  0.00           N
ATOM   1519  CA  SER A  86      45.649 -15.963  -0.075  1.00  0.00           C
ATOM   1520  C   SER A  86      44.826 -14.707   0.192  1.00  0.00           C
ATOM   1521  O   SER A  86      45.375 -13.632   0.432  1.00  0.00           O
ATOM   1522  CB  SER A  86      45.877 -16.727   1.231  1.00  0.00           C
ATOM   1523  OG  SER A  86      46.643 -15.961   2.143  1.00  0.00           O
ATOM   1524  QB  SER A  86      45.662 -17.301   1.352  1.00  0.00           Q
ATOM   1525  H   SER A  86      47.747 -15.692  -0.160  1.00  0.00           H
ATOM   1526  HA  SER A  86      45.107 -16.595  -0.762  1.00  0.00           H
ATOM   1527 1HB  SER A  86      46.402 -17.647   1.021  1.00  0.00           H
ATOM   1528 2HB  SER A  86      44.923 -16.954   1.683  1.00  0.00           H
ATOM   1529  HG  SER A  86      47.566 -15.979   1.880  1.00  0.00           H
ATOM   1530  N   VAL A  87      43.506 -14.852   0.152  1.00  0.00           N
ATOM   1531  CA  VAL A  87      42.606 -13.731   0.390  1.00  0.00           C
ATOM   1532  C   VAL A  87      41.982 -13.812   1.780  1.00  0.00           C
ATOM   1533  O   VAL A  87      41.685 -12.791   2.399  1.00  0.00           O
ATOM   1534  CB  VAL A  87      41.485 -13.673  -0.667  1.00  0.00           C
ATOM   1535  CG1 VAL A  87      40.621 -14.925  -0.607  1.00  0.00           C
ATOM   1536  CG2 VAL A  87      40.640 -12.421  -0.483  1.00  0.00           C
ATOM   1537  QG1 VAL A  87      40.416 -15.220  -0.593  1.00  0.00           Q
ATOM   1538  QG2 VAL A  87      40.439 -12.125  -0.440  1.00  0.00           Q
ATOM   1539  QQG VAL A  87      40.428 -13.672  -0.516  1.00  0.00           Q
ATOM   1540  H   VAL A  87      43.128 -15.735  -0.043  1.00  0.00           H
ATOM   1541  HA  VAL A  87      43.185 -12.821   0.321  1.00  0.00           H
ATOM   1542  HB  VAL A  87      41.945 -13.629  -1.645  1.00  0.00           H
ATOM   1543 1HG1 VAL A  87      39.689 -14.694  -0.112  1.00  0.00           H
ATOM   1544 2HG1 VAL A  87      41.141 -15.694  -0.056  1.00  0.00           H
ATOM   1545 3HG1 VAL A  87      40.421 -15.272  -1.610  1.00  0.00           H
ATOM   1546 1HG2 VAL A  87      41.280 -11.586  -0.241  1.00  0.00           H
ATOM   1547 2HG2 VAL A  87      39.933 -12.578   0.319  1.00  0.00           H
ATOM   1548 3HG2 VAL A  87      40.105 -12.211  -1.398  1.00  0.00           H
ATOM   1549  N   LYS A  88      41.787 -15.035   2.265  1.00  0.00           N
ATOM   1550  CA  LYS A  88      41.199 -15.250   3.581  1.00  0.00           C
ATOM   1551  C   LYS A  88      42.241 -15.775   4.563  1.00  0.00           C
ATOM   1552  O   LYS A  88      42.290 -16.971   4.852  1.00  0.00           O
ATOM   1553  CB  LYS A  88      40.030 -16.233   3.485  1.00  0.00           C
ATOM   1554  CG  LYS A  88      38.938 -15.981   4.512  1.00  0.00           C
ATOM   1555  CD  LYS A  88      37.876 -17.068   4.473  1.00  0.00           C
ATOM   1556  CE  LYS A  88      37.379 -17.413   5.867  1.00  0.00           C
ATOM   1557  NZ  LYS A  88      36.078 -18.139   5.831  1.00  0.00           N
ATOM   1558  QB  LYS A  88      39.999 -16.698   3.064  1.00  0.00           Q
ATOM   1559  QD  LYS A  88      37.669 -17.337   3.950  1.00  0.00           Q
ATOM   1560  QE  LYS A  88      37.685 -17.268   6.390  1.00  0.00           Q
ATOM   1561  QG  LYS A  88      38.927 -15.495   4.901  1.00  0.00           Q
ATOM   1562  QZ  LYS A  88      35.766 -18.313   5.822  1.00  0.00           Q
ATOM   1563  H   LYS A  88      42.046 -15.810   1.723  1.00  0.00           H
ATOM   1564  HA  LYS A  88      40.829 -14.300   3.938  1.00  0.00           H
ATOM   1565 1HB  LYS A  88      40.406 -17.236   3.629  1.00  0.00           H
ATOM   1566 2HB  LYS A  88      39.592 -16.159   2.501  1.00  0.00           H
ATOM   1567 1HG  LYS A  88      38.475 -15.029   4.304  1.00  0.00           H
ATOM   1568 2HG  LYS A  88      39.380 -15.962   5.497  1.00  0.00           H
ATOM   1569 1HD  LYS A  88      38.296 -17.953   4.019  1.00  0.00           H
ATOM   1570 2HD  LYS A  88      37.041 -16.719   3.881  1.00  0.00           H
ATOM   1571 1HE  LYS A  88      37.257 -16.498   6.428  1.00  0.00           H
ATOM   1572 2HE  LYS A  88      38.115 -18.037   6.353  1.00  0.00           H
ATOM   1573 1HZ  LYS A  88      35.541 -17.866   4.983  1.00  0.00           H
ATOM   1574 2HZ  LYS A  88      35.516 -17.906   6.674  1.00  0.00           H
ATOM   1575 3HZ  LYS A  88      36.243 -19.165   5.810  1.00  0.00           H
ATOM   1576  N   ARG A  89      43.072 -14.873   5.074  1.00  0.00           N
ATOM   1577  CA  ARG A  89      44.114 -15.245   6.024  1.00  0.00           C
ATOM   1578  C   ARG A  89      43.534 -15.423   7.423  1.00  0.00           C
ATOM   1579  O   ARG A  89      43.667 -14.548   8.279  1.00  0.00           O
ATOM   1580  CB  ARG A  89      45.216 -14.183   6.048  1.00  0.00           C
ATOM   1581  CG  ARG A  89      44.692 -12.765   6.194  1.00  0.00           C
ATOM   1582  CD  ARG A  89      45.805 -11.794   6.558  1.00  0.00           C
ATOM   1583  NE  ARG A  89      45.308 -10.431   6.730  1.00  0.00           N
ATOM   1584  CZ  ARG A  89      46.083  -9.350   6.700  1.00  0.00           C
ATOM   1585  NH1 ARG A  89      47.391  -9.468   6.505  1.00  0.00           N
ATOM   1586  NH2 ARG A  89      45.550  -8.147   6.866  1.00  0.00           N
ATOM   1587  QB  ARG A  89      45.828 -14.314   6.000  1.00  0.00           Q
ATOM   1588  QD  ARG A  89      46.401 -11.961   6.624  1.00  0.00           Q
ATOM   1589  QG  ARG A  89      44.096 -12.600   6.116  1.00  0.00           Q
ATOM   1590  QH1 ARG A  89      47.883  -9.512   6.431  1.00  0.00           Q
ATOM   1591  QH2 ARG A  89      45.350  -7.694   6.929  1.00  0.00           Q
ATOM   1592  H   ARG A  89      42.984 -13.935   4.805  1.00  0.00           H
ATOM   1593  HA  ARG A  89      44.538 -16.183   5.701  1.00  0.00           H
ATOM   1594 1HB  ARG A  89      45.777 -14.242   5.126  1.00  0.00           H
ATOM   1595 2HB  ARG A  89      45.878 -14.387   6.876  1.00  0.00           H
ATOM   1596 1HG  ARG A  89      43.942 -12.746   6.972  1.00  0.00           H
ATOM   1597 2HG  ARG A  89      44.249 -12.455   5.260  1.00  0.00           H
ATOM   1598 1HD  ARG A  89      46.542 -11.801   5.768  1.00  0.00           H
ATOM   1599 2HD  ARG A  89      46.261 -12.120   7.480  1.00  0.00           H
ATOM   1600  HE  ARG A  89      44.345 -10.315   6.876  1.00  0.00           H
ATOM   1601 1HH1 ARG A  89      47.799 -10.372   6.379  1.00  0.00           H
ATOM   1602 2HH1 ARG A  89      47.968  -8.652   6.484  1.00  0.00           H
ATOM   1603 1HH2 ARG A  89      44.566  -8.052   7.013  1.00  0.00           H
ATOM   1604 2HH2 ARG A  89      46.133  -7.334   6.844  1.00  0.00           H
ATOM   1605  N   THR A  90      42.892 -16.565   7.651  1.00  0.00           N
ATOM   1606  CA  THR A  90      42.292 -16.860   8.946  1.00  0.00           C
ATOM   1607  C   THR A  90      43.358 -16.934  10.035  1.00  0.00           C
ATOM   1608  CB  THR A  90      41.516 -18.178   8.885  1.00  0.00           C
ATOM   1609  CG2 THR A  90      40.291 -18.192   9.772  1.00  0.00           C
ATOM   1610  OG1 THR A  90      41.092 -18.448   7.561  1.00  0.00           O
ATOM   1611  OT1 THR A  90      43.483 -15.960  10.807  1.00  0.00           O
ATOM   1612  OT2 THR A  90      44.058 -17.966  10.107  1.00  0.00           O
ATOM   1613  QG2 THR A  90      40.000 -18.195   9.984  1.00  0.00           Q
ATOM   1614  H   THR A  90      42.820 -17.224   6.928  1.00  0.00           H
ATOM   1615  HA  THR A  90      41.607 -16.061   9.184  1.00  0.00           H
ATOM   1616  HB  THR A  90      42.166 -18.980   9.205  1.00  0.00           H
ATOM   1617 1HG  THR A  90      41.751 -18.986   7.117  1.00  0.00           H
ATOM   1618 1HG2 THR A  90      39.634 -17.382   9.493  1.00  0.00           H
ATOM   1619 2HG2 THR A  90      40.591 -18.071  10.803  1.00  0.00           H
ATOM   1620 3HG2 THR A  90      39.774 -19.132   9.656  1.00  0.00           H
TER    1621
ENDMDL
