# Supplementary material for: Data set of intrinsically disordered proteins analysed at a local protein conformation level
Source: Data Brief. 2020 Mar 5;29:105383. doi: 10.1016/j.dib.2020.105383 (PMC7078294; doi:10.1016/j.dib.2020.105383)
Supplement: Supplementary file 1 [file mmc1.zip › the data/1-DATA/PED1AAA-pdb/1AAA-28.pdb]

ATOM      1  N   GLY A  -1     -14.660   1.769 -22.913  1.00  0.00           N
ATOM      2  CA  GLY A  -1     -15.797   1.659 -23.820  1.00  0.00           C
ATOM      3  C   GLY A  -1     -15.336   1.465 -25.260  1.00  0.00           C
ATOM      4  O   GLY A  -1     -16.151   1.410 -26.182  1.00  0.00           O
ATOM      5  QA  GLY A  -1     -16.392   1.663 -23.640  1.00  0.00           Q
ATOM      6 1HA  GLY A  -1     -16.375   0.792 -23.536  1.00  0.00           H
ATOM      7 2HA  GLY A  -1     -16.409   2.534 -23.743  1.00  0.00           H
ATOM      8 1HT  GLY A  -1     -14.075   2.584 -23.187  1.00  0.00           H
ATOM      9 2HT  GLY A  -1     -14.090   0.901 -22.964  1.00  0.00           H
ATOM     10 3HT  GLY A  -1     -15.004   1.900 -21.941  1.00  0.00           H
ATOM     11  N   SER A   0     -14.050   1.300 -25.414  1.00  0.00           N
ATOM     12  CA  SER A   0     -13.417   1.024 -26.737  1.00  0.00           C
ATOM     13  C   SER A   0     -12.321  -0.073 -26.556  1.00  0.00           C
ATOM     14  O   SER A   0     -12.628  -1.257 -26.420  1.00  0.00           O
ATOM     15  CB  SER A   0     -12.793   2.301 -27.300  1.00  0.00           C
ATOM     16  OG  SER A   0     -12.207   2.068 -28.570  1.00  0.00           O
ATOM     17  QB  SER A   0     -12.791   2.858 -27.016  1.00  0.00           Q
ATOM     18  H   SER A   0     -13.475   1.359 -24.622  1.00  0.00           H
ATOM     19  HA  SER A   0     -14.168   0.676 -27.431  1.00  0.00           H
ATOM     20 1HB  SER A   0     -13.555   3.060 -27.407  1.00  0.00           H
ATOM     21 2HB  SER A   0     -12.027   2.656 -26.626  1.00  0.00           H
ATOM     22  HG  SER A   0     -12.880   1.759 -29.181  1.00  0.00           H
ATOM     23  N   MET A   1     -11.150   0.219 -27.036  1.00  0.00           N
ATOM     24  CA  MET A   1     -10.214  -0.831 -27.421  1.00  0.00           C
ATOM     25  C   MET A   1      -9.542  -1.491 -26.201  1.00  0.00           C
ATOM     26  O   MET A   1      -9.132  -2.650 -26.257  1.00  0.00           O
ATOM     27  CB  MET A   1      -9.160  -0.294 -28.388  1.00  0.00           C
ATOM     28  CG  MET A   1      -9.713   0.113 -29.744  1.00  0.00           C
ATOM     29  SD  MET A   1     -10.551  -1.242 -30.588  1.00  0.00           S
ATOM     30  CE  MET A   1      -9.156  -2.259 -31.063  1.00  0.00           C
ATOM     31  QB  MET A   1      -8.552  -0.236 -28.263  1.00  0.00           Q
ATOM     32  QE  MET A   1      -8.875  -2.464 -31.158  1.00  0.00           Q
ATOM     33  QG  MET A   1      -9.666   0.681 -29.998  1.00  0.00           Q
ATOM     34  H   MET A   1     -10.891   1.159 -27.140  1.00  0.00           H
ATOM     35  HA  MET A   1     -10.788  -1.595 -27.922  1.00  0.00           H
ATOM     36 1HB  MET A   1      -8.691   0.580 -27.962  1.00  0.00           H
ATOM     37 2HB  MET A   1      -8.412  -1.053 -28.566  1.00  0.00           H
ATOM     38 1HG  MET A   1     -10.427   0.914 -29.617  1.00  0.00           H
ATOM     39 2HG  MET A   1      -8.906   0.448 -30.377  1.00  0.00           H
ATOM     40 1HE  MET A   1      -8.618  -2.568 -30.179  1.00  0.00           H
ATOM     41 2HE  MET A   1      -8.498  -1.692 -31.704  1.00  0.00           H
ATOM     42 3HE  MET A   1      -9.509  -3.131 -31.592  1.00  0.00           H
ATOM     43  N   THR A   2      -9.456  -0.715 -25.114  1.00  0.00           N
ATOM     44  CA  THR A   2      -8.850  -1.225 -23.906  1.00  0.00           C
ATOM     45  C   THR A   2      -9.924  -1.788 -22.992  1.00  0.00           C
ATOM     46  O   THR A   2      -9.747  -1.852 -21.775  1.00  0.00           O
ATOM     47  CB  THR A   2      -8.029  -0.112 -23.182  1.00  0.00           C
ATOM     48  CG2 THR A   2      -7.876   1.106 -24.080  1.00  0.00           C
ATOM     49  OG1 THR A   2      -8.707   0.278 -21.981  1.00  0.00           O
ATOM     50  QG2 THR A   2      -7.840   1.395 -24.292  1.00  0.00           Q
ATOM     51  H   THR A   2      -9.802   0.202 -25.138  1.00  0.00           H
ATOM     52  HA  THR A   2      -8.165  -2.017 -24.169  1.00  0.00           H
ATOM     53  HB  THR A   2      -7.049  -0.492 -22.934  1.00  0.00           H
ATOM     54 1HG  THR A   2      -8.137   0.114 -21.224  1.00  0.00           H
ATOM     55 1HG2 THR A   2      -8.852   1.496 -24.327  1.00  0.00           H
ATOM     56 2HG2 THR A   2      -7.361   0.824 -24.986  1.00  0.00           H
ATOM     57 3HG2 THR A   2      -7.307   1.864 -23.562  1.00  0.00           H
ATOM     58  N   PRO A   3     -11.088  -2.159 -23.519  1.00  0.00           N
ATOM     59  CA  PRO A   3     -12.233  -2.660 -22.719  1.00  0.00           C
ATOM     60  C   PRO A   3     -12.115  -4.164 -22.696  1.00  0.00           C
ATOM     61  O   PRO A   3     -11.109  -4.725 -23.131  1.00  0.00           O
ATOM     62  CB  PRO A   3     -13.447  -2.208 -23.529  1.00  0.00           C
ATOM     63  CG  PRO A   3     -13.004  -2.305 -24.950  1.00  0.00           C
ATOM     64  CD  PRO A   3     -11.508  -2.162 -24.932  1.00  0.00           C
ATOM     65  QB  PRO A   3     -13.993  -2.030 -23.288  1.00  0.00           Q
ATOM     66  QD  PRO A   3     -11.144  -2.113 -25.436  1.00  0.00           Q
ATOM     67  QG  PRO A   3     -13.381  -2.388 -25.441  1.00  0.00           Q
ATOM     68  HA  PRO A   3     -12.286  -2.308 -21.700  1.00  0.00           H
ATOM     69 1HB  PRO A   3     -14.281  -2.863 -23.322  1.00  0.00           H
ATOM     70 2HB  PRO A   3     -13.706  -1.197 -23.255  1.00  0.00           H
ATOM     71 1HG  PRO A   3     -13.298  -3.261 -25.356  1.00  0.00           H
ATOM     72 2HG  PRO A   3     -13.464  -1.513 -25.525  1.00  0.00           H
ATOM     73 1HD  PRO A   3     -11.061  -2.991 -25.459  1.00  0.00           H
ATOM     74 2HD  PRO A   3     -11.228  -1.236 -25.413  1.00  0.00           H
ATOM     75  N   SER A   4     -13.014  -4.821 -21.994  1.00  0.00           N
ATOM     76  CA  SER A   4     -12.901  -6.271 -21.673  1.00  0.00           C
ATOM     77  C   SER A   4     -12.932  -7.118 -22.938  1.00  0.00           C
ATOM     78  O   SER A   4     -13.853  -7.006 -23.748  1.00  0.00           O
ATOM     79  CB  SER A   4     -14.032  -6.694 -20.732  1.00  0.00           C
ATOM     80  OG  SER A   4     -15.257  -6.818 -21.432  1.00  0.00           O
ATOM     81  QB  SER A   4     -13.971  -6.798 -20.121  1.00  0.00           Q
ATOM     82  H   SER A   4     -13.798  -4.332 -21.668  1.00  0.00           H
ATOM     83  HA  SER A   4     -11.953  -6.432 -21.182  1.00  0.00           H
ATOM     84 1HB  SER A   4     -13.791  -7.646 -20.283  1.00  0.00           H
ATOM     85 2HB  SER A   4     -14.152  -5.950 -19.957  1.00  0.00           H
ATOM     86  HG  SER A   4     -15.167  -7.481 -22.120  1.00  0.00           H
ATOM     87  N   TPO A   5     -12.305  -8.253 -22.669  1.00  0.00           N
ATOM     88  CA  TPO A   5     -12.708  -9.530 -23.327  1.00  0.00           C
ATOM     89  C   TPO A   5     -13.974 -10.046 -22.670  1.00  0.00           C
ATOM     90  O   TPO A   5     -14.523  -9.441 -21.750  1.00  0.00           O
ATOM     91  CB  TPO A   5     -11.479 -10.495 -23.470  1.00  0.00           C
ATOM     92  CG2 TPO A   5     -10.780 -10.404 -24.839  1.00  0.00           C
ATOM     93  OG1 TPO A   5     -10.472 -10.163 -22.470  1.00  0.00           O
ATOM     94  PS  TPO A   5      -9.046 -10.923 -22.280  1.00  0.00           P
ATOM     95  OPA TPO A   5      -9.260 -12.405 -21.961  1.00  0.00           O
ATOM     96  OPB TPO A   5      -8.276 -10.275 -21.126  1.00  0.00           O
ATOM     97  OPC TPO A   5      -8.198 -10.802 -23.551  1.00  0.00           O
ATOM     98  QG2 TPO A   5     -10.596 -10.384 -25.190  1.00  0.00           Q
ATOM     99  H   TPO A   5     -11.521  -8.440 -22.035  1.00  0.00           H
ATOM    100  HA  TPO A   5     -13.000  -9.282 -24.362  1.00  0.00           H
ATOM    101  HB  TPO A   5     -11.832 -11.535 -23.313  1.00  0.00           H
ATOM    102 1HG2 TPO A   5      -9.925 -11.100 -24.888  1.00  0.00           H
ATOM    103 2HG2 TPO A   5     -11.471 -10.662 -25.661  1.00  0.00           H
ATOM    104 3HG2 TPO A   5     -10.392  -9.388 -25.019  1.00  0.00           H
ATOM    105  N   PRO A   6     -14.598 -11.198 -23.034  1.00  0.00           N
ATOM    106  CA  PRO A   6     -15.829 -11.696 -22.323  1.00  0.00           C
ATOM    107  C   PRO A   6     -15.523 -11.865 -20.848  1.00  0.00           C
ATOM    108  O   PRO A   6     -14.367 -12.032 -20.458  1.00  0.00           O
ATOM    109  CB  PRO A   6     -16.096 -13.042 -22.993  1.00  0.00           C
ATOM    110  CG  PRO A   6     -15.383 -12.957 -24.301  1.00  0.00           C
ATOM    111  CD  PRO A   6     -14.139 -12.154 -24.046  1.00  0.00           C
ATOM    112  QB  PRO A   6     -16.435 -13.506 -22.748  1.00  0.00           Q
ATOM    113  QD  PRO A   6     -13.589 -12.242 -24.325  1.00  0.00           Q
ATOM    114  QG  PRO A   6     -15.579 -13.213 -24.836  1.00  0.00           Q
ATOM    115  HA  PRO A   6     -16.676 -11.031 -22.386  1.00  0.00           H
ATOM    116 1HB  PRO A   6     -15.709 -13.838 -22.374  1.00  0.00           H
ATOM    117 2HB  PRO A   6     -17.161 -13.174 -23.123  1.00  0.00           H
ATOM    118 1HG  PRO A   6     -15.140 -13.953 -24.644  1.00  0.00           H
ATOM    119 2HG  PRO A   6     -16.019 -12.473 -25.028  1.00  0.00           H
ATOM    120 1HD  PRO A   6     -13.356 -12.805 -23.688  1.00  0.00           H
ATOM    121 2HD  PRO A   6     -13.823 -11.679 -24.963  1.00  0.00           H
ATOM    122  N   PRO A   7     -16.520 -12.243 -20.023  1.00  0.00           N
ATOM    123  CA  PRO A   7     -16.264 -12.842 -18.723  1.00  0.00           C
ATOM    124  C   PRO A   7     -14.961 -13.570 -18.588  1.00  0.00           C
ATOM    125  O   PRO A   7     -14.644 -14.448 -19.390  1.00  0.00           O
ATOM    126  CB  PRO A   7     -17.449 -13.783 -18.532  1.00  0.00           C
ATOM    127  CG  PRO A   7     -18.092 -13.854 -19.877  1.00  0.00           C
ATOM    128  CD  PRO A   7     -17.868 -12.511 -20.516  1.00  0.00           C
ATOM    129  QB  PRO A   7     -17.606 -14.063 -17.996  1.00  0.00           Q
ATOM    130  QD  PRO A   7     -18.279 -12.211 -20.877  1.00  0.00           Q
ATOM    131  QG  PRO A   7     -18.389 -14.350 -20.109  1.00  0.00           Q
ATOM    132  HA  PRO A   7     -16.169 -12.075 -17.969  1.00  0.00           H
ATOM    133 1HB  PRO A   7     -17.095 -14.750 -18.206  1.00  0.00           H
ATOM    134 2HB  PRO A   7     -18.117 -13.376 -17.787  1.00  0.00           H
ATOM    135 1HG  PRO A   7     -17.632 -14.640 -20.455  1.00  0.00           H
ATOM    136 2HG  PRO A   7     -19.146 -14.059 -19.762  1.00  0.00           H
ATOM    137 1HD  PRO A   7     -17.940 -12.606 -21.588  1.00  0.00           H
ATOM    138 2HD  PRO A   7     -18.617 -11.816 -20.165  1.00  0.00           H
ATOM    139  N   ARG A   8     -14.408 -13.452 -17.388  1.00  0.00           N
ATOM    140  CA  ARG A   8     -13.363 -14.387 -16.976  1.00  0.00           C
ATOM    141  C   ARG A   8     -13.878 -15.814 -16.752  1.00  0.00           C
ATOM    142  O   ARG A   8     -14.997 -16.149 -17.141  1.00  0.00           O
ATOM    143  CB  ARG A   8     -12.647 -13.888 -15.719  1.00  0.00           C
ATOM    144  CG  ARG A   8     -13.438 -12.870 -14.915  1.00  0.00           C
ATOM    145  CD  ARG A   8     -12.624 -12.331 -13.750  1.00  0.00           C
ATOM    146  NE  ARG A   8     -13.252 -11.162 -13.139  1.00  0.00           N
ATOM    147  CZ  ARG A   8     -14.352 -11.208 -12.396  1.00  0.00           C
ATOM    148  NH1 ARG A   8     -14.952 -12.370 -12.171  1.00  0.00           N
ATOM    149  NH2 ARG A   8     -14.851 -10.093 -11.881  1.00  0.00           N
ATOM    150  QB  ARG A   8     -12.080 -14.069 -15.531  1.00  0.00           Q
ATOM    151  QD  ARG A   8     -12.085 -12.569 -13.546  1.00  0.00           Q
ATOM    152  QG  ARG A   8     -14.023 -12.689 -15.038  1.00  0.00           Q
ATOM    153  QH1 ARG A   8     -15.178 -12.807 -12.086  1.00  0.00           Q
ATOM    154  QH2 ARG A   8     -15.039  -9.673 -11.686  1.00  0.00           Q
ATOM    155  H   ARG A   8     -14.697 -12.740 -16.780  1.00  0.00           H
ATOM    156  HA  ARG A   8     -12.666 -14.431 -17.800  1.00  0.00           H
ATOM    157 1HB  ARG A   8     -12.444 -14.722 -15.063  1.00  0.00           H
ATOM    158 2HB  ARG A   8     -11.716 -13.416 -15.998  1.00  0.00           H
ATOM    159 1HG  ARG A   8     -13.715 -12.044 -15.553  1.00  0.00           H
ATOM    160 2HG  ARG A   8     -14.331 -13.335 -14.523  1.00  0.00           H
ATOM    161 1HD  ARG A   8     -12.526 -13.095 -12.994  1.00  0.00           H
ATOM    162 2HD  ARG A   8     -11.643 -12.043 -14.099  1.00  0.00           H
ATOM    163  HE  ARG A   8     -12.860 -10.273 -13.266  1.00  0.00           H
ATOM    164 1HH1 ARG A   8     -14.575 -13.210 -12.560  1.00  0.00           H
ATOM    165 2HH1 ARG A   8     -15.780 -12.404 -11.612  1.00  0.00           H
ATOM    166 1HH2 ARG A   8     -14.400  -9.217 -12.050  1.00  0.00           H
ATOM    167 2HH2 ARG A   8     -15.679 -10.128 -11.321  1.00  0.00           H
ATOM    168  N   SER A   9     -12.983 -16.677 -16.257  1.00  0.00           N
ATOM    169  CA  SER A   9     -13.236 -18.099 -16.122  1.00  0.00           C
ATOM    170  C   SER A   9     -14.355 -18.430 -15.134  1.00  0.00           C
ATOM    171  O   SER A   9     -14.711 -17.610 -14.287  1.00  0.00           O
ATOM    172  CB  SER A   9     -11.951 -18.827 -15.722  1.00  0.00           C
ATOM    173  OG  SER A   9     -11.152 -19.116 -16.855  1.00  0.00           O
ATOM    174  QB  SER A   9     -11.790 -18.982 -15.137  1.00  0.00           Q
ATOM    175  H   SER A   9     -12.112 -16.330 -15.972  1.00  0.00           H
ATOM    176  HA  SER A   9     -13.570 -18.442 -17.090  1.00  0.00           H
ATOM    177 1HB  SER A   9     -11.380 -18.207 -15.046  1.00  0.00           H
ATOM    178 2HB  SER A   9     -12.201 -19.756 -15.230  1.00  0.00           H
ATOM    179  HG  SER A   9     -10.915 -18.298 -17.297  1.00  0.00           H
ATOM    180  N   ARG A  10     -14.798 -19.698 -15.158  1.00  0.00           N
ATOM    181  CA  ARG A  10     -15.740 -20.189 -14.180  1.00  0.00           C
ATOM    182  C   ARG A  10     -15.006 -20.832 -13.018  1.00  0.00           C
ATOM    183  O   ARG A  10     -14.651 -22.010 -13.071  1.00  0.00           O
ATOM    184  CB  ARG A  10     -16.706 -21.198 -14.808  1.00  0.00           C
ATOM    185  CG  ARG A  10     -16.952 -22.435 -13.960  1.00  0.00           C
ATOM    186  CD  ARG A  10     -18.144 -23.227 -14.470  1.00  0.00           C
ATOM    187  NE  ARG A  10     -18.263 -24.524 -13.809  1.00  0.00           N
ATOM    188  CZ  ARG A  10     -19.224 -25.405 -14.061  1.00  0.00           C
ATOM    189  NH1 ARG A  10     -20.157 -25.130 -14.961  1.00  0.00           N
ATOM    190  NH2 ARG A  10     -19.253 -26.560 -13.411  1.00  0.00           N
ATOM    191  QB  ARG A  10     -16.988 -21.132 -15.361  1.00  0.00           Q
ATOM    192  QD  ARG A  10     -18.545 -23.034 -14.908  1.00  0.00           Q
ATOM    193  QG  ARG A  10     -16.614 -22.605 -13.464  1.00  0.00           Q
ATOM    194  QH1 ARG A  10     -20.509 -25.026 -15.302  1.00  0.00           Q
ATOM    195  QH2 ARG A  10     -19.263 -26.996 -13.165  1.00  0.00           Q
ATOM    196  H   ARG A  10     -14.476 -20.305 -15.858  1.00  0.00           H
ATOM    197  HA  ARG A  10     -16.312 -19.349 -13.814  1.00  0.00           H
ATOM    198 1HB  ARG A  10     -17.665 -20.728 -14.968  1.00  0.00           H
ATOM    199 2HB  ARG A  10     -16.310 -21.536 -15.754  1.00  0.00           H
ATOM    200 1HG  ARG A  10     -16.079 -23.071 -13.988  1.00  0.00           H
ATOM    201 2HG  ARG A  10     -17.148 -22.140 -12.939  1.00  0.00           H
ATOM    202 1HD  ARG A  10     -19.052 -22.670 -14.285  1.00  0.00           H
ATOM    203 2HD  ARG A  10     -18.037 -23.398 -15.531  1.00  0.00           H
ATOM    204  HE  ARG A  10     -17.607 -24.791 -13.133  1.00  0.00           H
ATOM    205 1HH1 ARG A  10     -20.137 -24.259 -15.453  1.00  0.00           H
ATOM    206 2HH1 ARG A  10     -20.882 -25.793 -15.151  1.00  0.00           H
ATOM    207 1HH2 ARG A  10     -18.550 -26.768 -12.731  1.00  0.00           H
ATOM    208 2HH2 ARG A  10     -19.977 -27.223 -13.599  1.00  0.00           H
ATOM    209  N   GLY A  11     -15.092 -20.174 -11.912  1.00  0.00           N
ATOM    210  CA  GLY A  11     -14.753 -20.811 -10.632  1.00  0.00           C
ATOM    211  C   GLY A  11     -13.870 -19.941  -9.776  1.00  0.00           C
ATOM    212  O   GLY A  11     -12.884 -19.380 -10.252  1.00  0.00           O
ATOM    213  QA  GLY A  11     -14.979 -21.357 -10.449  1.00  0.00           Q
ATOM    214  H   GLY A  11     -15.386 -19.239 -11.925  1.00  0.00           H
ATOM    215 1HA  GLY A  11     -15.676 -20.958 -10.090  1.00  0.00           H
ATOM    216 2HA  GLY A  11     -14.283 -21.755 -10.808  1.00  0.00           H
ATOM    217  N   THR A  12     -14.232 -19.769  -8.496  1.00  0.00           N
ATOM    218  CA  THR A  12     -13.501 -18.918  -7.584  1.00  0.00           C
ATOM    219  C   THR A  12     -13.632 -19.497  -6.156  1.00  0.00           C
ATOM    220  O   THR A  12     -14.628 -19.267  -5.471  1.00  0.00           O
ATOM    221  CB  THR A  12     -14.034 -17.454  -7.642  1.00  0.00           C
ATOM    222  CG2 THR A  12     -14.630 -17.050  -6.301  1.00  0.00           C
ATOM    223  OG1 THR A  12     -12.958 -16.562  -7.958  1.00  0.00           O
ATOM    224  QG2 THR A  12     -14.771 -16.955  -5.983  1.00  0.00           Q
ATOM    225  H   THR A  12     -15.026 -20.239  -8.166  1.00  0.00           H
ATOM    226  HA  THR A  12     -12.460 -18.891  -7.871  1.00  0.00           H
ATOM    227  HB  THR A  12     -14.798 -17.377  -8.402  1.00  0.00           H
ATOM    228 1HG  THR A  12     -13.156 -16.098  -8.775  1.00  0.00           H
ATOM    229 1HG2 THR A  12     -13.872 -17.117  -5.535  1.00  0.00           H
ATOM    230 2HG2 THR A  12     -15.448 -17.711  -6.057  1.00  0.00           H
ATOM    231 3HG2 THR A  12     -14.993 -16.035  -6.359  1.00  0.00           H
ATOM    232  N   ARG A  13     -12.490 -19.782  -5.486  1.00  0.00           N
ATOM    233  CA  ARG A  13     -12.434 -19.794  -4.026  1.00  0.00           C
ATOM    234  C   ARG A  13     -12.433 -18.377  -3.544  1.00  0.00           C
ATOM    235  O   ARG A  13     -13.099 -18.042  -2.564  1.00  0.00           O
ATOM    236  CB  ARG A  13     -11.172 -20.511  -3.535  1.00  0.00           C
ATOM    237  CG  ARG A  13     -11.417 -21.477  -2.386  1.00  0.00           C
ATOM    238  CD  ARG A  13     -10.298 -22.500  -2.278  1.00  0.00           C
ATOM    239  NE  ARG A  13      -9.863 -22.976  -3.588  1.00  0.00           N
ATOM    240  CZ  ARG A  13     -10.511 -23.891  -4.302  1.00  0.00           C
ATOM    241  NH1 ARG A  13     -11.626 -24.430  -3.832  1.00  0.00           N
ATOM    242  NH2 ARG A  13     -10.041 -24.263  -5.485  1.00  0.00           N
ATOM    243  QB  ARG A  13     -10.599 -20.432  -3.767  1.00  0.00           Q
ATOM    244  QD  ARG A  13     -10.044 -22.702  -1.744  1.00  0.00           Q
ATOM    245  QG  ARG A  13     -11.909 -21.464  -2.003  1.00  0.00           Q
ATOM    246  QH1 ARG A  13     -12.048 -24.635  -3.655  1.00  0.00           Q
ATOM    247  QH2 ARG A  13      -9.864 -24.403  -5.931  1.00  0.00           Q
ATOM    248  H   ARG A  13     -11.679 -19.987  -5.994  1.00  0.00           H
ATOM    249  HA  ARG A  13     -13.290 -20.324  -3.636  1.00  0.00           H
ATOM    250 1HB  ARG A  13     -10.745 -21.082  -4.344  1.00  0.00           H
ATOM    251 2HB  ARG A  13     -10.454 -19.782  -3.190  1.00  0.00           H
ATOM    252 1HG  ARG A  13     -11.470 -20.927  -1.458  1.00  0.00           H
ATOM    253 2HG  ARG A  13     -12.347 -22.001  -2.548  1.00  0.00           H
ATOM    254 1HD  ARG A  13      -9.448 -22.053  -1.783  1.00  0.00           H
ATOM    255 2HD  ARG A  13     -10.641 -23.350  -1.707  1.00  0.00           H
ATOM    256  HE  ARG A  13      -9.047 -22.618  -3.992  1.00  0.00           H
ATOM    257 1HH1 ARG A  13     -11.982 -24.151  -2.941  1.00  0.00           H
ATOM    258 2HH1 ARG A  13     -12.115 -25.119  -4.370  1.00  0.00           H
ATOM    259 1HH2 ARG A  13      -9.199 -23.855  -5.839  1.00  0.00           H
ATOM    260 2HH2 ARG A  13     -10.529 -24.952  -6.023  1.00  0.00           H
ATOM    261  N   TYR A  14     -11.626 -17.565  -4.152  1.00  0.00           N
ATOM    262  CA  TYR A  14     -11.403 -16.162  -3.761  1.00  0.00           C
ATOM    263  C   TYR A  14     -12.603 -15.195  -3.993  1.00  0.00           C
ATOM    264  O   TYR A  14     -13.760 -15.615  -3.997  1.00  0.00           O
ATOM    265  CB  TYR A  14     -10.135 -15.613  -4.441  1.00  0.00           C
ATOM    266  CG  TYR A  14      -9.721 -16.379  -5.678  1.00  0.00           C
ATOM    267  CD1 TYR A  14      -9.365 -17.718  -5.598  1.00  0.00           C
ATOM    268  CD2 TYR A  14      -9.688 -15.760  -6.921  1.00  0.00           C
ATOM    269  CE1 TYR A  14      -8.986 -18.427  -6.723  1.00  0.00           C
ATOM    270  CE2 TYR A  14      -9.313 -16.452  -8.055  1.00  0.00           C
ATOM    271  CZ  TYR A  14      -8.963 -17.781  -7.958  1.00  0.00           C
ATOM    272  OH  TYR A  14      -8.586 -18.476  -9.084  1.00  0.00           O
ATOM    273  QB  TYR A  14      -9.804 -15.121  -4.245  1.00  0.00           Q
ATOM    274  QD  TYR A  14      -9.671 -16.472  -5.829  1.00  0.00           Q
ATOM    275  QE  TYR A  14      -9.003 -17.710  -7.827  1.00  0.00           Q
ATOM    276  QR  TYR A  14      -9.337 -17.091  -6.827  1.00  0.00           Q
ATOM    277  H   TYR A  14     -11.130 -17.907  -4.925  1.00  0.00           H
ATOM    278  HA  TYR A  14     -11.282 -16.194  -2.689  1.00  0.00           H
ATOM    279 1HB  TYR A  14     -10.301 -14.588  -4.741  1.00  0.00           H
ATOM    280 2HB  TYR A  14      -9.307 -15.654  -3.748  1.00  0.00           H
ATOM    281 1HD  TYR A  14      -9.381 -18.225  -4.645  1.00  0.00           H
ATOM    282 2HD  TYR A  14      -9.961 -14.718  -7.013  1.00  0.00           H
ATOM    283 1HE  TYR A  14      -8.712 -19.468  -6.639  1.00  0.00           H
ATOM    284 2HE  TYR A  14      -9.294 -15.951  -9.013  1.00  0.00           H
ATOM    285  HH  TYR A  14      -7.814 -18.061  -9.475  1.00  0.00           H
ATOM    286  N   LEU A  15     -12.330 -13.902  -4.239  1.00  0.00           N
ATOM    287  CA  LEU A  15     -13.377 -12.945  -4.519  1.00  0.00           C
ATOM    288  C   LEU A  15     -14.136 -13.197  -5.858  1.00  0.00           C
ATOM    289  O   LEU A  15     -14.475 -14.334  -6.185  1.00  0.00           O
ATOM    290  CB  LEU A  15     -12.798 -11.524  -4.471  1.00  0.00           C
ATOM    291  CG  LEU A  15     -11.485 -11.300  -5.223  1.00  0.00           C
ATOM    292  CD1 LEU A  15     -11.202  -9.815  -5.383  1.00  0.00           C
ATOM    293  CD2 LEU A  15     -10.321 -11.928  -4.471  1.00  0.00           C
ATOM    294  QB  LEU A  15     -13.053 -11.040  -4.171  1.00  0.00           Q
ATOM    295  QD1 LEU A  15     -11.135  -9.462  -5.420  1.00  0.00           Q
ATOM    296  QD2 LEU A  15     -10.044 -12.077  -4.295  1.00  0.00           Q
ATOM    297  QQD LEU A  15     -10.590 -10.770  -4.857  1.00  0.00           Q
ATOM    298  H   LEU A  15     -11.398 -13.600  -4.228  1.00  0.00           H
ATOM    299  HA  LEU A  15     -14.126 -13.068  -3.752  1.00  0.00           H
ATOM    300 1HB  LEU A  15     -13.507 -10.830  -4.897  1.00  0.00           H
ATOM    301 2HB  LEU A  15     -12.601 -11.250  -3.443  1.00  0.00           H
ATOM    302  HG  LEU A  15     -11.550 -11.749  -6.203  1.00  0.00           H
ATOM    303 1HD1 LEU A  15     -11.127  -9.356  -4.408  1.00  0.00           H
ATOM    304 2HD1 LEU A  15     -12.005  -9.352  -5.937  1.00  0.00           H
ATOM    305 3HD1 LEU A  15     -10.273  -9.679  -5.916  1.00  0.00           H
ATOM    306 1HD2 LEU A  15     -10.683 -12.395  -3.568  1.00  0.00           H
ATOM    307 2HD2 LEU A  15      -9.848 -12.672  -5.096  1.00  0.00           H
ATOM    308 3HD2 LEU A  15      -9.602 -11.163  -4.218  1.00  0.00           H
ATOM    309  N   ALA A  16     -14.893 -12.209  -6.294  1.00  0.00           N
ATOM    310  CA  ALA A  16     -16.074 -12.487  -7.093  1.00  0.00           C
ATOM    311  C   ALA A  16     -15.745 -12.768  -8.536  1.00  0.00           C
ATOM    312  O   ALA A  16     -14.961 -12.049  -9.156  1.00  0.00           O
ATOM    313  CB  ALA A  16     -17.058 -11.319  -6.994  1.00  0.00           C
ATOM    314  QB  ALA A  16     -17.289 -11.042  -6.972  1.00  0.00           Q
ATOM    315  H   ALA A  16     -14.657 -11.281  -6.078  1.00  0.00           H
ATOM    316  HA  ALA A  16     -16.528 -13.382  -6.693  1.00  0.00           H
ATOM    317 1HB  ALA A  16     -17.652 -11.422  -6.099  1.00  0.00           H
ATOM    318 2HB  ALA A  16     -17.706 -11.318  -7.859  1.00  0.00           H
ATOM    319 3HB  ALA A  16     -16.509 -10.388  -6.956  1.00  0.00           H
ATOM    320  N   GLN A  17     -16.357 -13.779  -9.137  1.00  0.00           N
ATOM    321  CA  GLN A  17     -16.122 -14.064 -10.527  1.00  0.00           C
ATOM    322  C   GLN A  17     -17.372 -13.942 -11.348  1.00  0.00           C
ATOM    323  O   GLN A  17     -17.419 -13.181 -12.314  1.00  0.00           O
ATOM    324  CB  GLN A  17     -15.505 -15.453 -10.697  1.00  0.00           C
ATOM    325  CG  GLN A  17     -14.000 -15.494 -10.486  1.00  0.00           C
ATOM    326  CD  GLN A  17     -13.402 -16.846 -10.817  1.00  0.00           C
ATOM    327  NE2 GLN A  17     -12.202 -16.840 -11.386  1.00  0.00           N
ATOM    328  OE1 GLN A  17     -14.013 -17.885 -10.561  1.00  0.00           O
ATOM    329  QB  GLN A  17     -15.820 -15.972 -10.840  1.00  0.00           Q
ATOM    330  QE2 GLN A  17     -11.760 -16.836 -11.597  1.00  0.00           Q
ATOM    331  QG  GLN A  17     -13.651 -15.017 -10.287  1.00  0.00           Q
ATOM    332  H   GLN A  17     -16.978 -14.340  -8.628  1.00  0.00           H
ATOM    333  HA  GLN A  17     -15.425 -13.324 -10.889  1.00  0.00           H
ATOM    334 1HB  GLN A  17     -15.945 -16.132  -9.982  1.00  0.00           H
ATOM    335 2HB  GLN A  17     -15.695 -15.812 -11.698  1.00  0.00           H
ATOM    336 1HG  GLN A  17     -13.527 -14.759 -11.120  1.00  0.00           H
ATOM    337 2HG  GLN A  17     -13.775 -15.274  -9.453  1.00  0.00           H
ATOM    338 1HE2 GLN A  17     -11.753 -15.987 -11.571  1.00  0.00           H
ATOM    339 2HE2 GLN A  17     -11.767 -17.684 -11.622  1.00  0.00           H
ATOM    340  N   PRO A  18     -18.012 -15.099 -11.623  1.00  0.00           N
ATOM    341  CA  PRO A  18     -18.589 -15.436 -12.892  1.00  0.00           C
ATOM    342  C   PRO A  18     -19.553 -14.345 -13.467  1.00  0.00           C
ATOM    343  O   PRO A  18     -19.168 -13.557 -14.330  1.00  0.00           O
ATOM    344  CB  PRO A  18     -19.330 -16.739 -12.603  1.00  0.00           C
ATOM    345  CG  PRO A  18     -18.672 -17.279 -11.380  1.00  0.00           C
ATOM    346  CD  PRO A  18     -18.254 -16.086 -10.568  1.00  0.00           C
ATOM    347  QB  PRO A  18     -19.800 -16.968 -12.942  1.00  0.00           Q
ATOM    348  QD  PRO A  18     -18.212 -16.069  -9.946  1.00  0.00           Q
ATOM    349  QG  PRO A  18     -18.595 -17.885 -11.248  1.00  0.00           Q
ATOM    350  HA  PRO A  18     -17.830 -15.519 -13.656  1.00  0.00           H
ATOM    351 1HB  PRO A  18     -20.377 -16.530 -12.439  1.00  0.00           H
ATOM    352 2HB  PRO A  18     -19.224 -17.407 -13.445  1.00  0.00           H
ATOM    353 1HG  PRO A  18     -19.373 -17.894 -10.833  1.00  0.00           H
ATOM    354 2HG  PRO A  18     -17.816 -17.876 -11.662  1.00  0.00           H
ATOM    355 1HD  PRO A  18     -19.053 -15.809  -9.896  1.00  0.00           H
ATOM    356 2HD  PRO A  18     -17.371 -16.328  -9.996  1.00  0.00           H
ATOM    357  N   SER A  19     -20.672 -14.132 -12.761  1.00  0.00           N
ATOM    358  CA  SER A  19     -21.528 -12.966 -12.949  1.00  0.00           C
ATOM    359  C   SER A  19     -20.798 -11.702 -12.463  1.00  0.00           C
ATOM    360  O   SER A  19     -21.063 -10.599 -12.938  1.00  0.00           O
ATOM    361  CB  SER A  19     -22.839 -13.143 -12.182  1.00  0.00           C
ATOM    362  OG  SER A  19     -23.073 -12.047 -11.315  1.00  0.00           O
ATOM    363  QB  SER A  19     -23.226 -13.629 -12.235  1.00  0.00           Q
ATOM    364  H   SER A  19     -20.930 -14.793 -12.084  1.00  0.00           H
ATOM    365  HA  SER A  19     -21.753 -12.863 -14.001  1.00  0.00           H
ATOM    366 1HB  SER A  19     -23.660 -13.212 -12.880  1.00  0.00           H
ATOM    367 2HB  SER A  19     -22.792 -14.046 -11.591  1.00  0.00           H
ATOM    368  HG  SER A  19     -23.125 -11.237 -11.828  1.00  0.00           H
ATOM    369  N   GLY A  20     -20.303 -11.733 -11.230  1.00  0.00           N
ATOM    370  CA  GLY A  20     -20.085 -10.510 -10.423  1.00  0.00           C
ATOM    371  C   GLY A  20     -18.759  -9.819 -10.745  1.00  0.00           C
ATOM    372  O   GLY A  20     -17.738 -10.476 -10.943  1.00  0.00           O
ATOM    373  QA  GLY A  20     -20.504 -10.281 -10.030  1.00  0.00           Q
ATOM    374  H   GLY A  20     -20.073 -12.602 -10.837  1.00  0.00           H
ATOM    375 1HA  GLY A  20     -20.872  -9.814 -10.679  1.00  0.00           H
ATOM    376 2HA  GLY A  20     -20.136 -10.747  -9.380  1.00  0.00           H
ATOM    377  N   ASN A  21     -18.769  -8.488 -10.772  1.00  0.00           N
ATOM    378  CA  ASN A  21     -17.561  -7.706 -11.045  1.00  0.00           C
ATOM    379  C   ASN A  21     -17.364  -6.484 -10.093  1.00  0.00           C
ATOM    380  O   ASN A  21     -16.746  -5.488 -10.468  1.00  0.00           O
ATOM    381  CB  ASN A  21     -17.532  -7.279 -12.519  1.00  0.00           C
ATOM    382  CG  ASN A  21     -18.839  -7.561 -13.234  1.00  0.00           C
ATOM    383  ND2 ASN A  21     -18.803  -8.481 -14.191  1.00  0.00           N
ATOM    384  OD1 ASN A  21     -19.869  -6.960 -12.926  1.00  0.00           O
ATOM    385  QB  ASN A  21     -17.047  -7.017 -12.808  1.00  0.00           Q
ATOM    386  QD2 ASN A  21     -18.788  -8.819 -14.545  1.00  0.00           Q
ATOM    387  H   ASN A  21     -19.611  -8.016 -10.605  1.00  0.00           H
ATOM    388  HA  ASN A  21     -16.724  -8.357 -10.844  1.00  0.00           H
ATOM    389 1HB  ASN A  21     -17.343  -6.218 -12.582  1.00  0.00           H
ATOM    390 2HB  ASN A  21     -16.750  -7.815 -13.035  1.00  0.00           H
ATOM    391 1HD2 ASN A  21     -17.959  -8.934 -14.402  1.00  0.00           H
ATOM    392 2HD2 ASN A  21     -19.617  -8.704 -14.687  1.00  0.00           H
ATOM    393  N   THR A  22     -17.860  -6.544  -8.879  1.00  0.00           N
ATOM    394  CA  THR A  22     -17.707  -5.424  -7.893  1.00  0.00           C
ATOM    395  C   THR A  22     -16.664  -5.700  -6.787  1.00  0.00           C
ATOM    396  O   THR A  22     -15.895  -6.658  -6.870  1.00  0.00           O
ATOM    397  CB  THR A  22     -19.086  -5.036  -7.273  1.00  0.00           C
ATOM    398  CG2 THR A  22     -19.358  -3.552  -7.470  1.00  0.00           C
ATOM    399  OG1 THR A  22     -20.126  -5.787  -7.908  1.00  0.00           O
ATOM    400  QG2 THR A  22     -19.423  -3.200  -7.516  1.00  0.00           Q
ATOM    401  H   THR A  22     -18.348  -7.351  -8.608  1.00  0.00           H
ATOM    402  HA  THR A  22     -17.322  -4.587  -8.456  1.00  0.00           H
ATOM    403  HB  THR A  22     -19.080  -5.255  -6.216  1.00  0.00           H
ATOM    404 1HG  THR A  22     -20.586  -6.317  -7.253  1.00  0.00           H
ATOM    405 1HG2 THR A  22     -19.371  -3.325  -8.525  1.00  0.00           H
ATOM    406 2HG2 THR A  22     -18.582  -2.976  -6.988  1.00  0.00           H
ATOM    407 3HG2 THR A  22     -20.314  -3.300  -7.036  1.00  0.00           H
ATOM    408  N   SER A  23     -16.913  -5.079  -5.600  1.00  0.00           N
ATOM    409  CA  SER A  23     -16.250  -5.554  -4.387  1.00  0.00           C
ATOM    410  C   SER A  23     -17.190  -5.871  -3.260  1.00  0.00           C
ATOM    411  O   SER A  23     -18.214  -5.208  -3.088  1.00  0.00           O
ATOM    412  CB  SER A  23     -15.202  -4.540  -3.926  1.00  0.00           C
ATOM    413  OG  SER A  23     -15.038  -4.579  -2.519  1.00  0.00           O
ATOM    414  QB  SER A  23     -14.885  -4.154  -4.300  1.00  0.00           Q
ATOM    415  H   SER A  23     -17.532  -4.322  -5.561  1.00  0.00           H
ATOM    416  HA  SER A  23     -15.776  -6.487  -4.654  1.00  0.00           H
ATOM    417 1HB  SER A  23     -14.254  -4.762  -4.391  1.00  0.00           H
ATOM    418 2HB  SER A  23     -15.516  -3.545  -4.208  1.00  0.00           H
ATOM    419  HG  SER A  23     -14.752  -5.457  -2.255  1.00  0.00           H
ATOM    420  N   SER A  24     -16.982  -7.057  -2.696  1.00  0.00           N
ATOM    421  CA  SER A  24     -18.034  -7.624  -1.797  1.00  0.00           C
ATOM    422  C   SER A  24     -17.773  -7.185  -0.359  1.00  0.00           C
ATOM    423  O   SER A  24     -18.703  -6.855   0.377  1.00  0.00           O
ATOM    424  CB  SER A  24     -18.037  -9.151  -1.884  1.00  0.00           C
ATOM    425  OG  SER A  24     -16.752  -9.646  -2.217  1.00  0.00           O
ATOM    426  QB  SER A  24     -18.533  -9.517  -1.789  1.00  0.00           Q
ATOM    427  H   SER A  24     -16.153  -7.551  -2.867  1.00  0.00           H
ATOM    428  HA  SER A  24     -18.998  -7.256  -2.111  1.00  0.00           H
ATOM    429 1HB  SER A  24     -18.330  -9.567  -0.933  1.00  0.00           H
ATOM    430 2HB  SER A  24     -18.736  -9.467  -2.646  1.00  0.00           H
ATOM    431  HG  SER A  24     -16.121  -9.379  -1.544  1.00  0.00           H
ATOM    432  N   SER A  25     -16.562  -6.965   0.047  1.00  0.00           N
ATOM    433  CA  SER A  25     -16.275  -6.328   1.356  1.00  0.00           C
ATOM    434  C   SER A  25     -16.245  -4.789   1.257  1.00  0.00           C
ATOM    435  O   SER A  25     -15.955  -4.101   2.236  1.00  0.00           O
ATOM    436  CB  SER A  25     -14.947  -6.843   1.915  1.00  0.00           C
ATOM    437  OG  SER A  25     -14.561  -8.050   1.281  1.00  0.00           O
ATOM    438  QB  SER A  25     -14.612  -6.566   2.361  1.00  0.00           Q
ATOM    439  H   SER A  25     -15.812  -7.225  -0.529  1.00  0.00           H
ATOM    440  HA  SER A  25     -17.077  -6.598   2.028  1.00  0.00           H
ATOM    441 1HB  SER A  25     -14.175  -6.106   1.749  1.00  0.00           H
ATOM    442 2HB  SER A  25     -15.049  -7.026   2.974  1.00  0.00           H
ATOM    443  HG  SER A  25     -14.459  -7.900   0.339  1.00  0.00           H
ATOM    444  N   ALA A  26     -16.107  -4.218   0.034  1.00  0.00           N
ATOM    445  CA  ALA A  26     -15.610  -2.814  -0.138  1.00  0.00           C
ATOM    446  C   ALA A  26     -16.660  -1.754   0.274  1.00  0.00           C
ATOM    447  O   ALA A  26     -16.312  -0.659   0.717  1.00  0.00           O
ATOM    448  CB  ALA A  26     -15.170  -2.590  -1.586  1.00  0.00           C
ATOM    449  QB  ALA A  26     -15.067  -2.536  -1.927  1.00  0.00           Q
ATOM    450  H   ALA A  26     -16.341  -4.740  -0.763  1.00  0.00           H
ATOM    451  HA  ALA A  26     -14.765  -2.692   0.526  1.00  0.00           H
ATOM    452 1HB  ALA A  26     -14.187  -2.144  -1.599  1.00  0.00           H
ATOM    453 2HB  ALA A  26     -15.871  -1.928  -2.076  1.00  0.00           H
ATOM    454 3HB  ALA A  26     -15.144  -3.536  -2.106  1.00  0.00           H
ATOM    455  N   LEU A  27     -17.914  -2.072   0.061  1.00  0.00           N
ATOM    456  CA  LEU A  27     -19.022  -1.146   0.336  1.00  0.00           C
ATOM    457  C   LEU A  27     -20.210  -1.863   0.925  1.00  0.00           C
ATOM    458  O   LEU A  27     -20.479  -3.016   0.589  1.00  0.00           O
ATOM    459  CB  LEU A  27     -19.404  -0.409  -0.957  1.00  0.00           C
ATOM    460  CG  LEU A  27     -20.472   0.680  -0.827  1.00  0.00           C
ATOM    461  CD1 LEU A  27     -20.046   1.733   0.183  1.00  0.00           C
ATOM    462  CD2 LEU A  27     -20.704   1.367  -2.163  1.00  0.00           C
ATOM    463  QB  LEU A  27     -19.160  -0.518  -1.520  1.00  0.00           Q
ATOM    464  QD1 LEU A  27     -19.945   1.983   0.424  1.00  0.00           Q
ATOM    465  QD2 LEU A  27     -20.758   1.531  -2.480  1.00  0.00           Q
ATOM    466  QQD LEU A  27     -20.351   1.757  -1.029  1.00  0.00           Q
ATOM    467  H   LEU A  27     -18.121  -2.961  -0.295  1.00  0.00           H
ATOM    468  HA  LEU A  27     -18.697  -0.423   1.070  1.00  0.00           H
ATOM    469 1HB  LEU A  27     -18.532   0.080  -1.364  1.00  0.00           H
ATOM    470 2HB  LEU A  27     -19.788  -1.117  -1.676  1.00  0.00           H
ATOM    471  HG  LEU A  27     -21.400   0.236  -0.499  1.00  0.00           H
ATOM    472 1HD1 LEU A  27     -19.121   2.189  -0.138  1.00  0.00           H
ATOM    473 2HD1 LEU A  27     -19.902   1.269   1.148  1.00  0.00           H
ATOM    474 3HD1 LEU A  27     -20.812   2.490   0.261  1.00  0.00           H
ATOM    475 1HD2 LEU A  27     -20.057   0.931  -2.911  1.00  0.00           H
ATOM    476 2HD2 LEU A  27     -21.733   1.241  -2.462  1.00  0.00           H
ATOM    477 3HD2 LEU A  27     -20.484   2.421  -2.068  1.00  0.00           H
ATOM    478  N   MET A  28     -20.883  -1.175   1.855  1.00  0.00           N
ATOM    479  CA  MET A  28     -22.015  -1.687   2.587  1.00  0.00           C
ATOM    480  C   MET A  28     -23.216  -1.575   1.689  1.00  0.00           C
ATOM    481  O   MET A  28     -24.171  -2.341   1.816  1.00  0.00           O
ATOM    482  CB  MET A  28     -22.233  -0.899   3.877  1.00  0.00           C
ATOM    483  CG  MET A  28     -20.947  -0.452   4.555  1.00  0.00           C
ATOM    484  SD  MET A  28     -20.075  -1.809   5.359  1.00  0.00           S
ATOM    485  CE  MET A  28     -19.193  -2.516   3.971  1.00  0.00           C
ATOM    486  QB  MET A  28     -22.787  -0.760   4.126  1.00  0.00           Q
ATOM    487  QE  MET A  28     -19.016  -2.658   3.690  1.00  0.00           Q
ATOM    488  QG  MET A  28     -20.730   0.133   4.564  1.00  0.00           Q
ATOM    489  H   MET A  28     -20.587  -0.261   2.051  1.00  0.00           H
ATOM    490  HA  MET A  28     -21.845  -2.716   2.868  1.00  0.00           H
ATOM    491 1HB  MET A  28     -22.806  -0.009   3.665  1.00  0.00           H
ATOM    492 2HB  MET A  28     -22.769  -1.511   4.588  1.00  0.00           H
ATOM    493 1HG  MET A  28     -20.283  -0.022   3.819  1.00  0.00           H
ATOM    494 2HG  MET A  28     -21.176   0.288   5.308  1.00  0.00           H
ATOM    495 1HE  MET A  28     -18.535  -1.772   3.545  1.00  0.00           H
ATOM    496 2HE  MET A  28     -19.900  -2.841   3.222  1.00  0.00           H
ATOM    497 3HE  MET A  28     -18.611  -3.360   4.305  1.00  0.00           H
ATOM    498  N   GLN A  29     -23.586  -0.372   1.311  1.00  0.00           N
ATOM    499  CA  GLN A  29     -24.976   0.008   1.132  1.00  0.00           C
ATOM    500  C   GLN A  29     -25.709  -0.074   2.440  1.00  0.00           C
ATOM    501  O   GLN A  29     -26.700  -0.793   2.562  1.00  0.00           O
ATOM    502  CB  GLN A  29     -25.648  -0.881   0.086  1.00  0.00           C
ATOM    503  CG  GLN A  29     -26.183  -0.127  -1.120  1.00  0.00           C
ATOM    504  CD  GLN A  29     -27.514   0.543  -0.845  1.00  0.00           C
ATOM    505  NE2 GLN A  29     -28.546   0.128  -1.572  1.00  0.00           N
ATOM    506  OE1 GLN A  29     -27.611   1.425   0.009  1.00  0.00           O
ATOM    507  QB  GLN A  29     -25.712  -1.501   0.127  1.00  0.00           Q
ATOM    508  QE2 GLN A  29     -28.926  -0.026  -1.839  1.00  0.00           Q
ATOM    509  QG  GLN A  29     -25.900  -0.087  -1.675  1.00  0.00           Q
ATOM    510  H   GLN A  29     -22.891   0.299   1.143  1.00  0.00           H
ATOM    511  HA  GLN A  29     -25.008   1.029   0.778  1.00  0.00           H
ATOM    512 1HB  GLN A  29     -24.938  -1.606  -0.281  1.00  0.00           H
ATOM    513 2HB  GLN A  29     -26.486  -1.395   0.537  1.00  0.00           H
ATOM    514 1HG  GLN A  29     -25.479   0.639  -1.407  1.00  0.00           H
ATOM    515 2HG  GLN A  29     -26.322  -0.814  -1.943  1.00  0.00           H
ATOM    516 1HE2 GLN A  29     -28.422  -0.576  -2.240  1.00  0.00           H
ATOM    517 2HE2 GLN A  29     -29.431   0.525  -1.437  1.00  0.00           H
ATOM    518  N   GLY A  30     -25.149   0.508   3.493  1.00  0.00           N
ATOM    519  CA  GLY A  30     -25.661   0.342   4.859  1.00  0.00           C
ATOM    520  C   GLY A  30     -25.844   1.709   5.513  1.00  0.00           C
ATOM    521  O   GLY A  30     -24.873   2.338   5.937  1.00  0.00           O
ATOM    522  QA  GLY A  30     -25.802  -0.206   5.127  1.00  0.00           Q
ATOM    523  H   GLY A  30     -24.358   1.071   3.353  1.00  0.00           H
ATOM    524 1HA  GLY A  30     -26.619  -0.157   4.820  1.00  0.00           H
ATOM    525 2HA  GLY A  30     -24.986  -0.255   5.433  1.00  0.00           H
ATOM    526  N   GLN A  31     -26.653   2.526   4.899  1.00  0.00           N
ATOM    527  CA  GLN A  31     -26.369   3.973   4.658  1.00  0.00           C
ATOM    528  C   GLN A  31     -26.310   4.665   5.975  1.00  0.00           C
ATOM    529  O   GLN A  31     -27.279   4.658   6.735  1.00  0.00           O
ATOM    530  CB  GLN A  31     -27.452   4.598   3.777  1.00  0.00           C
ATOM    531  CG  GLN A  31     -28.538   5.325   4.552  1.00  0.00           C
ATOM    532  CD  GLN A  31     -29.454   6.131   3.652  1.00  0.00           C
ATOM    533  NE2 GLN A  31     -29.486   7.442   3.864  1.00  0.00           N
ATOM    534  OE1 GLN A  31     -30.125   5.582   2.779  1.00  0.00           O
ATOM    535  QB  GLN A  31     -27.470   4.571   3.154  1.00  0.00           Q
ATOM    536  QE2 GLN A  31     -29.498   7.926   3.941  1.00  0.00           Q
ATOM    537  QG  GLN A  31     -28.615   5.306   5.170  1.00  0.00           Q
ATOM    538  H   GLN A  31     -27.505   2.166   4.574  1.00  0.00           H
ATOM    539  HA  GLN A  31     -25.426   4.079   4.142  1.00  0.00           H
ATOM    540 1HB  GLN A  31     -27.003   5.316   3.109  1.00  0.00           H
ATOM    541 2HB  GLN A  31     -27.937   3.825   3.200  1.00  0.00           H
ATOM    542 1HG  GLN A  31     -29.146   4.607   5.083  1.00  0.00           H
ATOM    543 2HG  GLN A  31     -28.085   6.005   5.257  1.00  0.00           H
ATOM    544 1HE2 GLN A  31     -28.935   7.838   4.570  1.00  0.00           H
ATOM    545 2HE2 GLN A  31     -30.060   8.014   3.312  1.00  0.00           H
ATOM    546  N   LYS A  32     -25.605   5.769   6.102  1.00  0.00           N
ATOM    547  CA  LYS A  32     -26.014   6.833   6.993  1.00  0.00           C
ATOM    548  C   LYS A  32     -26.676   8.036   6.288  1.00  0.00           C
ATOM    549  O   LYS A  32     -26.197   8.503   5.256  1.00  0.00           O
ATOM    550  CB  LYS A  32     -24.816   7.318   7.810  1.00  0.00           C
ATOM    551  CG  LYS A  32     -23.729   6.272   7.996  1.00  0.00           C
ATOM    552  CD  LYS A  32     -22.558   6.829   8.787  1.00  0.00           C
ATOM    553  CE  LYS A  32     -22.836   6.799  10.282  1.00  0.00           C
ATOM    554  NZ  LYS A  32     -23.070   5.414  10.775  1.00  0.00           N
ATOM    555  QB  LYS A  32     -24.754   7.888   8.054  1.00  0.00           Q
ATOM    556  QD  LYS A  32     -22.027   7.046   8.542  1.00  0.00           Q
ATOM    557  QE  LYS A  32     -22.853   7.298  10.656  1.00  0.00           Q
ATOM    558  QG  LYS A  32     -23.750   5.688   7.781  1.00  0.00           Q
ATOM    559  QZ  LYS A  32     -23.126   5.091  10.889  1.00  0.00           Q
ATOM    560  H   LYS A  32     -24.783   5.873   5.579  1.00  0.00           H
ATOM    561  HA  LYS A  32     -26.771   6.405   7.634  1.00  0.00           H
ATOM    562 1HB  LYS A  32     -24.362   8.164   7.315  1.00  0.00           H
ATOM    563 2HB  LYS A  32     -25.147   7.612   8.794  1.00  0.00           H
ATOM    564 1HG  LYS A  32     -24.132   5.424   8.530  1.00  0.00           H
ATOM    565 2HG  LYS A  32     -23.369   5.950   7.030  1.00  0.00           H
ATOM    566 1HD  LYS A  32     -21.675   6.239   8.591  1.00  0.00           H
ATOM    567 2HD  LYS A  32     -22.377   7.853   8.494  1.00  0.00           H
ATOM    568 1HE  LYS A  32     -21.991   7.208  10.814  1.00  0.00           H
ATOM    569 2HE  LYS A  32     -23.716   7.387  10.497  1.00  0.00           H
ATOM    570 1HZ  LYS A  32     -22.229   4.832  10.588  1.00  0.00           H
ATOM    571 2HZ  LYS A  32     -23.890   5.004  10.282  1.00  0.00           H
ATOM    572 3HZ  LYS A  32     -23.257   5.436  11.798  1.00  0.00           H
ATOM    573  N   TPO A  33     -27.634   8.612   6.998  1.00  0.00           N
ATOM    574  CA  TPO A  33     -28.222   9.919   6.580  1.00  0.00           C
ATOM    575  C   TPO A  33     -27.769  10.996   7.547  1.00  0.00           C
ATOM    576  O   TPO A  33     -27.925  10.887   8.762  1.00  0.00           O
ATOM    577  CB  TPO A  33     -29.755   9.767   6.276  1.00  0.00           C
ATOM    578  CG2 TPO A  33     -30.279  10.780   5.241  1.00  0.00           C
ATOM    579  OG1 TPO A  33     -30.021   8.444   5.729  1.00  0.00           O
ATOM    580  PS  TPO A  33     -31.481   7.886   5.280  1.00  0.00           P
ATOM    581  OPA TPO A  33     -32.450   7.884   6.467  1.00  0.00           O
ATOM    582  OPB TPO A  33     -31.339   6.453   4.757  1.00  0.00           O
ATOM    583  OPC TPO A  33     -32.067   8.751   4.158  1.00  0.00           O
ATOM    584  QG2 TPO A  33     -30.420  11.037   4.975  1.00  0.00           Q
ATOM    585  H   TPO A  33     -28.092   8.305   7.863  1.00  0.00           H
ATOM    586  HA  TPO A  33     -27.762  10.185   5.613  1.00  0.00           H
ATOM    587  HB  TPO A  33     -30.313   9.900   7.225  1.00  0.00           H
ATOM    588 1HG2 TPO A  33     -31.359  10.632   5.063  1.00  0.00           H
ATOM    589 2HG2 TPO A  33     -30.136  11.819   5.586  1.00  0.00           H
ATOM    590 3HG2 TPO A  33     -29.764  10.662   4.274  1.00  0.00           H
ATOM    591  N   PRO A  34     -27.195  12.062   7.006  1.00  0.00           N
ATOM    592  CA  PRO A  34     -27.007  12.199   5.548  1.00  0.00           C
ATOM    593  C   PRO A  34     -25.651  11.693   5.137  1.00  0.00           C
ATOM    594  O   PRO A  34     -25.142  10.724   5.701  1.00  0.00           O
ATOM    595  CB  PRO A  34     -27.116  13.714   5.321  1.00  0.00           C
ATOM    596  CG  PRO A  34     -26.544  14.319   6.559  1.00  0.00           C
ATOM    597  CD  PRO A  34     -26.724  13.297   7.645  1.00  0.00           C
ATOM    598  QB  PRO A  34     -27.353  13.985   4.812  1.00  0.00           Q
ATOM    599  QD  PRO A  34     -26.617  13.393   8.252  1.00  0.00           Q
ATOM    600  QG  PRO A  34     -26.285  14.886   6.596  1.00  0.00           Q
ATOM    601  HA  PRO A  34     -27.723  11.631   4.972  1.00  0.00           H
ATOM    602 1HB  PRO A  34     -26.553  13.987   4.441  1.00  0.00           H
ATOM    603 2HB  PRO A  34     -28.153  13.984   5.183  1.00  0.00           H
ATOM    604 1HG  PRO A  34     -25.498  14.540   6.402  1.00  0.00           H
ATOM    605 2HG  PRO A  34     -27.073  15.232   6.790  1.00  0.00           H
ATOM    606 1HD  PRO A  34     -25.782  13.131   8.145  1.00  0.00           H
ATOM    607 2HD  PRO A  34     -27.452  13.655   8.359  1.00  0.00           H
ATOM    608  N   GLN A  35     -24.972  12.419   4.275  1.00  0.00           N
ATOM    609  CA  GLN A  35     -23.564  12.145   3.909  1.00  0.00           C
ATOM    610  C   GLN A  35     -22.590  12.510   5.048  1.00  0.00           C
ATOM    611  O   GLN A  35     -21.383  12.289   4.941  1.00  0.00           O
ATOM    612  CB  GLN A  35     -23.185  12.886   2.626  1.00  0.00           C
ATOM    613  CG  GLN A  35     -21.791  12.561   2.112  1.00  0.00           C
ATOM    614  CD  GLN A  35     -21.373  13.456   0.962  1.00  0.00           C
ATOM    615  NE2 GLN A  35     -21.563  12.975  -0.262  1.00  0.00           N
ATOM    616  OE1 GLN A  35     -20.885  14.567   1.173  1.00  0.00           O
ATOM    617  QB  GLN A  35     -23.550  13.288   2.322  1.00  0.00           Q
ATOM    618  QE2 GLN A  35     -21.633  12.798  -0.713  1.00  0.00           Q
ATOM    619  QG  GLN A  35     -21.419  12.114   2.335  1.00  0.00           Q
ATOM    620  H   GLN A  35     -25.422  13.180   3.854  1.00  0.00           H
ATOM    621  HA  GLN A  35     -23.480  11.082   3.738  1.00  0.00           H
ATOM    622 1HB  GLN A  35     -23.881  12.627   1.843  1.00  0.00           H
ATOM    623 2HB  GLN A  35     -23.220  13.950   2.801  1.00  0.00           H
ATOM    624 1HG  GLN A  35     -21.075  12.689   2.908  1.00  0.00           H
ATOM    625 2HG  GLN A  35     -21.764  11.540   1.762  1.00  0.00           H
ATOM    626 1HE2 GLN A  35     -21.956  12.085  -0.382  1.00  0.00           H
ATOM    627 2HE2 GLN A  35     -21.311  13.510  -1.043  1.00  0.00           H
ATOM    628  N   LYS A  36     -23.079  13.052   6.172  1.00  0.00           N
ATOM    629  CA  LYS A  36     -22.180  13.379   7.270  1.00  0.00           C
ATOM    630  C   LYS A  36     -21.273  12.217   7.525  1.00  0.00           C
ATOM    631  O   LYS A  36     -21.598  11.323   8.306  1.00  0.00           O
ATOM    632  CB  LYS A  36     -22.988  13.681   8.531  1.00  0.00           C
ATOM    633  CG  LYS A  36     -22.206  14.419   9.606  1.00  0.00           C
ATOM    634  CD  LYS A  36     -21.727  15.773   9.109  1.00  0.00           C
ATOM    635  CE  LYS A  36     -22.744  16.863   9.404  1.00  0.00           C
ATOM    636  NZ  LYS A  36     -22.497  18.088   8.596  1.00  0.00           N
ATOM    637  QB  LYS A  36     -23.585  13.526   8.623  1.00  0.00           Q
ATOM    638  QD  LYS A  36     -21.185  15.879   8.820  1.00  0.00           Q
ATOM    639  QE  LYS A  36     -23.215  16.816   9.812  1.00  0.00           Q
ATOM    640  QG  LYS A  36     -22.092  14.204  10.181  1.00  0.00           Q
ATOM    641  QZ  LYS A  36     -22.440  18.374   8.407  1.00  0.00           Q
ATOM    642  H   LYS A  36     -24.039  13.229   6.254  1.00  0.00           H
ATOM    643  HA  LYS A  36     -21.595  14.248   7.008  1.00  0.00           H
ATOM    644 1HB  LYS A  36     -23.837  14.297   8.276  1.00  0.00           H
ATOM    645 2HB  LYS A  36     -23.333  12.756   8.969  1.00  0.00           H
ATOM    646 1HG  LYS A  36     -22.838  14.575  10.468  1.00  0.00           H
ATOM    647 2HG  LYS A  36     -21.346  13.834   9.894  1.00  0.00           H
ATOM    648 1HD  LYS A  36     -20.798  16.028   9.599  1.00  0.00           H
ATOM    649 2HD  LYS A  36     -21.571  15.730   8.041  1.00  0.00           H
ATOM    650 1HE  LYS A  36     -23.738  16.501   9.175  1.00  0.00           H
ATOM    651 2HE  LYS A  36     -22.693  17.131  10.449  1.00  0.00           H
ATOM    652 1HZ  LYS A  36     -22.555  17.855   7.584  1.00  0.00           H
ATOM    653 2HZ  LYS A  36     -21.551  18.460   8.811  1.00  0.00           H
ATOM    654 3HZ  LYS A  36     -23.213  18.807   8.827  1.00  0.00           H
ATOM    655  N   PRO A  37     -20.019  12.521   7.814  1.00  0.00           N
ATOM    656  CA  PRO A  37     -19.388  11.925   8.976  1.00  0.00           C
ATOM    657  C   PRO A  37     -19.826  12.568  10.312  1.00  0.00           C
ATOM    658  O   PRO A  37     -19.866  13.791  10.440  1.00  0.00           O
ATOM    659  CB  PRO A  37     -17.899  12.145   8.714  1.00  0.00           C
ATOM    660  CG  PRO A  37     -17.829  12.563   7.283  1.00  0.00           C
ATOM    661  CD  PRO A  37     -19.100  13.313   7.005  1.00  0.00           C
ATOM    662  QB  PRO A  37     -17.444  12.069   9.134  1.00  0.00           Q
ATOM    663  QD  PRO A  37     -19.150  13.815   6.637  1.00  0.00           Q
ATOM    664  QG  PRO A  37     -17.357  12.438   6.893  1.00  0.00           Q
ATOM    665  HA  PRO A  37     -19.660  10.888   9.091  1.00  0.00           H
ATOM    666 1HB  PRO A  37     -17.526  12.914   9.375  1.00  0.00           H
ATOM    667 2HB  PRO A  37     -17.362  11.225   8.892  1.00  0.00           H
ATOM    668 1HG  PRO A  37     -16.964  13.192   7.132  1.00  0.00           H
ATOM    669 2HG  PRO A  37     -17.749  11.687   6.656  1.00  0.00           H
ATOM    670 1HD  PRO A  37     -18.993  14.339   7.330  1.00  0.00           H
ATOM    671 2HD  PRO A  37     -19.308  13.292   5.946  1.00  0.00           H
ATOM    672  N   SER A  38     -19.496  11.901  11.414  1.00  0.00           N
ATOM    673  CA  SER A  38     -19.169  12.591  12.652  1.00  0.00           C
ATOM    674  C   SER A  38     -17.979  13.470  12.353  1.00  0.00           C
ATOM    675  O   SER A  38     -17.092  13.091  11.589  1.00  0.00           O
ATOM    676  CB  SER A  38     -18.812  11.579  13.742  1.00  0.00           C
ATOM    677  OG  SER A  38     -19.607  10.411  13.633  1.00  0.00           O
ATOM    678  QB  SER A  38     -18.376  11.660  14.180  1.00  0.00           Q
ATOM    679  H   SER A  38     -19.473  10.923  11.393  1.00  0.00           H
ATOM    680  HA  SER A  38     -20.007  13.172  13.006  1.00  0.00           H
ATOM    681 1HB  SER A  38     -17.773  11.300  13.649  1.00  0.00           H
ATOM    682 2HB  SER A  38     -18.980  12.020  14.713  1.00  0.00           H
ATOM    683  HG  SER A  38     -19.461  10.002  12.777  1.00  0.00           H
ATOM    684  N   GLN A  39     -17.609  14.291  13.322  1.00  0.00           N
ATOM    685  CA  GLN A  39     -16.231  14.668  13.455  1.00  0.00           C
ATOM    686  C   GLN A  39     -15.354  13.612  14.096  1.00  0.00           C
ATOM    687  O   GLN A  39     -15.830  12.787  14.877  1.00  0.00           O
ATOM    688  CB  GLN A  39     -16.103  15.995  14.204  1.00  0.00           C
ATOM    689  CG  GLN A  39     -14.743  16.657  14.064  1.00  0.00           C
ATOM    690  CD  GLN A  39     -13.616  15.797  14.602  1.00  0.00           C
ATOM    691  NE2 GLN A  39     -12.480  15.816  13.916  1.00  0.00           N
ATOM    692  OE1 GLN A  39     -13.769  15.126  15.623  1.00  0.00           O
ATOM    693  QB  GLN A  39     -16.552  16.261  14.545  1.00  0.00           Q
ATOM    694  QE2 GLN A  39     -12.061  15.822  13.662  1.00  0.00           Q
ATOM    695  QG  GLN A  39     -14.640  17.220  13.815  1.00  0.00           Q
ATOM    696  H   GLN A  39     -18.275  14.642  13.949  1.00  0.00           H
ATOM    697  HA  GLN A  39     -15.866  14.781  12.445  1.00  0.00           H
ATOM    698 1HB  GLN A  39     -16.837  16.692  13.830  1.00  0.00           H
ATOM    699 2HB  GLN A  39     -16.269  15.829  15.259  1.00  0.00           H
ATOM    700 1HG  GLN A  39     -14.543  16.850  13.019  1.00  0.00           H
ATOM    701 2HG  GLN A  39     -14.738  17.590  14.609  1.00  0.00           H
ATOM    702 1HE2 GLN A  39     -12.403  16.366  13.108  1.00  0.00           H
ATOM    703 2HE2 GLN A  39     -11.718  15.279  14.217  1.00  0.00           H
ATOM    704  N   ASN A  40     -14.156  13.452  13.522  1.00  0.00           N
ATOM    705  CA  ASN A  40     -13.291  12.321  13.748  1.00  0.00           C
ATOM    706  C   ASN A  40     -13.043  12.079  15.251  1.00  0.00           C
ATOM    707  O   ASN A  40     -13.616  11.166  15.846  1.00  0.00           O
ATOM    708  CB  ASN A  40     -11.972  12.504  12.986  1.00  0.00           C
ATOM    709  CG  ASN A  40     -11.320  11.184  12.625  1.00  0.00           C
ATOM    710  ND2 ASN A  40     -11.368  10.833  11.345  1.00  0.00           N
ATOM    711  OD1 ASN A  40     -10.779  10.492  13.486  1.00  0.00           O
ATOM    712  QB  ASN A  40     -11.717  13.053  12.834  1.00  0.00           Q
ATOM    713  QD2 ASN A  40     -11.385  10.704  10.873  1.00  0.00           Q
ATOM    714  H   ASN A  40     -13.846  14.151  12.908  1.00  0.00           H
ATOM    715  HA  ASN A  40     -13.786  11.439  13.369  1.00  0.00           H
ATOM    716 1HB  ASN A  40     -12.157  13.044  12.071  1.00  0.00           H
ATOM    717 2HB  ASN A  40     -11.277  13.060  13.598  1.00  0.00           H
ATOM    718 1HD2 ASN A  40     -11.808  11.417  10.693  1.00  0.00           H
ATOM    719 2HD2 ASN A  40     -10.962   9.991  11.053  1.00  0.00           H
ATOM    720  N   LEU A  41     -12.581  13.105  15.947  1.00  0.00           N
ATOM    721  CA  LEU A  41     -12.716  13.236  17.416  1.00  0.00           C
ATOM    722  C   LEU A  41     -13.365  14.525  17.921  1.00  0.00           C
ATOM    723  O   LEU A  41     -12.892  15.625  17.630  1.00  0.00           O
ATOM    724  CB  LEU A  41     -11.346  13.008  18.073  1.00  0.00           C
ATOM    725  CG  LEU A  41     -10.893  11.553  18.211  1.00  0.00           C
ATOM    726  CD1 LEU A  41      -9.438  11.481  18.649  1.00  0.00           C
ATOM    727  CD2 LEU A  41     -11.738  10.820  19.243  1.00  0.00           C
ATOM    728  QB  LEU A  41     -10.969  13.457  18.286  1.00  0.00           Q
ATOM    729  QD1 LEU A  41      -9.093  11.464  18.754  1.00  0.00           Q
ATOM    730  QD2 LEU A  41     -11.938  10.648  19.487  1.00  0.00           Q
ATOM    731  QQD LEU A  41     -10.516  11.056  19.121  1.00  0.00           Q
ATOM    732  H   LEU A  41     -12.123  13.822  15.462  1.00  0.00           H
ATOM    733  HA  LEU A  41     -13.418  12.469  17.710  1.00  0.00           H
ATOM    734 1HB  LEU A  41     -10.580  13.504  17.496  1.00  0.00           H
ATOM    735 2HB  LEU A  41     -11.357  13.410  19.077  1.00  0.00           H
ATOM    736  HG  LEU A  41     -10.995  11.053  17.259  1.00  0.00           H
ATOM    737 1HD1 LEU A  41      -9.326  11.972  19.606  1.00  0.00           H
ATOM    738 2HD1 LEU A  41      -8.816  11.974  17.918  1.00  0.00           H
ATOM    739 3HD1 LEU A  41      -9.140  10.447  18.740  1.00  0.00           H
ATOM    740 1HD2 LEU A  41     -12.474  11.498  19.652  1.00  0.00           H
ATOM    741 2HD2 LEU A  41     -12.238   9.987  18.773  1.00  0.00           H
ATOM    742 3HD2 LEU A  41     -11.102  10.458  20.037  1.00  0.00           H
ATOM    743  N   VAL A  42     -14.478  14.454  18.685  1.00  0.00           N
ATOM    744  CA  VAL A  42     -15.085  15.734  19.143  1.00  0.00           C
ATOM    745  C   VAL A  42     -14.233  16.479  20.161  1.00  0.00           C
ATOM    746  O   VAL A  42     -13.931  15.955  21.234  1.00  0.00           O
ATOM    747  CB  VAL A  42     -16.521  15.508  19.652  1.00  0.00           C
ATOM    748  CG1 VAL A  42     -16.661  15.993  21.087  1.00  0.00           C
ATOM    749  CG2 VAL A  42     -17.517  16.267  18.789  1.00  0.00           C
ATOM    750  QG1 VAL A  42     -16.693  16.108  21.427  1.00  0.00           Q
ATOM    751  QG2 VAL A  42     -17.753  16.447  18.584  1.00  0.00           Q
ATOM    752  QQG VAL A  42     -17.223  16.277  20.005  1.00  0.00           Q
ATOM    753  H   VAL A  42     -14.872  13.590  18.931  1.00  0.00           H
ATOM    754  HA  VAL A  42     -15.129  16.380  18.279  1.00  0.00           H
ATOM    755  HB  VAL A  42     -16.755  14.456  19.614  1.00  0.00           H
ATOM    756 1HG1 VAL A  42     -16.434  17.048  21.134  1.00  0.00           H
ATOM    757 2HG1 VAL A  42     -15.975  15.449  21.719  1.00  0.00           H
ATOM    758 3HG1 VAL A  42     -17.672  15.827  21.427  1.00  0.00           H
ATOM    759 1HG2 VAL A  42     -16.989  16.796  18.009  1.00  0.00           H
ATOM    760 2HG2 VAL A  42     -18.059  16.974  19.400  1.00  0.00           H
ATOM    761 3HG2 VAL A  42     -18.212  15.571  18.343  1.00  0.00           H
ATOM    762  N   PRO A  43     -13.402  17.458  19.740  1.00  0.00           N
ATOM    763  CA  PRO A  43     -12.210  17.874  20.459  1.00  0.00           C
ATOM    764  C   PRO A  43     -12.559  18.150  21.899  1.00  0.00           C
ATOM    765  O   PRO A  43     -13.486  18.905  22.190  1.00  0.00           O
ATOM    766  CB  PRO A  43     -11.792  19.149  19.731  1.00  0.00           C
ATOM    767  CG  PRO A  43     -12.393  19.019  18.372  1.00  0.00           C
ATOM    768  CD  PRO A  43     -13.688  18.277  18.558  1.00  0.00           C
ATOM    769  QB  PRO A  43     -11.445  19.606  19.976  1.00  0.00           Q
ATOM    770  QD  PRO A  43     -14.192  18.336  18.197  1.00  0.00           Q
ATOM    771  QG  PRO A  43     -12.142  19.237  17.844  1.00  0.00           Q
ATOM    772  HA  PRO A  43     -11.425  17.132  20.473  1.00  0.00           H
ATOM    773 1HB  PRO A  43     -12.177  20.008  20.261  1.00  0.00           H
ATOM    774 2HB  PRO A  43     -10.714  19.205  19.692  1.00  0.00           H
ATOM    775 1HG  PRO A  43     -12.564  20.002  17.958  1.00  0.00           H
ATOM    776 2HG  PRO A  43     -11.719  18.471  17.731  1.00  0.00           H
ATOM    777 1HD  PRO A  43     -14.488  18.984  18.717  1.00  0.00           H
ATOM    778 2HD  PRO A  43     -13.895  17.688  17.677  1.00  0.00           H
ATOM    779  N   VAL A  44     -11.623  17.925  22.823  1.00  0.00           N
ATOM    780  CA  VAL A  44     -11.657  18.544  24.137  1.00  0.00           C
ATOM    781  C   VAL A  44     -10.369  19.307  24.495  1.00  0.00           C
ATOM    782  O   VAL A  44      -9.367  19.219  23.785  1.00  0.00           O
ATOM    783  CB  VAL A  44     -12.034  17.514  25.217  1.00  0.00           C
ATOM    784  CG1 VAL A  44     -13.491  17.100  25.072  1.00  0.00           C
ATOM    785  CG2 VAL A  44     -11.167  16.271  25.094  1.00  0.00           C
ATOM    786  QG1 VAL A  44     -13.836  17.002  25.038  1.00  0.00           Q
ATOM    787  QG2 VAL A  44     -10.961  15.977  25.064  1.00  0.00           Q
ATOM    788  QQG VAL A  44     -12.399  16.489  25.051  1.00  0.00           Q
ATOM    789  H   VAL A  44     -10.884  17.320  22.608  1.00  0.00           H
ATOM    790  HA  VAL A  44     -12.430  19.298  24.098  1.00  0.00           H
ATOM    791  HB  VAL A  44     -11.888  17.948  26.195  1.00  0.00           H
ATOM    792 1HG1 VAL A  44     -13.646  16.659  24.098  1.00  0.00           H
ATOM    793 2HG1 VAL A  44     -14.125  17.968  25.179  1.00  0.00           H
ATOM    794 3HG1 VAL A  44     -13.738  16.378  25.837  1.00  0.00           H
ATOM    795 1HG2 VAL A  44     -10.478  16.392  24.270  1.00  0.00           H
ATOM    796 2HG2 VAL A  44     -11.794  15.410  24.913  1.00  0.00           H
ATOM    797 3HG2 VAL A  44     -10.611  16.126  26.009  1.00  0.00           H
ATOM    798  N   TPO A  45     -10.459  20.071  25.573  1.00  0.00           N
ATOM    799  CA  TPO A  45      -9.307  20.906  26.023  1.00  0.00           C
ATOM    800  C   TPO A  45      -8.601  20.201  27.164  1.00  0.00           C
ATOM    801  O   TPO A  45      -9.222  19.680  28.090  1.00  0.00           O
ATOM    802  CB  TPO A  45      -9.745  22.403  26.208  1.00  0.00           C
ATOM    803  CG2 TPO A  45      -8.835  23.405  25.475  1.00  0.00           C
ATOM    804  OG1 TPO A  45     -11.085  22.595  25.673  1.00  0.00           O
ATOM    805  PS  TPO A  45     -11.906  24.000  25.667  1.00  0.00           P
ATOM    806  OPA TPO A  45     -12.112  24.512  27.096  1.00  0.00           O
ATOM    807  OPB TPO A  45     -13.276  23.786  25.017  1.00  0.00           O
ATOM    808  OPC TPO A  45     -11.150  25.061  24.860  1.00  0.00           O
ATOM    809  QG2 TPO A  45      -8.603  23.668  25.287  1.00  0.00           Q
ATOM    810  H   TPO A  45     -11.242  20.210  26.220  1.00  0.00           H
ATOM    811  HA  TPO A  45      -8.577  20.921  25.196  1.00  0.00           H
ATOM    812  HB  TPO A  45      -9.737  22.635  27.293  1.00  0.00           H
ATOM    813 1HG2 TPO A  45      -9.183  24.440  25.637  1.00  0.00           H
ATOM    814 2HG2 TPO A  45      -7.793  23.342  25.836  1.00  0.00           H
ATOM    815 3HG2 TPO A  45      -8.836  23.221  24.388  1.00  0.00           H
ATOM    816  N   PRO A  46      -7.280  20.137  27.177  1.00  0.00           N
ATOM    817  CA  PRO A  46      -6.645  19.434  28.302  1.00  0.00           C
ATOM    818  C   PRO A  46      -6.370  20.321  29.530  1.00  0.00           C
ATOM    819  O   PRO A  46      -5.758  21.382  29.416  1.00  0.00           O
ATOM    820  CB  PRO A  46      -5.347  18.905  27.695  1.00  0.00           C
ATOM    821  CG  PRO A  46      -5.508  19.117  26.226  1.00  0.00           C
ATOM    822  CD  PRO A  46      -6.352  20.353  26.075  1.00  0.00           C
ATOM    823  QB  PRO A  46      -4.872  18.659  28.016  1.00  0.00           Q
ATOM    824  QD  PRO A  46      -6.272  20.792  25.639  1.00  0.00           Q
ATOM    825  QG  PRO A  46      -5.266  18.755  25.781  1.00  0.00           Q
ATOM    826  HA  PRO A  46      -7.292  18.663  28.697  1.00  0.00           H
ATOM    827 1HB  PRO A  46      -4.510  19.460  28.093  1.00  0.00           H
ATOM    828 2HB  PRO A  46      -5.233  17.859  27.940  1.00  0.00           H
ATOM    829 1HG  PRO A  46      -4.538  19.251  25.773  1.00  0.00           H
ATOM    830 2HG  PRO A  46      -5.994  18.258  25.790  1.00  0.00           H
ATOM    831 1HD  PRO A  46      -5.731  21.229  26.180  1.00  0.00           H
ATOM    832 2HD  PRO A  46      -6.813  20.355  25.098  1.00  0.00           H
ATOM    833  N   SER A  47      -6.375  19.732  30.725  1.00  0.00           N
ATOM    834  CA  SER A  47      -5.664  20.327  31.851  1.00  0.00           C
ATOM    835  C   SER A  47      -5.064  19.272  32.739  1.00  0.00           C
ATOM    836  O   SER A  47      -5.407  18.094  32.637  1.00  0.00           O
ATOM    837  CB  SER A  47      -6.609  21.217  32.662  1.00  0.00           C
ATOM    838  OG  SER A  47      -7.688  20.468  33.192  1.00  0.00           O
ATOM    839  QB  SER A  47      -6.537  21.829  32.753  1.00  0.00           Q
ATOM    840  H   SER A  47      -6.864  18.891  30.849  1.00  0.00           H
ATOM    841  HA  SER A  47      -4.859  20.928  31.455  1.00  0.00           H
ATOM    842 1HB  SER A  47      -6.067  21.667  33.480  1.00  0.00           H
ATOM    843 2HB  SER A  47      -7.007  21.994  32.025  1.00  0.00           H
ATOM    844  HG  SER A  47      -7.348  19.778  33.766  1.00  0.00           H
ATOM    845  N   THR A  48      -4.065  19.693  33.503  1.00  0.00           N
ATOM    846  CA  THR A  48      -3.319  18.733  34.276  1.00  0.00           C
ATOM    847  C   THR A  48      -3.342  18.996  35.795  1.00  0.00           C
ATOM    848  O   THR A  48      -3.619  20.111  36.238  1.00  0.00           O
ATOM    849  CB  THR A  48      -1.854  18.615  33.755  1.00  0.00           C
ATOM    850  CG2 THR A  48      -1.486  17.157  33.524  1.00  0.00           C
ATOM    851  OG1 THR A  48      -1.725  19.326  32.518  1.00  0.00           O
ATOM    852  QG2 THR A  48      -1.399  16.811  33.470  1.00  0.00           Q
ATOM    853  H   THR A  48      -3.835  20.645  33.540  1.00  0.00           H
ATOM    854  HA  THR A  48      -3.824  17.790  34.136  1.00  0.00           H
ATOM    855  HB  THR A  48      -1.176  19.036  34.483  1.00  0.00           H
ATOM    856 1HG  THR A  48      -1.066  20.019  32.613  1.00  0.00           H
ATOM    857 1HG2 THR A  48      -2.154  16.728  32.792  1.00  0.00           H
ATOM    858 2HG2 THR A  48      -1.573  16.613  34.453  1.00  0.00           H
ATOM    859 3HG2 THR A  48      -0.470  17.093  33.164  1.00  0.00           H
ATOM    860  N   THR A  49      -3.020  18.003  36.592  1.00  0.00           N
ATOM    861  CA  THR A  49      -2.957  18.106  38.058  1.00  0.00           C
ATOM    862  C   THR A  49      -1.869  19.044  38.562  1.00  0.00           C
ATOM    863  O   THR A  49      -0.775  19.098  38.000  1.00  0.00           O
ATOM    864  CB  THR A  49      -2.823  16.695  38.709  1.00  0.00           C
ATOM    865  CG2 THR A  49      -4.132  15.930  38.601  1.00  0.00           C
ATOM    866  OG1 THR A  49      -1.796  15.953  38.040  1.00  0.00           O
ATOM    867  QG2 THR A  49      -4.443  15.748  38.576  1.00  0.00           Q
ATOM    868  H   THR A  49      -2.809  17.137  36.185  1.00  0.00           H
ATOM    869  HA  THR A  49      -3.895  18.548  38.366  1.00  0.00           H
ATOM    870  HB  THR A  49      -2.564  16.803  39.753  1.00  0.00           H
ATOM    871 1HG  THR A  49      -1.108  15.718  38.667  1.00  0.00           H
ATOM    872 1HG2 THR A  49      -4.396  15.812  37.561  1.00  0.00           H
ATOM    873 2HG2 THR A  49      -4.912  16.478  39.109  1.00  0.00           H
ATOM    874 3HG2 THR A  49      -4.020  14.957  39.056  1.00  0.00           H
ATOM    875  N   LYS A  50      -2.088  19.601  39.710  1.00  0.00           N
ATOM    876  CA  LYS A  50      -1.017  20.323  40.372  1.00  0.00           C
ATOM    877  C   LYS A  50      -0.200  19.296  41.149  1.00  0.00           C
ATOM    878  O   LYS A  50       0.826  19.626  41.743  1.00  0.00           O
ATOM    879  CB  LYS A  50      -1.601  21.349  41.340  1.00  0.00           C
ATOM    880  CG  LYS A  50      -1.746  22.745  40.754  1.00  0.00           C
ATOM    881  CD  LYS A  50      -3.154  22.982  40.233  1.00  0.00           C
ATOM    882  CE  LYS A  50      -3.161  23.997  39.103  1.00  0.00           C
ATOM    883  NZ  LYS A  50      -2.243  25.138  39.374  1.00  0.00           N
ATOM    884  QB  LYS A  50      -1.773  21.233  41.928  1.00  0.00           Q
ATOM    885  QD  LYS A  50      -3.669  22.704  40.449  1.00  0.00           Q
ATOM    886  QE  LYS A  50      -3.501  23.954  38.581  1.00  0.00           Q
ATOM    887  QG  LYS A  50      -1.293  23.172  40.726  1.00  0.00           Q
ATOM    888  QZ  LYS A  50      -2.029  25.403  39.437  1.00  0.00           Q
ATOM    889  H   LYS A  50      -2.972  19.535  40.130  1.00  0.00           H
ATOM    890  HA  LYS A  50      -0.404  20.846  39.651  1.00  0.00           H
ATOM    891 1HB  LYS A  50      -2.586  21.032  41.650  1.00  0.00           H
ATOM    892 2HB  LYS A  50      -0.962  21.433  42.205  1.00  0.00           H
ATOM    893 1HG  LYS A  50      -1.533  23.479  41.517  1.00  0.00           H
ATOM    894 2HG  LYS A  50      -1.052  22.865  39.936  1.00  0.00           H
ATOM    895 1HD  LYS A  50      -3.563  22.053  39.863  1.00  0.00           H
ATOM    896 2HD  LYS A  50      -3.776  23.355  41.034  1.00  0.00           H
ATOM    897 1HE  LYS A  50      -2.843  23.520  38.187  1.00  0.00           H
ATOM    898 2HE  LYS A  50      -4.159  24.389  38.977  1.00  0.00           H
ATOM    899 1HZ  LYS A  50      -1.271  24.783  39.487  1.00  0.00           H
ATOM    900 2HZ  LYS A  50      -2.537  25.620  40.246  1.00  0.00           H
ATOM    901 3HZ  LYS A  50      -2.276  25.807  38.579  1.00  0.00           H
ATOM    902  N   SER A  51      -0.720  18.072  41.159  1.00  0.00           N
ATOM    903  CA  SER A  51      -0.043  17.008  41.923  1.00  0.00           C
ATOM    904  C   SER A  51       1.306  16.560  41.318  1.00  0.00           C
ATOM    905  O   SER A  51       1.542  16.716  40.119  1.00  0.00           O
ATOM    906  CB  SER A  51      -0.971  15.802  42.083  1.00  0.00           C
ATOM    907  OG  SER A  51      -2.234  16.046  41.488  1.00  0.00           O
ATOM    908  QB  SER A  51      -0.823  15.269  42.371  1.00  0.00           Q
ATOM    909  H   SER A  51      -1.543  17.879  40.662  1.00  0.00           H
ATOM    910  HA  SER A  51       0.185  17.435  42.889  1.00  0.00           H
ATOM    911 1HB  SER A  51      -0.526  14.940  41.609  1.00  0.00           H
ATOM    912 2HB  SER A  51      -1.119  15.597  43.133  1.00  0.00           H
ATOM    913  HG  SER A  51      -2.117  16.221  40.551  1.00  0.00           H
ATOM    914  N   PHE A  52       2.217  16.303  42.249  1.00  0.00           N
ATOM    915  CA  PHE A  52       3.621  16.167  41.899  1.00  0.00           C
ATOM    916  C   PHE A  52       3.909  15.112  40.784  1.00  0.00           C
ATOM    917  O   PHE A  52       4.859  14.337  40.881  1.00  0.00           O
ATOM    918  CB  PHE A  52       4.477  15.894  43.141  1.00  0.00           C
ATOM    919  CG  PHE A  52       3.958  14.779  44.003  1.00  0.00           C
ATOM    920  CD1 PHE A  52       2.651  14.786  44.457  1.00  0.00           C
ATOM    921  CD2 PHE A  52       4.777  13.722  44.359  1.00  0.00           C
ATOM    922  CE1 PHE A  52       2.172  13.761  45.249  1.00  0.00           C
ATOM    923  CE2 PHE A  52       4.299  12.695  45.151  1.00  0.00           C
ATOM    924  CZ  PHE A  52       2.991  12.718  45.597  1.00  0.00           C
ATOM    925  QB  PHE A  52       4.996  16.205  43.296  1.00  0.00           Q
ATOM    926  QD  PHE A  52       3.897  14.647  44.104  1.00  0.00           Q
ATOM    927  QE  PHE A  52       3.049  12.827  45.510  1.00  0.00           Q
ATOM    928  QR  PHE A  52       3.302  13.373  45.089  1.00  0.00           Q
ATOM    929  H   PHE A  52       1.940  16.204  43.185  1.00  0.00           H
ATOM    930  HA  PHE A  52       3.899  17.120  41.474  1.00  0.00           H
ATOM    931 1HB  PHE A  52       4.514  16.783  43.755  1.00  0.00           H
ATOM    932 2HB  PHE A  52       5.477  15.626  42.838  1.00  0.00           H
ATOM    933 1HD  PHE A  52       1.992  15.601  44.192  1.00  0.00           H
ATOM    934 2HD  PHE A  52       5.801  13.693  44.017  1.00  0.00           H
ATOM    935 1HE  PHE A  52       1.151  13.778  45.598  1.00  0.00           H
ATOM    936 2HE  PHE A  52       4.948  11.875  45.423  1.00  0.00           H
ATOM    937  HZ  PHE A  52       2.618  11.916  46.216  1.00  0.00           H
ATOM    938  N   LYS A  53       2.969  14.885  39.879  1.00  0.00           N
ATOM    939  CA  LYS A  53       3.102  13.678  39.003  1.00  0.00           C
ATOM    940  C   LYS A  53       3.842  14.033  37.693  1.00  0.00           C
ATOM    941  O   LYS A  53       3.556  13.473  36.636  1.00  0.00           O
ATOM    942  CB  LYS A  53       1.717  13.121  38.671  1.00  0.00           C
ATOM    943  CG  LYS A  53       1.689  11.617  38.455  1.00  0.00           C
ATOM    944  CD  LYS A  53       0.343  11.164  37.911  1.00  0.00           C
ATOM    945  CE  LYS A  53      -0.698  11.077  39.015  1.00  0.00           C
ATOM    946  NZ  LYS A  53      -0.286  10.137  40.093  1.00  0.00           N
ATOM    947  QB  LYS A  53       1.195  13.460  38.624  1.00  0.00           Q
ATOM    948  QD  LYS A  53       0.223  11.028  37.314  1.00  0.00           Q
ATOM    949  QE  LYS A  53      -1.237  11.392  39.028  1.00  0.00           Q
ATOM    950  QG  LYS A  53       2.161  11.227  38.570  1.00  0.00           Q
ATOM    951  QZ  LYS A  53      -0.192   9.918  40.345  1.00  0.00           Q
ATOM    952  H   LYS A  53       2.206  15.493  39.785  1.00  0.00           H
ATOM    953  HA  LYS A  53       3.674  12.932  39.534  1.00  0.00           H
ATOM    954 1HB  LYS A  53       1.038  13.339  39.483  1.00  0.00           H
ATOM    955 2HB  LYS A  53       1.352  13.581  37.765  1.00  0.00           H
ATOM    956 1HG  LYS A  53       2.456  11.341  37.747  1.00  0.00           H
ATOM    957 2HG  LYS A  53       1.867  11.114  39.393  1.00  0.00           H
ATOM    958 1HD  LYS A  53      -0.001  11.868  37.168  1.00  0.00           H
ATOM    959 2HD  LYS A  53       0.448  10.189  37.460  1.00  0.00           H
ATOM    960 1HE  LYS A  53      -0.839  12.054  39.454  1.00  0.00           H
ATOM    961 2HE  LYS A  53      -1.633  10.730  38.602  1.00  0.00           H
ATOM    962 1HZ  LYS A  53       0.608  10.461  40.514  1.00  0.00           H
ATOM    963 2HZ  LYS A  53      -0.157   9.186  39.693  1.00  0.00           H
ATOM    964 3HZ  LYS A  53      -1.024  10.106  40.826  1.00  0.00           H
ATOM    965  N   ASN A  54       4.633  15.089  37.733  1.00  0.00           N
ATOM    966  CA  ASN A  54       5.226  15.658  36.526  1.00  0.00           C
ATOM    967  C   ASN A  54       6.466  14.907  36.079  1.00  0.00           C
ATOM    968  O   ASN A  54       7.202  14.359  36.901  1.00  0.00           O
ATOM    969  CB  ASN A  54       5.520  17.149  36.735  1.00  0.00           C
ATOM    970  CG  ASN A  54       6.762  17.608  35.996  1.00  0.00           C
ATOM    971  ND2 ASN A  54       6.564  18.324  34.896  1.00  0.00           N
ATOM    972  OD1 ASN A  54       7.884  17.320  36.410  1.00  0.00           O
ATOM    973  QB  ASN A  54       5.179  17.539  37.082  1.00  0.00           Q
ATOM    974  QD2 ASN A  54       6.491  18.588  34.490  1.00  0.00           Q
ATOM    975  H   ASN A  54       4.830  15.502  38.599  1.00  0.00           H
ATOM    976  HA  ASN A  54       4.505  15.555  35.727  1.00  0.00           H
ATOM    977 1HB  ASN A  54       4.687  17.736  36.378  1.00  0.00           H
ATOM    978 2HB  ASN A  54       5.671  17.342  37.786  1.00  0.00           H
ATOM    979 1HD2 ASN A  54       5.651  18.529  34.602  1.00  0.00           H
ATOM    980 2HD2 ASN A  54       7.330  18.647  34.377  1.00  0.00           H
ATOM    981  N   ALA A  55       6.563  14.620  34.792  1.00  0.00           N
ATOM    982  CA  ALA A  55       7.593  13.612  34.365  1.00  0.00           C
ATOM    983  C   ALA A  55       8.989  14.147  34.227  1.00  0.00           C
ATOM    984  O   ALA A  55       9.306  14.837  33.257  1.00  0.00           O
ATOM    985  CB  ALA A  55       7.156  12.939  33.063  1.00  0.00           C
ATOM    986  QB  ALA A  55       7.052  12.780  32.757  1.00  0.00           Q
ATOM    987  H   ALA A  55       5.981  15.054  34.134  1.00  0.00           H
ATOM    988  HA  ALA A  55       7.645  12.895  35.171  1.00  0.00           H
ATOM    989 1HB  ALA A  55       7.915  12.241  32.744  1.00  0.00           H
ATOM    990 2HB  ALA A  55       7.012  13.688  32.300  1.00  0.00           H
ATOM    991 3HB  ALA A  55       6.227  12.410  33.226  1.00  0.00           H
ATOM    992  N   PRO A  56       9.821  13.910  35.227  1.00  0.00           N
ATOM    993  CA  PRO A  56      11.151  14.490  35.163  1.00  0.00           C
ATOM    994  C   PRO A  56      12.043  13.654  34.220  1.00  0.00           C
ATOM    995  O   PRO A  56      11.543  12.940  33.351  1.00  0.00           O
ATOM    996  CB  PRO A  56      11.638  14.408  36.609  1.00  0.00           C
ATOM    997  CG  PRO A  56      10.946  13.210  37.168  1.00  0.00           C
ATOM    998  CD  PRO A  56       9.691  13.038  36.358  1.00  0.00           C
ATOM    999  QB  PRO A  56      12.039  14.803  36.877  1.00  0.00           Q
ATOM   1000  QD  PRO A  56       9.218  12.659  36.502  1.00  0.00           Q
ATOM   1001  QG  PRO A  56      11.152  12.864  37.644  1.00  0.00           Q
ATOM   1002  HA  PRO A  56      11.172  15.499  34.778  1.00  0.00           H
ATOM   1003 1HB  PRO A  56      12.712  14.293  36.621  1.00  0.00           H
ATOM   1004 2HB  PRO A  56      11.366  15.311  37.133  1.00  0.00           H
ATOM   1005 1HG  PRO A  56      11.588  12.348  37.077  1.00  0.00           H
ATOM   1006 2HG  PRO A  56      10.716  13.380  38.209  1.00  0.00           H
ATOM   1007 1HD  PRO A  56       9.602  12.009  36.045  1.00  0.00           H
ATOM   1008 2HD  PRO A  56       8.835  13.308  36.958  1.00  0.00           H
ATOM   1009  N   LEU A  57      13.247  14.149  33.959  1.00  0.00           N
ATOM   1010  CA  LEU A  57      13.931  13.889  32.703  1.00  0.00           C
ATOM   1011  C   LEU A  57      15.071  12.866  32.843  1.00  0.00           C
ATOM   1012  O   LEU A  57      15.961  13.023  33.679  1.00  0.00           O
ATOM   1013  CB  LEU A  57      14.441  15.213  32.114  1.00  0.00           C
ATOM   1014  CG  LEU A  57      15.237  16.113  33.062  1.00  0.00           C
ATOM   1015  CD1 LEU A  57      16.515  15.424  33.512  1.00  0.00           C
ATOM   1016  CD2 LEU A  57      15.614  17.416  32.375  1.00  0.00           C
ATOM   1017  QB  LEU A  57      14.350  15.406  31.529  1.00  0.00           Q
ATOM   1018  QD1 LEU A  57      16.819  15.261  33.619  1.00  0.00           Q
ATOM   1019  QD2 LEU A  57      15.704  17.725  32.211  1.00  0.00           Q
ATOM   1020  QQD LEU A  57      16.261  16.493  32.915  1.00  0.00           Q
ATOM   1021  H   LEU A  57      13.688  14.707  34.633  1.00  0.00           H
ATOM   1022  HA  LEU A  57      13.217  13.442  32.026  1.00  0.00           H
ATOM   1023 1HB  LEU A  57      15.096  15.008  31.280  1.00  0.00           H
ATOM   1024 2HB  LEU A  57      13.603  15.804  31.776  1.00  0.00           H
ATOM   1025  HG  LEU A  57      14.638  16.339  33.933  1.00  0.00           H
ATOM   1026 1HD1 LEU A  57      17.126  15.199  32.651  1.00  0.00           H
ATOM   1027 2HD1 LEU A  57      16.269  14.506  34.028  1.00  0.00           H
ATOM   1028 3HD1 LEU A  57      17.061  16.075  34.179  1.00  0.00           H
ATOM   1029 1HD2 LEU A  57      15.235  17.414  31.363  1.00  0.00           H
ATOM   1030 2HD2 LEU A  57      15.189  18.247  32.917  1.00  0.00           H
ATOM   1031 3HD2 LEU A  57      16.690  17.514  32.354  1.00  0.00           H
ATOM   1032  N   LEU A  58      14.972  11.778  32.125  1.00  0.00           N
ATOM   1033  CA  LEU A  58      15.926  10.688  32.287  1.00  0.00           C
ATOM   1034  C   LEU A  58      17.178  10.904  31.449  1.00  0.00           C
ATOM   1035  O   LEU A  58      17.608  12.038  31.240  1.00  0.00           O
ATOM   1036  CB  LEU A  58      15.245   9.357  31.933  1.00  0.00           C
ATOM   1037  CG  LEU A  58      13.737   9.414  31.680  1.00  0.00           C
ATOM   1038  CD1 LEU A  58      13.264  10.856  31.571  1.00  0.00           C
ATOM   1039  CD2 LEU A  58      13.380   8.697  30.387  1.00  0.00           C
ATOM   1040  QB  LEU A  58      15.533   8.806  31.886  1.00  0.00           Q
ATOM   1041  QD1 LEU A  58      13.152  11.197  31.544  1.00  0.00           Q
ATOM   1042  QD2 LEU A  58      13.296   8.526  30.080  1.00  0.00           Q
ATOM   1043  QQD LEU A  58      13.224   9.862  30.812  1.00  0.00           Q
ATOM   1044  H   LEU A  58      14.249  11.694  31.470  1.00  0.00           H
ATOM   1045  HA  LEU A  58      16.245  10.659  33.317  1.00  0.00           H
ATOM   1046 1HB  LEU A  58      15.681   8.957  31.030  1.00  0.00           H
ATOM   1047 2HB  LEU A  58      15.384   8.655  32.741  1.00  0.00           H
ATOM   1048  HG  LEU A  58      13.216   8.938  32.497  1.00  0.00           H
ATOM   1049 1HD1 LEU A  58      13.774  11.340  30.750  1.00  0.00           H
ATOM   1050 2HD1 LEU A  58      13.484  11.378  32.489  1.00  0.00           H
ATOM   1051 3HD1 LEU A  58      12.199  10.873  31.393  1.00  0.00           H
ATOM   1052 1HD2 LEU A  58      14.279   8.305  29.933  1.00  0.00           H
ATOM   1053 2HD2 LEU A  58      12.702   7.883  30.600  1.00  0.00           H
ATOM   1054 3HD2 LEU A  58      12.908   9.391  29.709  1.00  0.00           H
ATOM   1055  N   ALA A  59      18.113   9.940  31.406  1.00  0.00           N
ATOM   1056  CA  ALA A  59      19.485  10.302  31.173  1.00  0.00           C
ATOM   1057  C   ALA A  59      19.679  10.230  29.639  1.00  0.00           C
ATOM   1058  O   ALA A  59      19.065   9.404  28.965  1.00  0.00           O
ATOM   1059  CB  ALA A  59      20.414   9.307  31.871  1.00  0.00           C
ATOM   1060  QB  ALA A  59      20.633   9.073  32.036  1.00  0.00           Q
ATOM   1061  H   ALA A  59      17.863   9.000  31.536  1.00  0.00           H
ATOM   1062  HA  ALA A  59      19.713  11.286  31.557  1.00  0.00           H
ATOM   1063 1HB  ALA A  59      20.926   9.801  32.683  1.00  0.00           H
ATOM   1064 2HB  ALA A  59      21.139   8.932  31.163  1.00  0.00           H
ATOM   1065 3HB  ALA A  59      19.833   8.484  32.261  1.00  0.00           H
ATOM   1066  N   PRO A  60      20.255  11.265  29.047  1.00  0.00           N
ATOM   1067  CA  PRO A  60      20.155  11.423  27.604  1.00  0.00           C
ATOM   1068  C   PRO A  60      21.159  10.482  26.944  1.00  0.00           C
ATOM   1069  O   PRO A  60      22.366  10.723  26.980  1.00  0.00           O
ATOM   1070  CB  PRO A  60      20.536  12.886  27.386  1.00  0.00           C
ATOM   1071  CG  PRO A  60      21.475  13.198  28.502  1.00  0.00           C
ATOM   1072  CD  PRO A  60      21.134  12.244  29.613  1.00  0.00           C
ATOM   1073  QB  PRO A  60      20.328  13.247  26.923  1.00  0.00           Q
ATOM   1074  QD  PRO A  60      21.344  12.283  30.199  1.00  0.00           Q
ATOM   1075  QG  PRO A  60      21.914  13.639  28.490  1.00  0.00           Q
ATOM   1076  HA  PRO A  60      19.184  11.192  27.189  1.00  0.00           H
ATOM   1077 1HB  PRO A  60      21.007  12.996  26.421  1.00  0.00           H
ATOM   1078 2HB  PRO A  60      19.647  13.499  27.425  1.00  0.00           H
ATOM   1079 1HG  PRO A  60      22.492  13.057  28.167  1.00  0.00           H
ATOM   1080 2HG  PRO A  60      21.337  14.222  28.813  1.00  0.00           H
ATOM   1081 1HD  PRO A  60      22.038  11.785  29.985  1.00  0.00           H
ATOM   1082 2HD  PRO A  60      20.649  12.782  30.414  1.00  0.00           H
ATOM   1083  N   PRO A  61      21.007  10.191  25.646  1.00  0.00           N
ATOM   1084  CA  PRO A  61      19.780   9.643  25.135  1.00  0.00           C
ATOM   1085  C   PRO A  61      19.654   8.156  25.313  1.00  0.00           C
ATOM   1086  O   PRO A  61      18.552   7.607  25.269  1.00  0.00           O
ATOM   1087  CB  PRO A  61      19.824  10.013  23.644  1.00  0.00           C
ATOM   1088  CG  PRO A  61      21.278  10.133  23.333  1.00  0.00           C
ATOM   1089  CD  PRO A  61      21.956  10.476  24.630  1.00  0.00           C
ATOM   1090  QB  PRO A  61      19.327  10.088  23.277  1.00  0.00           Q
ATOM   1091  QD  PRO A  61      22.536  10.696  24.686  1.00  0.00           Q
ATOM   1092  QG  PRO A  61      21.534  10.054  22.769  1.00  0.00           Q
ATOM   1093  HA  PRO A  61      18.927  10.037  25.667  1.00  0.00           H
ATOM   1094 1HB  PRO A  61      19.353   9.232  23.066  1.00  0.00           H
ATOM   1095 2HB  PRO A  61      19.300  10.943  23.489  1.00  0.00           H
ATOM   1096 1HG  PRO A  61      21.642   9.196  22.940  1.00  0.00           H
ATOM   1097 2HG  PRO A  61      21.426  10.912  22.599  1.00  0.00           H
ATOM   1098 1HD  PRO A  61      22.844   9.873  24.743  1.00  0.00           H
ATOM   1099 2HD  PRO A  61      22.229  11.520  24.628  1.00  0.00           H
ATOM   1100  N   ASN A  62      20.781   7.456  25.307  1.00  0.00           N
ATOM   1101  CA  ASN A  62      20.783   6.002  25.249  1.00  0.00           C
ATOM   1102  C   ASN A  62      20.377   5.488  23.856  1.00  0.00           C
ATOM   1103  O   ASN A  62      19.710   4.462  23.732  1.00  0.00           O
ATOM   1104  CB  ASN A  62      19.872   5.430  26.343  1.00  0.00           C
ATOM   1105  CG  ASN A  62      18.575   6.203  26.483  1.00  0.00           C
ATOM   1106  ND2 ASN A  62      17.572   5.822  25.701  1.00  0.00           N
ATOM   1107  OD1 ASN A  62      18.479   7.131  27.288  1.00  0.00           O
ATOM   1108  QB  ASN A  62      20.003   4.935  26.699  1.00  0.00           Q
ATOM   1109  QD2 ASN A  62      17.202   5.681  25.413  1.00  0.00           Q
ATOM   1110  H   ASN A  62      21.638   7.932  25.342  1.00  0.00           H
ATOM   1111  HA  ASN A  62      21.791   5.657  25.429  1.00  0.00           H
ATOM   1112 1HB  ASN A  62      19.623   4.406  26.106  1.00  0.00           H
ATOM   1113 2HB  ASN A  62      20.384   5.466  27.293  1.00  0.00           H
ATOM   1114 1HD2 ASN A  62      17.694   5.077  25.076  1.00  0.00           H
ATOM   1115 2HD2 ASN A  62      16.710   6.285  25.749  1.00  0.00           H
ATOM   1116  N   SER A  63      20.704   6.223  22.827  1.00  0.00           N
ATOM   1117  CA  SER A  63      20.296   5.866  21.454  1.00  0.00           C
ATOM   1118  C   SER A  63      21.390   5.976  20.414  1.00  0.00           C
ATOM   1119  O   SER A  63      22.570   6.077  20.750  1.00  0.00           O
ATOM   1120  CB  SER A  63      19.086   6.704  21.031  1.00  0.00           C
ATOM   1121  OG  SER A  63      17.874   6.010  21.275  1.00  0.00           O
ATOM   1122  QB  SER A  63      19.113   7.276  20.783  1.00  0.00           Q
ATOM   1123  H   SER A  63      21.237   7.032  22.970  1.00  0.00           H
ATOM   1124  HA  SER A  63      20.040   4.819  21.495  1.00  0.00           H
ATOM   1125 1HB  SER A  63      19.073   7.628  21.589  1.00  0.00           H
ATOM   1126 2HB  SER A  63      19.151   6.923  19.975  1.00  0.00           H
ATOM   1127  HG  SER A  63      17.802   5.815  22.213  1.00  0.00           H
ATOM   1128  N   ASN A  64      20.972   5.887  19.135  1.00  0.00           N
ATOM   1129  CA  ASN A  64      21.922   5.905  18.008  1.00  0.00           C
ATOM   1130  C   ASN A  64      22.310   7.311  17.550  1.00  0.00           C
ATOM   1131  O   ASN A  64      21.460   8.090  17.117  1.00  0.00           O
ATOM   1132  CB  ASN A  64      21.376   5.067  16.845  1.00  0.00           C
ATOM   1133  CG  ASN A  64      22.375   4.041  16.347  1.00  0.00           C
ATOM   1134  ND2 ASN A  64      22.233   2.804  16.813  1.00  0.00           N
ATOM   1135  OD1 ASN A  64      23.262   4.357  15.555  1.00  0.00           O
ATOM   1136  QB  ASN A  64      20.809   5.127  16.593  1.00  0.00           Q
ATOM   1137  QD2 ASN A  64      22.181   2.349  16.984  1.00  0.00           Q
ATOM   1138  H   ASN A  64      20.013   5.807  18.951  1.00  0.00           H
ATOM   1139  HA  ASN A  64      22.839   5.461  18.370  1.00  0.00           H
ATOM   1140 1HB  ASN A  64      20.490   4.538  17.166  1.00  0.00           H
ATOM   1141 2HB  ASN A  64      21.127   5.715  16.019  1.00  0.00           H
ATOM   1142 1HD2 ASN A  64      21.511   2.598  17.442  1.00  0.00           H
ATOM   1143 2HD2 ASN A  64      22.850   2.099  16.525  1.00  0.00           H
ATOM   1144  N   MET A  65      23.604   7.646  17.667  1.00  0.00           N
ATOM   1145  CA  MET A  65      24.034   8.983  17.266  1.00  0.00           C
ATOM   1146  C   MET A  65      23.811   9.302  15.814  1.00  0.00           C
ATOM   1147  O   MET A  65      22.859   9.997  15.460  1.00  0.00           O
ATOM   1148  CB  MET A  65      25.493   9.223  17.650  1.00  0.00           C
ATOM   1149  CG  MET A  65      25.677   9.931  18.983  1.00  0.00           C
ATOM   1150  SD  MET A  65      27.300  10.700  19.147  1.00  0.00           S
ATOM   1151  CE  MET A  65      27.134  12.084  18.022  1.00  0.00           C
ATOM   1152  QB  MET A  65      25.989   9.057  17.309  1.00  0.00           Q
ATOM   1153  QE  MET A  65      27.100  12.363  17.796  1.00  0.00           Q
ATOM   1154  QG  MET A  65      25.249   9.963  19.437  1.00  0.00           Q
ATOM   1155  H   MET A  65      24.253   6.999  18.015  1.00  0.00           H
ATOM   1156  HA  MET A  65      23.400   9.664  17.816  1.00  0.00           H
ATOM   1157 1HB  MET A  65      26.010   8.277  17.721  1.00  0.00           H
ATOM   1158 2HB  MET A  65      25.968   9.836  16.899  1.00  0.00           H
ATOM   1159 1HG  MET A  65      24.933  10.707  19.085  1.00  0.00           H
ATOM   1160 2HG  MET A  65      25.566   9.219  19.788  1.00  0.00           H
ATOM   1161 1HE  MET A  65      26.321  12.717  18.349  1.00  0.00           H
ATOM   1162 2HE  MET A  65      26.927  11.717  17.028  1.00  0.00           H
ATOM   1163 3HE  MET A  65      28.051  12.653  18.013  1.00  0.00           H
ATOM   1164  N   GLY A  66      24.303   8.423  14.969  1.00  0.00           N
ATOM   1165  CA  GLY A  66      23.723   8.283  13.656  1.00  0.00           C
ATOM   1166  C   GLY A  66      22.537   7.320  13.655  1.00  0.00           C
ATOM   1167  O   GLY A  66      22.412   6.472  14.538  1.00  0.00           O
ATOM   1168  QA  GLY A  66      23.909   8.603  13.160  1.00  0.00           Q
ATOM   1169  H   GLY A  66      25.066   7.866  15.230  1.00  0.00           H
ATOM   1170 1HA  GLY A  66      23.350   9.251  13.358  1.00  0.00           H
ATOM   1171 2HA  GLY A  66      24.467   7.954  12.962  1.00  0.00           H
ATOM   1172  N   MET A  67      22.073   7.033  12.465  1.00  0.00           N
ATOM   1173  CA  MET A  67      21.460   5.736  12.253  1.00  0.00           C
ATOM   1174  C   MET A  67      22.536   4.706  11.930  1.00  0.00           C
ATOM   1175  O   MET A  67      23.728   4.963  12.099  1.00  0.00           O
ATOM   1176  CB  MET A  67      20.422   5.801  11.134  1.00  0.00           C
ATOM   1177  CG  MET A  67      20.860   5.128   9.843  1.00  0.00           C
ATOM   1178  SD  MET A  67      19.917   5.690   8.413  1.00  0.00           S
ATOM   1179  CE  MET A  67      18.647   4.428   8.329  1.00  0.00           C
ATOM   1180  QB  MET A  67      19.863   6.072  11.177  1.00  0.00           Q
ATOM   1181  QE  MET A  67      18.391   4.175   8.312  1.00  0.00           Q
ATOM   1182  QG  MET A  67      21.313   4.702   9.795  1.00  0.00           Q
ATOM   1183  H   MET A  67      22.137   7.682  11.734  1.00  0.00           H
ATOM   1184  HA  MET A  67      20.953   5.442  13.160  1.00  0.00           H
ATOM   1185 1HB  MET A  67      19.515   5.312  11.456  1.00  0.00           H
ATOM   1186 2HB  MET A  67      20.210   6.832  10.898  1.00  0.00           H
ATOM   1187 1HG  MET A  67      21.902   5.345   9.659  1.00  0.00           H
ATOM   1188 2HG  MET A  67      20.725   4.059   9.930  1.00  0.00           H
ATOM   1189 1HE  MET A  67      18.078   4.428   9.247  1.00  0.00           H
ATOM   1190 2HE  MET A  67      19.106   3.461   8.191  1.00  0.00           H
ATOM   1191 3HE  MET A  67      17.987   4.636   7.498  1.00  0.00           H
ATOM   1192  N   THR A  68      22.193   3.746  11.085  1.00  0.00           N
ATOM   1193  CA  THR A  68      23.197   2.979  10.333  1.00  0.00           C
ATOM   1194  C   THR A  68      24.227   3.828   9.559  1.00  0.00           C
ATOM   1195  O   THR A  68      23.965   4.981   9.219  1.00  0.00           O
ATOM   1196  CB  THR A  68      22.514   1.938   9.394  1.00  0.00           C
ATOM   1197  CG2 THR A  68      22.452   2.467   7.969  1.00  0.00           C
ATOM   1198  OG1 THR A  68      23.262   0.717   9.402  1.00  0.00           O
ATOM   1199  QG2 THR A  68      22.438   2.594   7.631  1.00  0.00           Q
ATOM   1200  H   THR A  68      21.243   3.541  10.958  1.00  0.00           H
ATOM   1201  HA  THR A  68      23.774   2.464  11.088  1.00  0.00           H
ATOM   1202  HB  THR A  68      21.509   1.747   9.739  1.00  0.00           H
ATOM   1203 1HG  THR A  68      22.704   0.002   9.715  1.00  0.00           H
ATOM   1204 1HG2 THR A  68      23.454   2.658   7.612  1.00  0.00           H
ATOM   1205 2HG2 THR A  68      21.883   3.385   7.949  1.00  0.00           H
ATOM   1206 3HG2 THR A  68      21.977   1.736   7.333  1.00  0.00           H
ATOM   1207  N   SEP A  69      25.295   3.153   9.161  1.00  0.00           N
ATOM   1208  CA  SEP A  69      26.294   3.767   8.238  1.00  0.00           C
ATOM   1209  C   SEP A  69      25.645   4.050   6.907  1.00  0.00           C
ATOM   1210  O   SEP A  69      24.692   3.394   6.494  1.00  0.00           O
ATOM   1211  CB  SEP A  69      27.578   2.888   8.173  1.00  0.00           C
ATOM   1212  OG  SEP A  69      28.553   3.320   9.152  1.00  0.00           O
ATOM   1213  PS  SEP A  69      28.655   2.653  10.623  1.00  0.00           P
ATOM   1214  OPA SEP A  69      28.949   1.162  10.431  1.00  0.00           O
ATOM   1215  OPB SEP A  69      29.771   3.311  11.426  1.00  0.00           O
ATOM   1216  OPC SEP A  69      27.311   2.799  11.327  1.00  0.00           O
ATOM   1217  QB  SEP A  69      27.703   2.361   7.759  1.00  0.00           Q
ATOM   1218  H   SEP A  69      25.453   2.206   9.475  1.00  0.00           H
ATOM   1219  HA  SEP A  69      26.574   4.740   8.685  1.00  0.00           H
ATOM   1220 2HB  SEP A  69      27.364   1.819   8.353  1.00  0.00           H
ATOM   1221 3HB  SEP A  69      28.041   2.904   7.166  1.00  0.00           H
ATOM   1222  N   PRO A  70      26.099   5.034   6.142  1.00  0.00           N
ATOM   1223  CA  PRO A  70      25.447   5.305   4.857  1.00  0.00           C
ATOM   1224  C   PRO A  70      25.891   4.272   3.872  1.00  0.00           C
ATOM   1225  O   PRO A  70      26.463   3.249   4.247  1.00  0.00           O
ATOM   1226  CB  PRO A  70      25.968   6.690   4.485  1.00  0.00           C
ATOM   1227  CG  PRO A  70      27.317   6.764   5.116  1.00  0.00           C
ATOM   1228  CD  PRO A  70      27.284   5.814   6.281  1.00  0.00           C
ATOM   1229  QB  PRO A  70      25.660   7.111   4.142  1.00  0.00           Q
ATOM   1230  QD  PRO A  70      27.716   5.780   6.732  1.00  0.00           Q
ATOM   1231  QG  PRO A  70      27.788   7.123   4.922  1.00  0.00           Q
ATOM   1232  HA  PRO A  70      24.367   5.271   4.883  1.00  0.00           H
ATOM   1233 1HB  PRO A  70      26.021   6.778   3.409  1.00  0.00           H
ATOM   1234 2HB  PRO A  70      25.300   7.443   4.875  1.00  0.00           H
ATOM   1235 1HG  PRO A  70      28.069   6.471   4.398  1.00  0.00           H
ATOM   1236 2HG  PRO A  70      27.507   7.774   5.444  1.00  0.00           H
ATOM   1237 1HD  PRO A  70      28.162   5.184   6.259  1.00  0.00           H
ATOM   1238 2HD  PRO A  70      27.268   6.376   7.204  1.00  0.00           H
ATOM   1239  N   PHE A  71      25.093   4.021   2.858  1.00  0.00           N
ATOM   1240  CA  PHE A  71      24.906   2.664   2.364  1.00  0.00           C
ATOM   1241  C   PHE A  71      25.953   2.210   1.332  1.00  0.00           C
ATOM   1242  O   PHE A  71      25.838   2.509   0.144  1.00  0.00           O
ATOM   1243  CB  PHE A  71      23.484   2.465   1.822  1.00  0.00           C
ATOM   1244  CG  PHE A  71      22.525   3.549   2.221  1.00  0.00           C
ATOM   1245  CD1 PHE A  71      22.496   4.752   1.540  1.00  0.00           C
ATOM   1246  CD2 PHE A  71      21.653   3.365   3.281  1.00  0.00           C
ATOM   1247  CE1 PHE A  71      21.612   5.750   1.908  1.00  0.00           C
ATOM   1248  CE2 PHE A  71      20.770   4.362   3.649  1.00  0.00           C
ATOM   1249  CZ  PHE A  71      20.752   5.559   2.958  1.00  0.00           C
ATOM   1250  QB  PHE A  71      23.298   1.987   1.467  1.00  0.00           Q
ATOM   1251  QD  PHE A  71      22.412   3.677   2.269  1.00  0.00           Q
ATOM   1252  QE  PHE A  71      20.846   5.446   2.922  1.00  0.00           Q
ATOM   1253  QR  PHE A  71      21.315   4.917   2.725  1.00  0.00           Q
ATOM   1254  H   PHE A  71      24.614   4.761   2.427  1.00  0.00           H
ATOM   1255  HA  PHE A  71      25.053   2.028   3.223  1.00  0.00           H
ATOM   1256 1HB  PHE A  71      23.085   1.531   2.191  1.00  0.00           H
ATOM   1257 2HB  PHE A  71      23.510   2.442   0.742  1.00  0.00           H
ATOM   1258 1HD  PHE A  71      23.164   4.920   0.709  1.00  0.00           H
ATOM   1259 2HD  PHE A  71      21.658   2.434   3.829  1.00  0.00           H
ATOM   1260 1HE  PHE A  71      21.597   6.685   1.367  1.00  0.00           H
ATOM   1261 2HE  PHE A  71      20.095   4.207   4.477  1.00  0.00           H
ATOM   1262  HZ  PHE A  71      20.063   6.338   3.246  1.00  0.00           H
ATOM   1263  N   ASN A  72      27.005   1.507   1.776  1.00  0.00           N
ATOM   1264  CA  ASN A  72      28.061   1.057   0.906  1.00  0.00           C
ATOM   1265  C   ASN A  72      27.629  -0.097  -0.077  1.00  0.00           C
ATOM   1266  O   ASN A  72      28.430  -0.572  -0.882  1.00  0.00           O
ATOM   1267  CB  ASN A  72      29.291   0.657   1.731  1.00  0.00           C
ATOM   1268  CG  ASN A  72      28.921   0.020   3.055  1.00  0.00           C
ATOM   1269  ND2 ASN A  72      29.141  -1.285   3.165  1.00  0.00           N
ATOM   1270  OD1 ASN A  72      28.442   0.695   3.967  1.00  0.00           O
ATOM   1271  QB  ASN A  72      29.884   0.739   1.556  1.00  0.00           Q
ATOM   1272  QD2 ASN A  72      29.223  -1.766   3.207  1.00  0.00           Q
ATOM   1273  H   ASN A  72      27.058   1.290   2.730  1.00  0.00           H
ATOM   1274  HA  ASN A  72      28.314   1.892   0.268  1.00  0.00           H
ATOM   1275 1HB  ASN A  72      29.883  -0.055   1.174  1.00  0.00           H
ATOM   1276 2HB  ASN A  72      29.886   1.534   1.939  1.00  0.00           H
ATOM   1277 1HD2 ASN A  72      29.524  -1.782   2.413  1.00  0.00           H
ATOM   1278 2HD2 ASN A  72      28.922  -1.750   4.000  1.00  0.00           H
ATOM   1279  N   GLY A  73      26.725  -0.923   0.359  1.00  0.00           N
ATOM   1280  CA  GLY A  73      26.782  -2.304  -0.112  1.00  0.00           C
ATOM   1281  C   GLY A  73      26.789  -2.444  -1.587  1.00  0.00           C
ATOM   1282  O   GLY A  73      26.547  -1.479  -2.312  1.00  0.00           O
ATOM   1283  QA  GLY A  73      26.851  -2.780   0.266  1.00  0.00           Q
ATOM   1284  H   GLY A  73      26.030  -0.630   0.983  1.00  0.00           H
ATOM   1285 1HA  GLY A  73      27.730  -2.697   0.225  1.00  0.00           H
ATOM   1286 2HA  GLY A  73      25.973  -2.864   0.310  1.00  0.00           H
ATOM   1287  N   LEU A  74      26.938  -3.648  -2.050  1.00  0.00           N
ATOM   1288  CA  LEU A  74      26.833  -3.933  -3.445  1.00  0.00           C
ATOM   1289  C   LEU A  74      26.140  -5.299  -3.688  1.00  0.00           C
ATOM   1290  O   LEU A  74      25.732  -5.975  -2.743  1.00  0.00           O
ATOM   1291  CB  LEU A  74      28.232  -3.899  -4.079  1.00  0.00           C
ATOM   1292  CG  LEU A  74      28.383  -3.052  -5.345  1.00  0.00           C
ATOM   1293  CD1 LEU A  74      28.289  -1.571  -5.013  1.00  0.00           C
ATOM   1294  CD2 LEU A  74      29.728  -3.309  -6.006  1.00  0.00           C
ATOM   1295  QB  LEU A  74      28.733  -4.201  -3.862  1.00  0.00           Q
ATOM   1296  QD1 LEU A  74      28.267  -1.220  -4.935  1.00  0.00           Q
ATOM   1297  QD2 LEU A  74      30.047  -3.369  -6.162  1.00  0.00           Q
ATOM   1298  QQD LEU A  74      29.158  -2.295  -5.549  1.00  0.00           Q
ATOM   1299  H   LEU A  74      27.129  -4.378  -1.426  1.00  0.00           H
ATOM   1300  HA  LEU A  74      26.218  -3.179  -3.911  1.00  0.00           H
ATOM   1301 1HB  LEU A  74      28.941  -3.501  -3.368  1.00  0.00           H
ATOM   1302 2HB  LEU A  74      28.525  -4.902  -4.356  1.00  0.00           H
ATOM   1303  HG  LEU A  74      27.598  -3.304  -6.041  1.00  0.00           H
ATOM   1304 1HD1 LEU A  74      29.075  -1.307  -4.320  1.00  0.00           H
ATOM   1305 2HD1 LEU A  74      27.330  -1.361  -4.565  1.00  0.00           H
ATOM   1306 3HD1 LEU A  74      28.398  -0.992  -5.918  1.00  0.00           H
ATOM   1307 1HD2 LEU A  74      30.280  -4.037  -5.430  1.00  0.00           H
ATOM   1308 2HD2 LEU A  74      29.572  -3.685  -7.007  1.00  0.00           H
ATOM   1309 3HD2 LEU A  74      30.288  -2.387  -6.051  1.00  0.00           H
ATOM   1310  N   THR A  75      25.543  -5.472  -4.874  1.00  0.00           N
ATOM   1311  CA  THR A  75      24.443  -6.378  -5.141  1.00  0.00           C
ATOM   1312  C   THR A  75      24.898  -7.814  -5.043  1.00  0.00           C
ATOM   1313  O   THR A  75      26.015  -8.092  -4.603  1.00  0.00           O
ATOM   1314  CB  THR A  75      23.810  -6.088  -6.536  1.00  0.00           C
ATOM   1315  CG2 THR A  75      23.926  -7.309  -7.437  1.00  0.00           C
ATOM   1316  OG1 THR A  75      22.425  -5.758  -6.378  1.00  0.00           O
ATOM   1317  QG2 THR A  75      23.952  -7.599  -7.651  1.00  0.00           Q
ATOM   1318  H   THR A  75      25.879  -4.941  -5.626  1.00  0.00           H
ATOM   1319  HA  THR A  75      23.683  -6.214  -4.391  1.00  0.00           H
ATOM   1320  HB  THR A  75      24.325  -5.260  -7.002  1.00  0.00           H
ATOM   1321 1HG  THR A  75      22.265  -4.875  -6.718  1.00  0.00           H
ATOM   1322 1HG2 THR A  75      23.408  -8.142  -6.984  1.00  0.00           H
ATOM   1323 2HG2 THR A  75      24.966  -7.562  -7.570  1.00  0.00           H
ATOM   1324 3HG2 THR A  75      23.483  -7.091  -8.398  1.00  0.00           H
ATOM   1325  N   SEP A  76      23.939  -8.699  -5.265  1.00  0.00           N
ATOM   1326  CA  SEP A  76      24.151 -10.150  -4.988  1.00  0.00           C
ATOM   1327  C   SEP A  76      23.176 -10.966  -5.796  1.00  0.00           C
ATOM   1328  O   SEP A  76      21.978 -10.699  -5.836  1.00  0.00           O
ATOM   1329  CB  SEP A  76      24.120 -10.413  -3.453  1.00  0.00           C
ATOM   1330  OG  SEP A  76      25.334  -9.942  -2.821  1.00  0.00           O
ATOM   1331  PS  SEP A  76      25.395  -9.549  -1.252  1.00  0.00           P
ATOM   1332  OPA SEP A  76      25.013 -10.798  -0.450  1.00  0.00           O
ATOM   1333  OPB SEP A  76      26.799  -9.091  -0.875  1.00  0.00           O
ATOM   1334  OPC SEP A  76      24.367  -8.457  -0.975  1.00  0.00           O
ATOM   1335  QB  SEP A  76      23.622 -10.704  -3.089  1.00  0.00           Q
ATOM   1336  H   SEP A  76      23.043  -8.407  -5.628  1.00  0.00           H
ATOM   1337  HA  SEP A  76      25.168 -10.392  -5.350  1.00  0.00           H
ATOM   1338 2HB  SEP A  76      23.264  -9.919  -2.958  1.00  0.00           H
ATOM   1339 3HB  SEP A  76      23.981 -11.488  -3.219  1.00  0.00           H
ATOM   1340  N   PRO A  77      23.709 -12.005  -6.472  1.00  0.00           N
ATOM   1341  CA  PRO A  77      25.155 -12.318  -6.415  1.00  0.00           C
ATOM   1342  C   PRO A  77      25.998 -11.374  -7.283  1.00  0.00           C
ATOM   1343  O   PRO A  77      25.507 -10.351  -7.762  1.00  0.00           O
ATOM   1344  CB  PRO A  77      25.223 -13.757  -6.949  1.00  0.00           C
ATOM   1345  CG  PRO A  77      24.083 -13.855  -7.905  1.00  0.00           C
ATOM   1346  CD  PRO A  77      23.075 -12.833  -7.459  1.00  0.00           C
ATOM   1347  QB  PRO A  77      25.647 -14.183  -6.782  1.00  0.00           Q
ATOM   1348  QD  PRO A  77      22.490 -12.787  -7.670  1.00  0.00           Q
ATOM   1349  QG  PRO A  77      24.050 -14.248  -8.388  1.00  0.00           Q
ATOM   1350  HA  PRO A  77      25.556 -12.203  -5.419  1.00  0.00           H
ATOM   1351 1HB  PRO A  77      26.173 -13.916  -7.436  1.00  0.00           H
ATOM   1352 2HB  PRO A  77      25.120 -14.451  -6.127  1.00  0.00           H
ATOM   1353 1HG  PRO A  77      24.432 -13.645  -8.906  1.00  0.00           H
ATOM   1354 2HG  PRO A  77      23.668 -14.852  -7.872  1.00  0.00           H
ATOM   1355 1HD  PRO A  77      22.764 -12.240  -8.306  1.00  0.00           H
ATOM   1356 2HD  PRO A  77      22.217 -13.334  -7.036  1.00  0.00           H
ATOM   1357  N   GLN A  78      27.308 -11.353  -7.115  1.00  0.00           N
ATOM   1358  CA  GLN A  78      28.106 -10.173  -7.457  1.00  0.00           C
ATOM   1359  C   GLN A  78      27.942  -9.880  -8.969  1.00  0.00           C
ATOM   1360  O   GLN A  78      27.806  -8.726  -9.377  1.00  0.00           O
ATOM   1361  CB  GLN A  78      29.580 -10.400  -7.115  1.00  0.00           C
ATOM   1362  CG  GLN A  78      30.045  -9.680  -5.860  1.00  0.00           C
ATOM   1363  CD  GLN A  78      31.538  -9.811  -5.632  1.00  0.00           C
ATOM   1364  NE2 GLN A  78      32.144  -8.771  -5.071  1.00  0.00           N
ATOM   1365  OE1 GLN A  78      32.137 -10.836  -5.955  1.00  0.00           O
ATOM   1366  QB  GLN A  78      29.976 -10.752  -7.444  1.00  0.00           Q
ATOM   1367  QE2 GLN A  78      32.366  -8.387  -4.865  1.00  0.00           Q
ATOM   1368  QG  GLN A  78      29.677  -9.359  -5.471  1.00  0.00           Q
ATOM   1369  H   GLN A  78      27.756 -12.147  -6.755  1.00  0.00           H
ATOM   1370  HA  GLN A  78      27.762  -9.327  -6.880  1.00  0.00           H
ATOM   1371 1HB  GLN A  78      29.755 -11.454  -6.959  1.00  0.00           H
ATOM   1372 2HB  GLN A  78      30.197 -10.049  -7.929  1.00  0.00           H
ATOM   1373 1HG  GLN A  78      29.814  -8.627  -5.943  1.00  0.00           H
ATOM   1374 2HG  GLN A  78      29.540 -10.091  -4.999  1.00  0.00           H
ATOM   1375 1HE2 GLN A  78      31.626  -7.974  -4.830  1.00  0.00           H
ATOM   1376 2HE2 GLN A  78      33.107  -8.799  -4.899  1.00  0.00           H
ATOM   1377  N   ARG A  79      27.770 -10.961  -9.773  1.00  0.00           N
ATOM   1378  CA  ARG A  79      27.418 -10.845 -11.171  1.00  0.00           C
ATOM   1379  C   ARG A  79      25.925 -11.069 -11.391  1.00  0.00           C
ATOM   1380  O   ARG A  79      25.274 -11.782 -10.627  1.00  0.00           O
ATOM   1381  CB  ARG A  79      28.225 -11.832 -12.020  1.00  0.00           C
ATOM   1382  CG  ARG A  79      27.779 -13.279 -11.883  1.00  0.00           C
ATOM   1383  CD  ARG A  79      26.273 -13.408 -12.040  1.00  0.00           C
ATOM   1384  NE  ARG A  79      25.868 -14.784 -12.316  1.00  0.00           N
ATOM   1385  CZ  ARG A  79      24.751 -15.120 -12.954  1.00  0.00           C
ATOM   1386  NH1 ARG A  79      23.922 -14.178 -13.381  1.00  0.00           N
ATOM   1387  NH2 ARG A  79      24.466 -16.399 -13.161  1.00  0.00           N
ATOM   1388  QB  ARG A  79      28.699 -11.680 -12.397  1.00  0.00           Q
ATOM   1389  QD  ARG A  79      25.863 -12.940 -11.993  1.00  0.00           Q
ATOM   1390  QG  ARG A  79      28.156 -13.764 -11.776  1.00  0.00           Q
ATOM   1391  QH1 ARG A  79      23.609 -13.823 -13.541  1.00  0.00           Q
ATOM   1392  QH2 ARG A  79      24.358 -16.881 -13.239  1.00  0.00           Q
ATOM   1393  H   ARG A  79      27.889 -11.855  -9.390  1.00  0.00           H
ATOM   1394  HA  ARG A  79      27.660  -9.839 -11.479  1.00  0.00           H
ATOM   1395 1HB  ARG A  79      28.132 -11.568 -13.064  1.00  0.00           H
ATOM   1396 2HB  ARG A  79      29.265 -11.792 -11.731  1.00  0.00           H
ATOM   1397 1HG  ARG A  79      28.256 -13.876 -12.644  1.00  0.00           H
ATOM   1398 2HG  ARG A  79      28.056 -13.651 -10.908  1.00  0.00           H
ATOM   1399 1HD  ARG A  79      25.786 -13.092 -11.129  1.00  0.00           H
ATOM   1400 2HD  ARG A  79      25.940 -12.789 -12.858  1.00  0.00           H
ATOM   1401  HE  ARG A  79      26.436 -15.529 -12.029  1.00  0.00           H
ATOM   1402 1HH1 ARG A  79      24.138 -13.215 -13.224  1.00  0.00           H
ATOM   1403 2HH1 ARG A  79      23.082 -14.431 -13.859  1.00  0.00           H
ATOM   1404 1HH2 ARG A  79      25.092 -17.109 -12.838  1.00  0.00           H
ATOM   1405 2HH2 ARG A  79      23.625 -16.652 -13.640  1.00  0.00           H
ATOM   1406  N   SEP A  80      25.410 -10.398 -12.411  1.00  0.00           N
ATOM   1407  CA  SEP A  80      23.951 -10.463 -12.717  1.00  0.00           C
ATOM   1408  C   SEP A  80      23.745 -11.129 -14.051  1.00  0.00           C
ATOM   1409  O   SEP A  80      24.614 -11.821 -14.576  1.00  0.00           O
ATOM   1410  CB  SEP A  80      23.309  -9.050 -12.576  1.00  0.00           C
ATOM   1411  OG  SEP A  80      21.927  -9.147 -12.157  1.00  0.00           O
ATOM   1412  PS  SEP A  80      21.475  -8.940 -10.617  1.00  0.00           P
ATOM   1413  OPA SEP A  80      21.899  -7.528 -10.199  1.00  0.00           O
ATOM   1414  OPB SEP A  80      19.966  -9.099 -10.482  1.00  0.00           O
ATOM   1415  OPC SEP A  80      22.214  -9.948  -9.744  1.00  0.00           O
ATOM   1416  QB  SEP A  80      23.604  -8.445 -12.684  1.00  0.00           Q
ATOM   1417  H   SEP A  80      25.998  -9.828 -13.002  1.00  0.00           H
ATOM   1418  HA  SEP A  80      23.499 -11.116 -11.945  1.00  0.00           H
ATOM   1419 2HB  SEP A  80      23.845  -8.416 -11.846  1.00  0.00           H
ATOM   1420 3HB  SEP A  80      23.363  -8.475 -13.522  1.00  0.00           H
ATOM   1421  N   PRO A  81      22.681 -11.098 -14.840  1.00  0.00           N
ATOM   1422  CA  PRO A  81      22.608 -11.875 -16.079  1.00  0.00           C
ATOM   1423  C   PRO A  81      23.347 -11.236 -17.224  1.00  0.00           C
ATOM   1424  O   PRO A  81      23.101 -10.079 -17.567  1.00  0.00           O
ATOM   1425  CB  PRO A  81      21.109 -11.951 -16.356  1.00  0.00           C
ATOM   1426  CG  PRO A  81      20.549 -10.724 -15.719  1.00  0.00           C
ATOM   1427  CD  PRO A  81      21.504 -10.351 -14.621  1.00  0.00           C
ATOM   1428  QB  PRO A  81      20.823 -12.408 -16.670  1.00  0.00           Q
ATOM   1429  QD  PRO A  81      21.386  -9.942 -14.164  1.00  0.00           Q
ATOM   1430  QG  PRO A  81      20.022 -10.438 -15.890  1.00  0.00           Q
ATOM   1431  HA  PRO A  81      23.080 -12.841 -15.977  1.00  0.00           H
ATOM   1432 1HB  PRO A  81      20.939 -11.965 -17.423  1.00  0.00           H
ATOM   1433 2HB  PRO A  81      20.707 -12.852 -15.918  1.00  0.00           H
ATOM   1434 1HG  PRO A  81      20.476  -9.938 -16.456  1.00  0.00           H
ATOM   1435 2HG  PRO A  81      19.567 -10.939 -15.325  1.00  0.00           H
ATOM   1436 1HD  PRO A  81      21.708  -9.291 -14.664  1.00  0.00           H
ATOM   1437 2HD  PRO A  81      21.066 -10.595 -13.664  1.00  0.00           H
ATOM   1438  N   PHE A  82      24.242 -12.021 -17.857  1.00  0.00           N
ATOM   1439  CA  PHE A  82      24.990 -11.553 -19.001  1.00  0.00           C
ATOM   1440  C   PHE A  82      24.095 -11.359 -20.216  1.00  0.00           C
ATOM   1441  O   PHE A  82      22.927 -11.749 -20.208  1.00  0.00           O
ATOM   1442  CB  PHE A  82      26.152 -12.501 -19.327  1.00  0.00           C
ATOM   1443  CG  PHE A  82      25.832 -13.952 -19.102  1.00  0.00           C
ATOM   1444  CD1 PHE A  82      25.500 -14.414 -17.841  1.00  0.00           C
ATOM   1445  CD2 PHE A  82      25.862 -14.853 -20.152  1.00  0.00           C
ATOM   1446  CE1 PHE A  82      25.205 -15.749 -17.634  1.00  0.00           C
ATOM   1447  CE2 PHE A  82      25.568 -16.187 -19.945  1.00  0.00           C
ATOM   1448  CZ  PHE A  82      25.239 -16.634 -18.679  1.00  0.00           C
ATOM   1449  QB  PHE A  82      26.713 -12.325 -19.535  1.00  0.00           Q
ATOM   1450  QD  PHE A  82      25.793 -14.124 -19.076  1.00  0.00           Q
ATOM   1451  QE  PHE A  82      25.271 -16.490 -18.708  1.00  0.00           Q
ATOM   1452  QR  PHE A  82      25.428 -15.780 -18.817  1.00  0.00           Q
ATOM   1453  H   PHE A  82      24.390 -12.933 -17.531  1.00  0.00           H
ATOM   1454  HA  PHE A  82      25.403 -10.590 -18.743  1.00  0.00           H
ATOM   1455 1HB  PHE A  82      26.999 -12.259 -18.703  1.00  0.00           H
ATOM   1456 2HB  PHE A  82      26.427 -12.391 -20.366  1.00  0.00           H
ATOM   1457 1HD  PHE A  82      25.469 -13.730 -17.005  1.00  0.00           H
ATOM   1458 2HD  PHE A  82      26.119 -14.517 -21.145  1.00  0.00           H
ATOM   1459 1HE  PHE A  82      24.948 -16.098 -16.644  1.00  0.00           H
ATOM   1460 2HE  PHE A  82      25.596 -16.881 -20.772  1.00  0.00           H
ATOM   1461  HZ  PHE A  82      25.008 -17.676 -18.517  1.00  0.00           H
ATOM   1462  N   PRO A  83      24.501 -10.513 -21.189  1.00  0.00           N
ATOM   1463  CA  PRO A  83      23.509 -10.099 -22.195  1.00  0.00           C
ATOM   1464  C   PRO A  83      23.208 -11.349 -23.061  1.00  0.00           C
ATOM   1465  O   PRO A  83      23.672 -12.450 -22.762  1.00  0.00           O
ATOM   1466  CB  PRO A  83      24.252  -9.032 -22.997  1.00  0.00           C
ATOM   1467  CG  PRO A  83      25.683  -9.450 -22.937  1.00  0.00           C
ATOM   1468  CD  PRO A  83      25.829 -10.264 -21.682  1.00  0.00           C
ATOM   1469  QB  PRO A  83      23.987  -8.542 -23.276  1.00  0.00           Q
ATOM   1470  QD  PRO A  83      26.369 -10.450 -21.434  1.00  0.00           Q
ATOM   1471  QG  PRO A  83      26.119  -9.305 -23.359  1.00  0.00           Q
ATOM   1472  HA  PRO A  83      22.575  -9.720 -21.809  1.00  0.00           H
ATOM   1473 1HB  PRO A  83      23.879  -9.018 -24.010  1.00  0.00           H
ATOM   1474 2HB  PRO A  83      24.096  -8.065 -22.542  1.00  0.00           H
ATOM   1475 1HG  PRO A  83      25.925 -10.036 -23.811  1.00  0.00           H
ATOM   1476 2HG  PRO A  83      26.314  -8.574 -22.908  1.00  0.00           H
ATOM   1477 1HD  PRO A  83      26.333 -11.191 -21.910  1.00  0.00           H
ATOM   1478 2HD  PRO A  83      26.406  -9.709 -20.958  1.00  0.00           H
ATOM   1479  N   LYS A  84      22.334 -11.136 -24.056  1.00  0.00           N
ATOM   1480  CA  LYS A  84      21.820 -12.177 -24.920  1.00  0.00           C
ATOM   1481  C   LYS A  84      21.563 -11.671 -26.283  1.00  0.00           C
ATOM   1482  O   LYS A  84      21.394 -10.469 -26.488  1.00  0.00           O
ATOM   1483  CB  LYS A  84      20.530 -12.747 -24.335  1.00  0.00           C
ATOM   1484  CG  LYS A  84      20.097 -14.067 -24.955  1.00  0.00           C
ATOM   1485  CD  LYS A  84      18.626 -14.346 -24.690  1.00  0.00           C
ATOM   1486  CE  LYS A  84      18.234 -15.736 -25.162  1.00  0.00           C
ATOM   1487  NZ  LYS A  84      16.866 -16.112 -24.710  1.00  0.00           N
ATOM   1488  QB  LYS A  84      20.190 -12.482 -23.883  1.00  0.00           Q
ATOM   1489  QD  LYS A  84      18.227 -13.948 -24.421  1.00  0.00           Q
ATOM   1490  QE  LYS A  84      18.592 -16.114 -25.506  1.00  0.00           Q
ATOM   1491  QG  LYS A  84      20.467 -14.452 -25.277  1.00  0.00           Q
ATOM   1492  QZ  LYS A  84      16.548 -16.199 -24.604  1.00  0.00           Q
ATOM   1493  H   LYS A  84      22.025 -10.219 -24.208  1.00  0.00           H
ATOM   1494  HA  LYS A  84      22.569 -12.952 -24.983  1.00  0.00           H
ATOM   1495 1HB  LYS A  84      20.657 -12.920 -23.277  1.00  0.00           H
ATOM   1496 2HB  LYS A  84      19.723 -12.045 -24.489  1.00  0.00           H
ATOM   1497 1HG  LYS A  84      20.253 -14.031 -26.023  1.00  0.00           H
ATOM   1498 2HG  LYS A  84      20.680 -14.871 -24.532  1.00  0.00           H
ATOM   1499 1HD  LYS A  84      18.432 -14.277 -23.629  1.00  0.00           H
ATOM   1500 2HD  LYS A  84      18.022 -13.620 -25.214  1.00  0.00           H
ATOM   1501 1HE  LYS A  84      18.252 -15.768 -26.242  1.00  0.00           H
ATOM   1502 2HE  LYS A  84      18.932 -16.461 -24.770  1.00  0.00           H
ATOM   1503 1HZ  LYS A  84      16.176 -15.433 -25.088  1.00  0.00           H
ATOM   1504 2HZ  LYS A  84      16.831 -16.100 -23.670  1.00  0.00           H
ATOM   1505 3HZ  LYS A  84      16.637 -17.066 -25.053  1.00  0.00           H
ATOM   1506  N   SER A  85      21.767 -12.476 -27.321  1.00  0.00           N
ATOM   1507  CA  SER A  85      21.794 -11.929 -28.660  1.00  0.00           C
ATOM   1508  C   SER A  85      20.499 -11.360 -29.173  1.00  0.00           C
ATOM   1509  O   SER A  85      19.420 -11.855 -28.848  1.00  0.00           O
ATOM   1510  CB  SER A  85      22.337 -12.967 -29.643  1.00  0.00           C
ATOM   1511  OG  SER A  85      22.317 -12.471 -30.970  1.00  0.00           O
ATOM   1512  QB  SER A  85      22.541 -13.536 -29.491  1.00  0.00           Q
ATOM   1513  H   SER A  85      21.899 -13.437 -27.179  1.00  0.00           H
ATOM   1514  HA  SER A  85      22.452 -11.077 -28.586  1.00  0.00           H
ATOM   1515 1HB  SER A  85      23.355 -13.215 -29.382  1.00  0.00           H
ATOM   1516 2HB  SER A  85      21.728 -13.859 -29.599  1.00  0.00           H
ATOM   1517  HG  SER A  85      22.862 -11.682 -31.026  1.00  0.00           H
ATOM   1518  N   SER A  86      20.499 -10.670 -30.288  1.00  0.00           N
ATOM   1519  CA  SER A  86      19.293 -10.528 -31.093  1.00  0.00           C
ATOM   1520  C   SER A  86      19.269 -11.555 -32.198  1.00  0.00           C
ATOM   1521  O   SER A  86      19.143 -11.212 -33.373  1.00  0.00           O
ATOM   1522  CB  SER A  86      19.215  -9.119 -31.686  1.00  0.00           C
ATOM   1523  OG  SER A  86      17.982  -8.499 -31.365  1.00  0.00           O
ATOM   1524  QB  SER A  86      19.661  -8.846 -32.025  1.00  0.00           Q
ATOM   1525  H   SER A  86      21.328 -10.239 -30.587  1.00  0.00           H
ATOM   1526  HA  SER A  86      18.436 -10.688 -30.455  1.00  0.00           H
ATOM   1527 1HB  SER A  86      20.019  -8.517 -31.289  1.00  0.00           H
ATOM   1528 2HB  SER A  86      19.303  -9.176 -32.761  1.00  0.00           H
ATOM   1529  HG  SER A  86      17.894  -8.435 -30.410  1.00  0.00           H
ATOM   1530  N   VAL A  87      19.844 -12.723 -31.992  1.00  0.00           N
ATOM   1531  CA  VAL A  87      20.312 -13.512 -33.139  1.00  0.00           C
ATOM   1532  C   VAL A  87      19.208 -14.175 -34.003  1.00  0.00           C
ATOM   1533  O   VAL A  87      19.336 -15.329 -34.414  1.00  0.00           O
ATOM   1534  CB  VAL A  87      21.387 -14.526 -32.706  1.00  0.00           C
ATOM   1535  CG1 VAL A  87      20.843 -15.450 -31.626  1.00  0.00           C
ATOM   1536  CG2 VAL A  87      21.828 -15.374 -33.888  1.00  0.00           C
ATOM   1537  QG1 VAL A  87      20.714 -15.670 -31.371  1.00  0.00           Q
ATOM   1538  QG2 VAL A  87      21.932 -15.576 -34.169  1.00  0.00           Q
ATOM   1539  QQG VAL A  87      21.323 -15.622 -32.770  1.00  0.00           Q
ATOM   1540  H   VAL A  87      19.961 -13.062 -31.080  1.00  0.00           H
ATOM   1541  HA  VAL A  87      20.750 -12.787 -33.809  1.00  0.00           H
ATOM   1542  HB  VAL A  87      22.244 -13.997 -32.313  1.00  0.00           H
ATOM   1543 1HG1 VAL A  87      19.989 -15.989 -32.009  1.00  0.00           H
ATOM   1544 2HG1 VAL A  87      20.544 -14.866 -30.769  1.00  0.00           H
ATOM   1545 3HG1 VAL A  87      21.610 -16.153 -31.335  1.00  0.00           H
ATOM   1546 1HG2 VAL A  87      21.283 -15.073 -34.771  1.00  0.00           H
ATOM   1547 2HG2 VAL A  87      21.627 -16.416 -33.681  1.00  0.00           H
ATOM   1548 3HG2 VAL A  87      22.886 -15.239 -34.054  1.00  0.00           H
ATOM   1549  N   LYS A  88      18.116 -13.471 -34.243  1.00  0.00           N
ATOM   1550  CA  LYS A  88      17.016 -14.035 -35.006  1.00  0.00           C
ATOM   1551  C   LYS A  88      16.445 -12.943 -35.956  1.00  0.00           C
ATOM   1552  O   LYS A  88      16.812 -11.772 -35.859  1.00  0.00           O
ATOM   1553  CB  LYS A  88      15.917 -14.513 -34.059  1.00  0.00           C
ATOM   1554  CG  LYS A  88      14.828 -13.485 -33.803  1.00  0.00           C
ATOM   1555  CD  LYS A  88      13.526 -14.152 -33.388  1.00  0.00           C
ATOM   1556  CE  LYS A  88      12.338 -13.231 -33.616  1.00  0.00           C
ATOM   1557  NZ  LYS A  88      11.076 -13.810 -33.076  1.00  0.00           N
ATOM   1558  QB  LYS A  88      15.894 -15.075 -33.789  1.00  0.00           Q
ATOM   1559  QD  LYS A  88      13.474 -14.727 -33.152  1.00  0.00           Q
ATOM   1560  QE  LYS A  88      12.361 -12.677 -33.899  1.00  0.00           Q
ATOM   1561  QG  LYS A  88      14.896 -12.867 -33.858  1.00  0.00           Q
ATOM   1562  QZ  LYS A  88      10.782 -13.944 -32.950  1.00  0.00           Q
ATOM   1563  H   LYS A  88      18.047 -12.555 -33.901  1.00  0.00           H
ATOM   1564  HA  LYS A  88      17.373 -14.874 -35.585  1.00  0.00           H
ATOM   1565 1HB  LYS A  88      15.438 -15.387 -34.476  1.00  0.00           H
ATOM   1566 2HB  LYS A  88      16.351 -14.763 -33.102  1.00  0.00           H
ATOM   1567 1HG  LYS A  88      15.140 -12.819 -33.012  1.00  0.00           H
ATOM   1568 2HG  LYS A  88      14.650 -12.917 -34.704  1.00  0.00           H
ATOM   1569 1HD  LYS A  88      13.380 -15.051 -33.967  1.00  0.00           H
ATOM   1570 2HD  LYS A  88      13.569 -14.402 -32.338  1.00  0.00           H
ATOM   1571 1HE  LYS A  88      12.514 -12.287 -33.124  1.00  0.00           H
ATOM   1572 2HE  LYS A  88      12.208 -13.067 -34.675  1.00  0.00           H
ATOM   1573 1HZ  LYS A  88      11.177 -13.965 -32.053  1.00  0.00           H
ATOM   1574 2HZ  LYS A  88      10.881 -14.717 -33.546  1.00  0.00           H
ATOM   1575 3HZ  LYS A  88      10.291 -13.153 -33.252  1.00  0.00           H
ATOM   1576  N   ARG A  89      15.846 -13.370 -37.035  1.00  0.00           N
ATOM   1577  CA  ARG A  89      15.580 -12.483 -38.179  1.00  0.00           C
ATOM   1578  C   ARG A  89      14.406 -12.846 -39.057  1.00  0.00           C
ATOM   1579  O   ARG A  89      13.760 -13.874 -38.852  1.00  0.00           O
ATOM   1580  CB  ARG A  89      16.837 -12.305 -39.036  1.00  0.00           C
ATOM   1581  CG  ARG A  89      16.635 -11.422 -40.257  1.00  0.00           C
ATOM   1582  CD  ARG A  89      17.967 -10.979 -40.843  1.00  0.00           C
ATOM   1583  NE  ARG A  89      17.831 -10.524 -42.224  1.00  0.00           N
ATOM   1584  CZ  ARG A  89      17.723  -9.251 -42.585  1.00  0.00           C
ATOM   1585  NH1 ARG A  89      17.733  -8.298 -41.662  1.00  0.00           N
ATOM   1586  NH2 ARG A  89      17.604  -8.931 -43.866  1.00  0.00           N
ATOM   1587  QB  ARG A  89      17.393 -12.561 -38.917  1.00  0.00           Q
ATOM   1588  QD  ARG A  89      18.512 -10.984 -40.542  1.00  0.00           Q
ATOM   1589  QG  ARG A  89      16.084 -11.257 -40.495  1.00  0.00           Q
ATOM   1590  QH1 ARG A  89      17.737  -7.938 -41.314  1.00  0.00           Q
ATOM   1591  QH2 ARG A  89      17.560  -8.811 -44.350  1.00  0.00           Q
ATOM   1592  H   ARG A  89      15.565 -14.307 -37.086  1.00  0.00           H
ATOM   1593  HA  ARG A  89      15.294 -11.550 -37.713  1.00  0.00           H
ATOM   1594 1HB  ARG A  89      17.617 -11.853 -38.442  1.00  0.00           H
ATOM   1595 2HB  ARG A  89      17.170 -13.269 -39.392  1.00  0.00           H
ATOM   1596 1HG  ARG A  89      16.094 -11.971 -41.012  1.00  0.00           H
ATOM   1597 2HG  ARG A  89      16.074 -10.543 -39.978  1.00  0.00           H
ATOM   1598 1HD  ARG A  89      18.364 -10.162 -40.257  1.00  0.00           H
ATOM   1599 2HD  ARG A  89      18.661 -11.805 -40.826  1.00  0.00           H
ATOM   1600  HE  ARG A  89      17.818 -11.177 -42.954  1.00  0.00           H
ATOM   1601 1HH1 ARG A  89      17.822  -8.538 -40.695  1.00  0.00           H
ATOM   1602 2HH1 ARG A  89      17.650  -7.338 -41.933  1.00  0.00           H
ATOM   1603 1HH2 ARG A  89      17.598  -9.650 -44.561  1.00  0.00           H
ATOM   1604 2HH2 ARG A  89      17.522  -7.973 -44.137  1.00  0.00           H
ATOM   1605  N   THR A  90      14.353 -12.107 -40.149  1.00  0.00           N
ATOM   1606  CA  THR A  90      13.464 -12.496 -41.215  1.00  0.00           C
ATOM   1607  C   THR A  90      13.788 -13.843 -41.820  1.00  0.00           C
ATOM   1608  CB  THR A  90      13.511 -11.463 -42.383  1.00  0.00           C
ATOM   1609  CG2 THR A  90      12.905 -10.138 -41.947  1.00  0.00           C
ATOM   1610  OG1 THR A  90      14.872 -11.244 -42.777  1.00  0.00           O
ATOM   1611  OT1 THR A  90      14.725 -14.518 -41.390  1.00  0.00           O
ATOM   1612  OT2 THR A  90      13.070 -14.228 -42.764  1.00  0.00           O
ATOM   1613  QG2 THR A  90      12.762  -9.824 -41.844  1.00  0.00           Q
ATOM   1614  H   THR A  90      14.910 -11.305 -40.235  1.00  0.00           H
ATOM   1615  HA  THR A  90      12.490 -12.542 -40.751  1.00  0.00           H
ATOM   1616  HB  THR A  90      12.951 -11.845 -43.223  1.00  0.00           H
ATOM   1617 1HG  THR A  90      14.981 -11.488 -43.699  1.00  0.00           H
ATOM   1618 1HG2 THR A  90      13.463  -9.745 -41.111  1.00  0.00           H
ATOM   1619 2HG2 THR A  90      11.877 -10.290 -41.655  1.00  0.00           H
ATOM   1620 3HG2 THR A  90      12.945  -9.437 -42.767  1.00  0.00           H
TER    1621
ENDMDL
