# Supplementary material for: Data set of intrinsically disordered proteins analysed at a local protein conformation level
Source: Data Brief. 2020 Mar 5;29:105383. doi: 10.1016/j.dib.2020.105383 (PMC7078294; doi:10.1016/j.dib.2020.105383)
Supplement: Supplementary file 1 [file mmc1.zip › the data/1-DATA/PED1AAA-pdb/1AAA-29.pdb]

ATOM      1  N   GLY A  -1     -22.125  13.123   9.787  1.00  0.00           N
ATOM      2  CA  GLY A  -1     -23.156  13.988  10.422  1.00  0.00           C
ATOM      3  C   GLY A  -1     -22.879  14.237  11.893  1.00  0.00           C
ATOM      4  O   GLY A  -1     -23.498  13.619  12.761  1.00  0.00           O
ATOM      5  QA  GLY A  -1     -23.651  14.224  10.116  1.00  0.00           Q
ATOM      6 1HA  GLY A  -1     -23.181  14.937   9.908  1.00  0.00           H
ATOM      7 2HA  GLY A  -1     -24.120  13.512  10.325  1.00  0.00           H
ATOM      8 1HT  GLY A  -1     -21.885  12.331  10.418  1.00  0.00           H
ATOM      9 2HT  GLY A  -1     -21.264  13.673   9.597  1.00  0.00           H
ATOM     10 3HT  GLY A  -1     -22.485  12.740   8.890  1.00  0.00           H
ATOM     11  N   SER A   0     -21.948  15.141  12.172  1.00  0.00           N
ATOM     12  CA  SER A   0     -21.589  15.470  13.547  1.00  0.00           C
ATOM     13  C   SER A   0     -22.321  16.724  14.015  1.00  0.00           C
ATOM     14  O   SER A   0     -22.647  16.860  15.196  1.00  0.00           O
ATOM     15  CB  SER A   0     -20.078  15.671  13.669  1.00  0.00           C
ATOM     16  OG  SER A   0     -19.576  16.430  12.583  1.00  0.00           O
ATOM     17  QB  SER A   0     -19.724  15.452  14.133  1.00  0.00           Q
ATOM     18  H   SER A   0     -21.489  15.600  11.437  1.00  0.00           H
ATOM     19  HA  SER A   0     -21.884  14.641  14.173  1.00  0.00           H
ATOM     20 1HB  SER A   0     -19.588  14.709  13.678  1.00  0.00           H
ATOM     21 2HB  SER A   0     -19.859  16.195  14.588  1.00  0.00           H
ATOM     22  HG  SER A   0     -19.042  15.865  12.018  1.00  0.00           H
ATOM     23  N   MET A   1     -22.575  17.638  13.085  1.00  0.00           N
ATOM     24  CA  MET A   1     -23.269  18.881  13.403  1.00  0.00           C
ATOM     25  C   MET A   1     -24.628  18.951  12.707  1.00  0.00           C
ATOM     26  O   MET A   1     -25.511  19.698  13.127  1.00  0.00           O
ATOM     27  CB  MET A   1     -22.416  20.090  13.005  1.00  0.00           C
ATOM     28  CG  MET A   1     -21.670  19.914  11.691  1.00  0.00           C
ATOM     29  SD  MET A   1     -22.768  19.928  10.259  1.00  0.00           S
ATOM     30  CE  MET A   1     -21.579  19.889   8.920  1.00  0.00           C
ATOM     31  QB  MET A   1     -22.373  20.614  13.349  1.00  0.00           Q
ATOM     32  QE  MET A   1     -21.340  19.881   8.652  1.00  0.00           Q
ATOM     33  QG  MET A   1     -21.051  19.847  11.650  1.00  0.00           Q
ATOM     34  H   MET A   1     -22.289  17.470  12.163  1.00  0.00           H
ATOM     35  HA  MET A   1     -23.428  18.905  14.471  1.00  0.00           H
ATOM     36 1HB  MET A   1     -21.689  20.274  13.783  1.00  0.00           H
ATOM     37 2HB  MET A   1     -23.057  20.954  12.916  1.00  0.00           H
ATOM     38 1HG  MET A   1     -21.142  18.974  11.714  1.00  0.00           H
ATOM     39 2HG  MET A   1     -20.959  20.721  11.586  1.00  0.00           H
ATOM     40 1HE  MET A   1     -20.583  19.791   9.326  1.00  0.00           H
ATOM     41 2HE  MET A   1     -21.648  20.805   8.352  1.00  0.00           H
ATOM     42 3HE  MET A   1     -21.790  19.047   8.277  1.00  0.00           H
ATOM     43  N   THR A   2     -24.792  18.169  11.643  1.00  0.00           N
ATOM     44  CA  THR A   2     -26.045  18.150  10.896  1.00  0.00           C
ATOM     45  C   THR A   2     -27.204  17.709  11.788  1.00  0.00           C
ATOM     46  O   THR A   2     -28.227  18.391  11.870  1.00  0.00           O
ATOM     47  CB  THR A   2     -25.932  17.218   9.687  1.00  0.00           C
ATOM     48  CG2 THR A   2     -26.464  17.831   8.409  1.00  0.00           C
ATOM     49  OG1 THR A   2     -24.581  16.853   9.456  1.00  0.00           O
ATOM     50  QG2 THR A   2     -26.591  17.977   8.105  1.00  0.00           Q
ATOM     51  H   THR A   2     -24.055  17.594  11.351  1.00  0.00           H
ATOM     52  HA  THR A   2     -26.237  19.153  10.548  1.00  0.00           H
ATOM     53  HB  THR A   2     -26.497  16.318   9.881  1.00  0.00           H
ATOM     54 1HG  THR A   2     -24.083  17.628   9.182  1.00  0.00           H
ATOM     55 1HG2 THR A   2     -27.483  18.156   8.563  1.00  0.00           H
ATOM     56 2HG2 THR A   2     -26.438  17.096   7.619  1.00  0.00           H
ATOM     57 3HG2 THR A   2     -25.855  18.679   8.134  1.00  0.00           H
ATOM     58  N   PRO A   3     -27.061  16.561  12.474  1.00  0.00           N
ATOM     59  CA  PRO A   3     -28.104  16.038  13.362  1.00  0.00           C
ATOM     60  C   PRO A   3     -28.578  17.075  14.373  1.00  0.00           C
ATOM     61  O   PRO A   3     -29.721  17.035  14.830  1.00  0.00           O
ATOM     62  CB  PRO A   3     -27.414  14.873  14.075  1.00  0.00           C
ATOM     63  CG  PRO A   3     -26.340  14.439  13.139  1.00  0.00           C
ATOM     64  CD  PRO A   3     -25.874  15.684  12.438  1.00  0.00           C
ATOM     65  QB  PRO A   3     -27.567  14.648  14.633  1.00  0.00           Q
ATOM     66  QD  PRO A   3     -25.320  15.796  12.195  1.00  0.00           Q
ATOM     67  QG  PRO A   3     -26.132  13.863  13.060  1.00  0.00           Q
ATOM     68  HA  PRO A   3     -28.952  15.669  12.803  1.00  0.00           H
ATOM     69 1HB  PRO A   3     -28.127  14.081  14.251  1.00  0.00           H
ATOM     70 2HB  PRO A   3     -27.006  15.214  15.016  1.00  0.00           H
ATOM     71 1HG  PRO A   3     -26.737  13.733  12.425  1.00  0.00           H
ATOM     72 2HG  PRO A   3     -25.527  13.995  13.694  1.00  0.00           H
ATOM     73 1HD  PRO A   3     -25.592  15.461  11.419  1.00  0.00           H
ATOM     74 2HD  PRO A   3     -25.048  16.132  12.971  1.00  0.00           H
ATOM     75  N   SER A   4     -27.693  18.004  14.721  1.00  0.00           N
ATOM     76  CA  SER A   4     -28.022  19.053  15.678  1.00  0.00           C
ATOM     77  C   SER A   4     -29.195  19.894  15.186  1.00  0.00           C
ATOM     78  O   SER A   4     -30.174  20.091  15.905  1.00  0.00           O
ATOM     79  CB  SER A   4     -26.805  19.948  15.922  1.00  0.00           C
ATOM     80  OG  SER A   4     -26.744  20.371  17.273  1.00  0.00           O
ATOM     81  QB  SER A   4     -26.386  20.109  15.489  1.00  0.00           Q
ATOM     82  H   SER A   4     -26.798  17.984  14.321  1.00  0.00           H
ATOM     83  HA  SER A   4     -28.299  18.578  16.608  1.00  0.00           H
ATOM     84 1HB  SER A   4     -26.869  20.820  15.287  1.00  0.00           H
ATOM     85 2HB  SER A   4     -25.904  19.399  15.689  1.00  0.00           H
ATOM     86  HG  SER A   4     -27.598  20.720  17.538  1.00  0.00           H
ATOM     87  N   TPO A   5     -29.059  20.369  13.958  1.00  0.00           N
ATOM     88  CA  TPO A   5     -30.125  21.210  13.335  1.00  0.00           C
ATOM     89  C   TPO A   5     -30.510  20.609  11.998  1.00  0.00           C
ATOM     90  O   TPO A   5     -30.098  21.069  10.935  1.00  0.00           O
ATOM     91  CB  TPO A   5     -29.742  22.731  13.402  1.00  0.00           C
ATOM     92  CG2 TPO A   5     -30.949  23.676  13.255  1.00  0.00           C
ATOM     93  OG1 TPO A   5     -29.139  23.032  14.694  1.00  0.00           O
ATOM     94  PS  TPO A   5     -28.605  24.495  15.167  1.00  0.00           P
ATOM     95  OPA TPO A   5     -27.499  24.996  14.231  1.00  0.00           O
ATOM     96  OPB TPO A   5     -28.041  24.395  16.587  1.00  0.00           O
ATOM     97  OPC TPO A   5     -29.753  25.511  15.174  1.00  0.00           O
ATOM     98  QG2 TPO A   5     -31.256  23.924  13.218  1.00  0.00           Q
ATOM     99  H   TPO A   5     -28.291  20.261  13.288  1.00  0.00           H
ATOM    100  HA  TPO A   5     -31.023  21.112  13.967  1.00  0.00           H
ATOM    101  HB  TPO A   5     -29.016  22.943  12.591  1.00  0.00           H
ATOM    102 1HG2 TPO A   5     -30.628  24.731  13.308  1.00  0.00           H
ATOM    103 2HG2 TPO A   5     -31.459  23.529  12.285  1.00  0.00           H
ATOM    104 3HG2 TPO A   5     -31.683  23.511  14.060  1.00  0.00           H
ATOM    105  N   PRO A   6     -31.328  19.542  12.042  1.00  0.00           N
ATOM    106  CA  PRO A   6     -31.790  18.851  10.833  1.00  0.00           C
ATOM    107  C   PRO A   6     -32.520  19.785   9.868  1.00  0.00           C
ATOM    108  O   PRO A   6     -32.268  19.760   8.663  1.00  0.00           O
ATOM    109  CB  PRO A   6     -32.745  17.776  11.366  1.00  0.00           C
ATOM    110  CG  PRO A   6     -32.361  17.591  12.795  1.00  0.00           C
ATOM    111  CD  PRO A   6     -31.865  18.929  13.269  1.00  0.00           C
ATOM    112  QB  PRO A   6     -33.187  17.491  11.036  1.00  0.00           Q
ATOM    113  QD  PRO A   6     -31.885  19.157  13.838  1.00  0.00           Q
ATOM    114  QG  PRO A   6     -32.400  17.070  13.119  1.00  0.00           Q
ATOM    115  HA  PRO A   6     -30.967  18.378  10.315  1.00  0.00           H
ATOM    116 1HB  PRO A   6     -32.611  16.865  10.803  1.00  0.00           H
ATOM    117 2HB  PRO A   6     -33.764  18.118  11.270  1.00  0.00           H
ATOM    118 1HG  PRO A   6     -31.578  16.852  12.871  1.00  0.00           H
ATOM    119 2HG  PRO A   6     -33.224  17.287  13.367  1.00  0.00           H
ATOM    120 1HD  PRO A   6     -31.089  18.801  14.008  1.00  0.00           H
ATOM    121 2HD  PRO A   6     -32.680  19.513  13.669  1.00  0.00           H
ATOM    122  N   PRO A   7     -33.440  20.625  10.381  1.00  0.00           N
ATOM    123  CA  PRO A   7     -34.198  21.563   9.547  1.00  0.00           C
ATOM    124  C   PRO A   7     -33.295  22.414   8.662  1.00  0.00           C
ATOM    125  O   PRO A   7     -33.593  22.644   7.490  1.00  0.00           O
ATOM    126  CB  PRO A   7     -34.927  22.440  10.567  1.00  0.00           C
ATOM    127  CG  PRO A   7     -35.044  21.590  11.783  1.00  0.00           C
ATOM    128  CD  PRO A   7     -33.811  20.730  11.806  1.00  0.00           C
ATOM    129  QB  PRO A   7     -35.122  23.023  10.472  1.00  0.00           Q
ATOM    130  QD  PRO A   7     -33.531  20.485  12.296  1.00  0.00           Q
ATOM    131  QG  PRO A   7     -35.506  21.594  12.191  1.00  0.00           Q
ATOM    132  HA  PRO A   7     -34.920  21.048   8.930  1.00  0.00           H
ATOM    133 1HB  PRO A   7     -35.899  22.715  10.182  1.00  0.00           H
ATOM    134 2HB  PRO A   7     -34.346  23.331  10.760  1.00  0.00           H
ATOM    135 1HG  PRO A   7     -35.929  20.974  11.717  1.00  0.00           H
ATOM    136 2HG  PRO A   7     -35.083  22.213  12.664  1.00  0.00           H
ATOM    137 1HD  PRO A   7     -34.036  19.759  12.219  1.00  0.00           H
ATOM    138 2HD  PRO A   7     -33.027  21.210  12.375  1.00  0.00           H
ATOM    139  N   ARG A   8     -32.186  22.879   9.231  1.00  0.00           N
ATOM    140  CA  ARG A   8     -31.238  23.706   8.494  1.00  0.00           C
ATOM    141  C   ARG A   8     -30.069  22.868   7.984  1.00  0.00           C
ATOM    142  O   ARG A   8     -28.933  23.338   7.931  1.00  0.00           O
ATOM    143  CB  ARG A   8     -30.719  24.837   9.383  1.00  0.00           C
ATOM    144  CG  ARG A   8     -30.444  26.126   8.626  1.00  0.00           C
ATOM    145  CD  ARG A   8     -31.685  26.998   8.540  1.00  0.00           C
ATOM    146  NE  ARG A   8     -31.777  27.696   7.260  1.00  0.00           N
ATOM    147  CZ  ARG A   8     -32.893  28.254   6.799  1.00  0.00           C
ATOM    148  NH1 ARG A   8     -34.014  28.199   7.509  1.00  0.00           N
ATOM    149  NH2 ARG A   8     -32.889  28.871   5.624  1.00  0.00           N
ATOM    150  QB  ARG A   8     -30.626  24.781  10.001  1.00  0.00           Q
ATOM    151  QD  ARG A   8     -32.106  27.050   8.999  1.00  0.00           Q
ATOM    152  QG  ARG A   8     -29.891  26.278   8.383  1.00  0.00           Q
ATOM    153  QH1 ARG A   8     -34.437  28.179   7.775  1.00  0.00           Q
ATOM    154  QH2 ARG A   8     -32.888  29.103   5.182  1.00  0.00           Q
ATOM    155  H   ARG A   8     -32.003  22.661  10.169  1.00  0.00           H
ATOM    156  HA  ARG A   8     -31.756  24.131   7.649  1.00  0.00           H
ATOM    157 1HB  ARG A   8     -29.801  24.518   9.853  1.00  0.00           H
ATOM    158 2HB  ARG A   8     -31.452  25.044  10.149  1.00  0.00           H
ATOM    159 1HG  ARG A   8     -30.115  25.882   7.626  1.00  0.00           H
ATOM    160 2HG  ARG A   8     -29.667  26.674   9.138  1.00  0.00           H
ATOM    161 1HD  ARG A   8     -31.654  27.727   9.337  1.00  0.00           H
ATOM    162 2HD  ARG A   8     -32.557  26.372   8.660  1.00  0.00           H
ATOM    163  HE  ARG A   8     -30.964  27.752   6.716  1.00  0.00           H
ATOM    164 1HH1 ARG A   8     -34.024  27.736   8.394  1.00  0.00           H
ATOM    165 2HH1 ARG A   8     -34.850  28.621   7.155  1.00  0.00           H
ATOM    166 1HH2 ARG A   8     -32.048  28.916   5.086  1.00  0.00           H
ATOM    167 2HH2 ARG A   8     -33.728  29.291   5.277  1.00  0.00           H
ATOM    168  N   SER A   9     -30.357  21.626   7.609  1.00  0.00           N
ATOM    169  CA  SER A   9     -29.330  20.724   7.102  1.00  0.00           C
ATOM    170  C   SER A   9     -29.949  19.425   6.595  1.00  0.00           C
ATOM    171  O   SER A   9     -29.370  18.350   6.746  1.00  0.00           O
ATOM    172  CB  SER A   9     -28.303  20.421   8.194  1.00  0.00           C
ATOM    173  OG  SER A   9     -27.017  20.206   7.639  1.00  0.00           O
ATOM    174  QB  SER A   9     -28.428  20.394   8.804  1.00  0.00           Q
ATOM    175  H   SER A   9     -31.281  21.309   7.675  1.00  0.00           H
ATOM    176  HA  SER A   9     -28.832  21.216   6.280  1.00  0.00           H
ATOM    177 1HB  SER A   9     -28.603  19.534   8.732  1.00  0.00           H
ATOM    178 2HB  SER A   9     -28.251  21.254   8.878  1.00  0.00           H
ATOM    179  HG  SER A   9     -26.521  21.028   7.651  1.00  0.00           H
ATOM    180  N   ARG A  10     -31.130  19.533   5.993  1.00  0.00           N
ATOM    181  CA  ARG A  10     -31.826  18.367   5.464  1.00  0.00           C
ATOM    182  C   ARG A  10     -31.656  18.271   3.951  1.00  0.00           C
ATOM    183  O   ARG A  10     -32.539  17.783   3.247  1.00  0.00           O
ATOM    184  CB  ARG A  10     -33.314  18.433   5.818  1.00  0.00           C
ATOM    185  CG  ARG A  10     -33.947  17.069   6.039  1.00  0.00           C
ATOM    186  CD  ARG A  10     -35.422  17.073   5.667  1.00  0.00           C
ATOM    187  NE  ARG A  10     -35.642  17.570   4.312  1.00  0.00           N
ATOM    188  CZ  ARG A  10     -35.437  16.849   3.213  1.00  0.00           C
ATOM    189  NH1 ARG A  10     -35.004  15.597   3.305  1.00  0.00           N
ATOM    190  NH2 ARG A  10     -35.663  17.379   2.020  1.00  0.00           N
ATOM    191  QB  ARG A  10     -33.636  18.969   5.868  1.00  0.00           Q
ATOM    192  QD  ARG A  10     -35.875  16.883   6.050  1.00  0.00           Q
ATOM    193  QG  ARG A  10     -33.641  16.571   6.254  1.00  0.00           Q
ATOM    194  QH1 ARG A  10     -34.840  15.126   3.339  1.00  0.00           Q
ATOM    195  QH2 ARG A  10     -35.749  17.579   1.569  1.00  0.00           Q
ATOM    196  H   ARG A  10     -31.540  20.418   5.903  1.00  0.00           H
ATOM    197  HA  ARG A  10     -31.396  17.488   5.920  1.00  0.00           H
ATOM    198 1HB  ARG A  10     -33.841  18.925   5.015  1.00  0.00           H
ATOM    199 2HB  ARG A  10     -33.431  19.011   6.721  1.00  0.00           H
ATOM    200 1HG  ARG A  10     -33.847  16.802   7.080  1.00  0.00           H
ATOM    201 2HG  ARG A  10     -33.434  16.341   5.428  1.00  0.00           H
ATOM    202 1HD  ARG A  10     -35.953  17.703   6.365  1.00  0.00           H
ATOM    203 2HD  ARG A  10     -35.799  16.063   5.734  1.00  0.00           H
ATOM    204  HE  ARG A  10     -35.962  18.492   4.216  1.00  0.00           H
ATOM    205 1HH1 ARG A  10     -34.831  15.192   4.203  1.00  0.00           H
ATOM    206 2HH1 ARG A  10     -34.851  15.060   2.475  1.00  0.00           H
ATOM    207 1HH2 ARG A  10     -35.990  18.321   1.944  1.00  0.00           H
ATOM    208 2HH2 ARG A  10     -35.509  16.837   1.194  1.00  0.00           H
ATOM    209  N   GLY A  11     -30.513  18.739   3.459  1.00  0.00           N
ATOM    210  CA  GLY A  11     -30.247  18.696   2.034  1.00  0.00           C
ATOM    211  C   GLY A  11     -29.714  17.350   1.582  1.00  0.00           C
ATOM    212  O   GLY A  11     -28.507  17.177   1.414  1.00  0.00           O
ATOM    213  QA  GLY A  11     -30.342  19.180   1.647  1.00  0.00           Q
ATOM    214  H   GLY A  11     -29.845  19.116   4.070  1.00  0.00           H
ATOM    215 1HA  GLY A  11     -29.520  19.457   1.791  1.00  0.00           H
ATOM    216 2HA  GLY A  11     -31.163  18.905   1.501  1.00  0.00           H
ATOM    217  N   THR A  12     -30.617  16.393   1.389  1.00  0.00           N
ATOM    218  CA  THR A  12     -30.231  15.056   0.955  1.00  0.00           C
ATOM    219  C   THR A  12     -30.156  14.977  -0.565  1.00  0.00           C
ATOM    220  O   THR A  12     -29.240  14.370  -1.122  1.00  0.00           O
ATOM    221  CB  THR A  12     -31.225  14.020   1.483  1.00  0.00           C
ATOM    222  CG2 THR A  12     -30.821  12.593   1.177  1.00  0.00           C
ATOM    223  OG1 THR A  12     -31.373  14.135   2.886  1.00  0.00           O
ATOM    224  QG2 THR A  12     -30.726  12.254   1.106  1.00  0.00           Q
ATOM    225  H   THR A  12     -31.564  16.592   1.541  1.00  0.00           H
ATOM    226  HA  THR A  12     -29.254  14.844   1.363  1.00  0.00           H
ATOM    227  HB  THR A  12     -32.189  14.195   1.024  1.00  0.00           H
ATOM    228 1HG  THR A  12     -30.521  13.997   3.310  1.00  0.00           H
ATOM    229 1HG2 THR A  12     -29.775  12.458   1.409  1.00  0.00           H
ATOM    230 2HG2 THR A  12     -30.987  12.387   0.131  1.00  0.00           H
ATOM    231 3HG2 THR A  12     -31.414  11.916   1.777  1.00  0.00           H
ATOM    232  N   ARG A  13     -31.123  15.595  -1.234  1.00  0.00           N
ATOM    233  CA  ARG A  13     -31.167  15.596  -2.691  1.00  0.00           C
ATOM    234  C   ARG A  13     -30.773  16.961  -3.246  1.00  0.00           C
ATOM    235  O   ARG A  13     -30.197  17.058  -4.330  1.00  0.00           O
ATOM    236  CB  ARG A  13     -32.566  15.218  -3.182  1.00  0.00           C
ATOM    237  CG  ARG A  13     -32.593  14.713  -4.615  1.00  0.00           C
ATOM    238  CD  ARG A  13     -31.962  13.334  -4.731  1.00  0.00           C
ATOM    239  NE  ARG A  13     -30.537  13.408  -5.040  1.00  0.00           N
ATOM    240  CZ  ARG A  13     -29.686  12.400  -4.859  1.00  0.00           C
ATOM    241  NH1 ARG A  13     -30.113  11.241  -4.375  1.00  0.00           N
ATOM    242  NH2 ARG A  13     -28.405  12.551  -5.166  1.00  0.00           N
ATOM    243  QB  ARG A  13     -33.082  15.264  -2.829  1.00  0.00           Q
ATOM    244  QD  ARG A  13     -32.277  12.802  -4.656  1.00  0.00           Q
ATOM    245  QG  ARG A  13     -32.831  15.031  -5.094  1.00  0.00           Q
ATOM    246  QH1 ARG A  13     -30.274  10.804  -4.191  1.00  0.00           Q
ATOM    247  QH2 ARG A  13     -27.922  12.609  -5.281  1.00  0.00           Q
ATOM    248  H   ARG A  13     -31.826  16.063  -0.735  1.00  0.00           H
ATOM    249  HA  ARG A  13     -30.461  14.860  -3.044  1.00  0.00           H
ATOM    250 1HB  ARG A  13     -33.204  16.087  -3.116  1.00  0.00           H
ATOM    251 2HB  ARG A  13     -32.960  14.442  -2.542  1.00  0.00           H
ATOM    252 1HG  ARG A  13     -32.045  15.403  -5.239  1.00  0.00           H
ATOM    253 2HG  ARG A  13     -33.618  14.658  -4.948  1.00  0.00           H
ATOM    254 1HD  ARG A  13     -32.464  12.790  -5.517  1.00  0.00           H
ATOM    255 2HD  ARG A  13     -32.092  12.813  -3.795  1.00  0.00           H
ATOM    256  HE  ARG A  13     -30.195  14.254  -5.399  1.00  0.00           H
ATOM    257 1HH1 ARG A  13     -31.078  11.121  -4.142  1.00  0.00           H
ATOM    258 2HH1 ARG A  13     -29.470  10.487  -4.241  1.00  0.00           H
ATOM    259 1HH2 ARG A  13     -28.078  13.423  -5.532  1.00  0.00           H
ATOM    260 2HH2 ARG A  13     -27.766  11.794  -5.030  1.00  0.00           H
ATOM    261  N   TYR A  14     -31.088  18.012  -2.498  1.00  0.00           N
ATOM    262  CA  TYR A  14     -30.766  19.373  -2.915  1.00  0.00           C
ATOM    263  C   TYR A  14     -29.268  19.635  -2.804  1.00  0.00           C
ATOM    264  O   TYR A  14     -28.661  20.209  -3.708  1.00  0.00           O
ATOM    265  CB  TYR A  14     -31.537  20.384  -2.067  1.00  0.00           C
ATOM    266  CG  TYR A  14     -32.004  21.596  -2.842  1.00  0.00           C
ATOM    267  CD1 TYR A  14     -31.179  22.703  -2.999  1.00  0.00           C
ATOM    268  CD2 TYR A  14     -33.267  21.632  -3.417  1.00  0.00           C
ATOM    269  CE1 TYR A  14     -31.601  23.813  -3.707  1.00  0.00           C
ATOM    270  CE2 TYR A  14     -33.696  22.737  -4.128  1.00  0.00           C
ATOM    271  CZ  TYR A  14     -32.860  23.825  -4.269  1.00  0.00           C
ATOM    272  OH  TYR A  14     -33.283  24.927  -4.975  1.00  0.00           O
ATOM    273  QB  TYR A  14     -31.657  20.316  -1.457  1.00  0.00           Q
ATOM    274  QD  TYR A  14     -32.057  21.735  -2.931  1.00  0.00           Q
ATOM    275  QE  TYR A  14     -32.814  23.706  -4.192  1.00  0.00           Q
ATOM    276  QR  TYR A  14     -32.435  22.720  -3.562  1.00  0.00           Q
ATOM    277  H   TYR A  14     -31.547  17.870  -1.643  1.00  0.00           H
ATOM    278  HA  TYR A  14     -31.064  19.481  -3.948  1.00  0.00           H
ATOM    279 1HB  TYR A  14     -30.903  20.728  -1.263  1.00  0.00           H
ATOM    280 2HB  TYR A  14     -32.409  19.904  -1.650  1.00  0.00           H
ATOM    281 1HD  TYR A  14     -30.193  22.691  -2.557  1.00  0.00           H
ATOM    282 2HD  TYR A  14     -33.920  20.780  -3.305  1.00  0.00           H
ATOM    283 1HE  TYR A  14     -30.946  24.664  -3.817  1.00  0.00           H
ATOM    284 2HE  TYR A  14     -34.682  22.747  -4.568  1.00  0.00           H
ATOM    285  HH  TYR A  14     -33.691  24.645  -5.796  1.00  0.00           H
ATOM    286  N   LEU A  15     -28.678  19.213  -1.691  1.00  0.00           N
ATOM    287  CA  LEU A  15     -27.250  19.402  -1.463  1.00  0.00           C
ATOM    288  C   LEU A  15     -26.499  18.081  -1.584  1.00  0.00           C
ATOM    289  O   LEU A  15     -25.421  18.021  -2.173  1.00  0.00           O
ATOM    290  CB  LEU A  15     -27.011  20.013  -0.081  1.00  0.00           C
ATOM    291  CG  LEU A  15     -27.149  21.534  -0.013  1.00  0.00           C
ATOM    292  CD1 LEU A  15     -26.250  22.199  -1.044  1.00  0.00           C
ATOM    293  CD2 LEU A  15     -28.599  21.947  -0.223  1.00  0.00           C
ATOM    294  QB  LEU A  15     -26.866  19.663   0.424  1.00  0.00           Q
ATOM    295  QD1 LEU A  15     -26.037  22.356  -1.288  1.00  0.00           Q
ATOM    296  QD2 LEU A  15     -28.942  22.044  -0.272  1.00  0.00           Q
ATOM    297  QQD LEU A  15     -27.490  22.200  -0.780  1.00  0.00           Q
ATOM    298  H   LEU A  15     -29.216  18.761  -1.007  1.00  0.00           H
ATOM    299  HA  LEU A  15     -26.882  20.082  -2.216  1.00  0.00           H
ATOM    300 1HB  LEU A  15     -26.014  19.750   0.238  1.00  0.00           H
ATOM    301 2HB  LEU A  15     -27.718  19.576   0.610  1.00  0.00           H
ATOM    302  HG  LEU A  15     -26.843  21.875   0.966  1.00  0.00           H
ATOM    303 1HD1 LEU A  15     -25.353  21.611  -1.171  1.00  0.00           H
ATOM    304 2HD1 LEU A  15     -25.987  23.190  -0.706  1.00  0.00           H
ATOM    305 3HD1 LEU A  15     -26.773  22.267  -1.987  1.00  0.00           H
ATOM    306 1HD2 LEU A  15     -29.252  21.194   0.194  1.00  0.00           H
ATOM    307 2HD2 LEU A  15     -28.795  22.048  -1.281  1.00  0.00           H
ATOM    308 3HD2 LEU A  15     -28.780  22.891   0.268  1.00  0.00           H
ATOM    309  N   ALA A  16     -27.078  17.023  -1.022  1.00  0.00           N
ATOM    310  CA  ALA A  16     -26.466  15.700  -1.065  1.00  0.00           C
ATOM    311  C   ALA A  16     -25.146  15.679  -0.300  1.00  0.00           C
ATOM    312  O   ALA A  16     -25.083  15.210   0.836  1.00  0.00           O
ATOM    313  CB  ALA A  16     -26.253  15.261  -2.507  1.00  0.00           C
ATOM    314  QB  ALA A  16     -26.202  15.158  -2.848  1.00  0.00           Q
ATOM    315  H   ALA A  16     -27.938  17.135  -0.566  1.00  0.00           H
ATOM    316  HA  ALA A  16     -27.149  15.003  -0.600  1.00  0.00           H
ATOM    317 1HB  ALA A  16     -26.158  16.133  -3.138  1.00  0.00           H
ATOM    318 2HB  ALA A  16     -27.096  14.670  -2.832  1.00  0.00           H
ATOM    319 3HB  ALA A  16     -25.353  14.669  -2.574  1.00  0.00           H
ATOM    320  N   GLN A  17     -24.092  16.190  -0.930  1.00  0.00           N
ATOM    321  CA  GLN A  17     -22.773  16.229  -0.308  1.00  0.00           C
ATOM    322  C   GLN A  17     -22.197  17.641  -0.342  1.00  0.00           C
ATOM    323  O   GLN A  17     -21.423  17.982  -1.237  1.00  0.00           O
ATOM    324  CB  GLN A  17     -21.824  15.259  -1.015  1.00  0.00           C
ATOM    325  CG  GLN A  17     -21.930  13.829  -0.514  1.00  0.00           C
ATOM    326  CD  GLN A  17     -20.930  12.903  -1.178  1.00  0.00           C
ATOM    327  NE2 GLN A  17     -19.660  13.049  -0.818  1.00  0.00           N
ATOM    328  OE1 GLN A  17     -21.294  12.066  -2.004  1.00  0.00           O
ATOM    329  QB  GLN A  17     -21.427  15.431  -1.469  1.00  0.00           Q
ATOM    330  QE2 GLN A  17     -19.217  13.101  -0.693  1.00  0.00           Q
ATOM    331  QG  GLN A  17     -22.341  13.642  -0.084  1.00  0.00           Q
ATOM    332  H   GLN A  17     -24.206  16.548  -1.836  1.00  0.00           H
ATOM    333  HA  GLN A  17     -22.884  15.923   0.722  1.00  0.00           H
ATOM    334 1HB  GLN A  17     -20.809  15.596  -0.866  1.00  0.00           H
ATOM    335 2HB  GLN A  17     -22.044  15.266  -2.072  1.00  0.00           H
ATOM    336 1HG  GLN A  17     -22.927  13.464  -0.717  1.00  0.00           H
ATOM    337 2HG  GLN A  17     -21.754  13.820   0.550  1.00  0.00           H
ATOM    338 1HE2 GLN A  17     -19.443  13.737  -0.155  1.00  0.00           H
ATOM    339 2HE2 GLN A  17     -18.992  12.464  -1.233  1.00  0.00           H
ATOM    340  N   PRO A  18     -22.569  18.485   0.636  1.00  0.00           N
ATOM    341  CA  PRO A  18     -22.085  19.868   0.712  1.00  0.00           C
ATOM    342  C   PRO A  18     -20.563  19.953   0.644  1.00  0.00           C
ATOM    343  O   PRO A  18     -20.010  20.732  -0.131  1.00  0.00           O
ATOM    344  CB  PRO A  18     -22.585  20.345   2.077  1.00  0.00           C
ATOM    345  CG  PRO A  18     -23.776  19.498   2.363  1.00  0.00           C
ATOM    346  CD  PRO A  18     -23.490  18.159   1.741  1.00  0.00           C
ATOM    347  QB  PRO A  18     -22.332  20.797   2.420  1.00  0.00           Q
ATOM    348  QD  PRO A  18     -23.707  17.609   1.912  1.00  0.00           Q
ATOM    349  QG  PRO A  18     -24.282  19.666   2.671  1.00  0.00           Q
ATOM    350  HA  PRO A  18     -22.514  20.480  -0.067  1.00  0.00           H
ATOM    351 1HB  PRO A  18     -22.851  21.390   2.021  1.00  0.00           H
ATOM    352 2HB  PRO A  18     -21.812  20.203   2.818  1.00  0.00           H
ATOM    353 1HG  PRO A  18     -24.657  19.937   1.914  1.00  0.00           H
ATOM    354 2HG  PRO A  18     -23.908  19.396   3.429  1.00  0.00           H
ATOM    355 1HD  PRO A  18     -24.399  17.714   1.366  1.00  0.00           H
ATOM    356 2HD  PRO A  18     -23.015  17.504   2.458  1.00  0.00           H
ATOM    357  N   SER A  19     -19.893  19.145   1.461  1.00  0.00           N
ATOM    358  CA  SER A  19     -18.436  19.128   1.492  1.00  0.00           C
ATOM    359  C   SER A  19     -17.909  17.701   1.593  1.00  0.00           C
ATOM    360  O   SER A  19     -18.650  16.779   1.934  1.00  0.00           O
ATOM    361  CB  SER A  19     -17.922  19.959   2.669  1.00  0.00           C
ATOM    362  OG  SER A  19     -18.443  21.276   2.634  1.00  0.00           O
ATOM    363  QB  SER A  19     -17.534  19.751   3.112  1.00  0.00           Q
ATOM    364  H   SER A  19     -20.391  18.547   2.055  1.00  0.00           H
ATOM    365  HA  SER A  19     -18.079  19.567   0.573  1.00  0.00           H
ATOM    366 1HB  SER A  19     -16.844  20.011   2.627  1.00  0.00           H
ATOM    367 2HB  SER A  19     -18.223  19.492   3.596  1.00  0.00           H
ATOM    368  HG  SER A  19     -19.226  21.327   3.189  1.00  0.00           H
ATOM    369  N   GLY A  20     -16.627  17.526   1.296  1.00  0.00           N
ATOM    370  CA  GLY A  20     -16.023  16.208   1.359  1.00  0.00           C
ATOM    371  C   GLY A  20     -14.864  16.054   0.394  1.00  0.00           C
ATOM    372  O   GLY A  20     -15.065  15.826  -0.798  1.00  0.00           O
ATOM    373  QA  GLY A  20     -16.220  15.752   1.744  1.00  0.00           Q
ATOM    374  H   GLY A  20     -16.084  18.298   1.030  1.00  0.00           H
ATOM    375 1HA  GLY A  20     -16.774  15.470   1.123  1.00  0.00           H
ATOM    376 2HA  GLY A  20     -15.667  16.036   2.364  1.00  0.00           H
ATOM    377  N   ASN A  21     -13.646  16.177   0.912  1.00  0.00           N
ATOM    378  CA  ASN A  21     -12.450  16.049   0.089  1.00  0.00           C
ATOM    379  C   ASN A  21     -12.265  14.611  -0.385  1.00  0.00           C
ATOM    380  O   ASN A  21     -11.498  13.848   0.201  1.00  0.00           O
ATOM    381  CB  ASN A  21     -11.214  16.503   0.872  1.00  0.00           C
ATOM    382  CG  ASN A  21     -11.025  18.006   0.832  1.00  0.00           C
ATOM    383  ND2 ASN A  21     -12.003  18.740   1.349  1.00  0.00           N
ATOM    384  OD1 ASN A  21     -10.011  18.502   0.341  1.00  0.00           O
ATOM    385  QB  ASN A  21     -10.828  16.117   1.177  1.00  0.00           Q
ATOM    386  QD2 ASN A  21     -12.343  18.996   1.529  1.00  0.00           Q
ATOM    387  H   ASN A  21     -13.549  16.357   1.871  1.00  0.00           H
ATOM    388  HA  ASN A  21     -12.571  16.687  -0.774  1.00  0.00           H
ATOM    389 1HB  ASN A  21     -10.338  16.034   0.450  1.00  0.00           H
ATOM    390 2HB  ASN A  21     -11.319  16.199   1.903  1.00  0.00           H
ATOM    391 1HD2 ASN A  21     -12.781  18.277   1.722  1.00  0.00           H
ATOM    392 2HD2 ASN A  21     -11.906  19.716   1.336  1.00  0.00           H
ATOM    393  N   THR A  22     -12.974  14.249  -1.448  1.00  0.00           N
ATOM    394  CA  THR A  22     -12.888  12.900  -2.000  1.00  0.00           C
ATOM    395  C   THR A  22     -13.711  12.783  -3.279  1.00  0.00           C
ATOM    396  O   THR A  22     -13.229  12.283  -4.295  1.00  0.00           O
ATOM    397  CB  THR A  22     -13.372  11.876  -0.974  1.00  0.00           C
ATOM    398  CG2 THR A  22     -14.725  12.209  -0.385  1.00  0.00           C
ATOM    399  OG1 THR A  22     -13.463  10.588  -1.558  1.00  0.00           O
ATOM    400  QG2 THR A  22     -15.047  12.289  -0.245  1.00  0.00           Q
ATOM    401  H   THR A  22     -13.568  14.901  -1.873  1.00  0.00           H
ATOM    402  HA  THR A  22     -11.853  12.703  -2.234  1.00  0.00           H
ATOM    403  HB  THR A  22     -12.659  11.830  -0.162  1.00  0.00           H
ATOM    404 1HG  THR A  22     -14.179  10.576  -2.197  1.00  0.00           H
ATOM    405 1HG2 THR A  22     -15.495  11.689  -0.933  1.00  0.00           H
ATOM    406 2HG2 THR A  22     -14.893  13.274  -0.451  1.00  0.00           H
ATOM    407 3HG2 THR A  22     -14.752  11.905   0.651  1.00  0.00           H
ATOM    408  N   SER A  23     -14.955  13.250  -3.221  1.00  0.00           N
ATOM    409  CA  SER A  23     -15.850  13.200  -4.374  1.00  0.00           C
ATOM    410  C   SER A  23     -16.227  11.759  -4.711  1.00  0.00           C
ATOM    411  O   SER A  23     -17.365  11.340  -4.503  1.00  0.00           O
ATOM    412  CB  SER A  23     -15.199  13.870  -5.588  1.00  0.00           C
ATOM    413  OG  SER A  23     -16.126  14.693  -6.274  1.00  0.00           O
ATOM    414  QB  SER A  23     -14.606  13.795  -5.762  1.00  0.00           Q
ATOM    415  H   SER A  23     -15.281  13.639  -2.382  1.00  0.00           H
ATOM    416  HA  SER A  23     -16.749  13.741  -4.117  1.00  0.00           H
ATOM    417 1HB  SER A  23     -14.839  13.111  -6.266  1.00  0.00           H
ATOM    418 2HB  SER A  23     -14.372  14.479  -5.259  1.00  0.00           H
ATOM    419  HG  SER A  23     -15.812  14.854  -7.167  1.00  0.00           H
ATOM    420  N   SER A  24     -15.263  11.007  -5.232  1.00  0.00           N
ATOM    421  CA  SER A  24     -15.495   9.615  -5.598  1.00  0.00           C
ATOM    422  C   SER A  24     -14.254   8.769  -5.328  1.00  0.00           C
ATOM    423  O   SER A  24     -14.243   7.935  -4.422  1.00  0.00           O
ATOM    424  CB  SER A  24     -15.886   9.512  -7.072  1.00  0.00           C
ATOM    425  OG  SER A  24     -15.208  10.481  -7.850  1.00  0.00           O
ATOM    426  QB  SER A  24     -16.291   9.098  -7.307  1.00  0.00           Q
ATOM    427  H   SER A  24     -14.376  11.398  -5.375  1.00  0.00           H
ATOM    428  HA  SER A  24     -16.307   9.243  -4.991  1.00  0.00           H
ATOM    429 1HB  SER A  24     -16.951   9.668  -7.171  1.00  0.00           H
ATOM    430 2HB  SER A  24     -15.631   8.529  -7.443  1.00  0.00           H
ATOM    431  HG  SER A  24     -15.786  11.232  -8.004  1.00  0.00           H
ATOM    432  N   SER A  25     -13.210   8.989  -6.121  1.00  0.00           N
ATOM    433  CA  SER A  25     -11.964   8.246  -5.968  1.00  0.00           C
ATOM    434  C   SER A  25     -11.091   8.867  -4.883  1.00  0.00           C
ATOM    435  O   SER A  25     -10.837  10.071  -4.889  1.00  0.00           O
ATOM    436  CB  SER A  25     -11.202   8.211  -7.294  1.00  0.00           C
ATOM    437  OG  SER A  25     -10.060   7.378  -7.203  1.00  0.00           O
ATOM    438  QB  SER A  25     -11.367   8.520  -7.809  1.00  0.00           Q
ATOM    439  H   SER A  25     -13.279   9.666  -6.826  1.00  0.00           H
ATOM    440  HA  SER A  25     -12.215   7.237  -5.679  1.00  0.00           H
ATOM    441 1HB  SER A  25     -10.885   9.211  -7.550  1.00  0.00           H
ATOM    442 2HB  SER A  25     -11.850   7.829  -8.070  1.00  0.00           H
ATOM    443  HG  SER A  25      -9.347   7.856  -6.775  1.00  0.00           H
ATOM    444  N   ALA A  26     -10.635   8.036  -3.951  1.00  0.00           N
ATOM    445  CA  ALA A  26      -9.791   8.503  -2.859  1.00  0.00           C
ATOM    446  C   ALA A  26      -8.313   8.319  -3.190  1.00  0.00           C
ATOM    447  O   ALA A  26      -7.962   7.882  -4.286  1.00  0.00           O
ATOM    448  CB  ALA A  26     -10.139   7.770  -1.571  1.00  0.00           C
ATOM    449  QB  ALA A  26     -10.222   7.597  -1.267  1.00  0.00           Q
ATOM    450  H   ALA A  26     -10.872   7.086  -3.999  1.00  0.00           H
ATOM    451  HA  ALA A  26      -9.987   9.555  -2.711  1.00  0.00           H
ATOM    452 1HB  ALA A  26      -9.261   7.702  -0.947  1.00  0.00           H
ATOM    453 2HB  ALA A  26     -10.492   6.776  -1.808  1.00  0.00           H
ATOM    454 3HB  ALA A  26     -10.913   8.313  -1.048  1.00  0.00           H
ATOM    455  N   LEU A  27      -7.451   8.656  -2.236  1.00  0.00           N
ATOM    456  CA  LEU A  27      -6.011   8.526  -2.427  1.00  0.00           C
ATOM    457  C   LEU A  27      -5.341   7.990  -1.165  1.00  0.00           C
ATOM    458  O   LEU A  27      -5.656   8.417  -0.055  1.00  0.00           O
ATOM    459  CB  LEU A  27      -5.404   9.878  -2.806  1.00  0.00           C
ATOM    460  CG  LEU A  27      -4.192   9.805  -3.736  1.00  0.00           C
ATOM    461  CD1 LEU A  27      -4.119  11.043  -4.616  1.00  0.00           C
ATOM    462  CD2 LEU A  27      -2.912   9.645  -2.932  1.00  0.00           C
ATOM    463  QB  LEU A  27      -5.635  10.425  -2.594  1.00  0.00           Q
ATOM    464  QD1 LEU A  27      -4.103  11.336  -4.824  1.00  0.00           Q
ATOM    465  QD2 LEU A  27      -2.608   9.608  -2.740  1.00  0.00           Q
ATOM    466  QQD LEU A  27      -3.355  10.473  -3.782  1.00  0.00           Q
ATOM    467  H   LEU A  27      -7.792   8.998  -1.383  1.00  0.00           H
ATOM    468  HA  LEU A  27      -5.845   7.828  -3.233  1.00  0.00           H
ATOM    469 1HB  LEU A  27      -5.102  10.381  -1.899  1.00  0.00           H
ATOM    470 2HB  LEU A  27      -6.168  10.469  -3.289  1.00  0.00           H
ATOM    471  HG  LEU A  27      -4.294   8.944  -4.381  1.00  0.00           H
ATOM    472 1HD1 LEU A  27      -4.156  11.928  -3.997  1.00  0.00           H
ATOM    473 2HD1 LEU A  27      -4.956  11.048  -5.300  1.00  0.00           H
ATOM    474 3HD1 LEU A  27      -3.197  11.034  -5.175  1.00  0.00           H
ATOM    475 1HD2 LEU A  27      -2.154   9.184  -3.547  1.00  0.00           H
ATOM    476 2HD2 LEU A  27      -3.104   9.023  -2.069  1.00  0.00           H
ATOM    477 3HD2 LEU A  27      -2.568  10.616  -2.605  1.00  0.00           H
ATOM    478  N   MET A  28      -4.417   7.053  -1.346  1.00  0.00           N
ATOM    479  CA  MET A  28      -3.701   6.458  -0.223  1.00  0.00           C
ATOM    480  C   MET A  28      -2.199   6.438  -0.483  1.00  0.00           C
ATOM    481  O   MET A  28      -1.755   6.555  -1.626  1.00  0.00           O
ATOM    482  CB  MET A  28      -4.205   5.036   0.034  1.00  0.00           C
ATOM    483  CG  MET A  28      -4.146   4.626   1.496  1.00  0.00           C
ATOM    484  SD  MET A  28      -4.932   3.032   1.801  1.00  0.00           S
ATOM    485  CE  MET A  28      -6.126   3.477   3.059  1.00  0.00           C
ATOM    486  QB  MET A  28      -4.416   4.654  -0.417  1.00  0.00           Q
ATOM    487  QE  MET A  28      -6.366   3.567   3.312  1.00  0.00           Q
ATOM    488  QG  MET A  28      -3.879   4.970   1.942  1.00  0.00           Q
ATOM    489  H   MET A  28      -4.211   6.753  -2.256  1.00  0.00           H
ATOM    490  HA  MET A  28      -3.896   7.062   0.651  1.00  0.00           H
ATOM    491 1HB  MET A  28      -3.601   4.345  -0.537  1.00  0.00           H
ATOM    492 2HB  MET A  28      -5.231   4.964  -0.298  1.00  0.00           H
ATOM    493 1HG  MET A  28      -4.648   5.377   2.087  1.00  0.00           H
ATOM    494 2HG  MET A  28      -3.111   4.563   1.798  1.00  0.00           H
ATOM    495 1HE  MET A  28      -7.121   3.438   2.641  1.00  0.00           H
ATOM    496 2HE  MET A  28      -5.921   4.478   3.411  1.00  0.00           H
ATOM    497 3HE  MET A  28      -6.056   2.784   3.885  1.00  0.00           H
ATOM    498  N   GLN A  29      -1.421   6.290   0.583  1.00  0.00           N
ATOM    499  CA  GLN A  29       0.033   6.255   0.470  1.00  0.00           C
ATOM    500  C   GLN A  29       0.628   5.217   1.416  1.00  0.00           C
ATOM    501  O   GLN A  29       1.708   5.416   1.973  1.00  0.00           O
ATOM    502  CB  GLN A  29       0.621   7.634   0.771  1.00  0.00           C
ATOM    503  CG  GLN A  29       1.875   7.949  -0.028  1.00  0.00           C
ATOM    504  CD  GLN A  29       1.912   9.384  -0.513  1.00  0.00           C
ATOM    505  NE2 GLN A  29       2.953  10.113  -0.126  1.00  0.00           N
ATOM    506  OE1 GLN A  29       1.016   9.833  -1.230  1.00  0.00           O
ATOM    507  QB  GLN A  29       0.374   8.036   1.185  1.00  0.00           Q
ATOM    508  QE2 GLN A  29       3.315  10.367   0.009  1.00  0.00           Q
ATOM    509  QG  GLN A  29       2.326   7.533  -0.146  1.00  0.00           Q
ATOM    510  H   GLN A  29      -1.834   6.201   1.467  1.00  0.00           H
ATOM    511  HA  GLN A  29       0.279   5.981  -0.546  1.00  0.00           H
ATOM    512 1HB  GLN A  29       0.869   7.686   1.822  1.00  0.00           H
ATOM    513 2HB  GLN A  29      -0.121   8.386   0.548  1.00  0.00           H
ATOM    514 1HG  GLN A  29       1.913   7.292  -0.886  1.00  0.00           H
ATOM    515 2HG  GLN A  29       2.739   7.773   0.595  1.00  0.00           H
ATOM    516 1HE2 GLN A  29       3.628   9.690   0.442  1.00  0.00           H
ATOM    517 2HE2 GLN A  29       3.002  11.045  -0.425  1.00  0.00           H
ATOM    518  N   GLY A  30      -0.084   4.109   1.596  1.00  0.00           N
ATOM    519  CA  GLY A  30       0.389   3.058   2.476  1.00  0.00           C
ATOM    520  C   GLY A  30       0.996   1.895   1.714  1.00  0.00           C
ATOM    521  O   GLY A  30       1.078   1.922   0.486  1.00  0.00           O
ATOM    522  QA  GLY A  30       0.348   3.081   3.101  1.00  0.00           Q
ATOM    523  H   GLY A  30      -0.938   4.006   1.126  1.00  0.00           H
ATOM    524 1HA  GLY A  30      -0.441   2.695   3.064  1.00  0.00           H
ATOM    525 2HA  GLY A  30       1.136   3.468   3.139  1.00  0.00           H
ATOM    526  N   GLN A  31       1.422   0.870   2.445  1.00  0.00           N
ATOM    527  CA  GLN A  31       2.024  -0.308   1.833  1.00  0.00           C
ATOM    528  C   GLN A  31       1.030  -1.015   0.920  1.00  0.00           C
ATOM    529  O   GLN A  31       0.367  -1.970   1.329  1.00  0.00           O
ATOM    530  CB  GLN A  31       2.520  -1.272   2.912  1.00  0.00           C
ATOM    531  CG  GLN A  31       3.197  -2.513   2.354  1.00  0.00           C
ATOM    532  CD  GLN A  31       3.676  -3.456   3.441  1.00  0.00           C
ATOM    533  NE2 GLN A  31       4.624  -4.321   3.100  1.00  0.00           N
ATOM    534  OE1 GLN A  31       3.196  -3.408   4.575  1.00  0.00           O
ATOM    535  QB  GLN A  31       2.454  -1.171   3.527  1.00  0.00           Q
ATOM    536  QE2 GLN A  31       4.954  -4.621   2.983  1.00  0.00           Q
ATOM    537  QG  GLN A  31       3.271  -2.625   1.744  1.00  0.00           Q
ATOM    538  H   GLN A  31       1.330   0.907   3.421  1.00  0.00           H
ATOM    539  HA  GLN A  31       2.867   0.020   1.243  1.00  0.00           H
ATOM    540 1HB  GLN A  31       1.680  -1.587   3.512  1.00  0.00           H
ATOM    541 2HB  GLN A  31       3.228  -0.757   3.543  1.00  0.00           H
ATOM    542 1HG  GLN A  31       4.048  -2.208   1.762  1.00  0.00           H
ATOM    543 2HG  GLN A  31       2.494  -3.040   1.726  1.00  0.00           H
ATOM    544 1HE2 GLN A  31       4.958  -4.302   2.180  1.00  0.00           H
ATOM    545 2HE2 GLN A  31       4.951  -4.942   3.784  1.00  0.00           H
ATOM    546  N   LYS A  32       0.928  -0.542  -0.317  1.00  0.00           N
ATOM    547  CA  LYS A  32       0.013  -1.130  -1.289  1.00  0.00           C
ATOM    548  C   LYS A  32       0.781  -1.791  -2.430  1.00  0.00           C
ATOM    549  O   LYS A  32       1.587  -1.149  -3.103  1.00  0.00           O
ATOM    550  CB  LYS A  32      -0.929  -0.060  -1.847  1.00  0.00           C
ATOM    551  CG  LYS A  32      -2.200   0.114  -1.034  1.00  0.00           C
ATOM    552  CD  LYS A  32      -3.084  -1.120  -1.109  1.00  0.00           C
ATOM    553  CE  LYS A  32      -2.936  -1.989   0.131  1.00  0.00           C
ATOM    554  NZ  LYS A  32      -2.954  -3.441  -0.205  1.00  0.00           N
ATOM    555  QB  LYS A  32      -0.806   0.277  -2.362  1.00  0.00           Q
ATOM    556  QD  LYS A  32      -3.461  -1.253  -1.587  1.00  0.00           Q
ATOM    557  QE  LYS A  32      -2.874  -1.763   0.708  1.00  0.00           Q
ATOM    558  QG  LYS A  32      -2.341   0.627  -0.709  1.00  0.00           Q
ATOM    559  QZ  LYS A  32      -2.957  -3.788  -0.284  1.00  0.00           Q
ATOM    560  H   LYS A  32       1.482   0.221  -0.584  1.00  0.00           H
ATOM    561  HA  LYS A  32      -0.572  -1.882  -0.782  1.00  0.00           H
ATOM    562 1HB  LYS A  32      -1.206  -0.332  -2.855  1.00  0.00           H
ATOM    563 2HB  LYS A  32      -0.407   0.884  -1.869  1.00  0.00           H
ATOM    564 1HG  LYS A  32      -2.748   0.963  -1.417  1.00  0.00           H
ATOM    565 2HG  LYS A  32      -1.935   0.292  -0.002  1.00  0.00           H
ATOM    566 1HD  LYS A  32      -2.807  -1.698  -1.979  1.00  0.00           H
ATOM    567 2HD  LYS A  32      -4.114  -0.809  -1.195  1.00  0.00           H
ATOM    568 1HE  LYS A  32      -3.751  -1.773   0.805  1.00  0.00           H
ATOM    569 2HE  LYS A  32      -1.999  -1.753   0.611  1.00  0.00           H
ATOM    570 1HZ  LYS A  32      -1.992  -3.766  -0.433  1.00  0.00           H
ATOM    571 2HZ  LYS A  32      -3.570  -3.611  -1.025  1.00  0.00           H
ATOM    572 3HZ  LYS A  32      -3.311  -3.989   0.605  1.00  0.00           H
ATOM    573  N   TPO A  33       0.504  -3.073  -2.614  1.00  0.00           N
ATOM    574  CA  TPO A  33       1.175  -3.858  -3.691  1.00  0.00           C
ATOM    575  C   TPO A  33       0.331  -3.790  -4.949  1.00  0.00           C
ATOM    576  O   TPO A  33      -0.868  -3.519  -4.914  1.00  0.00           O
ATOM    577  CB  TPO A  33       1.628  -5.262  -3.156  1.00  0.00           C
ATOM    578  CG2 TPO A  33       3.043  -5.262  -2.547  1.00  0.00           C
ATOM    579  OG1 TPO A  33       0.725  -5.704  -2.102  1.00  0.00           O
ATOM    580  PS  TPO A  33       0.845  -7.106  -1.284  1.00  0.00           P
ATOM    581  OPA TPO A  33       0.746  -8.300  -2.238  1.00  0.00           O
ATOM    582  OPB TPO A  33      -0.291  -7.196  -0.262  1.00  0.00           O
ATOM    583  OPC TPO A  33       2.177  -7.176  -0.530  1.00  0.00           O
ATOM    584  QG2 TPO A  33       3.406  -5.267  -2.387  1.00  0.00           Q
ATOM    585  H   TPO A  33      -0.144  -3.687  -2.111  1.00  0.00           H
ATOM    586  HA  TPO A  33       2.111  -3.330  -3.941  1.00  0.00           H
ATOM    587  HB  TPO A  33       1.600  -5.982  -3.999  1.00  0.00           H
ATOM    588 1HG2 TPO A  33       3.314  -6.270  -2.186  1.00  0.00           H
ATOM    589 2HG2 TPO A  33       3.801  -4.955  -3.289  1.00  0.00           H
ATOM    590 3HG2 TPO A  33       3.102  -4.574  -1.686  1.00  0.00           H
ATOM    591  N   PRO A  34       0.970  -4.042  -6.106  1.00  0.00           N
ATOM    592  CA  PRO A  34       0.290  -4.013  -7.405  1.00  0.00           C
ATOM    593  C   PRO A  34      -0.678  -5.178  -7.577  1.00  0.00           C
ATOM    594  O   PRO A  34      -0.383  -6.145  -8.281  1.00  0.00           O
ATOM    595  CB  PRO A  34       1.440  -4.117  -8.411  1.00  0.00           C
ATOM    596  CG  PRO A  34       2.528  -4.813  -7.671  1.00  0.00           C
ATOM    597  CD  PRO A  34       2.402  -4.373  -6.237  1.00  0.00           C
ATOM    598  QB  PRO A  34       1.430  -3.907  -8.995  1.00  0.00           Q
ATOM    599  QD  PRO A  34       2.845  -4.341  -5.812  1.00  0.00           Q
ATOM    600  QG  PRO A  34       2.943  -5.202  -7.908  1.00  0.00           Q
ATOM    601  HA  PRO A  34      -0.238  -3.082  -7.553  1.00  0.00           H
ATOM    602 1HB  PRO A  34       1.743  -3.128  -8.720  1.00  0.00           H
ATOM    603 2HB  PRO A  34       1.118  -4.686  -9.270  1.00  0.00           H
ATOM    604 1HG  PRO A  34       3.488  -4.521  -8.069  1.00  0.00           H
ATOM    605 2HG  PRO A  34       2.398  -5.883  -7.746  1.00  0.00           H
ATOM    606 1HD  PRO A  34       3.016  -3.504  -6.054  1.00  0.00           H
ATOM    607 2HD  PRO A  34       2.674  -5.177  -5.571  1.00  0.00           H
ATOM    608  N   GLN A  35      -1.835  -5.080  -6.932  1.00  0.00           N
ATOM    609  CA  GLN A  35      -2.849  -6.125  -7.013  1.00  0.00           C
ATOM    610  C   GLN A  35      -2.303  -7.453  -6.498  1.00  0.00           C
ATOM    611  O   GLN A  35      -1.106  -7.588  -6.246  1.00  0.00           O
ATOM    612  CB  GLN A  35      -3.332  -6.285  -8.455  1.00  0.00           C
ATOM    613  CG  GLN A  35      -4.802  -6.652  -8.567  1.00  0.00           C
ATOM    614  CD  GLN A  35      -5.014  -8.117  -8.896  1.00  0.00           C
ATOM    615  NE2 GLN A  35      -5.838  -8.789  -8.099  1.00  0.00           N
ATOM    616  OE1 GLN A  35      -4.444  -8.639  -9.854  1.00  0.00           O
ATOM    617  QB  GLN A  35      -2.963  -6.206  -8.958  1.00  0.00           Q
ATOM    618  QE2 GLN A  35      -6.124  -9.023  -7.821  1.00  0.00           Q
ATOM    619  QG  GLN A  35      -5.269  -6.245  -8.488  1.00  0.00           Q
ATOM    620  H   GLN A  35      -2.012  -4.284  -6.386  1.00  0.00           H
ATOM    621  HA  GLN A  35      -3.683  -5.828  -6.394  1.00  0.00           H
ATOM    622 1HB  GLN A  35      -2.752  -7.060  -8.934  1.00  0.00           H
ATOM    623 2HB  GLN A  35      -3.174  -5.353  -8.980  1.00  0.00           H
ATOM    624 1HG  GLN A  35      -5.251  -6.055  -9.348  1.00  0.00           H
ATOM    625 2HG  GLN A  35      -5.287  -6.436  -7.627  1.00  0.00           H
ATOM    626 1HE2 GLN A  35      -6.257  -8.307  -7.355  1.00  0.00           H
ATOM    627 2HE2 GLN A  35      -5.992  -9.738  -8.288  1.00  0.00           H
ATOM    628  N   LYS A  36      -3.189  -8.430  -6.343  1.00  0.00           N
ATOM    629  CA  LYS A  36      -2.797  -9.748  -5.858  1.00  0.00           C
ATOM    630  C   LYS A  36      -2.190  -9.656  -4.460  1.00  0.00           C
ATOM    631  O   LYS A  36      -0.974  -9.529  -4.310  1.00  0.00           O
ATOM    632  CB  LYS A  36      -1.796 -10.392  -6.819  1.00  0.00           C
ATOM    633  CG  LYS A  36      -1.955 -11.898  -6.946  1.00  0.00           C
ATOM    634  CD  LYS A  36      -1.119 -12.453  -8.089  1.00  0.00           C
ATOM    635  CE  LYS A  36       0.258 -12.884  -7.613  1.00  0.00           C
ATOM    636  NZ  LYS A  36       0.256 -14.282  -7.098  1.00  0.00           N
ATOM    637  QB  LYS A  36      -1.358 -10.070  -7.135  1.00  0.00           Q
ATOM    638  QD  LYS A  36      -1.318 -12.497  -8.678  1.00  0.00           Q
ATOM    639  QE  LYS A  36       0.763 -12.517  -7.633  1.00  0.00           Q
ATOM    640  QG  LYS A  36      -2.316 -12.245  -6.576  1.00  0.00           Q
ATOM    641  QZ  LYS A  36       0.255 -14.617  -6.976  1.00  0.00           Q
ATOM    642  H   LYS A  36      -4.129  -8.262  -6.561  1.00  0.00           H
ATOM    643  HA  LYS A  36      -3.684 -10.363  -5.812  1.00  0.00           H
ATOM    644 1HB  LYS A  36      -0.794 -10.186  -6.469  1.00  0.00           H
ATOM    645 2HB  LYS A  36      -1.922  -9.955  -7.799  1.00  0.00           H
ATOM    646 1HG  LYS A  36      -2.994 -12.126  -7.128  1.00  0.00           H
ATOM    647 2HG  LYS A  36      -1.637 -12.362  -6.024  1.00  0.00           H
ATOM    648 1HD  LYS A  36      -1.007 -11.688  -8.843  1.00  0.00           H
ATOM    649 2HD  LYS A  36      -1.628 -13.306  -8.511  1.00  0.00           H
ATOM    650 1HE  LYS A  36       0.577 -12.219  -6.823  1.00  0.00           H
ATOM    651 2HE  LYS A  36       0.948 -12.816  -8.441  1.00  0.00           H
ATOM    652 1HZ  LYS A  36       0.538 -14.940  -7.852  1.00  0.00           H
ATOM    653 2HZ  LYS A  36      -0.695 -14.539  -6.767  1.00  0.00           H
ATOM    654 3HZ  LYS A  36       0.923 -14.371  -6.306  1.00  0.00           H
ATOM    655  N   PRO A  37      -3.032  -9.720  -3.414  1.00  0.00           N
ATOM    656  CA  PRO A  37      -2.571  -9.642  -2.024  1.00  0.00           C
ATOM    657  C   PRO A  37      -1.458 -10.639  -1.726  1.00  0.00           C
ATOM    658  O   PRO A  37      -1.715 -11.795  -1.393  1.00  0.00           O
ATOM    659  CB  PRO A  37      -3.824  -9.985  -1.215  1.00  0.00           C
ATOM    660  CG  PRO A  37      -4.962  -9.609  -2.100  1.00  0.00           C
ATOM    661  CD  PRO A  37      -4.497  -9.872  -3.505  1.00  0.00           C
ATOM    662  QB  PRO A  37      -3.832 -10.228  -0.643  1.00  0.00           Q
ATOM    663  QD  PRO A  37      -4.839 -10.009  -3.997  1.00  0.00           Q
ATOM    664  QG  PRO A  37      -5.510  -9.391  -1.921  1.00  0.00           Q
ATOM    665  HA  PRO A  37      -2.239  -8.647  -1.773  1.00  0.00           H
ATOM    666 1HB  PRO A  37      -3.833  -9.414  -0.299  1.00  0.00           H
ATOM    667 2HB  PRO A  37      -3.831 -11.042  -0.987  1.00  0.00           H
ATOM    668 1HG  PRO A  37      -5.196  -8.563  -1.972  1.00  0.00           H
ATOM    669 2HG  PRO A  37      -5.823 -10.219  -1.869  1.00  0.00           H
ATOM    670 1HD  PRO A  37      -4.918  -9.145  -4.184  1.00  0.00           H
ATOM    671 2HD  PRO A  37      -4.762 -10.874  -3.810  1.00  0.00           H
ATOM    672  N   SER A  38      -0.215 -10.182  -1.849  1.00  0.00           N
ATOM    673  CA  SER A  38       0.942 -11.032  -1.593  1.00  0.00           C
ATOM    674  C   SER A  38       1.398 -10.909  -0.143  1.00  0.00           C
ATOM    675  O   SER A  38       1.939 -11.855   0.432  1.00  0.00           O
ATOM    676  CB  SER A  38       2.090 -10.667  -2.535  1.00  0.00           C
ATOM    677  OG  SER A  38       2.361  -9.276  -2.492  1.00  0.00           O
ATOM    678  QB  SER A  38       2.402 -11.070  -2.892  1.00  0.00           Q
ATOM    679  H   SER A  38      -0.071  -9.251  -2.119  1.00  0.00           H
ATOM    680  HA  SER A  38       0.648 -12.056  -1.779  1.00  0.00           H
ATOM    681 1HB  SER A  38       1.824 -10.938  -3.546  1.00  0.00           H
ATOM    682 2HB  SER A  38       2.980 -11.202  -2.240  1.00  0.00           H
ATOM    683  HG  SER A  38       3.216  -9.103  -2.894  1.00  0.00           H
ATOM    684  N   GLN A  39       1.178  -9.737   0.444  1.00  0.00           N
ATOM    685  CA  GLN A  39       1.567  -9.488   1.828  1.00  0.00           C
ATOM    686  C   GLN A  39       0.896 -10.482   2.773  1.00  0.00           C
ATOM    687  O   GLN A  39       1.417 -10.777   3.849  1.00  0.00           O
ATOM    688  CB  GLN A  39       1.207  -8.056   2.230  1.00  0.00           C
ATOM    689  CG  GLN A  39       2.407  -7.218   2.638  1.00  0.00           C
ATOM    690  CD  GLN A  39       3.075  -7.731   3.897  1.00  0.00           C
ATOM    691  NE2 GLN A  39       4.373  -7.478   4.023  1.00  0.00           N
ATOM    692  OE1 GLN A  39       2.432  -8.345   4.749  1.00  0.00           O
ATOM    693  QB  GLN A  39       0.622  -7.829   2.228  1.00  0.00           Q
ATOM    694  QE2 GLN A  39       4.825  -7.392   4.068  1.00  0.00           Q
ATOM    695  QG  GLN A  39       2.605  -6.717   2.321  1.00  0.00           Q
ATOM    696  H   GLN A  39       0.745  -9.021  -0.065  1.00  0.00           H
ATOM    697  HA  GLN A  39       2.638  -9.613   1.896  1.00  0.00           H
ATOM    698 1HB  GLN A  39       0.519  -8.087   3.062  1.00  0.00           H
ATOM    699 2HB  GLN A  39       0.724  -7.571   1.395  1.00  0.00           H
ATOM    700 1HG  GLN A  39       2.080  -6.202   2.807  1.00  0.00           H
ATOM    701 2HG  GLN A  39       3.129  -7.233   1.835  1.00  0.00           H
ATOM    702 1HE2 GLN A  39       4.820  -6.984   3.306  1.00  0.00           H
ATOM    703 2HE2 GLN A  39       4.831  -7.798   4.829  1.00  0.00           H
ATOM    704  N   ASN A  40      -0.260 -10.995   2.365  1.00  0.00           N
ATOM    705  CA  ASN A  40      -1.000 -11.954   3.178  1.00  0.00           C
ATOM    706  C   ASN A  40      -0.719 -13.384   2.725  1.00  0.00           C
ATOM    707  O   ASN A  40      -1.589 -14.252   2.803  1.00  0.00           O
ATOM    708  CB  ASN A  40      -2.500 -11.668   3.103  1.00  0.00           C
ATOM    709  CG  ASN A  40      -2.962 -10.721   4.192  1.00  0.00           C
ATOM    710  ND2 ASN A  40      -3.153  -9.456   3.835  1.00  0.00           N
ATOM    711  OD1 ASN A  40      -3.149 -11.121   5.341  1.00  0.00           O
ATOM    712  QB  ASN A  40      -2.886 -11.911   2.675  1.00  0.00           Q
ATOM    713  QD2 ASN A  40      -3.219  -9.015   3.709  1.00  0.00           Q
ATOM    714  H   ASN A  40      -0.627 -10.722   1.499  1.00  0.00           H
ATOM    715  HA  ASN A  40      -0.672 -11.844   4.200  1.00  0.00           H
ATOM    716 1HB  ASN A  40      -3.043 -12.597   3.203  1.00  0.00           H
ATOM    717 2HB  ASN A  40      -2.729 -11.224   2.145  1.00  0.00           H
ATOM    718 1HD2 ASN A  40      -2.986  -9.208   2.901  1.00  0.00           H
ATOM    719 2HD2 ASN A  40      -3.452  -8.821   4.518  1.00  0.00           H
ATOM    720  N   LEU A  41       0.500 -13.623   2.251  1.00  0.00           N
ATOM    721  CA  LEU A  41       0.892 -14.948   1.787  1.00  0.00           C
ATOM    722  C   LEU A  41       2.397 -15.157   1.936  1.00  0.00           C
ATOM    723  O   LEU A  41       2.994 -15.963   1.223  1.00  0.00           O
ATOM    724  CB  LEU A  41       0.482 -15.141   0.327  1.00  0.00           C
ATOM    725  CG  LEU A  41      -0.970 -15.576   0.114  1.00  0.00           C
ATOM    726  CD1 LEU A  41      -1.866 -14.364  -0.091  1.00  0.00           C
ATOM    727  CD2 LEU A  41      -1.075 -16.525  -1.072  1.00  0.00           C
ATOM    728  QB  LEU A  41       0.882 -15.049  -0.153  1.00  0.00           Q
ATOM    729  QD1 LEU A  41      -2.077 -14.077  -0.140  1.00  0.00           Q
ATOM    730  QD2 LEU A  41      -1.099 -16.749  -1.352  1.00  0.00           Q
ATOM    731  QQD LEU A  41      -1.588 -15.413  -0.746  1.00  0.00           Q
ATOM    732  H   LEU A  41       1.150 -12.891   2.215  1.00  0.00           H
ATOM    733  HA  LEU A  41       0.379 -15.678   2.395  1.00  0.00           H
ATOM    734 1HB  LEU A  41       1.125 -15.890  -0.110  1.00  0.00           H
ATOM    735 2HB  LEU A  41       0.637 -14.209  -0.196  1.00  0.00           H
ATOM    736  HG  LEU A  41      -1.314 -16.099   0.994  1.00  0.00           H
ATOM    737 1HD1 LEU A  41      -1.384 -13.487   0.317  1.00  0.00           H
ATOM    738 2HD1 LEU A  41      -2.808 -14.524   0.410  1.00  0.00           H
ATOM    739 3HD1 LEU A  41      -2.039 -14.219  -1.148  1.00  0.00           H
ATOM    740 1HD2 LEU A  41      -0.936 -15.972  -1.989  1.00  0.00           H
ATOM    741 2HD2 LEU A  41      -2.049 -16.990  -1.075  1.00  0.00           H
ATOM    742 3HD2 LEU A  41      -0.312 -17.285  -0.991  1.00  0.00           H
ATOM    743  N   VAL A  42       3.006 -14.426   2.867  1.00  0.00           N
ATOM    744  CA  VAL A  42       4.439 -14.535   3.104  1.00  0.00           C
ATOM    745  C   VAL A  42       4.790 -15.706   4.032  1.00  0.00           C
ATOM    746  O   VAL A  42       5.882 -16.266   3.929  1.00  0.00           O
ATOM    747  CB  VAL A  42       5.018 -13.230   3.691  1.00  0.00           C
ATOM    748  CG1 VAL A  42       4.452 -12.956   5.077  1.00  0.00           C
ATOM    749  CG2 VAL A  42       6.537 -13.293   3.732  1.00  0.00           C
ATOM    750  QG1 VAL A  42       4.319 -12.890   5.404  1.00  0.00           Q
ATOM    751  QG2 VAL A  42       6.897 -13.307   3.742  1.00  0.00           Q
ATOM    752  QQG VAL A  42       5.608 -13.099   4.573  1.00  0.00           Q
ATOM    753  H   VAL A  42       2.479 -13.799   3.404  1.00  0.00           H
ATOM    754  HA  VAL A  42       4.913 -14.704   2.149  1.00  0.00           H
ATOM    755  HB  VAL A  42       4.733 -12.413   3.045  1.00  0.00           H
ATOM    756 1HG1 VAL A  42       3.417 -12.660   4.990  1.00  0.00           H
ATOM    757 2HG1 VAL A  42       5.016 -12.162   5.544  1.00  0.00           H
ATOM    758 3HG1 VAL A  42       4.522 -13.850   5.677  1.00  0.00           H
ATOM    759 1HG2 VAL A  42       6.887 -14.022   3.017  1.00  0.00           H
ATOM    760 2HG2 VAL A  42       6.859 -13.577   4.723  1.00  0.00           H
ATOM    761 3HG2 VAL A  42       6.945 -12.323   3.486  1.00  0.00           H
ATOM    762  N   PRO A  43       3.887 -16.101   4.956  1.00  0.00           N
ATOM    763  CA  PRO A  43       4.152 -17.205   5.877  1.00  0.00           C
ATOM    764  C   PRO A  43       3.819 -18.565   5.270  1.00  0.00           C
ATOM    765  O   PRO A  43       4.389 -19.585   5.659  1.00  0.00           O
ATOM    766  CB  PRO A  43       3.221 -16.896   7.045  1.00  0.00           C
ATOM    767  CG  PRO A  43       2.045 -16.227   6.421  1.00  0.00           C
ATOM    768  CD  PRO A  43       2.549 -15.517   5.186  1.00  0.00           C
ATOM    769  QB  PRO A  43       3.331 -17.030   7.642  1.00  0.00           Q
ATOM    770  QD  PRO A  43       2.256 -15.086   4.858  1.00  0.00           Q
ATOM    771  QG  PRO A  43       1.463 -16.240   6.631  1.00  0.00           Q
ATOM    772  HA  PRO A  43       5.176 -17.203   6.217  1.00  0.00           H
ATOM    773 1HB  PRO A  43       3.722 -16.243   7.745  1.00  0.00           H
ATOM    774 2HB  PRO A  43       2.940 -17.816   7.539  1.00  0.00           H
ATOM    775 1HG  PRO A  43       1.621 -15.514   7.114  1.00  0.00           H
ATOM    776 2HG  PRO A  43       1.305 -16.966   6.149  1.00  0.00           H
ATOM    777 1HD  PRO A  43       2.617 -14.456   5.366  1.00  0.00           H
ATOM    778 2HD  PRO A  43       1.895 -15.717   4.351  1.00  0.00           H
ATOM    779  N   VAL A  44       2.893 -18.573   4.316  1.00  0.00           N
ATOM    780  CA  VAL A  44       2.486 -19.808   3.656  1.00  0.00           C
ATOM    781  C   VAL A  44       3.642 -20.410   2.862  1.00  0.00           C
ATOM    782  O   VAL A  44       4.482 -19.686   2.329  1.00  0.00           O
ATOM    783  CB  VAL A  44       1.290 -19.574   2.709  1.00  0.00           C
ATOM    784  CG1 VAL A  44       0.645 -20.898   2.321  1.00  0.00           C
ATOM    785  CG2 VAL A  44       0.269 -18.645   3.350  1.00  0.00           C
ATOM    786  QG1 VAL A  44       0.493 -21.213   2.230  1.00  0.00           Q
ATOM    787  QG2 VAL A  44       0.028 -18.426   3.502  1.00  0.00           Q
ATOM    788  QQG VAL A  44       0.261 -19.818   2.866  1.00  0.00           Q
ATOM    789  H   VAL A  44       2.474 -17.729   4.050  1.00  0.00           H
ATOM    790  HA  VAL A  44       2.182 -20.510   4.420  1.00  0.00           H
ATOM    791  HB  VAL A  44       1.658 -19.104   1.809  1.00  0.00           H
ATOM    792 1HG1 VAL A  44       1.102 -21.701   2.883  1.00  0.00           H
ATOM    793 2HG1 VAL A  44       0.788 -21.072   1.265  1.00  0.00           H
ATOM    794 3HG1 VAL A  44      -0.411 -20.864   2.541  1.00  0.00           H
ATOM    795 1HG2 VAL A  44       0.486 -17.625   3.070  1.00  0.00           H
ATOM    796 2HG2 VAL A  44       0.320 -18.742   4.424  1.00  0.00           H
ATOM    797 3HG2 VAL A  44      -0.721 -18.909   3.010  1.00  0.00           H
ATOM    798  N   TPO A  45       3.651 -21.733   2.811  1.00  0.00           N
ATOM    799  CA  TPO A  45       4.719 -22.468   2.072  1.00  0.00           C
ATOM    800  C   TPO A  45       4.725 -22.008   0.627  1.00  0.00           C
ATOM    801  O   TPO A  45       5.691 -21.429   0.133  1.00  0.00           O
ATOM    802  CB  TPO A  45       4.652 -24.005   2.380  1.00  0.00           C
ATOM    803  CG2 TPO A  45       5.512 -24.430   3.585  1.00  0.00           C
ATOM    804  OG1 TPO A  45       3.283 -24.387   2.696  1.00  0.00           O
ATOM    805  PS  TPO A  45       2.786 -25.889   3.074  1.00  0.00           P
ATOM    806  OPA TPO A  45       3.075 -26.861   1.927  1.00  0.00           O
ATOM    807  OPB TPO A  45       1.278 -25.874   3.339  1.00  0.00           O
ATOM    808  OPC TPO A  45       3.492 -26.386   4.341  1.00  0.00           O
ATOM    809  QG2 TPO A  45       5.731 -24.544   3.896  1.00  0.00           Q
ATOM    810  H   TPO A  45       3.003 -22.414   3.221  1.00  0.00           H
ATOM    811  HA  TPO A  45       5.686 -22.134   2.486  1.00  0.00           H
ATOM    812  HB  TPO A  45       4.996 -24.555   1.481  1.00  0.00           H
ATOM    813 1HG2 TPO A  45       5.431 -25.517   3.759  1.00  0.00           H
ATOM    814 2HG2 TPO A  45       6.579 -24.194   3.422  1.00  0.00           H
ATOM    815 3HG2 TPO A  45       5.183 -23.921   4.506  1.00  0.00           H
ATOM    816  N   PRO A  46       3.614 -22.267  -0.086  1.00  0.00           N
ATOM    817  CA  PRO A  46       3.474 -21.882  -1.496  1.00  0.00           C
ATOM    818  C   PRO A  46       3.458 -20.369  -1.682  1.00  0.00           C
ATOM    819  O   PRO A  46       2.397 -19.747  -1.700  1.00  0.00           O
ATOM    820  CB  PRO A  46       2.127 -22.486  -1.904  1.00  0.00           C
ATOM    821  CG  PRO A  46       1.377 -22.651  -0.629  1.00  0.00           C
ATOM    822  CD  PRO A  46       2.411 -22.953   0.421  1.00  0.00           C
ATOM    823  QB  PRO A  46       1.953 -22.624  -2.485  1.00  0.00           Q
ATOM    824  QD  PRO A  46       2.342 -23.283   0.934  1.00  0.00           Q
ATOM    825  QG  PRO A  46       0.768 -22.603  -0.552  1.00  0.00           Q
ATOM    826  HA  PRO A  46       4.261 -22.309  -2.099  1.00  0.00           H
ATOM    827 1HB  PRO A  46       2.288 -23.436  -2.392  1.00  0.00           H
ATOM    828 2HB  PRO A  46       1.618 -21.812  -2.578  1.00  0.00           H
ATOM    829 1HG  PRO A  46       0.681 -23.471  -0.715  1.00  0.00           H
ATOM    830 2HG  PRO A  46       0.855 -21.736  -0.389  1.00  0.00           H
ATOM    831 1HD  PRO A  46       2.574 -24.017   0.493  1.00  0.00           H
ATOM    832 2HD  PRO A  46       2.109 -22.548   1.374  1.00  0.00           H
ATOM    833  N   SER A  47       4.644 -19.783  -1.817  1.00  0.00           N
ATOM    834  CA  SER A  47       4.767 -18.342  -2.003  1.00  0.00           C
ATOM    835  C   SER A  47       4.026 -17.886  -3.256  1.00  0.00           C
ATOM    836  O   SER A  47       3.512 -16.770  -3.313  1.00  0.00           O
ATOM    837  CB  SER A  47       6.242 -17.944  -2.097  1.00  0.00           C
ATOM    838  OG  SER A  47       7.020 -18.637  -1.136  1.00  0.00           O
ATOM    839  QB  SER A  47       6.476 -17.532  -2.502  1.00  0.00           Q
ATOM    840  H   SER A  47       5.454 -20.333  -1.794  1.00  0.00           H
ATOM    841  HA  SER A  47       4.328 -17.858  -1.144  1.00  0.00           H
ATOM    842 1HB  SER A  47       6.338 -16.882  -1.923  1.00  0.00           H
ATOM    843 2HB  SER A  47       6.615 -18.183  -3.081  1.00  0.00           H
ATOM    844  HG  SER A  47       7.873 -18.861  -1.515  1.00  0.00           H
ATOM    845  N   THR A  48       3.976 -18.758  -4.257  1.00  0.00           N
ATOM    846  CA  THR A  48       3.298 -18.444  -5.510  1.00  0.00           C
ATOM    847  C   THR A  48       2.343 -19.565  -5.908  1.00  0.00           C
ATOM    848  O   THR A  48       1.197 -19.315  -6.283  1.00  0.00           O
ATOM    849  CB  THR A  48       4.321 -18.211  -6.622  1.00  0.00           C
ATOM    850  CG2 THR A  48       3.693 -17.801  -7.937  1.00  0.00           C
ATOM    851  OG1 THR A  48       5.243 -17.201  -6.253  1.00  0.00           O
ATOM    852  QG2 THR A  48       3.544 -17.703  -8.249  1.00  0.00           Q
ATOM    853  H   THR A  48       4.406 -19.632  -4.152  1.00  0.00           H
ATOM    854  HA  THR A  48       2.730 -17.539  -5.361  1.00  0.00           H
ATOM    855  HB  THR A  48       4.871 -19.127  -6.791  1.00  0.00           H
ATOM    856 1HG  THR A  48       4.765 -16.404  -6.011  1.00  0.00           H
ATOM    857 1HG2 THR A  48       4.365 -17.142  -8.467  1.00  0.00           H
ATOM    858 2HG2 THR A  48       2.763 -17.288  -7.747  1.00  0.00           H
ATOM    859 3HG2 THR A  48       3.505 -18.680  -8.535  1.00  0.00           H
ATOM    860  N   THR A  49       2.824 -20.802  -5.825  1.00  0.00           N
ATOM    861  CA  THR A  49       2.010 -21.961  -6.176  1.00  0.00           C
ATOM    862  C   THR A  49       2.442 -23.190  -5.383  1.00  0.00           C
ATOM    863  O   THR A  49       1.632 -23.815  -4.696  1.00  0.00           O
ATOM    864  CB  THR A  49       2.113 -22.247  -7.675  1.00  0.00           C
ATOM    865  CG2 THR A  49       0.965 -23.078  -8.206  1.00  0.00           C
ATOM    866  OG1 THR A  49       2.148 -21.039  -8.414  1.00  0.00           O
ATOM    867  QG2 THR A  49       0.692 -23.276  -8.333  1.00  0.00           Q
ATOM    868  H   THR A  49       3.744 -20.939  -5.519  1.00  0.00           H
ATOM    869  HA  THR A  49       0.984 -21.733  -5.933  1.00  0.00           H
ATOM    870  HB  THR A  49       3.029 -22.788  -7.867  1.00  0.00           H
ATOM    871 1HG  THR A  49       2.686 -21.159  -9.200  1.00  0.00           H
ATOM    872 1HG2 THR A  49       0.487 -23.596  -7.387  1.00  0.00           H
ATOM    873 2HG2 THR A  49       1.341 -23.798  -8.918  1.00  0.00           H
ATOM    874 3HG2 THR A  49       0.248 -22.433  -8.692  1.00  0.00           H
ATOM    875  N   LYS A  50       3.723 -23.533  -5.480  1.00  0.00           N
ATOM    876  CA  LYS A  50       4.261 -24.688  -4.771  1.00  0.00           C
ATOM    877  C   LYS A  50       4.974 -24.258  -3.493  1.00  0.00           C
ATOM    878  O   LYS A  50       4.508 -24.535  -2.388  1.00  0.00           O
ATOM    879  CB  LYS A  50       5.224 -25.463  -5.673  1.00  0.00           C
ATOM    880  CG  LYS A  50       5.100 -26.972  -5.541  1.00  0.00           C
ATOM    881  CD  LYS A  50       3.778 -27.473  -6.101  1.00  0.00           C
ATOM    882  CE  LYS A  50       3.289 -28.704  -5.356  1.00  0.00           C
ATOM    883  NZ  LYS A  50       2.337 -29.506  -6.173  1.00  0.00           N
ATOM    884  QB  LYS A  50       5.633 -25.189  -6.062  1.00  0.00           Q
ATOM    885  QD  LYS A  50       3.475 -27.206  -6.574  1.00  0.00           Q
ATOM    886  QE  LYS A  50       3.468 -28.854  -4.776  1.00  0.00           Q
ATOM    887  QG  LYS A  50       5.535 -27.339  -5.289  1.00  0.00           Q
ATOM    888  QZ  LYS A  50       2.109 -29.699  -6.369  1.00  0.00           Q
ATOM    889  H   LYS A  50       4.320 -22.996  -6.043  1.00  0.00           H
ATOM    890  HA  LYS A  50       3.433 -25.330  -4.509  1.00  0.00           H
ATOM    891 1HB  LYS A  50       6.237 -25.183  -5.423  1.00  0.00           H
ATOM    892 2HB  LYS A  50       5.029 -25.196  -6.701  1.00  0.00           H
ATOM    893 1HG  LYS A  50       5.163 -27.238  -4.496  1.00  0.00           H
ATOM    894 2HG  LYS A  50       5.908 -27.439  -6.083  1.00  0.00           H
ATOM    895 1HD  LYS A  50       3.911 -27.722  -7.142  1.00  0.00           H
ATOM    896 2HD  LYS A  50       3.039 -26.689  -6.006  1.00  0.00           H
ATOM    897 1HE  LYS A  50       2.794 -28.388  -4.448  1.00  0.00           H
ATOM    898 2HE  LYS A  50       4.141 -29.320  -5.105  1.00  0.00           H
ATOM    899 1HZ  LYS A  50       1.535 -28.914  -6.470  1.00  0.00           H
ATOM    900 2HZ  LYS A  50       1.975 -30.307  -5.617  1.00  0.00           H
ATOM    901 3HZ  LYS A  50       2.815 -29.875  -7.020  1.00  0.00           H
ATOM    902  N   SER A  51       6.107 -23.583  -3.652  1.00  0.00           N
ATOM    903  CA  SER A  51       6.884 -23.116  -2.509  1.00  0.00           C
ATOM    904  C   SER A  51       7.877 -22.037  -2.930  1.00  0.00           C
ATOM    905  O   SER A  51       7.700 -20.860  -2.615  1.00  0.00           O
ATOM    906  CB  SER A  51       7.629 -24.285  -1.862  1.00  0.00           C
ATOM    907  OG  SER A  51       7.912 -25.298  -2.810  1.00  0.00           O
ATOM    908  QB  SER A  51       7.789 -24.317  -1.259  1.00  0.00           Q
ATOM    909  H   SER A  51       6.428 -23.394  -4.558  1.00  0.00           H
ATOM    910  HA  SER A  51       6.197 -22.696  -1.791  1.00  0.00           H
ATOM    911 1HB  SER A  51       7.019 -24.705  -1.074  1.00  0.00           H
ATOM    912 2HB  SER A  51       8.559 -23.929  -1.444  1.00  0.00           H
ATOM    913  HG  SER A  51       7.385 -26.076  -2.616  1.00  0.00           H
ATOM    914  N   PHE A  52       8.921 -22.446  -3.642  1.00  0.00           N
ATOM    915  CA  PHE A  52       9.942 -21.515  -4.106  1.00  0.00           C
ATOM    916  C   PHE A  52       9.687 -21.102  -5.552  1.00  0.00           C
ATOM    917  O   PHE A  52      10.621 -20.941  -6.338  1.00  0.00           O
ATOM    918  CB  PHE A  52      11.330 -22.142  -3.981  1.00  0.00           C
ATOM    919  CG  PHE A  52      11.411 -23.537  -4.533  1.00  0.00           C
ATOM    920  CD1 PHE A  52      11.661 -23.749  -5.880  1.00  0.00           C
ATOM    921  CD2 PHE A  52      11.238 -24.636  -3.706  1.00  0.00           C
ATOM    922  CE1 PHE A  52      11.735 -25.031  -6.391  1.00  0.00           C
ATOM    923  CE2 PHE A  52      11.311 -25.919  -4.212  1.00  0.00           C
ATOM    924  CZ  PHE A  52      11.561 -26.117  -5.556  1.00  0.00           C
ATOM    925  QB  PHE A  52      11.826 -21.857  -3.725  1.00  0.00           Q
ATOM    926  QD  PHE A  52      11.420 -23.691  -4.594  1.00  0.00           Q
ATOM    927  QE  PHE A  52      11.552 -25.975  -5.499  1.00  0.00           Q
ATOM    928  QR  PHE A  52      11.512 -25.290  -5.228  1.00  0.00           Q
ATOM    929  H   PHE A  52       9.006 -23.398  -3.862  1.00  0.00           H
ATOM    930  HA  PHE A  52       9.897 -20.636  -3.481  1.00  0.00           H
ATOM    931 1HB  PHE A  52      11.607 -22.181  -2.936  1.00  0.00           H
ATOM    932 2HB  PHE A  52      12.044 -21.533  -4.513  1.00  0.00           H
ATOM    933 1HD  PHE A  52      11.799 -22.900  -6.533  1.00  0.00           H
ATOM    934 2HD  PHE A  52      11.043 -24.482  -2.655  1.00  0.00           H
ATOM    935 1HE  PHE A  52      11.930 -25.183  -7.442  1.00  0.00           H
ATOM    936 2HE  PHE A  52      11.174 -26.766  -3.557  1.00  0.00           H
ATOM    937  HZ  PHE A  52      11.617 -27.120  -5.954  1.00  0.00           H
ATOM    938  N   LYS A  53       8.415 -20.932  -5.897  1.00  0.00           N
ATOM    939  CA  LYS A  53       8.034 -20.539  -7.249  1.00  0.00           C
ATOM    940  C   LYS A  53       8.128 -19.026  -7.422  1.00  0.00           C
ATOM    941  O   LYS A  53       8.392 -18.531  -8.520  1.00  0.00           O
ATOM    942  CB  LYS A  53       6.614 -21.012  -7.562  1.00  0.00           C
ATOM    943  CG  LYS A  53       6.519 -22.501  -7.849  1.00  0.00           C
ATOM    944  CD  LYS A  53       6.957 -22.824  -9.267  1.00  0.00           C
ATOM    945  CE  LYS A  53       7.054 -24.325  -9.493  1.00  0.00           C
ATOM    946  NZ  LYS A  53       7.233 -24.660 -10.932  1.00  0.00           N
ATOM    947  QB  LYS A  53       6.115 -20.633  -7.572  1.00  0.00           Q
ATOM    948  QD  LYS A  53       7.083 -22.396  -9.702  1.00  0.00           Q
ATOM    949  QE  LYS A  53       7.022 -24.747  -9.035  1.00  0.00           Q
ATOM    950  QG  LYS A  53       6.324 -22.926  -7.436  1.00  0.00           Q
ATOM    951  QZ  LYS A  53       7.276 -24.740 -11.278  1.00  0.00           Q
ATOM    952  H   LYS A  53       7.713 -21.075  -5.228  1.00  0.00           H
ATOM    953  HA  LYS A  53       8.720 -21.010  -7.936  1.00  0.00           H
ATOM    954 1HB  LYS A  53       6.250 -20.477  -8.426  1.00  0.00           H
ATOM    955 2HB  LYS A  53       5.980 -20.789  -6.717  1.00  0.00           H
ATOM    956 1HG  LYS A  53       5.494 -22.818  -7.716  1.00  0.00           H
ATOM    957 2HG  LYS A  53       7.154 -23.033  -7.156  1.00  0.00           H
ATOM    958 1HD  LYS A  53       7.927 -22.380  -9.443  1.00  0.00           H
ATOM    959 2HD  LYS A  53       6.239 -22.412  -9.959  1.00  0.00           H
ATOM    960 1HE  LYS A  53       6.147 -24.788  -9.134  1.00  0.00           H
ATOM    961 2HE  LYS A  53       7.898 -24.706  -8.937  1.00  0.00           H
ATOM    962 1HZ  LYS A  53       6.555 -24.124 -11.511  1.00  0.00           H
ATOM    963 2HZ  LYS A  53       7.075 -25.676 -11.085  1.00  0.00           H
ATOM    964 3HZ  LYS A  53       8.198 -24.421 -11.238  1.00  0.00           H
ATOM    965  N   ASN A  54       7.910 -18.295  -6.333  1.00  0.00           N
ATOM    966  CA  ASN A  54       7.968 -16.838  -6.366  1.00  0.00           C
ATOM    967  C   ASN A  54       9.343 -16.357  -6.823  1.00  0.00           C
ATOM    968  O   ASN A  54       9.453 -15.544  -7.740  1.00  0.00           O
ATOM    969  CB  ASN A  54       7.649 -16.263  -4.985  1.00  0.00           C
ATOM    970  CG  ASN A  54       7.536 -14.750  -5.000  1.00  0.00           C
ATOM    971  ND2 ASN A  54       6.329 -14.245  -4.771  1.00  0.00           N
ATOM    972  OD1 ASN A  54       8.522 -14.046  -5.213  1.00  0.00           O
ATOM    973  QB  ASN A  54       7.571 -16.606  -4.469  1.00  0.00           Q
ATOM    974  QD2 ASN A  54       5.909 -14.068  -4.691  1.00  0.00           Q
ATOM    975  H   ASN A  54       7.704 -18.745  -5.488  1.00  0.00           H
ATOM    976  HA  ASN A  54       7.227 -16.491  -7.070  1.00  0.00           H
ATOM    977 1HB  ASN A  54       8.432 -16.542  -4.296  1.00  0.00           H
ATOM    978 2HB  ASN A  54       6.710 -16.671  -4.641  1.00  0.00           H
ATOM    979 1HD2 ASN A  54       5.590 -14.867  -4.608  1.00  0.00           H
ATOM    980 2HD2 ASN A  54       6.228 -13.270  -4.774  1.00  0.00           H
ATOM    981  N   ALA A  55      10.388 -16.865  -6.177  1.00  0.00           N
ATOM    982  CA  ALA A  55      11.754 -16.488  -6.517  1.00  0.00           C
ATOM    983  C   ALA A  55      12.593 -17.713  -6.866  1.00  0.00           C
ATOM    984  O   ALA A  55      13.375 -18.195  -6.047  1.00  0.00           O
ATOM    985  CB  ALA A  55      12.390 -15.721  -5.365  1.00  0.00           C
ATOM    986  QB  ALA A  55      12.540 -15.540  -5.092  1.00  0.00           Q
ATOM    987  H   ALA A  55      10.234 -17.510  -5.454  1.00  0.00           H
ATOM    988  HA  ALA A  55      11.715 -15.833  -7.375  1.00  0.00           H
ATOM    989 1HB  ALA A  55      13.087 -14.997  -5.756  1.00  0.00           H
ATOM    990 2HB  ALA A  55      12.912 -16.412  -4.719  1.00  0.00           H
ATOM    991 3HB  ALA A  55      11.620 -15.214  -4.802  1.00  0.00           H
ATOM    992  N   PRO A  56      12.441 -18.236  -8.095  1.00  0.00           N
ATOM    993  CA  PRO A  56      13.191 -19.412  -8.552  1.00  0.00           C
ATOM    994  C   PRO A  56      14.695 -19.249  -8.356  1.00  0.00           C
ATOM    995  O   PRO A  56      15.364 -20.148  -7.849  1.00  0.00           O
ATOM    996  CB  PRO A  56      12.850 -19.495 -10.042  1.00  0.00           C
ATOM    997  CG  PRO A  56      11.534 -18.812 -10.170  1.00  0.00           C
ATOM    998  CD  PRO A  56      11.530 -17.722  -9.135  1.00  0.00           C
ATOM    999  QB  PRO A  56      13.203 -19.761 -10.480  1.00  0.00           Q
ATOM   1000  QD  PRO A  56      11.220 -17.191  -9.148  1.00  0.00           Q
ATOM   1001  QG  PRO A  56      11.085 -18.951 -10.569  1.00  0.00           Q
ATOM   1002  HA  PRO A  56      12.859 -20.309  -8.052  1.00  0.00           H
ATOM   1003 1HB  PRO A  56      12.790 -20.530 -10.342  1.00  0.00           H
ATOM   1004 2HB  PRO A  56      13.616 -18.993 -10.617  1.00  0.00           H
ATOM   1005 1HG  PRO A  56      10.737 -19.514  -9.979  1.00  0.00           H
ATOM   1006 2HG  PRO A  56      11.434 -18.390 -11.160  1.00  0.00           H
ATOM   1007 1HD  PRO A  56      10.535 -17.580  -8.740  1.00  0.00           H
ATOM   1008 2HD  PRO A  56      11.905 -16.801  -9.557  1.00  0.00           H
ATOM   1009  N   LEU A  57      15.218 -18.096  -8.761  1.00  0.00           N
ATOM   1010  CA  LEU A  57      16.643 -17.814  -8.629  1.00  0.00           C
ATOM   1011  C   LEU A  57      17.032 -17.595  -7.167  1.00  0.00           C
ATOM   1012  O   LEU A  57      18.217 -17.547  -6.835  1.00  0.00           O
ATOM   1013  CB  LEU A  57      17.017 -16.584  -9.458  1.00  0.00           C
ATOM   1014  CG  LEU A  57      17.365 -16.869 -10.919  1.00  0.00           C
ATOM   1015  CD1 LEU A  57      16.213 -17.580 -11.612  1.00  0.00           C
ATOM   1016  CD2 LEU A  57      17.710 -15.578 -11.645  1.00  0.00           C
ATOM   1017  QB  LEU A  57      17.028 -16.002  -9.215  1.00  0.00           Q
ATOM   1018  QD1 LEU A  57      15.941 -17.749 -11.776  1.00  0.00           Q
ATOM   1019  QD2 LEU A  57      17.793 -15.273 -11.817  1.00  0.00           Q
ATOM   1020  QQD LEU A  57      16.866 -16.511 -11.797  1.00  0.00           Q
ATOM   1021  H   LEU A  57      14.630 -17.418  -9.157  1.00  0.00           H
ATOM   1022  HA  LEU A  57      17.184 -18.668  -9.007  1.00  0.00           H
ATOM   1023 1HB  LEU A  57      17.870 -16.109  -8.995  1.00  0.00           H
ATOM   1024 2HB  LEU A  57      16.186 -15.894  -9.433  1.00  0.00           H
ATOM   1025  HG  LEU A  57      18.228 -17.518 -10.956  1.00  0.00           H
ATOM   1026 1HD1 LEU A  57      15.359 -16.922 -11.659  1.00  0.00           H
ATOM   1027 2HD1 LEU A  57      15.952 -18.469 -11.056  1.00  0.00           H
ATOM   1028 3HD1 LEU A  57      16.510 -17.856 -12.612  1.00  0.00           H
ATOM   1029 1HD2 LEU A  57      17.682 -15.747 -12.713  1.00  0.00           H
ATOM   1030 2HD2 LEU A  57      18.701 -15.257 -11.357  1.00  0.00           H
ATOM   1031 3HD2 LEU A  57      16.994 -14.813 -11.383  1.00  0.00           H
ATOM   1032  N   LEU A  58      16.033 -17.460  -6.299  1.00  0.00           N
ATOM   1033  CA  LEU A  58      16.280 -17.245  -4.876  1.00  0.00           C
ATOM   1034  C   LEU A  58      17.010 -15.926  -4.644  1.00  0.00           C
ATOM   1035  O   LEU A  58      18.239 -15.887  -4.587  1.00  0.00           O
ATOM   1036  CB  LEU A  58      17.094 -18.404  -4.294  1.00  0.00           C
ATOM   1037  CG  LEU A  58      16.264 -19.528  -3.670  1.00  0.00           C
ATOM   1038  CD1 LEU A  58      15.934 -20.588  -4.710  1.00  0.00           C
ATOM   1039  CD2 LEU A  58      17.005 -20.146  -2.494  1.00  0.00           C
ATOM   1040  QB  LEU A  58      17.724 -18.418  -4.310  1.00  0.00           Q
ATOM   1041  QD1 LEU A  58      15.855 -20.839  -4.956  1.00  0.00           Q
ATOM   1042  QD2 LEU A  58      17.180 -20.293  -2.216  1.00  0.00           Q
ATOM   1043  QQD LEU A  58      16.518 -20.565  -3.586  1.00  0.00           Q
ATOM   1044  H   LEU A  58      15.108 -17.504  -6.618  1.00  0.00           H
ATOM   1045  HA  LEU A  58      15.323 -17.204  -4.378  1.00  0.00           H
ATOM   1046 1HB  LEU A  58      17.752 -18.010  -3.535  1.00  0.00           H
ATOM   1047 2HB  LEU A  58      17.696 -18.826  -5.086  1.00  0.00           H
ATOM   1048  HG  LEU A  58      15.333 -19.120  -3.304  1.00  0.00           H
ATOM   1049 1HD1 LEU A  58      15.105 -20.252  -5.316  1.00  0.00           H
ATOM   1050 2HD1 LEU A  58      15.666 -21.509  -4.214  1.00  0.00           H
ATOM   1051 3HD1 LEU A  58      16.795 -20.756  -5.340  1.00  0.00           H
ATOM   1052 1HD2 LEU A  58      17.456 -19.364  -1.902  1.00  0.00           H
ATOM   1053 2HD2 LEU A  58      17.775 -20.808  -2.862  1.00  0.00           H
ATOM   1054 3HD2 LEU A  58      16.310 -20.705  -1.884  1.00  0.00           H
ATOM   1055  N   ALA A  59      16.244 -14.848  -4.510  1.00  0.00           N
ATOM   1056  CA  ALA A  59      16.815 -13.527  -4.281  1.00  0.00           C
ATOM   1057  C   ALA A  59      15.737 -12.530  -3.861  1.00  0.00           C
ATOM   1058  O   ALA A  59      14.612 -12.576  -4.358  1.00  0.00           O
ATOM   1059  CB  ALA A  59      17.529 -13.039  -5.533  1.00  0.00           C
ATOM   1060  QB  ALA A  59      17.698 -12.923  -5.829  1.00  0.00           Q
ATOM   1061  H   ALA A  59      15.270 -14.945  -4.564  1.00  0.00           H
ATOM   1062  HA  ALA A  59      17.544 -13.613  -3.489  1.00  0.00           H
ATOM   1063 1HB  ALA A  59      17.724 -11.980  -5.446  1.00  0.00           H
ATOM   1064 2HB  ALA A  59      16.907 -13.221  -6.397  1.00  0.00           H
ATOM   1065 3HB  ALA A  59      18.464 -13.569  -5.644  1.00  0.00           H
ATOM   1066  N   PRO A  60      16.066 -11.612  -2.933  1.00  0.00           N
ATOM   1067  CA  PRO A  60      15.117 -10.604  -2.448  1.00  0.00           C
ATOM   1068  C   PRO A  60      14.440  -9.846  -3.588  1.00  0.00           C
ATOM   1069  O   PRO A  60      15.052  -8.983  -4.216  1.00  0.00           O
ATOM   1070  CB  PRO A  60      15.995  -9.657  -1.629  1.00  0.00           C
ATOM   1071  CG  PRO A  60      17.141 -10.496  -1.181  1.00  0.00           C
ATOM   1072  CD  PRO A  60      17.386 -11.485  -2.287  1.00  0.00           C
ATOM   1073  QB  PRO A  60      15.879  -9.057  -1.520  1.00  0.00           Q
ATOM   1074  QD  PRO A  60      17.913 -11.766  -2.431  1.00  0.00           Q
ATOM   1075  QG  PRO A  60      17.448 -10.444  -0.649  1.00  0.00           Q
ATOM   1076  HA  PRO A  60      14.365 -11.044  -1.809  1.00  0.00           H
ATOM   1077 1HB  PRO A  60      15.433  -9.275  -0.788  1.00  0.00           H
ATOM   1078 2HB  PRO A  60      16.324  -8.837  -2.252  1.00  0.00           H
ATOM   1079 1HG  PRO A  60      16.883 -11.011  -0.268  1.00  0.00           H
ATOM   1080 2HG  PRO A  60      18.012  -9.876  -1.031  1.00  0.00           H
ATOM   1081 1HD  PRO A  60      17.708 -12.432  -1.881  1.00  0.00           H
ATOM   1082 2HD  PRO A  60      18.119 -11.101  -2.981  1.00  0.00           H
ATOM   1083  N   PRO A  61      13.162 -10.157  -3.872  1.00  0.00           N
ATOM   1084  CA  PRO A  61      12.410  -9.496  -4.944  1.00  0.00           C
ATOM   1085  C   PRO A  61      12.331  -7.985  -4.749  1.00  0.00           C
ATOM   1086  O   PRO A  61      13.140  -7.399  -4.030  1.00  0.00           O
ATOM   1087  CB  PRO A  61      11.014 -10.121  -4.847  1.00  0.00           C
ATOM   1088  CG  PRO A  61      11.221 -11.412  -4.133  1.00  0.00           C
ATOM   1089  CD  PRO A  61      12.351 -11.172  -3.175  1.00  0.00           C
ATOM   1090  QB  PRO A  61      10.488  -9.872  -5.066  1.00  0.00           Q
ATOM   1091  QD  PRO A  61      12.448 -11.436  -2.630  1.00  0.00           Q
ATOM   1092  QG  PRO A  61      10.905 -11.934  -4.218  1.00  0.00           Q
ATOM   1093  HA  PRO A  61      12.836  -9.709  -5.914  1.00  0.00           H
ATOM   1094 1HB  PRO A  61      10.617 -10.280  -5.839  1.00  0.00           H
ATOM   1095 2HB  PRO A  61      10.360  -9.464  -4.292  1.00  0.00           H
ATOM   1096 1HG  PRO A  61      11.486 -12.185  -4.839  1.00  0.00           H
ATOM   1097 2HG  PRO A  61      10.324 -11.684  -3.595  1.00  0.00           H
ATOM   1098 1HD  PRO A  61      12.917 -12.079  -3.022  1.00  0.00           H
ATOM   1099 2HD  PRO A  61      11.978 -10.793  -2.236  1.00  0.00           H
ATOM   1100  N   ASN A  62      11.352  -7.358  -5.396  1.00  0.00           N
ATOM   1101  CA  ASN A  62      11.171  -5.915  -5.294  1.00  0.00           C
ATOM   1102  C   ASN A  62       9.924  -5.578  -4.481  1.00  0.00           C
ATOM   1103  O   ASN A  62       9.934  -4.652  -3.668  1.00  0.00           O
ATOM   1104  CB  ASN A  62      11.068  -5.293  -6.689  1.00  0.00           C
ATOM   1105  CG  ASN A  62      12.400  -4.772  -7.189  1.00  0.00           C
ATOM   1106  ND2 ASN A  62      13.463  -5.530  -6.943  1.00  0.00           N
ATOM   1107  OD1 ASN A  62      12.477  -3.699  -7.789  1.00  0.00           O
ATOM   1108  QB  ASN A  62      10.540  -5.254  -7.022  1.00  0.00           Q
ATOM   1109  QD2 ASN A  62      13.833  -5.795  -6.858  1.00  0.00           Q
ATOM   1110  H   ASN A  62      10.740  -7.880  -5.957  1.00  0.00           H
ATOM   1111  HA  ASN A  62      12.035  -5.508  -4.792  1.00  0.00           H
ATOM   1112 1HB  ASN A  62      10.368  -4.470  -6.659  1.00  0.00           H
ATOM   1113 2HB  ASN A  62      10.711  -6.039  -7.384  1.00  0.00           H
ATOM   1114 1HD2 ASN A  62      13.328  -6.373  -6.461  1.00  0.00           H
ATOM   1115 2HD2 ASN A  62      14.337  -5.218  -7.256  1.00  0.00           H
ATOM   1116  N   SER A  63       8.853  -6.332  -4.705  1.00  0.00           N
ATOM   1117  CA  SER A  63       7.597  -6.109  -3.996  1.00  0.00           C
ATOM   1118  C   SER A  63       7.546  -6.915  -2.698  1.00  0.00           C
ATOM   1119  O   SER A  63       6.832  -6.555  -1.763  1.00  0.00           O
ATOM   1120  CB  SER A  63       6.413  -6.483  -4.888  1.00  0.00           C
ATOM   1121  OG  SER A  63       6.106  -5.437  -5.791  1.00  0.00           O
ATOM   1122  QB  SER A  63       6.102  -7.023  -4.861  1.00  0.00           Q
ATOM   1123  H   SER A  63       8.906  -7.053  -5.366  1.00  0.00           H
ATOM   1124  HA  SER A  63       7.535  -5.060  -3.753  1.00  0.00           H
ATOM   1125 1HB  SER A  63       5.547  -6.676  -4.270  1.00  0.00           H
ATOM   1126 2HB  SER A  63       6.656  -7.371  -5.452  1.00  0.00           H
ATOM   1127  HG  SER A  63       6.775  -5.402  -6.479  1.00  0.00           H
ATOM   1128  N   ASN A  64       8.300  -8.007  -2.652  1.00  0.00           N
ATOM   1129  CA  ASN A  64       8.334  -8.864  -1.471  1.00  0.00           C
ATOM   1130  C   ASN A  64       9.195  -8.253  -0.371  1.00  0.00           C
ATOM   1131  O   ASN A  64       8.814  -8.249   0.799  1.00  0.00           O
ATOM   1132  CB  ASN A  64       8.865 -10.250  -1.838  1.00  0.00           C
ATOM   1133  CG  ASN A  64       7.792 -11.138  -2.439  1.00  0.00           C
ATOM   1134  ND2 ASN A  64       7.194 -10.686  -3.534  1.00  0.00           N
ATOM   1135  OD1 ASN A  64       7.507 -12.219  -1.923  1.00  0.00           O
ATOM   1136  QB  ASN A  64       9.455 -10.436  -1.754  1.00  0.00           Q
ATOM   1137  QD2 ASN A  64       6.985 -10.528  -3.915  1.00  0.00           Q
ATOM   1138  H   ASN A  64       8.846  -8.247  -3.429  1.00  0.00           H
ATOM   1139  HA  ASN A  64       7.323  -8.962  -1.107  1.00  0.00           H
ATOM   1140 1HB  ASN A  64       9.248 -10.729  -0.950  1.00  0.00           H
ATOM   1141 2HB  ASN A  64       9.662 -10.143  -2.559  1.00  0.00           H
ATOM   1142 1HD2 ASN A  64       7.475  -9.817  -3.888  1.00  0.00           H
ATOM   1143 2HD2 ASN A  64       6.497 -11.239  -3.942  1.00  0.00           H
ATOM   1144  N   MET A  65      10.360  -7.739  -0.754  1.00  0.00           N
ATOM   1145  CA  MET A  65      11.277  -7.130   0.202  1.00  0.00           C
ATOM   1146  C   MET A  65      10.596  -6.001   0.970  1.00  0.00           C
ATOM   1147  O   MET A  65      10.684  -5.930   2.195  1.00  0.00           O
ATOM   1148  CB  MET A  65      12.521  -6.601  -0.514  1.00  0.00           C
ATOM   1149  CG  MET A  65      12.220  -5.524  -1.545  1.00  0.00           C
ATOM   1150  SD  MET A  65      13.691  -4.997  -2.445  1.00  0.00           S
ATOM   1151  CE  MET A  65      13.018  -3.672  -3.444  1.00  0.00           C
ATOM   1152  QB  MET A  65      13.102  -6.804  -0.397  1.00  0.00           Q
ATOM   1153  QE  MET A  65      12.883  -3.406  -3.645  1.00  0.00           Q
ATOM   1154  QG  MET A  65      11.650  -5.290  -1.647  1.00  0.00           Q
ATOM   1155  H   MET A  65      10.610  -7.774  -1.701  1.00  0.00           H
ATOM   1156  HA  MET A  65      11.576  -7.894   0.904  1.00  0.00           H
ATOM   1157 1HB  MET A  65      13.010  -7.422  -1.015  1.00  0.00           H
ATOM   1158 2HB  MET A  65      13.195  -6.186   0.220  1.00  0.00           H
ATOM   1159 1HG  MET A  65      11.797  -4.668  -1.040  1.00  0.00           H
ATOM   1160 2HG  MET A  65      11.503  -5.913  -2.252  1.00  0.00           H
ATOM   1161 1HE  MET A  65      13.489  -2.739  -3.171  1.00  0.00           H
ATOM   1162 2HE  MET A  65      11.954  -3.600  -3.278  1.00  0.00           H
ATOM   1163 3HE  MET A  65      13.206  -3.878  -4.488  1.00  0.00           H
ATOM   1164  N   GLY A  66       9.915  -5.119   0.243  1.00  0.00           N
ATOM   1165  CA  GLY A  66       9.231  -4.010   0.880  1.00  0.00           C
ATOM   1166  C   GLY A  66       9.352  -2.715   0.101  1.00  0.00           C
ATOM   1167  O   GLY A  66       9.702  -2.720  -1.079  1.00  0.00           O
ATOM   1168  QA  GLY A  66       8.917  -4.062   1.423  1.00  0.00           Q
ATOM   1169  H   GLY A  66       9.876  -5.224  -0.731  1.00  0.00           H
ATOM   1170 1HA  GLY A  66       9.649  -3.865   1.865  1.00  0.00           H
ATOM   1171 2HA  GLY A  66       8.185  -4.259   0.980  1.00  0.00           H
ATOM   1172  N   MET A  67       9.057  -1.603   0.766  1.00  0.00           N
ATOM   1173  CA  MET A  67       9.126  -0.286   0.143  1.00  0.00           C
ATOM   1174  C   MET A  67      10.366   0.475   0.609  1.00  0.00           C
ATOM   1175  O   MET A  67      11.048   1.081  -0.192  1.00  0.00           O
ATOM   1176  CB  MET A  67       7.867   0.521   0.466  1.00  0.00           C
ATOM   1177  CG  MET A  67       7.505   1.537  -0.606  1.00  0.00           C
ATOM   1178  SD  MET A  67       6.422   0.854  -1.876  1.00  0.00           S
ATOM   1179  CE  MET A  67       7.455   1.022  -3.330  1.00  0.00           C
ATOM   1180  QB  MET A  67       7.528   0.445   0.988  1.00  0.00           Q
ATOM   1181  QE  MET A  67       7.662   1.056  -3.621  1.00  0.00           Q
ATOM   1182  QG  MET A  67       7.708   2.128  -0.606  1.00  0.00           Q
ATOM   1183  H   MET A  67       8.782  -1.671   1.705  1.00  0.00           H
ATOM   1184  HA  MET A  67       9.187  -0.429  -0.925  1.00  0.00           H
ATOM   1185 1HB  MET A  67       8.020   1.050   1.395  1.00  0.00           H
ATOM   1186 2HB  MET A  67       7.037  -0.159   0.582  1.00  0.00           H
ATOM   1187 1HG  MET A  67       8.414   1.884  -1.076  1.00  0.00           H
ATOM   1188 2HG  MET A  67       7.004   2.371  -0.136  1.00  0.00           H
ATOM   1189 1HE  MET A  67       7.388   0.123  -3.924  1.00  0.00           H
ATOM   1190 2HE  MET A  67       8.480   1.178  -3.027  1.00  0.00           H
ATOM   1191 3HE  MET A  67       7.119   1.866  -3.914  1.00  0.00           H
ATOM   1192  N   THR A  68      10.619   0.412   1.914  1.00  0.00           N
ATOM   1193  CA  THR A  68      11.750   1.074   2.599  1.00  0.00           C
ATOM   1194  C   THR A  68      12.859   1.653   1.693  1.00  0.00           C
ATOM   1195  O   THR A  68      13.412   2.709   2.003  1.00  0.00           O
ATOM   1196  CB  THR A  68      12.375   0.094   3.592  1.00  0.00           C
ATOM   1197  CG2 THR A  68      12.710  -1.250   2.980  1.00  0.00           C
ATOM   1198  OG1 THR A  68      13.568   0.625   4.142  1.00  0.00           O
ATOM   1199  QG2 THR A  68      12.791  -1.570   2.834  1.00  0.00           Q
ATOM   1200  H   THR A  68      10.001  -0.109   2.469  1.00  0.00           H
ATOM   1201  HA  THR A  68      11.333   1.891   3.167  1.00  0.00           H
ATOM   1202  HB  THR A  68      11.678  -0.077   4.398  1.00  0.00           H
ATOM   1203 1HG  THR A  68      13.663   0.324   5.048  1.00  0.00           H
ATOM   1204 1HG2 THR A  68      13.781  -1.339   2.872  1.00  0.00           H
ATOM   1205 2HG2 THR A  68      12.244  -1.331   2.010  1.00  0.00           H
ATOM   1206 3HG2 THR A  68      12.347  -2.038   3.621  1.00  0.00           H
ATOM   1207  N   SEP A  69      13.201   0.904   0.657  1.00  0.00           N
ATOM   1208  CA  SEP A  69      14.260   1.349  -0.298  1.00  0.00           C
ATOM   1209  C   SEP A  69      14.076   2.811  -0.610  1.00  0.00           C
ATOM   1210  O   SEP A  69      15.020   3.535  -0.922  1.00  0.00           O
ATOM   1211  CB  SEP A  69      14.295   0.407  -1.538  1.00  0.00           C
ATOM   1212  OG  SEP A  69      14.624  -0.948  -1.153  1.00  0.00           O
ATOM   1213  PS  SEP A  69      15.918  -1.298  -0.245  1.00  0.00           P
ATOM   1214  OPA SEP A  69      15.759  -0.555   1.086  1.00  0.00           O
ATOM   1215  OPB SEP A  69      16.004  -2.800  -0.004  1.00  0.00           O
ATOM   1216  OPC SEP A  69      17.170  -0.781  -0.946  1.00  0.00           O
ATOM   1217  QB  SEP A  69      14.173   0.570  -2.189  1.00  0.00           Q
ATOM   1218  H   SEP A  69      12.751   0.015   0.492  1.00  0.00           H
ATOM   1219  HA  SEP A  69      15.225   1.241   0.233  1.00  0.00           H
ATOM   1220 2HB  SEP A  69      13.328   0.385  -2.075  1.00  0.00           H
ATOM   1221 3HB  SEP A  69      15.018   0.755  -2.304  1.00  0.00           H
ATOM   1222  N   PRO A  70      12.825   3.332  -0.541  1.00  0.00           N
ATOM   1223  CA  PRO A  70      12.563   4.750  -0.830  1.00  0.00           C
ATOM   1224  C   PRO A  70      13.581   5.693  -0.191  1.00  0.00           C
ATOM   1225  O   PRO A  70      14.032   6.650  -0.819  1.00  0.00           O
ATOM   1226  CB  PRO A  70      11.179   4.974  -0.235  1.00  0.00           C
ATOM   1227  CG  PRO A  70      10.505   3.665  -0.412  1.00  0.00           C
ATOM   1228  CD  PRO A  70      11.577   2.624  -0.215  1.00  0.00           C
ATOM   1229  QB  PRO A  70      10.969   5.499   0.018  1.00  0.00           Q
ATOM   1230  QD  PRO A  70      11.498   2.044  -0.043  1.00  0.00           Q
ATOM   1231  QG  PRO A  70       9.909   3.571  -0.541  1.00  0.00           Q
ATOM   1232  HA  PRO A  70      12.529   4.933  -1.894  1.00  0.00           H
ATOM   1233 1HB  PRO A  70      10.670   5.757  -0.775  1.00  0.00           H
ATOM   1234 2HB  PRO A  70      11.267   5.240   0.810  1.00  0.00           H
ATOM   1235 1HG  PRO A  70      10.094   3.594  -1.409  1.00  0.00           H
ATOM   1236 2HG  PRO A  70       9.726   3.548   0.326  1.00  0.00           H
ATOM   1237 1HD  PRO A  70      11.420   1.799  -0.891  1.00  0.00           H
ATOM   1238 2HD  PRO A  70      11.575   2.288   0.805  1.00  0.00           H
ATOM   1239  N   PHE A  71      13.922   5.432   1.066  1.00  0.00           N
ATOM   1240  CA  PHE A  71      14.868   6.275   1.789  1.00  0.00           C
ATOM   1241  C   PHE A  71      16.297   5.743   1.687  1.00  0.00           C
ATOM   1242  O   PHE A  71      17.130   6.012   2.550  1.00  0.00           O
ATOM   1243  CB  PHE A  71      14.457   6.388   3.258  1.00  0.00           C
ATOM   1244  CG  PHE A  71      14.608   5.108   4.035  1.00  0.00           C
ATOM   1245  CD1 PHE A  71      13.558   4.208   4.127  1.00  0.00           C
ATOM   1246  CD2 PHE A  71      15.800   4.809   4.677  1.00  0.00           C
ATOM   1247  CE1 PHE A  71      13.695   3.033   4.843  1.00  0.00           C
ATOM   1248  CE2 PHE A  71      15.942   3.635   5.393  1.00  0.00           C
ATOM   1249  CZ  PHE A  71      14.888   2.747   5.477  1.00  0.00           C
ATOM   1250  QB  PHE A  71      14.245   6.913   3.525  1.00  0.00           Q
ATOM   1251  QD  PHE A  71      14.625   4.966   4.122  1.00  0.00           Q
ATOM   1252  QE  PHE A  71      14.872   2.878   5.398  1.00  0.00           Q
ATOM   1253  QR  PHE A  71      14.798   3.503   5.015  1.00  0.00           Q
ATOM   1254  H   PHE A  71      13.519   4.664   1.522  1.00  0.00           H
ATOM   1255  HA  PHE A  71      14.834   7.258   1.344  1.00  0.00           H
ATOM   1256 1HB  PHE A  71      13.422   6.690   3.313  1.00  0.00           H
ATOM   1257 2HB  PHE A  71      15.068   7.136   3.737  1.00  0.00           H
ATOM   1258 1HD  PHE A  71      12.624   4.431   3.632  1.00  0.00           H
ATOM   1259 2HD  PHE A  71      16.624   5.502   4.612  1.00  0.00           H
ATOM   1260 1HE  PHE A  71      12.868   2.340   4.908  1.00  0.00           H
ATOM   1261 2HE  PHE A  71      16.876   3.415   5.887  1.00  0.00           H
ATOM   1262  HZ  PHE A  71      14.997   1.830   6.036  1.00  0.00           H
ATOM   1263  N   ASN A  72      16.580   4.997   0.624  1.00  0.00           N
ATOM   1264  CA  ASN A  72      17.915   4.442   0.415  1.00  0.00           C
ATOM   1265  C   ASN A  72      18.970   5.549   0.395  1.00  0.00           C
ATOM   1266  O   ASN A  72      20.098   5.353   0.846  1.00  0.00           O
ATOM   1267  CB  ASN A  72      17.962   3.656  -0.898  1.00  0.00           C
ATOM   1268  CG  ASN A  72      17.819   4.550  -2.117  1.00  0.00           C
ATOM   1269  ND2 ASN A  72      16.579   4.805  -2.522  1.00  0.00           N
ATOM   1270  OD1 ASN A  72      18.811   5.007  -2.687  1.00  0.00           O
ATOM   1271  QB  ASN A  72      18.034   3.036  -0.937  1.00  0.00           Q
ATOM   1272  QD2 ASN A  72      16.148   4.895  -2.663  1.00  0.00           Q
ATOM   1273  H   ASN A  72      15.881   4.819  -0.039  1.00  0.00           H
ATOM   1274  HA  ASN A  72      18.128   3.772   1.233  1.00  0.00           H
ATOM   1275 1HB  ASN A  72      17.161   2.934  -0.907  1.00  0.00           H
ATOM   1276 2HB  ASN A  72      18.908   3.138  -0.966  1.00  0.00           H
ATOM   1277 1HD2 ASN A  72      15.838   4.408  -2.020  1.00  0.00           H
ATOM   1278 2HD2 ASN A  72      16.458   5.381  -3.305  1.00  0.00           H
ATOM   1279  N   GLY A  73      18.593   6.705  -0.143  1.00  0.00           N
ATOM   1280  CA  GLY A  73      19.514   7.826  -0.227  1.00  0.00           C
ATOM   1281  C   GLY A  73      19.990   8.318   1.128  1.00  0.00           C
ATOM   1282  O   GLY A  73      20.650   7.586   1.867  1.00  0.00           O
ATOM   1283  QA  GLY A  73      19.697   8.083  -0.772  1.00  0.00           Q
ATOM   1284  H   GLY A  73      17.682   6.796  -0.492  1.00  0.00           H
ATOM   1285 1HA  GLY A  73      19.021   8.641  -0.739  1.00  0.00           H
ATOM   1286 2HA  GLY A  73      20.373   7.524  -0.806  1.00  0.00           H
ATOM   1287  N   LEU A  74      19.666   9.568   1.445  1.00  0.00           N
ATOM   1288  CA  LEU A  74      20.073  10.177   2.711  1.00  0.00           C
ATOM   1289  C   LEU A  74      18.919  10.235   3.713  1.00  0.00           C
ATOM   1290  O   LEU A  74      19.102  10.666   4.849  1.00  0.00           O
ATOM   1291  CB  LEU A  74      20.625  11.586   2.472  1.00  0.00           C
ATOM   1292  CG  LEU A  74      19.733  12.508   1.638  1.00  0.00           C
ATOM   1293  CD1 LEU A  74      18.471  12.872   2.404  1.00  0.00           C
ATOM   1294  CD2 LEU A  74      20.495  13.763   1.242  1.00  0.00           C
ATOM   1295  QB  LEU A  74      21.182  11.772   2.703  1.00  0.00           Q
ATOM   1296  QD1 LEU A  74      18.171  12.957   2.586  1.00  0.00           Q
ATOM   1297  QD2 LEU A  74      20.676  14.061   1.148  1.00  0.00           Q
ATOM   1298  QQD LEU A  74      19.424  13.509   1.867  1.00  0.00           Q
ATOM   1299  H   LEU A  74      19.147  10.100   0.806  1.00  0.00           H
ATOM   1300  HA  LEU A  74      20.858   9.565   3.128  1.00  0.00           H
ATOM   1301 1HB  LEU A  74      21.577  11.494   1.971  1.00  0.00           H
ATOM   1302 2HB  LEU A  74      20.786  12.050   3.434  1.00  0.00           H
ATOM   1303  HG  LEU A  74      19.439  11.996   0.734  1.00  0.00           H
ATOM   1304 1HD1 LEU A  74      18.144  13.859   2.114  1.00  0.00           H
ATOM   1305 2HD1 LEU A  74      18.676  12.858   3.465  1.00  0.00           H
ATOM   1306 3HD1 LEU A  74      17.693  12.155   2.180  1.00  0.00           H
ATOM   1307 1HD2 LEU A  74      21.494  13.495   0.929  1.00  0.00           H
ATOM   1308 2HD2 LEU A  74      20.551  14.433   2.087  1.00  0.00           H
ATOM   1309 3HD2 LEU A  74      19.983  14.255   0.428  1.00  0.00           H
ATOM   1310  N   THR A  75      17.732   9.818   3.284  1.00  0.00           N
ATOM   1311  CA  THR A  75      16.548   9.840   4.142  1.00  0.00           C
ATOM   1312  C   THR A  75      16.530   8.674   5.138  1.00  0.00           C
ATOM   1313  O   THR A  75      15.461   8.242   5.570  1.00  0.00           O
ATOM   1314  CB  THR A  75      15.281   9.811   3.283  1.00  0.00           C
ATOM   1315  CG2 THR A  75      14.011  10.016   4.081  1.00  0.00           C
ATOM   1316  OG1 THR A  75      15.330  10.818   2.288  1.00  0.00           O
ATOM   1317  QG2 THR A  75      13.709  10.065   4.270  1.00  0.00           Q
ATOM   1318  H   THR A  75      17.644   9.497   2.364  1.00  0.00           H
ATOM   1319  HA  THR A  75      16.565  10.764   4.698  1.00  0.00           H
ATOM   1320  HB  THR A  75      15.212   8.853   2.791  1.00  0.00           H
ATOM   1321 1HG  THR A  75      15.267  11.682   2.703  1.00  0.00           H
ATOM   1322 1HG2 THR A  75      14.258  10.408   5.057  1.00  0.00           H
ATOM   1323 2HG2 THR A  75      13.500   9.071   4.191  1.00  0.00           H
ATOM   1324 3HG2 THR A  75      13.370  10.715   3.564  1.00  0.00           H
ATOM   1325  N   SEP A  76      17.720   8.192   5.464  1.00  0.00           N
ATOM   1326  CA  SEP A  76      17.854   7.057   6.425  1.00  0.00           C
ATOM   1327  C   SEP A  76      17.979   7.594   7.827  1.00  0.00           C
ATOM   1328  O   SEP A  76      17.990   6.857   8.810  1.00  0.00           O
ATOM   1329  CB  SEP A  76      19.001   6.106   5.975  1.00  0.00           C
ATOM   1330  OG  SEP A  76      19.009   5.945   4.537  1.00  0.00           O
ATOM   1331  PS  SEP A  76      20.371   6.023   3.665  1.00  0.00           P
ATOM   1332  OPA SEP A  76      21.306   4.921   4.174  1.00  0.00           O
ATOM   1333  OPB SEP A  76      20.066   5.816   2.187  1.00  0.00           O
ATOM   1334  OPC SEP A  76      21.035   7.375   3.905  1.00  0.00           O
ATOM   1335  QB  SEP A  76      19.462   5.791   6.369  1.00  0.00           Q
ATOM   1336  H   SEP A  76      18.561   8.586   5.068  1.00  0.00           H
ATOM   1337  HA  SEP A  76      16.905   6.490   6.371  1.00  0.00           H
ATOM   1338 2HB  SEP A  76      19.998   6.475   6.283  1.00  0.00           H
ATOM   1339 3HB  SEP A  76      18.926   5.108   6.453  1.00  0.00           H
ATOM   1340  N   PRO A  77      18.085   8.939   7.979  1.00  0.00           N
ATOM   1341  CA  PRO A  77      18.210   9.543   9.311  1.00  0.00           C
ATOM   1342  C   PRO A  77      16.953   9.349  10.152  1.00  0.00           C
ATOM   1343  O   PRO A  77      17.028   9.183  11.370  1.00  0.00           O
ATOM   1344  CB  PRO A  77      18.452  11.028   9.032  1.00  0.00           C
ATOM   1345  CG  PRO A  77      17.920  11.258   7.663  1.00  0.00           C
ATOM   1346  CD  PRO A  77      18.089   9.963   6.916  1.00  0.00           C
ATOM   1347  QB  PRO A  77      18.720  11.430   9.422  1.00  0.00           Q
ATOM   1348  QD  PRO A  77      18.146   9.891   6.311  1.00  0.00           Q
ATOM   1349  QG  PRO A  77      17.678  11.783   7.447  1.00  0.00           Q
ATOM   1350  HA  PRO A  77      19.055   9.135   9.845  1.00  0.00           H
ATOM   1351 1HB  PRO A  77      19.511  11.235   9.081  1.00  0.00           H
ATOM   1352 2HB  PRO A  77      17.929  11.623   9.763  1.00  0.00           H
ATOM   1353 1HG  PRO A  77      18.482  12.043   7.180  1.00  0.00           H
ATOM   1354 2HG  PRO A  77      16.874  11.523   7.716  1.00  0.00           H
ATOM   1355 1HD  PRO A  77      19.026   9.957   6.381  1.00  0.00           H
ATOM   1356 2HD  PRO A  77      17.265   9.826   6.243  1.00  0.00           H
ATOM   1357  N   GLN A  78      15.797   9.373   9.494  1.00  0.00           N
ATOM   1358  CA  GLN A  78      14.516   9.201  10.176  1.00  0.00           C
ATOM   1359  C   GLN A  78      14.545   7.996  11.114  1.00  0.00           C
ATOM   1360  O   GLN A  78      14.021   8.050  12.227  1.00  0.00           O
ATOM   1361  CB  GLN A  78      13.389   9.042   9.154  1.00  0.00           C
ATOM   1362  CG  GLN A  78      12.209   9.968   9.398  1.00  0.00           C
ATOM   1363  CD  GLN A  78      11.318   9.495  10.531  1.00  0.00           C
ATOM   1364  NE2 GLN A  78      10.811  10.437  11.319  1.00  0.00           N
ATOM   1365  OE1 GLN A  78      11.086   8.298  10.695  1.00  0.00           O
ATOM   1366  QB  GLN A  78      13.405   8.634   8.676  1.00  0.00           Q
ATOM   1367  QE2 GLN A  78      10.636  10.765  11.594  1.00  0.00           Q
ATOM   1368  QG  GLN A  78      12.101  10.487   9.069  1.00  0.00           Q
ATOM   1369  H   GLN A  78      15.804   9.509   8.524  1.00  0.00           H
ATOM   1370  HA  GLN A  78      14.333  10.090  10.761  1.00  0.00           H
ATOM   1371 1HB  GLN A  78      13.030   8.022   9.184  1.00  0.00           H
ATOM   1372 2HB  GLN A  78      13.781   9.245   8.168  1.00  0.00           H
ATOM   1373 1HG  GLN A  78      11.618  10.023   8.495  1.00  0.00           H
ATOM   1374 2HG  GLN A  78      12.584  10.950   9.642  1.00  0.00           H
ATOM   1375 1HE2 GLN A  78      11.039  11.371  11.129  1.00  0.00           H
ATOM   1376 2HE2 GLN A  78      10.232  10.159  12.059  1.00  0.00           H
ATOM   1377  N   ARG A  79      15.158   6.910  10.657  1.00  0.00           N
ATOM   1378  CA  ARG A  79      15.253   5.693  11.454  1.00  0.00           C
ATOM   1379  C   ARG A  79      16.456   5.749  12.391  1.00  0.00           C
ATOM   1380  O   ARG A  79      16.345   5.412  13.568  1.00  0.00           O
ATOM   1381  CB  ARG A  79      15.350   4.468  10.540  1.00  0.00           C
ATOM   1382  CG  ARG A  79      14.340   3.381  10.872  1.00  0.00           C
ATOM   1383  CD  ARG A  79      14.427   2.965  12.331  1.00  0.00           C
ATOM   1384  NE  ARG A  79      13.841   1.647  12.562  1.00  0.00           N
ATOM   1385  CZ  ARG A  79      12.534   1.397  12.508  1.00  0.00           C
ATOM   1386  NH1 ARG A  79      11.674   2.370  12.236  1.00  0.00           N
ATOM   1387  NH2 ARG A  79      12.086   0.168  12.728  1.00  0.00           N
ATOM   1388  QB  ARG A  79      15.762   4.415  10.070  1.00  0.00           Q
ATOM   1389  QD  ARG A  79      14.682   3.317  12.778  1.00  0.00           Q
ATOM   1390  QG  ARG A  79      13.941   3.136  10.461  1.00  0.00           Q
ATOM   1391  QH1 ARG A  79      11.350   2.737  12.133  1.00  0.00           Q
ATOM   1392  QH2 ARG A  79      11.917  -0.295  12.811  1.00  0.00           Q
ATOM   1393  H   ARG A  79      15.556   6.927   9.761  1.00  0.00           H
ATOM   1394  HA  ARG A  79      14.354   5.616  12.048  1.00  0.00           H
ATOM   1395 1HB  ARG A  79      16.340   4.047  10.619  1.00  0.00           H
ATOM   1396 2HB  ARG A  79      15.184   4.782   9.519  1.00  0.00           H
ATOM   1397 1HG  ARG A  79      14.535   2.519  10.249  1.00  0.00           H
ATOM   1398 2HG  ARG A  79      13.347   3.753  10.673  1.00  0.00           H
ATOM   1399 1HD  ARG A  79      13.899   3.693  12.931  1.00  0.00           H
ATOM   1400 2HD  ARG A  79      15.466   2.943  12.626  1.00  0.00           H
ATOM   1401  HE  ARG A  79      14.452   0.909  12.765  1.00  0.00           H
ATOM   1402 1HH1 ARG A  79      12.005   3.299  12.069  1.00  0.00           H
ATOM   1403 2HH1 ARG A  79      10.695   2.175  12.198  1.00  0.00           H
ATOM   1404 1HH2 ARG A  79      12.729  -0.570  12.933  1.00  0.00           H
ATOM   1405 2HH2 ARG A  79      11.105  -0.021  12.688  1.00  0.00           H
ATOM   1406  N   SEP A  80      17.580   6.181  11.837  1.00  0.00           N
ATOM   1407  CA  SEP A  80      18.838   6.288  12.633  1.00  0.00           C
ATOM   1408  C   SEP A  80      19.779   5.178  12.241  1.00  0.00           C
ATOM   1409  O   SEP A  80      20.915   5.401  11.830  1.00  0.00           O
ATOM   1410  CB  SEP A  80      18.507   6.368  14.153  1.00  0.00           C
ATOM   1411  OG  SEP A  80      17.671   7.513  14.442  1.00  0.00           O
ATOM   1412  PS  SEP A  80      16.700   7.571  15.736  1.00  0.00           P
ATOM   1413  OPA SEP A  80      17.585   7.424  16.980  1.00  0.00           O
ATOM   1414  OPB SEP A  80      15.949   8.896  15.776  1.00  0.00           O
ATOM   1415  OPC SEP A  80      15.734   6.392  15.682  1.00  0.00           O
ATOM   1416  QB  SEP A  80      18.705   5.940  14.647  1.00  0.00           Q
ATOM   1417  H   SEP A  80      17.606   6.447  10.863  1.00  0.00           H
ATOM   1418  HA  SEP A  80      19.313   7.243  12.341  1.00  0.00           H
ATOM   1419 2HB  SEP A  80      17.986   5.463  14.517  1.00  0.00           H
ATOM   1420 3HB  SEP A  80      19.424   6.418  14.775  1.00  0.00           H
ATOM   1421  N   PRO A  81      19.315   3.914  12.363  1.00  0.00           N
ATOM   1422  CA  PRO A  81      20.137   2.749  12.013  1.00  0.00           C
ATOM   1423  C   PRO A  81      20.771   2.874  10.632  1.00  0.00           C
ATOM   1424  O   PRO A  81      20.101   3.216   9.658  1.00  0.00           O
ATOM   1425  CB  PRO A  81      19.141   1.590  12.042  1.00  0.00           C
ATOM   1426  CG  PRO A  81      18.096   2.023  13.006  1.00  0.00           C
ATOM   1427  CD  PRO A  81      17.976   3.513  12.841  1.00  0.00           C
ATOM   1428  QB  PRO A  81      19.184   1.065  11.715  1.00  0.00           Q
ATOM   1429  QD  PRO A  81      17.482   3.862  12.947  1.00  0.00           Q
ATOM   1430  QG  PRO A  81      17.779   1.662  13.394  1.00  0.00           Q
ATOM   1431  HA  PRO A  81      20.911   2.579  12.747  1.00  0.00           H
ATOM   1432 1HB  PRO A  81      19.637   0.691  12.375  1.00  0.00           H
ATOM   1433 2HB  PRO A  81      18.730   1.438  11.053  1.00  0.00           H
ATOM   1434 1HG  PRO A  81      18.401   1.782  14.014  1.00  0.00           H
ATOM   1435 2HG  PRO A  81      17.156   1.542  12.772  1.00  0.00           H
ATOM   1436 1HD  PRO A  81      17.747   3.978  13.785  1.00  0.00           H
ATOM   1437 2HD  PRO A  81      17.220   3.746  12.109  1.00  0.00           H
ATOM   1438  N   PHE A  82      22.068   2.595  10.558  1.00  0.00           N
ATOM   1439  CA  PHE A  82      22.800   2.675   9.299  1.00  0.00           C
ATOM   1440  C   PHE A  82      23.460   1.338   8.968  1.00  0.00           C
ATOM   1441  O   PHE A  82      24.678   1.258   8.809  1.00  0.00           O
ATOM   1442  CB  PHE A  82      23.856   3.780   9.369  1.00  0.00           C
ATOM   1443  CG  PHE A  82      24.655   3.768  10.643  1.00  0.00           C
ATOM   1444  CD1 PHE A  82      25.936   3.238  10.668  1.00  0.00           C
ATOM   1445  CD2 PHE A  82      24.125   4.284  11.814  1.00  0.00           C
ATOM   1446  CE1 PHE A  82      26.673   3.226  11.838  1.00  0.00           C
ATOM   1447  CE2 PHE A  82      24.857   4.274  12.987  1.00  0.00           C
ATOM   1448  CZ  PHE A  82      26.133   3.745  12.998  1.00  0.00           C
ATOM   1449  QB  PHE A  82      23.957   4.202   8.919  1.00  0.00           Q
ATOM   1450  QD  PHE A  82      24.743   3.766  10.784  1.00  0.00           Q
ATOM   1451  QE  PHE A  82      26.051   3.746  12.868  1.00  0.00           Q
ATOM   1452  QR  PHE A  82      25.660   3.752  12.243  1.00  0.00           Q
ATOM   1453  H   PHE A  82      22.547   2.328  11.371  1.00  0.00           H
ATOM   1454  HA  PHE A  82      22.092   2.917   8.520  1.00  0.00           H
ATOM   1455 1HB  PHE A  82      23.369   4.740   9.292  1.00  0.00           H
ATOM   1456 2HB  PHE A  82      24.545   3.663   8.545  1.00  0.00           H
ATOM   1457 1HD  PHE A  82      26.360   2.834   9.762  1.00  0.00           H
ATOM   1458 2HD  PHE A  82      23.127   4.698  11.808  1.00  0.00           H
ATOM   1459 1HE  PHE A  82      27.670   2.811  11.843  1.00  0.00           H
ATOM   1460 2HE  PHE A  82      24.433   4.679  13.892  1.00  0.00           H
ATOM   1461  HZ  PHE A  82      26.706   3.736  13.912  1.00  0.00           H
ATOM   1462  N   PRO A  83      22.657   0.264   8.859  1.00  0.00           N
ATOM   1463  CA  PRO A  83      23.169  -1.073   8.546  1.00  0.00           C
ATOM   1464  C   PRO A  83      23.685  -1.175   7.114  1.00  0.00           C
ATOM   1465  O   PRO A  83      23.340  -0.357   6.262  1.00  0.00           O
ATOM   1466  CB  PRO A  83      21.949  -1.977   8.741  1.00  0.00           C
ATOM   1467  CG  PRO A  83      20.777  -1.082   8.528  1.00  0.00           C
ATOM   1468  CD  PRO A  83      21.193   0.271   9.032  1.00  0.00           C
ATOM   1469  QB  PRO A  83      21.964  -2.582   8.879  1.00  0.00           Q
ATOM   1470  QD  PRO A  83      20.833   0.718   9.256  1.00  0.00           Q
ATOM   1471  QG  PRO A  83      20.234  -1.241   8.283  1.00  0.00           Q
ATOM   1472  HA  PRO A  83      23.952  -1.368   9.230  1.00  0.00           H
ATOM   1473 1HB  PRO A  83      21.956  -2.385   9.742  1.00  0.00           H
ATOM   1474 2HB  PRO A  83      21.971  -2.779   8.018  1.00  0.00           H
ATOM   1475 1HG  PRO A  83      19.930  -1.447   9.089  1.00  0.00           H
ATOM   1476 2HG  PRO A  83      20.539  -1.034   7.476  1.00  0.00           H
ATOM   1477 1HD  PRO A  83      20.928   0.385  10.073  1.00  0.00           H
ATOM   1478 2HD  PRO A  83      20.738   1.050   8.439  1.00  0.00           H
ATOM   1479  N   LYS A  84      24.510  -2.185   6.858  1.00  0.00           N
ATOM   1480  CA  LYS A  84      25.072  -2.392   5.528  1.00  0.00           C
ATOM   1481  C   LYS A  84      24.822  -3.818   5.047  1.00  0.00           C
ATOM   1482  O   LYS A  84      24.253  -4.031   3.977  1.00  0.00           O
ATOM   1483  CB  LYS A  84      26.575  -2.097   5.538  1.00  0.00           C
ATOM   1484  CG  LYS A  84      27.027  -1.217   4.384  1.00  0.00           C
ATOM   1485  CD  LYS A  84      28.525  -0.963   4.433  1.00  0.00           C
ATOM   1486  CE  LYS A  84      29.282  -1.907   3.514  1.00  0.00           C
ATOM   1487  NZ  LYS A  84      29.096  -3.331   3.908  1.00  0.00           N
ATOM   1488  QB  LYS A  84      26.970  -2.316   5.972  1.00  0.00           Q
ATOM   1489  QD  LYS A  84      28.795  -0.526   4.785  1.00  0.00           Q
ATOM   1490  QE  LYS A  84      29.627  -1.720   3.030  1.00  0.00           Q
ATOM   1491  QG  LYS A  84      26.647  -0.991   3.946  1.00  0.00           Q
ATOM   1492  QZ  LYS A  84      29.053  -3.674   4.002  1.00  0.00           Q
ATOM   1493  H   LYS A  84      24.747  -2.804   7.579  1.00  0.00           H
ATOM   1494  HA  LYS A  84      24.585  -1.706   4.852  1.00  0.00           H
ATOM   1495 1HB  LYS A  84      27.115  -3.032   5.483  1.00  0.00           H
ATOM   1496 2HB  LYS A  84      26.826  -1.599   6.462  1.00  0.00           H
ATOM   1497 1HG  LYS A  84      26.508  -0.272   4.440  1.00  0.00           H
ATOM   1498 2HG  LYS A  84      26.787  -1.709   3.453  1.00  0.00           H
ATOM   1499 1HD  LYS A  84      28.871  -1.106   5.447  1.00  0.00           H
ATOM   1500 2HD  LYS A  84      28.718   0.054   4.125  1.00  0.00           H
ATOM   1501 1HE  LYS A  84      30.333  -1.665   3.556  1.00  0.00           H
ATOM   1502 2HE  LYS A  84      28.921  -1.774   2.505  1.00  0.00           H
ATOM   1503 1HZ  LYS A  84      29.119  -3.422   4.944  1.00  0.00           H
ATOM   1504 2HZ  LYS A  84      29.856  -3.915   3.504  1.00  0.00           H
ATOM   1505 3HZ  LYS A  84      28.182  -3.684   3.560  1.00  0.00           H
ATOM   1506  N   SER A  85      25.249  -4.790   5.845  1.00  0.00           N
ATOM   1507  CA  SER A  85      25.071  -6.196   5.501  1.00  0.00           C
ATOM   1508  C   SER A  85      23.854  -6.779   6.208  1.00  0.00           C
ATOM   1509  O   SER A  85      23.852  -7.945   6.603  1.00  0.00           O
ATOM   1510  CB  SER A  85      26.322  -6.994   5.870  1.00  0.00           C
ATOM   1511  OG  SER A  85      26.760  -6.678   7.181  1.00  0.00           O
ATOM   1512  QB  SER A  85      26.608  -7.405   5.499  1.00  0.00           Q
ATOM   1513  H   SER A  85      25.696  -4.557   6.686  1.00  0.00           H
ATOM   1514  HA  SER A  85      24.918  -6.258   4.433  1.00  0.00           H
ATOM   1515 1HB  SER A  85      27.114  -6.762   5.174  1.00  0.00           H
ATOM   1516 2HB  SER A  85      26.101  -8.049   5.823  1.00  0.00           H
ATOM   1517  HG  SER A  85      27.719  -6.706   7.213  1.00  0.00           H
ATOM   1518  N   SER A  86      22.817  -5.961   6.364  1.00  0.00           N
ATOM   1519  CA  SER A  86      21.592  -6.396   7.025  1.00  0.00           C
ATOM   1520  C   SER A  86      20.443  -6.504   6.027  1.00  0.00           C
ATOM   1521  O   SER A  86      19.550  -7.336   6.180  1.00  0.00           O
ATOM   1522  CB  SER A  86      21.219  -5.424   8.146  1.00  0.00           C
ATOM   1523  OG  SER A  86      20.247  -5.991   9.010  1.00  0.00           O
ATOM   1524  QB  SER A  86      21.458  -4.854   8.220  1.00  0.00           Q
ATOM   1525  H   SER A  86      22.879  -5.043   6.028  1.00  0.00           H
ATOM   1526  HA  SER A  86      21.775  -7.371   7.452  1.00  0.00           H
ATOM   1527 1HB  SER A  86      20.816  -4.520   7.716  1.00  0.00           H
ATOM   1528 2HB  SER A  86      22.100  -5.187   8.724  1.00  0.00           H
ATOM   1529  HG  SER A  86      19.470  -5.430   9.028  1.00  0.00           H
ATOM   1530  N   VAL A  87      20.476  -5.657   5.003  1.00  0.00           N
ATOM   1531  CA  VAL A  87      19.437  -5.657   3.979  1.00  0.00           C
ATOM   1532  C   VAL A  87      19.442  -6.962   3.190  1.00  0.00           C
ATOM   1533  O   VAL A  87      19.973  -7.025   2.081  1.00  0.00           O
ATOM   1534  CB  VAL A  87      19.610  -4.478   3.003  1.00  0.00           C
ATOM   1535  CG1 VAL A  87      18.414  -4.377   2.070  1.00  0.00           C
ATOM   1536  CG2 VAL A  87      19.812  -3.178   3.768  1.00  0.00           C
ATOM   1537  QG1 VAL A  87      18.130  -4.352   1.849  1.00  0.00           Q
ATOM   1538  QG2 VAL A  87      19.859  -2.871   3.948  1.00  0.00           Q
ATOM   1539  QQG VAL A  87      18.995  -3.612   2.899  1.00  0.00           Q
ATOM   1540  H   VAL A  87      21.213  -5.018   4.934  1.00  0.00           H
ATOM   1541  HA  VAL A  87      18.482  -5.552   4.474  1.00  0.00           H
ATOM   1542  HB  VAL A  87      20.491  -4.659   2.404  1.00  0.00           H
ATOM   1543 1HG1 VAL A  87      18.217  -3.338   1.848  1.00  0.00           H
ATOM   1544 2HG1 VAL A  87      17.547  -4.812   2.546  1.00  0.00           H
ATOM   1545 3HG1 VAL A  87      18.626  -4.908   1.153  1.00  0.00           H
ATOM   1546 1HG2 VAL A  87      19.353  -3.259   4.742  1.00  0.00           H
ATOM   1547 2HG2 VAL A  87      19.356  -2.365   3.221  1.00  0.00           H
ATOM   1548 3HG2 VAL A  87      20.868  -2.989   3.882  1.00  0.00           H
ATOM   1549  N   LYS A  88      18.850  -8.001   3.768  1.00  0.00           N
ATOM   1550  CA  LYS A  88      18.785  -9.305   3.120  1.00  0.00           C
ATOM   1551  C   LYS A  88      18.008 -10.300   3.974  1.00  0.00           C
ATOM   1552  O   LYS A  88      17.215 -11.089   3.461  1.00  0.00           O
ATOM   1553  CB  LYS A  88      20.195  -9.837   2.852  1.00  0.00           C
ATOM   1554  CG  LYS A  88      21.092  -9.829   4.079  1.00  0.00           C
ATOM   1555  CD  LYS A  88      22.416 -10.524   3.807  1.00  0.00           C
ATOM   1556  CE  LYS A  88      23.572  -9.806   4.485  1.00  0.00           C
ATOM   1557  NZ  LYS A  88      24.888 -10.222   3.926  1.00  0.00           N
ATOM   1558  QB  LYS A  88      20.390 -10.040   2.292  1.00  0.00           Q
ATOM   1559  QD  LYS A  88      22.476 -11.038   3.461  1.00  0.00           Q
ATOM   1560  QE  LYS A  88      23.500  -9.389   4.943  1.00  0.00           Q
ATOM   1561  QG  LYS A  88      20.936  -9.572   4.625  1.00  0.00           Q
ATOM   1562  QZ  LYS A  88      25.204 -10.321   3.793  1.00  0.00           Q
ATOM   1563  H   LYS A  88      18.445  -7.888   4.654  1.00  0.00           H
ATOM   1564  HA  LYS A  88      18.273  -9.181   2.177  1.00  0.00           H
ATOM   1565 1HB  LYS A  88      20.659  -9.227   2.091  1.00  0.00           H
ATOM   1566 2HB  LYS A  88      20.122 -10.852   2.492  1.00  0.00           H
ATOM   1567 1HG  LYS A  88      20.586 -10.340   4.886  1.00  0.00           H
ATOM   1568 2HG  LYS A  88      21.286  -8.806   4.365  1.00  0.00           H
ATOM   1569 1HD  LYS A  88      22.590 -10.540   2.741  1.00  0.00           H
ATOM   1570 2HD  LYS A  88      22.364 -11.536   4.180  1.00  0.00           H
ATOM   1571 1HE  LYS A  88      23.550 -10.035   5.541  1.00  0.00           H
ATOM   1572 2HE  LYS A  88      23.451  -8.743   4.345  1.00  0.00           H
ATOM   1573 1HZ  LYS A  88      25.276 -11.012   4.479  1.00  0.00           H
ATOM   1574 2HZ  LYS A  88      25.558  -9.427   3.962  1.00  0.00           H
ATOM   1575 3HZ  LYS A  88      24.778 -10.524   2.938  1.00  0.00           H
ATOM   1576  N   ARG A  89      18.241 -10.257   5.281  1.00  0.00           N
ATOM   1577  CA  ARG A  89      17.563 -11.154   6.209  1.00  0.00           C
ATOM   1578  C   ARG A  89      16.055 -10.925   6.184  1.00  0.00           C
ATOM   1579  O   ARG A  89      15.583  -9.810   6.403  1.00  0.00           O
ATOM   1580  CB  ARG A  89      18.097 -10.955   7.628  1.00  0.00           C
ATOM   1581  CG  ARG A  89      18.135  -9.499   8.064  1.00  0.00           C
ATOM   1582  CD  ARG A  89      18.139  -9.371   9.579  1.00  0.00           C
ATOM   1583  NE  ARG A  89      16.808  -9.572  10.150  1.00  0.00           N
ATOM   1584  CZ  ARG A  89      16.520  -9.401  11.437  1.00  0.00           C
ATOM   1585  NH1 ARG A  89      17.464  -9.024  12.291  1.00  0.00           N
ATOM   1586  NH2 ARG A  89      15.283  -9.605  11.871  1.00  0.00           N
ATOM   1587  QB  ARG A  89      18.284 -11.424   8.000  1.00  0.00           Q
ATOM   1588  QD  ARG A  89      18.648  -9.247   9.915  1.00  0.00           Q
ATOM   1589  QG  ARG A  89      18.147  -9.016   7.671  1.00  0.00           Q
ATOM   1590  QH1 ARG A  89      17.818  -8.882  12.613  1.00  0.00           Q
ATOM   1591  QH2 ARG A  89      14.818  -9.682  12.036  1.00  0.00           Q
ATOM   1592  H   ARG A  89      18.885  -9.607   5.631  1.00  0.00           H
ATOM   1593  HA  ARG A  89      17.766 -12.169   5.897  1.00  0.00           H
ATOM   1594 1HB  ARG A  89      19.101 -11.350   7.682  1.00  0.00           H
ATOM   1595 2HB  ARG A  89      17.467 -11.498   8.318  1.00  0.00           H
ATOM   1596 1HG  ARG A  89      17.264  -8.994   7.671  1.00  0.00           H
ATOM   1597 2HG  ARG A  89      19.029  -9.039   7.672  1.00  0.00           H
ATOM   1598 1HD  ARG A  89      18.487  -8.384   9.842  1.00  0.00           H
ATOM   1599 2HD  ARG A  89      18.810 -10.111   9.988  1.00  0.00           H
ATOM   1600  HE  ARG A  89      16.092  -9.851   9.540  1.00  0.00           H
ATOM   1601 1HH1 ARG A  89      18.397  -8.868  11.970  1.00  0.00           H
ATOM   1602 2HH1 ARG A  89      17.240  -8.897  13.257  1.00  0.00           H
ATOM   1603 1HH2 ARG A  89      14.569  -9.889  11.233  1.00  0.00           H
ATOM   1604 2HH2 ARG A  89      15.067  -9.476  12.839  1.00  0.00           H
ATOM   1605  N   THR A  90      15.304 -11.989   5.917  1.00  0.00           N
ATOM   1606  CA  THR A  90      13.849 -11.904   5.863  1.00  0.00           C
ATOM   1607  C   THR A  90      13.218 -12.619   7.052  1.00  0.00           C
ATOM   1608  CB  THR A  90      13.330 -12.507   4.557  1.00  0.00           C
ATOM   1609  CG2 THR A  90      13.955 -13.845   4.224  1.00  0.00           C
ATOM   1610  OG1 THR A  90      11.926 -12.691   4.614  1.00  0.00           O
ATOM   1611  OT1 THR A  90      13.974 -13.178   7.875  1.00  0.00           O
ATOM   1612  OT2 THR A  90      11.973 -12.614   7.154  1.00  0.00           O
ATOM   1613  QG2 THR A  90      14.105 -14.162   4.146  1.00  0.00           Q
ATOM   1614  H   THR A  90      15.738 -12.852   5.750  1.00  0.00           H
ATOM   1615  HA  THR A  90      13.577 -10.860   5.900  1.00  0.00           H
ATOM   1616  HB  THR A  90      13.550 -11.827   3.746  1.00  0.00           H
ATOM   1617 1HG  THR A  90      11.496 -12.053   4.039  1.00  0.00           H
ATOM   1618 1HG2 THR A  90      13.248 -14.446   3.673  1.00  0.00           H
ATOM   1619 2HG2 THR A  90      14.224 -14.354   5.139  1.00  0.00           H
ATOM   1620 3HG2 THR A  90      14.840 -13.689   3.625  1.00  0.00           H
TER    1621
ENDMDL
