# Supplementary material for: Data set of intrinsically disordered proteins analysed at a local protein conformation level
Source: Data Brief. 2020 Mar 5;29:105383. doi: 10.1016/j.dib.2020.105383 (PMC7078294; doi:10.1016/j.dib.2020.105383)
Supplement: Supplementary file 1 [file mmc1.zip › the data/1-DATA/PED1AAA-pdb/1AAA-3.pdb]

ATOM      1  N   GLY A  -1      28.574   3.303 -30.227  1.00  0.00           N
ATOM      2  CA  GLY A  -1      28.941   2.291 -29.197  1.00  0.00           C
ATOM      3  C   GLY A  -1      29.998   2.799 -28.237  1.00  0.00           C
ATOM      4  O   GLY A  -1      31.091   3.183 -28.651  1.00  0.00           O
ATOM      5  QA  GLY A  -1      28.686   1.718 -29.165  1.00  0.00           Q
ATOM      6 1HA  GLY A  -1      28.056   2.029 -28.636  1.00  0.00           H
ATOM      7 2HA  GLY A  -1      29.315   1.409 -29.694  1.00  0.00           H
ATOM      8 1HT  GLY A  -1      28.762   4.262 -29.869  1.00  0.00           H
ATOM      9 2HT  GLY A  -1      27.564   3.226 -30.462  1.00  0.00           H
ATOM     10 3HT  GLY A  -1      29.132   3.151 -31.092  1.00  0.00           H
ATOM     11  N   SER A   0      29.672   2.800 -26.947  1.00  0.00           N
ATOM     12  CA  SER A   0      30.601   3.264 -25.925  1.00  0.00           C
ATOM     13  C   SER A   0      31.231   2.087 -25.187  1.00  0.00           C
ATOM     14  O   SER A   0      30.658   0.997 -25.133  1.00  0.00           O
ATOM     15  CB  SER A   0      29.883   4.178 -24.930  1.00  0.00           C
ATOM     16  OG  SER A   0      28.991   3.441 -24.110  1.00  0.00           O
ATOM     17  QB  SER A   0      29.966   4.794 -24.886  1.00  0.00           Q
ATOM     18  H   SER A   0      28.784   2.481 -26.679  1.00  0.00           H
ATOM     19  HA  SER A   0      31.382   3.825 -26.416  1.00  0.00           H
ATOM     20 1HB  SER A   0      29.321   4.925 -25.472  1.00  0.00           H
ATOM     21 2HB  SER A   0      30.612   4.664 -24.300  1.00  0.00           H
ATOM     22  HG  SER A   0      28.934   3.856 -23.247  1.00  0.00           H
ATOM     23  N   MET A   1      32.410   2.312 -24.621  1.00  0.00           N
ATOM     24  CA  MET A   1      33.118   1.270 -23.886  1.00  0.00           C
ATOM     25  C   MET A   1      33.061   1.529 -22.383  1.00  0.00           C
ATOM     26  O   MET A   1      33.971   2.130 -21.812  1.00  0.00           O
ATOM     27  CB  MET A   1      34.575   1.191 -24.346  1.00  0.00           C
ATOM     28  CG  MET A   1      35.226  -0.156 -24.079  1.00  0.00           C
ATOM     29  SD  MET A   1      34.885  -1.362 -25.375  1.00  0.00           S
ATOM     30  CE  MET A   1      34.993  -2.892 -24.450  1.00  0.00           C
ATOM     31  QB  MET A   1      34.880   1.666 -24.621  1.00  0.00           Q
ATOM     32  QE  MET A   1      35.015  -3.200 -24.264  1.00  0.00           Q
ATOM     33  QG  MET A   1      35.573  -0.279 -23.574  1.00  0.00           Q
ATOM     34  H   MET A   1      32.816   3.201 -24.697  1.00  0.00           H
ATOM     35  HA  MET A   1      32.633   0.329 -24.095  1.00  0.00           H
ATOM     36 1HB  MET A   1      35.145   1.951 -23.833  1.00  0.00           H
ATOM     37 2HB  MET A   1      34.614   1.381 -25.410  1.00  0.00           H
ATOM     38 1HG  MET A   1      34.852  -0.541 -23.141  1.00  0.00           H
ATOM     39 2HG  MET A   1      36.294  -0.017 -24.009  1.00  0.00           H
ATOM     40 1HE  MET A   1      34.658  -3.711 -25.068  1.00  0.00           H
ATOM     41 2HE  MET A   1      34.370  -2.827 -23.570  1.00  0.00           H
ATOM     42 3HE  MET A   1      36.018  -3.062 -24.152  1.00  0.00           H
ATOM     43  N   THR A   2      31.987   1.072 -21.750  1.00  0.00           N
ATOM     44  CA  THR A   2      31.812   1.253 -20.314  1.00  0.00           C
ATOM     45  C   THR A   2      31.089   0.057 -19.697  1.00  0.00           C
ATOM     46  O   THR A   2      30.272  -0.589 -20.352  1.00  0.00           O
ATOM     47  CB  THR A   2      31.028   2.536 -20.033  1.00  0.00           C
ATOM     48  CG2 THR A   2      31.910   3.759 -19.897  1.00  0.00           C
ATOM     49  OG1 THR A   2      30.097   2.793 -21.069  1.00  0.00           O
ATOM     50  QG2 THR A   2      32.120   4.049 -19.864  1.00  0.00           Q
ATOM     51  H   THR A   2      31.295   0.600 -22.260  1.00  0.00           H
ATOM     52  HA  THR A   2      32.791   1.336 -19.868  1.00  0.00           H
ATOM     53  HB  THR A   2      30.483   2.418 -19.108  1.00  0.00           H
ATOM     54 1HG  THR A   2      30.568   3.022 -21.874  1.00  0.00           H
ATOM     55 1HG2 THR A   2      31.975   4.265 -20.849  1.00  0.00           H
ATOM     56 2HG2 THR A   2      32.898   3.457 -19.582  1.00  0.00           H
ATOM     57 3HG2 THR A   2      31.487   4.428 -19.162  1.00  0.00           H
ATOM     58  N   PRO A   3      31.385  -0.252 -18.422  1.00  0.00           N
ATOM     59  CA  PRO A   3      30.760  -1.377 -17.720  1.00  0.00           C
ATOM     60  C   PRO A   3      29.289  -1.120 -17.408  1.00  0.00           C
ATOM     61  O   PRO A   3      28.942  -0.118 -16.782  1.00  0.00           O
ATOM     62  CB  PRO A   3      31.569  -1.482 -16.425  1.00  0.00           C
ATOM     63  CG  PRO A   3      32.103  -0.110 -16.202  1.00  0.00           C
ATOM     64  CD  PRO A   3      32.349   0.467 -17.569  1.00  0.00           C
ATOM     65  QB  PRO A   3      31.645  -1.995 -16.085  1.00  0.00           Q
ATOM     66  QD  PRO A   3      32.757   0.900 -17.728  1.00  0.00           Q
ATOM     67  QG  PRO A   3      32.202   0.162 -15.658  1.00  0.00           Q
ATOM     68  HA  PRO A   3      30.853  -2.295 -18.281  1.00  0.00           H
ATOM     69 1HB  PRO A   3      32.366  -2.199 -16.552  1.00  0.00           H
ATOM     70 2HB  PRO A   3      30.922  -1.791 -15.617  1.00  0.00           H
ATOM     71 1HG  PRO A   3      33.028  -0.162 -15.646  1.00  0.00           H
ATOM     72 2HG  PRO A   3      31.377   0.485 -15.670  1.00  0.00           H
ATOM     73 1HD  PRO A   3      33.363   0.271 -17.885  1.00  0.00           H
ATOM     74 2HD  PRO A   3      32.150   1.529 -17.572  1.00  0.00           H
ATOM     75  N   SER A   4      28.427  -2.030 -17.851  1.00  0.00           N
ATOM     76  CA  SER A   4      26.993  -1.902 -17.620  1.00  0.00           C
ATOM     77  C   SER A   4      26.246  -3.117 -18.156  1.00  0.00           C
ATOM     78  O   SER A   4      26.129  -3.302 -19.369  1.00  0.00           O
ATOM     79  CB  SER A   4      26.461  -0.629 -18.280  1.00  0.00           C
ATOM     80  OG  SER A   4      25.045  -0.616 -18.294  1.00  0.00           O
ATOM     81  QB  SER A   4      26.815  -0.172 -18.514  1.00  0.00           Q
ATOM     82  H   SER A   4      28.765  -2.808 -18.345  1.00  0.00           H
ATOM     83  HA  SER A   4      26.834  -1.838 -16.555  1.00  0.00           H
ATOM     84 1HB  SER A   4      26.820  -0.577 -19.298  1.00  0.00           H
ATOM     85 2HB  SER A   4      26.811   0.232 -17.730  1.00  0.00           H
ATOM     86  HG  SER A   4      24.736   0.127 -18.821  1.00  0.00           H
ATOM     87  N   TPO A   5      25.755  -3.922 -17.225  1.00  0.00           N
ATOM     88  CA  TPO A   5      24.998  -5.154 -17.593  1.00  0.00           C
ATOM     89  C   TPO A   5      23.880  -5.364 -16.590  1.00  0.00           C
ATOM     90  O   TPO A   5      23.749  -6.421 -15.974  1.00  0.00           O
ATOM     91  CB  TPO A   5      25.981  -6.341 -17.896  1.00  0.00           C
ATOM     92  CG2 TPO A   5      26.497  -6.358 -19.346  1.00  0.00           C
ATOM     93  OG1 TPO A   5      27.155  -6.240 -17.041  1.00  0.00           O
ATOM     94  PS  TPO A   5      28.412  -7.272 -17.041  1.00  0.00           P
ATOM     95  OPA TPO A   5      27.949  -8.690 -16.691  1.00  0.00           O
ATOM     96  OPB TPO A   5      29.441  -6.819 -16.001  1.00  0.00           O
ATOM     97  OPC TPO A   5      29.093  -7.292 -18.414  1.00  0.00           O
ATOM     98  QG2 TPO A   5      26.633  -6.366 -19.719  1.00  0.00           Q
ATOM     99  H   TPO A   5      25.801  -3.853 -16.204  1.00  0.00           H
ATOM    100  HA  TPO A   5      24.491  -4.949 -18.552  1.00  0.00           H
ATOM    101  HB  TPO A   5      25.449  -7.293 -17.691  1.00  0.00           H
ATOM    102 1HG2 TPO A   5      27.181  -7.209 -19.508  1.00  0.00           H
ATOM    103 2HG2 TPO A   5      25.666  -6.454 -20.069  1.00  0.00           H
ATOM    104 3HG2 TPO A   5      27.054  -5.435 -19.579  1.00  0.00           H
ATOM    105  N   PRO A   6      23.040  -4.329 -16.414  1.00  0.00           N
ATOM    106  CA  PRO A   6      21.911  -4.380 -15.478  1.00  0.00           C
ATOM    107  C   PRO A   6      20.802  -5.314 -15.959  1.00  0.00           C
ATOM    108  O   PRO A   6      20.131  -5.030 -16.952  1.00  0.00           O
ATOM    109  CB  PRO A   6      21.413  -2.934 -15.446  1.00  0.00           C
ATOM    110  CG  PRO A   6      21.826  -2.360 -16.757  1.00  0.00           C
ATOM    111  CD  PRO A   6      23.123  -3.032 -17.110  1.00  0.00           C
ATOM    112  QB  PRO A   6      21.107  -2.665 -14.976  1.00  0.00           Q
ATOM    113  QD  PRO A   6      23.578  -2.812 -17.463  1.00  0.00           Q
ATOM    114  QG  PRO A   6      21.522  -1.935 -17.084  1.00  0.00           Q
ATOM    115  HA  PRO A   6      22.230  -4.676 -14.490  1.00  0.00           H
ATOM    116 1HB  PRO A   6      21.875  -2.408 -14.624  1.00  0.00           H
ATOM    117 2HB  PRO A   6      20.338  -2.922 -15.329  1.00  0.00           H
ATOM    118 1HG  PRO A   6      21.968  -1.295 -16.664  1.00  0.00           H
ATOM    119 2HG  PRO A   6      21.076  -2.576 -17.504  1.00  0.00           H
ATOM    120 1HD  PRO A   6      23.960  -2.453 -16.746  1.00  0.00           H
ATOM    121 2HD  PRO A   6      23.197  -3.171 -18.179  1.00  0.00           H
ATOM    122  N   PRO A   7      20.588  -6.445 -15.262  1.00  0.00           N
ATOM    123  CA  PRO A   7      19.552  -7.415 -15.630  1.00  0.00           C
ATOM    124  C   PRO A   7      18.181  -6.764 -15.782  1.00  0.00           C
ATOM    125  O   PRO A   7      17.591  -6.780 -16.863  1.00  0.00           O
ATOM    126  CB  PRO A   7      19.550  -8.401 -14.459  1.00  0.00           C
ATOM    127  CG  PRO A   7      20.915  -8.297 -13.875  1.00  0.00           C
ATOM    128  CD  PRO A   7      21.338  -6.867 -14.062  1.00  0.00           C
ATOM    129  QB  PRO A   7      19.071  -8.754 -14.285  1.00  0.00           Q
ATOM    130  QD  PRO A   7      21.730  -6.541 -13.719  1.00  0.00           Q
ATOM    131  QG  PRO A   7      21.237  -8.752 -13.611  1.00  0.00           Q
ATOM    132  HA  PRO A   7      19.804  -7.934 -16.542  1.00  0.00           H
ATOM    133 1HB  PRO A   7      19.351  -9.396 -14.824  1.00  0.00           H
ATOM    134 2HB  PRO A   7      18.791  -8.113 -13.746  1.00  0.00           H
ATOM    135 1HG  PRO A   7      21.589  -8.959 -14.397  1.00  0.00           H
ATOM    136 2HG  PRO A   7      20.885  -8.545 -12.824  1.00  0.00           H
ATOM    137 1HD  PRO A   7      22.402  -6.807 -14.233  1.00  0.00           H
ATOM    138 2HD  PRO A   7      21.058  -6.275 -13.204  1.00  0.00           H
ATOM    139  N   ARG A   8      17.677  -6.194 -14.692  1.00  0.00           N
ATOM    140  CA  ARG A   8      16.374  -5.539 -14.704  1.00  0.00           C
ATOM    141  C   ARG A   8      16.198  -4.655 -13.473  1.00  0.00           C
ATOM    142  O   ARG A   8      15.087  -4.490 -12.970  1.00  0.00           O
ATOM    143  CB  ARG A   8      15.256  -6.580 -14.764  1.00  0.00           C
ATOM    144  CG  ARG A   8      14.874  -6.983 -16.180  1.00  0.00           C
ATOM    145  CD  ARG A   8      15.380  -8.377 -16.520  1.00  0.00           C
ATOM    146  NE  ARG A   8      15.449  -8.596 -17.963  1.00  0.00           N
ATOM    147  CZ  ARG A   8      15.803  -9.752 -18.520  1.00  0.00           C
ATOM    148  NH1 ARG A   8      16.122 -10.793 -17.761  1.00  0.00           N
ATOM    149  NH2 ARG A   8      15.838  -9.867 -19.840  1.00  0.00           N
ATOM    150  QB  ARG A   8      14.978  -6.822 -14.255  1.00  0.00           Q
ATOM    151  QD  ARG A   8      15.538  -8.802 -16.092  1.00  0.00           Q
ATOM    152  QG  ARG A   8      14.552  -6.622 -16.571  1.00  0.00           Q
ATOM    153  QH1 ARG A   8      16.242 -11.185 -17.475  1.00  0.00           Q
ATOM    154  QH2 ARG A   8      15.852  -9.912 -20.338  1.00  0.00           Q
ATOM    155  H   ARG A   8      18.195  -6.213 -13.860  1.00  0.00           H
ATOM    156  HA  ARG A   8      16.325  -4.919 -15.587  1.00  0.00           H
ATOM    157 1HB  ARG A   8      14.379  -6.178 -14.279  1.00  0.00           H
ATOM    158 2HB  ARG A   8      15.576  -7.466 -14.233  1.00  0.00           H
ATOM    159 1HG  ARG A   8      15.304  -6.274 -16.873  1.00  0.00           H
ATOM    160 2HG  ARG A   8      13.800  -6.969 -16.269  1.00  0.00           H
ATOM    161 1HD  ARG A   8      14.710  -9.104 -16.085  1.00  0.00           H
ATOM    162 2HD  ARG A   8      16.366  -8.500 -16.100  1.00  0.00           H
ATOM    163  HE  ARG A   8      15.218  -7.845 -18.547  1.00  0.00           H
ATOM    164 1HH1 ARG A   8      16.096 -10.713 -16.765  1.00  0.00           H
ATOM    165 2HH1 ARG A   8      16.387 -11.659 -18.185  1.00  0.00           H
ATOM    166 1HH2 ARG A   8      15.599  -9.087 -20.417  1.00  0.00           H
ATOM    167 2HH2 ARG A   8      16.106 -10.737 -20.259  1.00  0.00           H
ATOM    168  N   SER A   9      17.301  -4.091 -12.992  1.00  0.00           N
ATOM    169  CA  SER A   9      17.267  -3.224 -11.819  1.00  0.00           C
ATOM    170  C   SER A   9      16.436  -1.975 -12.089  1.00  0.00           C
ATOM    171  O   SER A   9      15.549  -1.628 -11.311  1.00  0.00           O
ATOM    172  CB  SER A   9      18.686  -2.829 -11.410  1.00  0.00           C
ATOM    173  OG  SER A   9      18.669  -1.845 -10.390  1.00  0.00           O
ATOM    174  QB  SER A   9      19.208  -3.065 -11.656  1.00  0.00           Q
ATOM    175  H   SER A   9      18.158  -4.260 -13.436  1.00  0.00           H
ATOM    176  HA  SER A   9      16.811  -3.778 -11.012  1.00  0.00           H
ATOM    177 1HB  SER A   9      19.208  -2.430 -12.268  1.00  0.00           H
ATOM    178 2HB  SER A   9      19.210  -3.700 -11.045  1.00  0.00           H
ATOM    179  HG  SER A   9      19.452  -1.296 -10.461  1.00  0.00           H
ATOM    180  N   ARG A  10      16.730  -1.303 -13.198  1.00  0.00           N
ATOM    181  CA  ARG A  10      16.009  -0.092 -13.571  1.00  0.00           C
ATOM    182  C   ARG A  10      14.587  -0.419 -14.014  1.00  0.00           C
ATOM    183  O   ARG A  10      13.625  -0.151 -13.295  1.00  0.00           O
ATOM    184  CB  ARG A  10      16.748   0.642 -14.692  1.00  0.00           C
ATOM    185  CG  ARG A  10      18.036   1.310 -14.236  1.00  0.00           C
ATOM    186  CD  ARG A  10      18.460   2.411 -15.192  1.00  0.00           C
ATOM    187  NE  ARG A  10      18.027   3.729 -14.737  1.00  0.00           N
ATOM    188  CZ  ARG A  10      18.618   4.404 -13.754  1.00  0.00           C
ATOM    189  NH1 ARG A  10      19.665   3.891 -13.122  1.00  0.00           N
ATOM    190  NH2 ARG A  10      18.160   5.599 -13.400  1.00  0.00           N
ATOM    191  QB  ARG A  10      16.545   0.667 -15.285  1.00  0.00           Q
ATOM    192  QD  ARG A  10      18.781   2.310 -15.719  1.00  0.00           Q
ATOM    193  QG  ARG A  10      18.349   1.151 -13.722  1.00  0.00           Q
ATOM    194  QH1 ARG A  10      20.061   3.697 -12.885  1.00  0.00           Q
ATOM    195  QH2 ARG A  10      17.988   6.048 -13.268  1.00  0.00           Q
ATOM    196  H   ARG A  10      17.447  -1.631 -13.779  1.00  0.00           H
ATOM    197  HA  ARG A  10      15.964   0.549 -12.703  1.00  0.00           H
ATOM    198 1HB  ARG A  10      16.098   1.401 -15.099  1.00  0.00           H
ATOM    199 2HB  ARG A  10      16.992  -0.066 -15.471  1.00  0.00           H
ATOM    200 1HG  ARG A  10      18.817   0.565 -14.187  1.00  0.00           H
ATOM    201 2HG  ARG A  10      17.881   1.737 -13.257  1.00  0.00           H
ATOM    202 1HD  ARG A  10      18.025   2.215 -16.163  1.00  0.00           H
ATOM    203 2HD  ARG A  10      19.536   2.406 -15.275  1.00  0.00           H
ATOM    204  HE  ARG A  10      17.255   4.134 -15.186  1.00  0.00           H
ATOM    205 1HH1 ARG A  10      20.016   2.991 -13.384  1.00  0.00           H
ATOM    206 2HH1 ARG A  10      20.105   4.403 -12.385  1.00  0.00           H
ATOM    207 1HH2 ARG A  10      17.372   5.991 -13.874  1.00  0.00           H
ATOM    208 2HH2 ARG A  10      18.604   6.106 -12.662  1.00  0.00           H
ATOM    209  N   GLY A  11      14.462  -1.001 -15.203  1.00  0.00           N
ATOM    210  CA  GLY A  11      13.153  -1.355 -15.722  1.00  0.00           C
ATOM    211  C   GLY A  11      12.258  -0.147 -15.908  1.00  0.00           C
ATOM    212  O   GLY A  11      11.033  -0.254 -15.826  1.00  0.00           O
ATOM    213  QA  GLY A  11      12.978  -1.943 -15.854  1.00  0.00           Q
ATOM    214  H   GLY A  11      15.264  -1.191 -15.732  1.00  0.00           H
ATOM    215 1HA  GLY A  11      12.679  -2.038 -15.032  1.00  0.00           H
ATOM    216 2HA  GLY A  11      13.278  -1.849 -16.673  1.00  0.00           H
ATOM    217  N   THR A  12      12.867   1.007 -16.159  1.00  0.00           N
ATOM    218  CA  THR A  12      12.115   2.241 -16.358  1.00  0.00           C
ATOM    219  C   THR A  12      11.735   2.416 -17.825  1.00  0.00           C
ATOM    220  O   THR A  12      10.679   2.963 -18.141  1.00  0.00           O
ATOM    221  CB  THR A  12      12.936   3.443 -15.885  1.00  0.00           C
ATOM    222  CG2 THR A  12      14.228   3.625 -16.650  1.00  0.00           C
ATOM    223  OG1 THR A  12      12.189   4.640 -16.012  1.00  0.00           O
ATOM    224  QG2 THR A  12      14.536   3.667 -16.833  1.00  0.00           Q
ATOM    225  H   THR A  12      13.845   1.029 -16.211  1.00  0.00           H
ATOM    226  HA  THR A  12      11.213   2.178 -15.769  1.00  0.00           H
ATOM    227  HB  THR A  12      13.186   3.306 -14.843  1.00  0.00           H
ATOM    228 1HG  THR A  12      11.845   4.895 -15.153  1.00  0.00           H
ATOM    229 1HG2 THR A  12      14.114   4.425 -17.367  1.00  0.00           H
ATOM    230 2HG2 THR A  12      14.470   2.709 -17.170  1.00  0.00           H
ATOM    231 3HG2 THR A  12      15.023   3.868 -15.962  1.00  0.00           H
ATOM    232  N   ARG A  13      12.603   1.949 -18.715  1.00  0.00           N
ATOM    233  CA  ARG A  13      12.357   2.053 -20.150  1.00  0.00           C
ATOM    234  C   ARG A  13      11.170   1.190 -20.563  1.00  0.00           C
ATOM    235  O   ARG A  13      10.436   1.531 -21.490  1.00  0.00           O
ATOM    236  CB  ARG A  13      13.603   1.636 -20.934  1.00  0.00           C
ATOM    237  CG  ARG A  13      14.052   0.213 -20.649  1.00  0.00           C
ATOM    238  CD  ARG A  13      13.473  -0.766 -21.658  1.00  0.00           C
ATOM    239  NE  ARG A  13      14.381  -1.879 -21.924  1.00  0.00           N
ATOM    240  CZ  ARG A  13      14.596  -2.881 -21.074  1.00  0.00           C
ATOM    241  NH1 ARG A  13      13.971  -2.913 -19.904  1.00  0.00           N
ATOM    242  NH2 ARG A  13      15.438  -3.854 -21.395  1.00  0.00           N
ATOM    243  QB  ARG A  13      13.905   2.012 -21.336  1.00  0.00           Q
ATOM    244  QD  ARG A  13      12.914  -0.699 -21.924  1.00  0.00           Q
ATOM    245  QG  ARG A  13      14.427   0.050 -20.178  1.00  0.00           Q
ATOM    246  QH1 ARG A  13      13.736  -2.925 -19.462  1.00  0.00           Q
ATOM    247  QH2 ARG A  13      15.755  -4.221 -21.516  1.00  0.00           Q
ATOM    248  H   ARG A  13      13.428   1.522 -18.402  1.00  0.00           H
ATOM    249  HA  ARG A  13      12.133   3.085 -20.372  1.00  0.00           H
ATOM    250 1HB  ARG A  13      14.414   2.304 -20.681  1.00  0.00           H
ATOM    251 2HB  ARG A  13      13.394   1.720 -21.990  1.00  0.00           H
ATOM    252 1HG  ARG A  13      13.724  -0.068 -19.658  1.00  0.00           H
ATOM    253 2HG  ARG A  13      15.131   0.168 -20.698  1.00  0.00           H
ATOM    254 1HD  ARG A  13      13.283  -0.241 -22.581  1.00  0.00           H
ATOM    255 2HD  ARG A  13      12.545  -1.157 -21.268  1.00  0.00           H
ATOM    256  HE  ARG A  13      14.856  -1.881 -22.782  1.00  0.00           H
ATOM    257 1HH1 ARG A  13      13.335  -2.183 -19.655  1.00  0.00           H
ATOM    258 2HH1 ARG A  13      14.136  -3.669 -19.269  1.00  0.00           H
ATOM    259 1HH2 ARG A  13      15.911  -3.836 -22.276  1.00  0.00           H
ATOM    260 2HH2 ARG A  13      15.599  -4.606 -20.757  1.00  0.00           H
ATOM    261  N   TYR A  14      10.987   0.071 -19.868  1.00  0.00           N
ATOM    262  CA  TYR A  14       9.888  -0.841 -20.163  1.00  0.00           C
ATOM    263  C   TYR A  14       8.542  -0.170 -19.904  1.00  0.00           C
ATOM    264  O   TYR A  14       7.682  -0.121 -20.784  1.00  0.00           O
ATOM    265  CB  TYR A  14      10.010  -2.109 -19.319  1.00  0.00           C
ATOM    266  CG  TYR A  14       8.943  -3.139 -19.615  1.00  0.00           C
ATOM    267  CD1 TYR A  14       8.710  -3.573 -20.914  1.00  0.00           C
ATOM    268  CD2 TYR A  14       8.169  -3.677 -18.595  1.00  0.00           C
ATOM    269  CE1 TYR A  14       7.736  -4.513 -21.188  1.00  0.00           C
ATOM    270  CE2 TYR A  14       7.192  -4.619 -18.860  1.00  0.00           C
ATOM    271  CZ  TYR A  14       6.980  -5.034 -20.158  1.00  0.00           C
ATOM    272  OH  TYR A  14       6.009  -5.970 -20.428  1.00  0.00           O
ATOM    273  QB  TYR A  14      10.455  -2.206 -18.889  1.00  0.00           Q
ATOM    274  QD  TYR A  14       8.820  -3.257 -19.649  1.00  0.00           Q
ATOM    275  QE  TYR A  14       7.086  -4.932 -20.130  1.00  0.00           Q
ATOM    276  QR  TYR A  14       7.953  -4.094 -19.890  1.00  0.00           Q
ATOM    277  H   TYR A  14      11.606  -0.145 -19.141  1.00  0.00           H
ATOM    278  HA  TYR A  14       9.949  -1.106 -21.208  1.00  0.00           H
ATOM    279 1HB  TYR A  14       9.939  -1.846 -18.274  1.00  0.00           H
ATOM    280 2HB  TYR A  14      10.971  -2.566 -19.505  1.00  0.00           H
ATOM    281 1HD  TYR A  14       9.303  -3.164 -21.718  1.00  0.00           H
ATOM    282 2HD  TYR A  14       8.337  -3.351 -17.580  1.00  0.00           H
ATOM    283 1HE  TYR A  14       7.569  -4.838 -22.205  1.00  0.00           H
ATOM    284 2HE  TYR A  14       6.601  -5.025 -18.054  1.00  0.00           H
ATOM    285  HH  TYR A  14       6.010  -6.640 -19.740  1.00  0.00           H
ATOM    286  N   LEU A  15       8.366   0.342 -18.691  1.00  0.00           N
ATOM    287  CA  LEU A  15       7.124   1.007 -18.316  1.00  0.00           C
ATOM    288  C   LEU A  15       7.293   1.778 -17.011  1.00  0.00           C
ATOM    289  O   LEU A  15       8.098   1.405 -16.158  1.00  0.00           O
ATOM    290  CB  LEU A  15       5.995  -0.014 -18.175  1.00  0.00           C
ATOM    291  CG  LEU A  15       4.593   0.585 -18.048  1.00  0.00           C
ATOM    292  CD1 LEU A  15       4.239   1.384 -19.293  1.00  0.00           C
ATOM    293  CD2 LEU A  15       3.566  -0.512 -17.809  1.00  0.00           C
ATOM    294  QB  LEU A  15       6.099  -0.636 -18.169  1.00  0.00           Q
ATOM    295  QD1 LEU A  15       4.155   1.574 -19.588  1.00  0.00           Q
ATOM    296  QD2 LEU A  15       3.323  -0.773 -17.753  1.00  0.00           Q
ATOM    297  QQD LEU A  15       3.739   0.400 -18.670  1.00  0.00           Q
ATOM    298  H   LEU A  15       9.088   0.271 -18.032  1.00  0.00           H
ATOM    299  HA  LEU A  15       6.872   1.705 -19.101  1.00  0.00           H
ATOM    300 1HB  LEU A  15       6.186  -0.612 -17.298  1.00  0.00           H
ATOM    301 2HB  LEU A  15       6.012  -0.659 -19.042  1.00  0.00           H
ATOM    302  HG  LEU A  15       4.570   1.255 -17.202  1.00  0.00           H
ATOM    303 1HD1 LEU A  15       4.758   0.972 -20.146  1.00  0.00           H
ATOM    304 2HD1 LEU A  15       4.535   2.414 -19.155  1.00  0.00           H
ATOM    305 3HD1 LEU A  15       3.173   1.336 -19.462  1.00  0.00           H
ATOM    306 1HD2 LEU A  15       2.586  -0.072 -17.707  1.00  0.00           H
ATOM    307 2HD2 LEU A  15       3.816  -1.049 -16.905  1.00  0.00           H
ATOM    308 3HD2 LEU A  15       3.568  -1.197 -18.644  1.00  0.00           H
ATOM    309  N   ALA A  16       6.530   2.856 -16.863  1.00  0.00           N
ATOM    310  CA  ALA A  16       6.595   3.680 -15.661  1.00  0.00           C
ATOM    311  C   ALA A  16       5.942   2.976 -14.477  1.00  0.00           C
ATOM    312  O   ALA A  16       5.630   1.787 -14.544  1.00  0.00           O
ATOM    313  CB  ALA A  16       5.933   5.027 -15.910  1.00  0.00           C
ATOM    314  QB  ALA A  16       5.776   5.346 -15.968  1.00  0.00           Q
ATOM    315  H   ALA A  16       5.908   3.104 -17.578  1.00  0.00           H
ATOM    316  HA  ALA A  16       7.637   3.854 -15.432  1.00  0.00           H
ATOM    317 1HB  ALA A  16       4.866   4.937 -15.763  1.00  0.00           H
ATOM    318 2HB  ALA A  16       6.131   5.344 -16.923  1.00  0.00           H
ATOM    319 3HB  ALA A  16       6.330   5.757 -15.219  1.00  0.00           H
ATOM    320  N   GLN A  17       5.735   3.719 -13.394  1.00  0.00           N
ATOM    321  CA  GLN A  17       5.117   3.166 -12.193  1.00  0.00           C
ATOM    322  C   GLN A  17       3.769   3.828 -11.919  1.00  0.00           C
ATOM    323  O   GLN A  17       3.683   4.784 -11.148  1.00  0.00           O
ATOM    324  CB  GLN A  17       6.043   3.349 -10.988  1.00  0.00           C
ATOM    325  CG  GLN A  17       6.526   4.777 -10.806  1.00  0.00           C
ATOM    326  CD  GLN A  17       7.901   5.009 -11.405  1.00  0.00           C
ATOM    327  NE2 GLN A  17       8.888   4.256 -10.932  1.00  0.00           N
ATOM    328  OE1 GLN A  17       8.073   5.852 -12.285  1.00  0.00           O
ATOM    329  QB  GLN A  17       6.209   2.882 -10.603  1.00  0.00           Q
ATOM    330  QE2 GLN A  17       9.232   3.995 -10.767  1.00  0.00           Q
ATOM    331  QG  GLN A  17       6.199   5.222 -10.516  1.00  0.00           Q
ATOM    332  H   GLN A  17       6.004   4.661 -13.402  1.00  0.00           H
ATOM    333  HA  GLN A  17       4.960   2.110 -12.359  1.00  0.00           H
ATOM    334 1HB  GLN A  17       6.905   2.712 -11.112  1.00  0.00           H
ATOM    335 2HB  GLN A  17       5.512   3.054 -10.095  1.00  0.00           H
ATOM    336 1HG  GLN A  17       6.570   4.996  -9.748  1.00  0.00           H
ATOM    337 2HG  GLN A  17       5.826   5.446 -11.282  1.00  0.00           H
ATOM    338 1HE2 GLN A  17       8.677   3.604 -10.232  1.00  0.00           H
ATOM    339 2HE2 GLN A  17       9.785   4.385 -11.302  1.00  0.00           H
ATOM    340  N   PRO A  18       2.695   3.327 -12.552  1.00  0.00           N
ATOM    341  CA  PRO A  18       1.346   3.875 -12.374  1.00  0.00           C
ATOM    342  C   PRO A  18       0.956   3.981 -10.903  1.00  0.00           C
ATOM    343  O   PRO A  18       1.733   3.630 -10.017  1.00  0.00           O
ATOM    344  CB  PRO A  18       0.451   2.865 -13.095  1.00  0.00           C
ATOM    345  CG  PRO A  18       1.338   2.227 -14.107  1.00  0.00           C
ATOM    346  CD  PRO A  18       2.709   2.189 -13.491  1.00  0.00           C
ATOM    347  QB  PRO A  18      -0.149   2.761 -12.973  1.00  0.00           Q
ATOM    348  QD  PRO A  18       3.164   1.791 -13.607  1.00  0.00           Q
ATOM    349  QG  PRO A  18       1.172   2.022 -14.664  1.00  0.00           Q
ATOM    350  HA  PRO A  18       1.249   4.844 -12.841  1.00  0.00           H
ATOM    351 1HB  PRO A  18      -0.375   3.379 -13.561  1.00  0.00           H
ATOM    352 2HB  PRO A  18       0.077   2.141 -12.384  1.00  0.00           H
ATOM    353 1HG  PRO A  18       1.349   2.819 -15.010  1.00  0.00           H
ATOM    354 2HG  PRO A  18       0.994   1.225 -14.318  1.00  0.00           H
ATOM    355 1HD  PRO A  18       3.467   2.324 -14.249  1.00  0.00           H
ATOM    356 2HD  PRO A  18       2.861   1.258 -12.964  1.00  0.00           H
ATOM    357  N   SER A  19      -0.257   4.465 -10.653  1.00  0.00           N
ATOM    358  CA  SER A  19      -0.752   4.617  -9.289  1.00  0.00           C
ATOM    359  C   SER A  19      -1.850   3.600  -8.993  1.00  0.00           C
ATOM    360  O   SER A  19      -2.177   2.763  -9.833  1.00  0.00           O
ATOM    361  CB  SER A  19      -1.282   6.035  -9.072  1.00  0.00           C
ATOM    362  OG  SER A  19      -1.901   6.535 -10.245  1.00  0.00           O
ATOM    363  QB  SER A  19      -1.236   6.357  -8.540  1.00  0.00           Q
ATOM    364  H   SER A  19      -0.832   4.728 -11.402  1.00  0.00           H
ATOM    365  HA  SER A  19       0.074   4.445  -8.615  1.00  0.00           H
ATOM    366 1HB  SER A  19      -0.462   6.687  -8.806  1.00  0.00           H
ATOM    367 2HB  SER A  19      -2.009   6.028  -8.272  1.00  0.00           H
ATOM    368  HG  SER A  19      -2.221   7.426 -10.084  1.00  0.00           H
ATOM    369  N   GLY A  20      -2.414   3.680  -7.791  1.00  0.00           N
ATOM    370  CA  GLY A  20      -3.469   2.761  -7.406  1.00  0.00           C
ATOM    371  C   GLY A  20      -3.504   2.513  -5.911  1.00  0.00           C
ATOM    372  O   GLY A  20      -3.171   1.421  -5.449  1.00  0.00           O
ATOM    373  QA  GLY A  20      -3.866   2.496  -7.814  1.00  0.00           Q
ATOM    374  H   GLY A  20      -2.112   4.369  -7.163  1.00  0.00           H
ATOM    375 1HA  GLY A  20      -3.314   1.820  -7.913  1.00  0.00           H
ATOM    376 2HA  GLY A  20      -4.419   3.172  -7.714  1.00  0.00           H
ATOM    377  N   ASN A  21      -3.908   3.527  -5.154  1.00  0.00           N
ATOM    378  CA  ASN A  21      -3.987   3.415  -3.702  1.00  0.00           C
ATOM    379  C   ASN A  21      -5.430   3.533  -3.224  1.00  0.00           C
ATOM    380  O   ASN A  21      -5.859   4.594  -2.771  1.00  0.00           O
ATOM    381  CB  ASN A  21      -3.128   4.494  -3.038  1.00  0.00           C
ATOM    382  CG  ASN A  21      -3.380   5.872  -3.621  1.00  0.00           C
ATOM    383  ND2 ASN A  21      -2.623   6.226  -4.652  1.00  0.00           N
ATOM    384  OD1 ASN A  21      -4.245   6.609  -3.148  1.00  0.00           O
ATOM    385  QB  ASN A  21      -2.717   4.387  -2.580  1.00  0.00           Q
ATOM    386  QD2 ASN A  21      -2.360   6.350  -5.013  1.00  0.00           Q
ATOM    387  H   ASN A  21      -4.162   4.372  -5.581  1.00  0.00           H
ATOM    388  HA  ASN A  21      -3.605   2.444  -3.424  1.00  0.00           H
ATOM    389 1HB  ASN A  21      -2.085   4.250  -3.176  1.00  0.00           H
ATOM    390 2HB  ASN A  21      -3.350   4.524  -1.982  1.00  0.00           H
ATOM    391 1HD2 ASN A  21      -1.955   5.587  -4.977  1.00  0.00           H
ATOM    392 2HD2 ASN A  21      -2.765   7.111  -5.048  1.00  0.00           H
ATOM    393  N   THR A  22      -6.173   2.436  -3.327  1.00  0.00           N
ATOM    394  CA  THR A  22      -7.570   2.417  -2.905  1.00  0.00           C
ATOM    395  C   THR A  22      -8.091   0.986  -2.813  1.00  0.00           C
ATOM    396  O   THR A  22      -9.264   0.724  -3.077  1.00  0.00           O
ATOM    397  CB  THR A  22      -8.429   3.224  -3.879  1.00  0.00           C
ATOM    398  CG2 THR A  22      -8.503   4.696  -3.533  1.00  0.00           C
ATOM    399  OG1 THR A  22      -7.927   3.116  -5.198  1.00  0.00           O
ATOM    400  QG2 THR A  22      -8.520   5.046  -3.450  1.00  0.00           Q
ATOM    401  H   THR A  22      -5.774   1.621  -3.696  1.00  0.00           H
ATOM    402  HA  THR A  22      -7.625   2.871  -1.928  1.00  0.00           H
ATOM    403  HB  THR A  22      -9.436   2.830  -3.865  1.00  0.00           H
ATOM    404 1HG  THR A  22      -8.530   3.550  -5.807  1.00  0.00           H
ATOM    405 1HG2 THR A  22      -8.126   4.850  -2.533  1.00  0.00           H
ATOM    406 2HG2 THR A  22      -9.529   5.027  -3.586  1.00  0.00           H
ATOM    407 3HG2 THR A  22      -7.907   5.260  -4.235  1.00  0.00           H
ATOM    408  N   SER A  23      -7.210   0.064  -2.439  1.00  0.00           N
ATOM    409  CA  SER A  23      -7.580  -1.342  -2.314  1.00  0.00           C
ATOM    410  C   SER A  23      -7.439  -1.814  -0.870  1.00  0.00           C
ATOM    411  O   SER A  23      -6.526  -1.398  -0.157  1.00  0.00           O
ATOM    412  CB  SER A  23      -6.712  -2.205  -3.231  1.00  0.00           C
ATOM    413  OG  SER A  23      -5.359  -1.788  -3.194  1.00  0.00           O
ATOM    414  QB  SER A  23      -6.921  -2.678  -3.580  1.00  0.00           Q
ATOM    415  H   SER A  23      -6.288   0.334  -2.243  1.00  0.00           H
ATOM    416  HA  SER A  23      -8.613  -1.439  -2.612  1.00  0.00           H
ATOM    417 1HB  SER A  23      -7.074  -2.122  -4.245  1.00  0.00           H
ATOM    418 2HB  SER A  23      -6.768  -3.234  -2.912  1.00  0.00           H
ATOM    419  HG  SER A  23      -4.872  -2.217  -3.901  1.00  0.00           H
ATOM    420  N   SER A  24      -8.348  -2.684  -0.446  1.00  0.00           N
ATOM    421  CA  SER A  24      -8.325  -3.214   0.913  1.00  0.00           C
ATOM    422  C   SER A  24      -8.578  -4.719   0.915  1.00  0.00           C
ATOM    423  O   SER A  24      -8.733  -5.334  -0.140  1.00  0.00           O
ATOM    424  CB  SER A  24      -9.372  -2.509   1.775  1.00  0.00           C
ATOM    425  OG  SER A  24     -10.584  -2.331   1.064  1.00  0.00           O
ATOM    426  QB  SER A  24      -9.284  -2.320   2.364  1.00  0.00           Q
ATOM    427  H   SER A  24      -9.052  -2.981  -1.061  1.00  0.00           H
ATOM    428  HA  SER A  24      -7.345  -3.025   1.325  1.00  0.00           H
ATOM    429 1HB  SER A  24      -8.998  -1.539   2.072  1.00  0.00           H
ATOM    430 2HB  SER A  24      -9.571  -3.102   2.656  1.00  0.00           H
ATOM    431  HG  SER A  24     -10.793  -1.395   1.014  1.00  0.00           H
ATOM    432  N   SER A  25      -8.617  -5.305   2.107  1.00  0.00           N
ATOM    433  CA  SER A  25      -8.850  -6.737   2.248  1.00  0.00           C
ATOM    434  C   SER A  25      -9.569  -7.046   3.558  1.00  0.00           C
ATOM    435  O   SER A  25     -10.557  -7.779   3.578  1.00  0.00           O
ATOM    436  CB  SER A  25      -7.527  -7.501   2.187  1.00  0.00           C
ATOM    437  OG  SER A  25      -6.492  -6.781   2.837  1.00  0.00           O
ATOM    438  QB  SER A  25      -7.445  -8.055   1.913  1.00  0.00           Q
ATOM    439  H   SER A  25      -8.485  -4.761   2.912  1.00  0.00           H
ATOM    440  HA  SER A  25      -9.476  -7.053   1.426  1.00  0.00           H
ATOM    441 1HB  SER A  25      -7.249  -7.653   1.154  1.00  0.00           H
ATOM    442 2HB  SER A  25      -7.642  -8.457   2.672  1.00  0.00           H
ATOM    443  HG  SER A  25      -5.983  -6.294   2.186  1.00  0.00           H
ATOM    444  N   ALA A  26      -9.064  -6.482   4.651  1.00  0.00           N
ATOM    445  CA  ALA A  26      -9.657  -6.697   5.965  1.00  0.00           C
ATOM    446  C   ALA A  26     -10.689  -5.620   6.283  1.00  0.00           C
ATOM    447  O   ALA A  26     -11.664  -5.872   6.990  1.00  0.00           O
ATOM    448  CB  ALA A  26      -8.574  -6.727   7.033  1.00  0.00           C
ATOM    449  QB  ALA A  26      -8.318  -6.734   7.285  1.00  0.00           Q
ATOM    450  H   ALA A  26      -8.274  -5.908   4.570  1.00  0.00           H
ATOM    451  HA  ALA A  26     -10.146  -7.660   5.955  1.00  0.00           H
ATOM    452 1HB  ALA A  26      -8.818  -7.475   7.772  1.00  0.00           H
ATOM    453 2HB  ALA A  26      -8.510  -5.759   7.507  1.00  0.00           H
ATOM    454 3HB  ALA A  26      -7.625  -6.967   6.577  1.00  0.00           H
ATOM    455  N   LEU A  27     -10.465  -4.419   5.759  1.00  0.00           N
ATOM    456  CA  LEU A  27     -11.375  -3.304   5.990  1.00  0.00           C
ATOM    457  C   LEU A  27     -12.772  -3.624   5.466  1.00  0.00           C
ATOM    458  O   LEU A  27     -13.773  -3.158   6.011  1.00  0.00           O
ATOM    459  CB  LEU A  27     -10.844  -2.038   5.315  1.00  0.00           C
ATOM    460  CG  LEU A  27      -9.505  -1.531   5.855  1.00  0.00           C
ATOM    461  CD1 LEU A  27      -9.068  -0.281   5.107  1.00  0.00           C
ATOM    462  CD2 LEU A  27      -9.603  -1.256   7.348  1.00  0.00           C
ATOM    463  QB  LEU A  27     -11.154  -1.747   4.849  1.00  0.00           Q
ATOM    464  QD1 LEU A  27      -8.965   0.016   4.931  1.00  0.00           Q
ATOM    465  QD2 LEU A  27      -9.627  -1.191   7.700  1.00  0.00           Q
ATOM    466  QQD LEU A  27      -9.296  -0.587   6.316  1.00  0.00           Q
ATOM    467  H   LEU A  27      -9.669  -4.281   5.205  1.00  0.00           H
ATOM    468  HA  LEU A  27     -11.433  -3.137   7.055  1.00  0.00           H
ATOM    469 1HB  LEU A  27     -11.577  -1.256   5.440  1.00  0.00           H
ATOM    470 2HB  LEU A  27     -10.731  -2.239   4.259  1.00  0.00           H
ATOM    471  HG  LEU A  27      -8.752  -2.290   5.702  1.00  0.00           H
ATOM    472 1HD1 LEU A  27      -8.495   0.351   5.769  1.00  0.00           H
ATOM    473 2HD1 LEU A  27      -9.941   0.257   4.764  1.00  0.00           H
ATOM    474 3HD1 LEU A  27      -8.461  -0.562   4.260  1.00  0.00           H
ATOM    475 1HD2 LEU A  27     -10.497  -0.684   7.550  1.00  0.00           H
ATOM    476 2HD2 LEU A  27      -8.738  -0.695   7.668  1.00  0.00           H
ATOM    477 3HD2 LEU A  27      -9.645  -2.192   7.884  1.00  0.00           H
ATOM    478  N   MET A  28     -12.832  -4.424   4.407  1.00  0.00           N
ATOM    479  CA  MET A  28     -14.107  -4.807   3.809  1.00  0.00           C
ATOM    480  C   MET A  28     -14.960  -5.589   4.802  1.00  0.00           C
ATOM    481  O   MET A  28     -16.189  -5.515   4.774  1.00  0.00           O
ATOM    482  CB  MET A  28     -13.874  -5.642   2.549  1.00  0.00           C
ATOM    483  CG  MET A  28     -13.182  -6.969   2.819  1.00  0.00           C
ATOM    484  SD  MET A  28     -14.340  -8.348   2.914  1.00  0.00           S
ATOM    485  CE  MET A  28     -13.304  -9.610   3.650  1.00  0.00           C
ATOM    486  QB  MET A  28     -14.043  -5.460   1.974  1.00  0.00           Q
ATOM    487  QE  MET A  28     -13.096  -9.864   3.797  1.00  0.00           Q
ATOM    488  QG  MET A  28     -12.566  -7.030   2.888  1.00  0.00           Q
ATOM    489  H   MET A  28     -12.000  -4.765   4.015  1.00  0.00           H
ATOM    490  HA  MET A  28     -14.630  -3.902   3.538  1.00  0.00           H
ATOM    491 1HB  MET A  28     -13.261  -5.075   1.864  1.00  0.00           H
ATOM    492 2HB  MET A  28     -14.826  -5.845   2.084  1.00  0.00           H
ATOM    493 1HG  MET A  28     -12.650  -6.898   3.754  1.00  0.00           H
ATOM    494 2HG  MET A  28     -12.481  -7.163   2.022  1.00  0.00           H
ATOM    495 1HE  MET A  28     -12.527  -9.142   4.235  1.00  0.00           H
ATOM    496 2HE  MET A  28     -12.856 -10.207   2.870  1.00  0.00           H
ATOM    497 3HE  MET A  28     -13.905 -10.242   4.288  1.00  0.00           H
ATOM    498  N   GLN A  29     -14.301  -6.341   5.677  1.00  0.00           N
ATOM    499  CA  GLN A  29     -15.000  -7.138   6.680  1.00  0.00           C
ATOM    500  C   GLN A  29     -15.196  -6.344   7.966  1.00  0.00           C
ATOM    501  O   GLN A  29     -16.320  -5.994   8.326  1.00  0.00           O
ATOM    502  CB  GLN A  29     -14.222  -8.422   6.973  1.00  0.00           C
ATOM    503  CG  GLN A  29     -15.113  -9.628   7.223  1.00  0.00           C
ATOM    504  CD  GLN A  29     -15.978  -9.469   8.457  1.00  0.00           C
ATOM    505  NE2 GLN A  29     -17.189  -8.957   8.269  1.00  0.00           N
ATOM    506  OE1 GLN A  29     -15.563  -9.800   9.567  1.00  0.00           O
ATOM    507  QB  GLN A  29     -13.596  -8.455   6.990  1.00  0.00           Q
ATOM    508  QE2 GLN A  29     -17.611  -8.780   8.203  1.00  0.00           Q
ATOM    509  QG  GLN A  29     -15.122 -10.135   6.858  1.00  0.00           Q
ATOM    510  H   GLN A  29     -13.321  -6.359   5.650  1.00  0.00           H
ATOM    511  HA  GLN A  29     -15.969  -7.398   6.279  1.00  0.00           H
ATOM    512 1HB  GLN A  29     -13.609  -8.267   7.849  1.00  0.00           H
ATOM    513 2HB  GLN A  29     -13.583  -8.643   6.130  1.00  0.00           H
ATOM    514 1HG  GLN A  29     -14.488 -10.502   7.348  1.00  0.00           H
ATOM    515 2HG  GLN A  29     -15.756  -9.768   6.367  1.00  0.00           H
ATOM    516 1HE2 GLN A  29     -17.453  -8.716   7.355  1.00  0.00           H
ATOM    517 2HE2 GLN A  29     -17.770  -8.844   9.049  1.00  0.00           H
ATOM    518  N   GLY A  30     -14.095  -6.061   8.656  1.00  0.00           N
ATOM    519  CA  GLY A  30     -14.169  -5.310   9.894  1.00  0.00           C
ATOM    520  C   GLY A  30     -15.036  -5.990  10.937  1.00  0.00           C
ATOM    521  O   GLY A  30     -14.976  -7.208  11.104  1.00  0.00           O
ATOM    522  QA  GLY A  30     -13.874  -4.763   9.989  1.00  0.00           Q
ATOM    523  H   GLY A  30     -13.227  -6.366   8.320  1.00  0.00           H
ATOM    524 1HA  GLY A  30     -14.577  -4.331   9.686  1.00  0.00           H
ATOM    525 2HA  GLY A  30     -13.171  -5.194  10.293  1.00  0.00           H
ATOM    526  N   GLN A  31     -15.841  -5.201  11.639  1.00  0.00           N
ATOM    527  CA  GLN A  31     -16.724  -5.734  12.671  1.00  0.00           C
ATOM    528  C   GLN A  31     -18.145  -5.207  12.497  1.00  0.00           C
ATOM    529  O   GLN A  31     -19.108  -5.972  12.513  1.00  0.00           O
ATOM    530  CB  GLN A  31     -16.198  -5.368  14.059  1.00  0.00           C
ATOM    531  CG  GLN A  31     -16.871  -6.134  15.186  1.00  0.00           C
ATOM    532  CD  GLN A  31     -17.019  -5.306  16.447  1.00  0.00           C
ATOM    533  NE2 GLN A  31     -17.399  -5.955  17.541  1.00  0.00           N
ATOM    534  OE1 GLN A  31     -16.794  -4.094  16.439  1.00  0.00           O
ATOM    535  QB  GLN A  31     -15.748  -4.943  14.161  1.00  0.00           Q
ATOM    536  QE2 GLN A  31     -17.531  -6.182  17.923  1.00  0.00           Q
ATOM    537  QG  GLN A  31     -17.066  -6.725  15.137  1.00  0.00           Q
ATOM    538  H   GLN A  31     -15.844  -4.237  11.460  1.00  0.00           H
ATOM    539  HA  GLN A  31     -16.738  -6.809  12.573  1.00  0.00           H
ATOM    540 1HB  GLN A  31     -16.357  -4.313  14.226  1.00  0.00           H
ATOM    541 2HB  GLN A  31     -15.139  -5.573  14.096  1.00  0.00           H
ATOM    542 1HG  GLN A  31     -16.279  -7.008  15.414  1.00  0.00           H
ATOM    543 2HG  GLN A  31     -17.853  -6.441  14.860  1.00  0.00           H
ATOM    544 1HE2 GLN A  31     -17.560  -6.920  17.475  1.00  0.00           H
ATOM    545 2HE2 GLN A  31     -17.502  -5.444  18.371  1.00  0.00           H
ATOM    546  N   LYS A  32     -18.266  -3.894  12.330  1.00  0.00           N
ATOM    547  CA  LYS A  32     -19.570  -3.263  12.152  1.00  0.00           C
ATOM    548  C   LYS A  32     -19.633  -2.511  10.827  1.00  0.00           C
ATOM    549  O   LYS A  32     -20.240  -1.444  10.737  1.00  0.00           O
ATOM    550  CB  LYS A  32     -19.857  -2.305  13.310  1.00  0.00           C
ATOM    551  CG  LYS A  32     -18.868  -1.156  13.409  1.00  0.00           C
ATOM    552  CD  LYS A  32     -17.786  -1.439  14.440  1.00  0.00           C
ATOM    553  CE  LYS A  32     -18.189  -0.946  15.821  1.00  0.00           C
ATOM    554  NZ  LYS A  32     -19.275  -1.778  16.411  1.00  0.00           N
ATOM    555  QB  LYS A  32     -20.336  -2.376  13.710  1.00  0.00           Q
ATOM    556  QD  LYS A  32     -17.246  -1.720  14.312  1.00  0.00           Q
ATOM    557  QE  LYS A  32     -17.932  -0.455  16.104  1.00  0.00           Q
ATOM    558  QG  LYS A  32     -18.901  -0.635  13.070  1.00  0.00           Q
ATOM    559  QZ  LYS A  32     -19.536  -1.979  16.552  1.00  0.00           Q
ATOM    560  H   LYS A  32     -17.461  -3.335  12.325  1.00  0.00           H
ATOM    561  HA  LYS A  32     -20.317  -4.042  12.147  1.00  0.00           H
ATOM    562 1HB  LYS A  32     -19.825  -2.860  14.237  1.00  0.00           H
ATOM    563 2HB  LYS A  32     -20.846  -1.891  13.183  1.00  0.00           H
ATOM    564 1HG  LYS A  32     -19.400  -0.260  13.695  1.00  0.00           H
ATOM    565 2HG  LYS A  32     -18.403  -1.009  12.446  1.00  0.00           H
ATOM    566 1HD  LYS A  32     -16.878  -0.937  14.140  1.00  0.00           H
ATOM    567 2HD  LYS A  32     -17.615  -2.503  14.484  1.00  0.00           H
ATOM    568 1HE  LYS A  32     -18.535   0.073  15.738  1.00  0.00           H
ATOM    569 2HE  LYS A  32     -17.327  -0.984  16.469  1.00  0.00           H
ATOM    570 1HZ  LYS A  32     -18.983  -2.777  16.442  1.00  0.00           H
ATOM    571 2HZ  LYS A  32     -20.139  -1.700  15.838  1.00  0.00           H
ATOM    572 3HZ  LYS A  32     -19.484  -1.459  17.378  1.00  0.00           H
ATOM    573  N   TPO A  33     -18.995  -3.097   9.825  1.00  0.00           N
ATOM    574  CA  TPO A  33     -18.967  -2.481   8.466  1.00  0.00           C
ATOM    575  C   TPO A  33     -18.701  -0.995   8.602  1.00  0.00           C
ATOM    576  O   TPO A  33     -19.524  -0.151   8.247  1.00  0.00           O
ATOM    577  CB  TPO A  33     -20.197  -2.958   7.614  1.00  0.00           C
ATOM    578  CG2 TPO A  33     -21.553  -2.705   8.297  1.00  0.00           C
ATOM    579  OG1 TPO A  33     -20.231  -2.237   6.349  1.00  0.00           O
ATOM    580  PS  TPO A  33     -21.347  -2.435   5.182  1.00  0.00           P
ATOM    581  OPA TPO A  33     -21.343  -3.877   4.667  1.00  0.00           O
ATOM    582  OPB TPO A  33     -21.033  -1.494   4.014  1.00  0.00           O
ATOM    583  OPC TPO A  33     -22.745  -2.095   5.710  1.00  0.00           O
ATOM    584  QG2 TPO A  33     -21.906  -2.641   8.468  1.00  0.00           Q
ATOM    585  H   TPO A  33     -18.466  -3.974   9.802  1.00  0.00           H
ATOM    586  HA  TPO A  33     -18.083  -2.887   7.945  1.00  0.00           H
ATOM    587  HB  TPO A  33     -20.086  -4.045   7.422  1.00  0.00           H
ATOM    588 1HG2 TPO A  33     -22.383  -3.057   7.660  1.00  0.00           H
ATOM    589 2HG2 TPO A  33     -21.623  -3.236   9.263  1.00  0.00           H
ATOM    590 3HG2 TPO A  33     -21.710  -1.629   8.480  1.00  0.00           H
ATOM    591  N   PRO A  34     -17.514  -0.650   9.133  1.00  0.00           N
ATOM    592  CA  PRO A  34     -17.113   0.747   9.330  1.00  0.00           C
ATOM    593  C   PRO A  34     -17.255   1.573   8.056  1.00  0.00           C
ATOM    594  O   PRO A  34     -17.005   1.083   6.956  1.00  0.00           O
ATOM    595  CB  PRO A  34     -15.643   0.642   9.739  1.00  0.00           C
ATOM    596  CG  PRO A  34     -15.511  -0.717  10.335  1.00  0.00           C
ATOM    597  CD  PRO A  34     -16.473  -1.594   9.584  1.00  0.00           C
ATOM    598  QB  PRO A  34     -15.213   1.083   9.662  1.00  0.00           Q
ATOM    599  QD  PRO A  34     -16.437  -2.200   9.490  1.00  0.00           Q
ATOM    600  QG  PRO A  34     -15.136  -0.880  10.797  1.00  0.00           Q
ATOM    601  HA  PRO A  34     -17.680   1.212  10.123  1.00  0.00           H
ATOM    602 1HB  PRO A  34     -15.410   1.412  10.458  1.00  0.00           H
ATOM    603 2HB  PRO A  34     -15.015   0.754   8.866  1.00  0.00           H
ATOM    604 1HG  PRO A  34     -15.772  -0.684  11.382  1.00  0.00           H
ATOM    605 2HG  PRO A  34     -14.500  -1.076  10.211  1.00  0.00           H
ATOM    606 1HD  PRO A  34     -16.891  -2.343  10.239  1.00  0.00           H
ATOM    607 2HD  PRO A  34     -15.983  -2.058   8.741  1.00  0.00           H
ATOM    608  N   GLN A  35     -17.656   2.831   8.215  1.00  0.00           N
ATOM    609  CA  GLN A  35     -17.831   3.725   7.077  1.00  0.00           C
ATOM    610  C   GLN A  35     -16.767   4.819   7.076  1.00  0.00           C
ATOM    611  O   GLN A  35     -16.307   5.251   6.019  1.00  0.00           O
ATOM    612  CB  GLN A  35     -19.225   4.355   7.106  1.00  0.00           C
ATOM    613  CG  GLN A  35     -19.622   4.891   8.472  1.00  0.00           C
ATOM    614  CD  GLN A  35     -20.250   3.829   9.354  1.00  0.00           C
ATOM    615  NE2 GLN A  35     -19.677   3.626  10.534  1.00  0.00           N
ATOM    616  OE1 GLN A  35     -21.240   3.201   8.980  1.00  0.00           O
ATOM    617  QB  GLN A  35     -19.602   4.391   6.606  1.00  0.00           Q
ATOM    618  QE2 GLN A  35     -19.477   3.554  10.945  1.00  0.00           Q
ATOM    619  QG  GLN A  35     -19.536   5.482   8.652  1.00  0.00           Q
ATOM    620  H   GLN A  35     -17.839   3.164   9.118  1.00  0.00           H
ATOM    621  HA  GLN A  35     -17.728   3.141   6.176  1.00  0.00           H
ATOM    622 1HB  GLN A  35     -19.950   3.610   6.810  1.00  0.00           H
ATOM    623 2HB  GLN A  35     -19.252   5.173   6.401  1.00  0.00           H
ATOM    624 1HG  GLN A  35     -20.333   5.693   8.337  1.00  0.00           H
ATOM    625 2HG  GLN A  35     -18.741   5.271   8.966  1.00  0.00           H
ATOM    626 1HE2 GLN A  35     -18.892   4.164  10.767  1.00  0.00           H
ATOM    627 2HE2 GLN A  35     -20.063   2.946  11.124  1.00  0.00           H
ATOM    628  N   LYS A  36     -16.380   5.261   8.269  1.00  0.00           N
ATOM    629  CA  LYS A  36     -15.370   6.304   8.406  1.00  0.00           C
ATOM    630  C   LYS A  36     -13.996   5.699   8.683  1.00  0.00           C
ATOM    631  O   LYS A  36     -13.886   4.671   9.351  1.00  0.00           O
ATOM    632  CB  LYS A  36     -15.755   7.270   9.531  1.00  0.00           C
ATOM    633  CG  LYS A  36     -15.634   8.735   9.143  1.00  0.00           C
ATOM    634  CD  LYS A  36     -16.619   9.597   9.915  1.00  0.00           C
ATOM    635  CE  LYS A  36     -18.020   9.497   9.337  1.00  0.00           C
ATOM    636  NZ  LYS A  36     -18.902  10.595   9.819  1.00  0.00           N
ATOM    637  QB  LYS A  36     -15.945   7.084  10.099  1.00  0.00           Q
ATOM    638  QD  LYS A  36     -16.467   9.949  10.406  1.00  0.00           Q
ATOM    639  QE  LYS A  36     -18.202   9.047   8.943  1.00  0.00           Q
ATOM    640  QG  LYS A  36     -15.231   8.953   8.722  1.00  0.00           Q
ATOM    641  QZ  LYS A  36     -19.113  10.858   9.935  1.00  0.00           Q
ATOM    642  H   LYS A  36     -16.784   4.879   9.076  1.00  0.00           H
ATOM    643  HA  LYS A  36     -15.329   6.849   7.475  1.00  0.00           H
ATOM    644 1HB  LYS A  36     -15.113   7.090  10.380  1.00  0.00           H
ATOM    645 2HB  LYS A  36     -16.778   7.079   9.817  1.00  0.00           H
ATOM    646 1HG  LYS A  36     -15.832   8.835   8.086  1.00  0.00           H
ATOM    647 2HG  LYS A  36     -14.630   9.072   9.357  1.00  0.00           H
ATOM    648 1HD  LYS A  36     -16.293  10.627   9.869  1.00  0.00           H
ATOM    649 2HD  LYS A  36     -16.640   9.271  10.944  1.00  0.00           H
ATOM    650 1HE  LYS A  36     -18.448   8.548   9.627  1.00  0.00           H
ATOM    651 2HE  LYS A  36     -17.956   9.546   8.260  1.00  0.00           H
ATOM    652 1HZ  LYS A  36     -18.628  10.874  10.784  1.00  0.00           H
ATOM    653 2HZ  LYS A  36     -19.892  10.280   9.830  1.00  0.00           H
ATOM    654 3HZ  LYS A  36     -18.818  11.422   9.194  1.00  0.00           H
ATOM    655  N   PRO A  37     -12.923   6.329   8.171  1.00  0.00           N
ATOM    656  CA  PRO A  37     -11.554   5.844   8.369  1.00  0.00           C
ATOM    657  C   PRO A  37     -11.076   6.030   9.806  1.00  0.00           C
ATOM    658  O   PRO A  37     -10.314   5.215  10.326  1.00  0.00           O
ATOM    659  CB  PRO A  37     -10.730   6.709   7.414  1.00  0.00           C
ATOM    660  CG  PRO A  37     -11.516   7.965   7.269  1.00  0.00           C
ATOM    661  CD  PRO A  37     -12.962   7.561   7.361  1.00  0.00           C
ATOM    662  QB  PRO A  37     -10.188   6.550   7.157  1.00  0.00           Q
ATOM    663  QD  PRO A  37     -13.450   7.847   7.117  1.00  0.00           Q
ATOM    664  QG  PRO A  37     -11.291   8.533   7.187  1.00  0.00           Q
ATOM    665  HA  PRO A  37     -11.458   4.804   8.090  1.00  0.00           H
ATOM    666 1HB  PRO A  37     -10.618   6.202   6.468  1.00  0.00           H
ATOM    667 2HB  PRO A  37      -9.757   6.899   7.846  1.00  0.00           H
ATOM    668 1HG  PRO A  37     -11.314   8.415   6.309  1.00  0.00           H
ATOM    669 2HG  PRO A  37     -11.267   8.650   8.065  1.00  0.00           H
ATOM    670 1HD  PRO A  37     -13.362   7.363   6.378  1.00  0.00           H
ATOM    671 2HD  PRO A  37     -13.538   8.329   7.856  1.00  0.00           H
ATOM    672  N   SER A  38     -11.530   7.106  10.440  1.00  0.00           N
ATOM    673  CA  SER A  38     -11.148   7.399  11.817  1.00  0.00           C
ATOM    674  C   SER A  38     -11.604   6.287  12.756  1.00  0.00           C
ATOM    675  O   SER A  38     -10.897   5.926  13.697  1.00  0.00           O
ATOM    676  CB  SER A  38     -11.747   8.735  12.260  1.00  0.00           C
ATOM    677  OG  SER A  38     -12.969   8.994  11.592  1.00  0.00           O
ATOM    678  QB  SER A  38     -11.492   9.119  12.679  1.00  0.00           Q
ATOM    679  H   SER A  38     -12.136   7.717   9.971  1.00  0.00           H
ATOM    680  HA  SER A  38     -10.071   7.466  11.855  1.00  0.00           H
ATOM    681 1HB  SER A  38     -11.051   9.530  12.035  1.00  0.00           H
ATOM    682 2HB  SER A  38     -11.932   8.709  13.324  1.00  0.00           H
ATOM    683  HG  SER A  38     -12.792   9.450  10.765  1.00  0.00           H
ATOM    684  N   GLN A  39     -12.792   5.749  12.495  1.00  0.00           N
ATOM    685  CA  GLN A  39     -13.344   4.679  13.319  1.00  0.00           C
ATOM    686  C   GLN A  39     -13.032   3.314  12.715  1.00  0.00           C
ATOM    687  O   GLN A  39     -13.196   3.102  11.513  1.00  0.00           O
ATOM    688  CB  GLN A  39     -14.856   4.850  13.468  1.00  0.00           C
ATOM    689  CG  GLN A  39     -15.611   4.763  12.152  1.00  0.00           C
ATOM    690  CD  GLN A  39     -16.759   5.750  12.071  1.00  0.00           C
ATOM    691  NE2 GLN A  39     -16.469   7.017  12.348  1.00  0.00           N
ATOM    692  OE1 GLN A  39     -17.892   5.381  11.762  1.00  0.00           O
ATOM    693  QB  GLN A  39     -15.143   4.947  14.017  1.00  0.00           Q
ATOM    694  QE2 GLN A  39     -16.368   7.457  12.446  1.00  0.00           Q
ATOM    695  QG  GLN A  39     -15.466   4.364  11.694  1.00  0.00           Q
ATOM    696  H   GLN A  39     -13.308   6.081  11.732  1.00  0.00           H
ATOM    697  HA  GLN A  39     -12.884   4.742  14.294  1.00  0.00           H
ATOM    698 1HB  GLN A  39     -15.056   5.815  13.910  1.00  0.00           H
ATOM    699 2HB  GLN A  39     -15.231   4.080  14.125  1.00  0.00           H
ATOM    700 1HG  GLN A  39     -16.008   3.764  12.045  1.00  0.00           H
ATOM    701 2HG  GLN A  39     -14.924   4.966  11.343  1.00  0.00           H
ATOM    702 1HE2 GLN A  39     -15.545   7.239  12.587  1.00  0.00           H
ATOM    703 2HE2 GLN A  39     -17.192   7.676  12.305  1.00  0.00           H
ATOM    704  N   ASN A  40     -12.582   2.388  13.556  1.00  0.00           N
ATOM    705  CA  ASN A  40     -12.248   1.042  13.106  1.00  0.00           C
ATOM    706  C   ASN A  40     -13.345   0.053  13.487  1.00  0.00           C
ATOM    707  O   ASN A  40     -14.373   0.435  14.046  1.00  0.00           O
ATOM    708  CB  ASN A  40     -10.914   0.598  13.707  1.00  0.00           C
ATOM    709  CG  ASN A  40      -9.735   0.941  12.815  1.00  0.00           C
ATOM    710  ND2 ASN A  40      -9.040  -0.083  12.334  1.00  0.00           N
ATOM    711  OD1 ASN A  40      -9.453   2.112  12.562  1.00  0.00           O
ATOM    712  QB  ASN A  40     -10.851   0.308  14.257  1.00  0.00           Q
ATOM    713  QD2 ASN A  40      -8.797  -0.440  12.166  1.00  0.00           Q
ATOM    714  H   ASN A  40     -12.473   2.617  14.504  1.00  0.00           H
ATOM    715  HA  ASN A  40     -12.159   1.066  12.030  1.00  0.00           H
ATOM    716 1HB  ASN A  40     -10.930  -0.471  13.855  1.00  0.00           H
ATOM    717 2HB  ASN A  40     -10.774   1.087  14.659  1.00  0.00           H
ATOM    718 1HD2 ASN A  40      -9.322  -0.989  12.578  1.00  0.00           H
ATOM    719 2HD2 ASN A  40      -8.273   0.110  11.754  1.00  0.00           H
ATOM    720  N   LEU A  41     -13.118  -1.221  13.181  1.00  0.00           N
ATOM    721  CA  LEU A  41     -14.086  -2.265  13.492  1.00  0.00           C
ATOM    722  C   LEU A  41     -14.345  -2.341  14.993  1.00  0.00           C
ATOM    723  O   LEU A  41     -15.439  -2.699  15.428  1.00  0.00           O
ATOM    724  CB  LEU A  41     -13.591  -3.618  12.979  1.00  0.00           C
ATOM    725  CG  LEU A  41     -12.301  -4.125  13.629  1.00  0.00           C
ATOM    726  CD1 LEU A  41     -12.316  -5.643  13.731  1.00  0.00           C
ATOM    727  CD2 LEU A  41     -11.087  -3.653  12.842  1.00  0.00           C
ATOM    728  QB  LEU A  41     -13.894  -3.943  12.532  1.00  0.00           Q
ATOM    729  QD1 LEU A  41     -12.318  -6.002  13.755  1.00  0.00           Q
ATOM    730  QD2 LEU A  41     -10.801  -3.542  12.656  1.00  0.00           Q
ATOM    731  QQD LEU A  41     -11.559  -4.772  13.206  1.00  0.00           Q
ATOM    732  H   LEU A  41     -12.279  -1.463  12.736  1.00  0.00           H
ATOM    733  HA  LEU A  41     -15.012  -2.018  12.991  1.00  0.00           H
ATOM    734 1HB  LEU A  41     -13.421  -3.537  11.916  1.00  0.00           H
ATOM    735 2HB  LEU A  41     -14.366  -4.349  13.148  1.00  0.00           H
ATOM    736  HG  LEU A  41     -12.230  -3.724  14.629  1.00  0.00           H
ATOM    737 1HD1 LEU A  41     -12.851  -6.055  12.889  1.00  0.00           H
ATOM    738 2HD1 LEU A  41     -12.804  -5.937  14.648  1.00  0.00           H
ATOM    739 3HD1 LEU A  41     -11.301  -6.013  13.729  1.00  0.00           H
ATOM    740 1HD2 LEU A  41     -10.286  -4.368  12.954  1.00  0.00           H
ATOM    741 2HD2 LEU A  41     -10.767  -2.693  13.218  1.00  0.00           H
ATOM    742 3HD2 LEU A  41     -11.348  -3.563  11.798  1.00  0.00           H
ATOM    743  N   VAL A  42     -13.329  -2.001  15.781  1.00  0.00           N
ATOM    744  CA  VAL A  42     -13.447  -2.029  17.234  1.00  0.00           C
ATOM    745  C   VAL A  42     -13.620  -0.622  17.801  1.00  0.00           C
ATOM    746  O   VAL A  42     -13.238   0.361  17.168  1.00  0.00           O
ATOM    747  CB  VAL A  42     -12.214  -2.683  17.885  1.00  0.00           C
ATOM    748  CG1 VAL A  42     -12.194  -4.180  17.610  1.00  0.00           C
ATOM    749  CG2 VAL A  42     -10.936  -2.025  17.388  1.00  0.00           C
ATOM    750  QG1 VAL A  42     -12.189  -4.534  17.544  1.00  0.00           Q
ATOM    751  QG2 VAL A  42     -10.634  -1.869  17.271  1.00  0.00           Q
ATOM    752  QQG VAL A  42     -11.412  -3.201  17.408  1.00  0.00           Q
ATOM    753  H   VAL A  42     -12.482  -1.724  15.376  1.00  0.00           H
ATOM    754  HA  VAL A  42     -14.317  -2.619  17.485  1.00  0.00           H
ATOM    755  HB  VAL A  42     -12.276  -2.539  18.953  1.00  0.00           H
ATOM    756 1HG1 VAL A  42     -11.608  -4.374  16.723  1.00  0.00           H
ATOM    757 2HG1 VAL A  42     -13.204  -4.531  17.458  1.00  0.00           H
ATOM    758 3HG1 VAL A  42     -11.755  -4.695  18.451  1.00  0.00           H
ATOM    759 1HG2 VAL A  42     -10.642  -2.472  16.451  1.00  0.00           H
ATOM    760 2HG2 VAL A  42     -10.151  -2.167  18.117  1.00  0.00           H
ATOM    761 3HG2 VAL A  42     -11.108  -0.968  17.246  1.00  0.00           H
ATOM    762  N   PRO A  43     -14.203  -0.509  19.007  1.00  0.00           N
ATOM    763  CA  PRO A  43     -14.425   0.787  19.658  1.00  0.00           C
ATOM    764  C   PRO A  43     -13.154   1.624  19.728  1.00  0.00           C
ATOM    765  O   PRO A  43     -12.046   1.090  19.720  1.00  0.00           O
ATOM    766  CB  PRO A  43     -14.891   0.402  21.064  1.00  0.00           C
ATOM    767  CG  PRO A  43     -15.484  -0.955  20.910  1.00  0.00           C
ATOM    768  CD  PRO A  43     -14.690  -1.634  19.829  1.00  0.00           C
ATOM    769  QB  PRO A  43     -14.834   0.753  21.573  1.00  0.00           Q
ATOM    770  QD  PRO A  43     -14.594  -2.237  19.753  1.00  0.00           Q
ATOM    771  QG  PRO A  43     -15.959  -1.187  21.229  1.00  0.00           Q
ATOM    772  HA  PRO A  43     -15.200   1.350  19.161  1.00  0.00           H
ATOM    773 1HB  PRO A  43     -15.624   1.115  21.411  1.00  0.00           H
ATOM    774 2HB  PRO A  43     -14.044   0.391  21.736  1.00  0.00           H
ATOM    775 1HG  PRO A  43     -16.520  -0.873  20.619  1.00  0.00           H
ATOM    776 2HG  PRO A  43     -15.397  -1.502  21.838  1.00  0.00           H
ATOM    777 1HD  PRO A  43     -15.324  -2.288  19.250  1.00  0.00           H
ATOM    778 2HD  PRO A  43     -13.865  -2.184  20.256  1.00  0.00           H
ATOM    779  N   VAL A  44     -13.323   2.941  19.796  1.00  0.00           N
ATOM    780  CA  VAL A  44     -12.189   3.854  19.868  1.00  0.00           C
ATOM    781  C   VAL A  44     -12.544   5.109  20.661  1.00  0.00           C
ATOM    782  O   VAL A  44     -13.607   5.697  20.468  1.00  0.00           O
ATOM    783  CB  VAL A  44     -11.707   4.262  18.462  1.00  0.00           C
ATOM    784  CG1 VAL A  44     -12.809   4.991  17.706  1.00  0.00           C
ATOM    785  CG2 VAL A  44     -10.454   5.121  18.552  1.00  0.00           C
ATOM    786  QG1 VAL A  44     -13.069   5.163  17.528  1.00  0.00           Q
ATOM    787  QG2 VAL A  44     -10.158   5.324  18.574  1.00  0.00           Q
ATOM    788  QQG VAL A  44     -11.613   5.243  18.051  1.00  0.00           Q
ATOM    789  H   VAL A  44     -14.233   3.307  19.799  1.00  0.00           H
ATOM    790  HA  VAL A  44     -11.380   3.342  20.368  1.00  0.00           H
ATOM    791  HB  VAL A  44     -11.462   3.363  17.914  1.00  0.00           H
ATOM    792 1HG1 VAL A  44     -12.753   6.047  17.921  1.00  0.00           H
ATOM    793 2HG1 VAL A  44     -13.771   4.610  18.017  1.00  0.00           H
ATOM    794 3HG1 VAL A  44     -12.683   4.830  16.646  1.00  0.00           H
ATOM    795 1HG2 VAL A  44      -9.862   4.804  19.398  1.00  0.00           H
ATOM    796 2HG2 VAL A  44     -10.735   6.156  18.677  1.00  0.00           H
ATOM    797 3HG2 VAL A  44      -9.876   5.009  17.646  1.00  0.00           H
ATOM    798  N   TPO A  45     -11.629   5.483  21.543  1.00  0.00           N
ATOM    799  CA  TPO A  45     -11.832   6.691  22.396  1.00  0.00           C
ATOM    800  C   TPO A  45     -10.616   7.588  22.279  1.00  0.00           C
ATOM    801  O   TPO A  45      -9.670   7.508  23.063  1.00  0.00           O
ATOM    802  CB  TPO A  45     -12.342   6.285  23.824  1.00  0.00           C
ATOM    803  CG2 TPO A  45     -11.508   5.171  24.481  1.00  0.00           C
ATOM    804  OG1 TPO A  45     -12.275   7.432  24.718  1.00  0.00           O
ATOM    805  PS  TPO A  45     -12.711   7.433  26.285  1.00  0.00           P
ATOM    806  OPA TPO A  45     -14.189   7.064  26.438  1.00  0.00           O
ATOM    807  OPB TPO A  45     -12.488   8.830  26.873  1.00  0.00           O
ATOM    808  OPC TPO A  45     -11.860   6.436  27.081  1.00  0.00           O
ATOM    809  QG2 TPO A  45     -11.296   4.884  24.655  1.00  0.00           Q
ATOM    810  H   TPO A  45     -10.723   5.063  21.775  1.00  0.00           H
ATOM    811  HA  TPO A  45     -12.660   7.268  21.948  1.00  0.00           H
ATOM    812  HB  TPO A  45     -13.393   5.943  23.732  1.00  0.00           H
ATOM    813 1HG2 TPO A  45     -11.906   4.921  25.480  1.00  0.00           H
ATOM    814 2HG2 TPO A  45     -11.520   4.248  23.875  1.00  0.00           H
ATOM    815 3HG2 TPO A  45     -10.459   5.485  24.612  1.00  0.00           H
ATOM    816  N   PRO A  46     -10.628   8.478  21.269  1.00  0.00           N
ATOM    817  CA  PRO A  46      -9.524   9.413  21.027  1.00  0.00           C
ATOM    818  C   PRO A  46      -9.147  10.201  22.277  1.00  0.00           C
ATOM    819  O   PRO A  46      -9.949  10.338  23.202  1.00  0.00           O
ATOM    820  CB  PRO A  46     -10.081  10.348  19.952  1.00  0.00           C
ATOM    821  CG  PRO A  46     -11.116   9.545  19.248  1.00  0.00           C
ATOM    822  CD  PRO A  46     -11.718   8.642  20.288  1.00  0.00           C
ATOM    823  QB  PRO A  46      -9.897  10.933  19.850  1.00  0.00           Q
ATOM    824  QD  PRO A  46     -12.283   8.400  20.298  1.00  0.00           Q
ATOM    825  QG  PRO A  46     -11.265   9.578  18.650  1.00  0.00           Q
ATOM    826  HA  PRO A  46      -8.650   8.902  20.648  1.00  0.00           H
ATOM    827 1HB  PRO A  46      -9.286  10.643  19.281  1.00  0.00           H
ATOM    828 2HB  PRO A  46     -10.508  11.225  20.419  1.00  0.00           H
ATOM    829 1HG  PRO A  46     -10.658   8.959  18.464  1.00  0.00           H
ATOM    830 2HG  PRO A  46     -11.872  10.198  18.835  1.00  0.00           H
ATOM    831 1HD  PRO A  46     -11.989   7.691  19.853  1.00  0.00           H
ATOM    832 2HD  PRO A  46     -12.579   9.110  20.743  1.00  0.00           H
ATOM    833  N   SER A  47      -7.924  10.719  22.297  1.00  0.00           N
ATOM    834  CA  SER A  47      -7.441  11.494  23.433  1.00  0.00           C
ATOM    835  C   SER A  47      -8.032  12.899  23.424  1.00  0.00           C
ATOM    836  O   SER A  47      -8.938  13.198  22.645  1.00  0.00           O
ATOM    837  CB  SER A  47      -5.912  11.571  23.412  1.00  0.00           C
ATOM    838  OG  SER A  47      -5.340  10.288  23.237  1.00  0.00           O
ATOM    839  QB  SER A  47      -5.580  12.095  23.473  1.00  0.00           Q
ATOM    840  H   SER A  47      -7.331  10.576  21.528  1.00  0.00           H
ATOM    841  HA  SER A  47      -7.755  10.991  24.335  1.00  0.00           H
ATOM    842 1HB  SER A  47      -5.562  11.983  24.348  1.00  0.00           H
ATOM    843 2HB  SER A  47      -5.597  12.207  22.598  1.00  0.00           H
ATOM    844  HG  SER A  47      -4.438  10.380  22.918  1.00  0.00           H
ATOM    845  N   THR A  48      -7.515  13.759  24.295  1.00  0.00           N
ATOM    846  CA  THR A  48      -7.992  15.135  24.387  1.00  0.00           C
ATOM    847  C   THR A  48      -6.995  16.100  23.754  1.00  0.00           C
ATOM    848  O   THR A  48      -5.974  15.684  23.209  1.00  0.00           O
ATOM    849  CB  THR A  48      -8.232  15.517  25.848  1.00  0.00           C
ATOM    850  CG2 THR A  48      -9.626  15.186  26.333  1.00  0.00           C
ATOM    851  OG1 THR A  48      -7.313  14.852  26.697  1.00  0.00           O
ATOM    852  QG2 THR A  48      -9.959  15.108  26.448  1.00  0.00           Q
ATOM    853  H   THR A  48      -6.795  13.462  24.891  1.00  0.00           H
ATOM    854  HA  THR A  48      -8.928  15.198  23.850  1.00  0.00           H
ATOM    855  HB  THR A  48      -8.086  16.582  25.959  1.00  0.00           H
ATOM    856 1HG  THR A  48      -7.418  15.172  27.597  1.00  0.00           H
ATOM    857 1HG2 THR A  48      -9.901  14.199  25.993  1.00  0.00           H
ATOM    858 2HG2 THR A  48     -10.326  15.909  25.938  1.00  0.00           H
ATOM    859 3HG2 THR A  48      -9.650  15.215  27.412  1.00  0.00           H
ATOM    860  N   THR A  49      -7.300  17.392  23.830  1.00  0.00           N
ATOM    861  CA  THR A  49      -6.431  18.416  23.264  1.00  0.00           C
ATOM    862  C   THR A  49      -5.642  19.127  24.358  1.00  0.00           C
ATOM    863  O   THR A  49      -4.475  19.470  24.173  1.00  0.00           O
ATOM    864  CB  THR A  49      -7.255  19.433  22.472  1.00  0.00           C
ATOM    865  CG2 THR A  49      -6.409  20.481  21.780  1.00  0.00           C
ATOM    866  OG1 THR A  49      -8.034  18.786  21.481  1.00  0.00           O
ATOM    867  QG2 THR A  49      -6.208  20.729  21.616  1.00  0.00           Q
ATOM    868  H   THR A  49      -8.130  17.662  24.277  1.00  0.00           H
ATOM    869  HA  THR A  49      -5.737  17.930  22.594  1.00  0.00           H
ATOM    870  HB  THR A  49      -7.924  19.943  23.149  1.00  0.00           H
ATOM    871 1HG  THR A  49      -8.966  18.908  21.675  1.00  0.00           H
ATOM    872 1HG2 THR A  49      -5.600  19.998  21.251  1.00  0.00           H
ATOM    873 2HG2 THR A  49      -6.004  21.159  22.516  1.00  0.00           H
ATOM    874 3HG2 THR A  49      -7.020  21.031  21.080  1.00  0.00           H
ATOM    875  N   LYS A  50      -6.287  19.343  25.501  1.00  0.00           N
ATOM    876  CA  LYS A  50      -5.645  20.012  26.627  1.00  0.00           C
ATOM    877  C   LYS A  50      -4.423  19.231  27.098  1.00  0.00           C
ATOM    878  O   LYS A  50      -3.293  19.711  27.003  1.00  0.00           O
ATOM    879  CB  LYS A  50      -6.636  20.176  27.781  1.00  0.00           C
ATOM    880  CG  LYS A  50      -6.390  21.419  28.619  1.00  0.00           C
ATOM    881  CD  LYS A  50      -4.998  21.414  29.228  1.00  0.00           C
ATOM    882  CE  LYS A  50      -4.848  22.496  30.286  1.00  0.00           C
ATOM    883  NZ  LYS A  50      -4.896  23.861  29.695  1.00  0.00           N
ATOM    884  QB  LYS A  50      -7.101  19.774  27.902  1.00  0.00           Q
ATOM    885  QD  LYS A  50      -4.545  21.019  29.065  1.00  0.00           Q
ATOM    886  QE  LYS A  50      -4.775  22.379  30.894  1.00  0.00           Q
ATOM    887  QG  LYS A  50      -6.807  21.874  28.703  1.00  0.00           Q
ATOM    888  QZ  LYS A  50      -4.908  24.190  29.554  1.00  0.00           Q
ATOM    889  H   LYS A  50      -7.216  19.045  25.588  1.00  0.00           H
ATOM    890  HA  LYS A  50      -5.328  20.988  26.294  1.00  0.00           H
ATOM    891 1HB  LYS A  50      -6.566  19.314  28.426  1.00  0.00           H
ATOM    892 2HB  LYS A  50      -7.636  20.233  27.377  1.00  0.00           H
ATOM    893 1HG  LYS A  50      -7.120  21.456  29.414  1.00  0.00           H
ATOM    894 2HG  LYS A  50      -6.494  22.292  27.992  1.00  0.00           H
ATOM    895 1HD  LYS A  50      -4.272  21.585  28.446  1.00  0.00           H
ATOM    896 2HD  LYS A  50      -4.818  20.452  29.684  1.00  0.00           H
ATOM    897 1HE  LYS A  50      -3.899  22.363  30.787  1.00  0.00           H
ATOM    898 2HE  LYS A  50      -5.649  22.395  31.002  1.00  0.00           H
ATOM    899 1HZ  LYS A  50      -5.777  23.987  29.156  1.00  0.00           H
ATOM    900 2HZ  LYS A  50      -4.089  24.004  29.056  1.00  0.00           H
ATOM    901 3HZ  LYS A  50      -4.858  24.578  30.448  1.00  0.00           H
ATOM    902  N   SER A  51      -4.656  18.025  27.606  1.00  0.00           N
ATOM    903  CA  SER A  51      -3.574  17.177  28.093  1.00  0.00           C
ATOM    904  C   SER A  51      -3.249  16.079  27.085  1.00  0.00           C
ATOM    905  O   SER A  51      -4.117  15.638  26.332  1.00  0.00           O
ATOM    906  CB  SER A  51      -3.951  16.557  29.439  1.00  0.00           C
ATOM    907  OG  SER A  51      -4.900  15.519  29.276  1.00  0.00           O
ATOM    908  QB  SER A  51      -3.719  16.734  29.992  1.00  0.00           Q
ATOM    909  H   SER A  51      -5.578  17.697  27.655  1.00  0.00           H
ATOM    910  HA  SER A  51      -2.701  17.799  28.223  1.00  0.00           H
ATOM    911 1HB  SER A  51      -4.374  17.319  30.078  1.00  0.00           H
ATOM    912 2HB  SER A  51      -3.065  16.148  29.905  1.00  0.00           H
ATOM    913  HG  SER A  51      -5.585  15.804  28.666  1.00  0.00           H
ATOM    914  N   PHE A  52      -1.995  15.640  27.082  1.00  0.00           N
ATOM    915  CA  PHE A  52      -1.555  14.592  26.167  1.00  0.00           C
ATOM    916  C   PHE A  52      -1.651  13.220  26.827  1.00  0.00           C
ATOM    917  O   PHE A  52      -0.653  12.678  27.305  1.00  0.00           O
ATOM    918  CB  PHE A  52      -0.119  14.853  25.712  1.00  0.00           C
ATOM    919  CG  PHE A  52       0.019  16.050  24.816  1.00  0.00           C
ATOM    920  CD1 PHE A  52      -0.229  17.326  25.298  1.00  0.00           C
ATOM    921  CD2 PHE A  52       0.395  15.902  23.491  1.00  0.00           C
ATOM    922  CE1 PHE A  52      -0.104  18.430  24.477  1.00  0.00           C
ATOM    923  CE2 PHE A  52       0.523  17.001  22.663  1.00  0.00           C
ATOM    924  CZ  PHE A  52       0.273  18.267  23.157  1.00  0.00           C
ATOM    925  QB  PHE A  52       0.372  14.502  25.875  1.00  0.00           Q
ATOM    926  QD  PHE A  52       0.033  16.183  24.716  1.00  0.00           Q
ATOM    927  QE  PHE A  52       0.259  18.145  23.249  1.00  0.00           Q
ATOM    928  QR  PHE A  52       0.191  17.557  23.689  1.00  0.00           Q
ATOM    929  H   PHE A  52      -1.349  16.030  27.706  1.00  0.00           H
ATOM    930  HA  PHE A  52      -2.206  14.610  25.306  1.00  0.00           H
ATOM    931 1HB  PHE A  52       0.243  13.989  25.172  1.00  0.00           H
ATOM    932 2HB  PHE A  52       0.502  15.015  26.579  1.00  0.00           H
ATOM    933 1HD  PHE A  52      -0.523  17.453  26.330  1.00  0.00           H
ATOM    934 2HD  PHE A  52       0.590  14.912  23.103  1.00  0.00           H
ATOM    935 1HE  PHE A  52      -0.300  19.418  24.866  1.00  0.00           H
ATOM    936 2HE  PHE A  52       0.817  16.871  21.633  1.00  0.00           H
ATOM    937  HZ  PHE A  52       0.372  19.127  22.513  1.00  0.00           H
ATOM    938  N   LYS A  53      -2.857  12.662  26.849  1.00  0.00           N
ATOM    939  CA  LYS A  53      -3.081  11.353  27.451  1.00  0.00           C
ATOM    940  C   LYS A  53      -3.224  10.278  26.376  1.00  0.00           C
ATOM    941  O   LYS A  53      -3.954  10.454  25.402  1.00  0.00           O
ATOM    942  CB  LYS A  53      -4.333  11.380  28.329  1.00  0.00           C
ATOM    943  CG  LYS A  53      -5.613  11.658  27.558  1.00  0.00           C
ATOM    944  CD  LYS A  53      -6.835  11.574  28.460  1.00  0.00           C
ATOM    945  CE  LYS A  53      -7.327  10.143  28.599  1.00  0.00           C
ATOM    946  NZ  LYS A  53      -8.574  10.061  29.408  1.00  0.00           N
ATOM    947  QB  LYS A  53      -4.325  11.286  28.950  1.00  0.00           Q
ATOM    948  QD  LYS A  53      -7.100  12.065  28.736  1.00  0.00           Q
ATOM    949  QE  LYS A  53      -7.039   9.650  28.346  1.00  0.00           Q
ATOM    950  QG  LYS A  53      -5.634  11.789  26.950  1.00  0.00           Q
ATOM    951  QZ  LYS A  53      -8.874  10.041  29.603  1.00  0.00           Q
ATOM    952  H   LYS A  53      -3.614  13.142  26.452  1.00  0.00           H
ATOM    953  HA  LYS A  53      -2.226  11.119  28.065  1.00  0.00           H
ATOM    954 1HB  LYS A  53      -4.216  12.149  29.079  1.00  0.00           H
ATOM    955 2HB  LYS A  53      -4.434  10.424  28.822  1.00  0.00           H
ATOM    956 1HG  LYS A  53      -5.710  10.930  26.766  1.00  0.00           H
ATOM    957 2HG  LYS A  53      -5.559  12.649  27.134  1.00  0.00           H
ATOM    958 1HD  LYS A  53      -7.624  12.177  28.035  1.00  0.00           H
ATOM    959 2HD  LYS A  53      -6.576  11.952  29.436  1.00  0.00           H
ATOM    960 1HE  LYS A  53      -6.558   9.557  29.078  1.00  0.00           H
ATOM    961 2HE  LYS A  53      -7.521   9.745  27.614  1.00  0.00           H
ATOM    962 1HZ  LYS A  53      -8.555  10.771  30.168  1.00  0.00           H
ATOM    963 2HZ  LYS A  53      -8.664   9.116  29.833  1.00  0.00           H
ATOM    964 3HZ  LYS A  53      -9.403  10.237  28.806  1.00  0.00           H
ATOM    965  N   ASN A  54      -2.522   9.165  26.563  1.00  0.00           N
ATOM    966  CA  ASN A  54      -2.569   8.063  25.610  1.00  0.00           C
ATOM    967  C   ASN A  54      -3.887   7.301  25.725  1.00  0.00           C
ATOM    968  O   ASN A  54      -4.513   7.282  26.784  1.00  0.00           O
ATOM    969  CB  ASN A  54      -1.395   7.111  25.839  1.00  0.00           C
ATOM    970  CG  ASN A  54      -1.058   6.298  24.605  1.00  0.00           C
ATOM    971  ND2 ASN A  54      -0.556   6.968  23.573  1.00  0.00           N
ATOM    972  OD1 ASN A  54      -1.248   5.083  24.576  1.00  0.00           O
ATOM    973  QB  ASN A  54      -1.083   7.057  26.379  1.00  0.00           Q
ATOM    974  QD2 ASN A  54      -0.381   7.203  23.215  1.00  0.00           Q
ATOM    975  H   ASN A  54      -1.958   9.085  27.359  1.00  0.00           H
ATOM    976  HA  ASN A  54      -2.494   8.480  24.617  1.00  0.00           H
ATOM    977 1HB  ASN A  54      -1.643   6.430  26.640  1.00  0.00           H
ATOM    978 2HB  ASN A  54      -0.524   7.685  26.118  1.00  0.00           H
ATOM    979 1HD2 ASN A  54      -0.432   7.937  23.667  1.00  0.00           H
ATOM    980 2HD2 ASN A  54      -0.330   6.469  22.763  1.00  0.00           H
ATOM    981  N   ALA A  55      -4.299   6.675  24.628  1.00  0.00           N
ATOM    982  CA  ALA A  55      -5.541   5.911  24.606  1.00  0.00           C
ATOM    983  C   ALA A  55      -5.281   4.450  24.247  1.00  0.00           C
ATOM    984  O   ALA A  55      -5.501   4.034  23.110  1.00  0.00           O
ATOM    985  CB  ALA A  55      -6.522   6.531  23.623  1.00  0.00           C
ATOM    986  QB  ALA A  55      -6.756   6.678  23.390  1.00  0.00           Q
ATOM    987  H   ALA A  55      -3.756   6.727  23.814  1.00  0.00           H
ATOM    988  HA  ALA A  55      -5.979   5.957  25.593  1.00  0.00           H
ATOM    989 1HB  ALA A  55      -7.525   6.203  23.859  1.00  0.00           H
ATOM    990 2HB  ALA A  55      -6.271   6.223  22.618  1.00  0.00           H
ATOM    991 3HB  ALA A  55      -6.471   7.607  23.692  1.00  0.00           H
ATOM    992  N   PRO A  56      -4.809   3.650  25.217  1.00  0.00           N
ATOM    993  CA  PRO A  56      -4.520   2.229  24.999  1.00  0.00           C
ATOM    994  C   PRO A  56      -5.703   1.485  24.387  1.00  0.00           C
ATOM    995  O   PRO A  56      -6.812   1.519  24.920  1.00  0.00           O
ATOM    996  CB  PRO A  56      -4.227   1.702  26.405  1.00  0.00           C
ATOM    997  CG  PRO A  56      -3.765   2.895  27.168  1.00  0.00           C
ATOM    998  CD  PRO A  56      -4.519   4.067  26.603  1.00  0.00           C
ATOM    999  QB  PRO A  56      -4.296   1.115  26.595  1.00  0.00           Q
ATOM   1000  QD  PRO A  56      -4.668   4.591  26.887  1.00  0.00           Q
ATOM   1001  QG  PRO A  56      -3.349   2.902  27.622  1.00  0.00           Q
ATOM   1002  HA  PRO A  56      -3.649   2.094  24.373  1.00  0.00           H
ATOM   1003 1HB  PRO A  56      -3.462   0.943  26.358  1.00  0.00           H
ATOM   1004 2HB  PRO A  56      -5.129   1.286  26.832  1.00  0.00           H
ATOM   1005 1HG  PRO A  56      -2.703   3.031  27.028  1.00  0.00           H
ATOM   1006 2HG  PRO A  56      -3.993   2.772  28.217  1.00  0.00           H
ATOM   1007 1HD  PRO A  56      -3.904   4.954  26.618  1.00  0.00           H
ATOM   1008 2HD  PRO A  56      -5.433   4.228  27.155  1.00  0.00           H
ATOM   1009  N   LEU A  57      -5.459   0.816  23.266  1.00  0.00           N
ATOM   1010  CA  LEU A  57      -6.504   0.064  22.581  1.00  0.00           C
ATOM   1011  C   LEU A  57      -5.932  -0.724  21.408  1.00  0.00           C
ATOM   1012  O   LEU A  57      -6.230  -1.906  21.237  1.00  0.00           O
ATOM   1013  CB  LEU A  57      -7.602   1.010  22.090  1.00  0.00           C
ATOM   1014  CG  LEU A  57      -7.104   2.237  21.324  1.00  0.00           C
ATOM   1015  CD1 LEU A  57      -7.159   1.989  19.824  1.00  0.00           C
ATOM   1016  CD2 LEU A  57      -7.922   3.466  21.695  1.00  0.00           C
ATOM   1017  QB  LEU A  57      -8.214   0.902  22.196  1.00  0.00           Q
ATOM   1018  QD1 LEU A  57      -7.173   1.930  19.469  1.00  0.00           Q
ATOM   1019  QD2 LEU A  57      -8.116   3.757  21.781  1.00  0.00           Q
ATOM   1020  QQD LEU A  57      -7.644   2.843  20.625  1.00  0.00           Q
ATOM   1021  H   LEU A  57      -4.554   0.827  22.889  1.00  0.00           H
ATOM   1022  HA  LEU A  57      -6.932  -0.630  23.291  1.00  0.00           H
ATOM   1023 1HB  LEU A  57      -8.163   1.352  22.947  1.00  0.00           H
ATOM   1024 2HB  LEU A  57      -8.266   0.452  21.445  1.00  0.00           H
ATOM   1025  HG  LEU A  57      -6.074   2.427  21.591  1.00  0.00           H
ATOM   1026 1HD1 LEU A  57      -7.875   1.206  19.615  1.00  0.00           H
ATOM   1027 2HD1 LEU A  57      -6.184   1.687  19.473  1.00  0.00           H
ATOM   1028 3HD1 LEU A  57      -7.460   2.895  19.320  1.00  0.00           H
ATOM   1029 1HD2 LEU A  57      -7.341   4.356  21.504  1.00  0.00           H
ATOM   1030 2HD2 LEU A  57      -8.183   3.423  22.740  1.00  0.00           H
ATOM   1031 3HD2 LEU A  57      -8.823   3.490  21.098  1.00  0.00           H
ATOM   1032  N   LEU A  58      -5.109  -0.062  20.601  1.00  0.00           N
ATOM   1033  CA  LEU A  58      -4.495  -0.700  19.443  1.00  0.00           C
ATOM   1034  C   LEU A  58      -5.558  -1.220  18.480  1.00  0.00           C
ATOM   1035  O   LEU A  58      -6.227  -2.215  18.755  1.00  0.00           O
ATOM   1036  CB  LEU A  58      -3.589  -1.849  19.889  1.00  0.00           C
ATOM   1037  CG  LEU A  58      -2.310  -2.022  19.067  1.00  0.00           C
ATOM   1038  CD1 LEU A  58      -1.181  -2.547  19.940  1.00  0.00           C
ATOM   1039  CD2 LEU A  58      -2.556  -2.955  17.890  1.00  0.00           C
ATOM   1040  QB  LEU A  58      -3.732  -2.225  20.375  1.00  0.00           Q
ATOM   1041  QD1 LEU A  58      -0.913  -2.671  20.146  1.00  0.00           Q
ATOM   1042  QD2 LEU A  58      -2.613  -3.176  17.612  1.00  0.00           Q
ATOM   1043  QQD LEU A  58      -1.763  -2.923  18.879  1.00  0.00           Q
ATOM   1044  H   LEU A  58      -4.910   0.880  20.790  1.00  0.00           H
ATOM   1045  HA  LEU A  58      -3.897   0.041  18.934  1.00  0.00           H
ATOM   1046 1HB  LEU A  58      -4.152  -2.769  19.831  1.00  0.00           H
ATOM   1047 2HB  LEU A  58      -3.311  -1.681  20.919  1.00  0.00           H
ATOM   1048  HG  LEU A  58      -2.009  -1.061  18.676  1.00  0.00           H
ATOM   1049 1HD1 LEU A  58      -1.590  -3.168  20.722  1.00  0.00           H
ATOM   1050 2HD1 LEU A  58      -0.649  -1.716  20.380  1.00  0.00           H
ATOM   1051 3HD1 LEU A  58      -0.500  -3.130  19.336  1.00  0.00           H
ATOM   1052 1HD2 LEU A  58      -2.255  -3.958  18.158  1.00  0.00           H
ATOM   1053 2HD2 LEU A  58      -1.978  -2.621  17.040  1.00  0.00           H
ATOM   1054 3HD2 LEU A  58      -3.605  -2.948  17.638  1.00  0.00           H
ATOM   1055  N   ALA A  59      -5.708  -0.537  17.348  1.00  0.00           N
ATOM   1056  CA  ALA A  59      -6.692  -0.930  16.345  1.00  0.00           C
ATOM   1057  C   ALA A  59      -6.585  -0.058  15.096  1.00  0.00           C
ATOM   1058  O   ALA A  59      -6.270  -0.553  14.013  1.00  0.00           O
ATOM   1059  CB  ALA A  59      -8.097  -0.860  16.925  1.00  0.00           C
ATOM   1060  QB  ALA A  59      -8.429  -0.843  17.063  1.00  0.00           Q
ATOM   1061  H   ALA A  59      -5.147   0.248  17.185  1.00  0.00           H
ATOM   1062  HA  ALA A  59      -6.494  -1.956  16.071  1.00  0.00           H
ATOM   1063 1HB  ALA A  59      -8.349  -1.810  17.373  1.00  0.00           H
ATOM   1064 2HB  ALA A  59      -8.801  -0.635  16.138  1.00  0.00           H
ATOM   1065 3HB  ALA A  59      -8.139  -0.085  17.677  1.00  0.00           H
ATOM   1066  N   PRO A  60      -6.848   1.257  15.224  1.00  0.00           N
ATOM   1067  CA  PRO A  60      -6.783   2.196  14.104  1.00  0.00           C
ATOM   1068  C   PRO A  60      -5.572   1.957  13.201  1.00  0.00           C
ATOM   1069  O   PRO A  60      -5.723   1.738  11.999  1.00  0.00           O
ATOM   1070  CB  PRO A  60      -6.694   3.577  14.779  1.00  0.00           C
ATOM   1071  CG  PRO A  60      -6.709   3.329  16.257  1.00  0.00           C
ATOM   1072  CD  PRO A  60      -7.234   1.938  16.464  1.00  0.00           C
ATOM   1073  QB  PRO A  60      -6.659   4.121  14.476  1.00  0.00           Q
ATOM   1074  QD  PRO A  60      -7.536   1.716  16.951  1.00  0.00           Q
ATOM   1075  QG  PRO A  60      -6.533   3.729  16.695  1.00  0.00           Q
ATOM   1076  HA  PRO A  60      -7.682   2.148  13.507  1.00  0.00           H
ATOM   1077 1HB  PRO A  60      -7.538   4.178  14.475  1.00  0.00           H
ATOM   1078 2HB  PRO A  60      -5.779   4.064  14.476  1.00  0.00           H
ATOM   1079 1HG  PRO A  60      -7.358   4.047  16.738  1.00  0.00           H
ATOM   1080 2HG  PRO A  60      -5.707   3.411  16.652  1.00  0.00           H
ATOM   1081 1HD  PRO A  60      -8.307   1.951  16.579  1.00  0.00           H
ATOM   1082 2HD  PRO A  60      -6.764   1.481  17.321  1.00  0.00           H
ATOM   1083  N   PRO A  61      -4.349   1.996  13.762  1.00  0.00           N
ATOM   1084  CA  PRO A  61      -3.122   1.781  12.988  1.00  0.00           C
ATOM   1085  C   PRO A  61      -2.999   0.346  12.486  1.00  0.00           C
ATOM   1086  O   PRO A  61      -2.465  -0.521  13.178  1.00  0.00           O
ATOM   1087  CB  PRO A  61      -2.006   2.095  13.988  1.00  0.00           C
ATOM   1088  CG  PRO A  61      -2.618   1.866  15.325  1.00  0.00           C
ATOM   1089  CD  PRO A  61      -4.064   2.251  15.188  1.00  0.00           C
ATOM   1090  QB  PRO A  61      -1.430   2.276  13.842  1.00  0.00           Q
ATOM   1091  QD  PRO A  61      -4.439   2.464  15.624  1.00  0.00           Q
ATOM   1092  QG  PRO A  61      -2.332   1.656  15.829  1.00  0.00           Q
ATOM   1093  HA  PRO A  61      -3.060   2.459  12.150  1.00  0.00           H
ATOM   1094 1HB  PRO A  61      -1.691   3.121  13.868  1.00  0.00           H
ATOM   1095 2HB  PRO A  61      -1.170   1.433  13.816  1.00  0.00           H
ATOM   1096 1HG  PRO A  61      -2.133   2.489  16.062  1.00  0.00           H
ATOM   1097 2HG  PRO A  61      -2.530   0.825  15.595  1.00  0.00           H
ATOM   1098 1HD  PRO A  61      -4.200   3.295  15.426  1.00  0.00           H
ATOM   1099 2HD  PRO A  61      -4.679   1.633  15.823  1.00  0.00           H
ATOM   1100  N   ASN A  62      -3.494   0.104  11.275  1.00  0.00           N
ATOM   1101  CA  ASN A  62      -3.439  -1.226  10.680  1.00  0.00           C
ATOM   1102  C   ASN A  62      -3.738  -1.167   9.186  1.00  0.00           C
ATOM   1103  O   ASN A  62      -3.058  -1.802   8.380  1.00  0.00           O
ATOM   1104  CB  ASN A  62      -4.430  -2.161  11.375  1.00  0.00           C
ATOM   1105  CG  ASN A  62      -5.866  -1.699  11.224  1.00  0.00           C
ATOM   1106  ND2 ASN A  62      -6.804  -2.635  11.321  1.00  0.00           N
ATOM   1107  OD1 ASN A  62      -6.130  -0.514  11.023  1.00  0.00           O
ATOM   1108  QB  ASN A  62      -4.269  -2.679  11.688  1.00  0.00           Q
ATOM   1109  QD2 ASN A  62      -7.130  -2.962  11.355  1.00  0.00           Q
ATOM   1110  H   ASN A  62      -3.906   0.836  10.773  1.00  0.00           H
ATOM   1111  HA  ASN A  62      -2.439  -1.611  10.819  1.00  0.00           H
ATOM   1112 1HB  ASN A  62      -4.195  -2.208  12.428  1.00  0.00           H
ATOM   1113 2HB  ASN A  62      -4.343  -3.150  10.947  1.00  0.00           H
ATOM   1114 1HD2 ASN A  62      -6.519  -3.560  11.483  1.00  0.00           H
ATOM   1115 2HD2 ASN A  62      -7.741  -2.364  11.228  1.00  0.00           H
ATOM   1116  N   SER A  63      -4.761  -0.400   8.823  1.00  0.00           N
ATOM   1117  CA  SER A  63      -5.151  -0.257   7.425  1.00  0.00           C
ATOM   1118  C   SER A  63      -5.290   1.215   7.046  1.00  0.00           C
ATOM   1119  O   SER A  63      -4.773   1.652   6.018  1.00  0.00           O
ATOM   1120  CB  SER A  63      -6.469  -0.988   7.163  1.00  0.00           C
ATOM   1121  OG  SER A  63      -6.579  -1.372   5.803  1.00  0.00           O
ATOM   1122  QB  SER A  63      -6.904  -1.106   7.594  1.00  0.00           Q
ATOM   1123  H   SER A  63      -5.266   0.082   9.511  1.00  0.00           H
ATOM   1124  HA  SER A  63      -4.376  -0.701   6.818  1.00  0.00           H
ATOM   1125 1HB  SER A  63      -7.295  -0.337   7.409  1.00  0.00           H
ATOM   1126 2HB  SER A  63      -6.514  -1.874   7.778  1.00  0.00           H
ATOM   1127  HG  SER A  63      -6.023  -2.139   5.641  1.00  0.00           H
ATOM   1128  N   ASN A  64      -5.991   1.971   7.883  1.00  0.00           N
ATOM   1129  CA  ASN A  64      -6.198   3.394   7.636  1.00  0.00           C
ATOM   1130  C   ASN A  64      -4.866   4.135   7.577  1.00  0.00           C
ATOM   1131  O   ASN A  64      -4.683   5.040   6.761  1.00  0.00           O
ATOM   1132  CB  ASN A  64      -7.084   3.998   8.727  1.00  0.00           C
ATOM   1133  CG  ASN A  64      -8.433   3.315   8.821  1.00  0.00           C
ATOM   1134  ND2 ASN A  64      -9.224   3.417   7.758  1.00  0.00           N
ATOM   1135  OD1 ASN A  64      -8.764   2.702   9.836  1.00  0.00           O
ATOM   1136  QB  ASN A  64      -6.916   4.474   9.097  1.00  0.00           Q
ATOM   1137  QD2 ASN A  64      -9.499   3.453   7.388  1.00  0.00           Q
ATOM   1138  H   ASN A  64      -6.378   1.564   8.685  1.00  0.00           H
ATOM   1139  HA  ASN A  64      -6.696   3.496   6.684  1.00  0.00           H
ATOM   1140 1HB  ASN A  64      -7.244   5.045   8.513  1.00  0.00           H
ATOM   1141 2HB  ASN A  64      -6.587   3.902   9.680  1.00  0.00           H
ATOM   1142 1HD2 ASN A  64      -8.896   3.920   6.985  1.00  0.00           H
ATOM   1143 2HD2 ASN A  64     -10.102   2.985   7.791  1.00  0.00           H
ATOM   1144  N   MET A  65      -3.939   3.746   8.447  1.00  0.00           N
ATOM   1145  CA  MET A  65      -2.624   4.374   8.493  1.00  0.00           C
ATOM   1146  C   MET A  65      -1.556   3.440   7.936  1.00  0.00           C
ATOM   1147  O   MET A  65      -0.422   3.418   8.416  1.00  0.00           O
ATOM   1148  CB  MET A  65      -2.274   4.766   9.930  1.00  0.00           C
ATOM   1149  CG  MET A  65      -1.497   6.069  10.032  1.00  0.00           C
ATOM   1150  SD  MET A  65       0.287   5.823   9.932  1.00  0.00           S
ATOM   1151  CE  MET A  65       0.705   5.663  11.666  1.00  0.00           C
ATOM   1152  QB  MET A  65      -2.434   4.428  10.433  1.00  0.00           Q
ATOM   1153  QE  MET A  65       0.788   5.630  12.015  1.00  0.00           Q
ATOM   1154  QG  MET A  65      -1.765   6.628  10.101  1.00  0.00           Q
ATOM   1155  H   MET A  65      -4.145   3.020   9.072  1.00  0.00           H
ATOM   1156  HA  MET A  65      -2.660   5.265   7.884  1.00  0.00           H
ATOM   1157 1HB  MET A  65      -1.679   3.982  10.372  1.00  0.00           H
ATOM   1158 2HB  MET A  65      -3.189   4.873  10.495  1.00  0.00           H
ATOM   1159 1HG  MET A  65      -1.729   6.537  10.978  1.00  0.00           H
ATOM   1160 2HG  MET A  65      -1.801   6.718   9.224  1.00  0.00           H
ATOM   1161 1HE  MET A  65      -0.112   5.186  12.190  1.00  0.00           H
ATOM   1162 2HE  MET A  65       0.879   6.642  12.086  1.00  0.00           H
ATOM   1163 3HE  MET A  65       1.596   5.063  11.769  1.00  0.00           H
ATOM   1164  N   GLY A  66      -1.924   2.669   6.918  1.00  0.00           N
ATOM   1165  CA  GLY A  66      -0.986   1.742   6.311  1.00  0.00           C
ATOM   1166  C   GLY A  66      -0.276   2.339   5.112  1.00  0.00           C
ATOM   1167  O   GLY A  66      -0.297   1.767   4.022  1.00  0.00           O
ATOM   1168  QA  GLY A  66      -0.885   1.160   6.522  1.00  0.00           Q
ATOM   1169  H   GLY A  66      -2.840   2.728   6.575  1.00  0.00           H
ATOM   1170 1HA  GLY A  66      -1.521   0.859   5.996  1.00  0.00           H
ATOM   1171 2HA  GLY A  66      -0.249   1.460   7.048  1.00  0.00           H
ATOM   1172  N   MET A  67       0.354   3.492   5.313  1.00  0.00           N
ATOM   1173  CA  MET A  67       1.074   4.165   4.238  1.00  0.00           C
ATOM   1174  C   MET A  67       2.573   4.196   4.523  1.00  0.00           C
ATOM   1175  O   MET A  67       3.152   5.258   4.755  1.00  0.00           O
ATOM   1176  CB  MET A  67       0.546   5.591   4.060  1.00  0.00           C
ATOM   1177  CG  MET A  67      -0.841   5.652   3.442  1.00  0.00           C
ATOM   1178  SD  MET A  67      -0.848   5.181   1.702  1.00  0.00           S
ATOM   1179  CE  MET A  67      -2.117   3.917   1.698  1.00  0.00           C
ATOM   1180  QB  MET A  67       0.867   6.105   4.223  1.00  0.00           Q
ATOM   1181  QE  MET A  67      -2.372   3.663   1.698  1.00  0.00           Q
ATOM   1182  QG  MET A  67      -1.353   5.822   3.756  1.00  0.00           Q
ATOM   1183  H   MET A  67       0.336   3.898   6.203  1.00  0.00           H
ATOM   1184  HA  MET A  67       0.905   3.612   3.327  1.00  0.00           H
ATOM   1185 1HB  MET A  67       1.226   6.137   3.421  1.00  0.00           H
ATOM   1186 2HB  MET A  67       0.509   6.073   5.025  1.00  0.00           H
ATOM   1187 1HG  MET A  67      -1.215   6.662   3.528  1.00  0.00           H
ATOM   1188 2HG  MET A  67      -1.492   4.982   3.983  1.00  0.00           H
ATOM   1189 1HE  MET A  67      -2.771   4.062   2.544  1.00  0.00           H
ATOM   1190 2HE  MET A  67      -1.654   2.943   1.762  1.00  0.00           H
ATOM   1191 3HE  MET A  67      -2.690   3.984   0.784  1.00  0.00           H
ATOM   1192  N   THR A  68       3.197   3.023   4.505  1.00  0.00           N
ATOM   1193  CA  THR A  68       4.628   2.912   4.760  1.00  0.00           C
ATOM   1194  C   THR A  68       5.369   2.433   3.516  1.00  0.00           C
ATOM   1195  O   THR A  68       6.479   2.881   3.231  1.00  0.00           O
ATOM   1196  CB  THR A  68       4.888   1.952   5.924  1.00  0.00           C
ATOM   1197  CG2 THR A  68       4.134   0.646   5.799  1.00  0.00           C
ATOM   1198  OG1 THR A  68       6.267   1.646   6.022  1.00  0.00           O
ATOM   1199  QG2 THR A  68       3.955   0.334   5.770  1.00  0.00           Q
ATOM   1200  H   THR A  68       2.682   2.210   4.315  1.00  0.00           H
ATOM   1201  HA  THR A  68       4.994   3.893   5.028  1.00  0.00           H
ATOM   1202  HB  THR A  68       4.578   2.427   6.844  1.00  0.00           H
ATOM   1203 1HG  THR A  68       6.731   2.382   6.428  1.00  0.00           H
ATOM   1204 1HG2 THR A  68       3.089   0.809   6.020  1.00  0.00           H
ATOM   1205 2HG2 THR A  68       4.541  -0.071   6.496  1.00  0.00           H
ATOM   1206 3HG2 THR A  68       4.234   0.266   4.793  1.00  0.00           H
ATOM   1207  N   SEP A  69       4.722   1.524   2.803  1.00  0.00           N
ATOM   1208  CA  SEP A  69       5.317   0.958   1.556  1.00  0.00           C
ATOM   1209  C   SEP A  69       4.288   0.971   0.455  1.00  0.00           C
ATOM   1210  O   SEP A  69       3.989  -0.043  -0.172  1.00  0.00           O
ATOM   1211  CB  SEP A  69       5.953  -0.433   1.848  1.00  0.00           C
ATOM   1212  OG  SEP A  69       6.808  -0.377   3.015  1.00  0.00           O
ATOM   1213  PS  SEP A  69       7.124  -1.683   3.918  1.00  0.00           P
ATOM   1214  OPA SEP A  69       7.794  -2.718   3.009  1.00  0.00           O
ATOM   1215  OPB SEP A  69       8.050  -1.317   5.072  1.00  0.00           O
ATOM   1216  OPC SEP A  69       5.809  -2.260   4.431  1.00  0.00           O
ATOM   1217  QB  SEP A  69       5.865  -1.014   1.502  1.00  0.00           Q
ATOM   1218  H   SEP A  69       3.810   1.196   3.090  1.00  0.00           H
ATOM   1219  HA  SEP A  69       6.131   1.646   1.258  1.00  0.00           H
ATOM   1220 2HB  SEP A  69       5.192  -1.217   2.019  1.00  0.00           H
ATOM   1221 3HB  SEP A  69       6.539  -0.811   0.986  1.00  0.00           H
ATOM   1222  N   PRO A  70       3.713   2.160   0.199  1.00  0.00           N
ATOM   1223  CA  PRO A  70       2.696   2.336  -0.842  1.00  0.00           C
ATOM   1224  C   PRO A  70       3.275   2.197  -2.246  1.00  0.00           C
ATOM   1225  O   PRO A  70       2.678   1.559  -3.113  1.00  0.00           O
ATOM   1226  CB  PRO A  70       2.192   3.762  -0.612  1.00  0.00           C
ATOM   1227  CG  PRO A  70       3.325   4.462   0.055  1.00  0.00           C
ATOM   1228  CD  PRO A  70       4.011   3.425   0.901  1.00  0.00           C
ATOM   1229  QB  PRO A  70       1.632   3.980  -0.772  1.00  0.00           Q
ATOM   1230  QD  PRO A  70       4.336   3.511   1.416  1.00  0.00           Q
ATOM   1231  QG  PRO A  70       3.477   5.056  -0.006  1.00  0.00           Q
ATOM   1232  HA  PRO A  70       1.880   1.638  -0.720  1.00  0.00           H
ATOM   1233 1HB  PRO A  70       1.316   3.741   0.019  1.00  0.00           H
ATOM   1234 2HB  PRO A  70       1.949   4.219  -1.561  1.00  0.00           H
ATOM   1235 1HG  PRO A  70       2.950   5.261   0.676  1.00  0.00           H
ATOM   1236 2HG  PRO A  70       4.006   4.850  -0.687  1.00  0.00           H
ATOM   1237 1HD  PRO A  70       3.598   3.416   1.898  1.00  0.00           H
ATOM   1238 2HD  PRO A  70       5.075   3.607   0.934  1.00  0.00           H
ATOM   1239  N   PHE A  71       4.440   2.794  -2.462  1.00  0.00           N
ATOM   1240  CA  PHE A  71       5.102   2.736  -3.760  1.00  0.00           C
ATOM   1241  C   PHE A  71       5.420   1.295  -4.146  1.00  0.00           C
ATOM   1242  O   PHE A  71       5.449   0.950  -5.328  1.00  0.00           O
ATOM   1243  CB  PHE A  71       6.387   3.567  -3.741  1.00  0.00           C
ATOM   1244  CG  PHE A  71       7.350   3.154  -2.665  1.00  0.00           C
ATOM   1245  CD1 PHE A  71       7.306   3.745  -1.413  1.00  0.00           C
ATOM   1246  CD2 PHE A  71       8.300   2.175  -2.906  1.00  0.00           C
ATOM   1247  CE1 PHE A  71       8.192   3.368  -0.421  1.00  0.00           C
ATOM   1248  CE2 PHE A  71       9.188   1.793  -1.919  1.00  0.00           C
ATOM   1249  CZ  PHE A  71       9.134   2.390  -0.675  1.00  0.00           C
ATOM   1250  QB  PHE A  71       6.510   4.035  -4.136  1.00  0.00           Q
ATOM   1251  QD  PHE A  71       7.456   3.107  -2.546  1.00  0.00           Q
ATOM   1252  QE  PHE A  71       9.036   2.432  -0.784  1.00  0.00           Q
ATOM   1253  QR  PHE A  71       8.562   2.634  -1.313  1.00  0.00           Q
ATOM   1254  H   PHE A  71       4.868   3.287  -1.731  1.00  0.00           H
ATOM   1255  HA  PHE A  71       4.427   3.152  -4.494  1.00  0.00           H
ATOM   1256 1HB  PHE A  71       6.133   4.605  -3.582  1.00  0.00           H
ATOM   1257 2HB  PHE A  71       6.887   3.465  -4.691  1.00  0.00           H
ATOM   1258 1HD  PHE A  71       6.569   4.510  -1.213  1.00  0.00           H
ATOM   1259 2HD  PHE A  71       8.344   1.706  -3.879  1.00  0.00           H
ATOM   1260 1HE  PHE A  71       8.148   3.836   0.550  1.00  0.00           H
ATOM   1261 2HE  PHE A  71       9.924   1.027  -2.120  1.00  0.00           H
ATOM   1262  HZ  PHE A  71       9.827   2.092   0.098  1.00  0.00           H
ATOM   1263  N   ASN A  72       5.659   0.458  -3.142  1.00  0.00           N
ATOM   1264  CA  ASN A  72       5.977  -0.946  -3.377  1.00  0.00           C
ATOM   1265  C   ASN A  72       4.846  -1.643  -4.126  1.00  0.00           C
ATOM   1266  O   ASN A  72       5.042  -2.154  -5.230  1.00  0.00           O
ATOM   1267  CB  ASN A  72       6.239  -1.659  -2.050  1.00  0.00           C
ATOM   1268  CG  ASN A  72       7.695  -1.584  -1.630  1.00  0.00           C
ATOM   1269  ND2 ASN A  72       8.030  -2.246  -0.530  1.00  0.00           N
ATOM   1270  OD1 ASN A  72       8.510  -0.937  -2.289  1.00  0.00           O
ATOM   1271  QB  ASN A  72       5.802  -1.951  -1.711  1.00  0.00           Q
ATOM   1272  QD2 ASN A  72       8.147  -2.477  -0.146  1.00  0.00           Q
ATOM   1273  H   ASN A  72       5.624   0.792  -2.222  1.00  0.00           H
ATOM   1274  HA  ASN A  72       6.871  -0.988  -3.980  1.00  0.00           H
ATOM   1275 1HB  ASN A  72       5.965  -2.700  -2.146  1.00  0.00           H
ATOM   1276 2HB  ASN A  72       5.638  -1.203  -1.277  1.00  0.00           H
ATOM   1277 1HD2 ASN A  72       7.328  -2.741  -0.055  1.00  0.00           H
ATOM   1278 2HD2 ASN A  72       8.964  -2.215  -0.236  1.00  0.00           H
ATOM   1279  N   GLY A  73       3.664  -1.660  -3.521  1.00  0.00           N
ATOM   1280  CA  GLY A  73       2.519  -2.297  -4.146  1.00  0.00           C
ATOM   1281  C   GLY A  73       1.842  -1.402  -5.165  1.00  0.00           C
ATOM   1282  O   GLY A  73       0.672  -1.047  -5.011  1.00  0.00           O
ATOM   1283  QA  GLY A  73       2.325  -2.879  -4.009  1.00  0.00           Q
ATOM   1284  H   GLY A  73       3.567  -1.237  -2.642  1.00  0.00           H
ATOM   1285 1HA  GLY A  73       1.804  -2.558  -3.381  1.00  0.00           H
ATOM   1286 2HA  GLY A  73       2.848  -3.200  -4.639  1.00  0.00           H
ATOM   1287  N   LEU A  74       2.577  -1.034  -6.209  1.00  0.00           N
ATOM   1288  CA  LEU A  74       2.041  -0.173  -7.256  1.00  0.00           C
ATOM   1289  C   LEU A  74       1.732  -0.976  -8.518  1.00  0.00           C
ATOM   1290  O   LEU A  74       0.842  -0.618  -9.289  1.00  0.00           O
ATOM   1291  CB  LEU A  74       3.033   0.946  -7.583  1.00  0.00           C
ATOM   1292  CG  LEU A  74       2.887   2.208  -6.733  1.00  0.00           C
ATOM   1293  CD1 LEU A  74       3.923   3.245  -7.137  1.00  0.00           C
ATOM   1294  CD2 LEU A  74       1.481   2.777  -6.861  1.00  0.00           C
ATOM   1295  QB  LEU A  74       3.469   0.890  -8.035  1.00  0.00           Q
ATOM   1296  QD1 LEU A  74       4.168   3.490  -7.232  1.00  0.00           Q
ATOM   1297  QD2 LEU A  74       1.149   2.912  -6.891  1.00  0.00           Q
ATOM   1298  QQD LEU A  74       2.659   3.201  -7.062  1.00  0.00           Q
ATOM   1299  H   LEU A  74       3.502  -1.349  -6.276  1.00  0.00           H
ATOM   1300  HA  LEU A  74       1.126   0.264  -6.890  1.00  0.00           H
ATOM   1301 1HB  LEU A  74       2.905   1.220  -8.619  1.00  0.00           H
ATOM   1302 2HB  LEU A  74       4.034   0.560  -7.451  1.00  0.00           H
ATOM   1303  HG  LEU A  74       3.054   1.957  -5.695  1.00  0.00           H
ATOM   1304 1HD1 LEU A  74       3.930   3.347  -8.211  1.00  0.00           H
ATOM   1305 2HD1 LEU A  74       4.898   2.929  -6.798  1.00  0.00           H
ATOM   1306 3HD1 LEU A  74       3.675   4.196  -6.687  1.00  0.00           H
ATOM   1307 1HD2 LEU A  74       1.521   3.854  -6.792  1.00  0.00           H
ATOM   1308 2HD2 LEU A  74       0.862   2.389  -6.066  1.00  0.00           H
ATOM   1309 3HD2 LEU A  74       1.064   2.492  -7.815  1.00  0.00           H
ATOM   1310  N   THR A  75       2.470  -2.062  -8.723  1.00  0.00           N
ATOM   1311  CA  THR A  75       2.273  -2.911  -9.891  1.00  0.00           C
ATOM   1312  C   THR A  75       1.366  -4.097  -9.566  1.00  0.00           C
ATOM   1313  O   THR A  75       1.400  -5.120 -10.250  1.00  0.00           O
ATOM   1314  CB  THR A  75       3.620  -3.413 -10.413  1.00  0.00           C
ATOM   1315  CG2 THR A  75       4.221  -2.521 -11.476  1.00  0.00           C
ATOM   1316  OG1 THR A  75       4.560  -3.518  -9.358  1.00  0.00           O
ATOM   1317  QG2 THR A  75       4.364  -2.308 -11.729  1.00  0.00           Q
ATOM   1318  H   THR A  75       3.166  -2.296  -8.073  1.00  0.00           H
ATOM   1319  HA  THR A  75       1.802  -2.314 -10.657  1.00  0.00           H
ATOM   1320  HB  THR A  75       3.484  -4.396 -10.844  1.00  0.00           H
ATOM   1321 1HG  THR A  75       5.249  -4.139  -9.603  1.00  0.00           H
ATOM   1322 1HG2 THR A  75       4.703  -1.675 -11.006  1.00  0.00           H
ATOM   1323 2HG2 THR A  75       3.440  -2.168 -12.134  1.00  0.00           H
ATOM   1324 3HG2 THR A  75       4.950  -3.078 -12.045  1.00  0.00           H
ATOM   1325  N   SEP A  76       0.575  -3.921  -8.518  1.00  0.00           N
ATOM   1326  CA  SEP A  76      -0.370  -4.991  -8.079  1.00  0.00           C
ATOM   1327  C   SEP A  76      -1.683  -4.830  -8.799  1.00  0.00           C
ATOM   1328  O   SEP A  76      -2.230  -5.768  -9.375  1.00  0.00           O
ATOM   1329  CB  SEP A  76      -0.467  -5.017  -6.525  1.00  0.00           C
ATOM   1330  OG  SEP A  76       0.424  -6.010  -5.965  1.00  0.00           O
ATOM   1331  PS  SEP A  76       0.060  -6.847  -4.629  1.00  0.00           P
ATOM   1332  OPA SEP A  76      -1.236  -7.618  -4.911  1.00  0.00           O
ATOM   1333  OPB SEP A  76       1.185  -7.815  -4.284  1.00  0.00           O
ATOM   1334  OPC SEP A  76      -0.194  -5.870  -3.487  1.00  0.00           O
ATOM   1335  QB  SEP A  76      -0.858  -4.629  -6.125  1.00  0.00           Q
ATOM   1336  H   SEP A  76       0.597  -3.058  -7.995  1.00  0.00           H
ATOM   1337  HA  SEP A  76       0.073  -5.951  -8.405  1.00  0.00           H
ATOM   1338 2HB  SEP A  76      -0.217  -4.041  -6.072  1.00  0.00           H
ATOM   1339 3HB  SEP A  76      -1.500  -5.218  -6.178  1.00  0.00           H
ATOM   1340  N   PRO A  77      -2.226  -3.597  -8.778  1.00  0.00           N
ATOM   1341  CA  PRO A  77      -3.501  -3.283  -9.433  1.00  0.00           C
ATOM   1342  C   PRO A  77      -3.582  -3.810 -10.862  1.00  0.00           C
ATOM   1343  O   PRO A  77      -4.592  -4.391 -11.261  1.00  0.00           O
ATOM   1344  CB  PRO A  77      -3.532  -1.756  -9.421  1.00  0.00           C
ATOM   1345  CG  PRO A  77      -2.730  -1.376  -8.228  1.00  0.00           C
ATOM   1346  CD  PRO A  77      -1.647  -2.414  -8.109  1.00  0.00           C
ATOM   1347  QB  PRO A  77      -3.822  -1.395  -9.835  1.00  0.00           Q
ATOM   1348  QD  PRO A  77      -1.095  -2.354  -7.843  1.00  0.00           Q
ATOM   1349  QG  PRO A  77      -2.826  -0.891  -7.860  1.00  0.00           Q
ATOM   1350  HA  PRO A  77      -4.338  -3.665  -8.865  1.00  0.00           H
ATOM   1351 1HB  PRO A  77      -4.552  -1.413  -9.337  1.00  0.00           H
ATOM   1352 2HB  PRO A  77      -3.091  -1.376 -10.333  1.00  0.00           H
ATOM   1353 1HG  PRO A  77      -3.354  -1.385  -7.347  1.00  0.00           H
ATOM   1354 2HG  PRO A  77      -2.297  -0.397  -8.372  1.00  0.00           H
ATOM   1355 1HD  PRO A  77      -1.438  -2.624  -7.069  1.00  0.00           H
ATOM   1356 2HD  PRO A  77      -0.753  -2.085  -8.616  1.00  0.00           H
ATOM   1357  N   GLN A  78      -2.520  -3.603 -11.636  1.00  0.00           N
ATOM   1358  CA  GLN A  78      -2.492  -4.057 -13.022  1.00  0.00           C
ATOM   1359  C   GLN A  78      -1.784  -5.408 -13.147  1.00  0.00           C
ATOM   1360  O   GLN A  78      -1.050  -5.655 -14.103  1.00  0.00           O
ATOM   1361  CB  GLN A  78      -1.835  -2.994 -13.922  1.00  0.00           C
ATOM   1362  CG  GLN A  78      -0.314  -3.070 -14.022  1.00  0.00           C
ATOM   1363  CD  GLN A  78       0.366  -3.346 -12.695  1.00  0.00           C
ATOM   1364  NE2 GLN A  78       1.470  -4.083 -12.742  1.00  0.00           N
ATOM   1365  OE1 GLN A  78      -0.088  -2.897 -11.642  1.00  0.00           O
ATOM   1366  QB  GLN A  78      -2.166  -2.555 -14.229  1.00  0.00           Q
ATOM   1367  QE2 GLN A  78       1.854  -4.340 -12.759  1.00  0.00           Q
ATOM   1368  QG  GLN A  78       0.001  -2.993 -14.557  1.00  0.00           Q
ATOM   1369  H   GLN A  78      -1.743  -3.131 -11.269  1.00  0.00           H
ATOM   1370  HA  GLN A  78      -3.517  -4.186 -13.337  1.00  0.00           H
ATOM   1371 1HB  GLN A  78      -2.097  -2.017 -13.541  1.00  0.00           H
ATOM   1372 2HB  GLN A  78      -2.237  -3.094 -14.918  1.00  0.00           H
ATOM   1373 1HG  GLN A  78       0.052  -2.128 -14.404  1.00  0.00           H
ATOM   1374 2HG  GLN A  78      -0.050  -3.857 -14.711  1.00  0.00           H
ATOM   1375 1HE2 GLN A  78       1.776  -4.400 -13.617  1.00  0.00           H
ATOM   1376 2HE2 GLN A  78       1.932  -4.278 -11.902  1.00  0.00           H
ATOM   1377  N   ARG A  79      -2.026  -6.283 -12.171  1.00  0.00           N
ATOM   1378  CA  ARG A  79      -1.431  -7.620 -12.156  1.00  0.00           C
ATOM   1379  C   ARG A  79       0.072  -7.567 -12.425  1.00  0.00           C
ATOM   1380  O   ARG A  79       0.662  -6.491 -12.504  1.00  0.00           O
ATOM   1381  CB  ARG A  79      -2.138  -8.532 -13.173  1.00  0.00           C
ATOM   1382  CG  ARG A  79      -1.471  -8.597 -14.543  1.00  0.00           C
ATOM   1383  CD  ARG A  79      -2.499  -8.696 -15.658  1.00  0.00           C
ATOM   1384  NE  ARG A  79      -2.763  -7.399 -16.277  1.00  0.00           N
ATOM   1385  CZ  ARG A  79      -1.964  -6.831 -17.177  1.00  0.00           C
ATOM   1386  NH1 ARG A  79      -0.851  -7.440 -17.565  1.00  0.00           N
ATOM   1387  NH2 ARG A  79      -2.279  -5.649 -17.689  1.00  0.00           N
ATOM   1388  QB  ARG A  79      -2.662  -8.855 -13.039  1.00  0.00           Q
ATOM   1389  QD  ARG A  79      -2.775  -9.229 -15.830  1.00  0.00           Q
ATOM   1390  QG  ARG A  79      -0.855  -8.587 -14.633  1.00  0.00           Q
ATOM   1391  QH1 ARG A  79      -0.432  -7.669 -17.713  1.00  0.00           Q
ATOM   1392  QH2 ARG A  79      -2.397  -5.204 -17.883  1.00  0.00           Q
ATOM   1393  H   ARG A  79      -2.628  -6.026 -11.443  1.00  0.00           H
ATOM   1394  HA  ARG A  79      -1.583  -8.027 -11.166  1.00  0.00           H
ATOM   1395 1HB  ARG A  79      -3.149  -8.176 -13.309  1.00  0.00           H
ATOM   1396 2HB  ARG A  79      -2.174  -9.533 -12.771  1.00  0.00           H
ATOM   1397 1HG  ARG A  79      -0.831  -9.467 -14.577  1.00  0.00           H
ATOM   1398 2HG  ARG A  79      -0.880  -7.707 -14.690  1.00  0.00           H
ATOM   1399 1HD  ARG A  79      -3.420  -9.084 -15.247  1.00  0.00           H
ATOM   1400 2HD  ARG A  79      -2.129  -9.375 -16.412  1.00  0.00           H
ATOM   1401  HE  ARG A  79      -3.579  -6.926 -16.006  1.00  0.00           H
ATOM   1402 1HH1 ARG A  79      -0.607  -8.330 -17.183  1.00  0.00           H
ATOM   1403 2HH1 ARG A  79      -0.256  -7.008 -18.242  1.00  0.00           H
ATOM   1404 1HH2 ARG A  79      -3.117  -5.186 -17.400  1.00  0.00           H
ATOM   1405 2HH2 ARG A  79      -1.679  -5.222 -18.366  1.00  0.00           H
ATOM   1406  N   SEP A  80       0.650  -8.753 -12.555  1.00  0.00           N
ATOM   1407  CA  SEP A  80       2.115  -8.867 -12.821  1.00  0.00           C
ATOM   1408  C   SEP A  80       2.359  -9.949 -13.842  1.00  0.00           C
ATOM   1409  O   SEP A  80       2.280 -11.143 -13.558  1.00  0.00           O
ATOM   1410  CB  SEP A  80       2.892  -9.034 -11.482  1.00  0.00           C
ATOM   1411  OG  SEP A  80       2.263 -10.027 -10.638  1.00  0.00           O
ATOM   1412  PS  SEP A  80       2.783 -11.559 -10.568  1.00  0.00           P
ATOM   1413  OPA SEP A  80       4.240 -11.528 -10.094  1.00  0.00           O
ATOM   1414  OPB SEP A  80       1.929 -12.364  -9.597  1.00  0.00           O
ATOM   1415  OPC SEP A  80       2.738 -12.160 -11.968  1.00  0.00           O
ATOM   1416  QB  SEP A  80       3.457  -8.708 -11.283  1.00  0.00           Q
ATOM   1417  H   SEP A  80       0.109  -9.602 -12.478  1.00  0.00           H
ATOM   1418  HA  SEP A  80       2.426  -7.907 -13.274  1.00  0.00           H
ATOM   1419 2HB  SEP A  80       3.943  -9.338 -11.641  1.00  0.00           H
ATOM   1420 3HB  SEP A  80       2.970  -8.079 -10.925  1.00  0.00           H
ATOM   1421  N   PRO A  81       2.669  -9.535 -15.085  1.00  0.00           N
ATOM   1422  CA  PRO A  81       2.931 -10.471 -16.182  1.00  0.00           C
ATOM   1423  C   PRO A  81       4.245 -11.226 -15.998  1.00  0.00           C
ATOM   1424  O   PRO A  81       4.351 -12.400 -16.351  1.00  0.00           O
ATOM   1425  CB  PRO A  81       3.003  -9.568 -17.415  1.00  0.00           C
ATOM   1426  CG  PRO A  81       3.406  -8.236 -16.884  1.00  0.00           C
ATOM   1427  CD  PRO A  81       2.786  -8.129 -15.519  1.00  0.00           C
ATOM   1428  QB  PRO A  81       2.885  -9.741 -18.000  1.00  0.00           Q
ATOM   1429  QD  PRO A  81       2.623  -7.618 -15.218  1.00  0.00           Q
ATOM   1430  QG  PRO A  81       3.757  -7.817 -17.171  1.00  0.00           Q
ATOM   1431  HA  PRO A  81       2.125 -11.180 -16.298  1.00  0.00           H
ATOM   1432 1HB  PRO A  81       2.034  -9.525 -17.890  1.00  0.00           H
ATOM   1433 2HB  PRO A  81       3.734  -9.956 -18.108  1.00  0.00           H
ATOM   1434 1HG  PRO A  81       3.031  -7.455 -17.528  1.00  0.00           H
ATOM   1435 2HG  PRO A  81       4.483  -8.179 -16.814  1.00  0.00           H
ATOM   1436 1HD  PRO A  81       1.813  -7.663 -15.581  1.00  0.00           H
ATOM   1437 2HD  PRO A  81       3.431  -7.573 -14.854  1.00  0.00           H
ATOM   1438  N   PHE A  82       5.243 -10.544 -15.445  1.00  0.00           N
ATOM   1439  CA  PHE A  82       6.549 -11.152 -15.216  1.00  0.00           C
ATOM   1440  C   PHE A  82       6.433 -12.371 -14.302  1.00  0.00           C
ATOM   1441  O   PHE A  82       5.513 -12.463 -13.490  1.00  0.00           O
ATOM   1442  CB  PHE A  82       7.515 -10.132 -14.608  1.00  0.00           C
ATOM   1443  CG  PHE A  82       6.905  -9.290 -13.523  1.00  0.00           C
ATOM   1444  CD1 PHE A  82       6.809  -9.770 -12.226  1.00  0.00           C
ATOM   1445  CD2 PHE A  82       6.431  -8.018 -13.799  1.00  0.00           C
ATOM   1446  CE1 PHE A  82       6.251  -8.998 -11.227  1.00  0.00           C
ATOM   1447  CE2 PHE A  82       5.870  -7.242 -12.804  1.00  0.00           C
ATOM   1448  CZ  PHE A  82       5.780  -7.732 -11.515  1.00  0.00           C
ATOM   1449  QB  PHE A  82       8.112 -10.063 -14.786  1.00  0.00           Q
ATOM   1450  QD  PHE A  82       6.839  -9.197 -13.403  1.00  0.00           Q
ATOM   1451  QE  PHE A  82       5.842  -7.818 -11.626  1.00  0.00           Q
ATOM   1452  QR  PHE A  82       6.141  -8.231 -12.158  1.00  0.00           Q
ATOM   1453  H   PHE A  82       5.096  -9.610 -15.186  1.00  0.00           H
ATOM   1454  HA  PHE A  82       6.934 -11.472 -16.173  1.00  0.00           H
ATOM   1455 1HB  PHE A  82       7.863  -9.470 -15.388  1.00  0.00           H
ATOM   1456 2HB  PHE A  82       8.360 -10.656 -14.185  1.00  0.00           H
ATOM   1457 1HD  PHE A  82       7.176 -10.760 -12.000  1.00  0.00           H
ATOM   1458 2HD  PHE A  82       6.500  -7.635 -14.806  1.00  0.00           H
ATOM   1459 1HE  PHE A  82       6.181  -9.383 -10.221  1.00  0.00           H
ATOM   1460 2HE  PHE A  82       5.503  -6.252 -13.032  1.00  0.00           H
ATOM   1461  HZ  PHE A  82       5.343  -7.125 -10.735  1.00  0.00           H
ATOM   1462  N   PRO A  83       7.369 -13.327 -14.427  1.00  0.00           N
ATOM   1463  CA  PRO A  83       7.369 -14.548 -13.613  1.00  0.00           C
ATOM   1464  C   PRO A  83       7.285 -14.253 -12.120  1.00  0.00           C
ATOM   1465  O   PRO A  83       6.675 -15.008 -11.363  1.00  0.00           O
ATOM   1466  CB  PRO A  83       8.711 -15.202 -13.951  1.00  0.00           C
ATOM   1467  CG  PRO A  83       9.049 -14.691 -15.310  1.00  0.00           C
ATOM   1468  CD  PRO A  83       8.500 -13.294 -15.375  1.00  0.00           C
ATOM   1469  QB  PRO A  83       9.026 -15.592 -13.587  1.00  0.00           Q
ATOM   1470  QD  PRO A  83       8.703 -12.824 -15.718  1.00  0.00           Q
ATOM   1471  QG  PRO A  83       9.352 -14.997 -15.752  1.00  0.00           Q
ATOM   1472  HA  PRO A  83       6.563 -15.208 -13.893  1.00  0.00           H
ATOM   1473 1HB  PRO A  83       8.601 -16.276 -13.951  1.00  0.00           H
ATOM   1474 2HB  PRO A  83       9.452 -14.908 -13.224  1.00  0.00           H
ATOM   1475 1HG  PRO A  83       8.583 -15.313 -16.061  1.00  0.00           H
ATOM   1476 2HG  PRO A  83      10.121 -14.682 -15.442  1.00  0.00           H
ATOM   1477 1HD  PRO A  83       8.158 -13.068 -16.374  1.00  0.00           H
ATOM   1478 2HD  PRO A  83       9.248 -12.580 -15.060  1.00  0.00           H
ATOM   1479  N   LYS A  84       7.902 -13.153 -11.700  1.00  0.00           N
ATOM   1480  CA  LYS A  84       7.896 -12.761 -10.293  1.00  0.00           C
ATOM   1481  C   LYS A  84       6.470 -12.631  -9.767  1.00  0.00           C
ATOM   1482  O   LYS A  84       5.861 -11.565  -9.849  1.00  0.00           O
ATOM   1483  CB  LYS A  84       8.643 -11.439 -10.106  1.00  0.00           C
ATOM   1484  CG  LYS A  84       9.425 -11.362  -8.806  1.00  0.00           C
ATOM   1485  CD  LYS A  84       9.449  -9.945  -8.253  1.00  0.00           C
ATOM   1486  CE  LYS A  84      10.633  -9.729  -7.325  1.00  0.00           C
ATOM   1487  NZ  LYS A  84      10.326  -8.743  -6.252  1.00  0.00           N
ATOM   1488  QB  LYS A  84       8.631 -10.970 -10.523  1.00  0.00           Q
ATOM   1489  QD  LYS A  84       9.027  -9.509  -8.391  1.00  0.00           Q
ATOM   1490  QE  LYS A  84      11.182 -10.021  -7.387  1.00  0.00           Q
ATOM   1491  QG  LYS A  84       9.702 -11.848  -8.533  1.00  0.00           Q
ATOM   1492  QZ  LYS A  84      10.252  -8.505  -5.995  1.00  0.00           Q
ATOM   1493  H   LYS A  84       8.373 -12.591 -12.350  1.00  0.00           H
ATOM   1494  HA  LYS A  84       8.405 -13.532  -9.734  1.00  0.00           H
ATOM   1495 1HB  LYS A  84       7.927 -10.630 -10.120  1.00  0.00           H
ATOM   1496 2HB  LYS A  84       9.335 -11.311 -10.926  1.00  0.00           H
ATOM   1497 1HG  LYS A  84      10.440 -11.684  -8.988  1.00  0.00           H
ATOM   1498 2HG  LYS A  84       8.963 -12.012  -8.079  1.00  0.00           H
ATOM   1499 1HD  LYS A  84       8.535  -9.768  -7.706  1.00  0.00           H
ATOM   1500 2HD  LYS A  84       9.519  -9.249  -9.077  1.00  0.00           H
ATOM   1501 1HE  LYS A  84      11.469  -9.369  -7.906  1.00  0.00           H
ATOM   1502 2HE  LYS A  84      10.893 -10.673  -6.868  1.00  0.00           H
ATOM   1503 1HZ  LYS A  84       9.565  -8.104  -6.563  1.00  0.00           H
ATOM   1504 2HZ  LYS A  84      11.170  -8.177  -6.034  1.00  0.00           H
ATOM   1505 3HZ  LYS A  84      10.020  -9.237  -5.390  1.00  0.00           H
ATOM   1506  N   SER A  85       5.942 -13.727  -9.228  1.00  0.00           N
ATOM   1507  CA  SER A  85       4.587 -13.736  -8.690  1.00  0.00           C
ATOM   1508  C   SER A  85       4.601 -13.613  -7.169  1.00  0.00           C
ATOM   1509  O   SER A  85       3.650 -13.112  -6.568  1.00  0.00           O
ATOM   1510  CB  SER A  85       3.862 -15.019  -9.101  1.00  0.00           C
ATOM   1511  OG  SER A  85       4.480 -16.160  -8.532  1.00  0.00           O
ATOM   1512  QB  SER A  85       3.361 -15.044  -9.472  1.00  0.00           Q
ATOM   1513  H   SER A  85       6.477 -14.547  -9.193  1.00  0.00           H
ATOM   1514  HA  SER A  85       4.060 -12.888  -9.102  1.00  0.00           H
ATOM   1515 1HB  SER A  85       3.884 -15.113 -10.177  1.00  0.00           H
ATOM   1516 2HB  SER A  85       2.837 -14.974  -8.766  1.00  0.00           H
ATOM   1517  HG  SER A  85       5.277 -16.373  -9.023  1.00  0.00           H
ATOM   1518  N   SER A  86       5.685 -14.073  -6.551  1.00  0.00           N
ATOM   1519  CA  SER A  86       5.821 -14.014  -5.100  1.00  0.00           C
ATOM   1520  C   SER A  86       5.663 -12.584  -4.592  1.00  0.00           C
ATOM   1521  O   SER A  86       6.632 -11.829  -4.516  1.00  0.00           O
ATOM   1522  CB  SER A  86       7.181 -14.571  -4.670  1.00  0.00           C
ATOM   1523  OG  SER A  86       8.224 -14.046  -5.476  1.00  0.00           O
ATOM   1524  QB  SER A  86       7.272 -14.974  -4.204  1.00  0.00           Q
ATOM   1525  H   SER A  86       6.411 -14.463  -7.082  1.00  0.00           H
ATOM   1526  HA  SER A  86       5.042 -14.625  -4.668  1.00  0.00           H
ATOM   1527 1HB  SER A  86       7.174 -15.646  -4.767  1.00  0.00           H
ATOM   1528 2HB  SER A  86       7.369 -14.303  -3.642  1.00  0.00           H
ATOM   1529  HG  SER A  86       8.683 -13.355  -4.993  1.00  0.00           H
ATOM   1530  N   VAL A  87       4.433 -12.218  -4.246  1.00  0.00           N
ATOM   1531  CA  VAL A  87       4.144 -10.880  -3.746  1.00  0.00           C
ATOM   1532  C   VAL A  87       3.542 -10.935  -2.345  1.00  0.00           C
ATOM   1533  O   VAL A  87       3.372 -12.012  -1.774  1.00  0.00           O
ATOM   1534  CB  VAL A  87       3.177 -10.128  -4.678  1.00  0.00           C
ATOM   1535  CG1 VAL A  87       3.825  -9.875  -6.031  1.00  0.00           C
ATOM   1536  CG2 VAL A  87       1.878 -10.905  -4.840  1.00  0.00           C
ATOM   1537  QG1 VAL A  87       3.979  -9.814  -6.350  1.00  0.00           Q
ATOM   1538  QG2 VAL A  87       1.571 -11.089  -4.876  1.00  0.00           Q
ATOM   1539  QQG VAL A  87       2.774 -10.452  -5.614  1.00  0.00           Q
ATOM   1540  H   VAL A  87       3.701 -12.866  -4.328  1.00  0.00           H
ATOM   1541  HA  VAL A  87       5.073 -10.331  -3.707  1.00  0.00           H
ATOM   1542  HB  VAL A  87       2.945  -9.174  -4.231  1.00  0.00           H
ATOM   1543 1HG1 VAL A  87       4.578 -10.626  -6.215  1.00  0.00           H
ATOM   1544 2HG1 VAL A  87       4.285  -8.897  -6.030  1.00  0.00           H
ATOM   1545 3HG1 VAL A  87       3.073  -9.920  -6.804  1.00  0.00           H
ATOM   1546 1HG2 VAL A  87       2.081 -11.848  -5.326  1.00  0.00           H
ATOM   1547 2HG2 VAL A  87       1.187 -10.332  -5.438  1.00  0.00           H
ATOM   1548 3HG2 VAL A  87       1.445 -11.089  -3.867  1.00  0.00           H
ATOM   1549  N   LYS A  88       3.223  -9.768  -1.797  1.00  0.00           N
ATOM   1550  CA  LYS A  88       2.640  -9.683  -0.463  1.00  0.00           C
ATOM   1551  C   LYS A  88       1.322 -10.448  -0.395  1.00  0.00           C
ATOM   1552  O   LYS A  88       0.871 -11.017  -1.389  1.00  0.00           O
ATOM   1553  CB  LYS A  88       2.414  -8.221  -0.072  1.00  0.00           C
ATOM   1554  CG  LYS A  88       3.595  -7.318  -0.390  1.00  0.00           C
ATOM   1555  CD  LYS A  88       3.365  -6.526  -1.666  1.00  0.00           C
ATOM   1556  CE  LYS A  88       3.886  -5.104  -1.542  1.00  0.00           C
ATOM   1557  NZ  LYS A  88       2.868  -4.188  -0.956  1.00  0.00           N
ATOM   1558  QB  LYS A  88       1.887  -8.009   0.193  1.00  0.00           Q
ATOM   1559  QD  LYS A  88       3.092  -6.755  -2.178  1.00  0.00           Q
ATOM   1560  QE  LYS A  88       4.459  -4.926  -1.716  1.00  0.00           Q
ATOM   1561  QG  LYS A  88       4.109  -7.278  -0.041  1.00  0.00           Q
ATOM   1562  QZ  LYS A  88       2.624  -3.968  -0.816  1.00  0.00           Q
ATOM   1563  H   LYS A  88       3.382  -8.942  -2.301  1.00  0.00           H
ATOM   1564  HA  LYS A  88       3.336 -10.128   0.232  1.00  0.00           H
ATOM   1565 1HB  LYS A  88       2.224  -8.170   0.989  1.00  0.00           H
ATOM   1566 2HB  LYS A  88       1.550  -7.848  -0.603  1.00  0.00           H
ATOM   1567 1HG  LYS A  88       4.479  -7.926  -0.509  1.00  0.00           H
ATOM   1568 2HG  LYS A  88       3.738  -6.628   0.428  1.00  0.00           H
ATOM   1569 1HD  LYS A  88       2.306  -6.494  -1.873  1.00  0.00           H
ATOM   1570 2HD  LYS A  88       3.878  -7.015  -2.481  1.00  0.00           H
ATOM   1571 1HE  LYS A  88       4.157  -4.745  -2.525  1.00  0.00           H
ATOM   1572 2HE  LYS A  88       4.760  -5.107  -0.908  1.00  0.00           H
ATOM   1573 1HZ  LYS A  88       1.913  -4.499  -1.224  1.00  0.00           H
ATOM   1574 2HZ  LYS A  88       3.017  -3.219  -1.304  1.00  0.00           H
ATOM   1575 3HZ  LYS A  88       2.944  -4.187   0.080  1.00  0.00           H
ATOM   1576  N   ARG A  89       0.708 -10.457   0.784  1.00  0.00           N
ATOM   1577  CA  ARG A  89      -0.558 -11.152   0.982  1.00  0.00           C
ATOM   1578  C   ARG A  89      -1.729 -10.173   0.941  1.00  0.00           C
ATOM   1579  O   ARG A  89      -1.591  -9.011   1.325  1.00  0.00           O
ATOM   1580  CB  ARG A  89      -0.550 -11.900   2.316  1.00  0.00           C
ATOM   1581  CG  ARG A  89      -1.323 -13.209   2.283  1.00  0.00           C
ATOM   1582  CD  ARG A  89      -0.695 -14.249   3.197  1.00  0.00           C
ATOM   1583  NE  ARG A  89      -1.612 -15.348   3.488  1.00  0.00           N
ATOM   1584  CZ  ARG A  89      -1.393 -16.268   4.424  1.00  0.00           C
ATOM   1585  NH1 ARG A  89      -0.292 -16.224   5.163  1.00  0.00           N
ATOM   1586  NH2 ARG A  89      -2.280 -17.234   4.624  1.00  0.00           N
ATOM   1587  QB  ARG A  89      -0.259 -11.692   2.830  1.00  0.00           Q
ATOM   1588  QD  ARG A  89      -0.114 -14.208   3.420  1.00  0.00           Q
ATOM   1589  QG  ARG A  89      -1.833 -13.306   1.939  1.00  0.00           Q
ATOM   1590  QH1 ARG A  89       0.123 -16.208   5.442  1.00  0.00           Q
ATOM   1591  QH2 ARG A  89      -2.614 -17.598   4.699  1.00  0.00           Q
ATOM   1592  H   ARG A  89       1.117  -9.985   1.539  1.00  0.00           H
ATOM   1593  HA  ARG A  89      -0.674 -11.864   0.179  1.00  0.00           H
ATOM   1594 1HB  ARG A  89      -0.989 -11.266   3.072  1.00  0.00           H
ATOM   1595 2HB  ARG A  89       0.472 -12.116   2.588  1.00  0.00           H
ATOM   1596 1HG  ARG A  89      -1.329 -13.587   1.272  1.00  0.00           H
ATOM   1597 2HG  ARG A  89      -2.338 -13.025   2.607  1.00  0.00           H
ATOM   1598 1HD  ARG A  89      -0.415 -13.771   4.125  1.00  0.00           H
ATOM   1599 2HD  ARG A  89       0.187 -14.646   2.717  1.00  0.00           H
ATOM   1600  HE  ARG A  89      -2.434 -15.404   2.957  1.00  0.00           H
ATOM   1601 1HH1 ARG A  89       0.381 -15.498   5.019  1.00  0.00           H
ATOM   1602 2HH1 ARG A  89      -0.133 -16.919   5.865  1.00  0.00           H
ATOM   1603 1HH2 ARG A  89      -3.112 -17.271   4.070  1.00  0.00           H
ATOM   1604 2HH2 ARG A  89      -2.116 -17.925   5.327  1.00  0.00           H
ATOM   1605  N   THR A  90      -2.877 -10.651   0.473  1.00  0.00           N
ATOM   1606  CA  THR A  90      -4.070  -9.818   0.383  1.00  0.00           C
ATOM   1607  C   THR A  90      -5.333 -10.657   0.554  1.00  0.00           C
ATOM   1608  CB  THR A  90      -4.107  -9.088  -0.961  1.00  0.00           C
ATOM   1609  CG2 THR A  90      -3.432  -7.734  -0.925  1.00  0.00           C
ATOM   1610  OG1 THR A  90      -3.475  -9.858  -1.967  1.00  0.00           O
ATOM   1611  OT1 THR A  90      -6.378 -10.082   0.926  1.00  0.00           O
ATOM   1612  OT2 THR A  90      -5.267 -11.880   0.314  1.00  0.00           O
ATOM   1613  QG2 THR A  90      -3.270  -7.413  -0.916  1.00  0.00           Q
ATOM   1614  H   THR A  90      -2.924 -11.586   0.183  1.00  0.00           H
ATOM   1615  HA  THR A  90      -4.026  -9.089   1.177  1.00  0.00           H
ATOM   1616  HB  THR A  90      -5.138  -8.936  -1.248  1.00  0.00           H
ATOM   1617 1HG  THR A  90      -3.854  -9.643  -2.822  1.00  0.00           H
ATOM   1618 1HG2 THR A  90      -2.373  -7.856  -1.102  1.00  0.00           H
ATOM   1619 2HG2 THR A  90      -3.585  -7.281   0.044  1.00  0.00           H
ATOM   1620 3HG2 THR A  90      -3.854  -7.101  -1.691  1.00  0.00           H
TER    1621
ENDMDL
