# Supplementary material for: Data set of intrinsically disordered proteins analysed at a local protein conformation level
Source: Data Brief. 2020 Mar 5;29:105383. doi: 10.1016/j.dib.2020.105383 (PMC7078294; doi:10.1016/j.dib.2020.105383)
Supplement: Supplementary file 1 [file mmc1.zip › the data/1-DATA/PED1AAA-pdb/1AAA-30.pdb]

ATOM      1  N   GLY A  -1     -21.122  54.080  -7.151  1.00  0.00           N
ATOM      2  CA  GLY A  -1     -22.088  54.197  -6.024  1.00  0.00           C
ATOM      3  C   GLY A  -1     -22.800  52.890  -5.734  1.00  0.00           C
ATOM      4  O   GLY A  -1     -22.176  51.829  -5.700  1.00  0.00           O
ATOM      5  QA  GLY A  -1     -22.189  54.728  -5.704  1.00  0.00           Q
ATOM      6 1HA  GLY A  -1     -21.555  54.508  -5.137  1.00  0.00           H
ATOM      7 2HA  GLY A  -1     -22.824  54.947  -6.270  1.00  0.00           H
ATOM      8 1HT  GLY A  -1     -21.627  53.857  -8.033  1.00  0.00           H
ATOM      9 2HT  GLY A  -1     -20.435  53.326  -6.957  1.00  0.00           H
ATOM     10 3HT  GLY A  -1     -20.609  54.978  -7.275  1.00  0.00           H
ATOM     11  N   SER A   0     -24.110  52.966  -5.523  1.00  0.00           N
ATOM     12  CA  SER A   0     -24.908  51.780  -5.235  1.00  0.00           C
ATOM     13  C   SER A   0     -26.394  52.066  -5.423  1.00  0.00           C
ATOM     14  O   SER A   0     -26.816  53.223  -5.452  1.00  0.00           O
ATOM     15  CB  SER A   0     -24.646  51.299  -3.807  1.00  0.00           C
ATOM     16  OG  SER A   0     -23.340  50.761  -3.682  1.00  0.00           O
ATOM     17  QB  SER A   0     -25.055  51.332  -3.337  1.00  0.00           Q
ATOM     18  H   SER A   0     -24.551  53.840  -5.565  1.00  0.00           H
ATOM     19  HA  SER A   0     -24.613  51.005  -5.927  1.00  0.00           H
ATOM     20 1HB  SER A   0     -25.363  50.534  -3.549  1.00  0.00           H
ATOM     21 2HB  SER A   0     -24.746  52.130  -3.125  1.00  0.00           H
ATOM     22  HG  SER A   0     -23.124  50.659  -2.752  1.00  0.00           H
ATOM     23  N   MET A   1     -27.184  51.004  -5.549  1.00  0.00           N
ATOM     24  CA  MET A   1     -28.624  51.140  -5.733  1.00  0.00           C
ATOM     25  C   MET A   1     -29.366  50.901  -4.423  1.00  0.00           C
ATOM     26  O   MET A   1     -30.494  50.407  -4.416  1.00  0.00           O
ATOM     27  CB  MET A   1     -29.118  50.160  -6.799  1.00  0.00           C
ATOM     28  CG  MET A   1     -30.242  50.713  -7.660  1.00  0.00           C
ATOM     29  SD  MET A   1     -30.227  50.046  -9.335  1.00  0.00           S
ATOM     30  CE  MET A   1     -29.271  51.297 -10.189  1.00  0.00           C
ATOM     31  QB  MET A   1     -28.883  49.583  -6.878  1.00  0.00           Q
ATOM     32  QE  MET A   1     -29.079  51.549 -10.361  1.00  0.00           Q
ATOM     33  QG  MET A   1     -30.664  51.126  -7.457  1.00  0.00           Q
ATOM     34  H   MET A   1     -26.789  50.108  -5.517  1.00  0.00           H
ATOM     35  HA  MET A   1     -28.821  52.149  -6.066  1.00  0.00           H
ATOM     36 1HB  MET A   1     -29.475  49.265  -6.310  1.00  0.00           H
ATOM     37 2HB  MET A   1     -28.292  49.902  -7.445  1.00  0.00           H
ATOM     38 1HG  MET A   1     -30.141  51.787  -7.714  1.00  0.00           H
ATOM     39 2HG  MET A   1     -31.187  50.465  -7.199  1.00  0.00           H
ATOM     40 1HE  MET A   1     -28.312  50.888 -10.471  1.00  0.00           H
ATOM     41 2HE  MET A   1     -29.123  52.144  -9.536  1.00  0.00           H
ATOM     42 3HE  MET A   1     -29.802  51.614 -11.074  1.00  0.00           H
ATOM     43  N   THR A   2     -28.726  51.254  -3.313  1.00  0.00           N
ATOM     44  CA  THR A   2     -29.325  51.077  -1.995  1.00  0.00           C
ATOM     45  C   THR A   2     -29.634  49.606  -1.730  1.00  0.00           C
ATOM     46  O   THR A   2     -30.776  49.168  -1.871  1.00  0.00           O
ATOM     47  CB  THR A   2     -30.604  51.909  -1.878  1.00  0.00           C
ATOM     48  CG2 THR A   2     -31.141  51.984  -0.465  1.00  0.00           C
ATOM     49  OG1 THR A   2     -30.382  53.234  -2.325  1.00  0.00           O
ATOM     50  QG2 THR A   2     -31.269  52.002  -0.129  1.00  0.00           Q
ATOM     51  H   THR A   2     -27.828  51.644  -3.382  1.00  0.00           H
ATOM     52  HA  THR A   2     -28.613  51.422  -1.259  1.00  0.00           H
ATOM     53  HB  THR A   2     -31.367  51.463  -2.499  1.00  0.00           H
ATOM     54 1HG  THR A   2     -31.018  53.451  -3.011  1.00  0.00           H
ATOM     55 1HG2 THR A   2     -31.403  53.006  -0.234  1.00  0.00           H
ATOM     56 2HG2 THR A   2     -30.385  51.640   0.226  1.00  0.00           H
ATOM     57 3HG2 THR A   2     -32.018  51.360  -0.380  1.00  0.00           H
ATOM     58  N   PRO A   3     -28.615  48.821  -1.339  1.00  0.00           N
ATOM     59  CA  PRO A   3     -28.785  47.392  -1.055  1.00  0.00           C
ATOM     60  C   PRO A   3     -29.586  47.147   0.219  1.00  0.00           C
ATOM     61  O   PRO A   3     -29.545  47.947   1.154  1.00  0.00           O
ATOM     62  CB  PRO A   3     -27.348  46.890  -0.887  1.00  0.00           C
ATOM     63  CG  PRO A   3     -26.577  48.091  -0.461  1.00  0.00           C
ATOM     64  CD  PRO A   3     -27.222  49.263  -1.146  1.00  0.00           C
ATOM     65  QB  PRO A   3     -27.155  46.308  -0.981  1.00  0.00           Q
ATOM     66  QD  PRO A   3     -26.962  49.797  -1.304  1.00  0.00           Q
ATOM     67  QG  PRO A   3     -26.090  48.099  -0.082  1.00  0.00           Q
ATOM     68  HA  PRO A   3     -29.256  46.878  -1.879  1.00  0.00           H
ATOM     69 1HB  PRO A   3     -26.987  46.502  -1.827  1.00  0.00           H
ATOM     70 2HB  PRO A   3     -27.321  46.114  -0.135  1.00  0.00           H
ATOM     71 1HG  PRO A   3     -25.547  47.994  -0.775  1.00  0.00           H
ATOM     72 2HG  PRO A   3     -26.634  48.203   0.612  1.00  0.00           H
ATOM     73 1HD  PRO A   3     -26.744  49.457  -2.094  1.00  0.00           H
ATOM     74 2HD  PRO A   3     -27.179  50.138  -0.514  1.00  0.00           H
ATOM     75  N   SER A   4     -30.317  46.038   0.248  1.00  0.00           N
ATOM     76  CA  SER A   4     -31.128  45.687   1.408  1.00  0.00           C
ATOM     77  C   SER A   4     -31.690  44.275   1.273  1.00  0.00           C
ATOM     78  O   SER A   4     -31.960  43.807   0.167  1.00  0.00           O
ATOM     79  CB  SER A   4     -32.274  46.688   1.576  1.00  0.00           C
ATOM     80  OG  SER A   4     -32.900  46.961   0.334  1.00  0.00           O
ATOM     81  QB  SER A   4     -32.447  46.947   2.116  1.00  0.00           Q
ATOM     82  H   SER A   4     -30.309  45.439  -0.529  1.00  0.00           H
ATOM     83  HA  SER A   4     -30.495  45.729   2.281  1.00  0.00           H
ATOM     84 1HB  SER A   4     -31.885  47.611   1.979  1.00  0.00           H
ATOM     85 2HB  SER A   4     -33.009  46.281   2.254  1.00  0.00           H
ATOM     86  HG  SER A   4     -33.142  47.888   0.294  1.00  0.00           H
ATOM     87  N   TPO A   5     -31.849  43.631   2.418  1.00  0.00           N
ATOM     88  CA  TPO A   5     -32.385  42.238   2.450  1.00  0.00           C
ATOM     89  C   TPO A   5     -33.197  42.051   3.717  1.00  0.00           C
ATOM     90  O   TPO A   5     -32.963  42.692   4.741  1.00  0.00           O
ATOM     91  CB  TPO A   5     -31.259  41.199   2.110  1.00  0.00           C
ATOM     92  CG2 TPO A   5     -30.076  41.229   3.096  1.00  0.00           C
ATOM     93  OG1 TPO A   5     -31.800  39.849   2.157  1.00  0.00           O
ATOM     94  PS  TPO A   5     -30.961  38.486   1.868  1.00  0.00           P
ATOM     95  OPA TPO A   5     -30.387  38.494   0.447  1.00  0.00           O
ATOM     96  OPB TPO A   5     -31.889  37.276   2.018  1.00  0.00           O
ATOM     97  OPC TPO A   5     -29.811  38.338   2.870  1.00  0.00           O
ATOM     98  QG2 TPO A   5     -29.769  41.232   3.348  1.00  0.00           Q
ATOM     99  H   TPO A   5     -31.656  43.933   3.378  1.00  0.00           H
ATOM    100  HA  TPO A   5     -33.113  42.153   1.625  1.00  0.00           H
ATOM    101  HB  TPO A   5     -30.882  41.417   1.089  1.00  0.00           H
ATOM    102 1HG2 TPO A   5     -29.312  40.484   2.813  1.00  0.00           H
ATOM    103 2HG2 TPO A   5     -29.588  42.221   3.111  1.00  0.00           H
ATOM    104 3HG2 TPO A   5     -30.408  40.993   4.121  1.00  0.00           H
ATOM    105  N   PRO A   6     -34.188  41.144   3.657  1.00  0.00           N
ATOM    106  CA  PRO A   6     -35.061  40.853   4.800  1.00  0.00           C
ATOM    107  C   PRO A   6     -34.326  40.117   5.918  1.00  0.00           C
ATOM    108  O   PRO A   6     -33.315  39.457   5.677  1.00  0.00           O
ATOM    109  CB  PRO A   6     -36.149  39.961   4.197  1.00  0.00           C
ATOM    110  CG  PRO A   6     -35.505  39.320   3.018  1.00  0.00           C
ATOM    111  CD  PRO A   6     -34.536  40.334   2.475  1.00  0.00           C
ATOM    112  QB  PRO A   6     -36.728  39.897   4.415  1.00  0.00           Q
ATOM    113  QD  PRO A   6     -34.336  40.392   1.895  1.00  0.00           Q
ATOM    114  QG  PRO A   6     -35.616  38.755   2.801  1.00  0.00           Q
ATOM    115  HA  PRO A   6     -35.507  41.752   5.196  1.00  0.00           H
ATOM    116 1HB  PRO A   6     -36.994  40.566   3.904  1.00  0.00           H
ATOM    117 2HB  PRO A   6     -36.462  39.227   4.926  1.00  0.00           H
ATOM    118 1HG  PRO A   6     -36.252  39.082   2.276  1.00  0.00           H
ATOM    119 2HG  PRO A   6     -34.981  38.428   3.326  1.00  0.00           H
ATOM    120 1HD  PRO A   6     -35.009  40.941   1.717  1.00  0.00           H
ATOM    121 2HD  PRO A   6     -33.662  39.843   2.074  1.00  0.00           H
ATOM    122  N   PRO A   7     -34.829  40.221   7.160  1.00  0.00           N
ATOM    123  CA  PRO A   7     -34.216  39.560   8.317  1.00  0.00           C
ATOM    124  C   PRO A   7     -34.379  38.045   8.274  1.00  0.00           C
ATOM    125  O   PRO A   7     -35.074  37.511   7.409  1.00  0.00           O
ATOM    126  CB  PRO A   7     -34.976  40.147   9.507  1.00  0.00           C
ATOM    127  CG  PRO A   7     -36.297  40.553   8.949  1.00  0.00           C
ATOM    128  CD  PRO A   7     -36.032  40.987   7.534  1.00  0.00           C
ATOM    129  QB  PRO A   7     -34.761  40.195  10.087  1.00  0.00           Q
ATOM    130  QD  PRO A   7     -36.353  41.389   7.196  1.00  0.00           Q
ATOM    131  QG  PRO A   7     -36.838  40.542   9.243  1.00  0.00           Q
ATOM    132  HA  PRO A   7     -33.166  39.805   8.401  1.00  0.00           H
ATOM    133 1HB  PRO A   7     -34.438  40.996   9.901  1.00  0.00           H
ATOM    134 2HB  PRO A   7     -35.085  39.395  10.274  1.00  0.00           H
ATOM    135 1HG  PRO A   7     -36.701  41.373   9.522  1.00  0.00           H
ATOM    136 2HG  PRO A   7     -36.975  39.712   8.963  1.00  0.00           H
ATOM    137 1HD  PRO A   7     -35.839  42.048   7.494  1.00  0.00           H
ATOM    138 2HD  PRO A   7     -36.867  40.729   6.897  1.00  0.00           H
ATOM    139  N   ARG A   8     -33.735  37.358   9.211  1.00  0.00           N
ATOM    140  CA  ARG A   8     -33.810  35.903   9.280  1.00  0.00           C
ATOM    141  C   ARG A   8     -33.738  35.423  10.725  1.00  0.00           C
ATOM    142  O   ARG A   8     -33.381  36.182  11.625  1.00  0.00           O
ATOM    143  CB  ARG A   8     -32.678  35.275   8.464  1.00  0.00           C
ATOM    144  CG  ARG A   8     -32.807  35.506   6.967  1.00  0.00           C
ATOM    145  CD  ARG A   8     -33.952  34.702   6.375  1.00  0.00           C
ATOM    146  NE  ARG A   8     -33.717  34.365   4.972  1.00  0.00           N
ATOM    147  CZ  ARG A   8     -32.920  33.379   4.569  1.00  0.00           C
ATOM    148  NH1 ARG A   8     -32.280  32.629   5.458  1.00  0.00           N
ATOM    149  NH2 ARG A   8     -32.762  33.141   3.274  1.00  0.00           N
ATOM    150  QB  ARG A   8     -32.205  34.951   8.717  1.00  0.00           Q
ATOM    151  QD  ARG A   8     -34.461  34.534   6.695  1.00  0.00           Q
ATOM    152  QG  ARG A   8     -32.436  35.884   6.638  1.00  0.00           Q
ATOM    153  QH1 ARG A   8     -32.038  32.346   5.792  1.00  0.00           Q
ATOM    154  QH2 ARG A   8     -32.703  33.051   2.786  1.00  0.00           Q
ATOM    155  H   ARG A   8     -33.195  37.840   9.871  1.00  0.00           H
ATOM    156  HA  ARG A   8     -34.756  35.601   8.858  1.00  0.00           H
ATOM    157 1HB  ARG A   8     -32.672  34.209   8.642  1.00  0.00           H
ATOM    158 2HB  ARG A   8     -31.738  35.691   8.792  1.00  0.00           H
ATOM    159 1HG  ARG A   8     -31.885  35.211   6.487  1.00  0.00           H
ATOM    160 2HG  ARG A   8     -32.988  36.555   6.789  1.00  0.00           H
ATOM    161 1HD  ARG A   8     -34.860  35.281   6.450  1.00  0.00           H
ATOM    162 2HD  ARG A   8     -34.063  33.787   6.940  1.00  0.00           H
ATOM    163  HE  ARG A   8     -34.177  34.903   4.294  1.00  0.00           H
ATOM    164 1HH1 ARG A   8     -32.394  32.802   6.436  1.00  0.00           H
ATOM    165 2HH1 ARG A   8     -31.681  31.889   5.149  1.00  0.00           H
ATOM    166 1HH2 ARG A   8     -33.242  33.702   2.601  1.00  0.00           H
ATOM    167 2HH2 ARG A   8     -32.164  32.400   2.971  1.00  0.00           H
ATOM    168  N   SER A   9     -34.079  34.156  10.941  1.00  0.00           N
ATOM    169  CA  SER A   9     -34.053  33.574  12.277  1.00  0.00           C
ATOM    170  C   SER A   9     -33.330  32.230  12.271  1.00  0.00           C
ATOM    171  O   SER A   9     -33.657  31.336  13.052  1.00  0.00           O
ATOM    172  CB  SER A   9     -35.476  33.398  12.807  1.00  0.00           C
ATOM    173  OG  SER A   9     -36.341  34.396  12.290  1.00  0.00           O
ATOM    174  QB  SER A   9     -35.660  32.950  13.199  1.00  0.00           Q
ATOM    175  H   SER A   9     -34.355  33.600  10.182  1.00  0.00           H
ATOM    176  HA  SER A   9     -33.518  34.253  12.923  1.00  0.00           H
ATOM    177 1HB  SER A   9     -35.468  33.470  13.885  1.00  0.00           H
ATOM    178 2HB  SER A   9     -35.851  32.428  12.515  1.00  0.00           H
ATOM    179  HG  SER A   9     -36.942  34.000  11.656  1.00  0.00           H
ATOM    180  N   ARG A  10     -32.348  32.097  11.386  1.00  0.00           N
ATOM    181  CA  ARG A  10     -31.580  30.862  11.279  1.00  0.00           C
ATOM    182  C   ARG A  10     -30.433  31.019  10.286  1.00  0.00           C
ATOM    183  O   ARG A  10     -30.099  30.088   9.553  1.00  0.00           O
ATOM    184  CB  ARG A  10     -32.487  29.706  10.848  1.00  0.00           C
ATOM    185  CG  ARG A  10     -32.091  28.367  11.445  1.00  0.00           C
ATOM    186  CD  ARG A  10     -33.247  27.381  11.414  1.00  0.00           C
ATOM    187  NE  ARG A  10     -33.043  26.270  12.343  1.00  0.00           N
ATOM    188  CZ  ARG A  10     -32.157  25.296  12.151  1.00  0.00           C
ATOM    189  NH1 ARG A  10     -31.391  25.290  11.067  1.00  0.00           N
ATOM    190  NH2 ARG A  10     -32.036  24.324  13.046  1.00  0.00           N
ATOM    191  QB  ARG A  10     -32.977  29.774  10.462  1.00  0.00           Q
ATOM    192  QD  ARG A  10     -33.748  27.444  11.049  1.00  0.00           Q
ATOM    193  QG  ARG A  10     -31.526  28.238  11.673  1.00  0.00           Q
ATOM    194  QH1 ARG A  10     -31.102  25.287  10.659  1.00  0.00           Q
ATOM    195  QH2 ARG A  10     -31.991  23.958  13.382  1.00  0.00           Q
ATOM    196  H   ARG A  10     -32.135  32.845  10.791  1.00  0.00           H
ATOM    197  HA  ARG A  10     -31.169  30.641  12.253  1.00  0.00           H
ATOM    198 1HB  ARG A  10     -32.454  29.621   9.771  1.00  0.00           H
ATOM    199 2HB  ARG A  10     -33.499  29.927  11.152  1.00  0.00           H
ATOM    200 1HG  ARG A  10     -31.783  28.518  12.470  1.00  0.00           H
ATOM    201 2HG  ARG A  10     -31.268  27.960  10.877  1.00  0.00           H
ATOM    202 1HD  ARG A  10     -33.342  26.987  10.414  1.00  0.00           H
ATOM    203 2HD  ARG A  10     -34.154  27.900  11.685  1.00  0.00           H
ATOM    204  HE  ARG A  10     -33.596  26.250  13.152  1.00  0.00           H
ATOM    205 1HH1 ARG A  10     -31.477  26.020  10.389  1.00  0.00           H
ATOM    206 2HH1 ARG A  10     -30.727  24.555  10.928  1.00  0.00           H
ATOM    207 1HH2 ARG A  10     -32.611  24.323  13.864  1.00  0.00           H
ATOM    208 2HH2 ARG A  10     -31.371  23.593  12.900  1.00  0.00           H
ATOM    209  N   GLY A  11     -29.832  32.205  10.269  1.00  0.00           N
ATOM    210  CA  GLY A  11     -28.727  32.463   9.362  1.00  0.00           C
ATOM    211  C   GLY A  11     -29.164  32.501   7.912  1.00  0.00           C
ATOM    212  O   GLY A  11     -30.226  33.036   7.590  1.00  0.00           O
ATOM    213  QA  GLY A  11     -28.134  32.549   9.550  1.00  0.00           Q
ATOM    214  H   GLY A  11     -30.139  32.909  10.876  1.00  0.00           H
ATOM    215 1HA  GLY A  11     -27.987  31.685   9.483  1.00  0.00           H
ATOM    216 2HA  GLY A  11     -28.280  33.412   9.618  1.00  0.00           H
ATOM    217  N   THR A  12     -28.345  31.934   7.033  1.00  0.00           N
ATOM    218  CA  THR A  12     -28.652  31.905   5.608  1.00  0.00           C
ATOM    219  C   THR A  12     -28.404  30.518   5.025  1.00  0.00           C
ATOM    220  O   THR A  12     -28.005  29.597   5.737  1.00  0.00           O
ATOM    221  CB  THR A  12     -27.811  32.942   4.863  1.00  0.00           C
ATOM    222  CG2 THR A  12     -28.531  33.566   3.688  1.00  0.00           C
ATOM    223  OG1 THR A  12     -27.419  33.988   5.732  1.00  0.00           O
ATOM    224  QG2 THR A  12     -28.703  33.715   3.408  1.00  0.00           Q
ATOM    225  H   THR A  12     -27.514  31.524   7.351  1.00  0.00           H
ATOM    226  HA  THR A  12     -29.696  32.151   5.489  1.00  0.00           H
ATOM    227  HB  THR A  12     -26.919  32.462   4.485  1.00  0.00           H
ATOM    228 1HG  THR A  12     -28.189  34.506   5.979  1.00  0.00           H
ATOM    229 1HG2 THR A  12     -29.597  33.435   3.809  1.00  0.00           H
ATOM    230 2HG2 THR A  12     -28.212  33.088   2.773  1.00  0.00           H
ATOM    231 3HG2 THR A  12     -28.301  34.621   3.643  1.00  0.00           H
ATOM    232  N   ARG A  13     -28.643  30.376   3.725  1.00  0.00           N
ATOM    233  CA  ARG A  13     -28.446  29.101   3.046  1.00  0.00           C
ATOM    234  C   ARG A  13     -27.649  29.287   1.760  1.00  0.00           C
ATOM    235  O   ARG A  13     -28.162  29.811   0.771  1.00  0.00           O
ATOM    236  CB  ARG A  13     -29.796  28.450   2.734  1.00  0.00           C
ATOM    237  CG  ARG A  13     -29.770  26.932   2.804  1.00  0.00           C
ATOM    238  CD  ARG A  13     -29.536  26.444   4.224  1.00  0.00           C
ATOM    239  NE  ARG A  13     -28.697  25.247   4.261  1.00  0.00           N
ATOM    240  CZ  ARG A  13     -29.077  24.061   3.792  1.00  0.00           C
ATOM    241  NH1 ARG A  13     -30.279  23.908   3.250  1.00  0.00           N
ATOM    242  NH2 ARG A  13     -28.254  23.026   3.864  1.00  0.00           N
ATOM    243  QB  ARG A  13     -30.314  28.774   2.592  1.00  0.00           Q
ATOM    244  QD  ARG A  13     -29.772  26.722   4.731  1.00  0.00           Q
ATOM    245  QG  ARG A  13     -29.846  26.557   2.313  1.00  0.00           Q
ATOM    246  QH1 ARG A  13     -30.733  23.850   3.046  1.00  0.00           Q
ATOM    247  QH2 ARG A  13     -27.943  22.635   3.892  1.00  0.00           Q
ATOM    248  H   ARG A  13     -28.961  31.147   3.210  1.00  0.00           H
ATOM    249  HA  ARG A  13     -27.890  28.454   3.710  1.00  0.00           H
ATOM    250 1HB  ARG A  13     -30.101  28.739   1.739  1.00  0.00           H
ATOM    251 2HB  ARG A  13     -30.527  28.810   3.444  1.00  0.00           H
ATOM    252 1HG  ARG A  13     -28.974  26.566   2.172  1.00  0.00           H
ATOM    253 2HG  ARG A  13     -30.717  26.550   2.454  1.00  0.00           H
ATOM    254 1HD  ARG A  13     -30.493  26.216   4.674  1.00  0.00           H
ATOM    255 2HD  ARG A  13     -29.052  27.227   4.787  1.00  0.00           H
ATOM    256  HE  ARG A  13     -27.806  25.332   4.656  1.00  0.00           H
ATOM    257 1HH1 ARG A  13     -30.907  24.686   3.191  1.00  0.00           H
ATOM    258 2HH1 ARG A  13     -30.559  23.014   2.899  1.00  0.00           H
ATOM    259 1HH2 ARG A  13     -27.347  23.135   4.271  1.00  0.00           H
ATOM    260 2HH2 ARG A  13     -28.539  22.134   3.512  1.00  0.00           H
ATOM    261  N   TYR A  14     -26.393  28.854   1.779  1.00  0.00           N
ATOM    262  CA  TYR A  14     -25.526  28.973   0.613  1.00  0.00           C
ATOM    263  C   TYR A  14     -24.699  27.706   0.418  1.00  0.00           C
ATOM    264  O   TYR A  14     -23.958  27.291   1.311  1.00  0.00           O
ATOM    265  CB  TYR A  14     -24.600  30.181   0.762  1.00  0.00           C
ATOM    266  CG  TYR A  14     -25.184  31.464   0.213  1.00  0.00           C
ATOM    267  CD1 TYR A  14     -26.259  32.083   0.837  1.00  0.00           C
ATOM    268  CD2 TYR A  14     -24.660  32.054  -0.930  1.00  0.00           C
ATOM    269  CE1 TYR A  14     -26.796  33.254   0.338  1.00  0.00           C
ATOM    270  CE2 TYR A  14     -25.191  33.226  -1.435  1.00  0.00           C
ATOM    271  CZ  TYR A  14     -26.259  33.822  -0.798  1.00  0.00           C
ATOM    272  OH  TYR A  14     -26.790  34.989  -1.296  1.00  0.00           O
ATOM    273  QB  TYR A  14     -24.031  30.162   1.023  1.00  0.00           Q
ATOM    274  QD  TYR A  14     -25.251  31.610   0.149  1.00  0.00           Q
ATOM    275  QE  TYR A  14     -26.201  33.696  -0.743  1.00  0.00           Q
ATOM    276  QR  TYR A  14     -25.726  32.653  -0.297  1.00  0.00           Q
ATOM    277  H   TYR A  14     -26.041  28.445   2.598  1.00  0.00           H
ATOM    278  HA  TYR A  14     -26.153  29.116  -0.253  1.00  0.00           H
ATOM    279 1HB  TYR A  14     -23.676  29.986   0.237  1.00  0.00           H
ATOM    280 2HB  TYR A  14     -24.387  30.337   1.809  1.00  0.00           H
ATOM    281 1HD  TYR A  14     -26.678  31.636   1.726  1.00  0.00           H
ATOM    282 2HD  TYR A  14     -23.825  31.585  -1.427  1.00  0.00           H
ATOM    283 1HE  TYR A  14     -27.632  33.721   0.838  1.00  0.00           H
ATOM    284 2HE  TYR A  14     -24.769  33.671  -2.324  1.00  0.00           H
ATOM    285  HH  TYR A  14     -26.359  35.741  -0.883  1.00  0.00           H
ATOM    286  N   LEU A  15     -24.831  27.094  -0.754  1.00  0.00           N
ATOM    287  CA  LEU A  15     -24.096  25.873  -1.065  1.00  0.00           C
ATOM    288  C   LEU A  15     -24.096  25.607  -2.567  1.00  0.00           C
ATOM    289  O   LEU A  15     -25.093  25.845  -3.250  1.00  0.00           O
ATOM    290  CB  LEU A  15     -24.706  24.683  -0.325  1.00  0.00           C
ATOM    291  CG  LEU A  15     -23.744  23.523  -0.059  1.00  0.00           C
ATOM    292  CD1 LEU A  15     -24.129  22.792   1.217  1.00  0.00           C
ATOM    293  CD2 LEU A  15     -23.728  22.564  -1.241  1.00  0.00           C
ATOM    294  QB  LEU A  15     -25.310  24.670  -0.142  1.00  0.00           Q
ATOM    295  QD1 LEU A  15     -24.220  22.618   1.520  1.00  0.00           Q
ATOM    296  QD2 LEU A  15     -23.726  22.337  -1.521  1.00  0.00           Q
ATOM    297  QQD LEU A  15     -23.973  22.478  -0.000  1.00  0.00           Q
ATOM    298  H   LEU A  15     -25.437  27.472  -1.425  1.00  0.00           H
ATOM    299  HA  LEU A  15     -23.077  26.008  -0.735  1.00  0.00           H
ATOM    300 1HB  LEU A  15     -25.534  24.307  -0.908  1.00  0.00           H
ATOM    301 2HB  LEU A  15     -25.086  25.033   0.625  1.00  0.00           H
ATOM    302  HG  LEU A  15     -22.746  23.914   0.068  1.00  0.00           H
ATOM    303 1HD1 LEU A  15     -25.119  22.373   1.108  1.00  0.00           H
ATOM    304 2HD1 LEU A  15     -24.119  23.485   2.046  1.00  0.00           H
ATOM    305 3HD1 LEU A  15     -23.422  21.996   1.404  1.00  0.00           H
ATOM    306 1HD2 LEU A  15     -23.443  21.579  -0.902  1.00  0.00           H
ATOM    307 2HD2 LEU A  15     -23.019  22.912  -1.976  1.00  0.00           H
ATOM    308 3HD2 LEU A  15     -24.713  22.522  -1.683  1.00  0.00           H
ATOM    309  N   ALA A  16     -22.972  25.112  -3.075  1.00  0.00           N
ATOM    310  CA  ALA A  16     -22.843  24.813  -4.495  1.00  0.00           C
ATOM    311  C   ALA A  16     -23.688  23.604  -4.881  1.00  0.00           C
ATOM    312  O   ALA A  16     -23.944  22.725  -4.059  1.00  0.00           O
ATOM    313  CB  ALA A  16     -21.384  24.576  -4.854  1.00  0.00           C
ATOM    314  QB  ALA A  16     -21.039  24.519  -4.939  1.00  0.00           Q
ATOM    315  H   ALA A  16     -22.213  24.943  -2.481  1.00  0.00           H
ATOM    316  HA  ALA A  16     -23.190  25.672  -5.051  1.00  0.00           H
ATOM    317 1HB  ALA A  16     -21.101  23.573  -4.569  1.00  0.00           H
ATOM    318 2HB  ALA A  16     -20.764  25.287  -4.330  1.00  0.00           H
ATOM    319 3HB  ALA A  16     -21.250  24.697  -5.919  1.00  0.00           H
ATOM    320  N   GLN A  17     -24.117  23.565  -6.139  1.00  0.00           N
ATOM    321  CA  GLN A  17     -24.934  22.462  -6.633  1.00  0.00           C
ATOM    322  C   GLN A  17     -24.501  22.052  -8.039  1.00  0.00           C
ATOM    323  O   GLN A  17     -25.114  22.453  -9.028  1.00  0.00           O
ATOM    324  CB  GLN A  17     -26.413  22.856  -6.638  1.00  0.00           C
ATOM    325  CG  GLN A  17     -26.679  24.210  -7.274  1.00  0.00           C
ATOM    326  CD  GLN A  17     -27.285  24.094  -8.660  1.00  0.00           C
ATOM    327  NE2 GLN A  17     -28.512  23.593  -8.730  1.00  0.00           N
ATOM    328  OE1 GLN A  17     -26.656  24.452  -9.656  1.00  0.00           O
ATOM    329  QB  GLN A  17     -26.869  22.498  -6.401  1.00  0.00           Q
ATOM    330  QE2 GLN A  17     -28.940  23.419  -8.754  1.00  0.00           Q
ATOM    331  QG  GLN A  17     -26.554  24.755  -6.997  1.00  0.00           Q
ATOM    332  H   GLN A  17     -23.881  24.295  -6.748  1.00  0.00           H
ATOM    333  HA  GLN A  17     -24.796  21.623  -5.968  1.00  0.00           H
ATOM    334 1HB  GLN A  17     -26.767  22.886  -5.618  1.00  0.00           H
ATOM    335 2HB  GLN A  17     -26.971  22.110  -7.183  1.00  0.00           H
ATOM    336 1HG  GLN A  17     -25.746  24.749  -7.349  1.00  0.00           H
ATOM    337 2HG  GLN A  17     -27.363  24.762  -6.646  1.00  0.00           H
ATOM    338 1HE2 GLN A  17     -28.952  23.330  -7.895  1.00  0.00           H
ATOM    339 2HE2 GLN A  17     -28.927  23.506  -9.614  1.00  0.00           H
ATOM    340  N   PRO A  18     -23.433  21.242  -8.145  1.00  0.00           N
ATOM    341  CA  PRO A  18     -22.921  20.777  -9.438  1.00  0.00           C
ATOM    342  C   PRO A  18     -23.861  19.784 -10.111  1.00  0.00           C
ATOM    343  O   PRO A  18     -24.592  19.054  -9.442  1.00  0.00           O
ATOM    344  CB  PRO A  18     -21.599  20.099  -9.074  1.00  0.00           C
ATOM    345  CG  PRO A  18     -21.769  19.675  -7.656  1.00  0.00           C
ATOM    346  CD  PRO A  18     -22.645  20.715  -7.015  1.00  0.00           C
ATOM    347  QB  PRO A  18     -21.111  20.028  -9.452  1.00  0.00           Q
ATOM    348  QD  PRO A  18     -22.665  20.878  -6.423  1.00  0.00           Q
ATOM    349  QG  PRO A  18     -21.527  19.174  -7.392  1.00  0.00           Q
ATOM    350  HA  PRO A  18     -22.733  21.603 -10.108  1.00  0.00           H
ATOM    351 1HB  PRO A  18     -20.787  20.804  -9.179  1.00  0.00           H
ATOM    352 2HB  PRO A  18     -21.435  19.252  -9.724  1.00  0.00           H
ATOM    353 1HG  PRO A  18     -20.807  19.641  -7.165  1.00  0.00           H
ATOM    354 2HG  PRO A  18     -22.246  18.707  -7.618  1.00  0.00           H
ATOM    355 1HD  PRO A  18     -22.043  21.493  -6.571  1.00  0.00           H
ATOM    356 2HD  PRO A  18     -23.287  20.262  -6.273  1.00  0.00           H
ATOM    357  N   SER A  19     -23.839  19.763 -11.441  1.00  0.00           N
ATOM    358  CA  SER A  19     -24.690  18.859 -12.205  1.00  0.00           C
ATOM    359  C   SER A  19     -23.875  17.713 -12.794  1.00  0.00           C
ATOM    360  O   SER A  19     -22.645  17.760 -12.819  1.00  0.00           O
ATOM    361  CB  SER A  19     -25.404  19.621 -13.324  1.00  0.00           C
ATOM    362  OG  SER A  19     -24.615  20.703 -13.788  1.00  0.00           O
ATOM    363  QB  SER A  19     -25.967  19.479 -13.550  1.00  0.00           Q
ATOM    364  H   SER A  19     -23.235  20.369 -11.918  1.00  0.00           H
ATOM    365  HA  SER A  19     -25.429  18.450 -11.532  1.00  0.00           H
ATOM    366 1HB  SER A  19     -26.341  20.008 -12.951  1.00  0.00           H
ATOM    367 2HB  SER A  19     -25.594  18.950 -14.149  1.00  0.00           H
ATOM    368  HG  SER A  19     -24.938  20.989 -14.646  1.00  0.00           H
ATOM    369  N   GLY A  20     -24.569  16.683 -13.268  1.00  0.00           N
ATOM    370  CA  GLY A  20     -23.893  15.538 -13.851  1.00  0.00           C
ATOM    371  C   GLY A  20     -23.880  14.338 -12.926  1.00  0.00           C
ATOM    372  O   GLY A  20     -22.858  13.667 -12.781  1.00  0.00           O
ATOM    373  QA  GLY A  20     -23.634  15.540 -14.424  1.00  0.00           Q
ATOM    374  H   GLY A  20     -25.548  16.701 -13.222  1.00  0.00           H
ATOM    375 1HA  GLY A  20     -22.873  15.813 -14.080  1.00  0.00           H
ATOM    376 2HA  GLY A  20     -24.394  15.266 -14.768  1.00  0.00           H
ATOM    377  N   ASN A  21     -25.019  14.067 -12.295  1.00  0.00           N
ATOM    378  CA  ASN A  21     -25.135  12.940 -11.377  1.00  0.00           C
ATOM    379  C   ASN A  21     -25.746  11.731 -12.076  1.00  0.00           C
ATOM    380  O   ASN A  21     -26.428  11.867 -13.091  1.00  0.00           O
ATOM    381  CB  ASN A  21     -25.984  13.328 -10.166  1.00  0.00           C
ATOM    382  CG  ASN A  21     -25.153  13.906  -9.037  1.00  0.00           C
ATOM    383  ND2 ASN A  21     -25.735  13.970  -7.845  1.00  0.00           N
ATOM    384  OD1 ASN A  21     -23.999  14.288  -9.233  1.00  0.00           O
ATOM    385  QB  ASN A  21     -26.604  13.258 -10.131  1.00  0.00           Q
ATOM    386  QD2 ASN A  21     -25.938  13.993  -7.430  1.00  0.00           Q
ATOM    387  H   ASN A  21     -25.799  14.640 -12.451  1.00  0.00           H
ATOM    388  HA  ASN A  21     -24.142  12.683 -11.041  1.00  0.00           H
ATOM    389 1HB  ASN A  21     -26.497  12.451  -9.797  1.00  0.00           H
ATOM    390 2HB  ASN A  21     -26.713  14.066 -10.464  1.00  0.00           H
ATOM    391 1HD2 ASN A  21     -26.656  13.646  -7.762  1.00  0.00           H
ATOM    392 2HD2 ASN A  21     -25.220  14.340  -7.098  1.00  0.00           H
ATOM    393  N   THR A  22     -25.499  10.547 -11.525  1.00  0.00           N
ATOM    394  CA  THR A  22     -26.024   9.313 -12.096  1.00  0.00           C
ATOM    395  C   THR A  22     -26.667   8.445 -11.018  1.00  0.00           C
ATOM    396  O   THR A  22     -26.646   7.218 -11.100  1.00  0.00           O
ATOM    397  CB  THR A  22     -24.909   8.534 -12.796  1.00  0.00           C
ATOM    398  CG2 THR A  22     -24.086   9.384 -13.738  1.00  0.00           C
ATOM    399  OG1 THR A  22     -24.025   7.963 -11.847  1.00  0.00           O
ATOM    400  QG2 THR A  22     -23.891   9.586 -13.963  1.00  0.00           Q
ATOM    401  H   THR A  22     -24.947  10.503 -10.715  1.00  0.00           H
ATOM    402  HA  THR A  22     -26.777   9.579 -12.823  1.00  0.00           H
ATOM    403  HB  THR A  22     -25.352   7.733 -13.371  1.00  0.00           H
ATOM    404 1HG  THR A  22     -24.338   7.090 -11.600  1.00  0.00           H
ATOM    405 1HG2 THR A  22     -24.653  10.257 -14.025  1.00  0.00           H
ATOM    406 2HG2 THR A  22     -23.842   8.810 -14.619  1.00  0.00           H
ATOM    407 3HG2 THR A  22     -23.176   9.690 -13.245  1.00  0.00           H
ATOM    408  N   SER A  23     -27.240   9.094 -10.008  1.00  0.00           N
ATOM    409  CA  SER A  23     -27.888   8.382  -8.914  1.00  0.00           C
ATOM    410  C   SER A  23     -29.406   8.486  -9.021  1.00  0.00           C
ATOM    411  O   SER A  23     -29.937   9.481  -9.515  1.00  0.00           O
ATOM    412  CB  SER A  23     -27.422   8.938  -7.567  1.00  0.00           C
ATOM    413  OG  SER A  23     -27.862  10.273  -7.386  1.00  0.00           O
ATOM    414  QB  SER A  23     -27.082   8.624  -7.149  1.00  0.00           Q
ATOM    415  H   SER A  23     -27.224  10.073  -9.998  1.00  0.00           H
ATOM    416  HA  SER A  23     -27.606   7.342  -8.981  1.00  0.00           H
ATOM    417 1HB  SER A  23     -26.342   8.920  -7.527  1.00  0.00           H
ATOM    418 2HB  SER A  23     -27.822   8.330  -6.770  1.00  0.00           H
ATOM    419  HG  SER A  23     -28.006  10.440  -6.452  1.00  0.00           H
ATOM    420  N   SER A  24     -30.101   7.454  -8.557  1.00  0.00           N
ATOM    421  CA  SER A  24     -31.559   7.429  -8.600  1.00  0.00           C
ATOM    422  C   SER A  24     -32.115   6.399  -7.622  1.00  0.00           C
ATOM    423  O   SER A  24     -31.677   5.249  -7.601  1.00  0.00           O
ATOM    424  CB  SER A  24     -32.041   7.117 -10.018  1.00  0.00           C
ATOM    425  OG  SER A  24     -33.317   7.685 -10.260  1.00  0.00           O
ATOM    426  QB  SER A  24     -31.723   6.784 -10.440  1.00  0.00           Q
ATOM    427  H   SER A  24     -29.622   6.687  -8.175  1.00  0.00           H
ATOM    428  HA  SER A  24     -31.914   8.408  -8.316  1.00  0.00           H
ATOM    429 1HB  SER A  24     -32.107   6.046 -10.146  1.00  0.00           H
ATOM    430 2HB  SER A  24     -31.339   7.522 -10.733  1.00  0.00           H
ATOM    431  HG  SER A  24     -33.948   7.337  -9.626  1.00  0.00           H
ATOM    432  N   SER A  25     -33.082   6.821  -6.815  1.00  0.00           N
ATOM    433  CA  SER A  25     -33.699   5.935  -5.835  1.00  0.00           C
ATOM    434  C   SER A  25     -34.926   5.244  -6.423  1.00  0.00           C
ATOM    435  O   SER A  25     -35.246   4.111  -6.061  1.00  0.00           O
ATOM    436  CB  SER A  25     -34.092   6.720  -4.582  1.00  0.00           C
ATOM    437  OG  SER A  25     -34.363   8.076  -4.894  1.00  0.00           O
ATOM    438  QB  SER A  25     -34.130   6.481  -4.007  1.00  0.00           Q
ATOM    439  H   SER A  25     -33.388   7.749  -6.879  1.00  0.00           H
ATOM    440  HA  SER A  25     -32.974   5.183  -5.564  1.00  0.00           H
ATOM    441 1HB  SER A  25     -33.283   6.682  -3.868  1.00  0.00           H
ATOM    442 2HB  SER A  25     -34.977   6.280  -4.147  1.00  0.00           H
ATOM    443  HG  SER A  25     -34.317   8.604  -4.093  1.00  0.00           H
ATOM    444  N   ALA A  26     -35.611   5.934  -7.328  1.00  0.00           N
ATOM    445  CA  ALA A  26     -36.802   5.388  -7.965  1.00  0.00           C
ATOM    446  C   ALA A  26     -36.467   4.141  -8.776  1.00  0.00           C
ATOM    447  O   ALA A  26     -37.088   3.091  -8.604  1.00  0.00           O
ATOM    448  CB  ALA A  26     -37.454   6.438  -8.852  1.00  0.00           C
ATOM    449  QB  ALA A  26     -37.608   6.687  -9.062  1.00  0.00           Q
ATOM    450  H   ALA A  26     -35.306   6.833  -7.576  1.00  0.00           H
ATOM    451  HA  ALA A  26     -37.503   5.122  -7.188  1.00  0.00           H
ATOM    452 1HB  ALA A  26     -38.176   5.964  -9.500  1.00  0.00           H
ATOM    453 2HB  ALA A  26     -36.698   6.924  -9.450  1.00  0.00           H
ATOM    454 3HB  ALA A  26     -37.950   7.172  -8.236  1.00  0.00           H
ATOM    455  N   LEU A  27     -35.484   4.264  -9.662  1.00  0.00           N
ATOM    456  CA  LEU A  27     -35.067   3.146 -10.500  1.00  0.00           C
ATOM    457  C   LEU A  27     -34.463   2.028  -9.657  1.00  0.00           C
ATOM    458  O   LEU A  27     -34.711   0.848  -9.902  1.00  0.00           O
ATOM    459  CB  LEU A  27     -34.056   3.615 -11.547  1.00  0.00           C
ATOM    460  CG  LEU A  27     -34.655   4.365 -12.739  1.00  0.00           C
ATOM    461  CD1 LEU A  27     -33.572   4.724 -13.742  1.00  0.00           C
ATOM    462  CD2 LEU A  27     -35.741   3.530 -13.399  1.00  0.00           C
ATOM    463  QB  LEU A  27     -33.436   3.509 -11.491  1.00  0.00           Q
ATOM    464  QD1 LEU A  27     -33.315   4.809 -13.980  1.00  0.00           Q
ATOM    465  QD2 LEU A  27     -35.999   3.332 -13.555  1.00  0.00           Q
ATOM    466  QQD LEU A  27     -34.657   4.071 -13.768  1.00  0.00           Q
ATOM    467  H   LEU A  27     -35.028   5.126  -9.754  1.00  0.00           H
ATOM    468  HA  LEU A  27     -35.943   2.766 -11.005  1.00  0.00           H
ATOM    469 1HB  LEU A  27     -33.530   2.750 -11.923  1.00  0.00           H
ATOM    470 2HB  LEU A  27     -33.343   4.265 -11.060  1.00  0.00           H
ATOM    471  HG  LEU A  27     -35.103   5.283 -12.388  1.00  0.00           H
ATOM    472 1HD1 LEU A  27     -33.068   3.825 -14.066  1.00  0.00           H
ATOM    473 2HD1 LEU A  27     -32.859   5.391 -13.280  1.00  0.00           H
ATOM    474 3HD1 LEU A  27     -34.020   5.213 -14.595  1.00  0.00           H
ATOM    475 1HD2 LEU A  27     -35.775   3.753 -14.455  1.00  0.00           H
ATOM    476 2HD2 LEU A  27     -36.696   3.762 -12.950  1.00  0.00           H
ATOM    477 3HD2 LEU A  27     -35.524   2.481 -13.259  1.00  0.00           H
ATOM    478  N   MET A  28     -33.668   2.409  -8.662  1.00  0.00           N
ATOM    479  CA  MET A  28     -33.028   1.439  -7.782  1.00  0.00           C
ATOM    480  C   MET A  28     -34.068   0.600  -7.050  1.00  0.00           C
ATOM    481  O   MET A  28     -33.921  -0.618  -6.921  1.00  0.00           O
ATOM    482  CB  MET A  28     -32.128   2.154  -6.771  1.00  0.00           C
ATOM    483  CG  MET A  28     -31.386   1.207  -5.841  1.00  0.00           C
ATOM    484  SD  MET A  28     -29.725   1.782  -5.444  1.00  0.00           S
ATOM    485  CE  MET A  28     -28.907   0.231  -5.078  1.00  0.00           C
ATOM    486  QB  MET A  28     -32.066   2.776  -6.739  1.00  0.00           Q
ATOM    487  QE  MET A  28     -28.742  -0.081  -5.004  1.00  0.00           Q
ATOM    488  QG  MET A  28     -31.631   0.675  -5.620  1.00  0.00           Q
ATOM    489  H   MET A  28     -33.508   3.365  -8.517  1.00  0.00           H
ATOM    490  HA  MET A  28     -32.421   0.788  -8.393  1.00  0.00           H
ATOM    491 1HB  MET A  28     -32.735   2.812  -6.169  1.00  0.00           H
ATOM    492 2HB  MET A  28     -31.398   2.741  -7.309  1.00  0.00           H
ATOM    493 1HG  MET A  28     -31.313   0.240  -6.317  1.00  0.00           H
ATOM    494 2HG  MET A  28     -31.948   1.112  -4.923  1.00  0.00           H
ATOM    495 1HE  MET A  28     -29.596  -0.585  -5.237  1.00  0.00           H
ATOM    496 2HE  MET A  28     -28.580   0.230  -4.047  1.00  0.00           H
ATOM    497 3HE  MET A  28     -28.052   0.113  -5.726  1.00  0.00           H
ATOM    498  N   GLN A  29     -35.120   1.256  -6.569  1.00  0.00           N
ATOM    499  CA  GLN A  29     -36.185   0.568  -5.849  1.00  0.00           C
ATOM    500  C   GLN A  29     -36.991  -0.322  -6.790  1.00  0.00           C
ATOM    501  O   GLN A  29     -37.988   0.111  -7.367  1.00  0.00           O
ATOM    502  CB  GLN A  29     -37.109   1.584  -5.173  1.00  0.00           C
ATOM    503  CG  GLN A  29     -37.926   0.997  -4.033  1.00  0.00           C
ATOM    504  CD  GLN A  29     -39.149   1.832  -3.705  1.00  0.00           C
ATOM    505  NE2 GLN A  29     -40.045   1.977  -4.673  1.00  0.00           N
ATOM    506  OE1 GLN A  29     -39.286   2.339  -2.591  1.00  0.00           O
ATOM    507  QB  GLN A  29     -37.150   2.185  -5.345  1.00  0.00           Q
ATOM    508  QE2 GLN A  29     -40.357   2.028  -5.011  1.00  0.00           Q
ATOM    509  QG  GLN A  29     -37.776   0.472  -3.733  1.00  0.00           Q
ATOM    510  H   GLN A  29     -35.180   2.225  -6.703  1.00  0.00           H
ATOM    511  HA  GLN A  29     -35.729  -0.050  -5.091  1.00  0.00           H
ATOM    512 1HB  GLN A  29     -37.791   1.980  -5.911  1.00  0.00           H
ATOM    513 2HB  GLN A  29     -36.509   2.392  -4.780  1.00  0.00           H
ATOM    514 1HG  GLN A  29     -37.302   0.937  -3.154  1.00  0.00           H
ATOM    515 2HG  GLN A  29     -38.250   0.006  -4.312  1.00  0.00           H
ATOM    516 1HE2 GLN A  29     -39.869   1.544  -5.535  1.00  0.00           H
ATOM    517 2HE2 GLN A  29     -40.845   2.511  -4.487  1.00  0.00           H
ATOM    518  N   GLY A  30     -36.553  -1.568  -6.937  1.00  0.00           N
ATOM    519  CA  GLY A  30     -37.244  -2.500  -7.809  1.00  0.00           C
ATOM    520  C   GLY A  30     -37.046  -3.943  -7.389  1.00  0.00           C
ATOM    521  O   GLY A  30     -38.000  -4.628  -7.025  1.00  0.00           O
ATOM    522  QA  GLY A  30     -37.588  -2.324  -8.303  1.00  0.00           Q
ATOM    523  H   GLY A  30     -35.752  -1.858  -6.450  1.00  0.00           H
ATOM    524 1HA  GLY A  30     -36.875  -2.374  -8.814  1.00  0.00           H
ATOM    525 2HA  GLY A  30     -38.301  -2.274  -7.791  1.00  0.00           H
ATOM    526  N   GLN A  31     -35.801  -4.406  -7.440  1.00  0.00           N
ATOM    527  CA  GLN A  31     -35.479  -5.777  -7.064  1.00  0.00           C
ATOM    528  C   GLN A  31     -35.605  -5.971  -5.556  1.00  0.00           C
ATOM    529  O   GLN A  31     -36.492  -6.681  -5.083  1.00  0.00           O
ATOM    530  CB  GLN A  31     -34.063  -6.134  -7.519  1.00  0.00           C
ATOM    531  CG  GLN A  31     -33.926  -7.567  -8.010  1.00  0.00           C
ATOM    532  CD  GLN A  31     -32.589  -8.182  -7.644  1.00  0.00           C
ATOM    533  NE2 GLN A  31     -32.421  -9.461  -7.959  1.00  0.00           N
ATOM    534  OE1 GLN A  31     -31.718  -7.517  -7.085  1.00  0.00           O
ATOM    535  QB  GLN A  31     -33.581  -5.733  -7.508  1.00  0.00           Q
ATOM    536  QE2 GLN A  31     -32.362  -9.908  -8.071  1.00  0.00           Q
ATOM    537  QG  GLN A  31     -34.371  -7.869  -8.327  1.00  0.00           Q
ATOM    538  H   GLN A  31     -35.081  -3.810  -7.739  1.00  0.00           H
ATOM    539  HA  GLN A  31     -36.182  -6.430  -7.557  1.00  0.00           H
ATOM    540 1HB  GLN A  31     -33.384  -5.994  -6.692  1.00  0.00           H
ATOM    541 2HB  GLN A  31     -33.779  -5.473  -8.324  1.00  0.00           H
ATOM    542 1HG  GLN A  31     -34.029  -7.576  -9.085  1.00  0.00           H
ATOM    543 2HG  GLN A  31     -34.712  -8.162  -7.568  1.00  0.00           H
ATOM    544 1HE2 GLN A  31     -33.159  -9.930  -8.405  1.00  0.00           H
ATOM    545 2HE2 GLN A  31     -31.566  -9.886  -7.736  1.00  0.00           H
ATOM    546  N   LYS A  32     -34.711  -5.333  -4.806  1.00  0.00           N
ATOM    547  CA  LYS A  32     -34.723  -5.435  -3.351  1.00  0.00           C
ATOM    548  C   LYS A  32     -34.537  -6.882  -2.904  1.00  0.00           C
ATOM    549  O   LYS A  32     -35.501  -7.642  -2.810  1.00  0.00           O
ATOM    550  CB  LYS A  32     -36.034  -4.881  -2.789  1.00  0.00           C
ATOM    551  CG  LYS A  32     -36.095  -4.885  -1.271  1.00  0.00           C
ATOM    552  CD  LYS A  32     -37.525  -5.022  -0.772  1.00  0.00           C
ATOM    553  CE  LYS A  32     -38.040  -6.443  -0.937  1.00  0.00           C
ATOM    554  NZ  LYS A  32     -38.741  -6.632  -2.236  1.00  0.00           N
ATOM    555  QB  LYS A  32     -36.504  -4.671  -3.147  1.00  0.00           Q
ATOM    556  QD  LYS A  32     -37.858  -4.554  -0.530  1.00  0.00           Q
ATOM    557  QE  LYS A  32     -37.964  -6.891  -0.509  1.00  0.00           Q
ATOM    558  QG  LYS A  32     -35.597  -4.838  -0.900  1.00  0.00           Q
ATOM    559  QZ  LYS A  32     -38.909  -6.678  -2.549  1.00  0.00           Q
ATOM    560  H   LYS A  32     -34.028  -4.781  -5.241  1.00  0.00           H
ATOM    561  HA  LYS A  32     -33.902  -4.846  -2.972  1.00  0.00           H
ATOM    562 1HB  LYS A  32     -36.852  -5.478  -3.165  1.00  0.00           H
ATOM    563 2HB  LYS A  32     -36.156  -3.863  -3.130  1.00  0.00           H
ATOM    564 1HG  LYS A  32     -35.680  -3.959  -0.901  1.00  0.00           H
ATOM    565 2HG  LYS A  32     -35.514  -5.716  -0.900  1.00  0.00           H
ATOM    566 1HD  LYS A  32     -38.157  -4.351  -1.336  1.00  0.00           H
ATOM    567 2HD  LYS A  32     -37.557  -4.757   0.274  1.00  0.00           H
ATOM    568 1HE  LYS A  32     -38.726  -6.658  -0.132  1.00  0.00           H
ATOM    569 2HE  LYS A  32     -37.202  -7.123  -0.887  1.00  0.00           H
ATOM    570 1HZ  LYS A  32     -38.088  -7.034  -2.940  1.00  0.00           H
ATOM    571 2HZ  LYS A  32     -39.093  -5.720  -2.589  1.00  0.00           H
ATOM    572 3HZ  LYS A  32     -39.546  -7.279  -2.117  1.00  0.00           H
ATOM    573  N   TPO A  33     -33.284  -7.223  -2.641  1.00  0.00           N
ATOM    574  CA  TPO A  33     -32.942  -8.606  -2.194  1.00  0.00           C
ATOM    575  C   TPO A  33     -31.960  -8.523  -1.041  1.00  0.00           C
ATOM    576  O   TPO A  33     -31.156  -7.599  -0.937  1.00  0.00           O
ATOM    577  CB  TPO A  33     -32.594  -9.517  -3.424  1.00  0.00           C
ATOM    578  CG2 TPO A  33     -33.806 -10.287  -3.981  1.00  0.00           C
ATOM    579  OG1 TPO A  33     -32.086  -8.700  -4.516  1.00  0.00           O
ATOM    580  PS  TPO A  33     -31.612  -9.258  -5.969  1.00  0.00           P
ATOM    581  OPA TPO A  33     -30.457 -10.251  -5.819  1.00  0.00           O
ATOM    582  OPB TPO A  33     -31.145  -8.085  -6.836  1.00  0.00           O
ATOM    583  OPC TPO A  33     -32.778  -9.951  -6.685  1.00  0.00           O
ATOM    584  QG2 TPO A  33     -34.115 -10.486  -4.129  1.00  0.00           Q
ATOM    585  H   TPO A  33     -32.424  -6.669  -2.688  1.00  0.00           H
ATOM    586  HA  TPO A  33     -33.858  -9.043  -1.762  1.00  0.00           H
ATOM    587  HB  TPO A  33     -31.819 -10.245  -3.108  1.00  0.00           H
ATOM    588 1HG2 TPO A  33     -33.510 -10.911  -4.841  1.00  0.00           H
ATOM    589 2HG2 TPO A  33     -34.246 -10.954  -3.218  1.00  0.00           H
ATOM    590 3HG2 TPO A  33     -34.590  -9.593  -4.329  1.00  0.00           H
ATOM    591  N   PRO A  34     -32.020  -9.518  -0.138  1.00  0.00           N
ATOM    592  CA  PRO A  34     -31.137  -9.577   1.032  1.00  0.00           C
ATOM    593  C   PRO A  34     -29.665  -9.448   0.652  1.00  0.00           C
ATOM    594  O   PRO A  34     -29.330  -9.242  -0.515  1.00  0.00           O
ATOM    595  CB  PRO A  34     -31.417 -10.963   1.621  1.00  0.00           C
ATOM    596  CG  PRO A  34     -32.796 -11.295   1.168  1.00  0.00           C
ATOM    597  CD  PRO A  34     -32.951 -10.661  -0.187  1.00  0.00           C
ATOM    598  QB  PRO A  34     -31.025 -11.294   1.970  1.00  0.00           Q
ATOM    599  QD  PRO A  34     -33.317 -10.841  -0.647  1.00  0.00           Q
ATOM    600  QG  PRO A  34     -33.214 -11.625   1.477  1.00  0.00           Q
ATOM    601  HA  PRO A  34     -31.388  -8.818   1.755  1.00  0.00           H
ATOM    602 1HB  PRO A  34     -31.356 -10.917   2.697  1.00  0.00           H
ATOM    603 2HB  PRO A  34     -30.693 -11.670   1.241  1.00  0.00           H
ATOM    604 1HG  PRO A  34     -33.518 -10.884   1.858  1.00  0.00           H
ATOM    605 2HG  PRO A  34     -32.911 -12.365   1.097  1.00  0.00           H
ATOM    606 1HD  PRO A  34     -33.966 -10.325  -0.332  1.00  0.00           H
ATOM    607 2HD  PRO A  34     -32.667 -11.357  -0.963  1.00  0.00           H
ATOM    608  N   GLN A  35     -28.790  -9.570   1.645  1.00  0.00           N
ATOM    609  CA  GLN A  35     -27.354  -9.468   1.416  1.00  0.00           C
ATOM    610  C   GLN A  35     -26.699 -10.844   1.434  1.00  0.00           C
ATOM    611  O   GLN A  35     -27.326 -11.835   1.810  1.00  0.00           O
ATOM    612  CB  GLN A  35     -26.711  -8.568   2.474  1.00  0.00           C
ATOM    613  CG  GLN A  35     -25.393  -7.954   2.031  1.00  0.00           C
ATOM    614  CD  GLN A  35     -25.249  -6.510   2.467  1.00  0.00           C
ATOM    615  NE2 GLN A  35     -24.271  -5.815   1.895  1.00  0.00           N
ATOM    616  OE1 GLN A  35     -26.006  -6.023   3.306  1.00  0.00           O
ATOM    617  QB  GLN A  35     -26.961  -8.461   3.039  1.00  0.00           Q
ATOM    618  QE2 GLN A  35     -23.931  -5.572   1.695  1.00  0.00           Q
ATOM    619  QG  GLN A  35     -24.958  -8.262   1.706  1.00  0.00           Q
ATOM    620  H   GLN A  35     -29.119  -9.733   2.555  1.00  0.00           H
ATOM    621  HA  GLN A  35     -27.205  -9.024   0.443  1.00  0.00           H
ATOM    622 1HB  GLN A  35     -26.529  -9.154   3.363  1.00  0.00           H
ATOM    623 2HB  GLN A  35     -27.393  -7.768   2.714  1.00  0.00           H
ATOM    624 1HG  GLN A  35     -25.335  -7.998   0.953  1.00  0.00           H
ATOM    625 2HG  GLN A  35     -24.582  -8.525   2.458  1.00  0.00           H
ATOM    626 1HE2 GLN A  35     -23.707  -6.267   1.234  1.00  0.00           H
ATOM    627 2HE2 GLN A  35     -24.155  -4.878   2.158  1.00  0.00           H
ATOM    628  N   LYS A  36     -25.436 -10.899   1.027  1.00  0.00           N
ATOM    629  CA  LYS A  36     -24.696 -12.155   0.998  1.00  0.00           C
ATOM    630  C   LYS A  36     -23.917 -12.360   2.295  1.00  0.00           C
ATOM    631  O   LYS A  36     -23.559 -11.395   2.972  1.00  0.00           O
ATOM    632  CB  LYS A  36     -23.738 -12.180  -0.195  1.00  0.00           C
ATOM    633  CG  LYS A  36     -24.440 -12.289  -1.538  1.00  0.00           C
ATOM    634  CD  LYS A  36     -25.267 -13.561  -1.630  1.00  0.00           C
ATOM    635  CE  LYS A  36     -25.721 -13.828  -3.056  1.00  0.00           C
ATOM    636  NZ  LYS A  36     -26.276 -12.607  -3.701  1.00  0.00           N
ATOM    637  QB  LYS A  36     -23.114 -12.145  -0.141  1.00  0.00           Q
ATOM    638  QD  LYS A  36     -25.404 -13.926  -1.145  1.00  0.00           Q
ATOM    639  QE  LYS A  36     -25.677 -14.385  -3.337  1.00  0.00           Q
ATOM    640  QG  LYS A  36     -24.396 -11.867  -1.993  1.00  0.00           Q
ATOM    641  QZ  LYS A  36     -26.410 -12.313  -3.857  1.00  0.00           Q
ATOM    642  H   LYS A  36     -24.990 -10.074   0.741  1.00  0.00           H
ATOM    643  HA  LYS A  36     -25.409 -12.957   0.891  1.00  0.00           H
ATOM    644 1HB  LYS A  36     -23.072 -13.023  -0.090  1.00  0.00           H
ATOM    645 2HB  LYS A  36     -23.155 -11.269  -0.192  1.00  0.00           H
ATOM    646 1HG  LYS A  36     -23.697 -12.296  -2.322  1.00  0.00           H
ATOM    647 2HG  LYS A  36     -25.092 -11.438  -1.663  1.00  0.00           H
ATOM    648 1HD  LYS A  36     -26.138 -13.459  -0.998  1.00  0.00           H
ATOM    649 2HD  LYS A  36     -24.669 -14.393  -1.291  1.00  0.00           H
ATOM    650 1HE  LYS A  36     -26.481 -14.596  -3.042  1.00  0.00           H
ATOM    651 2HE  LYS A  36     -24.874 -14.174  -3.632  1.00  0.00           H
ATOM    652 1HZ  LYS A  36     -26.620 -11.945  -2.976  1.00  0.00           H
ATOM    653 2HZ  LYS A  36     -27.068 -12.860  -4.325  1.00  0.00           H
ATOM    654 3HZ  LYS A  36     -25.542 -12.135  -4.268  1.00  0.00           H
ATOM    655  N   PRO A  37     -23.643 -13.624   2.659  1.00  0.00           N
ATOM    656  CA  PRO A  37     -22.903 -13.951   3.882  1.00  0.00           C
ATOM    657  C   PRO A  37     -21.434 -13.559   3.791  1.00  0.00           C
ATOM    658  O   PRO A  37     -20.871 -13.470   2.699  1.00  0.00           O
ATOM    659  CB  PRO A  37     -23.046 -15.470   3.989  1.00  0.00           C
ATOM    660  CG  PRO A  37     -23.263 -15.930   2.589  1.00  0.00           C
ATOM    661  CD  PRO A  37     -24.034 -14.833   1.908  1.00  0.00           C
ATOM    662  QB  PRO A  37     -23.016 -15.802   4.514  1.00  0.00           Q
ATOM    663  QD  PRO A  37     -24.419 -14.883   1.431  1.00  0.00           Q
ATOM    664  QG  PRO A  37     -23.074 -16.462   2.344  1.00  0.00           Q
ATOM    665  HA  PRO A  37     -23.347 -13.483   4.749  1.00  0.00           H
ATOM    666 1HB  PRO A  37     -23.888 -15.713   4.619  1.00  0.00           H
ATOM    667 2HB  PRO A  37     -22.143 -15.891   4.408  1.00  0.00           H
ATOM    668 1HG  PRO A  37     -23.835 -16.846   2.588  1.00  0.00           H
ATOM    669 2HG  PRO A  37     -22.312 -16.079   2.099  1.00  0.00           H
ATOM    670 1HD  PRO A  37     -25.095 -15.010   1.991  1.00  0.00           H
ATOM    671 2HD  PRO A  37     -23.742 -14.754   0.872  1.00  0.00           H
ATOM    672  N   SER A  38     -20.815 -13.324   4.945  1.00  0.00           N
ATOM    673  CA  SER A  38     -19.409 -12.941   4.995  1.00  0.00           C
ATOM    674  C   SER A  38     -18.508 -14.171   4.955  1.00  0.00           C
ATOM    675  O   SER A  38     -18.827 -15.205   5.539  1.00  0.00           O
ATOM    676  CB  SER A  38     -19.126 -12.128   6.260  1.00  0.00           C
ATOM    677  OG  SER A  38     -19.515 -10.775   6.095  1.00  0.00           O
ATOM    678  QB  SER A  38     -18.873 -12.356   6.782  1.00  0.00           Q
ATOM    679  H   SER A  38     -21.317 -13.411   5.783  1.00  0.00           H
ATOM    680  HA  SER A  38     -19.202 -12.329   4.130  1.00  0.00           H
ATOM    681 1HB  SER A  38     -18.068 -12.162   6.477  1.00  0.00           H
ATOM    682 2HB  SER A  38     -19.677 -12.550   7.086  1.00  0.00           H
ATOM    683  HG  SER A  38     -18.756 -10.254   5.824  1.00  0.00           H
ATOM    684  N   GLN A  39     -17.382 -14.050   4.259  1.00  0.00           N
ATOM    685  CA  GLN A  39     -16.435 -15.152   4.143  1.00  0.00           C
ATOM    686  C   GLN A  39     -15.346 -15.048   5.206  1.00  0.00           C
ATOM    687  O   GLN A  39     -15.315 -14.098   5.987  1.00  0.00           O
ATOM    688  CB  GLN A  39     -15.802 -15.164   2.749  1.00  0.00           C
ATOM    689  CG  GLN A  39     -16.621 -15.921   1.717  1.00  0.00           C
ATOM    690  CD  GLN A  39     -16.594 -17.420   1.938  1.00  0.00           C
ATOM    691  NE2 GLN A  39     -17.600 -17.933   2.637  1.00  0.00           N
ATOM    692  OE1 GLN A  39     -15.682 -18.111   1.485  1.00  0.00           O
ATOM    693  QB  GLN A  39     -15.258 -14.884   2.611  1.00  0.00           Q
ATOM    694  QE2 GLN A  39     -17.951 -18.112   2.881  1.00  0.00           Q
ATOM    695  QG  GLN A  39     -16.934 -15.646   1.252  1.00  0.00           Q
ATOM    696  H   GLN A  39     -17.183 -13.199   3.815  1.00  0.00           H
ATOM    697  HA  GLN A  39     -16.978 -16.073   4.289  1.00  0.00           H
ATOM    698 1HB  GLN A  39     -14.828 -15.624   2.813  1.00  0.00           H
ATOM    699 2HB  GLN A  39     -15.689 -14.145   2.410  1.00  0.00           H
ATOM    700 1HG  GLN A  39     -16.223 -15.709   0.735  1.00  0.00           H
ATOM    701 2HG  GLN A  39     -17.646 -15.583   1.769  1.00  0.00           H
ATOM    702 1HE2 GLN A  39     -18.293 -17.324   2.968  1.00  0.00           H
ATOM    703 2HE2 GLN A  39     -17.608 -18.900   2.795  1.00  0.00           H
ATOM    704  N   ASN A  40     -14.453 -16.033   5.230  1.00  0.00           N
ATOM    705  CA  ASN A  40     -13.362 -16.053   6.197  1.00  0.00           C
ATOM    706  C   ASN A  40     -12.195 -15.196   5.719  1.00  0.00           C
ATOM    707  O   ASN A  40     -11.709 -15.361   4.599  1.00  0.00           O
ATOM    708  CB  ASN A  40     -12.892 -17.488   6.438  1.00  0.00           C
ATOM    709  CG  ASN A  40     -12.466 -17.723   7.873  1.00  0.00           C
ATOM    710  ND2 ASN A  40     -13.343 -18.337   8.659  1.00  0.00           N
ATOM    711  OD1 ASN A  40     -11.359 -17.360   8.272  1.00  0.00           O
ATOM    712  QB  ASN A  40     -12.875 -17.934   5.999  1.00  0.00           Q
ATOM    713  QD2 ASN A  40     -13.650 -18.551   8.932  1.00  0.00           Q
ATOM    714  H   ASN A  40     -14.530 -16.764   4.580  1.00  0.00           H
ATOM    715  HA  ASN A  40     -13.735 -15.644   7.125  1.00  0.00           H
ATOM    716 1HB  ASN A  40     -12.052 -17.698   5.792  1.00  0.00           H
ATOM    717 2HB  ASN A  40     -13.698 -18.169   6.205  1.00  0.00           H
ATOM    718 1HD2 ASN A  40     -14.206 -18.599   8.273  1.00  0.00           H
ATOM    719 2HD2 ASN A  40     -13.094 -18.502   9.592  1.00  0.00           H
ATOM    720  N   LEU A  41     -11.749 -14.281   6.573  1.00  0.00           N
ATOM    721  CA  LEU A  41     -10.638 -13.399   6.235  1.00  0.00           C
ATOM    722  C   LEU A  41      -9.587 -13.402   7.340  1.00  0.00           C
ATOM    723  O   LEU A  41      -9.793 -12.827   8.409  1.00  0.00           O
ATOM    724  CB  LEU A  41     -11.144 -11.974   6.002  1.00  0.00           C
ATOM    725  CG  LEU A  41     -12.461 -11.872   5.229  1.00  0.00           C
ATOM    726  CD1 LEU A  41     -13.643 -11.928   6.183  1.00  0.00           C
ATOM    727  CD2 LEU A  41     -12.498 -10.594   4.407  1.00  0.00           C
ATOM    728  QB  LEU A  41     -10.832 -11.466   6.209  1.00  0.00           Q
ATOM    729  QD1 LEU A  41     -13.925 -11.943   6.408  1.00  0.00           Q
ATOM    730  QD2 LEU A  41     -12.505 -10.291   4.212  1.00  0.00           Q
ATOM    731  QQD LEU A  41     -13.215 -11.117   5.310  1.00  0.00           Q
ATOM    732  H   LEU A  41     -12.177 -14.197   7.450  1.00  0.00           H
ATOM    733  HA  LEU A  41     -10.187 -13.765   5.326  1.00  0.00           H
ATOM    734 1HB  LEU A  41     -10.388 -11.432   5.454  1.00  0.00           H
ATOM    735 2HB  LEU A  41     -11.278 -11.499   6.963  1.00  0.00           H
ATOM    736  HG  LEU A  41     -12.538 -12.710   4.552  1.00  0.00           H
ATOM    737 1HD1 LEU A  41     -13.672 -11.027   6.776  1.00  0.00           H
ATOM    738 2HD1 LEU A  41     -13.541 -12.785   6.833  1.00  0.00           H
ATOM    739 3HD1 LEU A  41     -14.559 -12.015   5.616  1.00  0.00           H
ATOM    740 1HD2 LEU A  41     -13.514 -10.236   4.342  1.00  0.00           H
ATOM    741 2HD2 LEU A  41     -12.121 -10.794   3.413  1.00  0.00           H
ATOM    742 3HD2 LEU A  41     -11.881  -9.843   4.879  1.00  0.00           H
ATOM    743  N   VAL A  42      -8.458 -14.052   7.075  1.00  0.00           N
ATOM    744  CA  VAL A  42      -7.375 -14.130   8.048  1.00  0.00           C
ATOM    745  C   VAL A  42      -6.277 -13.116   7.727  1.00  0.00           C
ATOM    746  O   VAL A  42      -5.883 -12.964   6.571  1.00  0.00           O
ATOM    747  CB  VAL A  42      -6.758 -15.541   8.089  1.00  0.00           C
ATOM    748  CG1 VAL A  42      -5.762 -15.656   9.231  1.00  0.00           C
ATOM    749  CG2 VAL A  42      -7.848 -16.595   8.212  1.00  0.00           C
ATOM    750  QG1 VAL A  42      -5.526 -15.685   9.502  1.00  0.00           Q
ATOM    751  QG2 VAL A  42      -8.106 -16.845   8.241  1.00  0.00           Q
ATOM    752  QQG VAL A  42      -6.816 -16.265   8.872  1.00  0.00           Q
ATOM    753  H   VAL A  42      -8.352 -14.491   6.206  1.00  0.00           H
ATOM    754  HA  VAL A  42      -7.786 -13.911   9.021  1.00  0.00           H
ATOM    755  HB  VAL A  42      -6.229 -15.708   7.162  1.00  0.00           H
ATOM    756 1HG1 VAL A  42      -6.290 -15.639  10.174  1.00  0.00           H
ATOM    757 2HG1 VAL A  42      -5.069 -14.830   9.192  1.00  0.00           H
ATOM    758 3HG1 VAL A  42      -5.218 -16.586   9.143  1.00  0.00           H
ATOM    759 1HG2 VAL A  42      -8.574 -16.279   8.946  1.00  0.00           H
ATOM    760 2HG2 VAL A  42      -7.408 -17.533   8.521  1.00  0.00           H
ATOM    761 3HG2 VAL A  42      -8.334 -16.724   7.257  1.00  0.00           H
ATOM    762  N   PRO A  43      -5.766 -12.405   8.749  1.00  0.00           N
ATOM    763  CA  PRO A  43      -4.712 -11.405   8.561  1.00  0.00           C
ATOM    764  C   PRO A  43      -3.358 -12.039   8.255  1.00  0.00           C
ATOM    765  O   PRO A  43      -3.138 -13.218   8.531  1.00  0.00           O
ATOM    766  CB  PRO A  43      -4.669 -10.679   9.904  1.00  0.00           C
ATOM    767  CG  PRO A  43      -5.157 -11.682  10.890  1.00  0.00           C
ATOM    768  CD  PRO A  43      -6.175 -12.517  10.162  1.00  0.00           C
ATOM    769  QB  PRO A  43      -4.483 -10.093   9.996  1.00  0.00           Q
ATOM    770  QD  PRO A  43      -6.648 -12.829  10.402  1.00  0.00           Q
ATOM    771  QG  PRO A  43      -4.977 -11.739  11.477  1.00  0.00           Q
ATOM    772  HA  PRO A  43      -4.964 -10.705   7.778  1.00  0.00           H
ATOM    773 1HB  PRO A  43      -5.311  -9.812   9.871  1.00  0.00           H
ATOM    774 2HB  PRO A  43      -3.654 -10.373  10.121  1.00  0.00           H
ATOM    775 1HG  PRO A  43      -5.617 -11.179  11.729  1.00  0.00           H
ATOM    776 2HG  PRO A  43      -4.337 -12.298  11.225  1.00  0.00           H
ATOM    777 1HD  PRO A  43      -7.167 -12.115  10.308  1.00  0.00           H
ATOM    778 2HD  PRO A  43      -6.130 -13.543  10.497  1.00  0.00           H
ATOM    779  N   VAL A  44      -2.456 -11.248   7.683  1.00  0.00           N
ATOM    780  CA  VAL A  44      -1.123 -11.731   7.341  1.00  0.00           C
ATOM    781  C   VAL A  44      -0.048 -10.767   7.832  1.00  0.00           C
ATOM    782  O   VAL A  44      -0.352  -9.752   8.460  1.00  0.00           O
ATOM    783  CB  VAL A  44      -0.969 -11.923   5.821  1.00  0.00           C
ATOM    784  CG1 VAL A  44      -1.892 -13.025   5.324  1.00  0.00           C
ATOM    785  CG2 VAL A  44      -1.241 -10.618   5.087  1.00  0.00           C
ATOM    786  QG1 VAL A  44      -2.111 -13.286   5.207  1.00  0.00           Q
ATOM    787  QG2 VAL A  44      -1.306 -10.310   4.913  1.00  0.00           Q
ATOM    788  QQG VAL A  44      -1.709 -11.798   5.061  1.00  0.00           Q
ATOM    789  H   VAL A  44      -2.690 -10.317   7.490  1.00  0.00           H
ATOM    790  HA  VAL A  44      -0.981 -12.689   7.821  1.00  0.00           H
ATOM    791  HB  VAL A  44       0.049 -12.219   5.616  1.00  0.00           H
ATOM    792 1HG1 VAL A  44      -2.872 -12.614   5.131  1.00  0.00           H
ATOM    793 2HG1 VAL A  44      -1.969 -13.797   6.077  1.00  0.00           H
ATOM    794 3HG1 VAL A  44      -1.493 -13.448   4.414  1.00  0.00           H
ATOM    795 1HG2 VAL A  44      -2.291 -10.557   4.840  1.00  0.00           H
ATOM    796 2HG2 VAL A  44      -0.656 -10.586   4.180  1.00  0.00           H
ATOM    797 3HG2 VAL A  44      -0.972  -9.787   5.720  1.00  0.00           H
ATOM    798  N   TPO A  45       1.192 -11.119   7.530  1.00  0.00           N
ATOM    799  CA  TPO A  45       2.353 -10.276   7.944  1.00  0.00           C
ATOM    800  C   TPO A  45       2.179  -8.882   7.375  1.00  0.00           C
ATOM    801  O   TPO A  45       1.734  -8.692   6.244  1.00  0.00           O
ATOM    802  CB  TPO A  45       3.706 -11.035   7.699  1.00  0.00           C
ATOM    803  CG2 TPO A  45       3.899 -12.258   8.613  1.00  0.00           C
ATOM    804  OG1 TPO A  45       3.753 -11.530   6.330  1.00  0.00           O
ATOM    805  PS  TPO A  45       4.982 -12.370   5.674  1.00  0.00           P
ATOM    806  OPA TPO A  45       6.276 -11.550   5.706  1.00  0.00           O
ATOM    807  OPB TPO A  45       4.647 -12.704   4.218  1.00  0.00           O
ATOM    808  OPC TPO A  45       5.202 -13.684   6.433  1.00  0.00           O
ATOM    809  QG2 TPO A  45       3.954 -12.575   8.845  1.00  0.00           Q
ATOM    810  H   TPO A  45       1.541 -11.934   7.019  1.00  0.00           H
ATOM    811  HA  TPO A  45       2.287 -10.152   9.039  1.00  0.00           H
ATOM    812  HB  TPO A  45       4.538 -10.322   7.868  1.00  0.00           H
ATOM    813 1HG2 TPO A  45       4.863 -12.755   8.402  1.00  0.00           H
ATOM    814 2HG2 TPO A  45       3.898 -11.969   9.680  1.00  0.00           H
ATOM    815 3HG2 TPO A  45       3.101 -13.002   8.454  1.00  0.00           H
ATOM    816  N   PRO A  46       2.540  -7.862   8.177  1.00  0.00           N
ATOM    817  CA  PRO A  46       2.427  -6.459   7.765  1.00  0.00           C
ATOM    818  C   PRO A  46       3.481  -6.071   6.731  1.00  0.00           C
ATOM    819  O   PRO A  46       3.176  -5.410   5.739  1.00  0.00           O
ATOM    820  CB  PRO A  46       2.650  -5.692   9.068  1.00  0.00           C
ATOM    821  CG  PRO A  46       3.496  -6.594   9.898  1.00  0.00           C
ATOM    822  CD  PRO A  46       3.080  -7.995   9.543  1.00  0.00           C
ATOM    823  QB  PRO A  46       2.426  -5.128   9.200  1.00  0.00           Q
ATOM    824  QD  PRO A  46       3.126  -8.502   9.890  1.00  0.00           Q
ATOM    825  QG  PRO A  46       3.928  -6.422  10.302  1.00  0.00           Q
ATOM    826  HA  PRO A  46       1.444  -6.237   7.377  1.00  0.00           H
ATOM    827 1HB  PRO A  46       1.699  -5.497   9.541  1.00  0.00           H
ATOM    828 2HB  PRO A  46       3.153  -4.759   8.858  1.00  0.00           H
ATOM    829 1HG  PRO A  46       3.318  -6.404  10.945  1.00  0.00           H
ATOM    830 2HG  PRO A  46       4.539  -6.441   9.659  1.00  0.00           H
ATOM    831 1HD  PRO A  46       2.319  -8.347  10.226  1.00  0.00           H
ATOM    832 2HD  PRO A  46       3.933  -8.658   9.556  1.00  0.00           H
ATOM    833  N   SER A  47       4.720  -6.486   6.973  1.00  0.00           N
ATOM    834  CA  SER A  47       5.819  -6.180   6.062  1.00  0.00           C
ATOM    835  C   SER A  47       6.556  -7.452   5.654  1.00  0.00           C
ATOM    836  O   SER A  47       6.569  -7.824   4.481  1.00  0.00           O
ATOM    837  CB  SER A  47       6.791  -5.199   6.716  1.00  0.00           C
ATOM    838  OG  SER A  47       7.432  -5.783   7.838  1.00  0.00           O
ATOM    839  QB  SER A  47       6.897  -4.615   6.521  1.00  0.00           Q
ATOM    840  H   SER A  47       4.900  -7.010   7.781  1.00  0.00           H
ATOM    841  HA  SER A  47       5.398  -5.723   5.180  1.00  0.00           H
ATOM    842 1HB  SER A  47       6.250  -4.322   7.043  1.00  0.00           H
ATOM    843 2HB  SER A  47       7.544  -4.910   5.998  1.00  0.00           H
ATOM    844  HG  SER A  47       6.773  -6.038   8.486  1.00  0.00           H
ATOM    845  N   THR A  48       7.172  -8.113   6.629  1.00  0.00           N
ATOM    846  CA  THR A  48       7.913  -9.341   6.371  1.00  0.00           C
ATOM    847  C   THR A  48       7.663 -10.370   7.468  1.00  0.00           C
ATOM    848  O   THR A  48       6.983 -11.372   7.249  1.00  0.00           O
ATOM    849  CB  THR A  48       9.410  -9.044   6.264  1.00  0.00           C
ATOM    850  CG2 THR A  48       9.807  -8.443   4.934  1.00  0.00           C
ATOM    851  OG1 THR A  48       9.815  -8.144   7.282  1.00  0.00           O
ATOM    852  QG2 THR A  48       9.902  -8.301   4.617  1.00  0.00           Q
ATOM    853  H   THR A  48       7.126  -7.765   7.545  1.00  0.00           H
ATOM    854  HA  THR A  48       7.568  -9.744   5.430  1.00  0.00           H
ATOM    855  HB  THR A  48       9.958  -9.967   6.389  1.00  0.00           H
ATOM    856 1HG  THR A  48       9.433  -7.280   7.114  1.00  0.00           H
ATOM    857 1HG2 THR A  48       9.041  -8.651   4.202  1.00  0.00           H
ATOM    858 2HG2 THR A  48      10.742  -8.875   4.609  1.00  0.00           H
ATOM    859 3HG2 THR A  48       9.922  -7.375   5.041  1.00  0.00           H
ATOM    860  N   THR A  49       8.220 -10.118   8.649  1.00  0.00           N
ATOM    861  CA  THR A  49       8.057 -11.025   9.779  1.00  0.00           C
ATOM    862  C   THR A  49       7.518 -10.284  11.000  1.00  0.00           C
ATOM    863  O   THR A  49       6.490 -10.661  11.561  1.00  0.00           O
ATOM    864  CB  THR A  49       9.391 -11.692  10.119  1.00  0.00           C
ATOM    865  CG2 THR A  49       9.952 -12.519   8.982  1.00  0.00           C
ATOM    866  OG1 THR A  49      10.363 -10.723  10.466  1.00  0.00           O
ATOM    867  QG2 THR A  49      10.085 -12.715   8.711  1.00  0.00           Q
ATOM    868  H   THR A  49       8.752  -9.303   8.762  1.00  0.00           H
ATOM    869  HA  THR A  49       7.348 -11.785   9.494  1.00  0.00           H
ATOM    870  HB  THR A  49       9.248 -12.348  10.965  1.00  0.00           H
ATOM    871 1HG  THR A  49      10.421 -10.063   9.772  1.00  0.00           H
ATOM    872 1HG2 THR A  49      10.232 -13.495   9.349  1.00  0.00           H
ATOM    873 2HG2 THR A  49      10.822 -12.024   8.573  1.00  0.00           H
ATOM    874 3HG2 THR A  49       9.203 -12.626   8.212  1.00  0.00           H
ATOM    875  N   LYS A  50       8.221  -9.231  11.406  1.00  0.00           N
ATOM    876  CA  LYS A  50       7.812  -8.441  12.561  1.00  0.00           C
ATOM    877  C   LYS A  50       6.894  -7.296  12.138  1.00  0.00           C
ATOM    878  O   LYS A  50       5.673  -7.386  12.273  1.00  0.00           O
ATOM    879  CB  LYS A  50       9.039  -7.889  13.289  1.00  0.00           C
ATOM    880  CG  LYS A  50       9.480  -8.742  14.468  1.00  0.00           C
ATOM    881  CD  LYS A  50      10.024  -7.887  15.604  1.00  0.00           C
ATOM    882  CE  LYS A  50      11.488  -8.192  15.881  1.00  0.00           C
ATOM    883  NZ  LYS A  50      11.665  -9.520  16.532  1.00  0.00           N
ATOM    884  QB  LYS A  50       9.336  -7.362  13.123  1.00  0.00           Q
ATOM    885  QD  LYS A  50       9.689  -7.466  15.917  1.00  0.00           Q
ATOM    886  QE  LYS A  50      11.956  -7.806  15.739  1.00  0.00           Q
ATOM    887  QG  LYS A  50       9.443  -9.364  14.484  1.00  0.00           Q
ATOM    888  QZ  LYS A  50      11.707  -9.839  16.688  1.00  0.00           Q
ATOM    889  H   LYS A  50       9.033  -8.981  10.918  1.00  0.00           H
ATOM    890  HA  LYS A  50       7.269  -9.091  13.230  1.00  0.00           H
ATOM    891 1HB  LYS A  50       8.813  -6.898  13.655  1.00  0.00           H
ATOM    892 2HB  LYS A  50       9.860  -7.826  12.590  1.00  0.00           H
ATOM    893 1HG  LYS A  50      10.252  -9.422  14.138  1.00  0.00           H
ATOM    894 2HG  LYS A  50       8.632  -9.305  14.830  1.00  0.00           H
ATOM    895 1HD  LYS A  50       9.449  -8.086  16.497  1.00  0.00           H
ATOM    896 2HD  LYS A  50       9.929  -6.846  15.337  1.00  0.00           H
ATOM    897 1HE  LYS A  50      11.884  -7.427  16.532  1.00  0.00           H
ATOM    898 2HE  LYS A  50      12.027  -8.185  14.946  1.00  0.00           H
ATOM    899 1HZ  LYS A  50      11.113  -9.564  17.411  1.00  0.00           H
ATOM    900 2HZ  LYS A  50      12.667  -9.677  16.756  1.00  0.00           H
ATOM    901 3HZ  LYS A  50      11.341 -10.276  15.894  1.00  0.00           H
ATOM    902  N   SER A  51       7.487  -6.221  11.628  1.00  0.00           N
ATOM    903  CA  SER A  51       6.720  -5.061  11.188  1.00  0.00           C
ATOM    904  C   SER A  51       7.640  -3.970  10.648  1.00  0.00           C
ATOM    905  O   SER A  51       7.733  -3.766   9.438  1.00  0.00           O
ATOM    906  CB  SER A  51       5.878  -4.509  12.342  1.00  0.00           C
ATOM    907  OG  SER A  51       5.399  -3.209  12.048  1.00  0.00           O
ATOM    908  QB  SER A  51       5.759  -4.811  12.874  1.00  0.00           Q
ATOM    909  H   SER A  51       8.464  -6.207  11.546  1.00  0.00           H
ATOM    910  HA  SER A  51       6.059  -5.382  10.396  1.00  0.00           H
ATOM    911 1HB  SER A  51       6.484  -4.463  13.235  1.00  0.00           H
ATOM    912 2HB  SER A  51       5.034  -5.161  12.512  1.00  0.00           H
ATOM    913  HG  SER A  51       4.457  -3.166  12.229  1.00  0.00           H
ATOM    914  N   PHE A  52       8.315  -3.271  11.555  1.00  0.00           N
ATOM    915  CA  PHE A  52       9.226  -2.198  11.171  1.00  0.00           C
ATOM    916  C   PHE A  52      10.310  -2.709  10.226  1.00  0.00           C
ATOM    917  O   PHE A  52      11.171  -3.497  10.618  1.00  0.00           O
ATOM    918  CB  PHE A  52       9.865  -1.572  12.413  1.00  0.00           C
ATOM    919  CG  PHE A  52      10.737  -2.520  13.187  1.00  0.00           C
ATOM    920  CD1 PHE A  52      12.110  -2.532  12.999  1.00  0.00           C
ATOM    921  CD2 PHE A  52      10.183  -3.399  14.105  1.00  0.00           C
ATOM    922  CE1 PHE A  52      12.914  -3.401  13.710  1.00  0.00           C
ATOM    923  CE2 PHE A  52      10.983  -4.272  14.820  1.00  0.00           C
ATOM    924  CZ  PHE A  52      12.349  -4.271  14.623  1.00  0.00           C
ATOM    925  QB  PHE A  52       9.779  -0.979  12.592  1.00  0.00           Q
ATOM    926  QD  PHE A  52      10.833  -2.626  13.273  1.00  0.00           Q
ATOM    927  QE  PHE A  52      12.261  -4.176  14.543  1.00  0.00           Q
ATOM    928  QR  PHE A  52      11.833  -3.711  14.163  1.00  0.00           Q
ATOM    929  H   PHE A  52       8.197  -3.479  12.504  1.00  0.00           H
ATOM    930  HA  PHE A  52       8.649  -1.444  10.658  1.00  0.00           H
ATOM    931 1HB  PHE A  52       9.084  -1.224  13.073  1.00  0.00           H
ATOM    932 2HB  PHE A  52      10.475  -0.735  12.112  1.00  0.00           H
ATOM    933 1HD  PHE A  52      12.552  -1.851  12.287  1.00  0.00           H
ATOM    934 2HD  PHE A  52       9.114  -3.400  14.260  1.00  0.00           H
ATOM    935 1HE  PHE A  52      13.983  -3.399  13.555  1.00  0.00           H
ATOM    936 2HE  PHE A  52      10.539  -4.952  15.532  1.00  0.00           H
ATOM    937  HZ  PHE A  52      12.976  -4.951  15.180  1.00  0.00           H
ATOM    938  N   LYS A  53      10.261  -2.252   8.978  1.00  0.00           N
ATOM    939  CA  LYS A  53      11.238  -2.657   7.975  1.00  0.00           C
ATOM    940  C   LYS A  53      10.980  -1.945   6.651  1.00  0.00           C
ATOM    941  O   LYS A  53       9.876  -2.000   6.110  1.00  0.00           O
ATOM    942  CB  LYS A  53      11.197  -4.173   7.769  1.00  0.00           C
ATOM    943  CG  LYS A  53      12.231  -4.681   6.776  1.00  0.00           C
ATOM    944  CD  LYS A  53      13.640  -4.282   7.185  1.00  0.00           C
ATOM    945  CE  LYS A  53      14.663  -4.698   6.142  1.00  0.00           C
ATOM    946  NZ  LYS A  53      14.904  -3.622   5.142  1.00  0.00           N
ATOM    947  QB  LYS A  53      10.793  -4.553   8.061  1.00  0.00           Q
ATOM    948  QD  LYS A  53      13.780  -3.984   7.715  1.00  0.00           Q
ATOM    949  QE  LYS A  53      14.945  -5.254   6.136  1.00  0.00           Q
ATOM    950  QG  LYS A  53      12.095  -5.012   6.267  1.00  0.00           Q
ATOM    951  QZ  LYS A  53      14.962  -3.363   4.902  1.00  0.00           Q
ATOM    952  H   LYS A  53       9.551  -1.625   8.727  1.00  0.00           H
ATOM    953  HA  LYS A  53      12.217  -2.378   8.334  1.00  0.00           H
ATOM    954 1HB  LYS A  53      10.216  -4.449   7.407  1.00  0.00           H
ATOM    955 2HB  LYS A  53      11.370  -4.659   8.717  1.00  0.00           H
ATOM    956 1HG  LYS A  53      12.016  -4.265   5.803  1.00  0.00           H
ATOM    957 2HG  LYS A  53      12.173  -5.758   6.732  1.00  0.00           H
ATOM    958 1HD  LYS A  53      13.881  -4.758   8.125  1.00  0.00           H
ATOM    959 2HD  LYS A  53      13.679  -3.210   7.305  1.00  0.00           H
ATOM    960 1HE  LYS A  53      14.298  -5.578   5.632  1.00  0.00           H
ATOM    961 2HE  LYS A  53      15.593  -4.931   6.640  1.00  0.00           H
ATOM    962 1HZ  LYS A  53      15.114  -2.725   5.626  1.00  0.00           H
ATOM    963 2HZ  LYS A  53      14.062  -3.492   4.546  1.00  0.00           H
ATOM    964 3HZ  LYS A  53      15.711  -3.873   4.535  1.00  0.00           H
ATOM    965  N   ASN A  54      12.006  -1.278   6.133  1.00  0.00           N
ATOM    966  CA  ASN A  54      11.890  -0.555   4.873  1.00  0.00           C
ATOM    967  C   ASN A  54      13.226   0.062   4.474  1.00  0.00           C
ATOM    968  O   ASN A  54      13.679  -0.093   3.339  1.00  0.00           O
ATOM    969  CB  ASN A  54      10.824   0.537   4.982  1.00  0.00           C
ATOM    970  CG  ASN A  54      10.142   0.816   3.657  1.00  0.00           C
ATOM    971  ND2 ASN A  54      10.077   2.088   3.281  1.00  0.00           N
ATOM    972  OD1 ASN A  54       9.681  -0.101   2.977  1.00  0.00           O
ATOM    973  QB  ASN A  54      10.679   0.839   5.510  1.00  0.00           Q
ATOM    974  QD2 ASN A  54      10.054   2.531   3.150  1.00  0.00           Q
ATOM    975  H   ASN A  54      12.862  -1.271   6.611  1.00  0.00           H
ATOM    976  HA  ASN A  54      11.592  -1.260   4.111  1.00  0.00           H
ATOM    977 1HB  ASN A  54      11.287   1.450   5.327  1.00  0.00           H
ATOM    978 2HB  ASN A  54      10.073   0.227   5.693  1.00  0.00           H
ATOM    979 1HD2 ASN A  54      10.465   2.765   3.871  1.00  0.00           H
ATOM    980 2HD2 ASN A  54       9.642   2.296   2.427  1.00  0.00           H
ATOM    981  N   ALA A  55      13.852   0.766   5.412  1.00  0.00           N
ATOM    982  CA  ALA A  55      15.135   1.407   5.157  1.00  0.00           C
ATOM    983  C   ALA A  55      16.263   0.699   5.905  1.00  0.00           C
ATOM    984  O   ALA A  55      16.586   1.055   7.038  1.00  0.00           O
ATOM    985  CB  ALA A  55      15.078   2.875   5.551  1.00  0.00           C
ATOM    986  QB  ALA A  55      15.065   3.222   5.645  1.00  0.00           Q
ATOM    987  H   ALA A  55      13.440   0.855   6.296  1.00  0.00           H
ATOM    988  HA  ALA A  55      15.331   1.352   4.096  1.00  0.00           H
ATOM    989 1HB  ALA A  55      15.684   3.454   4.871  1.00  0.00           H
ATOM    990 2HB  ALA A  55      15.455   2.992   6.557  1.00  0.00           H
ATOM    991 3HB  ALA A  55      14.056   3.221   5.506  1.00  0.00           H
ATOM    992  N   PRO A  56      16.881  -0.315   5.277  1.00  0.00           N
ATOM    993  CA  PRO A  56      17.979  -1.071   5.889  1.00  0.00           C
ATOM    994  C   PRO A  56      19.249  -0.238   6.023  1.00  0.00           C
ATOM    995  O   PRO A  56      19.229   0.978   5.831  1.00  0.00           O
ATOM    996  CB  PRO A  56      18.200  -2.232   4.915  1.00  0.00           C
ATOM    997  CG  PRO A  56      17.704  -1.727   3.605  1.00  0.00           C
ATOM    998  CD  PRO A  56      16.560  -0.804   3.922  1.00  0.00           C
ATOM    999  QB  PRO A  56      18.445  -2.784   5.059  1.00  0.00           Q
ATOM   1000  QD  PRO A  56      16.076  -0.667   3.568  1.00  0.00           Q
ATOM   1001  QG  PRO A  56      17.927  -1.870   3.047  1.00  0.00           Q
ATOM   1002  HA  PRO A  56      17.701  -1.458   6.857  1.00  0.00           H
ATOM   1003 1HB  PRO A  56      17.638  -3.093   5.243  1.00  0.00           H
ATOM   1004 2HB  PRO A  56      19.252  -2.474   4.874  1.00  0.00           H
ATOM   1005 1HG  PRO A  56      17.363  -2.552   2.998  1.00  0.00           H
ATOM   1006 2HG  PRO A  56      18.492  -1.187   3.097  1.00  0.00           H
ATOM   1007 1HD  PRO A  56      15.626  -1.347   3.920  1.00  0.00           H
ATOM   1008 2HD  PRO A  56      16.526   0.012   3.216  1.00  0.00           H
ATOM   1009  N   LEU A  57      20.353  -0.900   6.352  1.00  0.00           N
ATOM   1010  CA  LEU A  57      21.632  -0.220   6.512  1.00  0.00           C
ATOM   1011  C   LEU A  57      22.790  -1.210   6.422  1.00  0.00           C
ATOM   1012  O   LEU A  57      23.803  -1.059   7.106  1.00  0.00           O
ATOM   1013  CB  LEU A  57      21.680   0.517   7.850  1.00  0.00           C
ATOM   1014  CG  LEU A  57      21.127  -0.267   9.042  1.00  0.00           C
ATOM   1015  CD1 LEU A  57      22.213  -1.137   9.656  1.00  0.00           C
ATOM   1016  CD2 LEU A  57      20.549   0.680  10.080  1.00  0.00           C
ATOM   1017  QB  LEU A  57      21.909   1.102   7.908  1.00  0.00           Q
ATOM   1018  QD1 LEU A  57      22.470  -1.343   9.801  1.00  0.00           Q
ATOM   1019  QD2 LEU A  57      20.412   0.904  10.327  1.00  0.00           Q
ATOM   1020  QQD LEU A  57      21.440  -0.219  10.064  1.00  0.00           Q
ATOM   1021  H   LEU A  57      20.306  -1.869   6.492  1.00  0.00           H
ATOM   1022  HA  LEU A  57      21.727   0.499   5.711  1.00  0.00           H
ATOM   1023 1HB  LEU A  57      21.110   1.430   7.756  1.00  0.00           H
ATOM   1024 2HB  LEU A  57      22.708   0.775   8.060  1.00  0.00           H
ATOM   1025  HG  LEU A  57      20.333  -0.916   8.699  1.00  0.00           H
ATOM   1026 1HD1 LEU A  57      22.038  -1.234  10.716  1.00  0.00           H
ATOM   1027 2HD1 LEU A  57      23.177  -0.681   9.490  1.00  0.00           H
ATOM   1028 3HD1 LEU A  57      22.194  -2.115   9.197  1.00  0.00           H
ATOM   1029 1HD2 LEU A  57      20.503   0.181  11.038  1.00  0.00           H
ATOM   1030 2HD2 LEU A  57      19.554   0.977   9.783  1.00  0.00           H
ATOM   1031 3HD2 LEU A  57      21.177   1.555  10.161  1.00  0.00           H
ATOM   1032  N   LEU A  58      22.632  -2.221   5.574  1.00  0.00           N
ATOM   1033  CA  LEU A  58      23.664  -3.237   5.395  1.00  0.00           C
ATOM   1034  C   LEU A  58      23.865  -3.551   3.916  1.00  0.00           C
ATOM   1035  O   LEU A  58      23.276  -4.494   3.387  1.00  0.00           O
ATOM   1036  CB  LEU A  58      23.291  -4.510   6.153  1.00  0.00           C
ATOM   1037  CG  LEU A  58      24.408  -5.551   6.260  1.00  0.00           C
ATOM   1038  CD1 LEU A  58      25.465  -5.098   7.254  1.00  0.00           C
ATOM   1039  CD2 LEU A  58      23.838  -6.902   6.664  1.00  0.00           C
ATOM   1040  QB  LEU A  58      22.720  -4.602   6.404  1.00  0.00           Q
ATOM   1041  QD1 LEU A  58      25.717  -4.991   7.489  1.00  0.00           Q
ATOM   1042  QD2 LEU A  58      23.704  -7.222   6.759  1.00  0.00           Q
ATOM   1043  QQD LEU A  58      24.710  -6.107   7.124  1.00  0.00           Q
ATOM   1044  H   LEU A  58      21.803  -2.286   5.058  1.00  0.00           H
ATOM   1045  HA  LEU A  58      24.587  -2.845   5.796  1.00  0.00           H
ATOM   1046 1HB  LEU A  58      22.449  -4.969   5.654  1.00  0.00           H
ATOM   1047 2HB  LEU A  58      22.989  -4.234   7.154  1.00  0.00           H
ATOM   1048  HG  LEU A  58      24.881  -5.660   5.295  1.00  0.00           H
ATOM   1049 1HD1 LEU A  58      24.985  -4.741   8.153  1.00  0.00           H
ATOM   1050 2HD1 LEU A  58      26.052  -4.303   6.817  1.00  0.00           H
ATOM   1051 3HD1 LEU A  58      26.111  -5.930   7.497  1.00  0.00           H
ATOM   1052 1HD2 LEU A  58      24.592  -7.467   7.192  1.00  0.00           H
ATOM   1053 2HD2 LEU A  58      23.536  -7.444   5.778  1.00  0.00           H
ATOM   1054 3HD2 LEU A  58      22.983  -6.755   7.306  1.00  0.00           H
ATOM   1055  N   ALA A  59      24.697  -2.755   3.255  1.00  0.00           N
ATOM   1056  CA  ALA A  59      24.976  -2.949   1.836  1.00  0.00           C
ATOM   1057  C   ALA A  59      26.362  -2.424   1.470  1.00  0.00           C
ATOM   1058  O   ALA A  59      26.496  -1.482   0.687  1.00  0.00           O
ATOM   1059  CB  ALA A  59      23.905  -2.268   0.994  1.00  0.00           C
ATOM   1060  QB  ALA A  59      23.652  -2.107   0.795  1.00  0.00           Q
ATOM   1061  H   ALA A  59      25.137  -2.020   3.731  1.00  0.00           H
ATOM   1062  HA  ALA A  59      24.939  -4.010   1.632  1.00  0.00           H
ATOM   1063 1HB  ALA A  59      23.651  -2.900   0.157  1.00  0.00           H
ATOM   1064 2HB  ALA A  59      24.280  -1.323   0.631  1.00  0.00           H
ATOM   1065 3HB  ALA A  59      23.026  -2.100   1.599  1.00  0.00           H
ATOM   1066  N   PRO A  60      27.420  -3.029   2.040  1.00  0.00           N
ATOM   1067  CA  PRO A  60      28.804  -2.627   1.782  1.00  0.00           C
ATOM   1068  C   PRO A  60      29.074  -2.340   0.304  1.00  0.00           C
ATOM   1069  O   PRO A  60      29.511  -1.244  -0.048  1.00  0.00           O
ATOM   1070  CB  PRO A  60      29.635  -3.832   2.260  1.00  0.00           C
ATOM   1071  CG  PRO A  60      28.658  -4.860   2.744  1.00  0.00           C
ATOM   1072  CD  PRO A  60      27.356  -4.148   2.983  1.00  0.00           C
ATOM   1073  QB  PRO A  60      30.259  -3.864   2.246  1.00  0.00           Q
ATOM   1074  QD  PRO A  60      26.911  -4.295   3.378  1.00  0.00           Q
ATOM   1075  QG  PRO A  60      28.773  -5.461   2.829  1.00  0.00           Q
ATOM   1076  HA  PRO A  60      29.070  -1.757   2.364  1.00  0.00           H
ATOM   1077 1HB  PRO A  60      30.295  -3.517   3.055  1.00  0.00           H
ATOM   1078 2HB  PRO A  60      30.222  -4.211   1.436  1.00  0.00           H
ATOM   1079 1HG  PRO A  60      29.015  -5.297   3.663  1.00  0.00           H
ATOM   1080 2HG  PRO A  60      28.530  -5.626   1.994  1.00  0.00           H
ATOM   1081 1HD  PRO A  60      27.299  -3.793   4.001  1.00  0.00           H
ATOM   1082 2HD  PRO A  60      26.522  -4.797   2.757  1.00  0.00           H
ATOM   1083  N   PRO A  61      28.821  -3.317  -0.587  1.00  0.00           N
ATOM   1084  CA  PRO A  61      29.048  -3.146  -2.028  1.00  0.00           C
ATOM   1085  C   PRO A  61      28.144  -2.078  -2.635  1.00  0.00           C
ATOM   1086  O   PRO A  61      28.604  -1.211  -3.377  1.00  0.00           O
ATOM   1087  CB  PRO A  61      28.721  -4.522  -2.615  1.00  0.00           C
ATOM   1088  CG  PRO A  61      27.843  -5.174  -1.604  1.00  0.00           C
ATOM   1089  CD  PRO A  61      28.301  -4.659  -0.268  1.00  0.00           C
ATOM   1090  QB  PRO A  61      28.922  -4.740  -3.160  1.00  0.00           Q
ATOM   1091  QD  PRO A  61      28.275  -4.945   0.274  1.00  0.00           Q
ATOM   1092  QG  PRO A  61      27.387  -5.572  -1.715  1.00  0.00           Q
ATOM   1093  HA  PRO A  61      30.079  -2.899  -2.236  1.00  0.00           H
ATOM   1094 1HB  PRO A  61      29.634  -5.079  -2.761  1.00  0.00           H
ATOM   1095 2HB  PRO A  61      28.211  -4.400  -3.559  1.00  0.00           H
ATOM   1096 1HG  PRO A  61      27.960  -6.246  -1.652  1.00  0.00           H
ATOM   1097 2HG  PRO A  61      26.813  -4.899  -1.779  1.00  0.00           H
ATOM   1098 1HD  PRO A  61      29.081  -5.289   0.132  1.00  0.00           H
ATOM   1099 2HD  PRO A  61      27.470  -4.601   0.417  1.00  0.00           H
ATOM   1100  N   ASN A  62      26.855  -2.147  -2.317  1.00  0.00           N
ATOM   1101  CA  ASN A  62      25.888  -1.186  -2.834  1.00  0.00           C
ATOM   1102  C   ASN A  62      26.269   0.238  -2.437  1.00  0.00           C
ATOM   1103  O   ASN A  62      25.982   1.191  -3.161  1.00  0.00           O
ATOM   1104  CB  ASN A  62      24.485  -1.515  -2.319  1.00  0.00           C
ATOM   1105  CG  ASN A  62      23.682  -2.332  -3.311  1.00  0.00           C
ATOM   1106  ND2 ASN A  62      24.121  -3.561  -3.559  1.00  0.00           N
ATOM   1107  OD1 ASN A  62      22.678  -1.866  -3.849  1.00  0.00           O
ATOM   1108  QB  ASN A  62      24.262  -1.336  -1.763  1.00  0.00           Q
ATOM   1109  QD2 ASN A  62      24.274  -3.990  -3.645  1.00  0.00           Q
ATOM   1110  H   ASN A  62      26.547  -2.863  -1.721  1.00  0.00           H
ATOM   1111  HA  ASN A  62      25.892  -1.259  -3.911  1.00  0.00           H
ATOM   1112 1HB  ASN A  62      23.954  -0.595  -2.124  1.00  0.00           H
ATOM   1113 2HB  ASN A  62      24.569  -2.078  -1.401  1.00  0.00           H
ATOM   1114 1HD2 ASN A  62      24.928  -3.867  -3.093  1.00  0.00           H
ATOM   1115 2HD2 ASN A  62      23.621  -4.112  -4.196  1.00  0.00           H
ATOM   1116  N   SER A  63      26.917   0.373  -1.285  1.00  0.00           N
ATOM   1117  CA  SER A  63      27.338   1.680  -0.793  1.00  0.00           C
ATOM   1118  C   SER A  63      28.599   2.150  -1.511  1.00  0.00           C
ATOM   1119  O   SER A  63      28.804   3.347  -1.706  1.00  0.00           O
ATOM   1120  CB  SER A  63      27.585   1.625   0.715  1.00  0.00           C
ATOM   1121  OG  SER A  63      26.419   1.983   1.437  1.00  0.00           O
ATOM   1122  QB  SER A  63      28.125   1.467   0.984  1.00  0.00           Q
ATOM   1123  H   SER A  63      27.117  -0.425  -0.752  1.00  0.00           H
ATOM   1124  HA  SER A  63      26.542   2.381  -0.993  1.00  0.00           H
ATOM   1125 1HB  SER A  63      28.377   2.311   0.973  1.00  0.00           H
ATOM   1126 2HB  SER A  63      27.872   0.622   0.995  1.00  0.00           H
ATOM   1127  HG  SER A  63      26.375   1.472   2.248  1.00  0.00           H
ATOM   1128  N   ASN A  64      29.441   1.199  -1.901  1.00  0.00           N
ATOM   1129  CA  ASN A  64      30.683   1.516  -2.597  1.00  0.00           C
ATOM   1130  C   ASN A  64      30.460   1.577  -4.106  1.00  0.00           C
ATOM   1131  O   ASN A  64      30.827   0.658  -4.836  1.00  0.00           O
ATOM   1132  CB  ASN A  64      31.756   0.474  -2.271  1.00  0.00           C
ATOM   1133  CG  ASN A  64      33.157   1.048  -2.336  1.00  0.00           C
ATOM   1134  ND2 ASN A  64      33.629   1.321  -3.548  1.00  0.00           N
ATOM   1135  OD1 ASN A  64      33.809   1.245  -1.311  1.00  0.00           O
ATOM   1136  QB  ASN A  64      31.637  -0.121  -2.124  1.00  0.00           Q
ATOM   1137  QD2 ASN A  64      33.792   1.415  -3.970  1.00  0.00           Q
ATOM   1138  H   ASN A  64      29.223   0.262  -1.717  1.00  0.00           H
ATOM   1139  HA  ASN A  64      31.017   2.482  -2.254  1.00  0.00           H
ATOM   1140 1HB  ASN A  64      31.685  -0.340  -2.976  1.00  0.00           H
ATOM   1141 2HB  ASN A  64      31.588   0.097  -1.272  1.00  0.00           H
ATOM   1142 1HD2 ASN A  64      33.054   1.138  -4.320  1.00  0.00           H
ATOM   1143 2HD2 ASN A  64      34.532   1.692  -3.620  1.00  0.00           H
ATOM   1144  N   MET A  65      29.855   2.668  -4.564  1.00  0.00           N
ATOM   1145  CA  MET A  65      29.583   2.851  -5.985  1.00  0.00           C
ATOM   1146  C   MET A  65      29.120   4.275  -6.270  1.00  0.00           C
ATOM   1147  O   MET A  65      28.269   4.502  -7.132  1.00  0.00           O
ATOM   1148  CB  MET A  65      28.523   1.853  -6.454  1.00  0.00           C
ATOM   1149  CG  MET A  65      27.180   2.020  -5.760  1.00  0.00           C
ATOM   1150  SD  MET A  65      26.081   0.617  -6.030  1.00  0.00           S
ATOM   1151  CE  MET A  65      25.073   1.233  -7.377  1.00  0.00           C
ATOM   1152  QB  MET A  65      28.625   1.415  -6.892  1.00  0.00           Q
ATOM   1153  QE  MET A  65      24.870   1.356  -7.647  1.00  0.00           Q
ATOM   1154  QG  MET A  65      27.027   2.517  -5.416  1.00  0.00           Q
ATOM   1155  H   MET A  65      29.585   3.366  -3.931  1.00  0.00           H
ATOM   1156  HA  MET A  65      30.500   2.668  -6.525  1.00  0.00           H
ATOM   1157 1HB  MET A  65      28.879   0.851  -6.267  1.00  0.00           H
ATOM   1158 2HB  MET A  65      28.371   1.980  -7.517  1.00  0.00           H
ATOM   1159 1HG  MET A  65      26.703   2.911  -6.136  1.00  0.00           H
ATOM   1160 2HG  MET A  65      27.351   2.124  -4.698  1.00  0.00           H
ATOM   1161 1HE  MET A  65      25.085   2.313  -7.371  1.00  0.00           H
ATOM   1162 2HE  MET A  65      24.058   0.885  -7.255  1.00  0.00           H
ATOM   1163 3HE  MET A  65      25.467   0.872  -8.316  1.00  0.00           H
ATOM   1164  N   GLY A  66      29.685   5.234  -5.543  1.00  0.00           N
ATOM   1165  CA  GLY A  66      29.318   6.624  -5.733  1.00  0.00           C
ATOM   1166  C   GLY A  66      28.629   7.214  -4.517  1.00  0.00           C
ATOM   1167  O   GLY A  66      29.288   7.690  -3.595  1.00  0.00           O
ATOM   1168  QA  GLY A  66      29.432   6.948  -6.261  1.00  0.00           Q
ATOM   1169  H   GLY A  66      30.357   4.993  -4.872  1.00  0.00           H
ATOM   1170 1HA  GLY A  66      28.653   6.698  -6.581  1.00  0.00           H
ATOM   1171 2HA  GLY A  66      30.211   7.196  -5.939  1.00  0.00           H
ATOM   1172  N   MET A  67      27.297   7.179  -4.521  1.00  0.00           N
ATOM   1173  CA  MET A  67      26.505   7.712  -3.413  1.00  0.00           C
ATOM   1174  C   MET A  67      27.023   9.076  -2.964  1.00  0.00           C
ATOM   1175  O   MET A  67      26.918   9.436  -1.791  1.00  0.00           O
ATOM   1176  CB  MET A  67      26.510   6.734  -2.235  1.00  0.00           C
ATOM   1177  CG  MET A  67      27.868   6.582  -1.569  1.00  0.00           C
ATOM   1178  SD  MET A  67      27.780   5.689  -0.006  1.00  0.00           S
ATOM   1179  CE  MET A  67      27.816   7.046   1.163  1.00  0.00           C
ATOM   1180  QB  MET A  67      26.002   6.421  -2.040  1.00  0.00           Q
ATOM   1181  QE  MET A  67      27.822   7.320   1.397  1.00  0.00           Q
ATOM   1182  QG  MET A  67      28.400   6.804  -1.811  1.00  0.00           Q
ATOM   1183  H   MET A  67      26.834   6.784  -5.289  1.00  0.00           H
ATOM   1184  HA  MET A  67      25.490   7.827  -3.763  1.00  0.00           H
ATOM   1185 1HB  MET A  67      26.197   5.762  -2.588  1.00  0.00           H
ATOM   1186 2HB  MET A  67      25.807   7.080  -1.493  1.00  0.00           H
ATOM   1187 1HG  MET A  67      28.276   7.565  -1.384  1.00  0.00           H
ATOM   1188 2HG  MET A  67      28.525   6.044  -2.237  1.00  0.00           H
ATOM   1189 1HE  MET A  67      28.397   7.859   0.753  1.00  0.00           H
ATOM   1190 2HE  MET A  67      28.263   6.714   2.088  1.00  0.00           H
ATOM   1191 3HE  MET A  67      26.808   7.386   1.351  1.00  0.00           H
ATOM   1192  N   THR A  68      27.583   9.830  -3.904  1.00  0.00           N
ATOM   1193  CA  THR A  68      28.119  11.153  -3.605  1.00  0.00           C
ATOM   1194  C   THR A  68      27.927  12.097  -4.788  1.00  0.00           C
ATOM   1195  O   THR A  68      27.420  13.208  -4.632  1.00  0.00           O
ATOM   1196  CB  THR A  68      29.602  11.058  -3.248  1.00  0.00           C
ATOM   1197  CG2 THR A  68      30.407  10.252  -4.244  1.00  0.00           C
ATOM   1198  OG1 THR A  68      30.183  12.348  -3.170  1.00  0.00           O
ATOM   1199  QG2 THR A  68      30.598  10.060  -4.482  1.00  0.00           Q
ATOM   1200  H   THR A  68      27.639   9.488  -4.820  1.00  0.00           H
ATOM   1201  HA  THR A  68      27.578  11.545  -2.756  1.00  0.00           H
ATOM   1202  HB  THR A  68      29.700  10.584  -2.283  1.00  0.00           H
ATOM   1203 1HG  THR A  68      30.226  12.734  -4.048  1.00  0.00           H
ATOM   1204 1HG2 THR A  68      30.876  10.919  -4.953  1.00  0.00           H
ATOM   1205 2HG2 THR A  68      29.752   9.572  -4.770  1.00  0.00           H
ATOM   1206 3HG2 THR A  68      31.166   9.689  -3.722  1.00  0.00           H
ATOM   1207  N   SEP A  69      28.344  11.620  -5.951  1.00  0.00           N
ATOM   1208  CA  SEP A  69      28.223  12.427  -7.202  1.00  0.00           C
ATOM   1209  C   SEP A  69      26.778  12.492  -7.622  1.00  0.00           C
ATOM   1210  O   SEP A  69      26.171  13.558  -7.709  1.00  0.00           O
ATOM   1211  CB  SEP A  69      29.203  11.887  -8.285  1.00  0.00           C
ATOM   1212  OG  SEP A  69      30.463  12.596  -8.245  1.00  0.00           O
ATOM   1213  PS  SEP A  69      31.448  12.683  -9.526  1.00  0.00           P
ATOM   1214  OPA SEP A  69      30.670  13.361 -10.659  1.00  0.00           O
ATOM   1215  OPB SEP A  69      32.693  13.493  -9.184  1.00  0.00           O
ATOM   1216  OPC SEP A  69      31.816  11.270  -9.966  1.00  0.00           O
ATOM   1217  QB  SEP A  69      29.095  11.384  -8.733  1.00  0.00           Q
ATOM   1218  H   SEP A  69      28.753  10.699  -6.013  1.00  0.00           H
ATOM   1219  HA  SEP A  69      28.541  13.454  -6.942  1.00  0.00           H
ATOM   1220 2HB  SEP A  69      29.414  10.808  -8.161  1.00  0.00           H
ATOM   1221 3HB  SEP A  69      28.775  11.961  -9.306  1.00  0.00           H
ATOM   1222  N   PRO A  70      26.189  11.314  -7.896  1.00  0.00           N
ATOM   1223  CA  PRO A  70      24.788  11.214  -8.316  1.00  0.00           C
ATOM   1224  C   PRO A  70      23.817  11.506  -7.177  1.00  0.00           C
ATOM   1225  O   PRO A  70      22.677  11.908  -7.409  1.00  0.00           O
ATOM   1226  CB  PRO A  70      24.657   9.759  -8.770  1.00  0.00           C
ATOM   1227  CG  PRO A  70      25.698   9.027  -7.995  1.00  0.00           C
ATOM   1228  CD  PRO A  70      26.840   9.991  -7.819  1.00  0.00           C
ATOM   1229  QB  PRO A  70      24.251   9.544  -9.188  1.00  0.00           Q
ATOM   1230  QD  PRO A  70      27.434   9.858  -7.735  1.00  0.00           Q
ATOM   1231  QG  PRO A  70      25.662   8.447  -7.790  1.00  0.00           Q
ATOM   1232  HA  PRO A  70      24.576  11.873  -9.146  1.00  0.00           H
ATOM   1233 1HB  PRO A  70      24.838   9.692  -9.832  1.00  0.00           H
ATOM   1234 2HB  PRO A  70      23.665   9.396  -8.544  1.00  0.00           H
ATOM   1235 1HG  PRO A  70      26.023   8.157  -8.547  1.00  0.00           H
ATOM   1236 2HG  PRO A  70      25.301   8.736  -7.034  1.00  0.00           H
ATOM   1237 1HD  PRO A  70      27.561   9.869  -8.613  1.00  0.00           H
ATOM   1238 2HD  PRO A  70      27.308   9.846  -6.857  1.00  0.00           H
ATOM   1239  N   PHE A  71      24.277  11.303  -5.945  1.00  0.00           N
ATOM   1240  CA  PHE A  71      23.449  11.543  -4.766  1.00  0.00           C
ATOM   1241  C   PHE A  71      22.322  10.519  -4.672  1.00  0.00           C
ATOM   1242  O   PHE A  71      22.307   9.682  -3.771  1.00  0.00           O
ATOM   1243  CB  PHE A  71      22.868  12.959  -4.799  1.00  0.00           C
ATOM   1244  CG  PHE A  71      22.688  13.566  -3.436  1.00  0.00           C
ATOM   1245  CD1 PHE A  71      21.429  13.927  -2.985  1.00  0.00           C
ATOM   1246  CD2 PHE A  71      23.779  13.774  -2.607  1.00  0.00           C
ATOM   1247  CE1 PHE A  71      21.261  14.485  -1.732  1.00  0.00           C
ATOM   1248  CE2 PHE A  71      23.616  14.332  -1.354  1.00  0.00           C
ATOM   1249  CZ  PHE A  71      22.356  14.688  -0.915  1.00  0.00           C
ATOM   1250  QB  PHE A  71      22.715  13.266  -5.322  1.00  0.00           Q
ATOM   1251  QD  PHE A  71      22.668  13.632  -3.286  1.00  0.00           Q
ATOM   1252  QE  PHE A  71      22.373  14.627  -1.055  1.00  0.00           Q
ATOM   1253  QR  PHE A  71      22.462  14.329  -1.724  1.00  0.00           Q
ATOM   1254  H   PHE A  71      25.195  10.981  -5.825  1.00  0.00           H
ATOM   1255  HA  PHE A  71      24.080  11.444  -3.896  1.00  0.00           H
ATOM   1256 1HB  PHE A  71      21.901  12.932  -5.282  1.00  0.00           H
ATOM   1257 2HB  PHE A  71      23.529  13.600  -5.363  1.00  0.00           H
ATOM   1258 1HD  PHE A  71      20.572  13.768  -3.623  1.00  0.00           H
ATOM   1259 2HD  PHE A  71      24.764  13.496  -2.950  1.00  0.00           H
ATOM   1260 1HE  PHE A  71      20.274  14.763  -1.392  1.00  0.00           H
ATOM   1261 2HE  PHE A  71      24.474  14.490  -0.717  1.00  0.00           H
ATOM   1262  HZ  PHE A  71      22.227  15.125   0.063  1.00  0.00           H
ATOM   1263  N   ASN A  72      21.382  10.592  -5.608  1.00  0.00           N
ATOM   1264  CA  ASN A  72      20.253   9.669  -5.629  1.00  0.00           C
ATOM   1265  C   ASN A  72      20.693   8.281  -6.086  1.00  0.00           C
ATOM   1266  O   ASN A  72      20.277   7.801  -7.140  1.00  0.00           O
ATOM   1267  CB  ASN A  72      19.152  10.200  -6.549  1.00  0.00           C
ATOM   1268  CG  ASN A  72      17.765   9.834  -6.062  1.00  0.00           C
ATOM   1269  ND2 ASN A  72      17.000  10.837  -5.645  1.00  0.00           N
ATOM   1270  OD1 ASN A  72      17.383   8.664  -6.059  1.00  0.00           O
ATOM   1271  QB  ASN A  72      19.255  10.531  -7.070  1.00  0.00           Q
ATOM   1272  QD2 ASN A  72      16.733  11.188  -5.500  1.00  0.00           Q
ATOM   1273  H   ASN A  72      21.450  11.281  -6.300  1.00  0.00           H
ATOM   1274  HA  ASN A  72      19.865   9.597  -4.624  1.00  0.00           H
ATOM   1275 1HB  ASN A  72      19.287   9.786  -7.538  1.00  0.00           H
ATOM   1276 2HB  ASN A  72      19.223  11.276  -6.602  1.00  0.00           H
ATOM   1277 1HD2 ASN A  72      17.370  11.745  -5.676  1.00  0.00           H
ATOM   1278 2HD2 ASN A  72      16.098  10.630  -5.324  1.00  0.00           H
ATOM   1279  N   GLY A  73      21.541   7.642  -5.284  1.00  0.00           N
ATOM   1280  CA  GLY A  73      22.025   6.317  -5.623  1.00  0.00           C
ATOM   1281  C   GLY A  73      21.409   5.235  -4.758  1.00  0.00           C
ATOM   1282  O   GLY A  73      21.293   4.083  -5.179  1.00  0.00           O
ATOM   1283  QA  GLY A  73      22.443   6.204  -6.078  1.00  0.00           Q
ATOM   1284  H   GLY A  73      21.839   8.075  -4.458  1.00  0.00           H
ATOM   1285 1HA  GLY A  73      23.097   6.295  -5.498  1.00  0.00           H
ATOM   1286 2HA  GLY A  73      21.789   6.112  -6.657  1.00  0.00           H
ATOM   1287  N   LEU A  74      21.013   5.604  -3.542  1.00  0.00           N
ATOM   1288  CA  LEU A  74      20.406   4.656  -2.616  1.00  0.00           C
ATOM   1289  C   LEU A  74      19.037   4.204  -3.118  1.00  0.00           C
ATOM   1290  O   LEU A  74      18.003   4.623  -2.596  1.00  0.00           O
ATOM   1291  CB  LEU A  74      20.273   5.282  -1.228  1.00  0.00           C
ATOM   1292  CG  LEU A  74      20.408   4.304  -0.060  1.00  0.00           C
ATOM   1293  CD1 LEU A  74      19.279   3.285  -0.084  1.00  0.00           C
ATOM   1294  CD2 LEU A  74      21.758   3.607  -0.103  1.00  0.00           C
ATOM   1295  QB  LEU A  74      20.169   5.899  -1.142  1.00  0.00           Q
ATOM   1296  QD1 LEU A  74      19.011   3.044  -0.091  1.00  0.00           Q
ATOM   1297  QD2 LEU A  74      22.079   3.443  -0.114  1.00  0.00           Q
ATOM   1298  QQD LEU A  74      20.546   3.243  -0.102  1.00  0.00           Q
ATOM   1299  H   LEU A  74      21.132   6.535  -3.264  1.00  0.00           H
ATOM   1300  HA  LEU A  74      21.054   3.795  -2.552  1.00  0.00           H
ATOM   1301 1HB  LEU A  74      19.304   5.757  -1.160  1.00  0.00           H
ATOM   1302 2HB  LEU A  74      21.034   6.042  -1.124  1.00  0.00           H
ATOM   1303  HG  LEU A  74      20.342   4.852   0.870  1.00  0.00           H
ATOM   1304 1HD1 LEU A  74      19.490   2.532  -0.829  1.00  0.00           H
ATOM   1305 2HD1 LEU A  74      18.351   3.781  -0.327  1.00  0.00           H
ATOM   1306 3HD1 LEU A  74      19.194   2.818   0.885  1.00  0.00           H
ATOM   1307 1HD2 LEU A  74      22.067   3.356   0.901  1.00  0.00           H
ATOM   1308 2HD2 LEU A  74      22.490   4.267  -0.548  1.00  0.00           H
ATOM   1309 3HD2 LEU A  74      21.681   2.707  -0.693  1.00  0.00           H
ATOM   1310  N   THR A  75      19.040   3.347  -4.133  1.00  0.00           N
ATOM   1311  CA  THR A  75      17.798   2.839  -4.707  1.00  0.00           C
ATOM   1312  C   THR A  75      18.087   1.827  -5.812  1.00  0.00           C
ATOM   1313  O   THR A  75      17.954   2.133  -6.998  1.00  0.00           O
ATOM   1314  CB  THR A  75      16.955   3.990  -5.259  1.00  0.00           C
ATOM   1315  CG2 THR A  75      17.724   4.900  -6.192  1.00  0.00           C
ATOM   1316  OG1 THR A  75      15.834   3.495  -5.969  1.00  0.00           O
ATOM   1317  QG2 THR A  75      17.907   5.117  -6.413  1.00  0.00           Q
ATOM   1318  H   THR A  75      19.895   3.050  -4.507  1.00  0.00           H
ATOM   1319  HA  THR A  75      17.247   2.345  -3.919  1.00  0.00           H
ATOM   1320  HB  THR A  75      16.597   4.587  -4.433  1.00  0.00           H
ATOM   1321 1HG  THR A  75      16.130   3.056  -6.770  1.00  0.00           H
ATOM   1322 1HG2 THR A  75      17.336   4.800  -7.194  1.00  0.00           H
ATOM   1323 2HG2 THR A  75      18.769   4.626  -6.180  1.00  0.00           H
ATOM   1324 3HG2 THR A  75      17.616   5.925  -5.865  1.00  0.00           H
ATOM   1325  N   SEP A  76      18.476   0.635  -5.385  1.00  0.00           N
ATOM   1326  CA  SEP A  76      18.793  -0.461  -6.346  1.00  0.00           C
ATOM   1327  C   SEP A  76      17.632  -1.417  -6.423  1.00  0.00           C
ATOM   1328  O   SEP A  76      17.004  -1.762  -5.423  1.00  0.00           O
ATOM   1329  CB  SEP A  76      20.161  -1.112  -5.987  1.00  0.00           C
ATOM   1330  OG  SEP A  76      20.638  -1.951  -7.065  1.00  0.00           O
ATOM   1331  PS  SEP A  76      21.150  -1.342  -8.474  1.00  0.00           P
ATOM   1332  OPA SEP A  76      22.330  -0.412  -8.170  1.00  0.00           O
ATOM   1333  OPB SEP A  76      21.589  -2.462  -9.409  1.00  0.00           O
ATOM   1334  OPC SEP A  76      20.027  -0.516  -9.094  1.00  0.00           O
ATOM   1335  QB  SEP A  76      20.523  -1.034  -5.413  1.00  0.00           Q
ATOM   1336  H   SEP A  76      18.565   0.447  -4.397  1.00  0.00           H
ATOM   1337  HA  SEP A  76      18.897   0.014  -7.340  1.00  0.00           H
ATOM   1338 2HB  SEP A  76      20.942  -0.358  -5.771  1.00  0.00           H
ATOM   1339 3HB  SEP A  76      20.104  -1.711  -5.056  1.00  0.00           H
ATOM   1340  N   PRO A  77      17.320  -1.873  -7.651  1.00  0.00           N
ATOM   1341  CA  PRO A  77      16.215  -2.808  -7.885  1.00  0.00           C
ATOM   1342  C   PRO A  77      16.292  -4.035  -6.981  1.00  0.00           C
ATOM   1343  O   PRO A  77      15.274  -4.652  -6.668  1.00  0.00           O
ATOM   1344  CB  PRO A  77      16.395  -3.213  -9.349  1.00  0.00           C
ATOM   1345  CG  PRO A  77      17.114  -2.069  -9.973  1.00  0.00           C
ATOM   1346  CD  PRO A  77      18.014  -1.512  -8.903  1.00  0.00           C
ATOM   1347  QB  PRO A  77      16.203  -3.745  -9.605  1.00  0.00           Q
ATOM   1348  QD  PRO A  77      18.543  -1.209  -8.976  1.00  0.00           Q
ATOM   1349  QG  PRO A  77      17.052  -1.867 -10.552  1.00  0.00           Q
ATOM   1350  HA  PRO A  77      15.256  -2.328  -7.758  1.00  0.00           H
ATOM   1351 1HB  PRO A  77      15.430  -3.368  -9.806  1.00  0.00           H
ATOM   1352 2HB  PRO A  77      16.977  -4.123  -9.406  1.00  0.00           H
ATOM   1353 1HG  PRO A  77      16.405  -1.320 -10.293  1.00  0.00           H
ATOM   1354 2HG  PRO A  77      17.700  -2.415 -10.813  1.00  0.00           H
ATOM   1355 1HD  PRO A  77      18.098  -0.441  -9.001  1.00  0.00           H
ATOM   1356 2HD  PRO A  77      18.988  -1.976  -8.951  1.00  0.00           H
ATOM   1357  N   GLN A  78      17.506  -4.384  -6.566  1.00  0.00           N
ATOM   1358  CA  GLN A  78      17.714  -5.537  -5.698  1.00  0.00           C
ATOM   1359  C   GLN A  78      17.049  -5.324  -4.341  1.00  0.00           C
ATOM   1360  O   GLN A  78      17.431  -4.429  -3.587  1.00  0.00           O
ATOM   1361  CB  GLN A  78      19.209  -5.798  -5.512  1.00  0.00           C
ATOM   1362  CG  GLN A  78      19.513  -7.023  -4.664  1.00  0.00           C
ATOM   1363  CD  GLN A  78      19.595  -8.294  -5.487  1.00  0.00           C
ATOM   1364  NE2 GLN A  78      20.797  -8.626  -5.944  1.00  0.00           N
ATOM   1365  OE1 GLN A  78      18.591  -8.971  -5.706  1.00  0.00           O
ATOM   1366  QB  GLN A  78      19.660  -5.437  -5.758  1.00  0.00           Q
ATOM   1367  QE2 GLN A  78      21.216  -8.741  -6.104  1.00  0.00           Q
ATOM   1368  QG  GLN A  78      19.595  -7.006  -4.046  1.00  0.00           Q
ATOM   1369  H   GLN A  78      18.278  -3.854  -6.850  1.00  0.00           H
ATOM   1370  HA  GLN A  78      17.265  -6.396  -6.174  1.00  0.00           H
ATOM   1371 1HB  GLN A  78      19.657  -4.938  -5.035  1.00  0.00           H
ATOM   1372 2HB  GLN A  78      19.663  -5.937  -6.482  1.00  0.00           H
ATOM   1373 1HG  GLN A  78      18.732  -7.138  -3.928  1.00  0.00           H
ATOM   1374 2HG  GLN A  78      20.459  -6.873  -4.165  1.00  0.00           H
ATOM   1375 1HE2 GLN A  78      21.552  -8.039  -5.729  1.00  0.00           H
ATOM   1376 2HE2 GLN A  78      20.880  -9.443  -6.479  1.00  0.00           H
ATOM   1377  N   ARG A  79      16.057  -6.152  -4.037  1.00  0.00           N
ATOM   1378  CA  ARG A  79      15.340  -6.056  -2.770  1.00  0.00           C
ATOM   1379  C   ARG A  79      14.997  -7.441  -2.234  1.00  0.00           C
ATOM   1380  O   ARG A  79      14.079  -8.098  -2.727  1.00  0.00           O
ATOM   1381  CB  ARG A  79      14.062  -5.231  -2.945  1.00  0.00           C
ATOM   1382  CG  ARG A  79      14.257  -3.746  -2.691  1.00  0.00           C
ATOM   1383  CD  ARG A  79      14.324  -3.440  -1.202  1.00  0.00           C
ATOM   1384  NE  ARG A  79      13.943  -2.062  -0.908  1.00  0.00           N
ATOM   1385  CZ  ARG A  79      14.753  -1.018  -1.071  1.00  0.00           C
ATOM   1386  NH1 ARG A  79      15.988  -1.192  -1.525  1.00  0.00           N
ATOM   1387  NH2 ARG A  79      14.326   0.203  -0.780  1.00  0.00           N
ATOM   1388  QB  ARG A  79      13.508  -5.478  -3.106  1.00  0.00           Q
ATOM   1389  QD  ARG A  79      14.495  -3.858  -0.771  1.00  0.00           Q
ATOM   1390  QG  ARG A  79      14.303  -3.316  -3.139  1.00  0.00           Q
ATOM   1391  QH1 ARG A  79      16.454  -1.257  -1.696  1.00  0.00           Q
ATOM   1392  QH2 ARG A  79      14.165   0.663  -0.670  1.00  0.00           Q
ATOM   1393  H   ARG A  79      15.799  -6.846  -4.679  1.00  0.00           H
ATOM   1394  HA  ARG A  79      15.984  -5.557  -2.062  1.00  0.00           H
ATOM   1395 1HB  ARG A  79      13.315  -5.597  -2.256  1.00  0.00           H
ATOM   1396 2HB  ARG A  79      13.701  -5.357  -3.955  1.00  0.00           H
ATOM   1397 1HG  ARG A  79      13.428  -3.204  -3.123  1.00  0.00           H
ATOM   1398 2HG  ARG A  79      15.180  -3.428  -3.154  1.00  0.00           H
ATOM   1399 1HD  ARG A  79      15.334  -3.607  -0.860  1.00  0.00           H
ATOM   1400 2HD  ARG A  79      13.655  -4.108  -0.682  1.00  0.00           H
ATOM   1401  HE  ARG A  79      13.036  -1.905  -0.572  1.00  0.00           H
ATOM   1402 1HH1 ARG A  79      16.315  -2.111  -1.746  1.00  0.00           H
ATOM   1403 2HH1 ARG A  79      16.591  -0.404  -1.645  1.00  0.00           H
ATOM   1404 1HH2 ARG A  79      13.396   0.339  -0.439  1.00  0.00           H
ATOM   1405 2HH2 ARG A  79      14.934   0.988  -0.902  1.00  0.00           H
ATOM   1406  N   SEP A  80      15.752  -7.849  -1.225  1.00  0.00           N
ATOM   1407  CA  SEP A  80      15.537  -9.184  -0.593  1.00  0.00           C
ATOM   1408  C   SEP A  80      14.285  -9.149   0.245  1.00  0.00           C
ATOM   1409  O   SEP A  80      13.934  -8.139   0.851  1.00  0.00           O
ATOM   1410  CB  SEP A  80      16.823  -9.634   0.160  1.00  0.00           C
ATOM   1411  OG  SEP A  80      17.772 -10.241  -0.749  1.00  0.00           O
ATOM   1412  PS  SEP A  80      19.354 -10.326  -0.420  1.00  0.00           P
ATOM   1413  OPA SEP A  80      19.510 -11.127   0.877  1.00  0.00           O
ATOM   1414  OPB SEP A  80      20.096 -11.016  -1.558  1.00  0.00           O
ATOM   1415  OPC SEP A  80      19.889  -8.916  -0.191  1.00  0.00           O
ATOM   1416  QB  SEP A  80      16.963  -9.570   0.825  1.00  0.00           Q
ATOM   1417  H   SEP A  80      16.490  -7.261  -0.865  1.00  0.00           H
ATOM   1418  HA  SEP A  80      15.363  -9.897  -1.420  1.00  0.00           H
ATOM   1419 2HB  SEP A  80      17.330  -8.793   0.669  1.00  0.00           H
ATOM   1420 3HB  SEP A  80      16.597 -10.347   0.979  1.00  0.00           H
ATOM   1421  N   PRO A  81      13.573 -10.290   0.290  1.00  0.00           N
ATOM   1422  CA  PRO A  81      12.331 -10.414   1.063  1.00  0.00           C
ATOM   1423  C   PRO A  81      12.535 -10.129   2.546  1.00  0.00           C
ATOM   1424  O   PRO A  81      11.645  -9.603   3.215  1.00  0.00           O
ATOM   1425  CB  PRO A  81      11.915 -11.875   0.855  1.00  0.00           C
ATOM   1426  CG  PRO A  81      12.625 -12.309  -0.381  1.00  0.00           C
ATOM   1427  CD  PRO A  81      13.916 -11.543  -0.403  1.00  0.00           C
ATOM   1428  QB  PRO A  81      11.529 -12.198   1.222  1.00  0.00           Q
ATOM   1429  QD  PRO A  81      14.453 -11.716  -0.647  1.00  0.00           Q
ATOM   1430  QG  PRO A  81      12.425 -12.720  -0.794  1.00  0.00           Q
ATOM   1431  HA  PRO A  81      11.562  -9.762   0.677  1.00  0.00           H
ATOM   1432 1HB  PRO A  81      10.843 -11.934   0.734  1.00  0.00           H
ATOM   1433 2HB  PRO A  81      12.216 -12.462   1.711  1.00  0.00           H
ATOM   1434 1HG  PRO A  81      12.031 -12.070  -1.249  1.00  0.00           H
ATOM   1435 2HG  PRO A  81      12.819 -13.371  -0.340  1.00  0.00           H
ATOM   1436 1HD  PRO A  81      14.220 -11.350  -1.421  1.00  0.00           H
ATOM   1437 2HD  PRO A  81      14.686 -12.083   0.128  1.00  0.00           H
ATOM   1438  N   PHE A  82      13.709 -10.483   3.060  1.00  0.00           N
ATOM   1439  CA  PHE A  82      14.021 -10.266   4.468  1.00  0.00           C
ATOM   1440  C   PHE A  82      15.413  -9.665   4.639  1.00  0.00           C
ATOM   1441  O   PHE A  82      16.394 -10.390   4.810  1.00  0.00           O
ATOM   1442  CB  PHE A  82      13.921 -11.583   5.242  1.00  0.00           C
ATOM   1443  CG  PHE A  82      14.823 -12.660   4.712  1.00  0.00           C
ATOM   1444  CD1 PHE A  82      15.863 -13.151   5.484  1.00  0.00           C
ATOM   1445  CD2 PHE A  82      14.629 -13.185   3.444  1.00  0.00           C
ATOM   1446  CE1 PHE A  82      16.694 -14.143   5.001  1.00  0.00           C
ATOM   1447  CE2 PHE A  82      15.457 -14.176   2.956  1.00  0.00           C
ATOM   1448  CZ  PHE A  82      16.491 -14.656   3.735  1.00  0.00           C
ATOM   1449  QB  PHE A  82      13.546 -11.674   5.733  1.00  0.00           Q
ATOM   1450  QD  PHE A  82      14.922 -12.780   4.654  1.00  0.00           Q
ATOM   1451  QE  PHE A  82      16.400 -14.547   3.790  1.00  0.00           Q
ATOM   1452  QR  PHE A  82      15.956 -14.017   4.048  1.00  0.00           Q
ATOM   1453  H   PHE A  82      14.380 -10.902   2.480  1.00  0.00           H
ATOM   1454  HA  PHE A  82      13.293  -9.573   4.863  1.00  0.00           H
ATOM   1455 1HB  PHE A  82      12.905 -11.943   5.194  1.00  0.00           H
ATOM   1456 2HB  PHE A  82      14.186 -11.406   6.273  1.00  0.00           H
ATOM   1457 1HD  PHE A  82      16.022 -12.751   6.474  1.00  0.00           H
ATOM   1458 2HD  PHE A  82      13.820 -12.810   2.835  1.00  0.00           H
ATOM   1459 1HE  PHE A  82      17.503 -14.517   5.613  1.00  0.00           H
ATOM   1460 2HE  PHE A  82      15.296 -14.577   1.967  1.00  0.00           H
ATOM   1461  HZ  PHE A  82      17.140 -15.433   3.355  1.00  0.00           H
ATOM   1462  N   PRO A  83      15.518  -8.326   4.594  1.00  0.00           N
ATOM   1463  CA  PRO A  83      16.785  -7.626   4.741  1.00  0.00           C
ATOM   1464  C   PRO A  83      17.095  -7.267   6.193  1.00  0.00           C
ATOM   1465  O   PRO A  83      17.842  -6.327   6.461  1.00  0.00           O
ATOM   1466  CB  PRO A  83      16.574  -6.358   3.908  1.00  0.00           C
ATOM   1467  CG  PRO A  83      15.087  -6.179   3.774  1.00  0.00           C
ATOM   1468  CD  PRO A  83      14.416  -7.383   4.391  1.00  0.00           C
ATOM   1469  QB  PRO A  83      17.032  -6.001   3.679  1.00  0.00           Q
ATOM   1470  QD  PRO A  83      13.819  -7.455   4.522  1.00  0.00           Q
ATOM   1471  QG  PRO A  83      14.806  -5.694   3.510  1.00  0.00           Q
ATOM   1472  HA  PRO A  83      17.603  -8.198   4.330  1.00  0.00           H
ATOM   1473 1HB  PRO A  83      17.041  -6.483   2.942  1.00  0.00           H
ATOM   1474 2HB  PRO A  83      17.024  -5.518   4.417  1.00  0.00           H
ATOM   1475 1HG  PRO A  83      14.827  -6.104   2.727  1.00  0.00           H
ATOM   1476 2HG  PRO A  83      14.783  -5.284   4.292  1.00  0.00           H
ATOM   1477 1HD  PRO A  83      13.680  -7.793   3.713  1.00  0.00           H
ATOM   1478 2HD  PRO A  83      13.957  -7.119   5.332  1.00  0.00           H
ATOM   1479  N   LYS A  84      16.520  -8.021   7.127  1.00  0.00           N
ATOM   1480  CA  LYS A  84      16.744  -7.778   8.548  1.00  0.00           C
ATOM   1481  C   LYS A  84      17.193  -9.056   9.253  1.00  0.00           C
ATOM   1482  O   LYS A  84      16.866  -9.284  10.419  1.00  0.00           O
ATOM   1483  CB  LYS A  84      15.473  -7.241   9.205  1.00  0.00           C
ATOM   1484  CG  LYS A  84      15.732  -6.468  10.489  1.00  0.00           C
ATOM   1485  CD  LYS A  84      14.669  -6.753  11.537  1.00  0.00           C
ATOM   1486  CE  LYS A  84      14.869  -5.899  12.780  1.00  0.00           C
ATOM   1487  NZ  LYS A  84      14.681  -6.683  14.032  1.00  0.00           N
ATOM   1488  QB  LYS A  84      14.896  -7.327   8.972  1.00  0.00           Q
ATOM   1489  QD  LYS A  84      14.209  -7.168  11.468  1.00  0.00           Q
ATOM   1490  QE  LYS A  84      15.012  -5.291  12.765  1.00  0.00           Q
ATOM   1491  QG  LYS A  84      16.214  -6.084  10.574  1.00  0.00           Q
ATOM   1492  QZ  LYS A  84      14.637  -6.871  14.333  1.00  0.00           Q
ATOM   1493  H   LYS A  84      15.937  -8.759   6.855  1.00  0.00           H
ATOM   1494  HA  LYS A  84      17.525  -7.038   8.640  1.00  0.00           H
ATOM   1495 1HB  LYS A  84      14.820  -8.071   9.434  1.00  0.00           H
ATOM   1496 2HB  LYS A  84      14.971  -6.583   8.510  1.00  0.00           H
ATOM   1497 1HG  LYS A  84      15.734  -5.411  10.267  1.00  0.00           H
ATOM   1498 2HG  LYS A  84      16.696  -6.758  10.881  1.00  0.00           H
ATOM   1499 1HD  LYS A  84      14.721  -7.795  11.816  1.00  0.00           H
ATOM   1500 2HD  LYS A  84      13.697  -6.540  11.119  1.00  0.00           H
ATOM   1501 1HE  LYS A  84      14.154  -5.089  12.763  1.00  0.00           H
ATOM   1502 2HE  LYS A  84      15.870  -5.494  12.767  1.00  0.00           H
ATOM   1503 1HZ  LYS A  84      15.323  -7.501  14.039  1.00  0.00           H
ATOM   1504 2HZ  LYS A  84      13.701  -7.024  14.097  1.00  0.00           H
ATOM   1505 3HZ  LYS A  84      14.884  -6.088  14.860  1.00  0.00           H
ATOM   1506  N   SER A  85      17.943  -9.883   8.535  1.00  0.00           N
ATOM   1507  CA  SER A  85      18.443 -11.143   9.078  1.00  0.00           C
ATOM   1508  C   SER A  85      19.930 -11.055   9.403  1.00  0.00           C
ATOM   1509  O   SER A  85      20.470 -11.919  10.089  1.00  0.00           O
ATOM   1510  CB  SER A  85      18.188 -12.283   8.089  1.00  0.00           C
ATOM   1511  OG  SER A  85      18.009 -11.789   6.773  1.00  0.00           O
ATOM   1512  QB  SER A  85      18.165 -12.888   8.240  1.00  0.00           Q
ATOM   1513  H   SER A  85      18.167  -9.642   7.612  1.00  0.00           H
ATOM   1514  HA  SER A  85      17.904 -11.345   9.987  1.00  0.00           H
ATOM   1515 1HB  SER A  85      17.298 -12.819   8.384  1.00  0.00           H
ATOM   1516 2HB  SER A  85      19.032 -12.957   8.095  1.00  0.00           H
ATOM   1517  HG  SER A  85      18.814 -11.358   6.479  1.00  0.00           H
ATOM   1518  N   SER A  86      20.585 -10.013   8.887  1.00  0.00           N
ATOM   1519  CA  SER A  86      22.021  -9.789   9.084  1.00  0.00           C
ATOM   1520  C   SER A  86      22.617 -10.619  10.227  1.00  0.00           C
ATOM   1521  O   SER A  86      23.306 -11.607   9.984  1.00  0.00           O
ATOM   1522  CB  SER A  86      22.277  -8.303   9.346  1.00  0.00           C
ATOM   1523  OG  SER A  86      21.382  -7.796  10.321  1.00  0.00           O
ATOM   1524  QB  SER A  86      22.714  -7.962   9.064  1.00  0.00           Q
ATOM   1525  H   SER A  86      20.086  -9.374   8.338  1.00  0.00           H
ATOM   1526  HA  SER A  86      22.519 -10.063   8.169  1.00  0.00           H
ATOM   1527 1HB  SER A  86      22.141  -7.751   8.428  1.00  0.00           H
ATOM   1528 2HB  SER A  86      23.287  -8.172   9.699  1.00  0.00           H
ATOM   1529  HG  SER A  86      21.836  -7.151  10.868  1.00  0.00           H
ATOM   1530  N   VAL A  87      22.374 -10.205  11.471  1.00  0.00           N
ATOM   1531  CA  VAL A  87      22.920 -10.922  12.625  1.00  0.00           C
ATOM   1532  C   VAL A  87      21.850 -11.520  13.542  1.00  0.00           C
ATOM   1533  O   VAL A  87      22.062 -12.573  14.143  1.00  0.00           O
ATOM   1534  CB  VAL A  87      23.827 -10.006  13.467  1.00  0.00           C
ATOM   1535  CG1 VAL A  87      25.030  -9.549  12.657  1.00  0.00           C
ATOM   1536  CG2 VAL A  87      23.043  -8.812  13.991  1.00  0.00           C
ATOM   1537  QG1 VAL A  87      25.315  -9.440  12.466  1.00  0.00           Q
ATOM   1538  QG2 VAL A  87      22.858  -8.530  14.115  1.00  0.00           Q
ATOM   1539  QQG VAL A  87      24.086  -8.985  13.290  1.00  0.00           Q
ATOM   1540  H   VAL A  87      21.831  -9.401  11.617  1.00  0.00           H
ATOM   1541  HA  VAL A  87      23.532 -11.728  12.247  1.00  0.00           H
ATOM   1542  HB  VAL A  87      24.187 -10.571  14.315  1.00  0.00           H
ATOM   1543 1HG1 VAL A  87      24.754  -8.698  12.052  1.00  0.00           H
ATOM   1544 2HG1 VAL A  87      25.361 -10.353  12.018  1.00  0.00           H
ATOM   1545 3HG1 VAL A  87      25.830  -9.269  13.327  1.00  0.00           H
ATOM   1546 1HG2 VAL A  87      22.175  -9.161  14.531  1.00  0.00           H
ATOM   1547 2HG2 VAL A  87      22.730  -8.196  13.162  1.00  0.00           H
ATOM   1548 3HG2 VAL A  87      23.669  -8.233  14.653  1.00  0.00           H
ATOM   1549  N   LYS A  88      20.727 -10.826  13.692  1.00  0.00           N
ATOM   1550  CA  LYS A  88      19.667 -11.279  14.591  1.00  0.00           C
ATOM   1551  C   LYS A  88      18.754 -12.337  13.971  1.00  0.00           C
ATOM   1552  O   LYS A  88      18.563 -13.409  14.547  1.00  0.00           O
ATOM   1553  CB  LYS A  88      18.834 -10.087  15.064  1.00  0.00           C
ATOM   1554  CG  LYS A  88      18.612 -10.064  16.567  1.00  0.00           C
ATOM   1555  CD  LYS A  88      18.616  -8.645  17.114  1.00  0.00           C
ATOM   1556  CE  LYS A  88      19.633  -8.482  18.233  1.00  0.00           C
ATOM   1557  NZ  LYS A  88      19.261  -9.269  19.440  1.00  0.00           N
ATOM   1558  QB  LYS A  88      18.605  -9.647  14.681  1.00  0.00           Q
ATOM   1559  QD  LYS A  88      18.249  -8.187  16.906  1.00  0.00           Q
ATOM   1560  QE  LYS A  88      20.145  -8.128  18.189  1.00  0.00           Q
ATOM   1561  QG  LYS A  88      18.529 -10.573  16.916  1.00  0.00           Q
ATOM   1562  QZ  LYS A  88      19.170  -9.459  19.730  1.00  0.00           Q
ATOM   1563  H   LYS A  88      20.625  -9.973  13.220  1.00  0.00           H
ATOM   1564  HA  LYS A  88      20.147 -11.717  15.453  1.00  0.00           H
ATOM   1565 1HB  LYS A  88      17.870 -10.118  14.580  1.00  0.00           H
ATOM   1566 2HB  LYS A  88      19.340  -9.175  14.782  1.00  0.00           H
ATOM   1567 1HG  LYS A  88      19.400 -10.629  17.046  1.00  0.00           H
ATOM   1568 2HG  LYS A  88      17.658 -10.518  16.788  1.00  0.00           H
ATOM   1569 1HD  LYS A  88      17.634  -8.414  17.497  1.00  0.00           H
ATOM   1570 2HD  LYS A  88      18.864  -7.960  16.316  1.00  0.00           H
ATOM   1571 1HE  LYS A  88      19.693  -7.437  18.498  1.00  0.00           H
ATOM   1572 2HE  LYS A  88      20.596  -8.819  17.879  1.00  0.00           H
ATOM   1573 1HZ  LYS A  88      18.720 -10.115  19.163  1.00  0.00           H
ATOM   1574 2HZ  LYS A  88      18.675  -8.692  20.078  1.00  0.00           H
ATOM   1575 3HZ  LYS A  88      20.116  -9.569  19.950  1.00  0.00           H
ATOM   1576  N   ARG A  89      18.167 -12.032  12.821  1.00  0.00           N
ATOM   1577  CA  ARG A  89      17.251 -12.968  12.173  1.00  0.00           C
ATOM   1578  C   ARG A  89      17.959 -13.840  11.138  1.00  0.00           C
ATOM   1579  O   ARG A  89      17.310 -14.468  10.301  1.00  0.00           O
ATOM   1580  CB  ARG A  89      16.086 -12.214  11.524  1.00  0.00           C
ATOM   1581  CG  ARG A  89      15.184 -11.511  12.525  1.00  0.00           C
ATOM   1582  CD  ARG A  89      13.759 -11.403  12.007  1.00  0.00           C
ATOM   1583  NE  ARG A  89      13.109 -12.708  11.921  1.00  0.00           N
ATOM   1584  CZ  ARG A  89      12.749 -13.429  12.981  1.00  0.00           C
ATOM   1585  NH1 ARG A  89      12.969 -12.973  14.209  1.00  0.00           N
ATOM   1586  NH2 ARG A  89      12.167 -14.609  12.814  1.00  0.00           N
ATOM   1587  QB  ARG A  89      15.983 -12.194  10.907  1.00  0.00           Q
ATOM   1588  QD  ARG A  89      13.486 -10.864  11.851  1.00  0.00           Q
ATOM   1589  QG  ARG A  89      15.374 -11.295  13.077  1.00  0.00           Q
ATOM   1590  QH1 ARG A  89      13.053 -12.803  14.672  1.00  0.00           Q
ATOM   1591  QH2 ARG A  89      11.948 -15.053  12.751  1.00  0.00           Q
ATOM   1592  H   ARG A  89      18.330 -11.158  12.412  1.00  0.00           H
ATOM   1593  HA  ARG A  89      16.853 -13.613  12.943  1.00  0.00           H
ATOM   1594 1HB  ARG A  89      15.486 -12.917  10.965  1.00  0.00           H
ATOM   1595 2HB  ARG A  89      16.479 -11.473  10.849  1.00  0.00           H
ATOM   1596 1HG  ARG A  89      15.568 -10.518  12.705  1.00  0.00           H
ATOM   1597 2HG  ARG A  89      15.180 -12.071  13.449  1.00  0.00           H
ATOM   1598 1HD  ARG A  89      13.780 -10.956  11.025  1.00  0.00           H
ATOM   1599 2HD  ARG A  89      13.192 -10.772  12.678  1.00  0.00           H
ATOM   1600  HE  ARG A  89      12.934 -13.068  11.027  1.00  0.00           H
ATOM   1601 1HH1 ARG A  89      13.408 -12.084  14.343  1.00  0.00           H
ATOM   1602 2HH1 ARG A  89      12.699 -13.521  15.001  1.00  0.00           H
ATOM   1603 1HH2 ARG A  89      11.998 -14.956  11.891  1.00  0.00           H
ATOM   1604 2HH2 ARG A  89      11.898 -15.150  13.610  1.00  0.00           H
ATOM   1605  N   THR A  90      19.287 -13.882  11.197  1.00  0.00           N
ATOM   1606  CA  THR A  90      20.063 -14.688  10.261  1.00  0.00           C
ATOM   1607  C   THR A  90      19.763 -16.171  10.455  1.00  0.00           C
ATOM   1608  CB  THR A  90      21.564 -14.437  10.444  1.00  0.00           C
ATOM   1609  CG2 THR A  90      22.254 -13.993   9.171  1.00  0.00           C
ATOM   1610  OG1 THR A  90      21.796 -13.448  11.430  1.00  0.00           O
ATOM   1611  OT1 THR A  90      19.720 -16.618  11.620  1.00  0.00           O
ATOM   1612  OT2 THR A  90      19.574 -16.873   9.439  1.00  0.00           O
ATOM   1613  QG2 THR A  90      22.420 -13.887   8.869  1.00  0.00           Q
ATOM   1614  H   THR A  90      19.754 -13.364  11.886  1.00  0.00           H
ATOM   1615  HA  THR A  90      19.775 -14.402   9.260  1.00  0.00           H
ATOM   1616  HB  THR A  90      22.035 -15.353  10.769  1.00  0.00           H
ATOM   1617 1HG  THR A  90      21.848 -13.864  12.295  1.00  0.00           H
ATOM   1618 1HG2 THR A  90      22.237 -14.798   8.452  1.00  0.00           H
ATOM   1619 2HG2 THR A  90      23.278 -13.730   9.391  1.00  0.00           H
ATOM   1620 3HG2 THR A  90      21.743 -13.134   8.763  1.00  0.00           H
TER    1621
ENDMDL
