# Supplementary material for: Data set of intrinsically disordered proteins analysed at a local protein conformation level
Source: Data Brief. 2020 Mar 5;29:105383. doi: 10.1016/j.dib.2020.105383 (PMC7078294; doi:10.1016/j.dib.2020.105383)
Supplement: Supplementary file 1 [file mmc1.zip › the data/1-DATA/PED1AAA-pdb/1AAA-31.pdb]

ATOM      1  N   GLY A  -1     -17.869  -3.319 -50.691  1.00  0.00           N
ATOM      2  CA  GLY A  -1     -18.989  -4.224 -51.075  1.00  0.00           C
ATOM      3  C   GLY A  -1     -20.128  -4.193 -50.075  1.00  0.00           C
ATOM      4  O   GLY A  -1     -19.907  -4.294 -48.868  1.00  0.00           O
ATOM      5  QA  GLY A  -1     -18.990  -4.577 -51.594  1.00  0.00           Q
ATOM      6 1HA  GLY A  -1     -19.365  -3.921 -52.042  1.00  0.00           H
ATOM      7 2HA  GLY A  -1     -18.614  -5.233 -51.146  1.00  0.00           H
ATOM      8 1HT  GLY A  -1     -18.110  -2.334 -50.924  1.00  0.00           H
ATOM      9 2HT  GLY A  -1     -17.004  -3.584 -51.203  1.00  0.00           H
ATOM     10 3HT  GLY A  -1     -17.690  -3.388 -49.669  1.00  0.00           H
ATOM     11  N   SER A   0     -21.351  -4.054 -50.578  1.00  0.00           N
ATOM     12  CA  SER A   0     -22.529  -4.012 -49.721  1.00  0.00           C
ATOM     13  C   SER A   0     -22.456  -2.835 -48.753  1.00  0.00           C
ATOM     14  O   SER A   0     -21.946  -2.966 -47.640  1.00  0.00           O
ATOM     15  CB  SER A   0     -22.667  -5.320 -48.941  1.00  0.00           C
ATOM     16  OG  SER A   0     -24.021  -5.580 -48.615  1.00  0.00           O
ATOM     17  QB  SER A   0     -22.193  -5.695 -48.785  1.00  0.00           Q
ATOM     18  H   SER A   0     -21.463  -3.979 -51.549  1.00  0.00           H
ATOM     19  HA  SER A   0     -23.396  -3.887 -50.353  1.00  0.00           H
ATOM     20 1HB  SER A   0     -22.095  -5.255 -48.028  1.00  0.00           H
ATOM     21 2HB  SER A   0     -22.292  -6.136 -49.542  1.00  0.00           H
ATOM     22  HG  SER A   0     -24.113  -6.493 -48.331  1.00  0.00           H
ATOM     23  N   MET A   1     -22.968  -1.688 -49.184  1.00  0.00           N
ATOM     24  CA  MET A   1     -22.960  -0.487 -48.356  1.00  0.00           C
ATOM     25  C   MET A   1     -24.381  -0.014 -48.070  1.00  0.00           C
ATOM     26  O   MET A   1     -25.061   0.511 -48.952  1.00  0.00           O
ATOM     27  CB  MET A   1     -22.169   0.627 -49.043  1.00  0.00           C
ATOM     28  CG  MET A   1     -20.805   0.183 -49.546  1.00  0.00           C
ATOM     29  SD  MET A   1     -19.592   1.518 -49.536  1.00  0.00           S
ATOM     30  CE  MET A   1     -19.657   2.045 -51.248  1.00  0.00           C
ATOM     31  QB  MET A   1     -22.381   1.214 -49.113  1.00  0.00           Q
ATOM     32  QE  MET A   1     -19.669   2.152 -51.591  1.00  0.00           Q
ATOM     33  QG  MET A   1     -20.678  -0.398 -49.735  1.00  0.00           Q
ATOM     34  H   MET A   1     -23.361  -1.645 -50.081  1.00  0.00           H
ATOM     35  HA  MET A   1     -22.480  -0.733 -47.421  1.00  0.00           H
ATOM     36 1HB  MET A   1     -22.025   1.436 -48.342  1.00  0.00           H
ATOM     37 2HB  MET A   1     -22.738   0.991 -49.886  1.00  0.00           H
ATOM     38 1HG  MET A   1     -20.911  -0.181 -50.557  1.00  0.00           H
ATOM     39 2HG  MET A   1     -20.444  -0.614 -48.913  1.00  0.00           H
ATOM     40 1HE  MET A   1     -19.675   3.124 -51.291  1.00  0.00           H
ATOM     41 2HE  MET A   1     -20.547   1.651 -51.712  1.00  0.00           H
ATOM     42 3HE  MET A   1     -18.785   1.679 -51.769  1.00  0.00           H
ATOM     43  N   THR A   2     -24.825  -0.204 -46.831  1.00  0.00           N
ATOM     44  CA  THR A   2     -26.166   0.202 -46.428  1.00  0.00           C
ATOM     45  C   THR A   2     -26.264   1.722 -46.317  1.00  0.00           C
ATOM     46  O   THR A   2     -25.267   2.400 -46.065  1.00  0.00           O
ATOM     47  CB  THR A   2     -26.538  -0.444 -45.093  1.00  0.00           C
ATOM     48  CG2 THR A   2     -26.430  -1.952 -45.107  1.00  0.00           C
ATOM     49  OG1 THR A   2     -25.705   0.038 -44.054  1.00  0.00           O
ATOM     50  QG2 THR A   2     -26.404  -2.312 -45.111  1.00  0.00           Q
ATOM     51  H   THR A   2     -24.237  -0.630 -46.172  1.00  0.00           H
ATOM     52  HA  THR A   2     -26.857  -0.136 -47.186  1.00  0.00           H
ATOM     53  HB  THR A   2     -27.561  -0.188 -44.853  1.00  0.00           H
ATOM     54 1HG  THR A   2     -24.795  -0.214 -44.231  1.00  0.00           H
ATOM     55 1HG2 THR A   2     -25.443  -2.239 -45.438  1.00  0.00           H
ATOM     56 2HG2 THR A   2     -27.168  -2.360 -45.782  1.00  0.00           H
ATOM     57 3HG2 THR A   2     -26.601  -2.335 -44.112  1.00  0.00           H
ATOM     58  N   PRO A   3     -27.474   2.279 -46.502  1.00  0.00           N
ATOM     59  CA  PRO A   3     -27.697   3.726 -46.421  1.00  0.00           C
ATOM     60  C   PRO A   3     -27.158   4.323 -45.127  1.00  0.00           C
ATOM     61  O   PRO A   3     -26.584   3.617 -44.297  1.00  0.00           O
ATOM     62  CB  PRO A   3     -29.221   3.856 -46.476  1.00  0.00           C
ATOM     63  CG  PRO A   3     -29.680   2.631 -47.188  1.00  0.00           C
ATOM     64  CD  PRO A   3     -28.715   1.544 -46.806  1.00  0.00           C
ATOM     65  QB  PRO A   3     -29.554   4.326 -46.243  1.00  0.00           Q
ATOM     66  QD  PRO A   3     -28.819   0.937 -46.783  1.00  0.00           Q
ATOM     67  QG  PRO A   3     -30.167   2.586 -47.563  1.00  0.00           Q
ATOM     68  HA  PRO A   3     -27.259   4.242 -47.264  1.00  0.00           H
ATOM     69 1HB  PRO A   3     -29.490   4.751 -47.015  1.00  0.00           H
ATOM     70 2HB  PRO A   3     -29.616   3.901 -45.471  1.00  0.00           H
ATOM     71 1HG  PRO A   3     -29.654   2.797 -48.255  1.00  0.00           H
ATOM     72 2HG  PRO A   3     -30.680   2.375 -46.872  1.00  0.00           H
ATOM     73 1HD  PRO A   3     -28.568   0.862 -47.631  1.00  0.00           H
ATOM     74 2HD  PRO A   3     -29.071   1.012 -45.936  1.00  0.00           H
ATOM     75  N   SER A   4     -27.343   5.629 -44.960  1.00  0.00           N
ATOM     76  CA  SER A   4     -26.875   6.323 -43.766  1.00  0.00           C
ATOM     77  C   SER A   4     -28.034   6.622 -42.821  1.00  0.00           C
ATOM     78  O   SER A   4     -29.173   6.234 -43.078  1.00  0.00           O
ATOM     79  CB  SER A   4     -26.165   7.621 -44.149  1.00  0.00           C
ATOM     80  OG  SER A   4     -25.150   7.943 -43.215  1.00  0.00           O
ATOM     81  QB  SER A   4     -26.300   7.968 -44.651  1.00  0.00           Q
ATOM     82  H   SER A   4     -27.807   6.139 -45.657  1.00  0.00           H
ATOM     83  HA  SER A   4     -26.173   5.674 -43.261  1.00  0.00           H
ATOM     84 1HB  SER A   4     -26.884   8.427 -44.175  1.00  0.00           H
ATOM     85 2HB  SER A   4     -25.716   7.509 -45.125  1.00  0.00           H
ATOM     86  HG  SER A   4     -24.579   7.182 -43.086  1.00  0.00           H
ATOM     87  N   TPO A   5     -27.703   7.314 -41.742  1.00  0.00           N
ATOM     88  CA  TPO A   5     -28.728   7.688 -40.723  1.00  0.00           C
ATOM     89  C   TPO A   5     -28.314   8.987 -40.059  1.00  0.00           C
ATOM     90  O   TPO A   5     -27.786   9.010 -38.948  1.00  0.00           O
ATOM     91  CB  TPO A   5     -29.091   6.456 -39.821  1.00  0.00           C
ATOM     92  CG2 TPO A   5     -27.865   5.788 -39.171  1.00  0.00           C
ATOM     93  OG1 TPO A   5     -29.957   6.879 -38.730  1.00  0.00           O
ATOM     94  PS  TPO A   5     -30.558   5.908 -37.571  1.00  0.00           P
ATOM     95  OPA TPO A   5     -31.423   4.803 -38.186  1.00  0.00           O
ATOM     96  OPB TPO A   5     -31.420   6.734 -36.612  1.00  0.00           O
ATOM     97  OPC TPO A   5     -29.423   5.266 -36.765  1.00  0.00           O
ATOM     98  QG2 TPO A   5     -27.553   5.612 -39.000  1.00  0.00           Q
ATOM     99  H   TPO A   5     -26.792   7.678 -41.443  1.00  0.00           H
ATOM    100  HA  TPO A   5     -29.657   7.926 -41.270  1.00  0.00           H
ATOM    101  HB  TPO A   5     -29.618   5.709 -40.449  1.00  0.00           H
ATOM    102 1HG2 TPO A   5     -28.173   4.929 -38.549  1.00  0.00           H
ATOM    103 2HG2 TPO A   5     -27.158   5.414 -39.933  1.00  0.00           H
ATOM    104 3HG2 TPO A   5     -27.329   6.495 -38.517  1.00  0.00           H
ATOM    105  N   PRO A   6     -28.557  10.113 -40.755  1.00  0.00           N
ATOM    106  CA  PRO A   6     -28.211  11.445 -40.246  1.00  0.00           C
ATOM    107  C   PRO A   6     -29.110  11.871 -39.086  1.00  0.00           C
ATOM    108  O   PRO A   6     -30.294  12.143 -39.278  1.00  0.00           O
ATOM    109  CB  PRO A   6     -28.436  12.354 -41.456  1.00  0.00           C
ATOM    110  CG  PRO A   6     -29.449  11.641 -42.283  1.00  0.00           C
ATOM    111  CD  PRO A   6     -29.183  10.174 -42.089  1.00  0.00           C
ATOM    112  QB  PRO A   6     -28.156  12.898 -41.558  1.00  0.00           Q
ATOM    113  QD  PRO A   6     -29.307   9.713 -42.477  1.00  0.00           Q
ATOM    114  QG  PRO A   6     -29.887  11.899 -42.631  1.00  0.00           Q
ATOM    115  HA  PRO A   6     -27.178  11.496 -39.942  1.00  0.00           H
ATOM    116 1HB  PRO A   6     -27.509  12.481 -41.993  1.00  0.00           H
ATOM    117 2HB  PRO A   6     -28.801  13.316 -41.124  1.00  0.00           H
ATOM    118 1HG  PRO A   6     -29.330  11.909 -43.322  1.00  0.00           H
ATOM    119 2HG  PRO A   6     -30.444  11.889 -41.941  1.00  0.00           H
ATOM    120 1HD  PRO A   6     -28.507   9.810 -42.849  1.00  0.00           H
ATOM    121 2HD  PRO A   6     -30.109   9.616 -42.106  1.00  0.00           H
ATOM    122  N   PRO A   7     -28.557  11.939 -37.861  1.00  0.00           N
ATOM    123  CA  PRO A   7     -29.321  12.338 -36.673  1.00  0.00           C
ATOM    124  C   PRO A   7     -29.704  13.813 -36.700  1.00  0.00           C
ATOM    125  O   PRO A   7     -29.564  14.482 -37.724  1.00  0.00           O
ATOM    126  CB  PRO A   7     -28.360  12.055 -35.517  1.00  0.00           C
ATOM    127  CG  PRO A   7     -27.003  12.139 -36.126  1.00  0.00           C
ATOM    128  CD  PRO A   7     -27.151  11.635 -37.535  1.00  0.00           C
ATOM    129  QB  PRO A   7     -28.523  11.935 -34.931  1.00  0.00           Q
ATOM    130  QD  PRO A   7     -26.723  11.368 -37.886  1.00  0.00           Q
ATOM    131  QG  PRO A   7     -26.489  12.338 -35.851  1.00  0.00           Q
ATOM    132  HA  PRO A   7     -30.212  11.738 -36.558  1.00  0.00           H
ATOM    133 1HB  PRO A   7     -28.552  11.072 -35.116  1.00  0.00           H
ATOM    134 2HB  PRO A   7     -28.494  12.800 -34.745  1.00  0.00           H
ATOM    135 1HG  PRO A   7     -26.315  11.514 -35.575  1.00  0.00           H
ATOM    136 2HG  PRO A   7     -26.663  13.163 -36.126  1.00  0.00           H
ATOM    137 1HD  PRO A   7     -26.967  10.573 -37.576  1.00  0.00           H
ATOM    138 2HD  PRO A   7     -26.478  12.163 -38.195  1.00  0.00           H
ATOM    139  N   ARG A   8     -30.190  14.314 -35.569  1.00  0.00           N
ATOM    140  CA  ARG A   8     -30.593  15.712 -35.463  1.00  0.00           C
ATOM    141  C   ARG A   8     -29.593  16.504 -34.626  1.00  0.00           C
ATOM    142  O   ARG A   8     -28.869  15.940 -33.806  1.00  0.00           O
ATOM    143  CB  ARG A   8     -31.988  15.815 -34.844  1.00  0.00           C
ATOM    144  CG  ARG A   8     -32.993  14.846 -35.445  1.00  0.00           C
ATOM    145  CD  ARG A   8     -32.998  13.519 -34.704  1.00  0.00           C
ATOM    146  NE  ARG A   8     -34.180  12.719 -35.020  1.00  0.00           N
ATOM    147  CZ  ARG A   8     -34.320  12.017 -36.142  1.00  0.00           C
ATOM    148  NH1 ARG A   8     -33.357  12.013 -37.056  1.00  0.00           N
ATOM    149  NH2 ARG A   8     -35.426  11.317 -36.351  1.00  0.00           N
ATOM    150  QB  ARG A   8     -32.138  16.218 -34.386  1.00  0.00           Q
ATOM    151  QD  ARG A   8     -32.547  13.339 -34.310  1.00  0.00           Q
ATOM    152  QG  ARG A   8     -33.357  14.976 -35.932  1.00  0.00           Q
ATOM    153  QH1 ARG A   8     -32.994  12.010 -37.400  1.00  0.00           Q
ATOM    154  QH2 ARG A   8     -35.844  11.052 -36.430  1.00  0.00           Q
ATOM    155  H   ARG A   8     -30.277  13.730 -34.787  1.00  0.00           H
ATOM    156  HA  ARG A   8     -30.618  16.126 -36.459  1.00  0.00           H
ATOM    157 1HB  ARG A   8     -32.360  16.820 -34.987  1.00  0.00           H
ATOM    158 2HB  ARG A   8     -31.916  15.616 -33.785  1.00  0.00           H
ATOM    159 1HG  ARG A   8     -32.735  14.671 -36.478  1.00  0.00           H
ATOM    160 2HG  ARG A   8     -33.979  15.283 -35.387  1.00  0.00           H
ATOM    161 1HD  ARG A   8     -32.980  13.714 -33.641  1.00  0.00           H
ATOM    162 2HD  ARG A   8     -32.114  12.964 -34.981  1.00  0.00           H
ATOM    163  HE  ARG A   8     -34.906  12.705 -34.363  1.00  0.00           H
ATOM    164 1HH1 ARG A   8     -32.520  12.538 -36.904  1.00  0.00           H
ATOM    165 2HH1 ARG A   8     -33.468  11.482 -37.897  1.00  0.00           H
ATOM    166 1HH2 ARG A   8     -36.155  11.316 -35.665  1.00  0.00           H
ATOM    167 2HH2 ARG A   8     -35.532  10.789 -37.193  1.00  0.00           H
ATOM    168  N   SER A   9     -29.560  17.815 -34.840  1.00  0.00           N
ATOM    169  CA  SER A   9     -28.649  18.686 -34.106  1.00  0.00           C
ATOM    170  C   SER A   9     -29.028  18.750 -32.629  1.00  0.00           C
ATOM    171  O   SER A   9     -30.129  19.176 -32.280  1.00  0.00           O
ATOM    172  CB  SER A   9     -28.658  20.092 -34.708  1.00  0.00           C
ATOM    173  OG  SER A   9     -29.980  20.585 -34.834  1.00  0.00           O
ATOM    174  QB  SER A   9     -28.150  20.413 -34.877  1.00  0.00           Q
ATOM    175  H   SER A   9     -30.162  18.207 -35.507  1.00  0.00           H
ATOM    176  HA  SER A   9     -27.654  18.274 -34.192  1.00  0.00           H
ATOM    177 1HB  SER A   9     -28.201  20.066 -35.686  1.00  0.00           H
ATOM    178 2HB  SER A   9     -28.100  20.759 -34.068  1.00  0.00           H
ATOM    179  HG  SER A   9     -30.461  20.424 -34.021  1.00  0.00           H
ATOM    180  N   ARG A  10     -28.109  18.325 -31.769  1.00  0.00           N
ATOM    181  CA  ARG A  10     -28.348  18.334 -30.330  1.00  0.00           C
ATOM    182  C   ARG A  10     -27.031  18.286 -29.561  1.00  0.00           C
ATOM    183  O   ARG A  10     -25.959  18.173 -30.152  1.00  0.00           O
ATOM    184  CB  ARG A  10     -29.227  17.148 -29.931  1.00  0.00           C
ATOM    185  CG  ARG A  10     -28.608  15.797 -30.244  1.00  0.00           C
ATOM    186  CD  ARG A  10     -29.165  14.706 -29.343  1.00  0.00           C
ATOM    187  NE  ARG A  10     -28.378  13.478 -29.419  1.00  0.00           N
ATOM    188  CZ  ARG A  10     -28.695  12.353 -28.783  1.00  0.00           C
ATOM    189  NH1 ARG A  10     -29.783  12.297 -28.023  1.00  0.00           N
ATOM    190  NH2 ARG A  10     -27.925  11.280 -28.908  1.00  0.00           N
ATOM    191  QB  ARG A  10     -29.792  17.208 -29.663  1.00  0.00           Q
ATOM    192  QD  ARG A  10     -29.671  14.777 -28.984  1.00  0.00           Q
ATOM    193  QG  ARG A  10     -28.180  15.702 -30.686  1.00  0.00           Q
ATOM    194  QH1 ARG A  10     -30.191  12.274 -27.737  1.00  0.00           Q
ATOM    195  QH2 ARG A  10     -27.635  10.877 -28.954  1.00  0.00           Q
ATOM    196  H   ARG A  10     -27.251  17.997 -32.109  1.00  0.00           H
ATOM    197  HA  ARG A  10     -28.861  19.251 -30.085  1.00  0.00           H
ATOM    198 1HB  ARG A  10     -30.169  17.220 -30.457  1.00  0.00           H
ATOM    199 2HB  ARG A  10     -29.416  17.197 -28.868  1.00  0.00           H
ATOM    200 1HG  ARG A  10     -27.540  15.860 -30.100  1.00  0.00           H
ATOM    201 2HG  ARG A  10     -28.820  15.544 -31.272  1.00  0.00           H
ATOM    202 1HD  ARG A  10     -30.180  14.493 -29.644  1.00  0.00           H
ATOM    203 2HD  ARG A  10     -29.161  15.062 -28.323  1.00  0.00           H
ATOM    204  HE  ARG A  10     -27.570  13.492 -29.974  1.00  0.00           H
ATOM    205 1HH1 ARG A  10     -30.368  13.102 -27.925  1.00  0.00           H
ATOM    206 2HH1 ARG A  10     -30.016  11.448 -27.548  1.00  0.00           H
ATOM    207 1HH2 ARG A  10     -27.106  11.317 -29.479  1.00  0.00           H
ATOM    208 2HH2 ARG A  10     -28.164  10.436 -28.428  1.00  0.00           H
ATOM    209  N   GLY A  11     -27.123  18.375 -28.238  1.00  0.00           N
ATOM    210  CA  GLY A  11     -25.932  18.341 -27.409  1.00  0.00           C
ATOM    211  C   GLY A  11     -26.222  18.685 -25.961  1.00  0.00           C
ATOM    212  O   GLY A  11     -26.060  19.832 -25.546  1.00  0.00           O
ATOM    213  QA  GLY A  11     -25.360  18.199 -27.625  1.00  0.00           Q
ATOM    214  H   GLY A  11     -28.005  18.463 -27.821  1.00  0.00           H
ATOM    215 1HA  GLY A  11     -25.215  19.047 -27.799  1.00  0.00           H
ATOM    216 2HA  GLY A  11     -25.505  17.349 -27.452  1.00  0.00           H
ATOM    217  N   THR A  12     -26.654  17.690 -25.193  1.00  0.00           N
ATOM    218  CA  THR A  12     -26.968  17.895 -23.784  1.00  0.00           C
ATOM    219  C   THR A  12     -26.625  16.654 -22.965  1.00  0.00           C
ATOM    220  O   THR A  12     -26.798  15.526 -23.428  1.00  0.00           O
ATOM    221  CB  THR A  12     -28.448  18.239 -23.614  1.00  0.00           C
ATOM    222  CG2 THR A  12     -28.752  19.703 -23.843  1.00  0.00           C
ATOM    223  OG1 THR A  12     -29.244  17.489 -24.516  1.00  0.00           O
ATOM    224  QG2 THR A  12     -28.824  20.051 -23.897  1.00  0.00           Q
ATOM    225  H   THR A  12     -26.764  16.798 -25.583  1.00  0.00           H
ATOM    226  HA  THR A  12     -26.372  18.721 -23.427  1.00  0.00           H
ATOM    227  HB  THR A  12     -28.751  17.990 -22.607  1.00  0.00           H
ATOM    228 1HG  THR A  12     -30.128  17.390 -24.157  1.00  0.00           H
ATOM    229 1HG2 THR A  12     -27.879  20.192 -24.250  1.00  0.00           H
ATOM    230 2HG2 THR A  12     -29.020  20.166 -22.905  1.00  0.00           H
ATOM    231 3HG2 THR A  12     -29.573  19.797 -24.539  1.00  0.00           H
ATOM    232  N   ARG A  13     -26.138  16.869 -21.747  1.00  0.00           N
ATOM    233  CA  ARG A  13     -25.772  15.769 -20.864  1.00  0.00           C
ATOM    234  C   ARG A  13     -25.398  16.284 -19.477  1.00  0.00           C
ATOM    235  O   ARG A  13     -24.287  16.772 -19.265  1.00  0.00           O
ATOM    236  CB  ARG A  13     -24.606  14.977 -21.459  1.00  0.00           C
ATOM    237  CG  ARG A  13     -24.698  13.479 -21.209  1.00  0.00           C
ATOM    238  CD  ARG A  13     -23.322  12.861 -21.026  1.00  0.00           C
ATOM    239  NE  ARG A  13     -22.979  12.694 -19.616  1.00  0.00           N
ATOM    240  CZ  ARG A  13     -22.000  11.904 -19.180  1.00  0.00           C
ATOM    241  NH1 ARG A  13     -21.263  11.212 -20.040  1.00  0.00           N
ATOM    242  NH2 ARG A  13     -21.754  11.808 -17.881  1.00  0.00           N
ATOM    243  QB  ARG A  13     -24.133  15.239 -21.777  1.00  0.00           Q
ATOM    244  QD  ARG A  13     -22.947  12.698 -21.500  1.00  0.00           Q
ATOM    245  QG  ARG A  13     -25.232  13.160 -21.184  1.00  0.00           Q
ATOM    246  QH1 ARG A  13     -20.985  10.951 -20.363  1.00  0.00           Q
ATOM    247  QH2 ARG A  13     -21.662  11.773 -17.391  1.00  0.00           Q
ATOM    248  H   ARG A  13     -26.024  17.792 -21.435  1.00  0.00           H
ATOM    249  HA  ARG A  13     -26.629  15.118 -20.774  1.00  0.00           H
ATOM    250 1HB  ARG A  13     -23.684  15.337 -21.027  1.00  0.00           H
ATOM    251 2HB  ARG A  13     -24.583  15.141 -22.526  1.00  0.00           H
ATOM    252 1HG  ARG A  13     -25.183  13.013 -22.053  1.00  0.00           H
ATOM    253 2HG  ARG A  13     -25.280  13.309 -20.316  1.00  0.00           H
ATOM    254 1HD  ARG A  13     -22.588  13.503 -21.492  1.00  0.00           H
ATOM    255 2HD  ARG A  13     -23.308  11.894 -21.508  1.00  0.00           H
ATOM    256  HE  ARG A  13     -23.507  13.193 -18.960  1.00  0.00           H
ATOM    257 1HH1 ARG A  13     -21.443  11.279 -21.021  1.00  0.00           H
ATOM    258 2HH1 ARG A  13     -20.528  10.621 -19.705  1.00  0.00           H
ATOM    259 1HH2 ARG A  13     -22.306  12.330 -17.228  1.00  0.00           H
ATOM    260 2HH2 ARG A  13     -21.018  11.217 -17.553  1.00  0.00           H
ATOM    261  N   TYR A  14     -26.332  16.173 -18.539  1.00  0.00           N
ATOM    262  CA  TYR A  14     -26.100  16.629 -17.174  1.00  0.00           C
ATOM    263  C   TYR A  14     -25.341  15.578 -16.371  1.00  0.00           C
ATOM    264  O   TYR A  14     -25.059  14.486 -16.868  1.00  0.00           O
ATOM    265  CB  TYR A  14     -27.429  16.949 -16.488  1.00  0.00           C
ATOM    266  CG  TYR A  14     -27.335  18.073 -15.479  1.00  0.00           C
ATOM    267  CD1 TYR A  14     -26.915  19.340 -15.861  1.00  0.00           C
ATOM    268  CD2 TYR A  14     -27.669  17.866 -14.148  1.00  0.00           C
ATOM    269  CE1 TYR A  14     -26.829  20.370 -14.943  1.00  0.00           C
ATOM    270  CE2 TYR A  14     -27.587  18.890 -13.224  1.00  0.00           C
ATOM    271  CZ  TYR A  14     -27.165  20.139 -13.627  1.00  0.00           C
ATOM    272  OH  TYR A  14     -27.080  21.163 -12.710  1.00  0.00           O
ATOM    273  QB  TYR A  14     -27.967  16.652 -16.603  1.00  0.00           Q
ATOM    274  QD  TYR A  14     -27.326  18.201 -15.365  1.00  0.00           Q
ATOM    275  QE  TYR A  14     -27.174  20.029 -13.726  1.00  0.00           Q
ATOM    276  QR  TYR A  14     -27.250  19.115 -14.545  1.00  0.00           Q
ATOM    277  H   TYR A  14     -27.197  15.777 -18.770  1.00  0.00           H
ATOM    278  HA  TYR A  14     -25.504  17.528 -17.221  1.00  0.00           H
ATOM    279 1HB  TYR A  14     -27.782  16.068 -15.971  1.00  0.00           H
ATOM    280 2HB  TYR A  14     -28.153  17.235 -17.236  1.00  0.00           H
ATOM    281 1HD  TYR A  14     -26.652  19.518 -16.894  1.00  0.00           H
ATOM    282 2HD  TYR A  14     -27.998  16.885 -13.835  1.00  0.00           H
ATOM    283 1HE  TYR A  14     -26.498  21.349 -15.260  1.00  0.00           H
ATOM    284 2HE  TYR A  14     -27.850  18.710 -12.192  1.00  0.00           H
ATOM    285  HH  TYR A  14     -27.423  21.970 -13.098  1.00  0.00           H
ATOM    286  N   LEU A  15     -25.012  15.913 -15.128  1.00  0.00           N
ATOM    287  CA  LEU A  15     -24.285  14.997 -14.255  1.00  0.00           C
ATOM    288  C   LEU A  15     -25.226  14.346 -13.247  1.00  0.00           C
ATOM    289  O   LEU A  15     -26.274  14.898 -12.913  1.00  0.00           O
ATOM    290  CB  LEU A  15     -23.166  15.738 -13.522  1.00  0.00           C
ATOM    291  CG  LEU A  15     -22.095  14.841 -12.898  1.00  0.00           C
ATOM    292  CD1 LEU A  15     -20.739  15.532 -12.922  1.00  0.00           C
ATOM    293  CD2 LEU A  15     -22.480  14.466 -11.476  1.00  0.00           C
ATOM    294  QB  LEU A  15     -23.147  16.368 -13.481  1.00  0.00           Q
ATOM    295  QD1 LEU A  15     -20.419  15.694 -12.928  1.00  0.00           Q
ATOM    296  QD2 LEU A  15     -22.570  14.377 -11.139  1.00  0.00           Q
ATOM    297  QQD LEU A  15     -21.495  15.036 -12.033  1.00  0.00           Q
ATOM    298  H   LEU A  15     -25.263  16.798 -14.788  1.00  0.00           H
ATOM    299  HA  LEU A  15     -23.849  14.227 -14.874  1.00  0.00           H
ATOM    300 1HB  LEU A  15     -23.609  16.331 -12.737  1.00  0.00           H
ATOM    301 2HB  LEU A  15     -22.684  16.404 -14.225  1.00  0.00           H
ATOM    302  HG  LEU A  15     -22.016  13.931 -13.477  1.00  0.00           H
ATOM    303 1HD1 LEU A  15     -20.870  16.586 -12.735  1.00  0.00           H
ATOM    304 2HD1 LEU A  15     -20.281  15.392 -13.890  1.00  0.00           H
ATOM    305 3HD1 LEU A  15     -20.106  15.106 -12.159  1.00  0.00           H
ATOM    306 1HD2 LEU A  15     -21.983  15.129 -10.782  1.00  0.00           H
ATOM    307 2HD2 LEU A  15     -22.179  13.447 -11.279  1.00  0.00           H
ATOM    308 3HD2 LEU A  15     -23.549  14.555 -11.356  1.00  0.00           H
ATOM    309  N   ALA A  16     -24.842  13.168 -12.764  1.00  0.00           N
ATOM    310  CA  ALA A  16     -25.651  12.441 -11.793  1.00  0.00           C
ATOM    311  C   ALA A  16     -25.474  13.016 -10.391  1.00  0.00           C
ATOM    312  O   ALA A  16     -24.359  13.078  -9.872  1.00  0.00           O
ATOM    313  CB  ALA A  16     -25.291  10.963 -11.808  1.00  0.00           C
ATOM    314  QB  ALA A  16     -25.207  10.613 -11.812  1.00  0.00           Q
ATOM    315  H   ALA A  16     -23.995  12.779 -13.068  1.00  0.00           H
ATOM    316  HA  ALA A  16     -26.686  12.538 -12.083  1.00  0.00           H
ATOM    317 1HB  ALA A  16     -25.577  10.513 -10.870  1.00  0.00           H
ATOM    318 2HB  ALA A  16     -24.227  10.853 -11.951  1.00  0.00           H
ATOM    319 3HB  ALA A  16     -25.814  10.474 -12.616  1.00  0.00           H
ATOM    320  N   GLN A  17     -26.580  13.433  -9.785  1.00  0.00           N
ATOM    321  CA  GLN A  17     -26.547  14.003  -8.443  1.00  0.00           C
ATOM    322  C   GLN A  17     -27.541  13.293  -7.525  1.00  0.00           C
ATOM    323  O   GLN A  17     -28.682  13.732  -7.377  1.00  0.00           O
ATOM    324  CB  GLN A  17     -26.861  15.500  -8.493  1.00  0.00           C
ATOM    325  CG  GLN A  17     -26.693  16.203  -7.156  1.00  0.00           C
ATOM    326  CD  GLN A  17     -26.786  17.710  -7.275  1.00  0.00           C
ATOM    327  NE2 GLN A  17     -26.631  18.403  -6.152  1.00  0.00           N
ATOM    328  OE1 GLN A  17     -26.994  18.248  -8.362  1.00  0.00           O
ATOM    329  QB  GLN A  17     -27.042  15.801  -9.013  1.00  0.00           Q
ATOM    330  QE2 GLN A  17     -26.576  18.645  -5.761  1.00  0.00           Q
ATOM    331  QG  GLN A  17     -26.597  15.904  -6.617  1.00  0.00           Q
ATOM    332  H   GLN A  17     -27.439  13.357 -10.251  1.00  0.00           H
ATOM    333  HA  GLN A  17     -25.552  13.867  -8.048  1.00  0.00           H
ATOM    334 1HB  GLN A  17     -27.883  15.630  -8.818  1.00  0.00           H
ATOM    335 2HB  GLN A  17     -26.201  15.971  -9.208  1.00  0.00           H
ATOM    336 1HG  GLN A  17     -25.726  15.946  -6.748  1.00  0.00           H
ATOM    337 2HG  GLN A  17     -27.468  15.862  -6.485  1.00  0.00           H
ATOM    338 1HE2 GLN A  17     -26.467  17.908  -5.322  1.00  0.00           H
ATOM    339 2HE2 GLN A  17     -26.686  19.381  -6.200  1.00  0.00           H
ATOM    340  N   PRO A  18     -27.118  12.183  -6.897  1.00  0.00           N
ATOM    341  CA  PRO A  18     -27.977  11.414  -5.991  1.00  0.00           C
ATOM    342  C   PRO A  18     -28.613  12.286  -4.914  1.00  0.00           C
ATOM    343  O   PRO A  18     -28.191  13.423  -4.693  1.00  0.00           O
ATOM    344  CB  PRO A  18     -27.016  10.404  -5.361  1.00  0.00           C
ATOM    345  CG  PRO A  18     -25.921  10.250  -6.358  1.00  0.00           C
ATOM    346  CD  PRO A  18     -25.772  11.593  -7.019  1.00  0.00           C
ATOM    347  QB  PRO A  18     -27.089  10.130  -4.809  1.00  0.00           Q
ATOM    348  QD  PRO A  18     -25.268  11.833  -7.277  1.00  0.00           Q
ATOM    349  QG  PRO A  18     -25.596   9.740  -6.472  1.00  0.00           Q
ATOM    350  HA  PRO A  18     -28.752  10.890  -6.532  1.00  0.00           H
ATOM    351 1HB  PRO A  18     -27.530   9.469  -5.195  1.00  0.00           H
ATOM    352 2HB  PRO A  18     -26.647  10.791  -4.423  1.00  0.00           H
ATOM    353 1HG  PRO A  18     -26.188   9.502  -7.088  1.00  0.00           H
ATOM    354 2HG  PRO A  18     -25.003   9.976  -5.857  1.00  0.00           H
ATOM    355 1HD  PRO A  18     -25.497  11.474  -8.056  1.00  0.00           H
ATOM    356 2HD  PRO A  18     -25.039  12.193  -6.498  1.00  0.00           H
ATOM    357  N   SER A  19     -29.629  11.749  -4.247  1.00  0.00           N
ATOM    358  CA  SER A  19     -30.323  12.479  -3.192  1.00  0.00           C
ATOM    359  C   SER A  19     -29.377  12.802  -2.041  1.00  0.00           C
ATOM    360  O   SER A  19     -28.402  12.086  -1.807  1.00  0.00           O
ATOM    361  CB  SER A  19     -31.513  11.667  -2.679  1.00  0.00           C
ATOM    362  OG  SER A  19     -31.108  10.371  -2.272  1.00  0.00           O
ATOM    363  QB  SER A  19     -32.101  11.873  -2.651  1.00  0.00           Q
ATOM    364  H   SER A  19     -29.919  10.840  -4.469  1.00  0.00           H
ATOM    365  HA  SER A  19     -30.685  13.405  -3.615  1.00  0.00           H
ATOM    366 1HB  SER A  19     -32.247  11.570  -3.466  1.00  0.00           H
ATOM    367 2HB  SER A  19     -31.955  12.174  -1.834  1.00  0.00           H
ATOM    368  HG  SER A  19     -30.924   9.835  -3.046  1.00  0.00           H
ATOM    369  N   GLY A  20     -29.672  13.881  -1.324  1.00  0.00           N
ATOM    370  CA  GLY A  20     -28.837  14.280  -0.206  1.00  0.00           C
ATOM    371  C   GLY A  20     -29.478  13.970   1.133  1.00  0.00           C
ATOM    372  O   GLY A  20     -30.661  14.240   1.340  1.00  0.00           O
ATOM    373  QA  GLY A  20     -28.273  14.549  -0.269  1.00  0.00           Q
ATOM    374  H   GLY A  20     -30.461  14.414  -1.558  1.00  0.00           H
ATOM    375 1HA  GLY A  20     -28.652  15.341  -0.268  1.00  0.00           H
ATOM    376 2HA  GLY A  20     -27.894  13.757  -0.269  1.00  0.00           H
ATOM    377  N   ASN A  21     -28.694  13.404   2.046  1.00  0.00           N
ATOM    378  CA  ASN A  21     -29.192  13.058   3.371  1.00  0.00           C
ATOM    379  C   ASN A  21     -28.072  12.501   4.244  1.00  0.00           C
ATOM    380  O   ASN A  21     -26.980  12.204   3.757  1.00  0.00           O
ATOM    381  CB  ASN A  21     -30.325  12.036   3.263  1.00  0.00           C
ATOM    382  CG  ASN A  21     -29.968  10.869   2.364  1.00  0.00           C
ATOM    383  ND2 ASN A  21     -30.927   9.977   2.143  1.00  0.00           N
ATOM    384  OD1 ASN A  21     -28.845  10.772   1.871  1.00  0.00           O
ATOM    385  QB  ASN A  21     -30.876  12.087   3.554  1.00  0.00           Q
ATOM    386  QD2 ASN A  21     -31.261   9.665   2.067  1.00  0.00           Q
ATOM    387  H   ASN A  21     -27.759  13.213   1.821  1.00  0.00           H
ATOM    388  HA  ASN A  21     -29.573  13.958   3.828  1.00  0.00           H
ATOM    389 1HB  ASN A  21     -31.203  12.522   2.862  1.00  0.00           H
ATOM    390 2HB  ASN A  21     -30.550  11.651   4.247  1.00  0.00           H
ATOM    391 1HD2 ASN A  21     -31.798  10.119   2.569  1.00  0.00           H
ATOM    392 2HD2 ASN A  21     -30.723   9.212   1.565  1.00  0.00           H
ATOM    393  N   THR A  22     -28.349  12.364   5.536  1.00  0.00           N
ATOM    394  CA  THR A  22     -27.364  11.842   6.479  1.00  0.00           C
ATOM    395  C   THR A  22     -26.941  10.429   6.095  1.00  0.00           C
ATOM    396  O   THR A  22     -25.752  10.110   6.075  1.00  0.00           O
ATOM    397  CB  THR A  22     -27.932  11.849   7.898  1.00  0.00           C
ATOM    398  CG2 THR A  22     -29.204  11.041   8.038  1.00  0.00           C
ATOM    399  OG1 THR A  22     -26.989  11.330   8.819  1.00  0.00           O
ATOM    400  QG2 THR A  22     -29.507  10.848   8.072  1.00  0.00           Q
ATOM    401  H   THR A  22     -29.237  12.617   5.866  1.00  0.00           H
ATOM    402  HA  THR A  22     -26.499  12.488   6.444  1.00  0.00           H
ATOM    403  HB  THR A  22     -28.157  12.869   8.180  1.00  0.00           H
ATOM    404 1HG  THR A  22     -26.720  12.022   9.427  1.00  0.00           H
ATOM    405 1HG2 THR A  22     -28.958   9.992   8.107  1.00  0.00           H
ATOM    406 2HG2 THR A  22     -29.833  11.207   7.178  1.00  0.00           H
ATOM    407 3HG2 THR A  22     -29.728  11.345   8.932  1.00  0.00           H
ATOM    408  N   SER A  23     -27.921   9.584   5.791  1.00  0.00           N
ATOM    409  CA  SER A  23     -27.649   8.203   5.408  1.00  0.00           C
ATOM    410  C   SER A  23     -26.932   7.459   6.530  1.00  0.00           C
ATOM    411  O   SER A  23     -25.704   7.370   6.543  1.00  0.00           O
ATOM    412  CB  SER A  23     -26.806   8.162   4.132  1.00  0.00           C
ATOM    413  OG  SER A  23     -27.626   8.228   2.978  1.00  0.00           O
ATOM    414  QB  SER A  23     -26.184   8.122   4.116  1.00  0.00           Q
ATOM    415  H   SER A  23     -28.849   9.896   5.826  1.00  0.00           H
ATOM    416  HA  SER A  23     -28.596   7.720   5.220  1.00  0.00           H
ATOM    417 1HB  SER A  23     -26.241   7.242   4.107  1.00  0.00           H
ATOM    418 2HB  SER A  23     -26.127   9.003   4.124  1.00  0.00           H
ATOM    419  HG  SER A  23     -28.205   8.990   3.039  1.00  0.00           H
ATOM    420  N   SER A  24     -27.705   6.925   7.469  1.00  0.00           N
ATOM    421  CA  SER A  24     -27.143   6.188   8.595  1.00  0.00           C
ATOM    422  C   SER A  24     -28.245   5.521   9.414  1.00  0.00           C
ATOM    423  O   SER A  24     -28.426   5.822  10.594  1.00  0.00           O
ATOM    424  CB  SER A  24     -26.321   7.123   9.485  1.00  0.00           C
ATOM    425  OG  SER A  24     -25.354   6.402  10.226  1.00  0.00           O
ATOM    426  QB  SER A  24     -26.398   7.742   9.520  1.00  0.00           Q
ATOM    427  H   SER A  24     -28.678   7.029   7.404  1.00  0.00           H
ATOM    428  HA  SER A  24     -26.494   5.422   8.197  1.00  0.00           H
ATOM    429 1HB  SER A  24     -26.980   7.632  10.172  1.00  0.00           H
ATOM    430 2HB  SER A  24     -25.816   7.851   8.868  1.00  0.00           H
ATOM    431  HG  SER A  24     -24.827   7.014  10.747  1.00  0.00           H
ATOM    432  N   SER A  25     -28.981   4.616   8.777  1.00  0.00           N
ATOM    433  CA  SER A  25     -30.066   3.905   9.444  1.00  0.00           C
ATOM    434  C   SER A  25     -30.693   2.872   8.515  1.00  0.00           C
ATOM    435  O   SER A  25     -30.183   2.611   7.426  1.00  0.00           O
ATOM    436  CB  SER A  25     -31.133   4.894   9.922  1.00  0.00           C
ATOM    437  OG  SER A  25     -31.793   4.411  11.079  1.00  0.00           O
ATOM    438  QB  SER A  25     -31.263   5.438   9.649  1.00  0.00           Q
ATOM    439  H   SER A  25     -28.790   4.420   7.835  1.00  0.00           H
ATOM    440  HA  SER A  25     -29.651   3.397  10.300  1.00  0.00           H
ATOM    441 1HB  SER A  25     -31.861   5.039   9.139  1.00  0.00           H
ATOM    442 2HB  SER A  25     -30.665   5.837  10.159  1.00  0.00           H
ATOM    443  HG  SER A  25     -31.145   4.089  11.708  1.00  0.00           H
ATOM    444  N   ALA A  26     -31.805   2.288   8.951  1.00  0.00           N
ATOM    445  CA  ALA A  26     -32.502   1.283   8.159  1.00  0.00           C
ATOM    446  C   ALA A  26     -31.602   0.086   7.873  1.00  0.00           C
ATOM    447  O   ALA A  26     -31.067  -0.053   6.774  1.00  0.00           O
ATOM    448  CB  ALA A  26     -33.002   1.893   6.858  1.00  0.00           C
ATOM    449  QB  ALA A  26     -33.120   2.037   6.550  1.00  0.00           Q
ATOM    450  H   ALA A  26     -32.163   2.538   9.829  1.00  0.00           H
ATOM    451  HA  ALA A  26     -33.360   0.949   8.725  1.00  0.00           H
ATOM    452 1HB  ALA A  26     -33.819   1.301   6.473  1.00  0.00           H
ATOM    453 2HB  ALA A  26     -32.199   1.908   6.136  1.00  0.00           H
ATOM    454 3HB  ALA A  26     -33.341   2.902   7.040  1.00  0.00           H
ATOM    455  N   LEU A  27     -31.439  -0.776   8.874  1.00  0.00           N
ATOM    456  CA  LEU A  27     -30.603  -1.965   8.735  1.00  0.00           C
ATOM    457  C   LEU A  27     -29.146  -1.581   8.483  1.00  0.00           C
ATOM    458  O   LEU A  27     -28.323  -1.603   9.398  1.00  0.00           O
ATOM    459  CB  LEU A  27     -31.120  -2.850   7.598  1.00  0.00           C
ATOM    460  CG  LEU A  27     -32.129  -3.919   8.020  1.00  0.00           C
ATOM    461  CD1 LEU A  27     -33.012  -4.313   6.844  1.00  0.00           C
ATOM    462  CD2 LEU A  27     -31.410  -5.138   8.579  1.00  0.00           C
ATOM    463  QB  LEU A  27     -30.931  -2.780   7.000  1.00  0.00           Q
ATOM    464  QD1 LEU A  27     -33.221  -4.406   6.568  1.00  0.00           Q
ATOM    465  QD2 LEU A  27     -31.240  -5.426   8.712  1.00  0.00           Q
ATOM    466  QQD LEU A  27     -32.230  -4.917   7.640  1.00  0.00           Q
ATOM    467  H   LEU A  27     -31.891  -0.608   9.726  1.00  0.00           H
ATOM    468  HA  LEU A  27     -30.660  -2.517   9.662  1.00  0.00           H
ATOM    469 1HB  LEU A  27     -30.275  -3.345   7.142  1.00  0.00           H
ATOM    470 2HB  LEU A  27     -31.587  -2.216   6.859  1.00  0.00           H
ATOM    471  HG  LEU A  27     -32.765  -3.520   8.795  1.00  0.00           H
ATOM    472 1HD1 LEU A  27     -33.442  -5.287   7.028  1.00  0.00           H
ATOM    473 2HD1 LEU A  27     -32.417  -4.345   5.943  1.00  0.00           H
ATOM    474 3HD1 LEU A  27     -33.802  -3.587   6.731  1.00  0.00           H
ATOM    475 1HD2 LEU A  27     -32.066  -5.995   8.538  1.00  0.00           H
ATOM    476 2HD2 LEU A  27     -31.129  -4.951   9.605  1.00  0.00           H
ATOM    477 3HD2 LEU A  27     -30.525  -5.335   7.994  1.00  0.00           H
ATOM    478  N   MET A  28     -28.835  -1.234   7.238  1.00  0.00           N
ATOM    479  CA  MET A  28     -27.478  -0.849   6.869  1.00  0.00           C
ATOM    480  C   MET A  28     -27.493   0.252   5.815  1.00  0.00           C
ATOM    481  O   MET A  28     -28.445   0.374   5.044  1.00  0.00           O
ATOM    482  CB  MET A  28     -26.704  -2.061   6.348  1.00  0.00           C
ATOM    483  CG  MET A  28     -25.251  -1.761   6.021  1.00  0.00           C
ATOM    484  SD  MET A  28     -25.022  -1.201   4.321  1.00  0.00           S
ATOM    485  CE  MET A  28     -25.652  -2.611   3.414  1.00  0.00           C
ATOM    486  QB  MET A  28     -26.958  -2.630   6.274  1.00  0.00           Q
ATOM    487  QE  MET A  28     -25.777  -2.895   3.230  1.00  0.00           Q
ATOM    488  QG  MET A  28     -24.783  -1.824   6.430  1.00  0.00           Q
ATOM    489  H   MET A  28     -29.534  -1.237   6.551  1.00  0.00           H
ATOM    490  HA  MET A  28     -26.987  -0.474   7.756  1.00  0.00           H
ATOM    491 1HB  MET A  28     -27.186  -2.422   5.451  1.00  0.00           H
ATOM    492 2HB  MET A  28     -26.730  -2.839   7.096  1.00  0.00           H
ATOM    493 1HG  MET A  28     -24.669  -2.659   6.170  1.00  0.00           H
ATOM    494 2HG  MET A  28     -24.897  -0.990   6.689  1.00  0.00           H
ATOM    495 1HE  MET A  28     -25.258  -2.596   2.408  1.00  0.00           H
ATOM    496 2HE  MET A  28     -26.729  -2.566   3.378  1.00  0.00           H
ATOM    497 3HE  MET A  28     -25.344  -3.523   3.906  1.00  0.00           H
ATOM    498  N   GLN A  29     -26.430   1.050   5.783  1.00  0.00           N
ATOM    499  CA  GLN A  29     -26.322   2.140   4.821  1.00  0.00           C
ATOM    500  C   GLN A  29     -24.962   2.824   4.926  1.00  0.00           C
ATOM    501  O   GLN A  29     -24.592   3.337   5.983  1.00  0.00           O
ATOM    502  CB  GLN A  29     -27.438   3.163   5.048  1.00  0.00           C
ATOM    503  CG  GLN A  29     -27.779   3.975   3.811  1.00  0.00           C
ATOM    504  CD  GLN A  29     -29.180   4.552   3.860  1.00  0.00           C
ATOM    505  NE2 GLN A  29     -30.177   3.677   3.920  1.00  0.00           N
ATOM    506  OE1 GLN A  29     -29.365   5.768   3.844  1.00  0.00           O
ATOM    507  QB  GLN A  29     -27.730   3.243   5.598  1.00  0.00           Q
ATOM    508  QE2 GLN A  29     -30.525   3.372   3.940  1.00  0.00           Q
ATOM    509  QG  GLN A  29     -27.386   4.064   3.335  1.00  0.00           Q
ATOM    510  H   GLN A  29     -25.703   0.903   6.422  1.00  0.00           H
ATOM    511  HA  GLN A  29     -26.425   1.722   3.832  1.00  0.00           H
ATOM    512 1HB  GLN A  29     -27.133   3.845   5.828  1.00  0.00           H
ATOM    513 2HB  GLN A  29     -28.328   2.641   5.367  1.00  0.00           H
ATOM    514 1HG  GLN A  29     -27.697   3.338   2.943  1.00  0.00           H
ATOM    515 2HG  GLN A  29     -27.075   4.790   3.726  1.00  0.00           H
ATOM    516 1HE2 GLN A  29     -29.956   2.722   3.928  1.00  0.00           H
ATOM    517 2HE2 GLN A  29     -31.094   4.021   3.952  1.00  0.00           H
ATOM    518  N   GLY A  30     -24.221   2.827   3.822  1.00  0.00           N
ATOM    519  CA  GLY A  30     -22.910   3.451   3.811  1.00  0.00           C
ATOM    520  C   GLY A  30     -21.785   2.436   3.774  1.00  0.00           C
ATOM    521  O   GLY A  30     -21.968   1.282   4.165  1.00  0.00           O
ATOM    522  QA  GLY A  30     -22.820   4.073   3.820  1.00  0.00           Q
ATOM    523  H   GLY A  30     -24.566   2.403   3.010  1.00  0.00           H
ATOM    524 1HA  GLY A  30     -22.804   4.057   4.698  1.00  0.00           H
ATOM    525 2HA  GLY A  30     -22.835   4.088   2.942  1.00  0.00           H
ATOM    526  N   GLN A  31     -20.619   2.864   3.304  1.00  0.00           N
ATOM    527  CA  GLN A  31     -19.459   1.985   3.217  1.00  0.00           C
ATOM    528  C   GLN A  31     -19.017   1.529   4.604  1.00  0.00           C
ATOM    529  O   GLN A  31     -19.696   1.785   5.599  1.00  0.00           O
ATOM    530  CB  GLN A  31     -18.305   2.696   2.509  1.00  0.00           C
ATOM    531  CG  GLN A  31     -18.718   3.401   1.228  1.00  0.00           C
ATOM    532  CD  GLN A  31     -17.611   3.427   0.193  1.00  0.00           C
ATOM    533  NE2 GLN A  31     -17.990   3.385  -1.080  1.00  0.00           N
ATOM    534  OE1 GLN A  31     -16.430   3.485   0.532  1.00  0.00           O
ATOM    535  QB  GLN A  31     -17.715   2.700   2.722  1.00  0.00           Q
ATOM    536  QE2 GLN A  31     -18.122   3.370  -1.523  1.00  0.00           Q
ATOM    537  QG  GLN A  31     -19.282   3.652   1.137  1.00  0.00           Q
ATOM    538  H   GLN A  31     -20.536   3.795   3.008  1.00  0.00           H
ATOM    539  HA  GLN A  31     -19.743   1.117   2.640  1.00  0.00           H
ATOM    540 1HB  GLN A  31     -17.544   1.969   2.264  1.00  0.00           H
ATOM    541 2HB  GLN A  31     -17.883   3.431   3.179  1.00  0.00           H
ATOM    542 1HG  GLN A  31     -18.994   4.419   1.465  1.00  0.00           H
ATOM    543 2HG  GLN A  31     -19.570   2.886   0.808  1.00  0.00           H
ATOM    544 1HE2 GLN A  31     -18.949   3.341  -1.276  1.00  0.00           H
ATOM    545 2HE2 GLN A  31     -17.295   3.399  -1.770  1.00  0.00           H
ATOM    546  N   LYS A  32     -17.874   0.852   4.662  1.00  0.00           N
ATOM    547  CA  LYS A  32     -17.341   0.361   5.928  1.00  0.00           C
ATOM    548  C   LYS A  32     -16.603   1.468   6.673  1.00  0.00           C
ATOM    549  O   LYS A  32     -17.113   2.020   7.649  1.00  0.00           O
ATOM    550  CB  LYS A  32     -16.402  -0.821   5.684  1.00  0.00           C
ATOM    551  CG  LYS A  32     -17.105  -2.170   5.700  1.00  0.00           C
ATOM    552  CD  LYS A  32     -16.117  -3.310   5.892  1.00  0.00           C
ATOM    553  CE  LYS A  32     -15.564  -3.336   7.307  1.00  0.00           C
ATOM    554  NZ  LYS A  32     -14.126  -3.717   7.335  1.00  0.00           N
ATOM    555  QB  LYS A  32     -15.785  -0.763   5.587  1.00  0.00           Q
ATOM    556  QD  LYS A  32     -15.959  -3.715   5.446  1.00  0.00           Q
ATOM    557  QE  LYS A  32     -15.902  -3.204   7.815  1.00  0.00           Q
ATOM    558  QG  LYS A  32     -17.719  -2.245   5.636  1.00  0.00           Q
ATOM    559  QZ  LYS A  32     -13.780  -3.808   7.342  1.00  0.00           Q
ATOM    560  H   LYS A  32     -17.378   0.680   3.835  1.00  0.00           H
ATOM    561  HA  LYS A  32     -18.173   0.029   6.531  1.00  0.00           H
ATOM    562 1HB  LYS A  32     -15.642  -0.827   6.452  1.00  0.00           H
ATOM    563 2HB  LYS A  32     -15.928  -0.698   4.723  1.00  0.00           H
ATOM    564 1HG  LYS A  32     -17.620  -2.306   4.761  1.00  0.00           H
ATOM    565 2HG  LYS A  32     -17.816  -2.185   6.511  1.00  0.00           H
ATOM    566 1HD  LYS A  32     -15.299  -3.184   5.197  1.00  0.00           H
ATOM    567 2HD  LYS A  32     -16.619  -4.245   5.694  1.00  0.00           H
ATOM    568 1HE  LYS A  32     -16.129  -4.053   7.887  1.00  0.00           H
ATOM    569 2HE  LYS A  32     -15.675  -2.354   7.742  1.00  0.00           H
ATOM    570 1HZ  LYS A  32     -13.796  -3.803   8.319  1.00  0.00           H
ATOM    571 2HZ  LYS A  32     -13.555  -2.993   6.853  1.00  0.00           H
ATOM    572 3HZ  LYS A  32     -13.987  -4.628   6.854  1.00  0.00           H
ATOM    573  N   TPO A  33     -15.408   1.762   6.186  1.00  0.00           N
ATOM    574  CA  TPO A  33     -14.562   2.823   6.808  1.00  0.00           C
ATOM    575  C   TPO A  33     -13.290   2.980   5.997  1.00  0.00           C
ATOM    576  O   TPO A  33     -12.781   2.036   5.397  1.00  0.00           O
ATOM    577  CB  TPO A  33     -14.452   2.609   8.359  1.00  0.00           C
ATOM    578  CG2 TPO A  33     -14.020   1.185   8.754  1.00  0.00           C
ATOM    579  OG1 TPO A  33     -13.454   3.512   8.914  1.00  0.00           O
ATOM    580  PS  TPO A  33     -13.036   3.607  10.483  1.00  0.00           P
ATOM    581  OPA TPO A  33     -14.245   3.984  11.345  1.00  0.00           O
ATOM    582  OPB TPO A  33     -11.954   4.676  10.658  1.00  0.00           O
ATOM    583  OPC TPO A  33     -12.473   2.267  10.972  1.00  0.00           O
ATOM    584  QG2 TPO A  33     -13.907   0.819   8.862  1.00  0.00           Q
ATOM    585  H   TPO A  33     -14.903   1.363   5.388  1.00  0.00           H
ATOM    586  HA  TPO A  33     -15.102   3.778   6.688  1.00  0.00           H
ATOM    587  HB  TPO A  33     -15.443   2.822   8.811  1.00  0.00           H
ATOM    588 1HG2 TPO A  33     -13.958   1.085   9.852  1.00  0.00           H
ATOM    589 2HG2 TPO A  33     -14.738   0.430   8.388  1.00  0.00           H
ATOM    590 3HG2 TPO A  33     -13.025   0.945   8.343  1.00  0.00           H
ATOM    591  N   PRO A  34     -12.752   4.213   5.971  1.00  0.00           N
ATOM    592  CA  PRO A  34     -11.525   4.521   5.229  1.00  0.00           C
ATOM    593  C   PRO A  34     -10.287   3.910   5.878  1.00  0.00           C
ATOM    594  O   PRO A  34     -10.241   3.720   7.093  1.00  0.00           O
ATOM    595  CB  PRO A  34     -11.456   6.049   5.278  1.00  0.00           C
ATOM    596  CG  PRO A  34     -12.202   6.421   6.512  1.00  0.00           C
ATOM    597  CD  PRO A  34     -13.295   5.399   6.661  1.00  0.00           C
ATOM    598  QB  PRO A  34     -11.171   6.412   4.863  1.00  0.00           Q
ATOM    599  QD  PRO A  34     -13.837   5.465   6.943  1.00  0.00           Q
ATOM    600  QG  PRO A  34     -12.082   6.899   6.884  1.00  0.00           Q
ATOM    601  HA  PRO A  34     -11.590   4.194   4.203  1.00  0.00           H
ATOM    602 1HB  PRO A  34     -11.921   6.462   4.396  1.00  0.00           H
ATOM    603 2HB  PRO A  34     -10.423   6.363   5.330  1.00  0.00           H
ATOM    604 1HG  PRO A  34     -12.625   7.408   6.402  1.00  0.00           H
ATOM    605 2HG  PRO A  34     -11.539   6.389   7.365  1.00  0.00           H
ATOM    606 1HD  PRO A  34     -14.200   5.742   6.182  1.00  0.00           H
ATOM    607 2HD  PRO A  34     -13.476   5.189   7.704  1.00  0.00           H
ATOM    608  N   GLN A  35      -9.286   3.604   5.059  1.00  0.00           N
ATOM    609  CA  GLN A  35      -8.047   3.015   5.554  1.00  0.00           C
ATOM    610  C   GLN A  35      -6.995   2.958   4.452  1.00  0.00           C
ATOM    611  O   GLN A  35      -7.291   3.204   3.284  1.00  0.00           O
ATOM    612  CB  GLN A  35      -8.309   1.610   6.099  1.00  0.00           C
ATOM    613  CG  GLN A  35      -8.788   0.627   5.042  1.00  0.00           C
ATOM    614  CD  GLN A  35      -7.680  -0.280   4.546  1.00  0.00           C
ATOM    615  NE2 GLN A  35      -8.039  -1.501   4.164  1.00  0.00           N
ATOM    616  OE1 GLN A  35      -6.512   0.110   4.506  1.00  0.00           O
ATOM    617  QB  GLN A  35      -8.228   1.448   6.699  1.00  0.00           Q
ATOM    618  QE2 GLN A  35      -8.165  -1.926   4.032  1.00  0.00           Q
ATOM    619  QG  GLN A  35      -9.376   0.598   4.835  1.00  0.00           Q
ATOM    620  H   GLN A  35      -9.382   3.780   4.100  1.00  0.00           H
ATOM    621  HA  GLN A  35      -7.680   3.638   6.355  1.00  0.00           H
ATOM    622 1HB  GLN A  35      -9.063   1.669   6.870  1.00  0.00           H
ATOM    623 2HB  GLN A  35      -7.395   1.226   6.528  1.00  0.00           H
ATOM    624 1HG  GLN A  35      -9.181   1.182   4.204  1.00  0.00           H
ATOM    625 2HG  GLN A  35      -9.571   0.015   5.467  1.00  0.00           H
ATOM    626 1HE2 GLN A  35      -8.987  -1.743   4.224  1.00  0.00           H
ATOM    627 2HE2 GLN A  35      -7.343  -2.109   3.839  1.00  0.00           H
ATOM    628  N   LYS A  36      -5.764   2.631   4.833  1.00  0.00           N
ATOM    629  CA  LYS A  36      -4.666   2.540   3.878  1.00  0.00           C
ATOM    630  C   LYS A  36      -3.970   1.184   3.974  1.00  0.00           C
ATOM    631  O   LYS A  36      -4.009   0.530   5.015  1.00  0.00           O
ATOM    632  CB  LYS A  36      -3.655   3.663   4.122  1.00  0.00           C
ATOM    633  CG  LYS A  36      -4.073   4.996   3.526  1.00  0.00           C
ATOM    634  CD  LYS A  36      -2.870   5.890   3.266  1.00  0.00           C
ATOM    635  CE  LYS A  36      -3.294   7.264   2.772  1.00  0.00           C
ATOM    636  NZ  LYS A  36      -3.442   7.301   1.291  1.00  0.00           N
ATOM    637  QB  LYS A  36      -3.119   3.586   4.439  1.00  0.00           Q
ATOM    638  QD  LYS A  36      -2.279   5.715   3.352  1.00  0.00           Q
ATOM    639  QE  LYS A  36      -3.393   7.752   3.147  1.00  0.00           Q
ATOM    640  QG  LYS A  36      -4.661   5.157   3.402  1.00  0.00           Q
ATOM    641  QZ  LYS A  36      -3.477   7.309   0.935  1.00  0.00           Q
ATOM    642  H   LYS A  36      -5.590   2.444   5.780  1.00  0.00           H
ATOM    643  HA  LYS A  36      -5.079   2.650   2.886  1.00  0.00           H
ATOM    644 1HB  LYS A  36      -2.707   3.379   3.690  1.00  0.00           H
ATOM    645 2HB  LYS A  36      -3.531   3.792   5.188  1.00  0.00           H
ATOM    646 1HG  LYS A  36      -4.739   5.496   4.214  1.00  0.00           H
ATOM    647 2HG  LYS A  36      -4.583   4.818   2.592  1.00  0.00           H
ATOM    648 1HD  LYS A  36      -2.244   5.425   2.519  1.00  0.00           H
ATOM    649 2HD  LYS A  36      -2.313   6.005   4.184  1.00  0.00           H
ATOM    650 1HE  LYS A  36      -2.547   7.985   3.069  1.00  0.00           H
ATOM    651 2HE  LYS A  36      -4.240   7.519   3.225  1.00  0.00           H
ATOM    652 1HZ  LYS A  36      -3.295   8.270   0.941  1.00  0.00           H
ATOM    653 2HZ  LYS A  36      -4.395   6.986   1.019  1.00  0.00           H
ATOM    654 3HZ  LYS A  36      -2.742   6.673   0.845  1.00  0.00           H
ATOM    655  N   PRO A  37      -3.319   0.744   2.882  1.00  0.00           N
ATOM    656  CA  PRO A  37      -2.615  -0.541   2.849  1.00  0.00           C
ATOM    657  C   PRO A  37      -1.358  -0.533   3.712  1.00  0.00           C
ATOM    658  O   PRO A  37      -1.121   0.406   4.473  1.00  0.00           O
ATOM    659  CB  PRO A  37      -2.248  -0.707   1.373  1.00  0.00           C
ATOM    660  CG  PRO A  37      -2.187   0.681   0.838  1.00  0.00           C
ATOM    661  CD  PRO A  37      -3.223   1.463   1.599  1.00  0.00           C
ATOM    662  QB  PRO A  37      -2.150  -1.247   1.081  1.00  0.00           Q
ATOM    663  QD  PRO A  37      -3.530   1.963   1.412  1.00  0.00           Q
ATOM    664  QG  PRO A  37      -1.811   0.889   0.396  1.00  0.00           Q
ATOM    665  HA  PRO A  37      -3.256  -1.352   3.157  1.00  0.00           H
ATOM    666 1HB  PRO A  37      -3.008  -1.289   0.873  1.00  0.00           H
ATOM    667 2HB  PRO A  37      -1.292  -1.206   1.290  1.00  0.00           H
ATOM    668 1HG  PRO A  37      -2.417   0.681  -0.217  1.00  0.00           H
ATOM    669 2HG  PRO A  37      -1.204   1.099   1.008  1.00  0.00           H
ATOM    670 1HD  PRO A  37      -4.168   1.446   1.075  1.00  0.00           H
ATOM    671 2HD  PRO A  37      -2.892   2.481   1.751  1.00  0.00           H
ATOM    672  N   SER A  38      -0.554  -1.584   3.588  1.00  0.00           N
ATOM    673  CA  SER A  38       0.681  -1.699   4.357  1.00  0.00           C
ATOM    674  C   SER A  38       1.881  -1.885   3.435  1.00  0.00           C
ATOM    675  O   SER A  38       1.791  -2.564   2.414  1.00  0.00           O
ATOM    676  CB  SER A  38       0.588  -2.869   5.338  1.00  0.00           C
ATOM    677  OG  SER A  38      -0.479  -2.687   6.253  1.00  0.00           O
ATOM    678  QB  SER A  38       0.967  -3.365   5.340  1.00  0.00           Q
ATOM    679  H   SER A  38      -0.796  -2.300   2.965  1.00  0.00           H
ATOM    680  HA  SER A  38       0.809  -0.783   4.916  1.00  0.00           H
ATOM    681 1HB  SER A  38       1.513  -2.945   5.893  1.00  0.00           H
ATOM    682 2HB  SER A  38       0.422  -3.783   4.789  1.00  0.00           H
ATOM    683  HG  SER A  38      -0.240  -3.065   7.102  1.00  0.00           H
ATOM    684  N   GLN A  39       3.003  -1.277   3.805  1.00  0.00           N
ATOM    685  CA  GLN A  39       4.223  -1.377   3.011  1.00  0.00           C
ATOM    686  C   GLN A  39       5.071  -2.563   3.462  1.00  0.00           C
ATOM    687  O   GLN A  39       5.144  -2.868   4.652  1.00  0.00           O
ATOM    688  CB  GLN A  39       5.033  -0.083   3.119  1.00  0.00           C
ATOM    689  CG  GLN A  39       4.229   1.166   2.806  1.00  0.00           C
ATOM    690  CD  GLN A  39       4.681   2.368   3.612  1.00  0.00           C
ATOM    691  NE2 GLN A  39       4.639   2.243   4.934  1.00  0.00           N
ATOM    692  OE1 GLN A  39       5.065   3.396   3.055  1.00  0.00           O
ATOM    693  QB  GLN A  39       5.641  -0.066   3.277  1.00  0.00           Q
ATOM    694  QE2 GLN A  39       4.624   2.200   5.394  1.00  0.00           Q
ATOM    695  QG  GLN A  39       3.763   1.185   2.391  1.00  0.00           Q
ATOM    696  H   GLN A  39       3.013  -0.750   4.630  1.00  0.00           H
ATOM    697  HA  GLN A  39       3.937  -1.527   1.981  1.00  0.00           H
ATOM    698 1HB  GLN A  39       5.863  -0.134   2.429  1.00  0.00           H
ATOM    699 2HB  GLN A  39       5.417   0.003   4.125  1.00  0.00           H
ATOM    700 1HG  GLN A  39       3.189   0.974   3.026  1.00  0.00           H
ATOM    701 2HG  GLN A  39       4.337   1.396   1.757  1.00  0.00           H
ATOM    702 1HE2 GLN A  39       4.322   1.395   5.309  1.00  0.00           H
ATOM    703 2HE2 GLN A  39       4.926   3.005   5.480  1.00  0.00           H
ATOM    704  N   ASN A  40       5.710  -3.224   2.504  1.00  0.00           N
ATOM    705  CA  ASN A  40       6.555  -4.375   2.803  1.00  0.00           C
ATOM    706  C   ASN A  40       8.015  -3.959   2.938  1.00  0.00           C
ATOM    707  O   ASN A  40       8.346  -2.777   2.839  1.00  0.00           O
ATOM    708  CB  ASN A  40       6.412  -5.437   1.709  1.00  0.00           C
ATOM    709  CG  ASN A  40       5.324  -6.444   2.019  1.00  0.00           C
ATOM    710  ND2 ASN A  40       4.151  -5.950   2.400  1.00  0.00           N
ATOM    711  OD1 ASN A  40       5.533  -7.653   1.917  1.00  0.00           O
ATOM    712  QB  ASN A  40       6.760  -5.457   1.190  1.00  0.00           Q
ATOM    713  QD2 ASN A  40       3.742  -5.779   2.532  1.00  0.00           Q
ATOM    714  H   ASN A  40       5.613  -2.931   1.573  1.00  0.00           H
ATOM    715  HA  ASN A  40       6.223  -4.793   3.742  1.00  0.00           H
ATOM    716 1HB  ASN A  40       7.348  -5.964   1.605  1.00  0.00           H
ATOM    717 2HB  ASN A  40       6.172  -4.950   0.775  1.00  0.00           H
ATOM    718 1HD2 ASN A  40       4.056  -4.977   2.457  1.00  0.00           H
ATOM    719 2HD2 ASN A  40       3.430  -6.581   2.607  1.00  0.00           H
ATOM    720  N   LEU A  41       8.887  -4.938   3.161  1.00  0.00           N
ATOM    721  CA  LEU A  41      10.312  -4.672   3.309  1.00  0.00           C
ATOM    722  C   LEU A  41      10.991  -4.571   1.947  1.00  0.00           C
ATOM    723  O   LEU A  41      11.459  -3.502   1.552  1.00  0.00           O
ATOM    724  CB  LEU A  41      10.974  -5.773   4.140  1.00  0.00           C
ATOM    725  CG  LEU A  41      10.919  -5.564   5.654  1.00  0.00           C
ATOM    726  CD1 LEU A  41       9.480  -5.400   6.117  1.00  0.00           C
ATOM    727  CD2 LEU A  41      11.584  -6.726   6.377  1.00  0.00           C
ATOM    728  QB  LEU A  41      11.249  -6.277   3.877  1.00  0.00           Q
ATOM    729  QD1 LEU A  41       9.139  -5.361   6.228  1.00  0.00           Q
ATOM    730  QD2 LEU A  41      11.741  -7.001   6.547  1.00  0.00           Q
ATOM    731  QQD LEU A  41      10.440  -6.181   6.387  1.00  0.00           Q
ATOM    732  H   LEU A  41       8.562  -5.860   3.229  1.00  0.00           H
ATOM    733  HA  LEU A  41      10.422  -3.730   3.824  1.00  0.00           H
ATOM    734 1HB  LEU A  41      12.010  -5.843   3.847  1.00  0.00           H
ATOM    735 2HB  LEU A  41      10.488  -6.710   3.908  1.00  0.00           H
ATOM    736  HG  LEU A  41      11.455  -4.662   5.906  1.00  0.00           H
ATOM    737 1HD1 LEU A  41       8.907  -6.268   5.829  1.00  0.00           H
ATOM    738 2HD1 LEU A  41       9.053  -4.519   5.662  1.00  0.00           H
ATOM    739 3HD1 LEU A  41       9.458  -5.296   7.191  1.00  0.00           H
ATOM    740 1HD2 LEU A  41      12.318  -7.181   5.727  1.00  0.00           H
ATOM    741 2HD2 LEU A  41      10.836  -7.459   6.644  1.00  0.00           H
ATOM    742 3HD2 LEU A  41      12.069  -6.364   7.271  1.00  0.00           H
ATOM    743  N   VAL A  42      11.042  -5.690   1.232  1.00  0.00           N
ATOM    744  CA  VAL A  42      11.662  -5.727  -0.088  1.00  0.00           C
ATOM    745  C   VAL A  42      11.130  -6.895  -0.913  1.00  0.00           C
ATOM    746  O   VAL A  42      10.704  -7.912  -0.364  1.00  0.00           O
ATOM    747  CB  VAL A  42      13.194  -5.842   0.015  1.00  0.00           C
ATOM    748  CG1 VAL A  42      13.803  -4.518   0.450  1.00  0.00           C
ATOM    749  CG2 VAL A  42      13.582  -6.957   0.975  1.00  0.00           C
ATOM    750  QG1 VAL A  42      13.947  -4.204   0.553  1.00  0.00           Q
ATOM    751  QG2 VAL A  42      13.675  -7.220   1.201  1.00  0.00           Q
ATOM    752  QQG VAL A  42      13.811  -5.712   0.878  1.00  0.00           Q
ATOM    753  H   VAL A  42      10.651  -6.511   1.599  1.00  0.00           H
ATOM    754  HA  VAL A  42      11.425  -4.802  -0.593  1.00  0.00           H
ATOM    755  HB  VAL A  42      13.583  -6.086  -0.963  1.00  0.00           H
ATOM    756 1HG1 VAL A  42      13.278  -3.706  -0.031  1.00  0.00           H
ATOM    757 2HG1 VAL A  42      14.845  -4.491   0.167  1.00  0.00           H
ATOM    758 3HG1 VAL A  42      13.718  -4.418   1.522  1.00  0.00           H
ATOM    759 1HG2 VAL A  42      13.159  -7.890   0.634  1.00  0.00           H
ATOM    760 2HG2 VAL A  42      13.206  -6.730   1.961  1.00  0.00           H
ATOM    761 3HG2 VAL A  42      14.660  -7.042   1.010  1.00  0.00           H
ATOM    762  N   PRO A  43      11.147  -6.766  -2.251  1.00  0.00           N
ATOM    763  CA  PRO A  43      10.664  -7.816  -3.152  1.00  0.00           C
ATOM    764  C   PRO A  43      11.297  -9.171  -2.856  1.00  0.00           C
ATOM    765  O   PRO A  43      12.187  -9.281  -2.011  1.00  0.00           O
ATOM    766  CB  PRO A  43      11.087  -7.321  -4.537  1.00  0.00           C
ATOM    767  CG  PRO A  43      11.178  -5.841  -4.398  1.00  0.00           C
ATOM    768  CD  PRO A  43      11.639  -5.587  -2.989  1.00  0.00           C
ATOM    769  QB  PRO A  43      11.192  -7.678  -5.034  1.00  0.00           Q
ATOM    770  QD  PRO A  43      11.957  -5.105  -2.777  1.00  0.00           Q
ATOM    771  QG  PRO A  43      11.052  -5.423  -4.832  1.00  0.00           Q
ATOM    772  HA  PRO A  43       9.588  -7.907  -3.112  1.00  0.00           H
ATOM    773 1HB  PRO A  43      10.344  -7.603  -5.267  1.00  0.00           H
ATOM    774 2HB  PRO A  43      12.041  -7.754  -4.801  1.00  0.00           H
ATOM    775 1HG  PRO A  43      10.208  -5.397  -4.560  1.00  0.00           H
ATOM    776 2HG  PRO A  43      11.896  -5.449  -5.103  1.00  0.00           H
ATOM    777 1HD  PRO A  43      11.196  -4.680  -2.605  1.00  0.00           H
ATOM    778 2HD  PRO A  43      12.717  -5.529  -2.949  1.00  0.00           H
ATOM    779  N   VAL A  44      10.833 -10.201  -3.555  1.00  0.00           N
ATOM    780  CA  VAL A  44      11.353 -11.550  -3.367  1.00  0.00           C
ATOM    781  C   VAL A  44      12.584 -11.790  -4.235  1.00  0.00           C
ATOM    782  O   VAL A  44      13.469 -12.565  -3.871  1.00  0.00           O
ATOM    783  CB  VAL A  44      10.290 -12.614  -3.700  1.00  0.00           C
ATOM    784  CG1 VAL A  44      10.779 -14.000  -3.310  1.00  0.00           C
ATOM    785  CG2 VAL A  44       8.975 -12.291  -3.005  1.00  0.00           C
ATOM    786  QG1 VAL A  44      10.896 -14.328  -3.218  1.00  0.00           Q
ATOM    787  QG2 VAL A  44       8.665 -12.214  -2.841  1.00  0.00           Q
ATOM    788  QQG VAL A  44       9.780 -13.271  -3.030  1.00  0.00           Q
ATOM    789  H   VAL A  44      10.122 -10.050  -4.215  1.00  0.00           H
ATOM    790  HA  VAL A  44      11.629 -11.660  -2.328  1.00  0.00           H
ATOM    791  HB  VAL A  44      10.120 -12.604  -4.767  1.00  0.00           H
ATOM    792 1HG1 VAL A  44       9.945 -14.593  -2.967  1.00  0.00           H
ATOM    793 2HG1 VAL A  44      11.509 -13.915  -2.519  1.00  0.00           H
ATOM    794 3HG1 VAL A  44      11.232 -14.476  -4.168  1.00  0.00           H
ATOM    795 1HG2 VAL A  44       9.165 -12.054  -1.969  1.00  0.00           H
ATOM    796 2HG2 VAL A  44       8.317 -13.145  -3.065  1.00  0.00           H
ATOM    797 3HG2 VAL A  44       8.511 -11.444  -3.488  1.00  0.00           H
ATOM    798  N   TPO A  45      12.605 -11.110  -5.371  1.00  0.00           N
ATOM    799  CA  TPO A  45      13.745 -11.238  -6.325  1.00  0.00           C
ATOM    800  C   TPO A  45      15.024 -10.819  -5.624  1.00  0.00           C
ATOM    801  O   TPO A  45      15.039  -9.925  -4.780  1.00  0.00           O
ATOM    802  CB  TPO A  45      13.390 -10.589  -7.709  1.00  0.00           C
ATOM    803  CG2 TPO A  45      13.787 -11.457  -8.916  1.00  0.00           C
ATOM    804  OG1 TPO A  45      11.950 -10.385  -7.803  1.00  0.00           O
ATOM    805  PS  TPO A  45      11.172  -9.737  -9.076  1.00  0.00           P
ATOM    806  OPA TPO A  45      11.661  -8.311  -9.343  1.00  0.00           O
ATOM    807  OPB TPO A  45       9.669  -9.695  -8.784  1.00  0.00           O
ATOM    808  OPC TPO A  45      11.395 -10.586 -10.332  1.00  0.00           O
ATOM    809  QG2 TPO A  45      13.886 -11.678  -9.231  1.00  0.00           Q
ATOM    810  H   TPO A  45      11.923 -10.449  -5.757  1.00  0.00           H
ATOM    811  HA  TPO A  45      13.871 -12.314  -6.536  1.00  0.00           H
ATOM    812  HB  TPO A  45      13.912  -9.612  -7.779  1.00  0.00           H
ATOM    813 1HG2 TPO A  45      13.516 -10.957  -9.863  1.00  0.00           H
ATOM    814 2HG2 TPO A  45      14.875 -11.647  -8.936  1.00  0.00           H
ATOM    815 3HG2 TPO A  45      13.266 -12.428  -8.894  1.00  0.00           H
ATOM    816  N   PRO A  46      16.140 -11.483  -5.980  1.00  0.00           N
ATOM    817  CA  PRO A  46      17.452 -11.192  -5.390  1.00  0.00           C
ATOM    818  C   PRO A  46      17.825  -9.718  -5.503  1.00  0.00           C
ATOM    819  O   PRO A  46      17.008  -8.887  -5.901  1.00  0.00           O
ATOM    820  CB  PRO A  46      18.415 -12.050  -6.215  1.00  0.00           C
ATOM    821  CG  PRO A  46      17.576 -13.152  -6.758  1.00  0.00           C
ATOM    822  CD  PRO A  46      16.210 -12.565  -6.978  1.00  0.00           C
ATOM    823  QB  PRO A  46      19.022 -11.941  -6.291  1.00  0.00           Q
ATOM    824  QD  PRO A  46      15.788 -12.739  -7.389  1.00  0.00           Q
ATOM    825  QG  PRO A  46      17.758 -13.732  -6.869  1.00  0.00           Q
ATOM    826  HA  PRO A  46      17.494 -11.493  -4.354  1.00  0.00           H
ATOM    827 1HB  PRO A  46      19.200 -12.429  -5.576  1.00  0.00           H
ATOM    828 2HB  PRO A  46      18.846 -11.453  -7.005  1.00  0.00           H
ATOM    829 1HG  PRO A  46      17.525 -13.961  -6.044  1.00  0.00           H
ATOM    830 2HG  PRO A  46      17.989 -13.502  -7.693  1.00  0.00           H
ATOM    831 1HD  PRO A  46      15.447 -13.306  -6.798  1.00  0.00           H
ATOM    832 2HD  PRO A  46      16.127 -12.171  -7.980  1.00  0.00           H
ATOM    833  N   SER A  47      19.066  -9.399  -5.147  1.00  0.00           N
ATOM    834  CA  SER A  47      19.555  -8.025  -5.205  1.00  0.00           C
ATOM    835  C   SER A  47      18.812  -7.129  -4.216  1.00  0.00           C
ATOM    836  O   SER A  47      18.872  -5.903  -4.312  1.00  0.00           O
ATOM    837  CB  SER A  47      19.410  -7.467  -6.623  1.00  0.00           C
ATOM    838  OG  SER A  47      20.524  -6.662  -6.971  1.00  0.00           O
ATOM    839  QB  SER A  47      18.928  -7.577  -7.002  1.00  0.00           Q
ATOM    840  H   SER A  47      19.669 -10.108  -4.836  1.00  0.00           H
ATOM    841  HA  SER A  47      20.602  -8.037  -4.940  1.00  0.00           H
ATOM    842 1HB  SER A  47      18.515  -6.867  -6.680  1.00  0.00           H
ATOM    843 2HB  SER A  47      19.341  -8.286  -7.323  1.00  0.00           H
ATOM    844  HG  SER A  47      21.014  -7.084  -7.679  1.00  0.00           H
ATOM    845  N   THR A  48      18.113  -7.744  -3.263  1.00  0.00           N
ATOM    846  CA  THR A  48      17.363  -6.992  -2.262  1.00  0.00           C
ATOM    847  C   THR A  48      17.450  -7.657  -0.887  1.00  0.00           C
ATOM    848  O   THR A  48      16.695  -7.318   0.023  1.00  0.00           O
ATOM    849  CB  THR A  48      15.897  -6.859  -2.685  1.00  0.00           C
ATOM    850  CG2 THR A  48      15.398  -5.431  -2.667  1.00  0.00           C
ATOM    851  OG1 THR A  48      15.703  -7.363  -3.995  1.00  0.00           O
ATOM    852  QG2 THR A  48      15.279  -5.091  -2.662  1.00  0.00           Q
ATOM    853  H   THR A  48      18.101  -8.722  -3.234  1.00  0.00           H
ATOM    854  HA  THR A  48      17.798  -6.007  -2.196  1.00  0.00           H
ATOM    855  HB  THR A  48      15.282  -7.432  -2.007  1.00  0.00           H
ATOM    856 1HG  THR A  48      16.220  -6.847  -4.617  1.00  0.00           H
ATOM    857 1HG2 THR A  48      15.072  -5.176  -1.669  1.00  0.00           H
ATOM    858 2HG2 THR A  48      14.570  -5.329  -3.352  1.00  0.00           H
ATOM    859 3HG2 THR A  48      16.196  -4.767  -2.965  1.00  0.00           H
ATOM    860  N   THR A  49      18.374  -8.605  -0.741  1.00  0.00           N
ATOM    861  CA  THR A  49      18.556  -9.310   0.522  1.00  0.00           C
ATOM    862  C   THR A  49      19.266  -8.429   1.544  1.00  0.00           C
ATOM    863  O   THR A  49      18.874  -8.371   2.709  1.00  0.00           O
ATOM    864  CB  THR A  49      19.352 -10.598   0.300  1.00  0.00           C
ATOM    865  CG2 THR A  49      20.744 -10.356  -0.242  1.00  0.00           C
ATOM    866  OG1 THR A  49      19.482 -11.321   1.512  1.00  0.00           O
ATOM    867  QG2 THR A  49      21.075 -10.298  -0.371  1.00  0.00           Q
ATOM    868  H   THR A  49      18.950  -8.834  -1.499  1.00  0.00           H
ATOM    869  HA  THR A  49      17.578  -9.565   0.902  1.00  0.00           H
ATOM    870  HB  THR A  49      18.824 -11.217  -0.410  1.00  0.00           H
ATOM    871 1HG  THR A  49      18.612 -11.476   1.887  1.00  0.00           H
ATOM    872 1HG2 THR A  49      20.677  -9.810  -1.171  1.00  0.00           H
ATOM    873 2HG2 THR A  49      21.232 -11.304  -0.416  1.00  0.00           H
ATOM    874 3HG2 THR A  49      21.315  -9.783   0.473  1.00  0.00           H
ATOM    875  N   LYS A  50      20.318  -7.748   1.099  1.00  0.00           N
ATOM    876  CA  LYS A  50      21.094  -6.872   1.973  1.00  0.00           C
ATOM    877  C   LYS A  50      20.518  -5.455   2.005  1.00  0.00           C
ATOM    878  O   LYS A  50      21.236  -4.495   2.283  1.00  0.00           O
ATOM    879  CB  LYS A  50      22.552  -6.828   1.515  1.00  0.00           C
ATOM    880  CG  LYS A  50      22.712  -6.533   0.032  1.00  0.00           C
ATOM    881  CD  LYS A  50      24.159  -6.221  -0.320  1.00  0.00           C
ATOM    882  CE  LYS A  50      24.460  -6.543  -1.775  1.00  0.00           C
ATOM    883  NZ  LYS A  50      23.393  -6.047  -2.689  1.00  0.00           N
ATOM    884  QB  LYS A  50      23.041  -6.922   1.896  1.00  0.00           Q
ATOM    885  QD  LYS A  50      24.575  -5.990   0.081  1.00  0.00           Q
ATOM    886  QE  LYS A  50      24.971  -6.847  -1.965  1.00  0.00           Q
ATOM    887  QG  LYS A  50      22.246  -6.539  -0.379  1.00  0.00           Q
ATOM    888  QZ  LYS A  50      23.138  -5.928  -2.908  1.00  0.00           Q
ATOM    889  H   LYS A  50      20.584  -7.840   0.160  1.00  0.00           H
ATOM    890  HA  LYS A  50      21.054  -7.284   2.971  1.00  0.00           H
ATOM    891 1HB  LYS A  50      23.012  -7.783   1.722  1.00  0.00           H
ATOM    892 2HB  LYS A  50      23.070  -6.061   2.071  1.00  0.00           H
ATOM    893 1HG  LYS A  50      22.098  -5.682  -0.224  1.00  0.00           H
ATOM    894 2HG  LYS A  50      22.393  -7.394  -0.534  1.00  0.00           H
ATOM    895 1HD  LYS A  50      24.807  -6.810   0.311  1.00  0.00           H
ATOM    896 2HD  LYS A  50      24.343  -5.171  -0.149  1.00  0.00           H
ATOM    897 1HE  LYS A  50      24.546  -7.614  -1.883  1.00  0.00           H
ATOM    898 2HE  LYS A  50      25.396  -6.079  -2.047  1.00  0.00           H
ATOM    899 1HZ  LYS A  50      22.542  -6.638  -2.599  1.00  0.00           H
ATOM    900 2HZ  LYS A  50      23.722  -6.082  -3.674  1.00  0.00           H
ATOM    901 3HZ  LYS A  50      23.148  -5.065  -2.452  1.00  0.00           H
ATOM    902  N   SER A  51      19.224  -5.330   1.722  1.00  0.00           N
ATOM    903  CA  SER A  51      18.567  -4.027   1.724  1.00  0.00           C
ATOM    904  C   SER A  51      18.424  -3.490   3.144  1.00  0.00           C
ATOM    905  O   SER A  51      18.514  -2.284   3.375  1.00  0.00           O
ATOM    906  CB  SER A  51      17.190  -4.124   1.062  1.00  0.00           C
ATOM    907  OG  SER A  51      16.226  -4.640   1.964  1.00  0.00           O
ATOM    908  QB  SER A  51      17.064  -3.960   0.475  1.00  0.00           Q
ATOM    909  H   SER A  51      18.699  -6.127   1.509  1.00  0.00           H
ATOM    910  HA  SER A  51      19.182  -3.347   1.154  1.00  0.00           H
ATOM    911 1HB  SER A  51      17.251  -4.778   0.205  1.00  0.00           H
ATOM    912 2HB  SER A  51      16.877  -3.141   0.744  1.00  0.00           H
ATOM    913  HG  SER A  51      15.671  -3.924   2.285  1.00  0.00           H
ATOM    914  N   PHE A  52      18.200  -4.394   4.094  1.00  0.00           N
ATOM    915  CA  PHE A  52      18.041  -4.013   5.495  1.00  0.00           C
ATOM    916  C   PHE A  52      19.236  -3.198   5.985  1.00  0.00           C
ATOM    917  O   PHE A  52      19.122  -2.425   6.937  1.00  0.00           O
ATOM    918  CB  PHE A  52      17.868  -5.260   6.366  1.00  0.00           C
ATOM    919  CG  PHE A  52      19.084  -6.143   6.401  1.00  0.00           C
ATOM    920  CD1 PHE A  52      20.074  -5.946   7.351  1.00  0.00           C
ATOM    921  CD2 PHE A  52      19.235  -7.172   5.486  1.00  0.00           C
ATOM    922  CE1 PHE A  52      21.192  -6.757   7.386  1.00  0.00           C
ATOM    923  CE2 PHE A  52      20.351  -7.987   5.516  1.00  0.00           C
ATOM    924  CZ  PHE A  52      21.331  -7.779   6.469  1.00  0.00           C
ATOM    925  QB  PHE A  52      17.347  -5.398   6.682  1.00  0.00           Q
ATOM    926  QD  PHE A  52      19.217  -6.242   6.406  1.00  0.00           Q
ATOM    927  QE  PHE A  52      21.206  -7.689   6.464  1.00  0.00           Q
ATOM    928  QR  PHE A  52      20.610  -7.255   6.446  1.00  0.00           Q
ATOM    929  H   PHE A  52      18.137  -5.339   3.847  1.00  0.00           H
ATOM    930  HA  PHE A  52      17.152  -3.406   5.573  1.00  0.00           H
ATOM    931 1HB  PHE A  52      17.043  -5.843   5.986  1.00  0.00           H
ATOM    932 2HB  PHE A  52      17.652  -4.954   7.379  1.00  0.00           H
ATOM    933 1HD  PHE A  52      19.965  -5.147   8.070  1.00  0.00           H
ATOM    934 2HD  PHE A  52      18.470  -7.337   4.741  1.00  0.00           H
ATOM    935 1HE  PHE A  52      21.955  -6.592   8.131  1.00  0.00           H
ATOM    936 2HE  PHE A  52      20.458  -8.786   4.797  1.00  0.00           H
ATOM    937  HZ  PHE A  52      22.203  -8.415   6.492  1.00  0.00           H
ATOM    938  N   LYS A  53      20.382  -3.377   5.335  1.00  0.00           N
ATOM    939  CA  LYS A  53      21.595  -2.659   5.712  1.00  0.00           C
ATOM    940  C   LYS A  53      21.623  -1.265   5.090  1.00  0.00           C
ATOM    941  O   LYS A  53      22.547  -0.919   4.352  1.00  0.00           O
ATOM    942  CB  LYS A  53      22.832  -3.454   5.283  1.00  0.00           C
ATOM    943  CG  LYS A  53      23.941  -3.458   6.322  1.00  0.00           C
ATOM    944  CD  LYS A  53      25.313  -3.379   5.675  1.00  0.00           C
ATOM    945  CE  LYS A  53      26.360  -2.862   6.649  1.00  0.00           C
ATOM    946  NZ  LYS A  53      27.631  -3.631   6.561  1.00  0.00           N
ATOM    947  QB  LYS A  53      22.883  -3.751   4.732  1.00  0.00           Q
ATOM    948  QD  LYS A  53      25.433  -3.539   5.085  1.00  0.00           Q
ATOM    949  QE  LYS A  53      26.266  -2.383   7.037  1.00  0.00           Q
ATOM    950  QG  LYS A  53      23.844  -3.490   6.937  1.00  0.00           Q
ATOM    951  QZ  LYS A  53      27.937  -3.816   6.541  1.00  0.00           Q
ATOM    952  H   LYS A  53      20.414  -4.008   4.586  1.00  0.00           H
ATOM    953  HA  LYS A  53      21.599  -2.560   6.786  1.00  0.00           H
ATOM    954 1HB  LYS A  53      23.224  -3.025   4.371  1.00  0.00           H
ATOM    955 2HB  LYS A  53      22.541  -4.475   5.093  1.00  0.00           H
ATOM    956 1HG  LYS A  53      23.876  -4.370   6.898  1.00  0.00           H
ATOM    957 2HG  LYS A  53      23.813  -2.609   6.975  1.00  0.00           H
ATOM    958 1HD  LYS A  53      25.263  -2.713   4.826  1.00  0.00           H
ATOM    959 2HD  LYS A  53      25.603  -4.367   5.344  1.00  0.00           H
ATOM    960 1HE  LYS A  53      25.969  -2.941   7.653  1.00  0.00           H
ATOM    961 2HE  LYS A  53      26.562  -1.824   6.423  1.00  0.00           H
ATOM    962 1HZ  LYS A  53      28.429  -3.042   6.877  1.00  0.00           H
ATOM    963 2HZ  LYS A  53      27.804  -3.929   5.580  1.00  0.00           H
ATOM    964 3HZ  LYS A  53      27.580  -4.477   7.165  1.00  0.00           H
ATOM    965  N   ASN A  54      20.606  -0.464   5.394  1.00  0.00           N
ATOM    966  CA  ASN A  54      20.518   0.893   4.865  1.00  0.00           C
ATOM    967  C   ASN A  54      20.278   1.900   5.987  1.00  0.00           C
ATOM    968  O   ASN A  54      20.897   2.964   6.020  1.00  0.00           O
ATOM    969  CB  ASN A  54      19.397   0.990   3.829  1.00  0.00           C
ATOM    970  CG  ASN A  54      19.466   2.274   3.025  1.00  0.00           C
ATOM    971  ND2 ASN A  54      18.527   2.444   2.101  1.00  0.00           N
ATOM    972  OD1 ASN A  54      20.351   3.103   3.231  1.00  0.00           O
ATOM    973  QB  ASN A  54      18.959   0.554   3.741  1.00  0.00           Q
ATOM    974  QD2 ASN A  54      18.200   2.504   1.779  1.00  0.00           Q
ATOM    975  H   ASN A  54      19.900  -0.794   5.987  1.00  0.00           H
ATOM    976  HA  ASN A  54      21.457   1.123   4.388  1.00  0.00           H
ATOM    977 1HB  ASN A  54      18.443   0.953   4.334  1.00  0.00           H
ATOM    978 2HB  ASN A  54      19.473   0.157   3.147  1.00  0.00           H
ATOM    979 1HD2 ASN A  54      17.853   1.741   1.992  1.00  0.00           H
ATOM    980 2HD2 ASN A  54      18.547   3.265   1.567  1.00  0.00           H
ATOM    981  N   ALA A  55      19.378   1.557   6.903  1.00  0.00           N
ATOM    982  CA  ALA A  55      19.055   2.431   8.026  1.00  0.00           C
ATOM    983  C   ALA A  55      20.307   2.791   8.827  1.00  0.00           C
ATOM    984  O   ALA A  55      20.673   3.962   8.922  1.00  0.00           O
ATOM    985  CB  ALA A  55      18.022   1.770   8.926  1.00  0.00           C
ATOM    986  QB  ALA A  55      17.777   1.613   9.140  1.00  0.00           Q
ATOM    987  H   ALA A  55      18.918   0.696   6.822  1.00  0.00           H
ATOM    988  HA  ALA A  55      18.622   3.337   7.628  1.00  0.00           H
ATOM    989 1HB  ALA A  55      18.145   0.697   8.891  1.00  0.00           H
ATOM    990 2HB  ALA A  55      17.029   2.030   8.588  1.00  0.00           H
ATOM    991 3HB  ALA A  55      18.157   2.113   9.942  1.00  0.00           H
ATOM    992  N   PRO A  56      20.980   1.786   9.415  1.00  0.00           N
ATOM    993  CA  PRO A  56      22.195   2.011  10.210  1.00  0.00           C
ATOM    994  C   PRO A  56      23.342   2.568   9.372  1.00  0.00           C
ATOM    995  O   PRO A  56      24.223   3.254   9.888  1.00  0.00           O
ATOM    996  CB  PRO A  56      22.547   0.617  10.740  1.00  0.00           C
ATOM    997  CG  PRO A  56      21.870  -0.331   9.812  1.00  0.00           C
ATOM    998  CD  PRO A  56      20.618   0.359   9.356  1.00  0.00           C
ATOM    999  QB  PRO A  56      22.898   0.498  11.238  1.00  0.00           Q
ATOM   1000  QD  PRO A  56      20.085   0.102   9.186  1.00  0.00           Q
ATOM   1001  QG  PRO A  56      22.069  -0.892   9.651  1.00  0.00           Q
ATOM   1002  HA  PRO A  56      22.003   2.676  11.038  1.00  0.00           H
ATOM   1003 1HB  PRO A  56      22.178   0.510  11.749  1.00  0.00           H
ATOM   1004 2HB  PRO A  56      23.618   0.486  10.727  1.00  0.00           H
ATOM   1005 1HG  PRO A  56      21.626  -1.245  10.333  1.00  0.00           H
ATOM   1006 2HG  PRO A  56      22.512  -0.541   8.968  1.00  0.00           H
ATOM   1007 1HD  PRO A  56      19.800   0.141  10.026  1.00  0.00           H
ATOM   1008 2HD  PRO A  56      20.370   0.064   8.347  1.00  0.00           H
ATOM   1009  N   LEU A  57      23.324   2.271   8.076  1.00  0.00           N
ATOM   1010  CA  LEU A  57      24.364   2.745   7.172  1.00  0.00           C
ATOM   1011  C   LEU A  57      24.412   4.269   7.147  1.00  0.00           C
ATOM   1012  O   LEU A  57      25.469   4.863   6.936  1.00  0.00           O
ATOM   1013  CB  LEU A  57      24.126   2.208   5.757  1.00  0.00           C
ATOM   1014  CG  LEU A  57      25.148   2.662   4.714  1.00  0.00           C
ATOM   1015  CD1 LEU A  57      25.381   1.567   3.685  1.00  0.00           C
ATOM   1016  CD2 LEU A  57      24.685   3.943   4.038  1.00  0.00           C
ATOM   1017  QB  LEU A  57      23.642   1.829   5.616  1.00  0.00           Q
ATOM   1018  QD1 LEU A  57      25.436   1.308   3.440  1.00  0.00           Q
ATOM   1019  QD2 LEU A  57      24.576   4.247   3.878  1.00  0.00           Q
ATOM   1020  QQD LEU A  57      25.006   2.778   3.659  1.00  0.00           Q
ATOM   1021  H   LEU A  57      22.594   1.720   7.721  1.00  0.00           H
ATOM   1022  HA  LEU A  57      25.311   2.373   7.531  1.00  0.00           H
ATOM   1023 1HB  LEU A  57      23.148   2.530   5.433  1.00  0.00           H
ATOM   1024 2HB  LEU A  57      24.136   1.129   5.799  1.00  0.00           H
ATOM   1025  HG  LEU A  57      26.089   2.863   5.206  1.00  0.00           H
ATOM   1026 1HD1 LEU A  57      24.614   1.618   2.924  1.00  0.00           H
ATOM   1027 2HD1 LEU A  57      25.343   0.603   4.168  1.00  0.00           H
ATOM   1028 3HD1 LEU A  57      26.351   1.703   3.227  1.00  0.00           H
ATOM   1029 1HD2 LEU A  57      24.194   3.701   3.106  1.00  0.00           H
ATOM   1030 2HD2 LEU A  57      25.540   4.575   3.842  1.00  0.00           H
ATOM   1031 3HD2 LEU A  57      23.994   4.463   4.685  1.00  0.00           H
ATOM   1032  N   LEU A  58      23.261   4.898   7.365  1.00  0.00           N
ATOM   1033  CA  LEU A  58      23.173   6.354   7.368  1.00  0.00           C
ATOM   1034  C   LEU A  58      24.010   6.946   8.500  1.00  0.00           C
ATOM   1035  O   LEU A  58      24.805   6.248   9.129  1.00  0.00           O
ATOM   1036  CB  LEU A  58      21.715   6.796   7.506  1.00  0.00           C
ATOM   1037  CG  LEU A  58      21.298   7.948   6.591  1.00  0.00           C
ATOM   1038  CD1 LEU A  58      21.022   7.440   5.184  1.00  0.00           C
ATOM   1039  CD2 LEU A  58      20.076   8.659   7.152  1.00  0.00           C
ATOM   1040  QB  LEU A  58      21.314   6.523   7.910  1.00  0.00           Q
ATOM   1041  QD1 LEU A  58      20.958   7.319   4.851  1.00  0.00           Q
ATOM   1042  QD2 LEU A  58      19.787   8.826   7.285  1.00  0.00           Q
ATOM   1043  QQD LEU A  58      20.372   8.072   6.069  1.00  0.00           Q
ATOM   1044  H   LEU A  58      22.451   4.370   7.527  1.00  0.00           H
ATOM   1045  HA  LEU A  58      23.561   6.710   6.426  1.00  0.00           H
ATOM   1046 1HB  LEU A  58      21.546   7.100   8.529  1.00  0.00           H
ATOM   1047 2HB  LEU A  58      21.082   5.947   7.292  1.00  0.00           H
ATOM   1048  HG  LEU A  58      22.107   8.664   6.534  1.00  0.00           H
ATOM   1049 1HD1 LEU A  58      20.371   6.579   5.233  1.00  0.00           H
ATOM   1050 2HD1 LEU A  58      21.953   7.159   4.714  1.00  0.00           H
ATOM   1051 3HD1 LEU A  58      20.547   8.218   4.606  1.00  0.00           H
ATOM   1052 1HD2 LEU A  58      19.182   8.186   6.776  1.00  0.00           H
ATOM   1053 2HD2 LEU A  58      20.090   9.695   6.849  1.00  0.00           H
ATOM   1054 3HD2 LEU A  58      20.088   8.599   8.231  1.00  0.00           H
ATOM   1055  N   ALA A  59      23.823   8.237   8.752  1.00  0.00           N
ATOM   1056  CA  ALA A  59      24.560   8.923   9.807  1.00  0.00           C
ATOM   1057  C   ALA A  59      24.207   8.358  11.181  1.00  0.00           C
ATOM   1058  O   ALA A  59      23.137   7.780  11.366  1.00  0.00           O
ATOM   1059  CB  ALA A  59      24.277  10.418   9.759  1.00  0.00           C
ATOM   1060  QB  ALA A  59      24.211  10.771   9.748  1.00  0.00           Q
ATOM   1061  H   ALA A  59      23.175   8.740   8.217  1.00  0.00           H
ATOM   1062  HA  ALA A  59      25.615   8.775   9.628  1.00  0.00           H
ATOM   1063 1HB  ALA A  59      24.939  10.931  10.441  1.00  0.00           H
ATOM   1064 2HB  ALA A  59      23.253  10.599  10.048  1.00  0.00           H
ATOM   1065 3HB  ALA A  59      24.440  10.783   8.757  1.00  0.00           H
ATOM   1066  N   PRO A  60      25.107   8.521  12.166  1.00  0.00           N
ATOM   1067  CA  PRO A  60      24.886   8.025  13.528  1.00  0.00           C
ATOM   1068  C   PRO A  60      23.607   8.580  14.156  1.00  0.00           C
ATOM   1069  O   PRO A  60      22.820   7.829  14.732  1.00  0.00           O
ATOM   1070  CB  PRO A  60      26.116   8.512  14.301  1.00  0.00           C
ATOM   1071  CG  PRO A  60      27.153   8.763  13.260  1.00  0.00           C
ATOM   1072  CD  PRO A  60      26.408   9.200  12.030  1.00  0.00           C
ATOM   1073  QB  PRO A  60      26.153   8.578  14.918  1.00  0.00           Q
ATOM   1074  QD  PRO A  60      26.604   9.572  11.582  1.00  0.00           Q
ATOM   1075  QG  PRO A  60      27.763   8.701  13.326  1.00  0.00           Q
ATOM   1076  HA  PRO A  60      24.852   6.946  13.550  1.00  0.00           H
ATOM   1077 1HB  PRO A  60      26.434   7.745  14.993  1.00  0.00           H
ATOM   1078 2HB  PRO A  60      25.872   9.412  14.843  1.00  0.00           H
ATOM   1079 1HG  PRO A  60      27.704   7.856  13.061  1.00  0.00           H
ATOM   1080 2HG  PRO A  60      27.822   9.545  13.590  1.00  0.00           H
ATOM   1081 1HD  PRO A  60      26.924   8.872  11.140  1.00  0.00           H
ATOM   1082 2HD  PRO A  60      26.286  10.273  12.024  1.00  0.00           H
ATOM   1083  N   PRO A  61      23.378   9.904  14.059  1.00  0.00           N
ATOM   1084  CA  PRO A  61      22.188  10.536  14.627  1.00  0.00           C
ATOM   1085  C   PRO A  61      20.958  10.364  13.740  1.00  0.00           C
ATOM   1086  O   PRO A  61      21.044   9.811  12.644  1.00  0.00           O
ATOM   1087  CB  PRO A  61      22.588  12.007  14.708  1.00  0.00           C
ATOM   1088  CG  PRO A  61      23.536  12.199  13.575  1.00  0.00           C
ATOM   1089  CD  PRO A  61      24.258  10.888  13.394  1.00  0.00           C
ATOM   1090  QB  PRO A  61      22.386  12.416  15.130  1.00  0.00           Q
ATOM   1091  QD  PRO A  61      24.794  10.794  13.106  1.00  0.00           Q
ATOM   1092  QG  PRO A  61      23.613  12.717  13.248  1.00  0.00           Q
ATOM   1093  HA  PRO A  61      21.973  10.162  15.616  1.00  0.00           H
ATOM   1094 1HB  PRO A  61      23.063  12.202  15.658  1.00  0.00           H
ATOM   1095 2HB  PRO A  61      21.710  12.628  14.603  1.00  0.00           H
ATOM   1096 1HG  PRO A  61      24.239  12.984  13.817  1.00  0.00           H
ATOM   1097 2HG  PRO A  61      22.988  12.452  12.679  1.00  0.00           H
ATOM   1098 1HD  PRO A  61      25.226  10.925  13.869  1.00  0.00           H
ATOM   1099 2HD  PRO A  61      24.361  10.662  12.343  1.00  0.00           H
ATOM   1100  N   ASN A  62      19.816  10.841  14.223  1.00  0.00           N
ATOM   1101  CA  ASN A  62      18.569  10.739  13.474  1.00  0.00           C
ATOM   1102  C   ASN A  62      17.844  12.082  13.440  1.00  0.00           C
ATOM   1103  O   ASN A  62      17.684  12.740  14.467  1.00  0.00           O
ATOM   1104  CB  ASN A  62      17.662   9.675  14.094  1.00  0.00           C
ATOM   1105  CG  ASN A  62      17.519   9.839  15.594  1.00  0.00           C
ATOM   1106  ND2 ASN A  62      18.072   8.897  16.349  1.00  0.00           N
ATOM   1107  OD1 ASN A  62      16.917  10.802  16.070  1.00  0.00           O
ATOM   1108  QB  ASN A  62      17.379   9.219  13.772  1.00  0.00           Q
ATOM   1109  QD2 ASN A  62      18.266   8.568  16.611  1.00  0.00           Q
ATOM   1110  H   ASN A  62      19.811  11.272  15.103  1.00  0.00           H
ATOM   1111  HA  ASN A  62      18.811  10.449  12.463  1.00  0.00           H
ATOM   1112 1HB  ASN A  62      18.078   8.698  13.895  1.00  0.00           H
ATOM   1113 2HB  ASN A  62      16.681   9.742  13.649  1.00  0.00           H
ATOM   1114 1HD2 ASN A  62      18.536   8.159  15.900  1.00  0.00           H
ATOM   1115 2HD2 ASN A  62      17.995   8.978  17.322  1.00  0.00           H
ATOM   1116  N   SER A  63      17.409  12.483  12.249  1.00  0.00           N
ATOM   1117  CA  SER A  63      16.702  13.747  12.080  1.00  0.00           C
ATOM   1118  C   SER A  63      15.305  13.674  12.686  1.00  0.00           C
ATOM   1119  O   SER A  63      14.806  12.592  12.993  1.00  0.00           O
ATOM   1120  CB  SER A  63      16.610  14.109  10.596  1.00  0.00           C
ATOM   1121  OG  SER A  63      17.639  13.480   9.853  1.00  0.00           O
ATOM   1122  QB  SER A  63      16.179  14.483  10.346  1.00  0.00           Q
ATOM   1123  H   SER A  63      17.567  11.915  11.467  1.00  0.00           H
ATOM   1124  HA  SER A  63      17.265  14.512  12.594  1.00  0.00           H
ATOM   1125 1HB  SER A  63      16.704  15.179  10.484  1.00  0.00           H
ATOM   1126 2HB  SER A  63      15.655  13.788  10.209  1.00  0.00           H
ATOM   1127  HG  SER A  63      17.293  12.688   9.433  1.00  0.00           H
ATOM   1128  N   ASN A  64      14.677  14.833  12.853  1.00  0.00           N
ATOM   1129  CA  ASN A  64      13.336  14.901  13.423  1.00  0.00           C
ATOM   1130  C   ASN A  64      12.327  14.192  12.524  1.00  0.00           C
ATOM   1131  O   ASN A  64      12.603  13.927  11.354  1.00  0.00           O
ATOM   1132  CB  ASN A  64      12.918  16.358  13.626  1.00  0.00           C
ATOM   1133  CG  ASN A  64      12.017  16.539  14.833  1.00  0.00           C
ATOM   1134  ND2 ASN A  64      10.713  16.611  14.592  1.00  0.00           N
ATOM   1135  OD1 ASN A  64      12.488  16.613  15.968  1.00  0.00           O
ATOM   1136  QB  ASN A  64      13.095  16.832  13.259  1.00  0.00           Q
ATOM   1137  QD2 ASN A  64      10.259  16.637  14.509  1.00  0.00           Q
ATOM   1138  H   ASN A  64      15.126  15.663  12.589  1.00  0.00           H
ATOM   1139  HA  ASN A  64      13.356  14.405  14.381  1.00  0.00           H
ATOM   1140 1HB  ASN A  64      12.388  16.701  12.750  1.00  0.00           H
ATOM   1141 2HB  ASN A  64      13.802  16.964  13.767  1.00  0.00           H
ATOM   1142 1HD2 ASN A  64      10.409  16.545  13.663  1.00  0.00           H
ATOM   1143 2HD2 ASN A  64      10.108  16.729  15.354  1.00  0.00           H
ATOM   1144  N   MET A  65      11.158  13.889  13.081  1.00  0.00           N
ATOM   1145  CA  MET A  65      10.103  13.210  12.332  1.00  0.00           C
ATOM   1146  C   MET A  65      10.502  11.773  12.008  1.00  0.00           C
ATOM   1147  O   MET A  65       9.931  10.824  12.547  1.00  0.00           O
ATOM   1148  CB  MET A  65       9.787  13.970  11.041  1.00  0.00           C
ATOM   1149  CG  MET A  65       8.306  13.998  10.699  1.00  0.00           C
ATOM   1150  SD  MET A  65       7.824  15.499   9.824  1.00  0.00           S
ATOM   1151  CE  MET A  65       8.037  14.983   8.122  1.00  0.00           C
ATOM   1152  QB  MET A  65      10.222  14.245  10.683  1.00  0.00           Q
ATOM   1153  QE  MET A  65       8.079  14.880   7.781  1.00  0.00           Q
ATOM   1154  QG  MET A  65       7.908  13.539  10.844  1.00  0.00           Q
ATOM   1155  H   MET A  65      10.999  14.127  14.018  1.00  0.00           H
ATOM   1156  HA  MET A  65       9.219  13.192  12.952  1.00  0.00           H
ATOM   1157 1HB  MET A  65      10.315  13.502  10.223  1.00  0.00           H
ATOM   1158 2HB  MET A  65      10.130  14.988  11.143  1.00  0.00           H
ATOM   1159 1HG  MET A  65       7.737  13.933  11.614  1.00  0.00           H
ATOM   1160 2HG  MET A  65       8.078  13.146  10.073  1.00  0.00           H
ATOM   1161 1HE  MET A  65       9.090  14.925   7.893  1.00  0.00           H
ATOM   1162 2HE  MET A  65       7.564  15.701   7.468  1.00  0.00           H
ATOM   1163 3HE  MET A  65       7.582  14.014   7.981  1.00  0.00           H
ATOM   1164  N   GLY A  66      11.484  11.620  11.125  1.00  0.00           N
ATOM   1165  CA  GLY A  66      11.941  10.296  10.746  1.00  0.00           C
ATOM   1166  C   GLY A  66      12.134  10.156   9.248  1.00  0.00           C
ATOM   1167  O   GLY A  66      11.166  10.168   8.487  1.00  0.00           O
ATOM   1168  QA  GLY A  66      12.046   9.833  11.155  1.00  0.00           Q
ATOM   1169  H   GLY A  66      11.900  12.413  10.728  1.00  0.00           H
ATOM   1170 1HA  GLY A  66      11.213   9.570  11.073  1.00  0.00           H
ATOM   1171 2HA  GLY A  66      12.880  10.097  11.239  1.00  0.00           H
ATOM   1172  N   MET A  67      13.386  10.024   8.826  1.00  0.00           N
ATOM   1173  CA  MET A  67      13.705   9.880   7.410  1.00  0.00           C
ATOM   1174  C   MET A  67      13.793   8.409   7.018  1.00  0.00           C
ATOM   1175  O   MET A  67      14.881   7.882   6.783  1.00  0.00           O
ATOM   1176  CB  MET A  67      15.022  10.589   7.087  1.00  0.00           C
ATOM   1177  CG  MET A  67      14.861  12.075   6.811  1.00  0.00           C
ATOM   1178  SD  MET A  67      14.062  12.951   8.171  1.00  0.00           S
ATOM   1179  CE  MET A  67      14.705  14.606   7.932  1.00  0.00           C
ATOM   1180  QB  MET A  67      15.577  10.300   7.068  1.00  0.00           Q
ATOM   1181  QE  MET A  67      14.834  14.938   7.883  1.00  0.00           Q
ATOM   1182  QG  MET A  67      15.052  12.353   6.287  1.00  0.00           Q
ATOM   1183  H   MET A  67      14.115  10.022   9.482  1.00  0.00           H
ATOM   1184  HA  MET A  67      12.910  10.343   6.844  1.00  0.00           H
ATOM   1185 1HB  MET A  67      15.459  10.129   6.213  1.00  0.00           H
ATOM   1186 2HB  MET A  67      15.695  10.470   7.922  1.00  0.00           H
ATOM   1187 1HG  MET A  67      14.264  12.200   5.921  1.00  0.00           H
ATOM   1188 2HG  MET A  67      15.839  12.505   6.652  1.00  0.00           H
ATOM   1189 1HE  MET A  67      14.047  15.156   7.277  1.00  0.00           H
ATOM   1190 2HE  MET A  67      15.688  14.549   7.489  1.00  0.00           H
ATOM   1191 3HE  MET A  67      14.769  15.109   8.886  1.00  0.00           H
ATOM   1192  N   THR A  68      12.641   7.750   6.950  1.00  0.00           N
ATOM   1193  CA  THR A  68      12.588   6.337   6.587  1.00  0.00           C
ATOM   1194  C   THR A  68      11.177   5.936   6.171  1.00  0.00           C
ATOM   1195  O   THR A  68      10.238   6.021   6.961  1.00  0.00           O
ATOM   1196  CB  THR A  68      13.052   5.471   7.759  1.00  0.00           C
ATOM   1197  CG2 THR A  68      13.520   4.094   7.337  1.00  0.00           C
ATOM   1198  OG1 THR A  68      14.120   6.092   8.452  1.00  0.00           O
ATOM   1199  QG2 THR A  68      13.632   3.767   7.236  1.00  0.00           Q
ATOM   1200  H   THR A  68      11.807   8.223   7.148  1.00  0.00           H
ATOM   1201  HA  THR A  68      13.256   6.186   5.752  1.00  0.00           H
ATOM   1202  HB  THR A  68      12.229   5.344   8.448  1.00  0.00           H
ATOM   1203 1HG  THR A  68      13.768   6.649   9.150  1.00  0.00           H
ATOM   1204 1HG2 THR A  68      13.618   4.061   6.261  1.00  0.00           H
ATOM   1205 2HG2 THR A  68      12.800   3.355   7.654  1.00  0.00           H
ATOM   1206 3HG2 THR A  68      14.477   3.884   7.791  1.00  0.00           H
ATOM   1207  N   SEP A  69      11.070   5.503   4.923  1.00  0.00           N
ATOM   1208  CA  SEP A  69       9.753   5.073   4.368  1.00  0.00           C
ATOM   1209  C   SEP A  69       9.919   4.680   2.923  1.00  0.00           C
ATOM   1210  O   SEP A  69       9.564   3.582   2.501  1.00  0.00           O
ATOM   1211  CB  SEP A  69       8.676   6.165   4.636  1.00  0.00           C
ATOM   1212  OG  SEP A  69       7.805   5.779   5.725  1.00  0.00           O
ATOM   1213  PS  SEP A  69       7.299   6.833   6.845  1.00  0.00           P
ATOM   1214  OPA SEP A  69       6.527   7.939   6.117  1.00  0.00           O
ATOM   1215  OPB SEP A  69       6.399   6.139   7.858  1.00  0.00           O
ATOM   1216  OPC SEP A  69       8.515   7.454   7.524  1.00  0.00           O
ATOM   1217  QB  SEP A  69       8.593   6.759   4.311  1.00  0.00           Q
ATOM   1218  H   SEP A  69      11.881   5.454   4.324  1.00  0.00           H
ATOM   1219  HA  SEP A  69       9.459   4.165   4.928  1.00  0.00           H
ATOM   1220 2HB  SEP A  69       9.123   7.144   4.887  1.00  0.00           H
ATOM   1221 3HB  SEP A  69       8.063   6.374   3.736  1.00  0.00           H
ATOM   1222  N   PRO A  70      10.481   5.602   2.118  1.00  0.00           N
ATOM   1223  CA  PRO A  70      10.707   5.365   0.688  1.00  0.00           C
ATOM   1224  C   PRO A  70      11.442   4.055   0.422  1.00  0.00           C
ATOM   1225  O   PRO A  70      11.337   3.484  -0.664  1.00  0.00           O
ATOM   1226  CB  PRO A  70      11.568   6.557   0.262  1.00  0.00           C
ATOM   1227  CG  PRO A  70      11.226   7.634   1.230  1.00  0.00           C
ATOM   1228  CD  PRO A  70      10.938   6.943   2.535  1.00  0.00           C
ATOM   1229  QB  PRO A  70      11.965   6.565  -0.214  1.00  0.00           Q
ATOM   1230  QD  PRO A  70      10.999   7.171   3.102  1.00  0.00           Q
ATOM   1231  QG  PRO A  70      11.209   8.240   1.114  1.00  0.00           Q
ATOM   1232  HA  PRO A  70       9.780   5.373   0.135  1.00  0.00           H
ATOM   1233 1HB  PRO A  70      11.318   6.842  -0.749  1.00  0.00           H
ATOM   1234 2HB  PRO A  70      12.612   6.288   0.319  1.00  0.00           H
ATOM   1235 1HG  PRO A  70      10.354   8.172   0.890  1.00  0.00           H
ATOM   1236 2HG  PRO A  70      12.064   8.309   1.340  1.00  0.00           H
ATOM   1237 1HD  PRO A  70      10.162   7.465   3.073  1.00  0.00           H
ATOM   1238 2HD  PRO A  70      11.836   6.877   3.132  1.00  0.00           H
ATOM   1239  N   PHE A  71      12.189   3.583   1.418  1.00  0.00           N
ATOM   1240  CA  PHE A  71      12.943   2.341   1.288  1.00  0.00           C
ATOM   1241  C   PHE A  71      12.038   1.189   0.856  1.00  0.00           C
ATOM   1242  O   PHE A  71      12.443   0.332   0.071  1.00  0.00           O
ATOM   1243  CB  PHE A  71      13.627   1.996   2.613  1.00  0.00           C
ATOM   1244  CG  PHE A  71      12.663   1.728   3.734  1.00  0.00           C
ATOM   1245  CD1 PHE A  71      12.340   2.725   4.641  1.00  0.00           C
ATOM   1246  CD2 PHE A  71      12.082   0.478   3.882  1.00  0.00           C
ATOM   1247  CE1 PHE A  71      11.453   2.481   5.673  1.00  0.00           C
ATOM   1248  CE2 PHE A  71      11.196   0.229   4.912  1.00  0.00           C
ATOM   1249  CZ  PHE A  71      10.880   1.231   5.808  1.00  0.00           C
ATOM   1250  QB  PHE A  71      14.246   1.967   2.693  1.00  0.00           Q
ATOM   1251  QD  PHE A  71      12.557   1.699   3.858  1.00  0.00           Q
ATOM   1252  QE  PHE A  71      10.980   1.258   5.694  1.00  0.00           Q
ATOM   1253  QR  PHE A  71      11.452   1.390   5.143  1.00  0.00           Q
ATOM   1254  H   PHE A  71      12.235   4.085   2.258  1.00  0.00           H
ATOM   1255  HA  PHE A  71      13.699   2.491   0.532  1.00  0.00           H
ATOM   1256 1HB  PHE A  71      14.259   2.820   2.908  1.00  0.00           H
ATOM   1257 2HB  PHE A  71      14.233   1.114   2.478  1.00  0.00           H
ATOM   1258 1HD  PHE A  71      12.785   3.702   4.534  1.00  0.00           H
ATOM   1259 2HD  PHE A  71      12.328  -0.306   3.180  1.00  0.00           H
ATOM   1260 1HE  PHE A  71      11.210   3.265   6.372  1.00  0.00           H
ATOM   1261 2HE  PHE A  71      10.751  -0.750   5.015  1.00  0.00           H
ATOM   1262  HZ  PHE A  71      10.188   1.037   6.613  1.00  0.00           H
ATOM   1263  N   ASN A  72      10.814   1.178   1.372  1.00  0.00           N
ATOM   1264  CA  ASN A  72       9.856   0.130   1.037  1.00  0.00           C
ATOM   1265  C   ASN A  72       9.461   0.202  -0.436  1.00  0.00           C
ATOM   1266  O   ASN A  72       9.987   1.023  -1.189  1.00  0.00           O
ATOM   1267  CB  ASN A  72       8.609   0.246   1.917  1.00  0.00           C
ATOM   1268  CG  ASN A  72       7.884   1.564   1.727  1.00  0.00           C
ATOM   1269  ND2 ASN A  72       7.426   2.151   2.826  1.00  0.00           N
ATOM   1270  OD1 ASN A  72       7.739   2.051   0.605  1.00  0.00           O
ATOM   1271  QB  ASN A  72       8.415  -0.197   2.314  1.00  0.00           Q
ATOM   1272  QD2 ASN A  72       7.266   2.356   3.209  1.00  0.00           Q
ATOM   1273  H   ASN A  72      10.549   1.888   1.992  1.00  0.00           H
ATOM   1274  HA  ASN A  72      10.329  -0.823   1.222  1.00  0.00           H
ATOM   1275 1HB  ASN A  72       8.901   0.163   2.954  1.00  0.00           H
ATOM   1276 2HB  ASN A  72       7.928  -0.555   1.675  1.00  0.00           H
ATOM   1277 1HD2 ASN A  72       7.579   1.708   3.686  1.00  0.00           H
ATOM   1278 2HD2 ASN A  72       6.952   3.004   2.733  1.00  0.00           H
ATOM   1279  N   GLY A  73       8.533  -0.659  -0.837  1.00  0.00           N
ATOM   1280  CA  GLY A  73       8.086  -0.676  -2.217  1.00  0.00           C
ATOM   1281  C   GLY A  73       6.591  -0.896  -2.340  1.00  0.00           C
ATOM   1282  O   GLY A  73       5.901  -1.096  -1.339  1.00  0.00           O
ATOM   1283  QA  GLY A  73       8.469  -0.600  -2.710  1.00  0.00           Q
ATOM   1284  H   GLY A  73       8.149  -1.289  -0.192  1.00  0.00           H
ATOM   1285 1HA  GLY A  73       8.599  -1.468  -2.742  1.00  0.00           H
ATOM   1286 2HA  GLY A  73       8.338   0.269  -2.678  1.00  0.00           H
ATOM   1287  N   LEU A  74       6.087  -0.857  -3.569  1.00  0.00           N
ATOM   1288  CA  LEU A  74       4.663  -1.054  -3.818  1.00  0.00           C
ATOM   1289  C   LEU A  74       4.406  -1.356  -5.291  1.00  0.00           C
ATOM   1290  O   LEU A  74       3.391  -0.943  -5.852  1.00  0.00           O
ATOM   1291  CB  LEU A  74       3.874   0.186  -3.394  1.00  0.00           C
ATOM   1292  CG  LEU A  74       2.393  -0.059  -3.102  1.00  0.00           C
ATOM   1293  CD1 LEU A  74       2.220  -0.723  -1.745  1.00  0.00           C
ATOM   1294  CD2 LEU A  74       1.616   1.250  -3.160  1.00  0.00           C
ATOM   1295  QB  LEU A  74       4.140   0.757  -3.345  1.00  0.00           Q
ATOM   1296  QD1 LEU A  74       2.179  -0.880  -1.424  1.00  0.00           Q
ATOM   1297  QD2 LEU A  74       1.433   1.559  -3.174  1.00  0.00           Q
ATOM   1298  QQD LEU A  74       1.806   0.340  -2.299  1.00  0.00           Q
ATOM   1299  H   LEU A  74       6.687  -0.694  -4.325  1.00  0.00           H
ATOM   1300  HA  LEU A  74       4.337  -1.896  -3.228  1.00  0.00           H
ATOM   1301 1HB  LEU A  74       3.945   0.920  -4.185  1.00  0.00           H
ATOM   1302 2HB  LEU A  74       4.334   0.594  -2.506  1.00  0.00           H
ATOM   1303  HG  LEU A  74       1.989  -0.721  -3.853  1.00  0.00           H
ATOM   1304 1HD1 LEU A  74       2.573  -0.057  -0.970  1.00  0.00           H
ATOM   1305 2HD1 LEU A  74       2.790  -1.640  -1.719  1.00  0.00           H
ATOM   1306 3HD1 LEU A  74       1.176  -0.942  -1.582  1.00  0.00           H
ATOM   1307 1HD2 LEU A  74       1.324   1.449  -4.180  1.00  0.00           H
ATOM   1308 2HD2 LEU A  74       2.241   2.055  -2.801  1.00  0.00           H
ATOM   1309 3HD2 LEU A  74       0.736   1.173  -2.541  1.00  0.00           H
ATOM   1310  N   THR A  75       5.331  -2.080  -5.911  1.00  0.00           N
ATOM   1311  CA  THR A  75       5.205  -2.438  -7.320  1.00  0.00           C
ATOM   1312  C   THR A  75       5.585  -3.898  -7.547  1.00  0.00           C
ATOM   1313  O   THR A  75       4.833  -4.661  -8.152  1.00  0.00           O
ATOM   1314  CB  THR A  75       6.084  -1.530  -8.179  1.00  0.00           C
ATOM   1315  CG2 THR A  75       5.507  -0.143  -8.368  1.00  0.00           C
ATOM   1316  OG1 THR A  75       7.370  -1.386  -7.604  1.00  0.00           O
ATOM   1317  QG2 THR A  75       5.370   0.186  -8.413  1.00  0.00           Q
ATOM   1318  H   THR A  75       6.118  -2.382  -5.411  1.00  0.00           H
ATOM   1319  HA  THR A  75       4.172  -2.300  -7.605  1.00  0.00           H
ATOM   1320  HB  THR A  75       6.197  -1.977  -9.157  1.00  0.00           H
ATOM   1321 1HG  THR A  75       8.039  -1.594  -8.260  1.00  0.00           H
ATOM   1322 1HG2 THR A  75       5.760   0.470  -7.516  1.00  0.00           H
ATOM   1323 2HG2 THR A  75       4.433  -0.210  -8.458  1.00  0.00           H
ATOM   1324 3HG2 THR A  75       5.916   0.298  -9.265  1.00  0.00           H
ATOM   1325  N   SEP A  76       6.762  -4.246  -7.047  1.00  0.00           N
ATOM   1326  CA  SEP A  76       7.276  -5.641  -7.190  1.00  0.00           C
ATOM   1327  C   SEP A  76       6.677  -6.511  -6.115  1.00  0.00           C
ATOM   1328  O   SEP A  76       6.101  -7.564  -6.375  1.00  0.00           O
ATOM   1329  CB  SEP A  76       8.833  -5.636  -7.245  1.00  0.00           C
ATOM   1330  OG  SEP A  76       9.304  -5.803  -8.603  1.00  0.00           O
ATOM   1331  PS  SEP A  76      10.599  -6.703  -8.964  1.00  0.00           P
ATOM   1332  OPA SEP A  76      10.314  -8.131  -8.486  1.00  0.00           O
ATOM   1333  OPB SEP A  76      10.851  -6.690 -10.467  1.00  0.00           O
ATOM   1334  OPC SEP A  76      11.804  -6.164  -8.201  1.00  0.00           O
ATOM   1335  QB  SEP A  76       9.269  -5.564  -6.726  1.00  0.00           Q
ATOM   1336  H   SEP A  76       7.334  -3.573  -6.559  1.00  0.00           H
ATOM   1337  HA  SEP A  76       6.905  -6.012  -8.164  1.00  0.00           H
ATOM   1338 2HB  SEP A  76       9.264  -4.700  -6.846  1.00  0.00           H
ATOM   1339 3HB  SEP A  76       9.272  -6.429  -6.606  1.00  0.00           H
ATOM   1340  N   PRO A  77       6.810  -6.066  -4.852  1.00  0.00           N
ATOM   1341  CA  PRO A  77       6.282  -6.801  -3.697  1.00  0.00           C
ATOM   1342  C   PRO A  77       4.817  -7.186  -3.877  1.00  0.00           C
ATOM   1343  O   PRO A  77       3.953  -6.324  -4.038  1.00  0.00           O
ATOM   1344  CB  PRO A  77       6.437  -5.810  -2.544  1.00  0.00           C
ATOM   1345  CG  PRO A  77       7.565  -4.928  -2.952  1.00  0.00           C
ATOM   1346  CD  PRO A  77       7.485  -4.816  -4.450  1.00  0.00           C
ATOM   1347  QB  PRO A  77       6.092  -5.797  -2.028  1.00  0.00           Q
ATOM   1348  QD  PRO A  77       7.687  -4.356  -4.806  1.00  0.00           Q
ATOM   1349  QG  PRO A  77       7.979  -4.664  -2.578  1.00  0.00           Q
ATOM   1350  HA  PRO A  77       6.864  -7.688  -3.494  1.00  0.00           H
ATOM   1351 1HB  PRO A  77       6.664  -6.343  -1.634  1.00  0.00           H
ATOM   1352 2HB  PRO A  77       5.521  -5.249  -2.422  1.00  0.00           H
ATOM   1353 1HG  PRO A  77       8.505  -5.374  -2.660  1.00  0.00           H
ATOM   1354 2HG  PRO A  77       7.454  -3.953  -2.497  1.00  0.00           H
ATOM   1355 1HD  PRO A  77       8.474  -4.758  -4.877  1.00  0.00           H
ATOM   1356 2HD  PRO A  77       6.899  -3.955  -4.733  1.00  0.00           H
ATOM   1357  N   GLN A  78       4.545  -8.487  -3.847  1.00  0.00           N
ATOM   1358  CA  GLN A  78       3.185  -8.987  -4.005  1.00  0.00           C
ATOM   1359  C   GLN A  78       3.105 -10.470  -3.660  1.00  0.00           C
ATOM   1360  O   GLN A  78       3.797 -11.293  -4.256  1.00  0.00           O
ATOM   1361  CB  GLN A  78       2.699  -8.758  -5.438  1.00  0.00           C
ATOM   1362  CG  GLN A  78       1.186  -8.716  -5.568  1.00  0.00           C
ATOM   1363  CD  GLN A  78       0.552  -7.667  -4.674  1.00  0.00           C
ATOM   1364  NE2 GLN A  78       0.936  -6.410  -4.873  1.00  0.00           N
ATOM   1365  OE1 GLN A  78      -0.270  -7.981  -3.815  1.00  0.00           O
ATOM   1366  QB  GLN A  78       3.083  -8.688  -5.930  1.00  0.00           Q
ATOM   1367  QE2 GLN A  78       1.070  -5.974  -4.943  1.00  0.00           Q
ATOM   1368  QG  GLN A  78       0.858  -9.089  -5.947  1.00  0.00           Q
ATOM   1369  H   GLN A  78       5.276  -9.125  -3.715  1.00  0.00           H
ATOM   1370  HA  GLN A  78       2.549  -8.436  -3.328  1.00  0.00           H
ATOM   1371 1HB  GLN A  78       3.070  -9.557  -6.063  1.00  0.00           H
ATOM   1372 2HB  GLN A  78       3.096  -7.819  -5.795  1.00  0.00           H
ATOM   1373 1HG  GLN A  78       0.787  -9.684  -5.300  1.00  0.00           H
ATOM   1374 2HG  GLN A  78       0.930  -8.493  -6.593  1.00  0.00           H
ATOM   1375 1HE2 GLN A  78       1.596  -6.234  -5.576  1.00  0.00           H
ATOM   1376 2HE2 GLN A  78       0.544  -5.712  -4.310  1.00  0.00           H
ATOM   1377  N   ARG A  79       2.258 -10.802  -2.691  1.00  0.00           N
ATOM   1378  CA  ARG A  79       2.088 -12.186  -2.265  1.00  0.00           C
ATOM   1379  C   ARG A  79       0.653 -12.448  -1.821  1.00  0.00           C
ATOM   1380  O   ARG A  79      -0.227 -11.605  -2.004  1.00  0.00           O
ATOM   1381  CB  ARG A  79       3.057 -12.513  -1.126  1.00  0.00           C
ATOM   1382  CG  ARG A  79       3.782 -13.837  -1.303  1.00  0.00           C
ATOM   1383  CD  ARG A  79       4.875 -13.739  -2.355  1.00  0.00           C
ATOM   1384  NE  ARG A  79       4.443 -14.271  -3.646  1.00  0.00           N
ATOM   1385  CZ  ARG A  79       4.201 -15.561  -3.872  1.00  0.00           C
ATOM   1386  NH1 ARG A  79       4.347 -16.451  -2.898  1.00  0.00           N
ATOM   1387  NH2 ARG A  79       3.811 -15.961  -5.074  1.00  0.00           N
ATOM   1388  QB  ARG A  79       3.153 -12.140  -0.630  1.00  0.00           Q
ATOM   1389  QD  ARG A  79       5.440 -13.498  -2.247  1.00  0.00           Q
ATOM   1390  QG  ARG A  79       3.647 -14.356  -0.985  1.00  0.00           Q
ATOM   1391  QH1 ARG A  79       4.402 -16.787  -2.531  1.00  0.00           Q
ATOM   1392  QH2 ARG A  79       3.664 -16.112  -5.528  1.00  0.00           Q
ATOM   1393  H   ARG A  79       1.735 -10.100  -2.251  1.00  0.00           H
ATOM   1394  HA  ARG A  79       2.313 -12.822  -3.110  1.00  0.00           H
ATOM   1395 1HB  ARG A  79       2.507 -12.550  -0.198  1.00  0.00           H
ATOM   1396 2HB  ARG A  79       3.798 -11.728  -1.062  1.00  0.00           H
ATOM   1397 1HG  ARG A  79       3.068 -14.589  -1.608  1.00  0.00           H
ATOM   1398 2HG  ARG A  79       4.227 -14.122  -0.362  1.00  0.00           H
ATOM   1399 1HD  ARG A  79       5.735 -14.297  -2.015  1.00  0.00           H
ATOM   1400 2HD  ARG A  79       5.147 -12.700  -2.479  1.00  0.00           H
ATOM   1401  HE  ARG A  79       4.326 -13.635  -4.382  1.00  0.00           H
ATOM   1402 1HH1 ARG A  79       4.640 -16.156  -1.988  1.00  0.00           H
ATOM   1403 2HH1 ARG A  79       4.163 -17.419  -3.075  1.00  0.00           H
ATOM   1404 1HH2 ARG A  79       3.699 -15.293  -5.811  1.00  0.00           H
ATOM   1405 2HH2 ARG A  79       3.629 -16.930  -5.245  1.00  0.00           H
ATOM   1406  N   SEP A  80       0.456 -13.623  -1.244  1.00  0.00           N
ATOM   1407  CA  SEP A  80      -0.896 -14.025  -0.756  1.00  0.00           C
ATOM   1408  C   SEP A  80      -1.366 -13.045   0.288  1.00  0.00           C
ATOM   1409  O   SEP A  80      -0.582 -12.452   1.026  1.00  0.00           O
ATOM   1410  CB  SEP A  80      -0.883 -15.516  -0.307  1.00  0.00           C
ATOM   1411  OG  SEP A  80      -2.096 -16.191  -0.714  1.00  0.00           O
ATOM   1412  PS  SEP A  80      -2.109 -17.743  -1.177  1.00  0.00           P
ATOM   1413  OPA SEP A  80      -1.590 -18.576   0.000  1.00  0.00           O
ATOM   1414  OPB SEP A  80      -3.523 -18.174  -1.545  1.00  0.00           O
ATOM   1415  OPC SEP A  80      -1.156 -17.916  -2.354  1.00  0.00           O
ATOM   1416  QB  SEP A  80      -0.392 -15.845   0.034  1.00  0.00           Q
ATOM   1417  H   SEP A  80       1.222 -14.272  -1.124  1.00  0.00           H
ATOM   1418  HA  SEP A  80      -1.578 -13.940  -1.623  1.00  0.00           H
ATOM   1419 2HB  SEP A  80      -0.024 -16.074  -0.723  1.00  0.00           H
ATOM   1420 3HB  SEP A  80      -0.761 -15.617   0.791  1.00  0.00           H
ATOM   1421  N   PRO A  81      -2.696 -12.860   0.364  1.00  0.00           N
ATOM   1422  CA  PRO A  81      -3.309 -11.939   1.326  1.00  0.00           C
ATOM   1423  C   PRO A  81      -2.839 -12.196   2.755  1.00  0.00           C
ATOM   1424  O   PRO A  81      -2.808 -11.285   3.582  1.00  0.00           O
ATOM   1425  CB  PRO A  81      -4.806 -12.231   1.197  1.00  0.00           C
ATOM   1426  CG  PRO A  81      -4.968 -12.770  -0.181  1.00  0.00           C
ATOM   1427  CD  PRO A  81      -3.705 -13.529  -0.479  1.00  0.00           C
ATOM   1428  QB  PRO A  81      -5.233 -12.135   1.636  1.00  0.00           Q
ATOM   1429  QD  PRO A  81      -3.631 -14.005  -0.863  1.00  0.00           Q
ATOM   1430  QG  PRO A  81      -5.456 -12.696  -0.551  1.00  0.00           Q
ATOM   1431  HA  PRO A  81      -3.115 -10.909   1.067  1.00  0.00           H
ATOM   1432 1HB  PRO A  81      -5.366 -11.317   1.330  1.00  0.00           H
ATOM   1433 2HB  PRO A  81      -5.101 -12.954   1.943  1.00  0.00           H
ATOM   1434 1HG  PRO A  81      -5.091 -11.958  -0.882  1.00  0.00           H
ATOM   1435 2HG  PRO A  81      -5.821 -13.432  -0.219  1.00  0.00           H
ATOM   1436 1HD  PRO A  81      -3.450 -13.443  -1.525  1.00  0.00           H
ATOM   1437 2HD  PRO A  81      -3.813 -14.567  -0.200  1.00  0.00           H
ATOM   1438  N   PHE A  82      -2.473 -13.443   3.036  1.00  0.00           N
ATOM   1439  CA  PHE A  82      -2.003 -13.820   4.364  1.00  0.00           C
ATOM   1440  C   PHE A  82      -0.696 -14.605   4.277  1.00  0.00           C
ATOM   1441  O   PHE A  82      -0.696 -15.834   4.336  1.00  0.00           O
ATOM   1442  CB  PHE A  82      -3.065 -14.652   5.086  1.00  0.00           C
ATOM   1443  CG  PHE A  82      -3.644 -15.750   4.240  1.00  0.00           C
ATOM   1444  CD1 PHE A  82      -4.668 -15.483   3.344  1.00  0.00           C
ATOM   1445  CD2 PHE A  82      -3.166 -17.046   4.339  1.00  0.00           C
ATOM   1446  CE1 PHE A  82      -5.203 -16.492   2.563  1.00  0.00           C
ATOM   1447  CE2 PHE A  82      -3.698 -18.057   3.562  1.00  0.00           C
ATOM   1448  CZ  PHE A  82      -4.718 -17.780   2.673  1.00  0.00           C
ATOM   1449  QB  PHE A  82      -3.248 -14.556   5.676  1.00  0.00           Q
ATOM   1450  QD  PHE A  82      -3.709 -15.870   4.146  1.00  0.00           Q
ATOM   1451  QE  PHE A  82      -4.659 -17.668   2.760  1.00  0.00           Q
ATOM   1452  QR  PHE A  82      -4.375 -17.129   3.175  1.00  0.00           Q
ATOM   1453  H   PHE A  82      -2.521 -14.125   2.335  1.00  0.00           H
ATOM   1454  HA  PHE A  82      -1.829 -12.913   4.924  1.00  0.00           H
ATOM   1455 1HB  PHE A  82      -3.873 -14.005   5.392  1.00  0.00           H
ATOM   1456 2HB  PHE A  82      -2.623 -15.107   5.960  1.00  0.00           H
ATOM   1457 1HD  PHE A  82      -5.049 -14.477   3.258  1.00  0.00           H
ATOM   1458 2HD  PHE A  82      -2.369 -17.264   5.034  1.00  0.00           H
ATOM   1459 1HE  PHE A  82      -6.002 -16.272   1.870  1.00  0.00           H
ATOM   1460 2HE  PHE A  82      -3.316 -19.064   3.648  1.00  0.00           H
ATOM   1461  HZ  PHE A  82      -5.135 -18.569   2.064  1.00  0.00           H
ATOM   1462  N   PRO A  83       0.439 -13.899   4.137  1.00  0.00           N
ATOM   1463  CA  PRO A  83       1.757 -14.537   4.041  1.00  0.00           C
ATOM   1464  C   PRO A  83       2.202 -15.145   5.367  1.00  0.00           C
ATOM   1465  O   PRO A  83       1.744 -14.736   6.433  1.00  0.00           O
ATOM   1466  CB  PRO A  83       2.681 -13.384   3.645  1.00  0.00           C
ATOM   1467  CG  PRO A  83       2.005 -12.163   4.162  1.00  0.00           C
ATOM   1468  CD  PRO A  83       0.528 -12.429   4.057  1.00  0.00           C
ATOM   1469  QB  PRO A  83       3.216 -13.438   3.335  1.00  0.00           Q
ATOM   1470  QD  PRO A  83       0.074 -12.019   3.996  1.00  0.00           Q
ATOM   1471  QG  PRO A  83       2.279 -11.653   4.375  1.00  0.00           Q
ATOM   1472  HA  PRO A  83       1.773 -15.298   3.274  1.00  0.00           H
ATOM   1473 1HB  PRO A  83       2.782 -13.353   2.570  1.00  0.00           H
ATOM   1474 2HB  PRO A  83       3.651 -13.523   4.100  1.00  0.00           H
ATOM   1475 1HG  PRO A  83       2.274 -11.309   3.558  1.00  0.00           H
ATOM   1476 2HG  PRO A  83       2.285 -11.997   5.193  1.00  0.00           H
ATOM   1477 1HD  PRO A  83       0.147 -12.071   3.114  1.00  0.00           H
ATOM   1478 2HD  PRO A  83       0.002 -11.967   4.879  1.00  0.00           H
ATOM   1479  N   LYS A  84       3.098 -16.124   5.291  1.00  0.00           N
ATOM   1480  CA  LYS A  84       3.606 -16.789   6.486  1.00  0.00           C
ATOM   1481  C   LYS A  84       4.388 -15.813   7.360  1.00  0.00           C
ATOM   1482  O   LYS A  84       5.297 -15.130   6.886  1.00  0.00           O
ATOM   1483  CB  LYS A  84       4.496 -17.970   6.097  1.00  0.00           C
ATOM   1484  CG  LYS A  84       4.424 -19.134   7.073  1.00  0.00           C
ATOM   1485  CD  LYS A  84       5.479 -19.017   8.160  1.00  0.00           C
ATOM   1486  CE  LYS A  84       6.811 -19.595   7.706  1.00  0.00           C
ATOM   1487  NZ  LYS A  84       7.647 -20.031   8.859  1.00  0.00           N
ATOM   1488  QB  LYS A  84       4.860 -17.980   5.586  1.00  0.00           Q
ATOM   1489  QD  LYS A  84       5.381 -18.763   8.720  1.00  0.00           Q
ATOM   1490  QE  LYS A  84       6.983 -19.642   7.109  1.00  0.00           Q
ATOM   1491  QG  LYS A  84       4.013 -19.600   7.032  1.00  0.00           Q
ATOM   1492  QZ  LYS A  84       7.848 -20.136   9.135  1.00  0.00           Q
ATOM   1493  H   LYS A  84       3.425 -16.406   4.412  1.00  0.00           H
ATOM   1494  HA  LYS A  84       2.759 -17.156   7.045  1.00  0.00           H
ATOM   1495 1HB  LYS A  84       5.522 -17.633   6.049  1.00  0.00           H
ATOM   1496 2HB  LYS A  84       4.198 -18.327   5.123  1.00  0.00           H
ATOM   1497 1HG  LYS A  84       4.577 -20.055   6.531  1.00  0.00           H
ATOM   1498 2HG  LYS A  84       3.448 -19.144   7.534  1.00  0.00           H
ATOM   1499 1HD  LYS A  84       5.143 -19.553   9.034  1.00  0.00           H
ATOM   1500 2HD  LYS A  84       5.617 -17.974   8.405  1.00  0.00           H
ATOM   1501 1HE  LYS A  84       7.346 -18.839   7.150  1.00  0.00           H
ATOM   1502 2HE  LYS A  84       6.621 -20.444   7.069  1.00  0.00           H
ATOM   1503 1HZ  LYS A  84       7.459 -21.030   9.079  1.00  0.00           H
ATOM   1504 2HZ  LYS A  84       7.430 -19.456   9.698  1.00  0.00           H
ATOM   1505 3HZ  LYS A  84       8.656 -19.922   8.629  1.00  0.00           H
ATOM   1506  N   SER A  85       4.030 -15.755   8.638  1.00  0.00           N
ATOM   1507  CA  SER A  85       4.697 -14.862   9.579  1.00  0.00           C
ATOM   1508  C   SER A  85       5.652 -15.639  10.481  1.00  0.00           C
ATOM   1509  O   SER A  85       5.627 -16.869  10.515  1.00  0.00           O
ATOM   1510  CB  SER A  85       3.667 -14.118  10.430  1.00  0.00           C
ATOM   1511  OG  SER A  85       3.060 -13.068   9.694  1.00  0.00           O
ATOM   1512  QB  SER A  85       3.526 -14.255  11.021  1.00  0.00           Q
ATOM   1513  H   SER A  85       3.298 -16.324   8.956  1.00  0.00           H
ATOM   1514  HA  SER A  85       5.266 -14.144   9.007  1.00  0.00           H
ATOM   1515 1HB  SER A  85       4.153 -13.701  11.297  1.00  0.00           H
ATOM   1516 2HB  SER A  85       2.898 -14.809  10.745  1.00  0.00           H
ATOM   1517  HG  SER A  85       2.234 -13.379   9.316  1.00  0.00           H
ATOM   1518  N   SER A  86       6.493 -14.912  11.208  1.00  0.00           N
ATOM   1519  CA  SER A  86       7.455 -15.533  12.111  1.00  0.00           C
ATOM   1520  C   SER A  86       6.969 -15.468  13.555  1.00  0.00           C
ATOM   1521  O   SER A  86       6.225 -14.562  13.929  1.00  0.00           O
ATOM   1522  CB  SER A  86       8.816 -14.845  11.988  1.00  0.00           C
ATOM   1523  OG  SER A  86       8.769 -13.522  12.493  1.00  0.00           O
ATOM   1524  QB  SER A  86       9.329 -15.108  11.748  1.00  0.00           Q
ATOM   1525  H   SER A  86       6.465 -13.935  11.138  1.00  0.00           H
ATOM   1526  HA  SER A  86       7.558 -16.568  11.825  1.00  0.00           H
ATOM   1527 1HB  SER A  86       9.108 -14.811  10.949  1.00  0.00           H
ATOM   1528 2HB  SER A  86       9.551 -15.404  12.548  1.00  0.00           H
ATOM   1529  HG  SER A  86       9.345 -12.959  11.971  1.00  0.00           H
ATOM   1530  N   VAL A  87       7.393 -16.435  14.362  1.00  0.00           N
ATOM   1531  CA  VAL A  87       7.001 -16.487  15.765  1.00  0.00           C
ATOM   1532  C   VAL A  87       8.111 -17.082  16.624  1.00  0.00           C
ATOM   1533  O   VAL A  87       8.590 -18.185  16.360  1.00  0.00           O
ATOM   1534  CB  VAL A  87       5.718 -17.316  15.959  1.00  0.00           C
ATOM   1535  CG1 VAL A  87       5.213 -17.194  17.389  1.00  0.00           C
ATOM   1536  CG2 VAL A  87       4.647 -16.882  14.969  1.00  0.00           C
ATOM   1537  QG1 VAL A  87       5.093 -17.165  17.727  1.00  0.00           Q
ATOM   1538  QG2 VAL A  87       4.393 -16.779  14.734  1.00  0.00           Q
ATOM   1539  QQG VAL A  87       4.743 -16.972  16.231  1.00  0.00           Q
ATOM   1540  H   VAL A  87       7.984 -17.130  14.004  1.00  0.00           H
ATOM   1541  HA  VAL A  87       6.805 -15.477  16.094  1.00  0.00           H
ATOM   1542  HB  VAL A  87       5.951 -18.353  15.771  1.00  0.00           H
ATOM   1543 1HG1 VAL A  87       4.133 -17.227  17.394  1.00  0.00           H
ATOM   1544 2HG1 VAL A  87       5.545 -16.257  17.809  1.00  0.00           H
ATOM   1545 3HG1 VAL A  87       5.602 -18.012  17.977  1.00  0.00           H
ATOM   1546 1HG2 VAL A  87       5.001 -17.043  13.962  1.00  0.00           H
ATOM   1547 2HG2 VAL A  87       4.429 -15.833  15.110  1.00  0.00           H
ATOM   1548 3HG2 VAL A  87       3.749 -17.460  15.132  1.00  0.00           H
ATOM   1549  N   LYS A  88       8.515 -16.345  17.654  1.00  0.00           N
ATOM   1550  CA  LYS A  88       9.569 -16.801  18.553  1.00  0.00           C
ATOM   1551  C   LYS A  88       9.163 -16.606  20.010  1.00  0.00           C
ATOM   1552  O   LYS A  88       9.513 -15.604  20.634  1.00  0.00           O
ATOM   1553  CB  LYS A  88      10.870 -16.049  18.269  1.00  0.00           C
ATOM   1554  CG  LYS A  88      12.117 -16.810  18.686  1.00  0.00           C
ATOM   1555  CD  LYS A  88      13.308 -15.882  18.855  1.00  0.00           C
ATOM   1556  CE  LYS A  88      13.515 -15.502  20.313  1.00  0.00           C
ATOM   1557  NZ  LYS A  88      14.443 -14.347  20.461  1.00  0.00           N
ATOM   1558  QB  LYS A  88      10.894 -15.480  18.005  1.00  0.00           Q
ATOM   1559  QD  LYS A  88      13.666 -15.681  18.387  1.00  0.00           Q
ATOM   1560  QE  LYS A  88      13.243 -15.797  20.791  1.00  0.00           Q
ATOM   1561  QG  LYS A  88      12.137 -17.426  18.776  1.00  0.00           Q
ATOM   1562  QZ  LYS A  88      14.666 -14.070  20.496  1.00  0.00           Q
ATOM   1563  H   LYS A  88       8.094 -15.475  17.812  1.00  0.00           H
ATOM   1564  HA  LYS A  88       9.726 -17.854  18.372  1.00  0.00           H
ATOM   1565 1HB  LYS A  88      10.853 -15.109  18.801  1.00  0.00           H
ATOM   1566 2HB  LYS A  88      10.935 -15.849  17.209  1.00  0.00           H
ATOM   1567 1HG  LYS A  88      12.350 -17.544  17.929  1.00  0.00           H
ATOM   1568 2HG  LYS A  88      11.925 -17.309  19.625  1.00  0.00           H
ATOM   1569 1HD  LYS A  88      13.136 -14.983  18.281  1.00  0.00           H
ATOM   1570 2HD  LYS A  88      14.194 -16.378  18.494  1.00  0.00           H
ATOM   1571 1HE  LYS A  88      13.926 -16.353  20.838  1.00  0.00           H
ATOM   1572 2HE  LYS A  88      12.560 -15.241  20.744  1.00  0.00           H
ATOM   1573 1HZ  LYS A  88      13.919 -13.454  20.372  1.00  0.00           H
ATOM   1574 2HZ  LYS A  88      15.175 -14.381  19.723  1.00  0.00           H
ATOM   1575 3HZ  LYS A  88      14.904 -14.376  21.393  1.00  0.00           H
ATOM   1576  N   ARG A  89       8.422 -17.571  20.546  1.00  0.00           N
ATOM   1577  CA  ARG A  89       7.968 -17.504  21.931  1.00  0.00           C
ATOM   1578  C   ARG A  89       7.268 -18.798  22.335  1.00  0.00           C
ATOM   1579  O   ARG A  89       7.543 -19.359  23.395  1.00  0.00           O
ATOM   1580  CB  ARG A  89       7.024 -16.316  22.125  1.00  0.00           C
ATOM   1581  CG  ARG A  89       5.919 -16.243  21.084  1.00  0.00           C
ATOM   1582  CD  ARG A  89       4.627 -16.859  21.597  1.00  0.00           C
ATOM   1583  NE  ARG A  89       3.778 -15.873  22.261  1.00  0.00           N
ATOM   1584  CZ  ARG A  89       3.215 -14.839  21.638  1.00  0.00           C
ATOM   1585  NH1 ARG A  89       3.410 -14.653  20.338  1.00  0.00           N
ATOM   1586  NH2 ARG A  89       2.455 -13.991  22.316  1.00  0.00           N
ATOM   1587  QB  ARG A  89       7.082 -15.897  22.587  1.00  0.00           Q
ATOM   1588  QD  ARG A  89       4.480 -17.461  21.531  1.00  0.00           Q
ATOM   1589  QG  ARG A  89       5.986 -15.991  20.518  1.00  0.00           Q
ATOM   1590  QH1 ARG A  89       3.483 -14.582  19.849  1.00  0.00           Q
ATOM   1591  QH2 ARG A  89       2.169 -13.671  22.573  1.00  0.00           Q
ATOM   1592  H   ARG A  89       8.175 -18.345  19.998  1.00  0.00           H
ATOM   1593  HA  ARG A  89       8.837 -17.368  22.557  1.00  0.00           H
ATOM   1594 1HB  ARG A  89       7.598 -15.403  22.074  1.00  0.00           H
ATOM   1595 2HB  ARG A  89       6.566 -16.391  23.100  1.00  0.00           H
ATOM   1596 1HG  ARG A  89       6.235 -16.776  20.199  1.00  0.00           H
ATOM   1597 2HG  ARG A  89       5.738 -15.207  20.837  1.00  0.00           H
ATOM   1598 1HD  ARG A  89       4.872 -17.642  22.300  1.00  0.00           H
ATOM   1599 2HD  ARG A  89       4.088 -17.281  20.762  1.00  0.00           H
ATOM   1600  HE  ARG A  89       3.617 -15.987  23.221  1.00  0.00           H
ATOM   1601 1HH1 ARG A  89       3.981 -15.289  19.821  1.00  0.00           H
ATOM   1602 2HH1 ARG A  89       2.984 -13.874  19.877  1.00  0.00           H
ATOM   1603 1HH2 ARG A  89       2.305 -14.127  23.297  1.00  0.00           H
ATOM   1604 2HH2 ARG A  89       2.034 -13.214  21.849  1.00  0.00           H
ATOM   1605  N   THR A  90       6.360 -19.266  21.483  1.00  0.00           N
ATOM   1606  CA  THR A  90       5.621 -20.492  21.752  1.00  0.00           C
ATOM   1607  C   THR A  90       4.811 -20.368  23.039  1.00  0.00           C
ATOM   1608  CB  THR A  90       6.579 -21.679  21.851  1.00  0.00           C
ATOM   1609  CG2 THR A  90       5.897 -23.018  21.669  1.00  0.00           C
ATOM   1610  OG1 THR A  90       7.601 -21.582  20.875  1.00  0.00           O
ATOM   1611  OT1 THR A  90       4.014 -21.287  23.326  1.00  0.00           O
ATOM   1612  OT2 THR A  90       4.980 -19.355  23.748  1.00  0.00           O
ATOM   1613  QG2 THR A  90       5.734 -23.336  21.625  1.00  0.00           Q
ATOM   1614  H   THR A  90       6.186 -18.774  20.654  1.00  0.00           H
ATOM   1615  HA  THR A  90       4.943 -20.657  20.928  1.00  0.00           H
ATOM   1616  HB  THR A  90       7.042 -21.674  22.829  1.00  0.00           H
ATOM   1617 1HG  THR A  90       8.419 -21.941  21.230  1.00  0.00           H
ATOM   1618 1HG2 THR A  90       5.420 -23.049  20.700  1.00  0.00           H
ATOM   1619 2HG2 THR A  90       5.153 -23.151  22.440  1.00  0.00           H
ATOM   1620 3HG2 THR A  90       6.630 -23.808  21.736  1.00  0.00           H
TER    1621
ENDMDL
