# Supplementary material for: Data set of intrinsically disordered proteins analysed at a local protein conformation level
Source: Data Brief. 2020 Mar 5;29:105383. doi: 10.1016/j.dib.2020.105383 (PMC7078294; doi:10.1016/j.dib.2020.105383)
Supplement: Supplementary file 1 [file mmc1.zip › the data/1-DATA/PED1AAA-pdb/1AAA-32.pdb]

ATOM      1  N   GLY A  -1     -11.919   8.061 -31.755  1.00  0.00           N
ATOM      2  CA  GLY A  -1     -11.402   7.752 -33.082  1.00  0.00           C
ATOM      3  C   GLY A  -1     -11.362   8.997 -33.963  1.00  0.00           C
ATOM      4  O   GLY A  -1     -12.402   9.503 -34.386  1.00  0.00           O
ATOM      5  QA  GLY A  -1     -11.197   7.191 -33.258  1.00  0.00           Q
ATOM      6 1HA  GLY A  -1     -10.391   7.388 -32.975  1.00  0.00           H
ATOM      7 2HA  GLY A  -1     -12.004   6.995 -33.540  1.00  0.00           H
ATOM      8 1HT  GLY A  -1     -12.886   8.439 -31.838  1.00  0.00           H
ATOM      9 2HT  GLY A  -1     -11.309   8.770 -31.300  1.00  0.00           H
ATOM     10 3HT  GLY A  -1     -11.935   7.197 -31.178  1.00  0.00           H
ATOM     11  N   SER A   0     -10.164   9.466 -34.321  1.00  0.00           N
ATOM     12  CA  SER A   0     -10.057  10.605 -35.232  1.00  0.00           C
ATOM     13  C   SER A   0      -9.371  10.167 -36.558  1.00  0.00           C
ATOM     14  O   SER A   0      -8.457  10.832 -37.044  1.00  0.00           O
ATOM     15  CB  SER A   0      -9.257  11.733 -34.577  1.00  0.00           C
ATOM     16  OG  SER A   0      -8.111  11.227 -33.913  1.00  0.00           O
ATOM     17  QB  SER A   0      -9.407  12.339 -34.594  1.00  0.00           Q
ATOM     18  H   SER A   0      -9.352   9.045 -33.970  1.00  0.00           H
ATOM     19  HA  SER A   0     -11.051  10.965 -35.456  1.00  0.00           H
ATOM     20 1HB  SER A   0      -8.937  12.435 -35.334  1.00  0.00           H
ATOM     21 2HB  SER A   0      -9.878  12.242 -33.854  1.00  0.00           H
ATOM     22  HG  SER A   0      -7.547  10.778 -34.548  1.00  0.00           H
ATOM     23  N   MET A   1      -9.905   9.089 -37.155  1.00  0.00           N
ATOM     24  CA  MET A   1      -9.442   8.589 -38.463  1.00  0.00           C
ATOM     25  C   MET A   1     -10.371   7.524 -39.070  1.00  0.00           C
ATOM     26  O   MET A   1     -10.774   7.625 -40.229  1.00  0.00           O
ATOM     27  CB  MET A   1      -8.010   8.064 -38.371  1.00  0.00           C
ATOM     28  CG  MET A   1      -7.912   6.556 -38.196  1.00  0.00           C
ATOM     29  SD  MET A   1      -6.231   6.004 -37.850  1.00  0.00           S
ATOM     30  CE  MET A   1      -5.525   6.009 -39.495  1.00  0.00           C
ATOM     31  QB  MET A   1      -7.495   8.413 -38.400  1.00  0.00           Q
ATOM     32  QE  MET A   1      -5.384   6.010 -39.827  1.00  0.00           Q
ATOM     33  QG  MET A   1      -8.389   6.158 -38.237  1.00  0.00           Q
ATOM     34  H   MET A   1     -10.632   8.616 -36.701  1.00  0.00           H
ATOM     35  HA  MET A   1      -9.466   9.435 -39.135  1.00  0.00           H
ATOM     36 1HB  MET A   1      -7.476   8.314 -39.275  1.00  0.00           H
ATOM     37 2HB  MET A   1      -7.515   8.514 -37.523  1.00  0.00           H
ATOM     38 1HG  MET A   1      -8.539   6.248 -37.372  1.00  0.00           H
ATOM     39 2HG  MET A   1      -8.241   6.068 -39.101  1.00  0.00           H
ATOM     40 1HE  MET A   1      -5.576   7.007 -39.906  1.00  0.00           H
ATOM     41 2HE  MET A   1      -6.081   5.332 -40.127  1.00  0.00           H
ATOM     42 3HE  MET A   1      -4.495   5.692 -39.446  1.00  0.00           H
ATOM     43  N   THR A   2     -11.436   7.216 -38.320  1.00  0.00           N
ATOM     44  CA  THR A   2     -12.795   7.200 -38.887  1.00  0.00           C
ATOM     45  C   THR A   2     -13.574   8.469 -38.601  1.00  0.00           C
ATOM     46  O   THR A   2     -13.893   8.767 -37.451  1.00  0.00           O
ATOM     47  CB  THR A   2     -13.583   5.943 -38.406  1.00  0.00           C
ATOM     48  CG2 THR A   2     -14.437   5.385 -39.534  1.00  0.00           C
ATOM     49  OG1 THR A   2     -12.662   4.931 -37.978  1.00  0.00           O
ATOM     50  QG2 THR A   2     -14.639   5.252 -39.802  1.00  0.00           Q
ATOM     51  H   THR A   2     -11.308   6.997 -37.374  1.00  0.00           H
ATOM     52  HA  THR A   2     -12.678   7.149 -39.959  1.00  0.00           H
ATOM     53  HB  THR A   2     -14.225   6.214 -37.581  1.00  0.00           H
ATOM     54 1HG  THR A   2     -12.820   4.723 -37.055  1.00  0.00           H
ATOM     55 1HG2 THR A   2     -13.801   5.105 -40.362  1.00  0.00           H
ATOM     56 2HG2 THR A   2     -15.141   6.136 -39.860  1.00  0.00           H
ATOM     57 3HG2 THR A   2     -14.975   4.517 -39.184  1.00  0.00           H
ATOM     58  N   PRO A   3     -13.947   9.196 -39.660  1.00  0.00           N
ATOM     59  CA  PRO A   3     -14.744  10.379 -39.528  1.00  0.00           C
ATOM     60  C   PRO A   3     -16.154  10.128 -38.954  1.00  0.00           C
ATOM     61  O   PRO A   3     -16.988   9.482 -39.590  1.00  0.00           O
ATOM     62  CB  PRO A   3     -14.811  10.915 -40.957  1.00  0.00           C
ATOM     63  CG  PRO A   3     -13.623  10.322 -41.635  1.00  0.00           C
ATOM     64  CD  PRO A   3     -13.418   8.969 -41.012  1.00  0.00           C
ATOM     65  QB  PRO A   3     -15.252  11.296 -41.179  1.00  0.00           Q
ATOM     66  QD  PRO A   3     -13.169   8.474 -41.297  1.00  0.00           Q
ATOM     67  QG  PRO A   3     -13.289  10.597 -42.085  1.00  0.00           Q
ATOM     68  HA  PRO A   3     -14.309  11.070 -38.821  1.00  0.00           H
ATOM     69 1HB  PRO A   3     -15.736  10.598 -41.418  1.00  0.00           H
ATOM     70 2HB  PRO A   3     -14.768  11.993 -40.940  1.00  0.00           H
ATOM     71 1HG  PRO A   3     -13.816  10.237 -42.694  1.00  0.00           H
ATOM     72 2HG  PRO A   3     -12.763  10.956 -41.477  1.00  0.00           H
ATOM     73 1HD  PRO A   3     -13.970   8.228 -41.570  1.00  0.00           H
ATOM     74 2HD  PRO A   3     -12.367   8.721 -41.025  1.00  0.00           H
ATOM     75  N   SER A   4     -16.669  11.069 -38.192  1.00  0.00           N
ATOM     76  CA  SER A   4     -18.082  11.368 -38.130  1.00  0.00           C
ATOM     77  C   SER A   4     -18.430  12.689 -38.798  1.00  0.00           C
ATOM     78  O   SER A   4     -19.273  13.441 -38.307  1.00  0.00           O
ATOM     79  CB  SER A   4     -18.555  11.377 -36.674  1.00  0.00           C
ATOM     80  OG  SER A   4     -18.586  10.066 -36.140  1.00  0.00           O
ATOM     81  QB  SER A   4     -18.717  11.886 -36.351  1.00  0.00           Q
ATOM     82  H   SER A   4     -16.060  11.597 -37.636  1.00  0.00           H
ATOM     83  HA  SER A   4     -18.595  10.590 -38.674  1.00  0.00           H
ATOM     84 1HB  SER A   4     -17.883  11.977 -36.080  1.00  0.00           H
ATOM     85 2HB  SER A   4     -19.551  11.795 -36.622  1.00  0.00           H
ATOM     86  HG  SER A   4     -17.705   9.686 -36.172  1.00  0.00           H
ATOM     87  N   TPO A   5     -17.684  12.984 -39.851  1.00  0.00           N
ATOM     88  CA  TPO A   5     -17.822  14.296 -40.548  1.00  0.00           C
ATOM     89  C   TPO A   5     -18.174  14.049 -42.002  1.00  0.00           C
ATOM     90  O   TPO A   5     -17.855  13.011 -42.580  1.00  0.00           O
ATOM     91  CB  TPO A   5     -16.612  15.236 -40.209  1.00  0.00           C
ATOM     92  CG2 TPO A   5     -16.601  15.723 -38.749  1.00  0.00           C
ATOM     93  OG1 TPO A   5     -15.359  14.521 -40.413  1.00  0.00           O
ATOM     94  PS  TPO A   5     -13.872  15.136 -40.173  1.00  0.00           P
ATOM     95  OPA TPO A   5     -13.636  16.352 -41.074  1.00  0.00           O
ATOM     96  OPB TPO A   5     -12.822  14.070 -40.498  1.00  0.00           O
ATOM     97  OPC TPO A   5     -13.694  15.556 -38.709  1.00  0.00           O
ATOM     98  QG2 TPO A   5     -16.594  15.851 -38.372  1.00  0.00           Q
ATOM     99  H   TPO A   5     -16.963  12.431 -40.325  1.00  0.00           H
ATOM    100  HA  TPO A   5     -18.704  14.799 -40.119  1.00  0.00           H
ATOM    101  HB  TPO A   5     -16.655  16.116 -40.882  1.00  0.00           H
ATOM    102 1HG2 TPO A   5     -15.733  16.379 -38.561  1.00  0.00           H
ATOM    103 2HG2 TPO A   5     -17.514  16.298 -38.509  1.00  0.00           H
ATOM    104 3HG2 TPO A   5     -16.533  14.875 -38.048  1.00  0.00           H
ATOM    105  N   PRO A   6     -18.849  14.914 -42.777  1.00  0.00           N
ATOM    106  CA  PRO A   6     -19.368  16.202 -42.253  1.00  0.00           C
ATOM    107  C   PRO A   6     -20.834  16.090 -41.760  1.00  0.00           C
ATOM    108  O   PRO A   6     -21.747  16.651 -42.366  1.00  0.00           O
ATOM    109  CB  PRO A   6     -19.270  17.138 -43.466  1.00  0.00           C
ATOM    110  CG  PRO A   6     -19.438  16.241 -44.646  1.00  0.00           C
ATOM    111  CD  PRO A   6     -18.991  14.877 -44.200  1.00  0.00           C
ATOM    112  QB  PRO A   6     -19.180  17.755 -43.439  1.00  0.00           Q
ATOM    113  QD  PRO A   6     -18.890  14.390 -44.575  1.00  0.00           Q
ATOM    114  QG  PRO A   6     -19.652  16.417 -45.205  1.00  0.00           Q
ATOM    115  HA  PRO A   6     -18.813  16.544 -41.392  1.00  0.00           H
ATOM    116 1HB  PRO A   6     -20.052  17.882 -43.412  1.00  0.00           H
ATOM    117 2HB  PRO A   6     -18.308  17.629 -43.467  1.00  0.00           H
ATOM    118 1HG  PRO A   6     -20.475  16.232 -44.948  1.00  0.00           H
ATOM    119 2HG  PRO A   6     -18.829  16.602 -45.463  1.00  0.00           H
ATOM    120 1HD  PRO A   6     -19.732  14.145 -44.484  1.00  0.00           H
ATOM    121 2HD  PRO A   6     -18.048  14.635 -44.667  1.00  0.00           H
ATOM    122  N   PRO A   7     -21.021  15.457 -40.602  1.00  0.00           N
ATOM    123  CA  PRO A   7     -22.333  15.381 -39.966  1.00  0.00           C
ATOM    124  C   PRO A   7     -22.453  16.302 -38.748  1.00  0.00           C
ATOM    125  O   PRO A   7     -21.726  16.149 -37.767  1.00  0.00           O
ATOM    126  CB  PRO A   7     -22.442  13.912 -39.567  1.00  0.00           C
ATOM    127  CG  PRO A   7     -21.056  13.530 -39.165  1.00  0.00           C
ATOM    128  CD  PRO A   7     -20.137  14.464 -39.901  1.00  0.00           C
ATOM    129  QB  PRO A   7     -22.966  13.573 -39.579  1.00  0.00           Q
ATOM    130  QD  PRO A   7     -19.514  14.428 -39.902  1.00  0.00           Q
ATOM    131  QG  PRO A   7     -20.910  13.072 -38.768  1.00  0.00           Q
ATOM    132  HA  PRO A   7     -23.124  15.708 -40.624  1.00  0.00           H
ATOM    133 1HB  PRO A   7     -23.140  13.811 -38.749  1.00  0.00           H
ATOM    134 2HB  PRO A   7     -22.790  13.334 -40.410  1.00  0.00           H
ATOM    135 1HG  PRO A   7     -20.948  13.641 -38.096  1.00  0.00           H
ATOM    136 2HG  PRO A   7     -20.871  12.502 -39.441  1.00  0.00           H
ATOM    137 1HD  PRO A   7     -19.482  14.955 -39.196  1.00  0.00           H
ATOM    138 2HD  PRO A   7     -19.546  13.902 -40.609  1.00  0.00           H
ATOM    139  N   ARG A   8     -23.614  16.908 -38.555  1.00  0.00           N
ATOM    140  CA  ARG A   8     -23.971  17.338 -37.185  1.00  0.00           C
ATOM    141  C   ARG A   8     -24.670  16.230 -36.411  1.00  0.00           C
ATOM    142  O   ARG A   8     -24.867  16.335 -35.200  1.00  0.00           O
ATOM    143  CB  ARG A   8     -24.852  18.590 -37.218  1.00  0.00           C
ATOM    144  CG  ARG A   8     -25.030  19.259 -35.865  1.00  0.00           C
ATOM    145  CD  ARG A   8     -25.603  18.292 -34.842  1.00  0.00           C
ATOM    146  NE  ARG A   8     -26.093  18.982 -33.652  1.00  0.00           N
ATOM    147  CZ  ARG A   8     -25.384  19.148 -32.540  1.00  0.00           C
ATOM    148  NH1 ARG A   8     -24.150  18.673 -32.464  1.00  0.00           N
ATOM    149  NH2 ARG A   8     -25.914  19.790 -31.507  1.00  0.00           N
ATOM    150  QB  ARG A   8     -25.126  18.825 -37.727  1.00  0.00           Q
ATOM    151  QD  ARG A   8     -25.632  17.672 -34.908  1.00  0.00           Q
ATOM    152  QG  ARG A   8     -24.889  19.852 -35.735  1.00  0.00           Q
ATOM    153  QH1 ARG A   8     -23.683  18.494 -32.435  1.00  0.00           Q
ATOM    154  QH2 ARG A   8     -26.113  20.031 -31.117  1.00  0.00           Q
ATOM    155  H   ARG A   8     -24.225  17.067 -39.303  1.00  0.00           H
ATOM    156  HA  ARG A   8     -23.046  17.571 -36.677  1.00  0.00           H
ATOM    157 1HB  ARG A   8     -24.414  19.323 -37.880  1.00  0.00           H
ATOM    158 2HB  ARG A   8     -25.836  18.327 -37.575  1.00  0.00           H
ATOM    159 1HG  ARG A   8     -24.073  19.609 -35.508  1.00  0.00           H
ATOM    160 2HG  ARG A   8     -25.707  20.095 -35.963  1.00  0.00           H
ATOM    161 1HD  ARG A   8     -26.428  17.750 -35.280  1.00  0.00           H
ATOM    162 2HD  ARG A   8     -24.837  17.595 -34.536  1.00  0.00           H
ATOM    163  HE  ARG A   8     -26.999  19.357 -33.642  1.00  0.00           H
ATOM    164 1HH1 ARG A   8     -23.750  18.190 -33.244  1.00  0.00           H
ATOM    165 2HH1 ARG A   8     -23.616  18.799 -31.626  1.00  0.00           H
ATOM    166 1HH2 ARG A   8     -26.846  20.148 -31.564  1.00  0.00           H
ATOM    167 2HH2 ARG A   8     -25.381  19.915 -30.670  1.00  0.00           H
ATOM    168  N   SER A   9     -24.621  15.057 -37.033  1.00  0.00           N
ATOM    169  CA  SER A   9     -24.810  13.790 -36.307  1.00  0.00           C
ATOM    170  C   SER A   9     -23.630  13.322 -35.445  1.00  0.00           C
ATOM    171  O   SER A   9     -22.790  14.124 -35.040  1.00  0.00           O
ATOM    172  CB  SER A   9     -25.221  12.681 -37.278  1.00  0.00           C
ATOM    173  OG  SER A   9     -26.547  12.871 -37.739  1.00  0.00           O
ATOM    174  QB  SER A   9     -24.859  12.205 -37.454  1.00  0.00           Q
ATOM    175  H   SER A   9     -24.454  15.036 -37.999  1.00  0.00           H
ATOM    176  HA  SER A   9     -25.598  14.001 -35.599  1.00  0.00           H
ATOM    177 1HB  SER A   9     -24.556  12.683 -38.130  1.00  0.00           H
ATOM    178 2HB  SER A   9     -25.161  11.725 -36.779  1.00  0.00           H
ATOM    179  HG  SER A   9     -26.611  13.714 -38.191  1.00  0.00           H
ATOM    180  N   ARG A  10     -23.731  12.106 -34.913  1.00  0.00           N
ATOM    181  CA  ARG A  10     -22.874  11.640 -33.835  1.00  0.00           C
ATOM    182  C   ARG A  10     -21.395  11.960 -34.044  1.00  0.00           C
ATOM    183  O   ARG A  10     -20.862  11.789 -35.141  1.00  0.00           O
ATOM    184  CB  ARG A  10     -23.055  10.135 -33.608  1.00  0.00           C
ATOM    185  CG  ARG A  10     -24.506   9.680 -33.588  1.00  0.00           C
ATOM    186  CD  ARG A  10     -25.188   9.954 -34.919  1.00  0.00           C
ATOM    187  NE  ARG A  10     -26.514   9.349 -34.990  1.00  0.00           N
ATOM    188  CZ  ARG A  10     -27.249   9.285 -36.095  1.00  0.00           C
ATOM    189  NH1 ARG A  10     -26.785   9.790 -37.229  1.00  0.00           N
ATOM    190  NH2 ARG A  10     -28.445   8.715 -36.063  1.00  0.00           N
ATOM    191  QB  ARG A  10     -22.592   9.725 -33.527  1.00  0.00           Q
ATOM    192  QD  ARG A  10     -24.943  10.283 -35.390  1.00  0.00           Q
ATOM    193  QG  ARG A  10     -24.794   9.415 -33.104  1.00  0.00           Q
ATOM    194  QH1 ARG A  10     -26.611   9.982 -37.658  1.00  0.00           Q
ATOM    195  QH2 ARG A  10     -28.897   8.500 -36.052  1.00  0.00           Q
ATOM    196  H   ARG A  10     -24.413  11.499 -35.263  1.00  0.00           H
ATOM    197  HA  ARG A  10     -23.189  12.183 -32.957  1.00  0.00           H
ATOM    198 1HB  ARG A  10     -22.562   9.589 -34.398  1.00  0.00           H
ATOM    199 2HB  ARG A  10     -22.624   9.861 -32.656  1.00  0.00           H
ATOM    200 1HG  ARG A  10     -24.549   8.619 -33.394  1.00  0.00           H
ATOM    201 2HG  ARG A  10     -25.040  10.211 -32.814  1.00  0.00           H
ATOM    202 1HD  ARG A  10     -25.296  11.020 -35.057  1.00  0.00           H
ATOM    203 2HD  ARG A  10     -24.589   9.548 -35.722  1.00  0.00           H
ATOM    204  HE  ARG A  10     -26.917   8.955 -34.187  1.00  0.00           H
ATOM    205 1HH1 ARG A  10     -25.883  10.222 -37.253  1.00  0.00           H
ATOM    206 2HH1 ARG A  10     -27.338   9.743 -38.061  1.00  0.00           H
ATOM    207 1HH2 ARG A  10     -28.795   8.333 -35.208  1.00  0.00           H
ATOM    208 2HH2 ARG A  10     -28.999   8.666 -36.895  1.00  0.00           H
ATOM    209  N   GLY A  11     -20.600  11.840 -32.982  1.00  0.00           N
ATOM    210  CA  GLY A  11     -19.217  11.504 -33.135  1.00  0.00           C
ATOM    211  C   GLY A  11     -18.373  12.664 -32.605  1.00  0.00           C
ATOM    212  O   GLY A  11     -17.363  12.454 -31.934  1.00  0.00           O
ATOM    213  QA  GLY A  11     -18.995  10.967 -33.374  1.00  0.00           Q
ATOM    214  H   GLY A  11     -20.965  11.986 -32.083  1.00  0.00           H
ATOM    215 1HA  GLY A  11     -18.990  10.604 -32.582  1.00  0.00           H
ATOM    216 2HA  GLY A  11     -18.998  11.329 -34.167  1.00  0.00           H
ATOM    217  N   THR A  12     -19.017  13.405 -31.701  1.00  0.00           N
ATOM    218  CA  THR A  12     -18.510  13.405 -30.291  1.00  0.00           C
ATOM    219  C   THR A  12     -18.618  12.085 -29.535  1.00  0.00           C
ATOM    220  O   THR A  12     -17.943  11.879 -28.526  1.00  0.00           O
ATOM    221  CB  THR A  12     -19.144  14.571 -29.470  1.00  0.00           C
ATOM    222  CG2 THR A  12     -20.610  14.284 -29.186  1.00  0.00           C
ATOM    223  OG1 THR A  12     -18.451  14.717 -28.226  1.00  0.00           O
ATOM    224  QG2 THR A  12     -20.958  14.216 -29.119  1.00  0.00           Q
ATOM    225  H   THR A  12     -19.802  13.936 -31.953  1.00  0.00           H
ATOM    226  HA  THR A  12     -17.445  13.561 -30.396  1.00  0.00           H
ATOM    227  HB  THR A  12     -19.070  15.490 -30.033  1.00  0.00           H
ATOM    228 1HG  THR A  12     -18.073  15.598 -28.171  1.00  0.00           H
ATOM    229 1HG2 THR A  12     -20.696  13.369 -28.619  1.00  0.00           H
ATOM    230 2HG2 THR A  12     -21.146  14.179 -30.119  1.00  0.00           H
ATOM    231 3HG2 THR A  12     -21.033  15.100 -28.619  1.00  0.00           H
ATOM    232  N   ARG A  13     -19.864  11.596 -29.551  1.00  0.00           N
ATOM    233  CA  ARG A  13     -20.366  10.889 -28.407  1.00  0.00           C
ATOM    234  C   ARG A  13     -20.063   9.392 -28.500  1.00  0.00           C
ATOM    235  O   ARG A  13     -19.408   8.826 -27.625  1.00  0.00           O
ATOM    236  CB  ARG A  13     -21.875  11.107 -28.250  1.00  0.00           C
ATOM    237  CG  ARG A  13     -22.279  12.564 -28.091  1.00  0.00           C
ATOM    238  CD  ARG A  13     -23.647  12.690 -27.443  1.00  0.00           C
ATOM    239  NE  ARG A  13     -24.023  14.084 -27.226  1.00  0.00           N
ATOM    240  CZ  ARG A  13     -24.574  14.862 -28.152  1.00  0.00           C
ATOM    241  NH1 ARG A  13     -24.814  14.382 -29.364  1.00  0.00           N
ATOM    242  NH2 ARG A  13     -24.882  16.119 -27.864  1.00  0.00           N
ATOM    243  QB  ARG A  13     -22.306  10.656 -28.247  1.00  0.00           Q
ATOM    244  QD  ARG A  13     -24.016  12.213 -27.283  1.00  0.00           Q
ATOM    245  QG  ARG A  13     -21.935  13.054 -28.267  1.00  0.00           Q
ATOM    246  QH1 ARG A  13     -24.905  14.201 -29.820  1.00  0.00           Q
ATOM    247  QH2 ARG A  13     -24.999  16.593 -27.756  1.00  0.00           Q
ATOM    248  H   ARG A  13     -20.431  11.719 -30.341  1.00  0.00           H
ATOM    249  HA  ARG A  13     -19.864  11.286 -27.538  1.00  0.00           H
ATOM    250 1HB  ARG A  13     -22.387  10.728 -29.122  1.00  0.00           H
ATOM    251 2HB  ARG A  13     -22.225  10.584 -27.372  1.00  0.00           H
ATOM    252 1HG  ARG A  13     -21.557  13.073 -27.472  1.00  0.00           H
ATOM    253 2HG  ARG A  13     -22.314  13.035 -29.062  1.00  0.00           H
ATOM    254 1HD  ARG A  13     -24.392  12.236 -28.080  1.00  0.00           H
ATOM    255 2HD  ARG A  13     -23.641  12.190 -26.486  1.00  0.00           H
ATOM    256  HE  ARG A  13     -23.872  14.502 -26.353  1.00  0.00           H
ATOM    257 1HH1 ARG A  13     -24.582  13.433 -29.581  1.00  0.00           H
ATOM    258 2HH1 ARG A  13     -25.229  14.968 -30.061  1.00  0.00           H
ATOM    259 1HH2 ARG A  13     -24.700  16.482 -26.950  1.00  0.00           H
ATOM    260 2HH2 ARG A  13     -25.297  16.705 -28.560  1.00  0.00           H
ATOM    261  N   TYR A  14     -21.157   8.647 -28.644  1.00  0.00           N
ATOM    262  CA  TYR A  14     -21.350   7.581 -27.681  1.00  0.00           C
ATOM    263  C   TYR A  14     -20.775   6.249 -28.174  1.00  0.00           C
ATOM    264  O   TYR A  14     -21.183   5.179 -27.717  1.00  0.00           O
ATOM    265  CB  TYR A  14     -22.848   7.427 -27.348  1.00  0.00           C
ATOM    266  CG  TYR A  14     -23.128   7.192 -25.880  1.00  0.00           C
ATOM    267  CD1 TYR A  14     -22.946   8.206 -24.950  1.00  0.00           C
ATOM    268  CD2 TYR A  14     -23.575   5.956 -25.432  1.00  0.00           C
ATOM    269  CE1 TYR A  14     -23.200   8.000 -23.607  1.00  0.00           C
ATOM    270  CE2 TYR A  14     -23.834   5.731 -24.093  1.00  0.00           C
ATOM    271  CZ  TYR A  14     -23.647   6.750 -23.183  1.00  0.00           C
ATOM    272  OH  TYR A  14     -23.903   6.533 -21.849  1.00  0.00           O
ATOM    273  QB  TYR A  14     -23.314   7.455 -27.762  1.00  0.00           Q
ATOM    274  QD  TYR A  14     -23.162   7.163 -25.701  1.00  0.00           Q
ATOM    275  QE  TYR A  14     -23.616   6.783 -23.332  1.00  0.00           Q
ATOM    276  QR  TYR A  14     -23.390   6.973 -24.517  1.00  0.00           Q
ATOM    277  H   TYR A  14     -21.798   8.810 -29.366  1.00  0.00           H
ATOM    278  HA  TYR A  14     -20.813   7.854 -26.784  1.00  0.00           H
ATOM    279 1HB  TYR A  14     -23.375   8.326 -27.634  1.00  0.00           H
ATOM    280 2HB  TYR A  14     -23.252   6.584 -27.889  1.00  0.00           H
ATOM    281 1HD  TYR A  14     -22.599   9.178 -25.271  1.00  0.00           H
ATOM    282 2HD  TYR A  14     -23.725   5.149 -26.132  1.00  0.00           H
ATOM    283 1HE  TYR A  14     -23.052   8.803 -22.900  1.00  0.00           H
ATOM    284 2HE  TYR A  14     -24.181   4.763 -23.765  1.00  0.00           H
ATOM    285  HH  TYR A  14     -23.340   5.827 -21.525  1.00  0.00           H
ATOM    286  N   LEU A  15     -19.475   6.243 -28.490  1.00  0.00           N
ATOM    287  CA  LEU A  15     -18.689   5.031 -28.221  1.00  0.00           C
ATOM    288  C   LEU A  15     -18.375   4.833 -26.734  1.00  0.00           C
ATOM    289  O   LEU A  15     -17.604   3.947 -26.366  1.00  0.00           O
ATOM    290  CB  LEU A  15     -17.403   5.059 -29.060  1.00  0.00           C
ATOM    291  CG  LEU A  15     -17.542   5.574 -30.495  1.00  0.00           C
ATOM    292  CD1 LEU A  15     -18.298   6.893 -30.523  1.00  0.00           C
ATOM    293  CD2 LEU A  15     -16.174   5.794 -31.122  1.00  0.00           C
ATOM    294  QB  LEU A  15     -16.840   4.880 -28.864  1.00  0.00           Q
ATOM    295  QD1 LEU A  15     -18.476   7.206 -30.529  1.00  0.00           Q
ATOM    296  QD2 LEU A  15     -15.851   5.847 -31.271  1.00  0.00           Q
ATOM    297  QQD LEU A  15     -17.164   6.526 -30.900  1.00  0.00           Q
ATOM    298  H   LEU A  15     -19.055   7.031 -28.893  1.00  0.00           H
ATOM    299  HA  LEU A  15     -19.291   4.180 -28.506  1.00  0.00           H
ATOM    300 1HB  LEU A  15     -16.676   5.701 -28.585  1.00  0.00           H
ATOM    301 2HB  LEU A  15     -17.003   4.060 -29.141  1.00  0.00           H
ATOM    302  HG  LEU A  15     -18.084   4.849 -31.086  1.00  0.00           H
ATOM    303 1HD1 LEU A  15     -17.760   7.627 -29.939  1.00  0.00           H
ATOM    304 2HD1 LEU A  15     -19.284   6.754 -30.105  1.00  0.00           H
ATOM    305 3HD1 LEU A  15     -18.384   7.237 -31.542  1.00  0.00           H
ATOM    306 1HD2 LEU A  15     -15.405   5.537 -30.410  1.00  0.00           H
ATOM    307 2HD2 LEU A  15     -16.075   5.171 -31.999  1.00  0.00           H
ATOM    308 3HD2 LEU A  15     -16.071   6.831 -31.405  1.00  0.00           H
ATOM    309  N   ALA A  16     -18.522   5.924 -25.975  1.00  0.00           N
ATOM    310  CA  ALA A  16     -17.793   6.136 -24.709  1.00  0.00           C
ATOM    311  C   ALA A  16     -18.214   5.285 -23.539  1.00  0.00           C
ATOM    312  O   ALA A  16     -17.814   5.536 -22.402  1.00  0.00           O
ATOM    313  CB  ALA A  16     -17.836   7.616 -24.327  1.00  0.00           C
ATOM    314  QB  ALA A  16     -17.845   7.966 -24.237  1.00  0.00           Q
ATOM    315  H   ALA A  16     -19.144   6.619 -26.276  1.00  0.00           H
ATOM    316  HA  ALA A  16     -16.787   5.809 -24.921  1.00  0.00           H
ATOM    317 1HB  ALA A  16     -18.443   7.745 -23.444  1.00  0.00           H
ATOM    318 2HB  ALA A  16     -18.259   8.188 -25.140  1.00  0.00           H
ATOM    319 3HB  ALA A  16     -16.833   7.965 -24.126  1.00  0.00           H
ATOM    320  N   GLN A  17     -19.314   4.615 -23.644  1.00  0.00           N
ATOM    321  CA  GLN A  17     -20.059   4.192 -22.467  1.00  0.00           C
ATOM    322  C   GLN A  17     -19.668   2.758 -22.085  1.00  0.00           C
ATOM    323  O   GLN A  17     -19.837   1.827 -22.873  1.00  0.00           O
ATOM    324  CB  GLN A  17     -21.563   4.285 -22.719  1.00  0.00           C
ATOM    325  CG  GLN A  17     -22.416   3.690 -21.611  1.00  0.00           C
ATOM    326  CD  GLN A  17     -23.166   2.449 -22.057  1.00  0.00           C
ATOM    327  NE2 GLN A  17     -22.755   1.295 -21.546  1.00  0.00           N
ATOM    328  OE1 GLN A  17     -24.103   2.531 -22.852  1.00  0.00           O
ATOM    329  QB  GLN A  17     -21.830   4.541 -23.223  1.00  0.00           Q
ATOM    330  QE2 GLN A  17     -22.604   0.869 -21.356  1.00  0.00           Q
ATOM    331  QG  GLN A  17     -22.465   3.915 -21.032  1.00  0.00           Q
ATOM    332  H   GLN A  17     -19.653   4.387 -24.535  1.00  0.00           H
ATOM    333  HA  GLN A  17     -19.812   4.852 -21.649  1.00  0.00           H
ATOM    334 1HB  GLN A  17     -21.850   5.323 -22.816  1.00  0.00           H
ATOM    335 2HB  GLN A  17     -21.810   3.759 -23.630  1.00  0.00           H
ATOM    336 1HG  GLN A  17     -21.785   3.414 -20.780  1.00  0.00           H
ATOM    337 2HG  GLN A  17     -23.144   4.417 -21.285  1.00  0.00           H
ATOM    338 1HE2 GLN A  17     -22.005   1.278 -20.915  1.00  0.00           H
ATOM    339 2HE2 GLN A  17     -23.202   0.460 -21.797  1.00  0.00           H
ATOM    340  N   PRO A  18     -19.152   2.587 -20.879  1.00  0.00           N
ATOM    341  CA  PRO A  18     -18.751   1.267 -20.408  1.00  0.00           C
ATOM    342  C   PRO A  18     -19.836   0.586 -19.571  1.00  0.00           C
ATOM    343  O   PRO A  18     -21.028   0.826 -19.770  1.00  0.00           O
ATOM    344  CB  PRO A  18     -17.505   1.557 -19.572  1.00  0.00           C
ATOM    345  CG  PRO A  18     -17.727   2.933 -19.038  1.00  0.00           C
ATOM    346  CD  PRO A  18     -18.657   3.611 -20.006  1.00  0.00           C
ATOM    347  QB  PRO A  18     -17.027   1.166 -19.493  1.00  0.00           Q
ATOM    348  QD  PRO A  18     -18.788   4.220 -20.011  1.00  0.00           Q
ATOM    349  QG  PRO A  18     -17.475   3.161 -18.515  1.00  0.00           Q
ATOM    350  HA  PRO A  18     -18.571   0.579 -21.221  1.00  0.00           H
ATOM    351 1HB  PRO A  18     -17.422   0.827 -18.782  1.00  0.00           H
ATOM    352 2HB  PRO A  18     -16.630   1.507 -20.203  1.00  0.00           H
ATOM    353 1HG  PRO A  18     -18.168   2.870 -18.054  1.00  0.00           H
ATOM    354 2HG  PRO A  18     -16.782   3.452 -18.977  1.00  0.00           H
ATOM    355 1HD  PRO A  18     -19.464   4.079 -19.462  1.00  0.00           H
ATOM    356 2HD  PRO A  18     -18.113   4.362 -20.561  1.00  0.00           H
ATOM    357  N   SER A  19     -19.487  -0.542 -18.981  1.00  0.00           N
ATOM    358  CA  SER A  19     -20.461  -1.569 -18.536  1.00  0.00           C
ATOM    359  C   SER A  19     -21.399  -0.995 -17.423  1.00  0.00           C
ATOM    360  O   SER A  19     -21.371  -1.450 -16.279  1.00  0.00           O
ATOM    361  CB  SER A  19     -19.725  -2.805 -18.015  1.00  0.00           C
ATOM    362  OG  SER A  19     -19.425  -3.702 -19.070  1.00  0.00           O
ATOM    363  QB  SER A  19     -19.574  -2.910 -17.420  1.00  0.00           Q
ATOM    364  H   SER A  19     -18.533  -0.711 -18.828  1.00  0.00           H
ATOM    365  HA  SER A  19     -21.067  -1.850 -19.385  1.00  0.00           H
ATOM    366 1HB  SER A  19     -18.802  -2.504 -17.545  1.00  0.00           H
ATOM    367 2HB  SER A  19     -20.346  -3.316 -17.294  1.00  0.00           H
ATOM    368  HG  SER A  19     -18.867  -3.263 -19.715  1.00  0.00           H
ATOM    369  N   GLY A  20     -22.703  -0.876 -17.613  1.00  0.00           N
ATOM    370  CA  GLY A  20     -23.652  -1.411 -16.664  1.00  0.00           C
ATOM    371  C   GLY A  20     -24.522  -0.226 -16.193  1.00  0.00           C
ATOM    372  O   GLY A  20     -24.463   0.864 -16.764  1.00  0.00           O
ATOM    373  QA  GLY A  20     -23.696  -2.013 -16.471  1.00  0.00           Q
ATOM    374  H   GLY A  20     -23.032  -0.414 -18.414  1.00  0.00           H
ATOM    375 1HA  GLY A  20     -24.259  -2.186 -17.109  1.00  0.00           H
ATOM    376 2HA  GLY A  20     -23.133  -1.840 -15.832  1.00  0.00           H
ATOM    377  N   ASN A  21     -25.299  -0.373 -15.104  1.00  0.00           N
ATOM    378  CA  ASN A  21     -26.053   0.750 -14.620  1.00  0.00           C
ATOM    379  C   ASN A  21     -25.726   1.157 -13.162  1.00  0.00           C
ATOM    380  O   ASN A  21     -25.666   2.342 -12.837  1.00  0.00           O
ATOM    381  CB  ASN A  21     -27.554   0.498 -14.808  1.00  0.00           C
ATOM    382  CG  ASN A  21     -28.288   1.718 -15.331  1.00  0.00           C
ATOM    383  ND2 ASN A  21     -29.258   1.490 -16.209  1.00  0.00           N
ATOM    384  OD1 ASN A  21     -27.985   2.848 -14.950  1.00  0.00           O
ATOM    385  QB  ASN A  21     -27.847  -0.039 -14.687  1.00  0.00           Q
ATOM    386  QD2 ASN A  21     -29.616   1.407 -16.533  1.00  0.00           Q
ATOM    387  H   ASN A  21     -25.350  -1.238 -14.645  1.00  0.00           H
ATOM    388  HA  ASN A  21     -25.751   1.598 -15.217  1.00  0.00           H
ATOM    389 1HB  ASN A  21     -27.699  -0.305 -15.515  1.00  0.00           H
ATOM    390 2HB  ASN A  21     -27.995   0.227 -13.861  1.00  0.00           H
ATOM    391 1HD2 ASN A  21     -29.465   0.573 -16.485  1.00  0.00           H
ATOM    392 2HD2 ASN A  21     -29.767   2.240 -16.581  1.00  0.00           H
ATOM    393  N   THR A  22     -25.332   0.218 -12.316  1.00  0.00           N
ATOM    394  CA  THR A  22     -24.815   0.483 -10.985  1.00  0.00           C
ATOM    395  C   THR A  22     -23.452  -0.080 -10.705  1.00  0.00           C
ATOM    396  O   THR A  22     -23.318  -1.240 -10.310  1.00  0.00           O
ATOM    397  CB  THR A  22     -25.837   0.040  -9.892  1.00  0.00           C
ATOM    398  CG2 THR A  22     -25.110  -0.372  -8.621  1.00  0.00           C
ATOM    399  OG1 THR A  22     -26.722   1.125  -9.591  1.00  0.00           O
ATOM    400  QG2 THR A  22     -24.939  -0.470  -8.319  1.00  0.00           Q
ATOM    401  H   THR A  22     -25.395  -0.716 -12.606  1.00  0.00           H
ATOM    402  HA  THR A  22     -24.686   1.555 -10.948  1.00  0.00           H
ATOM    403  HB  THR A  22     -26.411  -0.800 -10.255  1.00  0.00           H
ATOM    404 1HG  THR A  22     -27.626   0.865  -9.780  1.00  0.00           H
ATOM    405 1HG2 THR A  22     -24.538   0.464  -8.246  1.00  0.00           H
ATOM    406 2HG2 THR A  22     -24.447  -1.196  -8.834  1.00  0.00           H
ATOM    407 3HG2 THR A  22     -25.832  -0.676  -7.877  1.00  0.00           H
ATOM    408  N   SER A  23     -22.488   0.837 -10.590  1.00  0.00           N
ATOM    409  CA  SER A  23     -21.178   0.576 -10.000  1.00  0.00           C
ATOM    410  C   SER A  23     -21.171   0.673  -8.474  1.00  0.00           C
ATOM    411  O   SER A  23     -20.113   0.753  -7.851  1.00  0.00           O
ATOM    412  CB  SER A  23     -20.134   1.529 -10.587  1.00  0.00           C
ATOM    413  OG  SER A  23     -20.754   2.575 -11.318  1.00  0.00           O
ATOM    414  QB  SER A  23     -19.517   1.472 -10.522  1.00  0.00           Q
ATOM    415  H   SER A  23     -22.672   1.739 -10.922  1.00  0.00           H
ATOM    416  HA  SER A  23     -20.927  -0.445 -10.247  1.00  0.00           H
ATOM    417 1HB  SER A  23     -19.551   1.962  -9.790  1.00  0.00           H
ATOM    418 2HB  SER A  23     -19.484   0.982 -11.254  1.00  0.00           H
ATOM    419  HG  SER A  23     -21.330   3.074 -10.735  1.00  0.00           H
ATOM    420  N   SER A  24     -22.236   1.248  -7.900  1.00  0.00           N
ATOM    421  CA  SER A  24     -22.183   1.969  -6.621  1.00  0.00           C
ATOM    422  C   SER A  24     -21.921   1.045  -5.416  1.00  0.00           C
ATOM    423  O   SER A  24     -21.881  -0.176  -5.557  1.00  0.00           O
ATOM    424  CB  SER A  24     -23.478   2.756  -6.405  1.00  0.00           C
ATOM    425  OG  SER A  24     -24.488   2.334  -7.305  1.00  0.00           O
ATOM    426  QB  SER A  24     -23.561   3.205  -5.979  1.00  0.00           Q
ATOM    427  H   SER A  24     -23.099   1.184  -8.360  1.00  0.00           H
ATOM    428  HA  SER A  24     -21.346   2.649  -6.683  1.00  0.00           H
ATOM    429 1HB  SER A  24     -23.830   2.601  -5.395  1.00  0.00           H
ATOM    430 2HB  SER A  24     -23.292   3.808  -6.563  1.00  0.00           H
ATOM    431  HG  SER A  24     -24.669   1.401  -7.169  1.00  0.00           H
ATOM    432  N   SER A  25     -21.648   1.629  -4.247  1.00  0.00           N
ATOM    433  CA  SER A  25     -21.287   0.892  -3.067  1.00  0.00           C
ATOM    434  C   SER A  25     -22.594   0.552  -2.356  1.00  0.00           C
ATOM    435  O   SER A  25     -23.664   1.018  -2.746  1.00  0.00           O
ATOM    436  CB  SER A  25     -20.403   1.748  -2.159  1.00  0.00           C
ATOM    437  OG  SER A  25     -19.037   1.392  -2.294  1.00  0.00           O
ATOM    438  QB  SER A  25     -20.607   2.196  -1.775  1.00  0.00           Q
ATOM    439  H   SER A  25     -21.693   2.607  -4.192  1.00  0.00           H
ATOM    440  HA  SER A  25     -20.734   0.001  -3.320  1.00  0.00           H
ATOM    441 1HB  SER A  25     -20.516   2.790  -2.421  1.00  0.00           H
ATOM    442 2HB  SER A  25     -20.696   1.602  -1.129  1.00  0.00           H
ATOM    443  HG  SER A  25     -18.761   1.526  -3.205  1.00  0.00           H
ATOM    444  N   ALA A  26     -22.545  -0.355  -1.404  1.00  0.00           N
ATOM    445  CA  ALA A  26     -23.728  -0.909  -0.711  1.00  0.00           C
ATOM    446  C   ALA A  26     -23.378  -1.031   0.787  1.00  0.00           C
ATOM    447  O   ALA A  26     -22.563  -1.868   1.176  1.00  0.00           O
ATOM    448  CB  ALA A  26     -24.075  -2.283  -1.287  1.00  0.00           C
ATOM    449  QB  ALA A  26     -24.157  -2.607  -1.422  1.00  0.00           Q
ATOM    450  H   ALA A  26     -21.663  -0.689  -1.138  1.00  0.00           H
ATOM    451  HA  ALA A  26     -24.584  -0.263  -0.844  1.00  0.00           H
ATOM    452 1HB  ALA A  26     -24.558  -2.880  -0.527  1.00  0.00           H
ATOM    453 2HB  ALA A  26     -23.171  -2.777  -1.610  1.00  0.00           H
ATOM    454 3HB  ALA A  26     -24.741  -2.165  -2.128  1.00  0.00           H
ATOM    455  N   LEU A  27     -24.401  -0.741   1.582  1.00  0.00           N
ATOM    456  CA  LEU A  27     -24.575  -1.398   2.859  1.00  0.00           C
ATOM    457  C   LEU A  27     -24.976  -2.841   2.732  1.00  0.00           C
ATOM    458  O   LEU A  27     -25.847  -3.185   1.933  1.00  0.00           O
ATOM    459  CB  LEU A  27     -25.589  -0.613   3.704  1.00  0.00           C
ATOM    460  CG  LEU A  27     -25.109   0.726   4.268  1.00  0.00           C
ATOM    461  CD1 LEU A  27     -26.176   1.352   5.153  1.00  0.00           C
ATOM    462  CD2 LEU A  27     -23.850   0.539   5.102  1.00  0.00           C
ATOM    463  QB  LEU A  27     -26.171  -0.796   3.832  1.00  0.00           Q
ATOM    464  QD1 LEU A  27     -26.430   1.501   5.362  1.00  0.00           Q
ATOM    465  QD2 LEU A  27     -23.553   0.495   5.300  1.00  0.00           Q
ATOM    466  QQD LEU A  27     -24.991   0.998   5.331  1.00  0.00           Q
ATOM    467  H   LEU A  27     -25.054  -0.066   1.297  1.00  0.00           H
ATOM    468  HA  LEU A  27     -23.616  -1.405   3.355  1.00  0.00           H
ATOM    469 1HB  LEU A  27     -26.460  -0.387   3.106  1.00  0.00           H
ATOM    470 2HB  LEU A  27     -25.883  -1.204   4.558  1.00  0.00           H
ATOM    471  HG  LEU A  27     -24.891   1.404   3.454  1.00  0.00           H
ATOM    472 1HD1 LEU A  27     -26.399   0.686   5.974  1.00  0.00           H
ATOM    473 2HD1 LEU A  27     -27.073   1.518   4.573  1.00  0.00           H
ATOM    474 3HD1 LEU A  27     -25.818   2.294   5.539  1.00  0.00           H
ATOM    475 1HD2 LEU A  27     -23.576  -0.505   5.109  1.00  0.00           H
ATOM    476 2HD2 LEU A  27     -23.047   1.119   4.676  1.00  0.00           H
ATOM    477 3HD2 LEU A  27     -24.036   0.869   6.113  1.00  0.00           H
ATOM    478  N   MET A  28     -24.682  -3.643   3.737  1.00  0.00           N
ATOM    479  CA  MET A  28     -25.371  -4.938   3.940  1.00  0.00           C
ATOM    480  C   MET A  28     -25.545  -5.317   5.425  1.00  0.00           C
ATOM    481  O   MET A  28     -26.189  -6.314   5.750  1.00  0.00           O
ATOM    482  CB  MET A  28     -24.662  -6.057   3.179  1.00  0.00           C
ATOM    483  CG  MET A  28     -23.185  -5.802   2.933  1.00  0.00           C
ATOM    484  SD  MET A  28     -22.325  -7.252   2.292  1.00  0.00           S
ATOM    485  CE  MET A  28     -22.157  -8.232   3.782  1.00  0.00           C
ATOM    486  QB  MET A  28     -24.932  -6.582   2.976  1.00  0.00           Q
ATOM    487  QE  MET A  28     -22.123  -8.428   4.082  1.00  0.00           Q
ATOM    488  QG  MET A  28     -22.890  -5.262   3.036  1.00  0.00           Q
ATOM    489  H   MET A  28     -23.985  -3.373   4.369  1.00  0.00           H
ATOM    490  HA  MET A  28     -26.366  -4.811   3.541  1.00  0.00           H
ATOM    491 1HB  MET A  28     -24.737  -6.978   3.739  1.00  0.00           H
ATOM    492 2HB  MET A  28     -25.127  -6.187   2.213  1.00  0.00           H
ATOM    493 1HG  MET A  28     -23.071  -5.005   2.213  1.00  0.00           H
ATOM    494 2HG  MET A  28     -22.709  -5.518   3.860  1.00  0.00           H
ATOM    495 1HE  MET A  28     -23.136  -8.452   4.181  1.00  0.00           H
ATOM    496 2HE  MET A  28     -21.586  -7.680   4.514  1.00  0.00           H
ATOM    497 3HE  MET A  28     -21.648  -9.155   3.550  1.00  0.00           H
ATOM    498  N   GLN A  29     -25.035  -4.453   6.291  1.00  0.00           N
ATOM    499  CA  GLN A  29     -25.213  -4.651   7.735  1.00  0.00           C
ATOM    500  C   GLN A  29     -26.446  -4.018   8.426  1.00  0.00           C
ATOM    501  O   GLN A  29     -26.909  -2.948   8.032  1.00  0.00           O
ATOM    502  CB  GLN A  29     -23.936  -4.290   8.493  1.00  0.00           C
ATOM    503  CG  GLN A  29     -23.931  -4.733   9.947  1.00  0.00           C
ATOM    504  CD  GLN A  29     -22.846  -4.051  10.759  1.00  0.00           C
ATOM    505  NE2 GLN A  29     -22.962  -4.127  12.080  1.00  0.00           N
ATOM    506  OE1 GLN A  29     -21.916  -3.467  10.204  1.00  0.00           O
ATOM    507  QB  GLN A  29     -23.445  -3.990   8.250  1.00  0.00           Q
ATOM    508  QE2 GLN A  29     -23.005  -4.155  12.567  1.00  0.00           Q
ATOM    509  QG  GLN A  29     -24.323  -5.147  10.199  1.00  0.00           Q
ATOM    510  H   GLN A  29     -24.533  -3.677   5.964  1.00  0.00           H
ATOM    511  HA  GLN A  29     -25.434  -5.705   7.791  1.00  0.00           H
ATOM    512 1HB  GLN A  29     -23.089  -4.761   8.014  1.00  0.00           H
ATOM    513 2HB  GLN A  29     -23.802  -3.218   8.487  1.00  0.00           H
ATOM    514 1HG  GLN A  29     -24.882  -4.495  10.399  1.00  0.00           H
ATOM    515 2HG  GLN A  29     -23.764  -5.798   9.999  1.00  0.00           H
ATOM    516 1HE2 GLN A  29     -23.720  -4.604  12.478  1.00  0.00           H
ATOM    517 2HE2 GLN A  29     -22.291  -3.705  12.656  1.00  0.00           H
ATOM    518  N   GLY A  30     -26.855  -4.624   9.540  1.00  0.00           N
ATOM    519  CA  GLY A  30     -27.917  -3.983  10.335  1.00  0.00           C
ATOM    520  C   GLY A  30     -28.790  -5.061  11.096  1.00  0.00           C
ATOM    521  O   GLY A  30     -30.010  -4.930  11.193  1.00  0.00           O
ATOM    522  QA  GLY A  30     -27.994  -3.368  10.389  1.00  0.00           Q
ATOM    523  H   GLY A  30     -26.460  -5.475   9.823  1.00  0.00           H
ATOM    524 1HA  GLY A  30     -27.450  -3.350  11.077  1.00  0.00           H
ATOM    525 2HA  GLY A  30     -28.537  -3.385   9.701  1.00  0.00           H
ATOM    526  N   GLN A  31     -28.091  -6.118  11.565  1.00  0.00           N
ATOM    527  CA  GLN A  31     -28.744  -7.247  12.260  1.00  0.00           C
ATOM    528  C   GLN A  31     -28.865  -7.074  13.762  1.00  0.00           C
ATOM    529  O   GLN A  31     -28.302  -7.852  14.534  1.00  0.00           O
ATOM    530  CB  GLN A  31     -28.043  -8.564  11.930  1.00  0.00           C
ATOM    531  CG  GLN A  31     -28.573  -9.252  10.684  1.00  0.00           C
ATOM    532  CD  GLN A  31     -27.912 -10.595  10.434  1.00  0.00           C
ATOM    533  NE2 GLN A  31     -28.484 -11.649  11.003  1.00  0.00           N
ATOM    534  OE1 GLN A  31     -26.900 -10.679   9.738  1.00  0.00           O
ATOM    535  QB  GLN A  31     -27.578  -8.818  12.260  1.00  0.00           Q
ATOM    536  QE2 GLN A  31     -28.696 -12.039  11.213  1.00  0.00           Q
ATOM    537  QG  GLN A  31     -29.013  -9.025  10.304  1.00  0.00           Q
ATOM    538  H   GLN A  31     -27.118  -6.135  11.441  1.00  0.00           H
ATOM    539  HA  GLN A  31     -29.758  -7.264  11.886  1.00  0.00           H
ATOM    540 1HB  GLN A  31     -26.990  -8.382  11.769  1.00  0.00           H
ATOM    541 2HB  GLN A  31     -28.166  -9.254  12.752  1.00  0.00           H
ATOM    542 1HG  GLN A  31     -29.635  -9.421  10.788  1.00  0.00           H
ATOM    543 2HG  GLN A  31     -28.392  -8.629   9.821  1.00  0.00           H
ATOM    544 1HE2 GLN A  31     -29.289 -11.535  11.549  1.00  0.00           H
ATOM    545 2HE2 GLN A  31     -28.101 -12.543  10.877  1.00  0.00           H
ATOM    546  N   LYS A  32     -28.662  -5.824  14.252  1.00  0.00           N
ATOM    547  CA  LYS A  32     -27.791  -5.591  15.399  1.00  0.00           C
ATOM    548  C   LYS A  32     -28.552  -5.810  16.702  1.00  0.00           C
ATOM    549  O   LYS A  32     -28.572  -6.917  17.242  1.00  0.00           O
ATOM    550  CB  LYS A  32     -27.252  -4.161  15.359  1.00  0.00           C
ATOM    551  CG  LYS A  32     -25.893  -4.030  14.690  1.00  0.00           C
ATOM    552  CD  LYS A  32     -25.406  -2.590  14.707  1.00  0.00           C
ATOM    553  CE  LYS A  32     -24.005  -2.475  14.126  1.00  0.00           C
ATOM    554  NZ  LYS A  32     -23.753  -1.124  13.552  1.00  0.00           N
ATOM    555  QB  LYS A  32     -27.542  -3.660  15.589  1.00  0.00           Q
ATOM    556  QD  LYS A  32     -25.730  -2.103  14.922  1.00  0.00           Q
ATOM    557  QE  LYS A  32     -23.579  -2.928  14.122  1.00  0.00           Q
ATOM    558  QG  LYS A  32     -25.569  -4.500  14.437  1.00  0.00           Q
ATOM    559  QZ  LYS A  32     -23.694  -0.809  13.419  1.00  0.00           Q
ATOM    560  H   LYS A  32     -29.111  -5.064  13.826  1.00  0.00           H
ATOM    561  HA  LYS A  32     -26.968  -6.289  15.352  1.00  0.00           H
ATOM    562 1HB  LYS A  32     -27.937  -3.533  14.811  1.00  0.00           H
ATOM    563 2HB  LYS A  32     -27.146  -3.787  16.367  1.00  0.00           H
ATOM    564 1HG  LYS A  32     -25.173  -4.642  15.212  1.00  0.00           H
ATOM    565 2HG  LYS A  32     -25.965  -4.356  13.662  1.00  0.00           H
ATOM    566 1HD  LYS A  32     -26.073  -1.977  14.120  1.00  0.00           H
ATOM    567 2HD  LYS A  32     -25.387  -2.229  15.724  1.00  0.00           H
ATOM    568 1HE  LYS A  32     -23.278  -2.652  14.903  1.00  0.00           H
ATOM    569 2HE  LYS A  32     -23.879  -3.204  13.341  1.00  0.00           H
ATOM    570 1HZ  LYS A  32     -23.857  -0.404  14.297  1.00  0.00           H
ATOM    571 2HZ  LYS A  32     -24.438  -0.937  12.792  1.00  0.00           H
ATOM    572 3HZ  LYS A  32     -22.789  -1.086  13.167  1.00  0.00           H
ATOM    573  N   TPO A  33     -28.794  -4.668  17.327  1.00  0.00           N
ATOM    574  CA  TPO A  33     -29.112  -4.640  18.785  1.00  0.00           C
ATOM    575  C   TPO A  33     -30.612  -4.504  18.961  1.00  0.00           C
ATOM    576  O   TPO A  33     -31.199  -3.446  18.740  1.00  0.00           O
ATOM    577  CB  TPO A  33     -28.165  -3.643  19.542  1.00  0.00           C
ATOM    578  CG2 TPO A  33     -28.413  -3.590  21.060  1.00  0.00           C
ATOM    579  OG1 TPO A  33     -26.778  -4.050  19.365  1.00  0.00           O
ATOM    580  PS  TPO A  33     -25.484  -3.285  19.989  1.00  0.00           P
ATOM    581  OPA TPO A  33     -25.407  -1.844  19.476  1.00  0.00           O
ATOM    582  OPB TPO A  33     -24.209  -4.025  19.576  1.00  0.00           O
ATOM    583  OPC TPO A  33     -25.555  -3.268  21.521  1.00  0.00           O
ATOM    584  QG2 TPO A  33     -28.473  -3.573  21.453  1.00  0.00           Q
ATOM    585  H   TPO A  33     -28.807  -3.709  16.967  1.00  0.00           H
ATOM    586  HA  TPO A  33     -28.862  -5.636  19.189  1.00  0.00           H
ATOM    587  HB  TPO A  33     -28.314  -2.630  19.116  1.00  0.00           H
ATOM    588 1HG2 TPO A  33     -27.725  -2.876  21.544  1.00  0.00           H
ATOM    589 2HG2 TPO A  33     -29.446  -3.267  21.288  1.00  0.00           H
ATOM    590 3HG2 TPO A  33     -28.249  -4.577  21.524  1.00  0.00           H
ATOM    591  N   PRO A  34     -31.272  -5.583  19.366  1.00  0.00           N
ATOM    592  CA  PRO A  34     -32.706  -5.577  19.570  1.00  0.00           C
ATOM    593  C   PRO A  34     -33.039  -4.767  20.811  1.00  0.00           C
ATOM    594  O   PRO A  34     -32.162  -4.465  21.621  1.00  0.00           O
ATOM    595  CB  PRO A  34     -33.037  -7.055  19.764  1.00  0.00           C
ATOM    596  CG  PRO A  34     -31.811  -7.634  20.387  1.00  0.00           C
ATOM    597  CD  PRO A  34     -30.672  -6.750  19.965  1.00  0.00           C
ATOM    598  QB  PRO A  34     -33.576  -7.327  19.607  1.00  0.00           Q
ATOM    599  QD  PRO A  34     -30.066  -6.879  20.042  1.00  0.00           Q
ATOM    600  QG  PRO A  34     -31.796  -8.143  20.748  1.00  0.00           Q
ATOM    601  HA  PRO A  34     -33.265  -5.133  18.760  1.00  0.00           H
ATOM    602 1HB  PRO A  34     -33.900  -7.149  20.409  1.00  0.00           H
ATOM    603 2HB  PRO A  34     -33.253  -7.504  18.807  1.00  0.00           H
ATOM    604 1HG  PRO A  34     -31.921  -7.641  21.461  1.00  0.00           H
ATOM    605 2HG  PRO A  34     -31.671  -8.644  20.035  1.00  0.00           H
ATOM    606 1HD  PRO A  34     -30.082  -6.483  20.830  1.00  0.00           H
ATOM    607 2HD  PRO A  34     -30.050  -7.276  19.255  1.00  0.00           H
ATOM    608  N   GLN A  35     -34.316  -4.652  21.170  1.00  0.00           N
ATOM    609  CA  GLN A  35     -34.678  -4.179  22.510  1.00  0.00           C
ATOM    610  C   GLN A  35     -34.842  -5.357  23.432  1.00  0.00           C
ATOM    611  O   GLN A  35     -35.949  -5.659  23.879  1.00  0.00           O
ATOM    612  CB  GLN A  35     -35.964  -3.354  22.463  1.00  0.00           C
ATOM    613  CG  GLN A  35     -35.738  -1.862  22.283  1.00  0.00           C
ATOM    614  CD  GLN A  35     -37.033  -1.096  22.091  1.00  0.00           C
ATOM    615  NE2 GLN A  35     -37.259  -0.614  20.875  1.00  0.00           N
ATOM    616  OE1 GLN A  35     -37.817  -0.941  23.027  1.00  0.00           O
ATOM    617  QB  GLN A  35     -36.541  -3.585  22.511  1.00  0.00           Q
ATOM    618  QE2 GLN A  35     -37.343  -0.437  20.426  1.00  0.00           Q
ATOM    619  QG  GLN A  35     -35.182  -1.579  22.284  1.00  0.00           Q
ATOM    620  H   GLN A  35     -35.021  -4.886  20.533  1.00  0.00           H
ATOM    621  HA  GLN A  35     -33.886  -3.545  22.882  1.00  0.00           H
ATOM    622 1HB  GLN A  35     -36.575  -3.685  21.636  1.00  0.00           H
ATOM    623 2HB  GLN A  35     -36.509  -3.484  23.386  1.00  0.00           H
ATOM    624 1HG  GLN A  35     -35.243  -1.465  23.157  1.00  0.00           H
ATOM    625 2HG  GLN A  35     -35.122  -1.693  21.411  1.00  0.00           H
ATOM    626 1HE2 GLN A  35     -36.605  -0.762  20.160  1.00  0.00           H
ATOM    627 2HE2 GLN A  35     -38.080  -0.111  20.692  1.00  0.00           H
ATOM    628  N   LYS A  36     -33.990  -5.461  24.453  1.00  0.00           N
ATOM    629  CA  LYS A  36     -34.415  -5.731  25.815  1.00  0.00           C
ATOM    630  C   LYS A  36     -33.992  -4.583  26.787  1.00  0.00           C
ATOM    631  O   LYS A  36     -33.715  -3.462  26.358  1.00  0.00           O
ATOM    632  CB  LYS A  36     -33.816  -7.053  26.294  1.00  0.00           C
ATOM    633  CG  LYS A  36     -34.292  -8.268  25.517  1.00  0.00           C
ATOM    634  CD  LYS A  36     -35.362  -9.029  26.282  1.00  0.00           C
ATOM    635  CE  LYS A  36     -36.136  -9.965  25.366  1.00  0.00           C
ATOM    636  NZ  LYS A  36     -36.719  -9.244  24.201  1.00  0.00           N
ATOM    637  QB  LYS A  36     -33.411  -7.115  26.765  1.00  0.00           Q
ATOM    638  QD  LYS A  36     -35.477  -8.973  26.892  1.00  0.00           Q
ATOM    639  QE  LYS A  36     -36.207 -10.577  25.454  1.00  0.00           Q
ATOM    640  QG  LYS A  36     -34.082  -8.441  24.955  1.00  0.00           Q
ATOM    641  QZ  LYS A  36     -36.856  -9.075  23.930  1.00  0.00           Q
ATOM    642  H   LYS A  36     -33.033  -5.349  24.276  1.00  0.00           H
ATOM    643  HA  LYS A  36     -35.495  -5.794  25.817  1.00  0.00           H
ATOM    644 1HB  LYS A  36     -32.741  -7.016  26.201  1.00  0.00           H
ATOM    645 2HB  LYS A  36     -34.081  -7.213  27.329  1.00  0.00           H
ATOM    646 1HG  LYS A  36     -34.706  -7.951  24.570  1.00  0.00           H
ATOM    647 2HG  LYS A  36     -33.459  -8.932  25.340  1.00  0.00           H
ATOM    648 1HD  LYS A  36     -34.899  -9.617  27.061  1.00  0.00           H
ATOM    649 2HD  LYS A  36     -36.056  -8.330  26.724  1.00  0.00           H
ATOM    650 1HE  LYS A  36     -35.474 -10.731  24.991  1.00  0.00           H
ATOM    651 2HE  LYS A  36     -36.942 -10.423  25.918  1.00  0.00           H
ATOM    652 1HZ  LYS A  36     -35.957  -8.803  23.648  1.00  0.00           H
ATOM    653 2HZ  LYS A  36     -37.372  -8.507  24.540  1.00  0.00           H
ATOM    654 3HZ  LYS A  36     -37.239  -9.916  23.602  1.00  0.00           H
ATOM    655  N   PRO A  37     -34.684  -4.424  27.951  1.00  0.00           N
ATOM    656  CA  PRO A  37     -35.098  -3.153  28.479  1.00  0.00           C
ATOM    657  C   PRO A  37     -33.922  -2.312  29.028  1.00  0.00           C
ATOM    658  O   PRO A  37     -32.780  -2.465  28.594  1.00  0.00           O
ATOM    659  CB  PRO A  37     -36.074  -3.537  29.588  1.00  0.00           C
ATOM    660  CG  PRO A  37     -36.449  -4.949  29.285  1.00  0.00           C
ATOM    661  CD  PRO A  37     -35.232  -5.578  28.667  1.00  0.00           C
ATOM    662  QB  PRO A  37     -36.257  -3.162  30.053  1.00  0.00           Q
ATOM    663  QD  PRO A  37     -35.061  -6.174  28.735  1.00  0.00           Q
ATOM    664  QG  PRO A  37     -37.005  -5.207  29.400  1.00  0.00           Q
ATOM    665  HA  PRO A  37     -35.533  -2.522  27.719  1.00  0.00           H
ATOM    666 1HB  PRO A  37     -35.585  -3.447  30.546  1.00  0.00           H
ATOM    667 2HB  PRO A  37     -36.930  -2.878  29.558  1.00  0.00           H
ATOM    668 1HG  PRO A  37     -36.725  -5.452  30.199  1.00  0.00           H
ATOM    669 2HG  PRO A  37     -37.284  -4.961  28.600  1.00  0.00           H
ATOM    670 1HD  PRO A  37     -34.587  -5.957  29.446  1.00  0.00           H
ATOM    671 2HD  PRO A  37     -35.534  -6.392  28.024  1.00  0.00           H
ATOM    672  N   SER A  38     -34.237  -1.043  29.243  1.00  0.00           N
ATOM    673  CA  SER A  38     -33.355   0.112  28.935  1.00  0.00           C
ATOM    674  C   SER A  38     -32.195   0.343  29.879  1.00  0.00           C
ATOM    675  O   SER A  38     -31.156   0.872  29.484  1.00  0.00           O
ATOM    676  CB  SER A  38     -34.185   1.390  28.802  1.00  0.00           C
ATOM    677  OG  SER A  38     -33.370   2.491  28.436  1.00  0.00           O
ATOM    678  QB  SER A  38     -34.800   1.431  28.895  1.00  0.00           Q
ATOM    679  H   SER A  38     -35.116  -0.852  29.632  1.00  0.00           H
ATOM    680  HA  SER A  38     -32.889  -0.154  27.998  1.00  0.00           H
ATOM    681 1HB  SER A  38     -34.940   1.253  28.042  1.00  0.00           H
ATOM    682 2HB  SER A  38     -34.660   1.611  29.747  1.00  0.00           H
ATOM    683  HG  SER A  38     -32.947   2.312  27.594  1.00  0.00           H
ATOM    684  N   GLN A  39     -32.407   0.056  31.176  1.00  0.00           N
ATOM    685  CA  GLN A  39     -31.405   0.360  32.179  1.00  0.00           C
ATOM    686  C   GLN A  39     -30.368  -0.770  32.313  1.00  0.00           C
ATOM    687  O   GLN A  39     -29.338  -0.607  32.967  1.00  0.00           O
ATOM    688  CB  GLN A  39     -32.060   0.645  33.531  1.00  0.00           C
ATOM    689  CG  GLN A  39     -33.561   0.399  33.557  1.00  0.00           C
ATOM    690  CD  GLN A  39     -34.110   0.299  34.967  1.00  0.00           C
ATOM    691  NE2 GLN A  39     -35.110  -0.555  35.150  1.00  0.00           N
ATOM    692  OE1 GLN A  39     -33.639   0.981  35.877  1.00  0.00           O
ATOM    693  QB  GLN A  39     -31.762   0.843  34.041  1.00  0.00           Q
ATOM    694  QE2 GLN A  39     -35.480  -0.870  35.218  1.00  0.00           Q
ATOM    695  QG  GLN A  39     -33.925   0.344  33.053  1.00  0.00           Q
ATOM    696  H   GLN A  39     -33.250  -0.365  31.447  1.00  0.00           H
ATOM    697  HA  GLN A  39     -30.881   1.246  31.852  1.00  0.00           H
ATOM    698 1HB  GLN A  39     -31.622   0.008  34.285  1.00  0.00           H
ATOM    699 2HB  GLN A  39     -31.903   1.678  33.797  1.00  0.00           H
ATOM    700 1HG  GLN A  39     -34.066   1.214  33.060  1.00  0.00           H
ATOM    701 2HG  GLN A  39     -33.783  -0.527  33.047  1.00  0.00           H
ATOM    702 1HE2 GLN A  39     -35.454  -1.078  34.396  1.00  0.00           H
ATOM    703 2HE2 GLN A  39     -35.506  -0.662  36.041  1.00  0.00           H
ATOM    704  N   ASN A  40     -30.308  -1.638  31.305  1.00  0.00           N
ATOM    705  CA  ASN A  40     -29.061  -2.295  31.034  1.00  0.00           C
ATOM    706  C   ASN A  40     -28.288  -1.702  29.899  1.00  0.00           C
ATOM    707  O   ASN A  40     -27.528  -2.394  29.223  1.00  0.00           O
ATOM    708  CB  ASN A  40     -29.292  -3.797  30.831  1.00  0.00           C
ATOM    709  CG  ASN A  40     -28.071  -4.503  30.273  1.00  0.00           C
ATOM    710  ND2 ASN A  40     -27.288  -5.116  31.154  1.00  0.00           N
ATOM    711  OD1 ASN A  40     -27.838  -4.497  29.064  1.00  0.00           O
ATOM    712  QB  ASN A  40     -29.821  -4.103  30.958  1.00  0.00           Q
ATOM    713  QD2 ASN A  40     -26.998  -5.341  31.478  1.00  0.00           Q
ATOM    714  H   ASN A  40     -31.100  -1.822  30.757  1.00  0.00           H
ATOM    715  HA  ASN A  40     -28.440  -2.142  31.906  1.00  0.00           H
ATOM    716 1HB  ASN A  40     -29.536  -4.258  31.778  1.00  0.00           H
ATOM    717 2HB  ASN A  40     -30.106  -3.947  30.137  1.00  0.00           H
ATOM    718 1HD2 ASN A  40     -27.512  -5.093  32.107  1.00  0.00           H
ATOM    719 2HD2 ASN A  40     -26.485  -5.588  30.850  1.00  0.00           H
ATOM    720  N   LEU A  41     -28.923  -0.711  29.297  1.00  0.00           N
ATOM    721  CA  LEU A  41     -28.759  -0.436  27.851  1.00  0.00           C
ATOM    722  C   LEU A  41     -27.969   0.855  27.705  1.00  0.00           C
ATOM    723  O   LEU A  41     -26.796   0.839  27.331  1.00  0.00           O
ATOM    724  CB  LEU A  41     -30.140  -0.319  27.191  1.00  0.00           C
ATOM    725  CG  LEU A  41     -30.440   0.998  26.475  1.00  0.00           C
ATOM    726  CD1 LEU A  41     -31.637   0.846  25.547  1.00  0.00           C
ATOM    727  CD2 LEU A  41     -30.754   2.098  27.478  1.00  0.00           C
ATOM    728  QB  LEU A  41     -30.580  -0.762  27.195  1.00  0.00           Q
ATOM    729  QD1 LEU A  41     -31.919   0.809  25.328  1.00  0.00           Q
ATOM    730  QD2 LEU A  41     -30.828   2.358  27.716  1.00  0.00           Q
ATOM    731  QQD LEU A  41     -31.374   1.583  26.522  1.00  0.00           Q
ATOM    732  H   LEU A  41     -29.521  -0.140  29.823  1.00  0.00           H
ATOM    733  HA  LEU A  41     -28.224  -1.238  27.361  1.00  0.00           H
ATOM    734 1HB  LEU A  41     -30.252  -1.094  26.448  1.00  0.00           H
ATOM    735 2HB  LEU A  41     -30.909  -0.429  27.944  1.00  0.00           H
ATOM    736  HG  LEU A  41     -29.581   1.294  25.890  1.00  0.00           H
ATOM    737 1HD1 LEU A  41     -32.504   0.556  26.123  1.00  0.00           H
ATOM    738 2HD1 LEU A  41     -31.425   0.087  24.808  1.00  0.00           H
ATOM    739 3HD1 LEU A  41     -31.830   1.785  25.052  1.00  0.00           H
ATOM    740 1HD2 LEU A  41     -30.694   1.699  28.480  1.00  0.00           H
ATOM    741 2HD2 LEU A  41     -30.041   2.900  27.368  1.00  0.00           H
ATOM    742 3HD2 LEU A  41     -31.750   2.475  27.300  1.00  0.00           H
ATOM    743  N   VAL A  42     -28.259   1.831  28.578  1.00  0.00           N
ATOM    744  CA  VAL A  42     -27.191   2.708  29.012  1.00  0.00           C
ATOM    745  C   VAL A  42     -26.824   2.426  30.506  1.00  0.00           C
ATOM    746  O   VAL A  42     -27.556   1.737  31.216  1.00  0.00           O
ATOM    747  CB  VAL A  42     -27.564   4.183  28.779  1.00  0.00           C
ATOM    748  CG1 VAL A  42     -26.366   4.961  28.262  1.00  0.00           C
ATOM    749  CG2 VAL A  42     -28.687   4.294  27.759  1.00  0.00           C
ATOM    750  QG1 VAL A  42     -26.081   5.146  28.139  1.00  0.00           Q
ATOM    751  QG2 VAL A  42     -28.953   4.320  27.518  1.00  0.00           Q
ATOM    752  QQG VAL A  42     -27.516   4.733  27.829  1.00  0.00           Q
ATOM    753  H   VAL A  42     -29.174   1.948  28.913  1.00  0.00           H
ATOM    754  HA  VAL A  42     -26.313   2.502  28.418  1.00  0.00           H
ATOM    755  HB  VAL A  42     -27.892   4.623  29.710  1.00  0.00           H
ATOM    756 1HG1 VAL A  42     -26.033   4.532  27.327  1.00  0.00           H
ATOM    757 2HG1 VAL A  42     -25.564   4.912  28.985  1.00  0.00           H
ATOM    758 3HG1 VAL A  42     -26.645   5.992  28.105  1.00  0.00           H
ATOM    759 1HG2 VAL A  42     -28.970   3.307  27.426  1.00  0.00           H
ATOM    760 2HG2 VAL A  42     -28.349   4.875  26.915  1.00  0.00           H
ATOM    761 3HG2 VAL A  42     -29.540   4.778  28.212  1.00  0.00           H
ATOM    762  N   PRO A  43     -25.729   3.018  30.995  1.00  0.00           N
ATOM    763  CA  PRO A  43     -25.310   2.901  32.387  1.00  0.00           C
ATOM    764  C   PRO A  43     -25.716   4.220  33.091  1.00  0.00           C
ATOM    765  O   PRO A  43     -25.983   5.227  32.437  1.00  0.00           O
ATOM    766  CB  PRO A  43     -23.791   2.769  32.283  1.00  0.00           C
ATOM    767  CG  PRO A  43     -23.423   3.602  31.102  1.00  0.00           C
ATOM    768  CD  PRO A  43     -24.643   3.645  30.225  1.00  0.00           C
ATOM    769  QB  PRO A  43     -23.432   2.433  32.666  1.00  0.00           Q
ATOM    770  QD  PRO A  43     -24.665   3.884  29.649  1.00  0.00           Q
ATOM    771  QG  PRO A  43     -22.868   3.871  31.010  1.00  0.00           Q
ATOM    772  HA  PRO A  43     -25.742   2.081  32.938  1.00  0.00           H
ATOM    773 1HB  PRO A  43     -23.336   3.134  33.192  1.00  0.00           H
ATOM    774 2HB  PRO A  43     -23.530   1.731  32.142  1.00  0.00           H
ATOM    775 1HG  PRO A  43     -23.147   4.593  31.431  1.00  0.00           H
ATOM    776 2HG  PRO A  43     -22.589   3.149  30.587  1.00  0.00           H
ATOM    777 1HD  PRO A  43     -24.880   4.670  29.985  1.00  0.00           H
ATOM    778 2HD  PRO A  43     -24.451   3.098  29.313  1.00  0.00           H
ATOM    779  N   VAL A  44     -25.113   4.454  34.238  1.00  0.00           N
ATOM    780  CA  VAL A  44     -24.767   5.820  34.640  1.00  0.00           C
ATOM    781  C   VAL A  44     -23.555   6.361  33.912  1.00  0.00           C
ATOM    782  O   VAL A  44     -22.509   5.713  33.860  1.00  0.00           O
ATOM    783  CB  VAL A  44     -24.610   5.918  36.168  1.00  0.00           C
ATOM    784  CG1 VAL A  44     -25.966   5.826  36.850  1.00  0.00           C
ATOM    785  CG2 VAL A  44     -23.734   4.786  36.686  1.00  0.00           C
ATOM    786  QG1 VAL A  44     -26.288   5.805  37.011  1.00  0.00           Q
ATOM    787  QG2 VAL A  44     -23.527   4.518  36.810  1.00  0.00           Q
ATOM    788  QQG VAL A  44     -24.908   5.161  36.910  1.00  0.00           Q
ATOM    789  H   VAL A  44     -24.896   3.706  34.831  1.00  0.00           H
ATOM    790  HA  VAL A  44     -25.590   6.454  34.344  1.00  0.00           H
ATOM    791  HB  VAL A  44     -24.152   6.861  36.424  1.00  0.00           H
ATOM    792 1HG1 VAL A  44     -26.430   4.882  36.604  1.00  0.00           H
ATOM    793 2HG1 VAL A  44     -26.595   6.635  36.509  1.00  0.00           H
ATOM    794 3HG1 VAL A  44     -25.837   5.896  37.920  1.00  0.00           H
ATOM    795 1HG2 VAL A  44     -23.419   4.166  35.861  1.00  0.00           H
ATOM    796 2HG2 VAL A  44     -24.296   4.189  37.390  1.00  0.00           H
ATOM    797 3HG2 VAL A  44     -22.866   5.199  37.179  1.00  0.00           H
ATOM    798  N   TPO A  45     -23.620   7.683  33.860  1.00  0.00           N
ATOM    799  CA  TPO A  45     -22.385   8.511  33.729  1.00  0.00           C
ATOM    800  C   TPO A  45     -21.654   8.520  35.058  1.00  0.00           C
ATOM    801  O   TPO A  45     -22.254   8.487  36.130  1.00  0.00           O
ATOM    802  CB  TPO A  45     -22.703   9.878  33.027  1.00  0.00           C
ATOM    803  CG2 TPO A  45     -21.469  10.549  32.400  1.00  0.00           C
ATOM    804  OG1 TPO A  45     -23.654   9.667  31.944  1.00  0.00           O
ATOM    805  PS  TPO A  45     -24.243  10.828  30.968  1.00  0.00           P
ATOM    806  OPA TPO A  45     -24.993  11.890  31.779  1.00  0.00           O
ATOM    807  OPB TPO A  45     -25.211  10.202  29.961  1.00  0.00           O
ATOM    808  OPC TPO A  45     -23.108  11.504  30.189  1.00  0.00           O
ATOM    809  QG2 TPO A  45     -21.154  10.727  32.235  1.00  0.00           Q
ATOM    810  H   TPO A  45     -24.433   8.305  33.896  1.00  0.00           H
ATOM    811  HA  TPO A  45     -21.713   7.980  33.033  1.00  0.00           H
ATOM    812  HB  TPO A  45     -23.142  10.562  33.783  1.00  0.00           H
ATOM    813 1HG2 TPO A  45     -21.745  11.506  31.921  1.00  0.00           H
ATOM    814 2HG2 TPO A  45     -20.698  10.766  33.160  1.00  0.00           H
ATOM    815 3HG2 TPO A  45     -21.020   9.908  31.624  1.00  0.00           H
ATOM    816  N   PRO A  46     -20.331   8.563  35.065  1.00  0.00           N
ATOM    817  CA  PRO A  46     -19.566   8.571  36.327  1.00  0.00           C
ATOM    818  C   PRO A  46     -19.142   9.951  36.640  1.00  0.00           C
ATOM    819  O   PRO A  46     -19.461  10.887  35.906  1.00  0.00           O
ATOM    820  CB  PRO A  46     -18.367   7.678  36.013  1.00  0.00           C
ATOM    821  CG  PRO A  46     -18.056   7.960  34.582  1.00  0.00           C
ATOM    822  CD  PRO A  46     -19.342   8.432  33.961  1.00  0.00           C
ATOM    823  QB  PRO A  46     -18.090   7.291  36.417  1.00  0.00           Q
ATOM    824  QD  PRO A  46     -19.428   8.546  33.355  1.00  0.00           Q
ATOM    825  QG  PRO A  46     -17.498   7.890  34.314  1.00  0.00           Q
ATOM    826  HA  PRO A  46     -20.123   8.222  37.185  1.00  0.00           H
ATOM    827 1HB  PRO A  46     -17.544   7.938  36.664  1.00  0.00           H
ATOM    828 2HB  PRO A  46     -18.636   6.645  36.170  1.00  0.00           H
ATOM    829 1HG  PRO A  46     -17.293   8.722  34.522  1.00  0.00           H
ATOM    830 2HG  PRO A  46     -17.702   7.059  34.105  1.00  0.00           H
ATOM    831 1HD  PRO A  46     -19.180   9.383  33.477  1.00  0.00           H
ATOM    832 2HD  PRO A  46     -19.677   7.709  33.232  1.00  0.00           H
ATOM    833  N   SER A  47     -18.852  10.237  37.902  1.00  0.00           N
ATOM    834  CA  SER A  47     -18.896  11.570  38.483  1.00  0.00           C
ATOM    835  C   SER A  47     -17.497  12.052  38.834  1.00  0.00           C
ATOM    836  O   SER A  47     -17.058  13.103  38.370  1.00  0.00           O
ATOM    837  CB  SER A  47     -19.779  11.572  39.732  1.00  0.00           C
ATOM    838  OG  SER A  47     -20.933  12.370  39.540  1.00  0.00           O
ATOM    839  QB  SER A  47     -19.655  11.265  40.262  1.00  0.00           Q
ATOM    840  H   SER A  47     -18.586   9.496  38.485  1.00  0.00           H
ATOM    841  HA  SER A  47     -19.317  12.245  37.754  1.00  0.00           H
ATOM    842 1HB  SER A  47     -20.090  10.562  39.955  1.00  0.00           H
ATOM    843 2HB  SER A  47     -19.221  11.968  40.568  1.00  0.00           H
ATOM    844  HG  SER A  47     -21.443  12.023  38.805  1.00  0.00           H
ATOM    845  N   THR A  48     -16.777  11.240  39.604  1.00  0.00           N
ATOM    846  CA  THR A  48     -15.418  11.536  39.955  1.00  0.00           C
ATOM    847  C   THR A  48     -14.352  10.503  39.443  1.00  0.00           C
ATOM    848  O   THR A  48     -13.150  10.757  39.503  1.00  0.00           O
ATOM    849  CB  THR A  48     -15.278  11.764  41.492  1.00  0.00           C
ATOM    850  CG2 THR A  48     -15.527  10.468  42.248  1.00  0.00           C
ATOM    851  OG1 THR A  48     -13.955  12.227  41.791  1.00  0.00           O
ATOM    852  QG2 THR A  48     -15.588  10.161  42.428  1.00  0.00           Q
ATOM    853  H   THR A  48     -17.187  10.416  39.940  1.00  0.00           H
ATOM    854  HA  THR A  48     -15.191  12.449  39.427  1.00  0.00           H
ATOM    855  HB  THR A  48     -15.997  12.502  41.813  1.00  0.00           H
ATOM    856 1HG  THR A  48     -14.004  13.089  42.208  1.00  0.00           H
ATOM    857 1HG2 THR A  48     -14.810   9.724  41.937  1.00  0.00           H
ATOM    858 2HG2 THR A  48     -16.526  10.114  42.036  1.00  0.00           H
ATOM    859 3HG2 THR A  48     -15.427  10.644  43.310  1.00  0.00           H
ATOM    860  N   THR A  49     -14.658   9.764  38.384  1.00  0.00           N
ATOM    861  CA  THR A  49     -13.693   9.375  37.401  1.00  0.00           C
ATOM    862  C   THR A  49     -13.556  10.517  36.403  1.00  0.00           C
ATOM    863  O   THR A  49     -13.992  10.408  35.257  1.00  0.00           O
ATOM    864  CB  THR A  49     -14.128   8.059  36.685  1.00  0.00           C
ATOM    865  CG2 THR A  49     -14.542   7.010  37.704  1.00  0.00           C
ATOM    866  OG1 THR A  49     -15.238   8.328  35.818  1.00  0.00           O
ATOM    867  QG2 THR A  49     -14.641   6.760  37.946  1.00  0.00           Q
ATOM    868  H   THR A  49     -15.587   9.473  38.269  1.00  0.00           H
ATOM    869  HA  THR A  49     -12.741   9.177  37.873  1.00  0.00           H
ATOM    870  HB  THR A  49     -13.304   7.675  36.102  1.00  0.00           H
ATOM    871 1HG  THR A  49     -15.000   8.107  34.916  1.00  0.00           H
ATOM    872 1HG2 THR A  49     -15.372   7.381  38.289  1.00  0.00           H
ATOM    873 2HG2 THR A  49     -13.711   6.793  38.358  1.00  0.00           H
ATOM    874 3HG2 THR A  49     -14.841   6.106  37.192  1.00  0.00           H
ATOM    875  N   LYS A  50     -12.433  11.235  36.344  1.00  0.00           N
ATOM    876  CA  LYS A  50     -11.772  11.717  35.113  1.00  0.00           C
ATOM    877  C   LYS A  50     -11.321  10.497  34.294  1.00  0.00           C
ATOM    878  O   LYS A  50     -11.197   9.393  34.823  1.00  0.00           O
ATOM    879  CB  LYS A  50     -10.553  12.566  35.475  1.00  0.00           C
ATOM    880  CG  LYS A  50     -10.566  13.094  36.901  1.00  0.00           C
ATOM    881  CD  LYS A  50      -9.206  13.643  37.300  1.00  0.00           C
ATOM    882  CE  LYS A  50      -9.095  13.802  38.807  1.00  0.00           C
ATOM    883  NZ  LYS A  50      -9.764  15.044  39.284  1.00  0.00           N
ATOM    884  QB  LYS A  50     -10.080  12.698  35.092  1.00  0.00           Q
ATOM    885  QD  LYS A  50      -8.746  13.787  36.903  1.00  0.00           Q
ATOM    886  QE  LYS A  50      -8.809  13.404  39.192  1.00  0.00           Q
ATOM    887  QG  LYS A  50     -11.061  13.092  37.281  1.00  0.00           Q
ATOM    888  QZ  LYS A  50      -9.920  15.334  39.395  1.00  0.00           Q
ATOM    889  H   LYS A  50     -12.006  11.463  37.197  1.00  0.00           H
ATOM    890  HA  LYS A  50     -12.459  12.321  34.539  1.00  0.00           H
ATOM    891 1HB  LYS A  50      -9.657  11.975  35.364  1.00  0.00           H
ATOM    892 2HB  LYS A  50     -10.503  13.423  34.819  1.00  0.00           H
ATOM    893 1HG  LYS A  50     -11.295  13.889  36.983  1.00  0.00           H
ATOM    894 2HG  LYS A  50     -10.828  12.296  37.579  1.00  0.00           H
ATOM    895 1HD  LYS A  50      -8.433  12.965  36.968  1.00  0.00           H
ATOM    896 2HD  LYS A  50      -9.058  14.609  36.839  1.00  0.00           H
ATOM    897 1HE  LYS A  50      -9.564  12.959  39.294  1.00  0.00           H
ATOM    898 2HE  LYS A  50      -8.055  13.849  39.088  1.00  0.00           H
ATOM    899 1HZ  LYS A  50     -10.773  15.014  39.033  1.00  0.00           H
ATOM    900 2HZ  LYS A  50      -9.320  15.872  38.835  1.00  0.00           H
ATOM    901 3HZ  LYS A  50      -9.666  15.116  40.317  1.00  0.00           H
ATOM    902  N   SER A  51     -11.028  10.757  33.016  1.00  0.00           N
ATOM    903  CA  SER A  51     -10.540   9.742  32.154  1.00  0.00           C
ATOM    904  C   SER A  51      -9.028   9.873  31.935  1.00  0.00           C
ATOM    905  O   SER A  51      -8.578  10.268  30.859  1.00  0.00           O
ATOM    906  CB  SER A  51     -11.270   9.795  30.810  1.00  0.00           C
ATOM    907  OG  SER A  51     -10.568  10.602  29.880  1.00  0.00           O
ATOM    908  QB  SER A  51     -11.805   9.503  30.679  1.00  0.00           Q
ATOM    909  H   SER A  51     -11.153  11.664  32.669  1.00  0.00           H
ATOM    910  HA  SER A  51     -10.727   8.789  32.625  1.00  0.00           H
ATOM    911 1HB  SER A  51     -11.354   8.797  30.407  1.00  0.00           H
ATOM    912 2HB  SER A  51     -12.257  10.209  30.952  1.00  0.00           H
ATOM    913  HG  SER A  51      -9.691  10.239  29.738  1.00  0.00           H
ATOM    914  N   PHE A  52      -8.267   9.734  33.031  1.00  0.00           N
ATOM    915  CA  PHE A  52      -6.857  10.024  33.073  1.00  0.00           C
ATOM    916  C   PHE A  52      -5.948   9.115  32.199  1.00  0.00           C
ATOM    917  O   PHE A  52      -6.349   8.669  31.123  1.00  0.00           O
ATOM    918  CB  PHE A  52      -6.346  10.076  34.519  1.00  0.00           C
ATOM    919  CG  PHE A  52      -6.592   8.813  35.294  1.00  0.00           C
ATOM    920  CD1 PHE A  52      -7.872   8.468  35.695  1.00  0.00           C
ATOM    921  CD2 PHE A  52      -5.546   7.970  35.622  1.00  0.00           C
ATOM    922  CE1 PHE A  52      -8.098   7.306  36.409  1.00  0.00           C
ATOM    923  CE2 PHE A  52      -5.772   6.808  36.335  1.00  0.00           C
ATOM    924  CZ  PHE A  52      -7.054   6.478  36.728  1.00  0.00           C
ATOM    925  QB  PHE A  52      -6.061  10.564  34.783  1.00  0.00           Q
ATOM    926  QD  PHE A  52      -6.621   8.664  35.386  1.00  0.00           Q
ATOM    927  QE  PHE A  52      -7.023   6.603  36.651  1.00  0.00           Q
ATOM    928  QR  PHE A  52      -6.905   7.221  36.271  1.00  0.00           Q
ATOM    929  H   PHE A  52      -8.697   9.417  33.852  1.00  0.00           H
ATOM    930  HA  PHE A  52      -6.776  11.000  32.618  1.00  0.00           H
ATOM    931 1HB  PHE A  52      -6.841  10.878  35.048  1.00  0.00           H
ATOM    932 2HB  PHE A  52      -5.280  10.249  34.518  1.00  0.00           H
ATOM    933 1HD  PHE A  52      -8.705   9.111  35.453  1.00  0.00           H
ATOM    934 2HD  PHE A  52      -4.538   8.217  35.320  1.00  0.00           H
ATOM    935 1HE  PHE A  52      -9.100   7.048  36.717  1.00  0.00           H
ATOM    936 2HE  PHE A  52      -4.946   6.158  36.585  1.00  0.00           H
ATOM    937  HZ  PHE A  52      -7.232   5.569  37.286  1.00  0.00           H
ATOM    938  N   LYS A  53      -4.650   9.438  32.057  1.00  0.00           N
ATOM    939  CA  LYS A  53      -3.907   9.375  30.813  1.00  0.00           C
ATOM    940  C   LYS A  53      -2.883   8.231  30.767  1.00  0.00           C
ATOM    941  O   LYS A  53      -2.777   7.442  31.704  1.00  0.00           O
ATOM    942  CB  LYS A  53      -3.199  10.705  30.565  1.00  0.00           C
ATOM    943  CG  LYS A  53      -4.000  11.688  29.729  1.00  0.00           C
ATOM    944  CD  LYS A  53      -3.313  13.042  29.656  1.00  0.00           C
ATOM    945  CE  LYS A  53      -4.325  14.170  29.528  1.00  0.00           C
ATOM    946  NZ  LYS A  53      -3.707  15.501  29.777  1.00  0.00           N
ATOM    947  QB  LYS A  53      -2.631  10.857  30.774  1.00  0.00           Q
ATOM    948  QD  LYS A  53      -2.696  13.135  29.676  1.00  0.00           Q
ATOM    949  QE  LYS A  53      -4.928  14.098  29.386  1.00  0.00           Q
ATOM    950  QG  LYS A  53      -4.544  11.564  29.448  1.00  0.00           Q
ATOM    951  QZ  LYS A  53      -3.562  15.812  29.836  1.00  0.00           Q
ATOM    952  H   LYS A  53      -4.169   9.740  32.856  1.00  0.00           H
ATOM    953  HA  LYS A  53      -4.632   9.176  30.038  1.00  0.00           H
ATOM    954 1HB  LYS A  53      -2.991  11.187  31.508  1.00  0.00           H
ATOM    955 2HB  LYS A  53      -2.270  10.527  30.041  1.00  0.00           H
ATOM    956 1HG  LYS A  53      -4.110  11.305  28.725  1.00  0.00           H
ATOM    957 2HG  LYS A  53      -4.979  11.824  30.169  1.00  0.00           H
ATOM    958 1HD  LYS A  53      -2.735  13.201  30.554  1.00  0.00           H
ATOM    959 2HD  LYS A  53      -2.658  13.069  28.798  1.00  0.00           H
ATOM    960 1HE  LYS A  53      -4.738  14.172  28.529  1.00  0.00           H
ATOM    961 2HE  LYS A  53      -5.118  14.025  30.245  1.00  0.00           H
ATOM    962 1HZ  LYS A  53      -2.946  15.666  29.087  1.00  0.00           H
ATOM    963 2HZ  LYS A  53      -3.313  15.526  30.739  1.00  0.00           H
ATOM    964 3HZ  LYS A  53      -4.429  16.243  29.679  1.00  0.00           H
ATOM    965  N   ASN A  54      -2.000   8.448  29.804  1.00  0.00           N
ATOM    966  CA  ASN A  54      -0.730   7.683  29.760  1.00  0.00           C
ATOM    967  C   ASN A  54       0.330   8.493  28.997  1.00  0.00           C
ATOM    968  O   ASN A  54       0.011   9.232  28.066  1.00  0.00           O
ATOM    969  CB  ASN A  54      -0.963   6.313  29.110  1.00  0.00           C
ATOM    970  CG  ASN A  54      -1.328   5.244  30.121  1.00  0.00           C
ATOM    971  ND2 ASN A  54      -2.427   4.542  29.866  1.00  0.00           N
ATOM    972  OD1 ASN A  54      -0.631   5.052  31.117  1.00  0.00           O
ATOM    973  QB  ASN A  54      -0.917   6.191  28.500  1.00  0.00           Q
ATOM    974  QD2 ASN A  54      -2.832   4.283  29.773  1.00  0.00           Q
ATOM    975  H   ASN A  54      -2.187   9.118  29.115  1.00  0.00           H
ATOM    976  HA  ASN A  54      -0.372   7.515  30.765  1.00  0.00           H
ATOM    977 1HB  ASN A  54      -1.771   6.385  28.396  1.00  0.00           H
ATOM    978 2HB  ASN A  54      -0.062   5.997  28.604  1.00  0.00           H
ATOM    979 1HD2 ASN A  54      -2.952   4.729  29.060  1.00  0.00           H
ATOM    980 2HD2 ASN A  54      -2.713   3.838  30.485  1.00  0.00           H
ATOM    981  N   ALA A  55       1.594   8.064  29.126  1.00  0.00           N
ATOM    982  CA  ALA A  55       2.617   8.471  28.156  1.00  0.00           C
ATOM    983  C   ALA A  55       2.353   8.031  26.756  1.00  0.00           C
ATOM    984  O   ALA A  55       1.317   7.434  26.467  1.00  0.00           O
ATOM    985  CB  ALA A  55       3.992   7.981  28.614  1.00  0.00           C
ATOM    986  QB  ALA A  55       4.317   7.866  28.722  1.00  0.00           Q
ATOM    987  H   ALA A  55       1.836   7.476  29.873  1.00  0.00           H
ATOM    988  HA  ALA A  55       2.586   9.550  28.131  1.00  0.00           H
ATOM    989 1HB  ALA A  55       4.154   8.270  29.643  1.00  0.00           H
ATOM    990 2HB  ALA A  55       4.757   8.422  27.993  1.00  0.00           H
ATOM    991 3HB  ALA A  55       4.038   6.906  28.532  1.00  0.00           H
ATOM    992  N   PRO A  56       3.394   7.571  26.011  1.00  0.00           N
ATOM    993  CA  PRO A  56       3.271   6.469  25.075  1.00  0.00           C
ATOM    994  C   PRO A  56       4.053   5.206  25.394  1.00  0.00           C
ATOM    995  O   PRO A  56       4.912   5.202  26.277  1.00  0.00           O
ATOM    996  CB  PRO A  56       3.722   7.083  23.752  1.00  0.00           C
ATOM    997  CG  PRO A  56       4.754   8.088  24.138  1.00  0.00           C
ATOM    998  CD  PRO A  56       4.437   8.490  25.552  1.00  0.00           C
ATOM    999  QB  PRO A  56       3.503   6.928  23.189  1.00  0.00           Q
ATOM   1000  QD  PRO A  56       4.707   8.957  25.863  1.00  0.00           Q
ATOM   1001  QG  PRO A  56       5.218   8.288  23.773  1.00  0.00           Q
ATOM   1002  HA  PRO A  56       2.259   6.095  25.088  1.00  0.00           H
ATOM   1003 1HB  PRO A  56       4.128   6.311  23.116  1.00  0.00           H
ATOM   1004 2HB  PRO A  56       2.876   7.545  23.263  1.00  0.00           H
ATOM   1005 1HG  PRO A  56       5.735   7.641  24.073  1.00  0.00           H
ATOM   1006 2HG  PRO A  56       4.700   8.936  23.472  1.00  0.00           H
ATOM   1007 1HD  PRO A  56       5.325   8.403  26.160  1.00  0.00           H
ATOM   1008 2HD  PRO A  56       4.088   9.512  25.568  1.00  0.00           H
ATOM   1009  N   LEU A  57       4.375   4.473  24.340  1.00  0.00           N
ATOM   1010  CA  LEU A  57       5.691   3.788  24.263  1.00  0.00           C
ATOM   1011  C   LEU A  57       6.798   4.746  23.754  1.00  0.00           C
ATOM   1012  O   LEU A  57       6.761   5.200  22.610  1.00  0.00           O
ATOM   1013  CB  LEU A  57       5.571   2.549  23.364  1.00  0.00           C
ATOM   1014  CG  LEU A  57       4.151   2.126  22.979  1.00  0.00           C
ATOM   1015  CD1 LEU A  57       4.182   1.028  21.928  1.00  0.00           C
ATOM   1016  CD2 LEU A  57       3.399   1.602  24.192  1.00  0.00           C
ATOM   1017  QB  LEU A  57       6.048   2.212  23.147  1.00  0.00           Q
ATOM   1018  QD1 LEU A  57       4.191   0.767  21.678  1.00  0.00           Q
ATOM   1019  QD2 LEU A  57       3.221   1.478  24.480  1.00  0.00           Q
ATOM   1020  QQD LEU A  57       3.706   1.122  23.079  1.00  0.00           Q
ATOM   1021  H   LEU A  57       3.737   4.380  23.603  1.00  0.00           H
ATOM   1022  HA  LEU A  57       5.980   3.475  25.255  1.00  0.00           H
ATOM   1023 1HB  LEU A  57       6.088   2.727  22.432  1.00  0.00           H
ATOM   1024 2HB  LEU A  57       6.009   1.698  23.861  1.00  0.00           H
ATOM   1025  HG  LEU A  57       3.617   2.977  22.580  1.00  0.00           H
ATOM   1026 1HD1 LEU A  57       4.709   0.170  22.319  1.00  0.00           H
ATOM   1027 2HD1 LEU A  57       4.691   1.388  21.045  1.00  0.00           H
ATOM   1028 3HD1 LEU A  57       3.173   0.744  21.671  1.00  0.00           H
ATOM   1029 1HD2 LEU A  57       4.041   1.644  25.060  1.00  0.00           H
ATOM   1030 2HD2 LEU A  57       2.522   2.208  24.364  1.00  0.00           H
ATOM   1031 3HD2 LEU A  57       3.100   0.579  24.017  1.00  0.00           H
ATOM   1032  N   LEU A  58       8.074   4.276  23.857  1.00  0.00           N
ATOM   1033  CA  LEU A  58       8.968   4.212  22.678  1.00  0.00           C
ATOM   1034  C   LEU A  58       8.493   3.241  21.623  1.00  0.00           C
ATOM   1035  O   LEU A  58       9.042   2.149  21.478  1.00  0.00           O
ATOM   1036  CB  LEU A  58      10.395   3.881  23.136  1.00  0.00           C
ATOM   1037  CG  LEU A  58      10.764   2.398  23.185  1.00  0.00           C
ATOM   1038  CD1 LEU A  58      12.260   2.221  23.397  1.00  0.00           C
ATOM   1039  CD2 LEU A  58      10.036   1.700  24.325  1.00  0.00           C
ATOM   1040  QB  LEU A  58      10.827   4.300  23.300  1.00  0.00           Q
ATOM   1041  QD1 LEU A  58      12.614   2.179  23.447  1.00  0.00           Q
ATOM   1042  QD2 LEU A  58       9.865   1.534  24.595  1.00  0.00           Q
ATOM   1043  QQD LEU A  58      11.239   1.857  24.021  1.00  0.00           Q
ATOM   1044  H   LEU A  58       8.405   3.971  24.728  1.00  0.00           H
ATOM   1045  HA  LEU A  58       8.953   5.185  22.207  1.00  0.00           H
ATOM   1046 1HB  LEU A  58      11.106   4.341  22.465  1.00  0.00           H
ATOM   1047 2HB  LEU A  58      10.549   4.258  24.136  1.00  0.00           H
ATOM   1048  HG  LEU A  58      10.485   1.926  22.254  1.00  0.00           H
ATOM   1049 1HD1 LEU A  58      12.549   2.683  24.329  1.00  0.00           H
ATOM   1050 2HD1 LEU A  58      12.797   2.687  22.583  1.00  0.00           H
ATOM   1051 3HD1 LEU A  58      12.498   1.169  23.428  1.00  0.00           H
ATOM   1052 1HD2 LEU A  58       9.419   2.415  24.848  1.00  0.00           H
ATOM   1053 2HD2 LEU A  58       9.416   0.910  23.927  1.00  0.00           H
ATOM   1054 3HD2 LEU A  58      10.759   1.280  25.009  1.00  0.00           H
ATOM   1055  N   ALA A  59       8.910   3.457  20.384  1.00  0.00           N
ATOM   1056  CA  ALA A  59      10.023   2.725  19.803  1.00  0.00           C
ATOM   1057  C   ALA A  59      11.307   3.498  20.084  1.00  0.00           C
ATOM   1058  O   ALA A  59      11.838   4.178  19.206  1.00  0.00           O
ATOM   1059  CB  ALA A  59       9.816   2.574  18.295  1.00  0.00           C
ATOM   1060  QB  ALA A  59       9.767   2.538  17.938  1.00  0.00           Q
ATOM   1061  H   ALA A  59       8.452   4.132  19.840  1.00  0.00           H
ATOM   1062  HA  ALA A  59      10.086   1.739  20.239  1.00  0.00           H
ATOM   1063 1HB  ALA A  59      10.775   2.576  17.797  1.00  0.00           H
ATOM   1064 2HB  ALA A  59       9.219   3.396  17.929  1.00  0.00           H
ATOM   1065 3HB  ALA A  59       9.309   1.642  18.091  1.00  0.00           H
ATOM   1066  N   PRO A  60      12.374   2.796  20.544  1.00  0.00           N
ATOM   1067  CA  PRO A  60      13.675   2.810  19.866  1.00  0.00           C
ATOM   1068  C   PRO A  60      13.887   1.682  18.860  1.00  0.00           C
ATOM   1069  O   PRO A  60      13.181   0.675  18.884  1.00  0.00           O
ATOM   1070  CB  PRO A  60      14.670   2.724  21.020  1.00  0.00           C
ATOM   1071  CG  PRO A  60      13.971   1.910  22.057  1.00  0.00           C
ATOM   1072  CD  PRO A  60      12.500   2.097  21.810  1.00  0.00           C
ATOM   1073  QB  PRO A  60      15.239   2.981  21.025  1.00  0.00           Q
ATOM   1074  QD  PRO A  60      12.044   1.906  22.190  1.00  0.00           Q
ATOM   1075  QG  PRO A  60      14.251   1.569  22.497  1.00  0.00           Q
ATOM   1076  HA  PRO A  60      13.779   3.693  19.251  1.00  0.00           H
ATOM   1077 1HB  PRO A  60      15.577   2.246  20.678  1.00  0.00           H
ATOM   1078 2HB  PRO A  60      14.901   3.717  21.374  1.00  0.00           H
ATOM   1079 1HG  PRO A  60      14.255   0.874  21.955  1.00  0.00           H
ATOM   1080 2HG  PRO A  60      14.248   2.265  23.039  1.00  0.00           H
ATOM   1081 1HD  PRO A  60      12.017   1.133  21.766  1.00  0.00           H
ATOM   1082 2HD  PRO A  60      12.070   2.678  22.613  1.00  0.00           H
ATOM   1083  N   PRO A  61      14.709   1.901  17.826  1.00  0.00           N
ATOM   1084  CA  PRO A  61      14.822   1.026  16.721  1.00  0.00           C
ATOM   1085  C   PRO A  61      16.057   0.107  16.796  1.00  0.00           C
ATOM   1086  O   PRO A  61      16.456  -0.327  17.876  1.00  0.00           O
ATOM   1087  CB  PRO A  61      14.907   1.977  15.530  1.00  0.00           C
ATOM   1088  CG  PRO A  61      15.714   3.129  16.028  1.00  0.00           C
ATOM   1089  CD  PRO A  61      15.532   3.153  17.520  1.00  0.00           C
ATOM   1090  QB  PRO A  61      14.650   1.878  14.970  1.00  0.00           Q
ATOM   1091  QD  PRO A  61      15.754   3.591  17.903  1.00  0.00           Q
ATOM   1092  QG  PRO A  61      16.053   3.513  15.671  1.00  0.00           Q
ATOM   1093  HA  PRO A  61      13.993   0.337  16.670  1.00  0.00           H
ATOM   1094 1HB  PRO A  61      15.388   1.477  14.703  1.00  0.00           H
ATOM   1095 2HB  PRO A  61      13.912   2.279  15.237  1.00  0.00           H
ATOM   1096 1HG  PRO A  61      16.751   2.983  15.765  1.00  0.00           H
ATOM   1097 2HG  PRO A  61      15.355   4.043  15.577  1.00  0.00           H
ATOM   1098 1HD  PRO A  61      16.498   3.127  18.002  1.00  0.00           H
ATOM   1099 2HD  PRO A  61      15.010   4.055  17.805  1.00  0.00           H
ATOM   1100  N   ASN A  62      16.141  -0.843  15.879  1.00  0.00           N
ATOM   1101  CA  ASN A  62      16.568  -2.173  16.332  1.00  0.00           C
ATOM   1102  C   ASN A  62      17.369  -2.798  15.160  1.00  0.00           C
ATOM   1103  O   ASN A  62      17.194  -3.971  14.831  1.00  0.00           O
ATOM   1104  CB  ASN A  62      15.343  -3.026  16.689  1.00  0.00           C
ATOM   1105  CG  ASN A  62      15.141  -3.156  18.186  1.00  0.00           C
ATOM   1106  ND2 ASN A  62      16.043  -2.562  18.958  1.00  0.00           N
ATOM   1107  OD1 ASN A  62      14.183  -3.783  18.640  1.00  0.00           O
ATOM   1108  QB  ASN A  62      14.959  -3.295  16.278  1.00  0.00           Q
ATOM   1109  QD2 ASN A  62      16.376  -2.344  19.243  1.00  0.00           Q
ATOM   1110  H   ASN A  62      15.931  -0.667  14.939  1.00  0.00           H
ATOM   1111  HA  ASN A  62      17.179  -2.118  17.220  1.00  0.00           H
ATOM   1112 1HB  ASN A  62      14.455  -2.573  16.273  1.00  0.00           H
ATOM   1113 2HB  ASN A  62      15.464  -4.019  16.283  1.00  0.00           H
ATOM   1114 1HD2 ASN A  62      16.789  -2.074  18.552  1.00  0.00           H
ATOM   1115 2HD2 ASN A  62      15.963  -2.614  19.933  1.00  0.00           H
ATOM   1116  N   SER A  63      18.331  -2.064  14.561  1.00  0.00           N
ATOM   1117  CA  SER A  63      19.169  -2.643  13.524  1.00  0.00           C
ATOM   1118  C   SER A  63      20.432  -3.169  14.131  1.00  0.00           C
ATOM   1119  O   SER A  63      21.529  -2.876  13.658  1.00  0.00           O
ATOM   1120  CB  SER A  63      19.498  -1.592  12.462  1.00  0.00           C
ATOM   1121  OG  SER A  63      19.815  -2.200  11.222  1.00  0.00           O
ATOM   1122  QB  SER A  63      19.496  -0.974  12.553  1.00  0.00           Q
ATOM   1123  H   SER A  63      18.464  -1.131  14.827  1.00  0.00           H
ATOM   1124  HA  SER A  63      18.636  -3.456  13.052  1.00  0.00           H
ATOM   1125 1HB  SER A  63      18.646  -0.944  12.320  1.00  0.00           H
ATOM   1126 2HB  SER A  63      20.345  -1.005  12.785  1.00  0.00           H
ATOM   1127  HG  SER A  63      19.066  -2.718  10.919  1.00  0.00           H
ATOM   1128  N   ASN A  64      20.298  -3.600  15.362  1.00  0.00           N
ATOM   1129  CA  ASN A  64      21.402  -3.794  16.311  1.00  0.00           C
ATOM   1130  C   ASN A  64      21.558  -5.246  16.656  1.00  0.00           C
ATOM   1131  O   ASN A  64      22.297  -5.600  17.577  1.00  0.00           O
ATOM   1132  CB  ASN A  64      21.174  -2.942  17.566  1.00  0.00           C
ATOM   1133  CG  ASN A  64      21.305  -1.456  17.294  1.00  0.00           C
ATOM   1134  ND2 ASN A  64      20.185  -0.810  16.996  1.00  0.00           N
ATOM   1135  OD1 ASN A  64      22.402  -0.900  17.351  1.00  0.00           O
ATOM   1136  QB  ASN A  64      21.041  -3.164  18.133  1.00  0.00           Q
ATOM   1137  QD2 ASN A  64      19.772  -0.571  16.886  1.00  0.00           Q
ATOM   1138  H   ASN A  64      19.393  -3.810  15.672  1.00  0.00           H
ATOM   1139  HA  ASN A  64      22.323  -3.470  15.847  1.00  0.00           H
ATOM   1140 1HB  ASN A  64      20.180  -3.122  17.948  1.00  0.00           H
ATOM   1141 2HB  ASN A  64      21.901  -3.207  18.319  1.00  0.00           H
ATOM   1142 1HD2 ASN A  64      19.334  -1.293  16.962  1.00  0.00           H
ATOM   1143 2HD2 ASN A  64      20.208   0.153  16.811  1.00  0.00           H
ATOM   1144  N   MET A  65      21.836  -6.056  15.642  1.00  0.00           N
ATOM   1145  CA  MET A  65      22.963  -6.978  15.781  1.00  0.00           C
ATOM   1146  C   MET A  65      24.335  -6.253  15.848  1.00  0.00           C
ATOM   1147  O   MET A  65      25.098  -6.257  14.882  1.00  0.00           O
ATOM   1148  CB  MET A  65      22.958  -8.018  14.662  1.00  0.00           C
ATOM   1149  CG  MET A  65      23.602  -9.342  15.040  1.00  0.00           C
ATOM   1150  SD  MET A  65      23.545 -10.550  13.704  1.00  0.00           S
ATOM   1151  CE  MET A  65      24.082  -9.550  12.318  1.00  0.00           C
ATOM   1152  QB  MET A  65      22.720  -7.933  14.091  1.00  0.00           Q
ATOM   1153  QE  MET A  65      24.190  -9.348  12.040  1.00  0.00           Q
ATOM   1154  QG  MET A  65      23.863  -9.471  15.592  1.00  0.00           Q
ATOM   1155  H   MET A  65      21.301  -6.035  14.820  1.00  0.00           H
ATOM   1156  HA  MET A  65      22.830  -7.482  16.728  1.00  0.00           H
ATOM   1157 1HB  MET A  65      21.940  -8.231  14.373  1.00  0.00           H
ATOM   1158 2HB  MET A  65      23.501  -7.632  13.810  1.00  0.00           H
ATOM   1159 1HG  MET A  65      24.639  -9.179  15.294  1.00  0.00           H
ATOM   1160 2HG  MET A  65      23.085  -9.763  15.890  1.00  0.00           H
ATOM   1161 1HE  MET A  65      25.073  -9.166  12.513  1.00  0.00           H
ATOM   1162 2HE  MET A  65      23.398  -8.724  12.184  1.00  0.00           H
ATOM   1163 3HE  MET A  65      24.098 -10.153  11.423  1.00  0.00           H
ATOM   1164  N   GLY A  66      24.813  -6.000  17.042  1.00  0.00           N
ATOM   1165  CA  GLY A  66      26.249  -5.726  17.254  1.00  0.00           C
ATOM   1166  C   GLY A  66      26.633  -4.287  16.963  1.00  0.00           C
ATOM   1167  O   GLY A  66      25.780  -3.461  16.639  1.00  0.00           O
ATOM   1168  QA  GLY A  66      26.643  -6.143  17.481  1.00  0.00           Q
ATOM   1169  H   GLY A  66      24.204  -5.992  17.811  1.00  0.00           H
ATOM   1170 1HA  GLY A  66      26.449  -5.893  18.303  1.00  0.00           H
ATOM   1171 2HA  GLY A  66      26.838  -6.394  16.660  1.00  0.00           H
ATOM   1172  N   MET A  67      27.789  -4.099  16.317  1.00  0.00           N
ATOM   1173  CA  MET A  67      27.964  -3.072  15.295  1.00  0.00           C
ATOM   1174  C   MET A  67      27.856  -3.752  13.950  1.00  0.00           C
ATOM   1175  O   MET A  67      28.517  -4.761  13.698  1.00  0.00           O
ATOM   1176  CB  MET A  67      29.320  -2.382  15.441  1.00  0.00           C
ATOM   1177  CG  MET A  67      30.392  -2.917  14.506  1.00  0.00           C
ATOM   1178  SD  MET A  67      32.031  -2.265  14.881  1.00  0.00           S
ATOM   1179  CE  MET A  67      32.666  -3.545  15.962  1.00  0.00           C
ATOM   1180  QB  MET A  67      29.448  -1.921  15.841  1.00  0.00           Q
ATOM   1181  QE  MET A  67      32.793  -3.802  16.179  1.00  0.00           Q
ATOM   1182  QG  MET A  67      30.295  -3.318  14.038  1.00  0.00           Q
ATOM   1183  H   MET A  67      28.551  -4.675  16.539  1.00  0.00           H
ATOM   1184  HA  MET A  67      27.207  -2.309  15.398  1.00  0.00           H
ATOM   1185 1HB  MET A  67      29.212  -1.329  15.233  1.00  0.00           H
ATOM   1186 2HB  MET A  67      29.684  -2.514  16.449  1.00  0.00           H
ATOM   1187 1HG  MET A  67      30.438  -3.993  14.587  1.00  0.00           H
ATOM   1188 2HG  MET A  67      30.151  -2.642  13.489  1.00  0.00           H
ATOM   1189 1HE  MET A  67      32.685  -4.486  15.431  1.00  0.00           H
ATOM   1190 2HE  MET A  67      32.027  -3.634  16.828  1.00  0.00           H
ATOM   1191 3HE  MET A  67      33.665  -3.288  16.277  1.00  0.00           H
ATOM   1192  N   THR A  68      27.281  -3.099  12.940  1.00  0.00           N
ATOM   1193  CA  THR A  68      27.403  -3.517  11.562  1.00  0.00           C
ATOM   1194  C   THR A  68      28.720  -3.103  10.938  1.00  0.00           C
ATOM   1195  O   THR A  68      29.694  -2.839  11.642  1.00  0.00           O
ATOM   1196  CB  THR A  68      26.200  -3.003  10.714  1.00  0.00           C
ATOM   1197  CG2 THR A  68      26.593  -2.880   9.250  1.00  0.00           C
ATOM   1198  OG1 THR A  68      25.106  -3.922  10.826  1.00  0.00           O
ATOM   1199  QG2 THR A  68      26.686  -2.850   8.903  1.00  0.00           Q
ATOM   1200  H   THR A  68      26.751  -2.299  13.142  1.00  0.00           H
ATOM   1201  HA  THR A  68      27.390  -4.597  11.564  1.00  0.00           H
ATOM   1202  HB  THR A  68      25.891  -2.033  11.077  1.00  0.00           H
ATOM   1203 1HG  THR A  68      24.345  -3.470  11.197  1.00  0.00           H
ATOM   1204 1HG2 THR A  68      26.898  -3.845   8.876  1.00  0.00           H
ATOM   1205 2HG2 THR A  68      27.413  -2.183   9.154  1.00  0.00           H
ATOM   1206 3HG2 THR A  68      25.748  -2.523   8.678  1.00  0.00           H
ATOM   1207  N   SEP A  69      28.793  -3.560   9.697  1.00  0.00           N
ATOM   1208  CA  SEP A  69      30.112  -3.817   9.048  1.00  0.00           C
ATOM   1209  C   SEP A  69      30.674  -2.523   8.520  1.00  0.00           C
ATOM   1210  O   SEP A  69      29.953  -1.582   8.198  1.00  0.00           O
ATOM   1211  CB  SEP A  69      29.981  -4.960   7.998  1.00  0.00           C
ATOM   1212  OG  SEP A  69      28.917  -5.873   8.355  1.00  0.00           O
ATOM   1213  PS  SEP A  69      28.775  -7.340   7.684  1.00  0.00           P
ATOM   1214  OPA SEP A  69      30.059  -8.114   7.997  1.00  0.00           O
ATOM   1215  OPB SEP A  69      27.566  -8.069   8.257  1.00  0.00           O
ATOM   1216  OPC SEP A  69      28.656  -7.182   6.172  1.00  0.00           O
ATOM   1217  QB  SEP A  69      30.350  -5.051   7.433  1.00  0.00           Q
ATOM   1218  H   SEP A  69      27.954  -3.744   9.166  1.00  0.00           H
ATOM   1219  HA  SEP A  69      30.789  -4.171   9.848  1.00  0.00           H
ATOM   1220 2HB  SEP A  69      29.773  -4.574   6.982  1.00  0.00           H
ATOM   1221 3HB  SEP A  69      30.926  -5.528   7.882  1.00  0.00           H
ATOM   1222  N   PRO A  70      31.971  -2.390   8.397  1.00  0.00           N
ATOM   1223  CA  PRO A  70      32.552  -1.175   7.903  1.00  0.00           C
ATOM   1224  C   PRO A  70      32.437  -1.026   6.423  1.00  0.00           C
ATOM   1225  O   PRO A  70      31.990  -1.941   5.730  1.00  0.00           O
ATOM   1226  CB  PRO A  70      34.011  -1.285   8.342  1.00  0.00           C
ATOM   1227  CG  PRO A  70      34.290  -2.750   8.347  1.00  0.00           C
ATOM   1228  CD  PRO A  70      32.964  -3.426   8.558  1.00  0.00           C
ATOM   1229  QB  PRO A  70      34.382  -0.803   8.481  1.00  0.00           Q
ATOM   1230  QD  PRO A  70      32.886  -4.031   8.689  1.00  0.00           Q
ATOM   1231  QG  PRO A  70      34.852  -3.009   8.274  1.00  0.00           Q
ATOM   1232  HA  PRO A  70      32.046  -0.302   8.290  1.00  0.00           H
ATOM   1233 1HB  PRO A  70      34.638  -0.756   7.639  1.00  0.00           H
ATOM   1234 2HB  PRO A  70      34.126  -0.849   9.324  1.00  0.00           H
ATOM   1235 1HG  PRO A  70      34.726  -3.037   7.401  1.00  0.00           H
ATOM   1236 2HG  PRO A  70      34.978  -2.982   9.145  1.00  0.00           H
ATOM   1237 1HD  PRO A  70      32.839  -4.211   7.826  1.00  0.00           H
ATOM   1238 2HD  PRO A  70      32.932  -3.851   9.551  1.00  0.00           H
ATOM   1239  N   PHE A  71      32.794   0.183   5.994  1.00  0.00           N
ATOM   1240  CA  PHE A  71      32.689   0.541   4.630  1.00  0.00           C
ATOM   1241  C   PHE A  71      34.022   0.414   3.902  1.00  0.00           C
ATOM   1242  O   PHE A  71      34.522   1.383   3.333  1.00  0.00           O
ATOM   1243  CB  PHE A  71      32.114   1.953   4.471  1.00  0.00           C
ATOM   1244  CG  PHE A  71      32.170   2.478   3.066  1.00  0.00           C
ATOM   1245  CD1 PHE A  71      33.285   3.162   2.611  1.00  0.00           C
ATOM   1246  CD2 PHE A  71      31.110   2.284   2.196  1.00  0.00           C
ATOM   1247  CE1 PHE A  71      33.337   3.643   1.317  1.00  0.00           C
ATOM   1248  CE2 PHE A  71      31.163   2.767   0.903  1.00  0.00           C
ATOM   1249  CZ  PHE A  71      32.282   3.449   0.464  1.00  0.00           C
ATOM   1250  QB  PHE A  71      31.873   2.299   4.933  1.00  0.00           Q
ATOM   1251  QD  PHE A  71      32.177   2.539   2.899  1.00  0.00           Q
ATOM   1252  QE  PHE A  71      32.270   3.393   0.604  1.00  0.00           Q
ATOM   1253  QR  PHE A  71      32.243   3.138   1.291  1.00  0.00           Q
ATOM   1254  H   PHE A  71      33.137   0.839   6.636  1.00  0.00           H
ATOM   1255  HA  PHE A  71      32.004  -0.159   4.173  1.00  0.00           H
ATOM   1256 1HB  PHE A  71      32.671   2.641   5.092  1.00  0.00           H
ATOM   1257 2HB  PHE A  71      31.076   1.956   4.774  1.00  0.00           H
ATOM   1258 1HD  PHE A  71      34.124   3.324   3.270  1.00  0.00           H
ATOM   1259 2HD  PHE A  71      30.230   1.753   2.528  1.00  0.00           H
ATOM   1260 1HE  PHE A  71      34.211   4.176   0.973  1.00  0.00           H
ATOM   1261 2HE  PHE A  71      30.328   2.611   0.234  1.00  0.00           H
ATOM   1262  HZ  PHE A  71      32.322   3.826  -0.548  1.00  0.00           H
ATOM   1263  N   ASN A  72      34.835  -0.595   4.162  1.00  0.00           N
ATOM   1264  CA  ASN A  72      36.258  -0.588   3.827  1.00  0.00           C
ATOM   1265  C   ASN A  72      36.529  -1.010   2.392  1.00  0.00           C
ATOM   1266  O   ASN A  72      37.670  -0.991   1.933  1.00  0.00           O
ATOM   1267  CB  ASN A  72      37.039  -1.455   4.823  1.00  0.00           C
ATOM   1268  CG  ASN A  72      38.229  -0.731   5.419  1.00  0.00           C
ATOM   1269  ND2 ASN A  72      38.775   0.221   4.672  1.00  0.00           N
ATOM   1270  OD1 ASN A  72      38.649  -1.024   6.539  1.00  0.00           O
ATOM   1271  QB  ASN A  72      36.897  -2.043   4.977  1.00  0.00           Q
ATOM   1272  QD2 ASN A  72      38.978   0.572   4.396  1.00  0.00           Q
ATOM   1273  H   ASN A  72      34.464  -1.388   4.604  1.00  0.00           H
ATOM   1274  HA  ASN A  72      36.603   0.433   3.907  1.00  0.00           H
ATOM   1275 1HB  ASN A  72      36.388  -1.747   5.634  1.00  0.00           H
ATOM   1276 2HB  ASN A  72      37.406  -2.339   4.322  1.00  0.00           H
ATOM   1277 1HD2 ASN A  72      38.407   0.421   3.786  1.00  0.00           H
ATOM   1278 2HD2 ASN A  72      39.549   0.724   5.006  1.00  0.00           H
ATOM   1279  N   GLY A  73      35.939  -2.120   1.924  1.00  0.00           N
ATOM   1280  CA  GLY A  73      36.669  -3.102   1.141  1.00  0.00           C
ATOM   1281  C   GLY A  73      37.667  -3.870   1.979  1.00  0.00           C
ATOM   1282  O   GLY A  73      38.873  -3.805   1.741  1.00  0.00           O
ATOM   1283  QA  GLY A  73      36.558  -3.217   0.543  1.00  0.00           Q
ATOM   1284  H   GLY A  73      34.991  -2.272   2.117  1.00  0.00           H
ATOM   1285 1HA  GLY A  73      35.952  -3.814   0.761  1.00  0.00           H
ATOM   1286 2HA  GLY A  73      37.165  -2.620   0.324  1.00  0.00           H
ATOM   1287  N   LEU A  74      37.117  -4.448   3.054  1.00  0.00           N
ATOM   1288  CA  LEU A  74      37.852  -5.095   4.099  1.00  0.00           C
ATOM   1289  C   LEU A  74      38.812  -6.113   3.552  1.00  0.00           C
ATOM   1290  O   LEU A  74      39.999  -6.100   3.878  1.00  0.00           O
ATOM   1291  CB  LEU A  74      36.870  -5.737   5.091  1.00  0.00           C
ATOM   1292  CG  LEU A  74      35.798  -4.814   5.677  1.00  0.00           C
ATOM   1293  CD1 LEU A  74      34.835  -4.354   4.593  1.00  0.00           C
ATOM   1294  CD2 LEU A  74      34.997  -5.534   6.750  1.00  0.00           C
ATOM   1295  QB  LEU A  74      36.876  -6.335   5.269  1.00  0.00           Q
ATOM   1296  QD1 LEU A  74      34.608  -4.245   4.336  1.00  0.00           Q
ATOM   1297  QD2 LEU A  74      34.806  -5.705   7.004  1.00  0.00           Q
ATOM   1298  QQD LEU A  74      34.707  -4.975   5.670  1.00  0.00           Q
ATOM   1299  H   LEU A  74      36.140  -4.426   3.132  1.00  0.00           H
ATOM   1300  HA  LEU A  74      38.443  -4.355   4.617  1.00  0.00           H
ATOM   1301 1HB  LEU A  74      36.336  -6.538   4.603  1.00  0.00           H
ATOM   1302 2HB  LEU A  74      37.415  -6.131   5.936  1.00  0.00           H
ATOM   1303  HG  LEU A  74      36.268  -3.947   6.116  1.00  0.00           H
ATOM   1304 1HD1 LEU A  74      34.353  -5.213   4.152  1.00  0.00           H
ATOM   1305 2HD1 LEU A  74      35.380  -3.816   3.832  1.00  0.00           H
ATOM   1306 3HD1 LEU A  74      34.088  -3.705   5.027  1.00  0.00           H
ATOM   1307 1HD2 LEU A  74      35.366  -6.544   6.861  1.00  0.00           H
ATOM   1308 2HD2 LEU A  74      35.098  -5.010   7.689  1.00  0.00           H
ATOM   1309 3HD2 LEU A  74      33.955  -5.561   6.465  1.00  0.00           H
ATOM   1310  N   THR A  75      38.298  -6.939   2.638  1.00  0.00           N
ATOM   1311  CA  THR A  75      39.154  -7.916   1.954  1.00  0.00           C
ATOM   1312  C   THR A  75      40.541  -7.312   1.620  1.00  0.00           C
ATOM   1313  O   THR A  75      40.646  -6.145   1.240  1.00  0.00           O
ATOM   1314  CB  THR A  75      38.459  -8.459   0.667  1.00  0.00           C
ATOM   1315  CG2 THR A  75      39.446  -9.251  -0.178  1.00  0.00           C
ATOM   1316  OG1 THR A  75      37.371  -9.316   1.033  1.00  0.00           O
ATOM   1317  QG2 THR A  75      39.680  -9.437  -0.378  1.00  0.00           Q
ATOM   1318  H   THR A  75      37.343  -6.894   2.424  1.00  0.00           H
ATOM   1319  HA  THR A  75      39.311  -8.746   2.627  1.00  0.00           H
ATOM   1320  HB  THR A  75      38.083  -7.631   0.083  1.00  0.00           H
ATOM   1321 1HG  THR A  75      36.552  -8.962   0.680  1.00  0.00           H
ATOM   1322 1HG2 THR A  75      39.824 -10.084   0.396  1.00  0.00           H
ATOM   1323 2HG2 THR A  75      40.267  -8.611  -0.466  1.00  0.00           H
ATOM   1324 3HG2 THR A  75      38.949  -9.618  -1.063  1.00  0.00           H
ATOM   1325  N   SEP A  76      41.563  -8.136   1.799  1.00  0.00           N
ATOM   1326  CA  SEP A  76      42.965  -7.691   1.544  1.00  0.00           C
ATOM   1327  C   SEP A  76      43.416  -8.195   0.197  1.00  0.00           C
ATOM   1328  O   SEP A  76      44.129  -9.189   0.077  1.00  0.00           O
ATOM   1329  CB  SEP A  76      43.880  -8.089   2.738  1.00  0.00           C
ATOM   1330  OG  SEP A  76      43.325  -7.630   3.993  1.00  0.00           O
ATOM   1331  PS  SEP A  76      43.951  -8.055   5.424  1.00  0.00           P
ATOM   1332  OPA SEP A  76      45.403  -7.566   5.453  1.00  0.00           O
ATOM   1333  OPB SEP A  76      43.159  -7.421   6.559  1.00  0.00           O
ATOM   1334  OPC SEP A  76      43.947  -9.577   5.534  1.00  0.00           O
ATOM   1335  QB  SEP A  76      44.468  -8.435   2.718  1.00  0.00           Q
ATOM   1336  H   SEP A  76      41.411  -9.084   2.114  1.00  0.00           H
ATOM   1337  HA  SEP A  76      42.937  -6.587   1.492  1.00  0.00           H
ATOM   1338 2HB  SEP A  76      44.028  -9.183   2.809  1.00  0.00           H
ATOM   1339 3HB  SEP A  76      44.908  -7.687   2.626  1.00  0.00           H
ATOM   1340  N   PRO A  77      43.054  -7.577  -0.926  1.00  0.00           N
ATOM   1341  CA  PRO A  77      43.430  -7.950  -2.303  1.00  0.00           C
ATOM   1342  C   PRO A  77      44.888  -7.629  -2.658  1.00  0.00           C
ATOM   1343  O   PRO A  77      45.252  -6.467  -2.841  1.00  0.00           O
ATOM   1344  CB  PRO A  77      42.457  -7.141  -3.160  1.00  0.00           C
ATOM   1345  CG  PRO A  77      41.353  -6.775  -2.228  1.00  0.00           C
ATOM   1346  CD  PRO A  77      41.994  -6.567  -0.884  1.00  0.00           C
ATOM   1347  QB  PRO A  77      42.534  -7.011  -3.766  1.00  0.00           Q
ATOM   1348  QD  PRO A  77      41.813  -6.145  -0.461  1.00  0.00           Q
ATOM   1349  QG  PRO A  77      40.750  -6.724  -2.383  1.00  0.00           Q
ATOM   1350  HA  PRO A  77      43.368  -9.017  -2.455  1.00  0.00           H
ATOM   1351 1HB  PRO A  77      42.961  -6.269  -3.552  1.00  0.00           H
ATOM   1352 2HB  PRO A  77      42.108  -7.751  -3.980  1.00  0.00           H
ATOM   1353 1HG  PRO A  77      40.872  -5.872  -2.574  1.00  0.00           H
ATOM   1354 2HG  PRO A  77      40.630  -7.576  -2.193  1.00  0.00           H
ATOM   1355 1HD  PRO A  77      42.364  -5.554  -0.815  1.00  0.00           H
ATOM   1356 2HD  PRO A  77      41.264  -6.737  -0.106  1.00  0.00           H
ATOM   1357  N   GLN A  78      45.526  -8.705  -3.088  1.00  0.00           N
ATOM   1358  CA  GLN A  78      46.788  -8.574  -3.836  1.00  0.00           C
ATOM   1359  C   GLN A  78      46.933  -9.777  -4.721  1.00  0.00           C
ATOM   1360  O   GLN A  78      46.590  -9.737  -5.902  1.00  0.00           O
ATOM   1361  CB  GLN A  78      47.975  -8.471  -2.878  1.00  0.00           C
ATOM   1362  CG  GLN A  78      49.262  -9.072  -3.418  1.00  0.00           C
ATOM   1363  CD  GLN A  78      50.385  -9.057  -2.399  1.00  0.00           C
ATOM   1364  NE2 GLN A  78      51.613  -9.242  -2.871  1.00  0.00           N
ATOM   1365  OE1 GLN A  78      50.149  -8.881  -1.205  1.00  0.00           O
ATOM   1366  QB  GLN A  78      47.960  -8.211  -2.312  1.00  0.00           Q
ATOM   1367  QE2 GLN A  78      52.066  -9.310  -3.044  1.00  0.00           Q
ATOM   1368  QG  GLN A  78      49.340  -9.304  -3.993  1.00  0.00           Q
ATOM   1369  H   GLN A  78      45.155  -9.595  -2.908  1.00  0.00           H
ATOM   1370  HA  GLN A  78      46.769  -7.675  -4.432  1.00  0.00           H
ATOM   1371 1HB  GLN A  78      48.176  -7.431  -2.664  1.00  0.00           H
ATOM   1372 2HB  GLN A  78      47.744  -8.989  -1.960  1.00  0.00           H
ATOM   1373 1HG  GLN A  78      49.090 -10.099  -3.705  1.00  0.00           H
ATOM   1374 2HG  GLN A  78      49.590  -8.509  -4.280  1.00  0.00           H
ATOM   1375 1HE2 GLN A  78      51.754  -9.379  -3.831  1.00  0.00           H
ATOM   1376 2HE2 GLN A  78      52.377  -9.242  -2.258  1.00  0.00           H
ATOM   1377  N   ARG A  79      47.099 -10.956  -4.112  1.00  0.00           N
ATOM   1378  CA  ARG A  79      46.881 -12.242  -4.804  1.00  0.00           C
ATOM   1379  C   ARG A  79      45.538 -12.436  -5.471  1.00  0.00           C
ATOM   1380  O   ARG A  79      45.457 -12.924  -6.597  1.00  0.00           O
ATOM   1381  CB  ARG A  79      47.176 -13.422  -3.871  1.00  0.00           C
ATOM   1382  CG  ARG A  79      48.651 -13.616  -3.563  1.00  0.00           C
ATOM   1383  CD  ARG A  79      49.049 -15.081  -3.668  1.00  0.00           C
ATOM   1384  NE  ARG A  79      47.983 -15.970  -3.217  1.00  0.00           N
ATOM   1385  CZ  ARG A  79      47.933 -17.271  -3.484  1.00  0.00           C
ATOM   1386  NH1 ARG A  79      48.894 -17.839  -4.201  1.00  0.00           N
ATOM   1387  NH2 ARG A  79      46.922 -18.003  -3.032  1.00  0.00           N
ATOM   1388  QB  ARG A  79      46.747 -13.802  -3.625  1.00  0.00           Q
ATOM   1389  QD  ARG A  79      49.597 -15.290  -3.877  1.00  0.00           Q
ATOM   1390  QG  ARG A  79      49.052 -13.163  -3.412  1.00  0.00           Q
ATOM   1391  QH1 ARG A  79      49.255 -18.053  -4.471  1.00  0.00           Q
ATOM   1392  QH2 ARG A  79      46.542 -18.279  -2.861  1.00  0.00           Q
ATOM   1393  H   ARG A  79      47.375 -10.966  -3.171  1.00  0.00           H
ATOM   1394  HA  ARG A  79      47.588 -12.209  -5.621  1.00  0.00           H
ATOM   1395 1HB  ARG A  79      46.673 -13.269  -2.928  1.00  0.00           H
ATOM   1396 2HB  ARG A  79      46.822 -14.336  -4.322  1.00  0.00           H
ATOM   1397 1HG  ARG A  79      49.244 -13.049  -4.264  1.00  0.00           H
ATOM   1398 2HG  ARG A  79      48.859 -13.277  -2.559  1.00  0.00           H
ATOM   1399 1HD  ARG A  79      49.275 -15.319  -4.697  1.00  0.00           H
ATOM   1400 2HD  ARG A  79      49.920 -15.262  -3.058  1.00  0.00           H
ATOM   1401  HE  ARG A  79      47.241 -15.615  -2.684  1.00  0.00           H
ATOM   1402 1HH1 ARG A  79      49.655 -17.286  -4.541  1.00  0.00           H
ATOM   1403 2HH1 ARG A  79      48.857 -18.818  -4.400  1.00  0.00           H
ATOM   1404 1HH2 ARG A  79      46.198 -17.575  -2.491  1.00  0.00           H
ATOM   1405 2HH2 ARG A  79      46.886 -18.982  -3.231  1.00  0.00           H
ATOM   1406  N   SEP A  80      44.498 -12.144  -4.703  1.00  0.00           N
ATOM   1407  CA  SEP A  80      43.102 -12.394  -5.171  1.00  0.00           C
ATOM   1408  C   SEP A  80      42.919 -11.806  -6.546  1.00  0.00           C
ATOM   1409  O   SEP A  80      42.945 -12.498  -7.561  1.00  0.00           O
ATOM   1410  CB  SEP A  80      42.082 -11.905  -4.102  1.00  0.00           C
ATOM   1411  OG  SEP A  80      42.720 -11.737  -2.814  1.00  0.00           O
ATOM   1412  PS  SEP A  80      41.983 -11.005  -1.572  1.00  0.00           P
ATOM   1413  OPA SEP A  80      40.710 -11.799  -1.263  1.00  0.00           O
ATOM   1414  OPB SEP A  80      42.898 -10.980  -0.354  1.00  0.00           O
ATOM   1415  OPC SEP A  80      41.588  -9.594  -1.994  1.00  0.00           O
ATOM   1416  QB  SEP A  80      41.418 -11.772  -4.187  1.00  0.00           Q
ATOM   1417  H   SEP A  80      44.631 -11.747  -3.784  1.00  0.00           H
ATOM   1418  HA  SEP A  80      42.996 -13.491  -5.264  1.00  0.00           H
ATOM   1419 2HB  SEP A  80      41.612 -10.943  -4.378  1.00  0.00           H
ATOM   1420 3HB  SEP A  80      41.226 -12.602  -3.997  1.00  0.00           H
ATOM   1421  N   PRO A  81      42.726 -10.462  -6.577  1.00  0.00           N
ATOM   1422  CA  PRO A  81      42.535  -9.687  -7.773  1.00  0.00           C
ATOM   1423  C   PRO A  81      43.851  -9.470  -8.566  1.00  0.00           C
ATOM   1424  O   PRO A  81      44.738 -10.324  -8.561  1.00  0.00           O
ATOM   1425  CB  PRO A  81      41.977  -8.365  -7.249  1.00  0.00           C
ATOM   1426  CG  PRO A  81      42.566  -8.227  -5.885  1.00  0.00           C
ATOM   1427  CD  PRO A  81      42.865  -9.623  -5.416  1.00  0.00           C
ATOM   1428  QB  PRO A  81      41.590  -7.989  -7.560  1.00  0.00           Q
ATOM   1429  QD  PRO A  81      43.018  -9.783  -4.833  1.00  0.00           Q
ATOM   1430  QG  PRO A  81      42.659  -7.688  -5.586  1.00  0.00           Q
ATOM   1431  HA  PRO A  81      41.884 -10.182  -8.479  1.00  0.00           H
ATOM   1432 1HB  PRO A  81      42.283  -7.561  -7.902  1.00  0.00           H
ATOM   1433 2HB  PRO A  81      40.900  -8.417  -7.219  1.00  0.00           H
ATOM   1434 1HG  PRO A  81      43.465  -7.634  -5.938  1.00  0.00           H
ATOM   1435 2HG  PRO A  81      41.854  -7.744  -5.232  1.00  0.00           H
ATOM   1436 1HD  PRO A  81      43.871  -9.664  -5.023  1.00  0.00           H
ATOM   1437 2HD  PRO A  81      42.165  -9.903  -4.643  1.00  0.00           H
ATOM   1438  N   PHE A  82      43.690  -9.277  -9.874  1.00  0.00           N
ATOM   1439  CA  PHE A  82      44.269 -10.096 -10.936  1.00  0.00           C
ATOM   1440  C   PHE A  82      45.684  -9.751 -11.369  1.00  0.00           C
ATOM   1441  O   PHE A  82      46.178  -8.658 -11.094  1.00  0.00           O
ATOM   1442  CB  PHE A  82      43.331 -10.175 -12.147  1.00  0.00           C
ATOM   1443  CG  PHE A  82      42.094 -10.991 -11.906  1.00  0.00           C
ATOM   1444  CD1 PHE A  82      42.123 -12.369 -12.031  1.00  0.00           C
ATOM   1445  CD2 PHE A  82      40.903 -10.382 -11.552  1.00  0.00           C
ATOM   1446  CE1 PHE A  82      40.985 -13.121 -11.808  1.00  0.00           C
ATOM   1447  CE2 PHE A  82      39.765 -11.135 -11.331  1.00  0.00           C
ATOM   1448  CZ  PHE A  82      39.810 -12.510 -11.459  1.00  0.00           C
ATOM   1449  QB  PHE A  82      43.432  -9.900 -12.699  1.00  0.00           Q
ATOM   1450  QD  PHE A  82      41.948 -11.089 -11.877  1.00  0.00           Q
ATOM   1451  QE  PHE A  82      39.930 -12.422 -11.483  1.00  0.00           Q
ATOM   1452  QR  PHE A  82      40.536 -12.023 -11.601  1.00  0.00           Q
ATOM   1453  H   PHE A  82      43.132  -8.519 -10.147  1.00  0.00           H
ATOM   1454  HA  PHE A  82      44.370 -11.068 -10.477  1.00  0.00           H
ATOM   1455 1HB  PHE A  82      43.853 -10.622 -12.980  1.00  0.00           H
ATOM   1456 2HB  PHE A  82      43.010  -9.180 -12.419  1.00  0.00           H
ATOM   1457 1HD  PHE A  82      43.041 -12.868 -12.305  1.00  0.00           H
ATOM   1458 2HD  PHE A  82      40.855  -9.309 -11.449  1.00  0.00           H
ATOM   1459 1HE  PHE A  82      41.020 -14.196 -11.909  1.00  0.00           H
ATOM   1460 2HE  PHE A  82      38.841 -10.648 -11.056  1.00  0.00           H
ATOM   1461  HZ  PHE A  82      38.920 -13.097 -11.285  1.00  0.00           H
ATOM   1462  N   PRO A  83      46.704 -10.439 -10.874  1.00  0.00           N
ATOM   1463  CA  PRO A  83      46.814 -11.843 -11.184  1.00  0.00           C
ATOM   1464  C   PRO A  83      46.415 -12.795 -10.062  1.00  0.00           C
ATOM   1465  O   PRO A  83      46.799 -12.608  -8.908  1.00  0.00           O
ATOM   1466  CB  PRO A  83      48.299 -12.009 -11.537  1.00  0.00           C
ATOM   1467  CG  PRO A  83      48.993 -10.960 -10.734  1.00  0.00           C
ATOM   1468  CD  PRO A  83      47.975  -9.882 -10.488  1.00  0.00           C
ATOM   1469  QB  PRO A  83      48.531 -12.432 -11.933  1.00  0.00           Q
ATOM   1470  QD  PRO A  83      48.100  -9.313 -10.264  1.00  0.00           Q
ATOM   1471  QG  PRO A  83      49.587 -10.984 -10.547  1.00  0.00           Q
ATOM   1472  HA  PRO A  83      46.126 -12.107 -11.973  1.00  0.00           H
ATOM   1473 1HB  PRO A  83      48.625 -13.003 -11.269  1.00  0.00           H
ATOM   1474 2HB  PRO A  83      48.437 -11.860 -12.598  1.00  0.00           H
ATOM   1475 1HG  PRO A  83      49.339 -11.388  -9.804  1.00  0.00           H
ATOM   1476 2HG  PRO A  83      49.837 -10.580 -11.290  1.00  0.00           H
ATOM   1477 1HD  PRO A  83      47.981  -9.612  -9.442  1.00  0.00           H
ATOM   1478 2HD  PRO A  83      48.217  -9.014 -11.085  1.00  0.00           H
ATOM   1479  N   LYS A  84      46.009 -13.980 -10.485  1.00  0.00           N
ATOM   1480  CA  LYS A  84      45.966 -15.182  -9.648  1.00  0.00           C
ATOM   1481  C   LYS A  84      45.854 -16.463 -10.469  1.00  0.00           C
ATOM   1482  O   LYS A  84      45.602 -17.539  -9.928  1.00  0.00           O
ATOM   1483  CB  LYS A  84      44.789 -15.096  -8.677  1.00  0.00           C
ATOM   1484  CG  LYS A  84      43.507 -15.726  -9.195  1.00  0.00           C
ATOM   1485  CD  LYS A  84      42.553 -16.055  -8.059  1.00  0.00           C
ATOM   1486  CE  LYS A  84      43.098 -17.177  -7.189  1.00  0.00           C
ATOM   1487  NZ  LYS A  84      42.706 -18.518  -7.702  1.00  0.00           N
ATOM   1488  QB  LYS A  84      44.807 -14.832  -8.111  1.00  0.00           Q
ATOM   1489  QD  LYS A  84      42.007 -15.774  -7.953  1.00  0.00           Q
ATOM   1490  QE  LYS A  84      43.444 -17.100  -6.677  1.00  0.00           Q
ATOM   1491  QG  LYS A  84      43.379 -15.840  -9.795  1.00  0.00           Q
ATOM   1492  QZ  LYS A  84      42.615 -18.831  -7.822  1.00  0.00           Q
ATOM   1493  H   LYS A  84      45.721 -14.060 -11.418  1.00  0.00           H
ATOM   1494  HA  LYS A  84      46.897 -15.225  -9.103  1.00  0.00           H
ATOM   1495 1HB  LYS A  84      45.043 -15.604  -7.756  1.00  0.00           H
ATOM   1496 2HB  LYS A  84      44.571 -14.060  -8.465  1.00  0.00           H
ATOM   1497 1HG  LYS A  84      43.015 -15.039  -9.868  1.00  0.00           H
ATOM   1498 2HG  LYS A  84      43.742 -16.639  -9.723  1.00  0.00           H
ATOM   1499 1HD  LYS A  84      42.411 -15.180  -7.442  1.00  0.00           H
ATOM   1500 2HD  LYS A  84      41.602 -16.367  -8.465  1.00  0.00           H
ATOM   1501 1HE  LYS A  84      44.175 -17.125  -7.168  1.00  0.00           H
ATOM   1502 2HE  LYS A  84      42.712 -17.073  -6.186  1.00  0.00           H
ATOM   1503 1HZ  LYS A  84      43.078 -18.644  -8.666  1.00  0.00           H
ATOM   1504 2HZ  LYS A  84      41.669 -18.593  -7.720  1.00  0.00           H
ATOM   1505 3HZ  LYS A  84      43.096 -19.255  -7.082  1.00  0.00           H
ATOM   1506  N   SER A  85      45.636 -16.261 -11.773  1.00  0.00           N
ATOM   1507  CA  SER A  85      45.082 -17.323 -12.650  1.00  0.00           C
ATOM   1508  C   SER A  85      45.917 -17.492 -13.955  1.00  0.00           C
ATOM   1509  O   SER A  85      46.588 -16.561 -14.399  1.00  0.00           O
ATOM   1510  CB  SER A  85      43.626 -17.015 -12.995  1.00  0.00           C
ATOM   1511  OG  SER A  85      42.742 -17.889 -12.315  1.00  0.00           O
ATOM   1512  QB  SER A  85      43.434 -16.565 -13.383  1.00  0.00           Q
ATOM   1513  H   SER A  85      45.849 -15.387 -12.161  1.00  0.00           H
ATOM   1514  HA  SER A  85      45.134 -18.253 -12.103  1.00  0.00           H
ATOM   1515 1HB  SER A  85      43.394 -16.000 -12.709  1.00  0.00           H
ATOM   1516 2HB  SER A  85      43.475 -17.131 -14.059  1.00  0.00           H
ATOM   1517  HG  SER A  85      42.860 -17.791 -11.368  1.00  0.00           H
ATOM   1518  N   SER A  86      45.836 -18.679 -14.590  1.00  0.00           N
ATOM   1519  CA  SER A  86      46.539 -18.959 -15.859  1.00  0.00           C
ATOM   1520  C   SER A  86      45.595 -18.626 -16.981  1.00  0.00           C
ATOM   1521  O   SER A  86      44.565 -19.278 -17.152  1.00  0.00           O
ATOM   1522  CB  SER A  86      46.934 -20.436 -15.930  1.00  0.00           C
ATOM   1523  OG  SER A  86      46.057 -21.235 -15.157  1.00  0.00           O
ATOM   1524  QB  SER A  86      47.416 -20.665 -16.253  1.00  0.00           Q
ATOM   1525  H   SER A  86      45.287 -19.386 -14.192  1.00  0.00           H
ATOM   1526  HA  SER A  86      47.441 -18.369 -15.932  1.00  0.00           H
ATOM   1527 1HB  SER A  86      46.894 -20.772 -16.955  1.00  0.00           H
ATOM   1528 2HB  SER A  86      47.938 -20.559 -15.550  1.00  0.00           H
ATOM   1529  HG  SER A  86      45.161 -21.142 -15.488  1.00  0.00           H
ATOM   1530  N   VAL A  87      46.144 -18.032 -18.053  1.00  0.00           N
ATOM   1531  CA  VAL A  87      45.513 -18.194 -19.398  1.00  0.00           C
ATOM   1532  C   VAL A  87      46.395 -19.045 -20.323  1.00  0.00           C
ATOM   1533  O   VAL A  87      47.118 -18.516 -21.166  1.00  0.00           O
ATOM   1534  CB  VAL A  87      45.184 -16.823 -20.017  1.00  0.00           C
ATOM   1535  CG1 VAL A  87      44.804 -16.977 -21.481  1.00  0.00           C
ATOM   1536  CG2 VAL A  87      44.022 -16.172 -19.283  1.00  0.00           C
ATOM   1537  QG1 VAL A  87      44.714 -17.014 -21.828  1.00  0.00           Q
ATOM   1538  QG2 VAL A  87      43.747 -16.017 -19.110  1.00  0.00           Q
ATOM   1539  QQG VAL A  87      44.230 -16.516 -20.470  1.00  0.00           Q
ATOM   1540  H   VAL A  87      46.957 -17.493 -17.954  1.00  0.00           H
ATOM   1541  HA  VAL A  87      44.581 -18.724 -19.272  1.00  0.00           H
ATOM   1542  HB  VAL A  87      46.050 -16.179 -19.945  1.00  0.00           H
ATOM   1543 1HG1 VAL A  87      43.937 -17.615 -21.563  1.00  0.00           H
ATOM   1544 2HG1 VAL A  87      45.628 -17.419 -22.023  1.00  0.00           H
ATOM   1545 3HG1 VAL A  87      44.577 -16.008 -21.899  1.00  0.00           H
ATOM   1546 1HG2 VAL A  87      43.687 -16.822 -18.490  1.00  0.00           H
ATOM   1547 2HG2 VAL A  87      43.211 -16.001 -19.975  1.00  0.00           H
ATOM   1548 3HG2 VAL A  87      44.343 -15.229 -18.866  1.00  0.00           H
ATOM   1549  N   LYS A  88      47.045 -20.066 -19.780  1.00  0.00           N
ATOM   1550  CA  LYS A  88      48.447 -20.337 -20.136  1.00  0.00           C
ATOM   1551  C   LYS A  88      48.609 -20.929 -21.543  1.00  0.00           C
ATOM   1552  O   LYS A  88      49.494 -20.527 -22.298  1.00  0.00           O
ATOM   1553  CB  LYS A  88      49.070 -21.280 -19.110  1.00  0.00           C
ATOM   1554  CG  LYS A  88      50.585 -21.359 -19.179  1.00  0.00           C
ATOM   1555  CD  LYS A  88      51.163 -22.014 -17.934  1.00  0.00           C
ATOM   1556  CE  LYS A  88      51.507 -20.978 -16.876  1.00  0.00           C
ATOM   1557  NZ  LYS A  88      50.288 -20.421 -16.228  1.00  0.00           N
ATOM   1558  QB  LYS A  88      48.754 -21.615 -18.687  1.00  0.00           Q
ATOM   1559  QD  LYS A  88      51.252 -22.626 -17.857  1.00  0.00           Q
ATOM   1560  QE  LYS A  88      52.084 -20.798 -16.721  1.00  0.00           Q
ATOM   1561  QG  LYS A  88      50.936 -21.153 -19.653  1.00  0.00           Q
ATOM   1562  QZ  LYS A  88      50.004 -20.291 -16.076  1.00  0.00           Q
ATOM   1563  H   LYS A  88      46.587 -20.645 -19.136  1.00  0.00           H
ATOM   1564  HA  LYS A  88      48.955 -19.384 -20.133  1.00  0.00           H
ATOM   1565 1HB  LYS A  88      48.815 -20.949 -18.114  1.00  0.00           H
ATOM   1566 2HB  LYS A  88      48.692 -22.281 -19.263  1.00  0.00           H
ATOM   1567 1HG  LYS A  88      50.878 -21.943 -20.040  1.00  0.00           H
ATOM   1568 2HG  LYS A  88      50.995 -20.363 -19.266  1.00  0.00           H
ATOM   1569 1HD  LYS A  88      50.441 -22.701 -17.521  1.00  0.00           H
ATOM   1570 2HD  LYS A  88      52.063 -22.550 -18.194  1.00  0.00           H
ATOM   1571 1HE  LYS A  88      52.118 -21.434 -16.111  1.00  0.00           H
ATOM   1572 2HE  LYS A  88      52.050 -20.163 -17.331  1.00  0.00           H
ATOM   1573 1HZ  LYS A  88      49.755 -21.188 -15.771  1.00  0.00           H
ATOM   1574 2HZ  LYS A  88      49.690 -19.965 -16.946  1.00  0.00           H
ATOM   1575 3HZ  LYS A  88      50.565 -19.719 -15.512  1.00  0.00           H
ATOM   1576  N   ARG A  89      47.607 -21.709 -21.925  1.00  0.00           N
ATOM   1577  CA  ARG A  89      47.466 -22.176 -23.309  1.00  0.00           C
ATOM   1578  C   ARG A  89      46.386 -21.325 -24.067  1.00  0.00           C
ATOM   1579  O   ARG A  89      45.834 -20.373 -23.516  1.00  0.00           O
ATOM   1580  CB  ARG A  89      47.081 -23.659 -23.349  1.00  0.00           C
ATOM   1581  CG  ARG A  89      45.970 -24.039 -22.385  1.00  0.00           C
ATOM   1582  CD  ARG A  89      46.513 -24.291 -20.987  1.00  0.00           C
ATOM   1583  NE  ARG A  89      45.458 -24.667 -20.049  1.00  0.00           N
ATOM   1584  CZ  ARG A  89      44.659 -25.717 -20.209  1.00  0.00           C
ATOM   1585  NH1 ARG A  89      44.793 -26.498 -21.270  1.00  0.00           N
ATOM   1586  NH2 ARG A  89      43.726 -25.982 -19.304  1.00  0.00           N
ATOM   1587  QB  ARG A  89      47.343 -24.089 -23.717  1.00  0.00           Q
ATOM   1588  QD  ARG A  89      47.111 -24.243 -20.819  1.00  0.00           Q
ATOM   1589  QG  ARG A  89      45.366 -24.088 -22.532  1.00  0.00           Q
ATOM   1590  QH1 ARG A  89      44.843 -26.794 -21.671  1.00  0.00           Q
ATOM   1591  QH2 ARG A  89      43.375 -26.083 -18.962  1.00  0.00           Q
ATOM   1592  H   ARG A  89      46.938 -21.982 -21.261  1.00  0.00           H
ATOM   1593  HA  ARG A  89      48.419 -22.056 -23.800  1.00  0.00           H
ATOM   1594 1HB  ARG A  89      46.744 -23.918 -24.342  1.00  0.00           H
ATOM   1595 2HB  ARG A  89      47.942 -24.261 -23.095  1.00  0.00           H
ATOM   1596 1HG  ARG A  89      45.248 -23.237 -22.334  1.00  0.00           H
ATOM   1597 2HG  ARG A  89      45.484 -24.939 -22.732  1.00  0.00           H
ATOM   1598 1HD  ARG A  89      47.236 -25.092 -21.020  1.00  0.00           H
ATOM   1599 2HD  ARG A  89      46.988 -23.393 -20.618  1.00  0.00           H
ATOM   1600  HE  ARG A  89      45.306 -24.131 -19.244  1.00  0.00           H
ATOM   1601 1HH1 ARG A  89      45.495 -26.299 -21.953  1.00  0.00           H
ATOM   1602 2HH1 ARG A  89      44.190 -27.288 -21.389  1.00  0.00           H
ATOM   1603 1HH2 ARG A  89      43.625 -25.393 -18.502  1.00  0.00           H
ATOM   1604 2HH2 ARG A  89      43.125 -26.772 -19.422  1.00  0.00           H
ATOM   1605  N   THR A  90      45.901 -21.812 -25.186  1.00  0.00           N
ATOM   1606  CA  THR A  90      44.733 -21.272 -25.804  1.00  0.00           C
ATOM   1607  C   THR A  90      43.569 -22.172 -25.502  1.00  0.00           C
ATOM   1608  CB  THR A  90      44.916 -21.172 -27.349  1.00  0.00           C
ATOM   1609  CG2 THR A  90      43.840 -21.973 -28.066  1.00  0.00           C
ATOM   1610  OG1 THR A  90      44.821 -19.801 -27.757  1.00  0.00           O
ATOM   1611  OT1 THR A  90      42.487 -21.703 -25.147  1.00  0.00           O
ATOM   1612  OT2 THR A  90      43.755 -23.400 -25.629  1.00  0.00           O
ATOM   1613  QG2 THR A  90      43.585 -22.163 -28.236  1.00  0.00           Q
ATOM   1614  H   THR A  90      46.355 -22.570 -25.610  1.00  0.00           H
ATOM   1615  HA  THR A  90      44.558 -20.279 -25.413  1.00  0.00           H
ATOM   1616  HB  THR A  90      45.885 -21.561 -27.623  1.00  0.00           H
ATOM   1617 1HG  THR A  90      45.641 -19.536 -28.181  1.00  0.00           H
ATOM   1618 1HG2 THR A  90      42.867 -21.587 -27.802  1.00  0.00           H
ATOM   1619 2HG2 THR A  90      43.907 -23.010 -27.771  1.00  0.00           H
ATOM   1620 3HG2 THR A  90      43.981 -21.892 -29.134  1.00  0.00           H
TER    1621
ENDMDL
