# Supplementary material for: Data set of intrinsically disordered proteins analysed at a local protein conformation level
Source: Data Brief. 2020 Mar 5;29:105383. doi: 10.1016/j.dib.2020.105383 (PMC7078294; doi:10.1016/j.dib.2020.105383)
Supplement: Supplementary file 1 [file mmc1.zip › the data/1-DATA/PED1AAA-pdb/1AAA-4.pdb]

ATOM      1  N   GLY A  -1      -0.863  16.726 -32.968  1.00  0.00           N
ATOM      2  CA  GLY A  -1      -1.273  17.428 -31.721  1.00  0.00           C
ATOM      3  C   GLY A  -1      -0.487  18.704 -31.489  1.00  0.00           C
ATOM      4  O   GLY A  -1      -0.447  19.582 -32.351  1.00  0.00           O
ATOM      5  QA  GLY A  -1      -1.721  17.219 -31.334  1.00  0.00           Q
ATOM      6 1HA  GLY A  -1      -2.323  17.672 -31.786  1.00  0.00           H
ATOM      7 2HA  GLY A  -1      -1.120  16.766 -30.881  1.00  0.00           H
ATOM      8 1HT  GLY A  -1       0.168  16.582 -32.976  1.00  0.00           H
ATOM      9 2HT  GLY A  -1      -1.128  17.290 -33.801  1.00  0.00           H
ATOM     10 3HT  GLY A  -1      -1.332  15.800 -33.028  1.00  0.00           H
ATOM     11  N   SER A   0       0.139  18.807 -30.321  1.00  0.00           N
ATOM     12  CA  SER A   0       0.926  19.985 -29.978  1.00  0.00           C
ATOM     13  C   SER A   0       2.372  19.826 -30.438  1.00  0.00           C
ATOM     14  O   SER A   0       2.757  18.778 -30.955  1.00  0.00           O
ATOM     15  CB  SER A   0       0.885  20.229 -28.468  1.00  0.00           C
ATOM     16  OG  SER A   0       1.467  19.149 -27.759  1.00  0.00           O
ATOM     17  QB  SER A   0       0.645  20.736 -28.193  1.00  0.00           Q
ATOM     18  H   SER A   0       0.068  18.074 -29.674  1.00  0.00           H
ATOM     19  HA  SER A   0       0.490  20.834 -30.482  1.00  0.00           H
ATOM     20 1HB  SER A   0      -0.143  20.340 -28.151  1.00  0.00           H
ATOM     21 2HB  SER A   0       1.432  21.131 -28.236  1.00  0.00           H
ATOM     22  HG  SER A   0       1.076  19.092 -26.884  1.00  0.00           H
ATOM     23  N   MET A   1       3.165  20.875 -30.250  1.00  0.00           N
ATOM     24  CA  MET A   1       4.568  20.851 -30.646  1.00  0.00           C
ATOM     25  C   MET A   1       5.424  20.174 -29.582  1.00  0.00           C
ATOM     26  O   MET A   1       4.933  19.821 -28.508  1.00  0.00           O
ATOM     27  CB  MET A   1       5.074  22.275 -30.891  1.00  0.00           C
ATOM     28  CG  MET A   1       6.199  22.352 -31.911  1.00  0.00           C
ATOM     29  SD  MET A   1       6.229  23.925 -32.793  1.00  0.00           S
ATOM     30  CE  MET A   1       7.137  23.467 -34.268  1.00  0.00           C
ATOM     31  QB  MET A   1       4.844  22.781 -30.604  1.00  0.00           Q
ATOM     32  QE  MET A   1       7.318  23.376 -34.565  1.00  0.00           Q
ATOM     33  QG  MET A   1       6.607  21.891 -32.012  1.00  0.00           Q
ATOM     34  H   MET A   1       2.800  21.684 -29.832  1.00  0.00           H
ATOM     35  HA  MET A   1       4.645  20.289 -31.564  1.00  0.00           H
ATOM     36 1HB  MET A   1       5.434  22.684 -29.959  1.00  0.00           H
ATOM     37 2HB  MET A   1       4.254  22.879 -31.248  1.00  0.00           H
ATOM     38 1HG  MET A   1       6.073  21.554 -32.628  1.00  0.00           H
ATOM     39 2HG  MET A   1       7.141  22.227 -31.397  1.00  0.00           H
ATOM     40 1HE  MET A   1       7.161  24.305 -34.951  1.00  0.00           H
ATOM     41 2HE  MET A   1       6.650  22.629 -34.745  1.00  0.00           H
ATOM     42 3HE  MET A   1       8.145  23.193 -34.000  1.00  0.00           H
ATOM     43  N   THR A   2       6.705  19.993 -29.884  1.00  0.00           N
ATOM     44  CA  THR A   2       7.629  19.355 -28.953  1.00  0.00           C
ATOM     45  C   THR A   2       8.919  20.165 -28.826  1.00  0.00           C
ATOM     46  O   THR A   2       9.892  19.910 -29.537  1.00  0.00           O
ATOM     47  CB  THR A   2       7.949  17.932 -29.413  1.00  0.00           C
ATOM     48  CG2 THR A   2       8.157  16.966 -28.266  1.00  0.00           C
ATOM     49  OG1 THR A   2       6.905  17.420 -30.223  1.00  0.00           O
ATOM     50  QG2 THR A   2       8.207  16.736 -27.995  1.00  0.00           Q
ATOM     51  H   THR A   2       7.037  20.294 -30.756  1.00  0.00           H
ATOM     52  HA  THR A   2       7.149  19.313 -27.987  1.00  0.00           H
ATOM     53  HB  THR A   2       8.857  17.950 -30.000  1.00  0.00           H
ATOM     54 1HG  THR A   2       7.241  16.701 -30.761  1.00  0.00           H
ATOM     55 1HG2 THR A   2       7.201  16.700 -27.843  1.00  0.00           H
ATOM     56 2HG2 THR A   2       8.769  17.432 -27.510  1.00  0.00           H
ATOM     57 3HG2 THR A   2       8.649  16.077 -28.631  1.00  0.00           H
ATOM     58  N   PRO A   3       8.942  21.152 -27.915  1.00  0.00           N
ATOM     59  CA  PRO A   3      10.119  21.998 -27.698  1.00  0.00           C
ATOM     60  C   PRO A   3      11.385  21.181 -27.460  1.00  0.00           C
ATOM     61  O   PRO A   3      12.490  21.624 -27.770  1.00  0.00           O
ATOM     62  CB  PRO A   3       9.757  22.800 -26.446  1.00  0.00           C
ATOM     63  CG  PRO A   3       8.269  22.829 -26.433  1.00  0.00           C
ATOM     64  CD  PRO A   3       7.823  21.521 -27.027  1.00  0.00           C
ATOM     65  QB  PRO A   3      10.161  23.049 -26.045  1.00  0.00           Q
ATOM     66  QD  PRO A   3       7.300  21.217 -26.920  1.00  0.00           Q
ATOM     67  QG  PRO A   3       7.911  23.286 -26.224  1.00  0.00           Q
ATOM     68  HA  PRO A   3      10.280  22.672 -28.528  1.00  0.00           H
ATOM     69 1HB  PRO A   3      10.170  23.795 -26.520  1.00  0.00           H
ATOM     70 2HB  PRO A   3      10.152  22.303 -25.571  1.00  0.00           H
ATOM     71 1HG  PRO A   3       7.911  23.653 -27.031  1.00  0.00           H
ATOM     72 2HG  PRO A   3       7.912  22.920 -25.416  1.00  0.00           H
ATOM     73 1HD  PRO A   3       6.912  21.653 -27.590  1.00  0.00           H
ATOM     74 2HD  PRO A   3       7.687  20.781 -26.252  1.00  0.00           H
ATOM     75  N   SER A   4      11.213  19.984 -26.906  1.00  0.00           N
ATOM     76  CA  SER A   4      12.342  19.103 -26.625  1.00  0.00           C
ATOM     77  C   SER A   4      13.083  18.744 -27.909  1.00  0.00           C
ATOM     78  O   SER A   4      12.524  18.823 -29.003  1.00  0.00           O
ATOM     79  CB  SER A   4      11.860  17.831 -25.926  1.00  0.00           C
ATOM     80  OG  SER A   4      10.905  17.144 -26.716  1.00  0.00           O
ATOM     81  QB  SER A   4      12.055  17.635 -25.367  1.00  0.00           Q
ATOM     82  H   SER A   4      10.308  19.686 -26.681  1.00  0.00           H
ATOM     83  HA  SER A   4      13.019  19.631 -25.969  1.00  0.00           H
ATOM     84 1HB  SER A   4      11.408  18.092 -24.981  1.00  0.00           H
ATOM     85 2HB  SER A   4      12.702  17.178 -25.753  1.00  0.00           H
ATOM     86  HG  SER A   4      11.357  16.615 -27.377  1.00  0.00           H
ATOM     87  N   TPO A   5      14.337  18.353 -27.734  1.00  0.00           N
ATOM     88  CA  TPO A   5      15.192  17.967 -28.895  1.00  0.00           C
ATOM     89  C   TPO A   5      14.872  16.537 -29.289  1.00  0.00           C
ATOM     90  O   TPO A   5      14.581  16.231 -30.444  1.00  0.00           O
ATOM     91  CB  TPO A   5      16.688  18.370 -28.643  1.00  0.00           C
ATOM     92  CG2 TPO A   5      17.328  19.127 -29.820  1.00  0.00           C
ATOM     93  OG1 TPO A   5      16.773  19.253 -27.488  1.00  0.00           O
ATOM     94  PS  TPO A   5      18.143  19.898 -26.893  1.00  0.00           P
ATOM     95  OPA TPO A   5      19.116  18.797 -26.459  1.00  0.00           O
ATOM     96  OPB TPO A   5      17.811  20.768 -25.679  1.00  0.00           O
ATOM     97  OPC TPO A   5      18.824  20.780 -27.946  1.00  0.00           O
ATOM     98  QG2 TPO A   5      17.499  19.323 -30.120  1.00  0.00           Q
ATOM     99  H   TPO A   5      14.884  18.256 -26.873  1.00  0.00           H
ATOM    100  HA  TPO A   5      14.869  18.582 -29.752  1.00  0.00           H
ATOM    101  HB  TPO A   5      17.269  17.444 -28.449  1.00  0.00           H
ATOM    102 1HG2 TPO A   5      18.377  19.386 -29.593  1.00  0.00           H
ATOM    103 2HG2 TPO A   5      17.325  18.517 -30.741  1.00  0.00           H
ATOM    104 3HG2 TPO A   5      16.792  20.067 -30.025  1.00  0.00           H
ATOM    105  N   PRO A   6      14.927  15.623 -28.303  1.00  0.00           N
ATOM    106  CA  PRO A   6      14.644  14.202 -28.530  1.00  0.00           C
ATOM    107  C   PRO A   6      13.316  13.983 -29.250  1.00  0.00           C
ATOM    108  O   PRO A   6      12.416  14.819 -29.178  1.00  0.00           O
ATOM    109  CB  PRO A   6      14.589  13.619 -27.117  1.00  0.00           C
ATOM    110  CG  PRO A   6      15.435  14.530 -26.298  1.00  0.00           C
ATOM    111  CD  PRO A   6      15.266  15.901 -26.893  1.00  0.00           C
ATOM    112  QB  PRO A   6      14.274  13.112 -26.946  1.00  0.00           Q
ATOM    113  QD  PRO A   6      15.324  16.445 -26.611  1.00  0.00           Q
ATOM    114  QG  PRO A   6      15.782  14.373 -25.814  1.00  0.00           Q
ATOM    115  HA  PRO A   6      15.438  13.726 -29.088  1.00  0.00           H
ATOM    116 1HB  PRO A   6      14.982  12.613 -27.122  1.00  0.00           H
ATOM    117 2HB  PRO A   6      13.565  13.610 -26.769  1.00  0.00           H
ATOM    118 1HG  PRO A   6      16.468  14.222 -26.357  1.00  0.00           H
ATOM    119 2HG  PRO A   6      15.097  14.522 -25.272  1.00  0.00           H
ATOM    120 1HD  PRO A   6      16.186  16.460 -26.821  1.00  0.00           H
ATOM    121 2HD  PRO A   6      14.462  16.429 -26.401  1.00  0.00           H
ATOM    122  N   PRO A   7      13.177  12.850 -29.960  1.00  0.00           N
ATOM    123  CA  PRO A   7      11.952  12.523 -30.695  1.00  0.00           C
ATOM    124  C   PRO A   7      10.707  12.621 -29.819  1.00  0.00           C
ATOM    125  O   PRO A   7       9.796  13.400 -30.101  1.00  0.00           O
ATOM    126  CB  PRO A   7      12.177  11.076 -31.143  1.00  0.00           C
ATOM    127  CG  PRO A   7      13.657  10.923 -31.194  1.00  0.00           C
ATOM    128  CD  PRO A   7      14.204  11.798 -30.100  1.00  0.00           C
ATOM    129  QB  PRO A   7      11.732  10.663 -31.269  1.00  0.00           Q
ATOM    130  QD  PRO A   7      14.729  11.729 -29.788  1.00  0.00           Q
ATOM    131  QG  PRO A   7      13.977  10.571 -31.587  1.00  0.00           Q
ATOM    132  HA  PRO A   7      11.830  13.156 -31.561  1.00  0.00           H
ATOM    133 1HB  PRO A   7      11.731  10.922 -32.113  1.00  0.00           H
ATOM    134 2HB  PRO A   7      11.733  10.402 -30.425  1.00  0.00           H
ATOM    135 1HG  PRO A   7      14.027  11.249 -32.155  1.00  0.00           H
ATOM    136 2HG  PRO A   7      13.926   9.892 -31.019  1.00  0.00           H
ATOM    137 1HD  PRO A   7      15.152  12.222 -30.394  1.00  0.00           H
ATOM    138 2HD  PRO A   7      14.307  11.236 -29.183  1.00  0.00           H
ATOM    139  N   ARG A   8      10.675  11.826 -28.754  1.00  0.00           N
ATOM    140  CA  ARG A   8       9.542  11.824 -27.836  1.00  0.00           C
ATOM    141  C   ARG A   8      10.014  11.711 -26.390  1.00  0.00           C
ATOM    142  O   ARG A   8      11.214  11.669 -26.120  1.00  0.00           O
ATOM    143  CB  ARG A   8       8.594  10.669 -28.166  1.00  0.00           C
ATOM    144  CG  ARG A   8       7.523  11.034 -29.182  1.00  0.00           C
ATOM    145  CD  ARG A   8       6.461  11.936 -28.573  1.00  0.00           C
ATOM    146  NE  ARG A   8       5.125  11.626 -29.077  1.00  0.00           N
ATOM    147  CZ  ARG A   8       4.388  10.605 -28.645  1.00  0.00           C
ATOM    148  NH1 ARG A   8       4.854   9.794 -27.704  1.00  0.00           N
ATOM    149  NH2 ARG A   8       3.183  10.395 -29.158  1.00  0.00           N
ATOM    150  QB  ARG A   8       8.638  10.099 -27.910  1.00  0.00           Q
ATOM    151  QD  ARG A   8       6.584  12.385 -28.157  1.00  0.00           Q
ATOM    152  QG  ARG A   8       7.520  10.838 -29.773  1.00  0.00           Q
ATOM    153  QH1 ARG A   8       5.027   9.488 -27.348  1.00  0.00           Q
ATOM    154  QH2 ARG A   8       2.729  10.315 -29.350  1.00  0.00           Q
ATOM    155  H   ARG A   8      11.431  11.227 -28.582  1.00  0.00           H
ATOM    156  HA  ARG A   8       9.015  12.758 -27.959  1.00  0.00           H
ATOM    157 1HB  ARG A   8       8.104  10.350 -27.257  1.00  0.00           H
ATOM    158 2HB  ARG A   8       9.171   9.848 -28.562  1.00  0.00           H
ATOM    159 1HG  ARG A   8       7.054  10.129 -29.535  1.00  0.00           H
ATOM    160 2HG  ARG A   8       7.987  11.548 -30.010  1.00  0.00           H
ATOM    161 1HD  ARG A   8       6.699  12.962 -28.813  1.00  0.00           H
ATOM    162 2HD  ARG A   8       6.470  11.808 -27.501  1.00  0.00           H
ATOM    163  HE  ARG A   8       4.759  12.209 -29.773  1.00  0.00           H
ATOM    164 1HH1 ARG A   8       5.761   9.947 -27.313  1.00  0.00           H
ATOM    165 2HH1 ARG A   8       4.295   9.029 -27.384  1.00  0.00           H
ATOM    166 1HH2 ARG A   8       2.829  11.003 -29.866  1.00  0.00           H
ATOM    167 2HH2 ARG A   8       2.630   9.628 -28.834  1.00  0.00           H
ATOM    168  N   SER A   9       9.062  11.664 -25.464  1.00  0.00           N
ATOM    169  CA  SER A   9       9.380  11.557 -24.045  1.00  0.00           C
ATOM    170  C   SER A   9       8.158  11.121 -23.244  1.00  0.00           C
ATOM    171  O   SER A   9       7.466  11.947 -22.647  1.00  0.00           O
ATOM    172  CB  SER A   9       9.900  12.894 -23.516  1.00  0.00           C
ATOM    173  OG  SER A   9      11.310  12.980 -23.640  1.00  0.00           O
ATOM    174  QB  SER A   9       9.545  13.347 -23.275  1.00  0.00           Q
ATOM    175  H   SER A   9       8.122  11.703 -25.742  1.00  0.00           H
ATOM    176  HA  SER A   9      10.152  10.812 -23.935  1.00  0.00           H
ATOM    177 1HB  SER A   9       9.638  12.993 -22.473  1.00  0.00           H
ATOM    178 2HB  SER A   9       9.452  13.701 -24.078  1.00  0.00           H
ATOM    179  HG  SER A   9      11.593  13.882 -23.470  1.00  0.00           H
ATOM    180  N   ARG A  10       7.895   9.819 -23.237  1.00  0.00           N
ATOM    181  CA  ARG A  10       6.755   9.273 -22.511  1.00  0.00           C
ATOM    182  C   ARG A  10       7.156   8.864 -21.097  1.00  0.00           C
ATOM    183  O   ARG A  10       6.351   8.934 -20.168  1.00  0.00           O
ATOM    184  CB  ARG A  10       6.176   8.069 -23.256  1.00  0.00           C
ATOM    185  CG  ARG A  10       7.208   7.003 -23.585  1.00  0.00           C
ATOM    186  CD  ARG A  10       6.601   5.611 -23.552  1.00  0.00           C
ATOM    187  NE  ARG A  10       7.538   4.618 -23.032  1.00  0.00           N
ATOM    188  CZ  ARG A  10       7.314   3.305 -23.051  1.00  0.00           C
ATOM    189  NH1 ARG A  10       6.188   2.825 -23.565  1.00  0.00           N
ATOM    190  NH2 ARG A  10       8.219   2.471 -22.558  1.00  0.00           N
ATOM    191  QB  ARG A  10       5.571   8.015 -23.414  1.00  0.00           Q
ATOM    192  QD  ARG A  10       6.021   5.481 -23.739  1.00  0.00           Q
ATOM    193  QG  ARG A  10       7.805   7.122 -23.717  1.00  0.00           Q
ATOM    194  QH1 ARG A  10       5.763   2.643 -23.756  1.00  0.00           Q
ATOM    195  QH2 ARG A  10       8.560   2.156 -22.372  1.00  0.00           Q
ATOM    196  H   ARG A  10       8.481   9.210 -23.733  1.00  0.00           H
ATOM    197  HA  ARG A  10       6.001  10.043 -22.449  1.00  0.00           H
ATOM    198 1HB  ARG A  10       5.736   8.411 -24.182  1.00  0.00           H
ATOM    199 2HB  ARG A  10       5.406   7.619 -22.647  1.00  0.00           H
ATOM    200 1HG  ARG A  10       8.009   7.055 -22.861  1.00  0.00           H
ATOM    201 2HG  ARG A  10       7.602   7.190 -24.573  1.00  0.00           H
ATOM    202 1HD  ARG A  10       6.316   5.331 -24.556  1.00  0.00           H
ATOM    203 2HD  ARG A  10       5.725   5.629 -22.922  1.00  0.00           H
ATOM    204  HE  ARG A  10       8.378   4.944 -22.647  1.00  0.00           H
ATOM    205 1HH1 ARG A  10       5.500   3.448 -23.937  1.00  0.00           H
ATOM    206 2HH1 ARG A  10       6.025   1.838 -23.576  1.00  0.00           H
ATOM    207 1HH2 ARG A  10       9.070   2.828 -22.172  1.00  0.00           H
ATOM    208 2HH2 ARG A  10       8.051   1.485 -22.572  1.00  0.00           H
ATOM    209  N   GLY A  11       8.406   8.440 -20.942  1.00  0.00           N
ATOM    210  CA  GLY A  11       8.892   8.026 -19.637  1.00  0.00           C
ATOM    211  C   GLY A  11       9.712   9.104 -18.957  1.00  0.00           C
ATOM    212  O   GLY A  11      10.866   9.335 -19.315  1.00  0.00           O
ATOM    213  QA  GLY A  11       8.775   7.464 -19.384  1.00  0.00           Q
ATOM    214  H   GLY A  11       9.003   8.406 -21.717  1.00  0.00           H
ATOM    215 1HA  GLY A  11       9.505   7.145 -19.757  1.00  0.00           H
ATOM    216 2HA  GLY A  11       8.046   7.783 -19.012  1.00  0.00           H
ATOM    217  N   THR A  12       9.113   9.766 -17.971  1.00  0.00           N
ATOM    218  CA  THR A  12       9.795  10.826 -17.237  1.00  0.00           C
ATOM    219  C   THR A  12      10.227  10.341 -15.857  1.00  0.00           C
ATOM    220  O   THR A  12      11.406  10.075 -15.622  1.00  0.00           O
ATOM    221  CB  THR A  12       8.886  12.047 -17.102  1.00  0.00           C
ATOM    222  CG2 THR A  12       9.050  13.044 -18.229  1.00  0.00           C
ATOM    223  OG1 THR A  12       7.525  11.658 -17.068  1.00  0.00           O
ATOM    224  QG2 THR A  12       9.089  13.281 -18.496  1.00  0.00           Q
ATOM    225  H   THR A  12       8.191   9.537 -17.731  1.00  0.00           H
ATOM    226  HA  THR A  12      10.676  11.104 -17.799  1.00  0.00           H
ATOM    227  HB  THR A  12       9.117  12.555 -16.176  1.00  0.00           H
ATOM    228 1HG  THR A  12       6.984  12.406 -16.803  1.00  0.00           H
ATOM    229 1HG2 THR A  12       9.887  12.754 -18.846  1.00  0.00           H
ATOM    230 2HG2 THR A  12       9.228  14.027 -17.818  1.00  0.00           H
ATOM    231 3HG2 THR A  12       8.151  13.062 -18.827  1.00  0.00           H
ATOM    232  N   ARG A  13       9.264  10.229 -14.948  1.00  0.00           N
ATOM    233  CA  ARG A  13       9.545   9.776 -13.590  1.00  0.00           C
ATOM    234  C   ARG A  13       8.258   9.671 -12.776  1.00  0.00           C
ATOM    235  O   ARG A  13       7.768  10.666 -12.240  1.00  0.00           O
ATOM    236  CB  ARG A  13      10.521  10.730 -12.902  1.00  0.00           C
ATOM    237  CG  ARG A  13      10.188  12.200 -13.113  1.00  0.00           C
ATOM    238  CD  ARG A  13      11.153  12.855 -14.089  1.00  0.00           C
ATOM    239  NE  ARG A  13      11.283  14.291 -13.850  1.00  0.00           N
ATOM    240  CZ  ARG A  13      12.193  15.063 -14.441  1.00  0.00           C
ATOM    241  NH1 ARG A  13      13.053  14.541 -15.306  1.00  0.00           N
ATOM    242  NH2 ARG A  13      12.243  16.358 -14.165  1.00  0.00           N
ATOM    243  QB  ARG A  13      11.013  10.540 -12.561  1.00  0.00           Q
ATOM    244  QD  ARG A  13      11.457  12.547 -14.539  1.00  0.00           Q
ATOM    245  QG  ARG A  13       9.717  12.497 -12.836  1.00  0.00           Q
ATOM    246  QH1 ARG A  13      13.377  14.345 -15.633  1.00  0.00           Q
ATOM    247  QH2 ARG A  13      12.262  16.847 -14.062  1.00  0.00           Q
ATOM    248  H   ARG A  13       8.344  10.456 -15.196  1.00  0.00           H
ATOM    249  HA  ARG A  13       9.997   8.798 -13.654  1.00  0.00           H
ATOM    250 1HB  ARG A  13      11.514  10.548 -13.283  1.00  0.00           H
ATOM    251 2HB  ARG A  13      10.511  10.532 -11.839  1.00  0.00           H
ATOM    252 1HG  ARG A  13      10.248  12.713 -12.165  1.00  0.00           H
ATOM    253 2HG  ARG A  13       9.186  12.279 -13.507  1.00  0.00           H
ATOM    254 1HD  ARG A  13      10.790  12.701 -15.094  1.00  0.00           H
ATOM    255 2HD  ARG A  13      12.123  12.394 -13.983  1.00  0.00           H
ATOM    256  HE  ARG A  13      10.660  14.702 -13.214  1.00  0.00           H
ATOM    257 1HH1 ARG A  13      13.021  13.564 -15.518  1.00  0.00           H
ATOM    258 2HH1 ARG A  13      13.734  15.125 -15.748  1.00  0.00           H
ATOM    259 1HH2 ARG A  13      11.597  16.757 -13.514  1.00  0.00           H
ATOM    260 2HH2 ARG A  13      12.926  16.938 -14.609  1.00  0.00           H
ATOM    261  N   TYR A  14       7.718   8.460 -12.686  1.00  0.00           N
ATOM    262  CA  TYR A  14       6.489   8.225 -11.937  1.00  0.00           C
ATOM    263  C   TYR A  14       6.722   8.403 -10.440  1.00  0.00           C
ATOM    264  O   TYR A  14       7.827   8.734 -10.008  1.00  0.00           O
ATOM    265  CB  TYR A  14       5.957   6.818 -12.219  1.00  0.00           C
ATOM    266  CG  TYR A  14       5.480   6.624 -13.640  1.00  0.00           C
ATOM    267  CD1 TYR A  14       4.321   7.242 -14.096  1.00  0.00           C
ATOM    268  CD2 TYR A  14       6.189   5.824 -14.528  1.00  0.00           C
ATOM    269  CE1 TYR A  14       3.882   7.066 -15.395  1.00  0.00           C
ATOM    270  CE2 TYR A  14       5.758   5.644 -15.828  1.00  0.00           C
ATOM    271  CZ  TYR A  14       4.605   6.266 -16.257  1.00  0.00           C
ATOM    272  OH  TYR A  14       4.171   6.090 -17.550  1.00  0.00           O
ATOM    273  QB  TYR A  14       5.932   6.359 -11.794  1.00  0.00           Q
ATOM    274  QD  TYR A  14       5.425   6.602 -13.803  1.00  0.00           Q
ATOM    275  QE  TYR A  14       4.652   6.286 -16.117  1.00  0.00           Q
ATOM    276  QR  TYR A  14       5.039   6.444 -14.961  1.00  0.00           Q
ATOM    277  H   TYR A  14       8.156   7.707 -13.135  1.00  0.00           H
ATOM    278  HA  TYR A  14       5.758   8.950 -12.264  1.00  0.00           H
ATOM    279 1HB  TYR A  14       5.125   6.617 -11.559  1.00  0.00           H
ATOM    280 2HB  TYR A  14       6.740   6.101 -12.031  1.00  0.00           H
ATOM    281 1HD  TYR A  14       3.759   7.866 -13.419  1.00  0.00           H
ATOM    282 2HD  TYR A  14       7.092   5.338 -14.188  1.00  0.00           H
ATOM    283 1HE  TYR A  14       2.980   7.553 -15.730  1.00  0.00           H
ATOM    284 2HE  TYR A  14       6.323   5.019 -16.503  1.00  0.00           H
ATOM    285  HH  TYR A  14       4.436   6.844 -18.083  1.00  0.00           H
ATOM    286  N   LEU A  15       5.674   8.180  -9.653  1.00  0.00           N
ATOM    287  CA  LEU A  15       5.765   8.316  -8.204  1.00  0.00           C
ATOM    288  C   LEU A  15       4.989   7.204  -7.504  1.00  0.00           C
ATOM    289  O   LEU A  15       3.907   6.816  -7.946  1.00  0.00           O
ATOM    290  CB  LEU A  15       5.232   9.680  -7.764  1.00  0.00           C
ATOM    291  CG  LEU A  15       3.962  10.143  -8.482  1.00  0.00           C
ATOM    292  CD1 LEU A  15       2.736   9.476  -7.878  1.00  0.00           C
ATOM    293  CD2 LEU A  15       3.835  11.657  -8.416  1.00  0.00           C
ATOM    294  QB  LEU A  15       5.515  10.027  -7.320  1.00  0.00           Q
ATOM    295  QD1 LEU A  15       2.445   9.318  -7.735  1.00  0.00           Q
ATOM    296  QD2 LEU A  15       3.806  12.015  -8.401  1.00  0.00           Q
ATOM    297  QQD LEU A  15       3.126  10.666  -8.068  1.00  0.00           Q
ATOM    298  H   LEU A  15       4.820   7.919 -10.056  1.00  0.00           H
ATOM    299  HA  LEU A  15       6.806   8.240  -7.929  1.00  0.00           H
ATOM    300 1HB  LEU A  15       6.003  10.417  -7.935  1.00  0.00           H
ATOM    301 2HB  LEU A  15       5.027   9.639  -6.704  1.00  0.00           H
ATOM    302  HG  LEU A  15       4.020   9.855  -9.522  1.00  0.00           H
ATOM    303 1HD1 LEU A  15       2.517   8.567  -8.419  1.00  0.00           H
ATOM    304 2HD1 LEU A  15       1.892  10.146  -7.945  1.00  0.00           H
ATOM    305 3HD1 LEU A  15       2.927   9.240  -6.842  1.00  0.00           H
ATOM    306 1HD2 LEU A  15       3.584  11.954  -7.408  1.00  0.00           H
ATOM    307 2HD2 LEU A  15       3.058  11.982  -9.092  1.00  0.00           H
ATOM    308 3HD2 LEU A  15       4.774  12.110  -8.701  1.00  0.00           H
ATOM    309  N   ALA A  16       5.548   6.697  -6.412  1.00  0.00           N
ATOM    310  CA  ALA A  16       4.909   5.631  -5.649  1.00  0.00           C
ATOM    311  C   ALA A  16       5.357   5.653  -4.192  1.00  0.00           C
ATOM    312  O   ALA A  16       6.392   5.087  -3.842  1.00  0.00           O
ATOM    313  CB  ALA A  16       5.215   4.280  -6.276  1.00  0.00           C
ATOM    314  QB  ALA A  16       5.288   3.960  -6.425  1.00  0.00           Q
ATOM    315  H   ALA A  16       6.411   7.049  -6.109  1.00  0.00           H
ATOM    316  HA  ALA A  16       3.842   5.786  -5.691  1.00  0.00           H
ATOM    317 1HB  ALA A  16       5.167   3.511  -5.519  1.00  0.00           H
ATOM    318 2HB  ALA A  16       6.205   4.298  -6.708  1.00  0.00           H
ATOM    319 3HB  ALA A  16       4.490   4.069  -7.050  1.00  0.00           H
ATOM    320  N   GLN A  17       4.569   6.310  -3.348  1.00  0.00           N
ATOM    321  CA  GLN A  17       4.883   6.407  -1.927  1.00  0.00           C
ATOM    322  C   GLN A  17       3.951   5.524  -1.102  1.00  0.00           C
ATOM    323  O   GLN A  17       2.984   6.008  -0.512  1.00  0.00           O
ATOM    324  CB  GLN A  17       4.779   7.858  -1.456  1.00  0.00           C
ATOM    325  CG  GLN A  17       3.532   8.571  -1.954  1.00  0.00           C
ATOM    326  CD  GLN A  17       3.732   9.216  -3.311  1.00  0.00           C
ATOM    327  NE2 GLN A  17       2.639   9.416  -4.039  1.00  0.00           N
ATOM    328  OE1 GLN A  17       4.856   9.533  -3.701  1.00  0.00           O
ATOM    329  QB  GLN A  17       5.207   8.138  -1.093  1.00  0.00           Q
ATOM    330  QE2 GLN A  17       2.258   9.485  -4.292  1.00  0.00           Q
ATOM    331  QG  GLN A  17       2.995   8.594  -1.636  1.00  0.00           Q
ATOM    332  H   GLN A  17       3.757   6.741  -3.688  1.00  0.00           H
ATOM    333  HA  GLN A  17       5.899   6.065  -1.788  1.00  0.00           H
ATOM    334 1HB  GLN A  17       5.642   8.403  -1.809  1.00  0.00           H
ATOM    335 2HB  GLN A  17       4.770   7.875  -0.377  1.00  0.00           H
ATOM    336 1HG  GLN A  17       3.262   9.337  -1.242  1.00  0.00           H
ATOM    337 2HG  GLN A  17       2.729   7.853  -2.030  1.00  0.00           H
ATOM    338 1HE2 GLN A  17       1.777   9.139  -3.664  1.00  0.00           H
ATOM    339 2HE2 GLN A  17       2.740   9.832  -4.920  1.00  0.00           H
ATOM    340  N   PRO A  18       4.229   4.209  -1.048  1.00  0.00           N
ATOM    341  CA  PRO A  18       3.410   3.259  -0.289  1.00  0.00           C
ATOM    342  C   PRO A  18       3.552   3.446   1.217  1.00  0.00           C
ATOM    343  O   PRO A  18       4.115   4.439   1.679  1.00  0.00           O
ATOM    344  CB  PRO A  18       3.963   1.896  -0.711  1.00  0.00           C
ATOM    345  CG  PRO A  18       5.368   2.169  -1.125  1.00  0.00           C
ATOM    346  CD  PRO A  18       5.364   3.549  -1.722  1.00  0.00           C
ATOM    347  QB  PRO A  18       3.651   1.359  -0.705  1.00  0.00           Q
ATOM    348  QD  PRO A  18       5.746   3.777  -2.146  1.00  0.00           Q
ATOM    349  QG  PRO A  18       5.849   1.789  -1.061  1.00  0.00           Q
ATOM    350  HA  PRO A  18       2.368   3.328  -0.564  1.00  0.00           H
ATOM    351 1HB  PRO A  18       3.380   1.505  -1.533  1.00  0.00           H
ATOM    352 2HB  PRO A  18       3.922   1.213   0.124  1.00  0.00           H
ATOM    353 1HG  PRO A  18       5.682   1.443  -1.861  1.00  0.00           H
ATOM    354 2HG  PRO A  18       6.018   2.135  -0.262  1.00  0.00           H
ATOM    355 1HD  PRO A  18       5.202   3.498  -2.788  1.00  0.00           H
ATOM    356 2HD  PRO A  18       6.291   4.057  -1.504  1.00  0.00           H
ATOM    357  N   SER A  19       3.037   2.486   1.979  1.00  0.00           N
ATOM    358  CA  SER A  19       3.105   2.546   3.435  1.00  0.00           C
ATOM    359  C   SER A  19       2.683   1.219   4.054  1.00  0.00           C
ATOM    360  O   SER A  19       2.410   0.250   3.345  1.00  0.00           O
ATOM    361  CB  SER A  19       2.216   3.674   3.962  1.00  0.00           C
ATOM    362  OG  SER A  19       2.327   3.798   5.369  1.00  0.00           O
ATOM    363  QB  SER A  19       1.849   4.035   3.609  1.00  0.00           Q
ATOM    364  H   SER A  19       2.599   1.720   1.553  1.00  0.00           H
ATOM    365  HA  SER A  19       4.130   2.750   3.709  1.00  0.00           H
ATOM    366 1HB  SER A  19       1.187   3.464   3.711  1.00  0.00           H
ATOM    367 2HB  SER A  19       2.513   4.606   3.506  1.00  0.00           H
ATOM    368  HG  SER A  19       1.920   4.618   5.652  1.00  0.00           H
ATOM    369  N   GLY A  20       2.632   1.182   5.381  1.00  0.00           N
ATOM    370  CA  GLY A  20       2.241  -0.033   6.073  1.00  0.00           C
ATOM    371  C   GLY A  20       0.837  -0.478   5.716  1.00  0.00           C
ATOM    372  O   GLY A  20       0.571  -1.673   5.586  1.00  0.00           O
ATOM    373  QA  GLY A  20       2.613  -0.341   6.475  1.00  0.00           Q
ATOM    374  H   GLY A  20       2.860   1.984   5.895  1.00  0.00           H
ATOM    375 1HA  GLY A  20       2.293   0.139   7.137  1.00  0.00           H
ATOM    376 2HA  GLY A  20       2.933  -0.821   5.812  1.00  0.00           H
ATOM    377  N   ASN A  21      -0.066   0.485   5.559  1.00  0.00           N
ATOM    378  CA  ASN A  21      -1.449   0.185   5.215  1.00  0.00           C
ATOM    379  C   ASN A  21      -2.048   1.291   4.352  1.00  0.00           C
ATOM    380  O   ASN A  21      -2.696   2.207   4.860  1.00  0.00           O
ATOM    381  CB  ASN A  21      -2.285   0.004   6.485  1.00  0.00           C
ATOM    382  CG  ASN A  21      -3.570  -0.758   6.227  1.00  0.00           C
ATOM    383  ND2 ASN A  21      -3.446  -2.050   5.950  1.00  0.00           N
ATOM    384  OD1 ASN A  21      -4.662  -0.191   6.278  1.00  0.00           O
ATOM    385  QB  ASN A  21      -2.121   0.218   7.050  1.00  0.00           Q
ATOM    386  QD2 ASN A  21      -3.403  -2.501   5.853  1.00  0.00           Q
ATOM    387  H   ASN A  21       0.206   1.419   5.677  1.00  0.00           H
ATOM    388  HA  ASN A  21      -1.460  -0.738   4.654  1.00  0.00           H
ATOM    389 1HB  ASN A  21      -2.537   0.975   6.884  1.00  0.00           H
ATOM    390 2HB  ASN A  21      -1.706  -0.541   7.215  1.00  0.00           H
ATOM    391 1HD2 ASN A  21      -2.545  -2.434   5.926  1.00  0.00           H
ATOM    392 2HD2 ASN A  21      -4.261  -2.568   5.779  1.00  0.00           H
ATOM    393  N   THR A  22      -1.826   1.199   3.045  1.00  0.00           N
ATOM    394  CA  THR A  22      -2.344   2.193   2.112  1.00  0.00           C
ATOM    395  C   THR A  22      -3.812   1.930   1.796  1.00  0.00           C
ATOM    396  O   THR A  22      -4.135   1.173   0.880  1.00  0.00           O
ATOM    397  CB  THR A  22      -1.522   2.187   0.821  1.00  0.00           C
ATOM    398  CG2 THR A  22      -1.705   3.436  -0.014  1.00  0.00           C
ATOM    399  OG1 THR A  22      -0.142   2.061   1.108  1.00  0.00           O
ATOM    400  QG2 THR A  22      -1.750   3.734  -0.212  1.00  0.00           Q
ATOM    401  H   THR A  22      -1.303   0.446   2.701  1.00  0.00           H
ATOM    402  HA  THR A  22      -2.257   3.163   2.578  1.00  0.00           H
ATOM    403  HB  THR A  22      -1.822   1.341   0.219  1.00  0.00           H
ATOM    404 1HG  THR A  22       0.116   1.138   1.044  1.00  0.00           H
ATOM    405 1HG2 THR A  22      -0.748   3.914  -0.160  1.00  0.00           H
ATOM    406 2HG2 THR A  22      -2.373   4.116   0.497  1.00  0.00           H
ATOM    407 3HG2 THR A  22      -2.127   3.171  -0.972  1.00  0.00           H
ATOM    408  N   SER A  23      -4.699   2.558   2.561  1.00  0.00           N
ATOM    409  CA  SER A  23      -6.133   2.392   2.360  1.00  0.00           C
ATOM    410  C   SER A  23      -6.914   3.495   3.070  1.00  0.00           C
ATOM    411  O   SER A  23      -6.599   3.858   4.203  1.00  0.00           O
ATOM    412  CB  SER A  23      -6.585   1.022   2.871  1.00  0.00           C
ATOM    413  OG  SER A  23      -5.751   0.566   3.922  1.00  0.00           O
ATOM    414  QB  SER A  23      -7.071   0.701   2.650  1.00  0.00           Q
ATOM    415  H   SER A  23      -4.379   3.148   3.277  1.00  0.00           H
ATOM    416  HA  SER A  23      -6.328   2.453   1.301  1.00  0.00           H
ATOM    417 1HB  SER A  23      -6.545   0.309   2.061  1.00  0.00           H
ATOM    418 2HB  SER A  23      -7.597   1.093   3.238  1.00  0.00           H
ATOM    419  HG  SER A  23      -5.000   0.094   3.555  1.00  0.00           H
ATOM    420  N   SER A  24      -7.930   4.019   2.396  1.00  0.00           N
ATOM    421  CA  SER A  24      -8.756   5.080   2.964  1.00  0.00           C
ATOM    422  C   SER A  24     -10.051   5.246   2.173  1.00  0.00           C
ATOM    423  O   SER A  24     -10.585   6.350   2.061  1.00  0.00           O
ATOM    424  CB  SER A  24      -7.984   6.401   2.982  1.00  0.00           C
ATOM    425  OG  SER A  24      -8.326   7.175   4.119  1.00  0.00           O
ATOM    426  QB  SER A  24      -7.572   6.581   2.551  1.00  0.00           Q
ATOM    427  H   SER A  24      -8.132   3.688   1.497  1.00  0.00           H
ATOM    428  HA  SER A  24      -9.000   4.803   3.978  1.00  0.00           H
ATOM    429 1HB  SER A  24      -8.220   6.967   2.094  1.00  0.00           H
ATOM    430 2HB  SER A  24      -6.924   6.196   3.009  1.00  0.00           H
ATOM    431  HG  SER A  24      -7.736   6.957   4.845  1.00  0.00           H
ATOM    432  N   SER A  25     -10.550   4.140   1.628  1.00  0.00           N
ATOM    433  CA  SER A  25     -11.782   4.163   0.847  1.00  0.00           C
ATOM    434  C   SER A  25     -12.995   4.388   1.743  1.00  0.00           C
ATOM    435  O   SER A  25     -13.000   3.991   2.908  1.00  0.00           O
ATOM    436  CB  SER A  25     -11.942   2.852   0.074  1.00  0.00           C
ATOM    437  OG  SER A  25     -10.689   2.223  -0.124  1.00  0.00           O
ATOM    438  QB  SER A  25     -12.485   2.621  -0.128  1.00  0.00           Q
ATOM    439  H   SER A  25     -10.079   3.292   1.753  1.00  0.00           H
ATOM    440  HA  SER A  25     -11.714   4.979   0.143  1.00  0.00           H
ATOM    441 1HB  SER A  25     -12.386   3.058  -0.888  1.00  0.00           H
ATOM    442 2HB  SER A  25     -12.582   2.185   0.631  1.00  0.00           H
ATOM    443  HG  SER A  25     -10.662   1.401   0.371  1.00  0.00           H
ATOM    444  N   ALA A  26     -14.019   5.027   1.191  1.00  0.00           N
ATOM    445  CA  ALA A  26     -15.237   5.305   1.941  1.00  0.00           C
ATOM    446  C   ALA A  26     -15.874   4.016   2.449  1.00  0.00           C
ATOM    447  O   ALA A  26     -15.566   2.926   1.967  1.00  0.00           O
ATOM    448  CB  ALA A  26     -16.222   6.082   1.081  1.00  0.00           C
ATOM    449  QB  ALA A  26     -16.454   6.266   0.877  1.00  0.00           Q
ATOM    450  H   ALA A  26     -13.955   5.318   0.258  1.00  0.00           H
ATOM    451  HA  ALA A  26     -14.972   5.921   2.787  1.00  0.00           H
ATOM    452 1HB  ALA A  26     -17.178   6.126   1.579  1.00  0.00           H
ATOM    453 2HB  ALA A  26     -16.335   5.588   0.128  1.00  0.00           H
ATOM    454 3HB  ALA A  26     -15.850   7.083   0.925  1.00  0.00           H
ATOM    455  N   LEU A  27     -16.763   4.152   3.428  1.00  0.00           N
ATOM    456  CA  LEU A  27     -17.445   2.999   4.008  1.00  0.00           C
ATOM    457  C   LEU A  27     -18.211   2.221   2.942  1.00  0.00           C
ATOM    458  O   LEU A  27     -18.312   2.656   1.794  1.00  0.00           O
ATOM    459  CB  LEU A  27     -18.399   3.451   5.123  1.00  0.00           C
ATOM    460  CG  LEU A  27     -19.695   4.131   4.662  1.00  0.00           C
ATOM    461  CD1 LEU A  27     -19.423   5.113   3.530  1.00  0.00           C
ATOM    462  CD2 LEU A  27     -20.724   3.091   4.237  1.00  0.00           C
ATOM    463  QB  LEU A  27     -18.267   3.364   5.734  1.00  0.00           Q
ATOM    464  QD1 LEU A  27     -19.357   5.345   3.263  1.00  0.00           Q
ATOM    465  QD2 LEU A  27     -20.967   2.845   4.136  1.00  0.00           Q
ATOM    466  QQD LEU A  27     -20.162   4.095   3.700  1.00  0.00           Q
ATOM    467  H   LEU A  27     -16.963   5.047   3.770  1.00  0.00           H
ATOM    468  HA  LEU A  27     -16.693   2.353   4.434  1.00  0.00           H
ATOM    469 1HB  LEU A  27     -17.868   4.143   5.760  1.00  0.00           H
ATOM    470 2HB  LEU A  27     -18.665   2.584   5.709  1.00  0.00           H
ATOM    471  HG  LEU A  27     -20.111   4.689   5.488  1.00  0.00           H
ATOM    472 1HD1 LEU A  27     -20.353   5.548   3.198  1.00  0.00           H
ATOM    473 2HD1 LEU A  27     -18.954   4.594   2.708  1.00  0.00           H
ATOM    474 3HD1 LEU A  27     -18.766   5.894   3.884  1.00  0.00           H
ATOM    475 1HD2 LEU A  27     -21.716   3.452   4.463  1.00  0.00           H
ATOM    476 2HD2 LEU A  27     -20.545   2.169   4.772  1.00  0.00           H
ATOM    477 3HD2 LEU A  27     -20.639   2.912   3.175  1.00  0.00           H
ATOM    478  N   MET A  28     -18.752   1.070   3.331  1.00  0.00           N
ATOM    479  CA  MET A  28     -19.514   0.231   2.410  1.00  0.00           C
ATOM    480  C   MET A  28     -20.095  -0.984   3.128  1.00  0.00           C
ATOM    481  O   MET A  28     -19.636  -2.110   2.938  1.00  0.00           O
ATOM    482  CB  MET A  28     -18.630  -0.220   1.243  1.00  0.00           C
ATOM    483  CG  MET A  28     -18.845   0.592  -0.025  1.00  0.00           C
ATOM    484  SD  MET A  28     -19.775  -0.312  -1.279  1.00  0.00           S
ATOM    485  CE  MET A  28     -20.444   1.039  -2.245  1.00  0.00           C
ATOM    486  QB  MET A  28     -18.219  -0.692   1.277  1.00  0.00           Q
ATOM    487  QE  MET A  28     -20.579   1.311  -2.439  1.00  0.00           Q
ATOM    488  QG  MET A  28     -18.638   1.175  -0.103  1.00  0.00           Q
ATOM    489  H   MET A  28     -18.638   0.778   4.260  1.00  0.00           H
ATOM    490  HA  MET A  28     -20.327   0.825   2.022  1.00  0.00           H
ATOM    491 1HB  MET A  28     -18.843  -1.255   1.023  1.00  0.00           H
ATOM    492 2HB  MET A  28     -17.594  -0.128   1.532  1.00  0.00           H
ATOM    493 1HG  MET A  28     -17.883   0.862  -0.433  1.00  0.00           H
ATOM    494 2HG  MET A  28     -19.393   1.489   0.228  1.00  0.00           H
ATOM    495 1HE  MET A  28     -21.066   0.644  -3.034  1.00  0.00           H
ATOM    496 2HE  MET A  28     -19.635   1.609  -2.676  1.00  0.00           H
ATOM    497 3HE  MET A  28     -21.035   1.680  -1.607  1.00  0.00           H
ATOM    498  N   GLN A  29     -21.112  -0.748   3.953  1.00  0.00           N
ATOM    499  CA  GLN A  29     -21.757  -1.824   4.699  1.00  0.00           C
ATOM    500  C   GLN A  29     -22.281  -2.907   3.755  1.00  0.00           C
ATOM    501  O   GLN A  29     -23.291  -2.719   3.078  1.00  0.00           O
ATOM    502  CB  GLN A  29     -22.905  -1.268   5.547  1.00  0.00           C
ATOM    503  CG  GLN A  29     -22.491  -0.892   6.961  1.00  0.00           C
ATOM    504  CD  GLN A  29     -21.293   0.036   6.995  1.00  0.00           C
ATOM    505  NE2 GLN A  29     -20.095  -0.539   6.958  1.00  0.00           N
ATOM    506  OE1 GLN A  29     -21.440   1.257   7.057  1.00  0.00           O
ATOM    507  QB  GLN A  29     -23.492  -1.198   5.336  1.00  0.00           Q
ATOM    508  QE2 GLN A  29     -19.678  -0.738   6.944  1.00  0.00           Q
ATOM    509  QG  GLN A  29     -22.783  -1.098   7.474  1.00  0.00           Q
ATOM    510  H   GLN A  29     -21.435   0.170   4.063  1.00  0.00           H
ATOM    511  HA  GLN A  29     -21.020  -2.262   5.353  1.00  0.00           H
ATOM    512 1HB  GLN A  29     -23.686  -2.011   5.608  1.00  0.00           H
ATOM    513 2HB  GLN A  29     -23.297  -0.385   5.065  1.00  0.00           H
ATOM    514 1HG  GLN A  29     -22.244  -1.796   7.501  1.00  0.00           H
ATOM    515 2HG  GLN A  29     -23.321  -0.400   7.446  1.00  0.00           H
ATOM    516 1HE2 GLN A  29     -20.052  -1.516   6.911  1.00  0.00           H
ATOM    517 2HE2 GLN A  29     -19.304   0.039   6.975  1.00  0.00           H
ATOM    518  N   GLY A  30     -21.587  -4.042   3.717  1.00  0.00           N
ATOM    519  CA  GLY A  30     -22.000  -5.133   2.852  1.00  0.00           C
ATOM    520  C   GLY A  30     -21.913  -6.484   3.534  1.00  0.00           C
ATOM    521  O   GLY A  30     -22.933  -7.067   3.902  1.00  0.00           O
ATOM    522  QA  GLY A  30     -22.194  -5.055   2.258  1.00  0.00           Q
ATOM    523  H   GLY A  30     -20.789  -4.137   4.278  1.00  0.00           H
ATOM    524 1HA  GLY A  30     -21.368  -5.144   1.976  1.00  0.00           H
ATOM    525 2HA  GLY A  30     -23.021  -4.966   2.542  1.00  0.00           H
ATOM    526  N   GLN A  31     -20.694  -6.983   3.704  1.00  0.00           N
ATOM    527  CA  GLN A  31     -20.483  -8.275   4.352  1.00  0.00           C
ATOM    528  C   GLN A  31     -19.009  -8.667   4.337  1.00  0.00           C
ATOM    529  O   GLN A  31     -18.639  -9.723   3.820  1.00  0.00           O
ATOM    530  CB  GLN A  31     -21.322  -9.362   3.675  1.00  0.00           C
ATOM    531  CG  GLN A  31     -21.270  -9.326   2.155  1.00  0.00           C
ATOM    532  CD  GLN A  31     -22.607  -9.652   1.522  1.00  0.00           C
ATOM    533  NE2 GLN A  31     -22.665  -9.580   0.197  1.00  0.00           N
ATOM    534  OE1 GLN A  31     -23.576  -9.963   2.214  1.00  0.00           O
ATOM    535  QB  GLN A  31     -21.660  -9.787   3.990  1.00  0.00           Q
ATOM    536  QE2 GLN A  31     -22.686  -9.554  -0.263  1.00  0.00           Q
ATOM    537  QG  GLN A  31     -20.756  -9.193   1.828  1.00  0.00           Q
ATOM    538  H   GLN A  31     -19.920  -6.473   3.391  1.00  0.00           H
ATOM    539  HA  GLN A  31     -20.803  -8.180   5.379  1.00  0.00           H
ATOM    540 1HB  GLN A  31     -22.353  -9.246   3.978  1.00  0.00           H
ATOM    541 2HB  GLN A  31     -20.968 -10.329   4.001  1.00  0.00           H
ATOM    542 1HG  GLN A  31     -20.542 -10.049   1.817  1.00  0.00           H
ATOM    543 2HG  GLN A  31     -20.969  -8.338   1.841  1.00  0.00           H
ATOM    544 1HE2 GLN A  31     -21.854  -9.324  -0.287  1.00  0.00           H
ATOM    545 2HE2 GLN A  31     -23.518  -9.784  -0.239  1.00  0.00           H
ATOM    546  N   LYS A  32     -18.168  -7.813   4.914  1.00  0.00           N
ATOM    547  CA  LYS A  32     -16.734  -8.072   4.977  1.00  0.00           C
ATOM    548  C   LYS A  32     -16.130  -7.467   6.240  1.00  0.00           C
ATOM    549  O   LYS A  32     -16.755  -6.634   6.898  1.00  0.00           O
ATOM    550  CB  LYS A  32     -16.032  -7.508   3.740  1.00  0.00           C
ATOM    551  CG  LYS A  32     -15.951  -8.492   2.582  1.00  0.00           C
ATOM    552  CD  LYS A  32     -16.853  -8.082   1.427  1.00  0.00           C
ATOM    553  CE  LYS A  32     -17.989  -9.071   1.226  1.00  0.00           C
ATOM    554  NZ  LYS A  32     -18.245  -9.331  -0.216  1.00  0.00           N
ATOM    555  QB  LYS A  32     -15.795  -6.928   3.710  1.00  0.00           Q
ATOM    556  QD  LYS A  32     -16.767  -7.574   1.079  1.00  0.00           Q
ATOM    557  QE  LYS A  32     -18.308  -9.334   1.694  1.00  0.00           Q
ATOM    558  QG  LYS A  32     -15.591  -9.002   2.581  1.00  0.00           Q
ATOM    559  QZ  LYS A  32     -18.306  -9.393  -0.562  1.00  0.00           Q
ATOM    560  H   LYS A  32     -18.524  -6.991   5.311  1.00  0.00           H
ATOM    561  HA  LYS A  32     -16.593  -9.142   5.003  1.00  0.00           H
ATOM    562 1HB  LYS A  32     -15.027  -7.225   4.014  1.00  0.00           H
ATOM    563 2HB  LYS A  32     -16.564  -6.631   3.407  1.00  0.00           H
ATOM    564 1HG  LYS A  32     -16.251  -9.470   2.932  1.00  0.00           H
ATOM    565 2HG  LYS A  32     -14.932  -8.534   2.229  1.00  0.00           H
ATOM    566 1HD  LYS A  32     -16.264  -8.039   0.523  1.00  0.00           H
ATOM    567 2HD  LYS A  32     -17.270  -7.107   1.634  1.00  0.00           H
ATOM    568 1HE  LYS A  32     -18.884  -8.667   1.676  1.00  0.00           H
ATOM    569 2HE  LYS A  32     -17.731 -10.001   1.711  1.00  0.00           H
ATOM    570 1HZ  LYS A  32     -17.492  -9.931  -0.610  1.00  0.00           H
ATOM    571 2HZ  LYS A  32     -18.269  -8.435  -0.742  1.00  0.00           H
ATOM    572 3HZ  LYS A  32     -19.158  -9.814  -0.335  1.00  0.00           H
ATOM    573  N   TPO A  33     -14.922  -7.913   6.550  1.00  0.00           N
ATOM    574  CA  TPO A  33     -14.203  -7.412   7.759  1.00  0.00           C
ATOM    575  C   TPO A  33     -12.709  -7.540   7.532  1.00  0.00           C
ATOM    576  O   TPO A  33     -12.215  -8.524   6.985  1.00  0.00           O
ATOM    577  CB  TPO A  33     -14.827  -8.017   9.066  1.00  0.00           C
ATOM    578  CG2 TPO A  33     -16.245  -7.496   9.369  1.00  0.00           C
ATOM    579  OG1 TPO A  33     -14.938  -9.463   8.938  1.00  0.00           O
ATOM    580  PS  TPO A  33     -15.536 -10.466  10.071  1.00  0.00           P
ATOM    581  OPA TPO A  33     -14.716 -10.375  11.362  1.00  0.00           O
ATOM    582  OPB TPO A  33     -15.480 -11.907   9.553  1.00  0.00           O
ATOM    583  OPC TPO A  33     -16.997 -10.122  10.380  1.00  0.00           O
ATOM    584  QG2 TPO A  33     -16.610  -7.366   9.452  1.00  0.00           Q
ATOM    585  H   TPO A  33     -14.330  -8.601   6.073  1.00  0.00           H
ATOM    586  HA  TPO A  33     -14.395  -6.328   7.823  1.00  0.00           H
ATOM    587  HB  TPO A  33     -14.162  -7.765   9.917  1.00  0.00           H
ATOM    588 1HG2 TPO A  33     -16.637  -7.949  10.296  1.00  0.00           H
ATOM    589 2HG2 TPO A  33     -16.251  -6.400   9.502  1.00  0.00           H
ATOM    590 3HG2 TPO A  33     -16.942  -7.749   8.554  1.00  0.00           H
ATOM    591  N   PRO A  34     -11.949  -6.509   7.965  1.00  0.00           N
ATOM    592  CA  PRO A  34     -10.494  -6.481   7.820  1.00  0.00           C
ATOM    593  C   PRO A  34      -9.781  -7.201   8.960  1.00  0.00           C
ATOM    594  O   PRO A  34     -10.395  -7.540   9.971  1.00  0.00           O
ATOM    595  CB  PRO A  34     -10.177  -4.987   7.849  1.00  0.00           C
ATOM    596  CG  PRO A  34     -11.252  -4.373   8.683  1.00  0.00           C
ATOM    597  CD  PRO A  34     -12.450  -5.294   8.633  1.00  0.00           C
ATOM    598  QB  PRO A  34      -9.695  -4.714   7.566  1.00  0.00           Q
ATOM    599  QD  PRO A  34     -13.018  -5.183   8.846  1.00  0.00           Q
ATOM    600  QG  PRO A  34     -11.210  -3.837   8.993  1.00  0.00           Q
ATOM    601  HA  PRO A  34     -10.181  -6.904   6.879  1.00  0.00           H
ATOM    602 1HB  PRO A  34     -10.189  -4.595   6.844  1.00  0.00           H
ATOM    603 2HB  PRO A  34      -9.203  -4.834   8.289  1.00  0.00           H
ATOM    604 1HG  PRO A  34     -11.512  -3.404   8.283  1.00  0.00           H
ATOM    605 2HG  PRO A  34     -10.909  -4.271   9.703  1.00  0.00           H
ATOM    606 1HD  PRO A  34     -13.247  -4.844   8.061  1.00  0.00           H
ATOM    607 2HD  PRO A  34     -12.788  -5.524   9.632  1.00  0.00           H
ATOM    608  N   GLN A  35      -8.482  -7.436   8.792  1.00  0.00           N
ATOM    609  CA  GLN A  35      -7.698  -8.123   9.814  1.00  0.00           C
ATOM    610  C   GLN A  35      -6.201  -8.033   9.522  1.00  0.00           C
ATOM    611  O   GLN A  35      -5.782  -7.953   8.364  1.00  0.00           O
ATOM    612  CB  GLN A  35      -8.134  -9.586   9.905  1.00  0.00           C
ATOM    613  CG  GLN A  35      -7.530 -10.337  11.081  1.00  0.00           C
ATOM    614  CD  GLN A  35      -6.754 -11.569  10.657  1.00  0.00           C
ATOM    615  NE2 GLN A  35      -7.390 -12.435   9.874  1.00  0.00           N
ATOM    616  OE1 GLN A  35      -5.594 -11.742  11.030  1.00  0.00           O
ATOM    617  QB  GLN A  35      -8.529  -9.856   9.498  1.00  0.00           Q
ATOM    618  QE2 GLN A  35      -7.611 -12.736   9.603  1.00  0.00           Q
ATOM    619  QG  GLN A  35      -7.595 -10.160  11.675  1.00  0.00           Q
ATOM    620  H   GLN A  35      -8.045  -7.147   7.968  1.00  0.00           H
ATOM    621  HA  GLN A  35      -7.894  -7.642  10.760  1.00  0.00           H
ATOM    622 1HB  GLN A  35      -7.849 -10.092   8.994  1.00  0.00           H
ATOM    623 2HB  GLN A  35      -9.210  -9.621  10.001  1.00  0.00           H
ATOM    624 1HG  GLN A  35      -8.328 -10.643  11.744  1.00  0.00           H
ATOM    625 2HG  GLN A  35      -6.862  -9.676  11.606  1.00  0.00           H
ATOM    626 1HE2 GLN A  35      -8.313 -12.233   9.616  1.00  0.00           H
ATOM    627 2HE2 GLN A  35      -6.910 -13.240   9.589  1.00  0.00           H
ATOM    628  N   LYS A  36      -5.402  -8.040  10.584  1.00  0.00           N
ATOM    629  CA  LYS A  36      -3.947  -7.956  10.457  1.00  0.00           C
ATOM    630  C   LYS A  36      -3.271  -8.959  11.394  1.00  0.00           C
ATOM    631  O   LYS A  36      -3.949  -9.613  12.189  1.00  0.00           O
ATOM    632  CB  LYS A  36      -3.473  -6.538  10.737  1.00  0.00           C
ATOM    633  CG  LYS A  36      -4.537  -5.473  10.515  1.00  0.00           C
ATOM    634  CD  LYS A  36      -4.769  -5.220   9.034  1.00  0.00           C
ATOM    635  CE  LYS A  36      -4.241  -3.858   8.612  1.00  0.00           C
ATOM    636  NZ  LYS A  36      -5.198  -2.765   8.943  1.00  0.00           N
ATOM    637  QB  LYS A  36      -2.893  -6.401  10.922  1.00  0.00           Q
ATOM    638  QD  LYS A  36      -5.046  -5.623   8.648  1.00  0.00           Q
ATOM    639  QE  LYS A  36      -3.689  -3.771   8.337  1.00  0.00           Q
ATOM    640  QG  LYS A  36      -4.835  -5.178  10.973  1.00  0.00           Q
ATOM    641  QZ  LYS A  36      -5.426  -2.503   9.023  1.00  0.00           Q
ATOM    642  H   LYS A  36      -5.799  -8.101  11.480  1.00  0.00           H
ATOM    643  HA  LYS A  36      -3.691  -8.213   9.440  1.00  0.00           H
ATOM    644 1HB  LYS A  36      -2.643  -6.320  10.084  1.00  0.00           H
ATOM    645 2HB  LYS A  36      -3.142  -6.481  11.760  1.00  0.00           H
ATOM    646 1HG  LYS A  36      -4.211  -4.556  10.981  1.00  0.00           H
ATOM    647 2HG  LYS A  36      -5.461  -5.799  10.965  1.00  0.00           H
ATOM    648 1HD  LYS A  36      -5.829  -5.262   8.835  1.00  0.00           H
ATOM    649 2HD  LYS A  36      -4.264  -5.984   8.461  1.00  0.00           H
ATOM    650 1HE  LYS A  36      -4.068  -3.867   7.547  1.00  0.00           H
ATOM    651 2HE  LYS A  36      -3.310  -3.675   9.127  1.00  0.00           H
ATOM    652 1HZ  LYS A  36      -5.619  -2.932   9.878  1.00  0.00           H
ATOM    653 2HZ  LYS A  36      -5.958  -2.725   8.234  1.00  0.00           H
ATOM    654 3HZ  LYS A  36      -4.703  -1.850   8.956  1.00  0.00           H
ATOM    655  N   PRO A  37      -1.942  -9.176  11.263  1.00  0.00           N
ATOM    656  CA  PRO A  37      -1.257 -10.203  12.068  1.00  0.00           C
ATOM    657  C   PRO A  37      -0.878  -9.867  13.527  1.00  0.00           C
ATOM    658  O   PRO A  37      -1.509 -10.419  14.426  1.00  0.00           O
ATOM    659  CB  PRO A  37       0.020 -10.429  11.258  1.00  0.00           C
ATOM    660  CG  PRO A  37       0.288  -9.113  10.618  1.00  0.00           C
ATOM    661  CD  PRO A  37      -1.059  -8.550  10.266  1.00  0.00           C
ATOM    662  QB  PRO A  37       0.338 -10.960  11.221  1.00  0.00           Q
ATOM    663  QD  PRO A  37      -1.203  -8.161   9.813  1.00  0.00           Q
ATOM    664  QG  PRO A  37       0.838  -8.858  10.521  1.00  0.00           Q
ATOM    665  HA  PRO A  37      -1.819 -11.123  12.069  1.00  0.00           H
ATOM    666 1HB  PRO A  37      -0.147 -11.201  10.522  1.00  0.00           H
ATOM    667 2HB  PRO A  37       0.822 -10.720  11.920  1.00  0.00           H
ATOM    668 1HG  PRO A  37       0.884  -9.248   9.728  1.00  0.00           H
ATOM    669 2HG  PRO A  37       0.793  -8.468  11.315  1.00  0.00           H
ATOM    670 1HD  PRO A  37      -1.344  -8.841   9.265  1.00  0.00           H
ATOM    671 2HD  PRO A  37      -1.062  -7.480  10.360  1.00  0.00           H
ATOM    672  N   SER A  38       0.137  -9.018  13.821  1.00  0.00           N
ATOM    673  CA  SER A  38       0.443  -8.802  15.249  1.00  0.00           C
ATOM    674  C   SER A  38      -0.463  -7.772  15.921  1.00  0.00           C
ATOM    675  O   SER A  38      -1.378  -8.147  16.655  1.00  0.00           O
ATOM    676  CB  SER A  38       1.900  -8.366  15.397  1.00  0.00           C
ATOM    677  OG  SER A  38       2.659  -8.718  14.251  1.00  0.00           O
ATOM    678  QB  SER A  38       2.136  -8.071  15.894  1.00  0.00           Q
ATOM    679  H   SER A  38       0.665  -8.590  13.117  1.00  0.00           H
ATOM    680  HA  SER A  38       0.317  -9.745  15.753  1.00  0.00           H
ATOM    681 1HB  SER A  38       2.331  -8.847  16.262  1.00  0.00           H
ATOM    682 2HB  SER A  38       1.942  -7.295  15.525  1.00  0.00           H
ATOM    683  HG  SER A  38       2.527  -9.647  14.051  1.00  0.00           H
ATOM    684  N   GLN A  39      -0.300  -6.487  15.579  1.00  0.00           N
ATOM    685  CA  GLN A  39      -1.219  -5.475  16.074  1.00  0.00           C
ATOM    686  C   GLN A  39      -2.069  -5.088  14.903  1.00  0.00           C
ATOM    687  O   GLN A  39      -3.204  -5.546  14.763  1.00  0.00           O
ATOM    688  CB  GLN A  39      -0.438  -4.321  16.655  1.00  0.00           C
ATOM    689  CG  GLN A  39       0.051  -4.611  18.066  1.00  0.00           C
ATOM    690  CD  GLN A  39       0.518  -6.045  18.247  1.00  0.00           C
ATOM    691  NE2 GLN A  39      -0.371  -6.892  18.756  1.00  0.00           N
ATOM    692  OE1 GLN A  39       1.657  -6.391  17.933  1.00  0.00           O
ATOM    693  QB  GLN A  39      -0.322  -3.790  16.354  1.00  0.00           Q
ATOM    694  QE2 GLN A  39      -0.679  -7.187  18.935  1.00  0.00           Q
ATOM    695  QG  GLN A  39       0.053  -4.190  18.523  1.00  0.00           Q
ATOM    696  H   GLN A  39       0.381  -6.244  14.918  1.00  0.00           H
ATOM    697  HA  GLN A  39      -1.841  -5.923  16.835  1.00  0.00           H
ATOM    698 1HB  GLN A  39      -1.063  -3.440  16.680  1.00  0.00           H
ATOM    699 2HB  GLN A  39       0.420  -4.139  16.028  1.00  0.00           H
ATOM    700 1HG  GLN A  39      -0.763  -4.430  18.749  1.00  0.00           H
ATOM    701 2HG  GLN A  39       0.870  -3.949  18.297  1.00  0.00           H
ATOM    702 1HE2 GLN A  39      -1.261  -6.549  18.981  1.00  0.00           H
ATOM    703 2HE2 GLN A  39      -0.098  -7.823  18.888  1.00  0.00           H
ATOM    704  N   ASN A  40      -1.391  -4.470  13.916  1.00  0.00           N
ATOM    705  CA  ASN A  40      -2.010  -4.329  12.638  1.00  0.00           C
ATOM    706  C   ASN A  40      -0.960  -4.787  11.636  1.00  0.00           C
ATOM    707  O   ASN A  40      -1.107  -5.863  11.085  1.00  0.00           O
ATOM    708  CB  ASN A  40      -2.432  -2.878  12.375  1.00  0.00           C
ATOM    709  CG  ASN A  40      -1.534  -1.871  13.063  1.00  0.00           C
ATOM    710  ND2 ASN A  40      -1.608  -1.830  14.388  1.00  0.00           N
ATOM    711  OD1 ASN A  40      -0.785  -1.143  12.415  1.00  0.00           O
ATOM    712  QB  ASN A  40      -2.924  -2.711  12.027  1.00  0.00           Q
ATOM    713  QD2 ASN A  40      -1.635  -1.815  14.850  1.00  0.00           Q
ATOM    714  H   ASN A  40      -0.428  -4.318  14.009  1.00  0.00           H
ATOM    715  HA  ASN A  40      -2.868  -4.981  12.590  1.00  0.00           H
ATOM    716 1HB  ASN A  40      -3.441  -2.736  12.738  1.00  0.00           H
ATOM    717 2HB  ASN A  40      -2.407  -2.686  11.314  1.00  0.00           H
ATOM    718 1HD2 ASN A  40      -2.227  -2.443  14.836  1.00  0.00           H
ATOM    719 2HD2 ASN A  40      -1.043  -1.188  14.864  1.00  0.00           H
ATOM    720  N   LEU A  41       0.243  -4.142  11.579  1.00  0.00           N
ATOM    721  CA  LEU A  41       1.326  -4.786  10.846  1.00  0.00           C
ATOM    722  C   LEU A  41       2.136  -5.659  11.825  1.00  0.00           C
ATOM    723  O   LEU A  41       1.867  -6.832  12.069  1.00  0.00           O
ATOM    724  CB  LEU A  41       2.231  -3.758  10.152  1.00  0.00           C
ATOM    725  CG  LEU A  41       3.607  -4.294   9.716  1.00  0.00           C
ATOM    726  CD1 LEU A  41       3.683  -4.439   8.204  1.00  0.00           C
ATOM    727  CD2 LEU A  41       4.725  -3.395  10.223  1.00  0.00           C
ATOM    728  QB  LEU A  41       2.051  -3.162  10.052  1.00  0.00           Q
ATOM    729  QD1 LEU A  41       3.701  -4.473   7.847  1.00  0.00           Q
ATOM    730  QD2 LEU A  41       4.992  -3.183  10.342  1.00  0.00           Q
ATOM    731  QQD LEU A  41       4.346  -3.828   9.095  1.00  0.00           Q
ATOM    732  H   LEU A  41       0.428  -3.392  12.180  1.00  0.00           H
ATOM    733  HA  LEU A  41       0.882  -5.428  10.097  1.00  0.00           H
ATOM    734 1HB  LEU A  41       2.387  -2.933  10.829  1.00  0.00           H
ATOM    735 2HB  LEU A  41       1.716  -3.390   9.275  1.00  0.00           H
ATOM    736  HG  LEU A  41       3.754  -5.275  10.145  1.00  0.00           H
ATOM    737 1HD1 LEU A  41       2.700  -4.660   7.814  1.00  0.00           H
ATOM    738 2HD1 LEU A  41       4.359  -5.243   7.955  1.00  0.00           H
ATOM    739 3HD1 LEU A  41       4.043  -3.517   7.772  1.00  0.00           H
ATOM    740 1HD2 LEU A  41       4.325  -2.679  10.924  1.00  0.00           H
ATOM    741 2HD2 LEU A  41       5.176  -2.873   9.391  1.00  0.00           H
ATOM    742 3HD2 LEU A  41       5.475  -3.998  10.714  1.00  0.00           H
ATOM    743  N   VAL A  42       3.099  -4.911  12.455  1.00  0.00           N
ATOM    744  CA  VAL A  42       4.010  -5.326  13.534  1.00  0.00           C
ATOM    745  C   VAL A  42       3.810  -4.627  14.919  1.00  0.00           C
ATOM    746  O   VAL A  42       4.448  -5.034  15.890  1.00  0.00           O
ATOM    747  CB  VAL A  42       5.488  -5.152  13.107  1.00  0.00           C
ATOM    748  CG1 VAL A  42       5.880  -3.681  13.088  1.00  0.00           C
ATOM    749  CG2 VAL A  42       6.417  -5.944  14.023  1.00  0.00           C
ATOM    750  QG1 VAL A  42       5.973  -3.334  13.084  1.00  0.00           Q
ATOM    751  QG2 VAL A  42       6.638  -6.132  14.240  1.00  0.00           Q
ATOM    752  QQG VAL A  42       6.306  -4.732  13.662  1.00  0.00           Q
ATOM    753  H   VAL A  42       3.153  -3.969  12.201  1.00  0.00           H
ATOM    754  HA  VAL A  42       3.851  -6.384  13.677  1.00  0.00           H
ATOM    755  HB  VAL A  42       5.597  -5.540  12.104  1.00  0.00           H
ATOM    756 1HG1 VAL A  42       6.083  -3.350  14.095  1.00  0.00           H
ATOM    757 2HG1 VAL A  42       5.071  -3.099  12.676  1.00  0.00           H
ATOM    758 3HG1 VAL A  42       6.762  -3.552  12.481  1.00  0.00           H
ATOM    759 1HG2 VAL A  42       7.410  -5.969  13.596  1.00  0.00           H
ATOM    760 2HG2 VAL A  42       6.049  -6.954  14.127  1.00  0.00           H
ATOM    761 3HG2 VAL A  42       6.455  -5.473  14.995  1.00  0.00           H
ATOM    762  N   PRO A  43       3.058  -3.476  15.007  1.00  0.00           N
ATOM    763  CA  PRO A  43       2.942  -2.638  16.218  1.00  0.00           C
ATOM    764  C   PRO A  43       3.276  -3.300  17.554  1.00  0.00           C
ATOM    765  O   PRO A  43       3.013  -4.477  17.782  1.00  0.00           O
ATOM    766  CB  PRO A  43       1.525  -2.101  16.142  1.00  0.00           C
ATOM    767  CG  PRO A  43       1.158  -2.179  14.681  1.00  0.00           C
ATOM    768  CD  PRO A  43       2.323  -2.805  13.935  1.00  0.00           C
ATOM    769  QB  PRO A  43       1.195  -1.888  16.622  1.00  0.00           Q
ATOM    770  QD  PRO A  43       2.437  -2.781  13.335  1.00  0.00           Q
ATOM    771  QG  PRO A  43       0.622  -1.990  14.436  1.00  0.00           Q
ATOM    772  HA  PRO A  43       3.611  -1.792  16.120  1.00  0.00           H
ATOM    773 1HB  PRO A  43       1.511  -1.078  16.491  1.00  0.00           H
ATOM    774 2HB  PRO A  43       0.878  -2.698  16.753  1.00  0.00           H
ATOM    775 1HG  PRO A  43       0.963  -1.188  14.304  1.00  0.00           H
ATOM    776 2HG  PRO A  43       0.282  -2.793  14.569  1.00  0.00           H
ATOM    777 1HD  PRO A  43       2.924  -2.048  13.453  1.00  0.00           H
ATOM    778 2HD  PRO A  43       1.951  -3.513  13.218  1.00  0.00           H
ATOM    779  N   VAL A  44       3.924  -2.495  18.413  1.00  0.00           N
ATOM    780  CA  VAL A  44       4.400  -2.927  19.731  1.00  0.00           C
ATOM    781  C   VAL A  44       3.407  -2.656  20.881  1.00  0.00           C
ATOM    782  O   VAL A  44       2.228  -2.379  20.660  1.00  0.00           O
ATOM    783  CB  VAL A  44       5.740  -2.219  20.059  1.00  0.00           C
ATOM    784  CG1 VAL A  44       6.748  -2.418  18.933  1.00  0.00           C
ATOM    785  CG2 VAL A  44       5.514  -0.731  20.323  1.00  0.00           C
ATOM    786  QG1 VAL A  44       6.987  -2.466  18.665  1.00  0.00           Q
ATOM    787  QG2 VAL A  44       5.460  -0.379  20.386  1.00  0.00           Q
ATOM    788  QQG VAL A  44       6.223  -1.423  19.526  1.00  0.00           Q
ATOM    789  H   VAL A  44       4.127  -1.580  18.129  1.00  0.00           H
ATOM    790  HA  VAL A  44       4.591  -3.988  19.683  1.00  0.00           H
ATOM    791  HB  VAL A  44       6.151  -2.661  20.954  1.00  0.00           H
ATOM    792 1HG1 VAL A  44       6.283  -2.962  18.123  1.00  0.00           H
ATOM    793 2HG1 VAL A  44       7.595  -2.978  19.301  1.00  0.00           H
ATOM    794 3HG1 VAL A  44       7.081  -1.456  18.573  1.00  0.00           H
ATOM    795 1HG2 VAL A  44       5.804  -0.497  21.336  1.00  0.00           H
ATOM    796 2HG2 VAL A  44       4.469  -0.494  20.186  1.00  0.00           H
ATOM    797 3HG2 VAL A  44       6.107  -0.145  19.635  1.00  0.00           H
ATOM    798  N   TPO A  45       3.937  -2.766  22.090  1.00  0.00           N
ATOM    799  CA  TPO A  45       3.115  -2.535  23.314  1.00  0.00           C
ATOM    800  C   TPO A  45       1.828  -1.835  22.920  1.00  0.00           C
ATOM    801  O   TPO A  45       0.734  -2.389  23.008  1.00  0.00           O
ATOM    802  CB  TPO A  45       3.991  -1.923  24.464  1.00  0.00           C
ATOM    803  CG2 TPO A  45       4.787  -2.975  25.257  1.00  0.00           C
ATOM    804  OG1 TPO A  45       4.970  -1.002  23.904  1.00  0.00           O
ATOM    805  PS  TPO A  45       6.069  -0.159  24.757  1.00  0.00           P
ATOM    806  OPA TPO A  45       5.380   0.764  25.766  1.00  0.00           O
ATOM    807  OPB TPO A  45       6.910   0.692  23.802  1.00  0.00           O
ATOM    808  OPC TPO A  45       7.010  -1.110  25.509  1.00  0.00           O
ATOM    809  QG2 TPO A  45       4.996  -3.243  25.465  1.00  0.00           Q
ATOM    810  H   TPO A  45       4.894  -3.003  22.373  1.00  0.00           H
ATOM    811  HA  TPO A  45       2.803  -3.526  23.687  1.00  0.00           H
ATOM    812  HB  TPO A  45       3.320  -1.379  25.161  1.00  0.00           H
ATOM    813 1HG2 TPO A  45       5.386  -2.496  26.052  1.00  0.00           H
ATOM    814 2HG2 TPO A  45       4.117  -3.711  25.738  1.00  0.00           H
ATOM    815 3HG2 TPO A  45       5.486  -3.522  24.601  1.00  0.00           H
ATOM    816  N   PRO A  46       1.950  -0.567  22.467  1.00  0.00           N
ATOM    817  CA  PRO A  46       0.812   0.248  22.041  1.00  0.00           C
ATOM    818  C   PRO A  46      -0.265  -0.566  21.337  1.00  0.00           C
ATOM    819  O   PRO A  46      -1.448  -0.234  21.394  1.00  0.00           O
ATOM    820  CB  PRO A  46       1.436   1.277  21.086  1.00  0.00           C
ATOM    821  CG  PRO A  46       2.925   1.109  21.191  1.00  0.00           C
ATOM    822  CD  PRO A  46       3.198   0.183  22.347  1.00  0.00           C
ATOM    823  QB  PRO A  46       1.115   1.679  20.733  1.00  0.00           Q
ATOM    824  QD  PRO A  46       3.709   0.136  22.683  1.00  0.00           Q
ATOM    825  QG  PRO A  46       3.346   1.374  20.824  1.00  0.00           Q
ATOM    826  HA  PRO A  46       0.369   0.763  22.881  1.00  0.00           H
ATOM    827 1HB  PRO A  46       1.137   2.271  21.386  1.00  0.00           H
ATOM    828 2HB  PRO A  46       1.094   1.089  20.079  1.00  0.00           H
ATOM    829 1HG  PRO A  46       3.385   2.069  21.368  1.00  0.00           H
ATOM    830 2HG  PRO A  46       3.307   0.679  20.278  1.00  0.00           H
ATOM    831 1HD  PRO A  46       3.396   0.747  23.247  1.00  0.00           H
ATOM    832 2HD  PRO A  46       4.023  -0.475  22.120  1.00  0.00           H
ATOM    833  N   SER A  47       0.154  -1.636  20.680  1.00  0.00           N
ATOM    834  CA  SER A  47      -0.770  -2.504  19.974  1.00  0.00           C
ATOM    835  C   SER A  47      -0.537  -3.978  20.335  1.00  0.00           C
ATOM    836  O   SER A  47      -1.405  -4.819  20.109  1.00  0.00           O
ATOM    837  CB  SER A  47      -0.631  -2.275  18.468  1.00  0.00           C
ATOM    838  OG  SER A  47      -0.850  -0.913  18.139  1.00  0.00           O
ATOM    839  QB  SER A  47      -0.495  -2.714  18.049  1.00  0.00           Q
ATOM    840  H   SER A  47       1.108  -1.847  20.671  1.00  0.00           H
ATOM    841  HA  SER A  47      -1.771  -2.231  20.275  1.00  0.00           H
ATOM    842 1HB  SER A  47      -1.355  -2.882  17.942  1.00  0.00           H
ATOM    843 2HB  SER A  47       0.365  -2.546  18.156  1.00  0.00           H
ATOM    844  HG  SER A  47      -1.710  -0.638  18.469  1.00  0.00           H
ATOM    845  N   THR A  48       0.635  -4.291  20.903  1.00  0.00           N
ATOM    846  CA  THR A  48       0.954  -5.669  21.290  1.00  0.00           C
ATOM    847  C   THR A  48      -0.118  -6.243  22.211  1.00  0.00           C
ATOM    848  O   THR A  48      -0.383  -7.445  22.192  1.00  0.00           O
ATOM    849  CB  THR A  48       2.329  -5.742  21.964  1.00  0.00           C
ATOM    850  CG2 THR A  48       2.627  -7.096  22.577  1.00  0.00           C
ATOM    851  OG1 THR A  48       3.359  -5.464  21.030  1.00  0.00           O
ATOM    852  QG2 THR A  48       2.697  -7.417  22.723  1.00  0.00           Q
ATOM    853  H   THR A  48       1.296  -3.587  21.065  1.00  0.00           H
ATOM    854  HA  THR A  48       0.981  -6.261  20.392  1.00  0.00           H
ATOM    855  HB  THR A  48       2.373  -5.005  22.750  1.00  0.00           H
ATOM    856 1HG  THR A  48       3.417  -6.183  20.397  1.00  0.00           H
ATOM    857 1HG2 THR A  48       1.981  -7.255  23.428  1.00  0.00           H
ATOM    858 2HG2 THR A  48       3.658  -7.128  22.897  1.00  0.00           H
ATOM    859 3HG2 THR A  48       2.452  -7.868  21.844  1.00  0.00           H
ATOM    860  N   THR A  49      -0.739  -5.380  23.012  1.00  0.00           N
ATOM    861  CA  THR A  49      -1.789  -5.809  23.930  1.00  0.00           C
ATOM    862  C   THR A  49      -2.851  -6.630  23.197  1.00  0.00           C
ATOM    863  O   THR A  49      -3.537  -7.454  23.796  1.00  0.00           O
ATOM    864  CB  THR A  49      -2.433  -4.590  24.597  1.00  0.00           C
ATOM    865  CG2 THR A  49      -3.180  -4.921  25.872  1.00  0.00           C
ATOM    866  OG1 THR A  49      -1.451  -3.622  24.919  1.00  0.00           O
ATOM    867  QG2 THR A  49      -3.357  -4.998  26.174  1.00  0.00           Q
ATOM    868  H   THR A  49      -0.489  -4.433  22.978  1.00  0.00           H
ATOM    869  HA  THR A  49      -1.334  -6.428  24.692  1.00  0.00           H
ATOM    870  HB  THR A  49      -3.135  -4.144  23.907  1.00  0.00           H
ATOM    871 1HG  THR A  49      -0.897  -3.952  25.631  1.00  0.00           H
ATOM    872 1HG2 THR A  49      -3.765  -5.816  25.725  1.00  0.00           H
ATOM    873 2HG2 THR A  49      -3.835  -4.099  26.126  1.00  0.00           H
ATOM    874 3HG2 THR A  49      -2.472  -5.078  26.672  1.00  0.00           H
ATOM    875  N   LYS A  50      -2.973  -6.394  21.892  1.00  0.00           N
ATOM    876  CA  LYS A  50      -3.944  -7.105  21.068  1.00  0.00           C
ATOM    877  C   LYS A  50      -3.484  -8.536  20.793  1.00  0.00           C
ATOM    878  O   LYS A  50      -4.306  -9.426  20.567  1.00  0.00           O
ATOM    879  CB  LYS A  50      -4.168  -6.354  19.752  1.00  0.00           C
ATOM    880  CG  LYS A  50      -4.193  -4.840  19.915  1.00  0.00           C
ATOM    881  CD  LYS A  50      -5.550  -4.252  19.558  1.00  0.00           C
ATOM    882  CE  LYS A  50      -5.924  -3.107  20.490  1.00  0.00           C
ATOM    883  NZ  LYS A  50      -7.185  -3.379  21.236  1.00  0.00           N
ATOM    884  QB  LYS A  50      -4.240  -6.638  19.198  1.00  0.00           Q
ATOM    885  QD  LYS A  50      -5.907  -4.455  19.090  1.00  0.00           Q
ATOM    886  QE  LYS A  50      -5.587  -2.585  20.552  1.00  0.00           Q
ATOM    887  QG  LYS A  50      -3.707  -4.502  20.107  1.00  0.00           Q
ATOM    888  QZ  LYS A  50      -7.488  -3.444  21.415  1.00  0.00           Q
ATOM    889  H   LYS A  50      -2.396  -5.724  21.472  1.00  0.00           H
ATOM    890  HA  LYS A  50      -4.877  -7.140  21.613  1.00  0.00           H
ATOM    891 1HB  LYS A  50      -5.108  -6.667  19.328  1.00  0.00           H
ATOM    892 2HB  LYS A  50      -3.372  -6.610  19.067  1.00  0.00           H
ATOM    893 1HG  LYS A  50      -3.442  -4.408  19.270  1.00  0.00           H
ATOM    894 2HG  LYS A  50      -3.970  -4.596  20.942  1.00  0.00           H
ATOM    895 1HD  LYS A  50      -6.299  -5.027  19.634  1.00  0.00           H
ATOM    896 2HD  LYS A  50      -5.515  -3.882  18.545  1.00  0.00           H
ATOM    897 1HE  LYS A  50      -6.050  -2.209  19.903  1.00  0.00           H
ATOM    898 2HE  LYS A  50      -5.125  -2.961  21.200  1.00  0.00           H
ATOM    899 1HZ  LYS A  50      -7.721  -2.497  21.365  1.00  0.00           H
ATOM    900 2HZ  LYS A  50      -6.970  -3.779  22.171  1.00  0.00           H
ATOM    901 3HZ  LYS A  50      -7.773  -4.056  20.708  1.00  0.00           H
ATOM    902  N   SER A  51      -2.170  -8.756  20.827  1.00  0.00           N
ATOM    903  CA  SER A  51      -1.618 -10.088  20.596  1.00  0.00           C
ATOM    904  C   SER A  51      -2.220 -11.084  21.579  1.00  0.00           C
ATOM    905  O   SER A  51      -2.597 -12.195  21.206  1.00  0.00           O
ATOM    906  CB  SER A  51      -0.095 -10.071  20.743  1.00  0.00           C
ATOM    907  OG  SER A  51       0.457  -8.874  20.226  1.00  0.00           O
ATOM    908  QB  SER A  51       0.244 -10.529  20.998  1.00  0.00           Q
ATOM    909  H   SER A  51      -1.564  -8.013  21.021  1.00  0.00           H
ATOM    910  HA  SER A  51      -1.874 -10.386  19.590  1.00  0.00           H
ATOM    911 1HB  SER A  51       0.325 -10.909  20.208  1.00  0.00           H
ATOM    912 2HB  SER A  51       0.163 -10.149  21.789  1.00  0.00           H
ATOM    913  HG  SER A  51       0.617  -8.258  20.946  1.00  0.00           H
ATOM    914  N   PHE A  52      -2.322 -10.664  22.836  1.00  0.00           N
ATOM    915  CA  PHE A  52      -2.893 -11.505  23.878  1.00  0.00           C
ATOM    916  C   PHE A  52      -4.332 -11.876  23.532  1.00  0.00           C
ATOM    917  O   PHE A  52      -4.844 -12.907  23.972  1.00  0.00           O
ATOM    918  CB  PHE A  52      -2.847 -10.781  25.226  1.00  0.00           C
ATOM    919  CG  PHE A  52      -1.510 -10.862  25.911  1.00  0.00           C
ATOM    920  CD1 PHE A  52      -1.420 -11.250  27.239  1.00  0.00           C
ATOM    921  CD2 PHE A  52      -0.346 -10.545  25.230  1.00  0.00           C
ATOM    922  CE1 PHE A  52      -0.194 -11.324  27.873  1.00  0.00           C
ATOM    923  CE2 PHE A  52       0.882 -10.618  25.858  1.00  0.00           C
ATOM    924  CZ  PHE A  52       0.959 -11.007  27.181  1.00  0.00           C
ATOM    925  QB  PHE A  52      -3.332 -10.476  25.479  1.00  0.00           Q
ATOM    926  QD  PHE A  52      -1.364 -10.870  25.988  1.00  0.00           Q
ATOM    927  QE  PHE A  52       0.823 -10.997  27.112  1.00  0.00           Q
ATOM    928  QR  PHE A  52       0.167 -10.960  26.775  1.00  0.00           Q
ATOM    929  H   PHE A  52      -2.014  -9.762  23.065  1.00  0.00           H
ATOM    930  HA  PHE A  52      -2.303 -12.407  23.939  1.00  0.00           H
ATOM    931 1HB  PHE A  52      -3.586 -11.214  25.884  1.00  0.00           H
ATOM    932 2HB  PHE A  52      -3.078  -9.736  25.074  1.00  0.00           H
ATOM    933 1HD  PHE A  52      -2.322 -11.499  27.781  1.00  0.00           H
ATOM    934 2HD  PHE A  52      -0.404 -10.240  24.195  1.00  0.00           H
ATOM    935 1HE  PHE A  52      -0.137 -11.628  28.908  1.00  0.00           H
ATOM    936 2HE  PHE A  52       1.782 -10.369  25.315  1.00  0.00           H
ATOM    937  HZ  PHE A  52       1.917 -11.063  27.675  1.00  0.00           H
ATOM    938  N   LYS A  53      -4.978 -11.029  22.733  1.00  0.00           N
ATOM    939  CA  LYS A  53      -6.355 -11.266  22.317  1.00  0.00           C
ATOM    940  C   LYS A  53      -6.410 -12.293  21.192  1.00  0.00           C
ATOM    941  O   LYS A  53      -7.028 -13.349  21.332  1.00  0.00           O
ATOM    942  CB  LYS A  53      -7.006  -9.957  21.862  1.00  0.00           C
ATOM    943  CG  LYS A  53      -8.478  -9.850  22.225  1.00  0.00           C
ATOM    944  CD  LYS A  53      -9.279 -11.012  21.659  1.00  0.00           C
ATOM    945  CE  LYS A  53      -9.565 -12.062  22.721  1.00  0.00           C
ATOM    946  NZ  LYS A  53      -9.458 -13.446  22.180  1.00  0.00           N
ATOM    947  QB  LYS A  53      -6.699  -9.504  21.555  1.00  0.00           Q
ATOM    948  QD  LYS A  53      -9.469 -11.053  21.067  1.00  0.00           Q
ATOM    949  QE  LYS A  53      -9.710 -11.927  23.314  1.00  0.00           Q
ATOM    950  QG  LYS A  53      -8.722  -9.387  22.563  1.00  0.00           Q
ATOM    951  QZ  LYS A  53      -9.432 -13.777  22.050  1.00  0.00           Q
ATOM    952  H   LYS A  53      -4.517 -10.229  22.411  1.00  0.00           H
ATOM    953  HA  LYS A  53      -6.898 -11.650  23.167  1.00  0.00           H
ATOM    954 1HB  LYS A  53      -6.914  -9.877  20.789  1.00  0.00           H
ATOM    955 2HB  LYS A  53      -6.483  -9.132  22.321  1.00  0.00           H
ATOM    956 1HG  LYS A  53      -8.870  -8.927  21.825  1.00  0.00           H
ATOM    957 2HG  LYS A  53      -8.574  -9.849  23.300  1.00  0.00           H
ATOM    958 1HD  LYS A  53      -8.719 -11.467  20.856  1.00  0.00           H
ATOM    959 2HD  LYS A  53     -10.217 -10.638  21.277  1.00  0.00           H
ATOM    960 1HE  LYS A  53     -10.564 -11.910  23.100  1.00  0.00           H
ATOM    961 2HE  LYS A  53      -8.854 -11.945  23.527  1.00  0.00           H
ATOM    962 1HZ  LYS A  53      -9.124 -14.095  22.922  1.00  0.00           H
ATOM    963 2HZ  LYS A  53      -8.785 -13.469  21.389  1.00  0.00           H
ATOM    964 3HZ  LYS A  53     -10.386 -13.770  21.842  1.00  0.00           H
ATOM    965  N   ASN A  54      -5.757 -11.984  20.075  1.00  0.00           N
ATOM    966  CA  ASN A  54      -5.733 -12.891  18.935  1.00  0.00           C
ATOM    967  C   ASN A  54      -4.688 -12.463  17.905  1.00  0.00           C
ATOM    968  O   ASN A  54      -3.601 -13.039  17.848  1.00  0.00           O
ATOM    969  CB  ASN A  54      -7.122 -12.978  18.294  1.00  0.00           C
ATOM    970  CG  ASN A  54      -7.284 -14.227  17.451  1.00  0.00           C
ATOM    971  ND2 ASN A  54      -7.017 -15.381  18.052  1.00  0.00           N
ATOM    972  OD1 ASN A  54      -7.646 -14.157  16.277  1.00  0.00           O
ATOM    973  QB  ASN A  54      -7.575 -12.555  18.369  1.00  0.00           Q
ATOM    974  QD2 ASN A  54      -6.923 -15.784  18.261  1.00  0.00           Q
ATOM    975  H   ASN A  54      -5.277 -11.130  20.021  1.00  0.00           H
ATOM    976  HA  ASN A  54      -5.464 -13.868  19.307  1.00  0.00           H
ATOM    977 1HB  ASN A  54      -7.280 -12.116  17.666  1.00  0.00           H
ATOM    978 2HB  ASN A  54      -7.869 -12.993  19.072  1.00  0.00           H
ATOM    979 1HD2 ASN A  54      -6.735 -15.360  18.990  1.00  0.00           H
ATOM    980 2HD2 ASN A  54      -7.112 -16.207  17.532  1.00  0.00           H
ATOM    981  N   ALA A  55      -5.013 -11.456  17.091  1.00  0.00           N
ATOM    982  CA  ALA A  55      -4.088 -10.965  16.067  1.00  0.00           C
ATOM    983  C   ALA A  55      -4.789 -10.038  15.072  1.00  0.00           C
ATOM    984  O   ALA A  55      -4.274  -8.970  14.741  1.00  0.00           O
ATOM    985  CB  ALA A  55      -3.439 -12.128  15.324  1.00  0.00           C
ATOM    986  QB  ALA A  55      -3.285 -12.401  15.148  1.00  0.00           Q
ATOM    987  H   ALA A  55      -5.891 -11.033  17.182  1.00  0.00           H
ATOM    988  HA  ALA A  55      -3.307 -10.411  16.567  1.00  0.00           H
ATOM    989 1HB  ALA A  55      -2.490 -12.363  15.784  1.00  0.00           H
ATOM    990 2HB  ALA A  55      -3.280 -11.851  14.292  1.00  0.00           H
ATOM    991 3HB  ALA A  55      -4.085 -12.990  15.370  1.00  0.00           H
ATOM    992  N   PRO A  56      -5.972 -10.439  14.569  1.00  0.00           N
ATOM    993  CA  PRO A  56      -6.737  -9.644  13.594  1.00  0.00           C
ATOM    994  C   PRO A  56      -7.149  -8.263  14.114  1.00  0.00           C
ATOM    995  O   PRO A  56      -7.777  -7.493  13.390  1.00  0.00           O
ATOM    996  CB  PRO A  56      -7.980 -10.503  13.325  1.00  0.00           C
ATOM    997  CG  PRO A  56      -7.592 -11.880  13.736  1.00  0.00           C
ATOM    998  CD  PRO A  56      -6.654 -11.705  14.892  1.00  0.00           C
ATOM    999  QB  PRO A  56      -8.520 -10.298  13.095  1.00  0.00           Q
ATOM   1000  QD  PRO A  56      -6.577 -12.072  15.377  1.00  0.00           Q
ATOM   1001  QG  PRO A  56      -7.780 -12.409  13.481  1.00  0.00           Q
ATOM   1002  HA  PRO A  56      -6.185  -9.522  12.674  1.00  0.00           H
ATOM   1003 1HB  PRO A  56      -8.231 -10.461  12.276  1.00  0.00           H
ATOM   1004 2HB  PRO A  56      -8.808 -10.135  13.913  1.00  0.00           H
ATOM   1005 1HG  PRO A  56      -7.094 -12.382  12.921  1.00  0.00           H
ATOM   1006 2HG  PRO A  56      -8.466 -12.435  14.042  1.00  0.00           H
ATOM   1007 1HD  PRO A  56      -5.950 -12.522  14.938  1.00  0.00           H
ATOM   1008 2HD  PRO A  56      -7.205 -11.622  15.816  1.00  0.00           H
ATOM   1009  N   LEU A  57      -6.806  -7.951  15.362  1.00  0.00           N
ATOM   1010  CA  LEU A  57      -7.158  -6.660  15.949  1.00  0.00           C
ATOM   1011  C   LEU A  57      -6.648  -5.497  15.095  1.00  0.00           C
ATOM   1012  O   LEU A  57      -7.380  -4.539  14.839  1.00  0.00           O
ATOM   1013  CB  LEU A  57      -6.597  -6.558  17.369  1.00  0.00           C
ATOM   1014  CG  LEU A  57      -7.454  -7.230  18.443  1.00  0.00           C
ATOM   1015  CD1 LEU A  57      -8.768  -6.484  18.617  1.00  0.00           C
ATOM   1016  CD2 LEU A  57      -7.707  -8.685  18.083  1.00  0.00           C
ATOM   1017  QB  LEU A  57      -6.055  -6.263  17.502  1.00  0.00           Q
ATOM   1018  QD1 LEU A  57      -9.079  -6.307  18.657  1.00  0.00           Q
ATOM   1019  QD2 LEU A  57      -7.765  -9.031  17.997  1.00  0.00           Q
ATOM   1020  QQD LEU A  57      -8.423  -7.669  18.327  1.00  0.00           Q
ATOM   1021  H   LEU A  57      -6.314  -8.600  15.903  1.00  0.00           H
ATOM   1022  HA  LEU A  57      -8.235  -6.606  15.998  1.00  0.00           H
ATOM   1023 1HB  LEU A  57      -6.496  -5.513  17.622  1.00  0.00           H
ATOM   1024 2HB  LEU A  57      -5.616  -7.012  17.382  1.00  0.00           H
ATOM   1025  HG  LEU A  57      -6.930  -7.203  19.388  1.00  0.00           H
ATOM   1026 1HD1 LEU A  57      -9.506  -6.896  17.944  1.00  0.00           H
ATOM   1027 2HD1 LEU A  57      -8.620  -5.438  18.392  1.00  0.00           H
ATOM   1028 3HD1 LEU A  57      -9.111  -6.589  19.635  1.00  0.00           H
ATOM   1029 1HD2 LEU A  57      -6.764  -9.210  18.024  1.00  0.00           H
ATOM   1030 2HD2 LEU A  57      -8.208  -8.737  17.127  1.00  0.00           H
ATOM   1031 3HD2 LEU A  57      -8.326  -9.144  18.840  1.00  0.00           H
ATOM   1032  N   LEU A  58      -5.393  -5.585  14.656  1.00  0.00           N
ATOM   1033  CA  LEU A  58      -4.782  -4.541  13.827  1.00  0.00           C
ATOM   1034  C   LEU A  58      -4.396  -3.323  14.664  1.00  0.00           C
ATOM   1035  O   LEU A  58      -4.805  -3.192  15.817  1.00  0.00           O
ATOM   1036  CB  LEU A  58      -5.724  -4.118  12.690  1.00  0.00           C
ATOM   1037  CG  LEU A  58      -6.455  -5.259  11.974  1.00  0.00           C
ATOM   1038  CD1 LEU A  58      -6.984  -4.787  10.628  1.00  0.00           C
ATOM   1039  CD2 LEU A  58      -5.538  -6.465  11.793  1.00  0.00           C
ATOM   1040  QB  LEU A  58      -5.804  -3.513  12.528  1.00  0.00           Q
ATOM   1041  QD1 LEU A  58      -7.110  -4.676  10.309  1.00  0.00           Q
ATOM   1042  QD2 LEU A  58      -5.323  -6.750  11.751  1.00  0.00           Q
ATOM   1043  QQD LEU A  58      -6.216  -5.713  11.029  1.00  0.00           Q
ATOM   1044  H   LEU A  58      -4.863  -6.374  14.893  1.00  0.00           H
ATOM   1045  HA  LEU A  58      -3.884  -4.956  13.395  1.00  0.00           H
ATOM   1046 1HB  LEU A  58      -5.143  -3.578  11.957  1.00  0.00           H
ATOM   1047 2HB  LEU A  58      -6.465  -3.446  13.100  1.00  0.00           H
ATOM   1048  HG  LEU A  58      -7.300  -5.566  12.572  1.00  0.00           H
ATOM   1049 1HD1 LEU A  58      -7.172  -3.725  10.667  1.00  0.00           H
ATOM   1050 2HD1 LEU A  58      -7.903  -5.307  10.399  1.00  0.00           H
ATOM   1051 3HD1 LEU A  58      -6.254  -4.997   9.861  1.00  0.00           H
ATOM   1052 1HD2 LEU A  58      -5.955  -7.124  11.047  1.00  0.00           H
ATOM   1053 2HD2 LEU A  58      -5.449  -6.993  12.730  1.00  0.00           H
ATOM   1054 3HD2 LEU A  58      -4.562  -6.130  11.474  1.00  0.00           H
ATOM   1055  N   ALA A  59      -3.593  -2.438  14.072  1.00  0.00           N
ATOM   1056  CA  ALA A  59      -3.129  -1.230  14.754  1.00  0.00           C
ATOM   1057  C   ALA A  59      -2.147  -0.458  13.864  1.00  0.00           C
ATOM   1058  O   ALA A  59      -1.909  -0.852  12.723  1.00  0.00           O
ATOM   1059  CB  ALA A  59      -2.471  -1.606  16.077  1.00  0.00           C
ATOM   1060  QB  ALA A  59      -2.315  -1.695  16.390  1.00  0.00           Q
ATOM   1061  H   ALA A  59      -3.297  -2.607  13.153  1.00  0.00           H
ATOM   1062  HA  ALA A  59      -3.987  -0.606  14.962  1.00  0.00           H
ATOM   1063 1HB  ALA A  59      -2.651  -2.651  16.285  1.00  0.00           H
ATOM   1064 2HB  ALA A  59      -2.889  -1.005  16.871  1.00  0.00           H
ATOM   1065 3HB  ALA A  59      -1.407  -1.428  16.014  1.00  0.00           H
ATOM   1066  N   PRO A  60      -1.564   0.653  14.361  1.00  0.00           N
ATOM   1067  CA  PRO A  60      -0.608   1.451  13.582  1.00  0.00           C
ATOM   1068  C   PRO A  60       0.771   0.788  13.509  1.00  0.00           C
ATOM   1069  O   PRO A  60       1.113  -0.039  14.354  1.00  0.00           O
ATOM   1070  CB  PRO A  60      -0.532   2.762  14.361  1.00  0.00           C
ATOM   1071  CG  PRO A  60      -0.817   2.375  15.771  1.00  0.00           C
ATOM   1072  CD  PRO A  60      -1.787   1.225  15.705  1.00  0.00           C
ATOM   1073  QB  PRO A  60      -0.408   3.320  14.122  1.00  0.00           Q
ATOM   1074  QD  PRO A  60      -2.182   1.042  16.142  1.00  0.00           Q
ATOM   1075  QG  PRO A  60      -0.583   2.638  16.277  1.00  0.00           Q
ATOM   1076  HA  PRO A  60      -0.970   1.640  12.582  1.00  0.00           H
ATOM   1077 1HB  PRO A  60      -1.270   3.452  13.984  1.00  0.00           H
ATOM   1078 2HB  PRO A  60       0.455   3.187  14.259  1.00  0.00           H
ATOM   1079 1HG  PRO A  60      -1.261   3.209  16.297  1.00  0.00           H
ATOM   1080 2HG  PRO A  60       0.095   2.068  16.258  1.00  0.00           H
ATOM   1081 1HD  PRO A  60      -2.802   1.581  15.808  1.00  0.00           H
ATOM   1082 2HD  PRO A  60      -1.563   0.503  16.475  1.00  0.00           H
ATOM   1083  N   PRO A  61       1.578   1.140  12.489  1.00  0.00           N
ATOM   1084  CA  PRO A  61       2.921   0.570  12.299  1.00  0.00           C
ATOM   1085  C   PRO A  61       3.956   1.127  13.277  1.00  0.00           C
ATOM   1086  O   PRO A  61       3.640   1.959  14.124  1.00  0.00           O
ATOM   1087  CB  PRO A  61       3.272   0.986  10.870  1.00  0.00           C
ATOM   1088  CG  PRO A  61       2.523   2.255  10.657  1.00  0.00           C
ATOM   1089  CD  PRO A  61       1.242   2.115  11.433  1.00  0.00           C
ATOM   1090  QB  PRO A  61       3.646   0.677  10.483  1.00  0.00           Q
ATOM   1091  QD  PRO A  61       0.706   2.401  11.329  1.00  0.00           Q
ATOM   1092  QG  PRO A  61       2.707   2.736  10.320  1.00  0.00           Q
ATOM   1093  HA  PRO A  61       2.909  -0.508  12.368  1.00  0.00           H
ATOM   1094 1HB  PRO A  61       2.954   0.220  10.179  1.00  0.00           H
ATOM   1095 2HB  PRO A  61       4.338   1.135  10.787  1.00  0.00           H
ATOM   1096 1HG  PRO A  61       2.314   2.385   9.606  1.00  0.00           H
ATOM   1097 2HG  PRO A  61       3.102   3.088  11.032  1.00  0.00           H
ATOM   1098 1HD  PRO A  61       0.456   1.738  10.797  1.00  0.00           H
ATOM   1099 2HD  PRO A  61       0.956   3.065  11.862  1.00  0.00           H
ATOM   1100  N   ASN A  62       5.196   0.658  13.141  1.00  0.00           N
ATOM   1101  CA  ASN A  62       6.287   1.102  14.005  1.00  0.00           C
ATOM   1102  C   ASN A  62       7.618   1.094  13.248  1.00  0.00           C
ATOM   1103  O   ASN A  62       7.640   1.046  12.018  1.00  0.00           O
ATOM   1104  CB  ASN A  62       6.374   0.209  15.246  1.00  0.00           C
ATOM   1105  CG  ASN A  62       6.944  -1.164  14.942  1.00  0.00           C
ATOM   1106  ND2 ASN A  62       7.876  -1.612  15.775  1.00  0.00           N
ATOM   1107  OD1 ASN A  62       6.553  -1.812  13.972  1.00  0.00           O
ATOM   1108  QB  ASN A  62       6.195   0.385  15.820  1.00  0.00           Q
ATOM   1109  QD2 ASN A  62       8.200  -1.768  16.066  1.00  0.00           Q
ATOM   1110  H   ASN A  62       5.381  -0.004  12.443  1.00  0.00           H
ATOM   1111  HA  ASN A  62       6.071   2.114  14.314  1.00  0.00           H
ATOM   1112 1HB  ASN A  62       5.384   0.085  15.660  1.00  0.00           H
ATOM   1113 2HB  ASN A  62       7.007   0.684  15.981  1.00  0.00           H
ATOM   1114 1HD2 ASN A  62       8.137  -1.041  16.525  1.00  0.00           H
ATOM   1115 2HD2 ASN A  62       8.262  -2.495  15.606  1.00  0.00           H
ATOM   1116  N   SER A  63       8.722   1.141  13.988  1.00  0.00           N
ATOM   1117  CA  SER A  63      10.051   1.138  13.382  1.00  0.00           C
ATOM   1118  C   SER A  63      10.540  -0.288  13.145  1.00  0.00           C
ATOM   1119  O   SER A  63       9.791  -1.249  13.323  1.00  0.00           O
ATOM   1120  CB  SER A  63      11.044   1.896  14.268  1.00  0.00           C
ATOM   1121  OG  SER A  63      11.551   1.065  15.299  1.00  0.00           O
ATOM   1122  QB  SER A  63      11.209   2.493  14.191  1.00  0.00           Q
ATOM   1123  H   SER A  63       8.642   1.179  14.964  1.00  0.00           H
ATOM   1124  HA  SER A  63       9.978   1.641  12.430  1.00  0.00           H
ATOM   1125 1HB  SER A  63      10.548   2.744  14.718  1.00  0.00           H
ATOM   1126 2HB  SER A  63      11.870   2.242  13.665  1.00  0.00           H
ATOM   1127  HG  SER A  63      11.040   1.199  16.099  1.00  0.00           H
ATOM   1128  N   ASN A  64      11.799  -0.420  12.738  1.00  0.00           N
ATOM   1129  CA  ASN A  64      12.385  -1.731  12.473  1.00  0.00           C
ATOM   1130  C   ASN A  64      13.796  -1.829  13.048  1.00  0.00           C
ATOM   1131  O   ASN A  64      14.231  -0.959  13.803  1.00  0.00           O
ATOM   1132  CB  ASN A  64      12.417  -1.998  10.966  1.00  0.00           C
ATOM   1133  CG  ASN A  64      11.039  -1.938  10.335  1.00  0.00           C
ATOM   1134  ND2 ASN A  64      10.421  -3.100  10.151  1.00  0.00           N
ATOM   1135  OD1 ASN A  64      10.536  -0.860  10.017  1.00  0.00           O
ATOM   1136  QB  ASN A  64      12.937  -2.119  10.639  1.00  0.00           Q
ATOM   1137  QD2 ASN A  64      10.207  -3.505  10.084  1.00  0.00           Q
ATOM   1138  H   ASN A  64      12.348   0.383  12.611  1.00  0.00           H
ATOM   1139  HA  ASN A  64      11.764  -2.474  12.948  1.00  0.00           H
ATOM   1140 1HB  ASN A  64      12.830  -2.980  10.789  1.00  0.00           H
ATOM   1141 2HB  ASN A  64      13.042  -1.258  10.489  1.00  0.00           H
ATOM   1142 1HD2 ASN A  64      10.881  -3.919  10.429  1.00  0.00           H
ATOM   1143 2HD2 ASN A  64       9.531  -3.090   9.740  1.00  0.00           H
ATOM   1144  N   MET A  65      14.505  -2.895  12.686  1.00  0.00           N
ATOM   1145  CA  MET A  65      15.869  -3.112  13.161  1.00  0.00           C
ATOM   1146  C   MET A  65      16.796  -3.448  11.996  1.00  0.00           C
ATOM   1147  O   MET A  65      16.379  -4.075  11.022  1.00  0.00           O
ATOM   1148  CB  MET A  65      15.895  -4.241  14.193  1.00  0.00           C
ATOM   1149  CG  MET A  65      15.553  -5.607  13.617  1.00  0.00           C
ATOM   1150  SD  MET A  65      16.732  -6.885  14.105  1.00  0.00           S
ATOM   1151  CE  MET A  65      15.628  -8.165  14.698  1.00  0.00           C
ATOM   1152  QB  MET A  65      16.033  -4.154  14.800  1.00  0.00           Q
ATOM   1153  QE  MET A  65      15.405  -8.422  14.817  1.00  0.00           Q
ATOM   1154  QG  MET A  65      15.059  -5.715  13.250  1.00  0.00           Q
ATOM   1155  H   MET A  65      14.102  -3.553  12.083  1.00  0.00           H
ATOM   1156  HA  MET A  65      16.207  -2.199  13.627  1.00  0.00           H
ATOM   1157 1HB  MET A  65      15.182  -4.015  14.972  1.00  0.00           H
ATOM   1158 2HB  MET A  65      16.882  -4.292  14.627  1.00  0.00           H
ATOM   1159 1HG  MET A  65      15.547  -5.536  12.539  1.00  0.00           H
ATOM   1160 2HG  MET A  65      14.572  -5.894  13.961  1.00  0.00           H
ATOM   1161 1HE  MET A  65      16.162  -9.102  14.756  1.00  0.00           H
ATOM   1162 2HE  MET A  65      14.795  -8.267  14.017  1.00  0.00           H
ATOM   1163 3HE  MET A  65      15.261  -7.898  15.679  1.00  0.00           H
ATOM   1164  N   GLY A  66      18.054  -3.027  12.101  1.00  0.00           N
ATOM   1165  CA  GLY A  66      19.013  -3.294  11.043  1.00  0.00           C
ATOM   1166  C   GLY A  66      18.545  -2.781   9.695  1.00  0.00           C
ATOM   1167  O   GLY A  66      18.703  -3.454   8.677  1.00  0.00           O
ATOM   1168  QA  GLY A  66      19.561  -3.588  11.135  1.00  0.00           Q
ATOM   1169  H   GLY A  66      18.331  -2.529  12.899  1.00  0.00           H
ATOM   1170 1HA  GLY A  66      19.172  -4.360  10.977  1.00  0.00           H
ATOM   1171 2HA  GLY A  66      19.951  -2.817  11.294  1.00  0.00           H
ATOM   1172  N   MET A  67      17.962  -1.587   9.694  1.00  0.00           N
ATOM   1173  CA  MET A  67      17.461  -0.980   8.465  1.00  0.00           C
ATOM   1174  C   MET A  67      17.614   0.536   8.505  1.00  0.00           C
ATOM   1175  O   MET A  67      17.838   1.120   9.565  1.00  0.00           O
ATOM   1176  CB  MET A  67      15.990  -1.347   8.261  1.00  0.00           C
ATOM   1177  CG  MET A  67      15.785  -2.708   7.617  1.00  0.00           C
ATOM   1178  SD  MET A  67      14.058  -3.027   7.211  1.00  0.00           S
ATOM   1179  CE  MET A  67      13.829  -1.914   5.826  1.00  0.00           C
ATOM   1180  QB  MET A  67      15.512  -0.975   8.426  1.00  0.00           Q
ATOM   1181  QE  MET A  67      13.783  -1.690   5.549  1.00  0.00           Q
ATOM   1182  QG  MET A  67      16.246  -3.111   7.503  1.00  0.00           Q
ATOM   1183  H   MET A  67      17.862  -1.102  10.539  1.00  0.00           H
ATOM   1184  HA  MET A  67      18.039  -1.369   7.641  1.00  0.00           H
ATOM   1185 1HB  MET A  67      15.529  -0.601   7.630  1.00  0.00           H
ATOM   1186 2HB  MET A  67      15.495  -1.349   9.221  1.00  0.00           H
ATOM   1187 1HG  MET A  67      16.127  -3.470   8.300  1.00  0.00           H
ATOM   1188 2HG  MET A  67      16.366  -2.752   6.708  1.00  0.00           H
ATOM   1189 1HE  MET A  67      14.092  -2.421   4.911  1.00  0.00           H
ATOM   1190 2HE  MET A  67      14.461  -1.048   5.953  1.00  0.00           H
ATOM   1191 3HE  MET A  67      12.795  -1.602   5.782  1.00  0.00           H
ATOM   1192  N   THR A  68      17.489   1.168   7.343  1.00  0.00           N
ATOM   1193  CA  THR A  68      17.611   2.618   7.245  1.00  0.00           C
ATOM   1194  C   THR A  68      16.236   3.276   7.178  1.00  0.00           C
ATOM   1195  O   THR A  68      15.219   2.598   7.029  1.00  0.00           O
ATOM   1196  CB  THR A  68      18.435   2.999   6.014  1.00  0.00           C
ATOM   1197  CG2 THR A  68      19.917   3.103   6.297  1.00  0.00           C
ATOM   1198  OG1 THR A  68      18.259   2.048   4.978  1.00  0.00           O
ATOM   1199  QG2 THR A  68      20.270   3.128   6.364  1.00  0.00           Q
ATOM   1200  H   THR A  68      17.308   0.648   6.533  1.00  0.00           H
ATOM   1201  HA  THR A  68      18.121   2.967   8.130  1.00  0.00           H
ATOM   1202  HB  THR A  68      18.099   3.960   5.653  1.00  0.00           H
ATOM   1203 1HG  THR A  68      18.691   1.226   5.221  1.00  0.00           H
ATOM   1204 1HG2 THR A  68      20.473   2.778   5.430  1.00  0.00           H
ATOM   1205 2HG2 THR A  68      20.168   2.476   7.140  1.00  0.00           H
ATOM   1206 3HG2 THR A  68      20.170   4.129   6.522  1.00  0.00           H
ATOM   1207  N   SEP A  69      16.248   4.595   7.290  1.00  0.00           N
ATOM   1208  CA  SEP A  69      14.980   5.383   7.244  1.00  0.00           C
ATOM   1209  C   SEP A  69      14.297   5.162   5.919  1.00  0.00           C
ATOM   1210  O   SEP A  69      14.930   4.945   4.887  1.00  0.00           O
ATOM   1211  CB  SEP A  69      15.260   6.872   7.603  1.00  0.00           C
ATOM   1212  OG  SEP A  69      16.282   7.430   6.745  1.00  0.00           O
ATOM   1213  PS  SEP A  69      15.926   8.333   5.449  1.00  0.00           P
ATOM   1214  OPA SEP A  69      15.140   9.552   5.943  1.00  0.00           O
ATOM   1215  OPB SEP A  69      17.202   8.777   4.746  1.00  0.00           O
ATOM   1216  OPC SEP A  69      15.034   7.525   4.514  1.00  0.00           O
ATOM   1217  QB  SEP A  69      14.961   7.247   8.088  1.00  0.00           Q
ATOM   1218  H   SEP A  69      17.118   5.094   7.410  1.00  0.00           H
ATOM   1219  HA  SEP A  69      14.323   4.963   8.030  1.00  0.00           H
ATOM   1220 2HB  SEP A  69      14.356   7.503   7.514  1.00  0.00           H
ATOM   1221 3HB  SEP A  69      15.567   6.992   8.662  1.00  0.00           H
ATOM   1222  N   PRO A  70      12.954   5.216   5.932  1.00  0.00           N
ATOM   1223  CA  PRO A  70      12.145   5.020   4.725  1.00  0.00           C
ATOM   1224  C   PRO A  70      12.273   6.184   3.747  1.00  0.00           C
ATOM   1225  O   PRO A  70      12.641   7.293   4.132  1.00  0.00           O
ATOM   1226  CB  PRO A  70      10.716   4.930   5.263  1.00  0.00           C
ATOM   1227  CG  PRO A  70      10.748   5.688   6.546  1.00  0.00           C
ATOM   1228  CD  PRO A  70      12.119   5.470   7.122  1.00  0.00           C
ATOM   1229  QB  PRO A  70      10.243   4.636   4.989  1.00  0.00           Q
ATOM   1230  QD  PRO A  70      12.286   5.485   7.714  1.00  0.00           Q
ATOM   1231  QG  PRO A  70      10.288   6.021   6.786  1.00  0.00           Q
ATOM   1232  HA  PRO A  70      12.403   4.100   4.221  1.00  0.00           H
ATOM   1233 1HB  PRO A  70      10.452   3.896   5.424  1.00  0.00           H
ATOM   1234 2HB  PRO A  70      10.033   5.377   4.556  1.00  0.00           H
ATOM   1235 1HG  PRO A  70       9.994   5.304   7.217  1.00  0.00           H
ATOM   1236 2HG  PRO A  70      10.583   6.738   6.356  1.00  0.00           H
ATOM   1237 1HD  PRO A  70      12.119   4.616   7.783  1.00  0.00           H
ATOM   1238 2HD  PRO A  70      12.453   6.354   7.645  1.00  0.00           H
ATOM   1239  N   PHE A  71      11.970   5.922   2.479  1.00  0.00           N
ATOM   1240  CA  PHE A  71      12.050   6.948   1.446  1.00  0.00           C
ATOM   1241  C   PHE A  71      11.011   8.040   1.679  1.00  0.00           C
ATOM   1242  O   PHE A  71      10.258   7.996   2.650  1.00  0.00           O
ATOM   1243  CB  PHE A  71      11.851   6.327   0.062  1.00  0.00           C
ATOM   1244  CG  PHE A  71      13.129   5.861  -0.577  1.00  0.00           C
ATOM   1245  CD1 PHE A  71      13.591   4.570  -0.376  1.00  0.00           C
ATOM   1246  CD2 PHE A  71      13.871   6.716  -1.376  1.00  0.00           C
ATOM   1247  CE1 PHE A  71      14.766   4.141  -0.963  1.00  0.00           C
ATOM   1248  CE2 PHE A  71      15.047   6.292  -1.964  1.00  0.00           C
ATOM   1249  CZ  PHE A  71      15.495   5.002  -1.758  1.00  0.00           C
ATOM   1250  QB  PHE A  71      11.296   6.264  -0.221  1.00  0.00           Q
ATOM   1251  QD  PHE A  71      13.271   5.810  -0.647  1.00  0.00           Q
ATOM   1252  QE  PHE A  71      15.364   5.050  -1.691  1.00  0.00           Q
ATOM   1253  QR  PHE A  71      14.737   5.278  -1.379  1.00  0.00           Q
ATOM   1254  H   PHE A  71      11.684   5.017   2.233  1.00  0.00           H
ATOM   1255  HA  PHE A  71      13.035   7.389   1.493  1.00  0.00           H
ATOM   1256 1HB  PHE A  71      11.398   7.057  -0.591  1.00  0.00           H
ATOM   1257 2HB  PHE A  71      11.195   5.473   0.150  1.00  0.00           H
ATOM   1258 1HD  PHE A  71      13.021   3.895   0.245  1.00  0.00           H
ATOM   1259 2HD  PHE A  71      13.521   7.725  -1.539  1.00  0.00           H
ATOM   1260 1HE  PHE A  71      15.113   3.131  -0.798  1.00  0.00           H
ATOM   1261 2HE  PHE A  71      15.615   6.969  -2.586  1.00  0.00           H
ATOM   1262  HZ  PHE A  71      16.414   4.668  -2.215  1.00  0.00           H
ATOM   1263  N   ASN A  72      10.979   9.020   0.781  1.00  0.00           N
ATOM   1264  CA  ASN A  72      10.032  10.125   0.888  1.00  0.00           C
ATOM   1265  C   ASN A  72       8.618   9.666   0.547  1.00  0.00           C
ATOM   1266  O   ASN A  72       8.400   8.993  -0.460  1.00  0.00           O
ATOM   1267  CB  ASN A  72      10.448  11.270  -0.037  1.00  0.00           C
ATOM   1268  CG  ASN A  72      11.800  11.849   0.330  1.00  0.00           C
ATOM   1269  ND2 ASN A  72      12.235  12.856  -0.419  1.00  0.00           N
ATOM   1270  OD1 ASN A  72      12.446  11.398   1.275  1.00  0.00           O
ATOM   1271  QB  ASN A  72      10.103  11.481  -0.515  1.00  0.00           Q
ATOM   1272  QD2 ASN A  72      12.387  13.206  -0.681  1.00  0.00           Q
ATOM   1273  H   ASN A  72      11.606   8.999   0.028  1.00  0.00           H
ATOM   1274  HA  ASN A  72      10.048  10.475   1.909  1.00  0.00           H
ATOM   1275 1HB  ASN A  72       9.711  12.057   0.021  1.00  0.00           H
ATOM   1276 2HB  ASN A  72      10.496  10.904  -1.052  1.00  0.00           H
ATOM   1277 1HD2 ASN A  72      11.667  13.164  -1.157  1.00  0.00           H
ATOM   1278 2HD2 ASN A  72      13.106  13.250  -0.205  1.00  0.00           H
ATOM   1279  N   GLY A  73       7.661  10.034   1.392  1.00  0.00           N
ATOM   1280  CA  GLY A  73       6.280   9.649   1.163  1.00  0.00           C
ATOM   1281  C   GLY A  73       5.644  10.427   0.027  1.00  0.00           C
ATOM   1282  O   GLY A  73       5.476  11.643   0.118  1.00  0.00           O
ATOM   1283  QA  GLY A  73       5.981   9.210   1.496  1.00  0.00           Q
ATOM   1284  H   GLY A  73       7.896  10.569   2.180  1.00  0.00           H
ATOM   1285 1HA  GLY A  73       5.715   9.824   2.066  1.00  0.00           H
ATOM   1286 2HA  GLY A  73       6.246   8.596   0.927  1.00  0.00           H
ATOM   1287  N   LEU A  74       5.288   9.722  -1.042  1.00  0.00           N
ATOM   1288  CA  LEU A  74       4.665  10.354  -2.200  1.00  0.00           C
ATOM   1289  C   LEU A  74       4.186   9.307  -3.198  1.00  0.00           C
ATOM   1290  O   LEU A  74       4.248   9.516  -4.411  1.00  0.00           O
ATOM   1291  CB  LEU A  74       5.650  11.310  -2.877  1.00  0.00           C
ATOM   1292  CG  LEU A  74       7.077  10.780  -3.012  1.00  0.00           C
ATOM   1293  CD1 LEU A  74       7.191   9.847  -4.209  1.00  0.00           C
ATOM   1294  CD2 LEU A  74       8.063  11.932  -3.136  1.00  0.00           C
ATOM   1295  QB  LEU A  74       5.479  11.880  -3.085  1.00  0.00           Q
ATOM   1296  QD1 LEU A  74       7.218   9.627  -4.492  1.00  0.00           Q
ATOM   1297  QD2 LEU A  74       8.296  12.205  -3.165  1.00  0.00           Q
ATOM   1298  QQD LEU A  74       7.757  10.915  -3.828  1.00  0.00           Q
ATOM   1299  H   LEU A  74       5.447   8.756  -1.052  1.00  0.00           H
ATOM   1300  HA  LEU A  74       3.813  10.919  -1.850  1.00  0.00           H
ATOM   1301 1HB  LEU A  74       5.682  12.225  -2.305  1.00  0.00           H
ATOM   1302 2HB  LEU A  74       5.276  11.535  -3.865  1.00  0.00           H
ATOM   1303  HG  LEU A  74       7.331  10.216  -2.124  1.00  0.00           H
ATOM   1304 1HD1 LEU A  74       6.811  10.345  -5.089  1.00  0.00           H
ATOM   1305 2HD1 LEU A  74       6.615   8.953  -4.023  1.00  0.00           H
ATOM   1306 3HD1 LEU A  74       8.226   9.583  -4.361  1.00  0.00           H
ATOM   1307 1HD2 LEU A  74       7.668  12.672  -3.816  1.00  0.00           H
ATOM   1308 2HD2 LEU A  74       9.004  11.561  -3.514  1.00  0.00           H
ATOM   1309 3HD2 LEU A  74       8.217  12.380  -2.165  1.00  0.00           H
ATOM   1310  N   THR A  75       3.708   8.179  -2.683  1.00  0.00           N
ATOM   1311  CA  THR A  75       3.218   7.098  -3.530  1.00  0.00           C
ATOM   1312  C   THR A  75       1.725   7.252  -3.799  1.00  0.00           C
ATOM   1313  O   THR A  75       1.070   8.134  -3.241  1.00  0.00           O
ATOM   1314  CB  THR A  75       3.493   5.744  -2.875  1.00  0.00           C
ATOM   1315  CG2 THR A  75       4.913   5.260  -3.074  1.00  0.00           C
ATOM   1316  OG1 THR A  75       3.250   5.803  -1.481  1.00  0.00           O
ATOM   1317  QG2 THR A  75       5.250   5.145  -3.120  1.00  0.00           Q
ATOM   1318  H   THR A  75       3.684   8.071  -1.710  1.00  0.00           H
ATOM   1319  HA  THR A  75       3.747   7.148  -4.469  1.00  0.00           H
ATOM   1320  HB  THR A  75       2.829   5.006  -3.303  1.00  0.00           H
ATOM   1321 1HG  THR A  75       2.458   5.303  -1.272  1.00  0.00           H
ATOM   1322 1HG2 THR A  75       5.425   5.246  -2.122  1.00  0.00           H
ATOM   1323 2HG2 THR A  75       5.429   5.925  -3.749  1.00  0.00           H
ATOM   1324 3HG2 THR A  75       4.899   4.263  -3.488  1.00  0.00           H
ATOM   1325  N   SEP A  76       1.225   6.377  -4.658  1.00  0.00           N
ATOM   1326  CA  SEP A  76      -0.223   6.400  -5.025  1.00  0.00           C
ATOM   1327  C   SEP A  76      -0.919   5.215  -4.404  1.00  0.00           C
ATOM   1328  O   SEP A  76      -0.328   4.164  -4.165  1.00  0.00           O
ATOM   1329  CB  SEP A  76      -0.384   6.526  -6.568  1.00  0.00           C
ATOM   1330  OG  SEP A  76       0.286   7.709  -7.065  1.00  0.00           O
ATOM   1331  PS  SEP A  76      -0.510   9.075  -7.407  1.00  0.00           P
ATOM   1332  OPA SEP A  76      -1.194   9.543  -6.119  1.00  0.00           O
ATOM   1333  OPB SEP A  76       0.457  10.141  -7.907  1.00  0.00           O
ATOM   1334  OPC SEP A  76      -1.583   8.775  -8.447  1.00  0.00           O
ATOM   1335  QB  SEP A  76      -0.713   6.104  -6.990  1.00  0.00           Q
ATOM   1336  H   SEP A  76       1.815   5.676  -5.082  1.00  0.00           H
ATOM   1337  HA  SEP A  76      -0.647   7.312  -4.565  1.00  0.00           H
ATOM   1338 2HB  SEP A  76       0.024   5.651  -7.106  1.00  0.00           H
ATOM   1339 3HB  SEP A  76      -1.449   6.556  -6.873  1.00  0.00           H
ATOM   1340  N   PRO A  77      -2.225   5.378  -4.126  1.00  0.00           N
ATOM   1341  CA  PRO A  77      -3.040   4.318  -3.522  1.00  0.00           C
ATOM   1342  C   PRO A  77      -2.933   3.001  -4.283  1.00  0.00           C
ATOM   1343  O   PRO A  77      -2.310   2.932  -5.342  1.00  0.00           O
ATOM   1344  CB  PRO A  77      -4.464   4.871  -3.608  1.00  0.00           C
ATOM   1345  CG  PRO A  77      -4.294   6.350  -3.644  1.00  0.00           C
ATOM   1346  CD  PRO A  77      -3.008   6.602  -4.379  1.00  0.00           C
ATOM   1347  QB  PRO A  77      -4.984   4.532  -3.623  1.00  0.00           Q
ATOM   1348  QD  PRO A  77      -2.851   7.099  -4.707  1.00  0.00           Q
ATOM   1349  QG  PRO A  77      -4.678   6.769  -3.406  1.00  0.00           Q
ATOM   1350  HA  PRO A  77      -2.775   4.157  -2.488  1.00  0.00           H
ATOM   1351 1HB  PRO A  77      -5.027   4.560  -2.739  1.00  0.00           H
ATOM   1352 2HB  PRO A  77      -4.942   4.504  -4.505  1.00  0.00           H
ATOM   1353 1HG  PRO A  77      -4.234   6.738  -2.639  1.00  0.00           H
ATOM   1354 2HG  PRO A  77      -5.122   6.800  -4.172  1.00  0.00           H
ATOM   1355 1HD  PRO A  77      -2.507   7.469  -3.977  1.00  0.00           H
ATOM   1356 2HD  PRO A  77      -3.195   6.728  -5.436  1.00  0.00           H
ATOM   1357  N   GLN A  78      -3.546   1.956  -3.736  1.00  0.00           N
ATOM   1358  CA  GLN A  78      -3.521   0.640  -4.363  1.00  0.00           C
ATOM   1359  C   GLN A  78      -4.810   0.381  -5.137  1.00  0.00           C
ATOM   1360  O   GLN A  78      -5.621   1.287  -5.332  1.00  0.00           O
ATOM   1361  CB  GLN A  78      -3.322  -0.448  -3.305  1.00  0.00           C
ATOM   1362  CG  GLN A  78      -2.413  -1.579  -3.760  1.00  0.00           C
ATOM   1363  CD  GLN A  78      -1.503  -2.076  -2.655  1.00  0.00           C
ATOM   1364  NE2 GLN A  78      -2.046  -2.200  -1.449  1.00  0.00           N
ATOM   1365  OE1 GLN A  78      -0.323  -2.347  -2.882  1.00  0.00           O
ATOM   1366  QB  GLN A  78      -3.585  -0.434  -2.737  1.00  0.00           Q
ATOM   1367  QE2 GLN A  78      -2.235  -2.242  -1.030  1.00  0.00           Q
ATOM   1368  QG  GLN A  78      -2.414  -1.813  -4.338  1.00  0.00           Q
ATOM   1369  H   GLN A  78      -4.028   2.074  -2.890  1.00  0.00           H
ATOM   1370  HA  GLN A  78      -2.690   0.618  -5.051  1.00  0.00           H
ATOM   1371 1HB  GLN A  78      -4.282  -0.867  -3.050  1.00  0.00           H
ATOM   1372 2HB  GLN A  78      -2.888  -0.000  -2.423  1.00  0.00           H
ATOM   1373 1HG  GLN A  78      -1.803  -1.225  -4.579  1.00  0.00           H
ATOM   1374 2HG  GLN A  78      -3.026  -2.401  -4.098  1.00  0.00           H
ATOM   1375 1HE2 GLN A  78      -2.991  -1.965  -1.342  1.00  0.00           H
ATOM   1376 2HE2 GLN A  78      -1.479  -2.518  -0.717  1.00  0.00           H
ATOM   1377  N   ARG A  79      -4.990  -0.859  -5.578  1.00  0.00           N
ATOM   1378  CA  ARG A  79      -6.180  -1.235  -6.332  1.00  0.00           C
ATOM   1379  C   ARG A  79      -7.251  -1.808  -5.408  1.00  0.00           C
ATOM   1380  O   ARG A  79      -8.222  -1.130  -5.074  1.00  0.00           O
ATOM   1381  CB  ARG A  79      -5.822  -2.257  -7.415  1.00  0.00           C
ATOM   1382  CG  ARG A  79      -5.449  -1.628  -8.746  1.00  0.00           C
ATOM   1383  CD  ARG A  79      -6.620  -1.638  -9.715  1.00  0.00           C
ATOM   1384  NE  ARG A  79      -6.553  -0.531 -10.667  1.00  0.00           N
ATOM   1385  CZ  ARG A  79      -6.917   0.716 -10.380  1.00  0.00           C
ATOM   1386  NH1 ARG A  79      -7.375   1.021  -9.172  1.00  0.00           N
ATOM   1387  NH2 ARG A  79      -6.822   1.663 -11.304  1.00  0.00           N
ATOM   1388  QB  ARG A  79      -5.826  -2.878  -7.322  1.00  0.00           Q
ATOM   1389  QD  ARG A  79      -7.075  -2.065  -9.705  1.00  0.00           Q
ATOM   1390  QG  ARG A  79      -4.886  -1.394  -8.878  1.00  0.00           Q
ATOM   1391  QH1 ARG A  79      -7.548   1.137  -8.717  1.00  0.00           Q
ATOM   1392  QH2 ARG A  79      -6.786   2.019 -11.652  1.00  0.00           Q
ATOM   1393  H   ARG A  79      -4.308  -1.536  -5.392  1.00  0.00           H
ATOM   1394  HA  ARG A  79      -6.568  -0.346  -6.806  1.00  0.00           H
ATOM   1395 1HB  ARG A  79      -6.668  -2.909  -7.572  1.00  0.00           H
ATOM   1396 2HB  ARG A  79      -4.985  -2.847  -7.072  1.00  0.00           H
ATOM   1397 1HG  ARG A  79      -4.630  -2.184  -9.179  1.00  0.00           H
ATOM   1398 2HG  ARG A  79      -5.143  -0.606  -8.577  1.00  0.00           H
ATOM   1399 1HD  ARG A  79      -7.538  -1.560  -9.150  1.00  0.00           H
ATOM   1400 2HD  ARG A  79      -6.612  -2.569 -10.260  1.00  0.00           H
ATOM   1401  HE  ARG A  79      -6.218  -0.727 -11.566  1.00  0.00           H
ATOM   1402 1HH1 ARG A  79      -7.449   0.313  -8.471  1.00  0.00           H
ATOM   1403 2HH1 ARG A  79      -7.647   1.960  -8.964  1.00  0.00           H
ATOM   1404 1HH2 ARG A  79      -6.477   1.439 -12.215  1.00  0.00           H
ATOM   1405 2HH2 ARG A  79      -7.096   2.601 -11.089  1.00  0.00           H
ATOM   1406  N   SEP A  80      -7.039  -3.056  -5.020  1.00  0.00           N
ATOM   1407  CA  SEP A  80      -7.999  -3.754  -4.114  1.00  0.00           C
ATOM   1408  C   SEP A  80      -7.499  -5.146  -3.825  1.00  0.00           C
ATOM   1409  O   SEP A  80      -7.223  -5.517  -2.687  1.00  0.00           O
ATOM   1410  CB  SEP A  80      -9.441  -3.677  -4.698  1.00  0.00           C
ATOM   1411  OG  SEP A  80     -10.203  -2.624  -4.062  1.00  0.00           O
ATOM   1412  PS  SEP A  80     -11.055  -1.540  -4.910  1.00  0.00           P
ATOM   1413  OPA SEP A  80     -12.092  -2.312  -5.731  1.00  0.00           O
ATOM   1414  OPB SEP A  80     -11.748  -0.560  -3.972  1.00  0.00           O
ATOM   1415  OPC SEP A  80     -10.117  -0.813  -5.868  1.00  0.00           O
ATOM   1416  QB  SEP A  80      -9.714  -4.064  -5.188  1.00  0.00           Q
ATOM   1417  H   SEP A  80      -6.221  -3.561  -5.331  1.00  0.00           H
ATOM   1418  HA  SEP A  80      -7.991  -3.194  -3.160  1.00  0.00           H
ATOM   1419 2HB  SEP A  80      -9.444  -3.491  -5.788  1.00  0.00           H
ATOM   1420 3HB  SEP A  80      -9.985  -4.638  -4.589  1.00  0.00           H
ATOM   1421  N   PRO A  81      -7.372  -5.961  -4.889  1.00  0.00           N
ATOM   1422  CA  PRO A  81      -6.900  -7.344  -4.769  1.00  0.00           C
ATOM   1423  C   PRO A  81      -5.416  -7.426  -4.422  1.00  0.00           C
ATOM   1424  O   PRO A  81      -4.946  -8.434  -3.896  1.00  0.00           O
ATOM   1425  CB  PRO A  81      -7.158  -7.930  -6.156  1.00  0.00           C
ATOM   1426  CG  PRO A  81      -7.127  -6.758  -7.074  1.00  0.00           C
ATOM   1427  CD  PRO A  81      -7.679  -5.602  -6.288  1.00  0.00           C
ATOM   1428  QB  PRO A  81      -7.253  -8.530  -6.286  1.00  0.00           Q
ATOM   1429  QD  PRO A  81      -7.966  -5.102  -6.503  1.00  0.00           Q
ATOM   1430  QG  PRO A  81      -6.926  -6.753  -7.657  1.00  0.00           Q
ATOM   1431  HA  PRO A  81      -7.469  -7.893  -4.032  1.00  0.00           H
ATOM   1432 1HB  PRO A  81      -8.121  -8.416  -6.173  1.00  0.00           H
ATOM   1433 2HB  PRO A  81      -6.385  -8.644  -6.399  1.00  0.00           H
ATOM   1434 1HG  PRO A  81      -7.742  -6.951  -7.939  1.00  0.00           H
ATOM   1435 2HG  PRO A  81      -6.109  -6.554  -7.374  1.00  0.00           H
ATOM   1436 1HD  PRO A  81      -8.746  -5.519  -6.439  1.00  0.00           H
ATOM   1437 2HD  PRO A  81      -7.185  -4.684  -6.568  1.00  0.00           H
ATOM   1438  N   PHE A  82      -4.681  -6.360  -4.726  1.00  0.00           N
ATOM   1439  CA  PHE A  82      -3.249  -6.315  -4.448  1.00  0.00           C
ATOM   1440  C   PHE A  82      -2.970  -6.542  -2.962  1.00  0.00           C
ATOM   1441  O   PHE A  82      -2.293  -7.499  -2.590  1.00  0.00           O
ATOM   1442  CB  PHE A  82      -2.663  -4.973  -4.893  1.00  0.00           C
ATOM   1443  CG  PHE A  82      -2.119  -4.992  -6.292  1.00  0.00           C
ATOM   1444  CD1 PHE A  82      -0.757  -5.104  -6.519  1.00  0.00           C
ATOM   1445  CD2 PHE A  82      -2.970  -4.899  -7.381  1.00  0.00           C
ATOM   1446  CE1 PHE A  82      -0.252  -5.122  -7.806  1.00  0.00           C
ATOM   1447  CE2 PHE A  82      -2.473  -4.916  -8.671  1.00  0.00           C
ATOM   1448  CZ  PHE A  82      -1.112  -5.027  -8.883  1.00  0.00           C
ATOM   1449  QB  PHE A  82      -2.646  -4.459  -4.536  1.00  0.00           Q
ATOM   1450  QD  PHE A  82      -2.059  -4.995  -6.446  1.00  0.00           Q
ATOM   1451  QE  PHE A  82      -1.167  -5.026  -8.741  1.00  0.00           Q
ATOM   1452  QR  PHE A  82      -1.434  -5.017  -8.053  1.00  0.00           Q
ATOM   1453  H   PHE A  82      -5.109  -5.586  -5.147  1.00  0.00           H
ATOM   1454  HA  PHE A  82      -2.779  -7.107  -5.012  1.00  0.00           H
ATOM   1455 1HB  PHE A  82      -1.858  -4.701  -4.226  1.00  0.00           H
ATOM   1456 2HB  PHE A  82      -3.433  -4.219  -4.846  1.00  0.00           H
ATOM   1457 1HD  PHE A  82      -0.083  -5.178  -5.676  1.00  0.00           H
ATOM   1458 2HD  PHE A  82      -4.034  -4.811  -7.217  1.00  0.00           H
ATOM   1459 1HE  PHE A  82       0.811  -5.209  -7.968  1.00  0.00           H
ATOM   1460 2HE  PHE A  82      -3.146  -4.842  -9.513  1.00  0.00           H
ATOM   1461  HZ  PHE A  82      -0.720  -5.042  -9.890  1.00  0.00           H
ATOM   1462  N   PRO A  83      -3.490  -5.660  -2.090  1.00  0.00           N
ATOM   1463  CA  PRO A  83      -3.291  -5.773  -0.642  1.00  0.00           C
ATOM   1464  C   PRO A  83      -4.073  -6.934  -0.036  1.00  0.00           C
ATOM   1465  O   PRO A  83      -3.626  -7.562   0.923  1.00  0.00           O
ATOM   1466  CB  PRO A  83      -3.815  -4.439  -0.107  1.00  0.00           C
ATOM   1467  CG  PRO A  83      -4.818  -3.996  -1.116  1.00  0.00           C
ATOM   1468  CD  PRO A  83      -4.312  -4.486  -2.445  1.00  0.00           C
ATOM   1469  QB  PRO A  83      -3.635  -4.162   0.418  1.00  0.00           Q
ATOM   1470  QD  PRO A  83      -4.424  -4.248  -3.001  1.00  0.00           Q
ATOM   1471  QG  PRO A  83      -5.334  -3.679  -1.006  1.00  0.00           Q
ATOM   1472  HA  PRO A  83      -2.245  -5.877  -0.394  1.00  0.00           H
ATOM   1473 1HB  PRO A  83      -3.001  -3.734  -0.025  1.00  0.00           H
ATOM   1474 2HB  PRO A  83      -4.268  -4.589   0.862  1.00  0.00           H
ATOM   1475 1HG  PRO A  83      -4.889  -2.920  -1.116  1.00  0.00           H
ATOM   1476 2HG  PRO A  83      -5.779  -4.437  -0.895  1.00  0.00           H
ATOM   1477 1HD  PRO A  83      -3.711  -3.727  -2.922  1.00  0.00           H
ATOM   1478 2HD  PRO A  83      -5.138  -4.771  -3.081  1.00  0.00           H
ATOM   1479  N   LYS A  84      -5.242  -7.214  -0.604  1.00  0.00           N
ATOM   1480  CA  LYS A  84      -6.086  -8.300  -0.119  1.00  0.00           C
ATOM   1481  C   LYS A  84      -5.476  -9.656  -0.456  1.00  0.00           C
ATOM   1482  O   LYS A  84      -5.660 -10.630   0.274  1.00  0.00           O
ATOM   1483  CB  LYS A  84      -7.486  -8.194  -0.726  1.00  0.00           C
ATOM   1484  CG  LYS A  84      -8.301  -7.034  -0.180  1.00  0.00           C
ATOM   1485  CD  LYS A  84      -9.790  -7.271  -0.360  1.00  0.00           C
ATOM   1486  CE  LYS A  84     -10.573  -5.969  -0.327  1.00  0.00           C
ATOM   1487  NZ  LYS A  84     -10.598  -5.369   1.034  1.00  0.00           N
ATOM   1488  QB  LYS A  84      -7.709  -8.589  -1.159  1.00  0.00           Q
ATOM   1489  QD  LYS A  84     -10.047  -7.833  -0.437  1.00  0.00           Q
ATOM   1490  QE  LYS A  84     -10.850  -5.719  -0.827  1.00  0.00           Q
ATOM   1491  QG  LYS A  84      -8.056  -6.528   0.086  1.00  0.00           Q
ATOM   1492  QZ  LYS A  84     -10.604  -5.225   1.363  1.00  0.00           Q
ATOM   1493  H   LYS A  84      -5.544  -6.677  -1.365  1.00  0.00           H
ATOM   1494  HA  LYS A  84      -6.161  -8.208   0.954  1.00  0.00           H
ATOM   1495 1HB  LYS A  84      -8.022  -9.109  -0.525  1.00  0.00           H
ATOM   1496 2HB  LYS A  84      -7.394  -8.069  -1.794  1.00  0.00           H
ATOM   1497 1HG  LYS A  84      -8.023  -6.132  -0.703  1.00  0.00           H
ATOM   1498 2HG  LYS A  84      -8.089  -6.923   0.874  1.00  0.00           H
ATOM   1499 1HD  LYS A  84     -10.138  -7.911   0.437  1.00  0.00           H
ATOM   1500 2HD  LYS A  84      -9.956  -7.755  -1.310  1.00  0.00           H
ATOM   1501 1HE  LYS A  84     -11.587  -6.165  -0.642  1.00  0.00           H
ATOM   1502 2HE  LYS A  84     -10.114  -5.271  -1.010  1.00  0.00           H
ATOM   1503 1HZ  LYS A  84     -11.486  -4.847   1.181  1.00  0.00           H
ATOM   1504 2HZ  LYS A  84      -9.801  -4.712   1.151  1.00  0.00           H
ATOM   1505 3HZ  LYS A  84     -10.525  -6.115   1.756  1.00  0.00           H
ATOM   1506  N   SER A  85      -4.751  -9.713  -1.568  1.00  0.00           N
ATOM   1507  CA  SER A  85      -4.113 -10.950  -2.005  1.00  0.00           C
ATOM   1508  C   SER A  85      -3.169 -11.488  -0.933  1.00  0.00           C
ATOM   1509  O   SER A  85      -2.938 -12.694  -0.846  1.00  0.00           O
ATOM   1510  CB  SER A  85      -3.345 -10.717  -3.307  1.00  0.00           C
ATOM   1511  OG  SER A  85      -4.144 -11.036  -4.434  1.00  0.00           O
ATOM   1512  QB  SER A  85      -2.759 -10.509  -3.345  1.00  0.00           Q
ATOM   1513  H   SER A  85      -4.641  -8.902  -2.109  1.00  0.00           H
ATOM   1514  HA  SER A  85      -4.891 -11.678  -2.181  1.00  0.00           H
ATOM   1515 1HB  SER A  85      -2.462 -11.340  -3.319  1.00  0.00           H
ATOM   1516 2HB  SER A  85      -3.054  -9.680  -3.371  1.00  0.00           H
ATOM   1517  HG  SER A  85      -3.848 -11.868  -4.810  1.00  0.00           H
ATOM   1518  N   SER A  86      -2.627 -10.587  -0.120  1.00  0.00           N
ATOM   1519  CA  SER A  86      -1.707 -10.973   0.946  1.00  0.00           C
ATOM   1520  C   SER A  86      -2.355 -11.972   1.900  1.00  0.00           C
ATOM   1521  O   SER A  86      -1.664 -12.712   2.600  1.00  0.00           O
ATOM   1522  CB  SER A  86      -1.248  -9.737   1.721  1.00  0.00           C
ATOM   1523  OG  SER A  86      -0.190 -10.055   2.607  1.00  0.00           O
ATOM   1524  QB  SER A  86      -1.489  -9.165   1.658  1.00  0.00           Q
ATOM   1525  H   SER A  86      -2.848  -9.641  -0.240  1.00  0.00           H
ATOM   1526  HA  SER A  86      -0.848 -11.439   0.487  1.00  0.00           H
ATOM   1527 1HB  SER A  86      -2.075  -9.344   2.292  1.00  0.00           H
ATOM   1528 2HB  SER A  86      -0.903  -8.986   1.024  1.00  0.00           H
ATOM   1529  HG  SER A  86      -0.520 -10.613   3.315  1.00  0.00           H
ATOM   1530  N   VAL A  87      -3.687 -11.991   1.927  1.00  0.00           N
ATOM   1531  CA  VAL A  87      -4.422 -12.900   2.799  1.00  0.00           C
ATOM   1532  C   VAL A  87      -3.957 -14.343   2.612  1.00  0.00           C
ATOM   1533  O   VAL A  87      -3.777 -15.076   3.583  1.00  0.00           O
ATOM   1534  CB  VAL A  87      -5.940 -12.821   2.541  1.00  0.00           C
ATOM   1535  CG1 VAL A  87      -6.266 -13.234   1.114  1.00  0.00           C
ATOM   1536  CG2 VAL A  87      -6.700 -13.680   3.540  1.00  0.00           C
ATOM   1537  QG1 VAL A  87      -6.343 -13.332   0.776  1.00  0.00           Q
ATOM   1538  QG2 VAL A  87      -6.880 -13.883   3.777  1.00  0.00           Q
ATOM   1539  QQG VAL A  87      -6.611 -13.607   2.276  1.00  0.00           Q
ATOM   1540  H   VAL A  87      -4.185 -11.379   1.347  1.00  0.00           H
ATOM   1541  HA  VAL A  87      -4.237 -12.603   3.821  1.00  0.00           H
ATOM   1542  HB  VAL A  87      -6.252 -11.794   2.673  1.00  0.00           H
ATOM   1543 1HG1 VAL A  87      -6.311 -14.311   1.052  1.00  0.00           H
ATOM   1544 2HG1 VAL A  87      -5.499 -12.867   0.447  1.00  0.00           H
ATOM   1545 3HG1 VAL A  87      -7.221 -12.817   0.827  1.00  0.00           H
ATOM   1546 1HG2 VAL A  87      -6.302 -13.518   4.531  1.00  0.00           H
ATOM   1547 2HG2 VAL A  87      -6.592 -14.722   3.275  1.00  0.00           H
ATOM   1548 3HG2 VAL A  87      -7.746 -13.412   3.525  1.00  0.00           H
ATOM   1549  N   LYS A  88      -3.767 -14.742   1.359  1.00  0.00           N
ATOM   1550  CA  LYS A  88      -3.321 -16.095   1.048  1.00  0.00           C
ATOM   1551  C   LYS A  88      -3.066 -16.255  -0.448  1.00  0.00           C
ATOM   1552  O   LYS A  88      -3.562 -17.189  -1.079  1.00  0.00           O
ATOM   1553  CB  LYS A  88      -4.362 -17.116   1.514  1.00  0.00           C
ATOM   1554  CG  LYS A  88      -3.764 -18.462   1.894  1.00  0.00           C
ATOM   1555  CD  LYS A  88      -4.844 -19.489   2.189  1.00  0.00           C
ATOM   1556  CE  LYS A  88      -5.165 -20.327   0.962  1.00  0.00           C
ATOM   1557  NZ  LYS A  88      -4.113 -21.346   0.695  1.00  0.00           N
ATOM   1558  QB  LYS A  88      -4.977 -16.998   1.548  1.00  0.00           Q
ATOM   1559  QD  LYS A  88      -5.120 -19.557   2.743  1.00  0.00           Q
ATOM   1560  QE  LYS A  88      -5.677 -20.251   0.615  1.00  0.00           Q
ATOM   1561  QG  LYS A  88      -3.152 -18.577   1.926  1.00  0.00           Q
ATOM   1562  QZ  LYS A  88      -3.861 -21.591   0.631  1.00  0.00           Q
ATOM   1563  H   LYS A  88      -3.927 -14.111   0.627  1.00  0.00           H
ATOM   1564  HA  LYS A  88      -2.397 -16.269   1.578  1.00  0.00           H
ATOM   1565 1HB  LYS A  88      -5.076 -17.276   0.719  1.00  0.00           H
ATOM   1566 2HB  LYS A  88      -4.879 -16.720   2.376  1.00  0.00           H
ATOM   1567 1HG  LYS A  88      -3.149 -18.336   2.774  1.00  0.00           H
ATOM   1568 2HG  LYS A  88      -3.155 -18.817   1.077  1.00  0.00           H
ATOM   1569 1HD  LYS A  88      -5.739 -18.975   2.507  1.00  0.00           H
ATOM   1570 2HD  LYS A  88      -4.501 -20.141   2.978  1.00  0.00           H
ATOM   1571 1HE  LYS A  88      -5.247 -19.672   0.106  1.00  0.00           H
ATOM   1572 2HE  LYS A  88      -6.109 -20.829   1.122  1.00  0.00           H
ATOM   1573 1HZ  LYS A  88      -3.610 -21.580   1.574  1.00  0.00           H
ATOM   1574 2HZ  LYS A  88      -3.428 -20.981   0.003  1.00  0.00           H
ATOM   1575 3HZ  LYS A  88      -4.545 -22.213   0.314  1.00  0.00           H
ATOM   1576  N   ARG A  89      -2.286 -15.337  -1.010  1.00  0.00           N
ATOM   1577  CA  ARG A  89      -1.962 -15.375  -2.432  1.00  0.00           C
ATOM   1578  C   ARG A  89      -0.998 -14.252  -2.800  1.00  0.00           C
ATOM   1579  O   ARG A  89      -1.377 -13.283  -3.457  1.00  0.00           O
ATOM   1580  CB  ARG A  89      -3.236 -15.268  -3.272  1.00  0.00           C
ATOM   1581  CG  ARG A  89      -4.157 -14.137  -2.843  1.00  0.00           C
ATOM   1582  CD  ARG A  89      -5.436 -14.119  -3.663  1.00  0.00           C
ATOM   1583  NE  ARG A  89      -6.531 -13.458  -2.956  1.00  0.00           N
ATOM   1584  CZ  ARG A  89      -7.244 -14.032  -1.990  1.00  0.00           C
ATOM   1585  NH1 ARG A  89      -6.978 -15.277  -1.611  1.00  0.00           N
ATOM   1586  NH2 ARG A  89      -8.224 -13.361  -1.401  1.00  0.00           N
ATOM   1587  QB  ARG A  89      -3.372 -15.652  -3.749  1.00  0.00           Q
ATOM   1588  QD  ARG A  89      -5.486 -14.366  -4.233  1.00  0.00           Q
ATOM   1589  QG  ARG A  89      -4.025 -13.732  -2.390  1.00  0.00           Q
ATOM   1590  QH1 ARG A  89      -6.880 -15.746  -1.467  1.00  0.00           Q
ATOM   1591  QH2 ARG A  89      -8.594 -13.108  -1.179  1.00  0.00           Q
ATOM   1592  H   ARG A  89      -1.920 -14.617  -0.456  1.00  0.00           H
ATOM   1593  HA  ARG A  89      -1.486 -16.323  -2.636  1.00  0.00           H
ATOM   1594 1HB  ARG A  89      -3.784 -16.197  -3.194  1.00  0.00           H
ATOM   1595 2HB  ARG A  89      -2.961 -15.108  -4.304  1.00  0.00           H
ATOM   1596 1HG  ARG A  89      -3.641 -13.196  -2.976  1.00  0.00           H
ATOM   1597 2HG  ARG A  89      -4.410 -14.266  -1.801  1.00  0.00           H
ATOM   1598 1HD  ARG A  89      -5.723 -15.138  -3.880  1.00  0.00           H
ATOM   1599 2HD  ARG A  89      -5.249 -13.594  -4.587  1.00  0.00           H
ATOM   1600  HE  ARG A  89      -6.747 -12.538  -3.216  1.00  0.00           H
ATOM   1601 1HH1 ARG A  89      -6.241 -15.789  -2.050  1.00  0.00           H
ATOM   1602 2HH1 ARG A  89      -7.518 -15.703  -0.884  1.00  0.00           H
ATOM   1603 1HH2 ARG A  89      -8.427 -12.424  -1.683  1.00  0.00           H
ATOM   1604 2HH2 ARG A  89      -8.760 -13.793  -0.676  1.00  0.00           H
ATOM   1605  N   THR A  90       0.252 -14.389  -2.371  1.00  0.00           N
ATOM   1606  CA  THR A  90       1.273 -13.387  -2.655  1.00  0.00           C
ATOM   1607  C   THR A  90       2.656 -14.026  -2.740  1.00  0.00           C
ATOM   1608  CB  THR A  90       1.264 -12.302  -1.577  1.00  0.00           C
ATOM   1609  CG2 THR A  90       0.275 -11.190  -1.853  1.00  0.00           C
ATOM   1610  OG1 THR A  90       0.947 -12.855  -0.311  1.00  0.00           O
ATOM   1611  OT1 THR A  90       3.169 -14.464  -1.689  1.00  0.00           O
ATOM   1612  OT2 THR A  90       3.213 -14.083  -3.855  1.00  0.00           O
ATOM   1613  QG2 THR A  90       0.040 -10.926  -1.918  1.00  0.00           Q
ATOM   1614  H   THR A  90       0.496 -15.183  -1.851  1.00  0.00           H
ATOM   1615  HA  THR A  90       1.039 -12.936  -3.608  1.00  0.00           H
ATOM   1616  HB  THR A  90       2.250 -11.861  -1.517  1.00  0.00           H
ATOM   1617 1HG  THR A  90       0.039 -13.162  -0.316  1.00  0.00           H
ATOM   1618 1HG2 THR A  90       0.289 -10.485  -1.035  1.00  0.00           H
ATOM   1619 2HG2 THR A  90      -0.715 -11.608  -1.953  1.00  0.00           H
ATOM   1620 3HG2 THR A  90       0.547 -10.686  -2.768  1.00  0.00           H
TER    1621
ENDMDL
