# Supplementary material for: Data set of intrinsically disordered proteins analysed at a local protein conformation level
Source: Data Brief. 2020 Mar 5;29:105383. doi: 10.1016/j.dib.2020.105383 (PMC7078294; doi:10.1016/j.dib.2020.105383)
Supplement: Supplementary file 1 [file mmc1.zip › the data/1-DATA/PED1AAA-pdb/1AAA-5.pdb]

ATOM      1  N   GLY A  -1       1.133  -7.566  34.835  1.00  0.00           N
ATOM      2  CA  GLY A  -1       0.892  -6.097  34.814  1.00  0.00           C
ATOM      3  C   GLY A  -1      -0.517  -5.734  35.239  1.00  0.00           C
ATOM      4  O   GLY A  -1      -1.168  -6.489  35.962  1.00  0.00           O
ATOM      5  QA  GLY A  -1       1.326  -5.674  34.646  1.00  0.00           Q
ATOM      6 1HA  GLY A  -1       1.593  -5.619  35.481  1.00  0.00           H
ATOM      7 2HA  GLY A  -1       1.058  -5.731  33.811  1.00  0.00           H
ATOM      8 1HT  GLY A  -1       0.396  -8.058  34.291  1.00  0.00           H
ATOM      9 2HT  GLY A  -1       1.116  -7.917  35.814  1.00  0.00           H
ATOM     10 3HT  GLY A  -1       2.060  -7.783  34.418  1.00  0.00           H
ATOM     11  N   SER A   0      -0.989  -4.576  34.791  1.00  0.00           N
ATOM     12  CA  SER A   0      -2.330  -4.113  35.132  1.00  0.00           C
ATOM     13  C   SER A   0      -3.282  -4.295  33.954  1.00  0.00           C
ATOM     14  O   SER A   0      -2.940  -4.934  32.958  1.00  0.00           O
ATOM     15  CB  SER A   0      -2.294  -2.643  35.551  1.00  0.00           C
ATOM     16  OG  SER A   0      -1.020  -2.288  36.059  1.00  0.00           O
ATOM     17  QB  SER A   0      -2.773  -2.247  35.507  1.00  0.00           Q
ATOM     18  H   SER A   0      -0.421  -4.018  34.220  1.00  0.00           H
ATOM     19  HA  SER A   0      -2.684  -4.707  35.961  1.00  0.00           H
ATOM     20 1HB  SER A   0      -3.035  -2.472  36.318  1.00  0.00           H
ATOM     21 2HB  SER A   0      -2.511  -2.021  34.695  1.00  0.00           H
ATOM     22  HG  SER A   0      -0.744  -2.934  36.714  1.00  0.00           H
ATOM     23  N   MET A   1      -4.479  -3.730  34.074  1.00  0.00           N
ATOM     24  CA  MET A   1      -5.481  -3.830  33.020  1.00  0.00           C
ATOM     25  C   MET A   1      -6.261  -2.527  32.886  1.00  0.00           C
ATOM     26  O   MET A   1      -6.245  -1.686  33.785  1.00  0.00           O
ATOM     27  CB  MET A   1      -6.442  -4.985  33.309  1.00  0.00           C
ATOM     28  CG  MET A   1      -5.949  -6.329  32.798  1.00  0.00           C
ATOM     29  SD  MET A   1      -6.496  -6.676  31.115  1.00  0.00           S
ATOM     30  CE  MET A   1      -5.244  -5.816  30.168  1.00  0.00           C
ATOM     31  QB  MET A   1      -6.989  -4.916  33.609  1.00  0.00           Q
ATOM     32  QE  MET A   1      -4.993  -5.643  29.977  1.00  0.00           Q
ATOM     33  QG  MET A   1      -5.594  -6.718  33.134  1.00  0.00           Q
ATOM     34  H   MET A   1      -4.693  -3.235  34.893  1.00  0.00           H
ATOM     35  HA  MET A   1      -4.967  -4.025  32.092  1.00  0.00           H
ATOM     36 1HB  MET A   1      -7.392  -4.773  32.841  1.00  0.00           H
ATOM     37 2HB  MET A   1      -6.586  -5.061  34.377  1.00  0.00           H
ATOM     38 1HG  MET A   1      -6.320  -7.106  33.451  1.00  0.00           H
ATOM     39 2HG  MET A   1      -4.868  -6.331  32.817  1.00  0.00           H
ATOM     40 1HE  MET A   1      -4.289  -5.912  30.662  1.00  0.00           H
ATOM     41 2HE  MET A   1      -5.506  -4.770  30.090  1.00  0.00           H
ATOM     42 3HE  MET A   1      -5.183  -6.245  29.179  1.00  0.00           H
ATOM     43  N   THR A   2      -6.942  -2.365  31.757  1.00  0.00           N
ATOM     44  CA  THR A   2      -7.730  -1.163  31.504  1.00  0.00           C
ATOM     45  C   THR A   2      -8.752  -1.403  30.395  1.00  0.00           C
ATOM     46  O   THR A   2      -8.479  -1.146  29.222  1.00  0.00           O
ATOM     47  CB  THR A   2      -6.812   0.002  31.124  1.00  0.00           C
ATOM     48  CG2 THR A   2      -7.299   1.338  31.640  1.00  0.00           C
ATOM     49  OG1 THR A   2      -5.505  -0.205  31.629  1.00  0.00           O
ATOM     50  QG2 THR A   2      -7.414   1.657  31.763  1.00  0.00           Q
ATOM     51  H   THR A   2      -6.917  -3.070  31.076  1.00  0.00           H
ATOM     52  HA  THR A   2      -8.255  -0.914  32.414  1.00  0.00           H
ATOM     53  HB  THR A   2      -6.753   0.064  30.047  1.00  0.00           H
ATOM     54 1HG  THR A   2      -4.864   0.179  31.026  1.00  0.00           H
ATOM     55 1HG2 THR A   2      -7.952   1.790  30.909  1.00  0.00           H
ATOM     56 2HG2 THR A   2      -6.452   1.986  31.814  1.00  0.00           H
ATOM     57 3HG2 THR A   2      -7.836   1.193  32.565  1.00  0.00           H
ATOM     58  N   PRO A   3      -9.946  -1.902  30.754  1.00  0.00           N
ATOM     59  CA  PRO A   3     -11.011  -2.176  29.782  1.00  0.00           C
ATOM     60  C   PRO A   3     -11.606  -0.899  29.199  1.00  0.00           C
ATOM     61  O   PRO A   3     -11.908   0.046  29.929  1.00  0.00           O
ATOM     62  CB  PRO A   3     -12.059  -2.926  30.606  1.00  0.00           C
ATOM     63  CG  PRO A   3     -11.834  -2.477  32.009  1.00  0.00           C
ATOM     64  CD  PRO A   3     -10.354  -2.237  32.132  1.00  0.00           C
ATOM     65  QB  PRO A   3     -12.478  -3.327  30.382  1.00  0.00           Q
ATOM     66  QD  PRO A   3     -10.007  -2.270  32.638  1.00  0.00           Q
ATOM     67  QG  PRO A   3     -12.262  -2.408  32.445  1.00  0.00           Q
ATOM     68  HA  PRO A   3     -10.660  -2.807  28.979  1.00  0.00           H
ATOM     69 1HB  PRO A   3     -11.909  -3.991  30.504  1.00  0.00           H
ATOM     70 2HB  PRO A   3     -13.048  -2.662  30.261  1.00  0.00           H
ATOM     71 1HG  PRO A   3     -12.145  -3.249  32.696  1.00  0.00           H
ATOM     72 2HG  PRO A   3     -12.379  -1.565  32.194  1.00  0.00           H
ATOM     73 1HD  PRO A   3      -9.854  -3.128  32.475  1.00  0.00           H
ATOM     74 2HD  PRO A   3     -10.161  -1.411  32.801  1.00  0.00           H
ATOM     75  N   SER A   4     -11.772  -0.877  27.882  1.00  0.00           N
ATOM     76  CA  SER A   4     -12.331   0.285  27.200  1.00  0.00           C
ATOM     77  C   SER A   4     -13.323  -0.143  26.123  1.00  0.00           C
ATOM     78  O   SER A   4     -13.482  -1.332  25.846  1.00  0.00           O
ATOM     79  CB  SER A   4     -11.213   1.122  26.576  1.00  0.00           C
ATOM     80  OG  SER A   4     -11.534   2.502  26.605  1.00  0.00           O
ATOM     81  QB  SER A   4     -10.683   0.893  26.340  1.00  0.00           Q
ATOM     82  H   SER A   4     -11.511  -1.662  27.354  1.00  0.00           H
ATOM     83  HA  SER A   4     -12.849   0.881  27.935  1.00  0.00           H
ATOM     84 1HB  SER A   4     -11.069   0.819  25.551  1.00  0.00           H
ATOM     85 2HB  SER A   4     -10.298   0.967  27.129  1.00  0.00           H
ATOM     86  HG  SER A   4     -10.746   3.018  26.419  1.00  0.00           H
ATOM     87  N   TPO A   5     -13.971   0.855  25.541  1.00  0.00           N
ATOM     88  CA  TPO A   5     -14.976   0.598  24.467  1.00  0.00           C
ATOM     89  C   TPO A   5     -15.471   1.926  23.927  1.00  0.00           C
ATOM     90  O   TPO A   5     -16.494   2.460  24.353  1.00  0.00           O
ATOM     91  CB  TPO A   5     -16.024  -0.473  24.932  1.00  0.00           C
ATOM     92  CG2 TPO A   5     -16.718  -1.203  23.767  1.00  0.00           C
ATOM     93  OG1 TPO A   5     -15.364  -1.499  25.727  1.00  0.00           O
ATOM     94  PS  TPO A   5     -16.096  -2.788  26.397  1.00  0.00           P
ATOM     95  OPA TPO A   5     -17.180  -2.345  27.383  1.00  0.00           O
ATOM     96  OPB TPO A   5     -15.058  -3.627  27.149  1.00  0.00           O
ATOM     97  OPC TPO A   5     -16.732  -3.669  25.315  1.00  0.00           O
ATOM     98  QG2 TPO A   5     -16.899  -1.394  23.470  1.00  0.00           Q
ATOM     99  H   TPO A   5     -13.908   1.866  25.700  1.00  0.00           H
ATOM    100  HA  TPO A   5     -14.438   0.127  23.627  1.00  0.00           H
ATOM    101  HB  TPO A   5     -16.794   0.038  25.546  1.00  0.00           H
ATOM    102 1HG2 TPO A   5     -17.445  -1.942  24.146  1.00  0.00           H
ATOM    103 2HG2 TPO A   5     -17.267  -0.495  23.118  1.00  0.00           H
ATOM    104 3HG2 TPO A   5     -15.985  -1.745  23.147  1.00  0.00           H
ATOM    105  N   PRO A   6     -14.729   2.485  22.955  1.00  0.00           N
ATOM    106  CA  PRO A   6     -15.079   3.766  22.333  1.00  0.00           C
ATOM    107  C   PRO A   6     -16.324   3.662  21.456  1.00  0.00           C
ATOM    108  O   PRO A   6     -16.676   2.579  20.988  1.00  0.00           O
ATOM    109  CB  PRO A   6     -13.851   4.096  21.482  1.00  0.00           C
ATOM    110  CG  PRO A   6     -13.231   2.776  21.183  1.00  0.00           C
ATOM    111  CD  PRO A   6     -13.493   1.913  22.386  1.00  0.00           C
ATOM    112  QB  PRO A   6     -13.671   4.665  21.312  1.00  0.00           Q
ATOM    113  QD  PRO A   6     -13.161   1.436  22.589  1.00  0.00           Q
ATOM    114  QG  PRO A   6     -12.930   2.619  20.668  1.00  0.00           Q
ATOM    115  HA  PRO A   6     -15.227   4.538  23.075  1.00  0.00           H
ATOM    116 1HB  PRO A   6     -13.181   4.728  22.044  1.00  0.00           H
ATOM    117 2HB  PRO A   6     -14.161   4.602  20.579  1.00  0.00           H
ATOM    118 1HG  PRO A   6     -12.169   2.895  21.032  1.00  0.00           H
ATOM    119 2HG  PRO A   6     -13.691   2.345  20.305  1.00  0.00           H
ATOM    120 1HD  PRO A   6     -12.677   1.987  23.090  1.00  0.00           H
ATOM    121 2HD  PRO A   6     -13.646   0.885  22.088  1.00  0.00           H
ATOM    122  N   PRO A   7     -17.009   4.794  21.218  1.00  0.00           N
ATOM    123  CA  PRO A   7     -18.219   4.825  20.391  1.00  0.00           C
ATOM    124  C   PRO A   7     -17.920   4.586  18.916  1.00  0.00           C
ATOM    125  O   PRO A   7     -16.776   4.328  18.539  1.00  0.00           O
ATOM    126  CB  PRO A   7     -18.759   6.242  20.604  1.00  0.00           C
ATOM    127  CG  PRO A   7     -17.564   7.051  20.969  1.00  0.00           C
ATOM    128  CD  PRO A   7     -16.659   6.130  21.737  1.00  0.00           C
ATOM    129  QB  PRO A   7     -19.353   6.417  20.545  1.00  0.00           Q
ATOM    130  QD  PRO A   7     -16.241   6.280  22.165  1.00  0.00           Q
ATOM    131  QG  PRO A   7     -17.466   7.644  20.830  1.00  0.00           Q
ATOM    132  HA  PRO A   7     -18.949   4.104  20.731  1.00  0.00           H
ATOM    133 1HB  PRO A   7     -19.489   6.237  21.399  1.00  0.00           H
ATOM    134 2HB  PRO A   7     -19.216   6.597  19.690  1.00  0.00           H
ATOM    135 1HG  PRO A   7     -17.860   7.886  21.586  1.00  0.00           H
ATOM    136 2HG  PRO A   7     -17.072   7.402  20.074  1.00  0.00           H
ATOM    137 1HD  PRO A   7     -16.861   6.197  22.795  1.00  0.00           H
ATOM    138 2HD  PRO A   7     -15.623   6.363  21.533  1.00  0.00           H
ATOM    139  N   ARG A   8     -18.953   4.672  18.084  1.00  0.00           N
ATOM    140  CA  ARG A   8     -18.800   4.464  16.650  1.00  0.00           C
ATOM    141  C   ARG A   8     -19.715   5.398  15.864  1.00  0.00           C
ATOM    142  O   ARG A   8     -20.935   5.364  16.019  1.00  0.00           O
ATOM    143  CB  ARG A   8     -19.106   3.010  16.289  1.00  0.00           C
ATOM    144  CG  ARG A   8     -18.174   2.009  16.954  1.00  0.00           C
ATOM    145  CD  ARG A   8     -18.774   1.460  18.239  1.00  0.00           C
ATOM    146  NE  ARG A   8     -17.927   0.434  18.843  1.00  0.00           N
ATOM    147  CZ  ARG A   8     -18.261  -0.254  19.933  1.00  0.00           C
ATOM    148  NH1 ARG A   8     -19.419  -0.029  20.540  1.00  0.00           N
ATOM    149  NH2 ARG A   8     -17.433  -1.170  20.417  1.00  0.00           N
ATOM    150  QB  ARG A   8     -19.569   2.837  15.903  1.00  0.00           Q
ATOM    151  QD  ARG A   8     -19.317   1.652  18.478  1.00  0.00           Q
ATOM    152  QG  ARG A   8     -17.618   1.845  16.728  1.00  0.00           Q
ATOM    153  QH1 ARG A   8     -19.856   0.055  20.769  1.00  0.00           Q
ATOM    154  QH2 ARG A   8     -17.121  -1.516  20.599  1.00  0.00           Q
ATOM    155  H   ARG A   8     -19.840   4.880  18.447  1.00  0.00           H
ATOM    156  HA  ARG A   8     -17.774   4.682  16.391  1.00  0.00           H
ATOM    157 1HB  ARG A   8     -19.020   2.891  15.218  1.00  0.00           H
ATOM    158 2HB  ARG A   8     -20.118   2.782  16.588  1.00  0.00           H
ATOM    159 1HG  ARG A   8     -17.240   2.500  17.184  1.00  0.00           H
ATOM    160 2HG  ARG A   8     -17.996   1.190  16.274  1.00  0.00           H
ATOM    161 1HD  ARG A   8     -19.741   1.033  18.015  1.00  0.00           H
ATOM    162 2HD  ARG A   8     -18.894   2.273  18.940  1.00  0.00           H
ATOM    163  HE  ARG A   8     -17.066   0.248  18.414  1.00  0.00           H
ATOM    164 1HH1 ARG A   8     -20.047   0.660  20.180  1.00  0.00           H
ATOM    165 2HH1 ARG A   8     -19.663  -0.550  21.358  1.00  0.00           H
ATOM    166 1HH2 ARG A   8     -16.559  -1.344  19.963  1.00  0.00           H
ATOM    167 2HH2 ARG A   8     -17.682  -1.687  21.234  1.00  0.00           H
ATOM    168  N   SER A   9     -19.115   6.233  15.020  1.00  0.00           N
ATOM    169  CA  SER A   9     -19.876   7.177  14.210  1.00  0.00           C
ATOM    170  C   SER A   9     -20.306   6.540  12.892  1.00  0.00           C
ATOM    171  O   SER A   9     -19.724   5.548  12.452  1.00  0.00           O
ATOM    172  CB  SER A   9     -19.044   8.431  13.936  1.00  0.00           C
ATOM    173  OG  SER A   9     -18.405   8.888  15.115  1.00  0.00           O
ATOM    174  QB  SER A   9     -18.990   8.710  13.381  1.00  0.00           Q
ATOM    175  H   SER A   9     -18.139   6.213  14.940  1.00  0.00           H
ATOM    176  HA  SER A   9     -20.758   7.454  14.767  1.00  0.00           H
ATOM    177 1HB  SER A   9     -19.690   9.214  13.565  1.00  0.00           H
ATOM    178 2HB  SER A   9     -18.290   8.207  13.197  1.00  0.00           H
ATOM    179  HG  SER A   9     -17.623   8.357  15.282  1.00  0.00           H
ATOM    180  N   ARG A  10     -21.328   7.116  12.268  1.00  0.00           N
ATOM    181  CA  ARG A  10     -21.835   6.605  11.000  1.00  0.00           C
ATOM    182  C   ARG A  10     -22.773   7.611  10.343  1.00  0.00           C
ATOM    183  O   ARG A  10     -23.482   8.352  11.025  1.00  0.00           O
ATOM    184  CB  ARG A  10     -22.566   5.278  11.219  1.00  0.00           C
ATOM    185  CG  ARG A  10     -22.798   4.494   9.937  1.00  0.00           C
ATOM    186  CD  ARG A  10     -21.502   3.912   9.397  1.00  0.00           C
ATOM    187  NE  ARG A  10     -21.480   3.885   7.937  1.00  0.00           N
ATOM    188  CZ  ARG A  10     -20.464   3.413   7.219  1.00  0.00           C
ATOM    189  NH1 ARG A  10     -19.384   2.929   7.822  1.00  0.00           N
ATOM    190  NH2 ARG A  10     -20.525   3.425   5.895  1.00  0.00           N
ATOM    191  QB  ARG A  10     -22.755   5.072  11.780  1.00  0.00           Q
ATOM    192  QD  ARG A  10     -21.035   3.709   9.759  1.00  0.00           Q
ATOM    193  QG  ARG A  10     -23.355   4.421   9.667  1.00  0.00           Q
ATOM    194  QH1 ARG A  10     -18.978   2.745   8.049  1.00  0.00           Q
ATOM    195  QH2 ARG A  10     -20.548   3.430   5.394  1.00  0.00           Q
ATOM    196  H   ARG A  10     -21.750   7.903  12.669  1.00  0.00           H
ATOM    197  HA  ARG A  10     -20.992   6.437  10.349  1.00  0.00           H
ATOM    198 1HB  ARG A  10     -23.526   5.479  11.670  1.00  0.00           H
ATOM    199 2HB  ARG A  10     -21.983   4.665  11.889  1.00  0.00           H
ATOM    200 1HG  ARG A  10     -23.223   5.154   9.195  1.00  0.00           H
ATOM    201 2HG  ARG A  10     -23.486   3.687  10.139  1.00  0.00           H
ATOM    202 1HD  ARG A  10     -21.393   2.903   9.769  1.00  0.00           H
ATOM    203 2HD  ARG A  10     -20.678   4.514   9.749  1.00  0.00           H
ATOM    204  HE  ARG A  10     -22.265   4.237   7.465  1.00  0.00           H
ATOM    205 1HH1 ARG A  10     -19.332   2.916   8.820  1.00  0.00           H
ATOM    206 2HH1 ARG A  10     -18.624   2.574   7.277  1.00  0.00           H
ATOM    207 1HH2 ARG A  10     -21.335   3.789   5.435  1.00  0.00           H
ATOM    208 2HH2 ARG A  10     -19.762   3.071   5.355  1.00  0.00           H
ATOM    209  N   GLY A  11     -22.770   7.636   9.014  1.00  0.00           N
ATOM    210  CA  GLY A  11     -23.624   8.557   8.289  1.00  0.00           C
ATOM    211  C   GLY A  11     -24.821   7.868   7.662  1.00  0.00           C
ATOM    212  O   GLY A  11     -25.734   7.435   8.366  1.00  0.00           O
ATOM    213  QA  GLY A  11     -23.510   9.172   8.237  1.00  0.00           Q
ATOM    214  H   GLY A  11     -22.183   7.023   8.524  1.00  0.00           H
ATOM    215 1HA  GLY A  11     -23.045   9.028   7.507  1.00  0.00           H
ATOM    216 2HA  GLY A  11     -23.975   9.318   8.968  1.00  0.00           H
ATOM    217  N   THR A  12     -24.818   7.767   6.337  1.00  0.00           N
ATOM    218  CA  THR A  12     -25.912   7.124   5.618  1.00  0.00           C
ATOM    219  C   THR A  12     -25.413   6.487   4.325  1.00  0.00           C
ATOM    220  O   THR A  12     -24.221   6.529   4.020  1.00  0.00           O
ATOM    221  CB  THR A  12     -27.010   8.143   5.307  1.00  0.00           C
ATOM    222  CG2 THR A  12     -27.716   8.659   6.541  1.00  0.00           C
ATOM    223  OG1 THR A  12     -26.479   9.260   4.618  1.00  0.00           O
ATOM    224  QG2 THR A  12     -27.884   8.780   6.835  1.00  0.00           Q
ATOM    225  H   THR A  12     -24.061   8.130   5.832  1.00  0.00           H
ATOM    226  HA  THR A  12     -26.319   6.353   6.252  1.00  0.00           H
ATOM    227  HB  THR A  12     -27.751   7.675   4.674  1.00  0.00           H
ATOM    228 1HG  THR A  12     -26.133   8.978   3.768  1.00  0.00           H
ATOM    229 1HG2 THR A  12     -28.615   9.182   6.250  1.00  0.00           H
ATOM    230 2HG2 THR A  12     -27.064   9.333   7.074  1.00  0.00           H
ATOM    231 3HG2 THR A  12     -27.975   7.827   7.181  1.00  0.00           H
ATOM    232  N   ARG A  13     -26.333   5.897   3.568  1.00  0.00           N
ATOM    233  CA  ARG A  13     -25.987   5.250   2.309  1.00  0.00           C
ATOM    234  C   ARG A  13     -26.985   5.616   1.216  1.00  0.00           C
ATOM    235  O   ARG A  13     -26.599   6.032   0.123  1.00  0.00           O
ATOM    236  CB  ARG A  13     -25.942   3.731   2.486  1.00  0.00           C
ATOM    237  CG  ARG A  13     -25.102   3.020   1.437  1.00  0.00           C
ATOM    238  CD  ARG A  13     -25.963   2.493   0.300  1.00  0.00           C
ATOM    239  NE  ARG A  13     -25.272   2.559  -0.986  1.00  0.00           N
ATOM    240  CZ  ARG A  13     -24.337   1.694  -1.370  1.00  0.00           C
ATOM    241  NH1 ARG A  13     -23.980   0.694  -0.573  1.00  0.00           N
ATOM    242  NH2 ARG A  13     -23.759   1.827  -2.557  1.00  0.00           N
ATOM    243  QB  ARG A  13     -26.239   3.425   2.946  1.00  0.00           Q
ATOM    244  QD  ARG A  13     -26.542   2.274   0.376  1.00  0.00           Q
ATOM    245  QG  ARG A  13     -24.484   2.954   1.469  1.00  0.00           Q
ATOM    246  QH1 ARG A  13     -23.844   0.317  -0.273  1.00  0.00           Q
ATOM    247  QH2 ARG A  13     -23.541   1.876  -3.003  1.00  0.00           Q
ATOM    248  H   ARG A  13     -27.266   5.896   3.866  1.00  0.00           H
ATOM    249  HA  ARG A  13     -25.006   5.598   2.016  1.00  0.00           H
ATOM    250 1HB  ARG A  13     -26.948   3.344   2.433  1.00  0.00           H
ATOM    251 2HB  ARG A  13     -25.530   3.506   3.459  1.00  0.00           H
ATOM    252 1HG  ARG A  13     -24.588   2.192   1.902  1.00  0.00           H
ATOM    253 2HG  ARG A  13     -24.381   3.715   1.036  1.00  0.00           H
ATOM    254 1HD  ARG A  13     -26.865   3.084   0.245  1.00  0.00           H
ATOM    255 2HD  ARG A  13     -26.218   1.465   0.506  1.00  0.00           H
ATOM    256  HE  ARG A  13     -25.517   3.287  -1.594  1.00  0.00           H
ATOM    257 1HH1 ARG A  13     -24.412   0.588   0.322  1.00  0.00           H
ATOM    258 2HH1 ARG A  13     -23.276   0.046  -0.869  1.00  0.00           H
ATOM    259 1HH2 ARG A  13     -24.025   2.577  -3.162  1.00  0.00           H
ATOM    260 2HH2 ARG A  13     -23.057   1.175  -2.845  1.00  0.00           H
ATOM    261  N   TYR A  14     -28.270   5.461   1.519  1.00  0.00           N
ATOM    262  CA  TYR A  14     -29.325   5.777   0.564  1.00  0.00           C
ATOM    263  C   TYR A  14     -29.199   4.914  -0.688  1.00  0.00           C
ATOM    264  O   TYR A  14     -28.291   5.106  -1.497  1.00  0.00           O
ATOM    265  CB  TYR A  14     -29.272   7.257   0.185  1.00  0.00           C
ATOM    266  CG  TYR A  14     -29.462   8.190   1.360  1.00  0.00           C
ATOM    267  CD1 TYR A  14     -30.577   8.087   2.181  1.00  0.00           C
ATOM    268  CD2 TYR A  14     -28.524   9.175   1.648  1.00  0.00           C
ATOM    269  CE1 TYR A  14     -30.755   8.938   3.255  1.00  0.00           C
ATOM    270  CE2 TYR A  14     -28.694  10.030   2.720  1.00  0.00           C
ATOM    271  CZ  TYR A  14     -29.809   9.906   3.521  1.00  0.00           C
ATOM    272  OH  TYR A  14     -29.982  10.755   4.590  1.00  0.00           O
ATOM    273  QB  TYR A  14     -29.182   7.470  -0.397  1.00  0.00           Q
ATOM    274  QD  TYR A  14     -29.483   8.298   1.494  1.00  0.00           Q
ATOM    275  QE  TYR A  14     -29.791   9.814   3.405  1.00  0.00           Q
ATOM    276  QR  TYR A  14     -29.638   9.056   2.450  1.00  0.00           Q
ATOM    277  H   TYR A  14     -28.514   5.126   2.408  1.00  0.00           H
ATOM    278  HA  TYR A  14     -30.272   5.569   1.036  1.00  0.00           H
ATOM    279 1HB  TYR A  14     -30.051   7.465  -0.534  1.00  0.00           H
ATOM    280 2HB  TYR A  14     -28.313   7.475  -0.260  1.00  0.00           H
ATOM    281 1HD  TYR A  14     -31.315   7.327   1.970  1.00  0.00           H
ATOM    282 2HD  TYR A  14     -27.652   9.268   1.018  1.00  0.00           H
ATOM    283 1HE  TYR A  14     -31.628   8.841   3.882  1.00  0.00           H
ATOM    284 2HE  TYR A  14     -27.953  10.788   2.929  1.00  0.00           H
ATOM    285  HH  TYR A  14     -30.231  10.247   5.366  1.00  0.00           H
ATOM    286  N   LEU A  15     -30.118   3.966  -0.843  1.00  0.00           N
ATOM    287  CA  LEU A  15     -30.112   3.075  -1.997  1.00  0.00           C
ATOM    288  C   LEU A  15     -31.322   3.333  -2.890  1.00  0.00           C
ATOM    289  O   LEU A  15     -32.030   4.325  -2.720  1.00  0.00           O
ATOM    290  CB  LEU A  15     -30.100   1.615  -1.539  1.00  0.00           C
ATOM    291  CG  LEU A  15     -29.168   0.695  -2.328  1.00  0.00           C
ATOM    292  CD1 LEU A  15     -27.746   0.794  -1.796  1.00  0.00           C
ATOM    293  CD2 LEU A  15     -29.663  -0.741  -2.271  1.00  0.00           C
ATOM    294  QB  LEU A  15     -30.453   1.407  -1.059  1.00  0.00           Q
ATOM    295  QD1 LEU A  15     -27.409   0.816  -1.670  1.00  0.00           Q
ATOM    296  QD2 LEU A  15     -29.781  -1.082  -2.257  1.00  0.00           Q
ATOM    297  QQD LEU A  15     -28.595  -0.133  -1.964  1.00  0.00           Q
ATOM    298  H   LEU A  15     -30.817   3.865  -0.164  1.00  0.00           H
ATOM    299  HA  LEU A  15     -29.213   3.272  -2.562  1.00  0.00           H
ATOM    300 1HB  LEU A  15     -31.104   1.225  -1.617  1.00  0.00           H
ATOM    301 2HB  LEU A  15     -29.803   1.589  -0.500  1.00  0.00           H
ATOM    302  HG  LEU A  15     -29.158   1.006  -3.363  1.00  0.00           H
ATOM    303 1HD1 LEU A  15     -27.767   1.136  -0.773  1.00  0.00           H
ATOM    304 2HD1 LEU A  15     -27.183   1.491  -2.399  1.00  0.00           H
ATOM    305 3HD1 LEU A  15     -27.276  -0.179  -1.840  1.00  0.00           H
ATOM    306 1HD2 LEU A  15     -29.272  -1.292  -3.113  1.00  0.00           H
ATOM    307 2HD2 LEU A  15     -30.743  -0.752  -2.305  1.00  0.00           H
ATOM    308 3HD2 LEU A  15     -29.329  -1.201  -1.352  1.00  0.00           H
ATOM    309  N   ALA A  16     -31.551   2.436  -3.842  1.00  0.00           N
ATOM    310  CA  ALA A  16     -32.676   2.567  -4.762  1.00  0.00           C
ATOM    311  C   ALA A  16     -33.874   1.756  -4.282  1.00  0.00           C
ATOM    312  O   ALA A  16     -33.816   0.528  -4.207  1.00  0.00           O
ATOM    313  CB  ALA A  16     -32.266   2.131  -6.160  1.00  0.00           C
ATOM    314  QB  ALA A  16     -32.169   2.027  -6.491  1.00  0.00           Q
ATOM    315  H   ALA A  16     -30.952   1.666  -3.928  1.00  0.00           H
ATOM    316  HA  ALA A  16     -32.952   3.610  -4.802  1.00  0.00           H
ATOM    317 1HB  ALA A  16     -32.170   1.056  -6.188  1.00  0.00           H
ATOM    318 2HB  ALA A  16     -31.320   2.583  -6.416  1.00  0.00           H
ATOM    319 3HB  ALA A  16     -33.018   2.442  -6.869  1.00  0.00           H
ATOM    320  N   GLN A  17     -34.960   2.450  -3.958  1.00  0.00           N
ATOM    321  CA  GLN A  17     -36.175   1.794  -3.487  1.00  0.00           C
ATOM    322  C   GLN A  17     -37.399   2.310  -4.237  1.00  0.00           C
ATOM    323  O   GLN A  17     -37.448   3.473  -4.637  1.00  0.00           O
ATOM    324  CB  GLN A  17     -36.349   2.021  -1.984  1.00  0.00           C
ATOM    325  CG  GLN A  17     -35.576   1.032  -1.124  1.00  0.00           C
ATOM    326  CD  GLN A  17     -36.141  -0.372  -1.199  1.00  0.00           C
ATOM    327  NE2 GLN A  17     -37.193  -0.628  -0.432  1.00  0.00           N
ATOM    328  OE1 GLN A  17     -35.637  -1.217  -1.938  1.00  0.00           O
ATOM    329  QB  GLN A  17     -36.705   2.476  -1.739  1.00  0.00           Q
ATOM    330  QE2 GLN A  17     -37.560  -0.717  -0.163  1.00  0.00           Q
ATOM    331  QG  GLN A  17     -35.081   1.188  -0.779  1.00  0.00           Q
ATOM    332  H   GLN A  17     -34.945   3.427  -4.039  1.00  0.00           H
ATOM    333  HA  GLN A  17     -36.072   0.736  -3.672  1.00  0.00           H
ATOM    334 1HB  GLN A  17     -37.398   1.933  -1.738  1.00  0.00           H
ATOM    335 2HB  GLN A  17     -36.013   3.018  -1.740  1.00  0.00           H
ATOM    336 1HG  GLN A  17     -35.610   1.366  -0.098  1.00  0.00           H
ATOM    337 2HG  GLN A  17     -34.550   1.011  -1.460  1.00  0.00           H
ATOM    338 1HE2 GLN A  17     -37.542   0.094   0.132  1.00  0.00           H
ATOM    339 2HE2 GLN A  17     -37.579  -1.528  -0.461  1.00  0.00           H
ATOM    340  N   PRO A  18     -38.412   1.447  -4.438  1.00  0.00           N
ATOM    341  CA  PRO A  18     -39.640   1.823  -5.145  1.00  0.00           C
ATOM    342  C   PRO A  18     -40.525   2.749  -4.317  1.00  0.00           C
ATOM    343  O   PRO A  18     -40.098   3.275  -3.289  1.00  0.00           O
ATOM    344  CB  PRO A  18     -40.337   0.482  -5.376  1.00  0.00           C
ATOM    345  CG  PRO A  18     -39.850  -0.392  -4.273  1.00  0.00           C
ATOM    346  CD  PRO A  18     -38.436   0.041  -3.994  1.00  0.00           C
ATOM    347  QB  PRO A  18     -40.733   0.353  -5.837  1.00  0.00           Q
ATOM    348  QD  PRO A  18     -37.981  -0.295  -3.752  1.00  0.00           Q
ATOM    349  QG  PRO A  18     -40.168  -0.837  -3.990  1.00  0.00           Q
ATOM    350  HA  PRO A  18     -39.422   2.288  -6.095  1.00  0.00           H
ATOM    351 1HB  PRO A  18     -40.058   0.089  -6.342  1.00  0.00           H
ATOM    352 2HB  PRO A  18     -41.408   0.618  -5.331  1.00  0.00           H
ATOM    353 1HG  PRO A  18     -39.872  -1.424  -4.585  1.00  0.00           H
ATOM    354 2HG  PRO A  18     -40.465  -0.250  -3.396  1.00  0.00           H
ATOM    355 1HD  PRO A  18     -37.740  -0.556  -4.565  1.00  0.00           H
ATOM    356 2HD  PRO A  18     -38.221  -0.034  -2.939  1.00  0.00           H
ATOM    357  N   SER A  19     -41.757   2.944  -4.772  1.00  0.00           N
ATOM    358  CA  SER A  19     -42.704   3.807  -4.074  1.00  0.00           C
ATOM    359  C   SER A  19     -43.934   3.020  -3.633  1.00  0.00           C
ATOM    360  O   SER A  19     -43.964   1.792  -3.728  1.00  0.00           O
ATOM    361  CB  SER A  19     -43.125   4.971  -4.973  1.00  0.00           C
ATOM    362  OG  SER A  19     -41.994   5.627  -5.521  1.00  0.00           O
ATOM    363  QB  SER A  19     -43.713   5.139  -5.087  1.00  0.00           Q
ATOM    364  H   SER A  19     -42.038   2.497  -5.598  1.00  0.00           H
ATOM    365  HA  SER A  19     -42.210   4.200  -3.199  1.00  0.00           H
ATOM    366 1HB  SER A  19     -43.693   5.682  -4.393  1.00  0.00           H
ATOM    367 2HB  SER A  19     -43.734   4.596  -5.782  1.00  0.00           H
ATOM    368  HG  SER A  19     -42.218   6.538  -5.721  1.00  0.00           H
ATOM    369  N   GLY A  20     -44.945   3.733  -3.150  1.00  0.00           N
ATOM    370  CA  GLY A  20     -46.163   3.084  -2.702  1.00  0.00           C
ATOM    371  C   GLY A  20     -47.358   4.016  -2.724  1.00  0.00           C
ATOM    372  O   GLY A  20     -47.452   4.939  -1.916  1.00  0.00           O
ATOM    373  QA  GLY A  20     -46.191   2.485  -2.518  1.00  0.00           Q
ATOM    374  H   GLY A  20     -44.864   4.709  -3.097  1.00  0.00           H
ATOM    375 1HA  GLY A  20     -46.017   2.729  -1.691  1.00  0.00           H
ATOM    376 2HA  GLY A  20     -46.366   2.240  -3.344  1.00  0.00           H
ATOM    377  N   ASN A  21     -48.278   3.773  -3.654  1.00  0.00           N
ATOM    378  CA  ASN A  21     -49.474   4.597  -3.780  1.00  0.00           C
ATOM    379  C   ASN A  21     -50.395   4.056  -4.870  1.00  0.00           C
ATOM    380  O   ASN A  21     -50.004   3.192  -5.654  1.00  0.00           O
ATOM    381  CB  ASN A  21     -49.091   6.045  -4.093  1.00  0.00           C
ATOM    382  CG  ASN A  21     -50.161   7.030  -3.663  1.00  0.00           C
ATOM    383  ND2 ASN A  21     -50.559   6.959  -2.398  1.00  0.00           N
ATOM    384  OD1 ASN A  21     -50.623   7.848  -4.460  1.00  0.00           O
ATOM    385  QB  ASN A  21     -48.556   6.219  -4.365  1.00  0.00           Q
ATOM    386  QD2 ASN A  21     -50.697   6.934  -1.957  1.00  0.00           Q
ATOM    387  H   ASN A  21     -48.147   3.022  -4.270  1.00  0.00           H
ATOM    388  HA  ASN A  21     -49.997   4.568  -2.836  1.00  0.00           H
ATOM    389 1HB  ASN A  21     -48.937   6.148  -5.156  1.00  0.00           H
ATOM    390 2HB  ASN A  21     -48.176   6.288  -3.574  1.00  0.00           H
ATOM    391 1HD2 ASN A  21     -50.146   6.284  -1.821  1.00  0.00           H
ATOM    392 2HD2 ASN A  21     -51.249   7.584  -2.094  1.00  0.00           H
ATOM    393  N   THR A  22     -51.620   4.571  -4.911  1.00  0.00           N
ATOM    394  CA  THR A  22     -52.596   4.141  -5.904  1.00  0.00           C
ATOM    395  C   THR A  22     -53.344   5.334  -6.486  1.00  0.00           C
ATOM    396  O   THR A  22     -54.481   5.615  -6.104  1.00  0.00           O
ATOM    397  CB  THR A  22     -53.588   3.156  -5.281  1.00  0.00           C
ATOM    398  CG2 THR A  22     -53.153   1.712  -5.403  1.00  0.00           C
ATOM    399  OG1 THR A  22     -53.773   3.435  -3.904  1.00  0.00           O
ATOM    400  QG2 THR A  22     -53.050   1.368  -5.432  1.00  0.00           Q
ATOM    401  H   THR A  22     -51.872   5.258  -4.259  1.00  0.00           H
ATOM    402  HA  THR A  22     -52.062   3.643  -6.700  1.00  0.00           H
ATOM    403  HB  THR A  22     -54.541   3.258  -5.780  1.00  0.00           H
ATOM    404 1HG  THR A  22     -54.703   3.597  -3.733  1.00  0.00           H
ATOM    405 1HG2 THR A  22     -53.964   1.065  -5.100  1.00  0.00           H
ATOM    406 2HG2 THR A  22     -52.298   1.538  -4.768  1.00  0.00           H
ATOM    407 3HG2 THR A  22     -52.889   1.500  -6.428  1.00  0.00           H
ATOM    408  N   SER A  23     -52.700   6.037  -7.412  1.00  0.00           N
ATOM    409  CA  SER A  23     -53.304   7.203  -8.047  1.00  0.00           C
ATOM    410  C   SER A  23     -52.388   7.771  -9.124  1.00  0.00           C
ATOM    411  O   SER A  23     -51.638   8.717  -8.880  1.00  0.00           O
ATOM    412  CB  SER A  23     -53.610   8.276  -7.002  1.00  0.00           C
ATOM    413  OG  SER A  23     -54.174   9.429  -7.604  1.00  0.00           O
ATOM    414  QB  SER A  23     -53.503   8.221  -6.390  1.00  0.00           Q
ATOM    415  H   SER A  23     -51.796   5.764  -7.676  1.00  0.00           H
ATOM    416  HA  SER A  23     -54.229   6.886  -8.507  1.00  0.00           H
ATOM    417 1HB  SER A  23     -52.697   8.558  -6.500  1.00  0.00           H
ATOM    418 2HB  SER A  23     -54.311   7.885  -6.279  1.00  0.00           H
ATOM    419  HG  SER A  23     -54.246  10.129  -6.952  1.00  0.00           H
ATOM    420  N   SER A  24     -52.453   7.189 -10.318  1.00  0.00           N
ATOM    421  CA  SER A  24     -51.629   7.638 -11.434  1.00  0.00           C
ATOM    422  C   SER A  24     -52.239   7.217 -12.765  1.00  0.00           C
ATOM    423  O   SER A  24     -52.635   6.064 -12.941  1.00  0.00           O
ATOM    424  CB  SER A  24     -50.211   7.076 -11.309  1.00  0.00           C
ATOM    425  OG  SER A  24     -49.487   7.241 -12.514  1.00  0.00           O
ATOM    426  QB  SER A  24     -49.978   6.807 -10.796  1.00  0.00           Q
ATOM    427  H   SER A  24     -53.069   6.440 -10.451  1.00  0.00           H
ATOM    428  HA  SER A  24     -51.582   8.717 -11.398  1.00  0.00           H
ATOM    429 1HB  SER A  24     -50.266   6.021 -11.075  1.00  0.00           H
ATOM    430 2HB  SER A  24     -49.690   7.592 -10.515  1.00  0.00           H
ATOM    431  HG  SER A  24     -49.748   6.560 -13.140  1.00  0.00           H
ATOM    432  N   SER A  25     -52.312   8.156 -13.702  1.00  0.00           N
ATOM    433  CA  SER A  25     -52.875   7.882 -15.019  1.00  0.00           C
ATOM    434  C   SER A  25     -52.582   9.026 -15.985  1.00  0.00           C
ATOM    435  O   SER A  25     -53.404   9.352 -16.843  1.00  0.00           O
ATOM    436  CB  SER A  25     -54.384   7.659 -14.915  1.00  0.00           C
ATOM    437  OG  SER A  25     -54.676   6.399 -14.335  1.00  0.00           O
ATOM    438  QB  SER A  25     -54.820   8.064 -15.102  1.00  0.00           Q
ATOM    439  H   SER A  25     -51.979   9.057 -13.503  1.00  0.00           H
ATOM    440  HA  SER A  25     -52.412   6.982 -15.396  1.00  0.00           H
ATOM    441 1HB  SER A  25     -54.820   7.696 -15.903  1.00  0.00           H
ATOM    442 2HB  SER A  25     -54.819   8.433 -14.301  1.00  0.00           H
ATOM    443  HG  SER A  25     -55.592   6.173 -14.504  1.00  0.00           H
ATOM    444  N   ALA A  26     -51.410   9.633 -15.838  1.00  0.00           N
ATOM    445  CA  ALA A  26     -51.009  10.741 -16.697  1.00  0.00           C
ATOM    446  C   ALA A  26     -49.500  10.949 -16.658  1.00  0.00           C
ATOM    447  O   ALA A  26     -48.809  10.742 -17.656  1.00  0.00           O
ATOM    448  CB  ALA A  26     -51.731  12.015 -16.284  1.00  0.00           C
ATOM    449  QB  ALA A  26     -51.901  12.316 -16.186  1.00  0.00           Q
ATOM    450  H   ALA A  26     -50.798   9.328 -15.136  1.00  0.00           H
ATOM    451  HA  ALA A  26     -51.304  10.501 -17.710  1.00  0.00           H
ATOM    452 1HB  ALA A  26     -51.283  12.860 -16.786  1.00  0.00           H
ATOM    453 2HB  ALA A  26     -51.646  12.146 -15.215  1.00  0.00           H
ATOM    454 3HB  ALA A  26     -52.773  11.944 -16.557  1.00  0.00           H
ATOM    455  N   LEU A  27     -48.995  11.359 -15.500  1.00  0.00           N
ATOM    456  CA  LEU A  27     -47.565  11.594 -15.331  1.00  0.00           C
ATOM    457  C   LEU A  27     -46.930  10.501 -14.476  1.00  0.00           C
ATOM    458  O   LEU A  27     -47.606   9.568 -14.043  1.00  0.00           O
ATOM    459  CB  LEU A  27     -47.324  12.963 -14.690  1.00  0.00           C
ATOM    460  CG  LEU A  27     -47.466  14.155 -15.638  1.00  0.00           C
ATOM    461  CD1 LEU A  27     -48.821  14.129 -16.329  1.00  0.00           C
ATOM    462  CD2 LEU A  27     -47.277  15.461 -14.881  1.00  0.00           C
ATOM    463  QB  LEU A  27     -47.178  13.031 -14.081  1.00  0.00           Q
ATOM    464  QD1 LEU A  27     -49.141  14.123 -16.494  1.00  0.00           Q
ATOM    465  QD2 LEU A  27     -47.232  15.770 -14.701  1.00  0.00           Q
ATOM    466  QQD LEU A  27     -48.187  14.946 -15.598  1.00  0.00           Q
ATOM    467  H   LEU A  27     -49.595  11.506 -14.741  1.00  0.00           H
ATOM    468  HA  LEU A  27     -47.108  11.579 -16.309  1.00  0.00           H
ATOM    469 1HB  LEU A  27     -46.325  12.975 -14.281  1.00  0.00           H
ATOM    470 2HB  LEU A  27     -48.029  13.086 -13.881  1.00  0.00           H
ATOM    471  HG  LEU A  27     -46.701  14.094 -16.399  1.00  0.00           H
ATOM    472 1HD1 LEU A  27     -49.552  13.680 -15.672  1.00  0.00           H
ATOM    473 2HD1 LEU A  27     -48.750  13.550 -17.239  1.00  0.00           H
ATOM    474 3HD1 LEU A  27     -49.123  15.139 -16.569  1.00  0.00           H
ATOM    475 1HD2 LEU A  27     -47.547  15.319 -13.845  1.00  0.00           H
ATOM    476 2HD2 LEU A  27     -47.906  16.223 -15.316  1.00  0.00           H
ATOM    477 3HD2 LEU A  27     -46.244  15.767 -14.945  1.00  0.00           H
ATOM    478  N   MET A  28     -45.630  10.626 -14.237  1.00  0.00           N
ATOM    479  CA  MET A  28     -44.904   9.650 -13.433  1.00  0.00           C
ATOM    480  C   MET A  28     -44.546  10.227 -12.067  1.00  0.00           C
ATOM    481  O   MET A  28     -44.949  11.339 -11.727  1.00  0.00           O
ATOM    482  CB  MET A  28     -43.634   9.202 -14.159  1.00  0.00           C
ATOM    483  CG  MET A  28     -42.630  10.322 -14.375  1.00  0.00           C
ATOM    484  SD  MET A  28     -41.337   9.879 -15.551  1.00  0.00           S
ATOM    485  CE  MET A  28     -42.138  10.281 -17.103  1.00  0.00           C
ATOM    486  QB  MET A  28     -43.532   8.614 -14.351  1.00  0.00           Q
ATOM    487  QE  MET A  28     -42.300  10.362 -17.413  1.00  0.00           Q
ATOM    488  QG  MET A  28     -42.662  10.876 -14.088  1.00  0.00           Q
ATOM    489  H   MET A  28     -45.146  11.393 -14.607  1.00  0.00           H
ATOM    490  HA  MET A  28     -45.546   8.794 -13.289  1.00  0.00           H
ATOM    491 1HB  MET A  28     -43.907   8.802 -15.125  1.00  0.00           H
ATOM    492 2HB  MET A  28     -43.156   8.426 -13.579  1.00  0.00           H
ATOM    493 1HG  MET A  28     -42.170  10.562 -13.428  1.00  0.00           H
ATOM    494 2HG  MET A  28     -43.154  11.190 -14.748  1.00  0.00           H
ATOM    495 1HE  MET A  28     -41.412  10.693 -17.786  1.00  0.00           H
ATOM    496 2HE  MET A  28     -42.919  11.007 -16.928  1.00  0.00           H
ATOM    497 3HE  MET A  28     -42.569   9.387 -17.527  1.00  0.00           H
ATOM    498  N   GLN A  29     -43.784   9.464 -11.289  1.00  0.00           N
ATOM    499  CA  GLN A  29     -43.371   9.900  -9.961  1.00  0.00           C
ATOM    500  C   GLN A  29     -41.873   9.694  -9.761  1.00  0.00           C
ATOM    501  O   GLN A  29     -41.166   9.281 -10.680  1.00  0.00           O
ATOM    502  CB  GLN A  29     -44.151   9.141  -8.885  1.00  0.00           C
ATOM    503  CG  GLN A  29     -43.962   7.634  -8.948  1.00  0.00           C
ATOM    504  CD  GLN A  29     -45.022   6.949  -9.790  1.00  0.00           C
ATOM    505  NE2 GLN A  29     -44.596   6.010 -10.626  1.00  0.00           N
ATOM    506  OE1 GLN A  29     -46.208   7.260  -9.690  1.00  0.00           O
ATOM    507  QB  GLN A  29     -44.516   9.419  -8.457  1.00  0.00           Q
ATOM    508  QE2 GLN A  29     -44.447   5.682 -10.918  1.00  0.00           Q
ATOM    509  QG  GLN A  29     -43.501   7.329  -8.660  1.00  0.00           Q
ATOM    510  H   GLN A  29     -43.494   8.588 -11.615  1.00  0.00           H
ATOM    511  HA  GLN A  29     -43.591  10.954  -9.874  1.00  0.00           H
ATOM    512 1HB  GLN A  29     -45.203   9.355  -9.000  1.00  0.00           H
ATOM    513 2HB  GLN A  29     -43.828   9.482  -7.912  1.00  0.00           H
ATOM    514 1HG  GLN A  29     -44.008   7.237  -7.944  1.00  0.00           H
ATOM    515 2HG  GLN A  29     -42.993   7.423  -9.374  1.00  0.00           H
ATOM    516 1HE2 GLN A  29     -43.636   5.813 -10.652  1.00  0.00           H
ATOM    517 2HE2 GLN A  29     -45.259   5.551 -11.184  1.00  0.00           H
ATOM    518  N   GLY A  30     -41.397   9.982  -8.554  1.00  0.00           N
ATOM    519  CA  GLY A  30     -39.986   9.820  -8.255  1.00  0.00           C
ATOM    520  C   GLY A  30     -39.682   8.494  -7.588  1.00  0.00           C
ATOM    521  O   GLY A  30     -40.394   7.510  -7.792  1.00  0.00           O
ATOM    522  QA  GLY A  30     -39.549  10.252  -8.389  1.00  0.00           Q
ATOM    523  H   GLY A  30     -42.009  10.306  -7.860  1.00  0.00           H
ATOM    524 1HA  GLY A  30     -39.674  10.621  -7.602  1.00  0.00           H
ATOM    525 2HA  GLY A  30     -39.425   9.884  -9.177  1.00  0.00           H
ATOM    526  N   GLN A  31     -38.622   8.467  -6.786  1.00  0.00           N
ATOM    527  CA  GLN A  31     -38.225   7.251  -6.086  1.00  0.00           C
ATOM    528  C   GLN A  31     -38.025   7.520  -4.599  1.00  0.00           C
ATOM    529  O   GLN A  31     -38.202   8.646  -4.132  1.00  0.00           O
ATOM    530  CB  GLN A  31     -36.937   6.686  -6.690  1.00  0.00           C
ATOM    531  CG  GLN A  31     -37.140   6.031  -8.047  1.00  0.00           C
ATOM    532  CD  GLN A  31     -37.557   7.023  -9.116  1.00  0.00           C
ATOM    533  NE2 GLN A  31     -36.657   7.940  -9.455  1.00  0.00           N
ATOM    534  OE1 GLN A  31     -38.672   6.965  -9.632  1.00  0.00           O
ATOM    535  QB  GLN A  31     -36.378   6.719  -6.409  1.00  0.00           Q
ATOM    536  QE2 GLN A  31     -36.344   8.259  -9.573  1.00  0.00           Q
ATOM    537  QG  GLN A  31     -37.060   5.422  -8.154  1.00  0.00           Q
ATOM    538  H   GLN A  31     -38.095   9.282  -6.663  1.00  0.00           H
ATOM    539  HA  GLN A  31     -39.016   6.526  -6.205  1.00  0.00           H
ATOM    540 1HB  GLN A  31     -36.531   5.948  -6.015  1.00  0.00           H
ATOM    541 2HB  GLN A  31     -36.225   7.489  -6.804  1.00  0.00           H
ATOM    542 1HG  GLN A  31     -37.906   5.276  -7.958  1.00  0.00           H
ATOM    543 2HG  GLN A  31     -36.213   5.567  -8.350  1.00  0.00           H
ATOM    544 1HE2 GLN A  31     -35.788   7.925  -9.003  1.00  0.00           H
ATOM    545 2HE2 GLN A  31     -36.900   8.593 -10.144  1.00  0.00           H
ATOM    546  N   LYS A  32     -37.654   6.481  -3.858  1.00  0.00           N
ATOM    547  CA  LYS A  32     -37.430   6.606  -2.421  1.00  0.00           C
ATOM    548  C   LYS A  32     -36.090   5.997  -2.025  1.00  0.00           C
ATOM    549  O   LYS A  32     -35.404   5.392  -2.848  1.00  0.00           O
ATOM    550  CB  LYS A  32     -38.562   5.928  -1.647  1.00  0.00           C
ATOM    551  CG  LYS A  32     -39.949   6.304  -2.143  1.00  0.00           C
ATOM    552  CD  LYS A  32     -40.221   7.788  -1.966  1.00  0.00           C
ATOM    553  CE  LYS A  32     -41.267   8.284  -2.950  1.00  0.00           C
ATOM    554  NZ  LYS A  32     -40.982   9.670  -3.413  1.00  0.00           N
ATOM    555  QB  LYS A  32     -38.470   5.531  -1.169  1.00  0.00           Q
ATOM    556  QD  LYS A  32     -39.938   8.149  -1.543  1.00  0.00           Q
ATOM    557  QE  LYS A  32     -41.757   7.945  -3.137  1.00  0.00           Q
ATOM    558  QG  LYS A  32     -40.355   5.899  -2.387  1.00  0.00           Q
ATOM    559  QZ  LYS A  32     -40.913  10.003  -3.525  1.00  0.00           Q
ATOM    560  H   LYS A  32     -37.529   5.609  -4.287  1.00  0.00           H
ATOM    561  HA  LYS A  32     -37.421   7.657  -2.178  1.00  0.00           H
ATOM    562 1HB  LYS A  32     -38.488   6.205  -0.606  1.00  0.00           H
ATOM    563 2HB  LYS A  32     -38.450   4.856  -1.733  1.00  0.00           H
ATOM    564 1HG  LYS A  32     -40.684   5.743  -1.583  1.00  0.00           H
ATOM    565 2HG  LYS A  32     -40.025   6.056  -3.190  1.00  0.00           H
ATOM    566 1HD  LYS A  32     -39.302   8.333  -2.125  1.00  0.00           H
ATOM    567 2HD  LYS A  32     -40.574   7.962  -0.962  1.00  0.00           H
ATOM    568 1HE  LYS A  32     -42.233   8.266  -2.468  1.00  0.00           H
ATOM    569 2HE  LYS A  32     -41.281   7.624  -3.805  1.00  0.00           H
ATOM    570 1HZ  LYS A  32     -41.065  10.337  -2.619  1.00  0.00           H
ATOM    571 2HZ  LYS A  32     -41.657   9.946  -4.154  1.00  0.00           H
ATOM    572 3HZ  LYS A  32     -40.017   9.726  -3.800  1.00  0.00           H
ATOM    573  N   TPO A  33     -35.754   6.175  -0.756  1.00  0.00           N
ATOM    574  CA  TPO A  33     -34.470   5.636  -0.216  1.00  0.00           C
ATOM    575  C   TPO A  33     -34.400   5.924   1.270  1.00  0.00           C
ATOM    576  O   TPO A  33     -33.825   6.917   1.713  1.00  0.00           O
ATOM    577  CB  TPO A  33     -33.264   6.053  -1.129  1.00  0.00           C
ATOM    578  CG2 TPO A  33     -33.099   7.578  -1.273  1.00  0.00           C
ATOM    579  OG1 TPO A  33     -32.019   5.556  -0.562  1.00  0.00           O
ATOM    580  PS  TPO A  33     -30.539   5.772  -1.200  1.00  0.00           P
ATOM    581  OPA TPO A  33     -30.456   5.158  -2.601  1.00  0.00           O
ATOM    582  OPB TPO A  33     -29.496   5.097  -0.305  1.00  0.00           O
ATOM    583  OPC TPO A  33     -30.204   7.266  -1.288  1.00  0.00           O
ATOM    584  QG2 TPO A  33     -33.051   7.970  -1.313  1.00  0.00           Q
ATOM    585  H   TPO A  33     -36.252   6.659  -0.002  1.00  0.00           H
ATOM    586  HA  TPO A  33     -34.524   4.537  -0.296  1.00  0.00           H
ATOM    587  HB  TPO A  33     -33.420   5.611  -2.135  1.00  0.00           H
ATOM    588 1HG2 TPO A  33     -32.240   7.818  -1.924  1.00  0.00           H
ATOM    589 2HG2 TPO A  33     -33.998   8.040  -1.719  1.00  0.00           H
ATOM    590 3HG2 TPO A  33     -32.916   8.050  -0.294  1.00  0.00           H
ATOM    591  N   PRO A  34     -35.004   5.034   2.077  1.00  0.00           N
ATOM    592  CA  PRO A  34     -35.020   5.177   3.536  1.00  0.00           C
ATOM    593  C   PRO A  34     -33.630   5.033   4.149  1.00  0.00           C
ATOM    594  O   PRO A  34     -33.193   5.882   4.924  1.00  0.00           O
ATOM    595  CB  PRO A  34     -35.933   4.039   4.003  1.00  0.00           C
ATOM    596  CG  PRO A  34     -35.894   3.037   2.900  1.00  0.00           C
ATOM    597  CD  PRO A  34     -35.715   3.821   1.631  1.00  0.00           C
ATOM    598  QB  PRO A  34     -36.243   4.021   4.541  1.00  0.00           Q
ATOM    599  QD  PRO A  34     -35.896   3.668   1.064  1.00  0.00           Q
ATOM    600  QG  PRO A  34     -35.943   2.425   2.959  1.00  0.00           Q
ATOM    601  HA  PRO A  34     -35.444   6.125   3.834  1.00  0.00           H
ATOM    602 1HB  PRO A  34     -36.932   4.417   4.157  1.00  0.00           H
ATOM    603 2HB  PRO A  34     -35.553   3.625   4.926  1.00  0.00           H
ATOM    604 1HG  PRO A  34     -36.824   2.487   2.872  1.00  0.00           H
ATOM    605 2HG  PRO A  34     -35.063   2.362   3.045  1.00  0.00           H
ATOM    606 1HD  PRO A  34     -36.674   4.073   1.204  1.00  0.00           H
ATOM    607 2HD  PRO A  34     -35.119   3.264   0.923  1.00  0.00           H
ATOM    608  N   GLN A  35     -32.942   3.951   3.797  1.00  0.00           N
ATOM    609  CA  GLN A  35     -31.602   3.694   4.314  1.00  0.00           C
ATOM    610  C   GLN A  35     -31.042   2.389   3.757  1.00  0.00           C
ATOM    611  O   GLN A  35     -31.613   1.800   2.838  1.00  0.00           O
ATOM    612  CB  GLN A  35     -31.620   3.645   5.843  1.00  0.00           C
ATOM    613  CG  GLN A  35     -30.407   4.295   6.488  1.00  0.00           C
ATOM    614  CD  GLN A  35     -30.681   5.712   6.952  1.00  0.00           C
ATOM    615  NE2 GLN A  35     -30.544   6.668   6.041  1.00  0.00           N
ATOM    616  OE1 GLN A  35     -31.012   5.943   8.114  1.00  0.00           O
ATOM    617  QB  GLN A  35     -32.081   3.383   6.178  1.00  0.00           Q
ATOM    618  QE2 GLN A  35     -30.497   7.002   5.724  1.00  0.00           Q
ATOM    619  QG  GLN A  35     -29.855   4.011   6.556  1.00  0.00           Q
ATOM    620  H   GLN A  35     -33.345   3.309   3.176  1.00  0.00           H
ATOM    621  HA  GLN A  35     -30.964   4.507   3.997  1.00  0.00           H
ATOM    622 1HB  GLN A  35     -31.658   2.611   6.158  1.00  0.00           H
ATOM    623 2HB  GLN A  35     -32.504   4.154   6.198  1.00  0.00           H
ATOM    624 1HG  GLN A  35     -29.601   4.317   5.769  1.00  0.00           H
ATOM    625 2HG  GLN A  35     -30.110   3.704   7.343  1.00  0.00           H
ATOM    626 1HE2 GLN A  35     -30.279   6.411   5.134  1.00  0.00           H
ATOM    627 2HE2 GLN A  35     -30.716   7.594   6.314  1.00  0.00           H
ATOM    628  N   LYS A  36     -29.926   1.940   4.321  1.00  0.00           N
ATOM    629  CA  LYS A  36     -29.291   0.703   3.883  1.00  0.00           C
ATOM    630  C   LYS A  36     -28.088   0.368   4.763  1.00  0.00           C
ATOM    631  O   LYS A  36     -27.319   1.253   5.137  1.00  0.00           O
ATOM    632  CB  LYS A  36     -28.851   0.821   2.422  1.00  0.00           C
ATOM    633  CG  LYS A  36     -28.537  -0.515   1.771  1.00  0.00           C
ATOM    634  CD  LYS A  36     -29.780  -1.381   1.644  1.00  0.00           C
ATOM    635  CE  LYS A  36     -29.466  -2.713   0.985  1.00  0.00           C
ATOM    636  NZ  LYS A  36     -29.273  -3.798   1.987  1.00  0.00           N
ATOM    637  QB  LYS A  36     -28.804   1.367   2.117  1.00  0.00           Q
ATOM    638  QD  LYS A  36     -30.346  -1.211   1.839  1.00  0.00           Q
ATOM    639  QE  LYS A  36     -29.425  -2.794   0.367  1.00  0.00           Q
ATOM    640  QG  LYS A  36     -27.970  -0.687   1.578  1.00  0.00           Q
ATOM    641  QZ  LYS A  36     -29.226  -4.059   2.227  1.00  0.00           Q
ATOM    642  H   LYS A  36     -29.519   2.453   5.051  1.00  0.00           H
ATOM    643  HA  LYS A  36     -30.019  -0.090   3.967  1.00  0.00           H
ATOM    644 1HB  LYS A  36     -27.967   1.437   2.374  1.00  0.00           H
ATOM    645 2HB  LYS A  36     -29.642   1.295   1.858  1.00  0.00           H
ATOM    646 1HG  LYS A  36     -27.805  -1.035   2.372  1.00  0.00           H
ATOM    647 2HG  LYS A  36     -28.134  -0.338   0.785  1.00  0.00           H
ATOM    648 1HD  LYS A  36     -30.512  -0.857   1.048  1.00  0.00           H
ATOM    649 2HD  LYS A  36     -30.180  -1.565   2.630  1.00  0.00           H
ATOM    650 1HE  LYS A  36     -28.563  -2.608   0.401  1.00  0.00           H
ATOM    651 2HE  LYS A  36     -30.286  -2.980   0.333  1.00  0.00           H
ATOM    652 1HZ  LYS A  36     -29.516  -4.719   1.568  1.00  0.00           H
ATOM    653 2HZ  LYS A  36     -29.882  -3.634   2.813  1.00  0.00           H
ATOM    654 3HZ  LYS A  36     -28.281  -3.822   2.299  1.00  0.00           H
ATOM    655  N   PRO A  37     -27.909  -0.921   5.111  1.00  0.00           N
ATOM    656  CA  PRO A  37     -26.790  -1.360   5.953  1.00  0.00           C
ATOM    657  C   PRO A  37     -25.443  -0.879   5.424  1.00  0.00           C
ATOM    658  O   PRO A  37     -25.378  -0.147   4.436  1.00  0.00           O
ATOM    659  CB  PRO A  37     -26.874  -2.886   5.890  1.00  0.00           C
ATOM    660  CG  PRO A  37     -28.304  -3.174   5.586  1.00  0.00           C
ATOM    661  CD  PRO A  37     -28.776  -2.045   4.713  1.00  0.00           C
ATOM    662  QB  PRO A  37     -26.401  -3.280   5.976  1.00  0.00           Q
ATOM    663  QD  PRO A  37     -29.225  -2.056   4.294  1.00  0.00           Q
ATOM    664  QG  PRO A  37     -28.629  -3.661   5.781  1.00  0.00           Q
ATOM    665  HA  PRO A  37     -26.911  -1.031   6.975  1.00  0.00           H
ATOM    666 1HB  PRO A  37     -26.581  -3.305   6.841  1.00  0.00           H
ATOM    667 2HB  PRO A  37     -26.222  -3.254   5.111  1.00  0.00           H
ATOM    668 1HG  PRO A  37     -28.874  -3.207   6.502  1.00  0.00           H
ATOM    669 2HG  PRO A  37     -28.384  -4.114   5.060  1.00  0.00           H
ATOM    670 1HD  PRO A  37     -29.813  -1.822   4.916  1.00  0.00           H
ATOM    671 2HD  PRO A  37     -28.637  -2.291   3.671  1.00  0.00           H
ATOM    672  N   SER A  38     -24.370  -1.294   6.089  1.00  0.00           N
ATOM    673  CA  SER A  38     -23.023  -0.907   5.686  1.00  0.00           C
ATOM    674  C   SER A  38     -21.993  -1.903   6.202  1.00  0.00           C
ATOM    675  O   SER A  38     -22.322  -2.817   6.957  1.00  0.00           O
ATOM    676  CB  SER A  38     -22.698   0.496   6.205  1.00  0.00           C
ATOM    677  OG  SER A  38     -22.341   0.462   7.576  1.00  0.00           O
ATOM    678  QB  SER A  38     -22.717   1.018   5.862  1.00  0.00           Q
ATOM    679  H   SER A  38     -24.486  -1.876   6.869  1.00  0.00           H
ATOM    680  HA  SER A  38     -22.991  -0.897   4.606  1.00  0.00           H
ATOM    681 1HB  SER A  38     -23.563   1.132   6.085  1.00  0.00           H
ATOM    682 2HB  SER A  38     -21.872   0.903   5.641  1.00  0.00           H
ATOM    683  HG  SER A  38     -22.973  -0.076   8.058  1.00  0.00           H
ATOM    684  N   GLN A  39     -20.742  -1.723   5.788  1.00  0.00           N
ATOM    685  CA  GLN A  39     -19.662  -2.608   6.209  1.00  0.00           C
ATOM    686  C   GLN A  39     -18.400  -1.813   6.526  1.00  0.00           C
ATOM    687  O   GLN A  39     -18.393  -0.584   6.453  1.00  0.00           O
ATOM    688  CB  GLN A  39     -19.369  -3.642   5.120  1.00  0.00           C
ATOM    689  CG  GLN A  39     -18.860  -3.032   3.823  1.00  0.00           C
ATOM    690  CD  GLN A  39     -19.932  -2.956   2.755  1.00  0.00           C
ATOM    691  NE2 GLN A  39     -19.698  -2.133   1.740  1.00  0.00           N
ATOM    692  OE1 GLN A  39     -20.958  -3.631   2.839  1.00  0.00           O
ATOM    693  QB  GLN A  39     -19.449  -4.259   5.194  1.00  0.00           Q
ATOM    694  QE2 GLN A  39     -19.617  -1.845   1.385  1.00  0.00           Q
ATOM    695  QG  GLN A  39     -18.274  -2.835   3.739  1.00  0.00           Q
ATOM    696  H   GLN A  39     -20.542  -0.977   5.185  1.00  0.00           H
ATOM    697  HA  GLN A  39     -19.983  -3.121   7.102  1.00  0.00           H
ATOM    698 1HB  GLN A  39     -20.275  -4.188   4.903  1.00  0.00           H
ATOM    699 2HB  GLN A  39     -18.621  -4.331   5.486  1.00  0.00           H
ATOM    700 1HG  GLN A  39     -18.045  -3.635   3.453  1.00  0.00           H
ATOM    701 2HG  GLN A  39     -18.503  -2.033   4.025  1.00  0.00           H
ATOM    702 1HE2 GLN A  39     -18.859  -1.626   1.738  1.00  0.00           H
ATOM    703 2HE2 GLN A  39     -20.375  -2.063   1.034  1.00  0.00           H
ATOM    704  N   ASN A  40     -17.333  -2.522   6.876  1.00  0.00           N
ATOM    705  CA  ASN A  40     -16.063  -1.884   7.204  1.00  0.00           C
ATOM    706  C   ASN A  40     -14.985  -2.925   7.483  1.00  0.00           C
ATOM    707  O   ASN A  40     -15.040  -3.639   8.484  1.00  0.00           O
ATOM    708  CB  ASN A  40     -16.229  -0.967   8.416  1.00  0.00           C
ATOM    709  CG  ASN A  40     -15.114   0.055   8.527  1.00  0.00           C
ATOM    710  ND2 ASN A  40     -13.936  -0.397   8.941  1.00  0.00           N
ATOM    711  OD1 ASN A  40     -15.309   1.236   8.240  1.00  0.00           O
ATOM    712  QB  ASN A  40     -16.700  -1.004   8.826  1.00  0.00           Q
ATOM    713  QD2 ASN A  40     -13.526  -0.554   9.085  1.00  0.00           Q
ATOM    714  H   ASN A  40     -17.400  -3.500   6.915  1.00  0.00           H
ATOM    715  HA  ASN A  40     -15.763  -1.291   6.354  1.00  0.00           H
ATOM    716 1HB  ASN A  40     -16.232  -1.567   9.316  1.00  0.00           H
ATOM    717 2HB  ASN A  40     -17.167  -0.441   8.337  1.00  0.00           H
ATOM    718 1HD2 ASN A  40     -13.853  -1.350   9.151  1.00  0.00           H
ATOM    719 2HD2 ASN A  40     -13.197   0.243   9.021  1.00  0.00           H
ATOM    720  N   LEU A  41     -14.003  -3.008   6.589  1.00  0.00           N
ATOM    721  CA  LEU A  41     -12.911  -3.963   6.740  1.00  0.00           C
ATOM    722  C   LEU A  41     -11.683  -3.513   5.955  1.00  0.00           C
ATOM    723  O   LEU A  41     -11.783  -3.150   4.782  1.00  0.00           O
ATOM    724  CB  LEU A  41     -13.352  -5.351   6.268  1.00  0.00           C
ATOM    725  CG  LEU A  41     -14.042  -6.206   7.331  1.00  0.00           C
ATOM    726  CD1 LEU A  41     -14.401  -7.571   6.766  1.00  0.00           C
ATOM    727  CD2 LEU A  41     -13.153  -6.351   8.556  1.00  0.00           C
ATOM    728  QB  LEU A  41     -13.255  -5.555   5.679  1.00  0.00           Q
ATOM    729  QD1 LEU A  41     -14.485  -7.895   6.632  1.00  0.00           Q
ATOM    730  QD2 LEU A  41     -12.942  -6.386   8.848  1.00  0.00           Q
ATOM    731  QQD LEU A  41     -13.714  -7.141   7.739  1.00  0.00           Q
ATOM    732  H   LEU A  41     -14.014  -2.412   5.812  1.00  0.00           H
ATOM    733  HA  LEU A  41     -12.656  -4.012   7.788  1.00  0.00           H
ATOM    734 1HB  LEU A  41     -12.479  -5.883   5.921  1.00  0.00           H
ATOM    735 2HB  LEU A  41     -14.031  -5.226   5.438  1.00  0.00           H
ATOM    736  HG  LEU A  41     -14.957  -5.721   7.636  1.00  0.00           H
ATOM    737 1HD1 LEU A  41     -15.078  -7.450   5.933  1.00  0.00           H
ATOM    738 2HD1 LEU A  41     -14.875  -8.166   7.533  1.00  0.00           H
ATOM    739 3HD1 LEU A  41     -13.502  -8.069   6.430  1.00  0.00           H
ATOM    740 1HD2 LEU A  41     -13.404  -7.263   9.079  1.00  0.00           H
ATOM    741 2HD2 LEU A  41     -13.304  -5.507   9.214  1.00  0.00           H
ATOM    742 3HD2 LEU A  41     -12.118  -6.387   8.249  1.00  0.00           H
ATOM    743  N   VAL A  42     -10.528  -3.537   6.609  1.00  0.00           N
ATOM    744  CA  VAL A  42      -9.281  -3.132   5.972  1.00  0.00           C
ATOM    745  C   VAL A  42      -8.098  -3.294   6.927  1.00  0.00           C
ATOM    746  O   VAL A  42      -7.474  -2.313   7.332  1.00  0.00           O
ATOM    747  CB  VAL A  42      -9.349  -1.669   5.488  1.00  0.00           C
ATOM    748  CG1 VAL A  42      -9.593  -0.725   6.656  1.00  0.00           C
ATOM    749  CG2 VAL A  42      -8.077  -1.290   4.743  1.00  0.00           C
ATOM    750  QG1 VAL A  42      -9.650  -0.504   6.933  1.00  0.00           Q
ATOM    751  QG2 VAL A  42      -7.777  -1.200   4.565  1.00  0.00           Q
ATOM    752  QQG VAL A  42      -8.714  -0.852   5.748  1.00  0.00           Q
ATOM    753  H   VAL A  42     -10.512  -3.837   7.542  1.00  0.00           H
ATOM    754  HA  VAL A  42      -9.125  -3.767   5.112  1.00  0.00           H
ATOM    755  HB  VAL A  42     -10.180  -1.578   4.804  1.00  0.00           H
ATOM    756 1HG1 VAL A  42      -8.654  -0.297   6.974  1.00  0.00           H
ATOM    757 2HG1 VAL A  42     -10.034  -1.276   7.475  1.00  0.00           H
ATOM    758 3HG1 VAL A  42     -10.264   0.063   6.348  1.00  0.00           H
ATOM    759 1HG2 VAL A  42      -7.659  -2.169   4.276  1.00  0.00           H
ATOM    760 2HG2 VAL A  42      -7.363  -0.876   5.437  1.00  0.00           H
ATOM    761 3HG2 VAL A  42      -8.310  -0.555   3.984  1.00  0.00           H
ATOM    762  N   PRO A  43      -7.773  -4.544   7.300  1.00  0.00           N
ATOM    763  CA  PRO A  43      -6.660  -4.833   8.210  1.00  0.00           C
ATOM    764  C   PRO A  43      -5.304  -4.570   7.566  1.00  0.00           C
ATOM    765  O   PRO A  43      -5.119  -4.790   6.369  1.00  0.00           O
ATOM    766  CB  PRO A  43      -6.828  -6.322   8.517  1.00  0.00           C
ATOM    767  CG  PRO A  43      -7.555  -6.872   7.340  1.00  0.00           C
ATOM    768  CD  PRO A  43      -8.464  -5.772   6.865  1.00  0.00           C
ATOM    769  QB  PRO A  43      -6.628  -6.612   9.029  1.00  0.00           Q
ATOM    770  QD  PRO A  43      -8.996  -5.828   6.561  1.00  0.00           Q
ATOM    771  QG  PRO A  43      -7.491  -7.437   7.100  1.00  0.00           Q
ATOM    772  HA  PRO A  43      -6.739  -4.262   9.125  1.00  0.00           H
ATOM    773 1HB  PRO A  43      -7.399  -6.444   9.426  1.00  0.00           H
ATOM    774 2HB  PRO A  43      -5.856  -6.780   8.632  1.00  0.00           H
ATOM    775 1HG  PRO A  43      -8.133  -7.736   7.634  1.00  0.00           H
ATOM    776 2HG  PRO A  43      -6.850  -7.137   6.564  1.00  0.00           H
ATOM    777 1HD  PRO A  43      -9.434  -5.856   7.333  1.00  0.00           H
ATOM    778 2HD  PRO A  43      -8.559  -5.801   5.789  1.00  0.00           H
ATOM    779  N   VAL A  44      -4.353  -4.099   8.370  1.00  0.00           N
ATOM    780  CA  VAL A  44      -3.013  -3.806   7.879  1.00  0.00           C
ATOM    781  C   VAL A  44      -1.999  -3.811   9.017  1.00  0.00           C
ATOM    782  O   VAL A  44      -2.367  -3.781  10.191  1.00  0.00           O
ATOM    783  CB  VAL A  44      -2.961  -2.443   7.164  1.00  0.00           C
ATOM    784  CG1 VAL A  44      -3.684  -2.511   5.829  1.00  0.00           C
ATOM    785  CG2 VAL A  44      -3.554  -1.355   8.047  1.00  0.00           C
ATOM    786  QG1 VAL A  44      -3.856  -2.527   5.512  1.00  0.00           Q
ATOM    787  QG2 VAL A  44      -3.694  -1.098   8.256  1.00  0.00           Q
ATOM    788  QQG VAL A  44      -3.776  -1.812   6.884  1.00  0.00           Q
ATOM    789  H   VAL A  44      -4.561  -3.945   9.315  1.00  0.00           H
ATOM    790  HA  VAL A  44      -2.745  -4.574   7.167  1.00  0.00           H
ATOM    791  HB  VAL A  44      -1.926  -2.198   6.976  1.00  0.00           H
ATOM    792 1HG1 VAL A  44      -4.749  -2.431   5.991  1.00  0.00           H
ATOM    793 2HG1 VAL A  44      -3.463  -3.453   5.347  1.00  0.00           H
ATOM    794 3HG1 VAL A  44      -3.354  -1.698   5.198  1.00  0.00           H
ATOM    795 1HG2 VAL A  44      -4.581  -1.598   8.276  1.00  0.00           H
ATOM    796 2HG2 VAL A  44      -3.515  -0.409   7.528  1.00  0.00           H
ATOM    797 3HG2 VAL A  44      -2.988  -1.286   8.964  1.00  0.00           H
ATOM    798  N   TPO A  45      -0.733  -3.847   8.628  1.00  0.00           N
ATOM    799  CA  TPO A  45       0.377  -3.857   9.627  1.00  0.00           C
ATOM    800  C   TPO A  45       1.703  -3.866   8.890  1.00  0.00           C
ATOM    801  O   TPO A  45       2.520  -2.954   9.010  1.00  0.00           O
ATOM    802  CB  TPO A  45       0.118  -4.937  10.736  1.00  0.00           C
ATOM    803  CG2 TPO A  45      -0.466  -4.356  12.036  1.00  0.00           C
ATOM    804  OG1 TPO A  45      -0.843  -5.918  10.255  1.00  0.00           O
ATOM    805  PS  TPO A  45      -1.384  -7.201  11.097  1.00  0.00           P
ATOM    806  OPA TPO A  45      -0.225  -8.127  11.478  1.00  0.00           O
ATOM    807  OPB TPO A  45      -2.383  -7.987  10.242  1.00  0.00           O
ATOM    808  OPC TPO A  45      -2.099  -6.743  12.374  1.00  0.00           O
ATOM    809  QG2 TPO A  45      -0.618  -4.211  12.374  1.00  0.00           Q
ATOM    810  H   TPO A  45      -0.331  -3.871   7.686  1.00  0.00           H
ATOM    811  HA  TPO A  45       0.346  -2.889  10.155  1.00  0.00           H
ATOM    812  HB  TPO A  45       1.081  -5.437  10.966  1.00  0.00           H
ATOM    813 1HG2 TPO A  45      -0.630  -5.153  12.782  1.00  0.00           H
ATOM    814 2HG2 TPO A  45       0.213  -3.609  12.486  1.00  0.00           H
ATOM    815 3HG2 TPO A  45      -1.439  -3.870  11.851  1.00  0.00           H
ATOM    816  N   PRO A  46       1.935  -4.927   8.095  1.00  0.00           N
ATOM    817  CA  PRO A  46       3.172  -5.073   7.320  1.00  0.00           C
ATOM    818  C   PRO A  46       3.240  -4.097   6.150  1.00  0.00           C
ATOM    819  O   PRO A  46       4.325  -3.703   5.721  1.00  0.00           O
ATOM    820  CB  PRO A  46       3.101  -6.514   6.811  1.00  0.00           C
ATOM    821  CG  PRO A  46       1.646  -6.825   6.757  1.00  0.00           C
ATOM    822  CD  PRO A  46       1.017  -6.063   7.891  1.00  0.00           C
ATOM    823  QB  PRO A  46       3.587  -6.871   6.665  1.00  0.00           Q
ATOM    824  QD  PRO A  46       0.498  -6.198   8.195  1.00  0.00           Q
ATOM    825  QG  PRO A  46       1.364  -7.191   6.350  1.00  0.00           Q
ATOM    826  HA  PRO A  46       4.046  -4.949   7.942  1.00  0.00           H
ATOM    827 1HB  PRO A  46       3.619  -7.167   7.497  1.00  0.00           H
ATOM    828 2HB  PRO A  46       3.557  -6.575   5.832  1.00  0.00           H
ATOM    829 1HG  PRO A  46       1.493  -7.885   6.887  1.00  0.00           H
ATOM    830 2HG  PRO A  46       1.236  -6.498   5.812  1.00  0.00           H
ATOM    831 1HD  PRO A  46       0.964  -6.680   8.776  1.00  0.00           H
ATOM    832 2HD  PRO A  46       0.032  -5.718   7.612  1.00  0.00           H
ATOM    833  N   SER A  47       2.075  -3.711   5.639  1.00  0.00           N
ATOM    834  CA  SER A  47       2.005  -2.781   4.518  1.00  0.00           C
ATOM    835  C   SER A  47       1.938  -1.338   5.012  1.00  0.00           C
ATOM    836  O   SER A  47       2.554  -0.445   4.432  1.00  0.00           O
ATOM    837  CB  SER A  47       0.785  -3.090   3.648  1.00  0.00           C
ATOM    838  OG  SER A  47       1.064  -2.859   2.278  1.00  0.00           O
ATOM    839  QB  SER A  47       0.234  -3.291   3.862  1.00  0.00           Q
ATOM    840  H   SER A  47       1.246  -4.060   6.024  1.00  0.00           H
ATOM    841  HA  SER A  47       2.899  -2.904   3.928  1.00  0.00           H
ATOM    842 1HB  SER A  47      -0.038  -2.457   3.946  1.00  0.00           H
ATOM    843 2HB  SER A  47       0.507  -4.125   3.777  1.00  0.00           H
ATOM    844  HG  SER A  47       1.508  -2.015   2.179  1.00  0.00           H
ATOM    845  N   THR A  48       1.186  -1.120   6.086  1.00  0.00           N
ATOM    846  CA  THR A  48       1.040   0.214   6.658  1.00  0.00           C
ATOM    847  C   THR A  48       1.964   0.396   7.858  1.00  0.00           C
ATOM    848  O   THR A  48       2.843   1.256   7.851  1.00  0.00           O
ATOM    849  CB  THR A  48      -0.412   0.456   7.075  1.00  0.00           C
ATOM    850  CG2 THR A  48      -0.761   1.922   7.200  1.00  0.00           C
ATOM    851  OG1 THR A  48      -1.305  -0.121   6.140  1.00  0.00           O
ATOM    852  QG2 THR A  48      -0.845   2.272   7.231  1.00  0.00           Q
ATOM    853  H   THR A  48       0.719  -1.873   6.504  1.00  0.00           H
ATOM    854  HA  THR A  48       1.311   0.932   5.899  1.00  0.00           H
ATOM    855  HB  THR A  48      -0.581  -0.009   8.036  1.00  0.00           H
ATOM    856 1HG  THR A  48      -1.088   0.187   5.256  1.00  0.00           H
ATOM    857 1HG2 THR A  48       0.145   2.500   7.310  1.00  0.00           H
ATOM    858 2HG2 THR A  48      -1.389   2.070   8.067  1.00  0.00           H
ATOM    859 3HG2 THR A  48      -1.289   2.244   6.315  1.00  0.00           H
ATOM    860  N   THR A  49       1.757  -0.422   8.887  1.00  0.00           N
ATOM    861  CA  THR A  49       2.568  -0.355  10.100  1.00  0.00           C
ATOM    862  C   THR A  49       2.297   0.936  10.867  1.00  0.00           C
ATOM    863  O   THR A  49       1.724   0.912  11.957  1.00  0.00           O
ATOM    864  CB  THR A  49       4.056  -0.456   9.754  1.00  0.00           C
ATOM    865  CG2 THR A  49       4.854  -1.240  10.772  1.00  0.00           C
ATOM    866  OG1 THR A  49       4.237  -1.078   8.493  1.00  0.00           O
ATOM    867  QG2 THR A  49       5.045  -1.426  11.014  1.00  0.00           Q
ATOM    868  H   THR A  49       1.038  -1.085   8.832  1.00  0.00           H
ATOM    869  HA  THR A  49       2.296  -1.192  10.725  1.00  0.00           H
ATOM    870  HB  THR A  49       4.472   0.541   9.702  1.00  0.00           H
ATOM    871 1HG  THR A  49       4.746  -0.500   7.922  1.00  0.00           H
ATOM    872 1HG2 THR A  49       5.874  -0.885  10.781  1.00  0.00           H
ATOM    873 2HG2 THR A  49       4.840  -2.287  10.512  1.00  0.00           H
ATOM    874 3HG2 THR A  49       4.419  -1.107  11.751  1.00  0.00           H
ATOM    875  N   LYS A  50       2.714   2.060  10.293  1.00  0.00           N
ATOM    876  CA  LYS A  50       2.516   3.360  10.924  1.00  0.00           C
ATOM    877  C   LYS A  50       2.277   4.443   9.877  1.00  0.00           C
ATOM    878  O   LYS A  50       1.202   5.039   9.820  1.00  0.00           O
ATOM    879  CB  LYS A  50       3.728   3.723  11.784  1.00  0.00           C
ATOM    880  CG  LYS A  50       3.461   4.849  12.769  1.00  0.00           C
ATOM    881  CD  LYS A  50       4.229   4.650  14.065  1.00  0.00           C
ATOM    882  CE  LYS A  50       3.406   5.075  15.271  1.00  0.00           C
ATOM    883  NZ  LYS A  50       3.956   4.523  16.540  1.00  0.00           N
ATOM    884  QB  LYS A  50       4.285   3.437  11.739  1.00  0.00           Q
ATOM    885  QD  LYS A  50       4.808   4.423  14.098  1.00  0.00           Q
ATOM    886  QE  LYS A  50       2.900   5.437  15.235  1.00  0.00           Q
ATOM    887  QG  LYS A  50       3.083   5.331  12.655  1.00  0.00           Q
ATOM    888  QZ  LYS A  50       4.087   4.391  16.845  1.00  0.00           Q
ATOM    889  H   LYS A  50       3.166   2.015   9.424  1.00  0.00           H
ATOM    890  HA  LYS A  50       1.645   3.290  11.558  1.00  0.00           H
ATOM    891 1HB  LYS A  50       4.538   4.024  11.136  1.00  0.00           H
ATOM    892 2HB  LYS A  50       4.033   2.850  12.343  1.00  0.00           H
ATOM    893 1HG  LYS A  50       2.403   4.879  12.987  1.00  0.00           H
ATOM    894 2HG  LYS A  50       3.764   5.784  12.323  1.00  0.00           H
ATOM    895 1HD  LYS A  50       5.133   5.241  14.030  1.00  0.00           H
ATOM    896 2HD  LYS A  50       4.483   3.605  14.166  1.00  0.00           H
ATOM    897 1HE  LYS A  50       2.394   4.722  15.143  1.00  0.00           H
ATOM    898 2HE  LYS A  50       3.406   6.153  15.328  1.00  0.00           H
ATOM    899 1HZ  LYS A  50       4.988   4.415  16.466  1.00  0.00           H
ATOM    900 2HZ  LYS A  50       3.534   3.594  16.739  1.00  0.00           H
ATOM    901 3HZ  LYS A  50       3.741   5.164  17.331  1.00  0.00           H
ATOM    902  N   SER A  51       3.288   4.691   9.051  1.00  0.00           N
ATOM    903  CA  SER A  51       3.188   5.703   8.006  1.00  0.00           C
ATOM    904  C   SER A  51       4.424   5.686   7.111  1.00  0.00           C
ATOM    905  O   SER A  51       5.368   6.447   7.325  1.00  0.00           O
ATOM    906  CB  SER A  51       3.013   7.092   8.624  1.00  0.00           C
ATOM    907  OG  SER A  51       2.284   7.947   7.762  1.00  0.00           O
ATOM    908  QB  SER A  51       3.230   7.264   9.183  1.00  0.00           Q
ATOM    909  H   SER A  51       4.121   4.183   9.147  1.00  0.00           H
ATOM    910  HA  SER A  51       2.321   5.474   7.404  1.00  0.00           H
ATOM    911 1HB  SER A  51       3.983   7.527   8.808  1.00  0.00           H
ATOM    912 2HB  SER A  51       2.477   7.002   9.558  1.00  0.00           H
ATOM    913  HG  SER A  51       2.250   8.829   8.138  1.00  0.00           H
ATOM    914  N   PHE A  52       4.412   4.811   6.111  1.00  0.00           N
ATOM    915  CA  PHE A  52       5.531   4.695   5.183  1.00  0.00           C
ATOM    916  C   PHE A  52       6.809   4.307   5.920  1.00  0.00           C
ATOM    917  O   PHE A  52       7.907   4.706   5.532  1.00  0.00           O
ATOM    918  CB  PHE A  52       5.740   6.012   4.434  1.00  0.00           C
ATOM    919  CG  PHE A  52       6.208   5.831   3.019  1.00  0.00           C
ATOM    920  CD1 PHE A  52       7.556   5.679   2.735  1.00  0.00           C
ATOM    921  CD2 PHE A  52       5.301   5.811   1.973  1.00  0.00           C
ATOM    922  CE1 PHE A  52       7.991   5.511   1.435  1.00  0.00           C
ATOM    923  CE2 PHE A  52       5.728   5.644   0.669  1.00  0.00           C
ATOM    924  CZ  PHE A  52       7.076   5.493   0.400  1.00  0.00           C
ATOM    925  QB  PHE A  52       5.643   6.578   4.684  1.00  0.00           Q
ATOM    926  QD  PHE A  52       6.260   5.810   2.862  1.00  0.00           Q
ATOM    927  QE  PHE A  52       7.028   5.513   0.544  1.00  0.00           Q
ATOM    928  QR  PHE A  52       6.798   5.601   1.239  1.00  0.00           Q
ATOM    929  H   PHE A  52       3.631   4.232   5.992  1.00  0.00           H
ATOM    930  HA  PHE A  52       5.292   3.920   4.470  1.00  0.00           H
ATOM    931 1HB  PHE A  52       6.479   6.602   4.958  1.00  0.00           H
ATOM    932 2HB  PHE A  52       4.806   6.555   4.408  1.00  0.00           H
ATOM    933 1HD  PHE A  52       8.272   5.692   3.544  1.00  0.00           H
ATOM    934 2HD  PHE A  52       4.248   5.929   2.181  1.00  0.00           H
ATOM    935 1HE  PHE A  52       9.044   5.395   1.227  1.00  0.00           H
ATOM    936 2HE  PHE A  52       5.012   5.630  -0.139  1.00  0.00           H
ATOM    937  HZ  PHE A  52       7.412   5.363  -0.618  1.00  0.00           H
ATOM    938  N   LYS A  53       6.658   3.528   6.986  1.00  0.00           N
ATOM    939  CA  LYS A  53       7.800   3.086   7.778  1.00  0.00           C
ATOM    940  C   LYS A  53       8.550   4.279   8.363  1.00  0.00           C
ATOM    941  O   LYS A  53       8.409   5.406   7.891  1.00  0.00           O
ATOM    942  CB  LYS A  53       8.748   2.245   6.919  1.00  0.00           C
ATOM    943  CG  LYS A  53       8.419   0.761   6.927  1.00  0.00           C
ATOM    944  CD  LYS A  53       9.218   0.008   5.876  1.00  0.00           C
ATOM    945  CE  LYS A  53      10.689  -0.076   6.248  1.00  0.00           C
ATOM    946  NZ  LYS A  53      10.969  -1.231   7.147  1.00  0.00           N
ATOM    947  QB  LYS A  53       9.228   2.484   6.594  1.00  0.00           Q
ATOM    948  QD  LYS A  53       8.973  -0.235   5.357  1.00  0.00           Q
ATOM    949  QE  LYS A  53      11.122   0.326   6.048  1.00  0.00           Q
ATOM    950  QG  LYS A  53       8.010   0.495   7.313  1.00  0.00           Q
ATOM    951  QZ  LYS A  53      11.037  -1.508   7.361  1.00  0.00           Q
ATOM    952  H   LYS A  53       5.758   3.243   7.247  1.00  0.00           H
ATOM    953  HA  LYS A  53       7.427   2.478   8.588  1.00  0.00           H
ATOM    954 1HB  LYS A  53       9.755   2.370   7.287  1.00  0.00           H
ATOM    955 2HB  LYS A  53       8.700   2.597   5.899  1.00  0.00           H
ATOM    956 1HG  LYS A  53       7.366   0.635   6.726  1.00  0.00           H
ATOM    957 2HG  LYS A  53       8.652   0.355   7.900  1.00  0.00           H
ATOM    958 1HD  LYS A  53       9.124   0.522   4.931  1.00  0.00           H
ATOM    959 2HD  LYS A  53       8.823  -0.992   5.785  1.00  0.00           H
ATOM    960 1HE  LYS A  53      10.973   0.837   6.751  1.00  0.00           H
ATOM    961 2HE  LYS A  53      11.271  -0.185   5.346  1.00  0.00           H
ATOM    962 1HZ  LYS A  53      11.995  -1.400   7.201  1.00  0.00           H
ATOM    963 2HZ  LYS A  53      10.509  -2.088   6.780  1.00  0.00           H
ATOM    964 3HZ  LYS A  53      10.609  -1.037   8.102  1.00  0.00           H
ATOM    965  N   ASN A  54       9.348   4.021   9.394  1.00  0.00           N
ATOM    966  CA  ASN A  54      10.120   5.073  10.044  1.00  0.00           C
ATOM    967  C   ASN A  54      11.087   5.725   9.061  1.00  0.00           C
ATOM    968  O   ASN A  54      11.133   5.362   7.886  1.00  0.00           O
ATOM    969  CB  ASN A  54      10.894   4.505  11.235  1.00  0.00           C
ATOM    970  CG  ASN A  54      10.952   5.472  12.402  1.00  0.00           C
ATOM    971  ND2 ASN A  54      10.294   5.116  13.500  1.00  0.00           N
ATOM    972  OD1 ASN A  54      11.580   6.527  12.317  1.00  0.00           O
ATOM    973  QB  ASN A  54      11.159   3.939  11.249  1.00  0.00           Q
ATOM    974  QD2 ASN A  54      10.065   4.993  13.882  1.00  0.00           Q
ATOM    975  H   ASN A  54       9.420   3.101   9.725  1.00  0.00           H
ATOM    976  HA  ASN A  54       9.428   5.821  10.399  1.00  0.00           H
ATOM    977 1HB  ASN A  54      11.904   4.280  10.928  1.00  0.00           H
ATOM    978 2HB  ASN A  54      10.413   3.598  11.569  1.00  0.00           H
ATOM    979 1HD2 ASN A  54       9.815   4.262  13.495  1.00  0.00           H
ATOM    980 2HD2 ASN A  54      10.314   5.724  14.268  1.00  0.00           H
ATOM    981  N   ALA A  55      11.859   6.690   9.550  1.00  0.00           N
ATOM    982  CA  ALA A  55      12.825   7.394   8.714  1.00  0.00           C
ATOM    983  C   ALA A  55      14.196   7.441   9.383  1.00  0.00           C
ATOM    984  O   ALA A  55      14.540   8.422  10.044  1.00  0.00           O
ATOM    985  CB  ALA A  55      12.334   8.801   8.411  1.00  0.00           C
ATOM    986  QB  ALA A  55      12.217   9.134   8.340  1.00  0.00           Q
ATOM    987  H   ALA A  55      11.777   6.935  10.495  1.00  0.00           H
ATOM    988  HA  ALA A  55      12.908   6.858   7.780  1.00  0.00           H
ATOM    989 1HB  ALA A  55      11.385   8.749   7.896  1.00  0.00           H
ATOM    990 2HB  ALA A  55      13.055   9.308   7.788  1.00  0.00           H
ATOM    991 3HB  ALA A  55      12.211   9.347   9.336  1.00  0.00           H
ATOM    992  N   PRO A  56      15.002   6.379   9.218  1.00  0.00           N
ATOM    993  CA  PRO A  56      16.343   6.305   9.807  1.00  0.00           C
ATOM    994  C   PRO A  56      17.321   7.269   9.146  1.00  0.00           C
ATOM    995  O   PRO A  56      17.145   7.649   7.988  1.00  0.00           O
ATOM    996  CB  PRO A  56      16.764   4.856   9.553  1.00  0.00           C
ATOM    997  CG  PRO A  56      15.983   4.439   8.356  1.00  0.00           C
ATOM    998  CD  PRO A  56      14.671   5.167   8.442  1.00  0.00           C
ATOM    999  QB  PRO A  56      17.174   4.533   9.890  1.00  0.00           Q
ATOM   1000  QD  PRO A  56      14.127   4.996   8.209  1.00  0.00           Q
ATOM   1001  QG  PRO A  56      16.166   4.048   7.915  1.00  0.00           Q
ATOM   1002  HA  PRO A  56      16.317   6.494  10.870  1.00  0.00           H
ATOM   1003 1HB  PRO A  56      16.520   4.251  10.413  1.00  0.00           H
ATOM   1004 2HB  PRO A  56      17.828   4.815   9.366  1.00  0.00           H
ATOM   1005 1HG  PRO A  56      15.821   3.372   8.375  1.00  0.00           H
ATOM   1006 2HG  PRO A  56      16.510   4.724   7.456  1.00  0.00           H
ATOM   1007 1HD  PRO A  56      13.939   4.566   8.962  1.00  0.00           H
ATOM   1008 2HD  PRO A  56      14.317   5.426   7.456  1.00  0.00           H
ATOM   1009  N   LEU A  57      18.353   7.659   9.886  1.00  0.00           N
ATOM   1010  CA  LEU A  57      19.359   8.579   9.371  1.00  0.00           C
ATOM   1011  C   LEU A  57      20.698   8.369  10.072  1.00  0.00           C
ATOM   1012  O   LEU A  57      20.775   7.683  11.091  1.00  0.00           O
ATOM   1013  CB  LEU A  57      18.897  10.027   9.551  1.00  0.00           C
ATOM   1014  CG  LEU A  57      18.375  10.371  10.947  1.00  0.00           C
ATOM   1015  CD1 LEU A  57      18.620  11.838  11.262  1.00  0.00           C
ATOM   1016  CD2 LEU A  57      16.895  10.039  11.058  1.00  0.00           C
ATOM   1017  QB  LEU A  57      18.920  10.451   9.084  1.00  0.00           Q
ATOM   1018  QD1 LEU A  57      18.677  12.186  11.335  1.00  0.00           Q
ATOM   1019  QD2 LEU A  57      16.544   9.961  11.084  1.00  0.00           Q
ATOM   1020  QQD LEU A  57      17.611  11.073  11.210  1.00  0.00           Q
ATOM   1021  H   LEU A  57      18.438   7.321  10.802  1.00  0.00           H
ATOM   1022  HA  LEU A  57      19.482   8.379   8.318  1.00  0.00           H
ATOM   1023 1HB  LEU A  57      18.111  10.223   8.839  1.00  0.00           H
ATOM   1024 2HB  LEU A  57      19.731  10.679   9.330  1.00  0.00           H
ATOM   1025  HG  LEU A  57      18.908   9.781  11.679  1.00  0.00           H
ATOM   1026 1HD1 LEU A  57      18.070  12.113  12.149  1.00  0.00           H
ATOM   1027 2HD1 LEU A  57      18.289  12.445  10.431  1.00  0.00           H
ATOM   1028 3HD1 LEU A  57      19.675  12.001  11.426  1.00  0.00           H
ATOM   1029 1HD2 LEU A  57      16.361  10.494  10.236  1.00  0.00           H
ATOM   1030 2HD2 LEU A  57      16.510  10.420  11.992  1.00  0.00           H
ATOM   1031 3HD2 LEU A  57      16.762   8.968  11.025  1.00  0.00           H
ATOM   1032  N   LEU A  58      21.749   8.966   9.519  1.00  0.00           N
ATOM   1033  CA  LEU A  58      23.086   8.843  10.090  1.00  0.00           C
ATOM   1034  C   LEU A  58      23.465  10.105  10.858  1.00  0.00           C
ATOM   1035  O   LEU A  58      22.711  11.079  10.884  1.00  0.00           O
ATOM   1036  CB  LEU A  58      24.112   8.573   8.989  1.00  0.00           C
ATOM   1037  CG  LEU A  58      24.230   7.111   8.559  1.00  0.00           C
ATOM   1038  CD1 LEU A  58      24.798   6.267   9.688  1.00  0.00           C
ATOM   1039  CD2 LEU A  58      22.876   6.574   8.120  1.00  0.00           C
ATOM   1040  QB  LEU A  58      24.460   9.031   8.731  1.00  0.00           Q
ATOM   1041  QD1 LEU A  58      24.933   6.066   9.956  1.00  0.00           Q
ATOM   1042  QD2 LEU A  58      22.555   6.448   8.015  1.00  0.00           Q
ATOM   1043  QQD LEU A  58      23.744   6.257   8.985  1.00  0.00           Q
ATOM   1044  H   LEU A  58      21.624   9.499   8.706  1.00  0.00           H
ATOM   1045  HA  LEU A  58      23.077   8.009  10.775  1.00  0.00           H
ATOM   1046 1HB  LEU A  58      25.078   8.901   9.339  1.00  0.00           H
ATOM   1047 2HB  LEU A  58      23.842   9.162   8.123  1.00  0.00           H
ATOM   1048  HG  LEU A  58      24.907   7.043   7.718  1.00  0.00           H
ATOM   1049 1HD1 LEU A  58      24.149   6.331  10.548  1.00  0.00           H
ATOM   1050 2HD1 LEU A  58      25.781   6.630   9.951  1.00  0.00           H
ATOM   1051 3HD1 LEU A  58      24.869   5.238   9.368  1.00  0.00           H
ATOM   1052 1HD2 LEU A  58      22.257   7.393   7.783  1.00  0.00           H
ATOM   1053 2HD2 LEU A  58      22.397   6.079   8.951  1.00  0.00           H
ATOM   1054 3HD2 LEU A  58      23.012   5.870   7.311  1.00  0.00           H
ATOM   1055  N   ALA A  59      24.640  10.083  11.480  1.00  0.00           N
ATOM   1056  CA  ALA A  59      25.118  11.225  12.248  1.00  0.00           C
ATOM   1057  C   ALA A  59      25.266  12.459  11.361  1.00  0.00           C
ATOM   1058  O   ALA A  59      25.477  12.346  10.155  1.00  0.00           O
ATOM   1059  CB  ALA A  59      26.445  10.891  12.915  1.00  0.00           C
ATOM   1060  QB  ALA A  59      26.759  10.813  13.073  1.00  0.00           Q
ATOM   1061  H   ALA A  59      25.195   9.278  11.422  1.00  0.00           H
ATOM   1062  HA  ALA A  59      24.396  11.434  13.022  1.00  0.00           H
ATOM   1063 1HB  ALA A  59      26.481  11.352  13.892  1.00  0.00           H
ATOM   1064 2HB  ALA A  59      27.258  11.266  12.311  1.00  0.00           H
ATOM   1065 3HB  ALA A  59      26.537   9.821  13.018  1.00  0.00           H
ATOM   1066  N   PRO A  60      25.156  13.661  11.953  1.00  0.00           N
ATOM   1067  CA  PRO A  60      25.278  14.922  11.213  1.00  0.00           C
ATOM   1068  C   PRO A  60      26.707  15.176  10.733  1.00  0.00           C
ATOM   1069  O   PRO A  60      27.604  15.417  11.540  1.00  0.00           O
ATOM   1070  CB  PRO A  60      24.864  15.979  12.239  1.00  0.00           C
ATOM   1071  CG  PRO A  60      25.155  15.359  13.560  1.00  0.00           C
ATOM   1072  CD  PRO A  60      24.907  13.887  13.390  1.00  0.00           C
ATOM   1073  QB  PRO A  60      24.629  16.539  12.107  1.00  0.00           Q
ATOM   1074  QD  PRO A  60      24.740  13.479  13.820  1.00  0.00           Q
ATOM   1075  QG  PRO A  60      25.340  15.652  14.070  1.00  0.00           Q
ATOM   1076  HA  PRO A  60      24.603  14.950  10.369  1.00  0.00           H
ATOM   1077 1HB  PRO A  60      23.813  16.199  12.129  1.00  0.00           H
ATOM   1078 2HB  PRO A  60      25.444  16.878  12.086  1.00  0.00           H
ATOM   1079 1HG  PRO A  60      24.494  15.767  14.311  1.00  0.00           H
ATOM   1080 2HG  PRO A  60      26.186  15.537  13.831  1.00  0.00           H
ATOM   1081 1HD  PRO A  60      23.886  13.644  13.645  1.00  0.00           H
ATOM   1082 2HD  PRO A  60      25.594  13.315  13.995  1.00  0.00           H
ATOM   1083  N   PRO A  61      26.941  15.127   9.408  1.00  0.00           N
ATOM   1084  CA  PRO A  61      28.272  15.356   8.835  1.00  0.00           C
ATOM   1085  C   PRO A  61      28.895  16.658   9.321  1.00  0.00           C
ATOM   1086  O   PRO A  61      28.189  17.613   9.647  1.00  0.00           O
ATOM   1087  CB  PRO A  61      28.006  15.419   7.329  1.00  0.00           C
ATOM   1088  CG  PRO A  61      26.759  14.631   7.131  1.00  0.00           C
ATOM   1089  CD  PRO A  61      25.932  14.847   8.369  1.00  0.00           C
ATOM   1090  QB  PRO A  61      28.356  15.715   6.912  1.00  0.00           Q
ATOM   1091  QD  PRO A  61      25.320  14.823   8.422  1.00  0.00           Q
ATOM   1092  QG  PRO A  61      26.615  14.287   6.639  1.00  0.00           Q
ATOM   1093  HA  PRO A  61      28.941  14.536   9.051  1.00  0.00           H
ATOM   1094 1HB  PRO A  61      28.836  14.983   6.795  1.00  0.00           H
ATOM   1095 2HB  PRO A  61      27.877  16.448   7.028  1.00  0.00           H
ATOM   1096 1HG  PRO A  61      26.999  13.583   7.019  1.00  0.00           H
ATOM   1097 2HG  PRO A  61      26.231  14.990   6.261  1.00  0.00           H
ATOM   1098 1HD  PRO A  61      25.370  13.956   8.607  1.00  0.00           H
ATOM   1099 2HD  PRO A  61      25.270  15.690   8.237  1.00  0.00           H
ATOM   1100  N   ASN A  62      30.223  16.691   9.369  1.00  0.00           N
ATOM   1101  CA  ASN A  62      30.944  17.878   9.815  1.00  0.00           C
ATOM   1102  C   ASN A  62      32.410  17.813   9.402  1.00  0.00           C
ATOM   1103  O   ASN A  62      33.039  16.759   9.478  1.00  0.00           O
ATOM   1104  CB  ASN A  62      30.836  18.024  11.335  1.00  0.00           C
ATOM   1105  CG  ASN A  62      29.611  18.813  11.754  1.00  0.00           C
ATOM   1106  ND2 ASN A  62      29.640  20.119  11.517  1.00  0.00           N
ATOM   1107  OD1 ASN A  62      28.652  18.255  12.285  1.00  0.00           O
ATOM   1108  QB  ASN A  62      31.246  17.787  11.743  1.00  0.00           Q
ATOM   1109  QD2 ASN A  62      29.650  20.575  11.435  1.00  0.00           Q
ATOM   1110  H   ASN A  62      30.731  15.898   9.097  1.00  0.00           H
ATOM   1111  HA  ASN A  62      30.487  18.738   9.347  1.00  0.00           H
ATOM   1112 1HB  ASN A  62      31.714  18.532  11.704  1.00  0.00           H
ATOM   1113 2HB  ASN A  62      30.779  17.043  11.781  1.00  0.00           H
ATOM   1114 1HD2 ASN A  62      30.438  20.496  11.092  1.00  0.00           H
ATOM   1115 2HD2 ASN A  62      28.861  20.654  11.779  1.00  0.00           H
ATOM   1116  N   SER A  63      32.947  18.947   8.964  1.00  0.00           N
ATOM   1117  CA  SER A  63      34.339  19.019   8.537  1.00  0.00           C
ATOM   1118  C   SER A  63      34.746  20.459   8.246  1.00  0.00           C
ATOM   1119  O   SER A  63      34.249  21.077   7.303  1.00  0.00           O
ATOM   1120  CB  SER A  63      34.560  18.154   7.296  1.00  0.00           C
ATOM   1121  OG  SER A  63      35.874  17.624   7.270  1.00  0.00           O
ATOM   1122  QB  SER A  63      34.132  18.043   6.856  1.00  0.00           Q
ATOM   1123  H   SER A  63      32.393  19.755   8.927  1.00  0.00           H
ATOM   1124  HA  SER A  63      34.951  18.641   9.343  1.00  0.00           H
ATOM   1125 1HB  SER A  63      34.408  18.753   6.410  1.00  0.00           H
ATOM   1126 2HB  SER A  63      33.856  17.334   7.302  1.00  0.00           H
ATOM   1127  HG  SER A  63      35.851  16.725   6.933  1.00  0.00           H
ATOM   1128  N   ASN A  64      35.652  20.990   9.061  1.00  0.00           N
ATOM   1129  CA  ASN A  64      36.126  22.359   8.890  1.00  0.00           C
ATOM   1130  C   ASN A  64      37.532  22.380   8.301  1.00  0.00           C
ATOM   1131  O   ASN A  64      38.287  21.415   8.438  1.00  0.00           O
ATOM   1132  CB  ASN A  64      36.109  23.097  10.229  1.00  0.00           C
ATOM   1133  CG  ASN A  64      34.733  23.628  10.581  1.00  0.00           C
ATOM   1134  ND2 ASN A  64      34.234  24.558   9.775  1.00  0.00           N
ATOM   1135  OD1 ASN A  64      34.126  23.207  11.566  1.00  0.00           O
ATOM   1136  QB  ASN A  64      36.609  23.175  10.597  1.00  0.00           Q
ATOM   1137  QD2 ASN A  64      34.061  24.882   9.494  1.00  0.00           Q
ATOM   1138  H   ASN A  64      36.011  20.449   9.794  1.00  0.00           H
ATOM   1139  HA  ASN A  64      35.454  22.859   8.207  1.00  0.00           H
ATOM   1140 1HB  ASN A  64      36.796  23.930  10.183  1.00  0.00           H
ATOM   1141 2HB  ASN A  64      36.423  22.421  11.010  1.00  0.00           H
ATOM   1142 1HD2 ASN A  64      34.774  24.845   9.009  1.00  0.00           H
ATOM   1143 2HD2 ASN A  64      33.346  24.919   9.979  1.00  0.00           H
ATOM   1144  N   MET A  65      37.880  23.482   7.648  1.00  0.00           N
ATOM   1145  CA  MET A  65      39.197  23.627   7.038  1.00  0.00           C
ATOM   1146  C   MET A  65      39.429  22.552   5.983  1.00  0.00           C
ATOM   1147  O   MET A  65      38.544  21.745   5.698  1.00  0.00           O
ATOM   1148  CB  MET A  65      40.287  23.553   8.109  1.00  0.00           C
ATOM   1149  CG  MET A  65      40.190  24.652   9.154  1.00  0.00           C
ATOM   1150  SD  MET A  65      41.268  26.052   8.791  1.00  0.00           S
ATOM   1151  CE  MET A  65      40.141  27.420   9.041  1.00  0.00           C
ATOM   1152  QB  MET A  65      40.734  23.113   8.120  1.00  0.00           Q
ATOM   1153  QE  MET A  65      39.914  27.695   9.092  1.00  0.00           Q
ATOM   1154  QG  MET A  65      39.819  24.622   9.654  1.00  0.00           Q
ATOM   1155  H   MET A  65      37.234  24.216   7.573  1.00  0.00           H
ATOM   1156  HA  MET A  65      39.236  24.596   6.564  1.00  0.00           H
ATOM   1157 1HB  MET A  65      41.252  23.625   7.628  1.00  0.00           H
ATOM   1158 2HB  MET A  65      40.216  22.600   8.612  1.00  0.00           H
ATOM   1159 1HG  MET A  65      40.467  24.242  10.114  1.00  0.00           H
ATOM   1160 2HG  MET A  65      39.170  25.002   9.195  1.00  0.00           H
ATOM   1161 1HE  MET A  65      39.234  27.060   9.505  1.00  0.00           H
ATOM   1162 2HE  MET A  65      39.904  27.870   8.088  1.00  0.00           H
ATOM   1163 3HE  MET A  65      40.605  28.156   9.682  1.00  0.00           H
ATOM   1164  N   GLY A  66      40.626  22.545   5.405  1.00  0.00           N
ATOM   1165  CA  GLY A  66      40.954  21.566   4.387  1.00  0.00           C
ATOM   1166  C   GLY A  66      41.448  20.259   4.978  1.00  0.00           C
ATOM   1167  O   GLY A  66      42.467  20.228   5.667  1.00  0.00           O
ATOM   1168  QA  GLY A  66      40.897  21.669   3.771  1.00  0.00           Q
ATOM   1169  H   GLY A  66      41.292  23.213   5.672  1.00  0.00           H
ATOM   1170 1HA  GLY A  66      41.722  21.971   3.746  1.00  0.00           H
ATOM   1171 2HA  GLY A  66      40.072  21.368   3.795  1.00  0.00           H
ATOM   1172  N   MET A  67      40.724  19.178   4.709  1.00  0.00           N
ATOM   1173  CA  MET A  67      41.094  17.863   5.218  1.00  0.00           C
ATOM   1174  C   MET A  67      41.694  17.000   4.114  1.00  0.00           C
ATOM   1175  O   MET A  67      41.497  17.266   2.928  1.00  0.00           O
ATOM   1176  CB  MET A  67      39.874  17.165   5.821  1.00  0.00           C
ATOM   1177  CG  MET A  67      40.196  16.328   7.048  1.00  0.00           C
ATOM   1178  SD  MET A  67      40.306  17.315   8.553  1.00  0.00           S
ATOM   1179  CE  MET A  67      42.063  17.658   8.606  1.00  0.00           C
ATOM   1180  QB  MET A  67      39.293  17.215   5.589  1.00  0.00           Q
ATOM   1181  QE  MET A  67      42.416  17.726   8.617  1.00  0.00           Q
ATOM   1182  QG  MET A  67      40.281  15.710   7.033  1.00  0.00           Q
ATOM   1183  H   MET A  67      39.920  19.267   4.153  1.00  0.00           H
ATOM   1184  HA  MET A  67      41.834  18.005   5.991  1.00  0.00           H
ATOM   1185 1HB  MET A  67      39.439  16.517   5.074  1.00  0.00           H
ATOM   1186 2HB  MET A  67      39.147  17.913   6.103  1.00  0.00           H
ATOM   1187 1HG  MET A  67      41.143  15.832   6.890  1.00  0.00           H
ATOM   1188 2HG  MET A  67      39.421  15.588   7.177  1.00  0.00           H
ATOM   1189 1HE  MET A  67      42.249  18.648   8.217  1.00  0.00           H
ATOM   1190 2HE  MET A  67      42.590  16.929   8.007  1.00  0.00           H
ATOM   1191 3HE  MET A  67      42.409  17.602   9.628  1.00  0.00           H
ATOM   1192  N   THR A  68      42.427  15.965   4.510  1.00  0.00           N
ATOM   1193  CA  THR A  68      43.056  15.063   3.553  1.00  0.00           C
ATOM   1194  C   THR A  68      42.084  13.973   3.113  1.00  0.00           C
ATOM   1195  O   THR A  68      40.917  13.974   3.503  1.00  0.00           O
ATOM   1196  CB  THR A  68      44.308  14.429   4.164  1.00  0.00           C
ATOM   1197  CG2 THR A  68      44.015  13.581   5.383  1.00  0.00           C
ATOM   1198  OG1 THR A  68      44.967  13.608   3.216  1.00  0.00           O
ATOM   1199  QG2 THR A  68      43.946  13.379   5.672  1.00  0.00           Q
ATOM   1200  H   THR A  68      42.548  15.804   5.469  1.00  0.00           H
ATOM   1201  HA  THR A  68      43.342  15.643   2.688  1.00  0.00           H
ATOM   1202  HB  THR A  68      44.986  15.215   4.463  1.00  0.00           H
ATOM   1203 1HG  THR A  68      45.856  13.941   3.068  1.00  0.00           H
ATOM   1204 1HG2 THR A  68      44.713  12.757   5.424  1.00  0.00           H
ATOM   1205 2HG2 THR A  68      43.008  13.197   5.321  1.00  0.00           H
ATOM   1206 3HG2 THR A  68      44.115  14.183   6.273  1.00  0.00           H
ATOM   1207  N   SEP A  69      42.603  13.064   2.301  1.00  0.00           N
ATOM   1208  CA  SEP A  69      41.777  11.932   1.785  1.00  0.00           C
ATOM   1209  C   SEP A  69      42.195  10.653   2.463  1.00  0.00           C
ATOM   1210  O   SEP A  69      43.006   9.881   1.956  1.00  0.00           O
ATOM   1211  CB  SEP A  69      41.821  11.901   0.229  1.00  0.00           C
ATOM   1212  OG  SEP A  69      43.180  11.756  -0.248  1.00  0.00           O
ATOM   1213  PS  SEP A  69      43.705  10.402  -0.966  1.00  0.00           P
ATOM   1214  OPA SEP A  69      42.841  10.179  -2.212  1.00  0.00           O
ATOM   1215  OPB SEP A  69      45.170  10.545  -1.358  1.00  0.00           O
ATOM   1216  OPC SEP A  69      43.503   9.228  -0.014  1.00  0.00           O
ATOM   1217  QB  SEP A  69      41.298  11.942  -0.204  1.00  0.00           Q
ATOM   1218  H   SEP A  69      43.571  13.119   2.016  1.00  0.00           H
ATOM   1219  HA  SEP A  69      40.734  12.143   2.088  1.00  0.00           H
ATOM   1220 2HB  SEP A  69      41.221  11.073  -0.192  1.00  0.00           H
ATOM   1221 3HB  SEP A  69      41.374  12.812  -0.218  1.00  0.00           H
ATOM   1222  N   PRO A  70      41.626  10.405   3.658  1.00  0.00           N
ATOM   1223  CA  PRO A  70      41.931   9.204   4.440  1.00  0.00           C
ATOM   1224  C   PRO A  70      41.370   7.939   3.801  1.00  0.00           C
ATOM   1225  O   PRO A  70      40.943   7.952   2.647  1.00  0.00           O
ATOM   1226  CB  PRO A  70      41.247   9.472   5.784  1.00  0.00           C
ATOM   1227  CG  PRO A  70      40.143  10.420   5.465  1.00  0.00           C
ATOM   1228  CD  PRO A  70      40.647  11.276   4.334  1.00  0.00           C
ATOM   1229  QB  PRO A  70      41.412   9.227   6.331  1.00  0.00           Q
ATOM   1230  QD  PRO A  70      40.479  11.851   4.194  1.00  0.00           Q
ATOM   1231  QG  PRO A  70      39.594  10.450   5.743  1.00  0.00           Q
ATOM   1232  HA  PRO A  70      42.993   9.088   4.592  1.00  0.00           H
ATOM   1233 1HB  PRO A  70      41.955   9.909   6.471  1.00  0.00           H
ATOM   1234 2HB  PRO A  70      40.869   8.545   6.190  1.00  0.00           H
ATOM   1235 1HG  PRO A  70      39.923  11.031   6.328  1.00  0.00           H
ATOM   1236 2HG  PRO A  70      39.266   9.871   5.158  1.00  0.00           H
ATOM   1237 1HD  PRO A  70      41.123  12.166   4.719  1.00  0.00           H
ATOM   1238 2HD  PRO A  70      39.837  11.535   3.669  1.00  0.00           H
ATOM   1239  N   PHE A  71      41.374   6.845   4.558  1.00  0.00           N
ATOM   1240  CA  PHE A  71      40.865   5.570   4.065  1.00  0.00           C
ATOM   1241  C   PHE A  71      41.662   5.099   2.853  1.00  0.00           C
ATOM   1242  O   PHE A  71      42.265   5.904   2.143  1.00  0.00           O
ATOM   1243  CB  PHE A  71      39.385   5.694   3.701  1.00  0.00           C
ATOM   1244  CG  PHE A  71      38.471   5.676   4.893  1.00  0.00           C
ATOM   1245  CD1 PHE A  71      38.527   6.686   5.841  1.00  0.00           C
ATOM   1246  CD2 PHE A  71      37.555   4.652   5.065  1.00  0.00           C
ATOM   1247  CE1 PHE A  71      37.687   6.675   6.938  1.00  0.00           C
ATOM   1248  CE2 PHE A  71      36.711   4.635   6.162  1.00  0.00           C
ATOM   1249  CZ  PHE A  71      36.779   5.647   7.099  1.00  0.00           C
ATOM   1250  QB  PHE A  71      39.169   5.746   3.117  1.00  0.00           Q
ATOM   1251  QD  PHE A  71      38.369   5.675   5.025  1.00  0.00           Q
ATOM   1252  QE  PHE A  71      36.872   5.649   6.976  1.00  0.00           Q
ATOM   1253  QR  PHE A  71      37.321   5.657   6.391  1.00  0.00           Q
ATOM   1254  H   PHE A  71      41.728   6.899   5.470  1.00  0.00           H
ATOM   1255  HA  PHE A  71      40.973   4.844   4.856  1.00  0.00           H
ATOM   1256 1HB  PHE A  71      39.111   4.869   3.060  1.00  0.00           H
ATOM   1257 2HB  PHE A  71      39.227   6.622   3.175  1.00  0.00           H
ATOM   1258 1HD  PHE A  71      39.238   7.490   5.715  1.00  0.00           H
ATOM   1259 2HD  PHE A  71      37.501   3.860   4.333  1.00  0.00           H
ATOM   1260 1HE  PHE A  71      37.743   7.467   7.669  1.00  0.00           H
ATOM   1261 2HE  PHE A  71      36.002   3.830   6.284  1.00  0.00           H
ATOM   1262  HZ  PHE A  71      36.122   5.636   7.954  1.00  0.00           H
ATOM   1263  N   ASN A  72      41.660   3.791   2.622  1.00  0.00           N
ATOM   1264  CA  ASN A  72      42.382   3.212   1.495  1.00  0.00           C
ATOM   1265  C   ASN A  72      41.715   1.925   1.024  1.00  0.00           C
ATOM   1266  O   ASN A  72      40.641   1.560   1.503  1.00  0.00           O
ATOM   1267  CB  ASN A  72      43.836   2.934   1.883  1.00  0.00           C
ATOM   1268  CG  ASN A  72      44.517   4.150   2.483  1.00  0.00           C
ATOM   1269  ND2 ASN A  72      44.740   4.116   3.791  1.00  0.00           N
ATOM   1270  OD1 ASN A  72      44.838   5.107   1.778  1.00  0.00           O
ATOM   1271  QB  ASN A  72      44.124   2.385   1.805  1.00  0.00           Q
ATOM   1272  QD2 ASN A  72      44.818   4.105   4.248  1.00  0.00           Q
ATOM   1273  H   ASN A  72      41.160   3.200   3.224  1.00  0.00           H
ATOM   1274  HA  ASN A  72      42.365   3.928   0.687  1.00  0.00           H
ATOM   1275 1HB  ASN A  72      44.386   2.634   1.002  1.00  0.00           H
ATOM   1276 2HB  ASN A  72      43.862   2.136   2.608  1.00  0.00           H
ATOM   1277 1HD2 ASN A  72      44.457   3.320   4.289  1.00  0.00           H
ATOM   1278 2HD2 ASN A  72      45.177   4.889   4.206  1.00  0.00           H
ATOM   1279  N   GLY A  73      42.356   1.241   0.083  1.00  0.00           N
ATOM   1280  CA  GLY A  73      41.809   0.001  -0.437  1.00  0.00           C
ATOM   1281  C   GLY A  73      42.593  -0.526  -1.623  1.00  0.00           C
ATOM   1282  O   GLY A  73      43.219   0.241  -2.353  1.00  0.00           O
ATOM   1283  QA  GLY A  73      41.305  -0.286  -0.197  1.00  0.00           Q
ATOM   1284  H   GLY A  73      43.210   1.579  -0.261  1.00  0.00           H
ATOM   1285 1HA  GLY A  73      40.788   0.171  -0.740  1.00  0.00           H
ATOM   1286 2HA  GLY A  73      41.823  -0.742   0.347  1.00  0.00           H
ATOM   1287  N   LEU A  74      42.556  -1.841  -1.817  1.00  0.00           N
ATOM   1288  CA  LEU A  74      43.267  -2.471  -2.923  1.00  0.00           C
ATOM   1289  C   LEU A  74      42.663  -3.831  -3.255  1.00  0.00           C
ATOM   1290  O   LEU A  74      41.948  -4.419  -2.443  1.00  0.00           O
ATOM   1291  CB  LEU A  74      44.750  -2.627  -2.580  1.00  0.00           C
ATOM   1292  CG  LEU A  74      45.040  -3.067  -1.144  1.00  0.00           C
ATOM   1293  CD1 LEU A  74      46.389  -3.763  -1.060  1.00  0.00           C
ATOM   1294  CD2 LEU A  74      44.994  -1.874  -0.202  1.00  0.00           C
ATOM   1295  QB  LEU A  74      45.209  -2.519  -3.000  1.00  0.00           Q
ATOM   1296  QD1 LEU A  74      46.709  -3.927  -1.040  1.00  0.00           Q
ATOM   1297  QD2 LEU A  74      44.983  -1.590   0.020  1.00  0.00           Q
ATOM   1298  QQD LEU A  74      45.846  -2.759  -0.510  1.00  0.00           Q
ATOM   1299  H   LEU A  74      42.040  -2.400  -1.200  1.00  0.00           H
ATOM   1300  HA  LEU A  74      43.174  -1.828  -3.786  1.00  0.00           H
ATOM   1301 1HB  LEU A  74      45.239  -1.680  -2.747  1.00  0.00           H
ATOM   1302 2HB  LEU A  74      45.178  -3.359  -3.251  1.00  0.00           H
ATOM   1303  HG  LEU A  74      44.282  -3.771  -0.830  1.00  0.00           H
ATOM   1304 1HD1 LEU A  74      46.587  -4.043  -0.036  1.00  0.00           H
ATOM   1305 2HD1 LEU A  74      47.161  -3.090  -1.405  1.00  0.00           H
ATOM   1306 3HD1 LEU A  74      46.378  -4.647  -1.680  1.00  0.00           H
ATOM   1307 1HD2 LEU A  74      45.712  -2.014   0.592  1.00  0.00           H
ATOM   1308 2HD2 LEU A  74      44.003  -1.785   0.219  1.00  0.00           H
ATOM   1309 3HD2 LEU A  74      45.233  -0.974  -0.750  1.00  0.00           H
ATOM   1310  N   THR A  75      42.956  -4.326  -4.453  1.00  0.00           N
ATOM   1311  CA  THR A  75      42.441  -5.618  -4.891  1.00  0.00           C
ATOM   1312  C   THR A  75      43.463  -6.723  -4.644  1.00  0.00           C
ATOM   1313  O   THR A  75      44.563  -6.467  -4.154  1.00  0.00           O
ATOM   1314  CB  THR A  75      42.076  -5.568  -6.375  1.00  0.00           C
ATOM   1315  CG2 THR A  75      40.878  -6.423  -6.726  1.00  0.00           C
ATOM   1316  OG1 THR A  75      41.787  -4.240  -6.776  1.00  0.00           O
ATOM   1317  QG2 THR A  75      40.594  -6.628  -6.811  1.00  0.00           Q
ATOM   1318  H   THR A  75      43.531  -3.811  -5.055  1.00  0.00           H
ATOM   1319  HA  THR A  75      41.552  -5.834  -4.318  1.00  0.00           H
ATOM   1320  HB  THR A  75      42.917  -5.921  -6.955  1.00  0.00           H
ATOM   1321 1HG  THR A  75      42.608  -3.753  -6.887  1.00  0.00           H
ATOM   1322 1HG2 THR A  75      40.233  -5.880  -7.401  1.00  0.00           H
ATOM   1323 2HG2 THR A  75      40.335  -6.669  -5.826  1.00  0.00           H
ATOM   1324 3HG2 THR A  75      41.213  -7.333  -7.204  1.00  0.00           H
ATOM   1325  N   SEP A  76      43.064  -7.936  -4.996  1.00  0.00           N
ATOM   1326  CA  SEP A  76      43.954  -9.122  -4.817  1.00  0.00           C
ATOM   1327  C   SEP A  76      43.259 -10.356  -5.329  1.00  0.00           C
ATOM   1328  O   SEP A  76      43.710 -11.022  -6.259  1.00  0.00           O
ATOM   1329  CB  SEP A  76      44.447  -9.205  -3.342  1.00  0.00           C
ATOM   1330  OG  SEP A  76      45.780  -8.657  -3.209  1.00  0.00           O
ATOM   1331  PS  SEP A  76      46.162  -7.582  -2.061  1.00  0.00           P
ATOM   1332  OPA SEP A  76      45.887  -8.241  -0.705  1.00  0.00           O
ATOM   1333  OPB SEP A  76      47.631  -7.191  -2.169  1.00  0.00           O
ATOM   1334  OPC SEP A  76      45.257  -6.363  -2.203  1.00  0.00           O
ATOM   1335  QB  SEP A  76      44.112  -9.454  -2.803  1.00  0.00           Q
ATOM   1336  H   SEP A  76      42.147  -8.081  -5.394  1.00  0.00           H
ATOM   1337  HA  SEP A  76      44.838  -8.948  -5.459  1.00  0.00           H
ATOM   1338 2HB  SEP A  76      43.783  -8.661  -2.645  1.00  0.00           H
ATOM   1339 3HB  SEP A  76      44.441 -10.246  -2.961  1.00  0.00           H
ATOM   1340  N   PRO A  77      42.111 -10.688  -4.708  1.00  0.00           N
ATOM   1341  CA  PRO A  77      41.321 -11.861  -5.092  1.00  0.00           C
ATOM   1342  C   PRO A  77      40.633 -11.681  -6.441  1.00  0.00           C
ATOM   1343  O   PRO A  77      40.046 -10.633  -6.715  1.00  0.00           O
ATOM   1344  CB  PRO A  77      40.283 -11.973  -3.974  1.00  0.00           C
ATOM   1345  CG  PRO A  77      40.141 -10.586  -3.451  1.00  0.00           C
ATOM   1346  CD  PRO A  77      41.496  -9.950  -3.588  1.00  0.00           C
ATOM   1347  QB  PRO A  77      39.997 -12.494  -3.795  1.00  0.00           Q
ATOM   1348  QD  PRO A  77      41.733  -9.491  -3.253  1.00  0.00           Q
ATOM   1349  QG  PRO A  77      39.628 -10.330  -3.225  1.00  0.00           Q
ATOM   1350  HA  PRO A  77      41.926 -12.756  -5.116  1.00  0.00           H
ATOM   1351 1HB  PRO A  77      40.642 -12.647  -3.211  1.00  0.00           H
ATOM   1352 2HB  PRO A  77      39.352 -12.341  -4.378  1.00  0.00           H
ATOM   1353 1HG  PRO A  77      39.844 -10.613  -2.413  1.00  0.00           H
ATOM   1354 2HG  PRO A  77      39.412 -10.045  -4.036  1.00  0.00           H
ATOM   1355 1HD  PRO A  77      42.069 -10.082  -2.681  1.00  0.00           H
ATOM   1356 2HD  PRO A  77      41.399  -8.901  -3.824  1.00  0.00           H
ATOM   1357  N   GLN A  78      40.710 -12.707  -7.282  1.00  0.00           N
ATOM   1358  CA  GLN A  78      40.096 -12.662  -8.603  1.00  0.00           C
ATOM   1359  C   GLN A  78      39.092 -13.797  -8.775  1.00  0.00           C
ATOM   1360  O   GLN A  78      38.825 -14.550  -7.840  1.00  0.00           O
ATOM   1361  CB  GLN A  78      41.168 -12.744  -9.691  1.00  0.00           C
ATOM   1362  CG  GLN A  78      41.966 -14.038  -9.662  1.00  0.00           C
ATOM   1363  CD  GLN A  78      43.323 -13.900 -10.322  1.00  0.00           C
ATOM   1364  NE2 GLN A  78      44.346 -14.469  -9.696  1.00  0.00           N
ATOM   1365  OE1 GLN A  78      43.452 -13.288 -11.384  1.00  0.00           O
ATOM   1366  QB  GLN A  78      41.274 -12.290 -10.111  1.00  0.00           Q
ATOM   1367  QE2 GLN A  78      44.703 -14.667  -9.477  1.00  0.00           Q
ATOM   1368  QG  GLN A  78      41.758 -14.567  -9.407  1.00  0.00           Q
ATOM   1369  H   GLN A  78      41.193 -13.515  -7.007  1.00  0.00           H
ATOM   1370  HA  GLN A  78      39.574 -11.720  -8.696  1.00  0.00           H
ATOM   1371 1HB  GLN A  78      41.855 -11.919  -9.566  1.00  0.00           H
ATOM   1372 2HB  GLN A  78      40.692 -12.660 -10.657  1.00  0.00           H
ATOM   1373 1HG  GLN A  78      41.406 -14.803 -10.180  1.00  0.00           H
ATOM   1374 2HG  GLN A  78      42.110 -14.332  -8.634  1.00  0.00           H
ATOM   1375 1HE2 GLN A  78      44.170 -14.940  -8.854  1.00  0.00           H
ATOM   1376 2HE2 GLN A  78      45.236 -14.396 -10.100  1.00  0.00           H
ATOM   1377  N   ARG A  79      38.540 -13.915  -9.978  1.00  0.00           N
ATOM   1378  CA  ARG A  79      37.566 -14.959 -10.274  1.00  0.00           C
ATOM   1379  C   ARG A  79      37.376 -15.117 -11.780  1.00  0.00           C
ATOM   1380  O   ARG A  79      37.371 -14.134 -12.521  1.00  0.00           O
ATOM   1381  CB  ARG A  79      36.225 -14.637  -9.612  1.00  0.00           C
ATOM   1382  CG  ARG A  79      35.768 -13.204  -9.827  1.00  0.00           C
ATOM   1383  CD  ARG A  79      34.259 -13.115  -9.970  1.00  0.00           C
ATOM   1384  NE  ARG A  79      33.813 -11.749 -10.236  1.00  0.00           N
ATOM   1385  CZ  ARG A  79      34.009 -11.116 -11.390  1.00  0.00           C
ATOM   1386  NH1 ARG A  79      34.643 -11.722 -12.387  1.00  0.00           N
ATOM   1387  NH2 ARG A  79      33.571  -9.875 -11.550  1.00  0.00           N
ATOM   1388  QB  ARG A  79      35.890 -15.053  -9.282  1.00  0.00           Q
ATOM   1389  QD  ARG A  79      33.875 -13.604  -9.919  1.00  0.00           Q
ATOM   1390  QG  ARG A  79      36.153 -12.713  -9.853  1.00  0.00           Q
ATOM   1391  QH1 ARG A  79      34.881 -11.950 -12.763  1.00  0.00           Q
ATOM   1392  QH2 ARG A  79      33.406  -9.407 -11.609  1.00  0.00           Q
ATOM   1393  H   ARG A  79      38.793 -13.283 -10.685  1.00  0.00           H
ATOM   1394  HA  ARG A  79      37.943 -15.887  -9.872  1.00  0.00           H
ATOM   1395 1HB  ARG A  79      36.311 -14.809  -8.549  1.00  0.00           H
ATOM   1396 2HB  ARG A  79      35.470 -15.297 -10.014  1.00  0.00           H
ATOM   1397 1HG  ARG A  79      36.230 -12.821 -10.725  1.00  0.00           H
ATOM   1398 2HG  ARG A  79      36.076 -12.607  -8.981  1.00  0.00           H
ATOM   1399 1HD  ARG A  79      33.802 -13.459  -9.053  1.00  0.00           H
ATOM   1400 2HD  ARG A  79      33.949 -13.749 -10.786  1.00  0.00           H
ATOM   1401  HE  ARG A  79      33.342 -11.278  -9.517  1.00  0.00           H
ATOM   1402 1HH1 ARG A  79      34.975 -12.658 -12.274  1.00  0.00           H
ATOM   1403 2HH1 ARG A  79      34.788 -11.243 -13.253  1.00  0.00           H
ATOM   1404 1HH2 ARG A  79      33.093  -9.415 -10.801  1.00  0.00           H
ATOM   1405 2HH2 ARG A  79      33.719  -9.400 -12.417  1.00  0.00           H
ATOM   1406  N   SEP A  80      37.226 -16.367 -12.191  1.00  0.00           N
ATOM   1407  CA  SEP A  80      37.030 -16.683 -13.637  1.00  0.00           C
ATOM   1408  C   SEP A  80      35.590 -17.052 -13.882  1.00  0.00           C
ATOM   1409  O   SEP A  80      34.890 -17.561 -13.009  1.00  0.00           O
ATOM   1410  CB  SEP A  80      38.072 -17.743 -14.100  1.00  0.00           C
ATOM   1411  OG  SEP A  80      39.404 -17.389 -13.660  1.00  0.00           O
ATOM   1412  PS  SEP A  80      40.296 -16.268 -14.416  1.00  0.00           P
ATOM   1413  OPA SEP A  80      39.517 -14.950 -14.363  1.00  0.00           O
ATOM   1414  OPB SEP A  80      41.646 -16.112 -13.727  1.00  0.00           O
ATOM   1415  OPC SEP A  80      40.467 -16.674 -15.876  1.00  0.00           O
ATOM   1416  QB  SEP A  80      37.959 -18.311 -14.458  1.00  0.00           Q
ATOM   1417  H   SEP A  80      37.240 -17.132 -11.531  1.00  0.00           H
ATOM   1418  HA  SEP A  80      37.232 -15.747 -14.191  1.00  0.00           H
ATOM   1419 2HB  SEP A  80      37.843 -18.754 -13.715  1.00  0.00           H
ATOM   1420 3HB  SEP A  80      38.074 -17.870 -15.201  1.00  0.00           H
ATOM   1421  N   PRO A  81      35.117 -16.792 -15.113  1.00  0.00           N
ATOM   1422  CA  PRO A  81      33.737 -17.092 -15.507  1.00  0.00           C
ATOM   1423  C   PRO A  81      33.481 -18.591 -15.622  1.00  0.00           C
ATOM   1424  O   PRO A  81      34.312 -19.405 -15.221  1.00  0.00           O
ATOM   1425  CB  PRO A  81      33.602 -16.420 -16.876  1.00  0.00           C
ATOM   1426  CG  PRO A  81      34.991 -16.367 -17.408  1.00  0.00           C
ATOM   1427  CD  PRO A  81      35.888 -16.185 -16.215  1.00  0.00           C
ATOM   1428  QB  PRO A  81      33.073 -16.220 -17.131  1.00  0.00           Q
ATOM   1429  QD  PRO A  81      36.442 -15.919 -16.196  1.00  0.00           Q
ATOM   1430  QG  PRO A  81      35.159 -16.412 -18.001  1.00  0.00           Q
ATOM   1431  HA  PRO A  81      33.026 -16.659 -14.818  1.00  0.00           H
ATOM   1432 1HB  PRO A  81      33.189 -15.429 -16.754  1.00  0.00           H
ATOM   1433 2HB  PRO A  81      32.956 -17.012 -17.507  1.00  0.00           H
ATOM   1434 1HG  PRO A  81      35.094 -15.531 -18.086  1.00  0.00           H
ATOM   1435 2HG  PRO A  81      35.225 -17.293 -17.916  1.00  0.00           H
ATOM   1436 1HD  PRO A  81      36.062 -15.135 -16.031  1.00  0.00           H
ATOM   1437 2HD  PRO A  81      36.823 -16.703 -16.363  1.00  0.00           H
ATOM   1438  N   PHE A  82      32.325 -18.947 -16.173  1.00  0.00           N
ATOM   1439  CA  PHE A  82      31.960 -20.349 -16.340  1.00  0.00           C
ATOM   1440  C   PHE A  82      31.288 -20.579 -17.692  1.00  0.00           C
ATOM   1441  O   PHE A  82      30.062 -20.529 -17.801  1.00  0.00           O
ATOM   1442  CB  PHE A  82      31.029 -20.794 -15.212  1.00  0.00           C
ATOM   1443  CG  PHE A  82      29.876 -19.858 -14.981  1.00  0.00           C
ATOM   1444  CD1 PHE A  82      28.620 -20.145 -15.491  1.00  0.00           C
ATOM   1445  CD2 PHE A  82      30.050 -18.691 -14.255  1.00  0.00           C
ATOM   1446  CE1 PHE A  82      27.559 -19.285 -15.281  1.00  0.00           C
ATOM   1447  CE2 PHE A  82      28.992 -17.828 -14.041  1.00  0.00           C
ATOM   1448  CZ  PHE A  82      27.745 -18.125 -14.555  1.00  0.00           C
ATOM   1449  QB  PHE A  82      31.108 -21.313 -14.873  1.00  0.00           Q
ATOM   1450  QD  PHE A  82      29.748 -19.755 -14.956  1.00  0.00           Q
ATOM   1451  QE  PHE A  82      27.863 -18.221 -14.577  1.00  0.00           Q
ATOM   1452  QR  PHE A  82      28.428 -18.681 -14.691  1.00  0.00           Q
ATOM   1453  H   PHE A  82      31.704 -18.254 -16.473  1.00  0.00           H
ATOM   1454  HA  PHE A  82      32.865 -20.936 -16.299  1.00  0.00           H
ATOM   1455 1HB  PHE A  82      31.593 -20.861 -14.293  1.00  0.00           H
ATOM   1456 2HB  PHE A  82      30.622 -21.766 -15.451  1.00  0.00           H
ATOM   1457 1HD  PHE A  82      28.473 -21.052 -16.059  1.00  0.00           H
ATOM   1458 2HD  PHE A  82      31.024 -18.458 -13.852  1.00  0.00           H
ATOM   1459 1HE  PHE A  82      26.585 -19.520 -15.684  1.00  0.00           H
ATOM   1460 2HE  PHE A  82      29.141 -16.922 -13.471  1.00  0.00           H
ATOM   1461  HZ  PHE A  82      26.916 -17.452 -14.388  1.00  0.00           H
ATOM   1462  N   PRO A  83      32.085 -20.835 -18.744  1.00  0.00           N
ATOM   1463  CA  PRO A  83      31.560 -21.074 -20.092  1.00  0.00           C
ATOM   1464  C   PRO A  83      30.824 -22.405 -20.201  1.00  0.00           C
ATOM   1465  O   PRO A  83      30.533 -23.048 -19.192  1.00  0.00           O
ATOM   1466  CB  PRO A  83      32.816 -21.084 -20.967  1.00  0.00           C
ATOM   1467  CG  PRO A  83      33.916 -21.484 -20.045  1.00  0.00           C
ATOM   1468  CD  PRO A  83      33.557 -20.914 -18.700  1.00  0.00           C
ATOM   1469  QB  PRO A  83      32.838 -20.948 -21.571  1.00  0.00           Q
ATOM   1470  QD  PRO A  83      33.939 -20.754 -18.244  1.00  0.00           Q
ATOM   1471  QG  PRO A  83      34.414 -21.817 -20.190  1.00  0.00           Q
ATOM   1472  HA  PRO A  83      30.905 -20.275 -20.408  1.00  0.00           H
ATOM   1473 1HB  PRO A  83      32.983 -20.098 -21.375  1.00  0.00           H
ATOM   1474 2HB  PRO A  83      32.693 -21.796 -21.769  1.00  0.00           H
ATOM   1475 1HG  PRO A  83      34.852 -21.072 -20.389  1.00  0.00           H
ATOM   1476 2HG  PRO A  83      33.976 -22.562 -19.992  1.00  0.00           H
ATOM   1477 1HD  PRO A  83      33.992 -19.933 -18.578  1.00  0.00           H
ATOM   1478 2HD  PRO A  83      33.886 -21.575 -17.911  1.00  0.00           H
ATOM   1479  N   LYS A  84      30.528 -22.813 -21.431  1.00  0.00           N
ATOM   1480  CA  LYS A  84      29.826 -24.069 -21.671  1.00  0.00           C
ATOM   1481  C   LYS A  84      30.766 -25.257 -21.501  1.00  0.00           C
ATOM   1482  O   LYS A  84      31.974 -25.143 -21.709  1.00  0.00           O
ATOM   1483  CB  LYS A  84      29.219 -24.079 -23.075  1.00  0.00           C
ATOM   1484  CG  LYS A  84      28.501 -22.788 -23.435  1.00  0.00           C
ATOM   1485  CD  LYS A  84      27.343 -22.511 -22.490  1.00  0.00           C
ATOM   1486  CE  LYS A  84      26.175 -23.447 -22.752  1.00  0.00           C
ATOM   1487  NZ  LYS A  84      24.886 -22.872 -22.275  1.00  0.00           N
ATOM   1488  QB  LYS A  84      29.260 -24.564 -23.469  1.00  0.00           Q
ATOM   1489  QD  LYS A  84      27.348 -22.071 -22.051  1.00  0.00           Q
ATOM   1490  QE  LYS A  84      26.231 -24.004 -23.026  1.00  0.00           Q
ATOM   1491  QG  LYS A  84      28.661 -22.419 -23.912  1.00  0.00           Q
ATOM   1492  QZ  LYS A  84      24.576 -22.734 -22.161  1.00  0.00           Q
ATOM   1493  H   LYS A  84      30.786 -22.256 -22.194  1.00  0.00           H
ATOM   1494  HA  LYS A  84      29.030 -24.148 -20.944  1.00  0.00           H
ATOM   1495 1HB  LYS A  84      28.511 -24.890 -23.143  1.00  0.00           H
ATOM   1496 2HB  LYS A  84      30.009 -24.238 -23.794  1.00  0.00           H
ATOM   1497 1HG  LYS A  84      28.119 -22.870 -24.444  1.00  0.00           H
ATOM   1498 2HG  LYS A  84      29.202 -21.969 -23.380  1.00  0.00           H
ATOM   1499 1HD  LYS A  84      27.015 -21.492 -22.627  1.00  0.00           H
ATOM   1500 2HD  LYS A  84      27.681 -22.649 -21.474  1.00  0.00           H
ATOM   1501 1HE  LYS A  84      26.354 -24.379 -22.238  1.00  0.00           H
ATOM   1502 2HE  LYS A  84      26.106 -23.628 -23.814  1.00  0.00           H
ATOM   1503 1HZ  LYS A  84      25.051 -22.260 -21.451  1.00  0.00           H
ATOM   1504 2HZ  LYS A  84      24.233 -23.635 -22.001  1.00  0.00           H
ATOM   1505 3HZ  LYS A  84      24.445 -22.308 -23.030  1.00  0.00           H
ATOM   1506  N   SER A  85      30.203 -26.401 -21.123  1.00  0.00           N
ATOM   1507  CA  SER A  85      30.990 -27.612 -20.927  1.00  0.00           C
ATOM   1508  C   SER A  85      31.696 -28.017 -22.217  1.00  0.00           C
ATOM   1509  O   SER A  85      32.905 -27.830 -22.359  1.00  0.00           O
ATOM   1510  CB  SER A  85      30.096 -28.754 -20.437  1.00  0.00           C
ATOM   1511  OG  SER A  85      28.729 -28.477 -20.689  1.00  0.00           O
ATOM   1512  QB  SER A  85      30.299 -29.276 -20.161  1.00  0.00           Q
ATOM   1513  H   SER A  85      29.235 -26.430 -20.972  1.00  0.00           H
ATOM   1514  HA  SER A  85      31.735 -27.403 -20.173  1.00  0.00           H
ATOM   1515 1HB  SER A  85      30.233 -28.885 -19.373  1.00  0.00           H
ATOM   1516 2HB  SER A  85      30.364 -29.666 -20.950  1.00  0.00           H
ATOM   1517  HG  SER A  85      28.617 -28.219 -21.607  1.00  0.00           H
ATOM   1518  N   SER A  86      30.936 -28.574 -23.153  1.00  0.00           N
ATOM   1519  CA  SER A  86      31.489 -29.006 -24.431  1.00  0.00           C
ATOM   1520  C   SER A  86      31.314 -27.925 -25.494  1.00  0.00           C
ATOM   1521  O   SER A  86      32.285 -27.308 -25.930  1.00  0.00           O
ATOM   1522  CB  SER A  86      30.818 -30.302 -24.889  1.00  0.00           C
ATOM   1523  OG  SER A  86      31.172 -31.385 -24.047  1.00  0.00           O
ATOM   1524  QB  SER A  86      30.437 -30.354 -25.381  1.00  0.00           Q
ATOM   1525  H   SER A  86      29.978 -28.696 -22.982  1.00  0.00           H
ATOM   1526  HA  SER A  86      32.544 -29.188 -24.291  1.00  0.00           H
ATOM   1527 1HB  SER A  86      31.130 -30.528 -25.898  1.00  0.00           H
ATOM   1528 2HB  SER A  86      29.745 -30.178 -24.864  1.00  0.00           H
ATOM   1529  HG  SER A  86      30.744 -32.186 -24.360  1.00  0.00           H
ATOM   1530  N   VAL A  87      30.071 -27.703 -25.905  1.00  0.00           N
ATOM   1531  CA  VAL A  87      29.768 -26.697 -26.916  1.00  0.00           C
ATOM   1532  C   VAL A  87      28.601 -25.816 -26.485  1.00  0.00           C
ATOM   1533  O   VAL A  87      28.754 -24.607 -26.314  1.00  0.00           O
ATOM   1534  CB  VAL A  87      29.431 -27.346 -28.271  1.00  0.00           C
ATOM   1535  CG1 VAL A  87      29.316 -26.288 -29.357  1.00  0.00           C
ATOM   1536  CG2 VAL A  87      30.478 -28.387 -28.639  1.00  0.00           C
ATOM   1537  QG1 VAL A  87      29.288 -26.038 -29.615  1.00  0.00           Q
ATOM   1538  QG2 VAL A  87      30.727 -28.633 -28.727  1.00  0.00           Q
ATOM   1539  QQG VAL A  87      30.007 -27.336 -29.171  1.00  0.00           Q
ATOM   1540  H   VAL A  87      29.337 -28.227 -25.519  1.00  0.00           H
ATOM   1541  HA  VAL A  87      30.645 -26.079 -27.045  1.00  0.00           H
ATOM   1542  HB  VAL A  87      28.477 -27.845 -28.182  1.00  0.00           H
ATOM   1543 1HG1 VAL A  87      29.108 -25.329 -28.906  1.00  0.00           H
ATOM   1544 2HG1 VAL A  87      28.512 -26.551 -30.031  1.00  0.00           H
ATOM   1545 3HG1 VAL A  87      30.244 -26.234 -29.909  1.00  0.00           H
ATOM   1546 1HG2 VAL A  87      30.538 -28.473 -29.714  1.00  0.00           H
ATOM   1547 2HG2 VAL A  87      30.202 -29.341 -28.218  1.00  0.00           H
ATOM   1548 3HG2 VAL A  87      31.439 -28.085 -28.249  1.00  0.00           H
ATOM   1549  N   LYS A  88      27.436 -26.430 -26.308  1.00  0.00           N
ATOM   1550  CA  LYS A  88      26.243 -25.702 -25.894  1.00  0.00           C
ATOM   1551  C   LYS A  88      25.524 -26.432 -24.764  1.00  0.00           C
ATOM   1552  O   LYS A  88      25.479 -25.953 -23.632  1.00  0.00           O
ATOM   1553  CB  LYS A  88      25.296 -25.518 -27.081  1.00  0.00           C
ATOM   1554  CG  LYS A  88      24.578 -24.178 -27.086  1.00  0.00           C
ATOM   1555  CD  LYS A  88      23.448 -24.154 -28.102  1.00  0.00           C
ATOM   1556  CE  LYS A  88      22.102 -24.411 -27.446  1.00  0.00           C
ATOM   1557  NZ  LYS A  88      21.174 -25.145 -28.350  1.00  0.00           N
ATOM   1558  QB  LYS A  88      25.209 -25.950 -27.528  1.00  0.00           Q
ATOM   1559  QD  LYS A  88      23.528 -24.051 -28.711  1.00  0.00           Q
ATOM   1560  QE  LYS A  88      21.958 -24.229 -26.867  1.00  0.00           Q
ATOM   1561  QG  LYS A  88      24.728 -23.699 -26.717  1.00  0.00           Q
ATOM   1562  QZ  LYS A  88      20.951 -25.321 -28.566  1.00  0.00           Q
ATOM   1563  H   LYS A  88      27.378 -27.397 -26.459  1.00  0.00           H
ATOM   1564  HA  LYS A  88      26.554 -24.730 -25.539  1.00  0.00           H
ATOM   1565 1HB  LYS A  88      24.552 -26.299 -27.060  1.00  0.00           H
ATOM   1566 2HB  LYS A  88      25.864 -25.600 -27.997  1.00  0.00           H
ATOM   1567 1HG  LYS A  88      25.289 -23.400 -27.330  1.00  0.00           H
ATOM   1568 2HG  LYS A  88      24.168 -23.998 -26.103  1.00  0.00           H
ATOM   1569 1HD  LYS A  88      23.629 -24.918 -28.844  1.00  0.00           H
ATOM   1570 2HD  LYS A  88      23.427 -23.185 -28.578  1.00  0.00           H
ATOM   1571 1HE  LYS A  88      21.658 -23.462 -27.181  1.00  0.00           H
ATOM   1572 2HE  LYS A  88      22.258 -24.996 -26.552  1.00  0.00           H
ATOM   1573 1HZ  LYS A  88      20.941 -24.558 -29.176  1.00  0.00           H
ATOM   1574 2HZ  LYS A  88      20.294 -25.378 -27.847  1.00  0.00           H
ATOM   1575 3HZ  LYS A  88      21.617 -26.027 -28.677  1.00  0.00           H
ATOM   1576  N   ARG A  89      24.964 -27.594 -25.081  1.00  0.00           N
ATOM   1577  CA  ARG A  89      24.247 -28.392 -24.092  1.00  0.00           C
ATOM   1578  C   ARG A  89      25.175 -29.410 -23.440  1.00  0.00           C
ATOM   1579  O   ARG A  89      25.239 -29.513 -22.214  1.00  0.00           O
ATOM   1580  CB  ARG A  89      23.063 -29.106 -24.745  1.00  0.00           C
ATOM   1581  CG  ARG A  89      21.834 -29.187 -23.852  1.00  0.00           C
ATOM   1582  CD  ARG A  89      20.970 -30.387 -24.202  1.00  0.00           C
ATOM   1583  NE  ARG A  89      20.560 -30.377 -25.604  1.00  0.00           N
ATOM   1584  CZ  ARG A  89      20.004 -31.417 -26.222  1.00  0.00           C
ATOM   1585  NH1 ARG A  89      19.791 -32.550 -25.566  1.00  0.00           N
ATOM   1586  NH2 ARG A  89      19.661 -31.323 -27.499  1.00  0.00           N
ATOM   1587  QB  ARG A  89      23.076 -29.346 -25.324  1.00  0.00           Q
ATOM   1588  QD  ARG A  89      20.811 -30.830 -23.793  1.00  0.00           Q
ATOM   1589  QG  ARG A  89      21.702 -28.779 -23.400  1.00  0.00           Q
ATOM   1590  QH1 ARG A  89      19.710 -32.978 -25.319  1.00  0.00           Q
ATOM   1591  QH2 ARG A  89      19.531 -31.287 -27.981  1.00  0.00           Q
ATOM   1592  H   ARG A  89      25.034 -27.924 -26.001  1.00  0.00           H
ATOM   1593  HA  ARG A  89      23.876 -27.720 -23.331  1.00  0.00           H
ATOM   1594 1HB  ARG A  89      23.360 -30.112 -25.001  1.00  0.00           H
ATOM   1595 2HB  ARG A  89      22.791 -28.579 -25.647  1.00  0.00           H
ATOM   1596 1HG  ARG A  89      21.251 -28.286 -23.976  1.00  0.00           H
ATOM   1597 2HG  ARG A  89      22.154 -29.273 -22.823  1.00  0.00           H
ATOM   1598 1HD  ARG A  89      20.088 -30.373 -23.578  1.00  0.00           H
ATOM   1599 2HD  ARG A  89      21.532 -31.288 -24.008  1.00  0.00           H
ATOM   1600  HE  ARG A  89      20.706 -29.551 -26.112  1.00  0.00           H
ATOM   1601 1HH1 ARG A  89      20.047 -32.628 -24.603  1.00  0.00           H
ATOM   1602 2HH1 ARG A  89      19.372 -33.328 -26.036  1.00  0.00           H
ATOM   1603 1HH2 ARG A  89      19.819 -30.470 -27.998  1.00  0.00           H
ATOM   1604 2HH2 ARG A  89      19.244 -32.104 -27.964  1.00  0.00           H
ATOM   1605  N   THR A  90      25.895 -30.163 -24.266  1.00  0.00           N
ATOM   1606  CA  THR A  90      26.820 -31.175 -23.769  1.00  0.00           C
ATOM   1607  C   THR A  90      28.019 -30.527 -23.088  1.00  0.00           C
ATOM   1608  CB  THR A  90      27.292 -32.071 -24.916  1.00  0.00           C
ATOM   1609  CG2 THR A  90      26.227 -33.028 -25.406  1.00  0.00           C
ATOM   1610  OG1 THR A  90      27.711 -31.291 -26.021  1.00  0.00           O
ATOM   1611  OT1 THR A  90      28.771 -31.251 -22.401  1.00  0.00           O
ATOM   1612  OT2 THR A  90      28.198 -29.302 -23.246  1.00  0.00           O
ATOM   1613  QG2 THR A  90      25.973 -33.256 -25.522  1.00  0.00           Q
ATOM   1614  H   THR A  90      25.800 -30.036 -25.233  1.00  0.00           H
ATOM   1615  HA  THR A  90      26.292 -31.780 -23.047  1.00  0.00           H
ATOM   1616  HB  THR A  90      28.133 -32.657 -24.576  1.00  0.00           H
ATOM   1617 1HG  THR A  90      28.666 -31.342 -26.106  1.00  0.00           H
ATOM   1618 1HG2 THR A  90      26.605 -34.038 -25.362  1.00  0.00           H
ATOM   1619 2HG2 THR A  90      25.966 -32.785 -26.425  1.00  0.00           H
ATOM   1620 3HG2 THR A  90      25.351 -32.943 -24.780  1.00  0.00           H
TER    1621
ENDMDL
