# Supplementary material for: Data set of intrinsically disordered proteins analysed at a local protein conformation level
Source: Data Brief. 2020 Mar 5;29:105383. doi: 10.1016/j.dib.2020.105383 (PMC7078294; doi:10.1016/j.dib.2020.105383)
Supplement: Supplementary file 1 [file mmc1.zip › the data/1-DATA/PED1AAA-pdb/1AAA-6.pdb]

ATOM      1  N   GLY A  -1     -15.275   4.686   4.004  1.00  0.00           N
ATOM      2  CA  GLY A  -1     -15.036   5.126   5.405  1.00  0.00           C
ATOM      3  C   GLY A  -1     -15.912   4.393   6.401  1.00  0.00           C
ATOM      4  O   GLY A  -1     -16.044   3.171   6.340  1.00  0.00           O
ATOM      5  QA  GLY A  -1     -14.617   5.567   5.566  1.00  0.00           Q
ATOM      6 1HA  GLY A  -1     -13.999   4.948   5.654  1.00  0.00           H
ATOM      7 2HA  GLY A  -1     -15.235   6.184   5.478  1.00  0.00           H
ATOM      8 1HT  GLY A  -1     -15.256   3.648   3.946  1.00  0.00           H
ATOM      9 2HT  GLY A  -1     -14.539   5.070   3.377  1.00  0.00           H
ATOM     10 3HT  GLY A  -1     -16.202   5.023   3.676  1.00  0.00           H
ATOM     11  N   SER A   0     -16.513   5.141   7.321  1.00  0.00           N
ATOM     12  CA  SER A   0     -17.381   4.553   8.334  1.00  0.00           C
ATOM     13  C   SER A   0     -18.849   4.736   7.964  1.00  0.00           C
ATOM     14  O   SER A   0     -19.700   4.924   8.833  1.00  0.00           O
ATOM     15  CB  SER A   0     -17.106   5.187   9.700  1.00  0.00           C
ATOM     16  OG  SER A   0     -16.735   6.548   9.566  1.00  0.00           O
ATOM     17  QB  SER A   0     -17.150   4.890  10.247  1.00  0.00           Q
ATOM     18  H   SER A   0     -16.368   6.110   7.317  1.00  0.00           H
ATOM     19  HA  SER A   0     -17.163   3.498   8.387  1.00  0.00           H
ATOM     20 1HB  SER A   0     -16.302   4.654  10.185  1.00  0.00           H
ATOM     21 2HB  SER A   0     -17.996   5.128  10.309  1.00  0.00           H
ATOM     22  HG  SER A   0     -15.846   6.604   9.211  1.00  0.00           H
ATOM     23  N   MET A   1     -19.139   4.679   6.668  1.00  0.00           N
ATOM     24  CA  MET A   1     -20.505   4.838   6.181  1.00  0.00           C
ATOM     25  C   MET A   1     -21.039   3.522   5.622  1.00  0.00           C
ATOM     26  O   MET A   1     -22.237   3.248   5.693  1.00  0.00           O
ATOM     27  CB  MET A   1     -20.562   5.923   5.106  1.00  0.00           C
ATOM     28  CG  MET A   1     -20.341   7.327   5.647  1.00  0.00           C
ATOM     29  SD  MET A   1     -21.576   7.802   6.871  1.00  0.00           S
ATOM     30  CE  MET A   1     -20.659   7.557   8.390  1.00  0.00           C
ATOM     31  QB  MET A   1     -20.667   5.806   4.498  1.00  0.00           Q
ATOM     32  QE  MET A   1     -20.474   7.508   8.695  1.00  0.00           Q
ATOM     33  QG  MET A   1     -19.874   7.699   5.464  1.00  0.00           Q
ATOM     34  H   MET A   1     -18.417   4.526   6.024  1.00  0.00           H
ATOM     35  HA  MET A   1     -21.121   5.136   7.016  1.00  0.00           H
ATOM     36 1HB  MET A   1     -21.532   5.892   4.630  1.00  0.00           H
ATOM     37 2HB  MET A   1     -19.802   5.721   4.366  1.00  0.00           H
ATOM     38 1HG  MET A   1     -20.384   8.025   4.823  1.00  0.00           H
ATOM     39 2HG  MET A   1     -19.365   7.372   6.104  1.00  0.00           H
ATOM     40 1HE  MET A   1     -19.665   7.201   8.156  1.00  0.00           H
ATOM     41 2HE  MET A   1     -21.167   6.829   9.004  1.00  0.00           H
ATOM     42 3HE  MET A   1     -20.589   8.494   8.923  1.00  0.00           H
ATOM     43  N   THR A   2     -20.143   2.715   5.065  1.00  0.00           N
ATOM     44  CA  THR A   2     -20.525   1.429   4.492  1.00  0.00           C
ATOM     45  C   THR A   2     -21.052   0.483   5.571  1.00  0.00           C
ATOM     46  O   THR A   2     -22.201   0.047   5.515  1.00  0.00           O
ATOM     47  CB  THR A   2     -19.332   0.791   3.771  1.00  0.00           C
ATOM     48  CG2 THR A   2     -19.451   0.842   2.263  1.00  0.00           C
ATOM     49  OG1 THR A   2     -18.124   1.438   4.128  1.00  0.00           O
ATOM     50  QG2 THR A   2     -19.479   0.854   1.904  1.00  0.00           Q
ATOM     51  H   THR A   2     -19.203   2.989   5.037  1.00  0.00           H
ATOM     52  HA  THR A   2     -21.312   1.608   3.775  1.00  0.00           H
ATOM     53  HB  THR A   2     -19.260  -0.247   4.062  1.00  0.00           H
ATOM     54 1HG  THR A   2     -17.398   0.813   4.074  1.00  0.00           H
ATOM     55 1HG2 THR A   2     -20.014   1.717   1.974  1.00  0.00           H
ATOM     56 2HG2 THR A   2     -19.959  -0.045   1.912  1.00  0.00           H
ATOM     57 3HG2 THR A   2     -18.464   0.888   1.826  1.00  0.00           H
ATOM     58  N   PRO A   3     -20.214   0.154   6.571  1.00  0.00           N
ATOM     59  CA  PRO A   3     -20.603  -0.745   7.663  1.00  0.00           C
ATOM     60  C   PRO A   3     -21.602  -0.103   8.621  1.00  0.00           C
ATOM     61  O   PRO A   3     -22.336  -0.797   9.323  1.00  0.00           O
ATOM     62  CB  PRO A   3     -19.281  -1.027   8.377  1.00  0.00           C
ATOM     63  CG  PRO A   3     -18.436   0.165   8.092  1.00  0.00           C
ATOM     64  CD  PRO A   3     -18.824   0.629   6.715  1.00  0.00           C
ATOM     65  QB  PRO A   3     -19.148  -1.535   8.708  1.00  0.00           Q
ATOM     66  QD  PRO A   3     -18.480   0.941   6.311  1.00  0.00           Q
ATOM     67  QG  PRO A   3     -18.014   0.414   8.466  1.00  0.00           Q
ATOM     68  HA  PRO A   3     -21.016  -1.670   7.284  1.00  0.00           H
ATOM     69 1HB  PRO A   3     -18.839  -1.928   7.980  1.00  0.00           H
ATOM     70 2HB  PRO A   3     -19.459  -1.143   9.437  1.00  0.00           H
ATOM     71 1HG  PRO A   3     -17.393  -0.112   8.115  1.00  0.00           H
ATOM     72 2HG  PRO A   3     -18.635   0.940   8.818  1.00  0.00           H
ATOM     73 1HD  PRO A   3     -18.184   0.175   5.971  1.00  0.00           H
ATOM     74 2HD  PRO A   3     -18.775   1.705   6.652  1.00  0.00           H
ATOM     75  N   SER A   4     -21.622   1.227   8.647  1.00  0.00           N
ATOM     76  CA  SER A   4     -22.531   1.959   9.522  1.00  0.00           C
ATOM     77  C   SER A   4     -23.944   1.995   8.944  1.00  0.00           C
ATOM     78  O   SER A   4     -24.917   2.188   9.672  1.00  0.00           O
ATOM     79  CB  SER A   4     -22.022   3.385   9.743  1.00  0.00           C
ATOM     80  OG  SER A   4     -22.355   4.220   8.649  1.00  0.00           O
ATOM     81  QB  SER A   4     -21.708   3.578  10.247  1.00  0.00           Q
ATOM     82  H   SER A   4     -21.013   1.727   8.065  1.00  0.00           H
ATOM     83  HA  SER A   4     -22.559   1.446  10.473  1.00  0.00           H
ATOM     84 1HB  SER A   4     -20.948   3.367   9.854  1.00  0.00           H
ATOM     85 2HB  SER A   4     -22.469   3.790  10.638  1.00  0.00           H
ATOM     86  HG  SER A   4     -22.453   5.125   8.954  1.00  0.00           H
ATOM     87  N   TPO A   5     -24.013   1.811   7.634  1.00  0.00           N
ATOM     88  CA  TPO A   5     -25.326   1.820   6.923  1.00  0.00           C
ATOM     89  C   TPO A   5     -26.223   0.760   7.530  1.00  0.00           C
ATOM     90  O   TPO A   5     -27.272   1.046   8.105  1.00  0.00           O
ATOM     91  CB  TPO A   5     -25.116   1.838   5.368  1.00  0.00           C
ATOM     92  CG2 TPO A   5     -25.038   3.257   4.775  1.00  0.00           C
ATOM     93  OG1 TPO A   5     -23.861   1.182   5.031  1.00  0.00           O
ATOM     94  PS  TPO A   5     -23.271   0.989   3.527  1.00  0.00           P
ATOM     95  OPA TPO A   5     -24.240   0.172   2.666  1.00  0.00           O
ATOM     96  OPB TPO A   5     -21.932   0.251   3.596  1.00  0.00           O
ATOM     97  OPC TPO A   5     -23.037   2.350   2.863  1.00  0.00           O
ATOM     98  QG2 TPO A   5     -25.017   3.621   4.616  1.00  0.00           Q
ATOM     99  H   TPO A   5     -23.267   1.647   6.950  1.00  0.00           H
ATOM    100  HA  TPO A   5     -25.814   2.781   7.159  1.00  0.00           H
ATOM    101  HB  TPO A   5     -25.962   1.295   4.897  1.00  0.00           H
ATOM    102 1HG2 TPO A   5     -24.892   3.215   3.680  1.00  0.00           H
ATOM    103 2HG2 TPO A   5     -25.966   3.826   4.966  1.00  0.00           H
ATOM    104 3HG2 TPO A   5     -24.192   3.820   5.202  1.00  0.00           H
ATOM    105  N   PRO A   6     -25.807  -0.517   7.408  1.00  0.00           N
ATOM    106  CA  PRO A   6     -26.561  -1.653   7.940  1.00  0.00           C
ATOM    107  C   PRO A   6     -27.120  -1.391   9.340  1.00  0.00           C
ATOM    108  O   PRO A   6     -28.330  -1.479   9.555  1.00  0.00           O
ATOM    109  CB  PRO A   6     -25.538  -2.801   7.972  1.00  0.00           C
ATOM    110  CG  PRO A   6     -24.247  -2.234   7.461  1.00  0.00           C
ATOM    111  CD  PRO A   6     -24.581  -0.960   6.738  1.00  0.00           C
ATOM    112  QB  PRO A   6     -25.658  -3.382   8.163  1.00  0.00           Q
ATOM    113  QD  PRO A   6     -24.275  -0.697   6.276  1.00  0.00           Q
ATOM    114  QG  PRO A   6     -23.685  -2.483   7.537  1.00  0.00           Q
ATOM    115  HA  PRO A   6     -27.375  -1.919   7.283  1.00  0.00           H
ATOM    116 1HB  PRO A   6     -25.885  -3.606   7.340  1.00  0.00           H
ATOM    117 2HB  PRO A   6     -25.431  -3.158   8.985  1.00  0.00           H
ATOM    118 1HG  PRO A   6     -23.784  -2.937   6.783  1.00  0.00           H
ATOM    119 2HG  PRO A   6     -23.586  -2.028   8.289  1.00  0.00           H
ATOM    120 1HD  PRO A   6     -24.761  -1.155   5.691  1.00  0.00           H
ATOM    121 2HD  PRO A   6     -23.790  -0.238   6.860  1.00  0.00           H
ATOM    122  N   PRO A   7     -26.252  -1.067  10.317  1.00  0.00           N
ATOM    123  CA  PRO A   7     -26.684  -0.799  11.693  1.00  0.00           C
ATOM    124  C   PRO A   7     -27.543   0.457  11.799  1.00  0.00           C
ATOM    125  O   PRO A   7     -28.354   0.589  12.716  1.00  0.00           O
ATOM    126  CB  PRO A   7     -25.370  -0.618  12.458  1.00  0.00           C
ATOM    127  CG  PRO A   7     -24.373  -0.233  11.421  1.00  0.00           C
ATOM    128  CD  PRO A   7     -24.792  -0.939  10.163  1.00  0.00           C
ATOM    129  QB  PRO A   7     -25.293  -0.693  13.070  1.00  0.00           Q
ATOM    130  QD  PRO A   7     -24.435  -1.126   9.699  1.00  0.00           Q
ATOM    131  QG  PRO A   7     -23.888   0.140  11.499  1.00  0.00           Q
ATOM    132  HA  PRO A   7     -27.228  -1.637  12.103  1.00  0.00           H
ATOM    133 1HB  PRO A   7     -25.100  -1.546  12.940  1.00  0.00           H
ATOM    134 2HB  PRO A   7     -25.487   0.159  13.200  1.00  0.00           H
ATOM    135 1HG  PRO A   7     -23.387  -0.557  11.722  1.00  0.00           H
ATOM    136 2HG  PRO A   7     -24.387   0.837  11.276  1.00  0.00           H
ATOM    137 1HD  PRO A   7     -24.324  -1.910  10.101  1.00  0.00           H
ATOM    138 2HD  PRO A   7     -24.545  -0.342   9.297  1.00  0.00           H
ATOM    139  N   ARG A   8     -27.360   1.379  10.860  1.00  0.00           N
ATOM    140  CA  ARG A   8     -28.122   2.623  10.854  1.00  0.00           C
ATOM    141  C   ARG A   8     -29.607   2.348  10.649  1.00  0.00           C
ATOM    142  O   ARG A   8     -30.409   2.484  11.573  1.00  0.00           O
ATOM    143  CB  ARG A   8     -27.604   3.559   9.756  1.00  0.00           C
ATOM    144  CG  ARG A   8     -26.873   4.778  10.292  1.00  0.00           C
ATOM    145  CD  ARG A   8     -25.688   4.383  11.161  1.00  0.00           C
ATOM    146  NE  ARG A   8     -25.557   5.245  12.334  1.00  0.00           N
ATOM    147  CZ  ARG A   8     -25.268   6.543  12.271  1.00  0.00           C
ATOM    148  NH1 ARG A   8     -25.081   7.132  11.096  1.00  0.00           N
ATOM    149  NH2 ARG A   8     -25.168   7.254  13.386  1.00  0.00           N
ATOM    150  QB  ARG A   8     -27.682   3.454   9.143  1.00  0.00           Q
ATOM    151  QD  ARG A   8     -25.305   3.907  11.031  1.00  0.00           Q
ATOM    152  QG  ARG A   8     -27.038   5.367  10.173  1.00  0.00           Q
ATOM    153  QH1 ARG A   8     -25.011   7.355  10.653  1.00  0.00           Q
ATOM    154  QH2 ARG A   8     -25.129   7.523  13.806  1.00  0.00           Q
ATOM    155  H   ARG A   8     -26.699   1.219  10.154  1.00  0.00           H
ATOM    156  HA  ARG A   8     -27.985   3.099  11.813  1.00  0.00           H
ATOM    157 1HB  ARG A   8     -28.440   3.899   9.163  1.00  0.00           H
ATOM    158 2HB  ARG A   8     -26.924   3.010   9.121  1.00  0.00           H
ATOM    159 1HG  ARG A   8     -27.560   5.368  10.884  1.00  0.00           H
ATOM    160 2HG  ARG A   8     -26.516   5.367   9.461  1.00  0.00           H
ATOM    161 1HD  ARG A   8     -24.787   4.453  10.571  1.00  0.00           H
ATOM    162 2HD  ARG A   8     -25.823   3.363  11.490  1.00  0.00           H
ATOM    163  HE  ARG A   8     -25.690   4.835  13.214  1.00  0.00           H
ATOM    164 1HH1 ARG A   8     -25.156   6.601  10.252  1.00  0.00           H
ATOM    165 2HH1 ARG A   8     -24.865   8.107  11.055  1.00  0.00           H
ATOM    166 1HH2 ARG A   8     -25.308   6.815  14.272  1.00  0.00           H
ATOM    167 2HH2 ARG A   8     -24.950   8.229  13.338  1.00  0.00           H
ATOM    168  N   SER A   9     -29.971   1.961   9.429  1.00  0.00           N
ATOM    169  CA  SER A   9     -31.359   1.666   9.101  1.00  0.00           C
ATOM    170  C   SER A   9     -31.540   0.187   8.772  1.00  0.00           C
ATOM    171  O   SER A   9     -30.575  -0.511   8.462  1.00  0.00           O
ATOM    172  CB  SER A   9     -31.820   2.523   7.921  1.00  0.00           C
ATOM    173  OG  SER A   9     -31.512   3.890   8.131  1.00  0.00           O
ATOM    174  QB  SER A   9     -32.107   2.306   7.411  1.00  0.00           Q
ATOM    175  H   SER A   9     -29.285   1.871   8.733  1.00  0.00           H
ATOM    176  HA  SER A   9     -31.962   1.906   9.965  1.00  0.00           H
ATOM    177 1HB  SER A   9     -32.889   2.422   7.800  1.00  0.00           H
ATOM    178 2HB  SER A   9     -31.324   2.189   7.021  1.00  0.00           H
ATOM    179  HG  SER A   9     -30.964   4.210   7.410  1.00  0.00           H
ATOM    180  N   ARG A  10     -32.781  -0.283   8.840  1.00  0.00           N
ATOM    181  CA  ARG A  10     -33.085  -1.680   8.550  1.00  0.00           C
ATOM    182  C   ARG A  10     -33.795  -1.812   7.206  1.00  0.00           C
ATOM    183  O   ARG A  10     -33.646  -2.817   6.512  1.00  0.00           O
ATOM    184  CB  ARG A  10     -33.955  -2.275   9.659  1.00  0.00           C
ATOM    185  CG  ARG A  10     -33.632  -3.727   9.970  1.00  0.00           C
ATOM    186  CD  ARG A  10     -34.458  -4.676   9.114  1.00  0.00           C
ATOM    187  NE  ARG A  10     -34.469  -6.032   9.657  1.00  0.00           N
ATOM    188  CZ  ARG A  10     -34.815  -7.108   8.953  1.00  0.00           C
ATOM    189  NH1 ARG A  10     -35.176  -6.991   7.682  1.00  0.00           N
ATOM    190  NH2 ARG A  10     -34.798  -8.305   9.524  1.00  0.00           N
ATOM    191  QB  ARG A  10     -34.403  -1.955   9.961  1.00  0.00           Q
ATOM    192  QD  ARG A  10     -34.755  -4.504   8.594  1.00  0.00           Q
ATOM    193  QG  ARG A  10     -33.216  -3.911  10.393  1.00  0.00           Q
ATOM    194  QH1 ARG A  10     -35.311  -6.948   7.202  1.00  0.00           Q
ATOM    195  QH2 ARG A  10     -34.792  -8.757   9.739  1.00  0.00           Q
ATOM    196  H   ARG A  10     -33.508   0.323   9.093  1.00  0.00           H
ATOM    197  HA  ARG A  10     -32.153  -2.220   8.505  1.00  0.00           H
ATOM    198 1HB  ARG A  10     -34.991  -2.214   9.362  1.00  0.00           H
ATOM    199 2HB  ARG A  10     -33.814  -1.697  10.561  1.00  0.00           H
ATOM    200 1HG  ARG A  10     -33.846  -3.918  11.011  1.00  0.00           H
ATOM    201 2HG  ARG A  10     -32.585  -3.904   9.777  1.00  0.00           H
ATOM    202 1HD  ARG A  10     -34.037  -4.699   8.119  1.00  0.00           H
ATOM    203 2HD  ARG A  10     -35.472  -4.308   9.067  1.00  0.00           H
ATOM    204  HE  ARG A  10     -34.209  -6.147  10.593  1.00  0.00           H
ATOM    205 1HH1 ARG A  10     -35.190  -6.092   7.245  1.00  0.00           H
ATOM    206 2HH1 ARG A  10     -35.432  -7.804   7.158  1.00  0.00           H
ATOM    207 1HH2 ARG A  10     -34.527  -8.399  10.481  1.00  0.00           H
ATOM    208 2HH2 ARG A  10     -35.057  -9.114   8.995  1.00  0.00           H
ATOM    209  N   GLY A  11     -34.566  -0.792   6.844  1.00  0.00           N
ATOM    210  CA  GLY A  11     -35.286  -0.815   5.586  1.00  0.00           C
ATOM    211  C   GLY A  11     -35.602   0.576   5.072  1.00  0.00           C
ATOM    212  O   GLY A  11     -36.562   1.206   5.517  1.00  0.00           O
ATOM    213  QA  GLY A  11     -35.449  -1.342   5.287  1.00  0.00           Q
ATOM    214  H   GLY A  11     -34.646  -0.016   7.439  1.00  0.00           H
ATOM    215 1HA  GLY A  11     -36.211  -1.354   5.723  1.00  0.00           H
ATOM    216 2HA  GLY A  11     -34.685  -1.331   4.850  1.00  0.00           H
ATOM    217  N   THR A  12     -34.793   1.057   4.134  1.00  0.00           N
ATOM    218  CA  THR A  12     -34.992   2.382   3.558  1.00  0.00           C
ATOM    219  C   THR A  12     -35.785   2.300   2.259  1.00  0.00           C
ATOM    220  O   THR A  12     -36.559   3.200   1.935  1.00  0.00           O
ATOM    221  CB  THR A  12     -33.642   3.058   3.306  1.00  0.00           C
ATOM    222  CG2 THR A  12     -33.770   4.472   2.782  1.00  0.00           C
ATOM    223  OG1 THR A  12     -32.875   3.106   4.493  1.00  0.00           O
ATOM    224  QG2 THR A  12     -33.800   4.808   2.657  1.00  0.00           Q
ATOM    225  H   THR A  12     -34.045   0.508   3.820  1.00  0.00           H
ATOM    226  HA  THR A  12     -35.549   2.973   4.271  1.00  0.00           H
ATOM    227  HB  THR A  12     -33.096   2.481   2.572  1.00  0.00           H
ATOM    228 1HG  THR A  12     -31.992   3.429   4.292  1.00  0.00           H
ATOM    229 1HG2 THR A  12     -34.682   4.913   3.156  1.00  0.00           H
ATOM    230 2HG2 THR A  12     -33.795   4.454   1.702  1.00  0.00           H
ATOM    231 3HG2 THR A  12     -32.925   5.056   3.113  1.00  0.00           H
ATOM    232  N   ARG A  13     -35.586   1.214   1.518  1.00  0.00           N
ATOM    233  CA  ARG A  13     -36.283   1.014   0.254  1.00  0.00           C
ATOM    234  C   ARG A  13     -37.794   0.989   0.462  1.00  0.00           C
ATOM    235  O   ARG A  13     -38.558   1.403  -0.410  1.00  0.00           O
ATOM    236  CB  ARG A  13     -35.826  -0.289  -0.405  1.00  0.00           C
ATOM    237  CG  ARG A  13     -35.748  -1.463   0.558  1.00  0.00           C
ATOM    238  CD  ARG A  13     -34.311  -1.771   0.949  1.00  0.00           C
ATOM    239  NE  ARG A  13     -34.228  -2.443   2.243  1.00  0.00           N
ATOM    240  CZ  ARG A  13     -33.082  -2.738   2.853  1.00  0.00           C
ATOM    241  NH1 ARG A  13     -31.922  -2.420   2.292  1.00  0.00           N
ATOM    242  NH2 ARG A  13     -33.096  -3.351   4.028  1.00  0.00           N
ATOM    243  QB  ARG A  13     -35.684  -0.340  -1.014  1.00  0.00           Q
ATOM    244  QD  ARG A  13     -33.817  -1.624   0.598  1.00  0.00           Q
ATOM    245  QG  ARG A  13     -36.243  -1.779   0.767  1.00  0.00           Q
ATOM    246  QH1 ARG A  13     -31.485  -2.300   2.080  1.00  0.00           Q
ATOM    247  QH2 ARG A  13     -33.101  -3.583   4.472  1.00  0.00           Q
ATOM    248  H   ARG A  13     -34.955   0.532   1.830  1.00  0.00           H
ATOM    249  HA  ARG A  13     -36.035   1.841  -0.396  1.00  0.00           H
ATOM    250 1HB  ARG A  13     -34.847  -0.138  -0.835  1.00  0.00           H
ATOM    251 2HB  ARG A  13     -36.520  -0.543  -1.192  1.00  0.00           H
ATOM    252 1HG  ARG A  13     -36.177  -2.333   0.084  1.00  0.00           H
ATOM    253 2HG  ARG A  13     -36.309  -1.225   1.448  1.00  0.00           H
ATOM    254 1HD  ARG A  13     -33.761  -0.842   1.001  1.00  0.00           H
ATOM    255 2HD  ARG A  13     -33.874  -2.406   0.195  1.00  0.00           H
ATOM    256  HE  ARG A  13     -35.070  -2.689   2.681  1.00  0.00           H
ATOM    257 1HH1 ARG A  13     -31.905  -1.957   1.406  1.00  0.00           H
ATOM    258 2HH1 ARG A  13     -31.064  -2.645   2.754  1.00  0.00           H
ATOM    259 1HH2 ARG A  13     -33.967  -3.593   4.457  1.00  0.00           H
ATOM    260 2HH2 ARG A  13     -32.235  -3.572   4.487  1.00  0.00           H
ATOM    261  N   TYR A  14     -38.218   0.502   1.625  1.00  0.00           N
ATOM    262  CA  TYR A  14     -39.638   0.424   1.948  1.00  0.00           C
ATOM    263  C   TYR A  14     -40.266   1.813   1.980  1.00  0.00           C
ATOM    264  O   TYR A  14     -41.444   1.981   1.662  1.00  0.00           O
ATOM    265  CB  TYR A  14     -39.839  -0.270   3.296  1.00  0.00           C
ATOM    266  CG  TYR A  14     -39.490  -1.742   3.277  1.00  0.00           C
ATOM    267  CD1 TYR A  14     -39.939  -2.569   2.255  1.00  0.00           C
ATOM    268  CD2 TYR A  14     -38.715  -2.304   4.284  1.00  0.00           C
ATOM    269  CE1 TYR A  14     -39.624  -3.915   2.236  1.00  0.00           C
ATOM    270  CE2 TYR A  14     -38.394  -3.648   4.270  1.00  0.00           C
ATOM    271  CZ  TYR A  14     -38.852  -4.449   3.244  1.00  0.00           C
ATOM    272  OH  TYR A  14     -38.536  -5.788   3.228  1.00  0.00           O
ATOM    273  QB  TYR A  14     -40.044   0.016   3.813  1.00  0.00           Q
ATOM    274  QD  TYR A  14     -39.452  -1.911   3.275  1.00  0.00           Q
ATOM    275  QE  TYR A  14     -38.886  -4.304   3.246  1.00  0.00           Q
ATOM    276  QR  TYR A  14     -39.169  -3.107   3.261  1.00  0.00           Q
ATOM    277  H   TYR A  14     -37.561   0.189   2.280  1.00  0.00           H
ATOM    278  HA  TYR A  14     -40.121  -0.158   1.177  1.00  0.00           H
ATOM    279 1HB  TYR A  14     -40.873  -0.176   3.590  1.00  0.00           H
ATOM    280 2HB  TYR A  14     -39.214   0.208   4.035  1.00  0.00           H
ATOM    281 1HD  TYR A  14     -40.545  -2.147   1.465  1.00  0.00           H
ATOM    282 2HD  TYR A  14     -38.359  -1.675   5.085  1.00  0.00           H
ATOM    283 1HE  TYR A  14     -39.983  -4.541   1.432  1.00  0.00           H
ATOM    284 2HE  TYR A  14     -37.790  -4.067   5.060  1.00  0.00           H
ATOM    285  HH  TYR A  14     -38.118  -6.009   2.393  1.00  0.00           H
ATOM    286  N   LEU A  15     -39.473   2.808   2.365  1.00  0.00           N
ATOM    287  CA  LEU A  15     -39.951   4.183   2.439  1.00  0.00           C
ATOM    288  C   LEU A  15     -38.997   5.130   1.716  1.00  0.00           C
ATOM    289  O   LEU A  15     -38.618   6.173   2.250  1.00  0.00           O
ATOM    290  CB  LEU A  15     -40.110   4.612   3.900  1.00  0.00           C
ATOM    291  CG  LEU A  15     -38.970   4.185   4.827  1.00  0.00           C
ATOM    292  CD1 LEU A  15     -37.822   5.180   4.753  1.00  0.00           C
ATOM    293  CD2 LEU A  15     -39.471   4.050   6.258  1.00  0.00           C
ATOM    294  QB  LEU A  15     -40.608   4.939   4.104  1.00  0.00           Q
ATOM    295  QD1 LEU A  15     -37.551   5.414   4.736  1.00  0.00           Q
ATOM    296  QD2 LEU A  15     -39.590   4.018   6.596  1.00  0.00           Q
ATOM    297  QQD LEU A  15     -38.570   4.717   5.666  1.00  0.00           Q
ATOM    298  H   LEU A  15     -38.543   2.611   2.605  1.00  0.00           H
ATOM    299  HA  LEU A  15     -40.916   4.224   1.954  1.00  0.00           H
ATOM    300 1HB  LEU A  15     -41.029   4.191   4.279  1.00  0.00           H
ATOM    301 2HB  LEU A  15     -40.187   5.689   3.930  1.00  0.00           H
ATOM    302  HG  LEU A  15     -38.599   3.222   4.510  1.00  0.00           H
ATOM    303 1HD1 LEU A  15     -37.114   4.856   4.004  1.00  0.00           H
ATOM    304 2HD1 LEU A  15     -37.332   5.233   5.714  1.00  0.00           H
ATOM    305 3HD1 LEU A  15     -38.206   6.154   4.490  1.00  0.00           H
ATOM    306 1HD2 LEU A  15     -40.326   4.695   6.402  1.00  0.00           H
ATOM    307 2HD2 LEU A  15     -38.686   4.334   6.942  1.00  0.00           H
ATOM    308 3HD2 LEU A  15     -39.759   3.026   6.443  1.00  0.00           H
ATOM    309  N   ALA A  16     -38.614   4.759   0.500  1.00  0.00           N
ATOM    310  CA  ALA A  16     -37.704   5.574  -0.297  1.00  0.00           C
ATOM    311  C   ALA A  16     -38.450   6.694  -1.013  1.00  0.00           C
ATOM    312  O   ALA A  16     -37.883   7.751  -1.292  1.00  0.00           O
ATOM    313  CB  ALA A  16     -36.961   4.706  -1.302  1.00  0.00           C
ATOM    314  QB  ALA A  16     -36.786   4.500  -1.540  1.00  0.00           Q
ATOM    315  H   ALA A  16     -38.949   3.916   0.129  1.00  0.00           H
ATOM    316  HA  ALA A  16     -36.976   6.010   0.372  1.00  0.00           H
ATOM    317 1HB  ALA A  16     -36.663   5.308  -2.147  1.00  0.00           H
ATOM    318 2HB  ALA A  16     -37.610   3.910  -1.638  1.00  0.00           H
ATOM    319 3HB  ALA A  16     -36.085   4.283  -0.834  1.00  0.00           H
ATOM    320  N   GLN A  17     -39.725   6.457  -1.309  1.00  0.00           N
ATOM    321  CA  GLN A  17     -40.547   7.450  -1.996  1.00  0.00           C
ATOM    322  C   GLN A  17     -41.722   7.884  -1.122  1.00  0.00           C
ATOM    323  O   GLN A  17     -42.883   7.757  -1.515  1.00  0.00           O
ATOM    324  CB  GLN A  17     -41.062   6.888  -3.326  1.00  0.00           C
ATOM    325  CG  GLN A  17     -41.454   5.421  -3.263  1.00  0.00           C
ATOM    326  CD  GLN A  17     -42.682   5.181  -2.407  1.00  0.00           C
ATOM    327  NE2 GLN A  17     -42.527   4.381  -1.357  1.00  0.00           N
ATOM    328  OE1 GLN A  17     -43.759   5.709  -2.685  1.00  0.00           O
ATOM    329  QB  GLN A  17     -41.109   7.229  -3.851  1.00  0.00           Q
ATOM    330  QE2 GLN A  17     -42.471   4.102  -0.993  1.00  0.00           Q
ATOM    331  QG  GLN A  17     -41.145   4.966  -3.556  1.00  0.00           Q
ATOM    332  H   GLN A  17     -40.121   5.596  -1.063  1.00  0.00           H
ATOM    333  HA  GLN A  17     -39.927   8.311  -2.195  1.00  0.00           H
ATOM    334 1HB  GLN A  17     -40.289   7.001  -4.072  1.00  0.00           H
ATOM    335 2HB  GLN A  17     -41.928   7.457  -3.630  1.00  0.00           H
ATOM    336 1HG  GLN A  17     -40.630   4.858  -2.849  1.00  0.00           H
ATOM    337 2HG  GLN A  17     -41.659   5.073  -4.264  1.00  0.00           H
ATOM    338 1HE2 GLN A  17     -41.639   3.996  -1.197  1.00  0.00           H
ATOM    339 2HE2 GLN A  17     -43.304   4.208  -0.788  1.00  0.00           H
ATOM    340  N   PRO A  18     -41.437   8.410   0.082  1.00  0.00           N
ATOM    341  CA  PRO A  18     -42.475   8.865   1.013  1.00  0.00           C
ATOM    342  C   PRO A  18     -43.211  10.098   0.497  1.00  0.00           C
ATOM    343  O   PRO A  18     -44.378  10.317   0.821  1.00  0.00           O
ATOM    344  CB  PRO A  18     -41.694   9.202   2.286  1.00  0.00           C
ATOM    345  CG  PRO A  18     -40.311   9.494   1.817  1.00  0.00           C
ATOM    346  CD  PRO A  18     -40.081   8.602   0.630  1.00  0.00           C
ATOM    347  QB  PRO A  18     -41.926   9.208   2.862  1.00  0.00           Q
ATOM    348  QD  PRO A  18     -39.547   8.374   0.427  1.00  0.00           Q
ATOM    349  QG  PRO A  18     -39.918   9.899   2.064  1.00  0.00           Q
ATOM    350  HA  PRO A  18     -43.190   8.084   1.220  1.00  0.00           H
ATOM    351 1HB  PRO A  18     -41.712   8.356   2.956  1.00  0.00           H
ATOM    352 2HB  PRO A  18     -42.140  10.061   2.767  1.00  0.00           H
ATOM    353 1HG  PRO A  18     -39.602   9.267   2.600  1.00  0.00           H
ATOM    354 2HG  PRO A  18     -40.233  10.532   1.528  1.00  0.00           H
ATOM    355 1HD  PRO A  18     -39.655   7.660   0.943  1.00  0.00           H
ATOM    356 2HD  PRO A  18     -39.439   9.090  -0.089  1.00  0.00           H
ATOM    357  N   SER A  19     -42.519  10.902  -0.306  1.00  0.00           N
ATOM    358  CA  SER A  19     -43.107  12.114  -0.865  1.00  0.00           C
ATOM    359  C   SER A  19     -43.026  12.105  -2.388  1.00  0.00           C
ATOM    360  O   SER A  19     -44.043  12.001  -3.073  1.00  0.00           O
ATOM    361  CB  SER A  19     -42.396  13.351  -0.312  1.00  0.00           C
ATOM    362  OG  SER A  19     -43.314  14.407  -0.081  1.00  0.00           O
ATOM    363  QB  SER A  19     -41.784  13.393  -0.200  1.00  0.00           Q
ATOM    364  H   SER A  19     -41.592  10.674  -0.527  1.00  0.00           H
ATOM    365  HA  SER A  19     -44.145  12.145  -0.572  1.00  0.00           H
ATOM    366 1HB  SER A  19     -41.653  13.684  -1.023  1.00  0.00           H
ATOM    367 2HB  SER A  19     -41.915  13.101   0.621  1.00  0.00           H
ATOM    368  HG  SER A  19     -43.094  14.848   0.742  1.00  0.00           H
ATOM    369  N   GLY A  20     -41.810  12.216  -2.912  1.00  0.00           N
ATOM    370  CA  GLY A  20     -41.619  12.220  -4.350  1.00  0.00           C
ATOM    371  C   GLY A  20     -40.257  12.751  -4.755  1.00  0.00           C
ATOM    372  O   GLY A  20     -39.370  11.983  -5.128  1.00  0.00           O
ATOM    373  QA  GLY A  20     -42.051  12.023  -4.760  1.00  0.00           Q
ATOM    374  H   GLY A  20     -41.034  12.296  -2.316  1.00  0.00           H
ATOM    375 1HA  GLY A  20     -42.382  12.836  -4.802  1.00  0.00           H
ATOM    376 2HA  GLY A  20     -41.722  11.209  -4.719  1.00  0.00           H
ATOM    377  N   ASN A  21     -40.092  14.067  -4.678  1.00  0.00           N
ATOM    378  CA  ASN A  21     -38.827  14.700  -5.038  1.00  0.00           C
ATOM    379  C   ASN A  21     -37.690  14.181  -4.167  1.00  0.00           C
ATOM    380  O   ASN A  21     -36.543  14.097  -4.609  1.00  0.00           O
ATOM    381  CB  ASN A  21     -38.938  16.221  -4.902  1.00  0.00           C
ATOM    382  CG  ASN A  21     -39.554  16.640  -3.581  1.00  0.00           C
ATOM    383  ND2 ASN A  21     -40.027  17.879  -3.515  1.00  0.00           N
ATOM    384  OD1 ASN A  21     -39.604  15.859  -2.630  1.00  0.00           O
ATOM    385  QB  ASN A  21     -38.752  16.630  -5.336  1.00  0.00           Q
ATOM    386  QD2 ASN A  21     -40.191  18.311  -3.493  1.00  0.00           Q
ATOM    387  H   ASN A  21     -40.836  14.626  -4.372  1.00  0.00           H
ATOM    388  HA  ASN A  21     -38.617  14.456  -6.069  1.00  0.00           H
ATOM    389 1HB  ASN A  21     -39.553  16.604  -5.702  1.00  0.00           H
ATOM    390 2HB  ASN A  21     -37.951  16.655  -4.970  1.00  0.00           H
ATOM    391 1HD2 ASN A  21     -39.953  18.445  -4.312  1.00  0.00           H
ATOM    392 2HD2 ASN A  21     -40.430  18.176  -2.674  1.00  0.00           H
ATOM    393  N   THR A  22     -38.014  13.833  -2.925  1.00  0.00           N
ATOM    394  CA  THR A  22     -37.018  13.321  -1.990  1.00  0.00           C
ATOM    395  C   THR A  22     -36.384  12.038  -2.519  1.00  0.00           C
ATOM    396  O   THR A  22     -35.226  11.741  -2.225  1.00  0.00           O
ATOM    397  CB  THR A  22     -37.658  13.063  -0.625  1.00  0.00           C
ATOM    398  CG2 THR A  22     -36.733  13.366   0.535  1.00  0.00           C
ATOM    399  OG1 THR A  22     -38.823  13.850  -0.460  1.00  0.00           O
ATOM    400  QG2 THR A  22     -36.513  13.437   0.811  1.00  0.00           Q
ATOM    401  H   THR A  22     -38.944  13.923  -2.631  1.00  0.00           H
ATOM    402  HA  THR A  22     -36.249  14.071  -1.882  1.00  0.00           H
ATOM    403  HB  THR A  22     -37.938  12.021  -0.561  1.00  0.00           H
ATOM    404 1HG  THR A  22     -39.401  13.436   0.186  1.00  0.00           H
ATOM    405 1HG2 THR A  22     -35.881  13.925   0.180  1.00  0.00           H
ATOM    406 2HG2 THR A  22     -36.396  12.439   0.978  1.00  0.00           H
ATOM    407 3HG2 THR A  22     -37.262  13.947   1.276  1.00  0.00           H
ATOM    408  N   SER A  23     -37.151  11.281  -3.296  1.00  0.00           N
ATOM    409  CA  SER A  23     -36.664  10.029  -3.866  1.00  0.00           C
ATOM    410  C   SER A  23     -35.419  10.263  -4.717  1.00  0.00           C
ATOM    411  O   SER A  23     -34.563   9.386  -4.834  1.00  0.00           O
ATOM    412  CB  SER A  23     -37.755   9.370  -4.710  1.00  0.00           C
ATOM    413  OG  SER A  23     -39.027   9.510  -4.100  1.00  0.00           O
ATOM    414  QB  SER A  23     -37.661   9.076  -5.252  1.00  0.00           Q
ATOM    415  H   SER A  23     -38.065  11.570  -3.495  1.00  0.00           H
ATOM    416  HA  SER A  23     -36.408   9.372  -3.048  1.00  0.00           H
ATOM    417 1HB  SER A  23     -37.537   8.318  -4.821  1.00  0.00           H
ATOM    418 2HB  SER A  23     -37.785   9.835  -5.684  1.00  0.00           H
ATOM    419  HG  SER A  23     -39.713   9.305  -4.739  1.00  0.00           H
ATOM    420  N   SER A  24     -35.325  11.449  -5.310  1.00  0.00           N
ATOM    421  CA  SER A  24     -34.184  11.795  -6.150  1.00  0.00           C
ATOM    422  C   SER A  24     -32.879  11.691  -5.368  1.00  0.00           C
ATOM    423  O   SER A  24     -31.830  11.374  -5.929  1.00  0.00           O
ATOM    424  CB  SER A  24     -34.347  13.211  -6.707  1.00  0.00           C
ATOM    425  OG  SER A  24     -33.730  13.334  -7.977  1.00  0.00           O
ATOM    426  QB  SER A  24     -34.644  13.677  -6.418  1.00  0.00           Q
ATOM    427  H   SER A  24     -36.039  12.106  -5.179  1.00  0.00           H
ATOM    428  HA  SER A  24     -34.154  11.096  -6.972  1.00  0.00           H
ATOM    429 1HB  SER A  24     -33.890  13.917  -6.029  1.00  0.00           H
ATOM    430 2HB  SER A  24     -35.398  13.437  -6.807  1.00  0.00           H
ATOM    431  HG  SER A  24     -32.795  13.522  -7.862  1.00  0.00           H
ATOM    432  N   SER A  25     -32.950  11.960  -4.069  1.00  0.00           N
ATOM    433  CA  SER A  25     -31.774  11.896  -3.209  1.00  0.00           C
ATOM    434  C   SER A  25     -31.575  10.486  -2.662  1.00  0.00           C
ATOM    435  O   SER A  25     -30.448  10.065  -2.401  1.00  0.00           O
ATOM    436  CB  SER A  25     -31.907  12.890  -2.054  1.00  0.00           C
ATOM    437  OG  SER A  25     -33.067  12.625  -1.282  1.00  0.00           O
ATOM    438  QB  SER A  25     -31.506  13.352  -1.931  1.00  0.00           Q
ATOM    439  H   SER A  25     -33.815  12.208  -3.677  1.00  0.00           H
ATOM    440  HA  SER A  25     -30.914  12.163  -3.804  1.00  0.00           H
ATOM    441 1HB  SER A  25     -31.973  13.892  -2.449  1.00  0.00           H
ATOM    442 2HB  SER A  25     -31.040  12.812  -1.414  1.00  0.00           H
ATOM    443  HG  SER A  25     -33.600  13.420  -1.224  1.00  0.00           H
ATOM    444  N   ALA A  26     -32.675   9.762  -2.489  1.00  0.00           N
ATOM    445  CA  ALA A  26     -32.623   8.399  -1.973  1.00  0.00           C
ATOM    446  C   ALA A  26     -31.747   7.509  -2.851  1.00  0.00           C
ATOM    447  O   ALA A  26     -31.177   6.525  -2.378  1.00  0.00           O
ATOM    448  CB  ALA A  26     -34.027   7.822  -1.867  1.00  0.00           C
ATOM    449  QB  ALA A  26     -34.358   7.686  -1.842  1.00  0.00           Q
ATOM    450  H   ALA A  26     -33.545  10.153  -2.715  1.00  0.00           H
ATOM    451  HA  ALA A  26     -32.199   8.435  -0.980  1.00  0.00           H
ATOM    452 1HB  ALA A  26     -34.735   8.623  -1.717  1.00  0.00           H
ATOM    453 2HB  ALA A  26     -34.072   7.139  -1.032  1.00  0.00           H
ATOM    454 3HB  ALA A  26     -34.268   7.293  -2.777  1.00  0.00           H
ATOM    455  N   LEU A  27     -31.646   7.858  -4.130  1.00  0.00           N
ATOM    456  CA  LEU A  27     -30.841   7.089  -5.072  1.00  0.00           C
ATOM    457  C   LEU A  27     -29.394   6.986  -4.598  1.00  0.00           C
ATOM    458  O   LEU A  27     -28.726   5.977  -4.825  1.00  0.00           O
ATOM    459  CB  LEU A  27     -30.890   7.727  -6.461  1.00  0.00           C
ATOM    460  CG  LEU A  27     -30.806   6.747  -7.630  1.00  0.00           C
ATOM    461  CD1 LEU A  27     -29.459   6.043  -7.640  1.00  0.00           C
ATOM    462  CD2 LEU A  27     -31.938   5.732  -7.555  1.00  0.00           C
ATOM    463  QB  LEU A  27     -30.942   8.351  -6.544  1.00  0.00           Q
ATOM    464  QD1 LEU A  27     -29.138   5.877  -7.642  1.00  0.00           Q
ATOM    465  QD2 LEU A  27     -32.205   5.492  -7.537  1.00  0.00           Q
ATOM    466  QQD LEU A  27     -30.672   5.684  -7.589  1.00  0.00           Q
ATOM    467  H   LEU A  27     -32.126   8.652  -4.450  1.00  0.00           H
ATOM    468  HA  LEU A  27     -31.258   6.095  -5.129  1.00  0.00           H
ATOM    469 1HB  LEU A  27     -30.068   8.423  -6.544  1.00  0.00           H
ATOM    470 2HB  LEU A  27     -31.816   8.279  -6.546  1.00  0.00           H
ATOM    471  HG  LEU A  27     -30.906   7.291  -8.557  1.00  0.00           H
ATOM    472 1HD1 LEU A  27     -29.478   5.216  -6.945  1.00  0.00           H
ATOM    473 2HD1 LEU A  27     -28.686   6.740  -7.349  1.00  0.00           H
ATOM    474 3HD1 LEU A  27     -29.253   5.673  -8.634  1.00  0.00           H
ATOM    475 1HD2 LEU A  27     -32.089   5.289  -8.528  1.00  0.00           H
ATOM    476 2HD2 LEU A  27     -32.844   6.226  -7.238  1.00  0.00           H
ATOM    477 3HD2 LEU A  27     -31.682   4.960  -6.844  1.00  0.00           H
ATOM    478  N   MET A  28     -28.917   8.037  -3.939  1.00  0.00           N
ATOM    479  CA  MET A  28     -27.549   8.065  -3.432  1.00  0.00           C
ATOM    480  C   MET A  28     -27.361   7.039  -2.319  1.00  0.00           C
ATOM    481  O   MET A  28     -26.274   6.490  -2.143  1.00  0.00           O
ATOM    482  CB  MET A  28     -27.203   9.462  -2.917  1.00  0.00           C
ATOM    483  CG  MET A  28     -27.516  10.571  -3.909  1.00  0.00           C
ATOM    484  SD  MET A  28     -26.625  12.096  -3.548  1.00  0.00           S
ATOM    485  CE  MET A  28     -27.984  13.203  -3.176  1.00  0.00           C
ATOM    486  QB  MET A  28     -26.954   9.573  -2.352  1.00  0.00           Q
ATOM    487  QE  MET A  28     -28.257  13.424  -3.101  1.00  0.00           Q
ATOM    488  QG  MET A  28     -27.910  10.505  -4.388  1.00  0.00           Q
ATOM    489  H   MET A  28     -29.498   8.811  -3.789  1.00  0.00           H
ATOM    490  HA  MET A  28     -26.888   7.816  -4.250  1.00  0.00           H
ATOM    491 1HB  MET A  28     -26.147   9.498  -2.693  1.00  0.00           H
ATOM    492 2HB  MET A  28     -27.761   9.649  -2.012  1.00  0.00           H
ATOM    493 1HG  MET A  28     -28.576  10.774  -3.878  1.00  0.00           H
ATOM    494 2HG  MET A  28     -27.243  10.238  -4.900  1.00  0.00           H
ATOM    495 1HE  MET A  28     -28.613  13.305  -4.048  1.00  0.00           H
ATOM    496 2HE  MET A  28     -27.595  14.169  -2.896  1.00  0.00           H
ATOM    497 3HE  MET A  28     -28.565  12.798  -2.359  1.00  0.00           H
ATOM    498  N   GLN A  29     -28.428   6.786  -1.570  1.00  0.00           N
ATOM    499  CA  GLN A  29     -28.384   5.827  -0.471  1.00  0.00           C
ATOM    500  C   GLN A  29     -28.763   4.424  -0.946  1.00  0.00           C
ATOM    501  O   GLN A  29     -28.494   3.437  -0.262  1.00  0.00           O
ATOM    502  CB  GLN A  29     -29.323   6.265   0.654  1.00  0.00           C
ATOM    503  CG  GLN A  29     -28.943   7.597   1.279  1.00  0.00           C
ATOM    504  CD  GLN A  29     -27.948   7.445   2.415  1.00  0.00           C
ATOM    505  NE2 GLN A  29     -28.316   7.938   3.592  1.00  0.00           N
ATOM    506  OE1 GLN A  29     -26.865   6.890   2.236  1.00  0.00           O
ATOM    507  QB  GLN A  29     -29.820   5.931   0.844  1.00  0.00           Q
ATOM    508  QE2 GLN A  29     -28.443   8.110   4.002  1.00  0.00           Q
ATOM    509  QG  GLN A  29     -29.170   8.146   1.091  1.00  0.00           Q
ATOM    510  H   GLN A  29     -29.268   7.255  -1.758  1.00  0.00           H
ATOM    511  HA  GLN A  29     -27.373   5.805  -0.094  1.00  0.00           H
ATOM    512 1HB  GLN A  29     -29.315   5.511   1.428  1.00  0.00           H
ATOM    513 2HB  GLN A  29     -30.325   6.351   0.259  1.00  0.00           H
ATOM    514 1HG  GLN A  29     -29.837   8.068   1.663  1.00  0.00           H
ATOM    515 2HG  GLN A  29     -28.503   8.226   0.519  1.00  0.00           H
ATOM    516 1HE2 GLN A  29     -29.194   8.366   3.661  1.00  0.00           H
ATOM    517 2HE2 GLN A  29     -27.692   7.853   4.343  1.00  0.00           H
ATOM    518  N   GLY A  30     -29.389   4.342  -2.118  1.00  0.00           N
ATOM    519  CA  GLY A  30     -29.790   3.053  -2.652  1.00  0.00           C
ATOM    520  C   GLY A  30     -28.765   2.467  -3.602  1.00  0.00           C
ATOM    521  O   GLY A  30     -29.110   1.701  -4.501  1.00  0.00           O
ATOM    522  QA  GLY A  30     -30.332   2.770  -2.506  1.00  0.00           Q
ATOM    523  H   GLY A  30     -29.581   5.159  -2.622  1.00  0.00           H
ATOM    524 1HA  GLY A  30     -30.726   3.172  -3.179  1.00  0.00           H
ATOM    525 2HA  GLY A  30     -29.938   2.367  -1.832  1.00  0.00           H
ATOM    526  N   GLN A  31     -27.499   2.825  -3.403  1.00  0.00           N
ATOM    527  CA  GLN A  31     -26.422   2.323  -4.250  1.00  0.00           C
ATOM    528  C   GLN A  31     -25.667   1.197  -3.552  1.00  0.00           C
ATOM    529  O   GLN A  31     -25.618   0.073  -4.049  1.00  0.00           O
ATOM    530  CB  GLN A  31     -25.460   3.459  -4.612  1.00  0.00           C
ATOM    531  CG  GLN A  31     -25.617   3.957  -6.038  1.00  0.00           C
ATOM    532  CD  GLN A  31     -24.739   3.207  -7.019  1.00  0.00           C
ATOM    533  NE2 GLN A  31     -23.441   3.166  -6.738  1.00  0.00           N
ATOM    534  OE1 GLN A  31     -25.219   2.670  -8.017  1.00  0.00           O
ATOM    535  QB  GLN A  31     -25.039   3.699  -4.214  1.00  0.00           Q
ATOM    536  QE2 GLN A  31     -22.988   3.152  -6.642  1.00  0.00           Q
ATOM    537  QG  GLN A  31     -26.002   4.421  -6.204  1.00  0.00           Q
ATOM    538  H   GLN A  31     -27.286   3.437  -2.670  1.00  0.00           H
ATOM    539  HA  GLN A  31     -26.865   1.938  -5.155  1.00  0.00           H
ATOM    540 1HB  GLN A  31     -24.445   3.110  -4.485  1.00  0.00           H
ATOM    541 2HB  GLN A  31     -25.633   4.289  -3.942  1.00  0.00           H
ATOM    542 1HG  GLN A  31     -25.355   5.005  -6.071  1.00  0.00           H
ATOM    543 2HG  GLN A  31     -26.648   3.836  -6.337  1.00  0.00           H
ATOM    544 1HE2 GLN A  31     -23.128   3.616  -5.927  1.00  0.00           H
ATOM    545 2HE2 GLN A  31     -22.849   2.688  -7.357  1.00  0.00           H
ATOM    546  N   LYS A  32     -25.084   1.514  -2.395  1.00  0.00           N
ATOM    547  CA  LYS A  32     -24.325   0.542  -1.602  1.00  0.00           C
ATOM    548  C   LYS A  32     -23.537  -0.426  -2.486  1.00  0.00           C
ATOM    549  O   LYS A  32     -24.053  -1.461  -2.906  1.00  0.00           O
ATOM    550  CB  LYS A  32     -25.257  -0.234  -0.664  1.00  0.00           C
ATOM    551  CG  LYS A  32     -26.299  -1.081  -1.377  1.00  0.00           C
ATOM    552  CD  LYS A  32     -27.450  -1.444  -0.452  1.00  0.00           C
ATOM    553  CE  LYS A  32     -27.318  -2.863   0.073  1.00  0.00           C
ATOM    554  NZ  LYS A  32     -28.611  -3.384   0.597  1.00  0.00           N
ATOM    555  QB  LYS A  32     -25.216  -0.208  -0.036  1.00  0.00           Q
ATOM    556  QD  LYS A  32     -27.917  -1.058  -0.307  1.00  0.00           Q
ATOM    557  QE  LYS A  32     -26.785  -3.188   0.069  1.00  0.00           Q
ATOM    558  QG  LYS A  32     -26.261  -1.259  -1.972  1.00  0.00           Q
ATOM    559  QZ  LYS A  32     -28.921  -3.509   0.722  1.00  0.00           Q
ATOM    560  H   LYS A  32     -25.169   2.430  -2.060  1.00  0.00           H
ATOM    561  HA  LYS A  32     -23.620   1.098  -1.002  1.00  0.00           H
ATOM    562 1HB  LYS A  32     -25.772   0.472  -0.028  1.00  0.00           H
ATOM    563 2HB  LYS A  32     -24.659  -0.887  -0.045  1.00  0.00           H
ATOM    564 1HG  LYS A  32     -25.833  -1.990  -1.729  1.00  0.00           H
ATOM    565 2HG  LYS A  32     -26.689  -0.528  -2.216  1.00  0.00           H
ATOM    566 1HD  LYS A  32     -28.377  -1.356  -0.997  1.00  0.00           H
ATOM    567 2HD  LYS A  32     -27.455  -0.760   0.383  1.00  0.00           H
ATOM    568 1HE  LYS A  32     -26.586  -2.874   0.869  1.00  0.00           H
ATOM    569 2HE  LYS A  32     -26.983  -3.502  -0.731  1.00  0.00           H
ATOM    570 1HZ  LYS A  32     -29.405  -2.935   0.097  1.00  0.00           H
ATOM    571 2HZ  LYS A  32     -28.694  -3.180   1.614  1.00  0.00           H
ATOM    572 3HZ  LYS A  32     -28.664  -4.414   0.457  1.00  0.00           H
ATOM    573  N   TPO A  33     -22.293  -0.052  -2.741  1.00  0.00           N
ATOM    574  CA  TPO A  33     -21.396  -0.890  -3.590  1.00  0.00           C
ATOM    575  C   TPO A  33     -20.058  -1.046  -2.893  1.00  0.00           C
ATOM    576  O   TPO A  33     -19.655  -0.225  -2.068  1.00  0.00           O
ATOM    577  CB  TPO A  33     -21.423  -0.399  -5.080  1.00  0.00           C
ATOM    578  CG2 TPO A  33     -21.130   1.105  -5.238  1.00  0.00           C
ATOM    579  OG1 TPO A  33     -20.405  -1.099  -5.851  1.00  0.00           O
ATOM    580  PS  TPO A  33     -20.104  -0.881  -7.435  1.00  0.00           P
ATOM    581  OPA TPO A  33     -21.343  -1.208  -8.272  1.00  0.00           O
ATOM    582  OPB TPO A  33     -18.960  -1.804  -7.866  1.00  0.00           O
ATOM    583  OPC TPO A  33     -19.682   0.568  -7.707  1.00  0.00           O
ATOM    584  QG2 TPO A  33     -21.054   1.492  -5.284  1.00  0.00           Q
ATOM    585  H   TPO A  33     -21.778   0.781  -2.438  1.00  0.00           H
ATOM    586  HA  TPO A  33     -21.828  -1.905  -3.614  1.00  0.00           H
ATOM    587  HB  TPO A  33     -22.425  -0.617  -5.501  1.00  0.00           H
ATOM    588 1HG2 TPO A  33     -21.161   1.400  -6.302  1.00  0.00           H
ATOM    589 2HG2 TPO A  33     -21.873   1.719  -4.698  1.00  0.00           H
ATOM    590 3HG2 TPO A  33     -20.128   1.356  -4.854  1.00  0.00           H
ATOM    591  N   PRO A  34     -19.338  -2.130  -3.226  1.00  0.00           N
ATOM    592  CA  PRO A  34     -18.027  -2.417  -2.637  1.00  0.00           C
ATOM    593  C   PRO A  34     -16.937  -1.485  -3.159  1.00  0.00           C
ATOM    594  O   PRO A  34     -16.712  -1.391  -4.365  1.00  0.00           O
ATOM    595  CB  PRO A  34     -17.753  -3.858  -3.075  1.00  0.00           C
ATOM    596  CG  PRO A  34     -18.516  -4.017  -4.343  1.00  0.00           C
ATOM    597  CD  PRO A  34     -19.745  -3.160  -4.202  1.00  0.00           C
ATOM    598  QB  PRO A  34     -17.398  -4.267  -2.773  1.00  0.00           Q
ATOM    599  QD  PRO A  34     -20.287  -3.228  -4.485  1.00  0.00           Q
ATOM    600  QG  PRO A  34     -18.357  -4.365  -4.828  1.00  0.00           Q
ATOM    601  HA  PRO A  34     -18.057  -2.365  -1.558  1.00  0.00           H
ATOM    602 1HB  PRO A  34     -18.104  -4.541  -2.315  1.00  0.00           H
ATOM    603 2HB  PRO A  34     -16.693  -3.994  -3.230  1.00  0.00           H
ATOM    604 1HG  PRO A  34     -18.795  -5.051  -4.477  1.00  0.00           H
ATOM    605 2HG  PRO A  34     -17.918  -3.679  -5.177  1.00  0.00           H
ATOM    606 1HD  PRO A  34     -20.571  -3.744  -3.822  1.00  0.00           H
ATOM    607 2HD  PRO A  34     -20.003  -2.712  -5.150  1.00  0.00           H
ATOM    608  N   GLN A  35     -16.263  -0.797  -2.241  1.00  0.00           N
ATOM    609  CA  GLN A  35     -15.197   0.129  -2.609  1.00  0.00           C
ATOM    610  C   GLN A  35     -14.235   0.340  -1.442  1.00  0.00           C
ATOM    611  O   GLN A  35     -14.187   1.420  -0.851  1.00  0.00           O
ATOM    612  CB  GLN A  35     -15.786   1.470  -3.050  1.00  0.00           C
ATOM    613  CG  GLN A  35     -16.781   1.353  -4.194  1.00  0.00           C
ATOM    614  CD  GLN A  35     -17.223   2.704  -4.723  1.00  0.00           C
ATOM    615  NE2 GLN A  35     -17.676   2.732  -5.971  1.00  0.00           N
ATOM    616  OE1 GLN A  35     -17.158   3.710  -4.017  1.00  0.00           O
ATOM    617  QB  GLN A  35     -15.636   2.020  -2.788  1.00  0.00           Q
ATOM    618  QE2 GLN A  35     -17.834   2.743  -6.405  1.00  0.00           Q
ATOM    619  QG  GLN A  35     -16.986   0.809  -4.423  1.00  0.00           Q
ATOM    620  H   GLN A  35     -16.489  -0.915  -1.295  1.00  0.00           H
ATOM    621  HA  GLN A  35     -14.652  -0.304  -3.435  1.00  0.00           H
ATOM    622 1HB  GLN A  35     -14.981   2.117  -3.367  1.00  0.00           H
ATOM    623 2HB  GLN A  35     -16.290   1.923  -2.210  1.00  0.00           H
ATOM    624 1HG  GLN A  35     -17.651   0.817  -3.845  1.00  0.00           H
ATOM    625 2HG  GLN A  35     -16.320   0.803  -5.000  1.00  0.00           H
ATOM    626 1HE2 GLN A  35     -17.699   1.892  -6.474  1.00  0.00           H
ATOM    627 2HE2 GLN A  35     -17.968   3.593  -6.337  1.00  0.00           H
ATOM    628  N   LYS A  36     -13.472  -0.700  -1.113  1.00  0.00           N
ATOM    629  CA  LYS A  36     -12.513  -0.626  -0.013  1.00  0.00           C
ATOM    630  C   LYS A  36     -11.142  -0.151  -0.498  1.00  0.00           C
ATOM    631  O   LYS A  36     -10.551   0.752   0.092  1.00  0.00           O
ATOM    632  CB  LYS A  36     -12.382  -1.988   0.680  1.00  0.00           C
ATOM    633  CG  LYS A  36     -13.682  -2.776   0.740  1.00  0.00           C
ATOM    634  CD  LYS A  36     -13.656  -3.973  -0.196  1.00  0.00           C
ATOM    635  CE  LYS A  36     -12.786  -5.094   0.353  1.00  0.00           C
ATOM    636  NZ  LYS A  36     -12.662  -6.223  -0.610  1.00  0.00           N
ATOM    637  QB  LYS A  36     -11.844  -2.203   0.923  1.00  0.00           Q
ATOM    638  QD  LYS A  36     -13.963  -4.003  -0.738  1.00  0.00           Q
ATOM    639  QE  LYS A  36     -12.515  -5.079   0.914  1.00  0.00           Q
ATOM    640  QG  LYS A  36     -14.166  -2.626   1.103  1.00  0.00           Q
ATOM    641  QZ  LYS A  36     -12.631  -6.493  -0.841  1.00  0.00           Q
ATOM    642  H   LYS A  36     -13.559  -1.534  -1.619  1.00  0.00           H
ATOM    643  HA  LYS A  36     -12.893   0.090   0.701  1.00  0.00           H
ATOM    644 1HB  LYS A  36     -12.038  -1.828   1.692  1.00  0.00           H
ATOM    645 2HB  LYS A  36     -11.649  -2.578   0.153  1.00  0.00           H
ATOM    646 1HG  LYS A  36     -14.498  -2.127   0.455  1.00  0.00           H
ATOM    647 2HG  LYS A  36     -13.833  -3.126   1.750  1.00  0.00           H
ATOM    648 1HD  LYS A  36     -13.264  -3.662  -1.154  1.00  0.00           H
ATOM    649 2HD  LYS A  36     -14.662  -4.343  -0.321  1.00  0.00           H
ATOM    650 1HE  LYS A  36     -13.228  -5.459   1.268  1.00  0.00           H
ATOM    651 2HE  LYS A  36     -11.802  -4.700   0.561  1.00  0.00           H
ATOM    652 1HZ  LYS A  36     -12.004  -6.938  -0.239  1.00  0.00           H
ATOM    653 2HZ  LYS A  36     -12.300  -5.876  -1.522  1.00  0.00           H
ATOM    654 3HZ  LYS A  36     -13.589  -6.666  -0.763  1.00  0.00           H
ATOM    655  N   PRO A  37     -10.614  -0.752  -1.582  1.00  0.00           N
ATOM    656  CA  PRO A  37      -9.303  -0.375  -2.130  1.00  0.00           C
ATOM    657  C   PRO A  37      -9.252   1.090  -2.549  1.00  0.00           C
ATOM    658  O   PRO A  37     -10.114   1.884  -2.173  1.00  0.00           O
ATOM    659  CB  PRO A  37      -9.143  -1.289  -3.350  1.00  0.00           C
ATOM    660  CG  PRO A  37     -10.079  -2.422  -3.109  1.00  0.00           C
ATOM    661  CD  PRO A  37     -11.238  -1.839  -2.354  1.00  0.00           C
ATOM    662  QB  PRO A  37      -8.762  -1.188  -3.830  1.00  0.00           Q
ATOM    663  QD  PRO A  37     -11.827  -2.014  -2.371  1.00  0.00           Q
ATOM    664  QG  PRO A  37     -10.002  -3.008  -3.284  1.00  0.00           Q
ATOM    665  HA  PRO A  37      -8.511  -0.573  -1.422  1.00  0.00           H
ATOM    666 1HB  PRO A  37      -8.120  -1.630  -3.415  1.00  0.00           H
ATOM    667 2HB  PRO A  37      -9.404  -0.744  -4.245  1.00  0.00           H
ATOM    668 1HG  PRO A  37      -9.592  -3.183  -2.518  1.00  0.00           H
ATOM    669 2HG  PRO A  37     -10.411  -2.832  -4.051  1.00  0.00           H
ATOM    670 1HD  PRO A  37     -11.675  -2.578  -1.703  1.00  0.00           H
ATOM    671 2HD  PRO A  37     -11.978  -1.450  -3.040  1.00  0.00           H
ATOM    672  N   SER A  38      -8.232   1.447  -3.328  1.00  0.00           N
ATOM    673  CA  SER A  38      -8.068   2.820  -3.792  1.00  0.00           C
ATOM    674  C   SER A  38      -8.319   2.928  -5.295  1.00  0.00           C
ATOM    675  O   SER A  38      -8.763   1.976  -5.932  1.00  0.00           O
ATOM    676  CB  SER A  38      -6.665   3.331  -3.462  1.00  0.00           C
ATOM    677  OG  SER A  38      -6.262   2.915  -2.169  1.00  0.00           O
ATOM    678  QB  SER A  38      -6.310   3.676  -3.841  1.00  0.00           Q
ATOM    679  H   SER A  38      -7.573   0.770  -3.593  1.00  0.00           H
ATOM    680  HA  SER A  38      -8.793   3.432  -3.276  1.00  0.00           H
ATOM    681 1HB  SER A  38      -6.658   4.410  -3.499  1.00  0.00           H
ATOM    682 2HB  SER A  38      -5.963   2.942  -4.185  1.00  0.00           H
ATOM    683  HG  SER A  38      -5.328   2.691  -2.180  1.00  0.00           H
ATOM    684  N   GLN A  39      -8.041   4.100  -5.852  1.00  0.00           N
ATOM    685  CA  GLN A  39      -8.238   4.339  -7.278  1.00  0.00           C
ATOM    686  C   GLN A  39      -7.081   3.784  -8.109  1.00  0.00           C
ATOM    687  O   GLN A  39      -7.276   2.941  -8.984  1.00  0.00           O
ATOM    688  CB  GLN A  39      -8.392   5.840  -7.538  1.00  0.00           C
ATOM    689  CG  GLN A  39      -9.512   6.181  -8.506  1.00  0.00           C
ATOM    690  CD  GLN A  39     -10.023   7.596  -8.328  1.00  0.00           C
ATOM    691  NE2 GLN A  39      -9.143   8.573  -8.520  1.00  0.00           N
ATOM    692  OE1 GLN A  39     -11.196   7.811  -8.020  1.00  0.00           O
ATOM    693  QB  GLN A  39      -8.030   6.278  -7.271  1.00  0.00           Q
ATOM    694  QE2 GLN A  39      -8.837   8.913  -8.588  1.00  0.00           Q
ATOM    695  QG  GLN A  39      -9.738   5.783  -8.930  1.00  0.00           Q
ATOM    696  H   GLN A  39      -7.695   4.825  -5.290  1.00  0.00           H
ATOM    697  HA  GLN A  39      -9.148   3.839  -7.574  1.00  0.00           H
ATOM    698 1HB  GLN A  39      -7.466   6.221  -7.943  1.00  0.00           H
ATOM    699 2HB  GLN A  39      -8.594   6.335  -6.599  1.00  0.00           H
ATOM    700 1HG  GLN A  39     -10.331   5.494  -8.345  1.00  0.00           H
ATOM    701 2HG  GLN A  39      -9.145   6.071  -9.515  1.00  0.00           H
ATOM    702 1HE2 GLN A  39      -8.227   8.327  -8.763  1.00  0.00           H
ATOM    703 2HE2 GLN A  39      -9.447   9.498  -8.412  1.00  0.00           H
ATOM    704  N   ASN A  40      -5.881   4.288  -7.839  1.00  0.00           N
ATOM    705  CA  ASN A  40      -4.681   3.880  -8.568  1.00  0.00           C
ATOM    706  C   ASN A  40      -4.112   2.551  -8.067  1.00  0.00           C
ATOM    707  O   ASN A  40      -3.602   1.755  -8.855  1.00  0.00           O
ATOM    708  CB  ASN A  40      -3.611   4.969  -8.463  1.00  0.00           C
ATOM    709  CG  ASN A  40      -3.136   5.183  -7.038  1.00  0.00           C
ATOM    710  ND2 ASN A  40      -3.718   6.164  -6.359  1.00  0.00           N
ATOM    711  OD1 ASN A  40      -2.255   4.473  -6.554  1.00  0.00           O
ATOM    712  QB  ASN A  40      -3.389   5.294  -8.948  1.00  0.00           Q
ATOM    713  QD2 ASN A  40      -3.922   6.505  -6.122  1.00  0.00           Q
ATOM    714  H   ASN A  40      -5.801   4.970  -7.141  1.00  0.00           H
ATOM    715  HA  ASN A  40      -4.953   3.766  -9.605  1.00  0.00           H
ATOM    716 1HB  ASN A  40      -4.018   5.899  -8.830  1.00  0.00           H
ATOM    717 2HB  ASN A  40      -2.761   4.688  -9.067  1.00  0.00           H
ATOM    718 1HD2 ASN A  40      -4.414   6.689  -6.808  1.00  0.00           H
ATOM    719 2HD2 ASN A  40      -3.430   6.322  -5.436  1.00  0.00           H
ATOM    720  N   LEU A  41      -4.153   2.343  -6.755  1.00  0.00           N
ATOM    721  CA  LEU A  41      -3.598   1.133  -6.144  1.00  0.00           C
ATOM    722  C   LEU A  41      -4.463  -0.116  -6.378  1.00  0.00           C
ATOM    723  O   LEU A  41      -3.937  -1.201  -6.612  1.00  0.00           O
ATOM    724  CB  LEU A  41      -3.395   1.376  -4.637  1.00  0.00           C
ATOM    725  CG  LEU A  41      -3.663   0.180  -3.713  1.00  0.00           C
ATOM    726  CD1 LEU A  41      -2.788   0.261  -2.471  1.00  0.00           C
ATOM    727  CD2 LEU A  41      -5.134   0.122  -3.329  1.00  0.00           C
ATOM    728  QB  LEU A  41      -3.212   1.938  -4.412  1.00  0.00           Q
ATOM    729  QD1 LEU A  41      -2.581   0.281  -2.178  1.00  0.00           Q
ATOM    730  QD2 LEU A  41      -5.482   0.108  -3.239  1.00  0.00           Q
ATOM    731  QQD LEU A  41      -4.031   0.194  -2.708  1.00  0.00           Q
ATOM    732  H   LEU A  41      -4.537   3.034  -6.176  1.00  0.00           H
ATOM    733  HA  LEU A  41      -2.632   0.962  -6.591  1.00  0.00           H
ATOM    734 1HB  LEU A  41      -4.050   2.181  -4.339  1.00  0.00           H
ATOM    735 2HB  LEU A  41      -2.374   1.694  -4.485  1.00  0.00           H
ATOM    736  HG  LEU A  41      -3.417  -0.734  -4.234  1.00  0.00           H
ATOM    737 1HD1 LEU A  41      -3.369   0.645  -1.646  1.00  0.00           H
ATOM    738 2HD1 LEU A  41      -1.953   0.920  -2.661  1.00  0.00           H
ATOM    739 3HD1 LEU A  41      -2.420  -0.724  -2.225  1.00  0.00           H
ATOM    740 1HD2 LEU A  41      -5.566   1.108  -3.411  1.00  0.00           H
ATOM    741 2HD2 LEU A  41      -5.226  -0.229  -2.312  1.00  0.00           H
ATOM    742 3HD2 LEU A  41      -5.652  -0.555  -3.993  1.00  0.00           H
ATOM    743  N   VAL A  42      -5.779   0.025  -6.285  1.00  0.00           N
ATOM    744  CA  VAL A  42      -6.688  -1.114  -6.450  1.00  0.00           C
ATOM    745  C   VAL A  42      -6.341  -2.049  -7.622  1.00  0.00           C
ATOM    746  O   VAL A  42      -6.505  -3.261  -7.495  1.00  0.00           O
ATOM    747  CB  VAL A  42      -8.171  -0.686  -6.551  1.00  0.00           C
ATOM    748  CG1 VAL A  42      -8.458   0.057  -7.844  1.00  0.00           C
ATOM    749  CG2 VAL A  42      -9.080  -1.899  -6.420  1.00  0.00           C
ATOM    750  QG1 VAL A  42      -8.528   0.233  -8.151  1.00  0.00           Q
ATOM    751  QG2 VAL A  42      -9.296  -2.187  -6.389  1.00  0.00           Q
ATOM    752  QQG VAL A  42      -8.911  -0.976  -7.269  1.00  0.00           Q
ATOM    753  H   VAL A  42      -6.152   0.907  -6.074  1.00  0.00           H
ATOM    754  HA  VAL A  42      -6.598  -1.699  -5.544  1.00  0.00           H
ATOM    755  HB  VAL A  42      -8.382  -0.024  -5.729  1.00  0.00           H
ATOM    756 1HG1 VAL A  42      -8.121  -0.534  -8.684  1.00  0.00           H
ATOM    757 2HG1 VAL A  42      -7.943   1.006  -7.838  1.00  0.00           H
ATOM    758 3HG1 VAL A  42      -9.521   0.229  -7.930  1.00  0.00           H
ATOM    759 1HG2 VAL A  42      -9.294  -2.297  -7.400  1.00  0.00           H
ATOM    760 2HG2 VAL A  42     -10.002  -1.607  -5.940  1.00  0.00           H
ATOM    761 3HG2 VAL A  42      -8.588  -2.655  -5.824  1.00  0.00           H
ATOM    762  N   PRO A  43      -5.895  -1.538  -8.787  1.00  0.00           N
ATOM    763  CA  PRO A  43      -5.587  -2.403  -9.929  1.00  0.00           C
ATOM    764  C   PRO A  43      -4.211  -3.084  -9.883  1.00  0.00           C
ATOM    765  O   PRO A  43      -4.122  -4.310  -9.917  1.00  0.00           O
ATOM    766  CB  PRO A  43      -5.668  -1.445 -11.116  1.00  0.00           C
ATOM    767  CG  PRO A  43      -5.323  -0.102 -10.567  1.00  0.00           C
ATOM    768  CD  PRO A  43      -5.675  -0.115  -9.099  1.00  0.00           C
ATOM    769  QB  PRO A  43      -5.817  -1.606 -11.699  1.00  0.00           Q
ATOM    770  QD  PRO A  43      -5.709   0.369  -8.725  1.00  0.00           Q
ATOM    771  QG  PRO A  43      -5.082   0.371 -10.887  1.00  0.00           Q
ATOM    772  HA  PRO A  43      -6.343  -3.165 -10.046  1.00  0.00           H
ATOM    773 1HB  PRO A  43      -6.669  -1.457 -11.522  1.00  0.00           H
ATOM    774 2HB  PRO A  43      -4.965  -1.753 -11.877  1.00  0.00           H
ATOM    775 1HG  PRO A  43      -5.897   0.657 -11.078  1.00  0.00           H
ATOM    776 2HG  PRO A  43      -4.268   0.085 -10.694  1.00  0.00           H
ATOM    777 1HD  PRO A  43      -6.561   0.465  -8.927  1.00  0.00           H
ATOM    778 2HD  PRO A  43      -4.857   0.275  -8.522  1.00  0.00           H
ATOM    779  N   VAL A  44      -3.147  -2.285  -9.862  1.00  0.00           N
ATOM    780  CA  VAL A  44      -1.777  -2.817  -9.881  1.00  0.00           C
ATOM    781  C   VAL A  44      -1.245  -3.291  -8.522  1.00  0.00           C
ATOM    782  O   VAL A  44      -0.747  -4.411  -8.406  1.00  0.00           O
ATOM    783  CB  VAL A  44      -0.786  -1.788 -10.464  1.00  0.00           C
ATOM    784  CG1 VAL A  44      -0.917  -1.725 -11.978  1.00  0.00           C
ATOM    785  CG2 VAL A  44      -0.993  -0.412  -9.844  1.00  0.00           C
ATOM    786  QG1 VAL A  44      -0.948  -1.709 -12.337  1.00  0.00           Q
ATOM    787  QG2 VAL A  44      -1.041  -0.084  -9.699  1.00  0.00           Q
ATOM    788  QQG VAL A  44      -0.995  -0.897 -11.017  1.00  0.00           Q
ATOM    789  H   VAL A  44      -3.281  -1.317  -9.879  1.00  0.00           H
ATOM    790  HA  VAL A  44      -1.781  -3.667 -10.547  1.00  0.00           H
ATOM    791  HB  VAL A  44       0.216  -2.116 -10.230  1.00  0.00           H
ATOM    792 1HG1 VAL A  44      -1.376  -2.632 -12.339  1.00  0.00           H
ATOM    793 2HG1 VAL A  44       0.062  -1.616 -12.420  1.00  0.00           H
ATOM    794 3HG1 VAL A  44      -1.531  -0.878 -12.251  1.00  0.00           H
ATOM    795 1HG2 VAL A  44      -1.178   0.311 -10.626  1.00  0.00           H
ATOM    796 2HG2 VAL A  44      -0.108  -0.128  -9.296  1.00  0.00           H
ATOM    797 3HG2 VAL A  44      -1.837  -0.437  -9.174  1.00  0.00           H
ATOM    798  N   TPO A  45      -1.313  -2.398  -7.547  1.00  0.00           N
ATOM    799  CA  TPO A  45      -0.831  -2.720  -6.171  1.00  0.00           C
ATOM    800  C   TPO A  45      -1.216  -4.148  -5.836  1.00  0.00           C
ATOM    801  O   TPO A  45      -0.374  -5.005  -5.574  1.00  0.00           O
ATOM    802  CB  TPO A  45      -1.208  -1.575  -5.167  1.00  0.00           C
ATOM    803  CG2 TPO A  45      -0.083  -0.545  -4.957  1.00  0.00           C
ATOM    804  OG1 TPO A  45      -2.356  -0.836  -5.669  1.00  0.00           O
ATOM    805  PS  TPO A  45      -3.061   0.430  -4.927  1.00  0.00           P
ATOM    806  OPA TPO A  45      -3.588   0.026  -3.546  1.00  0.00           O
ATOM    807  OPB TPO A  45      -4.235   0.927  -5.776  1.00  0.00           O
ATOM    808  OPC TPO A  45      -2.064   1.582  -4.764  1.00  0.00           O
ATOM    809  QG2 TPO A  45       0.203  -0.275  -4.901  1.00  0.00           Q
ATOM    810  H   TPO A  45      -1.668  -1.436  -7.555  1.00  0.00           H
ATOM    811  HA  TPO A  45       0.272  -2.720  -6.207  1.00  0.00           H
ATOM    812  HB  TPO A  45      -1.458  -2.038  -4.189  1.00  0.00           H
ATOM    813 1HG2 TPO A  45      -0.396   0.238  -4.244  1.00  0.00           H
ATOM    814 2HG2 TPO A  45       0.829  -1.020  -4.555  1.00  0.00           H
ATOM    815 3HG2 TPO A  45       0.177  -0.044  -5.905  1.00  0.00           H
ATOM    816  N   PRO A  46      -2.530  -4.435  -5.838  1.00  0.00           N
ATOM    817  CA  PRO A  46      -3.046  -5.774  -5.532  1.00  0.00           C
ATOM    818  C   PRO A  46      -2.219  -6.895  -6.156  1.00  0.00           C
ATOM    819  O   PRO A  46      -1.997  -7.933  -5.535  1.00  0.00           O
ATOM    820  CB  PRO A  46      -4.446  -5.739  -6.133  1.00  0.00           C
ATOM    821  CG  PRO A  46      -4.869  -4.319  -5.988  1.00  0.00           C
ATOM    822  CD  PRO A  46      -3.618  -3.485  -6.132  1.00  0.00           C
ATOM    823  QB  PRO A  46      -4.750  -6.221  -6.375  1.00  0.00           Q
ATOM    824  QD  PRO A  46      -3.579  -2.889  -6.277  1.00  0.00           Q
ATOM    825  QG  PRO A  46      -5.443  -4.119  -5.890  1.00  0.00           Q
ATOM    826  HA  PRO A  46      -3.116  -5.933  -4.466  1.00  0.00           H
ATOM    827 1HB  PRO A  46      -5.095  -6.403  -5.582  1.00  0.00           H
ATOM    828 2HB  PRO A  46      -4.404  -6.040  -7.169  1.00  0.00           H
ATOM    829 1HG  PRO A  46      -5.311  -4.166  -5.015  1.00  0.00           H
ATOM    830 2HG  PRO A  46      -5.575  -4.072  -6.763  1.00  0.00           H
ATOM    831 1HD  PRO A  46      -3.623  -2.675  -5.417  1.00  0.00           H
ATOM    832 2HD  PRO A  46      -3.534  -3.102  -7.137  1.00  0.00           H
ATOM    833  N   SER A  47      -1.771  -6.681  -7.386  1.00  0.00           N
ATOM    834  CA  SER A  47      -0.975  -7.680  -8.090  1.00  0.00           C
ATOM    835  C   SER A  47       0.436  -7.781  -7.515  1.00  0.00           C
ATOM    836  O   SER A  47       0.923  -8.874  -7.229  1.00  0.00           O
ATOM    837  CB  SER A  47      -0.904  -7.344  -9.582  1.00  0.00           C
ATOM    838  OG  SER A  47       0.086  -6.363  -9.837  1.00  0.00           O
ATOM    839  QB  SER A  47      -1.261  -7.602 -10.025  1.00  0.00           Q
ATOM    840  H   SER A  47      -1.983  -5.836  -7.835  1.00  0.00           H
ATOM    841  HA  SER A  47      -1.466  -8.635  -7.972  1.00  0.00           H
ATOM    842 1HB  SER A  47      -1.861  -6.967  -9.910  1.00  0.00           H
ATOM    843 2HB  SER A  47      -0.660  -8.236 -10.139  1.00  0.00           H
ATOM    844  HG  SER A  47       0.195  -6.256 -10.785  1.00  0.00           H
ATOM    845  N   THR A  48       1.096  -6.635  -7.364  1.00  0.00           N
ATOM    846  CA  THR A  48       2.460  -6.603  -6.840  1.00  0.00           C
ATOM    847  C   THR A  48       2.493  -6.714  -5.316  1.00  0.00           C
ATOM    848  O   THR A  48       3.090  -7.639  -4.766  1.00  0.00           O
ATOM    849  CB  THR A  48       3.163  -5.316  -7.276  1.00  0.00           C
ATOM    850  CG2 THR A  48       3.723  -5.388  -8.681  1.00  0.00           C
ATOM    851  OG1 THR A  48       2.274  -4.214  -7.218  1.00  0.00           O
ATOM    852  QG2 THR A  48       3.857  -5.404  -9.015  1.00  0.00           Q
ATOM    853  H   THR A  48       0.662  -5.797  -7.620  1.00  0.00           H
ATOM    854  HA  THR A  48       2.991  -7.445  -7.257  1.00  0.00           H
ATOM    855  HB  THR A  48       3.985  -5.124  -6.602  1.00  0.00           H
ATOM    856 1HG  THR A  48       1.713  -4.208  -7.997  1.00  0.00           H
ATOM    857 1HG2 THR A  48       2.914  -5.341  -9.395  1.00  0.00           H
ATOM    858 2HG2 THR A  48       4.262  -6.314  -8.807  1.00  0.00           H
ATOM    859 3HG2 THR A  48       4.394  -4.556  -8.843  1.00  0.00           H
ATOM    860  N   THR A  49       1.862  -5.759  -4.640  1.00  0.00           N
ATOM    861  CA  THR A  49       1.833  -5.739  -3.178  1.00  0.00           C
ATOM    862  C   THR A  49       1.405  -7.086  -2.599  1.00  0.00           C
ATOM    863  O   THR A  49       2.150  -7.710  -1.843  1.00  0.00           O
ATOM    864  CB  THR A  49       0.894  -4.640  -2.682  1.00  0.00           C
ATOM    865  CG2 THR A  49       1.285  -3.258  -3.159  1.00  0.00           C
ATOM    866  OG1 THR A  49      -0.435  -4.884  -3.109  1.00  0.00           O
ATOM    867  QG2 THR A  49       1.378  -2.929  -3.273  1.00  0.00           Q
ATOM    868  H   THR A  49       1.413  -5.041  -5.134  1.00  0.00           H
ATOM    869  HA  THR A  49       2.833  -5.519  -2.835  1.00  0.00           H
ATOM    870  HB  THR A  49       0.907  -4.631  -1.600  1.00  0.00           H
ATOM    871 1HG  THR A  49      -1.005  -4.174  -2.802  1.00  0.00           H
ATOM    872 1HG2 THR A  49       2.334  -3.091  -2.961  1.00  0.00           H
ATOM    873 2HG2 THR A  49       0.697  -2.517  -2.638  1.00  0.00           H
ATOM    874 3HG2 THR A  49       1.102  -3.180  -4.221  1.00  0.00           H
ATOM    875  N   LYS A  50       0.199  -7.524  -2.947  1.00  0.00           N
ATOM    876  CA  LYS A  50      -0.327  -8.792  -2.448  1.00  0.00           C
ATOM    877  C   LYS A  50       0.637  -9.943  -2.724  1.00  0.00           C
ATOM    878  O   LYS A  50       0.818 -10.828  -1.888  1.00  0.00           O
ATOM    879  CB  LYS A  50      -1.687  -9.088  -3.081  1.00  0.00           C
ATOM    880  CG  LYS A  50      -2.614  -9.891  -2.182  1.00  0.00           C
ATOM    881  CD  LYS A  50      -3.973 -10.107  -2.830  1.00  0.00           C
ATOM    882  CE  LYS A  50      -5.017  -9.154  -2.267  1.00  0.00           C
ATOM    883  NZ  LYS A  50      -5.248  -7.990  -3.166  1.00  0.00           N
ATOM    884  QB  LYS A  50      -1.853  -8.901  -3.657  1.00  0.00           Q
ATOM    885  QD  LYS A  50      -4.088 -10.533  -3.269  1.00  0.00           Q
ATOM    886  QE  LYS A  50      -5.312  -9.243  -1.725  1.00  0.00           Q
ATOM    887  QG  LYS A  50      -2.457 -10.104  -1.619  1.00  0.00           Q
ATOM    888  QZ  LYS A  50      -5.304  -7.710  -3.381  1.00  0.00           Q
ATOM    889  H   LYS A  50      -0.352  -6.979  -3.545  1.00  0.00           H
ATOM    890  HA  LYS A  50      -0.453  -8.699  -1.380  1.00  0.00           H
ATOM    891 1HB  LYS A  50      -1.532  -9.648  -3.993  1.00  0.00           H
ATOM    892 2HB  LYS A  50      -2.172  -8.154  -3.321  1.00  0.00           H
ATOM    893 1HG  LYS A  50      -2.748  -9.357  -1.252  1.00  0.00           H
ATOM    894 2HG  LYS A  50      -2.165 -10.853  -1.984  1.00  0.00           H
ATOM    895 1HD  LYS A  50      -4.291 -11.124  -2.646  1.00  0.00           H
ATOM    896 2HD  LYS A  50      -3.886  -9.942  -3.893  1.00  0.00           H
ATOM    897 1HE  LYS A  50      -4.678  -8.797  -1.306  1.00  0.00           H
ATOM    898 2HE  LYS A  50      -5.946  -9.690  -2.143  1.00  0.00           H
ATOM    899 1HZ  LYS A  50      -5.030  -8.248  -4.149  1.00  0.00           H
ATOM    900 2HZ  LYS A  50      -4.639  -7.194  -2.885  1.00  0.00           H
ATOM    901 3HZ  LYS A  50      -6.241  -7.687  -3.110  1.00  0.00           H
ATOM    902  N   SER A  51       1.250  -9.930  -3.904  1.00  0.00           N
ATOM    903  CA  SER A  51       2.189 -10.979  -4.288  1.00  0.00           C
ATOM    904  C   SER A  51       3.576 -10.738  -3.695  1.00  0.00           C
ATOM    905  O   SER A  51       4.421 -11.633  -3.698  1.00  0.00           O
ATOM    906  CB  SER A  51       2.282 -11.072  -5.811  1.00  0.00           C
ATOM    907  OG  SER A  51       1.005 -11.281  -6.390  1.00  0.00           O
ATOM    908  QB  SER A  51       2.809 -11.025  -6.142  1.00  0.00           Q
ATOM    909  H   SER A  51       1.062  -9.201  -4.532  1.00  0.00           H
ATOM    910  HA  SER A  51       1.809 -11.915  -3.906  1.00  0.00           H
ATOM    911 1HB  SER A  51       2.926 -11.896  -6.081  1.00  0.00           H
ATOM    912 2HB  SER A  51       2.692 -10.153  -6.203  1.00  0.00           H
ATOM    913  HG  SER A  51       0.524 -11.935  -5.876  1.00  0.00           H
ATOM    914  N   PHE A  52       3.813  -9.529  -3.192  1.00  0.00           N
ATOM    915  CA  PHE A  52       5.105  -9.191  -2.604  1.00  0.00           C
ATOM    916  C   PHE A  52       5.082  -7.790  -1.998  1.00  0.00           C
ATOM    917  O   PHE A  52       4.612  -6.840  -2.623  1.00  0.00           O
ATOM    918  CB  PHE A  52       6.204  -9.283  -3.666  1.00  0.00           C
ATOM    919  CG  PHE A  52       7.395 -10.091  -3.235  1.00  0.00           C
ATOM    920  CD1 PHE A  52       8.681  -9.639  -3.484  1.00  0.00           C
ATOM    921  CD2 PHE A  52       7.231 -11.303  -2.583  1.00  0.00           C
ATOM    922  CE1 PHE A  52       9.780 -10.379  -3.092  1.00  0.00           C
ATOM    923  CE2 PHE A  52       8.325 -12.047  -2.187  1.00  0.00           C
ATOM    924  CZ  PHE A  52       9.602 -11.585  -2.444  1.00  0.00           C
ATOM    925  QB  PHE A  52       6.172  -9.015  -4.231  1.00  0.00           Q
ATOM    926  QD  PHE A  52       7.527 -10.181  -3.188  1.00  0.00           Q
ATOM    927  QE  PHE A  52       9.480 -11.503  -2.487  1.00  0.00           Q
ATOM    928  QR  PHE A  52       8.895 -11.106  -2.697  1.00  0.00           Q
ATOM    929  H   PHE A  52       3.107  -8.851  -3.217  1.00  0.00           H
ATOM    930  HA  PHE A  52       5.311  -9.905  -1.823  1.00  0.00           H
ATOM    931 1HB  PHE A  52       6.546  -8.287  -3.908  1.00  0.00           H
ATOM    932 2HB  PHE A  52       5.797  -9.742  -4.555  1.00  0.00           H
ATOM    933 1HD  PHE A  52       8.822  -8.695  -3.992  1.00  0.00           H
ATOM    934 2HD  PHE A  52       6.234 -11.665  -2.383  1.00  0.00           H
ATOM    935 1HE  PHE A  52      10.777 -10.015  -3.294  1.00  0.00           H
ATOM    936 2HE  PHE A  52       8.184 -12.990  -1.680  1.00  0.00           H
ATOM    937  HZ  PHE A  52      10.459 -12.166  -2.136  1.00  0.00           H
ATOM    938  N   LYS A  53       5.598  -7.670  -0.778  1.00  0.00           N
ATOM    939  CA  LYS A  53       5.639  -6.385  -0.088  1.00  0.00           C
ATOM    940  C   LYS A  53       6.493  -6.466   1.173  1.00  0.00           C
ATOM    941  O   LYS A  53       6.010  -6.850   2.238  1.00  0.00           O
ATOM    942  CB  LYS A  53       4.223  -5.928   0.269  1.00  0.00           C
ATOM    943  CG  LYS A  53       3.993  -4.439   0.064  1.00  0.00           C
ATOM    944  CD  LYS A  53       4.719  -3.610   1.112  1.00  0.00           C
ATOM    945  CE  LYS A  53       5.677  -2.616   0.475  1.00  0.00           C
ATOM    946  NZ  LYS A  53       6.588  -1.999   1.478  1.00  0.00           N
ATOM    947  QB  LYS A  53       3.774  -6.313   0.482  1.00  0.00           Q
ATOM    948  QD  LYS A  53       4.635  -3.670   1.727  1.00  0.00           Q
ATOM    949  QE  LYS A  53       5.685  -2.483  -0.135  1.00  0.00           Q
ATOM    950  QG  LYS A  53       3.643  -4.199  -0.392  1.00  0.00           Q
ATOM    951  QZ  LYS A  53       6.806  -1.851   1.719  1.00  0.00           Q
ATOM    952  H   LYS A  53       5.960  -8.462  -0.331  1.00  0.00           H
ATOM    953  HA  LYS A  53       6.079  -5.663  -0.760  1.00  0.00           H
ATOM    954 1HB  LYS A  53       4.033  -6.160   1.308  1.00  0.00           H
ATOM    955 2HB  LYS A  53       3.516  -6.467  -0.344  1.00  0.00           H
ATOM    956 1HG  LYS A  53       2.934  -4.237   0.130  1.00  0.00           H
ATOM    957 2HG  LYS A  53       4.354  -4.160  -0.915  1.00  0.00           H
ATOM    958 1HD  LYS A  53       5.280  -4.272   1.757  1.00  0.00           H
ATOM    959 2HD  LYS A  53       3.991  -3.068   1.697  1.00  0.00           H
ATOM    960 1HE  LYS A  53       5.100  -1.837  -0.003  1.00  0.00           H
ATOM    961 2HE  LYS A  53       6.269  -3.131  -0.267  1.00  0.00           H
ATOM    962 1HZ  LYS A  53       7.371  -2.647   1.695  1.00  0.00           H
ATOM    963 2HZ  LYS A  53       6.068  -1.795   2.355  1.00  0.00           H
ATOM    964 3HZ  LYS A  53       6.980  -1.110   1.106  1.00  0.00           H
ATOM    965  N   ASN A  54       7.766  -6.102   1.046  1.00  0.00           N
ATOM    966  CA  ASN A  54       8.689  -6.133   2.175  1.00  0.00           C
ATOM    967  C   ASN A  54      10.077  -5.654   1.758  1.00  0.00           C
ATOM    968  O   ASN A  54      10.442  -5.726   0.585  1.00  0.00           O
ATOM    969  CB  ASN A  54       8.779  -7.546   2.752  1.00  0.00           C
ATOM    970  CG  ASN A  54       9.216  -8.567   1.719  1.00  0.00           C
ATOM    971  ND2 ASN A  54      10.416  -9.109   1.894  1.00  0.00           N
ATOM    972  OD1 ASN A  54       8.484  -8.864   0.775  1.00  0.00           O
ATOM    973  QB  ASN A  54       8.651  -7.695   3.346  1.00  0.00           Q
ATOM    974  QD2 ASN A  54      10.834  -9.297   1.955  1.00  0.00           Q
ATOM    975  H   ASN A  54       8.092  -5.803   0.170  1.00  0.00           H
ATOM    976  HA  ASN A  54       8.306  -5.468   2.934  1.00  0.00           H
ATOM    977 1HB  ASN A  54       7.809  -7.836   3.131  1.00  0.00           H
ATOM    978 2HB  ASN A  54       9.493  -7.554   3.562  1.00  0.00           H
ATOM    979 1HD2 ASN A  54      10.943  -8.824   2.669  1.00  0.00           H
ATOM    980 2HD2 ASN A  54      10.723  -9.772   1.241  1.00  0.00           H
ATOM    981  N   ALA A  55      10.846  -5.166   2.727  1.00  0.00           N
ATOM    982  CA  ALA A  55      12.193  -4.677   2.460  1.00  0.00           C
ATOM    983  C   ALA A  55      12.896  -4.263   3.752  1.00  0.00           C
ATOM    984  O   ALA A  55      12.278  -3.682   4.643  1.00  0.00           O
ATOM    985  CB  ALA A  55      12.146  -3.508   1.485  1.00  0.00           C
ATOM    986  QB  ALA A  55      12.135  -3.232   1.256  1.00  0.00           Q
ATOM    987  H   ALA A  55      10.499  -5.136   3.643  1.00  0.00           H
ATOM    988  HA  ALA A  55      12.752  -5.477   1.997  1.00  0.00           H
ATOM    989 1HB  ALA A  55      13.019  -2.888   1.626  1.00  0.00           H
ATOM    990 2HB  ALA A  55      11.255  -2.924   1.668  1.00  0.00           H
ATOM    991 3HB  ALA A  55      12.128  -3.884   0.473  1.00  0.00           H
ATOM    992  N   PRO A  56      14.203  -4.558   3.870  1.00  0.00           N
ATOM    993  CA  PRO A  56      14.985  -4.212   5.061  1.00  0.00           C
ATOM    994  C   PRO A  56      15.345  -2.730   5.112  1.00  0.00           C
ATOM    995  O   PRO A  56      14.984  -1.963   4.221  1.00  0.00           O
ATOM    996  CB  PRO A  56      16.245  -5.062   4.907  1.00  0.00           C
ATOM    997  CG  PRO A  56      16.413  -5.218   3.435  1.00  0.00           C
ATOM    998  CD  PRO A  56      15.022  -5.251   2.855  1.00  0.00           C
ATOM    999  QB  PRO A  56      16.594  -5.282   5.370  1.00  0.00           Q
ATOM   1000  QD  PRO A  56      14.844  -5.497   2.320  1.00  0.00           Q
ATOM   1001  QG  PRO A  56      16.947  -5.261   3.130  1.00  0.00           Q
ATOM   1002  HA  PRO A  56      14.468  -4.489   5.969  1.00  0.00           H
ATOM   1003 1HB  PRO A  56      16.102  -6.016   5.390  1.00  0.00           H
ATOM   1004 2HB  PRO A  56      17.086  -4.548   5.350  1.00  0.00           H
ATOM   1005 1HG  PRO A  56      16.929  -6.142   3.221  1.00  0.00           H
ATOM   1006 2HG  PRO A  56      16.965  -4.379   3.038  1.00  0.00           H
ATOM   1007 1HD  PRO A  56      14.693  -6.270   2.726  1.00  0.00           H
ATOM   1008 2HD  PRO A  56      14.995  -4.722   1.913  1.00  0.00           H
ATOM   1009  N   LEU A  57      16.059  -2.337   6.162  1.00  0.00           N
ATOM   1010  CA  LEU A  57      16.469  -0.947   6.331  1.00  0.00           C
ATOM   1011  C   LEU A  57      17.730  -0.851   7.186  1.00  0.00           C
ATOM   1012  O   LEU A  57      17.846   0.027   8.042  1.00  0.00           O
ATOM   1013  CB  LEU A  57      15.342  -0.135   6.971  1.00  0.00           C
ATOM   1014  CG  LEU A  57      14.098   0.048   6.100  1.00  0.00           C
ATOM   1015  CD1 LEU A  57      12.976   0.693   6.898  1.00  0.00           C
ATOM   1016  CD2 LEU A  57      14.427   0.882   4.871  1.00  0.00           C
ATOM   1017  QB  LEU A  57      15.386   0.108   7.552  1.00  0.00           Q
ATOM   1018  QD1 LEU A  57      12.711   0.845   7.089  1.00  0.00           Q
ATOM   1019  QD2 LEU A  57      14.505   1.079   4.580  1.00  0.00           Q
ATOM   1020  QQD LEU A  57      13.608   0.962   5.834  1.00  0.00           Q
ATOM   1021  H   LEU A  57      16.317  -2.996   6.840  1.00  0.00           H
ATOM   1022  HA  LEU A  57      16.681  -0.542   5.352  1.00  0.00           H
ATOM   1023 1HB  LEU A  57      15.726   0.844   7.219  1.00  0.00           H
ATOM   1024 2HB  LEU A  57      15.046  -0.628   7.886  1.00  0.00           H
ATOM   1025  HG  LEU A  57      13.754  -0.921   5.767  1.00  0.00           H
ATOM   1026 1HD1 LEU A  57      13.092   1.765   6.880  1.00  0.00           H
ATOM   1027 2HD1 LEU A  57      13.015   0.344   7.920  1.00  0.00           H
ATOM   1028 3HD1 LEU A  57      12.025   0.425   6.464  1.00  0.00           H
ATOM   1029 1HD2 LEU A  57      13.511   1.171   4.377  1.00  0.00           H
ATOM   1030 2HD2 LEU A  57      15.033   0.300   4.192  1.00  0.00           H
ATOM   1031 3HD2 LEU A  57      14.969   1.766   5.171  1.00  0.00           H
ATOM   1032  N   LEU A  58      18.672  -1.758   6.949  1.00  0.00           N
ATOM   1033  CA  LEU A  58      19.923  -1.773   7.699  1.00  0.00           C
ATOM   1034  C   LEU A  58      21.057  -2.348   6.858  1.00  0.00           C
ATOM   1035  O   LEU A  58      21.207  -3.566   6.749  1.00  0.00           O
ATOM   1036  CB  LEU A  58      19.761  -2.590   8.983  1.00  0.00           C
ATOM   1037  CG  LEU A  58      18.864  -1.954  10.049  1.00  0.00           C
ATOM   1038  CD1 LEU A  58      17.442  -2.480   9.932  1.00  0.00           C
ATOM   1039  CD2 LEU A  58      19.419  -2.219  11.440  1.00  0.00           C
ATOM   1040  QB  LEU A  58      20.044  -3.148   9.067  1.00  0.00           Q
ATOM   1041  QD1 LEU A  58      17.105  -2.605   9.904  1.00  0.00           Q
ATOM   1042  QD2 LEU A  58      19.550  -2.282  11.769  1.00  0.00           Q
ATOM   1043  QQD LEU A  58      18.328  -2.443  10.837  1.00  0.00           Q
ATOM   1044  H   LEU A  58      18.522  -2.433   6.255  1.00  0.00           H
ATOM   1045  HA  LEU A  58      20.165  -0.755   7.960  1.00  0.00           H
ATOM   1046 1HB  LEU A  58      20.739  -2.742   9.413  1.00  0.00           H
ATOM   1047 2HB  LEU A  58      19.348  -3.553   8.721  1.00  0.00           H
ATOM   1048  HG  LEU A  58      18.838  -0.884   9.895  1.00  0.00           H
ATOM   1049 1HD1 LEU A  58      17.457  -3.464   9.488  1.00  0.00           H
ATOM   1050 2HD1 LEU A  58      16.861  -1.814   9.311  1.00  0.00           H
ATOM   1051 3HD1 LEU A  58      16.997  -2.535  10.914  1.00  0.00           H
ATOM   1052 1HD2 LEU A  58      19.813  -3.224  11.486  1.00  0.00           H
ATOM   1053 2HD2 LEU A  58      18.631  -2.107  12.168  1.00  0.00           H
ATOM   1054 3HD2 LEU A  58      20.208  -1.513  11.653  1.00  0.00           H
ATOM   1055  N   ALA A  59      21.854  -1.465   6.264  1.00  0.00           N
ATOM   1056  CA  ALA A  59      22.976  -1.885   5.432  1.00  0.00           C
ATOM   1057  C   ALA A  59      23.761  -0.680   4.919  1.00  0.00           C
ATOM   1058  O   ALA A  59      23.487  -0.168   3.835  1.00  0.00           O
ATOM   1059  CB  ALA A  59      22.485  -2.731   4.267  1.00  0.00           C
ATOM   1060  QB  ALA A  59      22.368  -2.930   3.991  1.00  0.00           Q
ATOM   1061  H   ALA A  59      21.684  -0.508   6.390  1.00  0.00           H
ATOM   1062  HA  ALA A  59      23.630  -2.496   6.039  1.00  0.00           H
ATOM   1063 1HB  ALA A  59      21.494  -2.407   3.981  1.00  0.00           H
ATOM   1064 2HB  ALA A  59      22.453  -3.768   4.564  1.00  0.00           H
ATOM   1065 3HB  ALA A  59      23.158  -2.616   3.429  1.00  0.00           H
ATOM   1066  N   PRO A  60      24.752  -0.210   5.697  1.00  0.00           N
ATOM   1067  CA  PRO A  60      25.576   0.941   5.313  1.00  0.00           C
ATOM   1068  C   PRO A  60      26.526   0.615   4.162  1.00  0.00           C
ATOM   1069  O   PRO A  60      26.968  -0.524   4.017  1.00  0.00           O
ATOM   1070  CB  PRO A  60      26.365   1.252   6.585  1.00  0.00           C
ATOM   1071  CG  PRO A  60      26.432  -0.045   7.315  1.00  0.00           C
ATOM   1072  CD  PRO A  60      25.146  -0.761   7.006  1.00  0.00           C
ATOM   1073  QB  PRO A  60      26.597   1.806   6.743  1.00  0.00           Q
ATOM   1074  QD  PRO A  60      24.857  -1.183   7.350  1.00  0.00           Q
ATOM   1075  QG  PRO A  60      26.896  -0.243   7.670  1.00  0.00           Q
ATOM   1076  HA  PRO A  60      24.966   1.792   5.047  1.00  0.00           H
ATOM   1077 1HB  PRO A  60      25.845   2.001   7.163  1.00  0.00           H
ATOM   1078 2HB  PRO A  60      27.350   1.610   6.324  1.00  0.00           H
ATOM   1079 1HG  PRO A  60      26.515   0.134   8.377  1.00  0.00           H
ATOM   1080 2HG  PRO A  60      27.276  -0.622   6.963  1.00  0.00           H
ATOM   1081 1HD  PRO A  60      24.402  -0.540   7.757  1.00  0.00           H
ATOM   1082 2HD  PRO A  60      25.314  -1.826   6.942  1.00  0.00           H
ATOM   1083  N   PRO A  61      26.851   1.615   3.323  1.00  0.00           N
ATOM   1084  CA  PRO A  61      27.751   1.425   2.182  1.00  0.00           C
ATOM   1085  C   PRO A  61      29.201   1.218   2.611  1.00  0.00           C
ATOM   1086  O   PRO A  61      29.864   0.287   2.156  1.00  0.00           O
ATOM   1087  CB  PRO A  61      27.607   2.727   1.393  1.00  0.00           C
ATOM   1088  CG  PRO A  61      27.192   3.742   2.401  1.00  0.00           C
ATOM   1089  CD  PRO A  61      26.366   3.006   3.421  1.00  0.00           C
ATOM   1090  QB  PRO A  61      27.705   2.794   0.782  1.00  0.00           Q
ATOM   1091  QD  PRO A  61      25.929   3.237   3.790  1.00  0.00           Q
ATOM   1092  QG  PRO A  61      27.333   4.342   2.397  1.00  0.00           Q
ATOM   1093  HA  PRO A  61      27.438   0.592   1.568  1.00  0.00           H
ATOM   1094 1HB  PRO A  61      26.856   2.606   0.626  1.00  0.00           H
ATOM   1095 2HB  PRO A  61      28.554   2.983   0.940  1.00  0.00           H
ATOM   1096 1HG  PRO A  61      26.601   4.511   1.926  1.00  0.00           H
ATOM   1097 2HG  PRO A  61      28.064   4.174   2.867  1.00  0.00           H
ATOM   1098 1HD  PRO A  61      25.317   3.066   3.170  1.00  0.00           H
ATOM   1099 2HD  PRO A  61      26.542   3.407   4.408  1.00  0.00           H
ATOM   1100  N   ASN A  62      29.685   2.091   3.489  1.00  0.00           N
ATOM   1101  CA  ASN A  62      31.055   2.003   3.979  1.00  0.00           C
ATOM   1102  C   ASN A  62      31.320   3.065   5.044  1.00  0.00           C
ATOM   1103  O   ASN A  62      32.410   3.634   5.109  1.00  0.00           O
ATOM   1104  CB  ASN A  62      32.043   2.162   2.820  1.00  0.00           C
ATOM   1105  CG  ASN A  62      32.543   0.829   2.299  1.00  0.00           C
ATOM   1106  ND2 ASN A  62      33.121   0.840   1.104  1.00  0.00           N
ATOM   1107  OD1 ASN A  62      32.412  -0.199   2.964  1.00  0.00           O
ATOM   1108  QB  ASN A  62      32.224   2.711   2.582  1.00  0.00           Q
ATOM   1109  QD2 ASN A  62      33.322   0.844   0.687  1.00  0.00           Q
ATOM   1110  H   ASN A  62      29.105   2.810   3.816  1.00  0.00           H
ATOM   1111  HA  ASN A  62      31.187   1.027   4.421  1.00  0.00           H
ATOM   1112 1HB  ASN A  62      32.892   2.739   3.153  1.00  0.00           H
ATOM   1113 2HB  ASN A  62      31.555   2.683   2.009  1.00  0.00           H
ATOM   1114 1HD2 ASN A  62      33.191   1.696   0.632  1.00  0.00           H
ATOM   1115 2HD2 ASN A  62      33.454  -0.009   0.743  1.00  0.00           H
ATOM   1116  N   SER A  63      30.317   3.326   5.874  1.00  0.00           N
ATOM   1117  CA  SER A  63      30.441   4.319   6.935  1.00  0.00           C
ATOM   1118  C   SER A  63      31.235   3.763   8.113  1.00  0.00           C
ATOM   1119  O   SER A  63      31.919   4.504   8.818  1.00  0.00           O
ATOM   1120  CB  SER A  63      29.057   4.768   7.405  1.00  0.00           C
ATOM   1121  OG  SER A  63      28.293   3.667   7.870  1.00  0.00           O
ATOM   1122  QB  SER A  63      28.849   5.356   7.396  1.00  0.00           Q
ATOM   1123  H   SER A  63      29.472   2.839   5.772  1.00  0.00           H
ATOM   1124  HA  SER A  63      30.968   5.171   6.531  1.00  0.00           H
ATOM   1125 1HB  SER A  63      28.532   5.233   6.582  1.00  0.00           H
ATOM   1126 2HB  SER A  63      29.165   5.479   8.210  1.00  0.00           H
ATOM   1127  HG  SER A  63      27.382   3.940   7.995  1.00  0.00           H
ATOM   1128  N   ASN A  64      31.139   2.453   8.320  1.00  0.00           N
ATOM   1129  CA  ASN A  64      31.848   1.798   9.414  1.00  0.00           C
ATOM   1130  C   ASN A  64      33.357   1.856   9.199  1.00  0.00           C
ATOM   1131  O   ASN A  64      34.128   1.915  10.156  1.00  0.00           O
ATOM   1132  CB  ASN A  64      31.393   0.343   9.544  1.00  0.00           C
ATOM   1133  CG  ASN A  64      31.367  -0.127  10.985  1.00  0.00           C
ATOM   1134  ND2 ASN A  64      30.592   0.559  11.817  1.00  0.00           N
ATOM   1135  OD1 ASN A  64      32.033  -1.096  11.347  1.00  0.00           O
ATOM   1136  QB  ASN A  64      31.237  -0.023   9.063  1.00  0.00           Q
ATOM   1137  QD2 ASN A  64      30.321   0.798  12.107  1.00  0.00           Q
ATOM   1138  H   ASN A  64      30.577   1.915   7.725  1.00  0.00           H
ATOM   1139  HA  ASN A  64      31.606   2.324  10.326  1.00  0.00           H
ATOM   1140 1HB  ASN A  64      32.073  -0.290   8.990  1.00  0.00           H
ATOM   1141 2HB  ASN A  64      30.400   0.244   9.134  1.00  0.00           H
ATOM   1142 1HD2 ASN A  64      30.087   1.320  11.459  1.00  0.00           H
ATOM   1143 2HD2 ASN A  64      30.555   0.277  12.754  1.00  0.00           H
ATOM   1144  N   MET A  65      33.771   1.837   7.936  1.00  0.00           N
ATOM   1145  CA  MET A  65      35.188   1.886   7.597  1.00  0.00           C
ATOM   1146  C   MET A  65      35.681   3.328   7.518  1.00  0.00           C
ATOM   1147  O   MET A  65      36.355   3.814   8.427  1.00  0.00           O
ATOM   1148  CB  MET A  65      35.442   1.173   6.267  1.00  0.00           C
ATOM   1149  CG  MET A  65      35.801  -0.296   6.423  1.00  0.00           C
ATOM   1150  SD  MET A  65      37.368  -0.539   7.281  1.00  0.00           S
ATOM   1151  CE  MET A  65      36.948  -1.892   8.376  1.00  0.00           C
ATOM   1152  QB  MET A  65      35.401   1.454   5.708  1.00  0.00           Q
ATOM   1153  QE  MET A  65      36.864  -2.166   8.595  1.00  0.00           Q
ATOM   1154  QG  MET A  65      35.446  -0.763   6.212  1.00  0.00           Q
ATOM   1155  H   MET A  65      33.108   1.788   7.216  1.00  0.00           H
ATOM   1156  HA  MET A  65      35.732   1.375   8.377  1.00  0.00           H
ATOM   1157 1HB  MET A  65      36.254   1.667   5.755  1.00  0.00           H
ATOM   1158 2HB  MET A  65      34.550   1.241   5.660  1.00  0.00           H
ATOM   1159 1HG  MET A  65      35.872  -0.741   5.440  1.00  0.00           H
ATOM   1160 2HG  MET A  65      35.020  -0.786   6.983  1.00  0.00           H
ATOM   1161 1HE  MET A  65      36.663  -2.754   7.789  1.00  0.00           H
ATOM   1162 2HE  MET A  65      36.124  -1.601   9.010  1.00  0.00           H
ATOM   1163 3HE  MET A  65      37.804  -2.141   8.986  1.00  0.00           H
ATOM   1164  N   GLY A  66      35.342   4.006   6.427  1.00  0.00           N
ATOM   1165  CA  GLY A  66      35.759   5.384   6.251  1.00  0.00           C
ATOM   1166  C   GLY A  66      34.745   6.372   6.795  1.00  0.00           C
ATOM   1167  O   GLY A  66      33.576   6.034   6.979  1.00  0.00           O
ATOM   1168  QA  GLY A  66      36.300   5.554   5.980  1.00  0.00           Q
ATOM   1169  H   GLY A  66      34.805   3.567   5.735  1.00  0.00           H
ATOM   1170 1HA  GLY A  66      35.901   5.574   5.197  1.00  0.00           H
ATOM   1171 2HA  GLY A  66      36.699   5.533   6.762  1.00  0.00           H
ATOM   1172  N   MET A  67      35.194   7.597   7.051  1.00  0.00           N
ATOM   1173  CA  MET A  67      34.319   8.637   7.577  1.00  0.00           C
ATOM   1174  C   MET A  67      33.172   8.921   6.612  1.00  0.00           C
ATOM   1175  O   MET A  67      32.026   9.098   7.026  1.00  0.00           O
ATOM   1176  CB  MET A  67      35.113   9.918   7.837  1.00  0.00           C
ATOM   1177  CG  MET A  67      35.796   9.946   9.193  1.00  0.00           C
ATOM   1178  SD  MET A  67      35.909  11.609   9.881  1.00  0.00           S
ATOM   1179  CE  MET A  67      37.295  12.263   8.956  1.00  0.00           C
ATOM   1180  QB  MET A  67      35.155  10.391   7.427  1.00  0.00           Q
ATOM   1181  QE  MET A  67      37.574  12.396   8.769  1.00  0.00           Q
ATOM   1182  QG  MET A  67      36.015   9.437   9.481  1.00  0.00           Q
ATOM   1183  H   MET A  67      36.136   7.805   6.883  1.00  0.00           H
ATOM   1184  HA  MET A  67      33.907   8.284   8.511  1.00  0.00           H
ATOM   1185 1HB  MET A  67      34.441  10.762   7.780  1.00  0.00           H
ATOM   1186 2HB  MET A  67      35.869  10.019   7.073  1.00  0.00           H
ATOM   1187 1HG  MET A  67      36.795   9.547   9.085  1.00  0.00           H
ATOM   1188 2HG  MET A  67      35.236   9.326   9.877  1.00  0.00           H
ATOM   1189 1HE  MET A  67      38.030  11.486   8.808  1.00  0.00           H
ATOM   1190 2HE  MET A  67      37.741  13.081   9.505  1.00  0.00           H
ATOM   1191 3HE  MET A  67      36.951  12.621   7.995  1.00  0.00           H
ATOM   1192  N   THR A  68      33.489   8.966   5.322  1.00  0.00           N
ATOM   1193  CA  THR A  68      32.486   9.228   4.296  1.00  0.00           C
ATOM   1194  C   THR A  68      32.693   8.324   3.084  1.00  0.00           C
ATOM   1195  O   THR A  68      31.741   7.745   2.561  1.00  0.00           O
ATOM   1196  CB  THR A  68      32.531  10.697   3.867  1.00  0.00           C
ATOM   1197  CG2 THR A  68      33.936  11.227   3.677  1.00  0.00           C
ATOM   1198  OG1 THR A  68      31.833  10.887   2.651  1.00  0.00           O
ATOM   1199  QG2 THR A  68      34.271  11.354   3.631  1.00  0.00           Q
ATOM   1200  H   THR A  68      34.420   8.816   5.053  1.00  0.00           H
ATOM   1201  HA  THR A  68      31.517   9.018   4.723  1.00  0.00           H
ATOM   1202  HB  THR A  68      32.053  11.297   4.630  1.00  0.00           H
ATOM   1203 1HG  THR A  68      31.016  11.364   2.820  1.00  0.00           H
ATOM   1204 1HG2 THR A  68      34.084  11.492   2.641  1.00  0.00           H
ATOM   1205 2HG2 THR A  68      34.650  10.468   3.960  1.00  0.00           H
ATOM   1206 3HG2 THR A  68      34.078  12.102   4.294  1.00  0.00           H
ATOM   1207  N   SEP A  69      33.947   8.230   2.670  1.00  0.00           N
ATOM   1208  CA  SEP A  69      34.308   7.384   1.495  1.00  0.00           C
ATOM   1209  C   SEP A  69      35.800   7.422   1.285  1.00  0.00           C
ATOM   1210  O   SEP A  69      36.496   6.412   1.360  1.00  0.00           O
ATOM   1211  CB  SEP A  69      33.455   7.792   0.257  1.00  0.00           C
ATOM   1212  OG  SEP A  69      32.329   6.899   0.086  1.00  0.00           O
ATOM   1213  PS  SEP A  69      30.818   7.443  -0.116  1.00  0.00           P
ATOM   1214  OPA SEP A  69      30.808   8.311  -1.378  1.00  0.00           O
ATOM   1215  OPB SEP A  69      29.851   6.276  -0.269  1.00  0.00           O
ATOM   1216  OPC SEP A  69      30.442   8.316   1.078  1.00  0.00           O
ATOM   1217  QB  SEP A  69      33.561   8.312  -0.170  1.00  0.00           Q
ATOM   1218  H   SEP A  69      34.686   8.730   3.144  1.00  0.00           H
ATOM   1219  HA  SEP A  69      34.037   6.344   1.763  1.00  0.00           H
ATOM   1220 2HB  SEP A  69      33.065   8.823   0.337  1.00  0.00           H
ATOM   1221 3HB  SEP A  69      34.056   7.802  -0.675  1.00  0.00           H
ATOM   1222  N   PRO A  70      36.327   8.629   1.010  1.00  0.00           N
ATOM   1223  CA  PRO A  70      37.761   8.828   0.782  1.00  0.00           C
ATOM   1224  C   PRO A  70      38.578   8.689   2.061  1.00  0.00           C
ATOM   1225  O   PRO A  70      38.061   8.270   3.097  1.00  0.00           O
ATOM   1226  CB  PRO A  70      37.840  10.260   0.250  1.00  0.00           C
ATOM   1227  CG  PRO A  70      36.643  10.940   0.820  1.00  0.00           C
ATOM   1228  CD  PRO A  70      35.569   9.891   0.902  1.00  0.00           C
ATOM   1229  QB  PRO A  70      38.282  10.486  -0.123  1.00  0.00           Q
ATOM   1230  QD  PRO A  70      34.960   9.975   0.891  1.00  0.00           Q
ATOM   1231  QG  PRO A  70      36.604  11.532   0.988  1.00  0.00           Q
ATOM   1232  HA  PRO A  70      38.141   8.143   0.038  1.00  0.00           H
ATOM   1233 1HB  PRO A  70      37.809  10.249  -0.830  1.00  0.00           H
ATOM   1234 2HB  PRO A  70      38.757  10.723   0.585  1.00  0.00           H
ATOM   1235 1HG  PRO A  70      36.334  11.744   0.171  1.00  0.00           H
ATOM   1236 2HG  PRO A  70      36.873  11.320   1.805  1.00  0.00           H
ATOM   1237 1HD  PRO A  70      34.964   9.900   0.006  1.00  0.00           H
ATOM   1238 2HD  PRO A  70      34.955  10.048   1.776  1.00  0.00           H
ATOM   1239  N   PHE A  71      39.859   9.044   1.981  1.00  0.00           N
ATOM   1240  CA  PHE A  71      40.753   8.961   3.132  1.00  0.00           C
ATOM   1241  C   PHE A  71      41.007   7.508   3.520  1.00  0.00           C
ATOM   1242  O   PHE A  71      42.107   6.987   3.330  1.00  0.00           O
ATOM   1243  CB  PHE A  71      40.170   9.728   4.321  1.00  0.00           C
ATOM   1244  CG  PHE A  71      41.182  10.564   5.052  1.00  0.00           C
ATOM   1245  CD1 PHE A  71      40.985  11.924   5.220  1.00  0.00           C
ATOM   1246  CD2 PHE A  71      42.331   9.987   5.572  1.00  0.00           C
ATOM   1247  CE1 PHE A  71      41.915  12.695   5.891  1.00  0.00           C
ATOM   1248  CE2 PHE A  71      43.263  10.753   6.244  1.00  0.00           C
ATOM   1249  CZ  PHE A  71      43.056  12.108   6.404  1.00  0.00           C
ATOM   1250  QB  PHE A  71      39.569   9.705   4.496  1.00  0.00           Q
ATOM   1251  QD  PHE A  71      41.293  10.656   5.132  1.00  0.00           Q
ATOM   1252  QE  PHE A  71      42.952  12.023   6.329  1.00  0.00           Q
ATOM   1253  QR  PHE A  71      42.455  11.613   5.970  1.00  0.00           Q
ATOM   1254  H   PHE A  71      40.210   9.371   1.127  1.00  0.00           H
ATOM   1255  HA  PHE A  71      41.693   9.414   2.851  1.00  0.00           H
ATOM   1256 1HB  PHE A  71      39.748   9.024   5.024  1.00  0.00           H
ATOM   1257 2HB  PHE A  71      39.390  10.386   3.969  1.00  0.00           H
ATOM   1258 1HD  PHE A  71      40.093  12.384   4.820  1.00  0.00           H
ATOM   1259 2HD  PHE A  71      42.494   8.927   5.445  1.00  0.00           H
ATOM   1260 1HE  PHE A  71      41.750  13.756   6.015  1.00  0.00           H
ATOM   1261 2HE  PHE A  71      44.155  10.291   6.643  1.00  0.00           H
ATOM   1262  HZ  PHE A  71      43.783  12.709   6.929  1.00  0.00           H
ATOM   1263  N   ASN A  72      39.984   6.857   4.068  1.00  0.00           N
ATOM   1264  CA  ASN A  72      40.100   5.465   4.484  1.00  0.00           C
ATOM   1265  C   ASN A  72      40.263   4.549   3.275  1.00  0.00           C
ATOM   1266  O   ASN A  72      41.310   3.929   3.092  1.00  0.00           O
ATOM   1267  CB  ASN A  72      38.869   5.050   5.291  1.00  0.00           C
ATOM   1268  CG  ASN A  72      39.154   3.890   6.223  1.00  0.00           C
ATOM   1269  ND2 ASN A  72      39.947   4.142   7.258  1.00  0.00           N
ATOM   1270  OD1 ASN A  72      38.667   2.777   6.017  1.00  0.00           O
ATOM   1271  QB  ASN A  72      38.308   5.322   5.246  1.00  0.00           Q
ATOM   1272  QD2 ASN A  72      40.223   4.232   7.619  1.00  0.00           Q
ATOM   1273  H   ASN A  72      39.133   7.326   4.195  1.00  0.00           H
ATOM   1274  HA  ASN A  72      40.976   5.377   5.108  1.00  0.00           H
ATOM   1275 1HB  ASN A  72      38.082   4.755   4.610  1.00  0.00           H
ATOM   1276 2HB  ASN A  72      38.533   5.889   5.882  1.00  0.00           H
ATOM   1277 1HD2 ASN A  72      40.298   5.052   7.360  1.00  0.00           H
ATOM   1278 2HD2 ASN A  72      40.148   3.412   7.878  1.00  0.00           H
ATOM   1279  N   GLY A  73      39.221   4.468   2.454  1.00  0.00           N
ATOM   1280  CA  GLY A  73      39.270   3.626   1.274  1.00  0.00           C
ATOM   1281  C   GLY A  73      38.004   3.713   0.445  1.00  0.00           C
ATOM   1282  O   GLY A  73      36.916   3.926   0.981  1.00  0.00           O
ATOM   1283  QA  GLY A  73      39.761   3.264   1.124  1.00  0.00           Q
ATOM   1284  H   GLY A  73      38.412   4.986   2.652  1.00  0.00           H
ATOM   1285 1HA  GLY A  73      39.415   2.600   1.584  1.00  0.00           H
ATOM   1286 2HA  GLY A  73      40.108   3.928   0.663  1.00  0.00           H
ATOM   1287  N   LEU A  74      38.145   3.548  -0.866  1.00  0.00           N
ATOM   1288  CA  LEU A  74      37.003   3.609  -1.771  1.00  0.00           C
ATOM   1289  C   LEU A  74      36.874   2.318  -2.574  1.00  0.00           C
ATOM   1290  O   LEU A  74      36.446   2.332  -3.728  1.00  0.00           O
ATOM   1291  CB  LEU A  74      37.141   4.801  -2.720  1.00  0.00           C
ATOM   1292  CG  LEU A  74      35.846   5.238  -3.406  1.00  0.00           C
ATOM   1293  CD1 LEU A  74      34.767   5.527  -2.373  1.00  0.00           C
ATOM   1294  CD2 LEU A  74      36.092   6.459  -4.279  1.00  0.00           C
ATOM   1295  QB  LEU A  74      37.693   5.091  -2.822  1.00  0.00           Q
ATOM   1296  QD1 LEU A  74      34.512   5.595  -2.129  1.00  0.00           Q
ATOM   1297  QD2 LEU A  74      36.150   6.748  -4.486  1.00  0.00           Q
ATOM   1298  QQD LEU A  74      35.332   6.171  -3.307  1.00  0.00           Q
ATOM   1299  H   LEU A  74      39.037   3.381  -1.233  1.00  0.00           H
ATOM   1300  HA  LEU A  74      36.112   3.737  -1.175  1.00  0.00           H
ATOM   1301 1HB  LEU A  74      37.858   4.542  -3.486  1.00  0.00           H
ATOM   1302 2HB  LEU A  74      37.529   5.639  -2.158  1.00  0.00           H
ATOM   1303  HG  LEU A  74      35.494   4.437  -4.041  1.00  0.00           H
ATOM   1304 1HD1 LEU A  74      34.229   4.617  -2.150  1.00  0.00           H
ATOM   1305 2HD1 LEU A  74      34.083   6.264  -2.765  1.00  0.00           H
ATOM   1306 3HD1 LEU A  74      35.225   5.904  -1.471  1.00  0.00           H
ATOM   1307 1HD2 LEU A  74      35.204   6.673  -4.857  1.00  0.00           H
ATOM   1308 2HD2 LEU A  74      36.918   6.263  -4.947  1.00  0.00           H
ATOM   1309 3HD2 LEU A  74      36.328   7.307  -3.654  1.00  0.00           H
ATOM   1310  N   THR A  75      37.251   1.204  -1.955  1.00  0.00           N
ATOM   1311  CA  THR A  75      37.178  -0.097  -2.611  1.00  0.00           C
ATOM   1312  C   THR A  75      35.997  -0.908  -2.085  1.00  0.00           C
ATOM   1313  O   THR A  75      35.387  -0.550  -1.078  1.00  0.00           O
ATOM   1314  CB  THR A  75      38.478  -0.872  -2.399  1.00  0.00           C
ATOM   1315  CG2 THR A  75      39.717  -0.062  -2.720  1.00  0.00           C
ATOM   1316  OG1 THR A  75      38.588  -1.312  -1.057  1.00  0.00           O
ATOM   1317  QG2 THR A  75      40.011   0.130  -2.796  1.00  0.00           Q
ATOM   1318  H   THR A  75      37.585   1.256  -1.035  1.00  0.00           H
ATOM   1319  HA  THR A  75      37.039   0.073  -3.669  1.00  0.00           H
ATOM   1320  HB  THR A  75      38.477  -1.740  -3.042  1.00  0.00           H
ATOM   1321 1HG  THR A  75      38.387  -0.584  -0.466  1.00  0.00           H
ATOM   1322 1HG2 THR A  75      39.487   0.657  -3.492  1.00  0.00           H
ATOM   1323 2HG2 THR A  75      40.500  -0.723  -3.063  1.00  0.00           H
ATOM   1324 3HG2 THR A  75      40.046   0.457  -1.833  1.00  0.00           H
ATOM   1325  N   SEP A  76      35.709  -1.990  -2.792  1.00  0.00           N
ATOM   1326  CA  SEP A  76      34.581  -2.886  -2.401  1.00  0.00           C
ATOM   1327  C   SEP A  76      34.868  -3.499  -1.055  1.00  0.00           C
ATOM   1328  O   SEP A  76      34.056  -3.456  -0.132  1.00  0.00           O
ATOM   1329  CB  SEP A  76      34.283  -3.904  -3.542  1.00  0.00           C
ATOM   1330  OG  SEP A  76      33.222  -4.812  -3.164  1.00  0.00           O
ATOM   1331  PS  SEP A  76      32.088  -5.301  -4.210  1.00  0.00           P
ATOM   1332  OPA SEP A  76      32.804  -6.017  -5.360  1.00  0.00           O
ATOM   1333  OPB SEP A  76      31.109  -6.248  -3.527  1.00  0.00           O
ATOM   1334  OPC SEP A  76      31.370  -4.078  -4.770  1.00  0.00           O
ATOM   1335  QB  SEP A  76      34.585  -3.949  -4.150  1.00  0.00           Q
ATOM   1336  H   SEP A  76      36.249  -2.229  -3.612  1.00  0.00           H
ATOM   1337  HA  SEP A  76      33.692  -2.237  -2.287  1.00  0.00           H
ATOM   1338 2HB  SEP A  76      33.988  -3.406  -4.483  1.00  0.00           H
ATOM   1339 3HB  SEP A  76      35.182  -4.491  -3.818  1.00  0.00           H
ATOM   1340  N   PRO A  77      36.066  -4.101  -0.914  1.00  0.00           N
ATOM   1341  CA  PRO A  77      36.476  -4.740   0.340  1.00  0.00           C
ATOM   1342  C   PRO A  77      36.789  -3.724   1.432  1.00  0.00           C
ATOM   1343  O   PRO A  77      37.921  -3.258   1.557  1.00  0.00           O
ATOM   1344  CB  PRO A  77      37.739  -5.510  -0.049  1.00  0.00           C
ATOM   1345  CG  PRO A  77      38.295  -4.757  -1.208  1.00  0.00           C
ATOM   1346  CD  PRO A  77      37.110  -4.210  -1.955  1.00  0.00           C
ATOM   1347  QB  PRO A  77      37.953  -6.022   0.228  1.00  0.00           Q
ATOM   1348  QD  PRO A  77      37.076  -4.068  -2.552  1.00  0.00           Q
ATOM   1349  QG  PRO A  77      38.891  -4.687  -1.349  1.00  0.00           Q
ATOM   1350  HA  PRO A  77      35.726  -5.430   0.696  1.00  0.00           H
ATOM   1351 1HB  PRO A  77      37.478  -6.520  -0.326  1.00  0.00           H
ATOM   1352 2HB  PRO A  77      38.428  -5.522   0.781  1.00  0.00           H
ATOM   1353 1HG  PRO A  77      38.860  -5.424  -1.842  1.00  0.00           H
ATOM   1354 2HG  PRO A  77      38.921  -3.951  -0.856  1.00  0.00           H
ATOM   1355 1HD  PRO A  77      36.808  -4.894  -2.733  1.00  0.00           H
ATOM   1356 2HD  PRO A  77      37.345  -3.241  -2.371  1.00  0.00           H
ATOM   1357  N   GLN A  78      35.776  -3.383   2.223  1.00  0.00           N
ATOM   1358  CA  GLN A  78      35.942  -2.421   3.307  1.00  0.00           C
ATOM   1359  C   GLN A  78      34.898  -2.643   4.396  1.00  0.00           C
ATOM   1360  O   GLN A  78      35.230  -2.736   5.578  1.00  0.00           O
ATOM   1361  CB  GLN A  78      35.838  -0.992   2.769  1.00  0.00           C
ATOM   1362  CG  GLN A  78      37.159  -0.436   2.264  1.00  0.00           C
ATOM   1363  CD  GLN A  78      38.226  -0.402   3.339  1.00  0.00           C
ATOM   1364  NE2 GLN A  78      38.254   0.677   4.114  1.00  0.00           N
ATOM   1365  OE1 GLN A  78      39.018  -1.335   3.473  1.00  0.00           O
ATOM   1366  QB  GLN A  78      35.304  -0.663   2.756  1.00  0.00           Q
ATOM   1367  QE2 GLN A  78      38.263   1.053   4.383  1.00  0.00           Q
ATOM   1368  QG  GLN A  78      37.252  -0.242   1.679  1.00  0.00           Q
ATOM   1369  H   GLN A  78      34.896  -3.788   2.074  1.00  0.00           H
ATOM   1370  HA  GLN A  78      36.924  -2.566   3.731  1.00  0.00           H
ATOM   1371 1HB  GLN A  78      35.477  -0.349   3.558  1.00  0.00           H
ATOM   1372 2HB  GLN A  78      35.129  -0.978   1.954  1.00  0.00           H
ATOM   1373 1HG  GLN A  78      36.997   0.571   1.906  1.00  0.00           H
ATOM   1374 2HG  GLN A  78      37.508  -1.054   1.451  1.00  0.00           H
ATOM   1375 1HE2 GLN A  78      37.592   1.381   3.950  1.00  0.00           H
ATOM   1376 2HE2 GLN A  78      38.933   0.726   4.817  1.00  0.00           H
ATOM   1377  N   ARG A  79      33.636  -2.730   3.991  1.00  0.00           N
ATOM   1378  CA  ARG A  79      32.543  -2.943   4.933  1.00  0.00           C
ATOM   1379  C   ARG A  79      32.730  -4.249   5.698  1.00  0.00           C
ATOM   1380  O   ARG A  79      32.783  -5.326   5.105  1.00  0.00           O
ATOM   1381  CB  ARG A  79      31.202  -2.959   4.196  1.00  0.00           C
ATOM   1382  CG  ARG A  79      31.129  -3.998   3.089  1.00  0.00           C
ATOM   1383  CD  ARG A  79      30.169  -3.574   1.989  1.00  0.00           C
ATOM   1384  NE  ARG A  79      28.789  -3.940   2.295  1.00  0.00           N
ATOM   1385  CZ  ARG A  79      27.740  -3.548   1.575  1.00  0.00           C
ATOM   1386  NH1 ARG A  79      27.910  -2.778   0.509  1.00  0.00           N
ATOM   1387  NH2 ARG A  79      26.518  -3.926   1.923  1.00  0.00           N
ATOM   1388  QB  ARG A  79      30.724  -2.575   4.332  1.00  0.00           Q
ATOM   1389  QD  ARG A  79      30.346  -3.278   1.469  1.00  0.00           Q
ATOM   1390  QG  ARG A  79      31.452  -4.530   3.086  1.00  0.00           Q
ATOM   1391  QH1 ARG A  79      27.973  -2.487   0.105  1.00  0.00           Q
ATOM   1392  QH2 ARG A  79      26.057  -4.070   2.055  1.00  0.00           Q
ATOM   1393  H   ARG A  79      33.434  -2.649   3.035  1.00  0.00           H
ATOM   1394  HA  ARG A  79      32.547  -2.123   5.635  1.00  0.00           H
ATOM   1395 1HB  ARG A  79      31.033  -1.986   3.758  1.00  0.00           H
ATOM   1396 2HB  ARG A  79      30.416  -3.165   4.906  1.00  0.00           H
ATOM   1397 1HG  ARG A  79      30.791  -4.934   3.509  1.00  0.00           H
ATOM   1398 2HG  ARG A  79      32.113  -4.127   2.663  1.00  0.00           H
ATOM   1399 1HD  ARG A  79      30.464  -4.055   1.067  1.00  0.00           H
ATOM   1400 2HD  ARG A  79      30.229  -2.502   1.869  1.00  0.00           H
ATOM   1401  HE  ARG A  79      28.634  -4.508   3.078  1.00  0.00           H
ATOM   1402 1HH1 ARG A  79      28.828  -2.488   0.239  1.00  0.00           H
ATOM   1403 2HH1 ARG A  79      27.118  -2.485  -0.029  1.00  0.00           H
ATOM   1404 1HH2 ARG A  79      26.385  -4.507   2.727  1.00  0.00           H
ATOM   1405 2HH2 ARG A  79      25.731  -3.631   1.383  1.00  0.00           H
ATOM   1406  N   SEP A  80      32.827  -4.111   7.012  1.00  0.00           N
ATOM   1407  CA  SEP A  80      33.012  -5.298   7.899  1.00  0.00           C
ATOM   1408  C   SEP A  80      31.798  -5.468   8.774  1.00  0.00           C
ATOM   1409  O   SEP A  80      31.733  -4.980   9.901  1.00  0.00           O
ATOM   1410  CB  SEP A  80      34.367  -5.193   8.660  1.00  0.00           C
ATOM   1411  OG  SEP A  80      35.476  -5.531   7.794  1.00  0.00           O
ATOM   1412  PS  SEP A  80      37.018  -5.335   8.247  1.00  0.00           P
ATOM   1413  OPA SEP A  80      37.241  -6.192   9.497  1.00  0.00           O
ATOM   1414  OPB SEP A  80      37.958  -5.775   7.132  1.00  0.00           O
ATOM   1415  OPC SEP A  80      37.244  -3.872   8.612  1.00  0.00           O
ATOM   1416  QB  SEP A  80      34.468  -5.011   9.309  1.00  0.00           Q
ATOM   1417  H   SEP A  80      32.775  -3.197   7.439  1.00  0.00           H
ATOM   1418  HA  SEP A  80      33.067  -6.180   7.233  1.00  0.00           H
ATOM   1419 2HB  SEP A  80      34.544  -4.178   9.063  1.00  0.00           H
ATOM   1420 3HB  SEP A  80      34.391  -5.846   9.555  1.00  0.00           H
ATOM   1421  N   PRO A  81      30.789  -6.186   8.252  1.00  0.00           N
ATOM   1422  CA  PRO A  81      29.540  -6.439   8.979  1.00  0.00           C
ATOM   1423  C   PRO A  81      29.740  -7.360  10.181  1.00  0.00           C
ATOM   1424  O   PRO A  81      28.864  -7.474  11.038  1.00  0.00           O
ATOM   1425  CB  PRO A  81      28.645  -7.110   7.935  1.00  0.00           C
ATOM   1426  CG  PRO A  81      29.589  -7.717   6.956  1.00  0.00           C
ATOM   1427  CD  PRO A  81      30.784  -6.807   6.913  1.00  0.00           C
ATOM   1428  QB  PRO A  81      28.024  -7.115   7.939  1.00  0.00           Q
ATOM   1429  QD  PRO A  81      31.174  -6.718   6.446  1.00  0.00           Q
ATOM   1430  QG  PRO A  81      29.503  -8.237   6.636  1.00  0.00           Q
ATOM   1431  HA  PRO A  81      29.084  -5.518   9.309  1.00  0.00           H
ATOM   1432 1HB  PRO A  81      28.016  -6.369   7.466  1.00  0.00           H
ATOM   1433 2HB  PRO A  81      28.033  -7.862   8.412  1.00  0.00           H
ATOM   1434 1HG  PRO A  81      29.125  -7.772   5.982  1.00  0.00           H
ATOM   1435 2HG  PRO A  81      29.880  -8.703   7.288  1.00  0.00           H
ATOM   1436 1HD  PRO A  81      30.662  -6.059   6.143  1.00  0.00           H
ATOM   1437 2HD  PRO A  81      31.687  -7.376   6.749  1.00  0.00           H
ATOM   1438  N   PHE A  82      30.897  -8.016  10.239  1.00  0.00           N
ATOM   1439  CA  PHE A  82      31.204  -8.924  11.340  1.00  0.00           C
ATOM   1440  C   PHE A  82      32.490  -8.504  12.050  1.00  0.00           C
ATOM   1441  O   PHE A  82      33.541  -9.115  11.861  1.00  0.00           O
ATOM   1442  CB  PHE A  82      31.332 -10.361  10.826  1.00  0.00           C
ATOM   1443  CG  PHE A  82      32.431 -10.547   9.818  1.00  0.00           C
ATOM   1444  CD1 PHE A  82      32.312 -10.029   8.538  1.00  0.00           C
ATOM   1445  CD2 PHE A  82      33.583 -11.241  10.151  1.00  0.00           C
ATOM   1446  CE1 PHE A  82      33.320 -10.201   7.610  1.00  0.00           C
ATOM   1447  CE2 PHE A  82      34.594 -11.417   9.227  1.00  0.00           C
ATOM   1448  CZ  PHE A  82      34.464 -10.896   7.953  1.00  0.00           C
ATOM   1449  QB  PHE A  82      30.967 -10.835  11.011  1.00  0.00           Q
ATOM   1450  QD  PHE A  82      32.552 -10.568   9.707  1.00  0.00           Q
ATOM   1451  QE  PHE A  82      34.350 -10.877   8.057  1.00  0.00           Q
ATOM   1452  QR  PHE A  82      33.812 -10.785   8.551  1.00  0.00           Q
ATOM   1453  H   PHE A  82      31.558  -7.887   9.530  1.00  0.00           H
ATOM   1454  HA  PHE A  82      30.387  -8.875  12.045  1.00  0.00           H
ATOM   1455 1HB  PHE A  82      30.401 -10.653  10.363  1.00  0.00           H
ATOM   1456 2HB  PHE A  82      31.533 -11.016  11.659  1.00  0.00           H
ATOM   1457 1HD  PHE A  82      31.418  -9.486   8.269  1.00  0.00           H
ATOM   1458 2HD  PHE A  82      33.687 -11.649  11.146  1.00  0.00           H
ATOM   1459 1HE  PHE A  82      33.213  -9.793   6.615  1.00  0.00           H
ATOM   1460 2HE  PHE A  82      35.488 -11.960   9.497  1.00  0.00           H
ATOM   1461  HZ  PHE A  82      35.253 -11.032   7.230  1.00  0.00           H
ATOM   1462  N   PRO A  83      32.420  -7.450  12.881  1.00  0.00           N
ATOM   1463  CA  PRO A  83      33.584  -6.950  13.621  1.00  0.00           C
ATOM   1464  C   PRO A  83      34.293  -8.053  14.399  1.00  0.00           C
ATOM   1465  O   PRO A  83      33.779  -8.545  15.404  1.00  0.00           O
ATOM   1466  CB  PRO A  83      32.982  -5.921  14.580  1.00  0.00           C
ATOM   1467  CG  PRO A  83      31.729  -5.470  13.913  1.00  0.00           C
ATOM   1468  CD  PRO A  83      31.205  -6.663  13.164  1.00  0.00           C
ATOM   1469  QB  PRO A  83      33.225  -5.746  15.123  1.00  0.00           Q
ATOM   1470  QD  PRO A  83      30.621  -6.789  13.015  1.00  0.00           Q
ATOM   1471  QG  PRO A  83      31.480  -4.906  13.942  1.00  0.00           Q
ATOM   1472  HA  PRO A  83      34.290  -6.464  12.964  1.00  0.00           H
ATOM   1473 1HB  PRO A  83      33.673  -5.102  14.716  1.00  0.00           H
ATOM   1474 2HB  PRO A  83      32.776  -6.390  15.532  1.00  0.00           H
ATOM   1475 1HG  PRO A  83      31.947  -4.664  13.228  1.00  0.00           H
ATOM   1476 2HG  PRO A  83      31.013  -5.148  14.655  1.00  0.00           H
ATOM   1477 1HD  PRO A  83      30.725  -6.354  12.248  1.00  0.00           H
ATOM   1478 2HD  PRO A  83      30.518  -7.224  13.781  1.00  0.00           H
ATOM   1479  N   LYS A  84      35.476  -8.436  13.929  1.00  0.00           N
ATOM   1480  CA  LYS A  84      36.255  -9.482  14.581  1.00  0.00           C
ATOM   1481  C   LYS A  84      37.619  -9.639  13.915  1.00  0.00           C
ATOM   1482  O   LYS A  84      38.653  -9.378  14.529  1.00  0.00           O
ATOM   1483  CB  LYS A  84      35.499 -10.811  14.542  1.00  0.00           C
ATOM   1484  CG  LYS A  84      35.830 -11.734  15.703  1.00  0.00           C
ATOM   1485  CD  LYS A  84      36.937 -12.711  15.341  1.00  0.00           C
ATOM   1486  CE  LYS A  84      37.277 -13.625  16.507  1.00  0.00           C
ATOM   1487  NZ  LYS A  84      38.468 -13.145  17.261  1.00  0.00           N
ATOM   1488  QB  LYS A  84      35.090 -10.967  14.093  1.00  0.00           Q
ATOM   1489  QD  LYS A  84      37.215 -12.733  14.785  1.00  0.00           Q
ATOM   1490  QE  LYS A  84      36.954 -14.139  16.651  1.00  0.00           Q
ATOM   1491  QG  LYS A  84      35.547 -11.714  16.259  1.00  0.00           Q
ATOM   1492  QZ  LYS A  84      38.754 -13.030  17.442  1.00  0.00           Q
ATOM   1493  H   LYS A  84      35.832  -8.006  13.124  1.00  0.00           H
ATOM   1494  HA  LYS A  84      36.402  -9.191  15.612  1.00  0.00           H
ATOM   1495 1HB  LYS A  84      35.741 -11.324  13.623  1.00  0.00           H
ATOM   1496 2HB  LYS A  84      34.438 -10.609  14.562  1.00  0.00           H
ATOM   1497 1HG  LYS A  84      34.944 -12.290  15.973  1.00  0.00           H
ATOM   1498 2HG  LYS A  84      36.151 -11.137  16.545  1.00  0.00           H
ATOM   1499 1HD  LYS A  84      37.818 -12.153  15.064  1.00  0.00           H
ATOM   1500 2HD  LYS A  84      36.612 -13.313  14.506  1.00  0.00           H
ATOM   1501 1HE  LYS A  84      37.477 -14.615  16.125  1.00  0.00           H
ATOM   1502 2HE  LYS A  84      36.430 -13.663  17.177  1.00  0.00           H
ATOM   1503 1HZ  LYS A  84      38.475 -12.106  17.294  1.00  0.00           H
ATOM   1504 2HZ  LYS A  84      39.339 -13.472  16.798  1.00  0.00           H
ATOM   1505 3HZ  LYS A  84      38.446 -13.512  18.234  1.00  0.00           H
ATOM   1506  N   SER A  85      37.611 -10.067  12.658  1.00  0.00           N
ATOM   1507  CA  SER A  85      38.848 -10.260  11.909  1.00  0.00           C
ATOM   1508  C   SER A  85      38.555 -10.595  10.451  1.00  0.00           C
ATOM   1509  O   SER A  85      37.413 -10.500  10.000  1.00  0.00           O
ATOM   1510  CB  SER A  85      39.684 -11.373  12.542  1.00  0.00           C
ATOM   1511  OG  SER A  85      40.997 -11.393  12.007  1.00  0.00           O
ATOM   1512  QB  SER A  85      39.481 -11.769  12.979  1.00  0.00           Q
ATOM   1513  H   SER A  85      36.754 -10.259  12.223  1.00  0.00           H
ATOM   1514  HA  SER A  85      39.405  -9.336  11.949  1.00  0.00           H
ATOM   1515 1HB  SER A  85      39.214 -12.327  12.349  1.00  0.00           H
ATOM   1516 2HB  SER A  85      39.748 -11.212  13.608  1.00  0.00           H
ATOM   1517  HG  SER A  85      41.363 -12.277  12.090  1.00  0.00           H
ATOM   1518  N   SER A  86      39.592 -10.988   9.719  1.00  0.00           N
ATOM   1519  CA  SER A  86      39.445 -11.338   8.310  1.00  0.00           C
ATOM   1520  C   SER A  86      40.198 -12.624   7.988  1.00  0.00           C
ATOM   1521  O   SER A  86      40.763 -13.263   8.875  1.00  0.00           O
ATOM   1522  CB  SER A  86      39.954 -10.199   7.425  1.00  0.00           C
ATOM   1523  OG  SER A  86      39.357  -8.966   7.786  1.00  0.00           O
ATOM   1524  QB  SER A  86      40.369 -10.263   6.964  1.00  0.00           Q
ATOM   1525  H   SER A  86      40.477 -11.044  10.135  1.00  0.00           H
ATOM   1526  HA  SER A  86      38.394 -11.492   8.115  1.00  0.00           H
ATOM   1527 1HB  SER A  86      39.715 -10.414   6.393  1.00  0.00           H
ATOM   1528 2HB  SER A  86      41.025 -10.111   7.535  1.00  0.00           H
ATOM   1529  HG  SER A  86      38.404  -9.074   7.834  1.00  0.00           H
ATOM   1530  N   VAL A  87      40.202 -12.998   6.712  1.00  0.00           N
ATOM   1531  CA  VAL A  87      40.886 -14.208   6.274  1.00  0.00           C
ATOM   1532  C   VAL A  87      42.379 -14.136   6.577  1.00  0.00           C
ATOM   1533  O   VAL A  87      43.100 -13.320   6.005  1.00  0.00           O
ATOM   1534  CB  VAL A  87      40.692 -14.446   4.764  1.00  0.00           C
ATOM   1535  CG1 VAL A  87      41.239 -15.807   4.363  1.00  0.00           C
ATOM   1536  CG2 VAL A  87      39.224 -14.321   4.388  1.00  0.00           C
ATOM   1537  QG1 VAL A  87      41.368 -16.130   4.268  1.00  0.00           Q
ATOM   1538  QG2 VAL A  87      38.876 -14.291   4.298  1.00  0.00           Q
ATOM   1539  QQG VAL A  87      40.122 -15.210   4.282  1.00  0.00           Q
ATOM   1540  H   VAL A  87      39.734 -12.447   6.052  1.00  0.00           H
ATOM   1541  HA  VAL A  87      40.459 -15.045   6.806  1.00  0.00           H
ATOM   1542  HB  VAL A  87      41.245 -13.689   4.226  1.00  0.00           H
ATOM   1543 1HG1 VAL A  87      41.048 -15.977   3.313  1.00  0.00           H
ATOM   1544 2HG1 VAL A  87      40.754 -16.576   4.945  1.00  0.00           H
ATOM   1545 3HG1 VAL A  87      42.304 -15.837   4.545  1.00  0.00           H
ATOM   1546 1HG2 VAL A  87      38.611 -14.695   5.195  1.00  0.00           H
ATOM   1547 2HG2 VAL A  87      39.032 -14.895   3.492  1.00  0.00           H
ATOM   1548 3HG2 VAL A  87      38.986 -13.284   4.207  1.00  0.00           H
ATOM   1549  N   LYS A  88      42.834 -14.998   7.481  1.00  0.00           N
ATOM   1550  CA  LYS A  88      44.241 -15.031   7.862  1.00  0.00           C
ATOM   1551  C   LYS A  88      45.039 -15.922   6.915  1.00  0.00           C
ATOM   1552  O   LYS A  88      44.707 -17.091   6.718  1.00  0.00           O
ATOM   1553  CB  LYS A  88      44.391 -15.534   9.299  1.00  0.00           C
ATOM   1554  CG  LYS A  88      43.904 -16.959   9.499  1.00  0.00           C
ATOM   1555  CD  LYS A  88      43.300 -17.153  10.881  1.00  0.00           C
ATOM   1556  CE  LYS A  88      41.869 -16.647  10.940  1.00  0.00           C
ATOM   1557  NZ  LYS A  88      40.928 -17.556  10.229  1.00  0.00           N
ATOM   1558  QB  LYS A  88      44.630 -15.189   9.766  1.00  0.00           Q
ATOM   1559  QD  LYS A  88      43.603 -17.408  11.362  1.00  0.00           Q
ATOM   1560  QE  LYS A  88      41.698 -16.121  11.229  1.00  0.00           Q
ATOM   1561  QG  LYS A  88      43.945 -17.408   9.069  1.00  0.00           Q
ATOM   1562  QZ  LYS A  88      40.703 -17.774  10.058  1.00  0.00           Q
ATOM   1563  H   LYS A  88      42.210 -15.624   7.904  1.00  0.00           H
ATOM   1564  HA  LYS A  88      44.626 -14.025   7.800  1.00  0.00           H
ATOM   1565 1HB  LYS A  88      43.826 -14.889   9.954  1.00  0.00           H
ATOM   1566 2HB  LYS A  88      45.433 -15.490   9.577  1.00  0.00           H
ATOM   1567 1HG  LYS A  88      44.739 -17.634   9.382  1.00  0.00           H
ATOM   1568 2HG  LYS A  88      43.153 -17.180   8.756  1.00  0.00           H
ATOM   1569 1HD  LYS A  88      43.896 -16.611  11.601  1.00  0.00           H
ATOM   1570 2HD  LYS A  88      43.311 -18.206  11.123  1.00  0.00           H
ATOM   1571 1HE  LYS A  88      41.828 -15.670  10.483  1.00  0.00           H
ATOM   1572 2HE  LYS A  88      41.569 -16.573  11.975  1.00  0.00           H
ATOM   1573 1HZ  LYS A  88      40.949 -18.502  10.662  1.00  0.00           H
ATOM   1574 2HZ  LYS A  88      41.200 -17.640   9.229  1.00  0.00           H
ATOM   1575 3HZ  LYS A  88      39.960 -17.181  10.283  1.00  0.00           H
ATOM   1576  N   ARG A  89      46.093 -15.361   6.330  1.00  0.00           N
ATOM   1577  CA  ARG A  89      46.939 -16.104   5.403  1.00  0.00           C
ATOM   1578  C   ARG A  89      48.370 -15.576   5.430  1.00  0.00           C
ATOM   1579  O   ARG A  89      48.598 -14.368   5.379  1.00  0.00           O
ATOM   1580  CB  ARG A  89      46.377 -16.015   3.984  1.00  0.00           C
ATOM   1581  CG  ARG A  89      46.593 -17.276   3.163  1.00  0.00           C
ATOM   1582  CD  ARG A  89      45.436 -17.527   2.209  1.00  0.00           C
ATOM   1583  NE  ARG A  89      44.229 -17.953   2.915  1.00  0.00           N
ATOM   1584  CZ  ARG A  89      43.015 -17.953   2.369  1.00  0.00           C
ATOM   1585  NH1 ARG A  89      42.840 -17.552   1.117  1.00  0.00           N
ATOM   1586  NH2 ARG A  89      41.970 -18.357   3.081  1.00  0.00           N
ATOM   1587  QB  ARG A  89      46.083 -15.509   3.756  1.00  0.00           Q
ATOM   1588  QD  ARG A  89      45.474 -17.456   1.591  1.00  0.00           Q
ATOM   1589  QG  ARG A  89      47.094 -17.643   3.211  1.00  0.00           Q
ATOM   1590  QH1 ARG A  89      42.775 -17.401   0.644  1.00  0.00           Q
ATOM   1591  QH2 ARG A  89      41.577 -18.509   3.348  1.00  0.00           Q
ATOM   1592  H   ARG A  89      46.307 -14.425   6.527  1.00  0.00           H
ATOM   1593  HA  ARG A  89      46.944 -17.138   5.714  1.00  0.00           H
ATOM   1594 1HB  ARG A  89      46.851 -15.191   3.471  1.00  0.00           H
ATOM   1595 2HB  ARG A  89      45.315 -15.828   4.041  1.00  0.00           H
ATOM   1596 1HG  ARG A  89      46.686 -18.118   3.833  1.00  0.00           H
ATOM   1597 2HG  ARG A  89      47.502 -17.168   2.589  1.00  0.00           H
ATOM   1598 1HD  ARG A  89      45.725 -18.296   1.509  1.00  0.00           H
ATOM   1599 2HD  ARG A  89      45.225 -16.614   1.672  1.00  0.00           H
ATOM   1600  HE  ARG A  89      44.329 -18.254   3.842  1.00  0.00           H
ATOM   1601 1HH1 ARG A  89      43.624 -17.247   0.574  1.00  0.00           H
ATOM   1602 2HH1 ARG A  89      41.926 -17.555   0.713  1.00  0.00           H
ATOM   1603 1HH2 ARG A  89      42.095 -18.661   4.025  1.00  0.00           H
ATOM   1604 2HH2 ARG A  89      41.058 -18.357   2.672  1.00  0.00           H
ATOM   1605  N   THR A  90      49.332 -16.493   5.509  1.00  0.00           N
ATOM   1606  CA  THR A  90      50.743 -16.122   5.543  1.00  0.00           C
ATOM   1607  C   THR A  90      51.030 -15.165   6.697  1.00  0.00           C
ATOM   1608  CB  THR A  90      51.159 -15.478   4.218  1.00  0.00           C
ATOM   1609  CG2 THR A  90      50.582 -16.175   3.003  1.00  0.00           C
ATOM   1610  OG1 THR A  90      50.755 -14.120   4.169  1.00  0.00           O
ATOM   1611  OT1 THR A  90      50.235 -15.146   7.660  1.00  0.00           O
ATOM   1612  OT2 THR A  90      52.048 -14.445   6.628  1.00  0.00           O
ATOM   1613  QG2 THR A  90      50.446 -16.340   2.715  1.00  0.00           Q
ATOM   1614  H   THR A  90      49.086 -17.439   5.547  1.00  0.00           H
ATOM   1615  HA  THR A  90      51.317 -17.024   5.689  1.00  0.00           H
ATOM   1616  HB  THR A  90      52.236 -15.513   4.137  1.00  0.00           H
ATOM   1617 1HG  THR A  90      49.802 -14.072   4.066  1.00  0.00           H
ATOM   1618 1HG2 THR A  90      49.548 -15.889   2.882  1.00  0.00           H
ATOM   1619 2HG2 THR A  90      50.648 -17.244   3.137  1.00  0.00           H
ATOM   1620 3HG2 THR A  90      51.141 -15.888   2.124  1.00  0.00           H
TER    1621
ENDMDL
