# Supplementary material for: Data set of intrinsically disordered proteins analysed at a local protein conformation level
Source: Data Brief. 2020 Mar 5;29:105383. doi: 10.1016/j.dib.2020.105383 (PMC7078294; doi:10.1016/j.dib.2020.105383)
Supplement: Supplementary file 1 [file mmc1.zip › the data/1-DATA/PED1AAA-pdb/1AAA-7.pdb]

ATOM      1  N   GLY A  -1     -19.565  11.764  -6.030  1.00  0.00           N
ATOM      2  CA  GLY A  -1     -19.649  10.473  -6.776  1.00  0.00           C
ATOM      3  C   GLY A  -1     -19.398   9.280  -5.878  1.00  0.00           C
ATOM      4  O   GLY A  -1     -20.195   8.977  -4.987  1.00  0.00           O
ATOM      5  QA  GLY A  -1     -19.766  10.431  -7.392  1.00  0.00           Q
ATOM      6 1HA  GLY A  -1     -20.628  10.385  -7.223  1.00  0.00           H
ATOM      7 2HA  GLY A  -1     -18.905  10.477  -7.562  1.00  0.00           H
ATOM      8 1HT  GLY A  -1     -18.738  12.308  -6.351  1.00  0.00           H
ATOM      9 2HT  GLY A  -1     -19.467  11.579  -5.012  1.00  0.00           H
ATOM     10 3HT  GLY A  -1     -20.421  12.327  -6.190  1.00  0.00           H
ATOM     11  N   SER A   0     -18.256   8.634  -6.103  1.00  0.00           N
ATOM     12  CA  SER A   0     -17.815   7.485  -5.304  1.00  0.00           C
ATOM     13  C   SER A   0     -18.843   6.349  -5.185  1.00  0.00           C
ATOM     14  O   SER A   0     -19.846   6.521  -4.496  1.00  0.00           O
ATOM     15  CB  SER A   0     -17.544   7.954  -3.887  1.00  0.00           C
ATOM     16  OG  SER A   0     -16.776   6.998  -3.181  1.00  0.00           O
ATOM     17  QB  SER A   0     -17.755   8.485  -3.641  1.00  0.00           Q
ATOM     18  H   SER A   0     -17.664   8.969  -6.809  1.00  0.00           H
ATOM     19  HA  SER A   0     -16.892   7.109  -5.725  1.00  0.00           H
ATOM     20 1HB  SER A   0     -18.492   8.074  -3.382  1.00  0.00           H
ATOM     21 2HB  SER A   0     -17.018   8.895  -3.900  1.00  0.00           H
ATOM     22  HG  SER A   0     -16.726   7.251  -2.258  1.00  0.00           H
ATOM     23  N   MET A   1     -18.563   5.163  -5.769  1.00  0.00           N
ATOM     24  CA  MET A   1     -19.477   4.008  -5.601  1.00  0.00           C
ATOM     25  C   MET A   1     -19.211   3.312  -4.262  1.00  0.00           C
ATOM     26  O   MET A   1     -19.980   3.468  -3.312  1.00  0.00           O
ATOM     27  CB  MET A   1     -19.393   2.980  -6.749  1.00  0.00           C
ATOM     28  CG  MET A   1     -20.627   3.025  -7.653  1.00  0.00           C
ATOM     29  SD  MET A   1     -20.236   2.858  -9.394  1.00  0.00           S
ATOM     30  CE  MET A   1     -19.284   1.357  -9.300  1.00  0.00           C
ATOM     31  QB  MET A   1     -18.919   2.576  -6.836  1.00  0.00           Q
ATOM     32  QE  MET A   1     -19.094   1.058  -9.276  1.00  0.00           Q
ATOM     33  QG  MET A   1     -21.209   3.092  -7.438  1.00  0.00           Q
ATOM     34  H   MET A   1     -17.720   5.051  -6.259  1.00  0.00           H
ATOM     35  HA  MET A   1     -20.481   4.400  -5.570  1.00  0.00           H
ATOM     36 1HB  MET A   1     -19.327   1.984  -6.328  1.00  0.00           H
ATOM     37 2HB  MET A   1     -18.512   3.168  -7.343  1.00  0.00           H
ATOM     38 1HG  MET A   1     -21.128   3.965  -7.498  1.00  0.00           H
ATOM     39 2HG  MET A   1     -21.290   2.216  -7.378  1.00  0.00           H
ATOM     40 1HE  MET A   1     -19.187   0.923 -10.281  1.00  0.00           H
ATOM     41 2HE  MET A   1     -19.787   0.662  -8.642  1.00  0.00           H
ATOM     42 3HE  MET A   1     -18.309   1.589  -8.905  1.00  0.00           H
ATOM     43  N   THR A   2     -18.119   2.566  -4.180  1.00  0.00           N
ATOM     44  CA  THR A   2     -17.763   1.883  -2.956  1.00  0.00           C
ATOM     45  C   THR A   2     -16.275   2.044  -2.717  1.00  0.00           C
ATOM     46  O   THR A   2     -15.493   2.224  -3.657  1.00  0.00           O
ATOM     47  CB  THR A   2     -18.175   0.405  -2.990  1.00  0.00           C
ATOM     48  CG2 THR A   2     -19.129   0.013  -1.873  1.00  0.00           C
ATOM     49  OG1 THR A   2     -18.810   0.090  -4.216  1.00  0.00           O
ATOM     50  QG2 THR A   2     -19.357  -0.078  -1.607  1.00  0.00           Q
ATOM     51  H   THR A   2     -17.527   2.486  -4.952  1.00  0.00           H
ATOM     52  HA  THR A   2     -18.285   2.373  -2.149  1.00  0.00           H
ATOM     53  HB  THR A   2     -17.293  -0.206  -2.897  1.00  0.00           H
ATOM     54 1HG  THR A   2     -19.655   0.546  -4.268  1.00  0.00           H
ATOM     55 1HG2 THR A   2     -19.590   0.902  -1.465  1.00  0.00           H
ATOM     56 2HG2 THR A   2     -18.585  -0.497  -1.092  1.00  0.00           H
ATOM     57 3HG2 THR A   2     -19.896  -0.641  -2.263  1.00  0.00           H
ATOM     58  N   PRO A   3     -15.862   2.004  -1.459  1.00  0.00           N
ATOM     59  CA  PRO A   3     -14.466   2.178  -1.102  1.00  0.00           C
ATOM     60  C   PRO A   3     -13.646   1.033  -1.718  1.00  0.00           C
ATOM     61  O   PRO A   3     -13.073   1.221  -2.799  1.00  0.00           O
ATOM     62  CB  PRO A   3     -14.516   2.286   0.453  1.00  0.00           C
ATOM     63  CG  PRO A   3     -15.971   2.494   0.779  1.00  0.00           C
ATOM     64  CD  PRO A   3     -16.720   1.785  -0.292  1.00  0.00           C
ATOM     65  QB  PRO A   3     -14.031   2.272   0.839  1.00  0.00           Q
ATOM     66  QD  PRO A   3     -17.246   1.477  -0.250  1.00  0.00           Q
ATOM     67  QG  PRO A   3     -16.212   2.809   1.253  1.00  0.00           Q
ATOM     68  HA  PRO A   3     -14.098   3.107  -1.507  1.00  0.00           H
ATOM     69 1HB  PRO A   3     -13.937   3.148   0.760  1.00  0.00           H
ATOM     70 2HB  PRO A   3     -14.124   1.397   0.919  1.00  0.00           H
ATOM     71 1HG  PRO A   3     -16.214   3.550   0.764  1.00  0.00           H
ATOM     72 2HG  PRO A   3     -16.209   2.069   1.743  1.00  0.00           H
ATOM     73 1HD  PRO A   3     -17.694   2.222  -0.439  1.00  0.00           H
ATOM     74 2HD  PRO A   3     -16.798   0.733  -0.062  1.00  0.00           H
ATOM     75  N   SER A   4     -13.647  -0.158  -1.130  1.00  0.00           N
ATOM     76  CA  SER A   4     -12.946  -1.284  -1.764  1.00  0.00           C
ATOM     77  C   SER A   4     -13.549  -1.544  -3.159  1.00  0.00           C
ATOM     78  O   SER A   4     -12.821  -1.690  -4.144  1.00  0.00           O
ATOM     79  CB  SER A   4     -12.996  -2.556  -0.900  1.00  0.00           C
ATOM     80  OG  SER A   4     -11.685  -3.050  -0.687  1.00  0.00           O
ATOM     81  QB  SER A   4     -13.510  -2.827  -0.671  1.00  0.00           Q
ATOM     82  H   SER A   4     -14.163  -0.295  -0.312  1.00  0.00           H
ATOM     83  HA  SER A   4     -11.917  -0.997  -1.894  1.00  0.00           H
ATOM     84 1HB  SER A   4     -13.578  -3.320  -1.400  1.00  0.00           H
ATOM     85 2HB  SER A   4     -13.443  -2.335   0.060  1.00  0.00           H
ATOM     86  HG  SER A   4     -11.066  -2.312  -0.654  1.00  0.00           H
ATOM     87  N   TPO A   5     -14.871  -1.568  -3.198  1.00  0.00           N
ATOM     88  CA  TPO A   5     -15.602  -1.797  -4.479  1.00  0.00           C
ATOM     89  C   TPO A   5     -15.209  -3.153  -5.035  1.00  0.00           C
ATOM     90  O   TPO A   5     -14.688  -3.276  -6.143  1.00  0.00           O
ATOM     91  CB  TPO A   5     -15.503  -0.538  -5.410  1.00  0.00           C
ATOM     92  CG2 TPO A   5     -16.449  -0.593  -6.623  1.00  0.00           C
ATOM     93  OG1 TPO A   5     -15.862   0.659  -4.661  1.00  0.00           O
ATOM     94  PS  TPO A   5     -15.890   2.172  -5.258  1.00  0.00           P
ATOM     95  OPA TPO A   5     -14.502   2.580  -5.763  1.00  0.00           O
ATOM     96  OPB TPO A   5     -16.320   3.145  -4.156  1.00  0.00           O
ATOM     97  OPC TPO A   5     -16.893   2.278  -6.411  1.00  0.00           O
ATOM     98  QG2 TPO A   5     -16.691  -0.602  -6.937  1.00  0.00           Q
ATOM     99  H   TPO A   5     -15.555  -1.448  -2.444  1.00  0.00           H
ATOM    100  HA  TPO A   5     -16.672  -1.886  -4.229  1.00  0.00           H
ATOM    101  HB  TPO A   5     -14.457  -0.453  -5.770  1.00  0.00           H
ATOM    102 1HG2 TPO A   5     -16.341   0.313  -7.244  1.00  0.00           H
ATOM    103 2HG2 TPO A   5     -16.231  -1.467  -7.264  1.00  0.00           H
ATOM    104 3HG2 TPO A   5     -17.502  -0.652  -6.303  1.00  0.00           H
ATOM    105  N   PRO A   6     -15.463  -4.191  -4.255  1.00  0.00           N
ATOM    106  CA  PRO A   6     -15.146  -5.535  -4.631  1.00  0.00           C
ATOM    107  C   PRO A   6     -16.279  -6.153  -5.456  1.00  0.00           C
ATOM    108  O   PRO A   6     -16.084  -7.132  -6.156  1.00  0.00           O
ATOM    109  CB  PRO A   6     -14.921  -6.156  -3.230  1.00  0.00           C
ATOM    110  CG  PRO A   6     -15.951  -5.531  -2.373  1.00  0.00           C
ATOM    111  CD  PRO A   6     -16.124  -4.137  -2.922  1.00  0.00           C
ATOM    112  QB  PRO A   6     -14.471  -6.552  -3.066  1.00  0.00           Q
ATOM    113  QD  PRO A   6     -16.415  -3.666  -2.656  1.00  0.00           Q
ATOM    114  QG  PRO A   6     -16.246  -5.787  -1.897  1.00  0.00           Q
ATOM    115  HA  PRO A   6     -14.245  -5.583  -5.197  1.00  0.00           H
ATOM    116 1HB  PRO A   6     -13.933  -5.878  -2.884  1.00  0.00           H
ATOM    117 2HB  PRO A   6     -15.008  -7.227  -3.248  1.00  0.00           H
ATOM    118 1HG  PRO A   6     -15.616  -5.487  -1.348  1.00  0.00           H
ATOM    119 2HG  PRO A   6     -16.875  -6.088  -2.446  1.00  0.00           H
ATOM    120 1HD  PRO A   6     -15.655  -3.415  -2.286  1.00  0.00           H
ATOM    121 2HD  PRO A   6     -17.175  -3.916  -3.028  1.00  0.00           H
ATOM    122  N   PRO A   7     -17.478  -5.586  -5.388  1.00  0.00           N
ATOM    123  CA  PRO A   7     -18.643  -6.093  -6.086  1.00  0.00           C
ATOM    124  C   PRO A   7     -18.663  -5.843  -7.592  1.00  0.00           C
ATOM    125  O   PRO A   7     -17.631  -5.681  -8.255  1.00  0.00           O
ATOM    126  CB  PRO A   7     -19.812  -5.398  -5.347  1.00  0.00           C
ATOM    127  CG  PRO A   7     -19.181  -4.745  -4.158  1.00  0.00           C
ATOM    128  CD  PRO A   7     -17.816  -4.419  -4.598  1.00  0.00           C
ATOM    129  QB  PRO A   7     -20.410  -5.403  -5.514  1.00  0.00           Q
ATOM    130  QD  PRO A   7     -17.482  -3.928  -4.470  1.00  0.00           Q
ATOM    131  QG  PRO A   7     -19.424  -4.641  -3.605  1.00  0.00           Q
ATOM    132  HA  PRO A   7     -18.728  -7.160  -5.932  1.00  0.00           H
ATOM    133 1HB  PRO A   7     -20.537  -6.137  -5.040  1.00  0.00           H
ATOM    134 2HB  PRO A   7     -20.282  -4.669  -5.989  1.00  0.00           H
ATOM    135 1HG  PRO A   7     -19.143  -5.435  -3.324  1.00  0.00           H
ATOM    136 2HG  PRO A   7     -19.706  -3.847  -3.885  1.00  0.00           H
ATOM    137 1HD  PRO A   7     -17.167  -4.343  -3.757  1.00  0.00           H
ATOM    138 2HD  PRO A   7     -17.797  -3.512  -5.182  1.00  0.00           H
ATOM    139  N   ARG A   8     -19.869  -5.900  -8.104  1.00  0.00           N
ATOM    140  CA  ARG A   8     -20.165  -5.771  -9.497  1.00  0.00           C
ATOM    141  C   ARG A   8     -21.030  -4.504  -9.802  1.00  0.00           C
ATOM    142  O   ARG A   8     -20.650  -3.675 -10.642  1.00  0.00           O
ATOM    143  CB  ARG A   8     -20.788  -7.136  -9.868  1.00  0.00           C
ATOM    144  CG  ARG A   8     -22.202  -7.410  -9.395  1.00  0.00           C
ATOM    145  CD  ARG A   8     -22.220  -8.301  -8.167  1.00  0.00           C
ATOM    146  NE  ARG A   8     -23.462  -8.120  -7.470  1.00  0.00           N
ATOM    147  CZ  ARG A   8     -24.548  -8.861  -7.577  1.00  0.00           C
ATOM    148  NH1 ARG A   8     -24.649  -9.896  -8.423  1.00  0.00           N
ATOM    149  NH2 ARG A   8     -25.573  -8.474  -6.854  1.00  0.00           N
ATOM    150  QB  ARG A   8     -20.460  -7.585 -10.161  1.00  0.00           Q
ATOM    151  QD  ARG A   8     -21.755  -8.674  -7.979  1.00  0.00           Q
ATOM    152  QG  ARG A   8     -22.717  -7.201  -9.669  1.00  0.00           Q
ATOM    153  QH1 ARG A   8     -24.690 -10.289  -8.735  1.00  0.00           Q
ATOM    154  QH2 ARG A   8     -25.949  -8.324  -6.567  1.00  0.00           Q
ATOM    155  H   ARG A   8     -20.607  -6.093  -7.507  1.00  0.00           H
ATOM    156  HA  ARG A   8     -19.224  -5.683 -10.031  1.00  0.00           H
ATOM    157 1HB  ARG A   8     -20.163  -7.884  -9.398  1.00  0.00           H
ATOM    158 2HB  ARG A   8     -20.755  -7.284 -10.924  1.00  0.00           H
ATOM    159 1HG  ARG A   8     -22.739  -7.914 -10.185  1.00  0.00           H
ATOM    160 2HG  ARG A   8     -22.696  -6.488  -9.155  1.00  0.00           H
ATOM    161 1HD  ARG A   8     -21.415  -8.009  -7.507  1.00  0.00           H
ATOM    162 2HD  ARG A   8     -22.097  -9.338  -8.451  1.00  0.00           H
ATOM    163  HE  ARG A   8     -23.506  -7.354  -6.871  1.00  0.00           H
ATOM    164 1HH1 ARG A   8     -23.888 -10.138  -9.026  1.00  0.00           H
ATOM    165 2HH1 ARG A   8     -25.490 -10.442  -8.443  1.00  0.00           H
ATOM    166 1HH2 ARG A   8     -25.481  -7.651  -6.292  1.00  0.00           H
ATOM    167 2HH2 ARG A   8     -26.416  -8.998  -6.843  1.00  0.00           H
ATOM    168  N   SER A   9     -22.171  -4.332  -9.132  1.00  0.00           N
ATOM    169  CA  SER A   9     -23.041  -3.160  -9.363  1.00  0.00           C
ATOM    170  C   SER A   9     -23.270  -2.882 -10.838  1.00  0.00           C
ATOM    171  O   SER A   9     -23.006  -3.721 -11.700  1.00  0.00           O
ATOM    172  CB  SER A   9     -22.515  -1.879  -8.703  1.00  0.00           C
ATOM    173  OG  SER A   9     -22.773  -1.903  -7.318  1.00  0.00           O
ATOM    174  QB  SER A   9     -22.244  -1.401  -9.000  1.00  0.00           Q
ATOM    175  H   SER A   9     -22.452  -5.006  -8.469  1.00  0.00           H
ATOM    176  HA  SER A   9     -23.987  -3.391  -8.918  1.00  0.00           H
ATOM    177 1HB  SER A   9     -23.031  -1.025  -9.129  1.00  0.00           H
ATOM    178 2HB  SER A   9     -21.457  -1.776  -8.869  1.00  0.00           H
ATOM    179  HG  SER A   9     -23.066  -2.784  -7.071  1.00  0.00           H
ATOM    180  N   ARG A  10     -23.772  -1.677 -11.112  1.00  0.00           N
ATOM    181  CA  ARG A  10     -24.052  -1.253 -12.477  1.00  0.00           C
ATOM    182  C   ARG A  10     -23.036  -0.236 -12.932  1.00  0.00           C
ATOM    183  O   ARG A  10     -22.324  -0.421 -13.927  1.00  0.00           O
ATOM    184  CB  ARG A  10     -25.464  -0.659 -12.599  1.00  0.00           C
ATOM    185  CG  ARG A  10     -26.380  -1.569 -13.387  1.00  0.00           C
ATOM    186  CD  ARG A  10     -27.046  -2.620 -12.537  1.00  0.00           C
ATOM    187  NE  ARG A  10     -26.239  -3.800 -12.580  1.00  0.00           N
ATOM    188  CZ  ARG A  10     -26.192  -4.622 -13.604  1.00  0.00           C
ATOM    189  NH1 ARG A  10     -27.002  -4.478 -14.658  1.00  0.00           N
ATOM    190  NH2 ARG A  10     -25.331  -5.604 -13.533  1.00  0.00           N
ATOM    191  QB  ARG A  10     -25.642  -0.099 -12.370  1.00  0.00           Q
ATOM    192  QD  ARG A  10     -27.579  -2.559 -12.227  1.00  0.00           Q
ATOM    193  QG  ARG A  10     -26.445  -1.536 -14.001  1.00  0.00           Q
ATOM    194  QH1 ARG A  10     -27.302  -4.420 -15.057  1.00  0.00           Q
ATOM    195  QH2 ARG A  10     -24.992  -5.967 -13.503  1.00  0.00           Q
ATOM    196  H   ARG A  10     -23.955  -1.058 -10.372  1.00  0.00           H
ATOM    197  HA  ARG A  10     -23.985  -2.117 -13.101  1.00  0.00           H
ATOM    198 1HB  ARG A  10     -25.402   0.285 -13.127  1.00  0.00           H
ATOM    199 2HB  ARG A  10     -25.882  -0.483 -11.613  1.00  0.00           H
ATOM    200 1HG  ARG A  10     -25.765  -2.079 -14.113  1.00  0.00           H
ATOM    201 2HG  ARG A  10     -27.126  -0.991 -13.889  1.00  0.00           H
ATOM    202 1HD  ARG A  10     -28.025  -2.840 -12.940  1.00  0.00           H
ATOM    203 2HD  ARG A  10     -27.131  -2.279 -11.513  1.00  0.00           H
ATOM    204  HE  ARG A  10     -25.638  -3.963 -11.831  1.00  0.00           H
ATOM    205 1HH1 ARG A  10     -27.670  -3.731 -14.681  1.00  0.00           H
ATOM    206 2HH1 ARG A  10     -26.934  -5.108 -15.433  1.00  0.00           H
ATOM    207 1HH2 ARG A  10     -24.761  -5.690 -12.716  1.00  0.00           H
ATOM    208 2HH2 ARG A  10     -25.224  -6.244 -14.289  1.00  0.00           H
ATOM    209  N   GLY A  11     -23.014   0.842 -12.179  1.00  0.00           N
ATOM    210  CA  GLY A  11     -22.144   1.939 -12.444  1.00  0.00           C
ATOM    211  C   GLY A  11     -22.505   2.532 -13.751  1.00  0.00           C
ATOM    212  O   GLY A  11     -21.652   2.763 -14.602  1.00  0.00           O
ATOM    213  QA  GLY A  11     -21.699   2.143 -12.062  1.00  0.00           Q
ATOM    214  H   GLY A  11     -23.620   0.891 -11.434  1.00  0.00           H
ATOM    215 1HA  GLY A  11     -21.119   1.608 -12.464  1.00  0.00           H
ATOM    216 2HA  GLY A  11     -22.278   2.680 -11.661  1.00  0.00           H
ATOM    217  N   THR A  12     -23.792   2.781 -13.906  1.00  0.00           N
ATOM    218  CA  THR A  12     -24.293   3.379 -15.110  1.00  0.00           C
ATOM    219  C   THR A  12     -24.296   4.872 -14.857  1.00  0.00           C
ATOM    220  O   THR A  12     -24.541   5.312 -13.733  1.00  0.00           O
ATOM    221  CB  THR A  12     -25.693   2.850 -15.496  1.00  0.00           C
ATOM    222  CG2 THR A  12     -26.128   3.295 -16.879  1.00  0.00           C
ATOM    223  OG1 THR A  12     -25.735   1.425 -15.479  1.00  0.00           O
ATOM    224  QG2 THR A  12     -26.230   3.402 -17.209  1.00  0.00           Q
ATOM    225  H   THR A  12     -24.418   2.573 -13.175  1.00  0.00           H
ATOM    226  HA  THR A  12     -23.590   3.157 -15.906  1.00  0.00           H
ATOM    227  HB  THR A  12     -26.418   3.216 -14.786  1.00  0.00           H
ATOM    228 1HG  THR A  12     -26.492   1.128 -14.960  1.00  0.00           H
ATOM    229 1HG2 THR A  12     -26.304   2.430 -17.503  1.00  0.00           H
ATOM    230 2HG2 THR A  12     -25.350   3.902 -17.319  1.00  0.00           H
ATOM    231 3HG2 THR A  12     -27.036   3.875 -16.803  1.00  0.00           H
ATOM    232  N   ARG A  13     -23.964   5.631 -15.894  1.00  0.00           N
ATOM    233  CA  ARG A  13     -23.868   7.102 -15.831  1.00  0.00           C
ATOM    234  C   ARG A  13     -24.934   7.657 -14.893  1.00  0.00           C
ATOM    235  O   ARG A  13     -24.893   7.436 -13.686  1.00  0.00           O
ATOM    236  CB  ARG A  13     -24.035   7.649 -17.275  1.00  0.00           C
ATOM    237  CG  ARG A  13     -22.673   7.824 -17.990  1.00  0.00           C
ATOM    238  CD  ARG A  13     -22.545   8.832 -19.181  1.00  0.00           C
ATOM    239  NE  ARG A  13     -21.690  10.017 -18.860  1.00  0.00           N
ATOM    240  CZ  ARG A  13     -20.364  10.083 -19.151  1.00  0.00           C
ATOM    241  NH1 ARG A  13     -19.761   9.024 -19.656  1.00  0.00           N
ATOM    242  NH2 ARG A  13     -19.623  11.175 -18.882  1.00  0.00           N
ATOM    243  QB  ARG A  13     -24.593   7.751 -17.536  1.00  0.00           Q
ATOM    244  QD  ARG A  13     -22.788   8.729 -19.759  1.00  0.00           Q
ATOM    245  QG  ARG A  13     -22.183   7.480 -17.807  1.00  0.00           Q
ATOM    246  QH1 ARG A  13     -19.535   8.625 -19.853  1.00  0.00           Q
ATOM    247  QH2 ARG A  13     -19.337  11.584 -18.790  1.00  0.00           Q
ATOM    248  H   ARG A  13     -23.756   5.185 -16.737  1.00  0.00           H
ATOM    249  HA  ARG A  13     -22.895   7.352 -15.459  1.00  0.00           H
ATOM    250 1HB  ARG A  13     -24.575   8.586 -17.252  1.00  0.00           H
ATOM    251 2HB  ARG A  13     -24.612   6.916 -17.819  1.00  0.00           H
ATOM    252 1HG  ARG A  13     -22.411   6.846 -18.359  1.00  0.00           H
ATOM    253 2HG  ARG A  13     -21.955   8.115 -17.255  1.00  0.00           H
ATOM    254 1HD  ARG A  13     -23.519   9.160 -19.526  1.00  0.00           H
ATOM    255 2HD  ARG A  13     -22.058   8.298 -19.993  1.00  0.00           H
ATOM    256  HE  ARG A  13     -22.124  10.792 -18.443  1.00  0.00           H
ATOM    257 1HH1 ARG A  13     -20.278   8.185 -19.807  1.00  0.00           H
ATOM    258 2HH1 ARG A  13     -18.793   9.065 -19.897  1.00  0.00           H
ATOM    259 1HH2 ARG A  13     -20.030  11.977 -18.445  1.00  0.00           H
ATOM    260 2HH2 ARG A  13     -18.646  11.191 -19.137  1.00  0.00           H
ATOM    261  N   TYR A  14     -25.871   8.360 -15.510  1.00  0.00           N
ATOM    262  CA  TYR A  14     -26.948   9.009 -14.871  1.00  0.00           C
ATOM    263  C   TYR A  14     -27.406   8.158 -13.591  1.00  0.00           C
ATOM    264  O   TYR A  14     -26.896   7.074 -13.293  1.00  0.00           O
ATOM    265  CB  TYR A  14     -28.240   9.178 -15.880  1.00  0.00           C
ATOM    266  CG  TYR A  14     -28.467   7.945 -16.694  1.00  0.00           C
ATOM    267  CD1 TYR A  14     -27.636   7.682 -17.770  1.00  0.00           C
ATOM    268  CD2 TYR A  14     -29.545   7.038 -16.487  1.00  0.00           C
ATOM    269  CE1 TYR A  14     -27.823   6.619 -18.631  1.00  0.00           C
ATOM    270  CE2 TYR A  14     -29.732   5.955 -17.353  1.00  0.00           C
ATOM    271  CZ  TYR A  14     -28.871   5.758 -18.421  1.00  0.00           C
ATOM    272  OH  TYR A  14     -29.057   4.677 -19.261  1.00  0.00           O
ATOM    273  QB  TYR A  14     -28.860   9.223 -15.245  1.00  0.00           Q
ATOM    274  QD  TYR A  14     -28.515   7.785 -16.814  1.00  0.00           Q
ATOM    275  QE  TYR A  14     -28.855   5.874 -18.330  1.00  0.00           Q
ATOM    276  QR  TYR A  14     -28.685   6.829 -17.573  1.00  0.00           Q
ATOM    277  H   TYR A  14     -25.830   8.497 -16.440  1.00  0.00           H
ATOM    278  HA  TYR A  14     -26.651   9.912 -14.436  1.00  0.00           H
ATOM    279 1HB  TYR A  14     -28.360   9.219 -15.067  1.00  0.00           H
ATOM    280 2HB  TYR A  14     -29.360   9.228 -15.424  1.00  0.00           H
ATOM    281 1HD  TYR A  14     -26.807   8.369 -17.951  1.00  0.00           H
ATOM    282 2HD  TYR A  14     -30.224   7.201 -15.677  1.00  0.00           H
ATOM    283 1HE  TYR A  14     -27.154   6.470 -19.468  1.00  0.00           H
ATOM    284 2HE  TYR A  14     -30.556   5.277 -17.194  1.00  0.00           H
ATOM    285  HH  TYR A  14     -28.692   4.870 -20.130  1.00  0.00           H
ATOM    286  N   LEU A  15     -28.316   8.719 -12.845  1.00  0.00           N
ATOM    287  CA  LEU A  15     -28.792   8.093 -11.649  1.00  0.00           C
ATOM    288  C   LEU A  15     -27.987   6.817 -11.348  1.00  0.00           C
ATOM    289  O   LEU A  15     -28.349   5.691 -11.688  1.00  0.00           O
ATOM    290  CB  LEU A  15     -30.317   7.974 -11.735  1.00  0.00           C
ATOM    291  CG  LEU A  15     -31.027   6.626 -11.992  1.00  0.00           C
ATOM    292  CD1 LEU A  15     -32.007   6.341 -10.797  1.00  0.00           C
ATOM    293  CD2 LEU A  15     -31.658   6.689 -13.305  1.00  0.00           C
ATOM    294  QB  LEU A  15     -30.655   8.513 -11.662  1.00  0.00           Q
ATOM    295  QD1 LEU A  15     -32.224   6.274 -10.495  1.00  0.00           Q
ATOM    296  QD2 LEU A  15     -31.751   6.627 -13.782  1.00  0.00           Q
ATOM    297  QQD LEU A  15     -31.987   6.451 -12.138  1.00  0.00           Q
ATOM    298  H   LEU A  15     -28.696   9.613 -13.114  1.00  0.00           H
ATOM    299  HA  LEU A  15     -28.570   8.762 -10.866  1.00  0.00           H
ATOM    300 1HB  LEU A  15     -30.611   8.661 -12.512  1.00  0.00           H
ATOM    301 2HB  LEU A  15     -30.699   8.364 -10.811  1.00  0.00           H
ATOM    302  HG  LEU A  15     -30.373   5.827 -12.114  1.00  0.00           H
ATOM    303 1HD1 LEU A  15     -32.593   7.223 -10.528  1.00  0.00           H
ATOM    304 2HD1 LEU A  15     -31.401   6.083  -9.948  1.00  0.00           H
ATOM    305 3HD1 LEU A  15     -32.677   5.519 -11.010  1.00  0.00           H
ATOM    306 1HD2 LEU A  15     -31.235   6.170 -14.093  1.00  0.00           H
ATOM    307 2HD2 LEU A  15     -31.404   7.541 -13.908  1.00  0.00           H
ATOM    308 3HD2 LEU A  15     -32.615   6.168 -13.344  1.00  0.00           H
ATOM    309  N   ALA A  16     -26.820   7.074 -10.719  1.00  0.00           N
ATOM    310  CA  ALA A  16     -25.849   6.041 -10.346  1.00  0.00           C
ATOM    311  C   ALA A  16     -26.428   4.993  -9.388  1.00  0.00           C
ATOM    312  O   ALA A  16     -25.756   4.573  -8.460  1.00  0.00           O
ATOM    313  CB  ALA A  16     -24.592   6.696  -9.742  1.00  0.00           C
ATOM    314  QB  ALA A  16     -24.290   6.852  -9.599  1.00  0.00           Q
ATOM    315  H   ALA A  16     -26.596   8.014 -10.522  1.00  0.00           H
ATOM    316  HA  ALA A  16     -25.548   5.544 -11.249  1.00  0.00           H
ATOM    317 1HB  ALA A  16     -24.449   6.354  -8.725  1.00  0.00           H
ATOM    318 2HB  ALA A  16     -24.698   7.773  -9.740  1.00  0.00           H
ATOM    319 3HB  ALA A  16     -23.726   6.428 -10.332  1.00  0.00           H
ATOM    320  N   GLN A  17     -27.677   4.579  -9.597  1.00  0.00           N
ATOM    321  CA  GLN A  17     -28.319   3.588  -8.722  1.00  0.00           C
ATOM    322  C   GLN A  17     -28.767   4.271  -7.475  1.00  0.00           C
ATOM    323  O   GLN A  17     -27.998   4.419  -6.527  1.00  0.00           O
ATOM    324  CB  GLN A  17     -27.424   2.412  -8.246  1.00  0.00           C
ATOM    325  CG  GLN A  17     -27.870   0.992  -8.662  1.00  0.00           C
ATOM    326  CD  GLN A  17     -29.282   0.542  -8.215  1.00  0.00           C
ATOM    327  NE2 GLN A  17     -30.192   1.471  -7.949  1.00  0.00           N
ATOM    328  OE1 GLN A  17     -29.553  -0.661  -8.137  1.00  0.00           O
ATOM    329  QB  GLN A  17     -26.910   2.496  -7.882  1.00  0.00           Q
ATOM    330  QE2 GLN A  17     -30.516   1.785  -7.856  1.00  0.00           Q
ATOM    331  QG  GLN A  17     -27.489   0.613  -8.989  1.00  0.00           Q
ATOM    332  H   GLN A  17     -28.198   4.962 -10.338  1.00  0.00           H
ATOM    333  HA  GLN A  17     -29.180   3.199  -9.241  1.00  0.00           H
ATOM    334 1HB  GLN A  17     -27.396   2.431  -7.158  1.00  0.00           H
ATOM    335 2HB  GLN A  17     -26.423   2.561  -8.605  1.00  0.00           H
ATOM    336 1HG  GLN A  17     -27.153   0.295  -8.246  1.00  0.00           H
ATOM    337 2HG  GLN A  17     -27.826   0.932  -9.733  1.00  0.00           H
ATOM    338 1HE2 GLN A  17     -29.943   2.397  -8.040  1.00  0.00           H
ATOM    339 2HE2 GLN A  17     -31.089   1.174  -7.671  1.00  0.00           H
ATOM    340  N   PRO A  18     -30.004   4.679  -7.443  1.00  0.00           N
ATOM    341  CA  PRO A  18     -30.552   5.315  -6.304  1.00  0.00           C
ATOM    342  C   PRO A  18     -31.293   4.320  -5.386  1.00  0.00           C
ATOM    343  O   PRO A  18     -32.462   4.500  -5.087  1.00  0.00           O
ATOM    344  CB  PRO A  18     -31.471   6.328  -6.980  1.00  0.00           C
ATOM    345  CG  PRO A  18     -32.039   5.566  -8.123  1.00  0.00           C
ATOM    346  CD  PRO A  18     -30.990   4.557  -8.517  1.00  0.00           C
ATOM    347  QB  PRO A  18     -31.552   6.919  -6.812  1.00  0.00           Q
ATOM    348  QD  PRO A  18     -30.979   4.191  -9.009  1.00  0.00           Q
ATOM    349  QG  PRO A  18     -32.590   5.650  -8.384  1.00  0.00           Q
ATOM    350  HA  PRO A  18     -29.803   5.837  -5.734  1.00  0.00           H
ATOM    351 1HB  PRO A  18     -30.876   7.166  -7.328  1.00  0.00           H
ATOM    352 2HB  PRO A  18     -32.228   6.670  -6.297  1.00  0.00           H
ATOM    353 1HG  PRO A  18     -32.241   6.237  -8.945  1.00  0.00           H
ATOM    354 2HG  PRO A  18     -32.938   5.063  -7.823  1.00  0.00           H
ATOM    355 1HD  PRO A  18     -30.550   4.811  -9.473  1.00  0.00           H
ATOM    356 2HD  PRO A  18     -31.410   3.570  -8.544  1.00  0.00           H
ATOM    357  N   SER A  19     -30.591   3.294  -4.878  1.00  0.00           N
ATOM    358  CA  SER A  19     -31.191   2.354  -3.921  1.00  0.00           C
ATOM    359  C   SER A  19     -30.208   1.249  -3.554  1.00  0.00           C
ATOM    360  O   SER A  19     -30.156   0.199  -4.197  1.00  0.00           O
ATOM    361  CB  SER A  19     -32.574   1.783  -4.349  1.00  0.00           C
ATOM    362  OG  SER A  19     -33.454   1.723  -3.228  1.00  0.00           O
ATOM    363  QB  SER A  19     -32.741   1.600  -4.920  1.00  0.00           Q
ATOM    364  H   SER A  19     -29.621   3.195  -5.093  1.00  0.00           H
ATOM    365  HA  SER A  19     -31.352   2.944  -3.027  1.00  0.00           H
ATOM    366 1HB  SER A  19     -32.455   0.785  -4.738  1.00  0.00           H
ATOM    367 2HB  SER A  19     -33.028   2.415  -5.101  1.00  0.00           H
ATOM    368  HG  SER A  19     -33.907   2.564  -3.120  1.00  0.00           H
ATOM    369  N   GLY A  20     -29.406   1.523  -2.515  1.00  0.00           N
ATOM    370  CA  GLY A  20     -28.406   0.569  -2.056  1.00  0.00           C
ATOM    371  C   GLY A  20     -27.486   1.080  -0.947  1.00  0.00           C
ATOM    372  O   GLY A  20     -26.748   0.297  -0.359  1.00  0.00           O
ATOM    373  QA  GLY A  20     -28.356  -0.012  -2.288  1.00  0.00           Q
ATOM    374  H   GLY A  20     -29.501   2.384  -2.066  1.00  0.00           H
ATOM    375 1HA  GLY A  20     -27.798   0.277  -2.897  1.00  0.00           H
ATOM    376 2HA  GLY A  20     -28.914  -0.301  -1.680  1.00  0.00           H
ATOM    377  N   ASN A  21     -27.504   2.366  -0.660  1.00  0.00           N
ATOM    378  CA  ASN A  21     -26.648   2.934   0.373  1.00  0.00           C
ATOM    379  C   ASN A  21     -27.475   3.979   1.107  1.00  0.00           C
ATOM    380  O   ASN A  21     -27.453   4.102   2.333  1.00  0.00           O
ATOM    381  CB  ASN A  21     -25.416   3.552  -0.312  1.00  0.00           C
ATOM    382  CG  ASN A  21     -24.111   2.779  -0.103  1.00  0.00           C
ATOM    383  ND2 ASN A  21     -23.879   1.729  -0.899  1.00  0.00           N
ATOM    384  OD1 ASN A  21     -23.290   3.155   0.732  1.00  0.00           O
ATOM    385  QB  ASN A  21     -25.445   4.074  -0.658  1.00  0.00           Q
ATOM    386  QD2 ASN A  21     -23.797   1.360  -1.169  1.00  0.00           Q
ATOM    387  H   ASN A  21     -28.106   2.966  -1.153  1.00  0.00           H
ATOM    388  HA  ASN A  21     -26.352   2.149   1.063  1.00  0.00           H
ATOM    389 1HB  ASN A  21     -25.279   4.559   0.056  1.00  0.00           H
ATOM    390 2HB  ASN A  21     -25.612   3.590  -1.371  1.00  0.00           H
ATOM    391 1HD2 ASN A  21     -24.541   1.503  -1.584  1.00  0.00           H
ATOM    392 2HD2 ASN A  21     -23.053   1.216  -0.754  1.00  0.00           H
ATOM    393  N   THR A  22     -28.246   4.686   0.295  1.00  0.00           N
ATOM    394  CA  THR A  22     -29.162   5.716   0.744  1.00  0.00           C
ATOM    395  C   THR A  22     -30.576   5.162   0.859  1.00  0.00           C
ATOM    396  O   THR A  22     -31.549   5.916   0.881  1.00  0.00           O
ATOM    397  CB  THR A  22     -29.156   6.861  -0.250  1.00  0.00           C
ATOM    398  CG2 THR A  22     -27.777   7.431  -0.482  1.00  0.00           C
ATOM    399  OG1 THR A  22     -29.656   6.429  -1.504  1.00  0.00           O
ATOM    400  QG2 THR A  22     -27.449   7.565  -0.537  1.00  0.00           Q
ATOM    401  H   THR A  22     -28.215   4.482  -0.660  1.00  0.00           H
ATOM    402  HA  THR A  22     -28.843   6.069   1.711  1.00  0.00           H
ATOM    403  HB  THR A  22     -29.792   7.654   0.118  1.00  0.00           H
ATOM    404 1HG  THR A  22     -30.438   6.936  -1.732  1.00  0.00           H
ATOM    405 1HG2 THR A  22     -27.340   7.713   0.465  1.00  0.00           H
ATOM    406 2HG2 THR A  22     -27.849   8.299  -1.119  1.00  0.00           H
ATOM    407 3HG2 THR A  22     -27.157   6.684  -0.957  1.00  0.00           H
ATOM    408  N   SER A  23     -30.690   3.851   0.941  1.00  0.00           N
ATOM    409  CA  SER A  23     -31.985   3.232   1.069  1.00  0.00           C
ATOM    410  C   SER A  23     -31.999   2.315   2.290  1.00  0.00           C
ATOM    411  O   SER A  23     -32.740   1.338   2.327  1.00  0.00           O
ATOM    412  CB  SER A  23     -32.362   2.458  -0.202  1.00  0.00           C
ATOM    413  OG  SER A  23     -31.491   2.771  -1.267  1.00  0.00           O
ATOM    414  QB  SER A  23     -32.838   2.057  -0.253  1.00  0.00           Q
ATOM    415  H   SER A  23     -29.888   3.292   0.928  1.00  0.00           H
ATOM    416  HA  SER A  23     -32.706   4.021   1.222  1.00  0.00           H
ATOM    417 1HB  SER A  23     -33.371   2.716  -0.495  1.00  0.00           H
ATOM    418 2HB  SER A  23     -32.306   1.397  -0.012  1.00  0.00           H
ATOM    419  HG  SER A  23     -30.822   2.093  -1.337  1.00  0.00           H
ATOM    420  N   SER A  24     -31.181   2.640   3.305  1.00  0.00           N
ATOM    421  CA  SER A  24     -31.142   1.822   4.520  1.00  0.00           C
ATOM    422  C   SER A  24     -31.451   2.638   5.756  1.00  0.00           C
ATOM    423  O   SER A  24     -30.580   3.281   6.341  1.00  0.00           O
ATOM    424  CB  SER A  24     -29.800   1.118   4.711  1.00  0.00           C
ATOM    425  OG  SER A  24     -28.934   1.359   3.621  1.00  0.00           O
ATOM    426  QB  SER A  24     -29.650   0.766   5.206  1.00  0.00           Q
ATOM    427  H   SER A  24     -30.611   3.439   3.233  1.00  0.00           H
ATOM    428  HA  SER A  24     -31.908   1.073   4.418  1.00  0.00           H
ATOM    429 1HB  SER A  24     -29.971   0.055   4.795  1.00  0.00           H
ATOM    430 2HB  SER A  24     -29.330   1.477   5.618  1.00  0.00           H
ATOM    431  HG  SER A  24     -28.046   1.500   3.952  1.00  0.00           H
ATOM    432  N   SER A  25     -32.698   2.590   6.146  1.00  0.00           N
ATOM    433  CA  SER A  25     -33.175   3.303   7.305  1.00  0.00           C
ATOM    434  C   SER A  25     -32.686   2.689   8.605  1.00  0.00           C
ATOM    435  O   SER A  25     -32.659   3.355   9.639  1.00  0.00           O
ATOM    436  CB  SER A  25     -34.672   3.282   7.266  1.00  0.00           C
ATOM    437  OG  SER A  25     -35.172   1.960   7.435  1.00  0.00           O
ATOM    438  QB  SER A  25     -35.022   3.782   7.178  1.00  0.00           Q
ATOM    439  H   SER A  25     -33.337   2.051   5.630  1.00  0.00           H
ATOM    440  HA  SER A  25     -32.835   4.322   7.245  1.00  0.00           H
ATOM    441 1HB  SER A  25     -34.990   3.654   6.306  1.00  0.00           H
ATOM    442 2HB  SER A  25     -35.053   3.911   8.049  1.00  0.00           H
ATOM    443  HG  SER A  25     -35.259   1.531   6.578  1.00  0.00           H
ATOM    444  N   ALA A  26     -32.316   1.422   8.552  1.00  0.00           N
ATOM    445  CA  ALA A  26     -31.843   0.727   9.728  1.00  0.00           C
ATOM    446  C   ALA A  26     -31.294  -0.636   9.371  1.00  0.00           C
ATOM    447  O   ALA A  26     -31.256  -1.524  10.217  1.00  0.00           O
ATOM    448  CB  ALA A  26     -32.957   0.586  10.757  1.00  0.00           C
ATOM    449  QB  ALA A  26     -33.221   0.551  11.000  1.00  0.00           Q
ATOM    450  H   ALA A  26     -32.368   0.941   7.702  1.00  0.00           H
ATOM    451  HA  ALA A  26     -31.052   1.315  10.171  1.00  0.00           H
ATOM    452 1HB  ALA A  26     -32.966  -0.424  11.138  1.00  0.00           H
ATOM    453 2HB  ALA A  26     -33.906   0.803  10.292  1.00  0.00           H
ATOM    454 3HB  ALA A  26     -32.788   1.275  11.572  1.00  0.00           H
ATOM    455  N   LEU A  27     -30.842  -0.817   8.132  1.00  0.00           N
ATOM    456  CA  LEU A  27     -30.270  -2.118   7.766  1.00  0.00           C
ATOM    457  C   LEU A  27     -28.910  -2.235   8.478  1.00  0.00           C
ATOM    458  O   LEU A  27     -28.682  -3.171   9.239  1.00  0.00           O
ATOM    459  CB  LEU A  27     -30.067  -2.289   6.226  1.00  0.00           C
ATOM    460  CG  LEU A  27     -30.458  -3.651   5.536  1.00  0.00           C
ATOM    461  CD1 LEU A  27     -31.287  -3.462   4.250  1.00  0.00           C
ATOM    462  CD2 LEU A  27     -29.239  -4.473   5.150  1.00  0.00           C
ATOM    463  QB  LEU A  27     -29.814  -1.817   5.893  1.00  0.00           Q
ATOM    464  QD1 LEU A  27     -31.478  -3.426   3.941  1.00  0.00           Q
ATOM    465  QD2 LEU A  27     -28.958  -4.673   5.051  1.00  0.00           Q
ATOM    466  QQD LEU A  27     -30.218  -4.049   4.497  1.00  0.00           Q
ATOM    467  H   LEU A  27     -30.865  -0.076   7.482  1.00  0.00           H
ATOM    468  HA  LEU A  27     -30.945  -2.876   8.146  1.00  0.00           H
ATOM    469 1HB  LEU A  27     -29.018  -2.131   6.050  1.00  0.00           H
ATOM    470 2HB  LEU A  27     -30.610  -1.505   5.735  1.00  0.00           H
ATOM    471  HG  LEU A  27     -31.038  -4.253   6.217  1.00  0.00           H
ATOM    472 1HD1 LEU A  27     -30.824  -4.025   3.443  1.00  0.00           H
ATOM    473 2HD1 LEU A  27     -31.321  -2.420   3.977  1.00  0.00           H
ATOM    474 3HD1 LEU A  27     -32.290  -3.831   4.402  1.00  0.00           H
ATOM    475 1HD2 LEU A  27     -28.761  -4.041   4.271  1.00  0.00           H
ATOM    476 2HD2 LEU A  27     -29.574  -5.468   4.917  1.00  0.00           H
ATOM    477 3HD2 LEU A  27     -28.540  -4.510   5.967  1.00  0.00           H
ATOM    478  N   MET A  28     -28.022  -1.241   8.227  1.00  0.00           N
ATOM    479  CA  MET A  28     -26.684  -1.178   8.838  1.00  0.00           C
ATOM    480  C   MET A  28     -26.749  -0.532  10.195  1.00  0.00           C
ATOM    481  O   MET A  28     -26.143  -1.004  11.158  1.00  0.00           O
ATOM    482  CB  MET A  28     -25.699  -0.357   7.990  1.00  0.00           C
ATOM    483  CG  MET A  28     -26.177   1.048   7.539  1.00  0.00           C
ATOM    484  SD  MET A  28     -25.894   1.371   5.783  1.00  0.00           S
ATOM    485  CE  MET A  28     -25.105   2.981   5.878  1.00  0.00           C
ATOM    486  QB  MET A  28     -25.126  -0.570   7.855  1.00  0.00           Q
ATOM    487  QE  MET A  28     -24.945   3.307   5.899  1.00  0.00           Q
ATOM    488  QG  MET A  28     -26.427   1.476   7.921  1.00  0.00           Q
ATOM    489  H   MET A  28     -28.285  -0.518   7.626  1.00  0.00           H
ATOM    490  HA  MET A  28     -26.300  -2.186   8.943  1.00  0.00           H
ATOM    491 1HB  MET A  28     -25.438  -0.930   7.121  1.00  0.00           H
ATOM    492 2HB  MET A  28     -24.812  -0.211   8.589  1.00  0.00           H
ATOM    493 1HG  MET A  28     -25.625   1.788   8.100  1.00  0.00           H
ATOM    494 2HG  MET A  28     -27.229   1.164   7.742  1.00  0.00           H
ATOM    495 1HE  MET A  28     -24.962   3.247   6.915  1.00  0.00           H
ATOM    496 2HE  MET A  28     -25.730   3.727   5.400  1.00  0.00           H
ATOM    497 3HE  MET A  28     -24.145   2.948   5.382  1.00  0.00           H
ATOM    498  N   GLN A  29     -27.477   0.575  10.253  1.00  0.00           N
ATOM    499  CA  GLN A  29     -27.608   1.309  11.492  1.00  0.00           C
ATOM    500  C   GLN A  29     -28.382   0.459  12.533  1.00  0.00           C
ATOM    501  O   GLN A  29     -27.950   0.365  13.679  1.00  0.00           O
ATOM    502  CB  GLN A  29     -28.160   2.766  11.244  1.00  0.00           C
ATOM    503  CG  GLN A  29     -29.610   3.059  11.684  1.00  0.00           C
ATOM    504  CD  GLN A  29     -29.939   4.568  11.828  1.00  0.00           C
ATOM    505  NE2 GLN A  29     -31.169   4.986  11.460  1.00  0.00           N
ATOM    506  OE1 GLN A  29     -29.107   5.354  12.285  1.00  0.00           O
ATOM    507  QB  GLN A  29     -27.798   3.216  10.975  1.00  0.00           Q
ATOM    508  QE2 GLN A  29     -31.593   5.137  11.332  1.00  0.00           Q
ATOM    509  QG  GLN A  29     -30.026   2.611  11.795  1.00  0.00           Q
ATOM    510  H   GLN A  29     -27.915   0.903   9.442  1.00  0.00           H
ATOM    511  HA  GLN A  29     -26.596   1.406  11.867  1.00  0.00           H
ATOM    512 1HB  GLN A  29     -28.082   2.975  10.184  1.00  0.00           H
ATOM    513 2HB  GLN A  29     -27.514   3.458  11.766  1.00  0.00           H
ATOM    514 1HG  GLN A  29     -29.777   2.582  12.637  1.00  0.00           H
ATOM    515 2HG  GLN A  29     -30.275   2.639  10.953  1.00  0.00           H
ATOM    516 1HE2 GLN A  29     -31.808   4.326  11.120  1.00  0.00           H
ATOM    517 2HE2 GLN A  29     -31.377   5.947  11.544  1.00  0.00           H
ATOM    518  N   GLY A  30     -29.471  -0.231  12.127  1.00  0.00           N
ATOM    519  CA  GLY A  30     -30.197  -1.103  13.062  1.00  0.00           C
ATOM    520  C   GLY A  30     -29.561  -2.482  13.197  1.00  0.00           C
ATOM    521  O   GLY A  30     -30.274  -3.475  13.354  1.00  0.00           O
ATOM    522  QA  GLY A  30     -30.723  -0.938  13.372  1.00  0.00           Q
ATOM    523  H   GLY A  30     -29.758  -0.184  11.191  1.00  0.00           H
ATOM    524 1HA  GLY A  30     -31.215  -1.236  12.707  1.00  0.00           H
ATOM    525 2HA  GLY A  30     -30.232  -0.640  14.036  1.00  0.00           H
ATOM    526  N   GLN A  31     -28.229  -2.570  13.142  1.00  0.00           N
ATOM    527  CA  GLN A  31     -27.589  -3.887  13.270  1.00  0.00           C
ATOM    528  C   GLN A  31     -27.327  -4.211  14.767  1.00  0.00           C
ATOM    529  O   GLN A  31     -27.583  -5.329  15.212  1.00  0.00           O
ATOM    530  CB  GLN A  31     -26.296  -4.044  12.384  1.00  0.00           C
ATOM    531  CG  GLN A  31     -26.531  -4.575  10.930  1.00  0.00           C
ATOM    532  CD  GLN A  31     -26.566  -6.108  10.770  1.00  0.00           C
ATOM    533  NE2 GLN A  31     -25.393  -6.739  10.644  1.00  0.00           N
ATOM    534  OE1 GLN A  31     -27.640  -6.711  10.713  1.00  0.00           O
ATOM    535  QB  GLN A  31     -25.713  -3.903  12.593  1.00  0.00           Q
ATOM    536  QE2 GLN A  31     -24.988  -6.961  10.592  1.00  0.00           Q
ATOM    537  QG  GLN A  31     -26.607  -4.195  10.432  1.00  0.00           Q
ATOM    538  H   GLN A  31     -27.687  -1.758  13.025  1.00  0.00           H
ATOM    539  HA  GLN A  31     -28.321  -4.593  12.915  1.00  0.00           H
ATOM    540 1HB  GLN A  31     -25.623  -4.726  12.882  1.00  0.00           H
ATOM    541 2HB  GLN A  31     -25.802  -3.081  12.304  1.00  0.00           H
ATOM    542 1HG  GLN A  31     -25.742  -4.196  10.289  1.00  0.00           H
ATOM    543 2HG  GLN A  31     -27.472  -4.195  10.575  1.00  0.00           H
ATOM    544 1HE2 GLN A  31     -24.574  -6.206  10.665  1.00  0.00           H
ATOM    545 2HE2 GLN A  31     -25.402  -7.715  10.520  1.00  0.00           H
ATOM    546  N   LYS A  32     -26.844  -3.219  15.539  1.00  0.00           N
ATOM    547  CA  LYS A  32     -26.550  -3.368  16.996  1.00  0.00           C
ATOM    548  C   LYS A  32     -27.392  -2.350  17.807  1.00  0.00           C
ATOM    549  O   LYS A  32     -28.351  -2.716  18.482  1.00  0.00           O
ATOM    550  CB  LYS A  32     -25.055  -3.060  17.209  1.00  0.00           C
ATOM    551  CG  LYS A  32     -24.057  -4.075  17.812  1.00  0.00           C
ATOM    552  CD  LYS A  32     -22.727  -3.609  17.189  1.00  0.00           C
ATOM    553  CE  LYS A  32     -21.388  -3.947  17.853  1.00  0.00           C
ATOM    554  NZ  LYS A  32     -20.272  -3.669  16.872  1.00  0.00           N
ATOM    555  QB  LYS A  32     -24.822  -2.504  17.010  1.00  0.00           Q
ATOM    556  QD  LYS A  32     -22.739  -3.259  16.662  1.00  0.00           Q
ATOM    557  QE  LYS A  32     -21.305  -4.147  18.432  1.00  0.00           Q
ATOM    558  QG  LYS A  32     -24.162  -4.543  18.201  1.00  0.00           Q
ATOM    559  QZ  LYS A  32     -20.009  -3.598  16.632  1.00  0.00           Q
ATOM    560  H   LYS A  32     -26.681  -2.347  15.122  1.00  0.00           H
ATOM    561  HA  LYS A  32     -26.790  -4.374  17.309  1.00  0.00           H
ATOM    562 1HB  LYS A  32     -24.982  -2.155  17.787  1.00  0.00           H
ATOM    563 2HB  LYS A  32     -24.663  -2.853  16.232  1.00  0.00           H
ATOM    564 1HG  LYS A  32     -24.283  -5.089  17.499  1.00  0.00           H
ATOM    565 2HG  LYS A  32     -24.041  -3.998  18.901  1.00  0.00           H
ATOM    566 1HD  LYS A  32     -22.791  -2.529  17.133  1.00  0.00           H
ATOM    567 2HD  LYS A  32     -22.689  -3.990  16.191  1.00  0.00           H
ATOM    568 1HE  LYS A  32     -21.360  -4.983  18.143  1.00  0.00           H
ATOM    569 2HE  LYS A  32     -21.251  -3.311  18.722  1.00  0.00           H
ATOM    570 1HZ  LYS A  32     -19.808  -2.762  17.095  1.00  0.00           H
ATOM    571 2HZ  LYS A  32     -20.658  -3.606  15.903  1.00  0.00           H
ATOM    572 3HZ  LYS A  32     -19.561  -4.426  16.897  1.00  0.00           H
ATOM    573  N   TPO A  33     -26.991  -1.092  17.691  1.00  0.00           N
ATOM    574  CA  TPO A  33     -27.696   0.009  18.412  1.00  0.00           C
ATOM    575  C   TPO A  33     -27.599   1.279  17.588  1.00  0.00           C
ATOM    576  O   TPO A  33     -28.594   1.812  17.098  1.00  0.00           O
ATOM    577  CB  TPO A  33     -27.268   0.048  19.922  1.00  0.00           C
ATOM    578  CG2 TPO A  33     -28.375  -0.416  20.887  1.00  0.00           C
ATOM    579  OG1 TPO A  33     -26.135  -0.841  20.136  1.00  0.00           O
ATOM    580  PS  TPO A  33     -25.390  -1.090  21.562  1.00  0.00           P
ATOM    581  OPA TPO A  33     -24.810   0.218  22.106  1.00  0.00           O
ATOM    582  OPB TPO A  33     -24.248  -2.093  21.369  1.00  0.00           O
ATOM    583  OPC TPO A  33     -26.370  -1.669  22.587  1.00  0.00           O
ATOM    584  QG2 TPO A  33     -28.657  -0.535  21.140  1.00  0.00           Q
ATOM    585  H   TPO A  33     -26.218  -0.691  17.150  1.00  0.00           H
ATOM    586  HA  TPO A  33     -28.769  -0.248  18.424  1.00  0.00           H
ATOM    587  HB  TPO A  33     -26.981   1.089  20.175  1.00  0.00           H
ATOM    588 1HG2 TPO A  33     -28.025  -0.369  21.933  1.00  0.00           H
ATOM    589 2HG2 TPO A  33     -29.273   0.222  20.805  1.00  0.00           H
ATOM    590 3HG2 TPO A  33     -28.669  -1.458  20.681  1.00  0.00           H
ATOM    591  N   PRO A  34     -26.375   1.787  17.426  1.00  0.00           N
ATOM    592  CA  PRO A  34     -26.111   3.007  16.672  1.00  0.00           C
ATOM    593  C   PRO A  34     -25.636   2.730  15.236  1.00  0.00           C
ATOM    594  O   PRO A  34     -26.366   2.949  14.264  1.00  0.00           O
ATOM    595  CB  PRO A  34     -25.005   3.582  17.549  1.00  0.00           C
ATOM    596  CG  PRO A  34     -24.160   2.391  17.873  1.00  0.00           C
ATOM    597  CD  PRO A  34     -25.117   1.234  17.982  1.00  0.00           C
ATOM    598  QB  PRO A  34     -24.951   4.169  17.733  1.00  0.00           Q
ATOM    599  QD  PRO A  34     -25.005   0.673  18.205  1.00  0.00           Q
ATOM    600  QG  PRO A  34     -23.547   2.377  17.941  1.00  0.00           Q
ATOM    601  HA  PRO A  34     -26.959   3.672  16.659  1.00  0.00           H
ATOM    602 1HB  PRO A  34     -25.445   3.994  18.445  1.00  0.00           H
ATOM    603 2HB  PRO A  34     -24.456   4.343  17.020  1.00  0.00           H
ATOM    604 1HG  PRO A  34     -23.641   2.540  18.804  1.00  0.00           H
ATOM    605 2HG  PRO A  34     -23.453   2.214  17.078  1.00  0.00           H
ATOM    606 1HD  PRO A  34     -25.243   0.949  19.013  1.00  0.00           H
ATOM    607 2HD  PRO A  34     -24.768   0.397  17.397  1.00  0.00           H
ATOM    608  N   GLN A  35     -24.419   2.219  15.136  1.00  0.00           N
ATOM    609  CA  GLN A  35     -23.796   1.854  13.899  1.00  0.00           C
ATOM    610  C   GLN A  35     -23.858   2.946  12.831  1.00  0.00           C
ATOM    611  O   GLN A  35     -24.707   2.944  11.938  1.00  0.00           O
ATOM    612  CB  GLN A  35     -24.338   0.517  13.450  1.00  0.00           C
ATOM    613  CG  GLN A  35     -23.172  -0.389  13.185  1.00  0.00           C
ATOM    614  CD  GLN A  35     -22.674  -1.227  14.311  1.00  0.00           C
ATOM    615  NE2 GLN A  35     -22.509  -0.654  15.489  1.00  0.00           N
ATOM    616  OE1 GLN A  35     -22.342  -2.378  14.079  1.00  0.00           O
ATOM    617  QB  GLN A  35     -24.938   0.364  13.376  1.00  0.00           Q
ATOM    618  QE2 GLN A  35     -22.426  -0.451  15.893  1.00  0.00           Q
ATOM    619  QG  GLN A  35     -22.886  -0.399  12.641  1.00  0.00           Q
ATOM    620  H   GLN A  35     -23.920   2.051  15.946  1.00  0.00           H
ATOM    621  HA  GLN A  35     -22.746   1.707  14.124  1.00  0.00           H
ATOM    622 1HB  GLN A  35     -24.890   0.624  12.532  1.00  0.00           H
ATOM    623 2HB  GLN A  35     -24.987   0.102  14.220  1.00  0.00           H
ATOM    624 1HG  GLN A  35     -22.356   0.243  12.894  1.00  0.00           H
ATOM    625 2HG  GLN A  35     -23.414  -1.042  12.388  1.00  0.00           H
ATOM    626 1HE2 GLN A  35     -22.736   0.295  15.586  1.00  0.00           H
ATOM    627 2HE2 GLN A  35     -22.115  -1.195  16.199  1.00  0.00           H
ATOM    628  N   LYS A  36     -22.904   3.875  12.973  1.00  0.00           N
ATOM    629  CA  LYS A  36     -22.729   5.029  12.112  1.00  0.00           C
ATOM    630  C   LYS A  36     -22.888   4.755  10.611  1.00  0.00           C
ATOM    631  O   LYS A  36     -22.414   3.744  10.100  1.00  0.00           O
ATOM    632  CB  LYS A  36     -21.341   5.652  12.352  1.00  0.00           C
ATOM    633  CG  LYS A  36     -20.109   4.773  12.308  1.00  0.00           C
ATOM    634  CD  LYS A  36     -19.307   5.315  11.118  1.00  0.00           C
ATOM    635  CE  LYS A  36     -18.672   6.708  11.321  1.00  0.00           C
ATOM    636  NZ  LYS A  36     -19.587   7.800  10.846  1.00  0.00           N
ATOM    637  QB  LYS A  36     -21.267   6.266  12.419  1.00  0.00           Q
ATOM    638  QD  LYS A  36     -19.281   5.016  10.570  1.00  0.00           Q
ATOM    639  QE  LYS A  36     -18.099   6.810  11.546  1.00  0.00           Q
ATOM    640  QG  LYS A  36     -19.959   4.298  12.687  1.00  0.00           Q
ATOM    641  QZ  LYS A  36     -19.805   8.061  10.729  1.00  0.00           Q
ATOM    642  H   LYS A  36     -22.282   3.776  13.717  1.00  0.00           H
ATOM    643  HA  LYS A  36     -23.459   5.770  12.401  1.00  0.00           H
ATOM    644 1HB  LYS A  36     -21.344   6.183  13.281  1.00  0.00           H
ATOM    645 2HB  LYS A  36     -21.190   6.349  11.557  1.00  0.00           H
ATOM    646 1HG  LYS A  36     -20.370   3.731  12.131  1.00  0.00           H
ATOM    647 2HG  LYS A  36     -19.549   4.865  13.243  1.00  0.00           H
ATOM    648 1HD  LYS A  36     -20.017   5.410  10.310  1.00  0.00           H
ATOM    649 2HD  LYS A  36     -18.545   4.621  10.830  1.00  0.00           H
ATOM    650 1HE  LYS A  36     -17.770   6.750  10.729  1.00  0.00           H
ATOM    651 2HE  LYS A  36     -18.426   6.871  12.363  1.00  0.00           H
ATOM    652 1HZ  LYS A  36     -20.407   7.887  11.478  1.00  0.00           H
ATOM    653 2HZ  LYS A  36     -19.925   7.582   9.886  1.00  0.00           H
ATOM    654 3HZ  LYS A  36     -19.084   8.712  10.821  1.00  0.00           H
ATOM    655  N   PRO A  37     -23.494   5.714   9.867  1.00  0.00           N
ATOM    656  CA  PRO A  37     -23.626   5.619   8.419  1.00  0.00           C
ATOM    657  C   PRO A  37     -22.261   5.959   7.801  1.00  0.00           C
ATOM    658  O   PRO A  37     -21.259   5.892   8.516  1.00  0.00           O
ATOM    659  CB  PRO A  37     -24.740   6.624   8.127  1.00  0.00           C
ATOM    660  CG  PRO A  37     -24.511   7.699   9.129  1.00  0.00           C
ATOM    661  CD  PRO A  37     -24.018   7.003  10.371  1.00  0.00           C
ATOM    662  QB  PRO A  37     -25.185   6.565   7.699  1.00  0.00           Q
ATOM    663  QD  PRO A  37     -24.034   7.215  10.950  1.00  0.00           Q
ATOM    664  QG  PRO A  37     -24.600   8.302   9.046  1.00  0.00           Q
ATOM    665  HA  PRO A  37     -23.919   4.624   8.097  1.00  0.00           H
ATOM    666 1HB  PRO A  37     -25.697   6.143   8.285  1.00  0.00           H
ATOM    667 2HB  PRO A  37     -24.673   6.985   7.113  1.00  0.00           H
ATOM    668 1HG  PRO A  37     -25.436   8.219   9.332  1.00  0.00           H
ATOM    669 2HG  PRO A  37     -23.764   8.385   8.763  1.00  0.00           H
ATOM    670 1HD  PRO A  37     -24.834   6.847  11.065  1.00  0.00           H
ATOM    671 2HD  PRO A  37     -23.234   7.583  10.835  1.00  0.00           H
ATOM    672  N   SER A  38     -22.162   6.251   6.509  1.00  0.00           N
ATOM    673  CA  SER A  38     -20.822   6.482   5.945  1.00  0.00           C
ATOM    674  C   SER A  38     -20.771   7.685   5.008  1.00  0.00           C
ATOM    675  O   SER A  38     -20.177   7.668   3.922  1.00  0.00           O
ATOM    676  CB  SER A  38     -20.364   5.169   5.306  1.00  0.00           C
ATOM    677  OG  SER A  38     -21.352   4.640   4.438  1.00  0.00           O
ATOM    678  QB  SER A  38     -19.824   4.884   5.429  1.00  0.00           Q
ATOM    679  H   SER A  38     -22.956   6.256   5.935  1.00  0.00           H
ATOM    680  HA  SER A  38     -20.170   6.692   6.766  1.00  0.00           H
ATOM    681 1HB  SER A  38     -20.196   4.452   6.101  1.00  0.00           H
ATOM    682 2HB  SER A  38     -19.450   5.315   4.758  1.00  0.00           H
ATOM    683  HG  SER A  38     -20.962   3.955   3.891  1.00  0.00           H
ATOM    684  N   GLN A  39     -21.378   8.741   5.501  1.00  0.00           N
ATOM    685  CA  GLN A  39     -21.446  10.021   4.833  1.00  0.00           C
ATOM    686  C   GLN A  39     -20.040  10.605   4.849  1.00  0.00           C
ATOM    687  O   GLN A  39     -19.531  11.090   5.861  1.00  0.00           O
ATOM    688  CB  GLN A  39     -22.527  10.798   5.595  1.00  0.00           C
ATOM    689  CG  GLN A  39     -22.995  12.150   5.111  1.00  0.00           C
ATOM    690  CD  GLN A  39     -23.370  12.887   6.355  1.00  0.00           C
ATOM    691  NE2 GLN A  39     -22.430  13.658   6.855  1.00  0.00           N
ATOM    692  OE1 GLN A  39     -24.457  12.694   6.906  1.00  0.00           O
ATOM    693  QB  GLN A  39     -22.791  10.551   6.123  1.00  0.00           Q
ATOM    694  QE2 GLN A  39     -22.083  13.890   7.047  1.00  0.00           Q
ATOM    695  QG  GLN A  39     -23.042  12.359   4.534  1.00  0.00           Q
ATOM    696  H   GLN A  39     -21.788   8.658   6.388  1.00  0.00           H
ATOM    697  HA  GLN A  39     -21.752   9.858   3.817  1.00  0.00           H
ATOM    698 1HB  GLN A  39     -22.180  10.929   6.614  1.00  0.00           H
ATOM    699 2HB  GLN A  39     -23.402  10.175   5.631  1.00  0.00           H
ATOM    700 1HG  GLN A  39     -23.877  12.047   4.483  1.00  0.00           H
ATOM    701 2HG  GLN A  39     -22.207  12.672   4.585  1.00  0.00           H
ATOM    702 1HE2 GLN A  39     -21.584  13.721   6.363  1.00  0.00           H
ATOM    703 2HE2 GLN A  39     -22.581  14.060   7.731  1.00  0.00           H
ATOM    704  N   ASN A  40     -19.377  10.422   3.713  1.00  0.00           N
ATOM    705  CA  ASN A  40     -17.987  10.797   3.572  1.00  0.00           C
ATOM    706  C   ASN A  40     -17.632  11.278   2.161  1.00  0.00           C
ATOM    707  O   ASN A  40     -18.186  10.795   1.181  1.00  0.00           O
ATOM    708  CB  ASN A  40     -17.103   9.573   3.871  1.00  0.00           C
ATOM    709  CG  ASN A  40     -17.379   8.340   3.019  1.00  0.00           C
ATOM    710  ND2 ASN A  40     -16.327   7.551   2.874  1.00  0.00           N
ATOM    711  OD1 ASN A  40     -18.484   8.099   2.518  1.00  0.00           O
ATOM    712  QB  ASN A  40     -16.637   9.571   4.289  1.00  0.00           Q
ATOM    713  QD2 ASN A  40     -15.952   7.284   2.825  1.00  0.00           Q
ATOM    714  H   ASN A  40     -19.820   9.953   2.977  1.00  0.00           H
ATOM    715  HA  ASN A  40     -17.768  11.567   4.303  1.00  0.00           H
ATOM    716 1HB  ASN A  40     -17.188   9.293   4.910  1.00  0.00           H
ATOM    717 2HB  ASN A  40     -16.086   9.849   3.667  1.00  0.00           H
ATOM    718 1HD2 ASN A  40     -15.496   7.826   3.319  1.00  0.00           H
ATOM    719 2HD2 ASN A  40     -16.408   6.741   2.331  1.00  0.00           H
ATOM    720  N   LEU A  41     -16.643  12.168   2.072  1.00  0.00           N
ATOM    721  CA  LEU A  41     -16.112  12.678   0.785  1.00  0.00           C
ATOM    722  C   LEU A  41     -14.728  13.220   1.091  1.00  0.00           C
ATOM    723  O   LEU A  41     -14.477  13.645   2.214  1.00  0.00           O
ATOM    724  CB  LEU A  41     -16.911  13.908   0.246  1.00  0.00           C
ATOM    725  CG  LEU A  41     -17.419  13.900  -1.310  1.00  0.00           C
ATOM    726  CD1 LEU A  41     -18.898  14.313  -1.397  1.00  0.00           C
ATOM    727  CD2 LEU A  41     -16.562  15.080  -2.131  1.00  0.00           C
ATOM    728  QB  LEU A  41     -16.977  14.386   0.616  1.00  0.00           Q
ATOM    729  QD1 LEU A  41     -19.242  14.384  -1.458  1.00  0.00           Q
ATOM    730  QD2 LEU A  41     -16.082  15.067  -1.882  1.00  0.00           Q
ATOM    731  QQD LEU A  41     -17.662  14.726  -1.670  1.00  0.00           Q
ATOM    732  H   LEU A  41     -16.209  12.468   2.905  1.00  0.00           H
ATOM    733  HA  LEU A  41     -16.062  11.866   0.068  1.00  0.00           H
ATOM    734 1HB  LEU A  41     -16.224  14.719   0.346  1.00  0.00           H
ATOM    735 2HB  LEU A  41     -17.729  14.053   0.887  1.00  0.00           H
ATOM    736  HG  LEU A  41     -17.272  12.965  -1.707  1.00  0.00           H
ATOM    737 1HD1 LEU A  41     -19.122  15.164  -0.816  1.00  0.00           H
ATOM    738 2HD1 LEU A  41     -19.518  13.469  -1.105  1.00  0.00           H
ATOM    739 3HD1 LEU A  41     -19.086  14.519  -2.455  1.00  0.00           H
ATOM    740 1HD2 LEU A  41     -16.307  14.486  -1.949  1.00  0.00           H
ATOM    741 2HD2 LEU A  41     -15.324  14.855  -2.200  1.00  0.00           H
ATOM    742 3HD2 LEU A  41     -16.617  15.861  -1.497  1.00  0.00           H
ATOM    743  N   VAL A  42     -13.855  13.254   0.110  1.00  0.00           N
ATOM    744  CA  VAL A  42     -12.519  13.782   0.321  1.00  0.00           C
ATOM    745  C   VAL A  42     -11.778  13.875  -0.997  1.00  0.00           C
ATOM    746  O   VAL A  42     -11.840  12.957  -1.813  1.00  0.00           O
ATOM    747  CB  VAL A  42     -11.737  12.868   1.270  1.00  0.00           C
ATOM    748  CG1 VAL A  42     -12.310  12.942   2.679  1.00  0.00           C
ATOM    749  CG2 VAL A  42     -11.788  11.449   0.729  1.00  0.00           C
ATOM    750  QG1 VAL A  42     -12.454  12.962   3.011  1.00  0.00           Q
ATOM    751  QG2 VAL A  42     -11.803  11.115   0.597  1.00  0.00           Q
ATOM    752  QQG VAL A  42     -12.128  12.039   1.804  1.00  0.00           Q
ATOM    753  H   VAL A  42     -14.109  12.927  -0.775  1.00  0.00           H
ATOM    754  HA  VAL A  42     -12.599  14.763   0.768  1.00  0.00           H
ATOM    755  HB  VAL A  42     -10.705  13.190   1.303  1.00  0.00           H
ATOM    756 1HG1 VAL A  42     -13.203  12.333   2.732  1.00  0.00           H
ATOM    757 2HG1 VAL A  42     -12.565  13.970   2.911  1.00  0.00           H
ATOM    758 3HG1 VAL A  42     -11.592  12.582   3.391  1.00  0.00           H
ATOM    759 1HG2 VAL A  42     -12.320  11.451  -0.212  1.00  0.00           H
ATOM    760 2HG2 VAL A  42     -12.304  10.812   1.429  1.00  0.00           H
ATOM    761 3HG2 VAL A  42     -10.785  11.083   0.573  1.00  0.00           H
ATOM    762  N   PRO A  43     -11.042  14.962  -1.221  1.00  0.00           N
ATOM    763  CA  PRO A  43     -10.275  15.121  -2.436  1.00  0.00           C
ATOM    764  C   PRO A  43      -9.164  14.065  -2.466  1.00  0.00           C
ATOM    765  O   PRO A  43      -9.318  13.005  -1.848  1.00  0.00           O
ATOM    766  CB  PRO A  43      -9.806  16.600  -2.380  1.00  0.00           C
ATOM    767  CG  PRO A  43     -10.623  17.208  -1.278  1.00  0.00           C
ATOM    768  CD  PRO A  43     -10.851  16.093  -0.318  1.00  0.00           C
ATOM    769  QB  PRO A  43      -9.386  16.868  -2.749  1.00  0.00           Q
ATOM    770  QD  PRO A  43     -10.853  16.108   0.292  1.00  0.00           Q
ATOM    771  QG  PRO A  43     -10.823  17.790  -1.234  1.00  0.00           Q
ATOM    772  HA  PRO A  43     -10.901  14.973  -3.310  1.00  0.00           H
ATOM    773 1HB  PRO A  43     -10.020  17.081  -3.326  1.00  0.00           H
ATOM    774 2HB  PRO A  43      -8.752  16.654  -2.172  1.00  0.00           H
ATOM    775 1HG  PRO A  43     -11.568  17.568  -1.664  1.00  0.00           H
ATOM    776 2HG  PRO A  43     -10.079  18.013  -0.804  1.00  0.00           H
ATOM    777 1HD  PRO A  43     -11.728  16.268   0.283  1.00  0.00           H
ATOM    778 2HD  PRO A  43      -9.979  15.947   0.302  1.00  0.00           H
ATOM    779  N   VAL A  44      -8.105  14.299  -3.232  1.00  0.00           N
ATOM    780  CA  VAL A  44      -7.046  13.290  -3.397  1.00  0.00           C
ATOM    781  C   VAL A  44      -5.622  13.873  -3.431  1.00  0.00           C
ATOM    782  O   VAL A  44      -5.423  15.083  -3.577  1.00  0.00           O
ATOM    783  CB  VAL A  44      -7.363  12.479  -4.689  1.00  0.00           C
ATOM    784  CG1 VAL A  44      -6.309  11.428  -5.015  1.00  0.00           C
ATOM    785  CG2 VAL A  44      -8.739  11.827  -4.552  1.00  0.00           C
ATOM    786  QG1 VAL A  44      -6.061  11.178  -5.096  1.00  0.00           Q
ATOM    787  QG2 VAL A  44      -9.066  11.672  -4.520  1.00  0.00           Q
ATOM    788  QQG VAL A  44      -7.564  11.425  -4.808  1.00  0.00           Q
ATOM    789  H   VAL A  44      -8.066  15.127  -3.744  1.00  0.00           H
ATOM    790  HA  VAL A  44      -7.101  12.608  -2.563  1.00  0.00           H
ATOM    791  HB  VAL A  44      -7.410  13.170  -5.519  1.00  0.00           H
ATOM    792 1HG1 VAL A  44      -5.853  11.071  -4.107  1.00  0.00           H
ATOM    793 2HG1 VAL A  44      -5.551  11.862  -5.652  1.00  0.00           H
ATOM    794 3HG1 VAL A  44      -6.778  10.602  -5.530  1.00  0.00           H
ATOM    795 1HG2 VAL A  44      -9.128  12.003  -3.564  1.00  0.00           H
ATOM    796 2HG2 VAL A  44      -8.656  10.763  -4.713  1.00  0.00           H
ATOM    797 3HG2 VAL A  44      -9.415  12.249  -5.283  1.00  0.00           H
ATOM    798  N   TPO A  45      -4.666  12.975  -3.264  1.00  0.00           N
ATOM    799  CA  TPO A  45      -3.227  13.368  -3.266  1.00  0.00           C
ATOM    800  C   TPO A  45      -2.446  12.382  -4.113  1.00  0.00           C
ATOM    801  O   TPO A  45      -2.922  11.300  -4.455  1.00  0.00           O
ATOM    802  CB  TPO A  45      -2.732  13.675  -1.808  1.00  0.00           C
ATOM    803  CG2 TPO A  45      -3.319  14.971  -1.220  1.00  0.00           C
ATOM    804  OG1 TPO A  45      -3.133  12.599  -0.913  1.00  0.00           O
ATOM    805  PS  TPO A  45      -2.818  12.532   0.681  1.00  0.00           P
ATOM    806  OPA TPO A  45      -1.307  12.542   0.937  1.00  0.00           O
ATOM    807  OPB TPO A  45      -3.407  11.241   1.262  1.00  0.00           O
ATOM    808  OPC TPO A  45      -3.456  13.721   1.407  1.00  0.00           O
ATOM    809  QG2 TPO A  45      -3.467  15.305  -1.063  1.00  0.00           Q
ATOM    810  H   TPO A  45      -4.733  11.962  -3.120  1.00  0.00           H
ATOM    811  HA  TPO A  45      -3.155  14.330  -3.801  1.00  0.00           H
ATOM    812  HB  TPO A  45      -1.626  13.756  -1.826  1.00  0.00           H
ATOM    813 1HG2 TPO A  45      -2.941  15.143  -0.196  1.00  0.00           H
ATOM    814 2HG2 TPO A  45      -3.044  15.851  -1.829  1.00  0.00           H
ATOM    815 3HG2 TPO A  45      -4.418  14.920  -1.162  1.00  0.00           H
ATOM    816  N   PRO A  46      -1.213  12.765  -4.462  1.00  0.00           N
ATOM    817  CA  PRO A  46      -0.308  11.967  -5.284  1.00  0.00           C
ATOM    818  C   PRO A  46       0.600  11.085  -4.418  1.00  0.00           C
ATOM    819  O   PRO A  46       1.023  11.490  -3.344  1.00  0.00           O
ATOM    820  CB  PRO A  46       0.418  13.096  -6.024  1.00  0.00           C
ATOM    821  CG  PRO A  46       0.585  14.164  -4.995  1.00  0.00           C
ATOM    822  CD  PRO A  46      -0.599  14.049  -4.079  1.00  0.00           C
ATOM    823  QB  PRO A  46       0.574  13.100  -6.624  1.00  0.00           Q
ATOM    824  QD  PRO A  46      -0.777  14.444  -3.643  1.00  0.00           Q
ATOM    825  QG  PRO A  46       1.046  14.570  -4.953  1.00  0.00           Q
ATOM    826  HA  PRO A  46      -0.843  11.356  -5.988  1.00  0.00           H
ATOM    827 1HB  PRO A  46      -0.213  13.445  -6.835  1.00  0.00           H
ATOM    828 2HB  PRO A  46       1.361  12.756  -6.414  1.00  0.00           H
ATOM    829 1HG  PRO A  46       0.596  15.139  -5.463  1.00  0.00           H
ATOM    830 2HG  PRO A  46       1.496  14.001  -4.443  1.00  0.00           H
ATOM    831 1HD  PRO A  46      -1.287  14.867  -4.233  1.00  0.00           H
ATOM    832 2HD  PRO A  46      -0.269  14.019  -3.052  1.00  0.00           H
ATOM    833  N   SER A  47       0.832   9.838  -4.839  1.00  0.00           N
ATOM    834  CA  SER A  47       1.605   8.908  -4.017  1.00  0.00           C
ATOM    835  C   SER A  47       3.122   9.004  -4.196  1.00  0.00           C
ATOM    836  O   SER A  47       3.649   9.905  -4.856  1.00  0.00           O
ATOM    837  CB  SER A  47       1.084   7.486  -4.216  1.00  0.00           C
ATOM    838  OG  SER A  47      -0.303   7.428  -3.913  1.00  0.00           O
ATOM    839  QB  SER A  47       1.416   6.994  -4.404  1.00  0.00           Q
ATOM    840  H   SER A  47       0.428   9.512  -5.681  1.00  0.00           H
ATOM    841  HA  SER A  47       1.407   9.186  -2.987  1.00  0.00           H
ATOM    842 1HB  SER A  47       1.606   6.805  -3.562  1.00  0.00           H
ATOM    843 2HB  SER A  47       1.224   7.183  -5.245  1.00  0.00           H
ATOM    844  HG  SER A  47      -0.483   7.954  -3.126  1.00  0.00           H
ATOM    845  N   THR A  48       3.811   8.083  -3.529  1.00  0.00           N
ATOM    846  CA  THR A  48       5.261   8.047  -3.523  1.00  0.00           C
ATOM    847  C   THR A  48       5.774   6.632  -3.295  1.00  0.00           C
ATOM    848  O   THR A  48       5.024   5.734  -2.910  1.00  0.00           O
ATOM    849  CB  THR A  48       5.779   8.958  -2.402  1.00  0.00           C
ATOM    850  CG2 THR A  48       5.663  10.435  -2.713  1.00  0.00           C
ATOM    851  OG1 THR A  48       5.058   8.724  -1.201  1.00  0.00           O
ATOM    852  QG2 THR A  48       5.635  10.786  -2.785  1.00  0.00           Q
ATOM    853  H   THR A  48       3.323   7.428  -2.994  1.00  0.00           H
ATOM    854  HA  THR A  48       5.623   8.406  -4.473  1.00  0.00           H
ATOM    855  HB  THR A  48       6.822   8.735  -2.219  1.00  0.00           H
ATOM    856 1HG  THR A  48       5.639   8.329  -0.546  1.00  0.00           H
ATOM    857 1HG2 THR A  48       4.747  10.820  -2.288  1.00  0.00           H
ATOM    858 2HG2 THR A  48       5.653  10.580  -3.783  1.00  0.00           H
ATOM    859 3HG2 THR A  48       6.504  10.958  -2.285  1.00  0.00           H
ATOM    860  N   THR A  49       7.063   6.462  -3.511  1.00  0.00           N
ATOM    861  CA  THR A  49       7.718   5.188  -3.319  1.00  0.00           C
ATOM    862  C   THR A  49       9.210   5.392  -3.294  1.00  0.00           C
ATOM    863  O   THR A  49       9.847   5.166  -2.273  1.00  0.00           O
ATOM    864  CB  THR A  49       7.353   4.204  -4.415  1.00  0.00           C
ATOM    865  CG2 THR A  49       6.072   3.451  -4.143  1.00  0.00           C
ATOM    866  OG1 THR A  49       7.209   4.878  -5.650  1.00  0.00           O
ATOM    867  QG2 THR A  49       5.769   3.270  -4.082  1.00  0.00           Q
ATOM    868  H   THR A  49       7.601   7.231  -3.795  1.00  0.00           H
ATOM    869  HA  THR A  49       7.409   4.792  -2.359  1.00  0.00           H
ATOM    870  HB  THR A  49       8.150   3.483  -4.512  1.00  0.00           H
ATOM    871 1HG  THR A  49       6.615   4.386  -6.216  1.00  0.00           H
ATOM    872 1HG2 THR A  49       5.426   4.048  -3.525  1.00  0.00           H
ATOM    873 2HG2 THR A  49       6.301   2.525  -3.638  1.00  0.00           H
ATOM    874 3HG2 THR A  49       5.580   3.237  -5.081  1.00  0.00           H
ATOM    875  N   LYS A  50       9.789   5.865  -4.388  1.00  0.00           N
ATOM    876  CA  LYS A  50      11.226   6.129  -4.351  1.00  0.00           C
ATOM    877  C   LYS A  50      11.705   7.108  -5.398  1.00  0.00           C
ATOM    878  O   LYS A  50      10.925   7.652  -6.184  1.00  0.00           O
ATOM    879  CB  LYS A  50      12.106   4.840  -4.282  1.00  0.00           C
ATOM    880  CG  LYS A  50      11.728   3.688  -5.202  1.00  0.00           C
ATOM    881  CD  LYS A  50      11.931   4.051  -6.658  1.00  0.00           C
ATOM    882  CE  LYS A  50      10.904   3.335  -7.544  1.00  0.00           C
ATOM    883  NZ  LYS A  50      11.406   2.922  -8.902  1.00  0.00           N
ATOM    884  QB  LYS A  50      12.613   4.809  -3.899  1.00  0.00           Q
ATOM    885  QD  LYS A  50      12.361   4.460  -6.857  1.00  0.00           Q
ATOM    886  QE  LYS A  50      10.321   3.222  -7.349  1.00  0.00           Q
ATOM    887  QG  LYS A  50      11.516   3.129  -4.997  1.00  0.00           Q
ATOM    888  QZ  LYS A  50      11.518   2.818  -9.231  1.00  0.00           Q
ATOM    889  H   LYS A  50       9.252   6.091  -5.199  1.00  0.00           H
ATOM    890  HA  LYS A  50      11.355   6.619  -3.394  1.00  0.00           H
ATOM    891 1HB  LYS A  50      12.097   4.495  -3.274  1.00  0.00           H
ATOM    892 2HB  LYS A  50      13.129   5.124  -4.524  1.00  0.00           H
ATOM    893 1HG  LYS A  50      10.689   3.437  -5.036  1.00  0.00           H
ATOM    894 2HG  LYS A  50      12.343   2.821  -4.957  1.00  0.00           H
ATOM    895 1HD  LYS A  50      12.938   3.799  -6.967  1.00  0.00           H
ATOM    896 2HD  LYS A  50      11.786   5.121  -6.746  1.00  0.00           H
ATOM    897 1HE  LYS A  50      10.065   3.994  -7.675  1.00  0.00           H
ATOM    898 2HE  LYS A  50      10.577   2.449  -7.024  1.00  0.00           H
ATOM    899 1HZ  LYS A  50      10.651   3.059  -9.610  1.00  0.00           H
ATOM    900 2HZ  LYS A  50      11.670   1.912  -8.901  1.00  0.00           H
ATOM    901 3HZ  LYS A  50      12.235   3.482  -9.183  1.00  0.00           H
ATOM    902  N   SER A  51      13.021   7.331  -5.347  1.00  0.00           N
ATOM    903  CA  SER A  51      13.741   8.262  -6.230  1.00  0.00           C
ATOM    904  C   SER A  51      14.356   7.541  -7.409  1.00  0.00           C
ATOM    905  O   SER A  51      14.128   6.354  -7.610  1.00  0.00           O
ATOM    906  CB  SER A  51      14.858   8.977  -5.462  1.00  0.00           C
ATOM    907  OG  SER A  51      14.797   8.692  -4.074  1.00  0.00           O
ATOM    908  QB  SER A  51      15.297   9.338  -5.724  1.00  0.00           Q
ATOM    909  H   SER A  51      13.532   6.863  -4.666  1.00  0.00           H
ATOM    910  HA  SER A  51      13.040   9.002  -6.590  1.00  0.00           H
ATOM    911 1HB  SER A  51      14.774  10.036  -5.603  1.00  0.00           H
ATOM    912 2HB  SER A  51      15.820   8.641  -5.845  1.00  0.00           H
ATOM    913  HG  SER A  51      15.279   7.888  -3.883  1.00  0.00           H
ATOM    914  N   PHE A  52      15.154   8.270  -8.182  1.00  0.00           N
ATOM    915  CA  PHE A  52      15.803   7.697  -9.350  1.00  0.00           C
ATOM    916  C   PHE A  52      16.980   8.570  -9.859  1.00  0.00           C
ATOM    917  O   PHE A  52      16.833   9.298 -10.840  1.00  0.00           O
ATOM    918  CB  PHE A  52      14.743   7.498 -10.439  1.00  0.00           C
ATOM    919  CG  PHE A  52      15.023   6.324 -11.322  1.00  0.00           C
ATOM    920  CD1 PHE A  52      15.647   6.501 -12.542  1.00  0.00           C
ATOM    921  CD2 PHE A  52      14.686   5.039 -10.926  1.00  0.00           C
ATOM    922  CE1 PHE A  52      15.937   5.422 -13.353  1.00  0.00           C
ATOM    923  CE2 PHE A  52      14.969   3.955 -11.733  1.00  0.00           C
ATOM    924  CZ  PHE A  52      15.594   4.146 -12.949  1.00  0.00           C
ATOM    925  QB  PHE A  52      14.235   7.863 -10.505  1.00  0.00           Q
ATOM    926  QD  PHE A  52      15.056   6.192 -11.417  1.00  0.00           Q
ATOM    927  QE  PHE A  52      15.562   4.266 -12.859  1.00  0.00           Q
ATOM    928  QR  PHE A  52      15.412   4.843 -12.426  1.00  0.00           Q
ATOM    929  H   PHE A  52      15.296   9.214  -7.968  1.00  0.00           H
ATOM    930  HA  PHE A  52      16.183   6.729  -9.076  1.00  0.00           H
ATOM    931 1HB  PHE A  52      14.691   8.386 -11.048  1.00  0.00           H
ATOM    932 2HB  PHE A  52      13.781   7.341  -9.962  1.00  0.00           H
ATOM    933 1HD  PHE A  52      15.914   7.497 -12.859  1.00  0.00           H
ATOM    934 2HD  PHE A  52      14.197   4.887  -9.976  1.00  0.00           H
ATOM    935 1HE  PHE A  52      16.424   5.574 -14.305  1.00  0.00           H
ATOM    936 2HE  PHE A  52      14.701   2.958 -11.413  1.00  0.00           H
ATOM    937  HZ  PHE A  52      15.823   3.298 -13.578  1.00  0.00           H
ATOM    938  N   LYS A  53      18.157   8.469  -9.171  1.00  0.00           N
ATOM    939  CA  LYS A  53      19.392   9.229  -9.543  1.00  0.00           C
ATOM    940  C   LYS A  53      20.137   8.533 -10.671  1.00  0.00           C
ATOM    941  O   LYS A  53      20.244   9.034 -11.784  1.00  0.00           O
ATOM    942  CB  LYS A  53      20.446   9.340  -8.380  1.00  0.00           C
ATOM    943  CG  LYS A  53      20.409  10.613  -7.510  1.00  0.00           C
ATOM    944  CD  LYS A  53      21.791  10.977  -6.915  1.00  0.00           C
ATOM    945  CE  LYS A  53      22.083  10.209  -5.623  1.00  0.00           C
ATOM    946  NZ  LYS A  53      22.352  11.108  -4.456  1.00  0.00           N
ATOM    947  QB  LYS A  53      20.880   8.881  -8.281  1.00  0.00           Q
ATOM    948  QD  LYS A  53      22.186  11.392  -7.166  1.00  0.00           Q
ATOM    949  QE  LYS A  53      22.091   9.587  -5.586  1.00  0.00           Q
ATOM    950  QG  LYS A  53      19.895  10.949  -7.408  1.00  0.00           Q
ATOM    951  QZ  LYS A  53      22.415  11.321  -4.175  1.00  0.00           Q
ATOM    952  H   LYS A  53      18.190   7.864  -8.420  1.00  0.00           H
ATOM    953  HA  LYS A  53      19.111  10.224  -9.860  1.00  0.00           H
ATOM    954 1HB  LYS A  53      21.430   9.278  -8.831  1.00  0.00           H
ATOM    955 2HB  LYS A  53      20.331   8.484  -7.733  1.00  0.00           H
ATOM    956 1HG  LYS A  53      19.716  10.459  -6.701  1.00  0.00           H
ATOM    957 2HG  LYS A  53      20.074  11.439  -8.115  1.00  0.00           H
ATOM    958 1HD  LYS A  53      21.810  12.038  -6.698  1.00  0.00           H
ATOM    959 2HD  LYS A  53      22.561  10.746  -7.633  1.00  0.00           H
ATOM    960 1HE  LYS A  53      22.947   9.578  -5.779  1.00  0.00           H
ATOM    961 2HE  LYS A  53      21.233   9.595  -5.392  1.00  0.00           H
ATOM    962 1HZ  LYS A  53      22.904  11.937  -4.755  1.00  0.00           H
ATOM    963 2HZ  LYS A  53      22.887  10.596  -3.723  1.00  0.00           H
ATOM    964 3HZ  LYS A  53      21.454  11.431  -4.045  1.00  0.00           H
ATOM    965  N   ASN A  54      20.706   7.385 -10.330  1.00  0.00           N
ATOM    966  CA  ASN A  54      21.514   6.586 -11.266  1.00  0.00           C
ATOM    967  C   ASN A  54      20.644   5.597 -12.005  1.00  0.00           C
ATOM    968  O   ASN A  54      20.033   5.903 -13.015  1.00  0.00           O
ATOM    969  CB  ASN A  54      22.541   5.817 -10.464  1.00  0.00           C
ATOM    970  CG  ASN A  54      23.924   5.792 -11.085  1.00  0.00           C
ATOM    971  ND2 ASN A  54      23.968   5.698 -12.387  1.00  0.00           N
ATOM    972  OD1 ASN A  54      24.942   5.840 -10.358  1.00  0.00           O
ATOM    973  QB  ASN A  54      22.384   5.515  -9.956  1.00  0.00           Q
ATOM    974  QD2 ASN A  54      23.980   5.694 -12.845  1.00  0.00           Q
ATOM    975  H   ASN A  54      20.614   7.071  -9.401  1.00  0.00           H
ATOM    976  HA  ASN A  54      22.000   7.263 -11.956  1.00  0.00           H
ATOM    977 1HB  ASN A  54      22.175   4.799 -10.400  1.00  0.00           H
ATOM    978 2HB  ASN A  54      22.593   6.232  -9.513  1.00  0.00           H
ATOM    979 1HD2 ASN A  54      23.117   5.650 -12.859  1.00  0.00           H
ATOM    980 2HD2 ASN A  54      24.842   5.738 -12.831  1.00  0.00           H
ATOM    981  N   ALA A  55      20.571   4.379 -11.464  1.00  0.00           N
ATOM    982  CA  ALA A  55      19.759   3.378 -12.065  1.00  0.00           C
ATOM    983  C   ALA A  55      18.962   2.600 -11.006  1.00  0.00           C
ATOM    984  O   ALA A  55      17.857   3.009 -10.635  1.00  0.00           O
ATOM    985  CB  ALA A  55      20.592   2.475 -12.996  1.00  0.00           C
ATOM    986  QB  ALA A  55      20.793   2.261 -13.217  1.00  0.00           Q
ATOM    987  H   ALA A  55      21.053   4.172 -10.629  1.00  0.00           H
ATOM    988  HA  ALA A  55      19.047   3.890 -12.691  1.00  0.00           H
ATOM    989 1HB  ALA A  55      21.534   2.217 -12.519  1.00  0.00           H
ATOM    990 2HB  ALA A  55      20.800   3.000 -13.911  1.00  0.00           H
ATOM    991 3HB  ALA A  55      20.045   1.568 -13.222  1.00  0.00           H
ATOM    992  N   PRO A  56      19.506   1.486 -10.520  1.00  0.00           N
ATOM    993  CA  PRO A  56      18.865   0.624  -9.531  1.00  0.00           C
ATOM    994  C   PRO A  56      18.724   1.269  -8.143  1.00  0.00           C
ATOM    995  O   PRO A  56      17.698   1.884  -7.858  1.00  0.00           O
ATOM    996  CB  PRO A  56      19.758  -0.642  -9.523  1.00  0.00           C
ATOM    997  CG  PRO A  56      20.643  -0.495 -10.722  1.00  0.00           C
ATOM    998  CD  PRO A  56      20.803   0.965 -10.920  1.00  0.00           C
ATOM    999  QB  PRO A  56      19.733  -1.111  -9.110  1.00  0.00           Q
ATOM   1000  QD  PRO A  56      21.291   1.274 -11.131  1.00  0.00           Q
ATOM   1001  QG  PRO A  56      20.887  -0.944 -11.065  1.00  0.00           Q
ATOM   1002  HA  PRO A  56      17.865   0.330  -9.869  1.00  0.00           H
ATOM   1003 1HB  PRO A  56      19.138  -1.526  -9.610  1.00  0.00           H
ATOM   1004 2HB  PRO A  56      20.328  -0.695  -8.610  1.00  0.00           H
ATOM   1005 1HG  PRO A  56      20.173  -0.940 -11.588  1.00  0.00           H
ATOM   1006 2HG  PRO A  56      21.603  -0.949 -10.542  1.00  0.00           H
ATOM   1007 1HD  PRO A  56      20.991   1.188 -11.959  1.00  0.00           H
ATOM   1008 2HD  PRO A  56      21.593   1.359 -10.303  1.00  0.00           H
ATOM   1009  N   LEU A  57      19.702   1.134  -7.270  1.00  0.00           N
ATOM   1010  CA  LEU A  57      19.591   1.718  -5.938  1.00  0.00           C
ATOM   1011  C   LEU A  57      20.001   3.170  -5.903  1.00  0.00           C
ATOM   1012  O   LEU A  57      19.351   4.021  -5.294  1.00  0.00           O
ATOM   1013  CB  LEU A  57      20.419   0.930  -4.899  1.00  0.00           C
ATOM   1014  CG  LEU A  57      22.046   0.868  -5.088  1.00  0.00           C
ATOM   1015  CD1 LEU A  57      22.349   0.693  -6.621  1.00  0.00           C
ATOM   1016  CD2 LEU A  57      22.813   2.142  -4.396  1.00  0.00           C
ATOM   1017  QB  LEU A  57      20.122   0.649  -4.415  1.00  0.00           Q
ATOM   1018  QD1 LEU A  57      22.424   0.650  -6.986  1.00  0.00           Q
ATOM   1019  QD2 LEU A  57      22.851   2.011  -4.337  1.00  0.00           Q
ATOM   1020  QQD LEU A  57      22.638   1.331  -5.662  1.00  0.00           Q
ATOM   1021  H   LEU A  57      20.503   0.618  -7.510  1.00  0.00           H
ATOM   1022  HA  LEU A  57      18.525   1.661  -5.649  1.00  0.00           H
ATOM   1023 1HB  LEU A  57      20.034  -0.071  -4.898  1.00  0.00           H
ATOM   1024 2HB  LEU A  57      20.209   1.369  -3.932  1.00  0.00           H
ATOM   1025  HG  LEU A  57      22.401  -0.018  -4.574  1.00  0.00           H
ATOM   1026 1HD1 LEU A  57      23.027   1.462  -6.918  1.00  0.00           H
ATOM   1027 2HD1 LEU A  57      21.444   0.769  -7.217  1.00  0.00           H
ATOM   1028 3HD1 LEU A  57      22.800  -0.281  -6.823  1.00  0.00           H
ATOM   1029 1HD2 LEU A  57      21.756   2.142  -4.105  1.00  0.00           H
ATOM   1030 2HD2 LEU A  57      23.342   1.943  -5.258  1.00  0.00           H
ATOM   1031 3HD2 LEU A  57      23.451   1.948  -3.649  1.00  0.00           H
ATOM   1032  N   LEU A  58      21.126   3.425  -6.578  1.00  0.00           N
ATOM   1033  CA  LEU A  58      21.691   4.781  -6.673  1.00  0.00           C
ATOM   1034  C   LEU A  58      20.597   5.725  -7.067  1.00  0.00           C
ATOM   1035  O   LEU A  58      20.652   6.909  -6.784  1.00  0.00           O
ATOM   1036  CB  LEU A  58      22.725   4.870  -7.788  1.00  0.00           C
ATOM   1037  CG  LEU A  58      24.096   5.682  -7.636  1.00  0.00           C
ATOM   1038  CD1 LEU A  58      23.814   7.206  -7.905  1.00  0.00           C
ATOM   1039  CD2 LEU A  58      24.707   5.427  -6.161  1.00  0.00           C
ATOM   1040  QB  LEU A  58      22.596   4.587  -8.332  1.00  0.00           Q
ATOM   1041  QD1 LEU A  58      23.770   7.567  -7.969  1.00  0.00           Q
ATOM   1042  QD2 LEU A  58      25.231   5.597  -6.167  1.00  0.00           Q
ATOM   1043  QQD LEU A  58      24.500   6.582  -7.068  1.00  0.00           Q
ATOM   1044  H   LEU A  58      21.560   2.692  -7.020  1.00  0.00           H
ATOM   1045  HA  LEU A  58      22.121   5.037  -5.708  1.00  0.00           H
ATOM   1046 1HB  LEU A  58      22.185   5.297  -8.612  1.00  0.00           H
ATOM   1047 2HB  LEU A  58      23.007   3.878  -8.053  1.00  0.00           H
ATOM   1048  HG  LEU A  58      24.689   5.338  -8.386  1.00  0.00           H
ATOM   1049 1HD1 LEU A  58      24.306   7.792  -7.132  1.00  0.00           H
ATOM   1050 2HD1 LEU A  58      22.759   7.456  -7.913  1.00  0.00           H
ATOM   1051 3HD1 LEU A  58      24.243   7.455  -8.862  1.00  0.00           H
ATOM   1052 1HD2 LEU A  58      25.659   6.016  -5.710  1.00  0.00           H
ATOM   1053 2HD2 LEU A  58      25.308   4.530  -6.398  1.00  0.00           H
ATOM   1054 3HD2 LEU A  58      24.723   6.244  -6.392  1.00  0.00           H
ATOM   1055  N   ALA A  59      19.595   5.164  -7.743  1.00  0.00           N
ATOM   1056  CA  ALA A  59      18.459   5.931  -8.170  1.00  0.00           C
ATOM   1057  C   ALA A  59      17.827   6.636  -6.971  1.00  0.00           C
ATOM   1058  O   ALA A  59      18.036   7.826  -6.760  1.00  0.00           O
ATOM   1059  CB  ALA A  59      17.442   5.023  -8.820  1.00  0.00           C
ATOM   1060  QB  ALA A  59      17.196   4.808  -8.965  1.00  0.00           Q
ATOM   1061  H   ALA A  59      19.612   4.202  -7.928  1.00  0.00           H
ATOM   1062  HA  ALA A  59      18.773   6.659  -8.897  1.00  0.00           H
ATOM   1063 1HB  ALA A  59      17.135   5.436  -9.760  1.00  0.00           H
ATOM   1064 2HB  ALA A  59      16.580   4.941  -8.172  1.00  0.00           H
ATOM   1065 3HB  ALA A  59      17.873   4.048  -8.965  1.00  0.00           H
ATOM   1066  N   PRO A  60      17.076   5.896  -6.152  1.00  0.00           N
ATOM   1067  CA  PRO A  60      16.449   6.449  -4.975  1.00  0.00           C
ATOM   1068  C   PRO A  60      17.509   6.588  -3.858  1.00  0.00           C
ATOM   1069  O   PRO A  60      17.878   5.629  -3.212  1.00  0.00           O
ATOM   1070  CB  PRO A  60      15.309   5.428  -4.739  1.00  0.00           C
ATOM   1071  CG  PRO A  60      15.821   4.126  -5.237  1.00  0.00           C
ATOM   1072  CD  PRO A  60      16.836   4.440  -6.284  1.00  0.00           C
ATOM   1073  QB  PRO A  60      14.741   5.553  -4.514  1.00  0.00           Q
ATOM   1074  QD  PRO A  60      17.096   4.046  -6.680  1.00  0.00           Q
ATOM   1075  QG  PRO A  60      15.645   3.565  -5.050  1.00  0.00           Q
ATOM   1076  HA  PRO A  60      16.034   7.405  -5.188  1.00  0.00           H
ATOM   1077 1HB  PRO A  60      14.452   5.731  -5.327  1.00  0.00           H
ATOM   1078 2HB  PRO A  60      15.030   5.376  -3.701  1.00  0.00           H
ATOM   1079 1HG  PRO A  60      15.011   3.548  -5.666  1.00  0.00           H
ATOM   1080 2HG  PRO A  60      16.279   3.584  -4.434  1.00  0.00           H
ATOM   1081 1HD  PRO A  60      16.455   4.199  -7.264  1.00  0.00           H
ATOM   1082 2HD  PRO A  60      17.738   3.891  -6.096  1.00  0.00           H
ATOM   1083  N   PRO A  61      18.110   7.787  -3.684  1.00  0.00           N
ATOM   1084  CA  PRO A  61      19.217   7.972  -2.739  1.00  0.00           C
ATOM   1085  C   PRO A  61      18.857   8.461  -1.313  1.00  0.00           C
ATOM   1086  O   PRO A  61      19.243   7.805  -0.331  1.00  0.00           O
ATOM   1087  CB  PRO A  61      20.051   8.982  -3.535  1.00  0.00           C
ATOM   1088  CG  PRO A  61      19.031   9.885  -4.127  1.00  0.00           C
ATOM   1089  CD  PRO A  61      17.850   9.019  -4.454  1.00  0.00           C
ATOM   1090  QB  PRO A  61      20.668   8.981  -3.605  1.00  0.00           Q
ATOM   1091  QD  PRO A  61      17.371   9.153  -4.813  1.00  0.00           Q
ATOM   1092  QG  PRO A  61      19.081  10.488  -4.211  1.00  0.00           Q
ATOM   1093  HA  PRO A  61      19.794   7.071  -2.652  1.00  0.00           H
ATOM   1094 1HB  PRO A  61      20.590   8.454  -4.312  1.00  0.00           H
ATOM   1095 2HB  PRO A  61      20.747   9.509  -2.899  1.00  0.00           H
ATOM   1096 1HG  PRO A  61      19.410  10.354  -5.017  1.00  0.00           H
ATOM   1097 2HG  PRO A  61      18.752  10.623  -3.406  1.00  0.00           H
ATOM   1098 1HD  PRO A  61      17.800   8.817  -5.508  1.00  0.00           H
ATOM   1099 2HD  PRO A  61      16.942   9.491  -4.118  1.00  0.00           H
ATOM   1100  N   ASN A  62      18.162   9.580  -1.182  1.00  0.00           N
ATOM   1101  CA  ASN A  62      17.805  10.130   0.127  1.00  0.00           C
ATOM   1102  C   ASN A  62      16.896   9.178   0.899  1.00  0.00           C
ATOM   1103  O   ASN A  62      17.330   8.117   1.344  1.00  0.00           O
ATOM   1104  CB  ASN A  62      17.109  11.480  -0.080  1.00  0.00           C
ATOM   1105  CG  ASN A  62      18.002  12.538  -0.724  1.00  0.00           C
ATOM   1106  ND2 ASN A  62      18.142  12.511  -2.055  1.00  0.00           N
ATOM   1107  OD1 ASN A  62      18.540  13.401  -0.032  1.00  0.00           O
ATOM   1108  QB  ASN A  62      16.510  11.583   0.080  1.00  0.00           Q
ATOM   1109  QD2 ASN A  62      18.197  12.504  -2.518  1.00  0.00           Q
ATOM   1110  H   ASN A  62      17.903  10.076  -1.981  1.00  0.00           H
ATOM   1111  HA  ASN A  62      18.721  10.281   0.687  1.00  0.00           H
ATOM   1112 1HB  ASN A  62      16.763  11.851   0.879  1.00  0.00           H
ATOM   1113 2HB  ASN A  62      16.258  11.315  -0.720  1.00  0.00           H
ATOM   1114 1HD2 ASN A  62      17.662  11.827  -2.566  1.00  0.00           H
ATOM   1115 2HD2 ASN A  62      18.733  13.181  -2.468  1.00  0.00           H
ATOM   1116  N   SER A  63      15.635   9.548   1.077  1.00  0.00           N
ATOM   1117  CA  SER A  63      14.707   8.702   1.810  1.00  0.00           C
ATOM   1118  C   SER A  63      15.203   8.496   3.214  1.00  0.00           C
ATOM   1119  O   SER A  63      14.811   7.552   3.902  1.00  0.00           O
ATOM   1120  CB  SER A  63      14.519   7.347   1.122  1.00  0.00           C
ATOM   1121  OG  SER A  63      13.541   7.436   0.108  1.00  0.00           O
ATOM   1122  QB  SER A  63      14.823   6.817   1.266  1.00  0.00           Q
ATOM   1123  H   SER A  63      15.324  10.411   0.722  1.00  0.00           H
ATOM   1124  HA  SER A  63      13.765   9.213   1.846  1.00  0.00           H
ATOM   1125 1HB  SER A  63      14.194   6.614   1.851  1.00  0.00           H
ATOM   1126 2HB  SER A  63      15.450   7.021   0.680  1.00  0.00           H
ATOM   1127  HG  SER A  63      13.185   8.332   0.098  1.00  0.00           H
ATOM   1128  N   ASN A  64      16.082   9.397   3.610  1.00  0.00           N
ATOM   1129  CA  ASN A  64      16.683   9.363   4.925  1.00  0.00           C
ATOM   1130  C   ASN A  64      15.880  10.204   5.924  1.00  0.00           C
ATOM   1131  O   ASN A  64      16.411  10.631   6.955  1.00  0.00           O
ATOM   1132  CB  ASN A  64      18.127   9.877   4.846  1.00  0.00           C
ATOM   1133  CG  ASN A  64      18.958   9.272   3.738  1.00  0.00           C
ATOM   1134  ND2 ASN A  64      19.527  10.181   2.966  1.00  0.00           N
ATOM   1135  OD1 ASN A  64      19.110   8.050   3.596  1.00  0.00           O
ATOM   1136  QB  ASN A  64      18.365  10.325   5.221  1.00  0.00           Q
ATOM   1137  QD2 ASN A  64      19.708  10.508   2.695  1.00  0.00           Q
ATOM   1138  H   ASN A  64      16.338  10.107   2.988  1.00  0.00           H
ATOM   1139  HA  ASN A  64      16.683   8.338   5.259  1.00  0.00           H
ATOM   1140 1HB  ASN A  64      18.634   9.712   5.784  1.00  0.00           H
ATOM   1141 2HB  ASN A  64      18.095  10.939   4.660  1.00  0.00           H
ATOM   1142 1HD2 ASN A  64      19.373  11.121   3.200  1.00  0.00           H
ATOM   1143 2HD2 ASN A  64      20.043   9.893   2.191  1.00  0.00           H
ATOM   1144  N   MET A  65      14.595  10.434   5.625  1.00  0.00           N
ATOM   1145  CA  MET A  65      13.719  11.213   6.524  1.00  0.00           C
ATOM   1146  C   MET A  65      13.860  10.714   7.967  1.00  0.00           C
ATOM   1147  O   MET A  65      13.622  11.465   8.927  1.00  0.00           O
ATOM   1148  CB  MET A  65      12.284  11.201   6.045  1.00  0.00           C
ATOM   1149  CG  MET A  65      11.976  12.212   4.934  1.00  0.00           C
ATOM   1150  SD  MET A  65      11.208  11.495   3.480  1.00  0.00           S
ATOM   1151  CE  MET A  65      11.355  12.929   2.426  1.00  0.00           C
ATOM   1152  QB  MET A  65      11.854  10.824   6.291  1.00  0.00           Q
ATOM   1153  QE  MET A  65      11.390  13.218   2.219  1.00  0.00           Q
ATOM   1154  QG  MET A  65      12.090  12.826   4.975  1.00  0.00           Q
ATOM   1155  H   MET A  65      14.226  10.069   4.791  1.00  0.00           H
ATOM   1156  HA  MET A  65      14.092  12.235   6.509  1.00  0.00           H
ATOM   1157 1HB  MET A  65      11.657  11.435   6.886  1.00  0.00           H
ATOM   1158 2HB  MET A  65      12.051  10.213   5.695  1.00  0.00           H
ATOM   1159 1HG  MET A  65      12.885  12.702   4.624  1.00  0.00           H
ATOM   1160 2HG  MET A  65      11.294  12.950   5.324  1.00  0.00           H
ATOM   1161 1HE  MET A  65      10.582  12.918   1.674  1.00  0.00           H
ATOM   1162 2HE  MET A  65      12.323  12.914   1.952  1.00  0.00           H
ATOM   1163 3HE  MET A  65      11.264  13.822   3.030  1.00  0.00           H
ATOM   1164  N   GLY A  66      14.323   9.505   8.129  1.00  0.00           N
ATOM   1165  CA  GLY A  66      14.663   9.124   9.486  1.00  0.00           C
ATOM   1166  C   GLY A  66      15.618   7.944   9.657  1.00  0.00           C
ATOM   1167  O   GLY A  66      15.660   7.210  10.628  1.00  0.00           O
ATOM   1168  QA  GLY A  66      14.463   9.421  10.027  1.00  0.00           Q
ATOM   1169  H   GLY A  66      14.468   8.894   7.369  1.00  0.00           H
ATOM   1170 1HA  GLY A  66      13.824   9.025  10.004  1.00  0.00           H
ATOM   1171 2HA  GLY A  66      15.101   9.817  10.051  1.00  0.00           H
ATOM   1172  N   MET A  67      16.595   7.953   8.724  1.00  0.00           N
ATOM   1173  CA  MET A  67      17.748   7.070   8.787  1.00  0.00           C
ATOM   1174  C   MET A  67      18.517   7.258  10.096  1.00  0.00           C
ATOM   1175  O   MET A  67      18.068   7.977  10.987  1.00  0.00           O
ATOM   1176  CB  MET A  67      18.656   7.344   7.594  1.00  0.00           C
ATOM   1177  CG  MET A  67      19.195   8.754   7.641  1.00  0.00           C
ATOM   1178  SD  MET A  67      20.967   8.886   7.409  1.00  0.00           S
ATOM   1179  CE  MET A  67      20.995  10.345   6.374  1.00  0.00           C
ATOM   1180  QB  MET A  67      18.775   6.934   7.136  1.00  0.00           Q
ATOM   1181  QE  MET A  67      20.995  10.640   6.166  1.00  0.00           Q
ATOM   1182  QG  MET A  67      18.827   9.253   7.735  1.00  0.00           Q
ATOM   1183  H   MET A  67      16.547   8.616   7.966  1.00  0.00           H
ATOM   1184  HA  MET A  67      17.381   6.059   8.732  1.00  0.00           H
ATOM   1185 1HB  MET A  67      18.074   7.232   6.688  1.00  0.00           H
ATOM   1186 2HB  MET A  67      19.475   6.637   7.583  1.00  0.00           H
ATOM   1187 1HG  MET A  67      18.936   9.187   8.600  1.00  0.00           H
ATOM   1188 2HG  MET A  67      18.716   9.321   6.870  1.00  0.00           H
ATOM   1189 1HE  MET A  67      19.979  10.672   6.198  1.00  0.00           H
ATOM   1190 2HE  MET A  67      21.464  10.112   5.433  1.00  0.00           H
ATOM   1191 3HE  MET A  67      21.542  11.135   6.867  1.00  0.00           H
ATOM   1192  N   THR A  68      19.664   6.602  10.204  1.00  0.00           N
ATOM   1193  CA  THR A  68      20.484   6.682  11.399  1.00  0.00           C
ATOM   1194  C   THR A  68      21.921   6.286  11.064  1.00  0.00           C
ATOM   1195  O   THR A  68      22.702   7.106  10.577  1.00  0.00           O
ATOM   1196  CB  THR A  68      19.895   5.763  12.493  1.00  0.00           C
ATOM   1197  CG2 THR A  68      18.571   6.242  13.066  1.00  0.00           C
ATOM   1198  OG1 THR A  68      19.681   4.461  11.976  1.00  0.00           O
ATOM   1199  QG2 THR A  68      18.253   6.352  13.206  1.00  0.00           Q
ATOM   1200  H   THR A  68      19.967   6.043   9.461  1.00  0.00           H
ATOM   1201  HA  THR A  68      20.480   7.702  11.752  1.00  0.00           H
ATOM   1202  HB  THR A  68      20.604   5.690  13.308  1.00  0.00           H
ATOM   1203 1HG  THR A  68      19.507   4.511  11.032  1.00  0.00           H
ATOM   1204 1HG2 THR A  68      18.193   7.066  12.487  1.00  0.00           H
ATOM   1205 2HG2 THR A  68      18.711   6.560  14.090  1.00  0.00           H
ATOM   1206 3HG2 THR A  68      17.856   5.429  13.041  1.00  0.00           H
ATOM   1207  N   SEP A  69      22.230   5.027  11.333  1.00  0.00           N
ATOM   1208  CA  SEP A  69      23.598   4.494  11.059  1.00  0.00           C
ATOM   1209  C   SEP A  69      23.665   3.045  11.469  1.00  0.00           C
ATOM   1210  O   SEP A  69      23.004   2.601  12.405  1.00  0.00           O
ATOM   1211  CB  SEP A  69      24.673   5.415  11.709  1.00  0.00           C
ATOM   1212  OG  SEP A  69      26.008   4.964  11.380  1.00  0.00           O
ATOM   1213  PS  SEP A  69      26.868   5.616  10.174  1.00  0.00           P
ATOM   1214  OPA SEP A  69      27.038   7.106  10.484  1.00  0.00           O
ATOM   1215  OPB SEP A  69      28.230   4.940  10.069  1.00  0.00           O
ATOM   1216  OPC SEP A  69      26.083   5.475   8.875  1.00  0.00           O
ATOM   1217  QB  SEP A  69      24.571   5.965  12.097  1.00  0.00           Q
ATOM   1218  H   SEP A  69      21.543   4.402  11.729  1.00  0.00           H
ATOM   1219  HA  SEP A  69      23.736   4.536   9.963  1.00  0.00           H
ATOM   1220 2HB  SEP A  69      24.577   6.467  11.383  1.00  0.00           H
ATOM   1221 3HB  SEP A  69      24.566   5.464  12.811  1.00  0.00           H
ATOM   1222  N   PRO A  70      24.483   2.274  10.754  1.00  0.00           N
ATOM   1223  CA  PRO A  70      24.654   0.852  11.023  1.00  0.00           C
ATOM   1224  C   PRO A  70      25.418   0.612  12.328  1.00  0.00           C
ATOM   1225  O   PRO A  70      26.152   1.476  12.802  1.00  0.00           O
ATOM   1226  CB  PRO A  70      25.368   0.338   9.747  1.00  0.00           C
ATOM   1227  CG  PRO A  70      25.303   1.479   8.774  1.00  0.00           C
ATOM   1228  CD  PRO A  70      25.287   2.705   9.613  1.00  0.00           C
ATOM   1229  QB  PRO A  70      25.609  -0.228   9.667  1.00  0.00           Q
ATOM   1230  QD  PRO A  70      25.554   3.244   9.508  1.00  0.00           Q
ATOM   1231  QG  PRO A  70      25.285   1.448   8.159  1.00  0.00           Q
ATOM   1232  HA  PRO A  70      23.694   0.368  11.107  1.00  0.00           H
ATOM   1233 1HB  PRO A  70      24.833  -0.518   9.366  1.00  0.00           H
ATOM   1234 2HB  PRO A  70      26.387   0.062   9.968  1.00  0.00           H
ATOM   1235 1HG  PRO A  70      24.397   1.418   8.185  1.00  0.00           H
ATOM   1236 2HG  PRO A  70      26.171   1.478   8.133  1.00  0.00           H
ATOM   1237 1HD  PRO A  70      24.819   3.527   9.095  1.00  0.00           H
ATOM   1238 2HD  PRO A  70      26.288   2.961   9.921  1.00  0.00           H
ATOM   1239  N   PHE A  71      25.198  -0.541  12.937  1.00  0.00           N
ATOM   1240  CA  PHE A  71      25.810  -0.880  14.210  1.00  0.00           C
ATOM   1241  C   PHE A  71      27.096  -1.648  13.991  1.00  0.00           C
ATOM   1242  O   PHE A  71      27.449  -1.973  12.856  1.00  0.00           O
ATOM   1243  CB  PHE A  71      24.813  -1.679  15.055  1.00  0.00           C
ATOM   1244  CG  PHE A  71      23.707  -0.826  15.621  1.00  0.00           C
ATOM   1245  CD1 PHE A  71      23.999   0.229  16.466  1.00  0.00           C
ATOM   1246  CD2 PHE A  71      22.376  -1.066  15.292  1.00  0.00           C
ATOM   1247  CE1 PHE A  71      22.997   1.034  16.976  1.00  0.00           C
ATOM   1248  CE2 PHE A  71      21.368  -0.266  15.803  1.00  0.00           C
ATOM   1249  CZ  PHE A  71      21.679   0.785  16.643  1.00  0.00           C
ATOM   1250  QB  PHE A  71      24.844  -2.294  15.154  1.00  0.00           Q
ATOM   1251  QD  PHE A  71      23.578  -0.732  15.683  1.00  0.00           Q
ATOM   1252  QE  PHE A  71      21.790   0.696  16.588  1.00  0.00           Q
ATOM   1253  QR  PHE A  71      22.327   0.268  16.316  1.00  0.00           Q
ATOM   1254  H   PHE A  71      24.571  -1.190  12.539  1.00  0.00           H
ATOM   1255  HA  PHE A  71      26.046   0.052  14.725  1.00  0.00           H
ATOM   1256 1HB  PHE A  71      25.327  -2.155  15.877  1.00  0.00           H
ATOM   1257 2HB  PHE A  71      24.361  -2.434  14.431  1.00  0.00           H
ATOM   1258 1HD  PHE A  71      25.029   0.424  16.730  1.00  0.00           H
ATOM   1259 2HD  PHE A  71      22.128  -1.888  14.636  1.00  0.00           H
ATOM   1260 1HE  PHE A  71      23.245   1.852  17.633  1.00  0.00           H
ATOM   1261 2HE  PHE A  71      20.336  -0.461  15.542  1.00  0.00           H
ATOM   1262  HZ  PHE A  71      20.895   1.414  17.038  1.00  0.00           H
ATOM   1263  N   ASN A  72      27.813  -1.899  15.067  1.00  0.00           N
ATOM   1264  CA  ASN A  72      29.064  -2.602  14.988  1.00  0.00           C
ATOM   1265  C   ASN A  72      28.926  -4.120  15.115  1.00  0.00           C
ATOM   1266  O   ASN A  72      29.859  -4.814  14.722  1.00  0.00           O
ATOM   1267  CB  ASN A  72      29.998  -2.115  16.079  1.00  0.00           C
ATOM   1268  CG  ASN A  72      30.064  -0.598  16.238  1.00  0.00           C
ATOM   1269  ND2 ASN A  72      29.913   0.167  15.154  1.00  0.00           N
ATOM   1270  OD1 ASN A  72      30.278  -0.112  17.345  1.00  0.00           O
ATOM   1271  QB  ASN A  72      30.318  -2.506  16.451  1.00  0.00           Q
ATOM   1272  QD2 ASN A  72      29.842   0.438  14.784  1.00  0.00           Q
ATOM   1273  H   ASN A  72      27.496  -1.596  15.939  1.00  0.00           H
ATOM   1274  HA  ASN A  72      29.510  -2.383  14.029  1.00  0.00           H
ATOM   1275 1HB  ASN A  72      30.992  -2.491  15.889  1.00  0.00           H
ATOM   1276 2HB  ASN A  72      29.643  -2.519  17.012  1.00  0.00           H
ATOM   1277 1HD2 ASN A  72      29.786  -0.266  14.285  1.00  0.00           H
ATOM   1278 2HD2 ASN A  72      29.897   1.143  15.282  1.00  0.00           H
ATOM   1279  N   GLY A  73      27.809  -4.702  15.605  1.00  0.00           N
ATOM   1280  CA  GLY A  73      27.861  -6.169  15.631  1.00  0.00           C
ATOM   1281  C   GLY A  73      27.178  -6.928  16.798  1.00  0.00           C
ATOM   1282  O   GLY A  73      26.374  -6.375  17.527  1.00  0.00           O
ATOM   1283  QA  GLY A  73      28.207  -6.462  15.187  1.00  0.00           Q
ATOM   1284  H   GLY A  73      27.031  -4.181  15.933  1.00  0.00           H
ATOM   1285 1HA  GLY A  73      28.915  -6.400  15.685  1.00  0.00           H
ATOM   1286 2HA  GLY A  73      27.498  -6.526  14.688  1.00  0.00           H
ATOM   1287  N   LEU A  74      27.606  -8.190  16.993  1.00  0.00           N
ATOM   1288  CA  LEU A  74      27.138  -8.952  18.208  1.00  0.00           C
ATOM   1289  C   LEU A  74      28.410  -9.282  18.917  1.00  0.00           C
ATOM   1290  O   LEU A  74      29.291  -9.935  18.392  1.00  0.00           O
ATOM   1291  CB  LEU A  74      26.333 -10.388  17.975  1.00  0.00           C
ATOM   1292  CG  LEU A  74      24.913 -10.334  18.599  1.00  0.00           C
ATOM   1293  CD1 LEU A  74      24.902 -10.018  20.095  1.00  0.00           C
ATOM   1294  CD2 LEU A  74      24.087  -9.369  17.813  1.00  0.00           C
ATOM   1295  QB  LEU A  74      26.192 -10.365  17.162  1.00  0.00           Q
ATOM   1296  QD1 LEU A  74      24.885  -9.939  20.446  1.00  0.00           Q
ATOM   1297  QD2 LEU A  74      23.889  -9.136  17.613  1.00  0.00           Q
ATOM   1298  QQD LEU A  74      24.387  -9.538  19.029  1.00  0.00           Q
ATOM   1299  H   LEU A  74      28.326  -8.584  16.462  1.00  0.00           H
ATOM   1300  HA  LEU A  74      26.533  -8.270  18.785  1.00  0.00           H
ATOM   1301 1HB  LEU A  74      26.502 -10.154  17.557  1.00  0.00           H
ATOM   1302 2HB  LEU A  74      25.882 -10.575  16.768  1.00  0.00           H
ATOM   1303  HG  LEU A  74      24.449 -11.307  18.498  1.00  0.00           H
ATOM   1304 1HD1 LEU A  74      24.673  -8.964  20.238  1.00  0.00           H
ATOM   1305 2HD1 LEU A  74      25.853 -10.245  20.521  1.00  0.00           H
ATOM   1306 3HD1 LEU A  74      24.130 -10.611  20.578  1.00  0.00           H
ATOM   1307 1HD2 LEU A  74      23.456  -8.774  18.464  1.00  0.00           H
ATOM   1308 2HD2 LEU A  74      23.466  -9.919  17.121  1.00  0.00           H
ATOM   1309 3HD2 LEU A  74      24.744  -8.717  17.255  1.00  0.00           H
ATOM   1310  N   THR A  75      28.475  -8.896  20.201  1.00  0.00           N
ATOM   1311  CA  THR A  75      29.671  -9.200  20.979  1.00  0.00           C
ATOM   1312  C   THR A  75      29.545 -10.647  21.426  1.00  0.00           C
ATOM   1313  O   THR A  75      28.738 -10.972  22.295  1.00  0.00           O
ATOM   1314  CB  THR A  75      29.728  -8.230  22.175  1.00  0.00           C
ATOM   1315  CG2 THR A  75      29.830  -6.767  21.785  1.00  0.00           C
ATOM   1316  OG1 THR A  75      28.564  -8.374  22.969  1.00  0.00           O
ATOM   1317  QG2 THR A  75      29.856  -6.419  21.693  1.00  0.00           Q
ATOM   1318  H   THR A  75      27.759  -8.380  20.576  1.00  0.00           H
ATOM   1319  HA  THR A  75      30.543  -9.062  20.363  1.00  0.00           H
ATOM   1320  HB  THR A  75      30.587  -8.481  22.779  1.00  0.00           H
ATOM   1321 1HG  THR A  75      28.808  -8.385  23.893  1.00  0.00           H
ATOM   1322 1HG2 THR A  75      28.966  -6.485  21.202  1.00  0.00           H
ATOM   1323 2HG2 THR A  75      30.726  -6.610  21.199  1.00  0.00           H
ATOM   1324 3HG2 THR A  75      29.876  -6.161  22.677  1.00  0.00           H
ATOM   1325  N   SEP A  76      30.342 -11.491  20.786  1.00  0.00           N
ATOM   1326  CA  SEP A  76      30.355 -12.944  21.129  1.00  0.00           C
ATOM   1327  C   SEP A  76      31.746 -13.493  20.941  1.00  0.00           C
ATOM   1328  O   SEP A  76      32.222 -13.694  19.827  1.00  0.00           O
ATOM   1329  CB  SEP A  76      29.237 -13.692  20.344  1.00  0.00           C
ATOM   1330  OG  SEP A  76      29.203 -15.094  20.700  1.00  0.00           O
ATOM   1331  PS  SEP A  76      29.269 -16.270  19.590  1.00  0.00           P
ATOM   1332  OPA SEP A  76      30.588 -16.107  18.828  1.00  0.00           O
ATOM   1333  OPB SEP A  76      29.214 -17.637  20.262  1.00  0.00           O
ATOM   1334  OPC SEP A  76      28.114 -16.091  18.610  1.00  0.00           O
ATOM   1335  QB  SEP A  76      28.801 -13.432  19.890  1.00  0.00           Q
ATOM   1336  H   SEP A  76      30.955 -11.166  20.053  1.00  0.00           H
ATOM   1337  HA  SEP A  76      30.114 -13.013  22.207  1.00  0.00           H
ATOM   1338 2HB  SEP A  76      28.234 -13.267  20.533  1.00  0.00           H
ATOM   1339 3HB  SEP A  76      29.367 -13.598  19.247  1.00  0.00           H
ATOM   1340  N   PRO A  77      32.446 -13.755  22.072  1.00  0.00           N
ATOM   1341  CA  PRO A  77      33.807 -14.266  22.044  1.00  0.00           C
ATOM   1342  C   PRO A  77      33.957 -15.796  22.352  1.00  0.00           C
ATOM   1343  O   PRO A  77      34.326 -16.193  23.450  1.00  0.00           O
ATOM   1344  CB  PRO A  77      34.391 -13.372  23.165  1.00  0.00           C
ATOM   1345  CG  PRO A  77      33.314 -13.338  24.198  1.00  0.00           C
ATOM   1346  CD  PRO A  77      32.007 -13.499  23.445  1.00  0.00           C
ATOM   1347  QB  PRO A  77      34.941 -13.084  23.156  1.00  0.00           Q
ATOM   1348  QD  PRO A  77      31.440 -13.465  23.670  1.00  0.00           Q
ATOM   1349  QG  PRO A  77      33.389 -13.279  24.806  1.00  0.00           Q
ATOM   1350  HA  PRO A  77      34.305 -14.024  21.133  1.00  0.00           H
ATOM   1351 1HB  PRO A  77      34.570 -12.379  22.770  1.00  0.00           H
ATOM   1352 2HB  PRO A  77      35.310 -13.790  23.544  1.00  0.00           H
ATOM   1353 1HG  PRO A  77      33.331 -12.398  24.727  1.00  0.00           H
ATOM   1354 2HG  PRO A  77      33.447 -14.160  24.886  1.00  0.00           H
ATOM   1355 1HD  PRO A  77      31.421 -12.592  23.509  1.00  0.00           H
ATOM   1356 2HD  PRO A  77      31.458 -14.339  23.829  1.00  0.00           H
ATOM   1357  N   GLN A  78      33.811 -16.638  21.274  1.00  0.00           N
ATOM   1358  CA  GLN A  78      34.084 -18.133  21.318  1.00  0.00           C
ATOM   1359  C   GLN A  78      34.421 -18.546  19.894  1.00  0.00           C
ATOM   1360  O   GLN A  78      33.547 -18.765  19.056  1.00  0.00           O
ATOM   1361  CB  GLN A  78      32.967 -19.128  21.800  1.00  0.00           C
ATOM   1362  CG  GLN A  78      32.728 -19.230  23.312  1.00  0.00           C
ATOM   1363  CD  GLN A  78      33.212 -20.539  23.939  1.00  0.00           C
ATOM   1364  NE2 GLN A  78      33.300 -20.539  25.266  1.00  0.00           N
ATOM   1365  OE1 GLN A  78      33.489 -21.527  23.252  1.00  0.00           O
ATOM   1366  QB  GLN A  78      32.666 -19.511  21.392  1.00  0.00           Q
ATOM   1367  QE2 GLN A  78      33.332 -20.536  25.729  1.00  0.00           Q
ATOM   1368  QG  GLN A  78      32.449 -18.786  23.650  1.00  0.00           Q
ATOM   1369  H   GLN A  78      33.602 -16.223  20.410  1.00  0.00           H
ATOM   1370  HA  GLN A  78      34.950 -18.260  21.921  1.00  0.00           H
ATOM   1371 1HB  GLN A  78      33.295 -20.112  21.471  1.00  0.00           H
ATOM   1372 2HB  GLN A  78      32.036 -18.912  21.313  1.00  0.00           H
ATOM   1373 1HG  GLN A  78      31.665 -19.152  23.492  1.00  0.00           H
ATOM   1374 2HG  GLN A  78      33.232 -18.421  23.806  1.00  0.00           H
ATOM   1375 1HE2 GLN A  78      33.048 -19.720  25.740  1.00  0.00           H
ATOM   1376 2HE2 GLN A  78      33.614 -21.353  25.718  1.00  0.00           H
ATOM   1377  N   ARG A  79      35.736 -18.611  19.629  1.00  0.00           N
ATOM   1378  CA  ARG A  79      36.236 -18.925  18.290  1.00  0.00           C
ATOM   1379  C   ARG A  79      37.680 -19.450  18.378  1.00  0.00           C
ATOM   1380  O   ARG A  79      38.573 -18.767  18.835  1.00  0.00           O
ATOM   1381  CB  ARG A  79      36.090 -17.587  17.495  1.00  0.00           C
ATOM   1382  CG  ARG A  79      37.328 -16.758  17.100  1.00  0.00           C
ATOM   1383  CD  ARG A  79      37.235 -15.406  17.866  1.00  0.00           C
ATOM   1384  NE  ARG A  79      38.484 -14.644  18.118  1.00  0.00           N
ATOM   1385  CZ  ARG A  79      38.887 -13.549  17.431  1.00  0.00           C
ATOM   1386  NH1 ARG A  79      38.213 -13.101  16.368  1.00  0.00           N
ATOM   1387  NH2 ARG A  79      39.970 -12.881  17.843  1.00  0.00           N
ATOM   1388  QB  ARG A  79      35.510 -17.363  17.369  1.00  0.00           Q
ATOM   1389  QD  ARG A  79      36.676 -15.199  18.078  1.00  0.00           Q
ATOM   1390  QG  ARG A  79      37.754 -16.923  16.677  1.00  0.00           Q
ATOM   1391  QH1 ARG A  79      37.962 -12.926  15.969  1.00  0.00           Q
ATOM   1392  QH2 ARG A  79      40.375 -12.629  18.000  1.00  0.00           Q
ATOM   1393  H   ARG A  79      36.360 -18.376  20.331  1.00  0.00           H
ATOM   1394  HA  ARG A  79      35.600 -19.661  17.847  1.00  0.00           H
ATOM   1395 1HB  ARG A  79      35.493 -16.944  18.128  1.00  0.00           H
ATOM   1396 2HB  ARG A  79      35.526 -17.781  16.609  1.00  0.00           H
ATOM   1397 1HG  ARG A  79      37.261 -16.558  16.035  1.00  0.00           H
ATOM   1398 2HG  ARG A  79      38.246 -17.289  17.320  1.00  0.00           H
ATOM   1399 1HD  ARG A  79      36.789 -15.631  18.827  1.00  0.00           H
ATOM   1400 2HD  ARG A  79      36.562 -14.767  17.328  1.00  0.00           H
ATOM   1401  HE  ARG A  79      39.010 -14.906  18.900  1.00  0.00           H
ATOM   1402 1HH1 ARG A  79      37.388 -13.570  16.058  1.00  0.00           H
ATOM   1403 2HH1 ARG A  79      38.536 -12.283  15.880  1.00  0.00           H
ATOM   1404 1HH2 ARG A  79      40.470 -13.191  18.653  1.00  0.00           H
ATOM   1405 2HH2 ARG A  79      40.280 -12.066  17.348  1.00  0.00           H
ATOM   1406  N   SEP A  80      37.830 -20.685  17.895  1.00  0.00           N
ATOM   1407  CA  SEP A  80      39.177 -21.328  17.869  1.00  0.00           C
ATOM   1408  C   SEP A  80      39.256 -22.287  16.709  1.00  0.00           C
ATOM   1409  O   SEP A  80      39.521 -23.478  16.864  1.00  0.00           O
ATOM   1410  CB  SEP A  80      39.504 -21.946  19.261  1.00  0.00           C
ATOM   1411  OG  SEP A  80      38.378 -22.699  19.771  1.00  0.00           O
ATOM   1412  PS  SEP A  80      38.488 -24.267  20.157  1.00  0.00           P
ATOM   1413  OPA SEP A  80      39.555 -24.396  21.248  1.00  0.00           O
ATOM   1414  OPB SEP A  80      37.148 -24.784  20.665  1.00  0.00           O
ATOM   1415  OPC SEP A  80      38.949 -25.046  18.930  1.00  0.00           O
ATOM   1416  QB  SEP A  80      40.084 -21.897  19.614  1.00  0.00           Q
ATOM   1417  H   SEP A  80      37.043 -21.207  17.537  1.00  0.00           H
ATOM   1418  HA  SEP A  80      39.907 -20.518  17.681  1.00  0.00           H
ATOM   1419 2HB  SEP A  80      40.378 -22.622  19.226  1.00  0.00           H
ATOM   1420 3HB  SEP A  80      39.790 -21.172  20.001  1.00  0.00           H
ATOM   1421  N   PRO A  81      39.023 -21.777  15.492  1.00  0.00           N
ATOM   1422  CA  PRO A  81      39.020 -22.573  14.283  1.00  0.00           C
ATOM   1423  C   PRO A  81      40.327 -22.452  13.519  1.00  0.00           C
ATOM   1424  O   PRO A  81      41.192 -21.635  13.866  1.00  0.00           O
ATOM   1425  CB  PRO A  81      37.836 -21.934  13.567  1.00  0.00           C
ATOM   1426  CG  PRO A  81      38.051 -20.474  13.795  1.00  0.00           C
ATOM   1427  CD  PRO A  81      38.691 -20.367  15.160  1.00  0.00           C
ATOM   1428  QB  PRO A  81      37.376 -22.227  13.274  1.00  0.00           Q
ATOM   1429  QD  PRO A  81      38.793 -19.860  15.489  1.00  0.00           Q
ATOM   1430  QG  PRO A  81      37.911 -20.015  13.411  1.00  0.00           Q
ATOM   1431  HA  PRO A  81      38.808 -23.618  14.486  1.00  0.00           H
ATOM   1432 1HB  PRO A  81      36.916 -22.264  14.030  1.00  0.00           H
ATOM   1433 2HB  PRO A  81      37.835 -22.191  12.519  1.00  0.00           H
ATOM   1434 1HG  PRO A  81      37.106 -19.948  13.780  1.00  0.00           H
ATOM   1435 2HG  PRO A  81      38.714 -20.081  13.041  1.00  0.00           H
ATOM   1436 1HD  PRO A  81      37.998 -19.949  15.874  1.00  0.00           H
ATOM   1437 2HD  PRO A  81      39.588 -19.772  15.105  1.00  0.00           H
ATOM   1438  N   PHE A  82      40.485 -23.256  12.493  1.00  0.00           N
ATOM   1439  CA  PHE A  82      41.676 -23.233  11.680  1.00  0.00           C
ATOM   1440  C   PHE A  82      41.327 -22.615  10.350  1.00  0.00           C
ATOM   1441  O   PHE A  82      40.167 -22.619   9.930  1.00  0.00           O
ATOM   1442  CB  PHE A  82      42.317 -24.626  11.562  1.00  0.00           C
ATOM   1443  CG  PHE A  82      43.019 -25.077  12.838  1.00  0.00           C
ATOM   1444  CD1 PHE A  82      43.790 -24.185  13.580  1.00  0.00           C
ATOM   1445  CD2 PHE A  82      42.918 -26.390  13.291  1.00  0.00           C
ATOM   1446  CE1 PHE A  82      44.434 -24.591  14.742  1.00  0.00           C
ATOM   1447  CE2 PHE A  82      43.561 -26.797  14.452  1.00  0.00           C
ATOM   1448  CZ  PHE A  82      44.321 -25.898  15.176  1.00  0.00           C
ATOM   1449  QB  PHE A  82      42.299 -24.986  11.046  1.00  0.00           Q
ATOM   1450  QD  PHE A  82      43.104 -25.131  12.991  1.00  0.00           Q
ATOM   1451  QE  PHE A  82      44.251 -25.853  15.050  1.00  0.00           Q
ATOM   1452  QR  PHE A  82      43.907 -25.636  14.433  1.00  0.00           Q
ATOM   1453  H   PHE A  82      39.764 -23.879  12.245  1.00  0.00           H
ATOM   1454  HA  PHE A  82      42.378 -22.564  12.168  1.00  0.00           H
ATOM   1455 1HB  PHE A  82      43.050 -24.621  10.763  1.00  0.00           H
ATOM   1456 2HB  PHE A  82      41.549 -25.350  11.329  1.00  0.00           H
ATOM   1457 1HD  PHE A  82      43.883 -23.162  13.249  1.00  0.00           H
ATOM   1458 2HD  PHE A  82      42.325 -27.101  12.734  1.00  0.00           H
ATOM   1459 1HE  PHE A  82      45.030 -23.885  15.307  1.00  0.00           H
ATOM   1460 2HE  PHE A  82      43.473 -27.821  14.794  1.00  0.00           H
ATOM   1461  HZ  PHE A  82      44.824 -26.214  16.080  1.00  0.00           H
ATOM   1462  N   PRO A  83      42.301 -22.020   9.702  1.00  0.00           N
ATOM   1463  CA  PRO A  83      42.069 -21.352   8.452  1.00  0.00           C
ATOM   1464  C   PRO A  83      41.552 -22.350   7.402  1.00  0.00           C
ATOM   1465  O   PRO A  83      41.874 -23.531   7.431  1.00  0.00           O
ATOM   1466  CB  PRO A  83      43.417 -20.627   8.179  1.00  0.00           C
ATOM   1467  CG  PRO A  83      44.201 -20.752   9.461  1.00  0.00           C
ATOM   1468  CD  PRO A  83      43.699 -21.979  10.128  1.00  0.00           C
ATOM   1469  QB  PRO A  83      43.574 -20.326   7.659  1.00  0.00           Q
ATOM   1470  QD  PRO A  83      44.005 -22.373  10.488  1.00  0.00           Q
ATOM   1471  QG  PRO A  83      44.640 -20.371   9.673  1.00  0.00           Q
ATOM   1472  HA  PRO A  83      41.298 -20.604   8.590  1.00  0.00           H
ATOM   1473 1HB  PRO A  83      43.213 -19.583   7.971  1.00  0.00           H
ATOM   1474 2HB  PRO A  83      43.935 -21.068   7.346  1.00  0.00           H
ATOM   1475 1HG  PRO A  83      44.024 -19.891  10.094  1.00  0.00           H
ATOM   1476 2HG  PRO A  83      45.255 -20.851   9.252  1.00  0.00           H
ATOM   1477 1HD  PRO A  83      43.772 -21.898  11.200  1.00  0.00           H
ATOM   1478 2HD  PRO A  83      44.238 -22.848   9.775  1.00  0.00           H
ATOM   1479  N   LYS A  84      40.654 -21.874   6.555  1.00  0.00           N
ATOM   1480  CA  LYS A  84      39.970 -22.716   5.539  1.00  0.00           C
ATOM   1481  C   LYS A  84      40.205 -22.084   4.150  1.00  0.00           C
ATOM   1482  O   LYS A  84      40.052 -20.870   3.978  1.00  0.00           O
ATOM   1483  CB  LYS A  84      38.454 -22.694   5.847  1.00  0.00           C
ATOM   1484  CG  LYS A  84      38.221 -21.245   5.952  1.00  0.00           C
ATOM   1485  CD  LYS A  84      36.993 -20.667   6.537  1.00  0.00           C
ATOM   1486  CE  LYS A  84      37.601 -20.075   7.781  1.00  0.00           C
ATOM   1487  NZ  LYS A  84      36.730 -19.500   8.803  1.00  0.00           N
ATOM   1488  QB  LYS A  84      38.050 -23.153   5.909  1.00  0.00           Q
ATOM   1489  QD  LYS A  84      36.435 -20.644   6.306  1.00  0.00           Q
ATOM   1490  QE  LYS A  84      38.230 -20.086   7.851  1.00  0.00           Q
ATOM   1491  QG  LYS A  84      38.698 -20.863   5.812  1.00  0.00           Q
ATOM   1492  QZ  LYS A  84      36.540 -19.359   9.060  1.00  0.00           Q
ATOM   1493  H   LYS A  84      40.393 -20.928   6.643  1.00  0.00           H
ATOM   1494  HA  LYS A  84      40.360 -23.718   5.584  1.00  0.00           H
ATOM   1495 1HB  LYS A  84      38.221 -23.188   6.790  1.00  0.00           H
ATOM   1496 2HB  LYS A  84      37.878 -23.117   5.029  1.00  0.00           H
ATOM   1497 1HG  LYS A  84      38.408 -20.811   5.000  1.00  0.00           H
ATOM   1498 2HG  LYS A  84      38.988 -20.915   6.624  1.00  0.00           H
ATOM   1499 1HD  LYS A  84      36.231 -21.397   6.756  1.00  0.00           H
ATOM   1500 2HD  LYS A  84      36.640 -19.891   5.857  1.00  0.00           H
ATOM   1501 1HE  LYS A  84      38.297 -19.313   7.451  1.00  0.00           H
ATOM   1502 2HE  LYS A  84      38.163 -20.860   8.251  1.00  0.00           H
ATOM   1503 1HZ  LYS A  84      35.925 -19.011   8.382  1.00  0.00           H
ATOM   1504 2HZ  LYS A  84      37.293 -18.817   9.356  1.00  0.00           H
ATOM   1505 3HZ  LYS A  84      36.400 -20.248   9.443  1.00  0.00           H
ATOM   1506  N   SER A  85      40.580 -22.904   3.187  1.00  0.00           N
ATOM   1507  CA  SER A  85      40.868 -22.464   1.816  1.00  0.00           C
ATOM   1508  C   SER A  85      40.924 -23.730   0.932  1.00  0.00           C
ATOM   1509  O   SER A  85      41.149 -24.809   1.471  1.00  0.00           O
ATOM   1510  CB  SER A  85      42.208 -21.710   1.830  1.00  0.00           C
ATOM   1511  OG  SER A  85      43.213 -22.499   2.441  1.00  0.00           O
ATOM   1512  QB  SER A  85      42.305 -21.132   1.611  1.00  0.00           Q
ATOM   1513  H   SER A  85      40.691 -23.848   3.404  1.00  0.00           H
ATOM   1514  HA  SER A  85      40.073 -21.805   1.480  1.00  0.00           H
ATOM   1515 1HB  SER A  85      42.098 -20.794   2.401  1.00  0.00           H
ATOM   1516 2HB  SER A  85      42.510 -21.470   0.821  1.00  0.00           H
ATOM   1517  HG  SER A  85      43.342 -22.211   3.348  1.00  0.00           H
ATOM   1518  N   SER A  86      40.709 -23.651  -0.397  1.00  0.00           N
ATOM   1519  CA  SER A  86      40.746 -24.885  -1.224  1.00  0.00           C
ATOM   1520  C   SER A  86      42.160 -25.280  -1.569  1.00  0.00           C
ATOM   1521  O   SER A  86      42.942 -24.484  -2.092  1.00  0.00           O
ATOM   1522  CB  SER A  86      39.942 -24.785  -2.527  1.00  0.00           C
ATOM   1523  OG  SER A  86      39.526 -23.465  -2.792  1.00  0.00           O
ATOM   1524  QB  SER A  86      39.814 -25.274  -2.905  1.00  0.00           Q
ATOM   1525  H   SER A  86      40.520 -22.786  -0.814  1.00  0.00           H
ATOM   1526  HA  SER A  86      40.325 -25.679  -0.624  1.00  0.00           H
ATOM   1527 1HB  SER A  86      39.070 -25.423  -2.458  1.00  0.00           H
ATOM   1528 2HB  SER A  86      40.559 -25.125  -3.352  1.00  0.00           H
ATOM   1529  HG  SER A  86      39.962 -22.867  -2.189  1.00  0.00           H
ATOM   1530  N   VAL A  87      42.459 -26.529  -1.272  1.00  0.00           N
ATOM   1531  CA  VAL A  87      43.764 -27.103  -1.519  1.00  0.00           C
ATOM   1532  C   VAL A  87      43.683 -28.243  -2.545  1.00  0.00           C
ATOM   1533  O   VAL A  87      42.862 -29.154  -2.411  1.00  0.00           O
ATOM   1534  CB  VAL A  87      44.358 -27.648  -0.198  1.00  0.00           C
ATOM   1535  CG1 VAL A  87      45.788 -28.113  -0.394  1.00  0.00           C
ATOM   1536  CG2 VAL A  87      44.283 -26.614   0.928  1.00  0.00           C
ATOM   1537  QG1 VAL A  87      46.126 -28.225  -0.440  1.00  0.00           Q
ATOM   1538  QG2 VAL A  87      44.269 -26.370   1.198  1.00  0.00           Q
ATOM   1539  QQG VAL A  87      45.197 -27.297   0.379  1.00  0.00           Q
ATOM   1540  H   VAL A  87      41.769 -27.092  -0.863  1.00  0.00           H
ATOM   1541  HA  VAL A  87      44.410 -26.325  -1.899  1.00  0.00           H
ATOM   1542  HB  VAL A  87      43.768 -28.502   0.098  1.00  0.00           H
ATOM   1543 1HG1 VAL A  87      46.463 -27.297  -0.189  1.00  0.00           H
ATOM   1544 2HG1 VAL A  87      45.922 -28.447  -1.413  1.00  0.00           H
ATOM   1545 3HG1 VAL A  87      45.992 -28.929   0.282  1.00  0.00           H
ATOM   1546 1HG2 VAL A  87      43.697 -27.012   1.746  1.00  0.00           H
ATOM   1547 2HG2 VAL A  87      43.825 -25.705   0.568  1.00  0.00           H
ATOM   1548 3HG2 VAL A  87      45.283 -26.394   1.282  1.00  0.00           H
ATOM   1549  N   LYS A  88      44.560 -28.186  -3.558  1.00  0.00           N
ATOM   1550  CA  LYS A  88      44.635 -29.212  -4.608  1.00  0.00           C
ATOM   1551  C   LYS A  88      46.085 -29.563  -4.905  1.00  0.00           C
ATOM   1552  O   LYS A  88      46.649 -29.167  -5.923  1.00  0.00           O
ATOM   1553  CB  LYS A  88      43.916 -28.770  -5.890  1.00  0.00           C
ATOM   1554  CG  LYS A  88      42.477 -29.276  -5.937  1.00  0.00           C
ATOM   1555  CD  LYS A  88      42.276 -30.510  -6.824  1.00  0.00           C
ATOM   1556  CE  LYS A  88      43.254 -31.637  -6.476  1.00  0.00           C
ATOM   1557  NZ  LYS A  88      44.553 -31.579  -7.229  1.00  0.00           N
ATOM   1558  QB  LYS A  88      44.175 -28.419  -6.342  1.00  0.00           Q
ATOM   1559  QD  LYS A  88      41.827 -30.555  -7.260  1.00  0.00           Q
ATOM   1560  QE  LYS A  88      43.122 -32.081  -6.054  1.00  0.00           Q
ATOM   1561  QG  LYS A  88      42.014 -29.010  -5.611  1.00  0.00           Q
ATOM   1562  QZ  LYS A  88      44.868 -31.570  -7.407  1.00  0.00           Q
ATOM   1563  H   LYS A  88      45.189 -27.438  -3.586  1.00  0.00           H
ATOM   1564  HA  LYS A  88      44.152 -30.099  -4.230  1.00  0.00           H
ATOM   1565 1HB  LYS A  88      44.447 -29.150  -6.753  1.00  0.00           H
ATOM   1566 2HB  LYS A  88      43.902 -27.688  -5.931  1.00  0.00           H
ATOM   1567 1HG  LYS A  88      41.838 -28.480  -6.290  1.00  0.00           H
ATOM   1568 2HG  LYS A  88      42.189 -29.541  -4.933  1.00  0.00           H
ATOM   1569 1HD  LYS A  88      42.386 -30.236  -7.863  1.00  0.00           H
ATOM   1570 2HD  LYS A  88      41.267 -30.875  -6.658  1.00  0.00           H
ATOM   1571 1HE  LYS A  88      42.774 -32.584  -6.685  1.00  0.00           H
ATOM   1572 2HE  LYS A  88      43.470 -31.579  -5.424  1.00  0.00           H
ATOM   1573 1HZ  LYS A  88      44.524 -30.843  -7.964  1.00  0.00           H
ATOM   1574 2HZ  LYS A  88      44.746 -32.497  -7.684  1.00  0.00           H
ATOM   1575 3HZ  LYS A  88      45.335 -31.369  -6.572  1.00  0.00           H
ATOM   1576  N   ARG A  89      46.678 -30.313  -3.993  1.00  0.00           N
ATOM   1577  CA  ARG A  89      48.074 -30.754  -4.112  1.00  0.00           C
ATOM   1578  C   ARG A  89      49.060 -29.566  -4.043  1.00  0.00           C
ATOM   1579  O   ARG A  89      50.093 -29.687  -3.397  1.00  0.00           O
ATOM   1580  CB  ARG A  89      48.294 -31.601  -5.418  1.00  0.00           C
ATOM   1581  CG  ARG A  89      49.098 -32.938  -5.314  1.00  0.00           C
ATOM   1582  CD  ARG A  89      50.619 -32.715  -5.222  1.00  0.00           C
ATOM   1583  NE  ARG A  89      51.221 -32.739  -3.868  1.00  0.00           N
ATOM   1584  CZ  ARG A  89      52.045 -31.758  -3.454  1.00  0.00           C
ATOM   1585  NH1 ARG A  89      52.299 -30.751  -4.280  1.00  0.00           N
ATOM   1586  NH2 ARG A  89      52.642 -31.777  -2.260  1.00  0.00           N
ATOM   1587  QB  ARG A  89      48.063 -31.416  -5.980  1.00  0.00           Q
ATOM   1588  QD  ARG A  89      50.965 -32.607  -5.739  1.00  0.00           Q
ATOM   1589  QG  ARG A  89      48.833 -33.511  -5.360  1.00  0.00           Q
ATOM   1590  QH1 ARG A  89      52.390 -30.370  -4.589  1.00  0.00           Q
ATOM   1591  QH2 ARG A  89      52.867 -31.774  -1.810  1.00  0.00           Q
ATOM   1592  H   ARG A  89      46.160 -30.583  -3.201  1.00  0.00           H
ATOM   1593  HA  ARG A  89      48.264 -31.378  -3.255  1.00  0.00           H
ATOM   1594 1HB  ARG A  89      48.800 -30.978  -6.139  1.00  0.00           H
ATOM   1595 2HB  ARG A  89      47.326 -31.854  -5.820  1.00  0.00           H
ATOM   1596 1HG  ARG A  89      48.913 -33.486  -6.236  1.00  0.00           H
ATOM   1597 2HG  ARG A  89      48.752 -33.535  -4.485  1.00  0.00           H
ATOM   1598 1HD  ARG A  89      50.815 -31.751  -5.653  1.00  0.00           H
ATOM   1599 2HD  ARG A  89      51.114 -33.462  -5.824  1.00  0.00           H
ATOM   1600  HE  ARG A  89      51.040 -33.510  -3.281  1.00  0.00           H
ATOM   1601 1HH1 ARG A  89      51.890 -30.737  -5.188  1.00  0.00           H
ATOM   1602 2HH1 ARG A  89      52.891 -30.002  -3.988  1.00  0.00           H
ATOM   1603 1HH2 ARG A  89      52.498 -32.538  -1.628  1.00  0.00           H
ATOM   1604 2HH2 ARG A  89      53.234 -31.011  -1.991  1.00  0.00           H
ATOM   1605  N   THR A  90      48.785 -28.419  -4.694  1.00  0.00           N
ATOM   1606  CA  THR A  90      49.745 -27.311  -4.632  1.00  0.00           C
ATOM   1607  C   THR A  90      49.556 -26.457  -3.377  1.00  0.00           C
ATOM   1608  CB  THR A  90      49.660 -26.458  -5.903  1.00  0.00           C
ATOM   1609  CG2 THR A  90      48.340 -25.748  -6.069  1.00  0.00           C
ATOM   1610  OG1 THR A  90      50.687 -25.484  -5.939  1.00  0.00           O
ATOM   1611  OT1 THR A  90      49.843 -25.241  -3.436  1.00  0.00           O
ATOM   1612  OT2 THR A  90      49.148 -27.016  -2.338  1.00  0.00           O
ATOM   1613  QG2 THR A  90      48.025 -25.576  -6.110  1.00  0.00           Q
ATOM   1614  H   THR A  90      47.960 -28.318  -5.214  1.00  0.00           H
ATOM   1615  HA  THR A  90      50.727 -27.753  -4.587  1.00  0.00           H
ATOM   1616  HB  THR A  90      49.789 -27.109  -6.756  1.00  0.00           H
ATOM   1617 1HG  THR A  90      50.755 -25.124  -6.828  1.00  0.00           H
ATOM   1618 1HG2 THR A  90      48.418 -24.743  -5.676  1.00  0.00           H
ATOM   1619 2HG2 THR A  90      47.570 -26.284  -5.535  1.00  0.00           H
ATOM   1620 3HG2 THR A  90      48.086 -25.702  -7.118  1.00  0.00           H
TER    1621
ENDMDL
