# Supplementary material for: Data set of intrinsically disordered proteins analysed at a local protein conformation level
Source: Data Brief. 2020 Mar 5;29:105383. doi: 10.1016/j.dib.2020.105383 (PMC7078294; doi:10.1016/j.dib.2020.105383)
Supplement: Supplementary file 1 [file mmc1.zip › the data/1-DATA/PED1AAA-pdb/1AAA-8.pdb]

ATOM      1  N   GLY A  -1       2.331  -1.214 -38.821  1.00  0.00           N
ATOM      2  CA  GLY A  -1       1.834  -0.502 -37.603  1.00  0.00           C
ATOM      3  C   GLY A  -1       0.387  -0.843 -37.282  1.00  0.00           C
ATOM      4  O   GLY A  -1      -0.042  -0.784 -36.127  1.00  0.00           O
ATOM      5  QA  GLY A  -1       2.185  -0.104 -37.264  1.00  0.00           Q
ATOM      6 1HA  GLY A  -1       2.454  -0.772 -36.761  1.00  0.00           H
ATOM      7 2HA  GLY A  -1       1.916   0.564 -37.767  1.00  0.00           H
ATOM      8 1HT  GLY A  -1       1.658  -1.099 -39.605  1.00  0.00           H
ATOM      9 2HT  GLY A  -1       2.442  -2.230 -38.623  1.00  0.00           H
ATOM     10 3HT  GLY A  -1       3.253  -0.829 -39.113  1.00  0.00           H
ATOM     11  N   SER A   0      -0.342  -1.206 -38.326  1.00  0.00           N
ATOM     12  CA  SER A   0      -1.748  -1.589 -38.249  1.00  0.00           C
ATOM     13  C   SER A   0      -1.885  -2.907 -37.482  1.00  0.00           C
ATOM     14  O   SER A   0      -0.870  -3.528 -37.175  1.00  0.00           O
ATOM     15  CB  SER A   0      -2.233  -1.740 -39.689  1.00  0.00           C
ATOM     16  OG  SER A   0      -3.451  -2.445 -39.765  1.00  0.00           O
ATOM     17  QB  SER A   0      -1.924  -1.522 -40.187  1.00  0.00           Q
ATOM     18  H   SER A   0       0.087  -1.226 -39.201  1.00  0.00           H
ATOM     19  HA  SER A   0      -2.305  -0.806 -37.756  1.00  0.00           H
ATOM     20 1HB  SER A   0      -1.478  -2.285 -40.249  1.00  0.00           H
ATOM     21 2HB  SER A   0      -2.369  -0.758 -40.126  1.00  0.00           H
ATOM     22  HG  SER A   0      -3.267  -3.359 -39.973  1.00  0.00           H
ATOM     23  N   MET A   1      -3.107  -3.367 -37.162  1.00  0.00           N
ATOM     24  CA  MET A   1      -3.201  -4.636 -36.430  1.00  0.00           C
ATOM     25  C   MET A   1      -3.176  -5.848 -37.360  1.00  0.00           C
ATOM     26  O   MET A   1      -3.609  -6.932 -36.975  1.00  0.00           O
ATOM     27  CB  MET A   1      -4.406  -4.731 -35.473  1.00  0.00           C
ATOM     28  CG  MET A   1      -5.560  -3.787 -35.752  1.00  0.00           C
ATOM     29  SD  MET A   1      -6.647  -3.601 -34.319  1.00  0.00           S
ATOM     30  CE  MET A   1      -8.091  -2.881 -35.092  1.00  0.00           C
ATOM     31  QB  MET A   1      -4.422  -5.140 -34.988  1.00  0.00           Q
ATOM     32  QE  MET A   1      -8.380  -2.736 -35.249  1.00  0.00           Q
ATOM     33  QG  MET A   1      -5.648  -3.503 -36.296  1.00  0.00           Q
ATOM     34  H   MET A   1      -3.916  -2.870 -37.412  1.00  0.00           H
ATOM     35  HA  MET A   1      -2.303  -4.694 -35.828  1.00  0.00           H
ATOM     36 1HB  MET A   1      -4.053  -4.535 -34.466  1.00  0.00           H
ATOM     37 2HB  MET A   1      -4.792  -5.745 -35.510  1.00  0.00           H
ATOM     38 1HG  MET A   1      -6.138  -4.183 -36.576  1.00  0.00           H
ATOM     39 2HG  MET A   1      -5.157  -2.823 -36.015  1.00  0.00           H
ATOM     40 1HE  MET A   1      -8.161  -3.226 -36.118  1.00  0.00           H
ATOM     41 2HE  MET A   1      -8.006  -1.803 -35.079  1.00  0.00           H
ATOM     42 3HE  MET A   1      -8.973  -3.179 -34.551  1.00  0.00           H
ATOM     43  N   THR A   2      -2.641  -5.687 -38.572  1.00  0.00           N
ATOM     44  CA  THR A   2      -2.554  -6.816 -39.488  1.00  0.00           C
ATOM     45  C   THR A   2      -1.133  -7.322 -39.599  1.00  0.00           C
ATOM     46  O   THR A   2      -0.269  -6.662 -40.174  1.00  0.00           O
ATOM     47  CB  THR A   2      -3.049  -6.488 -40.894  1.00  0.00           C
ATOM     48  CG2 THR A   2      -3.933  -7.578 -41.462  1.00  0.00           C
ATOM     49  OG1 THR A   2      -3.761  -5.271 -40.918  1.00  0.00           O
ATOM     50  QG2 THR A   2      -4.141  -7.839 -41.596  1.00  0.00           Q
ATOM     51  H   THR A   2      -2.283  -4.814 -38.838  1.00  0.00           H
ATOM     52  HA  THR A   2      -3.168  -7.604 -39.079  1.00  0.00           H
ATOM     53  HB  THR A   2      -2.189  -6.391 -41.546  1.00  0.00           H
ATOM     54 1HG  THR A   2      -3.258  -4.624 -41.418  1.00  0.00           H
ATOM     55 1HG2 THR A   2      -4.774  -7.738 -40.805  1.00  0.00           H
ATOM     56 2HG2 THR A   2      -3.364  -8.494 -41.546  1.00  0.00           H
ATOM     57 3HG2 THR A   2      -4.286  -7.283 -42.438  1.00  0.00           H
ATOM     58  N   PRO A   3      -0.882  -8.536 -39.105  1.00  0.00           N
ATOM     59  CA  PRO A   3       0.416  -9.140 -39.220  1.00  0.00           C
ATOM     60  C   PRO A   3       0.536  -9.647 -40.646  1.00  0.00           C
ATOM     61  O   PRO A   3       0.122  -8.939 -41.566  1.00  0.00           O
ATOM     62  CB  PRO A   3       0.369 -10.244 -38.162  1.00  0.00           C
ATOM     63  CG  PRO A   3      -1.055 -10.674 -38.151  1.00  0.00           C
ATOM     64  CD  PRO A   3      -1.861  -9.441 -38.470  1.00  0.00           C
ATOM     65  QB  PRO A   3       0.847 -10.439 -37.817  1.00  0.00           Q
ATOM     66  QD  PRO A   3      -2.457  -9.342 -38.365  1.00  0.00           Q
ATOM     67  QG  PRO A   3      -1.262 -11.240 -38.040  1.00  0.00           Q
ATOM     68  HA  PRO A   3       1.212  -8.441 -39.011  1.00  0.00           H
ATOM     69 1HB  PRO A   3       0.662  -9.833 -37.208  1.00  0.00           H
ATOM     70 2HB  PRO A   3       1.034 -11.045 -38.427  1.00  0.00           H
ATOM     71 1HG  PRO A   3      -1.313 -11.050 -37.177  1.00  0.00           H
ATOM     72 2HG  PRO A   3      -1.212 -11.431 -38.903  1.00  0.00           H
ATOM     73 1HD  PRO A   3      -2.262  -9.004 -37.565  1.00  0.00           H
ATOM     74 2HD  PRO A   3      -2.653  -9.678 -39.164  1.00  0.00           H
ATOM     75  N   SER A   4       1.078 -10.822 -40.869  1.00  0.00           N
ATOM     76  CA  SER A   4       1.207 -11.290 -42.235  1.00  0.00           C
ATOM     77  C   SER A   4       0.366 -12.516 -42.538  1.00  0.00           C
ATOM     78  O   SER A   4      -0.668 -12.423 -43.201  1.00  0.00           O
ATOM     79  CB  SER A   4       2.672 -11.570 -42.528  1.00  0.00           C
ATOM     80  OG  SER A   4       3.219 -12.463 -41.578  1.00  0.00           O
ATOM     81  QB  SER A   4       2.996 -11.322 -43.000  1.00  0.00           Q
ATOM     82  H   SER A   4       1.409 -11.364 -40.128  1.00  0.00           H
ATOM     83  HA  SER A   4       0.879 -10.488 -42.885  1.00  0.00           H
ATOM     84 1HB  SER A   4       3.224 -10.636 -42.484  1.00  0.00           H
ATOM     85 2HB  SER A   4       2.768 -12.009 -43.515  1.00  0.00           H
ATOM     86  HG  SER A   4       3.482 -11.973 -40.797  1.00  0.00           H
ATOM     87  N   TPO A   5       0.862 -13.655 -42.079  1.00  0.00           N
ATOM     88  CA  TPO A   5       0.149 -14.948 -42.299  1.00  0.00           C
ATOM     89  C   TPO A   5      -0.376 -15.455 -40.969  1.00  0.00           C
ATOM     90  O   TPO A   5      -1.581 -15.560 -40.743  1.00  0.00           O
ATOM     91  CB  TPO A   5       1.007 -15.911 -43.193  1.00  0.00           C
ATOM     92  CG2 TPO A   5       1.655 -15.212 -44.403  1.00  0.00           C
ATOM     93  OG1 TPO A   5       2.098 -16.473 -42.409  1.00  0.00           O
ATOM     94  PS  TPO A   5       3.217 -17.516 -42.962  1.00  0.00           P
ATOM     95  OPA TPO A   5       2.557 -18.805 -43.463  1.00  0.00           O
ATOM     96  OPB TPO A   5       4.188 -17.866 -41.831  1.00  0.00           O
ATOM     97  OPC TPO A   5       4.019 -16.886 -44.107  1.00  0.00           O
ATOM     98  QG2 TPO A   5       1.825 -15.037 -44.716  1.00  0.00           Q
ATOM     99  H   TPO A   5       1.721 -13.836 -41.551  1.00  0.00           H
ATOM    100  HA  TPO A   5      -0.750 -14.724 -42.897  1.00  0.00           H
ATOM    101  HB  TPO A   5       0.349 -16.726 -43.557  1.00  0.00           H
ATOM    102 1HG2 TPO A   5       2.245 -15.931 -44.998  1.00  0.00           H
ATOM    103 2HG2 TPO A   5       0.891 -14.771 -45.069  1.00  0.00           H
ATOM    104 3HG2 TPO A   5       2.338 -14.410 -44.079  1.00  0.00           H
ATOM    105  N   PRO A   6       0.546 -15.782 -40.051  1.00  0.00           N
ATOM    106  CA  PRO A   6       0.150 -16.277 -38.766  1.00  0.00           C
ATOM    107  C   PRO A   6      -0.254 -15.148 -37.817  1.00  0.00           C
ATOM    108  O   PRO A   6      -0.650 -14.073 -38.272  1.00  0.00           O
ATOM    109  CB  PRO A   6       1.363 -17.110 -38.360  1.00  0.00           C
ATOM    110  CG  PRO A   6       2.520 -16.379 -38.921  1.00  0.00           C
ATOM    111  CD  PRO A   6       2.024 -15.723 -40.183  1.00  0.00           C
ATOM    112  QB  PRO A   6       1.349 -17.648 -38.053  1.00  0.00           Q
ATOM    113  QD  PRO A   6       2.362 -15.490 -40.639  1.00  0.00           Q
ATOM    114  QG  PRO A   6       3.086 -16.358 -38.683  1.00  0.00           Q
ATOM    115  HA  PRO A   6      -0.707 -16.932 -38.874  1.00  0.00           H
ATOM    116 1HB  PRO A   6       1.274 -18.091 -38.806  1.00  0.00           H
ATOM    117 2HB  PRO A   6       1.423 -17.204 -37.298  1.00  0.00           H
ATOM    118 1HG  PRO A   6       3.311 -17.075 -39.150  1.00  0.00           H
ATOM    119 2HG  PRO A   6       2.861 -15.640 -38.216  1.00  0.00           H
ATOM    120 1HD  PRO A   6       2.362 -16.275 -41.041  1.00  0.00           H
ATOM    121 2HD  PRO A   6       2.363 -14.704 -40.235  1.00  0.00           H
ATOM    122  N   PRO A   7      -0.310 -15.409 -36.511  1.00  0.00           N
ATOM    123  CA  PRO A   7      -0.839 -14.452 -35.545  1.00  0.00           C
ATOM    124  C   PRO A   7       0.152 -13.816 -34.552  1.00  0.00           C
ATOM    125  O   PRO A   7       1.144 -14.426 -34.163  1.00  0.00           O
ATOM    126  CB  PRO A   7      -1.753 -15.418 -34.806  1.00  0.00           C
ATOM    127  CG  PRO A   7      -0.913 -16.657 -34.659  1.00  0.00           C
ATOM    128  CD  PRO A   7      -0.025 -16.697 -35.869  1.00  0.00           C
ATOM    129  QB  PRO A   7      -2.332 -15.310 -34.627  1.00  0.00           Q
ATOM    130  QD  PRO A   7       0.360 -17.143 -36.047  1.00  0.00           Q
ATOM    131  QG  PRO A   7      -0.927 -17.064 -34.197  1.00  0.00           Q
ATOM    132  HA  PRO A   7      -1.435 -13.689 -36.016  1.00  0.00           H
ATOM    133 1HB  PRO A   7      -2.628 -15.612 -35.401  1.00  0.00           H
ATOM    134 2HB  PRO A   7      -2.036 -15.009 -33.853  1.00  0.00           H
ATOM    135 1HG  PRO A   7      -1.539 -17.533 -34.629  1.00  0.00           H
ATOM    136 2HG  PRO A   7      -0.315 -16.596 -33.762  1.00  0.00           H
ATOM    137 1HD  PRO A   7      -0.295 -17.522 -36.515  1.00  0.00           H
ATOM    138 2HD  PRO A   7       1.015 -16.763 -35.577  1.00  0.00           H
ATOM    139  N   ARG A   8      -0.191 -12.602 -34.089  1.00  0.00           N
ATOM    140  CA  ARG A   8       0.602 -11.895 -33.070  1.00  0.00           C
ATOM    141  C   ARG A   8       0.064 -12.197 -31.699  1.00  0.00           C
ATOM    142  O   ARG A   8       0.581 -11.696 -30.705  1.00  0.00           O
ATOM    143  CB  ARG A   8       0.426 -10.379 -33.141  1.00  0.00           C
ATOM    144  CG  ARG A   8       1.446  -9.593 -32.319  1.00  0.00           C
ATOM    145  CD  ARG A   8       0.761  -8.428 -31.649  1.00  0.00           C
ATOM    146  NE  ARG A   8       0.002  -8.875 -30.482  1.00  0.00           N
ATOM    147  CZ  ARG A   8      -1.196  -8.399 -30.152  1.00  0.00           C
ATOM    148  NH1 ARG A   8      -1.754  -7.437 -30.878  1.00  0.00           N
ATOM    149  NH2 ARG A   8      -1.829  -8.882 -29.090  1.00  0.00           N
ATOM    150  QB  ARG A   8      -0.051 -10.100 -33.430  1.00  0.00           Q
ATOM    151  QD  ARG A   8       0.786  -7.841 -31.855  1.00  0.00           Q
ATOM    152  QG  ARG A   8       2.046  -9.734 -32.259  1.00  0.00           Q
ATOM    153  QH1 ARG A   8      -1.964  -7.077 -31.151  1.00  0.00           Q
ATOM    154  QH2 ARG A   8      -2.066  -9.067 -28.690  1.00  0.00           Q
ATOM    155  H   ARG A   8      -1.028 -12.192 -34.404  1.00  0.00           H
ATOM    156  HA  ARG A   8       1.639 -12.158 -33.156  1.00  0.00           H
ATOM    157 1HB  ARG A   8      -0.554 -10.161 -32.704  1.00  0.00           H
ATOM    158 2HB  ARG A   8       0.453 -10.040 -34.157  1.00  0.00           H
ATOM    159 1HG  ARG A   8       2.227  -9.231 -32.953  1.00  0.00           H
ATOM    160 2HG  ARG A   8       1.865 -10.237 -31.564  1.00  0.00           H
ATOM    161 1HD  ARG A   8       0.079  -7.986 -32.363  1.00  0.00           H
ATOM    162 2HD  ARG A   8       1.493  -7.697 -31.346  1.00  0.00           H
ATOM    163  HE  ARG A   8       0.393  -9.583 -29.930  1.00  0.00           H
ATOM    164 1HH1 ARG A   8      -1.277  -7.068 -31.670  1.00  0.00           H
ATOM    165 2HH1 ARG A   8      -2.653  -7.087 -30.631  1.00  0.00           H
ATOM    166 1HH2 ARG A   8      -1.402  -9.602 -28.538  1.00  0.00           H
ATOM    167 2HH2 ARG A   8      -2.729  -8.532 -28.840  1.00  0.00           H
ATOM    168  N   SER A   9      -1.072 -12.862 -31.637  1.00  0.00           N
ATOM    169  CA  SER A   9      -1.715 -12.994 -30.360  1.00  0.00           C
ATOM    170  C   SER A   9      -1.333 -14.175 -29.506  1.00  0.00           C
ATOM    171  O   SER A   9      -2.142 -15.082 -29.277  1.00  0.00           O
ATOM    172  CB  SER A   9      -3.225 -12.886 -30.528  1.00  0.00           C
ATOM    173  OG  SER A   9      -3.591 -12.889 -31.894  1.00  0.00           O
ATOM    174  QB  SER A   9      -3.627 -12.828 -30.057  1.00  0.00           Q
ATOM    175  H   SER A   9      -1.529 -13.146 -32.458  1.00  0.00           H
ATOM    176  HA  SER A   9      -1.406 -12.122 -29.803  1.00  0.00           H
ATOM    177 1HB  SER A   9      -3.545 -11.944 -30.083  1.00  0.00           H
ATOM    178 2HB  SER A   9      -3.710 -13.710 -30.031  1.00  0.00           H
ATOM    179  HG  SER A   9      -4.401 -12.384 -32.004  1.00  0.00           H
ATOM    180  N   ARG A  10      -0.148 -14.086 -28.908  1.00  0.00           N
ATOM    181  CA  ARG A  10       0.250 -15.083 -27.946  1.00  0.00           C
ATOM    182  C   ARG A  10      -0.309 -14.586 -26.592  1.00  0.00           C
ATOM    183  O   ARG A  10       0.417 -14.262 -25.646  1.00  0.00           O
ATOM    184  CB  ARG A  10       1.784 -15.392 -27.959  1.00  0.00           C
ATOM    185  CG  ARG A  10       2.766 -14.374 -28.599  1.00  0.00           C
ATOM    186  CD  ARG A  10       3.934 -15.150 -29.260  1.00  0.00           C
ATOM    187  NE  ARG A  10       4.373 -14.660 -30.589  1.00  0.00           N
ATOM    188  CZ  ARG A  10       5.485 -13.936 -30.778  1.00  0.00           C
ATOM    189  NH1 ARG A  10       6.203 -13.558 -29.739  1.00  0.00           N
ATOM    190  NH2 ARG A  10       5.885 -13.582 -32.001  1.00  0.00           N
ATOM    191  QB  ARG A  10       2.007 -15.940 -27.729  1.00  0.00           Q
ATOM    192  QD  ARG A  10       4.203 -15.643 -28.979  1.00  0.00           Q
ATOM    193  QG  ARG A  10       2.716 -13.756 -28.572  1.00  0.00           Q
ATOM    194  QH1 ARG A  10       6.478 -13.419 -29.347  1.00  0.00           Q
ATOM    195  QH2 ARG A  10       6.045 -13.453 -32.459  1.00  0.00           Q
ATOM    196  H   ARG A  10       0.400 -13.296 -29.049  1.00  0.00           H
ATOM    197  HA  ARG A  10      -0.282 -15.989 -28.201  1.00  0.00           H
ATOM    198 1HB  ARG A  10       1.909 -16.317 -28.505  1.00  0.00           H
ATOM    199 2HB  ARG A  10       2.106 -15.562 -26.953  1.00  0.00           H
ATOM    200 1HG  ARG A  10       3.174 -13.745 -27.815  1.00  0.00           H
ATOM    201 2HG  ARG A  10       2.259 -13.767 -29.329  1.00  0.00           H
ATOM    202 1HD  ARG A  10       3.625 -16.178 -29.361  1.00  0.00           H
ATOM    203 2HD  ARG A  10       4.781 -15.108 -28.595  1.00  0.00           H
ATOM    204  HE  ARG A  10       3.850 -14.937 -31.373  1.00  0.00           H
ATOM    205 1HH1 ARG A  10       5.916 -13.809 -28.818  1.00  0.00           H
ATOM    206 2HH1 ARG A  10       7.039 -13.030 -29.878  1.00  0.00           H
ATOM    207 1HH2 ARG A  10       5.359 -13.853 -32.805  1.00  0.00           H
ATOM    208 2HH2 ARG A  10       6.731 -13.052 -32.113  1.00  0.00           H
ATOM    209  N   GLY A  11      -1.663 -14.504 -26.595  1.00  0.00           N
ATOM    210  CA  GLY A  11      -2.503 -14.018 -25.480  1.00  0.00           C
ATOM    211  C   GLY A  11      -3.471 -12.953 -26.023  1.00  0.00           C
ATOM    212  O   GLY A  11      -3.011 -11.922 -26.535  1.00  0.00           O
ATOM    213  QA  GLY A  11      -2.486 -14.227 -24.894  1.00  0.00           Q
ATOM    214  H   GLY A  11      -2.123 -14.766 -27.411  1.00  0.00           H
ATOM    215 1HA  GLY A  11      -1.890 -13.607 -24.703  1.00  0.00           H
ATOM    216 2HA  GLY A  11      -3.081 -14.848 -25.085  1.00  0.00           H
ATOM    217  N   THR A  12      -4.796 -13.205 -25.984  1.00  0.00           N
ATOM    218  CA  THR A  12      -5.799 -12.261 -26.560  1.00  0.00           C
ATOM    219  C   THR A  12      -7.139 -12.268 -25.801  1.00  0.00           C
ATOM    220  O   THR A  12      -8.152 -12.742 -26.358  1.00  0.00           O
ATOM    221  CB  THR A  12      -6.063 -12.669 -28.016  1.00  0.00           C
ATOM    222  CG2 THR A  12      -6.561 -14.115 -28.162  1.00  0.00           C
ATOM    223  OG1 THR A  12      -7.037 -11.839 -28.587  1.00  0.00           O
ATOM    224  QG2 THR A  12      -6.681 -14.460 -28.202  1.00  0.00           Q
ATOM    225  H   THR A  12      -5.103 -14.059 -25.599  1.00  0.00           H
ATOM    226  HA  THR A  12      -5.378 -11.261 -26.553  1.00  0.00           H
ATOM    227  HB  THR A  12      -5.146 -12.586 -28.576  1.00  0.00           H
ATOM    228 1HG  THR A  12      -7.828 -11.869 -28.031  1.00  0.00           H
ATOM    229 1HG2 THR A  12      -7.483 -14.244 -27.619  1.00  0.00           H
ATOM    230 2HG2 THR A  12      -5.823 -14.809 -27.780  1.00  0.00           H
ATOM    231 3HG2 THR A  12      -6.739 -14.327 -29.207  1.00  0.00           H
ATOM    232  N   ARG A  13      -7.201 -11.775 -24.551  1.00  0.00           N
ATOM    233  CA  ARG A  13      -8.490 -11.849 -23.817  1.00  0.00           C
ATOM    234  C   ARG A  13      -8.908 -10.793 -22.765  1.00  0.00           C
ATOM    235  O   ARG A  13     -10.017 -10.285 -22.789  1.00  0.00           O
ATOM    236  CB  ARG A  13      -8.464 -13.176 -23.079  1.00  0.00           C
ATOM    237  CG  ARG A  13      -9.785 -13.631 -22.442  1.00  0.00           C
ATOM    238  CD  ARG A  13      -9.751 -13.311 -20.938  1.00  0.00           C
ATOM    239  NE  ARG A  13     -10.898 -13.773 -20.124  1.00  0.00           N
ATOM    240  CZ  ARG A  13     -11.307 -15.042 -19.999  1.00  0.00           C
ATOM    241  NH1 ARG A  13     -10.754 -16.003 -20.713  1.00  0.00           N
ATOM    242  NH2 ARG A  13     -12.317 -15.350 -19.182  1.00  0.00           N
ATOM    243  QB  ARG A  13      -7.927 -13.514 -23.016  1.00  0.00           Q
ATOM    244  QD  ARG A  13      -9.272 -12.995 -20.688  1.00  0.00           Q
ATOM    245  QG  ARG A  13     -10.242 -13.909 -22.742  1.00  0.00           Q
ATOM    246  QH1 ARG A  13     -10.541 -16.370 -20.971  1.00  0.00           Q
ATOM    247  QH2 ARG A  13     -12.680 -15.470 -18.857  1.00  0.00           Q
ATOM    248  H   ARG A  13      -6.407 -11.412 -24.131  1.00  0.00           H
ATOM    249  HA  ARG A  13      -9.290 -11.907 -24.551  1.00  0.00           H
ATOM    250 1HB  ARG A  13      -7.735 -13.080 -22.280  1.00  0.00           H
ATOM    251 2HB  ARG A  13      -8.120 -13.949 -23.753  1.00  0.00           H
ATOM    252 1HG  ARG A  13      -9.877 -14.697 -22.569  1.00  0.00           H
ATOM    253 2HG  ARG A  13     -10.607 -13.122 -22.917  1.00  0.00           H
ATOM    254 1HD  ARG A  13      -9.685 -12.235 -20.853  1.00  0.00           H
ATOM    255 2HD  ARG A  13      -8.858 -13.755 -20.523  1.00  0.00           H
ATOM    256  HE  ARG A  13     -11.362 -13.090 -19.583  1.00  0.00           H
ATOM    257 1HH1 ARG A  13     -10.026 -15.790 -21.354  1.00  0.00           H
ATOM    258 2HH1 ARG A  13     -11.055 -16.951 -20.587  1.00  0.00           H
ATOM    259 1HH2 ARG A  13     -12.772 -14.634 -18.651  1.00  0.00           H
ATOM    260 2HH2 ARG A  13     -12.589 -16.306 -19.062  1.00  0.00           H
ATOM    261  N   TYR A  14      -8.121 -10.661 -21.702  1.00  0.00           N
ATOM    262  CA  TYR A  14      -8.568  -9.895 -20.530  1.00  0.00           C
ATOM    263  C   TYR A  14      -8.389  -8.371 -20.507  1.00  0.00           C
ATOM    264  O   TYR A  14      -8.323  -7.684 -21.511  1.00  0.00           O
ATOM    265  CB  TYR A  14      -7.788 -10.350 -19.321  1.00  0.00           C
ATOM    266  CG  TYR A  14      -8.390 -11.435 -18.502  1.00  0.00           C
ATOM    267  CD1 TYR A  14      -9.764 -11.606 -18.381  1.00  0.00           C
ATOM    268  CD2 TYR A  14      -7.563 -12.242 -17.742  1.00  0.00           C
ATOM    269  CE1 TYR A  14     -10.292 -12.551 -17.516  1.00  0.00           C
ATOM    270  CE2 TYR A  14      -8.081 -13.201 -16.900  1.00  0.00           C
ATOM    271  CZ  TYR A  14      -9.445 -13.343 -16.779  1.00  0.00           C
ATOM    272  OH  TYR A  14      -9.948 -14.261 -15.892  1.00  0.00           O
ATOM    273  QB  TYR A  14      -7.230 -10.087 -19.144  1.00  0.00           Q
ATOM    274  QD  TYR A  14      -8.465 -11.567 -18.402  1.00  0.00           Q
ATOM    275  QE  TYR A  14      -9.390 -13.253 -16.879  1.00  0.00           Q
ATOM    276  QR  TYR A  14      -8.927 -12.411 -17.640  1.00  0.00           Q
ATOM    277  H   TYR A  14      -7.294 -11.211 -21.628  1.00  0.00           H
ATOM    278  HA  TYR A  14      -9.617 -10.165 -20.366  1.00  0.00           H
ATOM    279 1HB  TYR A  14      -7.657  -9.524 -18.668  1.00  0.00           H
ATOM    280 2HB  TYR A  14      -6.802 -10.652 -19.621  1.00  0.00           H
ATOM    281 1HD  TYR A  14     -10.429 -10.994 -18.972  1.00  0.00           H
ATOM    282 2HD  TYR A  14      -6.500 -12.140 -17.831  1.00  0.00           H
ATOM    283 1HE  TYR A  14     -11.365 -12.675 -17.442  1.00  0.00           H
ATOM    284 2HE  TYR A  14      -7.414 -13.832 -16.315  1.00  0.00           H
ATOM    285  HH  TYR A  14      -9.409 -14.239 -15.095  1.00  0.00           H
ATOM    286  N   LEU A  15      -8.326  -7.904 -19.252  1.00  0.00           N
ATOM    287  CA  LEU A  15      -8.142  -6.551 -18.884  1.00  0.00           C
ATOM    288  C   LEU A  15      -7.918  -6.546 -17.353  1.00  0.00           C
ATOM    289  O   LEU A  15      -8.838  -6.564 -16.592  1.00  0.00           O
ATOM    290  CB  LEU A  15      -9.345  -5.620 -19.347  1.00  0.00           C
ATOM    291  CG  LEU A  15      -8.986  -4.370 -20.402  1.00  0.00           C
ATOM    292  CD1 LEU A  15      -7.540  -4.583 -20.743  1.00  0.00           C
ATOM    293  CD2 LEU A  15      -9.927  -4.310 -21.531  1.00  0.00           C
ATOM    294  QB  LEU A  15      -9.906  -5.710 -19.119  1.00  0.00           Q
ATOM    295  QD1 LEU A  15      -7.187  -4.633 -20.831  1.00  0.00           Q
ATOM    296  QD2 LEU A  15     -10.030  -4.363 -21.528  1.00  0.00           Q
ATOM    297  QQD LEU A  15      -8.609  -4.498 -21.180  1.00  0.00           Q
ATOM    298  H   LEU A  15      -8.423  -8.546 -18.513  1.00  0.00           H
ATOM    299  HA  LEU A  15      -7.227  -6.249 -19.352  1.00  0.00           H
ATOM    300 1HB  LEU A  15      -9.771  -5.162 -18.391  1.00  0.00           H
ATOM    301 2HB  LEU A  15     -10.041  -6.259 -19.846  1.00  0.00           H
ATOM    302  HG  LEU A  15      -9.111  -3.431 -19.791  1.00  0.00           H
ATOM    303 1HD1 LEU A  15      -7.499  -5.292 -21.541  1.00  0.00           H
ATOM    304 2HD1 LEU A  15      -6.974  -4.959 -19.901  1.00  0.00           H
ATOM    305 3HD1 LEU A  15      -7.085  -3.650 -21.051  1.00  0.00           H
ATOM    306 1HD2 LEU A  15      -9.757  -3.904 -22.415  1.00  0.00           H
ATOM    307 2HD2 LEU A  15     -10.536  -3.766 -20.726  1.00  0.00           H
ATOM    308 3HD2 LEU A  15      -9.799  -5.419 -21.445  1.00  0.00           H
ATOM    309  N   ALA A  16      -6.642  -6.555 -16.938  1.00  0.00           N
ATOM    310  CA  ALA A  16      -6.256  -6.588 -15.505  1.00  0.00           C
ATOM    311  C   ALA A  16      -7.378  -6.045 -14.656  1.00  0.00           C
ATOM    312  O   ALA A  16      -8.295  -6.742 -14.285  1.00  0.00           O
ATOM    313  CB  ALA A  16      -4.971  -5.829 -15.264  1.00  0.00           C
ATOM    314  QB  ALA A  16      -4.665  -5.650 -15.205  1.00  0.00           Q
ATOM    315  H   ALA A  16      -5.936  -6.574 -17.615  1.00  0.00           H
ATOM    316  HA  ALA A  16      -6.104  -7.615 -15.237  1.00  0.00           H
ATOM    317 1HB  ALA A  16      -4.811  -5.736 -14.201  1.00  0.00           H
ATOM    318 2HB  ALA A  16      -5.038  -4.848 -15.708  1.00  0.00           H
ATOM    319 3HB  ALA A  16      -4.146  -6.368 -15.708  1.00  0.00           H
ATOM    320  N   GLN A  17      -7.343  -4.773 -14.412  1.00  0.00           N
ATOM    321  CA  GLN A  17      -8.404  -4.131 -13.691  1.00  0.00           C
ATOM    322  C   GLN A  17      -8.259  -2.648 -14.090  1.00  0.00           C
ATOM    323  O   GLN A  17      -7.616  -1.825 -13.432  1.00  0.00           O
ATOM    324  CB  GLN A  17      -8.377  -4.508 -12.169  1.00  0.00           C
ATOM    325  CG  GLN A  17      -7.606  -5.822 -11.795  1.00  0.00           C
ATOM    326  CD  GLN A  17      -8.475  -6.861 -11.057  1.00  0.00           C
ATOM    327  NE2 GLN A  17      -8.250  -8.144 -11.322  1.00  0.00           N
ATOM    328  OE1 GLN A  17      -9.349  -6.487 -10.264  1.00  0.00           O
ATOM    329  QB  GLN A  17      -8.671  -4.169 -11.715  1.00  0.00           Q
ATOM    330  QE2 GLN A  17      -8.182  -8.589 -11.428  1.00  0.00           Q
ATOM    331  QG  GLN A  17      -6.992  -5.926 -11.907  1.00  0.00           Q
ATOM    332  H   GLN A  17      -6.597  -4.208 -14.782  1.00  0.00           H
ATOM    333  HA  GLN A  17      -9.316  -4.512 -14.137  1.00  0.00           H
ATOM    334 1HB  GLN A  17      -9.401  -4.645 -11.852  1.00  0.00           H
ATOM    335 2HB  GLN A  17      -7.941  -3.693 -11.579  1.00  0.00           H
ATOM    336 1HG  GLN A  17      -6.784  -5.579 -11.142  1.00  0.00           H
ATOM    337 2HG  GLN A  17      -7.202  -6.272 -12.672  1.00  0.00           H
ATOM    338 1HE2 GLN A  17      -7.551  -8.363 -11.976  1.00  0.00           H
ATOM    339 2HE2 GLN A  17      -8.811  -8.814 -10.880  1.00  0.00           H
ATOM    340  N   PRO A  18      -8.766  -2.344 -15.306  1.00  0.00           N
ATOM    341  CA  PRO A  18      -8.604  -1.049 -15.974  1.00  0.00           C
ATOM    342  C   PRO A  18      -9.394   0.128 -15.435  1.00  0.00           C
ATOM    343  O   PRO A  18      -8.828   1.204 -15.250  1.00  0.00           O
ATOM    344  CB  PRO A  18      -8.874  -1.336 -17.459  1.00  0.00           C
ATOM    345  CG  PRO A  18      -9.026  -2.801 -17.543  1.00  0.00           C
ATOM    346  CD  PRO A  18      -9.456  -3.286 -16.199  1.00  0.00           C
ATOM    347  QB  PRO A  18      -8.892  -0.923 -17.925  1.00  0.00           Q
ATOM    348  QD  PRO A  18      -9.834  -3.769 -16.077  1.00  0.00           Q
ATOM    349  QG  PRO A  18      -8.933  -3.144 -18.043  1.00  0.00           Q
ATOM    350  HA  PRO A  18      -7.570  -0.781 -15.884  1.00  0.00           H
ATOM    351 1HB  PRO A  18      -8.021  -1.011 -18.045  1.00  0.00           H
ATOM    352 2HB  PRO A  18      -9.763  -0.834 -17.806  1.00  0.00           H
ATOM    353 1HG  PRO A  18      -8.078  -3.244 -17.827  1.00  0.00           H
ATOM    354 2HG  PRO A  18      -9.787  -3.044 -18.260  1.00  0.00           H
ATOM    355 1HD  PRO A  18      -9.132  -4.297 -16.026  1.00  0.00           H
ATOM    356 2HD  PRO A  18     -10.537  -3.240 -16.128  1.00  0.00           H
ATOM    357  N   SER A  19     -10.641  -0.069 -15.087  1.00  0.00           N
ATOM    358  CA  SER A  19     -11.384   1.008 -14.476  1.00  0.00           C
ATOM    359  C   SER A  19     -11.128   1.064 -12.968  1.00  0.00           C
ATOM    360  O   SER A  19     -10.567   2.051 -12.489  1.00  0.00           O
ATOM    361  CB  SER A  19     -12.863   0.879 -14.808  1.00  0.00           C
ATOM    362  OG  SER A  19     -13.653   0.652 -13.660  1.00  0.00           O
ATOM    363  QB  SER A  19     -13.108   0.932 -15.383  1.00  0.00           Q
ATOM    364  H   SER A  19     -11.056  -0.947 -15.175  1.00  0.00           H
ATOM    365  HA  SER A  19     -11.001   1.932 -14.902  1.00  0.00           H
ATOM    366 1HB  SER A  19     -13.007   0.055 -15.495  1.00  0.00           H
ATOM    367 2HB  SER A  19     -13.209   1.810 -15.271  1.00  0.00           H
ATOM    368  HG  SER A  19     -13.861  -0.273 -13.607  1.00  0.00           H
ATOM    369  N   GLY A  20     -11.436   0.011 -12.216  1.00  0.00           N
ATOM    370  CA  GLY A  20     -11.113   0.060 -10.803  1.00  0.00           C
ATOM    371  C   GLY A  20     -12.048  -0.710  -9.906  1.00  0.00           C
ATOM    372  O   GLY A  20     -12.625  -1.712 -10.290  1.00  0.00           O
ATOM    373  QA  GLY A  20     -10.601   0.387 -10.580  1.00  0.00           Q
ATOM    374  H   GLY A  20     -11.797  -0.815 -12.624  1.00  0.00           H
ATOM    375 1HA  GLY A  20     -11.116   1.102 -10.516  1.00  0.00           H
ATOM    376 2HA  GLY A  20     -10.087  -0.328 -10.643  1.00  0.00           H
ATOM    377  N   ASN A  21     -12.155  -0.232  -8.676  1.00  0.00           N
ATOM    378  CA  ASN A  21     -12.969  -0.851  -7.652  1.00  0.00           C
ATOM    379  C   ASN A  21     -14.462  -0.619  -7.891  1.00  0.00           C
ATOM    380  O   ASN A  21     -14.969  -0.918  -8.968  1.00  0.00           O
ATOM    381  CB  ASN A  21     -12.458  -0.349  -6.300  1.00  0.00           C
ATOM    382  CG  ASN A  21     -12.734   1.113  -5.971  1.00  0.00           C
ATOM    383  ND2 ASN A  21     -12.385   2.039  -6.884  1.00  0.00           N
ATOM    384  OD1 ASN A  21     -13.276   1.433  -4.912  1.00  0.00           O
ATOM    385  QB  ASN A  21     -12.152  -0.717  -5.920  1.00  0.00           Q
ATOM    386  QD2 ASN A  21     -12.262   2.368  -7.197  1.00  0.00           Q
ATOM    387  H   ASN A  21     -11.636   0.559  -8.436  1.00  0.00           H
ATOM    388  HA  ASN A  21     -12.781  -1.914  -7.718  1.00  0.00           H
ATOM    389 1HB  ASN A  21     -11.380  -0.479  -6.320  1.00  0.00           H
ATOM    390 2HB  ASN A  21     -12.923  -0.954  -5.520  1.00  0.00           H
ATOM    391 1HD2 ASN A  21     -11.985   1.755  -7.730  1.00  0.00           H
ATOM    392 2HD2 ASN A  21     -12.541   2.981  -6.664  1.00  0.00           H
ATOM    393  N   THR A  22     -15.165  -0.101  -6.921  1.00  0.00           N
ATOM    394  CA  THR A  22     -16.565   0.162  -7.098  1.00  0.00           C
ATOM    395  C   THR A  22     -16.869   1.472  -6.388  1.00  0.00           C
ATOM    396  O   THR A  22     -17.557   1.527  -5.380  1.00  0.00           O
ATOM    397  CB  THR A  22     -17.450  -0.992  -6.639  1.00  0.00           C
ATOM    398  CG2 THR A  22     -18.554  -1.290  -7.627  1.00  0.00           C
ATOM    399  OG1 THR A  22     -16.684  -2.178  -6.478  1.00  0.00           O
ATOM    400  QG2 THR A  22     -18.814  -1.357  -7.867  1.00  0.00           Q
ATOM    401  H   THR A  22     -14.731   0.127  -6.067  1.00  0.00           H
ATOM    402  HA  THR A  22     -16.699   0.313  -8.168  1.00  0.00           H
ATOM    403  HB  THR A  22     -17.904  -0.743  -5.683  1.00  0.00           H
ATOM    404 1HG  THR A  22     -16.983  -2.653  -5.696  1.00  0.00           H
ATOM    405 1HG2 THR A  22     -18.113  -1.528  -8.584  1.00  0.00           H
ATOM    406 2HG2 THR A  22     -19.186  -0.420  -7.734  1.00  0.00           H
ATOM    407 3HG2 THR A  22     -19.140  -2.124  -7.282  1.00  0.00           H
ATOM    408  N   SER A  23     -16.301   2.533  -6.961  1.00  0.00           N
ATOM    409  CA  SER A  23     -16.425   3.884  -6.462  1.00  0.00           C
ATOM    410  C   SER A  23     -17.837   4.281  -6.023  1.00  0.00           C
ATOM    411  O   SER A  23     -17.990   5.097  -5.107  1.00  0.00           O
ATOM    412  CB  SER A  23     -15.941   4.835  -7.557  1.00  0.00           C
ATOM    413  OG  SER A  23     -16.920   4.969  -8.565  1.00  0.00           O
ATOM    414  QB  SER A  23     -15.383   5.100  -7.552  1.00  0.00           Q
ATOM    415  H   SER A  23     -15.759   2.387  -7.773  1.00  0.00           H
ATOM    416  HA  SER A  23     -15.767   3.980  -5.621  1.00  0.00           H
ATOM    417 1HB  SER A  23     -15.045   4.402  -7.986  1.00  0.00           H
ATOM    418 2HB  SER A  23     -15.722   5.798  -7.119  1.00  0.00           H
ATOM    419  HG  SER A  23     -17.208   4.083  -8.833  1.00  0.00           H
ATOM    420  N   SER A  24     -18.839   3.710  -6.672  1.00  0.00           N
ATOM    421  CA  SER A  24     -20.225   3.981  -6.359  1.00  0.00           C
ATOM    422  C   SER A  24     -20.537   5.462  -6.313  1.00  0.00           C
ATOM    423  O   SER A  24     -19.945   6.286  -7.014  1.00  0.00           O
ATOM    424  CB  SER A  24     -20.618   3.401  -5.004  1.00  0.00           C
ATOM    425  OG  SER A  24     -22.019   3.169  -4.952  1.00  0.00           O
ATOM    426  QB  SER A  24     -20.231   3.296  -4.527  1.00  0.00           Q
ATOM    427  H   SER A  24     -18.636   3.099  -7.377  1.00  0.00           H
ATOM    428  HA  SER A  24     -20.835   3.509  -7.133  1.00  0.00           H
ATOM    429 1HB  SER A  24     -20.358   4.125  -4.224  1.00  0.00           H
ATOM    430 2HB  SER A  24     -20.104   2.466  -4.830  1.00  0.00           H
ATOM    431  HG  SER A  24     -22.327   3.191  -4.052  1.00  0.00           H
ATOM    432  N   SER A  25     -21.528   5.743  -5.493  1.00  0.00           N
ATOM    433  CA  SER A  25     -22.061   7.050  -5.276  1.00  0.00           C
ATOM    434  C   SER A  25     -23.309   6.823  -4.492  1.00  0.00           C
ATOM    435  O   SER A  25     -24.416   6.844  -5.048  1.00  0.00           O
ATOM    436  CB  SER A  25     -22.370   7.709  -6.616  1.00  0.00           C
ATOM    437  OG  SER A  25     -23.249   6.894  -7.371  1.00  0.00           O
ATOM    438  QB  SER A  25     -22.136   8.249  -6.801  1.00  0.00           Q
ATOM    439  H   SER A  25     -21.962   5.002  -5.027  1.00  0.00           H
ATOM    440  HA  SER A  25     -21.359   7.625  -4.715  1.00  0.00           H
ATOM    441 1HB  SER A  25     -21.450   7.828  -7.162  1.00  0.00           H
ATOM    442 2HB  SER A  25     -22.821   8.671  -6.441  1.00  0.00           H
ATOM    443  HG  SER A  25     -23.141   5.971  -7.095  1.00  0.00           H
ATOM    444  N   ALA A  26     -23.128   6.471  -3.228  1.00  0.00           N
ATOM    445  CA  ALA A  26     -24.264   6.089  -2.431  1.00  0.00           C
ATOM    446  C   ALA A  26     -23.924   5.831  -0.977  1.00  0.00           C
ATOM    447  O   ALA A  26     -24.737   6.115  -0.096  1.00  0.00           O
ATOM    448  CB  ALA A  26     -24.787   4.794  -3.001  1.00  0.00           C
ATOM    449  QB  ALA A  26     -24.899   4.483  -3.132  1.00  0.00           Q
ATOM    450  H   ALA A  26     -22.228   6.387  -2.873  1.00  0.00           H
ATOM    451  HA  ALA A  26     -25.041   6.841  -2.508  1.00  0.00           H
ATOM    452 1HB  ALA A  26     -25.656   4.476  -2.452  1.00  0.00           H
ATOM    453 2HB  ALA A  26     -24.007   4.049  -2.909  1.00  0.00           H
ATOM    454 3HB  ALA A  26     -25.034   4.925  -4.033  1.00  0.00           H
ATOM    455  N   LEU A  27     -22.765   5.237  -0.684  1.00  0.00           N
ATOM    456  CA  LEU A  27     -22.499   4.931   0.721  1.00  0.00           C
ATOM    457  C   LEU A  27     -21.893   6.081   1.482  1.00  0.00           C
ATOM    458  O   LEU A  27     -21.785   7.199   0.981  1.00  0.00           O
ATOM    459  CB  LEU A  27     -21.738   3.599   0.969  1.00  0.00           C
ATOM    460  CG  LEU A  27     -21.527   2.655  -0.247  1.00  0.00           C
ATOM    461  CD1 LEU A  27     -20.170   1.979  -0.198  1.00  0.00           C
ATOM    462  CD2 LEU A  27     -22.582   1.581  -0.277  1.00  0.00           C
ATOM    463  QB  LEU A  27     -21.556   3.436   1.557  1.00  0.00           Q
ATOM    464  QD1 LEU A  27     -19.858   1.812  -0.186  1.00  0.00           Q
ATOM    465  QD2 LEU A  27     -22.828   1.328  -0.283  1.00  0.00           Q
ATOM    466  QQD LEU A  27     -21.343   1.570  -0.234  1.00  0.00           Q
ATOM    467  H   LEU A  27     -22.132   4.971  -1.398  1.00  0.00           H
ATOM    468  HA  LEU A  27     -23.486   4.799   1.136  1.00  0.00           H
ATOM    469 1HB  LEU A  27     -22.326   3.050   1.692  1.00  0.00           H
ATOM    470 2HB  LEU A  27     -20.786   3.823   1.422  1.00  0.00           H
ATOM    471  HG  LEU A  27     -21.591   3.236  -1.160  1.00  0.00           H
ATOM    472 1HD1 LEU A  27     -19.945   1.689   0.821  1.00  0.00           H
ATOM    473 2HD1 LEU A  27     -19.410   2.647  -0.564  1.00  0.00           H
ATOM    474 3HD1 LEU A  27     -20.217   1.099  -0.815  1.00  0.00           H
ATOM    475 1HD2 LEU A  27     -22.073   0.616  -0.369  1.00  0.00           H
ATOM    476 2HD2 LEU A  27     -23.237   1.769  -1.148  1.00  0.00           H
ATOM    477 3HD2 LEU A  27     -23.172   1.598   0.667  1.00  0.00           H
ATOM    478  N   MET A  28     -21.600   5.819   2.742  1.00  0.00           N
ATOM    479  CA  MET A  28     -21.128   6.870   3.630  1.00  0.00           C
ATOM    480  C   MET A  28     -19.699   7.369   3.337  1.00  0.00           C
ATOM    481  O   MET A  28     -18.833   6.605   2.900  1.00  0.00           O
ATOM    482  CB  MET A  28     -21.379   6.476   5.113  1.00  0.00           C
ATOM    483  CG  MET A  28     -21.126   5.015   5.506  1.00  0.00           C
ATOM    484  SD  MET A  28     -22.475   3.903   5.044  1.00  0.00           S
ATOM    485  CE  MET A  28     -23.823   4.639   5.962  1.00  0.00           C
ATOM    486  QB  MET A  28     -21.593   6.894   5.537  1.00  0.00           Q
ATOM    487  QE  MET A  28     -24.096   4.789   6.148  1.00  0.00           Q
ATOM    488  QG  MET A  28     -20.614   4.821   5.814  1.00  0.00           Q
ATOM    489  H   MET A  28     -21.777   4.924   3.099  1.00  0.00           H
ATOM    490  HA  MET A  28     -21.782   7.707   3.427  1.00  0.00           H
ATOM    491 1HB  MET A  28     -22.423   6.693   5.326  1.00  0.00           H
ATOM    492 2HB  MET A  28     -20.765   7.095   5.748  1.00  0.00           H
ATOM    493 1HG  MET A  28     -21.010   4.974   6.586  1.00  0.00           H
ATOM    494 2HG  MET A  28     -20.218   4.668   5.043  1.00  0.00           H
ATOM    495 1HE  MET A  28     -23.718   5.710   5.955  1.00  0.00           H
ATOM    496 2HE  MET A  28     -23.806   4.284   6.985  1.00  0.00           H
ATOM    497 3HE  MET A  28     -24.762   4.371   5.505  1.00  0.00           H
ATOM    498  N   GLN A  29     -19.496   8.700   3.542  1.00  0.00           N
ATOM    499  CA  GLN A  29     -18.198   9.392   3.264  1.00  0.00           C
ATOM    500  C   GLN A  29     -17.113   9.057   4.266  1.00  0.00           C
ATOM    501  O   GLN A  29     -15.962   9.421   4.043  1.00  0.00           O
ATOM    502  CB  GLN A  29     -18.291  10.945   3.359  1.00  0.00           C
ATOM    503  CG  GLN A  29     -18.293  11.739   2.045  1.00  0.00           C
ATOM    504  CD  GLN A  29     -18.486  13.243   2.255  1.00  0.00           C
ATOM    505  NE2 GLN A  29     -17.393  14.014   2.306  1.00  0.00           N
ATOM    506  OE1 GLN A  29     -19.619  13.708   2.407  1.00  0.00           O
ATOM    507  QB  GLN A  29     -18.291  11.238   3.923  1.00  0.00           Q
ATOM    508  QE2 GLN A  29     -17.015  14.285   2.332  1.00  0.00           Q
ATOM    509  QG  GLN A  29     -18.224  11.474   1.499  1.00  0.00           Q
ATOM    510  H   GLN A  29     -20.248   9.235   3.859  1.00  0.00           H
ATOM    511  HA  GLN A  29     -17.876   9.121   2.281  1.00  0.00           H
ATOM    512 1HB  GLN A  29     -17.411  11.271   3.923  1.00  0.00           H
ATOM    513 2HB  GLN A  29     -19.172  11.205   3.923  1.00  0.00           H
ATOM    514 1HG  GLN A  29     -19.099  11.374   1.441  1.00  0.00           H
ATOM    515 2HG  GLN A  29     -17.349  11.575   1.558  1.00  0.00           H
ATOM    516 1HE2 GLN A  29     -16.515  13.590   2.207  1.00  0.00           H
ATOM    517 2HE2 GLN A  29     -17.517  14.980   2.457  1.00  0.00           H
ATOM    518  N   GLY A  30     -17.445   8.475   5.398  1.00  0.00           N
ATOM    519  CA  GLY A  30     -16.399   8.267   6.377  1.00  0.00           C
ATOM    520  C   GLY A  30     -15.486   7.116   6.031  1.00  0.00           C
ATOM    521  O   GLY A  30     -15.755   6.382   5.084  1.00  0.00           O
ATOM    522  QA  GLY A  30     -16.327   8.635   6.879  1.00  0.00           Q
ATOM    523  H   GLY A  30     -18.385   8.248   5.594  1.00  0.00           H
ATOM    524 1HA  GLY A  30     -16.842   8.096   7.345  1.00  0.00           H
ATOM    525 2HA  GLY A  30     -15.810   9.172   6.414  1.00  0.00           H
ATOM    526  N   GLN A  31     -14.397   6.934   6.794  1.00  0.00           N
ATOM    527  CA  GLN A  31     -13.497   5.819   6.501  1.00  0.00           C
ATOM    528  C   GLN A  31     -13.651   4.692   7.562  1.00  0.00           C
ATOM    529  O   GLN A  31     -14.773   4.512   8.043  1.00  0.00           O
ATOM    530  CB  GLN A  31     -12.034   6.266   6.163  1.00  0.00           C
ATOM    531  CG  GLN A  31     -11.498   7.526   6.857  1.00  0.00           C
ATOM    532  CD  GLN A  31     -10.065   7.924   6.446  1.00  0.00           C
ATOM    533  NE2 GLN A  31      -9.570   7.449   5.291  1.00  0.00           N
ATOM    534  OE1 GLN A  31      -9.394   8.661   7.171  1.00  0.00           O
ATOM    535  QB  GLN A  31     -11.686   5.953   5.737  1.00  0.00           Q
ATOM    536  QE2 GLN A  31      -9.388   7.286   4.893  1.00  0.00           Q
ATOM    537  QG  GLN A  31     -11.827   7.852   7.268  1.00  0.00           Q
ATOM    538  H   GLN A  31     -14.217   7.538   7.551  1.00  0.00           H
ATOM    539  HA  GLN A  31     -13.904   5.388   5.592  1.00  0.00           H
ATOM    540 1HB  GLN A  31     -12.008   6.461   5.094  1.00  0.00           H
ATOM    541 2HB  GLN A  31     -11.364   5.445   6.381  1.00  0.00           H
ATOM    542 1HG  GLN A  31     -11.505   7.351   7.924  1.00  0.00           H
ATOM    543 2HG  GLN A  31     -12.148   8.353   6.613  1.00  0.00           H
ATOM    544 1HE2 GLN A  31     -10.126   6.862   4.741  1.00  0.00           H
ATOM    545 2HE2 GLN A  31      -8.650   7.710   5.047  1.00  0.00           H
ATOM    546  N   LYS A  32     -12.628   3.866   7.897  1.00  0.00           N
ATOM    547  CA  LYS A  32     -12.917   2.755   8.849  1.00  0.00           C
ATOM    548  C   LYS A  32     -13.350   3.228  10.217  1.00  0.00           C
ATOM    549  O   LYS A  32     -13.014   4.319  10.679  1.00  0.00           O
ATOM    550  CB  LYS A  32     -11.796   1.710   9.168  1.00  0.00           C
ATOM    551  CG  LYS A  32     -10.918   1.149   8.048  1.00  0.00           C
ATOM    552  CD  LYS A  32     -10.375  -0.255   8.436  1.00  0.00           C
ATOM    553  CE  LYS A  32      -8.854  -0.364   8.254  1.00  0.00           C
ATOM    554  NZ  LYS A  32      -8.294  -1.713   8.611  1.00  0.00           N
ATOM    555  QB  LYS A  32     -11.717   1.498   9.768  1.00  0.00           Q
ATOM    556  QD  LYS A  32     -10.732  -0.724   8.647  1.00  0.00           Q
ATOM    557  QE  LYS A  32      -8.503   0.107   8.050  1.00  0.00           Q
ATOM    558  QG  LYS A  32     -10.785   1.439   7.522  1.00  0.00           Q
ATOM    559  QZ  LYS A  32      -8.155  -2.036   8.696  1.00  0.00           Q
ATOM    560  H   LYS A  32     -11.747   3.962   7.484  1.00  0.00           H
ATOM    561  HA  LYS A  32     -13.753   2.219   8.426  1.00  0.00           H
ATOM    562 1HB  LYS A  32     -12.291   0.866   9.630  1.00  0.00           H
ATOM    563 2HB  LYS A  32     -11.143   2.129   9.907  1.00  0.00           H
ATOM    564 1HG  LYS A  32     -10.076   1.807   7.903  1.00  0.00           H
ATOM    565 2HG  LYS A  32     -11.492   1.071   7.142  1.00  0.00           H
ATOM    566 1HD  LYS A  32     -10.854  -0.998   7.817  1.00  0.00           H
ATOM    567 2HD  LYS A  32     -10.609  -0.450   9.478  1.00  0.00           H
ATOM    568 1HE  LYS A  32      -8.386   0.383   8.877  1.00  0.00           H
ATOM    569 2HE  LYS A  32      -8.619  -0.169   7.223  1.00  0.00           H
ATOM    570 1HZ  LYS A  32      -8.701  -2.050   9.507  1.00  0.00           H
ATOM    571 2HZ  LYS A  32      -7.257  -1.653   8.718  1.00  0.00           H
ATOM    572 3HZ  LYS A  32      -8.509  -2.408   7.864  1.00  0.00           H
ATOM    573  N   TPO A  33     -14.018   2.304  10.889  1.00  0.00           N
ATOM    574  CA  TPO A  33     -14.528   2.570  12.267  1.00  0.00           C
ATOM    575  C   TPO A  33     -13.756   1.713  13.252  1.00  0.00           C
ATOM    576  O   TPO A  33     -13.337   0.596  12.954  1.00  0.00           O
ATOM    577  CB  TPO A  33     -16.096   2.536  12.296  1.00  0.00           C
ATOM    578  CG2 TPO A  33     -16.696   1.266  11.664  1.00  0.00           C
ATOM    579  OG1 TPO A  33     -16.566   2.573  13.674  1.00  0.00           O
ATOM    580  PS  TPO A  33     -18.124   2.553  14.140  1.00  0.00           P
ATOM    581  OPA TPO A  33     -18.876   3.760  13.570  1.00  0.00           O
ATOM    582  OPB TPO A  33     -18.198   2.603  15.668  1.00  0.00           O
ATOM    583  OPC TPO A  33     -18.811   1.266  13.667  1.00  0.00           O
ATOM    584  QG2 TPO A  33     -16.857   0.941  11.504  1.00  0.00           Q
ATOM    585  H   TPO A  33     -14.278   1.350  10.618  1.00  0.00           H
ATOM    586  HA  TPO A  33     -14.258   3.611  12.515  1.00  0.00           H
ATOM    587  HB  TPO A  33     -16.473   3.425  11.748  1.00  0.00           H
ATOM    588 1HG2 TPO A  33     -17.799   1.292  11.709  1.00  0.00           H
ATOM    589 2HG2 TPO A  33     -16.406   1.168  10.603  1.00  0.00           H
ATOM    590 3HG2 TPO A  33     -16.363   0.362  12.200  1.00  0.00           H
ATOM    591  N   PRO A  34     -13.556   2.234  14.452  1.00  0.00           N
ATOM    592  CA  PRO A  34     -12.841   1.522  15.503  1.00  0.00           C
ATOM    593  C   PRO A  34     -13.731   0.459  16.190  1.00  0.00           C
ATOM    594  O   PRO A  34     -14.804   0.785  16.690  1.00  0.00           O
ATOM    595  CB  PRO A  34     -12.454   2.651  16.488  1.00  0.00           C
ATOM    596  CG  PRO A  34     -12.945   3.934  15.877  1.00  0.00           C
ATOM    597  CD  PRO A  34     -14.001   3.556  14.889  1.00  0.00           C
ATOM    598  QB  PRO A  34     -12.149   2.568  17.026  1.00  0.00           Q
ATOM    599  QD  PRO A  34     -14.492   3.877  14.712  1.00  0.00           Q
ATOM    600  QG  PRO A  34     -12.747   4.502  16.009  1.00  0.00           Q
ATOM    601  HA  PRO A  34     -11.942   1.051  15.120  1.00  0.00           H
ATOM    602 1HB  PRO A  34     -11.377   2.662  16.612  1.00  0.00           H
ATOM    603 2HB  PRO A  34     -12.921   2.473  17.440  1.00  0.00           H
ATOM    604 1HG  PRO A  34     -12.132   4.436  15.379  1.00  0.00           H
ATOM    605 2HG  PRO A  34     -13.363   4.569  16.639  1.00  0.00           H
ATOM    606 1HD  PRO A  34     -14.016   4.252  14.065  1.00  0.00           H
ATOM    607 2HD  PRO A  34     -14.966   3.504  15.360  1.00  0.00           H
ATOM    608  N   GLN A  35     -13.272  -0.812  16.215  1.00  0.00           N
ATOM    609  CA  GLN A  35     -14.018  -1.921  16.866  1.00  0.00           C
ATOM    610  C   GLN A  35     -14.358  -1.545  18.298  1.00  0.00           C
ATOM    611  O   GLN A  35     -13.827  -0.575  18.815  1.00  0.00           O
ATOM    612  CB  GLN A  35     -13.093  -3.151  17.023  1.00  0.00           C
ATOM    613  CG  GLN A  35     -13.786  -4.501  17.180  1.00  0.00           C
ATOM    614  CD  GLN A  35     -12.805  -5.613  17.511  1.00  0.00           C
ATOM    615  NE2 GLN A  35     -12.409  -5.695  18.778  1.00  0.00           N
ATOM    616  OE1 GLN A  35     -12.393  -6.378  16.639  1.00  0.00           O
ATOM    617  QB  GLN A  35     -12.459  -3.098  17.046  1.00  0.00           Q
ATOM    618  QE2 GLN A  35     -12.270  -5.721  19.219  1.00  0.00           Q
ATOM    619  QG  GLN A  35     -14.392  -4.589  17.119  1.00  0.00           Q
ATOM    620  H   GLN A  35     -12.404  -1.003  15.807  1.00  0.00           H
ATOM    621  HA  GLN A  35     -14.889  -2.179  16.295  1.00  0.00           H
ATOM    622 1HB  GLN A  35     -12.501  -2.993  17.918  1.00  0.00           H
ATOM    623 2HB  GLN A  35     -12.416  -3.204  16.175  1.00  0.00           H
ATOM    624 1HG  GLN A  35     -14.287  -4.743  16.247  1.00  0.00           H
ATOM    625 2HG  GLN A  35     -14.498  -4.437  17.990  1.00  0.00           H
ATOM    626 1HE2 GLN A  35     -12.769  -5.048  19.417  1.00  0.00           H
ATOM    627 2HE2 GLN A  35     -11.771  -6.395  19.021  1.00  0.00           H
ATOM    628  N   LYS A  36     -15.083  -2.411  19.007  1.00  0.00           N
ATOM    629  CA  LYS A  36     -15.223  -2.195  20.439  1.00  0.00           C
ATOM    630  C   LYS A  36     -14.170  -3.132  20.992  1.00  0.00           C
ATOM    631  O   LYS A  36     -14.234  -4.331  20.724  1.00  0.00           O
ATOM    632  CB  LYS A  36     -16.560  -2.616  21.070  1.00  0.00           C
ATOM    633  CG  LYS A  36     -17.235  -1.584  21.988  1.00  0.00           C
ATOM    634  CD  LYS A  36     -18.173  -2.322  22.944  1.00  0.00           C
ATOM    635  CE  LYS A  36     -19.542  -1.675  23.104  1.00  0.00           C
ATOM    636  NZ  LYS A  36     -20.324  -2.334  24.198  1.00  0.00           N
ATOM    637  QB  LYS A  36     -16.805  -3.189  20.997  1.00  0.00           Q
ATOM    638  QD  LYS A  36     -18.014  -2.857  23.235  1.00  0.00           Q
ATOM    639  QE  LYS A  36     -19.754  -1.203  22.758  1.00  0.00           Q
ATOM    640  QG  LYS A  36     -17.141  -0.969  21.978  1.00  0.00           Q
ATOM    641  QZ  LYS A  36     -20.512  -2.495  24.460  1.00  0.00           Q
ATOM    642  H   LYS A  36     -15.386  -3.263  18.606  1.00  0.00           H
ATOM    643  HA  LYS A  36     -14.980  -1.159  20.663  1.00  0.00           H
ATOM    644 1HB  LYS A  36     -16.355  -3.486  21.684  1.00  0.00           H
ATOM    645 2HB  LYS A  36     -17.254  -2.893  20.309  1.00  0.00           H
ATOM    646 1HG  LYS A  36     -17.802  -0.876  21.397  1.00  0.00           H
ATOM    647 2HG  LYS A  36     -16.480  -1.061  22.561  1.00  0.00           H
ATOM    648 1HD  LYS A  36     -17.703  -2.393  23.914  1.00  0.00           H
ATOM    649 2HD  LYS A  36     -18.324  -3.322  22.555  1.00  0.00           H
ATOM    650 1HE  LYS A  36     -20.087  -1.774  22.180  1.00  0.00           H
ATOM    651 2HE  LYS A  36     -19.421  -0.631  23.336  1.00  0.00           H
ATOM    652 1HZ  LYS A  36     -20.068  -3.342  24.264  1.00  0.00           H
ATOM    653 2HZ  LYS A  36     -21.345  -2.267  24.007  1.00  0.00           H
ATOM    654 3HZ  LYS A  36     -20.122  -1.875  25.109  1.00  0.00           H
ATOM    655  N   PRO A  37     -13.180  -2.653  21.725  1.00  0.00           N
ATOM    656  CA  PRO A  37     -12.138  -3.539  22.247  1.00  0.00           C
ATOM    657  C   PRO A  37     -12.734  -4.512  23.291  1.00  0.00           C
ATOM    658  O   PRO A  37     -13.936  -4.450  23.547  1.00  0.00           O
ATOM    659  CB  PRO A  37     -11.079  -2.569  22.793  1.00  0.00           C
ATOM    660  CG  PRO A  37     -11.496  -1.201  22.328  1.00  0.00           C
ATOM    661  CD  PRO A  37     -12.974  -1.255  22.089  1.00  0.00           C
ATOM    662  QB  PRO A  37     -10.579  -2.735  23.122  1.00  0.00           Q
ATOM    663  QD  PRO A  37     -13.386  -0.802  22.134  1.00  0.00           Q
ATOM    664  QG  PRO A  37     -11.127  -0.709  22.248  1.00  0.00           Q
ATOM    665  HA  PRO A  37     -11.710  -4.124  21.445  1.00  0.00           H
ATOM    666 1HB  PRO A  37     -10.116  -2.838  22.378  1.00  0.00           H
ATOM    667 2HB  PRO A  37     -11.042  -2.631  23.865  1.00  0.00           H
ATOM    668 1HG  PRO A  37     -10.981  -0.950  21.412  1.00  0.00           H
ATOM    669 2HG  PRO A  37     -11.274  -0.470  23.085  1.00  0.00           H
ATOM    670 1HD  PRO A  37     -13.253  -0.598  21.278  1.00  0.00           H
ATOM    671 2HD  PRO A  37     -13.520  -1.005  22.989  1.00  0.00           H
ATOM    672  N   SER A  38     -11.955  -5.452  23.840  1.00  0.00           N
ATOM    673  CA  SER A  38     -12.539  -6.446  24.776  1.00  0.00           C
ATOM    674  C   SER A  38     -13.121  -5.825  26.050  1.00  0.00           C
ATOM    675  O   SER A  38     -14.344  -5.741  26.195  1.00  0.00           O
ATOM    676  CB  SER A  38     -11.541  -7.566  25.120  1.00  0.00           C
ATOM    677  OG  SER A  38     -10.424  -7.572  24.248  1.00  0.00           O
ATOM    678  QB  SER A  38     -11.619  -7.982  25.582  1.00  0.00           Q
ATOM    679  H   SER A  38     -11.006  -5.519  23.581  1.00  0.00           H
ATOM    680  HA  SER A  38     -13.353  -6.899  24.240  1.00  0.00           H
ATOM    681 1HB  SER A  38     -12.053  -8.523  25.031  1.00  0.00           H
ATOM    682 2HB  SER A  38     -11.183  -7.441  26.134  1.00  0.00           H
ATOM    683  HG  SER A  38     -10.364  -8.425  23.817  1.00  0.00           H
ATOM    684  N   GLN A  39     -12.250  -5.391  26.949  1.00  0.00           N
ATOM    685  CA  GLN A  39     -12.681  -4.770  28.184  1.00  0.00           C
ATOM    686  C   GLN A  39     -12.511  -3.264  28.042  1.00  0.00           C
ATOM    687  O   GLN A  39     -11.760  -2.809  27.193  1.00  0.00           O
ATOM    688  CB  GLN A  39     -11.972  -5.479  29.355  1.00  0.00           C
ATOM    689  CG  GLN A  39     -12.896  -6.631  29.785  1.00  0.00           C
ATOM    690  CD  GLN A  39     -12.500  -8.022  29.317  1.00  0.00           C
ATOM    691  NE2 GLN A  39     -12.970  -8.360  28.109  1.00  0.00           N
ATOM    692  OE1 GLN A  39     -11.823  -8.788  30.000  1.00  0.00           O
ATOM    693  QB  GLN A  39     -11.416  -5.346  29.604  1.00  0.00           Q
ATOM    694  QE2 GLN A  39     -13.152  -8.476  27.692  1.00  0.00           Q
ATOM    695  QG  GLN A  39     -13.422  -6.530  30.092  1.00  0.00           Q
ATOM    696  H   GLN A  39     -11.300  -5.483  26.774  1.00  0.00           H
ATOM    697  HA  GLN A  39     -13.760  -4.962  28.281  1.00  0.00           H
ATOM    698 1HB  GLN A  39     -11.828  -4.818  30.192  1.00  0.00           H
ATOM    699 2HB  GLN A  39     -11.005  -5.873  29.016  1.00  0.00           H
ATOM    700 1HG  GLN A  39     -13.855  -6.414  29.357  1.00  0.00           H
ATOM    701 2HG  GLN A  39     -12.990  -6.646  30.826  1.00  0.00           H
ATOM    702 1HE2 GLN A  39     -13.512  -7.695  27.618  1.00  0.00           H
ATOM    703 2HE2 GLN A  39     -12.791  -9.258  27.768  1.00  0.00           H
ATOM    704  N   ASN A  40     -13.320  -2.484  28.768  1.00  0.00           N
ATOM    705  CA  ASN A  40     -13.329  -1.033  28.581  1.00  0.00           C
ATOM    706  C   ASN A  40     -11.982  -0.405  28.936  1.00  0.00           C
ATOM    707  O   ASN A  40     -11.211  -1.011  29.682  1.00  0.00           O
ATOM    708  CB  ASN A  40     -14.504  -0.456  29.354  1.00  0.00           C
ATOM    709  CG  ASN A  40     -15.810  -0.706  28.610  1.00  0.00           C
ATOM    710  ND2 ASN A  40     -15.990  -0.038  27.472  1.00  0.00           N
ATOM    711  OD1 ASN A  40     -16.634  -1.518  29.037  1.00  0.00           O
ATOM    712  QB  ASN A  40     -14.469  -0.168  29.900  1.00  0.00           Q
ATOM    713  QD2 ASN A  40     -16.049   0.188  27.071  1.00  0.00           Q
ATOM    714  H   ASN A  40     -13.975  -2.893  29.365  1.00  0.00           H
ATOM    715  HA  ASN A  40     -13.502  -0.855  27.525  1.00  0.00           H
ATOM    716 1HB  ASN A  40     -14.376   0.611  29.485  1.00  0.00           H
ATOM    717 2HB  ASN A  40     -14.562  -0.946  30.317  1.00  0.00           H
ATOM    718 1HD2 ASN A  40     -15.282   0.577  27.175  1.00  0.00           H
ATOM    719 2HD2 ASN A  40     -16.816  -0.199  26.968  1.00  0.00           H
ATOM    720  N   LEU A  41     -11.652   0.777  28.386  1.00  0.00           N
ATOM    721  CA  LEU A  41     -10.333   1.358  28.691  1.00  0.00           C
ATOM    722  C   LEU A  41     -10.281   2.094  30.007  1.00  0.00           C
ATOM    723  O   LEU A  41     -11.200   2.827  30.396  1.00  0.00           O
ATOM    724  CB  LEU A  41      -9.829   2.341  27.625  1.00  0.00           C
ATOM    725  CG  LEU A  41      -8.626   1.866  26.802  1.00  0.00           C
ATOM    726  CD1 LEU A  41      -8.070   2.977  25.928  1.00  0.00           C
ATOM    727  CD2 LEU A  41      -7.503   1.409  27.707  1.00  0.00           C
ATOM    728  QB  LEU A  41     -10.093   2.927  27.542  1.00  0.00           Q
ATOM    729  QD1 LEU A  41      -7.928   3.240  25.725  1.00  0.00           Q
ATOM    730  QD2 LEU A  41      -7.231   1.316  27.914  1.00  0.00           Q
ATOM    731  QQD LEU A  41      -7.579   2.278  26.819  1.00  0.00           Q
ATOM    732  H   LEU A  41     -12.270   1.227  27.769  1.00  0.00           H
ATOM    733  HA  LEU A  41      -9.651   0.519  28.753  1.00  0.00           H
ATOM    734 1HB  LEU A  41      -9.559   3.261  28.120  1.00  0.00           H
ATOM    735 2HB  LEU A  41     -10.629   2.593  26.963  1.00  0.00           H
ATOM    736  HG  LEU A  41      -8.891   1.032  26.151  1.00  0.00           H
ATOM    737 1HD1 LEU A  41      -8.104   3.909  26.471  1.00  0.00           H
ATOM    738 2HD1 LEU A  41      -8.643   3.047  25.012  1.00  0.00           H
ATOM    739 3HD1 LEU A  41      -7.040   2.764  25.689  1.00  0.00           H
ATOM    740 1HD2 LEU A  41      -6.666   2.173  27.595  1.00  0.00           H
ATOM    741 2HD2 LEU A  41      -7.236   0.385  27.431  1.00  0.00           H
ATOM    742 3HD2 LEU A  41      -7.789   1.389  28.716  1.00  0.00           H
ATOM    743  N   VAL A  42      -9.139   1.912  30.625  1.00  0.00           N
ATOM    744  CA  VAL A  42      -8.783   2.527  31.879  1.00  0.00           C
ATOM    745  C   VAL A  42      -8.854   4.051  31.813  1.00  0.00           C
ATOM    746  O   VAL A  42      -8.400   4.666  30.850  1.00  0.00           O
ATOM    747  CB  VAL A  42      -7.346   2.100  32.243  1.00  0.00           C
ATOM    748  CG1 VAL A  42      -7.325   0.618  32.574  1.00  0.00           C
ATOM    749  CG2 VAL A  42      -6.372   2.392  31.097  1.00  0.00           C
ATOM    750  QG1 VAL A  42      -7.320   0.268  32.649  1.00  0.00           Q
ATOM    751  QG2 VAL A  42      -6.140   2.459  30.825  1.00  0.00           Q
ATOM    752  QQG VAL A  42      -6.730   1.363  31.737  1.00  0.00           Q
ATOM    753  H   VAL A  42      -8.478   1.335  30.194  1.00  0.00           H
ATOM    754  HA  VAL A  42      -9.449   2.163  32.645  1.00  0.00           H
ATOM    755  HB  VAL A  42      -7.025   2.652  33.112  1.00  0.00           H
ATOM    756 1HG1 VAL A  42      -7.196   0.051  31.664  1.00  0.00           H
ATOM    757 2HG1 VAL A  42      -8.259   0.343  33.038  1.00  0.00           H
ATOM    758 3HG1 VAL A  42      -6.508   0.408  33.247  1.00  0.00           H
ATOM    759 1HG2 VAL A  42      -6.886   2.917  30.307  1.00  0.00           H
ATOM    760 2HG2 VAL A  42      -5.979   1.460  30.710  1.00  0.00           H
ATOM    761 3HG2 VAL A  42      -5.555   3.001  31.458  1.00  0.00           H
ATOM    762  N   PRO A  43      -9.388   4.682  32.868  1.00  0.00           N
ATOM    763  CA  PRO A  43      -9.470   6.135  32.942  1.00  0.00           C
ATOM    764  C   PRO A  43      -8.046   6.694  32.926  1.00  0.00           C
ATOM    765  O   PRO A  43      -7.279   6.493  33.862  1.00  0.00           O
ATOM    766  CB  PRO A  43     -10.212   6.410  34.264  1.00  0.00           C
ATOM    767  CG  PRO A  43     -10.738   5.083  34.730  1.00  0.00           C
ATOM    768  CD  PRO A  43      -9.898   4.027  34.077  1.00  0.00           C
ATOM    769  QB  PRO A  43     -10.278   6.967  34.533  1.00  0.00           Q
ATOM    770  QD  PRO A  43      -9.793   3.452  34.276  1.00  0.00           Q
ATOM    771  QG  PRO A  43     -11.211   4.991  35.117  1.00  0.00           Q
ATOM    772  HA  PRO A  43     -10.028   6.543  32.107  1.00  0.00           H
ATOM    773 1HB  PRO A  43     -11.021   7.099  34.081  1.00  0.00           H
ATOM    774 2HB  PRO A  43      -9.534   6.836  34.984  1.00  0.00           H
ATOM    775 1HG  PRO A  43     -11.768   4.973  34.434  1.00  0.00           H
ATOM    776 2HG  PRO A  43     -10.653   5.008  35.799  1.00  0.00           H
ATOM    777 1HD  PRO A  43     -10.500   3.169  33.826  1.00  0.00           H
ATOM    778 2HD  PRO A  43      -9.085   3.734  34.725  1.00  0.00           H
ATOM    779  N   VAL A  44      -7.682   7.316  31.808  1.00  0.00           N
ATOM    780  CA  VAL A  44      -6.328   7.826  31.607  1.00  0.00           C
ATOM    781  C   VAL A  44      -5.947   8.917  32.594  1.00  0.00           C
ATOM    782  O   VAL A  44      -6.801   9.582  33.175  1.00  0.00           O
ATOM    783  CB  VAL A  44      -6.140   8.361  30.156  1.00  0.00           C
ATOM    784  CG1 VAL A  44      -6.829   9.710  29.947  1.00  0.00           C
ATOM    785  CG2 VAL A  44      -4.662   8.460  29.795  1.00  0.00           C
ATOM    786  QG1 VAL A  44      -6.991  10.029  29.896  1.00  0.00           Q
ATOM    787  QG2 VAL A  44      -4.312   8.482  29.709  1.00  0.00           Q
ATOM    788  QQG VAL A  44      -5.652   9.256  29.803  1.00  0.00           Q
ATOM    789  H   VAL A  44      -8.330   7.392  31.073  1.00  0.00           H
ATOM    790  HA  VAL A  44      -5.651   6.996  31.739  1.00  0.00           H
ATOM    791  HB  VAL A  44      -6.597   7.653  29.483  1.00  0.00           H
ATOM    792 1HG1 VAL A  44      -6.273  10.484  30.457  1.00  0.00           H
ATOM    793 2HG1 VAL A  44      -7.833   9.670  30.340  1.00  0.00           H
ATOM    794 3HG1 VAL A  44      -6.866   9.932  28.891  1.00  0.00           H
ATOM    795 1HG2 VAL A  44      -4.062   8.209  30.656  1.00  0.00           H
ATOM    796 2HG2 VAL A  44      -4.433   9.466  29.478  1.00  0.00           H
ATOM    797 3HG2 VAL A  44      -4.444   7.772  28.992  1.00  0.00           H
ATOM    798  N   TPO A  45      -4.639   9.113  32.700  1.00  0.00           N
ATOM    799  CA  TPO A  45      -4.091  10.140  33.634  1.00  0.00           C
ATOM    800  C   TPO A  45      -4.153  11.500  32.965  1.00  0.00           C
ATOM    801  O   TPO A  45      -3.715  11.687  31.831  1.00  0.00           O
ATOM    802  CB  TPO A  45      -2.731   9.659  34.253  1.00  0.00           C
ATOM    803  CG2 TPO A  45      -2.732   8.174  34.661  1.00  0.00           C
ATOM    804  OG1 TPO A  45      -1.661   9.818  33.278  1.00  0.00           O
ATOM    805  PS  TPO A  45      -0.099   9.436  33.522  1.00  0.00           P
ATOM    806  OPA TPO A  45       0.481  10.243  34.688  1.00  0.00           O
ATOM    807  OPB TPO A  45       0.706   9.751  32.257  1.00  0.00           O
ATOM    808  OPC TPO A  45       0.049   7.941  33.826  1.00  0.00           O
ATOM    809  QG2 TPO A  45      -2.726   7.792  34.768  1.00  0.00           Q
ATOM    810  H   TPO A  45      -3.860   8.653  32.220  1.00  0.00           H
ATOM    811  HA  TPO A  45      -4.787  10.206  34.487  1.00  0.00           H
ATOM    812  HB  TPO A  45      -2.517  10.279  35.148  1.00  0.00           H
ATOM    813 1HG2 TPO A  45      -1.756   7.887  35.091  1.00  0.00           H
ATOM    814 2HG2 TPO A  45      -3.506   7.966  35.421  1.00  0.00           H
ATOM    815 3HG2 TPO A  45      -2.916   7.524  33.791  1.00  0.00           H
ATOM    816  N   PRO A  46      -4.708  12.488  33.664  1.00  0.00           N
ATOM    817  CA  PRO A  46      -4.823  13.829  33.107  1.00  0.00           C
ATOM    818  C   PRO A  46      -3.582  14.678  33.319  1.00  0.00           C
ATOM    819  O   PRO A  46      -3.632  15.865  33.627  1.00  0.00           O
ATOM    820  CB  PRO A  46      -6.108  14.316  33.786  1.00  0.00           C
ATOM    821  CG  PRO A  46      -6.064  13.714  35.144  1.00  0.00           C
ATOM    822  CD  PRO A  46      -5.325  12.400  34.995  1.00  0.00           C
ATOM    823  QB  PRO A  46      -6.547  14.667  33.519  1.00  0.00           Q
ATOM    824  QD  PRO A  46      -5.285  11.946  35.403  1.00  0.00           Q
ATOM    825  QG  PRO A  46      -6.301  13.952  35.658  1.00  0.00           Q
ATOM    826  HA  PRO A  46      -4.984  13.775  32.048  1.00  0.00           H
ATOM    827 1HB  PRO A  46      -6.957  13.944  33.229  1.00  0.00           H
ATOM    828 2HB  PRO A  46      -6.138  15.391  33.810  1.00  0.00           H
ATOM    829 1HG  PRO A  46      -7.067  13.538  35.500  1.00  0.00           H
ATOM    830 2HG  PRO A  46      -5.534  14.368  35.816  1.00  0.00           H
ATOM    831 1HD  PRO A  46      -6.008  11.572  35.053  1.00  0.00           H
ATOM    832 2HD  PRO A  46      -4.561  12.319  35.752  1.00  0.00           H
ATOM    833  N   SER A  47      -2.455  14.006  33.129  1.00  0.00           N
ATOM    834  CA  SER A  47      -1.137  14.577  33.255  1.00  0.00           C
ATOM    835  C   SER A  47      -0.230  13.753  32.356  1.00  0.00           C
ATOM    836  O   SER A  47      -0.632  12.669  31.944  1.00  0.00           O
ATOM    837  CB  SER A  47      -0.625  14.453  34.686  1.00  0.00           C
ATOM    838  OG  SER A  47       0.779  14.624  34.742  1.00  0.00           O
ATOM    839  QB  SER A  47      -0.979  14.339  35.176  1.00  0.00           Q
ATOM    840  H   SER A  47      -2.518  13.055  32.890  1.00  0.00           H
ATOM    841  HA  SER A  47      -1.180  15.605  32.953  1.00  0.00           H
ATOM    842 1HB  SER A  47      -0.867  13.471  35.048  1.00  0.00           H
ATOM    843 2HB  SER A  47      -1.090  15.207  35.304  1.00  0.00           H
ATOM    844  HG  SER A  47       1.170  13.861  35.168  1.00  0.00           H
ATOM    845  N   THR A  48       0.972  14.210  32.034  1.00  0.00           N
ATOM    846  CA  THR A  48       1.829  13.383  31.183  1.00  0.00           C
ATOM    847  C   THR A  48       3.076  12.928  31.974  1.00  0.00           C
ATOM    848  O   THR A  48       3.780  13.739  32.585  1.00  0.00           O
ATOM    849  CB  THR A  48       2.127  14.061  29.843  1.00  0.00           C
ATOM    850  CG2 THR A  48       1.290  13.459  28.732  1.00  0.00           C
ATOM    851  OG1 THR A  48       1.831  15.447  29.897  1.00  0.00           O
ATOM    852  QG2 THR A  48       1.087  13.315  28.470  1.00  0.00           Q
ATOM    853  H   THR A  48       1.285  15.083  32.368  1.00  0.00           H
ATOM    854  HA  THR A  48       1.261  12.489  30.971  1.00  0.00           H
ATOM    855  HB  THR A  48       3.170  13.931  29.594  1.00  0.00           H
ATOM    856 1HG  THR A  48       2.486  15.899  30.431  1.00  0.00           H
ATOM    857 1HG2 THR A  48       0.255  13.423  29.046  1.00  0.00           H
ATOM    858 2HG2 THR A  48       1.631  12.456  28.523  1.00  0.00           H
ATOM    859 3HG2 THR A  48       1.372  14.064  27.842  1.00  0.00           H
ATOM    860  N   THR A  49       3.262  11.597  32.055  1.00  0.00           N
ATOM    861  CA  THR A  49       4.333  10.960  32.888  1.00  0.00           C
ATOM    862  C   THR A  49       5.616  10.483  32.129  1.00  0.00           C
ATOM    863  O   THR A  49       5.627   9.410  31.540  1.00  0.00           O
ATOM    864  CB  THR A  49       3.722   9.763  33.637  1.00  0.00           C
ATOM    865  CG2 THR A  49       2.595   9.065  32.888  1.00  0.00           C
ATOM    866  OG1 THR A  49       4.704   8.781  33.915  1.00  0.00           O
ATOM    867  QG2 THR A  49       2.328   8.898  32.711  1.00  0.00           Q
ATOM    868  H   THR A  49       2.610  11.014  31.608  1.00  0.00           H
ATOM    869  HA  THR A  49       4.624  11.696  33.619  1.00  0.00           H
ATOM    870  HB  THR A  49       3.320  10.108  34.577  1.00  0.00           H
ATOM    871 1HG  THR A  49       4.587   8.452  34.808  1.00  0.00           H
ATOM    872 1HG2 THR A  49       2.770   9.133  31.825  1.00  0.00           H
ATOM    873 2HG2 THR A  49       1.654   9.538  33.130  1.00  0.00           H
ATOM    874 3HG2 THR A  49       2.558   8.024  33.177  1.00  0.00           H
ATOM    875  N   LYS A  50       6.692  11.280  32.199  1.00  0.00           N
ATOM    876  CA  LYS A  50       8.004  10.983  31.576  1.00  0.00           C
ATOM    877  C   LYS A  50       9.057  11.720  32.364  1.00  0.00           C
ATOM    878  O   LYS A  50       9.067  12.943  32.323  1.00  0.00           O
ATOM    879  CB  LYS A  50       8.030  11.618  30.194  1.00  0.00           C
ATOM    880  CG  LYS A  50       8.709  10.863  29.050  1.00  0.00           C
ATOM    881  CD  LYS A  50      10.062  11.452  28.626  1.00  0.00           C
ATOM    882  CE  LYS A  50       9.988  12.954  28.403  1.00  0.00           C
ATOM    883  NZ  LYS A  50      10.792  13.381  27.221  1.00  0.00           N
ATOM    884  QB  LYS A  50       7.760  12.187  30.100  1.00  0.00           Q
ATOM    885  QD  LYS A  50      10.582  11.109  28.530  1.00  0.00           Q
ATOM    886  QE  LYS A  50       9.657  13.337  28.762  1.00  0.00           Q
ATOM    887  QG  LYS A  50       8.445  10.372  28.756  1.00  0.00           Q
ATOM    888  QZ  LYS A  50      10.982  13.480  26.942  1.00  0.00           Q
ATOM    889  H   LYS A  50       6.617  12.122  32.733  1.00  0.00           H
ATOM    890  HA  LYS A  50       8.195   9.915  31.549  1.00  0.00           H
ATOM    891 1HB  LYS A  50       8.497  12.586  30.293  1.00  0.00           H
ATOM    892 2HB  LYS A  50       7.023  11.787  29.908  1.00  0.00           H
ATOM    893 1HG  LYS A  50       8.043  10.930  28.201  1.00  0.00           H
ATOM    894 2HG  LYS A  50       8.847   9.815  29.313  1.00  0.00           H
ATOM    895 1HD  LYS A  50      10.357  10.982  27.694  1.00  0.00           H
ATOM    896 2HD  LYS A  50      10.806  11.237  29.367  1.00  0.00           H
ATOM    897 1HE  LYS A  50      10.359  13.455  29.286  1.00  0.00           H
ATOM    898 2HE  LYS A  50       8.953  13.217  28.239  1.00  0.00           H
ATOM    899 1HZ  LYS A  50      10.396  12.964  26.356  1.00  0.00           H
ATOM    900 2HZ  LYS A  50      11.777  13.064  27.329  1.00  0.00           H
ATOM    901 3HZ  LYS A  50      10.775  14.411  27.140  1.00  0.00           H
ATOM    902  N   SER A  51       9.938  11.079  33.107  1.00  0.00           N
ATOM    903  CA  SER A  51      10.870  11.915  33.830  1.00  0.00           C
ATOM    904  C   SER A  51      12.316  11.592  33.544  1.00  0.00           C
ATOM    905  O   SER A  51      13.128  11.390  34.445  1.00  0.00           O
ATOM    906  CB  SER A  51      10.513  11.922  35.295  1.00  0.00           C
ATOM    907  OG  SER A  51      10.888  10.731  35.947  1.00  0.00           O
ATOM    908  QB  SER A  51      10.216  12.395  35.581  1.00  0.00           Q
ATOM    909  H   SER A  51       9.949  10.100  33.185  1.00  0.00           H
ATOM    910  HA  SER A  51      10.712  12.920  33.451  1.00  0.00           H
ATOM    911 1HB  SER A  51       9.428  12.034  35.379  1.00  0.00           H
ATOM    912 2HB  SER A  51      11.004  12.757  35.782  1.00  0.00           H
ATOM    913  HG  SER A  51      10.234  10.520  36.618  1.00  0.00           H
ATOM    914  N   PHE A  52      12.622  11.616  32.262  1.00  0.00           N
ATOM    915  CA  PHE A  52      13.957  11.392  31.788  1.00  0.00           C
ATOM    916  C   PHE A  52      14.266  12.351  30.644  1.00  0.00           C
ATOM    917  O   PHE A  52      13.717  13.456  30.542  1.00  0.00           O
ATOM    918  CB  PHE A  52      14.153   9.952  31.281  1.00  0.00           C
ATOM    919  CG  PHE A  52      13.575   8.873  32.149  1.00  0.00           C
ATOM    920  CD1 PHE A  52      12.207   8.741  32.294  1.00  0.00           C
ATOM    921  CD2 PHE A  52      14.405   7.976  32.803  1.00  0.00           C
ATOM    922  CE1 PHE A  52      11.675   7.730  33.073  1.00  0.00           C
ATOM    923  CE2 PHE A  52      13.879   6.965  33.585  1.00  0.00           C
ATOM    924  CZ  PHE A  52      12.511   6.843  33.721  1.00  0.00           C
ATOM    925  QB  PHE A  52      14.453   9.813  30.744  1.00  0.00           Q
ATOM    926  QD  PHE A  52      13.514   8.751  32.242  1.00  0.00           Q
ATOM    927  QE  PHE A  52      12.569   6.953  33.635  1.00  0.00           Q
ATOM    928  QR  PHE A  52      12.851   7.493  33.217  1.00  0.00           Q
ATOM    929  H   PHE A  52      11.917  11.826  31.605  1.00  0.00           H
ATOM    930  HA  PHE A  52      14.643  11.586  32.598  1.00  0.00           H
ATOM    931 1HB  PHE A  52      15.214   9.763  31.183  1.00  0.00           H
ATOM    932 2HB  PHE A  52      13.692   9.863  30.306  1.00  0.00           H
ATOM    933 1HD  PHE A  52      11.548   9.433  31.787  1.00  0.00           H
ATOM    934 2HD  PHE A  52      15.478   8.068  32.698  1.00  0.00           H
ATOM    935 1HE  PHE A  52      10.600   7.635  33.177  1.00  0.00           H
ATOM    936 2HE  PHE A  52      14.536   6.270  34.093  1.00  0.00           H
ATOM    937  HZ  PHE A  52      12.094   6.054  34.329  1.00  0.00           H
ATOM    938  N   LYS A  53      15.181  11.902  29.820  1.00  0.00           N
ATOM    939  CA  LYS A  53      15.679  12.622  28.683  1.00  0.00           C
ATOM    940  C   LYS A  53      15.040  12.033  27.395  1.00  0.00           C
ATOM    941  O   LYS A  53      14.371  10.989  27.462  1.00  0.00           O
ATOM    942  CB  LYS A  53      17.208  12.499  28.817  1.00  0.00           C
ATOM    943  CG  LYS A  53      17.808  11.295  28.143  1.00  0.00           C
ATOM    944  CD  LYS A  53      17.372  10.078  28.930  1.00  0.00           C
ATOM    945  CE  LYS A  53      18.319   8.909  28.856  1.00  0.00           C
ATOM    946  NZ  LYS A  53      18.016   8.113  27.658  1.00  0.00           N
ATOM    947  QB  LYS A  53      17.557  12.883  29.183  1.00  0.00           Q
ATOM    948  QD  LYS A  53      16.847  10.064  29.258  1.00  0.00           Q
ATOM    949  QE  LYS A  53      18.757   8.776  29.277  1.00  0.00           Q
ATOM    950  QG  LYS A  53      18.171  11.305  27.641  1.00  0.00           Q
ATOM    951  QZ  LYS A  53      17.937   7.926  27.370  1.00  0.00           Q
ATOM    952  H   LYS A  53      15.563  11.033  30.006  1.00  0.00           H
ATOM    953  HA  LYS A  53      15.391  13.657  28.788  1.00  0.00           H
ATOM    954 1HB  LYS A  53      17.413  12.370  29.891  1.00  0.00           H
ATOM    955 2HB  LYS A  53      17.700  13.397  28.474  1.00  0.00           H
ATOM    956 1HG  LYS A  53      18.887  11.373  28.155  1.00  0.00           H
ATOM    957 2HG  LYS A  53      17.453  11.237  27.128  1.00  0.00           H
ATOM    958 1HD  LYS A  53      16.418   9.768  28.554  1.00  0.00           H
ATOM    959 2HD  LYS A  53      17.277  10.359  29.961  1.00  0.00           H
ATOM    960 1HE  LYS A  53      18.176   8.292  29.731  1.00  0.00           H
ATOM    961 2HE  LYS A  53      19.339   9.260  28.823  1.00  0.00           H
ATOM    962 1HZ  LYS A  53      18.364   8.601  26.823  1.00  0.00           H
ATOM    963 2HZ  LYS A  53      16.985   7.996  27.570  1.00  0.00           H
ATOM    964 3HZ  LYS A  53      18.462   7.180  27.716  1.00  0.00           H
ATOM    965  N   ASN A  54      15.168  12.709  26.233  1.00  0.00           N
ATOM    966  CA  ASN A  54      14.523  12.210  24.983  1.00  0.00           C
ATOM    967  C   ASN A  54      15.535  11.745  23.942  1.00  0.00           C
ATOM    968  O   ASN A  54      15.178  11.040  22.999  1.00  0.00           O
ATOM    969  CB  ASN A  54      13.566  13.272  24.347  1.00  0.00           C
ATOM    970  CG  ASN A  54      14.210  14.355  23.465  1.00  0.00           C
ATOM    971  ND2 ASN A  54      13.962  14.274  22.164  1.00  0.00           N
ATOM    972  OD1 ASN A  54      14.900  15.255  23.969  1.00  0.00           O
ATOM    973  QB  ASN A  54      12.952  13.263  24.432  1.00  0.00           Q
ATOM    974  QD2 ASN A  54      13.866  14.246  21.711  1.00  0.00           Q
ATOM    975  H   ASN A  54      15.666  13.551  26.221  1.00  0.00           H
ATOM    976  HA  ASN A  54      13.923  11.349  25.266  1.00  0.00           H
ATOM    977 1HB  ASN A  54      13.035  13.817  25.168  1.00  0.00           H
ATOM    978 2HB  ASN A  54      12.869  12.709  23.695  1.00  0.00           H
ATOM    979 1HD2 ASN A  54      13.405  13.529  21.849  1.00  0.00           H
ATOM    980 2HD2 ASN A  54      14.328  14.963  21.571  1.00  0.00           H
ATOM    981  N   ALA A  55      16.771  12.179  24.097  1.00  0.00           N
ATOM    982  CA  ALA A  55      17.829  11.866  23.143  1.00  0.00           C
ATOM    983  C   ALA A  55      18.118  10.370  22.871  1.00  0.00           C
ATOM    984  O   ALA A  55      17.915   9.915  21.748  1.00  0.00           O
ATOM    985  CB  ALA A  55      19.104  12.579  23.555  1.00  0.00           C
ATOM    986  QB  ALA A  55      19.406  12.746  23.654  1.00  0.00           Q
ATOM    987  H   ALA A  55      16.971  12.771  24.853  1.00  0.00           H
ATOM    988  HA  ALA A  55      17.523  12.306  22.208  1.00  0.00           H
ATOM    989 1HB  ALA A  55      19.180  12.589  24.635  1.00  0.00           H
ATOM    990 2HB  ALA A  55      19.084  13.589  23.185  1.00  0.00           H
ATOM    991 3HB  ALA A  55      19.955  12.061  23.143  1.00  0.00           H
ATOM    992  N   PRO A  56      18.663   9.600  23.836  1.00  0.00           N
ATOM    993  CA  PRO A  56      19.048   8.203  23.601  1.00  0.00           C
ATOM    994  C   PRO A  56      17.876   7.238  23.731  1.00  0.00           C
ATOM    995  O   PRO A  56      17.811   6.371  24.619  1.00  0.00           O
ATOM    996  CB  PRO A  56      20.171   7.974  24.632  1.00  0.00           C
ATOM    997  CG  PRO A  56      20.322   9.285  25.360  1.00  0.00           C
ATOM    998  CD  PRO A  56      19.017  10.007  25.185  1.00  0.00           C
ATOM    999  QB  PRO A  56      20.494   7.446  24.700  1.00  0.00           Q
ATOM   1000  QD  PRO A  56      18.712  10.365  25.580  1.00  0.00           Q
ATOM   1001  QG  PRO A  56      20.818   9.485  25.661  1.00  0.00           Q
ATOM   1002  HA  PRO A  56      19.459   8.089  22.607  1.00  0.00           H
ATOM   1003 1HB  PRO A  56      21.076   7.719  24.101  1.00  0.00           H
ATOM   1004 2HB  PRO A  56      19.913   7.173  25.299  1.00  0.00           H
ATOM   1005 1HG  PRO A  56      21.120   9.857  24.921  1.00  0.00           H
ATOM   1006 2HG  PRO A  56      20.517   9.112  26.401  1.00  0.00           H
ATOM   1007 1HD  PRO A  56      19.142  11.072  25.259  1.00  0.00           H
ATOM   1008 2HD  PRO A  56      18.282   9.660  25.903  1.00  0.00           H
ATOM   1009  N   LEU A  57      16.958   7.445  22.807  1.00  0.00           N
ATOM   1010  CA  LEU A  57      15.720   6.711  22.698  1.00  0.00           C
ATOM   1011  C   LEU A  57      15.866   5.565  21.714  1.00  0.00           C
ATOM   1012  O   LEU A  57      16.925   4.922  21.695  1.00  0.00           O
ATOM   1013  CB  LEU A  57      14.648   7.768  22.405  1.00  0.00           C
ATOM   1014  CG  LEU A  57      14.221   8.089  20.951  1.00  0.00           C
ATOM   1015  CD1 LEU A  57      12.744   8.459  20.893  1.00  0.00           C
ATOM   1016  CD2 LEU A  57      14.999   9.266  20.409  1.00  0.00           C
ATOM   1017  QB  LEU A  57      14.414   8.093  22.886  1.00  0.00           Q
ATOM   1018  QD1 LEU A  57      12.393   8.551  20.875  1.00  0.00           Q
ATOM   1019  QD2 LEU A  57      15.171   9.544  20.285  1.00  0.00           Q
ATOM   1020  QQD LEU A  57      13.783   9.047  20.579  1.00  0.00           Q
ATOM   1021  H   LEU A  57      17.126   8.154  22.164  1.00  0.00           H
ATOM   1022  HA  LEU A  57      15.534   6.272  23.671  1.00  0.00           H
ATOM   1023 1HB  LEU A  57      15.067   8.693  22.798  1.00  0.00           H
ATOM   1024 2HB  LEU A  57      13.760   7.494  22.975  1.00  0.00           H
ATOM   1025  HG  LEU A  57      14.393   7.239  20.324  1.00  0.00           H
ATOM   1026 1HD1 LEU A  57      12.466   8.959  21.803  1.00  0.00           H
ATOM   1027 2HD1 LEU A  57      12.132   7.571  20.771  1.00  0.00           H
ATOM   1028 3HD1 LEU A  57      12.582   9.122  20.050  1.00  0.00           H
ATOM   1029 1HD2 LEU A  57      14.323  10.018  20.072  1.00  0.00           H
ATOM   1030 2HD2 LEU A  57      15.567   8.955  19.540  1.00  0.00           H
ATOM   1031 3HD2 LEU A  57      15.623   9.659  21.241  1.00  0.00           H
ATOM   1032  N   LEU A  58      14.865   5.219  20.930  1.00  0.00           N
ATOM   1033  CA  LEU A  58      15.086   4.087  20.066  1.00  0.00           C
ATOM   1034  C   LEU A  58      15.941   4.595  18.874  1.00  0.00           C
ATOM   1035  O   LEU A  58      15.553   5.527  18.167  1.00  0.00           O
ATOM   1036  CB  LEU A  58      13.803   3.277  19.686  1.00  0.00           C
ATOM   1037  CG  LEU A  58      12.449   3.200  20.576  1.00  0.00           C
ATOM   1038  CD1 LEU A  58      11.913   4.665  20.777  1.00  0.00           C
ATOM   1039  CD2 LEU A  58      11.483   2.125  19.704  1.00  0.00           C
ATOM   1040  QB  LEU A  58      13.833   2.945  19.165  1.00  0.00           Q
ATOM   1041  QD1 LEU A  58      11.801   5.018  20.830  1.00  0.00           Q
ATOM   1042  QD2 LEU A  58      11.155   2.402  19.819  1.00  0.00           Q
ATOM   1043  QQD LEU A  58      11.477   3.710  20.324  1.00  0.00           Q
ATOM   1044  H   LEU A  58      14.014   5.692  20.948  1.00  0.00           H
ATOM   1045  HA  LEU A  58      15.732   3.429  20.632  1.00  0.00           H
ATOM   1046 1HB  LEU A  58      14.158   2.251  19.619  1.00  0.00           H
ATOM   1047 2HB  LEU A  58      13.509   3.638  18.710  1.00  0.00           H
ATOM   1048  HG  LEU A  58      12.694   2.817  21.592  1.00  0.00           H
ATOM   1049 1HD1 LEU A  58      11.665   5.087  19.824  1.00  0.00           H
ATOM   1050 2HD1 LEU A  58      12.687   5.291  21.252  1.00  0.00           H
ATOM   1051 3HD1 LEU A  58      11.049   4.678  21.414  1.00  0.00           H
ATOM   1052 1HD2 LEU A  58      10.353   2.479  19.877  1.00  0.00           H
ATOM   1053 2HD2 LEU A  58      11.288   1.808  20.599  1.00  0.00           H
ATOM   1054 3HD2 LEU A  58      11.827   2.918  18.979  1.00  0.00           H
ATOM   1055  N   ALA A  59      17.211   4.113  18.792  1.00  0.00           N
ATOM   1056  CA  ALA A  59      18.219   4.658  17.837  1.00  0.00           C
ATOM   1057  C   ALA A  59      18.438   4.054  16.442  1.00  0.00           C
ATOM   1058  O   ALA A  59      19.429   3.356  16.204  1.00  0.00           O
ATOM   1059  CB  ALA A  59      19.572   4.650  18.517  1.00  0.00           C
ATOM   1060  QB  ALA A  59      19.894   4.653  18.676  1.00  0.00           Q
ATOM   1061  H   ALA A  59      17.526   3.486  19.475  1.00  0.00           H
ATOM   1062  HA  ALA A  59      17.978   5.695  17.690  1.00  0.00           H
ATOM   1063 1HB  ALA A  59      19.442   4.475  19.570  1.00  0.00           H
ATOM   1064 2HB  ALA A  59      20.049   5.609  18.367  1.00  0.00           H
ATOM   1065 3HB  ALA A  59      20.190   3.873  18.091  1.00  0.00           H
ATOM   1066  N   PRO A  60      17.615   4.415  15.470  1.00  0.00           N
ATOM   1067  CA  PRO A  60      17.862   4.002  14.103  1.00  0.00           C
ATOM   1068  C   PRO A  60      19.201   4.597  13.604  1.00  0.00           C
ATOM   1069  O   PRO A  60      19.965   3.911  12.928  1.00  0.00           O
ATOM   1070  CB  PRO A  60      16.661   4.539  13.312  1.00  0.00           C
ATOM   1071  CG  PRO A  60      15.672   4.981  14.342  1.00  0.00           C
ATOM   1072  CD  PRO A  60      16.455   5.301  15.585  1.00  0.00           C
ATOM   1073  QB  PRO A  60      16.615   4.550  12.689  1.00  0.00           Q
ATOM   1074  QD  PRO A  60      16.312   5.694  16.030  1.00  0.00           Q
ATOM   1075  QG  PRO A  60      15.061   5.022  14.268  1.00  0.00           Q
ATOM   1076  HA  PRO A  60      17.907   2.925  14.010  1.00  0.00           H
ATOM   1077 1HB  PRO A  60      16.257   3.744  12.698  1.00  0.00           H
ATOM   1078 2HB  PRO A  60      16.973   5.356  12.681  1.00  0.00           H
ATOM   1079 1HG  PRO A  60      14.971   4.186  14.540  1.00  0.00           H
ATOM   1080 2HG  PRO A  60      15.149   5.858  13.997  1.00  0.00           H
ATOM   1081 1HD  PRO A  60      15.878   5.056  16.455  1.00  0.00           H
ATOM   1082 2HD  PRO A  60      16.745   6.332  15.605  1.00  0.00           H
ATOM   1083  N   PRO A  61      19.535   5.894  13.913  1.00  0.00           N
ATOM   1084  CA  PRO A  61      20.787   6.489  13.466  1.00  0.00           C
ATOM   1085  C   PRO A  61      22.004   6.113  14.380  1.00  0.00           C
ATOM   1086  O   PRO A  61      21.890   5.269  15.265  1.00  0.00           O
ATOM   1087  CB  PRO A  61      20.434   7.982  13.348  1.00  0.00           C
ATOM   1088  CG  PRO A  61      19.335   8.217  14.333  1.00  0.00           C
ATOM   1089  CD  PRO A  61      18.741   6.868  14.690  1.00  0.00           C
ATOM   1090  QB  PRO A  61      20.688   8.383  12.944  1.00  0.00           Q
ATOM   1091  QD  PRO A  61      18.273   6.766  15.071  1.00  0.00           Q
ATOM   1092  QG  PRO A  61      19.153   8.772  14.547  1.00  0.00           Q
ATOM   1093  HA  PRO A  61      21.019   6.123  12.477  1.00  0.00           H
ATOM   1094 1HB  PRO A  61      20.084   8.172  12.344  1.00  0.00           H
ATOM   1095 2HB  PRO A  61      21.293   8.593  13.543  1.00  0.00           H
ATOM   1096 1HG  PRO A  61      18.574   8.848  13.881  1.00  0.00           H
ATOM   1097 2HG  PRO A  61      19.732   8.697  15.213  1.00  0.00           H
ATOM   1098 1HD  PRO A  61      17.702   6.845  14.395  1.00  0.00           H
ATOM   1099 2HD  PRO A  61      18.843   6.686  15.748  1.00  0.00           H
ATOM   1100  N   ASN A  62      23.179   6.632  14.005  1.00  0.00           N
ATOM   1101  CA  ASN A  62      24.509   6.275  14.582  1.00  0.00           C
ATOM   1102  C   ASN A  62      24.793   6.435  16.104  1.00  0.00           C
ATOM   1103  O   ASN A  62      24.619   5.487  16.872  1.00  0.00           O
ATOM   1104  CB  ASN A  62      25.568   6.986  13.716  1.00  0.00           C
ATOM   1105  CG  ASN A  62      27.006   6.724  14.116  1.00  0.00           C
ATOM   1106  ND2 ASN A  62      27.264   5.531  14.624  1.00  0.00           N
ATOM   1107  OD1 ASN A  62      27.880   7.573  13.923  1.00  0.00           O
ATOM   1108  QB  ASN A  62      25.420   7.347  13.234  1.00  0.00           Q
ATOM   1109  QD2 ASN A  62      27.357   5.104  14.771  1.00  0.00           Q
ATOM   1110  H   ASN A  62      23.183   7.208  13.214  1.00  0.00           H
ATOM   1111  HA  ASN A  62      24.621   5.227  14.387  1.00  0.00           H
ATOM   1112 1HB  ASN A  62      25.409   8.051  13.751  1.00  0.00           H
ATOM   1113 2HB  ASN A  62      25.432   6.644  12.717  1.00  0.00           H
ATOM   1114 1HD2 ASN A  62      26.518   4.901  14.714  1.00  0.00           H
ATOM   1115 2HD2 ASN A  62      28.196   5.306  14.827  1.00  0.00           H
ATOM   1116  N   SER A  63      25.344   7.564  16.510  1.00  0.00           N
ATOM   1117  CA  SER A  63      25.760   7.759  17.898  1.00  0.00           C
ATOM   1118  C   SER A  63      25.218   9.083  18.406  1.00  0.00           C
ATOM   1119  O   SER A  63      24.571   9.142  19.455  1.00  0.00           O
ATOM   1120  CB  SER A  63      27.281   7.666  17.929  1.00  0.00           C
ATOM   1121  OG  SER A  63      27.864   8.560  17.000  1.00  0.00           O
ATOM   1122  QB  SER A  63      27.610   7.274  18.286  1.00  0.00           Q
ATOM   1123  H   SER A  63      25.542   8.260  15.850  1.00  0.00           H
ATOM   1124  HA  SER A  63      25.340   6.955  18.492  1.00  0.00           H
ATOM   1125 1HB  SER A  63      27.571   6.650  17.651  1.00  0.00           H
ATOM   1126 2HB  SER A  63      27.651   7.899  18.919  1.00  0.00           H
ATOM   1127  HG  SER A  63      28.174   8.071  16.238  1.00  0.00           H
ATOM   1128  N   ASN A  64      25.355  10.104  17.577  1.00  0.00           N
ATOM   1129  CA  ASN A  64      24.725  11.380  17.851  1.00  0.00           C
ATOM   1130  C   ASN A  64      23.806  11.564  16.695  1.00  0.00           C
ATOM   1131  O   ASN A  64      24.161  11.209  15.571  1.00  0.00           O
ATOM   1132  CB  ASN A  64      25.635  12.611  17.977  1.00  0.00           C
ATOM   1133  CG  ASN A  64      26.888  12.577  17.136  1.00  0.00           C
ATOM   1134  ND2 ASN A  64      26.789  12.041  15.927  1.00  0.00           N
ATOM   1135  OD1 ASN A  64      27.938  13.044  17.565  1.00  0.00           O
ATOM   1136  QB  ASN A  64      25.490  13.107  18.337  1.00  0.00           Q
ATOM   1137  QD2 ASN A  64      26.753  11.856  15.506  1.00  0.00           Q
ATOM   1138  H   ASN A  64      25.778   9.960  16.705  1.00  0.00           H
ATOM   1139  HA  ASN A  64      24.131  11.272  18.751  1.00  0.00           H
ATOM   1140 1HB  ASN A  64      25.915  12.741  19.015  1.00  0.00           H
ATOM   1141 2HB  ASN A  64      25.066  13.474  17.657  1.00  0.00           H
ATOM   1142 1HD2 ASN A  64      25.919  11.695  15.646  1.00  0.00           H
ATOM   1143 2HD2 ASN A  64      27.589  12.017  15.367  1.00  0.00           H
ATOM   1144  N   MET A  65      22.624  12.042  16.937  1.00  0.00           N
ATOM   1145  CA  MET A  65      21.699  12.160  15.851  1.00  0.00           C
ATOM   1146  C   MET A  65      21.370  13.627  15.549  1.00  0.00           C
ATOM   1147  O   MET A  65      20.937  14.407  16.396  1.00  0.00           O
ATOM   1148  CB  MET A  65      20.586  11.140  16.105  1.00  0.00           C
ATOM   1149  CG  MET A  65      19.195  11.609  16.431  1.00  0.00           C
ATOM   1150  SD  MET A  65      18.320  10.322  17.371  1.00  0.00           S
ATOM   1151  CE  MET A  65      17.888  11.147  18.898  1.00  0.00           C
ATOM   1152  QB  MET A  65      20.716  10.513  16.089  1.00  0.00           Q
ATOM   1153  QE  MET A  65      17.799  11.311  19.206  1.00  0.00           Q
ATOM   1154  QG  MET A  65      18.950  12.147  16.252  1.00  0.00           Q
ATOM   1155  H   MET A  65      22.357  12.270  17.854  1.00  0.00           H
ATOM   1156  HA  MET A  65      22.243  11.809  14.981  1.00  0.00           H
ATOM   1157 1HB  MET A  65      20.914  10.517  16.929  1.00  0.00           H
ATOM   1158 2HB  MET A  65      20.518  10.508  15.248  1.00  0.00           H
ATOM   1159 1HG  MET A  65      18.662  11.771  15.503  1.00  0.00           H
ATOM   1160 2HG  MET A  65      19.238  12.523  17.002  1.00  0.00           H
ATOM   1161 1HE  MET A  65      17.980  12.215  18.774  1.00  0.00           H
ATOM   1162 2HE  MET A  65      18.547  10.818  19.693  1.00  0.00           H
ATOM   1163 3HE  MET A  65      16.871  10.898  19.151  1.00  0.00           H
ATOM   1164  N   GLY A  66      21.794  13.971  14.324  1.00  0.00           N
ATOM   1165  CA  GLY A  66      21.798  15.332  13.789  1.00  0.00           C
ATOM   1166  C   GLY A  66      20.495  15.959  13.297  1.00  0.00           C
ATOM   1167  O   GLY A  66      20.293  17.164  13.460  1.00  0.00           O
ATOM   1168  QA  GLY A  66      22.358  15.648  13.726  1.00  0.00           Q
ATOM   1169  H   GLY A  66      22.227  13.272  13.791  1.00  0.00           H
ATOM   1170 1HA  GLY A  66      22.466  15.317  12.945  1.00  0.00           H
ATOM   1171 2HA  GLY A  66      22.251  15.981  14.507  1.00  0.00           H
ATOM   1172  N   MET A  67      19.686  15.176  12.609  1.00  0.00           N
ATOM   1173  CA  MET A  67      18.449  15.640  11.957  1.00  0.00           C
ATOM   1174  C   MET A  67      17.251  15.893  12.870  1.00  0.00           C
ATOM   1175  O   MET A  67      17.180  15.447  14.018  1.00  0.00           O
ATOM   1176  CB  MET A  67      18.024  14.570  10.961  1.00  0.00           C
ATOM   1177  CG  MET A  67      17.755  15.059   9.550  1.00  0.00           C
ATOM   1178  SD  MET A  67      17.242  13.713   8.462  1.00  0.00           S
ATOM   1179  CE  MET A  67      15.545  14.165   8.113  1.00  0.00           C
ATOM   1180  QB  MET A  67      17.959  13.963  11.122  1.00  0.00           Q
ATOM   1181  QE  MET A  67      15.204  14.255   8.043  1.00  0.00           Q
ATOM   1182  QG  MET A  67      17.814  15.651   9.366  1.00  0.00           Q
ATOM   1183  H   MET A  67      19.956  14.252  12.468  1.00  0.00           H
ATOM   1184  HA  MET A  67      18.666  16.544  11.416  1.00  0.00           H
ATOM   1185 1HB  MET A  67      17.127  14.104  11.329  1.00  0.00           H
ATOM   1186 2HB  MET A  67      18.791  13.822  10.917  1.00  0.00           H
ATOM   1187 1HG  MET A  67      18.657  15.499   9.156  1.00  0.00           H
ATOM   1188 2HG  MET A  67      16.971  15.803   9.575  1.00  0.00           H
ATOM   1189 1HE  MET A  67      15.527  15.101   7.579  1.00  0.00           H
ATOM   1190 2HE  MET A  67      15.001  14.271   9.038  1.00  0.00           H
ATOM   1191 3HE  MET A  67      15.084  13.395   7.512  1.00  0.00           H
ATOM   1192  N   THR A  68      16.284  16.584  12.274  1.00  0.00           N
ATOM   1193  CA  THR A  68      15.016  16.917  12.903  1.00  0.00           C
ATOM   1194  C   THR A  68      13.981  15.797  12.679  1.00  0.00           C
ATOM   1195  O   THR A  68      12.795  15.979  12.935  1.00  0.00           O
ATOM   1196  CB  THR A  68      14.498  18.221  12.273  1.00  0.00           C
ATOM   1197  CG2 THR A  68      15.431  19.402  12.451  1.00  0.00           C
ATOM   1198  OG1 THR A  68      14.303  18.051  10.876  1.00  0.00           O
ATOM   1199  QG2 THR A  68      15.652  19.683  12.490  1.00  0.00           Q
ATOM   1200  H   THR A  68      16.425  16.868  11.344  1.00  0.00           H
ATOM   1201  HA  THR A  68      15.178  17.070  13.956  1.00  0.00           H
ATOM   1202  HB  THR A  68      13.548  18.476  12.722  1.00  0.00           H
ATOM   1203 1HG  THR A  68      13.367  17.978  10.687  1.00  0.00           H
ATOM   1204 1HG2 THR A  68      16.283  19.289  11.794  1.00  0.00           H
ATOM   1205 2HG2 THR A  68      15.768  19.446  13.474  1.00  0.00           H
ATOM   1206 3HG2 THR A  68      14.907  20.315  12.205  1.00  0.00           H
ATOM   1207  N   SEP A  69      14.476  14.686  12.148  1.00  0.00           N
ATOM   1208  CA  SEP A  69      13.598  13.509  11.878  1.00  0.00           C
ATOM   1209  C   SEP A  69      12.850  13.139  13.133  1.00  0.00           C
ATOM   1210  O   SEP A  69      13.412  12.633  14.102  1.00  0.00           O
ATOM   1211  CB  SEP A  69      14.427  12.356  11.239  1.00  0.00           C
ATOM   1212  OG  SEP A  69      15.766  12.314  11.787  1.00  0.00           O
ATOM   1213  PS  SEP A  69      16.561  10.925  12.024  1.00  0.00           P
ATOM   1214  OPA SEP A  69      16.688  10.232  10.663  1.00  0.00           O
ATOM   1215  OPB SEP A  69      17.942  11.196  12.608  1.00  0.00           O
ATOM   1216  OPC SEP A  69      15.738  10.035  12.948  1.00  0.00           O
ATOM   1217  QB  SEP A  69      14.225  11.908  10.767  1.00  0.00           Q
ATOM   1218  H   SEP A  69      15.457  14.615  11.917  1.00  0.00           H
ATOM   1219  HA  SEP A  69      12.852  13.841  11.133  1.00  0.00           H
ATOM   1220 2HB  SEP A  69      13.962  11.366  11.398  1.00  0.00           H
ATOM   1221 3HB  SEP A  69      14.488  12.451  10.135  1.00  0.00           H
ATOM   1222  N   PRO A  70      11.528  13.391  13.143  1.00  0.00           N
ATOM   1223  CA  PRO A  70      10.669  13.094  14.256  1.00  0.00           C
ATOM   1224  C   PRO A  70       9.819  11.871  13.851  1.00  0.00           C
ATOM   1225  O   PRO A  70       8.602  11.838  14.042  1.00  0.00           O
ATOM   1226  CB  PRO A  70       9.859  14.378  14.279  1.00  0.00           C
ATOM   1227  CG  PRO A  70       9.535  14.575  12.827  1.00  0.00           C
ATOM   1228  CD  PRO A  70      10.696  13.944  12.051  1.00  0.00           C
ATOM   1229  QB  PRO A  70       9.723  14.719  14.775  1.00  0.00           Q
ATOM   1230  QD  PRO A  70      10.781  13.925  11.445  1.00  0.00           Q
ATOM   1231  QG  PRO A  70       9.034  14.851  12.600  1.00  0.00           Q
ATOM   1232  HA  PRO A  70      11.201  12.929  15.182  1.00  0.00           H
ATOM   1233 1HB  PRO A  70      10.467  15.182  14.661  1.00  0.00           H
ATOM   1234 2HB  PRO A  70       8.979  14.256  14.889  1.00  0.00           H
ATOM   1235 1HG  PRO A  70       9.461  15.626  12.606  1.00  0.00           H
ATOM   1236 2HG  PRO A  70       8.607  14.075  12.595  1.00  0.00           H
ATOM   1237 1HD  PRO A  70      11.228  14.690  11.486  1.00  0.00           H
ATOM   1238 2HD  PRO A  70      10.334  13.159  11.405  1.00  0.00           H
ATOM   1239  N   PHE A  71      10.508  10.909  13.196  1.00  0.00           N
ATOM   1240  CA  PHE A  71       9.891   9.691  12.639  1.00  0.00           C
ATOM   1241  C   PHE A  71      10.823   8.473  12.721  1.00  0.00           C
ATOM   1242  O   PHE A  71      12.020   8.606  12.971  1.00  0.00           O
ATOM   1243  CB  PHE A  71       9.573   9.931  11.153  1.00  0.00           C
ATOM   1244  CG  PHE A  71      10.780   9.774  10.237  1.00  0.00           C
ATOM   1245  CD1 PHE A  71      11.825  10.686  10.281  1.00  0.00           C
ATOM   1246  CD2 PHE A  71      10.867   8.719   9.331  1.00  0.00           C
ATOM   1247  CE1 PHE A  71      12.922  10.549   9.446  1.00  0.00           C
ATOM   1248  CE2 PHE A  71      11.970   8.583   8.499  1.00  0.00           C
ATOM   1249  CZ  PHE A  71      12.994   9.500   8.560  1.00  0.00           C
ATOM   1250  QB  PHE A  71       9.009  10.083  10.934  1.00  0.00           Q
ATOM   1251  QD  PHE A  71      10.923   9.753  10.128  1.00  0.00           Q
ATOM   1252  QE  PHE A  71      12.875   9.513   8.643  1.00  0.00           Q
ATOM   1253  QR  PHE A  71      12.291   9.587   9.092  1.00  0.00           Q
ATOM   1254  H   PHE A  71      11.463  11.050  13.042  1.00  0.00           H
ATOM   1255  HA  PHE A  71       8.974   9.483  13.173  1.00  0.00           H
ATOM   1256 1HB  PHE A  71       9.199  10.937  11.034  1.00  0.00           H
ATOM   1257 2HB  PHE A  71       8.820   9.230  10.832  1.00  0.00           H
ATOM   1258 1HD  PHE A  71      11.780  11.509  10.977  1.00  0.00           H
ATOM   1259 2HD  PHE A  71      10.067   7.997   9.279  1.00  0.00           H
ATOM   1260 1HE  PHE A  71      13.723  11.267   9.485  1.00  0.00           H
ATOM   1261 2HE  PHE A  71      12.028   7.759   7.802  1.00  0.00           H
ATOM   1262  HZ  PHE A  71      13.857   9.399   7.913  1.00  0.00           H
ATOM   1263  N   ASN A  72      10.261   7.294  12.443  1.00  0.00           N
ATOM   1264  CA  ASN A  72      11.026   6.040  12.423  1.00  0.00           C
ATOM   1265  C   ASN A  72      10.279   5.008  11.603  1.00  0.00           C
ATOM   1266  O   ASN A  72       9.050   4.968  11.640  1.00  0.00           O
ATOM   1267  CB  ASN A  72      11.231   5.461  13.825  1.00  0.00           C
ATOM   1268  CG  ASN A  72      11.114   6.479  14.940  1.00  0.00           C
ATOM   1269  ND2 ASN A  72      12.159   6.584  15.756  1.00  0.00           N
ATOM   1270  OD1 ASN A  72      10.095   7.161  15.072  1.00  0.00           O
ATOM   1271  QB  ASN A  72      11.347   4.854  13.932  1.00  0.00           Q
ATOM   1272  QD2 ASN A  72      12.523   6.621  16.039  1.00  0.00           Q
ATOM   1273  H   ASN A  72       9.308   7.270  12.211  1.00  0.00           H
ATOM   1274  HA  ASN A  72      11.981   6.237  11.966  1.00  0.00           H
ATOM   1275 1HB  ASN A  72      12.216   5.004  13.871  1.00  0.00           H
ATOM   1276 2HB  ASN A  72      10.478   4.704  13.993  1.00  0.00           H
ATOM   1277 1HD2 ASN A  72      12.937   6.009  15.591  1.00  0.00           H
ATOM   1278 2HD2 ASN A  72      12.109   7.233  16.487  1.00  0.00           H
ATOM   1279  N   GLY A  73      10.970   4.165  10.871  1.00  0.00           N
ATOM   1280  CA  GLY A  73      10.263   3.174  10.086  1.00  0.00           C
ATOM   1281  C   GLY A  73      10.743   1.761  10.243  1.00  0.00           C
ATOM   1282  O   GLY A  73      11.237   1.380  11.306  1.00  0.00           O
ATOM   1283  QA  GLY A  73       9.768   3.322   9.718  1.00  0.00           Q
ATOM   1284  H   GLY A  73      11.968   4.202  10.837  1.00  0.00           H
ATOM   1285 1HA  GLY A  73      10.300   3.440   9.034  1.00  0.00           H
ATOM   1286 2HA  GLY A  73       9.237   3.204  10.402  1.00  0.00           H
ATOM   1287  N   LEU A  74      10.521   0.987   9.218  1.00  0.00           N
ATOM   1288  CA  LEU A  74      10.812  -0.392   9.311  1.00  0.00           C
ATOM   1289  C   LEU A  74      11.410  -0.954   7.952  1.00  0.00           C
ATOM   1290  O   LEU A  74      12.275  -0.329   7.363  1.00  0.00           O
ATOM   1291  CB  LEU A  74       9.508  -1.206   9.851  1.00  0.00           C
ATOM   1292  CG  LEU A  74       8.236  -0.747   9.048  1.00  0.00           C
ATOM   1293  CD1 LEU A  74       7.173  -1.813   9.242  1.00  0.00           C
ATOM   1294  CD2 LEU A  74       7.639   0.563   9.517  1.00  0.00           C
ATOM   1295  QB  LEU A  74       9.682  -1.974   9.575  1.00  0.00           Q
ATOM   1296  QD1 LEU A  74       6.912  -2.070   9.288  1.00  0.00           Q
ATOM   1297  QD2 LEU A  74       7.486   0.860   9.614  1.00  0.00           Q
ATOM   1298  QQD LEU A  74       7.198  -0.604   9.451  1.00  0.00           Q
ATOM   1299  H   LEU A  74      10.055   1.345   8.427  1.00  0.00           H
ATOM   1300  HA  LEU A  74      11.593  -0.498  10.061  1.00  0.00           H
ATOM   1301 1HB  LEU A  74       9.996  -1.546   9.402  1.00  0.00           H
ATOM   1302 2HB  LEU A  74       9.367  -2.401   9.750  1.00  0.00           H
ATOM   1303  HG  LEU A  74       8.464  -0.682   8.004  1.00  0.00           H
ATOM   1304 1HD1 LEU A  74       7.010  -1.990  10.301  1.00  0.00           H
ATOM   1305 2HD1 LEU A  74       7.474  -2.745   8.778  1.00  0.00           H
ATOM   1306 3HD1 LEU A  74       6.252  -1.477   8.786  1.00  0.00           H
ATOM   1307 1HD2 LEU A  74       6.641   0.348   9.935  1.00  0.00           H
ATOM   1308 2HD2 LEU A  74       7.536   1.210   8.627  1.00  0.00           H
ATOM   1309 3HD2 LEU A  74       8.281   1.023  10.280  1.00  0.00           H
ATOM   1310  N   THR A  75      10.975  -2.142   7.489  1.00  0.00           N
ATOM   1311  CA  THR A  75      11.530  -2.713   6.277  1.00  0.00           C
ATOM   1312  C   THR A  75      10.522  -3.582   5.525  1.00  0.00           C
ATOM   1313  O   THR A  75       9.912  -4.485   6.103  1.00  0.00           O
ATOM   1314  CB  THR A  75      12.772  -3.531   6.644  1.00  0.00           C
ATOM   1315  CG2 THR A  75      12.474  -4.706   7.548  1.00  0.00           C
ATOM   1316  OG1 THR A  75      13.438  -4.040   5.489  1.00  0.00           O
ATOM   1317  QG2 THR A  75      12.406  -4.984   7.763  1.00  0.00           Q
ATOM   1318  H   THR A  75      10.298  -2.649   8.024  1.00  0.00           H
ATOM   1319  HA  THR A  75      11.838  -1.906   5.636  1.00  0.00           H
ATOM   1320  HB  THR A  75      13.482  -2.894   7.163  1.00  0.00           H
ATOM   1321 1HG  THR A  75      14.207  -4.556   5.752  1.00  0.00           H
ATOM   1322 1HG2 THR A  75      11.547  -5.158   7.246  1.00  0.00           H
ATOM   1323 2HG2 THR A  75      12.399  -4.357   8.565  1.00  0.00           H
ATOM   1324 3HG2 THR A  75      13.270  -5.437   7.477  1.00  0.00           H
ATOM   1325  N   SEP A  76      10.378  -3.284   4.244  1.00  0.00           N
ATOM   1326  CA  SEP A  76       9.432  -4.047   3.376  1.00  0.00           C
ATOM   1327  C   SEP A  76      10.188  -5.106   2.615  1.00  0.00           C
ATOM   1328  O   SEP A  76      11.315  -4.906   2.166  1.00  0.00           O
ATOM   1329  CB  SEP A  76       8.602  -3.066   2.497  1.00  0.00           C
ATOM   1330  OG  SEP A  76       7.930  -2.079   3.313  1.00  0.00           O
ATOM   1331  PS  SEP A  76       6.893  -1.002   2.691  1.00  0.00           P
ATOM   1332  OPA SEP A  76       5.753  -1.788   2.036  1.00  0.00           O
ATOM   1333  OPB SEP A  76       6.348  -0.097   3.789  1.00  0.00           O
ATOM   1334  OPC SEP A  76       7.609  -0.192   1.615  1.00  0.00           O
ATOM   1335  QB  SEP A  76       8.539  -3.066   1.818  1.00  0.00           Q
ATOM   1336  H   SEP A  76      10.909  -2.532   3.828  1.00  0.00           H
ATOM   1337  HA  SEP A  76       8.732  -4.565   4.058  1.00  0.00           H
ATOM   1338 2HB  SEP A  76       9.226  -2.531   1.758  1.00  0.00           H
ATOM   1339 3HB  SEP A  76       7.851  -3.599   1.878  1.00  0.00           H
ATOM   1340  N   PRO A  77       9.559  -6.281   2.456  1.00  0.00           N
ATOM   1341  CA  PRO A  77      10.165  -7.398   1.746  1.00  0.00           C
ATOM   1342  C   PRO A  77       9.790  -7.433   0.268  1.00  0.00           C
ATOM   1343  O   PRO A  77       9.372  -6.413  -0.286  1.00  0.00           O
ATOM   1344  CB  PRO A  77       9.613  -8.561   2.560  1.00  0.00           C
ATOM   1345  CG  PRO A  77       8.203  -8.160   2.823  1.00  0.00           C
ATOM   1346  CD  PRO A  77       8.240  -6.659   3.008  1.00  0.00           C
ATOM   1347  QB  PRO A  77       9.929  -9.063   2.745  1.00  0.00           Q
ATOM   1348  QD  PRO A  77       7.806  -6.299   3.247  1.00  0.00           Q
ATOM   1349  QG  PRO A  77       7.716  -8.536   2.848  1.00  0.00           Q
ATOM   1350  HA  PRO A  77      11.241  -7.376   1.838  1.00  0.00           H
ATOM   1351 1HB  PRO A  77      10.170  -8.646   3.484  1.00  0.00           H
ATOM   1352 2HB  PRO A  77       9.689  -9.480   2.007  1.00  0.00           H
ATOM   1353 1HG  PRO A  77       7.844  -8.644   3.718  1.00  0.00           H
ATOM   1354 2HG  PRO A  77       7.588  -8.426   1.978  1.00  0.00           H
ATOM   1355 1HD  PRO A  77       8.164  -6.403   4.055  1.00  0.00           H
ATOM   1356 2HD  PRO A  77       7.447  -6.195   2.440  1.00  0.00           H
ATOM   1357  N   GLN A  78      10.002  -8.561  -0.390  1.00  0.00           N
ATOM   1358  CA  GLN A  78       9.739  -8.627  -1.825  1.00  0.00           C
ATOM   1359  C   GLN A  78       9.020  -9.938  -2.245  1.00  0.00           C
ATOM   1360  O   GLN A  78       9.474 -11.036  -1.916  1.00  0.00           O
ATOM   1361  CB  GLN A  78      11.100  -8.405  -2.557  1.00  0.00           C
ATOM   1362  CG  GLN A  78      10.963  -8.288  -4.062  1.00  0.00           C
ATOM   1363  CD  GLN A  78      12.262  -8.106  -4.876  1.00  0.00           C
ATOM   1364  NE2 GLN A  78      13.347  -8.819  -4.575  1.00  0.00           N
ATOM   1365  OE1 GLN A  78      12.265  -7.307  -5.824  1.00  0.00           O
ATOM   1366  QB  GLN A  78      11.644  -8.359  -2.257  1.00  0.00           Q
ATOM   1367  QE2 GLN A  78      13.727  -9.068  -4.482  1.00  0.00           Q
ATOM   1368  QG  GLN A  78      10.400  -8.306  -4.343  1.00  0.00           Q
ATOM   1369  H   GLN A  78      10.386  -9.334   0.080  1.00  0.00           H
ATOM   1370  HA  GLN A  78       9.086  -7.804  -2.061  1.00  0.00           H
ATOM   1371 1HB  GLN A  78      11.780  -9.250  -2.344  1.00  0.00           H
ATOM   1372 2HB  GLN A  78      11.509  -7.466  -2.170  1.00  0.00           H
ATOM   1373 1HG  GLN A  78      10.343  -7.437  -4.257  1.00  0.00           H
ATOM   1374 2HG  GLN A  78      10.458  -9.176  -4.429  1.00  0.00           H
ATOM   1375 1HE2 GLN A  78      13.307  -9.447  -3.828  1.00  0.00           H
ATOM   1376 2HE2 GLN A  78      14.147  -8.691  -5.135  1.00  0.00           H
ATOM   1377  N   ARG A  79       7.879  -9.811  -2.960  1.00  0.00           N
ATOM   1378  CA  ARG A  79       7.133 -10.996  -3.384  1.00  0.00           C
ATOM   1379  C   ARG A  79       5.926 -10.742  -4.286  1.00  0.00           C
ATOM   1380  O   ARG A  79       5.362  -9.652  -4.350  1.00  0.00           O
ATOM   1381  CB  ARG A  79       6.688 -11.818  -2.182  1.00  0.00           C
ATOM   1382  CG  ARG A  79       5.537 -11.280  -1.332  1.00  0.00           C
ATOM   1383  CD  ARG A  79       4.704 -12.477  -0.970  1.00  0.00           C
ATOM   1384  NE  ARG A  79       4.673 -12.814   0.434  1.00  0.00           N
ATOM   1385  CZ  ARG A  79       4.409 -14.057   0.799  1.00  0.00           C
ATOM   1386  NH1 ARG A  79       4.111 -14.943  -0.145  1.00  0.00           N
ATOM   1387  NH2 ARG A  79       4.393 -14.418   2.073  1.00  0.00           N
ATOM   1388  QB  ARG A  79       6.951 -12.374  -2.047  1.00  0.00           Q
ATOM   1389  QD  ARG A  79       4.429 -12.839  -1.401  1.00  0.00           Q
ATOM   1390  QG  ARG A  79       5.432 -10.698  -1.164  1.00  0.00           Q
ATOM   1391  QH1 ARG A  79       4.006 -15.275  -0.506  1.00  0.00           Q
ATOM   1392  QH2 ARG A  79       4.399 -14.560   2.551  1.00  0.00           Q
ATOM   1393  H   ARG A  79       7.546  -8.915  -3.189  1.00  0.00           H
ATOM   1394  HA  ARG A  79       7.823 -11.607  -3.944  1.00  0.00           H
ATOM   1395 1HB  ARG A  79       7.538 -11.975  -1.534  1.00  0.00           H
ATOM   1396 2HB  ARG A  79       6.365 -12.773  -2.560  1.00  0.00           H
ATOM   1397 1HG  ARG A  79       4.933 -10.584  -1.898  1.00  0.00           H
ATOM   1398 2HG  ARG A  79       5.931 -10.811  -0.431  1.00  0.00           H
ATOM   1399 1HD  ARG A  79       5.155 -13.328  -1.469  1.00  0.00           H
ATOM   1400 2HD  ARG A  79       3.703 -12.348  -1.332  1.00  0.00           H
ATOM   1401  HE  ARG A  79       4.880 -12.131   1.106  1.00  0.00           H
ATOM   1402 1HH1 ARG A  79       4.076 -14.654  -1.104  1.00  0.00           H
ATOM   1403 2HH1 ARG A  79       3.936 -15.895   0.092  1.00  0.00           H
ATOM   1404 1HH2 ARG A  79       4.572 -13.746   2.789  1.00  0.00           H
ATOM   1405 2HH2 ARG A  79       4.225 -15.375   2.313  1.00  0.00           H
ATOM   1406  N   SEP A  80       5.536 -11.828  -4.937  1.00  0.00           N
ATOM   1407  CA  SEP A  80       4.377 -11.787  -5.876  1.00  0.00           C
ATOM   1408  C   SEP A  80       4.184 -13.145  -6.498  1.00  0.00           C
ATOM   1409  O   SEP A  80       5.133 -13.870  -6.791  1.00  0.00           O
ATOM   1410  CB  SEP A  80       4.546 -10.616  -6.887  1.00  0.00           C
ATOM   1411  OG  SEP A  80       3.281 -10.271  -7.499  1.00  0.00           O
ATOM   1412  PS  SEP A  80       3.156  -9.144  -8.654  1.00  0.00           P
ATOM   1413  OPA SEP A  80       4.033  -9.591  -9.828  1.00  0.00           O
ATOM   1414  OPB SEP A  80       1.707  -9.001  -9.102  1.00  0.00           O
ATOM   1415  OPC SEP A  80       3.697  -7.823  -8.117  1.00  0.00           O
ATOM   1416  QB  SEP A  80       5.118 -10.280  -7.046  1.00  0.00           Q
ATOM   1417  H   SEP A  80       6.018 -12.707  -4.809  1.00  0.00           H
ATOM   1418  HA  SEP A  80       3.483 -11.575  -5.260  1.00  0.00           H
ATOM   1419 2HB  SEP A  80       4.954  -9.705  -6.411  1.00  0.00           H
ATOM   1420 3HB  SEP A  80       5.281 -10.856  -7.681  1.00  0.00           H
ATOM   1421  N   PRO A  81       2.910 -13.508  -6.709  1.00  0.00           N
ATOM   1422  CA  PRO A  81       2.553 -14.778  -7.294  1.00  0.00           C
ATOM   1423  C   PRO A  81       2.148 -14.845  -8.789  1.00  0.00           C
ATOM   1424  O   PRO A  81       3.032 -14.885  -9.647  1.00  0.00           O
ATOM   1425  CB  PRO A  81       1.440 -15.175  -6.336  1.00  0.00           C
ATOM   1426  CG  PRO A  81       0.720 -13.896  -6.040  1.00  0.00           C
ATOM   1427  CD  PRO A  81       1.716 -12.787  -6.252  1.00  0.00           C
ATOM   1428  QB  PRO A  81       1.340 -15.744  -6.113  1.00  0.00           Q
ATOM   1429  QD  PRO A  81       1.640 -12.185  -6.165  1.00  0.00           Q
ATOM   1430  QG  PRO A  81       0.133 -13.838  -5.866  1.00  0.00           Q
ATOM   1431  HA  PRO A  81       3.365 -15.476  -7.157  1.00  0.00           H
ATOM   1432 1HB  PRO A  81       1.880 -15.583  -5.439  1.00  0.00           H
ATOM   1433 2HB  PRO A  81       0.799 -15.905  -6.785  1.00  0.00           H
ATOM   1434 1HG  PRO A  81       0.376 -13.896  -5.019  1.00  0.00           H
ATOM   1435 2HG  PRO A  81      -0.111 -13.781  -6.712  1.00  0.00           H
ATOM   1436 1HD  PRO A  81       1.911 -12.271  -5.320  1.00  0.00           H
ATOM   1437 2HD  PRO A  81       1.368 -12.100  -7.009  1.00  0.00           H
ATOM   1438  N   PHE A  82       0.845 -15.023  -9.113  1.00  0.00           N
ATOM   1439  CA  PHE A  82       0.486 -15.289 -10.525  1.00  0.00           C
ATOM   1440  C   PHE A  82      -0.389 -14.311 -11.310  1.00  0.00           C
ATOM   1441  O   PHE A  82      -1.400 -14.731 -11.877  1.00  0.00           O
ATOM   1442  CB  PHE A  82      -0.141 -16.701 -10.659  1.00  0.00           C
ATOM   1443  CG  PHE A  82      -1.089 -17.127  -9.549  1.00  0.00           C
ATOM   1444  CD1 PHE A  82      -2.420 -17.441  -9.822  1.00  0.00           C
ATOM   1445  CD2 PHE A  82      -0.647 -17.239  -8.242  1.00  0.00           C
ATOM   1446  CE1 PHE A  82      -3.278 -17.843  -8.806  1.00  0.00           C
ATOM   1447  CE2 PHE A  82      -1.498 -17.635  -7.227  1.00  0.00           C
ATOM   1448  CZ  PHE A  82      -2.813 -17.940  -7.509  1.00  0.00           C
ATOM   1449  QB  PHE A  82      -0.018 -17.082 -11.147  1.00  0.00           Q
ATOM   1450  QD  PHE A  82      -1.204 -17.187  -9.424  1.00  0.00           Q
ATOM   1451  QE  PHE A  82      -2.720 -17.895  -7.621  1.00  0.00           Q
ATOM   1452  QR  PHE A  82      -2.265 -17.683  -8.160  1.00  0.00           Q
ATOM   1453  H   PHE A  82       0.168 -15.098  -8.411  1.00  0.00           H
ATOM   1454  HA  PHE A  82       1.421 -15.329 -11.055  1.00  0.00           H
ATOM   1455 1HB  PHE A  82       0.659 -17.424 -10.709  1.00  0.00           H
ATOM   1456 2HB  PHE A  82      -0.696 -16.740 -11.585  1.00  0.00           H
ATOM   1457 1HD  PHE A  82      -2.789 -17.366 -10.833  1.00  0.00           H
ATOM   1458 2HD  PHE A  82       0.382 -17.010  -8.015  1.00  0.00           H
ATOM   1459 1HE  PHE A  82      -4.307 -18.087  -9.028  1.00  0.00           H
ATOM   1460 2HE  PHE A  82      -1.134 -17.703  -6.213  1.00  0.00           H
ATOM   1461  HZ  PHE A  82      -3.477 -18.249  -6.714  1.00  0.00           H
ATOM   1462  N   PRO A  83       0.002 -13.051 -11.503  1.00  0.00           N
ATOM   1463  CA  PRO A  83      -0.738 -12.198 -12.363  1.00  0.00           C
ATOM   1464  C   PRO A  83      -0.095 -12.281 -13.743  1.00  0.00           C
ATOM   1465  O   PRO A  83       0.940 -12.927 -13.929  1.00  0.00           O
ATOM   1466  CB  PRO A  83      -0.524 -10.843 -11.732  1.00  0.00           C
ATOM   1467  CG  PRO A  83       0.917 -10.895 -11.357  1.00  0.00           C
ATOM   1468  CD  PRO A  83       1.218 -12.361 -11.037  1.00  0.00           C
ATOM   1469  QB  PRO A  83      -0.949 -10.398 -11.660  1.00  0.00           Q
ATOM   1470  QD  PRO A  83       1.722 -12.597 -10.781  1.00  0.00           Q
ATOM   1471  QG  PRO A  83       1.304 -10.417 -11.345  1.00  0.00           Q
ATOM   1472  HA  PRO A  83      -1.790 -12.450 -12.413  1.00  0.00           H
ATOM   1473 1HB  PRO A  83      -1.160 -10.733 -10.869  1.00  0.00           H
ATOM   1474 2HB  PRO A  83      -0.737 -10.064 -12.449  1.00  0.00           H
ATOM   1475 1HG  PRO A  83       1.095 -10.274 -10.498  1.00  0.00           H
ATOM   1476 2HG  PRO A  83       1.514 -10.560 -12.192  1.00  0.00           H
ATOM   1477 1HD  PRO A  83       1.359 -12.495  -9.971  1.00  0.00           H
ATOM   1478 2HD  PRO A  83       2.085 -12.701 -11.592  1.00  0.00           H
ATOM   1479  N   LYS A  84      -0.711 -11.616 -14.666  1.00  0.00           N
ATOM   1480  CA  LYS A  84      -0.281 -11.537 -16.046  1.00  0.00           C
ATOM   1481  C   LYS A  84       0.935 -10.601 -16.139  1.00  0.00           C
ATOM   1482  O   LYS A  84       1.073  -9.721 -15.296  1.00  0.00           O
ATOM   1483  CB  LYS A  84      -1.524 -11.002 -16.755  1.00  0.00           C
ATOM   1484  CG  LYS A  84      -1.451  -9.574 -17.265  1.00  0.00           C
ATOM   1485  CD  LYS A  84      -1.695  -8.551 -16.148  1.00  0.00           C
ATOM   1486  CE  LYS A  84      -2.040  -7.182 -16.734  1.00  0.00           C
ATOM   1487  NZ  LYS A  84      -2.404  -6.142 -15.724  1.00  0.00           N
ATOM   1488  QB  LYS A  84      -2.055 -11.343 -16.801  1.00  0.00           Q
ATOM   1489  QD  LYS A  84      -1.662  -8.681 -15.546  1.00  0.00           Q
ATOM   1490  QE  LYS A  84      -2.028  -7.072 -17.345  1.00  0.00           Q
ATOM   1491  QG  LYS A  84      -1.354  -9.428 -17.861  1.00  0.00           Q
ATOM   1492  QZ  LYS A  84      -2.492  -5.887 -15.486  1.00  0.00           Q
ATOM   1493  H   LYS A  84      -1.512 -11.130 -14.411  1.00  0.00           H
ATOM   1494  HA  LYS A  84      -0.032 -12.527 -16.413  1.00  0.00           H
ATOM   1495 1HB  LYS A  84      -2.326 -11.029 -16.026  1.00  0.00           H
ATOM   1496 2HB  LYS A  84      -1.784 -11.658 -17.576  1.00  0.00           H
ATOM   1497 1HG  LYS A  84      -2.222  -9.444 -18.008  1.00  0.00           H
ATOM   1498 2HG  LYS A  84      -0.486  -9.412 -17.712  1.00  0.00           H
ATOM   1499 1HD  LYS A  84      -0.804  -8.470 -15.556  1.00  0.00           H
ATOM   1500 2HD  LYS A  84      -2.522  -8.893 -15.538  1.00  0.00           H
ATOM   1501 1HE  LYS A  84      -2.872  -7.308 -17.418  1.00  0.00           H
ATOM   1502 2HE  LYS A  84      -1.182  -6.834 -17.272  1.00  0.00           H
ATOM   1503 1HZ  LYS A  84      -2.910  -6.575 -14.925  1.00  0.00           H
ATOM   1504 2HZ  LYS A  84      -3.016  -5.418 -16.166  1.00  0.00           H
ATOM   1505 3HZ  LYS A  84      -1.549  -5.669 -15.369  1.00  0.00           H
ATOM   1506  N   SER A  85       1.826 -10.749 -17.125  1.00  0.00           N
ATOM   1507  CA  SER A  85       2.955  -9.823 -17.172  1.00  0.00           C
ATOM   1508  C   SER A  85       3.309  -9.400 -18.593  1.00  0.00           C
ATOM   1509  O   SER A  85       2.726  -9.889 -19.559  1.00  0.00           O
ATOM   1510  CB  SER A  85       4.166 -10.345 -16.385  1.00  0.00           C
ATOM   1511  OG  SER A  85       4.198 -11.757 -16.309  1.00  0.00           O
ATOM   1512  QB  SER A  85       4.595  -9.974 -16.113  1.00  0.00           Q
ATOM   1513  H   SER A  85       1.723 -11.455 -17.805  1.00  0.00           H
ATOM   1514  HA  SER A  85       2.605  -8.927 -16.674  1.00  0.00           H
ATOM   1515 1HB  SER A  85       4.104  -9.944 -15.371  1.00  0.00           H
ATOM   1516 2HB  SER A  85       5.086 -10.004 -16.855  1.00  0.00           H
ATOM   1517  HG  SER A  85       4.054 -12.024 -15.397  1.00  0.00           H
ATOM   1518  N   SER A  86       4.203  -8.419 -18.700  1.00  0.00           N
ATOM   1519  CA  SER A  86       4.553  -7.863 -19.997  1.00  0.00           C
ATOM   1520  C   SER A  86       3.322  -7.176 -20.534  1.00  0.00           C
ATOM   1521  O   SER A  86       2.682  -7.662 -21.467  1.00  0.00           O
ATOM   1522  CB  SER A  86       4.972  -8.943 -20.983  1.00  0.00           C
ATOM   1523  OG  SER A  86       5.631  -8.381 -22.096  1.00  0.00           O
ATOM   1524  QB  SER A  86       4.863  -9.552 -20.908  1.00  0.00           Q
ATOM   1525  H   SER A  86       4.587  -8.029 -17.887  1.00  0.00           H
ATOM   1526  HA  SER A  86       5.351  -7.148 -19.869  1.00  0.00           H
ATOM   1527 1HB  SER A  86       4.085  -9.466 -21.324  1.00  0.00           H
ATOM   1528 2HB  SER A  86       5.641  -9.639 -20.494  1.00  0.00           H
ATOM   1529  HG  SER A  86       5.492  -8.937 -22.857  1.00  0.00           H
ATOM   1530  N   VAL A  87       2.934  -6.093 -19.903  1.00  0.00           N
ATOM   1531  CA  VAL A  87       1.716  -5.438 -20.301  1.00  0.00           C
ATOM   1532  C   VAL A  87       1.615  -4.024 -19.811  1.00  0.00           C
ATOM   1533  O   VAL A  87       2.182  -3.639 -18.790  1.00  0.00           O
ATOM   1534  CB  VAL A  87       0.541  -6.211 -19.701  1.00  0.00           C
ATOM   1535  CG1 VAL A  87       0.723  -6.224 -18.193  1.00  0.00           C
ATOM   1536  CG2 VAL A  87      -0.818  -5.628 -20.110  1.00  0.00           C
ATOM   1537  QG1 VAL A  87       0.773  -6.225 -17.840  1.00  0.00           Q
ATOM   1538  QG2 VAL A  87      -1.141  -5.492 -20.207  1.00  0.00           Q
ATOM   1539  QQG VAL A  87      -0.183  -5.858 -19.024  1.00  0.00           Q
ATOM   1540  H   VAL A  87       3.430  -5.765 -19.120  1.00  0.00           H
ATOM   1541  HA  VAL A  87       1.631  -5.465 -21.368  1.00  0.00           H
ATOM   1542  HB  VAL A  87       0.594  -7.234 -20.056  1.00  0.00           H
ATOM   1543 1HG1 VAL A  87       0.748  -5.207 -17.827  1.00  0.00           H
ATOM   1544 2HG1 VAL A  87       1.655  -6.711 -17.953  1.00  0.00           H
ATOM   1545 3HG1 VAL A  87      -0.083  -6.756 -17.739  1.00  0.00           H
ATOM   1546 1HG2 VAL A  87      -0.677  -4.684 -20.609  1.00  0.00           H
ATOM   1547 2HG2 VAL A  87      -1.427  -5.479 -19.236  1.00  0.00           H
ATOM   1548 3HG2 VAL A  87      -1.318  -6.313 -20.777  1.00  0.00           H
ATOM   1549  N   LYS A  88       0.827  -3.294 -20.543  1.00  0.00           N
ATOM   1550  CA  LYS A  88       0.548  -1.946 -20.244  1.00  0.00           C
ATOM   1551  C   LYS A  88      -0.796  -1.597 -20.979  1.00  0.00           C
ATOM   1552  O   LYS A  88      -0.812  -1.513 -22.196  1.00  0.00           O
ATOM   1553  CB  LYS A  88       1.843  -1.113 -20.596  1.00  0.00           C
ATOM   1554  CG  LYS A  88       2.435  -1.257 -22.026  1.00  0.00           C
ATOM   1555  CD  LYS A  88       3.988  -1.389 -22.028  1.00  0.00           C
ATOM   1556  CE  LYS A  88       4.561  -1.590 -23.443  1.00  0.00           C
ATOM   1557  NZ  LYS A  88       5.995  -1.155 -23.579  1.00  0.00           N
ATOM   1558  QB  LYS A  88       2.142  -0.750 -20.160  1.00  0.00           Q
ATOM   1559  QD  LYS A  88       4.344  -1.363 -21.515  1.00  0.00           Q
ATOM   1560  QE  LYS A  88       4.233  -1.831 -23.915  1.00  0.00           Q
ATOM   1561  QG  LYS A  88       2.095  -1.250 -22.548  1.00  0.00           Q
ATOM   1562  QZ  LYS A  88       6.339  -1.051 -23.617  1.00  0.00           Q
ATOM   1563  H   LYS A  88       0.390  -3.700 -21.319  1.00  0.00           H
ATOM   1564  HA  LYS A  88       0.376  -1.875 -19.176  1.00  0.00           H
ATOM   1565 1HB  LYS A  88       2.621  -1.430 -19.906  1.00  0.00           H
ATOM   1566 2HB  LYS A  88       1.662  -0.069 -20.413  1.00  0.00           H
ATOM   1567 1HG  LYS A  88       2.180  -0.378 -22.594  1.00  0.00           H
ATOM   1568 2HG  LYS A  88       2.010  -2.120 -22.500  1.00  0.00           H
ATOM   1569 1HD  LYS A  88       4.267  -2.236 -21.426  1.00  0.00           H
ATOM   1570 2HD  LYS A  88       4.423  -0.489 -21.603  1.00  0.00           H
ATOM   1571 1HE  LYS A  88       3.964  -1.024 -24.135  1.00  0.00           H
ATOM   1572 2HE  LYS A  88       4.501  -2.638 -23.696  1.00  0.00           H
ATOM   1573 1HZ  LYS A  88       6.220  -0.417 -22.883  1.00  0.00           H
ATOM   1574 2HZ  LYS A  88       6.164  -0.772 -24.536  1.00  0.00           H
ATOM   1575 3HZ  LYS A  88       6.634  -1.965 -23.431  1.00  0.00           H
ATOM   1576  N   ARG A  89      -1.957  -1.431 -20.229  1.00  0.00           N
ATOM   1577  CA  ARG A  89      -3.279  -1.113 -20.882  1.00  0.00           C
ATOM   1578  C   ARG A  89      -3.370   0.370 -21.087  1.00  0.00           C
ATOM   1579  O   ARG A  89      -2.777   1.158 -20.360  1.00  0.00           O
ATOM   1580  CB  ARG A  89      -4.600  -1.396 -20.076  1.00  0.00           C
ATOM   1581  CG  ARG A  89      -5.507  -2.586 -20.485  1.00  0.00           C
ATOM   1582  CD  ARG A  89      -6.567  -2.120 -21.510  1.00  0.00           C
ATOM   1583  NE  ARG A  89      -7.678  -3.069 -21.769  1.00  0.00           N
ATOM   1584  CZ  ARG A  89      -8.852  -3.042 -21.108  1.00  0.00           C
ATOM   1585  NH1 ARG A  89      -9.026  -2.194 -20.108  1.00  0.00           N
ATOM   1586  NH2 ARG A  89      -9.857  -3.858 -21.444  1.00  0.00           N
ATOM   1587  QB  ARG A  89      -4.802  -0.986 -19.627  1.00  0.00           Q
ATOM   1588  QD  ARG A  89      -6.531  -1.562 -21.789  1.00  0.00           Q
ATOM   1589  QG  ARG A  89      -5.470  -3.157 -20.243  1.00  0.00           Q
ATOM   1590  QH1 ARG A  89      -9.093  -1.872 -19.733  1.00  0.00           Q
ATOM   1591  QH2 ARG A  89     -10.237  -4.161 -21.567  1.00  0.00           Q
ATOM   1592  H   ARG A  89      -1.918  -1.506 -19.253  1.00  0.00           H
ATOM   1593  HA  ARG A  89      -3.312  -1.609 -21.837  1.00  0.00           H
ATOM   1594 1HB  ARG A  89      -5.221  -0.508 -20.226  1.00  0.00           H
ATOM   1595 2HB  ARG A  89      -4.383  -1.464 -19.029  1.00  0.00           H
ATOM   1596 1HG  ARG A  89      -6.029  -2.934 -19.597  1.00  0.00           H
ATOM   1597 2HG  ARG A  89      -4.912  -3.379 -20.890  1.00  0.00           H
ATOM   1598 1HD  ARG A  89      -6.063  -1.922 -22.436  1.00  0.00           H
ATOM   1599 2HD  ARG A  89      -7.000  -1.202 -21.142  1.00  0.00           H
ATOM   1600  HE  ARG A  89      -7.573  -3.707 -22.510  1.00  0.00           H
ATOM   1601 1HH1 ARG A  89      -8.286  -1.578 -19.843  1.00  0.00           H
ATOM   1602 2HH1 ARG A  89      -9.899  -2.166 -19.623  1.00  0.00           H
ATOM   1603 1HH2 ARG A  89      -9.751  -4.504 -22.197  1.00  0.00           H
ATOM   1604 2HH2 ARG A  89     -10.723  -3.818 -20.937  1.00  0.00           H
ATOM   1605  N   THR A  90      -4.233   0.726 -22.008  1.00  0.00           N
ATOM   1606  CA  THR A  90      -4.561   2.105 -22.269  1.00  0.00           C
ATOM   1607  C   THR A  90      -5.235   2.714 -21.029  1.00  0.00           C
ATOM   1608  CB  THR A  90      -5.520   2.123 -23.458  1.00  0.00           C
ATOM   1609  CG2 THR A  90      -5.255   3.218 -24.462  1.00  0.00           C
ATOM   1610  OG1 THR A  90      -5.450   0.887 -24.154  1.00  0.00           O
ATOM   1611  OT1 THR A  90      -5.407   3.950 -20.982  1.00  0.00           O
ATOM   1612  OT2 THR A  90      -5.583   1.942 -20.106  1.00  0.00           O
ATOM   1613  QG2 THR A  90      -5.193   3.475 -24.704  1.00  0.00           Q
ATOM   1614  H   THR A  90      -4.731   0.025 -22.477  1.00  0.00           H
ATOM   1615  HA  THR A  90      -3.665   2.642 -22.499  1.00  0.00           H
ATOM   1616  HB  THR A  90      -6.528   2.242 -23.091  1.00  0.00           H
ATOM   1617 1HG  THR A  90      -5.941   0.220 -23.677  1.00  0.00           H
ATOM   1618 1HG2 THR A  90      -4.431   2.926 -25.100  1.00  0.00           H
ATOM   1619 2HG2 THR A  90      -5.008   4.132 -23.947  1.00  0.00           H
ATOM   1620 3HG2 THR A  90      -6.138   3.366 -25.064  1.00  0.00           H
TER    1621
ENDMDL
