# Supplementary material for: Data set of intrinsically disordered proteins analysed at a local protein conformation level
Source: Data Brief. 2020 Mar 5;29:105383. doi: 10.1016/j.dib.2020.105383 (PMC7078294; doi:10.1016/j.dib.2020.105383)
Supplement: Supplementary file 1 [file mmc1.zip › the data/1-DATA/PED1AAA-pdb/1AAA-9.pdb]

ATOM      1  N   GLY A  -1     -25.092  12.479   3.955  1.00  0.00           N
ATOM      2  CA  GLY A  -1     -24.188  13.493   3.349  1.00  0.00           C
ATOM      3  C   GLY A  -1     -22.986  12.867   2.670  1.00  0.00           C
ATOM      4  O   GLY A  -1     -22.972  11.666   2.401  1.00  0.00           O
ATOM      5  QA  GLY A  -1     -24.292  14.113   3.372  1.00  0.00           Q
ATOM      6 1HA  GLY A  -1     -24.742  14.064   2.618  1.00  0.00           H
ATOM      7 2HA  GLY A  -1     -23.842  14.160   4.124  1.00  0.00           H
ATOM      8 1HT  GLY A  -1     -25.465  12.827   4.861  1.00  0.00           H
ATOM      9 2HT  GLY A  -1     -24.575  11.594   4.124  1.00  0.00           H
ATOM     10 3HT  GLY A  -1     -25.890  12.284   3.316  1.00  0.00           H
ATOM     11  N   SER A   0     -21.975  13.682   2.391  1.00  0.00           N
ATOM     12  CA  SER A   0     -20.762  13.201   1.738  1.00  0.00           C
ATOM     13  C   SER A   0     -19.678  14.274   1.746  1.00  0.00           C
ATOM     14  O   SER A   0     -18.530  14.007   2.104  1.00  0.00           O
ATOM     15  CB  SER A   0     -21.066  12.777   0.300  1.00  0.00           C
ATOM     16  OG  SER A   0     -21.873  13.739  -0.356  1.00  0.00           O
ATOM     17  QB  SER A   0     -20.864  12.252   0.033  1.00  0.00           Q
ATOM     18  H   SER A   0     -22.046  14.630   2.629  1.00  0.00           H
ATOM     19  HA  SER A   0     -20.407  12.343   2.289  1.00  0.00           H
ATOM     20 1HB  SER A   0     -21.589  11.832   0.309  1.00  0.00           H
ATOM     21 2HB  SER A   0     -20.140  12.671  -0.245  1.00  0.00           H
ATOM     22  HG  SER A   0     -22.301  13.335  -1.113  1.00  0.00           H
ATOM     23  N   MET A   1     -20.049  15.486   1.350  1.00  0.00           N
ATOM     24  CA  MET A   1     -19.108  16.599   1.312  1.00  0.00           C
ATOM     25  C   MET A   1     -19.398  17.596   2.430  1.00  0.00           C
ATOM     26  O   MET A   1     -20.442  17.529   3.080  1.00  0.00           O
ATOM     27  CB  MET A   1     -19.173  17.304  -0.045  1.00  0.00           C
ATOM     28  CG  MET A   1     -20.516  17.954  -0.329  1.00  0.00           C
ATOM     29  SD  MET A   1     -20.910  17.994  -2.089  1.00  0.00           S
ATOM     30  CE  MET A   1     -21.685  16.395  -2.299  1.00  0.00           C
ATOM     31  QB  MET A   1     -18.694  17.325  -0.450  1.00  0.00           Q
ATOM     32  QE  MET A   1     -21.841  16.072  -2.342  1.00  0.00           Q
ATOM     33  QG  MET A   1     -20.892  18.182   0.114  1.00  0.00           Q
ATOM     34  H   MET A   1     -20.978  15.636   1.077  1.00  0.00           H
ATOM     35  HA  MET A   1     -18.114  16.199   1.452  1.00  0.00           H
ATOM     36 1HB  MET A   1     -18.975  16.581  -0.822  1.00  0.00           H
ATOM     37 2HB  MET A   1     -18.412  18.070  -0.077  1.00  0.00           H
ATOM     38 1HG  MET A   1     -20.496  18.967   0.044  1.00  0.00           H
ATOM     39 2HG  MET A   1     -21.287  17.396   0.183  1.00  0.00           H
ATOM     40 1HE  MET A   1     -22.641  16.388  -1.796  1.00  0.00           H
ATOM     41 2HE  MET A   1     -21.052  15.628  -1.877  1.00  0.00           H
ATOM     42 3HE  MET A   1     -21.832  16.200  -3.352  1.00  0.00           H
ATOM     43  N   THR A   2     -18.468  18.521   2.646  1.00  0.00           N
ATOM     44  CA  THR A   2     -18.624  19.533   3.686  1.00  0.00           C
ATOM     45  C   THR A   2     -19.389  20.745   3.159  1.00  0.00           C
ATOM     46  O   THR A   2     -20.375  21.173   3.756  1.00  0.00           O
ATOM     47  CB  THR A   2     -17.257  19.967   4.220  1.00  0.00           C
ATOM     48  CG2 THR A   2     -17.194  20.019   5.731  1.00  0.00           C
ATOM     49  OG1 THR A   2     -16.239  19.083   3.778  1.00  0.00           O
ATOM     50  QG2 THR A   2     -17.179  20.032   6.090  1.00  0.00           Q
ATOM     51  H   THR A   2     -17.658  18.522   2.096  1.00  0.00           H
ATOM     52  HA  THR A   2     -19.190  19.091   4.493  1.00  0.00           H
ATOM     53  HB  THR A   2     -17.031  20.955   3.846  1.00  0.00           H
ATOM     54 1HG  THR A   2     -15.510  19.590   3.417  1.00  0.00           H
ATOM     55 1HG2 THR A   2     -17.873  19.289   6.146  1.00  0.00           H
ATOM     56 2HG2 THR A   2     -17.475  21.005   6.069  1.00  0.00           H
ATOM     57 3HG2 THR A   2     -16.187  19.800   6.058  1.00  0.00           H
ATOM     58  N   PRO A   3     -18.942  21.316   2.025  1.00  0.00           N
ATOM     59  CA  PRO A   3     -19.593  22.485   1.422  1.00  0.00           C
ATOM     60  C   PRO A   3     -21.092  22.280   1.233  1.00  0.00           C
ATOM     61  O   PRO A   3     -21.538  21.200   0.846  1.00  0.00           O
ATOM     62  CB  PRO A   3     -18.898  22.617   0.064  1.00  0.00           C
ATOM     63  CG  PRO A   3     -17.562  21.987   0.259  1.00  0.00           C
ATOM     64  CD  PRO A   3     -17.771  20.870   1.245  1.00  0.00           C
ATOM     65  QB  PRO A   3     -19.140  22.880  -0.443  1.00  0.00           Q
ATOM     66  QD  PRO A   3     -17.444  20.352   1.304  1.00  0.00           Q
ATOM     67  QG  PRO A   3     -17.035  22.154  -0.011  1.00  0.00           Q
ATOM     68  HA  PRO A   3     -19.422  23.377   2.004  1.00  0.00           H
ATOM     69 1HB  PRO A   3     -18.806  23.661  -0.196  1.00  0.00           H
ATOM     70 2HB  PRO A   3     -19.473  22.100  -0.690  1.00  0.00           H
ATOM     71 1HG  PRO A   3     -16.869  22.713   0.658  1.00  0.00           H
ATOM     72 2HG  PRO A   3     -17.200  21.596  -0.680  1.00  0.00           H
ATOM     73 1HD  PRO A   3     -16.905  20.760   1.879  1.00  0.00           H
ATOM     74 2HD  PRO A   3     -17.982  19.946   0.728  1.00  0.00           H
ATOM     75  N   SER A   4     -21.865  23.325   1.511  1.00  0.00           N
ATOM     76  CA  SER A   4     -23.315  23.261   1.374  1.00  0.00           C
ATOM     77  C   SER A   4     -23.797  24.184   0.259  1.00  0.00           C
ATOM     78  O   SER A   4     -22.997  24.711  -0.513  1.00  0.00           O
ATOM     79  CB  SER A   4     -23.991  23.640   2.694  1.00  0.00           C
ATOM     80  OG  SER A   4     -23.285  23.105   3.801  1.00  0.00           O
ATOM     81  QB  SER A   4     -24.510  23.984   2.745  1.00  0.00           Q
ATOM     82  H   SER A   4     -21.450  24.159   1.817  1.00  0.00           H
ATOM     83  HA  SER A   4     -23.580  22.244   1.124  1.00  0.00           H
ATOM     84 1HB  SER A   4     -25.000  23.252   2.703  1.00  0.00           H
ATOM     85 2HB  SER A   4     -24.019  24.715   2.785  1.00  0.00           H
ATOM     86  HG  SER A   4     -23.722  22.306   4.103  1.00  0.00           H
ATOM     87  N   TPO A   5     -25.109  24.353   0.209  1.00  0.00           N
ATOM     88  CA  TPO A   5     -25.734  25.227  -0.828  1.00  0.00           C
ATOM     89  C   TPO A   5     -26.427  26.388  -0.142  1.00  0.00           C
ATOM     90  O   TPO A   5     -27.631  26.373   0.108  1.00  0.00           O
ATOM     91  CB  TPO A   5     -26.539  24.369  -1.868  1.00  0.00           C
ATOM     92  CG2 TPO A   5     -27.457  23.317  -1.218  1.00  0.00           C
ATOM     93  OG1 TPO A   5     -27.400  25.234  -2.660  1.00  0.00           O
ATOM     94  PS  TPO A   5     -28.399  24.740  -3.846  1.00  0.00           P
ATOM     95  OPA TPO A   5     -27.612  24.049  -4.964  1.00  0.00           O
ATOM     96  OPB TPO A   5     -29.129  25.952  -4.433  1.00  0.00           O
ATOM     97  OPC TPO A   5     -29.447  23.766  -3.296  1.00  0.00           O
ATOM     98  QG2 TPO A   5     -27.696  23.045  -1.055  1.00  0.00           Q
ATOM     99  H   TPO A   5     -25.849  23.961   0.801  1.00  0.00           H
ATOM    100  HA  TPO A   5     -24.911  25.681  -1.405  1.00  0.00           H
ATOM    101  HB  TPO A   5     -25.813  23.854  -2.530  1.00  0.00           H
ATOM    102 1HG2 TPO A   5     -27.999  22.741  -1.988  1.00  0.00           H
ATOM    103 2HG2 TPO A   5     -26.879  22.600  -0.608  1.00  0.00           H
ATOM    104 3HG2 TPO A   5     -28.210  23.795  -0.570  1.00  0.00           H
ATOM    105  N   PRO A   6     -25.647  27.437   0.177  1.00  0.00           N
ATOM    106  CA  PRO A   6     -26.171  28.634   0.843  1.00  0.00           C
ATOM    107  C   PRO A   6     -27.309  29.291   0.064  1.00  0.00           C
ATOM    108  O   PRO A   6     -28.344  29.629   0.638  1.00  0.00           O
ATOM    109  CB  PRO A   6     -24.961  29.573   0.916  1.00  0.00           C
ATOM    110  CG  PRO A   6     -23.773  28.681   0.790  1.00  0.00           C
ATOM    111  CD  PRO A   6     -24.200  27.539  -0.084  1.00  0.00           C
ATOM    112  QB  PRO A   6     -24.985  30.190   0.987  1.00  0.00           Q
ATOM    113  QD  PRO A   6     -23.853  27.198  -0.461  1.00  0.00           Q
ATOM    114  QG  PRO A   6     -23.218  28.770   1.047  1.00  0.00           Q
ATOM    115  HA  PRO A   6     -26.510  28.407   1.844  1.00  0.00           H
ATOM    116 1HB  PRO A   6     -24.963  30.091   1.863  1.00  0.00           H
ATOM    117 2HB  PRO A   6     -25.007  30.287   0.109  1.00  0.00           H
ATOM    118 1HG  PRO A   6     -23.480  28.319   1.765  1.00  0.00           H
ATOM    119 2HG  PRO A   6     -22.956  29.221   0.331  1.00  0.00           H
ATOM    120 1HD  PRO A   6     -23.692  26.631   0.203  1.00  0.00           H
ATOM    121 2HD  PRO A   6     -24.012  27.766  -1.124  1.00  0.00           H
ATOM    122  N   PRO A   7     -27.142  29.481  -1.259  1.00  0.00           N
ATOM    123  CA  PRO A   7     -28.169  30.101  -2.096  1.00  0.00           C
ATOM    124  C   PRO A   7     -29.274  29.124  -2.481  1.00  0.00           C
ATOM    125  O   PRO A   7     -29.086  27.909  -2.431  1.00  0.00           O
ATOM    126  CB  PRO A   7     -27.385  30.539  -3.331  1.00  0.00           C
ATOM    127  CG  PRO A   7     -26.285  29.540  -3.448  1.00  0.00           C
ATOM    128  CD  PRO A   7     -25.944  29.114  -2.042  1.00  0.00           C
ATOM    129  QB  PRO A   7     -27.515  31.028  -3.690  1.00  0.00           Q
ATOM    130  QD  PRO A   7     -25.424  28.848  -1.849  1.00  0.00           Q
ATOM    131  QG  PRO A   7     -26.024  29.344  -3.972  1.00  0.00           Q
ATOM    132  HA  PRO A   7     -28.604  30.967  -1.617  1.00  0.00           H
ATOM    133 1HB  PRO A   7     -26.998  31.536  -3.183  1.00  0.00           H
ATOM    134 2HB  PRO A   7     -28.033  30.520  -4.197  1.00  0.00           H
ATOM    135 1HG  PRO A   7     -25.426  29.996  -3.920  1.00  0.00           H
ATOM    136 2HG  PRO A   7     -26.622  28.691  -4.025  1.00  0.00           H
ATOM    137 1HD  PRO A   7     -25.074  29.648  -1.691  1.00  0.00           H
ATOM    138 2HD  PRO A   7     -25.773  28.049  -2.007  1.00  0.00           H
ATOM    139  N   ARG A   8     -30.426  29.663  -2.865  1.00  0.00           N
ATOM    140  CA  ARG A   8     -31.563  28.837  -3.259  1.00  0.00           C
ATOM    141  C   ARG A   8     -31.258  28.070  -4.542  1.00  0.00           C
ATOM    142  O   ARG A   8     -30.214  28.269  -5.164  1.00  0.00           O
ATOM    143  CB  ARG A   8     -32.808  29.704  -3.450  1.00  0.00           C
ATOM    144  CG  ARG A   8     -33.715  29.745  -2.232  1.00  0.00           C
ATOM    145  CD  ARG A   8     -34.829  28.714  -2.333  1.00  0.00           C
ATOM    146  NE  ARG A   8     -34.503  27.484  -1.614  1.00  0.00           N
ATOM    147  CZ  ARG A   8     -34.612  27.346  -0.294  1.00  0.00           C
ATOM    148  NH1 ARG A   8     -35.037  28.357   0.453  1.00  0.00           N
ATOM    149  NH2 ARG A   8     -34.295  26.193   0.279  1.00  0.00           N
ATOM    150  QB  ARG A   8     -32.938  30.017  -3.980  1.00  0.00           Q
ATOM    151  QD  ARG A   8     -35.360  28.807  -2.645  1.00  0.00           Q
ATOM    152  QG  ARG A   8     -33.640  30.132  -1.751  1.00  0.00           Q
ATOM    153  QH1 ARG A   8     -35.197  28.738   0.736  1.00  0.00           Q
ATOM    154  QH2 ARG A   8     -34.176  25.758   0.495  1.00  0.00           Q
ATOM    155  H   ARG A   8     -30.516  30.638  -2.885  1.00  0.00           H
ATOM    156  HA  ARG A   8     -31.748  28.128  -2.466  1.00  0.00           H
ATOM    157 1HB  ARG A   8     -33.378  29.320  -4.284  1.00  0.00           H
ATOM    158 2HB  ARG A   8     -32.499  30.716  -3.675  1.00  0.00           H
ATOM    159 1HG  ARG A   8     -34.154  30.728  -2.152  1.00  0.00           H
ATOM    160 2HG  ARG A   8     -33.126  29.538  -1.350  1.00  0.00           H
ATOM    161 1HD  ARG A   8     -34.990  28.479  -3.375  1.00  0.00           H
ATOM    162 2HD  ARG A   8     -35.731  29.135  -1.915  1.00  0.00           H
ATOM    163  HE  ARG A   8     -34.187  26.721  -2.141  1.00  0.00           H
ATOM    164 1HH1 ARG A   8     -35.277  29.229   0.027  1.00  0.00           H
ATOM    165 2HH1 ARG A   8     -35.117  28.246   1.444  1.00  0.00           H
ATOM    166 1HH2 ARG A   8     -33.975  25.427  -0.280  1.00  0.00           H
ATOM    167 2HH2 ARG A   8     -34.378  26.088   1.270  1.00  0.00           H
ATOM    168  N   SER A   9     -32.177  27.193  -4.933  1.00  0.00           N
ATOM    169  CA  SER A   9     -32.007  26.395  -6.142  1.00  0.00           C
ATOM    170  C   SER A   9     -33.266  26.436  -7.001  1.00  0.00           C
ATOM    171  O   SER A   9     -34.378  26.554  -6.485  1.00  0.00           O
ATOM    172  CB  SER A   9     -31.669  24.948  -5.780  1.00  0.00           C
ATOM    173  OG  SER A   9     -32.496  24.477  -4.729  1.00  0.00           O
ATOM    174  QB  SER A   9     -31.227  24.604  -6.055  1.00  0.00           Q
ATOM    175  H   SER A   9     -32.989  27.078  -4.394  1.00  0.00           H
ATOM    176  HA  SER A   9     -31.188  26.817  -6.705  1.00  0.00           H
ATOM    177 1HB  SER A   9     -30.639  24.890  -5.464  1.00  0.00           H
ATOM    178 2HB  SER A   9     -31.815  24.319  -6.646  1.00  0.00           H
ATOM    179  HG  SER A   9     -32.070  23.735  -4.295  1.00  0.00           H
ATOM    180  N   ARG A  10     -33.085  26.339  -8.314  1.00  0.00           N
ATOM    181  CA  ARG A  10     -34.206  26.363  -9.245  1.00  0.00           C
ATOM    182  C   ARG A  10     -34.099  25.228 -10.258  1.00  0.00           C
ATOM    183  O   ARG A  10     -33.002  24.855 -10.672  1.00  0.00           O
ATOM    184  CB  ARG A  10     -34.264  27.708  -9.972  1.00  0.00           C
ATOM    185  CG  ARG A  10     -32.929  28.141 -10.554  1.00  0.00           C
ATOM    186  CD  ARG A  10     -32.856  29.651 -10.720  1.00  0.00           C
ATOM    187  NE  ARG A  10     -33.167  30.066 -12.085  1.00  0.00           N
ATOM    188  CZ  ARG A  10     -32.383  29.824 -13.132  1.00  0.00           C
ATOM    189  NH1 ARG A  10     -31.241  29.165 -12.976  1.00  0.00           N
ATOM    190  NH2 ARG A  10     -32.742  30.237 -14.340  1.00  0.00           N
ATOM    191  QB  ARG A  10     -34.785  28.053 -10.027  1.00  0.00           Q
ATOM    192  QD  ARG A  10     -32.710  30.044 -10.258  1.00  0.00           Q
ATOM    193  QG  ARG A  10     -32.469  27.749 -10.706  1.00  0.00           Q
ATOM    194  QH1 ARG A  10     -30.810  28.918 -12.917  1.00  0.00           Q
ATOM    195  QH2 ARG A  10     -32.877  30.394 -14.795  1.00  0.00           Q
ATOM    196  H   ARG A  10     -32.175  26.245  -8.665  1.00  0.00           H
ATOM    197  HA  ARG A  10     -35.114  26.235  -8.674  1.00  0.00           H
ATOM    198 1HB  ARG A  10     -34.591  28.466  -9.276  1.00  0.00           H
ATOM    199 2HB  ARG A  10     -34.979  27.639 -10.777  1.00  0.00           H
ATOM    200 1HG  ARG A  10     -32.801  27.675 -11.521  1.00  0.00           H
ATOM    201 2HG  ARG A  10     -32.137  27.823  -9.892  1.00  0.00           H
ATOM    202 1HD  ARG A  10     -31.857  29.979 -10.473  1.00  0.00           H
ATOM    203 2HD  ARG A  10     -33.563  30.108 -10.044  1.00  0.00           H
ATOM    204  HE  ARG A  10     -34.005  30.555 -12.229  1.00  0.00           H
ATOM    205 1HH1 ARG A  10     -30.964  28.850 -12.068  1.00  0.00           H
ATOM    206 2HH1 ARG A  10     -30.655  28.986 -13.766  1.00  0.00           H
ATOM    207 1HH2 ARG A  10     -33.601  30.733 -14.463  1.00  0.00           H
ATOM    208 2HH2 ARG A  10     -32.153  30.055 -15.127  1.00  0.00           H
ATOM    209  N   GLY A  11     -35.245  24.685 -10.655  1.00  0.00           N
ATOM    210  CA  GLY A  11     -35.257  23.599 -11.617  1.00  0.00           C
ATOM    211  C   GLY A  11     -34.559  22.357 -11.099  1.00  0.00           C
ATOM    212  O   GLY A  11     -33.372  22.152 -11.357  1.00  0.00           O
ATOM    213  QA  GLY A  11     -35.522  23.638 -12.185  1.00  0.00           Q
ATOM    214  H   GLY A  11     -36.089  25.024 -10.292  1.00  0.00           H
ATOM    215 1HA  GLY A  11     -34.763  23.927 -12.519  1.00  0.00           H
ATOM    216 2HA  GLY A  11     -36.282  23.351 -11.850  1.00  0.00           H
ATOM    217  N   THR A  12     -35.294  21.528 -10.366  1.00  0.00           N
ATOM    218  CA  THR A  12     -34.738  20.301  -9.810  1.00  0.00           C
ATOM    219  C   THR A  12     -34.317  19.343 -10.920  1.00  0.00           C
ATOM    220  O   THR A  12     -35.133  18.939 -11.748  1.00  0.00           O
ATOM    221  CB  THR A  12     -35.759  19.623  -8.895  1.00  0.00           C
ATOM    222  CG2 THR A  12     -37.024  19.208  -9.614  1.00  0.00           C
ATOM    223  OG1 THR A  12     -35.204  18.463  -8.298  1.00  0.00           O
ATOM    224  QG2 THR A  12     -37.326  19.109  -9.785  1.00  0.00           Q
ATOM    225  H   THR A  12     -36.235  21.748 -10.195  1.00  0.00           H
ATOM    226  HA  THR A  12     -33.867  20.565  -9.230  1.00  0.00           H
ATOM    227  HB  THR A  12     -36.035  20.310  -8.110  1.00  0.00           H
ATOM    228 1HG  THR A  12     -34.559  18.721  -7.635  1.00  0.00           H
ATOM    229 1HG2 THR A  12     -37.359  20.016 -10.248  1.00  0.00           H
ATOM    230 2HG2 THR A  12     -37.791  18.977  -8.889  1.00  0.00           H
ATOM    231 3HG2 THR A  12     -36.826  18.336 -10.219  1.00  0.00           H
ATOM    232  N   ARG A  13     -33.037  18.983 -10.930  1.00  0.00           N
ATOM    233  CA  ARG A  13     -32.508  18.072 -11.939  1.00  0.00           C
ATOM    234  C   ARG A  13     -32.905  16.632 -11.634  1.00  0.00           C
ATOM    235  O   ARG A  13     -32.798  16.175 -10.496  1.00  0.00           O
ATOM    236  CB  ARG A  13     -30.985  18.188 -12.010  1.00  0.00           C
ATOM    237  CG  ARG A  13     -30.283  17.818 -10.713  1.00  0.00           C
ATOM    238  CD  ARG A  13     -28.772  17.833 -10.873  1.00  0.00           C
ATOM    239  NE  ARG A  13     -28.086  17.672  -9.593  1.00  0.00           N
ATOM    240  CZ  ARG A  13     -28.044  18.611  -8.651  1.00  0.00           C
ATOM    241  NH1 ARG A  13     -28.648  19.778  -8.840  1.00  0.00           N
ATOM    242  NH2 ARG A  13     -27.399  18.383  -7.516  1.00  0.00           N
ATOM    243  QB  ARG A  13     -30.672  18.371 -12.524  1.00  0.00           Q
ATOM    244  QD  ARG A  13     -28.481  17.899 -11.421  1.00  0.00           Q
ATOM    245  QG  ARG A  13     -30.579  17.677 -10.184  1.00  0.00           Q
ATOM    246  QH1 ARG A  13     -28.877  20.218  -8.911  1.00  0.00           Q
ATOM    247  QH2 ARG A  13     -27.155  18.297  -7.087  1.00  0.00           Q
ATOM    248  H   ARG A  13     -32.435  19.338 -10.244  1.00  0.00           H
ATOM    249  HA  ARG A  13     -32.927  18.354 -12.893  1.00  0.00           H
ATOM    250 1HB  ARG A  13     -30.723  19.207 -12.257  1.00  0.00           H
ATOM    251 2HB  ARG A  13     -30.621  17.535 -12.790  1.00  0.00           H
ATOM    252 1HG  ARG A  13     -30.597  16.827 -10.418  1.00  0.00           H
ATOM    253 2HG  ARG A  13     -30.562  18.528  -9.949  1.00  0.00           H
ATOM    254 1HD  ARG A  13     -28.479  18.774 -11.313  1.00  0.00           H
ATOM    255 2HD  ARG A  13     -28.484  17.025 -11.529  1.00  0.00           H
ATOM    256  HE  ARG A  13     -27.631  16.820  -9.428  1.00  0.00           H
ATOM    257 1HH1 ARG A  13     -29.139  19.955  -9.694  1.00  0.00           H
ATOM    258 2HH1 ARG A  13     -28.615  20.479  -8.128  1.00  0.00           H
ATOM    259 1HH2 ARG A  13     -26.942  17.507  -7.368  1.00  0.00           H
ATOM    260 2HH2 ARG A  13     -27.367  19.089  -6.808  1.00  0.00           H
ATOM    261  N   TYR A  14     -33.368  15.922 -12.658  1.00  0.00           N
ATOM    262  CA  TYR A  14     -33.782  14.533 -12.500  1.00  0.00           C
ATOM    263  C   TYR A  14     -33.130  13.646 -13.557  1.00  0.00           C
ATOM    264  O   TYR A  14     -33.535  13.649 -14.719  1.00  0.00           O
ATOM    265  CB  TYR A  14     -35.305  14.419 -12.591  1.00  0.00           C
ATOM    266  CG  TYR A  14     -35.903  15.199 -13.741  1.00  0.00           C
ATOM    267  CD1 TYR A  14     -36.202  16.547 -13.609  1.00  0.00           C
ATOM    268  CD2 TYR A  14     -36.167  14.583 -14.959  1.00  0.00           C
ATOM    269  CE1 TYR A  14     -36.748  17.263 -14.658  1.00  0.00           C
ATOM    270  CE2 TYR A  14     -36.713  15.291 -16.011  1.00  0.00           C
ATOM    271  CZ  TYR A  14     -37.002  16.632 -15.856  1.00  0.00           C
ATOM    272  OH  TYR A  14     -37.546  17.339 -16.903  1.00  0.00           O
ATOM    273  QB  TYR A  14     -35.658  14.086 -12.197  1.00  0.00           Q
ATOM    274  QD  TYR A  14     -35.971  15.288 -13.873  1.00  0.00           Q
ATOM    275  QE  TYR A  14     -36.943  16.554 -15.743  1.00  0.00           Q
ATOM    276  QR  TYR A  14     -36.457  15.921 -14.809  1.00  0.00           Q
ATOM    277  H   TYR A  14     -33.430  16.341 -13.541  1.00  0.00           H
ATOM    278  HA  TYR A  14     -33.463  14.201 -11.523  1.00  0.00           H
ATOM    279 1HB  TYR A  14     -35.743  14.790 -11.675  1.00  0.00           H
ATOM    280 2HB  TYR A  14     -35.574  13.381 -12.719  1.00  0.00           H
ATOM    281 1HD  TYR A  14     -36.002  17.041 -12.670  1.00  0.00           H
ATOM    282 2HD  TYR A  14     -35.941  13.534 -15.077  1.00  0.00           H
ATOM    283 1HE  TYR A  14     -36.974  18.312 -14.536  1.00  0.00           H
ATOM    284 2HE  TYR A  14     -36.912  14.796 -16.950  1.00  0.00           H
ATOM    285  HH  TYR A  14     -38.225  17.931 -16.570  1.00  0.00           H
ATOM    286  N   LEU A  15     -32.120  12.889 -13.144  1.00  0.00           N
ATOM    287  CA  LEU A  15     -31.411  11.997 -14.055  1.00  0.00           C
ATOM    288  C   LEU A  15     -31.330  10.586 -13.481  1.00  0.00           C
ATOM    289  O   LEU A  15     -30.506  10.306 -12.610  1.00  0.00           O
ATOM    290  CB  LEU A  15     -30.004  12.530 -14.332  1.00  0.00           C
ATOM    291  CG  LEU A  15     -29.448  12.200 -15.718  1.00  0.00           C
ATOM    292  CD1 LEU A  15     -29.477  10.698 -15.961  1.00  0.00           C
ATOM    293  CD2 LEU A  15     -30.233  12.932 -16.795  1.00  0.00           C
ATOM    294  QB  LEU A  15     -29.677  12.861 -13.906  1.00  0.00           Q
ATOM    295  QD1 LEU A  15     -29.485  10.344 -16.019  1.00  0.00           Q
ATOM    296  QD2 LEU A  15     -30.420  13.105 -17.049  1.00  0.00           Q
ATOM    297  QQD LEU A  15     -29.952  11.724 -16.535  1.00  0.00           Q
ATOM    298  H   LEU A  15     -31.843  12.930 -12.205  1.00  0.00           H
ATOM    299  HA  LEU A  15     -31.963  11.964 -14.983  1.00  0.00           H
ATOM    300 1HB  LEU A  15     -29.334  12.117 -13.592  1.00  0.00           H
ATOM    301 2HB  LEU A  15     -30.020  13.604 -14.220  1.00  0.00           H
ATOM    302  HG  LEU A  15     -28.419  12.525 -15.773  1.00  0.00           H
ATOM    303 1HD1 LEU A  15     -30.461  10.409 -16.301  1.00  0.00           H
ATOM    304 2HD1 LEU A  15     -29.247  10.180 -15.042  1.00  0.00           H
ATOM    305 3HD1 LEU A  15     -28.746  10.441 -16.713  1.00  0.00           H
ATOM    306 1HD2 LEU A  15     -29.745  13.870 -17.022  1.00  0.00           H
ATOM    307 2HD2 LEU A  15     -31.236  13.124 -16.441  1.00  0.00           H
ATOM    308 3HD2 LEU A  15     -30.277  12.323 -17.686  1.00  0.00           H
ATOM    309  N   ALA A  16     -32.189   9.701 -13.976  1.00  0.00           N
ATOM    310  CA  ALA A  16     -32.214   8.319 -13.513  1.00  0.00           C
ATOM    311  C   ALA A  16     -32.601   7.369 -14.642  1.00  0.00           C
ATOM    312  O   ALA A  16     -33.291   7.758 -15.585  1.00  0.00           O
ATOM    313  CB  ALA A  16     -33.174   8.173 -12.344  1.00  0.00           C
ATOM    314  QB  ALA A  16     -33.401   8.137 -12.067  1.00  0.00           Q
ATOM    315  H   ALA A  16     -32.820   9.984 -14.670  1.00  0.00           H
ATOM    316  HA  ALA A  16     -31.221   8.065 -13.169  1.00  0.00           H
ATOM    317 1HB  ALA A  16     -34.145   7.876 -12.710  1.00  0.00           H
ATOM    318 2HB  ALA A  16     -33.257   9.116 -11.827  1.00  0.00           H
ATOM    319 3HB  ALA A  16     -32.800   7.421 -11.662  1.00  0.00           H
ATOM    320  N   GLN A  17     -32.155   6.122 -14.538  1.00  0.00           N
ATOM    321  CA  GLN A  17     -32.457   5.115 -15.550  1.00  0.00           C
ATOM    322  C   GLN A  17     -33.003   3.844 -14.908  1.00  0.00           C
ATOM    323  O   GLN A  17     -32.650   3.509 -13.776  1.00  0.00           O
ATOM    324  CB  GLN A  17     -31.204   4.792 -16.366  1.00  0.00           C
ATOM    325  CG  GLN A  17     -31.031   5.675 -17.593  1.00  0.00           C
ATOM    326  CD  GLN A  17     -30.920   4.876 -18.877  1.00  0.00           C
ATOM    327  NE2 GLN A  17     -32.059   4.596 -19.499  1.00  0.00           N
ATOM    328  OE1 GLN A  17     -29.824   4.515 -19.303  1.00  0.00           O
ATOM    329  QB  GLN A  17     -30.797   4.340 -16.214  1.00  0.00           Q
ATOM    330  QE2 GLN A  17     -32.456   4.499 -19.716  1.00  0.00           Q
ATOM    331  QG  GLN A  17     -31.009   6.298 -17.570  1.00  0.00           Q
ATOM    332  H   GLN A  17     -31.610   5.872 -13.763  1.00  0.00           H
ATOM    333  HA  GLN A  17     -33.209   5.524 -16.209  1.00  0.00           H
ATOM    334 1HB  GLN A  17     -31.258   3.764 -16.693  1.00  0.00           H
ATOM    335 2HB  GLN A  17     -30.336   4.915 -15.735  1.00  0.00           H
ATOM    336 1HG  GLN A  17     -30.133   6.262 -17.471  1.00  0.00           H
ATOM    337 2HG  GLN A  17     -31.884   6.333 -17.668  1.00  0.00           H
ATOM    338 1HE2 GLN A  17     -32.896   4.916 -19.100  1.00  0.00           H
ATOM    339 2HE2 GLN A  17     -32.016   4.081 -20.332  1.00  0.00           H
ATOM    340  N   PRO A  18     -33.876   3.114 -15.624  1.00  0.00           N
ATOM    341  CA  PRO A  18     -34.471   1.873 -15.118  1.00  0.00           C
ATOM    342  C   PRO A  18     -33.457   0.737 -15.035  1.00  0.00           C
ATOM    343  O   PRO A  18     -32.710   0.487 -15.982  1.00  0.00           O
ATOM    344  CB  PRO A  18     -35.552   1.550 -16.150  1.00  0.00           C
ATOM    345  CG  PRO A  18     -35.081   2.198 -17.405  1.00  0.00           C
ATOM    346  CD  PRO A  18     -34.350   3.441 -16.982  1.00  0.00           C
ATOM    347  QB  PRO A  18     -36.066   1.219 -16.044  1.00  0.00           Q
ATOM    348  QD  PRO A  18     -34.270   3.960 -17.303  1.00  0.00           Q
ATOM    349  QG  PRO A  18     -35.171   1.993 -17.980  1.00  0.00           Q
ATOM    350  HA  PRO A  18     -34.924   2.018 -14.148  1.00  0.00           H
ATOM    351 1HB  PRO A  18     -36.496   1.960 -15.825  1.00  0.00           H
ATOM    352 2HB  PRO A  18     -35.637   0.479 -16.263  1.00  0.00           H
ATOM    353 1HG  PRO A  18     -35.928   2.454 -18.025  1.00  0.00           H
ATOM    354 2HG  PRO A  18     -34.415   1.532 -17.934  1.00  0.00           H
ATOM    355 1HD  PRO A  18     -35.022   4.286 -16.961  1.00  0.00           H
ATOM    356 2HD  PRO A  18     -33.519   3.634 -17.644  1.00  0.00           H
ATOM    357  N   SER A  19     -33.434   0.051 -13.896  1.00  0.00           N
ATOM    358  CA  SER A  19     -32.513  -1.059 -13.691  1.00  0.00           C
ATOM    359  C   SER A  19     -31.065  -0.594 -13.808  1.00  0.00           C
ATOM    360  O   SER A  19     -30.432  -0.757 -14.850  1.00  0.00           O
ATOM    361  CB  SER A  19     -32.786  -2.172 -14.705  1.00  0.00           C
ATOM    362  OG  SER A  19     -34.126  -2.126 -15.163  1.00  0.00           O
ATOM    363  QB  SER A  19     -32.367  -2.593 -14.897  1.00  0.00           Q
ATOM    364  H   SER A  19     -34.055   0.297 -13.178  1.00  0.00           H
ATOM    365  HA  SER A  19     -32.675  -1.446 -12.696  1.00  0.00           H
ATOM    366 1HB  SER A  19     -32.608  -3.131 -14.242  1.00  0.00           H
ATOM    367 2HB  SER A  19     -32.126  -2.054 -15.552  1.00  0.00           H
ATOM    368  HG  SER A  19     -34.153  -1.737 -16.041  1.00  0.00           H
ATOM    369  N   GLY A  20     -30.547  -0.014 -12.730  1.00  0.00           N
ATOM    370  CA  GLY A  20     -29.177   0.467 -12.731  1.00  0.00           C
ATOM    371  C   GLY A  20     -29.076   1.929 -12.345  1.00  0.00           C
ATOM    372  O   GLY A  20     -29.707   2.370 -11.386  1.00  0.00           O
ATOM    373  QA  GLY A  20     -28.681   0.108 -12.876  1.00  0.00           Q
ATOM    374  H   GLY A  20     -31.098   0.089 -11.926  1.00  0.00           H
ATOM    375 1HA  GLY A  20     -28.762   0.337 -13.720  1.00  0.00           H
ATOM    376 2HA  GLY A  20     -28.600  -0.120 -12.032  1.00  0.00           H
ATOM    377  N   ASN A  21     -28.277   2.683 -13.097  1.00  0.00           N
ATOM    378  CA  ASN A  21     -28.089   4.107 -12.833  1.00  0.00           C
ATOM    379  C   ASN A  21     -27.331   4.326 -11.525  1.00  0.00           C
ATOM    380  O   ASN A  21     -26.186   4.777 -11.529  1.00  0.00           O
ATOM    381  CB  ASN A  21     -29.440   4.826 -12.781  1.00  0.00           C
ATOM    382  CG  ASN A  21     -29.292   6.336 -12.791  1.00  0.00           C
ATOM    383  ND2 ASN A  21     -29.729   6.980 -11.715  1.00  0.00           N
ATOM    384  OD1 ASN A  21     -28.790   6.916 -13.754  1.00  0.00           O
ATOM    385  QB  ASN A  21     -29.993   4.538 -12.758  1.00  0.00           Q
ATOM    386  QD2 ASN A  21     -29.881   7.204 -11.339  1.00  0.00           Q
ATOM    387  H   ASN A  21     -27.800   2.271 -13.848  1.00  0.00           H
ATOM    388  HA  ASN A  21     -27.505   4.518 -13.642  1.00  0.00           H
ATOM    389 1HB  ASN A  21     -29.959   4.539 -11.879  1.00  0.00           H
ATOM    390 2HB  ASN A  21     -30.028   4.536 -13.638  1.00  0.00           H
ATOM    391 1HD2 ASN A  21     -30.117   6.452 -10.985  1.00  0.00           H
ATOM    392 2HD2 ASN A  21     -29.646   7.956 -11.694  1.00  0.00           H
ATOM    393  N   THR A  22     -27.978   4.004 -10.410  1.00  0.00           N
ATOM    394  CA  THR A  22     -27.363   4.165  -9.097  1.00  0.00           C
ATOM    395  C   THR A  22     -28.287   3.653  -7.997  1.00  0.00           C
ATOM    396  O   THR A  22     -29.509   3.699  -8.128  1.00  0.00           O
ATOM    397  CB  THR A  22     -27.023   5.635  -8.847  1.00  0.00           C
ATOM    398  CG2 THR A  22     -28.192   6.568  -9.074  1.00  0.00           C
ATOM    399  OG1 THR A  22     -26.571   5.827  -7.519  1.00  0.00           O
ATOM    400  QG2 THR A  22     -28.472   6.789  -9.127  1.00  0.00           Q
ATOM    401  H   THR A  22     -28.888   3.648 -10.470  1.00  0.00           H
ATOM    402  HA  THR A  22     -26.451   3.586  -9.084  1.00  0.00           H
ATOM    403  HB  THR A  22     -26.230   5.929  -9.521  1.00  0.00           H
ATOM    404 1HG  THR A  22     -27.295   5.673  -6.909  1.00  0.00           H
ATOM    405 1HG2 THR A  22     -28.088   7.050 -10.034  1.00  0.00           H
ATOM    406 2HG2 THR A  22     -28.213   7.317  -8.294  1.00  0.00           H
ATOM    407 3HG2 THR A  22     -29.113   6.002  -9.053  1.00  0.00           H
ATOM    408  N   SER A  23     -27.693   3.163  -6.913  1.00  0.00           N
ATOM    409  CA  SER A  23     -28.464   2.641  -5.790  1.00  0.00           C
ATOM    410  C   SER A  23     -27.545   2.223  -4.648  1.00  0.00           C
ATOM    411  O   SER A  23     -27.800   2.537  -3.485  1.00  0.00           O
ATOM    412  CB  SER A  23     -29.315   1.452  -6.237  1.00  0.00           C
ATOM    413  OG  SER A  23     -30.586   1.878  -6.697  1.00  0.00           O
ATOM    414  QB  SER A  23     -29.132   0.856  -6.222  1.00  0.00           Q
ATOM    415  H   SER A  23     -26.715   3.153  -6.866  1.00  0.00           H
ATOM    416  HA  SER A  23     -29.116   3.428  -5.441  1.00  0.00           H
ATOM    417 1HB  SER A  23     -29.454   0.779  -5.404  1.00  0.00           H
ATOM    418 2HB  SER A  23     -28.812   0.933  -7.039  1.00  0.00           H
ATOM    419  HG  SER A  23     -30.963   2.497  -6.068  1.00  0.00           H
ATOM    420  N   SER A  24     -26.474   1.511  -4.987  1.00  0.00           N
ATOM    421  CA  SER A  24     -25.515   1.049  -3.989  1.00  0.00           C
ATOM    422  C   SER A  24     -24.810   2.228  -3.326  1.00  0.00           C
ATOM    423  O   SER A  24     -24.519   2.196  -2.130  1.00  0.00           O
ATOM    424  CB  SER A  24     -24.485   0.120  -4.633  1.00  0.00           C
ATOM    425  OG  SER A  24     -25.106  -1.034  -5.174  1.00  0.00           O
ATOM    426  QB  SER A  24     -23.872   0.228  -4.659  1.00  0.00           Q
ATOM    427  H   SER A  24     -26.324   1.292  -5.930  1.00  0.00           H
ATOM    428  HA  SER A  24     -26.059   0.501  -3.236  1.00  0.00           H
ATOM    429 1HB  SER A  24     -23.767  -0.188  -3.888  1.00  0.00           H
ATOM    430 2HB  SER A  24     -23.977   0.645  -5.429  1.00  0.00           H
ATOM    431  HG  SER A  24     -25.850  -0.771  -5.719  1.00  0.00           H
ATOM    432  N   SER A  25     -24.538   3.265  -4.110  1.00  0.00           N
ATOM    433  CA  SER A  25     -23.867   4.455  -3.598  1.00  0.00           C
ATOM    434  C   SER A  25     -24.789   5.248  -2.679  1.00  0.00           C
ATOM    435  O   SER A  25     -25.395   6.235  -3.092  1.00  0.00           O
ATOM    436  CB  SER A  25     -23.397   5.339  -4.755  1.00  0.00           C
ATOM    437  OG  SER A  25     -24.495   5.787  -5.532  1.00  0.00           O
ATOM    438  QB  SER A  25     -22.804   5.486  -4.876  1.00  0.00           Q
ATOM    439  H   SER A  25     -24.795   3.232  -5.055  1.00  0.00           H
ATOM    440  HA  SER A  25     -23.006   4.131  -3.033  1.00  0.00           H
ATOM    441 1HB  SER A  25     -22.730   4.774  -5.390  1.00  0.00           H
ATOM    442 2HB  SER A  25     -22.878   6.199  -4.361  1.00  0.00           H
ATOM    443  HG  SER A  25     -24.341   6.692  -5.812  1.00  0.00           H
ATOM    444  N   ALA A  26     -24.890   4.808  -1.428  1.00  0.00           N
ATOM    445  CA  ALA A  26     -25.738   5.476  -0.450  1.00  0.00           C
ATOM    446  C   ALA A  26     -25.028   5.609   0.892  1.00  0.00           C
ATOM    447  O   ALA A  26     -25.023   6.679   1.500  1.00  0.00           O
ATOM    448  CB  ALA A  26     -27.049   4.721  -0.283  1.00  0.00           C
ATOM    449  QB  ALA A  26     -27.358   4.541  -0.245  1.00  0.00           Q
ATOM    450  H   ALA A  26     -24.382   4.015  -1.158  1.00  0.00           H
ATOM    451  HA  ALA A  26     -25.965   6.464  -0.825  1.00  0.00           H
ATOM    452 1HB  ALA A  26     -27.596   5.128   0.553  1.00  0.00           H
ATOM    453 2HB  ALA A  26     -26.840   3.676  -0.104  1.00  0.00           H
ATOM    454 3HB  ALA A  26     -27.638   4.821  -1.182  1.00  0.00           H
ATOM    455  N   LEU A  27     -24.430   4.515   1.351  1.00  0.00           N
ATOM    456  CA  LEU A  27     -23.715   4.510   2.623  1.00  0.00           C
ATOM    457  C   LEU A  27     -22.440   5.340   2.534  1.00  0.00           C
ATOM    458  O   LEU A  27     -22.313   6.372   3.193  1.00  0.00           O
ATOM    459  CB  LEU A  27     -23.376   3.074   3.034  1.00  0.00           C
ATOM    460  CG  LEU A  27     -24.583   2.171   3.289  1.00  0.00           C
ATOM    461  CD1 LEU A  27     -24.174   0.707   3.238  1.00  0.00           C
ATOM    462  CD2 LEU A  27     -25.220   2.502   4.631  1.00  0.00           C
ATOM    463  QB  LEU A  27     -22.782   2.871   3.094  1.00  0.00           Q
ATOM    464  QD1 LEU A  27     -24.078   0.361   3.225  1.00  0.00           Q
ATOM    465  QD2 LEU A  27     -25.371   2.580   4.948  1.00  0.00           Q
ATOM    466  QQD LEU A  27     -24.724   1.470   4.087  1.00  0.00           Q
ATOM    467  H   LEU A  27     -24.469   3.690   0.822  1.00  0.00           H
ATOM    468  HA  LEU A  27     -24.364   4.943   3.368  1.00  0.00           H
ATOM    469 1HB  LEU A  27     -22.786   3.112   3.936  1.00  0.00           H
ATOM    470 2HB  LEU A  27     -22.778   2.630   2.252  1.00  0.00           H
ATOM    471  HG  LEU A  27     -25.321   2.340   2.518  1.00  0.00           H
ATOM    472 1HD1 LEU A  27     -24.797   0.136   3.910  1.00  0.00           H
ATOM    473 2HD1 LEU A  27     -23.141   0.611   3.535  1.00  0.00           H
ATOM    474 3HD1 LEU A  27     -24.295   0.336   2.231  1.00  0.00           H
ATOM    475 1HD2 LEU A  27     -25.941   1.739   4.885  1.00  0.00           H
ATOM    476 2HD2 LEU A  27     -25.716   3.459   4.568  1.00  0.00           H
ATOM    477 3HD2 LEU A  27     -24.455   2.542   5.392  1.00  0.00           H
ATOM    478  N   MET A  28     -21.498   4.884   1.715  1.00  0.00           N
ATOM    479  CA  MET A  28     -20.231   5.586   1.540  1.00  0.00           C
ATOM    480  C   MET A  28     -19.562   5.186   0.229  1.00  0.00           C
ATOM    481  O   MET A  28     -19.271   6.034  -0.614  1.00  0.00           O
ATOM    482  CB  MET A  28     -19.294   5.301   2.717  1.00  0.00           C
ATOM    483  CG  MET A  28     -19.305   3.850   3.178  1.00  0.00           C
ATOM    484  SD  MET A  28     -17.755   2.994   2.833  1.00  0.00           S
ATOM    485  CE  MET A  28     -17.814   1.683   4.050  1.00  0.00           C
ATOM    486  QB  MET A  28     -18.934   5.738   2.989  1.00  0.00           Q
ATOM    487  QE  MET A  28     -17.826   1.418   4.295  1.00  0.00           Q
ATOM    488  QG  MET A  28     -19.793   3.579   3.458  1.00  0.00           Q
ATOM    489  H   MET A  28     -21.657   4.055   1.216  1.00  0.00           H
ATOM    490  HA  MET A  28     -20.444   6.645   1.511  1.00  0.00           H
ATOM    491 1HB  MET A  28     -19.584   5.923   3.551  1.00  0.00           H
ATOM    492 2HB  MET A  28     -18.284   5.555   2.425  1.00  0.00           H
ATOM    493 1HG  MET A  28     -20.106   3.331   2.673  1.00  0.00           H
ATOM    494 2HG  MET A  28     -19.481   3.827   4.242  1.00  0.00           H
ATOM    495 1HE  MET A  28     -18.806   1.256   4.073  1.00  0.00           H
ATOM    496 2HE  MET A  28     -17.572   2.083   5.024  1.00  0.00           H
ATOM    497 3HE  MET A  28     -17.100   0.916   3.789  1.00  0.00           H
ATOM    498  N   GLN A  29     -19.321   3.888   0.063  1.00  0.00           N
ATOM    499  CA  GLN A  29     -18.687   3.377  -1.148  1.00  0.00           C
ATOM    500  C   GLN A  29     -17.332   4.041  -1.379  1.00  0.00           C
ATOM    501  O   GLN A  29     -16.890   4.191  -2.517  1.00  0.00           O
ATOM    502  CB  GLN A  29     -19.592   3.608  -2.359  1.00  0.00           C
ATOM    503  CG  GLN A  29     -19.470   2.529  -3.423  1.00  0.00           C
ATOM    504  CD  GLN A  29     -18.429   2.863  -4.474  1.00  0.00           C
ATOM    505  NE2 GLN A  29     -17.618   1.876  -4.836  1.00  0.00           N
ATOM    506  OE1 GLN A  29     -18.356   3.994  -4.954  1.00  0.00           O
ATOM    507  QB  GLN A  29     -19.979   4.098  -2.416  1.00  0.00           Q
ATOM    508  QE2 GLN A  29     -17.334   1.533  -4.963  1.00  0.00           Q
ATOM    509  QG  GLN A  29     -19.810   2.006  -3.428  1.00  0.00           Q
ATOM    510  H   GLN A  29     -19.577   3.261   0.771  1.00  0.00           H
ATOM    511  HA  GLN A  29     -18.537   2.315  -1.019  1.00  0.00           H
ATOM    512 1HB  GLN A  29     -19.339   4.557  -2.807  1.00  0.00           H
ATOM    513 2HB  GLN A  29     -20.619   3.639  -2.025  1.00  0.00           H
ATOM    514 1HG  GLN A  29     -20.428   2.412  -3.909  1.00  0.00           H
ATOM    515 2HG  GLN A  29     -19.193   1.601  -2.948  1.00  0.00           H
ATOM    516 1HE2 GLN A  29     -17.734   1.001  -4.412  1.00  0.00           H
ATOM    517 2HE2 GLN A  29     -16.935   2.063  -5.514  1.00  0.00           H
ATOM    518  N   GLY A  30     -16.677   4.434  -0.291  1.00  0.00           N
ATOM    519  CA  GLY A  30     -15.380   5.076  -0.398  1.00  0.00           C
ATOM    520  C   GLY A  30     -14.594   5.015   0.898  1.00  0.00           C
ATOM    521  O   GLY A  30     -14.312   6.045   1.509  1.00  0.00           O
ATOM    522  QA  GLY A  30     -15.169   5.349  -0.922  1.00  0.00           Q
ATOM    523  H   GLY A  30     -17.078   4.288   0.592  1.00  0.00           H
ATOM    524 1HA  GLY A  30     -15.524   6.111  -0.670  1.00  0.00           H
ATOM    525 2HA  GLY A  30     -14.812   4.586  -1.175  1.00  0.00           H
ATOM    526  N   GLN A  31     -14.241   3.805   1.316  1.00  0.00           N
ATOM    527  CA  GLN A  31     -13.483   3.613   2.547  1.00  0.00           C
ATOM    528  C   GLN A  31     -12.531   2.427   2.421  1.00  0.00           C
ATOM    529  O   GLN A  31     -12.772   1.505   1.642  1.00  0.00           O
ATOM    530  CB  GLN A  31     -14.432   3.395   3.727  1.00  0.00           C
ATOM    531  CG  GLN A  31     -15.169   4.654   4.154  1.00  0.00           C
ATOM    532  CD  GLN A  31     -14.274   5.630   4.893  1.00  0.00           C
ATOM    533  NE2 GLN A  31     -13.965   6.752   4.251  1.00  0.00           N
ATOM    534  OE1 GLN A  31     -13.866   5.380   6.026  1.00  0.00           O
ATOM    535  QB  GLN A  31     -14.514   2.842   4.011  1.00  0.00           Q
ATOM    536  QE2 GLN A  31     -13.858   7.142   4.028  1.00  0.00           Q
ATOM    537  QG  GLN A  31     -15.773   4.759   4.039  1.00  0.00           Q
ATOM    538  H   GLN A  31     -14.495   3.021   0.784  1.00  0.00           H
ATOM    539  HA  GLN A  31     -12.904   4.508   2.722  1.00  0.00           H
ATOM    540 1HB  GLN A  31     -13.862   3.033   4.570  1.00  0.00           H
ATOM    541 2HB  GLN A  31     -15.164   2.651   3.451  1.00  0.00           H
ATOM    542 1HG  GLN A  31     -15.985   4.374   4.803  1.00  0.00           H
ATOM    543 2HG  GLN A  31     -15.560   5.143   3.275  1.00  0.00           H
ATOM    544 1HE2 GLN A  31     -14.326   6.883   3.350  1.00  0.00           H
ATOM    545 2HE2 GLN A  31     -13.389   7.400   4.706  1.00  0.00           H
ATOM    546  N   LYS A  32     -11.447   2.461   3.190  1.00  0.00           N
ATOM    547  CA  LYS A  32     -10.459   1.389   3.165  1.00  0.00           C
ATOM    548  C   LYS A  32      -9.851   1.243   1.774  1.00  0.00           C
ATOM    549  O   LYS A  32     -10.421   1.703   0.785  1.00  0.00           O
ATOM    550  CB  LYS A  32     -11.097   0.068   3.597  1.00  0.00           C
ATOM    551  CG  LYS A  32     -11.769   0.133   4.959  1.00  0.00           C
ATOM    552  CD  LYS A  32     -12.956  -0.814   5.039  1.00  0.00           C
ATOM    553  CE  LYS A  32     -12.508  -2.267   5.050  1.00  0.00           C
ATOM    554  NZ  LYS A  32     -12.576  -2.879   3.695  1.00  0.00           N
ATOM    555  QB  LYS A  32     -11.084  -0.455   3.250  1.00  0.00           Q
ATOM    556  QD  LYS A  32     -13.550  -0.630   5.065  1.00  0.00           Q
ATOM    557  QE  LYS A  32     -12.320  -2.568   5.563  1.00  0.00           Q
ATOM    558  QG  LYS A  32     -11.583   0.502   5.424  1.00  0.00           Q
ATOM    559  QZ  LYS A  32     -12.592  -3.026   3.369  1.00  0.00           Q
ATOM    560  H   LYS A  32     -11.311   3.223   3.791  1.00  0.00           H
ATOM    561  HA  LYS A  32      -9.675   1.646   3.862  1.00  0.00           H
ATOM    562 1HB  LYS A  32     -10.331  -0.694   3.634  1.00  0.00           H
ATOM    563 2HB  LYS A  32     -11.839  -0.217   2.866  1.00  0.00           H
ATOM    564 1HG  LYS A  32     -12.113   1.143   5.130  1.00  0.00           H
ATOM    565 2HG  LYS A  32     -11.051  -0.140   5.717  1.00  0.00           H
ATOM    566 1HD  LYS A  32     -13.594  -0.648   4.184  1.00  0.00           H
ATOM    567 2HD  LYS A  32     -13.506  -0.610   5.947  1.00  0.00           H
ATOM    568 1HE  LYS A  32     -13.149  -2.822   5.719  1.00  0.00           H
ATOM    569 2HE  LYS A  32     -11.491  -2.315   5.406  1.00  0.00           H
ATOM    570 1HZ  LYS A  32     -11.800  -3.561   3.571  1.00  0.00           H
ATOM    571 2HZ  LYS A  32     -12.495  -2.143   2.965  1.00  0.00           H
ATOM    572 3HZ  LYS A  32     -13.481  -3.375   3.570  1.00  0.00           H
ATOM    573  N   TPO A  33      -8.695   0.596   1.740  1.00  0.00           N
ATOM    574  CA  TPO A  33      -7.976   0.373   0.450  1.00  0.00           C
ATOM    575  C   TPO A  33      -6.751  -0.481   0.711  1.00  0.00           C
ATOM    576  O   TPO A  33      -6.181  -0.487   1.801  1.00  0.00           O
ATOM    577  CB  TPO A  33      -7.809   1.722  -0.334  1.00  0.00           C
ATOM    578  CG2 TPO A  33      -7.308   2.885   0.542  1.00  0.00           C
ATOM    579  OG1 TPO A  33      -6.830   1.557  -1.399  1.00  0.00           O
ATOM    580  PS  TPO A  33      -6.366   2.715  -2.442  1.00  0.00           P
ATOM    581  OPA TPO A  33      -7.561   3.222  -3.255  1.00  0.00           O
ATOM    582  OPB TPO A  33      -5.321   2.144  -3.405  1.00  0.00           O
ATOM    583  OPC TPO A  33      -5.735   3.895  -1.692  1.00  0.00           O
ATOM    584  QG2 TPO A  33      -7.178   3.189   0.763  1.00  0.00           Q
ATOM    585  H   TPO A  33      -8.148   0.181   2.500  1.00  0.00           H
ATOM    586  HA  TPO A  33      -8.632  -0.247  -0.183  1.00  0.00           H
ATOM    587  HB  TPO A  33      -8.792   1.996  -0.769  1.00  0.00           H
ATOM    588 1HG2 TPO A  33      -7.207   3.809  -0.055  1.00  0.00           H
ATOM    589 2HG2 TPO A  33      -8.007   3.096   1.371  1.00  0.00           H
ATOM    590 3HG2 TPO A  33      -6.319   2.660   0.972  1.00  0.00           H
ATOM    591  N   PRO A  34      -6.323  -1.233  -0.320  1.00  0.00           N
ATOM    592  CA  PRO A  34      -5.153  -2.112  -0.221  1.00  0.00           C
ATOM    593  C   PRO A  34      -3.848  -1.328  -0.126  1.00  0.00           C
ATOM    594  O   PRO A  34      -3.732  -0.226  -0.665  1.00  0.00           O
ATOM    595  CB  PRO A  34      -5.200  -2.914  -1.523  1.00  0.00           C
ATOM    596  CG  PRO A  34      -5.939  -2.042  -2.479  1.00  0.00           C
ATOM    597  CD  PRO A  34      -6.945  -1.286  -1.656  1.00  0.00           C
ATOM    598  QB  PRO A  34      -4.956  -3.479  -1.611  1.00  0.00           Q
ATOM    599  QD  PRO A  34      -7.485  -1.056  -1.838  1.00  0.00           Q
ATOM    600  QG  PRO A  34      -5.848  -2.004  -3.087  1.00  0.00           Q
ATOM    601  HA  PRO A  34      -5.230  -2.782   0.621  1.00  0.00           H
ATOM    602 1HB  PRO A  34      -5.719  -3.846  -1.357  1.00  0.00           H
ATOM    603 2HB  PRO A  34      -4.194  -3.112  -1.864  1.00  0.00           H
ATOM    604 1HG  PRO A  34      -6.441  -2.650  -3.217  1.00  0.00           H
ATOM    605 2HG  PRO A  34      -5.254  -1.359  -2.957  1.00  0.00           H
ATOM    606 1HD  PRO A  34      -7.884  -1.819  -1.622  1.00  0.00           H
ATOM    607 2HD  PRO A  34      -7.087  -0.291  -2.054  1.00  0.00           H
ATOM    608  N   GLN A  35      -2.866  -1.903   0.562  1.00  0.00           N
ATOM    609  CA  GLN A  35      -1.570  -1.259   0.729  1.00  0.00           C
ATOM    610  C   GLN A  35      -0.459  -2.104   0.113  1.00  0.00           C
ATOM    611  O   GLN A  35      -0.700  -3.215  -0.357  1.00  0.00           O
ATOM    612  CB  GLN A  35      -1.281  -1.019   2.212  1.00  0.00           C
ATOM    613  CG  GLN A  35      -0.505   0.258   2.483  1.00  0.00           C
ATOM    614  CD  GLN A  35      -0.708   0.776   3.893  1.00  0.00           C
ATOM    615  NE2 GLN A  35      -1.821   1.463   4.117  1.00  0.00           N
ATOM    616  OE1 GLN A  35       0.126   0.560   4.771  1.00  0.00           O
ATOM    617  QB  GLN A  35      -1.464  -1.408   2.669  1.00  0.00           Q
ATOM    618  QE2 GLN A  35      -2.209   1.703   4.196  1.00  0.00           Q
ATOM    619  QG  GLN A  35      -0.142   0.541   2.062  1.00  0.00           Q
ATOM    620  H   GLN A  35      -3.020  -2.781   0.969  1.00  0.00           H
ATOM    621  HA  GLN A  35      -1.604  -0.307   0.221  1.00  0.00           H
ATOM    622 1HB  GLN A  35      -0.708  -1.851   2.595  1.00  0.00           H
ATOM    623 2HB  GLN A  35      -2.219  -0.965   2.744  1.00  0.00           H
ATOM    624 1HG  GLN A  35      -0.831   1.017   1.787  1.00  0.00           H
ATOM    625 2HG  GLN A  35       0.547   0.065   2.336  1.00  0.00           H
ATOM    626 1HE2 GLN A  35      -2.441   1.597   3.370  1.00  0.00           H
ATOM    627 2HE2 GLN A  35      -1.978   1.810   5.021  1.00  0.00           H
ATOM    628  N   LYS A  36       0.758  -1.569   0.121  1.00  0.00           N
ATOM    629  CA  LYS A  36       1.906  -2.275  -0.437  1.00  0.00           C
ATOM    630  C   LYS A  36       3.018  -2.412   0.602  1.00  0.00           C
ATOM    631  O   LYS A  36       3.918  -1.576   0.672  1.00  0.00           O
ATOM    632  CB  LYS A  36       2.434  -1.540  -1.670  1.00  0.00           C
ATOM    633  CG  LYS A  36       2.857  -0.107  -1.389  1.00  0.00           C
ATOM    634  CD  LYS A  36       2.570   0.800  -2.575  1.00  0.00           C
ATOM    635  CE  LYS A  36       3.333   0.357  -3.813  1.00  0.00           C
ATOM    636  NZ  LYS A  36       4.761   0.067  -3.512  1.00  0.00           N
ATOM    637  QB  LYS A  36       2.474  -1.799  -2.239  1.00  0.00           Q
ATOM    638  QD  LYS A  36       2.188   1.291  -2.555  1.00  0.00           Q
ATOM    639  QE  LYS A  36       3.075   0.304  -4.379  1.00  0.00           Q
ATOM    640  QG  LYS A  36       3.116   0.084  -0.856  1.00  0.00           Q
ATOM    641  QZ  LYS A  36       5.104  -0.002  -3.439  1.00  0.00           Q
ATOM    642  H   LYS A  36       0.887  -0.680   0.510  1.00  0.00           H
ATOM    643  HA  LYS A  36       1.580  -3.261  -0.729  1.00  0.00           H
ATOM    644 1HB  LYS A  36       1.660  -1.522  -2.423  1.00  0.00           H
ATOM    645 2HB  LYS A  36       3.287  -2.076  -2.057  1.00  0.00           H
ATOM    646 1HG  LYS A  36       3.917  -0.089  -1.182  1.00  0.00           H
ATOM    647 2HG  LYS A  36       2.314   0.257  -0.531  1.00  0.00           H
ATOM    648 1HD  LYS A  36       2.863   1.808  -2.322  1.00  0.00           H
ATOM    649 2HD  LYS A  36       1.512   0.775  -2.788  1.00  0.00           H
ATOM    650 1HE  LYS A  36       3.282   1.144  -4.552  1.00  0.00           H
ATOM    651 2HE  LYS A  36       2.868  -0.536  -4.206  1.00  0.00           H
ATOM    652 1HZ  LYS A  36       5.096   0.682  -2.742  1.00  0.00           H
ATOM    653 2HZ  LYS A  36       5.346   0.238  -4.353  1.00  0.00           H
ATOM    654 3HZ  LYS A  36       4.870  -0.925  -3.222  1.00  0.00           H
ATOM    655  N   PRO A  37       2.967  -3.475   1.424  1.00  0.00           N
ATOM    656  CA  PRO A  37       3.976  -3.718   2.462  1.00  0.00           C
ATOM    657  C   PRO A  37       5.326  -4.111   1.876  1.00  0.00           C
ATOM    658  O   PRO A  37       5.420  -5.045   1.079  1.00  0.00           O
ATOM    659  CB  PRO A  37       3.384  -4.876   3.267  1.00  0.00           C
ATOM    660  CG  PRO A  37       2.485  -5.582   2.313  1.00  0.00           C
ATOM    661  CD  PRO A  37       1.927  -4.520   1.407  1.00  0.00           C
ATOM    662  QB  PRO A  37       3.508  -5.004   3.863  1.00  0.00           Q
ATOM    663  QD  PRO A  37       1.392  -4.525   1.104  1.00  0.00           Q
ATOM    664  QG  PRO A  37       2.369  -6.188   2.296  1.00  0.00           Q
ATOM    665  HA  PRO A  37       4.099  -2.856   3.102  1.00  0.00           H
ATOM    666 1HB  PRO A  37       2.834  -4.488   4.112  1.00  0.00           H
ATOM    667 2HB  PRO A  37       4.180  -5.520   3.614  1.00  0.00           H
ATOM    668 1HG  PRO A  37       1.688  -6.072   2.851  1.00  0.00           H
ATOM    669 2HG  PRO A  37       3.051  -6.304   1.741  1.00  0.00           H
ATOM    670 1HD  PRO A  37       0.995  -4.142   1.799  1.00  0.00           H
ATOM    671 2HD  PRO A  37       1.788  -4.908   0.409  1.00  0.00           H
ATOM    672  N   SER A  38       6.371  -3.392   2.273  1.00  0.00           N
ATOM    673  CA  SER A  38       7.718  -3.666   1.787  1.00  0.00           C
ATOM    674  C   SER A  38       8.510  -4.478   2.807  1.00  0.00           C
ATOM    675  O   SER A  38       8.092  -4.628   3.955  1.00  0.00           O
ATOM    676  CB  SER A  38       8.448  -2.358   1.481  1.00  0.00           C
ATOM    677  OG  SER A  38       7.530  -1.312   1.211  1.00  0.00           O
ATOM    678  QB  SER A  38       9.067  -2.286   1.474  1.00  0.00           Q
ATOM    679  H   SER A  38       6.231  -2.659   2.910  1.00  0.00           H
ATOM    680  HA  SER A  38       7.631  -4.240   0.876  1.00  0.00           H
ATOM    681 1HB  SER A  38       9.083  -2.495   0.618  1.00  0.00           H
ATOM    682 2HB  SER A  38       9.052  -2.079   2.331  1.00  0.00           H
ATOM    683  HG  SER A  38       7.068  -1.074   2.019  1.00  0.00           H
ATOM    684  N   GLN A  39       9.654  -4.999   2.379  1.00  0.00           N
ATOM    685  CA  GLN A  39      10.506  -5.796   3.255  1.00  0.00           C
ATOM    686  C   GLN A  39      11.953  -5.322   3.187  1.00  0.00           C
ATOM    687  O   GLN A  39      12.270  -4.361   2.485  1.00  0.00           O
ATOM    688  CB  GLN A  39      10.422  -7.276   2.875  1.00  0.00           C
ATOM    689  CG  GLN A  39      10.574  -7.529   1.384  1.00  0.00           C
ATOM    690  CD  GLN A  39       9.263  -7.899   0.718  1.00  0.00           C
ATOM    691  NE2 GLN A  39       8.908  -7.172  -0.335  1.00  0.00           N
ATOM    692  OE1 GLN A  39       8.577  -8.827   1.146  1.00  0.00           O
ATOM    693  QB  GLN A  39      10.334  -7.738   3.290  1.00  0.00           Q
ATOM    694  QE2 GLN A  39       8.784  -6.919  -0.702  1.00  0.00           Q
ATOM    695  QG  GLN A  39      11.115  -7.486   1.077  1.00  0.00           Q
ATOM    696  H   GLN A  39       9.934  -4.845   1.453  1.00  0.00           H
ATOM    697  HA  GLN A  39      10.147  -5.673   4.267  1.00  0.00           H
ATOM    698 1HB  GLN A  39       9.464  -7.663   3.188  1.00  0.00           H
ATOM    699 2HB  GLN A  39      11.203  -7.814   3.391  1.00  0.00           H
ATOM    700 1HG  GLN A  39      11.275  -8.337   1.239  1.00  0.00           H
ATOM    701 2HG  GLN A  39      10.956  -6.634   0.916  1.00  0.00           H
ATOM    702 1HE2 GLN A  39       9.505  -6.449  -0.621  1.00  0.00           H
ATOM    703 2HE2 GLN A  39       8.064  -7.389  -0.785  1.00  0.00           H
ATOM    704  N   ASN A  40      12.829  -6.003   3.920  1.00  0.00           N
ATOM    705  CA  ASN A  40      14.244  -5.652   3.942  1.00  0.00           C
ATOM    706  C   ASN A  40      15.101  -6.811   3.441  1.00  0.00           C
ATOM    707  O   ASN A  40      14.675  -7.966   3.466  1.00  0.00           O
ATOM    708  CB  ASN A  40      14.672  -5.262   5.359  1.00  0.00           C
ATOM    709  CG  ASN A  40      14.199  -6.258   6.399  1.00  0.00           C
ATOM    710  ND2 ASN A  40      15.013  -7.276   6.657  1.00  0.00           N
ATOM    711  OD1 ASN A  40      13.116  -6.115   6.966  1.00  0.00           O
ATOM    712  QB  ASN A  40      15.003  -4.751   5.500  1.00  0.00           Q
ATOM    713  QD2 ASN A  40      15.296  -7.631   6.746  1.00  0.00           Q
ATOM    714  H   ASN A  40      12.516  -6.759   4.458  1.00  0.00           H
ATOM    715  HA  ASN A  40      14.386  -4.805   3.288  1.00  0.00           H
ATOM    716 1HB  ASN A  40      14.259  -4.294   5.599  1.00  0.00           H
ATOM    717 2HB  ASN A  40      15.750  -5.209   5.401  1.00  0.00           H
ATOM    718 1HD2 ASN A  40      15.860  -7.327   6.168  1.00  0.00           H
ATOM    719 2HD2 ASN A  40      14.732  -7.935   7.326  1.00  0.00           H
ATOM    720  N   LEU A  41      16.310  -6.493   2.989  1.00  0.00           N
ATOM    721  CA  LEU A  41      17.226  -7.509   2.483  1.00  0.00           C
ATOM    722  C   LEU A  41      17.879  -8.271   3.631  1.00  0.00           C
ATOM    723  O   LEU A  41      18.554  -7.683   4.476  1.00  0.00           O
ATOM    724  CB  LEU A  41      18.302  -6.864   1.606  1.00  0.00           C
ATOM    725  CG  LEU A  41      19.094  -7.838   0.733  1.00  0.00           C
ATOM    726  CD1 LEU A  41      19.623  -7.135  -0.507  1.00  0.00           C
ATOM    727  CD2 LEU A  41      20.238  -8.454   1.527  1.00  0.00           C
ATOM    728  QB  LEU A  41      18.410  -6.243   1.605  1.00  0.00           Q
ATOM    729  QD1 LEU A  41      19.747  -6.968  -0.801  1.00  0.00           Q
ATOM    730  QD2 LEU A  41      20.508  -8.599   1.714  1.00  0.00           Q
ATOM    731  QQD LEU A  41      20.128  -7.784   0.457  1.00  0.00           Q
ATOM    732  H   LEU A  41      16.592  -5.555   2.996  1.00  0.00           H
ATOM    733  HA  LEU A  41      16.655  -8.203   1.885  1.00  0.00           H
ATOM    734 1HB  LEU A  41      18.996  -6.344   2.249  1.00  0.00           H
ATOM    735 2HB  LEU A  41      17.824  -6.142   0.961  1.00  0.00           H
ATOM    736  HG  LEU A  41      18.441  -8.636   0.411  1.00  0.00           H
ATOM    737 1HD1 LEU A  41      20.367  -6.408  -0.219  1.00  0.00           H
ATOM    738 2HD1 LEU A  41      18.808  -6.635  -1.011  1.00  0.00           H
ATOM    739 3HD1 LEU A  41      20.066  -7.861  -1.172  1.00  0.00           H
ATOM    740 1HD2 LEU A  41      20.544  -7.771   2.305  1.00  0.00           H
ATOM    741 2HD2 LEU A  41      21.071  -8.647   0.867  1.00  0.00           H
ATOM    742 3HD2 LEU A  41      19.908  -9.382   1.971  1.00  0.00           H
ATOM    743  N   VAL A  42      17.674  -9.585   3.654  1.00  0.00           N
ATOM    744  CA  VAL A  42      18.241 -10.431   4.699  1.00  0.00           C
ATOM    745  C   VAL A  42      19.763 -10.293   4.756  1.00  0.00           C
ATOM    746  O   VAL A  42      20.468 -10.766   3.864  1.00  0.00           O
ATOM    747  CB  VAL A  42      17.882 -11.912   4.475  1.00  0.00           C
ATOM    748  CG1 VAL A  42      16.429 -12.172   4.841  1.00  0.00           C
ATOM    749  CG2 VAL A  42      18.158 -12.319   3.036  1.00  0.00           C
ATOM    750  QG1 VAL A  42      16.085 -12.232   4.927  1.00  0.00           Q
ATOM    751  QG2 VAL A  42      18.223 -12.415   2.695  1.00  0.00           Q
ATOM    752  QQG VAL A  42      17.154 -12.324   3.811  1.00  0.00           Q
ATOM    753  H   VAL A  42      17.127  -9.995   2.952  1.00  0.00           H
ATOM    754  HA  VAL A  42      17.822 -10.120   5.643  1.00  0.00           H
ATOM    755  HB  VAL A  42      18.504 -12.514   5.121  1.00  0.00           H
ATOM    756 1HG1 VAL A  42      16.073 -11.381   5.486  1.00  0.00           H
ATOM    757 2HG1 VAL A  42      16.349 -13.118   5.354  1.00  0.00           H
ATOM    758 3HG1 VAL A  42      15.831 -12.198   3.942  1.00  0.00           H
ATOM    759 1HG2 VAL A  42      18.836 -11.610   2.584  1.00  0.00           H
ATOM    760 2HG2 VAL A  42      17.231 -12.332   2.481  1.00  0.00           H
ATOM    761 3HG2 VAL A  42      18.602 -13.303   3.017  1.00  0.00           H
ATOM    762  N   PRO A  43      20.293  -9.643   5.809  1.00  0.00           N
ATOM    763  CA  PRO A  43      21.740  -9.451   5.968  1.00  0.00           C
ATOM    764  C   PRO A  43      22.499 -10.773   5.983  1.00  0.00           C
ATOM    765  O   PRO A  43      21.984 -11.802   5.547  1.00  0.00           O
ATOM    766  CB  PRO A  43      21.866  -8.749   7.325  1.00  0.00           C
ATOM    767  CG  PRO A  43      20.534  -8.129   7.564  1.00  0.00           C
ATOM    768  CD  PRO A  43      19.532  -9.046   6.921  1.00  0.00           C
ATOM    769  QB  PRO A  43      22.375  -8.739   7.682  1.00  0.00           Q
ATOM    770  QD  PRO A  43      18.949  -9.144   7.086  1.00  0.00           Q
ATOM    771  QG  PRO A  43      20.420  -7.603   7.865  1.00  0.00           Q
ATOM    772  HA  PRO A  43      22.140  -8.816   5.193  1.00  0.00           H
ATOM    773 1HB  PRO A  43      22.645  -8.002   7.276  1.00  0.00           H
ATOM    774 2HB  PRO A  43      22.105  -9.475   8.088  1.00  0.00           H
ATOM    775 1HG  PRO A  43      20.494  -7.152   7.105  1.00  0.00           H
ATOM    776 2HG  PRO A  43      20.347  -8.054   8.625  1.00  0.00           H
ATOM    777 1HD  PRO A  43      18.687  -8.484   6.552  1.00  0.00           H
ATOM    778 2HD  PRO A  43      19.211  -9.803   7.620  1.00  0.00           H
ATOM    779  N   VAL A  44      23.729 -10.737   6.489  1.00  0.00           N
ATOM    780  CA  VAL A  44      24.561 -11.932   6.561  1.00  0.00           C
ATOM    781  C   VAL A  44      24.273 -12.724   7.833  1.00  0.00           C
ATOM    782  O   VAL A  44      23.754 -12.182   8.808  1.00  0.00           O
ATOM    783  CB  VAL A  44      26.060 -11.575   6.512  1.00  0.00           C
ATOM    784  CG1 VAL A  44      26.445 -10.705   7.699  1.00  0.00           C
ATOM    785  CG2 VAL A  44      26.910 -12.837   6.469  1.00  0.00           C
ATOM    786  QG1 VAL A  44      26.537 -10.499   7.980  1.00  0.00           Q
ATOM    787  QG2 VAL A  44      27.111 -13.136   6.458  1.00  0.00           Q
ATOM    788  QQG VAL A  44      26.823 -11.817   7.219  1.00  0.00           Q
ATOM    789  H   VAL A  44      24.085  -9.886   6.822  1.00  0.00           H
ATOM    790  HA  VAL A  44      24.331 -12.550   5.705  1.00  0.00           H
ATOM    791  HB  VAL A  44      26.245 -11.012   5.609  1.00  0.00           H
ATOM    792 1HG1 VAL A  44      26.926 -11.313   8.451  1.00  0.00           H
ATOM    793 2HG1 VAL A  44      25.558 -10.252   8.116  1.00  0.00           H
ATOM    794 3HG1 VAL A  44      27.125  -9.931   7.373  1.00  0.00           H
ATOM    795 1HG2 VAL A  44      26.452 -13.557   5.807  1.00  0.00           H
ATOM    796 2HG2 VAL A  44      26.984 -13.256   7.462  1.00  0.00           H
ATOM    797 3HG2 VAL A  44      27.897 -12.593   6.106  1.00  0.00           H
ATOM    798  N   TPO A  45      24.625 -14.000   7.784  1.00  0.00           N
ATOM    799  CA  TPO A  45      24.409 -14.904   8.953  1.00  0.00           C
ATOM    800  C   TPO A  45      25.081 -14.302  10.172  1.00  0.00           C
ATOM    801  O   TPO A  45      26.305 -14.287  10.300  1.00  0.00           O
ATOM    802  CB  TPO A  45      24.723 -16.393   8.570  1.00  0.00           C
ATOM    803  CG2 TPO A  45      26.096 -16.579   7.897  1.00  0.00           C
ATOM    804  OG1 TPO A  45      24.736 -17.219   9.768  1.00  0.00           O
ATOM    805  PS  TPO A  45      25.023 -18.820   9.806  1.00  0.00           P
ATOM    806  OPA TPO A  45      23.986 -19.577   8.973  1.00  0.00           O
ATOM    807  OPB TPO A  45      24.949 -19.316  11.254  1.00  0.00           O
ATOM    808  OPC TPO A  45      26.423 -19.129   9.264  1.00  0.00           O
ATOM    809  QG2 TPO A  45      26.449 -16.633   7.723  1.00  0.00           Q
ATOM    810  H   TPO A  45      25.058 -14.536   7.026  1.00  0.00           H
ATOM    811  HA  TPO A  45      23.330 -14.887   9.179  1.00  0.00           H
ATOM    812  HB  TPO A  45      23.931 -16.748   7.878  1.00  0.00           H
ATOM    813 1HG2 TPO A  45      26.268 -17.640   7.646  1.00  0.00           H
ATOM    814 2HG2 TPO A  45      26.167 -15.998   6.960  1.00  0.00           H
ATOM    815 3HG2 TPO A  45      26.912 -16.260   8.565  1.00  0.00           H
ATOM    816  N   PRO A  46      24.263 -13.785  11.108  1.00  0.00           N
ATOM    817  CA  PRO A  46      24.769 -13.168  12.341  1.00  0.00           C
ATOM    818  C   PRO A  46      25.586 -14.144  13.181  1.00  0.00           C
ATOM    819  O   PRO A  46      26.780 -13.942  13.399  1.00  0.00           O
ATOM    820  CB  PRO A  46      23.498 -12.755  13.093  1.00  0.00           C
ATOM    821  CG  PRO A  46      22.431 -12.703  12.054  1.00  0.00           C
ATOM    822  CD  PRO A  46      22.792 -13.754  11.045  1.00  0.00           C
ATOM    823  QB  PRO A  46      23.459 -12.638  13.703  1.00  0.00           Q
ATOM    824  QD  PRO A  46      22.413 -14.088  10.695  1.00  0.00           Q
ATOM    825  QG  PRO A  46      21.945 -12.324  12.044  1.00  0.00           Q
ATOM    826  HA  PRO A  46      25.366 -12.294  12.130  1.00  0.00           H
ATOM    827 1HB  PRO A  46      23.647 -11.788  13.552  1.00  0.00           H
ATOM    828 2HB  PRO A  46      23.272 -13.487  13.853  1.00  0.00           H
ATOM    829 1HG  PRO A  46      22.417 -11.727  11.590  1.00  0.00           H
ATOM    830 2HG  PRO A  46      21.472 -12.922  12.498  1.00  0.00           H
ATOM    831 1HD  PRO A  46      22.454 -13.467  10.060  1.00  0.00           H
ATOM    832 2HD  PRO A  46      22.374 -14.709  11.328  1.00  0.00           H
ATOM    833  N   SER A  47      24.933 -15.203  13.651  1.00  0.00           N
ATOM    834  CA  SER A  47      25.599 -16.212  14.467  1.00  0.00           C
ATOM    835  C   SER A  47      26.654 -16.958  13.658  1.00  0.00           C
ATOM    836  O   SER A  47      27.853 -16.812  13.900  1.00  0.00           O
ATOM    837  CB  SER A  47      24.575 -17.200  15.028  1.00  0.00           C
ATOM    838  OG  SER A  47      24.897 -17.567  16.359  1.00  0.00           O
ATOM    839  QB  SER A  47      24.080 -17.418  14.718  1.00  0.00           Q
ATOM    840  H   SER A  47      23.982 -15.309  13.442  1.00  0.00           H
ATOM    841  HA  SER A  47      26.085 -15.704  15.289  1.00  0.00           H
ATOM    842 1HB  SER A  47      24.564 -18.090  14.416  1.00  0.00           H
ATOM    843 2HB  SER A  47      23.597 -16.745  15.020  1.00  0.00           H
ATOM    844  HG  SER A  47      24.093 -17.614  16.881  1.00  0.00           H
ATOM    845  N   THR A  48      26.202 -17.758  12.698  1.00  0.00           N
ATOM    846  CA  THR A  48      27.109 -18.528  11.855  1.00  0.00           C
ATOM    847  C   THR A  48      26.438 -18.911  10.540  1.00  0.00           C
ATOM    848  O   THR A  48      26.979 -18.671   9.462  1.00  0.00           O
ATOM    849  CB  THR A  48      27.578 -19.785  12.587  1.00  0.00           C
ATOM    850  CG2 THR A  48      26.450 -20.539  13.260  1.00  0.00           C
ATOM    851  OG1 THR A  48      28.218 -20.677  11.694  1.00  0.00           O
ATOM    852  QG2 THR A  48      26.183 -20.718  13.420  1.00  0.00           Q
ATOM    853  H   THR A  48      25.236 -17.832  12.553  1.00  0.00           H
ATOM    854  HA  THR A  48      27.966 -17.907  11.639  1.00  0.00           H
ATOM    855  HB  THR A  48      28.287 -19.501  13.351  1.00  0.00           H
ATOM    856 1HG  THR A  48      28.534 -21.444  12.178  1.00  0.00           H
ATOM    857 1HG2 THR A  48      25.935 -21.144  12.529  1.00  0.00           H
ATOM    858 2HG2 THR A  48      25.759 -19.836  13.700  1.00  0.00           H
ATOM    859 3HG2 THR A  48      26.856 -21.176  14.033  1.00  0.00           H
ATOM    860  N   THR A  49      25.254 -19.510  10.638  1.00  0.00           N
ATOM    861  CA  THR A  49      24.509 -19.927   9.456  1.00  0.00           C
ATOM    862  C   THR A  49      23.009 -19.921   9.726  1.00  0.00           C
ATOM    863  O   THR A  49      22.268 -19.121   9.152  1.00  0.00           O
ATOM    864  CB  THR A  49      24.954 -21.322   9.016  1.00  0.00           C
ATOM    865  CG2 THR A  49      26.297 -21.331   8.319  1.00  0.00           C
ATOM    866  OG1 THR A  49      25.039 -22.196  10.126  1.00  0.00           O
ATOM    867  QG2 THR A  49      26.617 -21.333   8.153  1.00  0.00           Q
ATOM    868  H   THR A  49      24.873 -19.674  11.526  1.00  0.00           H
ATOM    869  HA  THR A  49      24.724 -19.225   8.665  1.00  0.00           H
ATOM    870  HB  THR A  49      24.221 -21.721   8.326  1.00  0.00           H
ATOM    871 1HG  THR A  49      25.763 -21.921  10.695  1.00  0.00           H
ATOM    872 1HG2 THR A  49      26.251 -21.978   7.455  1.00  0.00           H
ATOM    873 2HG2 THR A  49      27.053 -21.693   9.000  1.00  0.00           H
ATOM    874 3HG2 THR A  49      26.547 -20.329   8.004  1.00  0.00           H
ATOM    875  N   LYS A  50      22.565 -20.816  10.601  1.00  0.00           N
ATOM    876  CA  LYS A  50      21.152 -20.914  10.947  1.00  0.00           C
ATOM    877  C   LYS A  50      20.690 -19.673  11.706  1.00  0.00           C
ATOM    878  O   LYS A  50      20.497 -19.712  12.922  1.00  0.00           O
ATOM    879  CB  LYS A  50      20.896 -22.166  11.787  1.00  0.00           C
ATOM    880  CG  LYS A  50      19.462 -22.665  11.712  1.00  0.00           C
ATOM    881  CD  LYS A  50      19.195 -23.749  12.744  1.00  0.00           C
ATOM    882  CE  LYS A  50      19.272 -25.136  12.126  1.00  0.00           C
ATOM    883  NZ  LYS A  50      18.279 -25.312  11.030  1.00  0.00           N
ATOM    884  QB  LYS A  50      21.336 -22.450  12.131  1.00  0.00           Q
ATOM    885  QD  LYS A  50      19.071 -23.639  13.344  1.00  0.00           Q
ATOM    886  QE  LYS A  50      19.672 -25.577  12.312  1.00  0.00           Q
ATOM    887  QG  LYS A  50      19.037 -22.453  11.310  1.00  0.00           Q
ATOM    888  QZ  LYS A  50      18.042 -25.354  10.766  1.00  0.00           Q
ATOM    889  H   LYS A  50      23.204 -21.426  11.026  1.00  0.00           H
ATOM    890  HA  LYS A  50      20.591 -20.987  10.028  1.00  0.00           H
ATOM    891 1HB  LYS A  50      21.124 -21.946  12.820  1.00  0.00           H
ATOM    892 2HB  LYS A  50      21.548 -22.955  11.444  1.00  0.00           H
ATOM    893 1HG  LYS A  50      19.281 -23.066  10.726  1.00  0.00           H
ATOM    894 2HG  LYS A  50      18.792 -21.838  11.894  1.00  0.00           H
ATOM    895 1HD  LYS A  50      18.208 -23.603  13.159  1.00  0.00           H
ATOM    896 2HD  LYS A  50      19.933 -23.676  13.529  1.00  0.00           H
ATOM    897 1HE  LYS A  50      19.079 -25.869  12.896  1.00  0.00           H
ATOM    898 2HE  LYS A  50      20.264 -25.285  11.728  1.00  0.00           H
ATOM    899 1HZ  LYS A  50      17.908 -26.283  11.036  1.00  0.00           H
ATOM    900 2HZ  LYS A  50      18.729 -25.130  10.110  1.00  0.00           H
ATOM    901 3HZ  LYS A  50      17.489 -24.648  11.154  1.00  0.00           H
ATOM    902  N   SER A  51      20.514 -18.573  10.981  1.00  0.00           N
ATOM    903  CA  SER A  51      20.074 -17.320  11.584  1.00  0.00           C
ATOM    904  C   SER A  51      19.912 -16.234  10.525  1.00  0.00           C
ATOM    905  O   SER A  51      20.237 -15.070  10.759  1.00  0.00           O
ATOM    906  CB  SER A  51      21.074 -16.864  12.650  1.00  0.00           C
ATOM    907  OG  SER A  51      22.396 -16.859  12.142  1.00  0.00           O
ATOM    908  QB  SER A  51      20.924 -16.700  13.233  1.00  0.00           Q
ATOM    909  H   SER A  51      20.684 -18.604  10.016  1.00  0.00           H
ATOM    910  HA  SER A  51      19.117 -17.496  12.052  1.00  0.00           H
ATOM    911 1HB  SER A  51      21.027 -17.537  13.494  1.00  0.00           H
ATOM    912 2HB  SER A  51      20.822 -15.864  12.972  1.00  0.00           H
ATOM    913  HG  SER A  51      22.609 -17.729  11.797  1.00  0.00           H
ATOM    914  N   PHE A  52      19.410 -16.624   9.358  1.00  0.00           N
ATOM    915  CA  PHE A  52      19.205 -15.684   8.262  1.00  0.00           C
ATOM    916  C   PHE A  52      17.718 -15.453   8.001  1.00  0.00           C
ATOM    917  O   PHE A  52      17.331 -14.440   7.421  1.00  0.00           O
ATOM    918  CB  PHE A  52      19.883 -16.197   6.990  1.00  0.00           C
ATOM    919  CG  PHE A  52      19.316 -17.495   6.489  1.00  0.00           C
ATOM    920  CD1 PHE A  52      18.410 -17.512   5.442  1.00  0.00           C
ATOM    921  CD2 PHE A  52      19.691 -18.699   7.065  1.00  0.00           C
ATOM    922  CE1 PHE A  52      17.886 -18.704   4.978  1.00  0.00           C
ATOM    923  CE2 PHE A  52      19.172 -19.894   6.607  1.00  0.00           C
ATOM    924  CZ  PHE A  52      18.268 -19.897   5.562  1.00  0.00           C
ATOM    925  QB  PHE A  52      20.352 -15.904   6.697  1.00  0.00           Q
ATOM    926  QD  PHE A  52      19.254 -17.638   6.433  1.00  0.00           Q
ATOM    927  QE  PHE A  52      18.326 -19.764   5.613  1.00  0.00           Q
ATOM    928  QR  PHE A  52      18.604 -19.128   5.859  1.00  0.00           Q
ATOM    929  H   PHE A  52      19.171 -17.566   9.231  1.00  0.00           H
ATOM    930  HA  PHE A  52      19.657 -14.744   8.543  1.00  0.00           H
ATOM    931 1HB  PHE A  52      20.935 -16.347   7.186  1.00  0.00           H
ATOM    932 2HB  PHE A  52      19.769 -15.462   6.207  1.00  0.00           H
ATOM    933 1HD  PHE A  52      18.110 -16.581   4.985  1.00  0.00           H
ATOM    934 2HD  PHE A  52      20.398 -18.697   7.882  1.00  0.00           H
ATOM    935 1HE  PHE A  52      17.180 -18.704   4.162  1.00  0.00           H
ATOM    936 2HE  PHE A  52      19.472 -20.825   7.065  1.00  0.00           H
ATOM    937  HZ  PHE A  52      17.861 -20.831   5.200  1.00  0.00           H
ATOM    938  N   LYS A  53      16.887 -16.400   8.431  1.00  0.00           N
ATOM    939  CA  LYS A  53      15.445 -16.295   8.239  1.00  0.00           C
ATOM    940  C   LYS A  53      14.776 -15.664   9.457  1.00  0.00           C
ATOM    941  O   LYS A  53      13.755 -14.988   9.336  1.00  0.00           O
ATOM    942  CB  LYS A  53      14.843 -17.675   7.970  1.00  0.00           C
ATOM    943  CG  LYS A  53      15.632 -18.498   6.965  1.00  0.00           C
ATOM    944  CD  LYS A  53      15.316 -19.980   7.091  1.00  0.00           C
ATOM    945  CE  LYS A  53      14.091 -20.358   6.276  1.00  0.00           C
ATOM    946  NZ  LYS A  53      14.220 -21.715   5.674  1.00  0.00           N
ATOM    947  QB  LYS A  53      14.321 -17.886   8.245  1.00  0.00           Q
ATOM    948  QD  LYS A  53      15.648 -20.382   7.432  1.00  0.00           Q
ATOM    949  QE  LYS A  53      13.594 -19.988   6.203  1.00  0.00           Q
ATOM    950  QG  LYS A  53      16.034 -18.259   6.555  1.00  0.00           Q
ATOM    951  QZ  LYS A  53      14.252 -22.041   5.530  1.00  0.00           Q
ATOM    952  H   LYS A  53      17.251 -17.188   8.885  1.00  0.00           H
ATOM    953  HA  LYS A  53      15.271 -15.663   7.381  1.00  0.00           H
ATOM    954 1HB  LYS A  53      13.840 -17.549   7.590  1.00  0.00           H
ATOM    955 2HB  LYS A  53      14.801 -18.224   8.899  1.00  0.00           H
ATOM    956 1HG  LYS A  53      16.688 -18.348   7.141  1.00  0.00           H
ATOM    957 2HG  LYS A  53      15.381 -18.170   5.968  1.00  0.00           H
ATOM    958 1HD  LYS A  53      15.133 -20.214   8.130  1.00  0.00           H
ATOM    959 2HD  LYS A  53      16.162 -20.550   6.735  1.00  0.00           H
ATOM    960 1HE  LYS A  53      13.962 -19.634   5.484  1.00  0.00           H
ATOM    961 2HE  LYS A  53      13.226 -20.343   6.920  1.00  0.00           H
ATOM    962 1HZ  LYS A  53      14.559 -21.641   4.693  1.00  0.00           H
ATOM    963 2HZ  LYS A  53      13.299 -22.197   5.675  1.00  0.00           H
ATOM    964 3HZ  LYS A  53      14.897 -22.286   6.222  1.00  0.00           H
ATOM    965  N   ASN A  54      15.357 -15.894  10.631  1.00  0.00           N
ATOM    966  CA  ASN A  54      14.814 -15.350  11.870  1.00  0.00           C
ATOM    967  C   ASN A  54      15.427 -13.988  12.186  1.00  0.00           C
ATOM    968  O   ASN A  54      14.789 -13.138  12.806  1.00  0.00           O
ATOM    969  CB  ASN A  54      15.067 -16.316  13.029  1.00  0.00           C
ATOM    970  CG  ASN A  54      14.411 -17.666  12.810  1.00  0.00           C
ATOM    971  ND2 ASN A  54      14.383 -18.486  13.854  1.00  0.00           N
ATOM    972  OD1 ASN A  54      13.935 -17.966  11.716  1.00  0.00           O
ATOM    973  QB  ASN A  54      15.403 -16.178  13.538  1.00  0.00           Q
ATOM    974  QD2 ASN A  54      14.374 -18.772  14.217  1.00  0.00           Q
ATOM    975  H   ASN A  54      16.168 -16.442  10.664  1.00  0.00           H
ATOM    976  HA  ASN A  54      13.750 -15.230  11.741  1.00  0.00           H
ATOM    977 1HB  ASN A  54      14.675 -15.888  13.939  1.00  0.00           H
ATOM    978 2HB  ASN A  54      16.132 -16.468  13.137  1.00  0.00           H
ATOM    979 1HD2 ASN A  54      14.783 -18.180  14.694  1.00  0.00           H
ATOM    980 2HD2 ASN A  54      13.966 -19.365  13.741  1.00  0.00           H
ATOM    981  N   ALA A  55      16.670 -13.789  11.758  1.00  0.00           N
ATOM    982  CA  ALA A  55      17.369 -12.532  11.996  1.00  0.00           C
ATOM    983  C   ALA A  55      16.593 -11.349  11.419  1.00  0.00           C
ATOM    984  O   ALA A  55      16.322 -10.374  12.119  1.00  0.00           O
ATOM    985  CB  ALA A  55      18.769 -12.587  11.405  1.00  0.00           C
ATOM    986  QB  ALA A  55      19.101 -12.601  11.264  1.00  0.00           Q
ATOM    987  H   ALA A  55      17.128 -14.505  11.269  1.00  0.00           H
ATOM    988  HA  ALA A  55      17.461 -12.400  13.065  1.00  0.00           H
ATOM    989 1HB  ALA A  55      19.480 -12.815  12.185  1.00  0.00           H
ATOM    990 2HB  ALA A  55      19.013 -11.632  10.963  1.00  0.00           H
ATOM    991 3HB  ALA A  55      18.810 -13.355  10.646  1.00  0.00           H
ATOM    992  N   PRO A  56      16.225 -11.419  10.127  1.00  0.00           N
ATOM    993  CA  PRO A  56      15.479 -10.347   9.459  1.00  0.00           C
ATOM    994  C   PRO A  56      14.251  -9.910  10.254  1.00  0.00           C
ATOM    995  O   PRO A  56      13.826 -10.594  11.184  1.00  0.00           O
ATOM    996  CB  PRO A  56      15.059 -10.982   8.134  1.00  0.00           C
ATOM    997  CG  PRO A  56      16.090 -12.022   7.869  1.00  0.00           C
ATOM    998  CD  PRO A  56      16.508 -12.545   9.218  1.00  0.00           C
ATOM    999  QB  PRO A  56      14.561 -10.824   7.797  1.00  0.00           Q
ATOM   1000  QD  PRO A  56      16.741 -13.099   9.350  1.00  0.00           Q
ATOM   1001  QG  PRO A  56      16.301 -12.199   7.317  1.00  0.00           Q
ATOM   1002  HA  PRO A  56      16.106  -9.488   9.268  1.00  0.00           H
ATOM   1003 1HB  PRO A  56      15.048 -10.231   7.358  1.00  0.00           H
ATOM   1004 2HB  PRO A  56      14.074 -11.416   8.236  1.00  0.00           H
ATOM   1005 1HG  PRO A  56      16.935 -11.581   7.361  1.00  0.00           H
ATOM   1006 2HG  PRO A  56      15.666 -12.817   7.273  1.00  0.00           H
ATOM   1007 1HD  PRO A  56      17.560 -12.787   9.219  1.00  0.00           H
ATOM   1008 2HD  PRO A  56      15.920 -13.412   9.483  1.00  0.00           H
ATOM   1009  N   LEU A  57      13.689  -8.766   9.879  1.00  0.00           N
ATOM   1010  CA  LEU A  57      12.511  -8.234  10.554  1.00  0.00           C
ATOM   1011  C   LEU A  57      12.805  -7.944  12.023  1.00  0.00           C
ATOM   1012  O   LEU A  57      11.913  -8.001  12.868  1.00  0.00           O
ATOM   1013  CB  LEU A  57      11.345  -9.219  10.440  1.00  0.00           C
ATOM   1014  CG  LEU A  57      11.075  -9.742   9.029  1.00  0.00           C
ATOM   1015  CD1 LEU A  57      10.294 -11.046   9.083  1.00  0.00           C
ATOM   1016  CD2 LEU A  57      10.323  -8.702   8.212  1.00  0.00           C
ATOM   1017  QB  LEU A  57      11.001  -9.397  10.940  1.00  0.00           Q
ATOM   1018  QD1 LEU A  57      10.108 -11.354   9.096  1.00  0.00           Q
ATOM   1019  QD2 LEU A  57      10.145  -8.456   8.018  1.00  0.00           Q
ATOM   1020  QQD LEU A  57      10.127  -9.905   8.558  1.00  0.00           Q
ATOM   1021  H   LEU A  57      14.075  -8.267   9.129  1.00  0.00           H
ATOM   1022  HA  LEU A  57      12.238  -7.312  10.065  1.00  0.00           H
ATOM   1023 1HB  LEU A  57      10.451  -8.730  10.796  1.00  0.00           H
ATOM   1024 2HB  LEU A  57      11.551 -10.064  11.082  1.00  0.00           H
ATOM   1025  HG  LEU A  57      12.017  -9.938   8.538  1.00  0.00           H
ATOM   1026 1HD1 LEU A  57      10.981 -11.875   9.160  1.00  0.00           H
ATOM   1027 2HD1 LEU A  57       9.703 -11.150   8.185  1.00  0.00           H
ATOM   1028 3HD1 LEU A  57       9.641 -11.039   9.944  1.00  0.00           H
ATOM   1029 1HD2 LEU A  57      10.464  -8.899   7.160  1.00  0.00           H
ATOM   1030 2HD2 LEU A  57      10.700  -7.718   8.448  1.00  0.00           H
ATOM   1031 3HD2 LEU A  57       9.270  -8.750   8.449  1.00  0.00           H
ATOM   1032  N   LEU A  58      14.064  -7.633  12.320  1.00  0.00           N
ATOM   1033  CA  LEU A  58      14.473  -7.334  13.688  1.00  0.00           C
ATOM   1034  C   LEU A  58      15.757  -6.509  13.709  1.00  0.00           C
ATOM   1035  O   LEU A  58      16.521  -6.558  14.672  1.00  0.00           O
ATOM   1036  CB  LEU A  58      14.674  -8.630  14.477  1.00  0.00           C
ATOM   1037  CG  LEU A  58      14.263  -8.564  15.948  1.00  0.00           C
ATOM   1038  CD1 LEU A  58      13.763  -9.919  16.424  1.00  0.00           C
ATOM   1039  CD2 LEU A  58      15.428  -8.091  16.805  1.00  0.00           C
ATOM   1040  QB  LEU A  58      14.909  -9.154  14.214  1.00  0.00           Q
ATOM   1041  QD1 LEU A  58      13.644 -10.240  16.537  1.00  0.00           Q
ATOM   1042  QD2 LEU A  58      15.704  -7.979  17.007  1.00  0.00           Q
ATOM   1043  QQD LEU A  58      14.674  -9.109  16.772  1.00  0.00           Q
ATOM   1044  H   LEU A  58      14.732  -7.604  11.604  1.00  0.00           H
ATOM   1045  HA  LEU A  58      13.684  -6.762  14.151  1.00  0.00           H
ATOM   1046 1HB  LEU A  58      15.718  -8.897  14.430  1.00  0.00           H
ATOM   1047 2HB  LEU A  58      14.099  -9.410  13.998  1.00  0.00           H
ATOM   1048  HG  LEU A  58      13.455  -7.853  16.057  1.00  0.00           H
ATOM   1049 1HD1 LEU A  58      13.888  -9.992  17.495  1.00  0.00           H
ATOM   1050 2HD1 LEU A  58      14.329 -10.701  15.941  1.00  0.00           H
ATOM   1051 3HD1 LEU A  58      12.717 -10.024  16.176  1.00  0.00           H
ATOM   1052 1HD2 LEU A  58      15.369  -7.021  16.933  1.00  0.00           H
ATOM   1053 2HD2 LEU A  58      16.358  -8.345  16.318  1.00  0.00           H
ATOM   1054 3HD2 LEU A  58      15.383  -8.572  17.770  1.00  0.00           H
ATOM   1055  N   ALA A  59      15.989  -5.748  12.640  1.00  0.00           N
ATOM   1056  CA  ALA A  59      17.181  -4.911  12.538  1.00  0.00           C
ATOM   1057  C   ALA A  59      17.282  -4.257  11.160  1.00  0.00           C
ATOM   1058  O   ALA A  59      17.387  -3.036  11.053  1.00  0.00           O
ATOM   1059  CB  ALA A  59      18.434  -5.727  12.830  1.00  0.00           C
ATOM   1060  QB  ALA A  59      18.730  -5.920  12.900  1.00  0.00           Q
ATOM   1061  H   ALA A  59      15.344  -5.750  11.905  1.00  0.00           H
ATOM   1062  HA  ALA A  59      17.105  -4.136  13.287  1.00  0.00           H
ATOM   1063 1HB  ALA A  59      18.760  -5.537  13.842  1.00  0.00           H
ATOM   1064 2HB  ALA A  59      19.217  -5.446  12.141  1.00  0.00           H
ATOM   1065 3HB  ALA A  59      18.214  -6.778  12.715  1.00  0.00           H
ATOM   1066  N   PRO A  60      17.256  -5.065  10.085  1.00  0.00           N
ATOM   1067  CA  PRO A  60      17.351  -4.556   8.713  1.00  0.00           C
ATOM   1068  C   PRO A  60      16.399  -3.390   8.440  1.00  0.00           C
ATOM   1069  O   PRO A  60      16.828  -2.338   7.964  1.00  0.00           O
ATOM   1070  CB  PRO A  60      16.987  -5.769   7.856  1.00  0.00           C
ATOM   1071  CG  PRO A  60      17.358  -6.946   8.689  1.00  0.00           C
ATOM   1072  CD  PRO A  60      17.139  -6.537  10.122  1.00  0.00           C
ATOM   1073  QB  PRO A  60      16.742  -5.751   7.285  1.00  0.00           Q
ATOM   1074  QD  PRO A  60      17.028  -6.901  10.604  1.00  0.00           Q
ATOM   1075  QG  PRO A  60      17.559  -7.492   8.484  1.00  0.00           Q
ATOM   1076  HA  PRO A  60      18.360  -4.247   8.483  1.00  0.00           H
ATOM   1077 1HB  PRO A  60      17.553  -5.745   6.937  1.00  0.00           H
ATOM   1078 2HB  PRO A  60      15.932  -5.756   7.634  1.00  0.00           H
ATOM   1079 1HG  PRO A  60      18.394  -7.199   8.526  1.00  0.00           H
ATOM   1080 2HG  PRO A  60      16.724  -7.785   8.440  1.00  0.00           H
ATOM   1081 1HD  PRO A  60      17.899  -6.967  10.756  1.00  0.00           H
ATOM   1082 2HD  PRO A  60      16.155  -6.835  10.452  1.00  0.00           H
ATOM   1083  N   PRO A  61      15.092  -3.546   8.733  1.00  0.00           N
ATOM   1084  CA  PRO A  61      14.107  -2.482   8.504  1.00  0.00           C
ATOM   1085  C   PRO A  61      14.449  -1.203   9.263  1.00  0.00           C
ATOM   1086  O   PRO A  61      14.039  -0.110   8.872  1.00  0.00           O
ATOM   1087  CB  PRO A  61      12.790  -3.078   9.019  1.00  0.00           C
ATOM   1088  CG  PRO A  61      13.190  -4.222   9.887  1.00  0.00           C
ATOM   1089  CD  PRO A  61      14.468  -4.751   9.305  1.00  0.00           C
ATOM   1090  QB  PRO A  61      12.220  -2.869   8.882  1.00  0.00           Q
ATOM   1091  QD  PRO A  61      14.671  -5.329   9.307  1.00  0.00           Q
ATOM   1092  QG  PRO A  61      12.889  -4.430  10.382  1.00  0.00           Q
ATOM   1093  HA  PRO A  61      14.013  -2.256   7.451  1.00  0.00           H
ATOM   1094 1HB  PRO A  61      12.191  -3.408   8.184  1.00  0.00           H
ATOM   1095 2HB  PRO A  61      12.250  -2.329   9.580  1.00  0.00           H
ATOM   1096 1HG  PRO A  61      12.426  -4.984   9.866  1.00  0.00           H
ATOM   1097 2HG  PRO A  61      13.353  -3.878  10.897  1.00  0.00           H
ATOM   1098 1HD  PRO A  61      14.260  -5.480   8.536  1.00  0.00           H
ATOM   1099 2HD  PRO A  61      15.083  -5.180  10.078  1.00  0.00           H
ATOM   1100  N   ASN A  62      15.201  -1.349  10.349  1.00  0.00           N
ATOM   1101  CA  ASN A  62      15.597  -0.203  11.160  1.00  0.00           C
ATOM   1102  C   ASN A  62      17.063  -0.311  11.568  1.00  0.00           C
ATOM   1103  O   ASN A  62      17.383  -0.427  12.753  1.00  0.00           O
ATOM   1104  CB  ASN A  62      14.711  -0.103  12.404  1.00  0.00           C
ATOM   1105  CG  ASN A  62      14.706  -1.383  13.216  1.00  0.00           C
ATOM   1106  ND2 ASN A  62      13.841  -2.318  12.841  1.00  0.00           N
ATOM   1107  OD1 ASN A  62      15.470  -1.530  14.170  1.00  0.00           O
ATOM   1108  QB  ASN A  62      14.385   0.406  12.567  1.00  0.00           Q
ATOM   1109  QD2 ASN A  62      13.540  -2.644  12.710  1.00  0.00           Q
ATOM   1110  H   ASN A  62      15.497  -2.245  10.610  1.00  0.00           H
ATOM   1111  HA  ASN A  62      15.467   0.687  10.563  1.00  0.00           H
ATOM   1112 1HB  ASN A  62      13.698   0.114  12.101  1.00  0.00           H
ATOM   1113 2HB  ASN A  62      15.073   0.698  13.032  1.00  0.00           H
ATOM   1114 1HD2 ASN A  62      13.263  -2.133  12.071  1.00  0.00           H
ATOM   1115 2HD2 ASN A  62      13.816  -3.156  13.348  1.00  0.00           H
ATOM   1116  N   SER A  63      17.952  -0.276  10.581  1.00  0.00           N
ATOM   1117  CA  SER A  63      19.384  -0.371  10.838  1.00  0.00           C
ATOM   1118  C   SER A  63      20.162   0.619   9.977  1.00  0.00           C
ATOM   1119  O   SER A  63      20.743   1.577  10.486  1.00  0.00           O
ATOM   1120  CB  SER A  63      19.877  -1.794  10.569  1.00  0.00           C
ATOM   1121  OG  SER A  63      19.755  -2.603  11.726  1.00  0.00           O
ATOM   1122  QB  SER A  63      20.102  -1.999  10.026  1.00  0.00           Q
ATOM   1123  H   SER A  63      17.636  -0.185   9.658  1.00  0.00           H
ATOM   1124  HA  SER A  63      19.550  -0.132  11.877  1.00  0.00           H
ATOM   1125 1HB  SER A  63      20.915  -1.764  10.274  1.00  0.00           H
ATOM   1126 2HB  SER A  63      19.290  -2.233   9.777  1.00  0.00           H
ATOM   1127  HG  SER A  63      20.096  -2.127  12.487  1.00  0.00           H
ATOM   1128  N   ASN A  64      20.172   0.382   8.669  1.00  0.00           N
ATOM   1129  CA  ASN A  64      20.884   1.254   7.739  1.00  0.00           C
ATOM   1130  C   ASN A  64      20.005   1.615   6.545  1.00  0.00           C
ATOM   1131  O   ASN A  64      19.936   2.777   6.144  1.00  0.00           O
ATOM   1132  CB  ASN A  64      22.167   0.578   7.256  1.00  0.00           C
ATOM   1133  CG  ASN A  64      21.902  -0.757   6.589  1.00  0.00           C
ATOM   1134  ND2 ASN A  64      21.989  -1.834   7.363  1.00  0.00           N
ATOM   1135  OD1 ASN A  64      21.622  -0.822   5.392  1.00  0.00           O
ATOM   1136  QB  ASN A  64      22.741   0.819   7.323  1.00  0.00           Q
ATOM   1137  QD2 ASN A  64      22.019  -2.207   7.632  1.00  0.00           Q
ATOM   1138  H   ASN A  64      19.692  -0.399   8.320  1.00  0.00           H
ATOM   1139  HA  ASN A  64      21.141   2.159   8.268  1.00  0.00           H
ATOM   1140 1HB  ASN A  64      22.821   0.415   8.102  1.00  0.00           H
ATOM   1141 2HB  ASN A  64      22.660   1.223   6.544  1.00  0.00           H
ATOM   1142 1HD2 ASN A  64      22.216  -1.707   8.307  1.00  0.00           H
ATOM   1143 2HD2 ASN A  64      21.823  -2.709   6.957  1.00  0.00           H
ATOM   1144  N   MET A  65      19.338   0.614   5.979  1.00  0.00           N
ATOM   1145  CA  MET A  65      18.467   0.830   4.829  1.00  0.00           C
ATOM   1146  C   MET A  65      17.405   1.882   5.134  1.00  0.00           C
ATOM   1147  O   MET A  65      16.956   2.602   4.243  1.00  0.00           O
ATOM   1148  CB  MET A  65      17.797  -0.482   4.415  1.00  0.00           C
ATOM   1149  CG  MET A  65      16.961  -1.113   5.518  1.00  0.00           C
ATOM   1150  SD  MET A  65      15.280  -1.497   4.989  1.00  0.00           S
ATOM   1151  CE  MET A  65      14.364  -0.178   5.779  1.00  0.00           C
ATOM   1152  QB  MET A  65      17.857  -0.741   3.846  1.00  0.00           Q
ATOM   1153  QE  MET A  65      14.180   0.088   5.938  1.00  0.00           Q
ATOM   1154  QG  MET A  65      17.176  -1.226   6.093  1.00  0.00           Q
ATOM   1155  H   MET A  65      19.435  -0.292   6.342  1.00  0.00           H
ATOM   1156  HA  MET A  65      19.079   1.182   4.011  1.00  0.00           H
ATOM   1157 1HB  MET A  65      18.561  -1.187   4.125  1.00  0.00           H
ATOM   1158 2HB  MET A  65      17.154  -0.293   3.567  1.00  0.00           H
ATOM   1159 1HG  MET A  65      16.912  -0.426   6.351  1.00  0.00           H
ATOM   1160 2HG  MET A  65      17.439  -2.025   5.835  1.00  0.00           H
ATOM   1161 1HE  MET A  65      15.001   0.327   6.491  1.00  0.00           H
ATOM   1162 2HE  MET A  65      13.508  -0.590   6.293  1.00  0.00           H
ATOM   1163 3HE  MET A  65      14.030   0.527   5.032  1.00  0.00           H
ATOM   1164  N   GLY A  66      17.012   1.968   6.401  1.00  0.00           N
ATOM   1165  CA  GLY A  66      16.010   2.937   6.803  1.00  0.00           C
ATOM   1166  C   GLY A  66      16.581   4.028   7.687  1.00  0.00           C
ATOM   1167  O   GLY A  66      16.134   4.217   8.817  1.00  0.00           O
ATOM   1168  QA  GLY A  66      15.406   2.907   6.631  1.00  0.00           Q
ATOM   1169  H   GLY A  66      17.407   1.369   7.068  1.00  0.00           H
ATOM   1170 1HA  GLY A  66      15.226   2.425   7.343  1.00  0.00           H
ATOM   1171 2HA  GLY A  66      15.586   3.389   5.919  1.00  0.00           H
ATOM   1172  N   MET A  67      17.574   4.744   7.171  1.00  0.00           N
ATOM   1173  CA  MET A  67      18.210   5.821   7.920  1.00  0.00           C
ATOM   1174  C   MET A  67      18.153   7.134   7.146  1.00  0.00           C
ATOM   1175  O   MET A  67      17.566   8.112   7.608  1.00  0.00           O
ATOM   1176  CB  MET A  67      19.665   5.462   8.231  1.00  0.00           C
ATOM   1177  CG  MET A  67      20.141   5.969   9.584  1.00  0.00           C
ATOM   1178  SD  MET A  67      21.925   5.815   9.794  1.00  0.00           S
ATOM   1179  CE  MET A  67      22.191   6.872  11.215  1.00  0.00           C
ATOM   1180  QB  MET A  67      20.034   5.137   7.842  1.00  0.00           Q
ATOM   1181  QE  MET A  67      22.244   7.084  11.500  1.00  0.00           Q
ATOM   1182  QG  MET A  67      19.760   6.205  10.019  1.00  0.00           Q
ATOM   1183  H   MET A  67      17.888   4.544   6.263  1.00  0.00           H
ATOM   1184  HA  MET A  67      17.673   5.941   8.848  1.00  0.00           H
ATOM   1185 1HB  MET A  67      20.299   5.888   7.467  1.00  0.00           H
ATOM   1186 2HB  MET A  67      19.770   4.388   8.217  1.00  0.00           H
ATOM   1187 1HG  MET A  67      19.650   5.400  10.359  1.00  0.00           H
ATOM   1188 2HG  MET A  67      19.871   7.010   9.678  1.00  0.00           H
ATOM   1189 1HE  MET A  67      21.733   7.834  11.038  1.00  0.00           H
ATOM   1190 2HE  MET A  67      23.251   7.001  11.375  1.00  0.00           H
ATOM   1191 3HE  MET A  67      21.748   6.418  12.089  1.00  0.00           H
ATOM   1192  N   THR A  68      18.769   7.149   5.968  1.00  0.00           N
ATOM   1193  CA  THR A  68      18.788   8.345   5.133  1.00  0.00           C
ATOM   1194  C   THR A  68      17.549   8.407   4.240  1.00  0.00           C
ATOM   1195  O   THR A  68      16.592   9.119   4.544  1.00  0.00           O
ATOM   1196  CB  THR A  68      20.060   8.377   4.280  1.00  0.00           C
ATOM   1197  CG2 THR A  68      20.140   9.579   3.365  1.00  0.00           C
ATOM   1198  OG1 THR A  68      21.213   8.390   5.105  1.00  0.00           O
ATOM   1199  QG2 THR A  68      20.160   9.866   3.147  1.00  0.00           Q
ATOM   1200  H   THR A  68      19.220   6.338   5.653  1.00  0.00           H
ATOM   1201  HA  THR A  68      18.784   9.202   5.787  1.00  0.00           H
ATOM   1202  HB  THR A  68      20.095   7.490   3.667  1.00  0.00           H
ATOM   1203 1HG  THR A  68      21.522   7.491   5.237  1.00  0.00           H
ATOM   1204 1HG2 THR A  68      20.446  10.445   3.933  1.00  0.00           H
ATOM   1205 2HG2 THR A  68      19.172   9.762   2.923  1.00  0.00           H
ATOM   1206 3HG2 THR A  68      20.863   9.390   2.584  1.00  0.00           H
ATOM   1207  N   SEP A  69      17.607   7.652   3.153  1.00  0.00           N
ATOM   1208  CA  SEP A  69      16.473   7.612   2.183  1.00  0.00           C
ATOM   1209  C   SEP A  69      16.858   6.772   0.993  1.00  0.00           C
ATOM   1210  O   SEP A  69      16.249   5.747   0.693  1.00  0.00           O
ATOM   1211  CB  SEP A  69      16.001   9.058   1.847  1.00  0.00           C
ATOM   1212  OG  SEP A  69      14.706   9.329   2.431  1.00  0.00           O
ATOM   1213  PS  SEP A  69      14.154  10.835   2.652  1.00  0.00           P
ATOM   1214  OPA SEP A  69      14.098  11.508   1.275  1.00  0.00           O
ATOM   1215  OPB SEP A  69      12.767  10.805   3.281  1.00  0.00           O
ATOM   1216  OPC SEP A  69      15.139  11.600   3.528  1.00  0.00           O
ATOM   1217  QB  SEP A  69      16.331   9.531   1.484  1.00  0.00           Q
ATOM   1218  H   SEP A  69      18.423   7.088   2.961  1.00  0.00           H
ATOM   1219  HA  SEP A  69      15.641   7.096   2.698  1.00  0.00           H
ATOM   1220 2HB  SEP A  69      16.708   9.826   2.213  1.00  0.00           H
ATOM   1221 3HB  SEP A  69      15.953   9.235   0.754  1.00  0.00           H
ATOM   1222  N   PRO A  70      17.909   7.209   0.276  1.00  0.00           N
ATOM   1223  CA  PRO A  70      18.403   6.501  -0.910  1.00  0.00           C
ATOM   1224  C   PRO A  70      19.027   5.152  -0.568  1.00  0.00           C
ATOM   1225  O   PRO A  70      19.154   4.281  -1.428  1.00  0.00           O
ATOM   1226  CB  PRO A  70      19.462   7.449  -1.481  1.00  0.00           C
ATOM   1227  CG  PRO A  70      19.903   8.271  -0.321  1.00  0.00           C
ATOM   1228  CD  PRO A  70      18.695   8.425   0.560  1.00  0.00           C
ATOM   1229  QB  PRO A  70      19.650   7.467  -2.073  1.00  0.00           Q
ATOM   1230  QD  PRO A  70      18.565   8.887   0.945  1.00  0.00           Q
ATOM   1231  QG  PRO A  70      20.468   8.500  -0.227  1.00  0.00           Q
ATOM   1232  HA  PRO A  70      17.618   6.356  -1.638  1.00  0.00           H
ATOM   1233 1HB  PRO A  70      19.021   8.061  -2.254  1.00  0.00           H
ATOM   1234 2HB  PRO A  70      20.280   6.873  -1.892  1.00  0.00           H
ATOM   1235 1HG  PRO A  70      20.242   9.238  -0.664  1.00  0.00           H
ATOM   1236 2HG  PRO A  70      20.694   7.763   0.210  1.00  0.00           H
ATOM   1237 1HD  PRO A  70      18.142   9.314   0.292  1.00  0.00           H
ATOM   1238 2HD  PRO A  70      18.989   8.461   1.599  1.00  0.00           H
ATOM   1239  N   PHE A  71      19.415   4.981   0.694  1.00  0.00           N
ATOM   1240  CA  PHE A  71      20.025   3.735   1.145  1.00  0.00           C
ATOM   1241  C   PHE A  71      19.126   2.541   0.832  1.00  0.00           C
ATOM   1242  O   PHE A  71      19.606   1.422   0.648  1.00  0.00           O
ATOM   1243  CB  PHE A  71      20.309   3.796   2.647  1.00  0.00           C
ATOM   1244  CG  PHE A  71      21.665   3.272   3.024  1.00  0.00           C
ATOM   1245  CD1 PHE A  71      22.099   2.040   2.560  1.00  0.00           C
ATOM   1246  CD2 PHE A  71      22.506   4.011   3.841  1.00  0.00           C
ATOM   1247  CE1 PHE A  71      23.346   1.556   2.905  1.00  0.00           C
ATOM   1248  CE2 PHE A  71      23.754   3.531   4.189  1.00  0.00           C
ATOM   1249  CZ  PHE A  71      24.175   2.302   3.720  1.00  0.00           C
ATOM   1250  QB  PHE A  71      19.908   4.018   3.074  1.00  0.00           Q
ATOM   1251  QD  PHE A  71      21.815   3.215   3.064  1.00  0.00           Q
ATOM   1252  QE  PHE A  71      24.036   2.355   3.681  1.00  0.00           Q
ATOM   1253  QR  PHE A  71      23.370   2.612   3.496  1.00  0.00           Q
ATOM   1254  H   PHE A  71      19.289   5.711   1.336  1.00  0.00           H
ATOM   1255  HA  PHE A  71      20.958   3.614   0.616  1.00  0.00           H
ATOM   1256 1HB  PHE A  71      19.568   3.213   3.172  1.00  0.00           H
ATOM   1257 2HB  PHE A  71      20.247   4.824   2.975  1.00  0.00           H
ATOM   1258 1HD  PHE A  71      21.452   1.457   1.921  1.00  0.00           H
ATOM   1259 2HD  PHE A  71      22.178   4.972   4.207  1.00  0.00           H
ATOM   1260 1HE  PHE A  71      23.672   0.594   2.538  1.00  0.00           H
ATOM   1261 2HE  PHE A  71      24.400   4.116   4.825  1.00  0.00           H
ATOM   1262  HZ  PHE A  71      25.151   1.925   3.990  1.00  0.00           H
ATOM   1263  N   ASN A  72      17.821   2.787   0.774  1.00  0.00           N
ATOM   1264  CA  ASN A  72      16.856   1.732   0.483  1.00  0.00           C
ATOM   1265  C   ASN A  72      15.976   2.109  -0.705  1.00  0.00           C
ATOM   1266  O   ASN A  72      15.708   1.284  -1.578  1.00  0.00           O
ATOM   1267  CB  ASN A  72      15.986   1.457   1.709  1.00  0.00           C
ATOM   1268  CG  ASN A  72      15.028   0.301   1.493  1.00  0.00           C
ATOM   1269  ND2 ASN A  72      13.734   0.573   1.611  1.00  0.00           N
ATOM   1270  OD1 ASN A  72      15.447  -0.824   1.221  1.00  0.00           O
ATOM   1271  QB  ASN A  72      16.015   1.780   2.244  1.00  0.00           Q
ATOM   1272  QD2 ASN A  72      13.283   0.668   1.653  1.00  0.00           Q
ATOM   1273  H   ASN A  72      17.498   3.698   0.931  1.00  0.00           H
ATOM   1274  HA  ASN A  72      17.408   0.836   0.237  1.00  0.00           H
ATOM   1275 1HB  ASN A  72      15.407   2.340   1.939  1.00  0.00           H
ATOM   1276 2HB  ASN A  72      16.620   1.219   2.550  1.00  0.00           H
ATOM   1277 1HD2 ASN A  72      13.472   1.494   1.829  1.00  0.00           H
ATOM   1278 2HD2 ASN A  72      13.093  -0.155   1.477  1.00  0.00           H
ATOM   1279  N   GLY A  73      15.528   3.360  -0.730  1.00  0.00           N
ATOM   1280  CA  GLY A  73      14.682   3.825  -1.813  1.00  0.00           C
ATOM   1281  C   GLY A  73      15.341   3.684  -3.171  1.00  0.00           C
ATOM   1282  O   GLY A  73      14.659   3.568  -4.189  1.00  0.00           O
ATOM   1283  QA  GLY A  73      14.106   4.060  -1.728  1.00  0.00           Q
ATOM   1284  H   GLY A  73      15.774   3.973  -0.005  1.00  0.00           H
ATOM   1285 1HA  GLY A  73      14.445   4.867  -1.648  1.00  0.00           H
ATOM   1286 2HA  GLY A  73      13.765   3.254  -1.809  1.00  0.00           H
ATOM   1287  N   LEU A  74      16.670   3.694  -3.188  1.00  0.00           N
ATOM   1288  CA  LEU A  74      17.419   3.566  -4.434  1.00  0.00           C
ATOM   1289  C   LEU A  74      17.305   2.152  -4.997  1.00  0.00           C
ATOM   1290  O   LEU A  74      18.290   1.418  -5.066  1.00  0.00           O
ATOM   1291  CB  LEU A  74      18.890   3.925  -4.210  1.00  0.00           C
ATOM   1292  CG  LEU A  74      19.696   4.180  -5.485  1.00  0.00           C
ATOM   1293  CD1 LEU A  74      20.686   5.316  -5.273  1.00  0.00           C
ATOM   1294  CD2 LEU A  74      20.420   2.915  -5.919  1.00  0.00           C
ATOM   1295  QB  LEU A  74      19.144   3.963  -3.633  1.00  0.00           Q
ATOM   1296  QD1 LEU A  74      20.919   5.585  -5.223  1.00  0.00           Q
ATOM   1297  QD2 LEU A  74      20.591   2.616  -6.022  1.00  0.00           Q
ATOM   1298  QQD LEU A  74      20.755   4.100  -5.623  1.00  0.00           Q
ATOM   1299  H   LEU A  74      17.160   3.789  -2.345  1.00  0.00           H
ATOM   1300  HA  LEU A  74      16.995   4.257  -5.147  1.00  0.00           H
ATOM   1301 1HB  LEU A  74      19.358   3.114  -3.671  1.00  0.00           H
ATOM   1302 2HB  LEU A  74      18.930   4.812  -3.596  1.00  0.00           H
ATOM   1303  HG  LEU A  74      19.021   4.470  -6.278  1.00  0.00           H
ATOM   1304 1HD1 LEU A  74      20.944   5.379  -4.225  1.00  0.00           H
ATOM   1305 2HD1 LEU A  74      20.239   6.247  -5.590  1.00  0.00           H
ATOM   1306 3HD1 LEU A  74      21.577   5.129  -5.853  1.00  0.00           H
ATOM   1307 1HD2 LEU A  74      20.647   2.314  -5.052  1.00  0.00           H
ATOM   1308 2HD2 LEU A  74      21.337   3.180  -6.424  1.00  0.00           H
ATOM   1309 3HD2 LEU A  74      19.789   2.352  -6.591  1.00  0.00           H
ATOM   1310  N   THR A  75      16.094   1.775  -5.398  1.00  0.00           N
ATOM   1311  CA  THR A  75      15.849   0.451  -5.955  1.00  0.00           C
ATOM   1312  C   THR A  75      16.311  -0.642  -4.997  1.00  0.00           C
ATOM   1313  O   THR A  75      16.762  -0.359  -3.888  1.00  0.00           O
ATOM   1314  CB  THR A  75      16.561   0.299  -7.300  1.00  0.00           C
ATOM   1315  CG2 THR A  75      15.784  -0.526  -8.302  1.00  0.00           C
ATOM   1316  OG1 THR A  75      16.803   1.568  -7.885  1.00  0.00           O
ATOM   1317  QG2 THR A  75      15.599  -0.723  -8.541  1.00  0.00           Q
ATOM   1318  H   THR A  75      15.347   2.405  -5.317  1.00  0.00           H
ATOM   1319  HA  THR A  75      14.784   0.348  -6.111  1.00  0.00           H
ATOM   1320  HB  THR A  75      17.513  -0.187  -7.138  1.00  0.00           H
ATOM   1321 1HG  THR A  75      15.985   2.068  -7.913  1.00  0.00           H
ATOM   1322 1HG2 THR A  75      14.848  -0.837  -7.862  1.00  0.00           H
ATOM   1323 2HG2 THR A  75      16.360  -1.397  -8.576  1.00  0.00           H
ATOM   1324 3HG2 THR A  75      15.587   0.067  -9.182  1.00  0.00           H
ATOM   1325  N   SEP A  76      16.186  -1.877  -5.461  1.00  0.00           N
ATOM   1326  CA  SEP A  76      16.597  -3.054  -4.641  1.00  0.00           C
ATOM   1327  C   SEP A  76      16.412  -4.316  -5.443  1.00  0.00           C
ATOM   1328  O   SEP A  76      15.617  -5.192  -5.107  1.00  0.00           O
ATOM   1329  CB  SEP A  76      15.866  -3.032  -3.266  1.00  0.00           C
ATOM   1330  OG  SEP A  76      16.643  -3.719  -2.255  1.00  0.00           O
ATOM   1331  PS  SEP A  76      18.177  -3.324  -1.926  1.00  0.00           P
ATOM   1332  OPA SEP A  76      18.188  -1.858  -1.479  1.00  0.00           O
ATOM   1333  OPB SEP A  76      18.729  -4.217  -0.822  1.00  0.00           O
ATOM   1334  OPC SEP A  76      19.005  -3.451  -3.200  1.00  0.00           O
ATOM   1335  QB  SEP A  76      15.267  -2.746  -3.116  1.00  0.00           Q
ATOM   1336  H   SEP A  76      15.807  -2.044  -6.383  1.00  0.00           H
ATOM   1337  HA  SEP A  76      17.680  -2.938  -4.451  1.00  0.00           H
ATOM   1338 2HB  SEP A  76      15.676  -2.003  -2.908  1.00  0.00           H
ATOM   1339 3HB  SEP A  76      14.859  -3.489  -3.324  1.00  0.00           H
ATOM   1340  N   PRO A  77      17.169  -4.430  -6.550  1.00  0.00           N
ATOM   1341  CA  PRO A  77      17.102  -5.598  -7.433  1.00  0.00           C
ATOM   1342  C   PRO A  77      17.330  -6.906  -6.681  1.00  0.00           C
ATOM   1343  O   PRO A  77      18.460  -7.384  -6.577  1.00  0.00           O
ATOM   1344  CB  PRO A  77      18.233  -5.357  -8.437  1.00  0.00           C
ATOM   1345  CG  PRO A  77      18.443  -3.883  -8.429  1.00  0.00           C
ATOM   1346  CD  PRO A  77      18.144  -3.432  -7.027  1.00  0.00           C
ATOM   1347  QB  PRO A  77      18.526  -5.795  -8.766  1.00  0.00           Q
ATOM   1348  QD  PRO A  77      18.377  -2.948  -6.728  1.00  0.00           Q
ATOM   1349  QG  PRO A  77      18.616  -3.533  -8.906  1.00  0.00           Q
ATOM   1350  HA  PRO A  77      16.157  -5.646  -7.954  1.00  0.00           H
ATOM   1351 1HB  PRO A  77      17.932  -5.707  -9.414  1.00  0.00           H
ATOM   1352 2HB  PRO A  77      19.120  -5.885  -8.118  1.00  0.00           H
ATOM   1353 1HG  PRO A  77      17.765  -3.411  -9.125  1.00  0.00           H
ATOM   1354 2HG  PRO A  77      19.467  -3.656  -8.685  1.00  0.00           H
ATOM   1355 1HD  PRO A  77      17.714  -2.443  -7.031  1.00  0.00           H
ATOM   1356 2HD  PRO A  77      19.041  -3.452  -6.424  1.00  0.00           H
ATOM   1357  N   GLN A  78      16.251  -7.480  -6.160  1.00  0.00           N
ATOM   1358  CA  GLN A  78      16.334  -8.732  -5.418  1.00  0.00           C
ATOM   1359  C   GLN A  78      14.995  -9.463  -5.429  1.00  0.00           C
ATOM   1360  O   GLN A  78      13.945  -8.858  -5.212  1.00  0.00           O
ATOM   1361  CB  GLN A  78      16.771  -8.466  -3.977  1.00  0.00           C
ATOM   1362  CG  GLN A  78      18.280  -8.408  -3.799  1.00  0.00           C
ATOM   1363  CD  GLN A  78      18.975  -9.661  -4.298  1.00  0.00           C
ATOM   1364  NE2 GLN A  78      18.904 -10.729  -3.513  1.00  0.00           N
ATOM   1365  OE1 GLN A  78      19.566  -9.667  -5.378  1.00  0.00           O
ATOM   1366  QB  GLN A  78      16.371  -8.388  -3.500  1.00  0.00           Q
ATOM   1367  QE2 GLN A  78      18.880 -11.101  -3.239  1.00  0.00           Q
ATOM   1368  QG  GLN A  78      18.582  -7.922  -3.548  1.00  0.00           Q
ATOM   1369  H   GLN A  78      15.377  -7.050  -6.277  1.00  0.00           H
ATOM   1370  HA  GLN A  78      17.073  -9.353  -5.901  1.00  0.00           H
ATOM   1371 1HB  GLN A  78      16.386  -9.253  -3.345  1.00  0.00           H
ATOM   1372 2HB  GLN A  78      16.356  -7.524  -3.654  1.00  0.00           H
ATOM   1373 1HG  GLN A  78      18.502  -8.286  -2.749  1.00  0.00           H
ATOM   1374 2HG  GLN A  78      18.661  -7.560  -4.348  1.00  0.00           H
ATOM   1375 1HE2 GLN A  78      18.416 -10.651  -2.667  1.00  0.00           H
ATOM   1376 2HE2 GLN A  78      19.345 -11.551  -3.812  1.00  0.00           H
ATOM   1377  N   ARG A  79      15.041 -10.766  -5.682  1.00  0.00           N
ATOM   1378  CA  ARG A  79      13.832 -11.580  -5.721  1.00  0.00           C
ATOM   1379  C   ARG A  79      13.360 -11.919  -4.310  1.00  0.00           C
ATOM   1380  O   ARG A  79      13.962 -11.490  -3.326  1.00  0.00           O
ATOM   1381  CB  ARG A  79      14.082 -12.866  -6.511  1.00  0.00           C
ATOM   1382  CG  ARG A  79      14.149 -12.655  -8.013  1.00  0.00           C
ATOM   1383  CD  ARG A  79      14.283 -13.974  -8.756  1.00  0.00           C
ATOM   1384  NE  ARG A  79      14.851 -13.797 -10.091  1.00  0.00           N
ATOM   1385  CZ  ARG A  79      15.137 -14.803 -10.915  1.00  0.00           C
ATOM   1386  NH1 ARG A  79      14.906 -16.057 -10.547  1.00  0.00           N
ATOM   1387  NH2 ARG A  79      15.651 -14.554 -12.111  1.00  0.00           N
ATOM   1388  QB  ARG A  79      14.151 -13.430  -6.245  1.00  0.00           Q
ATOM   1389  QD  ARG A  79      14.113 -14.526  -8.518  1.00  0.00           Q
ATOM   1390  QG  ARG A  79      14.125 -12.097  -8.290  1.00  0.00           Q
ATOM   1391  QH1 ARG A  79      14.818 -16.529 -10.409  1.00  0.00           Q
ATOM   1392  QH2 ARG A  79      15.847 -14.460 -12.561  1.00  0.00           Q
ATOM   1393  H   ARG A  79      15.908 -11.191  -5.847  1.00  0.00           H
ATOM   1394  HA  ARG A  79      13.062 -11.008  -6.217  1.00  0.00           H
ATOM   1395 1HB  ARG A  79      13.285 -13.564  -6.302  1.00  0.00           H
ATOM   1396 2HB  ARG A  79      15.019 -13.297  -6.187  1.00  0.00           H
ATOM   1397 1HG  ARG A  79      15.004 -12.034  -8.242  1.00  0.00           H
ATOM   1398 2HG  ARG A  79      13.247 -12.160  -8.338  1.00  0.00           H
ATOM   1399 1HD  ARG A  79      13.302 -14.420  -8.850  1.00  0.00           H
ATOM   1400 2HD  ARG A  79      14.923 -14.630  -8.188  1.00  0.00           H
ATOM   1401  HE  ARG A  79      15.033 -12.881 -10.386  1.00  0.00           H
ATOM   1402 1HH1 ARG A  79      14.516 -16.252  -9.647  1.00  0.00           H
ATOM   1403 2HH1 ARG A  79      15.120 -16.807 -11.171  1.00  0.00           H
ATOM   1404 1HH2 ARG A  79      15.828 -13.610 -12.392  1.00  0.00           H
ATOM   1405 2HH2 ARG A  79      15.866 -15.310 -12.731  1.00  0.00           H
ATOM   1406  N   SEP A  80      12.285 -12.689  -4.255  1.00  0.00           N
ATOM   1407  CA  SEP A  80      11.703 -13.105  -2.943  1.00  0.00           C
ATOM   1408  C   SEP A  80      11.649 -14.609  -2.872  1.00  0.00           C
ATOM   1409  O   SEP A  80      10.609 -15.213  -2.616  1.00  0.00           O
ATOM   1410  CB  SEP A  80      10.344 -12.382  -2.705  1.00  0.00           C
ATOM   1411  OG  SEP A  80       9.922 -12.513  -1.327  1.00  0.00           O
ATOM   1412  PS  SEP A  80      10.869 -12.079  -0.087  1.00  0.00           P
ATOM   1413  OPA SEP A  80      11.180 -10.587  -0.247  1.00  0.00           O
ATOM   1414  OPB SEP A  80      10.157 -12.331   1.236  1.00  0.00           O
ATOM   1415  OPC SEP A  80      12.176 -12.861  -0.166  1.00  0.00           O
ATOM   1416  QB  SEP A  80       9.969 -12.037  -3.158  1.00  0.00           Q
ATOM   1417  H   SEP A  80      11.835 -13.008  -5.100  1.00  0.00           H
ATOM   1418  HA  SEP A  80      12.410 -12.761  -2.165  1.00  0.00           H
ATOM   1419 2HB  SEP A  80      10.393 -11.304  -2.946  1.00  0.00           H
ATOM   1420 3HB  SEP A  80       9.545 -12.771  -3.369  1.00  0.00           H
ATOM   1421  N   PRO A  81      12.808 -15.253  -3.105  1.00  0.00           N
ATOM   1422  CA  PRO A  81      12.916 -16.715  -3.071  1.00  0.00           C
ATOM   1423  C   PRO A  81      12.825 -17.270  -1.654  1.00  0.00           C
ATOM   1424  O   PRO A  81      12.284 -18.353  -1.434  1.00  0.00           O
ATOM   1425  CB  PRO A  81      14.301 -16.978  -3.662  1.00  0.00           C
ATOM   1426  CG  PRO A  81      15.081 -15.747  -3.360  1.00  0.00           C
ATOM   1427  CD  PRO A  81      14.098 -14.609  -3.416  1.00  0.00           C
ATOM   1428  QB  PRO A  81      14.477 -17.495  -3.959  1.00  0.00           Q
ATOM   1429  QD  PRO A  81      14.213 -14.018  -3.541  1.00  0.00           Q
ATOM   1430  QG  PRO A  81      15.684 -15.714  -3.238  1.00  0.00           Q
ATOM   1431  HA  PRO A  81      12.162 -17.181  -3.689  1.00  0.00           H
ATOM   1432 1HB  PRO A  81      14.218 -17.142  -4.727  1.00  0.00           H
ATOM   1433 2HB  PRO A  81      14.736 -17.848  -3.192  1.00  0.00           H
ATOM   1434 1HG  PRO A  81      15.854 -15.611  -4.102  1.00  0.00           H
ATOM   1435 2HG  PRO A  81      15.515 -15.819  -2.374  1.00  0.00           H
ATOM   1436 1HD  PRO A  81      14.081 -14.173  -4.405  1.00  0.00           H
ATOM   1437 2HD  PRO A  81      14.344 -13.861  -2.678  1.00  0.00           H
ATOM   1438  N   PHE A  82      13.361 -16.520  -0.695  1.00  0.00           N
ATOM   1439  CA  PHE A  82      13.343 -16.938   0.702  1.00  0.00           C
ATOM   1440  C   PHE A  82      11.911 -17.033   1.222  1.00  0.00           C
ATOM   1441  O   PHE A  82      10.987 -16.475   0.630  1.00  0.00           O
ATOM   1442  CB  PHE A  82      14.145 -15.957   1.559  1.00  0.00           C
ATOM   1443  CG  PHE A  82      15.476 -15.592   0.966  1.00  0.00           C
ATOM   1444  CD1 PHE A  82      16.579 -16.410   1.151  1.00  0.00           C
ATOM   1445  CD2 PHE A  82      15.623 -14.432   0.224  1.00  0.00           C
ATOM   1446  CE1 PHE A  82      17.805 -16.075   0.607  1.00  0.00           C
ATOM   1447  CE2 PHE A  82      16.846 -14.091  -0.322  1.00  0.00           C
ATOM   1448  CZ  PHE A  82      17.939 -14.915  -0.131  1.00  0.00           C
ATOM   1449  QB  PHE A  82      13.949 -15.725   2.106  1.00  0.00           Q
ATOM   1450  QD  PHE A  82      15.624 -15.552   0.901  1.00  0.00           Q
ATOM   1451  QE  PHE A  82      17.803 -14.952  -0.069  1.00  0.00           Q
ATOM   1452  QR  PHE A  82      17.150 -15.132   0.221  1.00  0.00           Q
ATOM   1453  H   PHE A  82      13.779 -15.667  -0.934  1.00  0.00           H
ATOM   1454  HA  PHE A  82      13.800 -17.913   0.761  1.00  0.00           H
ATOM   1455 1HB  PHE A  82      14.322 -16.400   2.529  1.00  0.00           H
ATOM   1456 2HB  PHE A  82      13.576 -15.049   1.682  1.00  0.00           H
ATOM   1457 1HD  PHE A  82      16.477 -17.317   1.727  1.00  0.00           H
ATOM   1458 2HD  PHE A  82      14.770 -13.787   0.074  1.00  0.00           H
ATOM   1459 1HE  PHE A  82      18.658 -16.721   0.760  1.00  0.00           H
ATOM   1460 2HE  PHE A  82      16.948 -13.184  -0.898  1.00  0.00           H
ATOM   1461  HZ  PHE A  82      18.896 -14.653  -0.557  1.00  0.00           H
ATOM   1462  N   PRO A  83      11.707 -17.746   2.345  1.00  0.00           N
ATOM   1463  CA  PRO A  83      10.378 -17.912   2.945  1.00  0.00           C
ATOM   1464  C   PRO A  83       9.680 -16.577   3.182  1.00  0.00           C
ATOM   1465  O   PRO A  83      10.178 -15.524   2.783  1.00  0.00           O
ATOM   1466  CB  PRO A  83      10.673 -18.605   4.277  1.00  0.00           C
ATOM   1467  CG  PRO A  83      11.969 -19.306   4.064  1.00  0.00           C
ATOM   1468  CD  PRO A  83      12.753 -18.444   3.114  1.00  0.00           C
ATOM   1469  QB  PRO A  83      10.314 -18.584   4.784  1.00  0.00           Q
ATOM   1470  QD  PRO A  83      13.365 -18.397   3.065  1.00  0.00           Q
ATOM   1471  QG  PRO A  83      12.144 -19.841   4.315  1.00  0.00           Q
ATOM   1472  HA  PRO A  83       9.747 -18.544   2.338  1.00  0.00           H
ATOM   1473 1HB  PRO A  83       9.881 -19.303   4.506  1.00  0.00           H
ATOM   1474 2HB  PRO A  83      10.747 -17.866   5.062  1.00  0.00           H
ATOM   1475 1HG  PRO A  83      11.793 -20.279   3.628  1.00  0.00           H
ATOM   1476 2HG  PRO A  83      12.493 -19.404   5.003  1.00  0.00           H
ATOM   1477 1HD  PRO A  83      13.365 -19.054   2.467  1.00  0.00           H
ATOM   1478 2HD  PRO A  83      13.364 -17.740   3.662  1.00  0.00           H
ATOM   1479  N   LYS A  84       8.522 -16.629   3.833  1.00  0.00           N
ATOM   1480  CA  LYS A  84       7.754 -15.425   4.125  1.00  0.00           C
ATOM   1481  C   LYS A  84       7.406 -15.346   5.607  1.00  0.00           C
ATOM   1482  O   LYS A  84       7.081 -16.356   6.233  1.00  0.00           O
ATOM   1483  CB  LYS A  84       6.474 -15.396   3.287  1.00  0.00           C
ATOM   1484  CG  LYS A  84       5.633 -14.149   3.504  1.00  0.00           C
ATOM   1485  CD  LYS A  84       4.146 -14.460   3.426  1.00  0.00           C
ATOM   1486  CE  LYS A  84       3.668 -15.205   4.662  1.00  0.00           C
ATOM   1487  NZ  LYS A  84       3.948 -14.443   5.912  1.00  0.00           N
ATOM   1488  QB  LYS A  84       6.308 -15.852   2.889  1.00  0.00           Q
ATOM   1489  QD  LYS A  84       3.780 -14.301   2.949  1.00  0.00           Q
ATOM   1490  QE  LYS A  84       3.388 -15.761   4.645  1.00  0.00           Q
ATOM   1491  QG  LYS A  84       5.867 -13.582   3.611  1.00  0.00           Q
ATOM   1492  QZ  LYS A  84       4.015 -14.261   6.212  1.00  0.00           Q
ATOM   1493  H   LYS A  84       8.176 -17.499   4.125  1.00  0.00           H
ATOM   1494  HA  LYS A  84       8.364 -14.572   3.864  1.00  0.00           H
ATOM   1495 1HB  LYS A  84       5.874 -16.258   3.538  1.00  0.00           H
ATOM   1496 2HB  LYS A  84       6.741 -15.446   2.241  1.00  0.00           H
ATOM   1497 1HG  LYS A  84       5.880 -13.423   2.743  1.00  0.00           H
ATOM   1498 2HG  LYS A  84       5.854 -13.742   4.479  1.00  0.00           H
ATOM   1499 1HD  LYS A  84       3.961 -15.070   2.556  1.00  0.00           H
ATOM   1500 2HD  LYS A  84       3.599 -13.533   3.342  1.00  0.00           H
ATOM   1501 1HE  LYS A  84       4.174 -16.158   4.711  1.00  0.00           H
ATOM   1502 2HE  LYS A  84       2.603 -15.366   4.580  1.00  0.00           H
ATOM   1503 1HZ  LYS A  84       3.645 -13.455   5.804  1.00  0.00           H
ATOM   1504 2HZ  LYS A  84       4.966 -14.461   6.121  1.00  0.00           H
ATOM   1505 3HZ  LYS A  84       3.433 -14.866   6.711  1.00  0.00           H
ATOM   1506  N   SER A  85       7.476 -14.141   6.164  1.00  0.00           N
ATOM   1507  CA  SER A  85       7.167 -13.930   7.573  1.00  0.00           C
ATOM   1508  C   SER A  85       7.247 -12.450   7.932  1.00  0.00           C
ATOM   1509  O   SER A  85       7.585 -11.615   7.092  1.00  0.00           O
ATOM   1510  CB  SER A  85       8.129 -14.733   8.452  1.00  0.00           C
ATOM   1511  OG  SER A  85       9.358 -14.964   7.787  1.00  0.00           O
ATOM   1512  QB  SER A  85       8.003 -14.935   9.028  1.00  0.00           Q
ATOM   1513  H   SER A  85       7.740 -13.375   5.611  1.00  0.00           H
ATOM   1514  HA  SER A  85       6.160 -14.276   7.747  1.00  0.00           H
ATOM   1515 1HB  SER A  85       7.681 -15.685   8.694  1.00  0.00           H
ATOM   1516 2HB  SER A  85       8.324 -14.185   9.362  1.00  0.00           H
ATOM   1517  HG  SER A  85      10.068 -15.008   8.431  1.00  0.00           H
ATOM   1518  N   SER A  86       6.935 -12.132   9.184  1.00  0.00           N
ATOM   1519  CA  SER A  86       6.973 -10.752   9.654  1.00  0.00           C
ATOM   1520  C   SER A  86       6.653 -10.675  11.143  1.00  0.00           C
ATOM   1521  O   SER A  86       6.386 -11.691  11.784  1.00  0.00           O
ATOM   1522  CB  SER A  86       5.982  -9.895   8.863  1.00  0.00           C
ATOM   1523  OG  SER A  86       6.494  -8.592   8.645  1.00  0.00           O
ATOM   1524  QB  SER A  86       5.425 -10.088   8.661  1.00  0.00           Q
ATOM   1525  H   SER A  86       6.674 -12.842   9.806  1.00  0.00           H
ATOM   1526  HA  SER A  86       7.971 -10.373   9.492  1.00  0.00           H
ATOM   1527 1HB  SER A  86       5.056  -9.818   9.414  1.00  0.00           H
ATOM   1528 2HB  SER A  86       5.792 -10.358   7.906  1.00  0.00           H
ATOM   1529  HG  SER A  86       6.190  -8.266   7.795  1.00  0.00           H
ATOM   1530  N   VAL A  87       6.682  -9.463  11.688  1.00  0.00           N
ATOM   1531  CA  VAL A  87       6.395  -9.255  13.101  1.00  0.00           C
ATOM   1532  C   VAL A  87       6.042  -7.796  13.380  1.00  0.00           C
ATOM   1533  O   VAL A  87       5.085  -7.505  14.098  1.00  0.00           O
ATOM   1534  CB  VAL A  87       7.592  -9.664  13.984  1.00  0.00           C
ATOM   1535  CG1 VAL A  87       8.815  -8.822  13.656  1.00  0.00           C
ATOM   1536  CG2 VAL A  87       7.234  -9.549  15.459  1.00  0.00           C
ATOM   1537  QG1 VAL A  87       9.105  -8.623  13.579  1.00  0.00           Q
ATOM   1538  QG2 VAL A  87       7.150  -9.523  15.808  1.00  0.00           Q
ATOM   1539  QQG VAL A  87       8.128  -9.072  14.693  1.00  0.00           Q
ATOM   1540  H   VAL A  87       6.902  -8.692  11.125  1.00  0.00           H
ATOM   1541  HA  VAL A  87       5.552  -9.875  13.365  1.00  0.00           H
ATOM   1542  HB  VAL A  87       7.829 -10.697  13.773  1.00  0.00           H
ATOM   1543 1HG1 VAL A  87       8.962  -8.802  12.587  1.00  0.00           H
ATOM   1544 2HG1 VAL A  87       9.686  -9.250  14.131  1.00  0.00           H
ATOM   1545 3HG1 VAL A  87       8.667  -7.816  14.019  1.00  0.00           H
ATOM   1546 1HG2 VAL A  87       7.366  -8.529  15.782  1.00  0.00           H
ATOM   1547 2HG2 VAL A  87       7.879 -10.197  16.036  1.00  0.00           H
ATOM   1548 3HG2 VAL A  87       6.206  -9.845  15.604  1.00  0.00           H
ATOM   1549  N   LYS A  88       6.820  -6.884  12.809  1.00  0.00           N
ATOM   1550  CA  LYS A  88       6.590  -5.457  12.996  1.00  0.00           C
ATOM   1551  C   LYS A  88       7.573  -4.633  12.169  1.00  0.00           C
ATOM   1552  O   LYS A  88       8.597  -5.143  11.715  1.00  0.00           O
ATOM   1553  CB  LYS A  88       6.715  -5.088  14.476  1.00  0.00           C
ATOM   1554  CG  LYS A  88       5.841  -3.913  14.887  1.00  0.00           C
ATOM   1555  CD  LYS A  88       6.626  -2.612  14.898  1.00  0.00           C
ATOM   1556  CE  LYS A  88       5.767  -1.440  14.450  1.00  0.00           C
ATOM   1557  NZ  LYS A  88       6.493  -0.145  14.561  1.00  0.00           N
ATOM   1558  QB  LYS A  88       7.090  -5.389  14.879  1.00  0.00           Q
ATOM   1559  QD  LYS A  88       7.224  -2.565  15.064  1.00  0.00           Q
ATOM   1560  QE  LYS A  88       5.181  -1.497  14.244  1.00  0.00           Q
ATOM   1561  QG  LYS A  88       5.238  -3.960  15.032  1.00  0.00           Q
ATOM   1562  QZ  LYS A  88       6.667   0.166  14.588  1.00  0.00           Q
ATOM   1563  H   LYS A  88       7.568  -7.177  12.248  1.00  0.00           H
ATOM   1564  HA  LYS A  88       5.587  -5.236  12.663  1.00  0.00           H
ATOM   1565 1HB  LYS A  88       7.744  -4.834  14.686  1.00  0.00           H
ATOM   1566 2HB  LYS A  88       6.436  -5.943  15.073  1.00  0.00           H
ATOM   1567 1HG  LYS A  88       5.451  -4.096  15.876  1.00  0.00           H
ATOM   1568 2HG  LYS A  88       5.024  -3.823  14.187  1.00  0.00           H
ATOM   1569 1HD  LYS A  88       7.469  -2.705  14.228  1.00  0.00           H
ATOM   1570 2HD  LYS A  88       6.980  -2.423  15.900  1.00  0.00           H
ATOM   1571 1HE  LYS A  88       4.882  -1.402  15.069  1.00  0.00           H
ATOM   1572 2HE  LYS A  88       5.480  -1.594  13.421  1.00  0.00           H
ATOM   1573 1HZ  LYS A  88       6.437   0.214  15.536  1.00  0.00           H
ATOM   1574 2HZ  LYS A  88       6.072   0.558  13.921  1.00  0.00           H
ATOM   1575 3HZ  LYS A  88       7.493  -0.273  14.306  1.00  0.00           H
ATOM   1576  N   ARG A  89       7.256  -3.357  11.981  1.00  0.00           N
ATOM   1577  CA  ARG A  89       8.110  -2.462  11.210  1.00  0.00           C
ATOM   1578  C   ARG A  89       7.669  -1.012  11.372  1.00  0.00           C
ATOM   1579  O   ARG A  89       8.396  -0.188  11.927  1.00  0.00           O
ATOM   1580  CB  ARG A  89       8.090  -2.852   9.730  1.00  0.00           C
ATOM   1581  CG  ARG A  89       9.233  -2.255   8.927  1.00  0.00           C
ATOM   1582  CD  ARG A  89       8.871  -0.887   8.373  1.00  0.00           C
ATOM   1583  NE  ARG A  89      10.003   0.036   8.406  1.00  0.00           N
ATOM   1584  CZ  ARG A  89       9.924   1.319   8.061  1.00  0.00           C
ATOM   1585  NH1 ARG A  89       8.770   1.837   7.662  1.00  0.00           N
ATOM   1586  NH2 ARG A  89      11.003   2.088   8.121  1.00  0.00           N
ATOM   1587  QB  ARG A  89       7.653  -3.221   9.474  1.00  0.00           Q
ATOM   1588  QD  ARG A  89       8.304  -0.739   8.157  1.00  0.00           Q
ATOM   1589  QG  ARG A  89       9.782  -2.536   8.837  1.00  0.00           Q
ATOM   1590  QH1 ARG A  89       8.334   2.031   7.509  1.00  0.00           Q
ATOM   1591  QH2 ARG A  89      11.410   2.379   8.143  1.00  0.00           Q
ATOM   1592  H   ARG A  89       6.426  -3.008  12.369  1.00  0.00           H
ATOM   1593  HA  ARG A  89       9.118  -2.563  11.584  1.00  0.00           H
ATOM   1594 1HB  ARG A  89       7.160  -2.515   9.295  1.00  0.00           H
ATOM   1595 2HB  ARG A  89       8.146  -3.927   9.652  1.00  0.00           H
ATOM   1596 1HG  ARG A  89       9.468  -2.917   8.106  1.00  0.00           H
ATOM   1597 2HG  ARG A  89      10.096  -2.154   9.569  1.00  0.00           H
ATOM   1598 1HD  ARG A  89       8.065  -0.474   8.963  1.00  0.00           H
ATOM   1599 2HD  ARG A  89       8.543  -1.002   7.350  1.00  0.00           H
ATOM   1600  HE  ARG A  89      10.868  -0.321   8.698  1.00  0.00           H
ATOM   1601 1HH1 ARG A  89       7.953   1.262   7.614  1.00  0.00           H
ATOM   1602 2HH1 ARG A  89       8.717   2.801   7.405  1.00  0.00           H
ATOM   1603 1HH2 ARG A  89      11.876   1.703   8.424  1.00  0.00           H
ATOM   1604 2HH2 ARG A  89      10.944   3.053   7.863  1.00  0.00           H
ATOM   1605  N   THR A  90       6.470  -0.705  10.885  1.00  0.00           N
ATOM   1606  CA  THR A  90       5.930   0.646  10.976  1.00  0.00           C
ATOM   1607  C   THR A  90       4.422   0.646  10.755  1.00  0.00           C
ATOM   1608  CB  THR A  90       6.606   1.557   9.952  1.00  0.00           C
ATOM   1609  CG2 THR A  90       6.138   2.995  10.028  1.00  0.00           C
ATOM   1610  OG1 THR A  90       8.012   1.555  10.127  1.00  0.00           O
ATOM   1611  OT1 THR A  90       3.681   0.888  11.733  1.00  0.00           O
ATOM   1612  OT2 THR A  90       3.992   0.403   9.608  1.00  0.00           O
ATOM   1613  QG2 THR A  90       6.027   3.337  10.047  1.00  0.00           Q
ATOM   1614  H   THR A  90       5.936  -1.406  10.454  1.00  0.00           H
ATOM   1615  HA  THR A  90       6.136   1.019  11.968  1.00  0.00           H
ATOM   1616  HB  THR A  90       6.388   1.191   8.959  1.00  0.00           H
ATOM   1617 1HG  THR A  90       8.232   1.992  10.954  1.00  0.00           H
ATOM   1618 1HG2 THR A  90       5.058   3.022  10.040  1.00  0.00           H
ATOM   1619 2HG2 THR A  90       6.503   3.539   9.169  1.00  0.00           H
ATOM   1620 3HG2 THR A  90       6.518   3.450  10.930  1.00  0.00           H
TER    1621
ENDMDL
