# Supplementary material for: Data set of intrinsically disordered proteins analysed at a local protein conformation level
Source: Data Brief. 2020 Mar 5;29:105383. doi: 10.1016/j.dib.2020.105383 (PMC7078294; doi:10.1016/j.dib.2020.105383)
Supplement: Supplementary file 1 [file mmc1.zip › the data/1-DATA/PED1AAB-pdb/1AAB-5.pdb]

ATOM      1  N   ALA A  57     -17.937 -12.242  32.576  1.00                 N  
ATOM      2  CA  ALA A  57     -17.796 -10.831  32.454  1.00                 C  
ATOM      3  C   ALA A  57     -17.480  -9.390  32.314  1.00                 C  
ATOM      4  O   ALA A  57     -16.817  -9.132  31.835  1.00                 O  
ATOM      5  CB  ALA A  57     -18.396 -10.132  33.664  1.00                 C  
ATOM      6  N   PRO A  58     -17.978  -8.445  32.722  1.00                 N  
ATOM      7  CA  PRO A  58     -17.837  -7.034  32.600  1.00                 C  
ATOM      8  C   PRO A  58     -16.645  -6.657  33.445  1.00                 C  
ATOM      9  O   PRO A  58     -16.759  -5.994  34.305  1.00                 O  
ATOM     10  CB  PRO A  58     -19.162  -6.482  33.130  1.00                 C  
ATOM     11  CD  PRO A  58     -19.170  -8.811  33.683  1.00                 C  
ATOM     12  CG  PRO A  58     -19.576  -7.454  34.184  1.00                 C  
ATOM     13  N   SER A  59     -15.490  -7.074  33.199  1.00                 N  
ATOM     14  CA  SER A  59     -14.291  -6.850  33.952  1.00                 C  
ATOM     15  C   SER A  59     -13.664  -5.524  34.339  1.00                 C  
ATOM     16  O   SER A  59     -12.642  -5.506  35.014  1.00                 O  
ATOM     17  H   SER A  59     -15.464  -7.569  32.448  1.00                 H  
ATOM     18  CB  SER A  59     -13.099  -7.533  33.278  1.00                 C  
ATOM     19  HG  SER A  59     -12.619  -6.127  32.149  1.00                 H  
ATOM     20  OG  SER A  59     -12.804  -6.928  32.031  1.00                 O  
ATOM     21  N   VAL A  60     -14.254  -4.418  33.922  1.00                 N  
ATOM     22  CA  VAL A  60     -13.635  -3.118  34.236  1.00                 C  
ATOM     23  C   VAL A  60     -12.627  -2.832  33.134  1.00                 C  
ATOM     24  O   VAL A  60     -12.640  -1.758  32.548  1.00                 O  
ATOM     25  H   VAL A  60     -15.022  -4.449  33.453  1.00                 H  
ATOM     26  CB  VAL A  60     -12.982  -3.126  35.631  1.00                 C  
ATOM     27  CG1 VAL A  60     -12.221  -1.831  35.870  1.00                 C  
ATOM     28  CG2 VAL A  60     -14.033  -3.338  36.710  1.00                 C  
ATOM     29  N   ALA A  61     -11.752  -3.783  32.841  1.00                 N  
ATOM     30  CA  ALA A  61     -10.760  -3.671  31.814  1.00                 C  
ATOM     31  C   ALA A  61     -11.313  -3.552  30.422  1.00                 C  
ATOM     32  O   ALA A  61     -10.653  -3.165  29.620  1.00                 O  
ATOM     33  H   ALA A  61     -11.807  -4.534  33.333  1.00                 H  
ATOM     34  CB  ALA A  61      -9.820  -4.866  31.853  1.00                 C  
ATOM     35  N   LEU A  62     -12.488  -3.874  30.116  1.00                 N  
ATOM     36  CA  LEU A  62     -13.151  -3.729  28.861  1.00                 C  
ATOM     37  C   LEU A  62     -12.814  -4.343  27.520  1.00                 C  
ATOM     38  O   LEU A  62     -11.764  -4.118  26.980  1.00                 O  
ATOM     39  H   LEU A  62     -12.922  -4.238  30.815  1.00                 H  
ATOM     40  CB  LEU A  62     -13.217  -2.255  28.457  1.00                 C  
ATOM     41  CG  LEU A  62     -14.020  -1.334  29.378  1.00                 C  
ATOM     42  CD1 LEU A  62     -13.894   0.115  28.933  1.00                 C  
ATOM     43  CD2 LEU A  62     -15.482  -1.752  29.414  1.00                 C  
ATOM     44  N   PRO A  63     -13.724  -5.112  26.975  1.00                 N  
ATOM     45  CA  PRO A  63     -13.664  -5.656  25.626  1.00                 C  
ATOM     46  C   PRO A  63     -15.018  -5.715  24.945  1.00                 C  
ATOM     47  O   PRO A  63     -15.586  -6.756  24.804  1.00                 O  
ATOM     48  CB  PRO A  63     -13.097  -7.064  25.819  1.00                 C  
ATOM     49  CD  PRO A  63     -13.506  -6.196  28.012  1.00                 C  
ATOM     50  CG  PRO A  63     -13.530  -7.456  27.192  1.00                 C  
ATOM     51  N   VAL A  64     -15.549  -4.597  24.503  1.00                 N  
ATOM     52  CA  VAL A  64     -16.824  -4.603  23.797  1.00                 C  
ATOM     53  C   VAL A  64     -16.367  -4.252  22.388  1.00                 C  
ATOM     54  O   VAL A  64     -16.534  -3.134  21.926  1.00                 O  
ATOM     55  H   VAL A  64     -15.115  -3.821  24.641  1.00                 H  
ATOM     56  CB  VAL A  64     -17.824  -3.617  24.430  1.00                 C  
ATOM     57  CG1 VAL A  64     -19.147  -3.646  23.679  1.00                 C  
ATOM     58  CG2 VAL A  64     -18.035  -3.943  25.900  1.00                 C  
ATOM     59  N   ALA A  65     -15.788  -5.223  21.698  1.00                 N  
ATOM     60  CA  ALA A  65     -15.239  -5.000  20.366  1.00                 C  
ATOM     61  C   ALA A  65     -16.272  -4.923  19.258  1.00                 C  
ATOM     62  O   ALA A  65     -15.930  -4.618  18.127  1.00                 O  
ATOM     63  H   ALA A  65     -15.739  -6.039  22.074  1.00                 H  
ATOM     64  CB  ALA A  65     -14.245  -6.096  20.012  1.00                 C  
ATOM     65  N   GLN A  66     -17.538  -5.169  19.570  1.00                 N  
ATOM     66  CA  GLN A  66     -18.561  -5.095  18.522  1.00                 C  
ATOM     67  C   GLN A  66     -19.000  -3.649  18.567  1.00                 C  
ATOM     68  O   GLN A  66     -20.027  -3.383  18.839  1.00                 O  
ATOM     69  H   GLN A  66     -17.772  -5.379  20.413  1.00                 H  
ATOM     70  CB  GLN A  66     -19.683  -6.099  18.796  1.00                 C  
ATOM     71  CD  GLN A  66     -18.617  -8.025  17.556  1.00                 C  
ATOM     72  CG  GLN A  66     -19.219  -7.545  18.863  1.00                 C  
ATOM     73  OE1 GLN A  66     -19.309  -8.122  16.543  1.00                 O  
ATOM     74 1HE2 GLN A  66     -16.918  -8.616  16.828  1.00                 H  
ATOM     75 2HE2 GLN A  66     -16.854  -8.241  18.340  1.00                 H  
ATOM     76  NE2 GLN A  66     -17.324  -8.326  17.577  1.00                 N  
ATOM     77  N   GLY A  67     -18.215  -2.718  18.278  1.00                 N  
ATOM     78  CA  GLY A  67     -18.362  -1.305  18.344  1.00                 C  
ATOM     79  C   GLY A  67     -19.730  -0.843  18.028  1.00                 C  
ATOM     80  O   GLY A  67     -20.026  -0.911  17.213  1.00                 O  
ATOM     81  H   GLY A  67     -17.444  -3.077  17.984  1.00                 H  
ATOM     82  N   PRO A  68     -20.585  -0.385  18.663  1.00                 N  
ATOM     83  CA  PRO A  68     -21.897   0.090  18.409  1.00                 C  
ATOM     84  C   PRO A  68     -22.269   0.382  16.961  1.00                 C  
ATOM     85  O   PRO A  68     -21.524   0.026  16.050  1.00                 O  
ATOM     86  CB  PRO A  68     -21.981   1.391  19.209  1.00                 C  
ATOM     87  CD  PRO A  68     -19.825   0.467  19.684  1.00                 C  
ATOM     88  CG  PRO A  68     -20.968   1.230  20.293  1.00                 C  
ATOM     89  N   THR A  69     -23.430   0.995  16.749  1.00                 N  
ATOM     90  CA  THR A  69     -23.714   1.265  15.285  1.00                 C  
ATOM     91  C   THR A  69     -24.208  -0.010  14.643  1.00                 C  
ATOM     92  O   THR A  69     -24.345  -0.065  13.518  1.00                 O  
ATOM     93  H   THR A  69     -24.024   1.246  17.376  1.00                 H  
ATOM     94  CB  THR A  69     -22.464   1.792  14.556  1.00                 C  
ATOM     95  HG1 THR A  69     -21.960   0.147  13.799  1.00                 H  
ATOM     96  OG1 THR A  69     -21.574   0.704  14.279  1.00                 O  
ATOM     97  CG2 THR A  69     -21.734   2.810  15.418  1.00                 C  
ATOM     98  N   ASP A  70     -24.494  -1.036  15.352  1.00                 N  
ATOM     99  CA  ASP A  70     -24.980  -2.297  14.892  1.00                 C  
ATOM    100  C   ASP A  70     -26.231  -2.794  14.139  1.00                 C  
ATOM    101  O   ASP A  70     -26.539  -3.966  14.230  1.00                 O  
ATOM    102  H   ASP A  70     -24.358  -0.900  16.231  1.00                 H  
ATOM    103  CB  ASP A  70     -25.104  -3.281  16.057  1.00                 C  
ATOM    104  CG  ASP A  70     -23.757  -3.714  16.600  1.00                 C  
ATOM    105  OD1 ASP A  70     -22.740  -3.495  15.909  1.00                 O  
ATOM    106  OD2 ASP A  70     -23.717  -4.273  17.716  1.00                 O  
ATOM    107  N   PRO A  71     -26.954  -1.952  13.419  1.00                 N  
ATOM    108  CA  PRO A  71     -28.059  -2.603  12.686  1.00                 C  
ATOM    109  C   PRO A  71     -27.062  -2.902  11.581  1.00                 C  
ATOM    110  O   PRO A  71     -26.510  -2.008  10.954  1.00                 O  
ATOM    111  CB  PRO A  71     -29.088  -1.486  12.499  1.00                 C  
ATOM    112  CD  PRO A  71     -27.275  -0.528  13.734  1.00                 C  
ATOM    113  CG  PRO A  71     -28.770  -0.501  13.574  1.00                 C  
ATOM    114  N   GLY A  72     -26.839  -4.193  11.366  1.00                 N  
ATOM    115  CA  GLY A  72     -25.627  -4.625  10.578  1.00                 C  
ATOM    116  C   GLY A  72     -25.299  -4.132   9.214  1.00                 C  
ATOM    117  O   GLY A  72     -24.491  -3.547   9.057  1.00                 O  
ATOM    118  H   GLY A  72     -27.409  -4.810  11.689  1.00                 H  
ATOM    119  N   HIS A  73     -25.883  -4.402   8.181  1.00                 N  
ATOM    120  CA  HIS A  73     -25.604  -4.114   6.813  1.00                 C  
ATOM    121  C   HIS A  73     -24.362  -3.484   6.231  1.00                 C  
ATOM    122  O   HIS A  73     -23.995  -3.820   5.174  1.00                 O  
ATOM    123  H   HIS A  73     -26.618  -4.872   8.401  1.00                 H  
ATOM    124  CB  HIS A  73     -26.680  -3.197   6.228  1.00                 C  
ATOM    125  CG  HIS A  73     -28.037  -3.825   6.160  1.00                 C  
ATOM    126  ND1 HIS A  73     -28.874  -3.911   7.251  1.00                 N  
ATOM    127  CE1 HIS A  73     -30.014  -4.522   6.882  1.00                 C  
ATOM    128  CD2 HIS A  73     -28.836  -4.460   5.121  1.00                 C  
ATOM    129  HE2 HIS A  73     -30.677  -5.284   5.137  1.00                 H  
ATOM    130  NE2 HIS A  73     -29.998  -4.854   5.605  1.00                 N  
ATOM    131  N   PHE A  74     -23.767  -2.009   7.160  1.00                 N  
ATOM    132  CA  PHE A  74     -22.534  -1.916   6.379  1.00                 C  
ATOM    133  C   PHE A  74     -21.720  -0.700   6.791  1.00                 C  
ATOM    134  O   PHE A  74     -22.226   0.424   6.831  1.00                 O  
ATOM    135  CB  PHE A  74     -22.850  -1.857   4.883  1.00                 C  
ATOM    136  CG  PHE A  74     -21.631  -1.810   4.007  1.00                 C  
ATOM    137  CZ  PHE A  74     -19.376  -1.717   2.385  1.00                 C  
ATOM    138  CD1 PHE A  74     -20.904  -2.959   3.746  1.00                 C  
ATOM    139  CE1 PHE A  74     -19.783  -2.916   2.940  1.00                 C  
ATOM    140  CD2 PHE A  74     -21.211  -0.618   3.444  1.00                 C  
ATOM    141  CE2 PHE A  74     -20.089  -0.576   2.638  1.00                 C  
ATOM    142  N   SER A  75     -20.445  -0.931   7.072  1.00                 N  
ATOM    143  CA  SER A  75     -19.585   0.114   7.592  1.00                 C  
ATOM    144  C   SER A  75     -18.131  -0.324   7.502  1.00                 C  
ATOM    145  O   SER A  75     -17.747  -1.356   8.046  1.00                 O  
ATOM    146  H   SER A  75     -20.116  -1.757   6.934  1.00                 H  
ATOM    147  CB  SER A  75     -19.963   0.450   9.036  1.00                 C  
ATOM    148  HG  SER A  75     -18.327   1.182   9.553  1.00                 H  
ATOM    149  OG  SER A  75     -19.112   1.451   9.566  1.00                 O  
ATOM    150  N   VAL A  76     -17.315   0.448   6.801  1.00                 N  
ATOM    151  CA  VAL A  76     -15.907   0.118   6.721  1.00                 C  
ATOM    152  C   VAL A  76     -15.056   1.318   7.059  1.00                 C  
ATOM    153  O   VAL A  76     -15.484   2.463   6.921  1.00                 O  
ATOM    154  H   VAL A  76     -17.632   1.175   6.375  1.00                 H  
ATOM    155  CB  VAL A  76     -15.531  -0.417   5.327  1.00                 C  
ATOM    156  CG1 VAL A  76     -16.285  -1.704   5.029  1.00                 C  
ATOM    157  CG2 VAL A  76     -15.815   0.629   4.260  1.00                 C  
ATOM    158  N   LEU A  77     -13.848   1.045   7.530  1.00                 N  
ATOM    159  CA  LEU A  77     -12.947   2.095   7.944  1.00                 C  
ATOM    160  C   LEU A  77     -11.570   1.811   7.375  1.00                 C  
ATOM    161  O   LEU A  77     -11.035   0.718   7.532  1.00                 O  
ATOM    162  H   LEU A  77     -13.593   0.184   7.589  1.00                 H  
ATOM    163  CB  LEU A  77     -12.908   2.197   9.470  1.00                 C  
ATOM    164  CG  LEU A  77     -14.226   2.555  10.160  1.00                 C  
ATOM    165  CD1 LEU A  77     -14.084   2.463  11.671  1.00                 C  
ATOM    166  CD2 LEU A  77     -14.683   3.948   9.755  1.00                 C  
ATOM    167  N   LEU A  78     -11.002   2.810   6.712  1.00                 N  
ATOM    168  CA  LEU A  78      -9.735   2.650   6.035  1.00                 C  
ATOM    169  C   LEU A  78      -8.774   3.767   6.412  1.00                 C  
ATOM    170  O   LEU A  78      -9.121   4.948   6.354  1.00                 O  
ATOM    171  H   LEU A  78     -11.427   3.603   6.691  1.00                 H  
ATOM    172  CB  LEU A  78      -9.938   2.617   4.519  1.00                 C  
ATOM    173  CG  LEU A  78     -10.789   1.468   3.974  1.00                 C  
ATOM    174  CD1 LEU A  78     -11.043   1.647   2.485  1.00                 C  
ATOM    175  CD2 LEU A  78     -10.119   0.129   4.239  1.00                 C  
ATOM    176  N   ASP A  79      -7.559   3.386   6.782  1.00                 N  
ATOM    177  CA  ASP A  79      -6.509   4.353   6.987  1.00                 C  
ATOM    178  C   ASP A  79      -5.899   4.770   5.656  1.00                 C  
ATOM    179  O   ASP A  79      -5.130   4.018   5.067  1.00                 O  
ATOM    180  H   ASP A  79      -7.394   2.510   6.905  1.00                 H  
ATOM    181  CB  ASP A  79      -5.431   3.785   7.913  1.00                 C  
ATOM    182  CG  ASP A  79      -4.336   4.789   8.215  1.00                 C  
ATOM    183  OD1 ASP A  79      -4.287   5.837   7.538  1.00                 O  
ATOM    184  OD2 ASP A  79      -3.526   4.526   9.129  1.00                 O  
ATOM    185  N   VAL A  80      -6.220   5.975   5.195  1.00                 N  
ATOM    186  CA  VAL A  80      -5.657   6.479   3.944  1.00                 C  
ATOM    187  C   VAL A  80      -4.913   7.789   4.155  1.00                 C  
ATOM    188  O   VAL A  80      -4.895   8.644   3.273  1.00                 O  
ATOM    189  H   VAL A  80      -6.794   6.483   5.667  1.00                 H  
ATOM    190  CB  VAL A  80      -6.746   6.672   2.872  1.00                 C  
ATOM    191  CG1 VAL A  80      -7.362   5.334   2.492  1.00                 C  
ATOM    192  CG2 VAL A  80      -7.815   7.634   3.366  1.00                 C  
ATOM    193  N   LYS A  81      -4.287   7.937   5.321  1.00                 N  
ATOM    194  CA  LYS A  81      -3.651   9.198   5.699  1.00                 C  
ATOM    195  C   LYS A  81      -2.532   9.622   4.747  1.00                 C  
ATOM    196  O   LYS A  81      -2.196  10.801   4.678  1.00                 O  
ATOM    197  H   LYS A  81      -4.262   7.234   5.883  1.00                 H  
ATOM    198  CB  LYS A  81      -3.086   9.109   7.118  1.00                 C  
ATOM    199  CD  LYS A  81      -1.457   8.050   8.707  1.00                 C  
ATOM    200  CE  LYS A  81      -0.284   7.094   8.850  1.00                 C  
ATOM    201  CG  LYS A  81      -1.924   8.140   7.263  1.00                 C  
ATOM    202 1HZ  LYS A  81       0.852   6.408  10.311  1.00                 H  
ATOM    203 2HZ  LYS A  81      -0.504   6.668  10.764  1.00                 H  
ATOM    204 3HZ  LYS A  81       0.419   7.772  10.564  1.00                 H  
ATOM    205  NZ  LYS A  81       0.166   6.974  10.264  1.00                 N  
ATOM    206  N   HIS A  82      -1.970   8.669   4.005  1.00                 N  
ATOM    207  CA  HIS A  82      -0.869   8.985   3.102  1.00                 C  
ATOM    208  C   HIS A  82      -1.343   9.442   1.744  1.00                 C  
ATOM    209  O   HIS A  82      -0.532   9.809   0.899  1.00                 O  
ATOM    210  H   HIS A  82      -2.275   7.824   4.064  1.00                 H  
ATOM    211  CB  HIS A  82       0.050   7.774   2.933  1.00                 C  
ATOM    212  CG  HIS A  82       0.773   7.384   4.186  1.00                 C  
ATOM    213  ND1 HIS A  82       1.776   8.152   4.736  1.00                 N  
ATOM    214  CE1 HIS A  82       2.229   7.549   5.849  1.00                 C  
ATOM    215  CD2 HIS A  82       0.707   6.268   5.118  1.00                 C  
ATOM    216  HE2 HIS A  82       1.740   5.837   6.795  1.00                 H  
ATOM    217  NE2 HIS A  82       1.592   6.418   6.084  1.00                 N  
ATOM    218  N   PHE A  83      -2.644   9.387   1.512  1.00                 N  
ATOM    219  CA  PHE A  83      -3.174   9.766   0.206  1.00                 C  
ATOM    220  C   PHE A  83      -3.900  11.081   0.364  1.00                 C  
ATOM    221  O   PHE A  83      -4.634  11.270   1.334  1.00                 O  
ATOM    222  H   PHE A  83      -3.203   9.115   2.163  1.00                 H  
ATOM    223  CB  PHE A  83      -4.094   8.671  -0.337  1.00                 C  
ATOM    224  CG  PHE A  83      -3.384   7.386  -0.655  1.00                 C  
ATOM    225  CZ  PHE A  83      -2.070   5.009  -1.249  1.00                 C  
ATOM    226  CD1 PHE A  83      -3.187   6.427   0.323  1.00                 C  
ATOM    227  CE1 PHE A  83      -2.534   5.244   0.031  1.00                 C  
ATOM    228  CD2 PHE A  83      -2.914   7.135  -1.932  1.00                 C  
ATOM    229  CE2 PHE A  83      -2.261   5.953  -2.224  1.00                 C  
ATOM    230  N   SER A  84      -3.665  12.003  -0.564  1.00                 N  
ATOM    231  CA  SER A  84      -4.510  13.173  -0.690  1.00                 C  
ATOM    232  C   SER A  84      -5.936  12.702  -0.996  1.00                 C  
ATOM    233  O   SER A  84      -6.129  11.666  -1.642  1.00                 O  
ATOM    234  H   SER A  84      -2.966  11.891  -1.120  1.00                 H  
ATOM    235  CB  SER A  84      -3.977  14.104  -1.781  1.00                 C  
ATOM    236  HG  SER A  84      -4.897  15.641  -1.261  1.00                 H  
ATOM    237  OG  SER A  84      -4.838  15.214  -1.970  1.00                 O  
ATOM    238  N   PRO A  85      -6.941  13.448  -0.524  1.00                 N  
ATOM    239  CA  PRO A  85      -8.362  13.167  -0.810  1.00                 C  
ATOM    240  C   PRO A  85      -8.646  12.990  -2.313  1.00                 C  
ATOM    241  O   PRO A  85      -9.541  12.235  -2.711  1.00                 O  
ATOM    242  CB  PRO A  85      -9.099  14.389  -0.259  1.00                 C  
ATOM    243  CD  PRO A  85      -6.812  14.691   0.379  1.00                 C  
ATOM    244  CG  PRO A  85      -8.228  14.885   0.846  1.00                 C  
ATOM    245  N   GLU A  86      -7.872  13.683  -3.146  1.00                 N  
ATOM    246  CA  GLU A  86      -8.052  13.617  -4.597  1.00                 C  
ATOM    247  C   GLU A  86      -7.486  12.325  -5.195  1.00                 C  
ATOM    248  O   GLU A  86      -7.848  11.936  -6.306  1.00                 O  
ATOM    249  H   GLU A  86      -7.225  14.202  -2.796  1.00                 H  
ATOM    250  CB  GLU A  86      -7.395  14.822  -5.274  1.00                 C  
ATOM    251  CD  GLU A  86      -7.373  17.322  -5.630  1.00                 C  
ATOM    252  CG  GLU A  86      -8.059  16.151  -4.955  1.00                 C  
ATOM    253  OE1 GLU A  86      -6.336  17.102  -6.292  1.00                 O  
ATOM    254  OE2 GLU A  86      -7.871  18.460  -5.499  1.00                 O  
ATOM    255  N   GLU A  87      -6.614  11.651  -4.450  1.00                 N  
ATOM    256  CA  GLU A  87      -5.998  10.413  -4.918  1.00                 C  
ATOM    257  C   GLU A  87      -6.828   9.170  -4.560  1.00                 C  
ATOM    258  O   GLU A  87      -6.367   8.036  -4.682  1.00                 O  
ATOM    259  H   GLU A  87      -6.407  11.978  -3.637  1.00                 H  
ATOM    260  CB  GLU A  87      -4.589  10.264  -4.341  1.00                 C  
ATOM    261  CD  GLU A  87      -3.368  11.352  -6.265  1.00                 C  
ATOM    262  CG  GLU A  87      -3.623  11.356  -4.771  1.00                 C  
ATOM    263  OE1 GLU A  87      -3.136  10.260  -6.825  1.00                 O  
ATOM    264  OE2 GLU A  87      -3.399  12.441  -6.876  1.00                 O  
ATOM    265  N   ILE A  88      -8.075   9.394  -4.168  1.00                 N  
ATOM    266  CA  ILE A  88      -8.945   8.310  -3.711  1.00                 C  
ATOM    267  C   ILE A  88     -10.293   8.281  -4.436  1.00                 C  
ATOM    268  O   ILE A  88     -11.043   9.252  -4.429  1.00                 O  
ATOM    269  H   ILE A  88      -8.382  10.240  -4.188  1.00                 H  
ATOM    270  CB  ILE A  88      -9.198   8.391  -2.194  1.00                 C  
ATOM    271  CD1 ILE A  88      -8.013   8.585   0.054  1.00                 C  
ATOM    272  CG1 ILE A  88      -7.876   8.314  -1.428  1.00                 C  
ATOM    273  CG2 ILE A  88     -10.170   7.306  -1.758  1.00                 C  
ATOM    274  N   ALA A  89     -10.611   7.151  -5.038  1.00                 N  
ATOM    275  CA  ALA A  89     -11.874   7.011  -5.728  1.00                 C  
ATOM    276  C   ALA A  89     -12.700   5.877  -5.124  1.00                 C  
ATOM    277  O   ALA A  89     -12.199   4.775  -4.890  1.00                 O  
ATOM    278  H   ALA A  89     -10.032   6.463  -5.016  1.00                 H  
ATOM    279  CB  ALA A  89     -11.643   6.764  -7.211  1.00                 C  
ATOM    280  N   VAL A  90     -13.965   6.182  -4.864  1.00                 N  
ATOM    281  CA  VAL A  90     -14.914   5.254  -4.289  1.00                 C  
ATOM    282  C   VAL A  90     -16.101   5.163  -5.231  1.00                 C  
ATOM    283  O   VAL A  90     -16.630   6.189  -5.660  1.00                 O  
ATOM    284  H   VAL A  90     -14.222   7.021  -5.066  1.00                 H  
ATOM    285  CB  VAL A  90     -15.344   5.689  -2.876  1.00                 C  
ATOM    286  CG1 VAL A  90     -16.379   4.727  -2.314  1.00                 C  
ATOM    287  CG2 VAL A  90     -14.136   5.776  -1.955  1.00                 C  
ATOM    288  N   LYS A  91     -16.531   3.945  -5.538  1.00                 N  
ATOM    289  CA  LYS A  91     -17.696   3.755  -6.391  1.00                 C  
ATOM    290  C   LYS A  91     -18.420   2.426  -6.123  1.00                 C  
ATOM    291  O   LYS A  91     -17.817   1.431  -5.711  1.00                 O  
ATOM    292  H   LYS A  91     -16.092   3.231  -5.211  1.00                 H  
ATOM    293  CB  LYS A  91     -17.296   3.820  -7.866  1.00                 C  
ATOM    294  CD  LYS A  91     -15.963   2.863  -9.765  1.00                 C  
ATOM    295  CE  LYS A  91     -15.043   1.738 -10.210  1.00                 C  
ATOM    296  CG  LYS A  91     -16.347   2.716  -8.302  1.00                 C  
ATOM    297 1HZ  LYS A  91     -14.146   1.179 -11.877  1.00                 H  
ATOM    298 2HZ  LYS A  91     -14.267   2.625 -11.793  1.00                 H  
ATOM    299 3HZ  LYS A  91     -15.423   1.818 -12.145  1.00                 H  
ATOM    300  NZ  LYS A  91     -14.684   1.852 -11.651  1.00                 N  
ATOM    301  N   VAL A  92     -19.724   2.418  -6.358  1.00                 N  
ATOM    302  CA  VAL A  92     -20.492   1.187  -6.256  1.00                 C  
ATOM    303  C   VAL A  92     -20.558   0.521  -7.631  1.00                 C  
ATOM    304  O   VAL A  92     -20.886   1.162  -8.621  1.00                 O  
ATOM    305  H   VAL A  92     -20.134   3.187  -6.583  1.00                 H  
ATOM    306  CB  VAL A  92     -21.906   1.448  -5.705  1.00                 C  
ATOM    307  CG1 VAL A  92     -22.716   0.161  -5.684  1.00                 C  
ATOM    308  CG2 VAL A  92     -21.832   2.058  -4.314  1.00                 C  
ATOM    309  N   VAL A  93     -20.202  -0.757  -7.683  1.00                 N  
ATOM    310  CA  VAL A  93     -20.284  -1.537  -8.902  1.00                 C  
ATOM    311  C   VAL A  93     -21.183  -2.749  -8.663  1.00                 C  
ATOM    312  O   VAL A  93     -20.772  -3.738  -8.046  1.00                 O  
ATOM    313  H   VAL A  93     -19.901  -1.137  -6.925  1.00                 H  
ATOM    314  CB  VAL A  93     -18.890  -1.976  -9.386  1.00                 C  
ATOM    315  CG1 VAL A  93     -19.002  -2.792 -10.665  1.00                 C  
ATOM    316  CG2 VAL A  93     -17.994  -0.766  -9.599  1.00                 C  
ATOM    317  N   GLY A  94     -22.416  -2.661  -9.141  1.00                 N  
ATOM    318  CA  GLY A  94     -23.369  -3.736  -8.957  1.00                 C  
ATOM    319  C   GLY A  94     -23.657  -3.904  -7.490  1.00                 C  
ATOM    320  O   GLY A  94     -24.329  -3.072  -6.880  1.00                 O  
ATOM    321  H   GLY A  94     -22.657  -1.917  -9.586  1.00                 H  
ATOM    322  N   GLU A  95     -23.117  -4.969  -6.914  1.00                 N  
ATOM    323  CA  GLU A  95     -23.333  -5.278  -5.507  1.00                 C  
ATOM    324  C   GLU A  95     -22.074  -4.989  -4.682  1.00                 C  
ATOM    325  O   GLU A  95     -22.042  -5.221  -3.470  1.00                 O  
ATOM    326  H   GLU A  95     -22.604  -5.508  -7.420  1.00                 H  
ATOM    327  CB  GLU A  95     -23.750  -6.740  -5.337  1.00                 C  
ATOM    328  CD  GLU A  95     -25.462  -8.540  -5.796  1.00                 C  
ATOM    329  CG  GLU A  95     -25.079  -7.086  -5.989  1.00                 C  
ATOM    330  OE1 GLU A  95     -24.657  -9.293  -5.209  1.00                 O  
ATOM    331  OE2 GLU A  95     -26.566  -8.927  -6.232  1.00                 O  
ATOM    332  N   HIS A  96     -21.042  -4.470  -5.339  1.00                 N  
ATOM    333  CA  HIS A  96     -19.775  -4.213  -4.668  1.00                 C  
ATOM    334  C   HIS A  96     -19.467  -2.727  -4.479  1.00                 C  
ATOM    335  O   HIS A  96     -19.894  -1.885  -5.270  1.00                 O  
ATOM    336  H   HIS A  96     -21.136  -4.277  -6.213  1.00                 H  
ATOM    337  CB  HIS A  96     -18.620  -4.857  -5.438  1.00                 C  
ATOM    338  CG  HIS A  96     -18.664  -6.353  -5.452  1.00                 C  
ATOM    339  HD1 HIS A  96     -18.156  -6.786  -3.501  1.00                 H  
ATOM    340  ND1 HIS A  96     -18.388  -7.116  -4.339  1.00                 N  
ATOM    341  CE1 HIS A  96     -18.507  -8.417  -4.659  1.00                 C  
ATOM    342  CD2 HIS A  96     -18.956  -7.374  -6.448  1.00                 C  
ATOM    343  NE2 HIS A  96     -18.848  -8.579  -5.923  1.00                 N  
ATOM    344  N   VAL A  97     -18.725  -2.418  -3.414  1.00                 N  
ATOM    345  CA  VAL A  97     -18.139  -1.096  -3.227  1.00                 C  
ATOM    346  C   VAL A  97     -16.648  -1.185  -3.487  1.00                 C  
ATOM    347  O   VAL A  97     -15.975  -2.052  -2.950  1.00                 O  
ATOM    348  H   VAL A  97     -18.591  -3.061  -2.798  1.00                 H  
ATOM    349  CB  VAL A  97     -18.424  -0.546  -1.817  1.00                 C  
ATOM    350  CG1 VAL A  97     -17.756   0.807  -1.627  1.00                 C  
ATOM    351  CG2 VAL A  97     -19.923  -0.442  -1.579  1.00                 C  
ATOM    352  N   GLU A  98     -16.126  -0.298  -4.321  1.00                 N  
ATOM    353  CA  GLU A  98     -14.704  -0.316  -4.625  1.00                 C  
ATOM    354  C   GLU A  98     -14.009   0.968  -4.191  1.00                 C  
ATOM    355  O   GLU A  98     -14.575   2.066  -4.246  1.00                 O  
ATOM    356  H   GLU A  98     -16.660   0.319  -4.701  1.00                 H  
ATOM    357  CB  GLU A  98     -14.479  -0.539  -6.122  1.00                 C  
ATOM    358  CD  GLU A  98     -14.720  -2.075  -8.113  1.00                 C  
ATOM    359  CG  GLU A  98     -14.969  -1.886  -6.629  1.00                 C  
ATOM    360  OE1 GLU A  98     -14.257  -1.115  -8.764  1.00                 O  
ATOM    361  OE2 GLU A  98     -14.989  -3.182  -8.624  1.00                 O  
ATOM    362  N   VAL A  99     -12.771   0.803  -3.744  1.00                 N  
ATOM    363  CA  VAL A  99     -11.970   1.904  -3.282  1.00                 C  
ATOM    364  C   VAL A  99     -10.639   1.764  -3.957  1.00                 C  
ATOM    365  O   VAL A  99     -10.022   0.699  -3.900  1.00                 O  
ATOM    366  H   VAL A  99     -12.436  -0.032  -3.736  1.00                 H  
ATOM    367  CB  VAL A  99     -11.853   1.912  -1.746  1.00                 C  
ATOM    368  CG1 VAL A  99     -10.972   3.062  -1.285  1.00                 C  
ATOM    369  CG2 VAL A  99     -13.230   2.001  -1.108  1.00                 C  
ATOM    370  N   HIS A 100     -10.210   2.838  -4.621  1.00                 N  
ATOM    371  CA  HIS A 100      -8.905   2.855  -5.268  1.00                 C  
ATOM    372  C   HIS A 100      -8.118   4.069  -4.791  1.00                 C  
ATOM    373  O   HIS A 100      -8.643   5.174  -4.667  1.00                 O  
ATOM    374  H   HIS A 100     -10.744   3.561  -4.665  1.00                 H  
ATOM    375  CB  HIS A 100      -9.062   2.867  -6.790  1.00                 C  
ATOM    376  CG  HIS A 100      -9.734   1.647  -7.338  1.00                 C  
ATOM    377  ND1 HIS A 100      -9.045   0.495  -7.651  1.00                 N  
ATOM    378  CE1 HIS A 100      -9.913  -0.420  -8.119  1.00                 C  
ATOM    379  CD2 HIS A 100     -11.100   1.280  -7.682  1.00                 C  
ATOM    380  HE2 HIS A 100     -11.905  -0.414  -8.423  1.00                 H  
ATOM    381  NE2 HIS A 100     -11.147   0.044  -8.140  1.00                 N  
ATOM    382  N   ALA A 101      -6.850   3.853  -4.504  1.00                 N  
ATOM    383  CA  ALA A 101      -6.039   4.925  -4.006  1.00                 C  
ATOM    384  C   ALA A 101      -4.669   4.756  -4.592  1.00                 C  
ATOM    385  O   ALA A 101      -4.185   3.638  -4.723  1.00                 O  
ATOM    386  H   ALA A 101      -6.493   3.035  -4.620  1.00                 H  
ATOM    387  CB  ALA A 101      -6.019   4.912  -2.485  1.00                 C  
ATOM    388  N   ARG A 102      -4.058   5.877  -4.964  1.00                 N  
ATOM    389  CA  ARG A 102      -2.781   5.847  -5.654  1.00                 C  
ATOM    390  C   ARG A 102      -2.069   7.189  -5.566  1.00                 C  
ATOM    391  O   ARG A 102      -2.684   8.257  -5.668  1.00                 O  
ATOM    392  H   ARG A 102      -4.452   6.665  -4.780  1.00                 H  
ATOM    393  CB  ARG A 102      -2.973   5.455  -7.120  1.00                 C  
ATOM    394  CD  ARG A 102      -1.936   4.821  -9.316  1.00                 C  
ATOM    395  HE  ARG A 102       0.034   4.895  -9.684  1.00                 H  
ATOM    396  NE  ARG A 102      -0.702   4.714 -10.092  1.00                 N  
ATOM    397  CG  ARG A 102      -1.676   5.295  -7.895  1.00                 C  
ATOM    398  CZ  ARG A 102      -0.653   4.358 -11.371  1.00                 C  
ATOM    399 1HH1 ARG A 102       1.240   4.473 -11.572  1.00                 H  
ATOM    400 2HH1 ARG A 102       0.546   4.058 -12.824  1.00                 H  
ATOM    401  NH1 ARG A 102       0.515   4.288 -11.996  1.00                 N  
ATOM    402 1HH2 ARG A 102      -2.529   4.119 -11.619  1.00                 H  
ATOM    403 2HH2 ARG A 102      -1.740   3.844 -12.852  1.00                 H  
ATOM    404  NH2 ARG A 102      -1.772   4.074 -12.024  1.00                 N  
ATOM    405  N   HIS A 103      -0.763   7.131  -5.355  1.00                 N  
ATOM    406  CA  HIS A 103       0.010   8.327  -5.424  1.00                 C  
ATOM    407  C   HIS A 103       1.374   7.991  -6.001  1.00                 C  
ATOM    408  O   HIS A 103       1.891   6.884  -5.806  1.00                 O  
ATOM    409  H   HIS A 103      -0.363   6.347  -5.170  1.00                 H  
ATOM    410  CB  HIS A 103       0.132   8.967  -4.040  1.00                 C  
ATOM    411  CG  HIS A 103       0.749  10.331  -4.057  1.00                 C  
ATOM    412  HD1 HIS A 103       2.752   9.861  -4.193  1.00                 H  
ATOM    413  ND1 HIS A 103       2.109  10.531  -4.141  1.00                 N  
ATOM    414  CE1 HIS A 103       2.358  11.853  -4.135  1.00                 C  
ATOM    415  CD2 HIS A 103       0.249  11.697  -4.002  1.00                 C  
ATOM    416  NE2 HIS A 103       1.247  12.558  -4.052  1.00                 N  
ATOM    417  N   GLU A 104       1.917   8.955  -6.740  1.00                 N  
ATOM    418  CA  GLU A 104       3.187   8.835  -7.426  1.00                 C  
ATOM    419  C   GLU A 104       4.307   8.995  -6.428  1.00                 C  
ATOM    420  O   GLU A 104       4.071   9.390  -5.284  1.00                 O  
ATOM    421  H   GLU A 104       1.444   9.718  -6.800  1.00                 H  
ATOM    422  CB  GLU A 104       3.292   9.874  -8.544  1.00                 C  
ATOM    423  CD  GLU A 104       2.493   8.426 -10.452  1.00                 C  
ATOM    424  CG  GLU A 104       2.271   9.696  -9.655  1.00                 C  
ATOM    425  OE1 GLU A 104       3.657   7.986 -10.558  1.00                 O  
ATOM    426  OE2 GLU A 104       1.502   7.869 -10.971  1.00                 O  
ATOM    427  N   GLU A 105       5.526   8.703  -6.867  1.00                 N  
ATOM    428  CA  GLU A 105       6.688   8.835  -6.000  1.00                 C  
ATOM    429  C   GLU A 105       6.824  10.251  -5.403  1.00                 C  
ATOM    430  O   GLU A 105       6.793  11.260  -6.107  1.00                 O  
ATOM    431  H   GLU A 105       5.627   8.420  -7.715  1.00                 H  
ATOM    432  CB  GLU A 105       7.967   8.483  -6.761  1.00                 C  
ATOM    433  CD  GLU A 105      10.466   8.123  -6.688  1.00                 C  
ATOM    434  CG  GLU A 105       9.225   8.510  -5.908  1.00                 C  
ATOM    435  OE1 GLU A 105      10.351   7.884  -7.908  1.00                 O  
ATOM    436  OE2 GLU A 105      11.555   8.060  -6.078  1.00                 O  
ATOM    437  N   ARG A 106       6.958  10.307  -4.089  1.00                 N  
ATOM    438  CA  ARG A 106       7.129  11.558  -3.382  1.00                 C  
ATOM    439  C   ARG A 106       8.021  11.299  -2.173  1.00                 C  
ATOM    440  O   ARG A 106       8.040  10.197  -1.629  1.00                 O  
ATOM    441  H   ARG A 106       6.940   9.531  -3.633  1.00                 H  
ATOM    442  CB  ARG A 106       5.771  12.131  -2.971  1.00                 C  
ATOM    443  CD  ARG A 106       3.647  11.868  -1.660  1.00                 C  
ATOM    444  HE  ARG A 106       2.297  10.467  -1.173  1.00                 H  
ATOM    445  NE  ARG A 106       2.857  10.999  -0.792  1.00                 N  
ATOM    446  CG  ARG A 106       5.005  11.266  -1.984  1.00                 C  
ATOM    447  CZ  ARG A 106       2.950  10.983   0.534  1.00                 C  
ATOM    448 1HH1 ARG A 106       1.637   9.635   0.844  1.00                 H  
ATOM    449 2HH1 ARG A 106       2.251  10.149   2.100  1.00                 H  
ATOM    450  NH1 ARG A 106       2.190  10.159   1.242  1.00                 N  
ATOM    451 1HH2 ARG A 106       4.296  12.326   0.689  1.00                 H  
ATOM    452 2HH2 ARG A 106       3.864  11.781   2.006  1.00                 H  
ATOM    453  NH2 ARG A 106       3.803  11.792   1.148  1.00                 N  
ATOM    454  N   PRO A 107       8.803  12.310  -1.779  1.00                 N  
ATOM    455  CA  PRO A 107       9.717  12.040  -0.674  1.00                 C  
ATOM    456  C   PRO A 107       8.945  11.881   0.625  1.00                 C  
ATOM    457  O   PRO A 107       7.836  12.395   0.752  1.00                 O  
ATOM    458  CB  PRO A 107      10.634  13.264  -0.645  1.00                 C  
ATOM    459  CD  PRO A 107       8.953  13.710  -2.289  1.00                 C  
ATOM    460  CG  PRO A 107       9.815  14.359  -1.243  1.00                 C  
ATOM    461  N   ASP A 108       9.513  11.128   1.558  1.00                 N  
ATOM    462  CA  ASP A 108       9.112  11.240   2.937  1.00                 C  
ATOM    463  C   ASP A 108      10.366  11.171   3.781  1.00                 C  
ATOM    464  O   ASP A 108      11.460  11.420   3.284  1.00                 O  
ATOM    465  H   ASP A 108      10.155  10.543   1.322  1.00                 H  
ATOM    466  CB  ASP A 108       8.116  10.135   3.297  1.00                 C  
ATOM    467  CG  ASP A 108       8.711   8.748   3.159  1.00                 C  
ATOM    468  OD1 ASP A 108       9.954   8.633   3.140  1.00                 O  
ATOM    469  OD2 ASP A 108       7.933   7.774   3.070  1.00                 O  
ATOM    470  N   GLU A 109      10.206  10.806   5.043  1.00                 N  
ATOM    471  CA  GLU A 109      11.289  10.883   6.011  1.00                 C  
ATOM    472  C   GLU A 109      12.423   9.969   5.583  1.00                 C  
ATOM    473  O   GLU A 109      13.590  10.338   5.627  1.00                 O  
ATOM    474  H   GLU A 109       9.397  10.503   5.296  1.00                 H  
ATOM    475  CB  GLU A 109      10.787  10.511   7.408  1.00                 C  
ATOM    476  CD  GLU A 109       9.321  11.104   9.377  1.00                 C  
ATOM    477  CG  GLU A 109       9.859  11.542   8.029  1.00                 C  
ATOM    478  OE1 GLU A 109       9.517   9.926   9.741  1.00                 O  
ATOM    479  OE2 GLU A 109       8.704  11.940  10.070  1.00                 O  
ATOM    480  N   HIS A 110      12.043   8.795   5.093  1.00                 N  
ATOM    481  CA  HIS A 110      12.972   7.702   4.830  1.00                 C  
ATOM    482  C   HIS A 110      13.690   7.778   3.471  1.00                 C  
ATOM    483  O   HIS A 110      14.842   7.368   3.345  1.00                 O  
ATOM    484  H   HIS A 110      11.166   8.691   4.922  1.00                 H  
ATOM    485  CB  HIS A 110      12.251   6.355   4.911  1.00                 C  
ATOM    486  CG  HIS A 110      11.802   5.992   6.292  1.00                 C  
ATOM    487  ND1 HIS A 110      12.685   5.696   7.308  1.00                 N  
ATOM    488  CE1 HIS A 110      11.990   5.411   8.423  1.00                 C  
ATOM    489  CD2 HIS A 110      10.518   5.841   6.960  1.00                 C  
ATOM    490  HE2 HIS A 110      10.021   5.341   8.850  1.00                 H  
ATOM    491  NE2 HIS A 110      10.689   5.496   8.222  1.00                 N  
ATOM    492  N   GLY A 111      13.014   8.315   2.467  1.00                 N  
ATOM    493  CA  GLY A 111      13.556   8.420   1.121  1.00                 C  
ATOM    494  C   GLY A 111      12.345   8.738   0.269  1.00                 C  
ATOM    495  O   GLY A 111      11.662   9.733   0.524  1.00                 O  
ATOM    496  H   GLY A 111      12.187   8.622   2.644  1.00                 H  
ATOM    497  N   PHE A 112      12.035   7.869  -0.693  1.00                 N  
ATOM    498  CA  PHE A 112      10.944   8.129  -1.625  1.00                 C  
ATOM    499  C   PHE A 112       9.977   6.959  -1.694  1.00                 C  
ATOM    500  O   PHE A 112      10.373   5.805  -1.534  1.00                 O  
ATOM    501  H   PHE A 112      12.514   7.110  -0.761  1.00                 H  
ATOM    502  CB  PHE A 112      11.492   8.432  -3.021  1.00                 C  
ATOM    503  CG  PHE A 112      12.362   9.655  -3.078  1.00                 C  
ATOM    504  CZ  PHE A 112      13.966  11.923  -3.185  1.00                 C  
ATOM    505  CD1 PHE A 112      13.723   9.567  -2.840  1.00                 C  
ATOM    506  CE1 PHE A 112      14.523  10.692  -2.892  1.00                 C  
ATOM    507  CD2 PHE A 112      11.820  10.894  -3.370  1.00                 C  
ATOM    508  CE2 PHE A 112      12.620  12.020  -3.423  1.00                 C  
ATOM    509  N   VAL A 113       8.703   7.249  -1.936  1.00                 N  
ATOM    510  CA  VAL A 113       7.706   6.190  -1.911  1.00                 C  
ATOM    511  C   VAL A 113       6.497   6.489  -2.780  1.00                 C  
ATOM    512  O   VAL A 113       6.041   7.622  -2.862  1.00                 O  
ATOM    513  H   VAL A 113       8.456   8.096  -2.115  1.00                 H  
ATOM    514  CB  VAL A 113       7.223   5.903  -0.477  1.00                 C  
ATOM    515  CG1 VAL A 113       6.560   7.136   0.118  1.00                 C  
ATOM    516  CG2 VAL A 113       6.266   4.721  -0.464  1.00                 C  
ATOM    517  N   ALA A 114       6.004   5.452  -3.450  1.00                 N  
ATOM    518  CA  ALA A 114       4.769   5.505  -4.221  1.00                 C  
ATOM    519  C   ALA A 114       3.867   4.360  -3.730  1.00                 C  
ATOM    520  O   ALA A 114       4.366   3.304  -3.300  1.00                 O  
ATOM    521  H   ALA A 114       6.477   4.687  -3.410  1.00                 H  
ATOM    522  CB  ALA A 114       5.068   5.399  -5.709  1.00                 C  
ATOM    523  N   ARG A 115       2.549   4.559  -3.787  1.00                 N  
ATOM    524  CA  ARG A 115       1.623   3.605  -3.193  1.00                 C  
ATOM    525  C   ARG A 115       0.377   3.434  -4.019  1.00                 C  
ATOM    526  O   ARG A 115      -0.124   4.379  -4.620  1.00                 O  
ATOM    527  H   ARG A 115       2.234   5.294  -4.199  1.00                 H  
ATOM    528  CB  ARG A 115       1.242   4.039  -1.776  1.00                 C  
ATOM    529  CD  ARG A 115       1.962   4.522   0.579  1.00                 C  
ATOM    530  HE  ARG A 115       3.488   5.415   1.525  1.00                 H  
ATOM    531  NE  ARG A 115       3.089   4.652   1.499  1.00                 N  
ATOM    532  CG  ARG A 115       2.400   4.034  -0.792  1.00                 C  
ATOM    533  CZ  ARG A 115       3.527   3.675   2.287  1.00                 C  
ATOM    534 1HH1 ARG A 115       4.946   4.654   3.104  1.00                 H  
ATOM    535 2HH1 ARG A 115       4.843   3.254   3.601  1.00                 H  
ATOM    536  NH1 ARG A 115       4.560   3.886   3.092  1.00                 N  
ATOM    537 1HH2 ARG A 115       2.263   2.354   1.745  1.00                 H  
ATOM    538 2HH2 ARG A 115       3.216   1.859   2.777  1.00                 H  
ATOM    539  NH2 ARG A 115       2.932   2.491   2.267  1.00                 N  
ATOM    540  N   GLU A 116      -0.165   2.233  -3.992  1.00                 N  
ATOM    541  CA  GLU A 116      -1.451   2.001  -4.613  1.00                 C  
ATOM    542  C   GLU A 116      -2.134   0.802  -3.984  1.00                 C  
ATOM    543  O   GLU A 116      -1.481  -0.143  -3.545  1.00                 O  
ATOM    544  H   GLU A 116       0.267   1.556  -3.586  1.00                 H  
ATOM    545  CB  GLU A 116      -1.289   1.794  -6.120  1.00                 C  
ATOM    546  CD  GLU A 116      -2.405   1.498  -8.367  1.00                 C  
ATOM    547  CG  GLU A 116      -2.601   1.631  -6.869  1.00                 C  
ATOM    548  OE1 GLU A 116      -1.398   2.028  -8.883  1.00                 O  
ATOM    549  OE2 GLU A 116      -3.258   0.865  -9.024  1.00                 O  
ATOM    550  N   PHE A 117      -3.455   0.869  -3.928  1.00                 N  
ATOM    551  CA  PHE A 117      -4.251  -0.268  -3.564  1.00                 C  
ATOM    552  C   PHE A 117      -5.646  -0.153  -4.168  1.00                 C  
ATOM    553  O   PHE A 117      -6.099   0.925  -4.575  1.00                 O  
ATOM    554  H   PHE A 117      -3.852   1.652  -4.125  1.00                 H  
ATOM    555  CB  PHE A 117      -4.335  -0.398  -2.042  1.00                 C  
ATOM    556  CG  PHE A 117      -5.043   0.746  -1.374  1.00                 C  
ATOM    557  CZ  PHE A 117      -6.348   2.865  -0.136  1.00                 C  
ATOM    558  CD1 PHE A 117      -6.412   0.904  -1.508  1.00                 C  
ATOM    559  CE1 PHE A 117      -7.064   1.956  -0.893  1.00                 C  
ATOM    560  CD2 PHE A 117      -4.342   1.663  -0.612  1.00                 C  
ATOM    561  CE2 PHE A 117      -4.994   2.716   0.002  1.00                 C  
ATOM    562  N   HIS A 118      -6.313  -1.293  -4.200  1.00                 N  
ATOM    563  CA  HIS A 118      -7.650  -1.419  -4.687  1.00                 C  
ATOM    564  C   HIS A 118      -8.337  -2.348  -3.696  1.00                 C  
ATOM    565  O   HIS A 118      -7.803  -3.402  -3.369  1.00                 O  
ATOM    566  H   HIS A 118      -5.876  -2.017  -3.891  1.00                 H  
ATOM    567  CB  HIS A 118      -7.650  -1.952  -6.121  1.00                 C  
ATOM    568  CG  HIS A 118      -6.944  -1.062  -7.096  1.00                 C  
ATOM    569  ND1 HIS A 118      -7.564  -0.000  -7.719  1.00                 N  
ATOM    570  CE1 HIS A 118      -6.681   0.606  -8.532  1.00                 C  
ATOM    571  CD2 HIS A 118      -5.600  -0.990  -7.652  1.00                 C  
ATOM    572  HE2 HIS A 118      -4.745   0.267  -8.977  1.00                 H  
ATOM    573  NE2 HIS A 118      -5.501   0.018  -8.497  1.00                 N  
ATOM    574  N   ARG A 119      -9.504  -1.953  -3.199  1.00                 N  
ATOM    575  CA  ARG A 119     -10.283  -2.797  -2.310  1.00                 C  
ATOM    576  C   ARG A 119     -11.708  -2.953  -2.820  1.00                 C  
ATOM    577  O   ARG A 119     -12.280  -2.022  -3.382  1.00                 O  
ATOM    578  H   ARG A 119      -9.809  -1.138  -3.427  1.00                 H  
ATOM    579  CB  ARG A 119     -10.289  -2.220  -0.893  1.00                 C  
ATOM    580  CD  ARG A 119      -9.002  -1.609   1.173  1.00                 C  
ATOM    581  HE  ARG A 119     -10.610  -2.287   2.162  1.00                 H  
ATOM    582  NE  ARG A 119      -9.770  -2.458   2.081  1.00                 N  
ATOM    583  CG  ARG A 119      -8.924  -2.197  -0.226  1.00                 C  
ATOM    584  CZ  ARG A 119      -9.253  -3.465   2.779  1.00                 C  
ATOM    585 1HH1 ARG A 119     -10.865  -3.997   3.648  1.00                 H  
ATOM    586 2HH1 ARG A 119      -9.694  -4.834   4.032  1.00                 H  
ATOM    587  NH1 ARG A 119     -10.028  -4.183   3.580  1.00                 N  
ATOM    588 1HH2 ARG A 119      -7.460  -3.285   2.154  1.00                 H  
ATOM    589 2HH2 ARG A 119      -7.628  -4.402   3.125  1.00                 H  
ATOM    590  NH2 ARG A 119      -7.963  -3.750   2.674  1.00                 N  
ATOM    591  N   ARG A 120     -12.275  -4.135  -2.609  1.00                 N  
ATOM    592  CA  ARG A 120     -13.657  -4.408  -2.979  1.00                 C  
ATOM    593  C   ARG A 120     -14.410  -5.022  -1.806  1.00                 C  
ATOM    594  O   ARG A 120     -13.919  -5.942  -1.159  1.00                 O  
ATOM    595  H   ARG A 120     -11.777  -4.778  -2.224  1.00                 H  
ATOM    596  CB  ARG A 120     -13.713  -5.335  -4.195  1.00                 C  
ATOM    597  CD  ARG A 120     -15.097  -6.469  -5.955  1.00                 C  
ATOM    598  HE  ARG A 120     -15.004  -5.143  -7.456  1.00                 H  
ATOM    599  NE  ARG A 120     -14.523  -5.759  -7.096  1.00                 N  
ATOM    600  CG  ARG A 120     -15.119  -5.609  -4.702  1.00                 C  
ATOM    601  CZ  ARG A 120     -13.319  -6.006  -7.601  1.00                 C  
ATOM    602 1HH1 ARG A 120     -13.375  -4.697  -8.987  1.00                 H  
ATOM    603 2HH1 ARG A 120     -12.101  -5.469  -8.967  1.00                 H  
ATOM    604  NH1 ARG A 120     -12.880  -5.309  -8.640  1.00                 N  
ATOM    605 1HH2 ARG A 120     -12.841  -7.401  -6.392  1.00                 H  
ATOM    606 2HH2 ARG A 120     -11.777  -7.109  -7.393  1.00                 H  
ATOM    607  NH2 ARG A 120     -12.556  -6.949  -7.066  1.00                 N  
ATOM    608  N   TYR A 121     -15.614  -4.525  -1.559  1.00                 N  
ATOM    609  CA  TYR A 121     -16.468  -5.036  -0.496  1.00                 C  
ATOM    610  C   TYR A 121     -17.818  -5.467  -1.050  1.00                 C  
ATOM    611  O   TYR A 121     -18.404  -4.773  -1.886  1.00                 O  
ATOM    612  H   TYR A 121     -15.898  -3.847  -2.078  1.00                 H  
ATOM    613  CB  TYR A 121     -16.655  -3.980   0.595  1.00                 C  
ATOM    614  CG  TYR A 121     -15.379  -3.614   1.319  1.00                 C  
ATOM    615  HH  TYR A 121     -11.786  -3.062   3.978  1.00                 H  
ATOM    616  OH  TYR A 121     -11.865  -2.596   3.296  1.00                 O  
ATOM    617  CZ  TYR A 121     -13.028  -2.934   2.643  1.00                 C  
ATOM    618  CD1 TYR A 121     -14.538  -2.626   0.822  1.00                 C  
ATOM    619  CE1 TYR A 121     -13.370  -2.284   1.477  1.00                 C  
ATOM    620  CD2 TYR A 121     -15.018  -4.258   2.495  1.00                 C  
ATOM    621  CE2 TYR A 121     -13.854  -3.930   3.163  1.00                 C  
ATOM    622  N   ARG A 122     -18.319  -6.604  -0.577  1.00                 N  
ATOM    623  CA  ARG A 122     -19.664  -7.016  -0.925  1.00                 C  
ATOM    624  C   ARG A 122     -20.646  -6.298  -0.007  1.00                 C  
ATOM    625  O   ARG A 122     -20.475  -6.298   1.208  1.00                 O  
ATOM    626  H   ARG A 122     -17.816  -7.119  -0.037  1.00                 H  
ATOM    627  CB  ARG A 122     -19.805  -8.535  -0.814  1.00                 C  
ATOM    628  CD  ARG A 122     -21.200 -10.585  -1.206  1.00                 C  
ATOM    629  HE  ARG A 122     -23.117 -10.536  -1.792  1.00                 H  
ATOM    630  NE  ARG A 122     -22.512 -11.110  -1.578  1.00                 N  
ATOM    631  CG  ARG A 122     -21.166  -9.065  -1.234  1.00                 C  
ATOM    632  CZ  ARG A 122     -22.819 -12.402  -1.604  1.00                 C  
ATOM    633 1HH1 ARG A 122     -24.630 -12.200  -2.165  1.00                 H  
ATOM    634 2HH1 ARG A 122     -24.237 -13.624  -1.972  1.00                 H  
ATOM    635  NH1 ARG A 122     -24.038 -12.787  -1.955  1.00                 N  
ATOM    636 1HH2 ARG A 122     -21.115 -13.058  -1.052  1.00                 H  
ATOM    637 2HH2 ARG A 122     -22.104 -14.144  -1.297  1.00                 H  
ATOM    638  NH2 ARG A 122     -21.906 -13.307  -1.280  1.00                 N  
ATOM    639  N   LEU A 123     -21.653  -5.659  -0.593  1.00                 N  
ATOM    640  CA  LEU A 123     -22.724  -5.057   0.193  1.00                 C  
ATOM    641  C   LEU A 123     -23.592  -6.161   0.775  1.00                 C  
ATOM    642  O   LEU A 123     -23.938  -7.113   0.080  1.00                 O  
ATOM    643  H   LEU A 123     -21.667  -5.601  -1.491  1.00                 H  
ATOM    644  CB  LEU A 123     -23.550  -4.101  -0.670  1.00                 C  
ATOM    645  CG  LEU A 123     -22.820  -2.865  -1.201  1.00                 C  
ATOM    646  CD1 LEU A 123     -23.716  -2.074  -2.142  1.00                 C  
ATOM    647  CD2 LEU A 123     -22.350  -1.984  -0.053  1.00                 C  
ATOM    648  N   PRO A 124     -23.955  -6.033   2.058  1.00                 N  
ATOM    649  CA  PRO A 124     -24.859  -7.008   2.664  1.00                 C  
ATOM    650  C   PRO A 124     -26.219  -6.923   1.983  1.00                 C  
ATOM    651  O   PRO A 124     -26.528  -5.880   1.397  1.00                 O  
ATOM    652  CB  PRO A 124     -24.919  -6.593   4.135  1.00                 C  
ATOM    653  CD  PRO A 124     -23.406  -5.080   3.062  1.00                 C  
ATOM    654  CG  PRO A 124     -23.671  -5.804   4.352  1.00                 C  
ATOM    655  N   PRO A 125     -27.014  -8.005   2.039  1.00                 N  
ATOM    656  CA  PRO A 125     -28.326  -8.007   1.381  1.00                 C  
ATOM    657  C   PRO A 125     -29.264  -6.974   2.009  1.00                 C  
ATOM    658  O   PRO A 125     -29.169  -6.703   3.211  1.00                 O  
ATOM    659  CB  PRO A 125     -28.843  -9.432   1.590  1.00                 C  
ATOM    660  CD  PRO A 125     -26.655  -9.365   2.558  1.00                 C  
ATOM    661  CG  PRO A 125     -27.612 -10.247   1.807  1.00                 C  
ATOM    662  N   GLY A 126     -30.155  -6.404   1.204  1.00                 N  
ATOM    663  CA  GLY A 126     -31.079  -5.400   1.699  1.00                 C  
ATOM    664  C   GLY A 126     -30.399  -4.067   1.949  1.00                 C  
ATOM    665  O   GLY A 126     -30.652  -3.401   2.955  1.00                 O  
ATOM    666  H   GLY A 126     -30.179  -6.650   0.339  1.00                 H  
ATOM    667  N   VAL A 127     -29.520  -3.686   1.027  1.00                 N  
ATOM    668  CA  VAL A 127     -28.841  -2.396   1.078  1.00                 C  
ATOM    669  C   VAL A 127     -28.748  -1.833  -0.334  1.00                 C  
ATOM    670  O   VAL A 127     -27.976  -2.324  -1.158  1.00                 O  
ATOM    671  H   VAL A 127     -29.350  -4.258   0.353  1.00                 H  
ATOM    672  CB  VAL A 127     -27.445  -2.518   1.717  1.00                 C  
ATOM    673  CG1 VAL A 127     -26.577  -3.481   0.922  1.00                 C  
ATOM    674  CG2 VAL A 127     -26.782  -1.152   1.813  1.00                 C  
ATOM    675  N   ASP A 128     -29.556  -0.815  -0.614  1.00                 N  
ATOM    676  CA  ASP A 128     -29.566  -0.191  -1.931  1.00                 C  
ATOM    677  C   ASP A 128     -28.250   0.528  -2.173  1.00                 C  
ATOM    678  O   ASP A 128     -27.824   1.336  -1.351  1.00                 O  
ATOM    679  H   ASP A 128     -30.105  -0.512   0.032  1.00                 H  
ATOM    680  CB  ASP A 128     -30.743   0.778  -2.056  1.00                 C  
ATOM    681  CG  ASP A 128     -32.080   0.066  -2.120  1.00                 C  
ATOM    682  OD1 ASP A 128     -32.087  -1.169  -2.310  1.00                 O  
ATOM    683  OD2 ASP A 128     -33.121   0.742  -1.980  1.00                 O  
ATOM    684  N   PRO A 129     -27.591   0.215  -3.297  1.00                 N  
ATOM    685  CA  PRO A 129     -26.364   0.894  -3.730  1.00                 C  
ATOM    686  C   PRO A 129     -26.447   2.420  -3.647  1.00                 C  
ATOM    687  O   PRO A 129     -25.416   3.066  -3.463  1.00                 O  
ATOM    688  CB  PRO A 129     -26.186   0.447  -5.182  1.00                 C  
ATOM    689  CD  PRO A 129     -28.050  -0.809  -4.359  1.00                 C  
ATOM    690  CG  PRO A 129     -26.838  -0.894  -5.243  1.00                 C  
ATOM    691  N   ALA A 130     -27.651   2.976  -3.778  1.00                 N  
ATOM    692  CA  ALA A 130     -27.849   4.426  -3.738  1.00                 C  
ATOM    693  C   ALA A 130     -27.692   4.969  -2.327  1.00                 C  
ATOM    694  O   ALA A 130     -27.517   6.171  -2.124  1.00                 O  
ATOM    695  H   ALA A 130     -28.356   2.429  -3.894  1.00                 H  
ATOM    696  CB  ALA A 130     -29.221   4.789  -4.285  1.00                 C  
ATOM    697  N   ALA A 131     -27.760   4.078  -1.350  1.00                 N  
ATOM    698  CA  ALA A 131     -27.647   4.485   0.042  1.00                 C  
ATOM    699  C   ALA A 131     -26.187   4.674   0.457  1.00                 C  
ATOM    700  O   ALA A 131     -25.899   5.313   1.468  1.00                 O  
ATOM    701  H   ALA A 131     -27.878   3.210  -1.557  1.00                 H  
ATOM    702  CB  ALA A 131     -28.314   3.462   0.949  1.00                 C  
ATOM    703  N   VAL A 132     -25.271   4.127  -0.332  1.00                 N  
ATOM    704  CA  VAL A 132     -23.857   4.132   0.016  1.00                 C  
ATOM    705  C   VAL A 132     -23.236   5.521  -0.010  1.00                 C  
ATOM    706  O   VAL A 132     -23.179   6.183  -1.045  1.00                 O  
ATOM    707  H   VAL A 132     -25.544   3.746  -1.100  1.00                 H  
ATOM    708  CB  VAL A 132     -23.043   3.214  -0.915  1.00                 C  
ATOM    709  CG1 VAL A 132     -21.560   3.310  -0.594  1.00                 C  
ATOM    710  CG2 VAL A 132     -23.525   1.776  -0.800  1.00                 C  
ATOM    711  N   THR A 133     -22.757   5.956   1.143  1.00                 N  
ATOM    712  CA  THR A 133     -22.081   7.239   1.249  1.00                 C  
ATOM    713  C   THR A 133     -20.683   7.045   1.835  1.00                 C  
ATOM    714  O   THR A 133     -20.381   6.032   2.467  1.00                 O  
ATOM    715  H   THR A 133     -22.857   5.438   1.872  1.00                 H  
ATOM    716  CB  THR A 133     -22.882   8.229   2.114  1.00                 C  
ATOM    717  HG1 THR A 133     -22.226   7.632   3.771  1.00                 H  
ATOM    718  OG1 THR A 133     -22.986   7.725   3.451  1.00                 O  
ATOM    719  CG2 THR A 133     -24.284   8.413   1.553  1.00                 C  
ATOM    720  N   SER A 134     -19.822   8.021   1.624  1.00                 N  
ATOM    721  CA  SER A 134     -18.494   7.927   2.190  1.00                 C  
ATOM    722  C   SER A 134     -17.983   9.279   2.672  1.00                 C  
ATOM    723  O   SER A 134     -18.393  10.338   2.188  1.00                 O  
ATOM    724  H   SER A 134     -20.053   8.740   1.134  1.00                 H  
ATOM    725  CB  SER A 134     -17.516   7.343   1.168  1.00                 C  
ATOM    726  HG  SER A 134     -17.081   8.938   0.307  1.00                 H  
ATOM    727  OG  SER A 134     -17.370   8.203   0.052  1.00                 O  
ATOM    728  N   ALA A 135     -17.082   9.233   3.641  1.00                 N  
ATOM    729  CA  ALA A 135     -16.599  10.446   4.241  1.00                 C  
ATOM    730  C   ALA A 135     -15.135  10.283   4.576  1.00                 C  
ATOM    731  O   ALA A 135     -14.617   9.169   4.682  1.00                 O  
ATOM    732  H   ALA A 135     -16.772   8.437   3.924  1.00                 H  
ATOM    733  CB  ALA A 135     -17.413  10.785   5.481  1.00                 C  
ATOM    734  N   LEU A 136     -14.454  11.405   4.719  1.00                 N  
ATOM    735  CA  LEU A 136     -13.051  11.350   5.056  1.00                 C  
ATOM    736  C   LEU A 136     -12.762  12.319   6.184  1.00                 C  
ATOM    737  O   LEU A 136     -13.027  13.511   6.076  1.00                 O  
ATOM    738  H   LEU A 136     -14.859  12.201   4.608  1.00                 H  
ATOM    739  CB  LEU A 136     -12.193  11.667   3.830  1.00                 C  
ATOM    740  CG  LEU A 136     -10.680  11.709   4.054  1.00                 C  
ATOM    741  CD1 LEU A 136     -10.159  10.339   4.462  1.00                 C  
ATOM    742  CD2 LEU A 136      -9.964  12.196   2.803  1.00                 C  
ATOM    743  N   SER A 137     -12.249  11.782   7.279  1.00                 N  
ATOM    744  CA  SER A 137     -11.915  12.591   8.440  1.00                 C  
ATOM    745  C   SER A 137     -10.599  13.332   8.175  1.00                 C  
ATOM    746  O   SER A 137      -9.744  12.834   7.432  1.00                 O  
ATOM    747  H   SER A 137     -12.108  10.893   7.294  1.00                 H  
ATOM    748  CB  SER A 137     -11.813  11.716   9.691  1.00                 C  
ATOM    749  HG  SER A 137     -10.824  10.326   8.938  1.00                 H  
ATOM    750  OG  SER A 137     -10.721  10.818   9.598  1.00                 O  
ATOM    751  N   PRO A 138     -10.425  14.506   8.798  1.00                 N  
ATOM    752  CA  PRO A 138      -9.179  15.275   8.683  1.00                 C  
ATOM    753  C   PRO A 138      -7.982  14.467   9.164  1.00                 C  
ATOM    754  O   PRO A 138      -6.850  14.799   8.829  1.00                 O  
ATOM    755  CB  PRO A 138      -9.417  16.500   9.568  1.00                 C  
ATOM    756  CD  PRO A 138     -11.454  15.244   9.609  1.00                 C  
ATOM    757  CG  PRO A 138     -10.902  16.642   9.617  1.00                 C  
ATOM    758  N   GLU A 139      -8.234  13.422   9.944  1.00                 N  
ATOM    759  CA  GLU A 139      -7.164  12.565  10.441  1.00                 C  
ATOM    760  C   GLU A 139      -6.787  11.480   9.433  1.00                 C  
ATOM    761  O   GLU A 139      -5.871  10.691   9.673  1.00                 O  
ATOM    762  H   GLU A 139      -9.089  13.248  10.165  1.00                 H  
ATOM    763  CB  GLU A 139      -7.569  11.917  11.767  1.00                 C  
ATOM    764  CD  GLU A 139      -8.181  12.229  14.197  1.00                 C  
ATOM    765  CG  GLU A 139      -7.751  12.903  12.909  1.00                 C  
ATOM    766  OE1 GLU A 139      -8.437  11.007  14.171  1.00                 O  
ATOM    767  OE2 GLU A 139      -8.264  12.923  15.232  1.00                 O  
ATOM    768  N   GLY A 140      -7.488  11.454   8.303  1.00                 N  
ATOM    769  CA  GLY A 140      -7.130  10.565   7.211  1.00                 C  
ATOM    770  C   GLY A 140      -7.758   9.187   7.274  1.00                 C  
ATOM    771  O   GLY A 140      -7.169   8.193   6.845  1.00                 O  
ATOM    772  H   GLY A 140      -8.197  12.002   8.223  1.00                 H  
ATOM    773  N   VAL A 141      -8.960   9.125   7.830  1.00                 N  
ATOM    774  CA  VAL A 141      -9.685   7.877   7.890  1.00                 C  
ATOM    775  C   VAL A 141     -10.885   7.939   6.961  1.00                 C  
ATOM    776  O   VAL A 141     -11.745   8.827   7.078  1.00                 O  
ATOM    777  H   VAL A 141      -9.324   9.874   8.173  1.00                 H  
ATOM    778  CB  VAL A 141     -10.130   7.551   9.328  1.00                 C  
ATOM    779  CG1 VAL A 141     -10.922   6.253   9.359  1.00                 C  
ATOM    780  CG2 VAL A 141      -8.924   7.467  10.252  1.00                 C  
ATOM    781  N   LEU A 142     -10.933   6.983   6.037  1.00                 N  
ATOM    782  CA  LEU A 142     -12.047   6.877   5.121  1.00                 C  
ATOM    783  C   LEU A 142     -13.097   5.958   5.728  1.00                 C  
ATOM    784  O   LEU A 142     -12.788   4.874   6.220  1.00                 O  
ATOM    785  H   LEU A 142     -10.253   6.395   5.989  1.00                 H  
ATOM    786  CB  LEU A 142     -11.575   6.359   3.761  1.00                 C  
ATOM    787  CG  LEU A 142     -12.654   6.185   2.690  1.00                 C  
ATOM    788  CD1 LEU A 142     -13.250   7.530   2.303  1.00                 C  
ATOM    789  CD2 LEU A 142     -12.087   5.485   1.465  1.00                 C  
ATOM    790  N   SER A 143     -14.339   6.415   5.715  1.00                 N  
ATOM    791  CA  SER A 143     -15.431   5.605   6.176  1.00                 C  
ATOM    792  C   SER A 143     -16.469   5.501   5.081  1.00                 C  
ATOM    793  O   SER A 143     -16.796   6.480   4.422  1.00                 O  
ATOM    794  H   SER A 143     -14.494   7.248   5.411  1.00                 H  
ATOM    795  CB  SER A 143     -16.034   6.194   7.453  1.00                 C  
ATOM    796  HG  SER A 143     -16.941   4.668   8.022  1.00                 H  
ATOM    797  OG  SER A 143     -17.166   5.453   7.872  1.00                 O  
ATOM    798  N   ILE A 144     -16.980   4.296   4.886  1.00                 N  
ATOM    799  CA  ILE A 144     -18.022   4.058   3.906  1.00                 C  
ATOM    800  C   ILE A 144     -19.176   3.368   4.593  1.00                 C  
ATOM    801  O   ILE A 144     -19.003   2.312   5.192  1.00                 O  
ATOM    802  H   ILE A 144     -16.664   3.614   5.381  1.00                 H  
ATOM    803  CB  ILE A 144     -17.501   3.228   2.718  1.00                 C  
ATOM    804  CD1 ILE A 144     -15.638   3.117   0.981  1.00                 C  
ATOM    805  CG1 ILE A 144     -16.339   3.949   2.032  1.00                 C  
ATOM    806  CG2 ILE A 144     -18.630   2.921   1.747  1.00                 C  
ATOM    807  N   GLN A 145     -20.352   3.973   4.516  1.00                 N  
ATOM    808  CA  GLN A 145     -21.508   3.453   5.224  1.00                 C  
ATOM    809  C   GLN A 145     -22.698   3.323   4.298  1.00                 C  
ATOM    810  O   GLN A 145     -22.719   3.906   3.216  1.00                 O  
ATOM    811  H   GLN A 145     -20.428   4.717   4.015  1.00                 H  
ATOM    812  CB  GLN A 145     -21.859   4.353   6.410  1.00                 C  
ATOM    813  CD  GLN A 145     -21.147   5.353   8.618  1.00                 C  
ATOM    814  CG  GLN A 145     -20.763   4.456   7.458  1.00                 C  
ATOM    815  OE1 GLN A 145     -22.320   5.680   8.800  1.00                 O  
ATOM    816 1HE2 GLN A 145     -20.331   6.288  10.111  1.00                 H  
ATOM    817 2HE2 GLN A 145     -19.313   5.491   9.239  1.00                 H  
ATOM    818  NE2 GLN A 145     -20.158   5.754   9.407  1.00                 N  
ATOM    819  N   ALA A 146     -23.690   2.564   4.745  1.00                 N  
ATOM    820  CA  ALA A 146     -24.886   2.303   3.962  1.00                 C  
ATOM    821  C   ALA A 146     -26.070   1.967   4.873  1.00                 C  
ATOM    822  O   ALA A 146     -25.945   1.160   5.802  1.00                 O  
ATOM    823  H   ALA A 146     -23.602   2.205   5.566  1.00                 H  
ATOM    824  CB  ALA A 146     -24.639   1.170   2.978  1.00                 C  
ATOM    825  N   ALA A 147     -27.215   2.591   4.605  1.00                 N  
ATOM    826  CA  ALA A 147     -28.431   2.325   5.371  1.00                 C  
ATOM    827  C   ALA A 147     -29.081   1.028   4.914  1.00                 C  
ATOM    828  O   ALA A 147     -29.174   0.772   3.715  1.00                 O  
ATOM    829  H   ALA A 147     -27.228   3.190   3.933  1.00                 H  
ATOM    830  CB  ALA A 147     -29.407   3.483   5.235  1.00                 C  
ATOM    831  N   PRO A 148     -29.509   0.192   5.871  1.00                 N  
ATOM    832  CA  PRO A 148     -30.335  -0.979   5.548  1.00                 C  
ATOM    833  C   PRO A 148     -31.828  -0.642   5.551  1.00                 C  
ATOM    834  O   PRO A 148     -32.210   0.487   5.221  1.00                 O  
ATOM    835  CB  PRO A 148     -29.993  -1.987   6.647  1.00                 C  
ATOM    836  CD  PRO A 148     -29.012   0.083   7.340  1.00                 C  
ATOM    837  CG  PRO A 148     -29.708  -1.149   7.847  1.00                 C  
ATOM    838  N   ALA A 149     -31.584   0.739   4.357  1.00                 N  
ATOM    839  CA  ALA A 149     -31.828   1.874   3.529  1.00                 C  
ATOM    840  C   ALA A 149     -32.506   1.126   2.439  1.00                 C  
ATOM    841  O   ALA A 149     -32.469   1.467   1.452  1.00                 O  
ATOM    842  CB  ALA A 149     -30.522   2.579   3.197  1.00                 C  
ATOM    843  N   SER A 150     -33.172   0.096   2.622  1.00                 N  
ATOM    844  CA  SER A 150     -33.807  -0.777   1.660  1.00                 C  
ATOM    845  C   SER A 150     -34.666   0.001   0.677  1.00                 C  
ATOM    846  O   SER A 150     -34.920  -0.471  -0.411  1.00                 O  
ATOM    847  H   SER A 150     -33.234  -0.083   3.502  1.00                 H  
ATOM    848  CB  SER A 150     -34.659  -1.829   2.372  1.00                 C  
ATOM    849  HG  SER A 150     -36.236  -0.838   2.475  1.00                 H  
ATOM    850  OG  SER A 150     -35.762  -1.232   3.031  1.00                 O  
ATOM    851  N   ALA A 151     -35.112   1.189   1.044  1.00                 N  
ATOM    852  CA  ALA A 151     -35.944   2.006   0.203  1.00                 C  
ATOM    853  C   ALA A 151     -35.190   2.866  -0.785  1.00                 C  
ATOM    854  O   ALA A 151     -35.790   3.501  -1.567  1.00                 O  
ATOM    855  H   ALA A 151     -34.873   1.482   1.861  1.00                 H  
ATOM    856  CB  ALA A 151     -36.824   2.914   1.049  1.00                 C  
ATOM    857  N   GLN A 152     -33.895   2.912  -0.757  1.00                 N  
ATOM    858  CA  GLN A 152     -33.095   3.706  -1.650  1.00                 C  
ATOM    859  C   GLN A 152     -32.874   2.982  -2.964  1.00                 C  
ATOM    860  O   GLN A 152     -32.377   1.894  -2.975  1.00                 O  
ATOM    861  H   GLN A 152     -33.498   2.405  -0.128  1.00                 H  
ATOM    862  CB  GLN A 152     -31.752   4.051  -1.003  1.00                 C  
ATOM    863  CD  GLN A 152     -32.413   6.273  -0.002  1.00                 C  
ATOM    864  CG  GLN A 152     -31.868   4.884   0.263  1.00                 C  
ATOM    865  OE1 GLN A 152     -31.840   7.038  -0.778  1.00                 O  
ATOM    866 1HE2 GLN A 152     -33.892   7.418   0.521  1.00                 H  
ATOM    867 2HE2 GLN A 152     -33.914   6.015   1.202  1.00                 H  
ATOM    868  NE2 GLN A 152     -33.526   6.604   0.643  1.00                 N  
ATOM    869  N   ALA A 153     -33.258   3.577  -4.061  1.00                 N  
ATOM    870  CA  ALA A 153     -33.092   3.004  -5.385  1.00                 C  
ATOM    871  C   ALA A 153     -32.016   3.850  -6.039  1.00                 C  
ATOM    872  O   ALA A 153     -31.762   4.924  -5.621  1.00                 O  
ATOM    873  H   ALA A 153     -33.644   4.385  -3.965  1.00                 H  
ATOM    874  CB  ALA A 153     -34.414   3.016  -6.138  1.00                 C  
ATOM    875  N   PRO A 154     -31.386   3.368  -7.069  1.00                 N  
ATOM    876  CA  PRO A 154     -30.351   4.052  -7.800  1.00                 C  
ATOM    877  C   PRO A 154     -30.759   4.800  -9.052  1.00                 C  
ATOM    878  O   PRO A 154     -31.638   4.379  -9.753  1.00                 O  
ATOM    879  CB  PRO A 154     -29.376   2.939  -8.190  1.00                 C  
ATOM    880  CD  PRO A 154     -31.315   1.844  -7.313  1.00                 C  
ATOM    881  CG  PRO A 154     -30.234   1.730  -8.351  1.00                 C  
ATOM    882  N   PRO A 155     -30.114   5.906  -9.328  1.00                 N  
ATOM    883  CA  PRO A 155     -30.327   6.667 -10.556  1.00                 C  
ATOM    884  C   PRO A 155     -29.412   6.058 -11.598  1.00                 C  
ATOM    885  O   PRO A 155     -28.509   5.389 -11.283  1.00                 O  
ATOM    886  CB  PRO A 155     -29.949   8.100 -10.174  1.00                 C  
ATOM    887  CD  PRO A 155     -29.232   6.730  -8.347  1.00                 C  
ATOM    888  CG  PRO A 155     -28.868   7.942  -9.158  1.00                 C  
ATOM    889  N   PRO A 156     -29.636   6.286 -12.848  1.00                 N  
ATOM    890  CA  PRO A 156     -28.853   5.704 -13.924  1.00                 C  
ATOM    891  C   PRO A 156     -27.553   6.406 -14.258  1.00                 C  
ATOM    892  O   PRO A 156     -27.391   7.583 -13.976  1.00                 O  
ATOM    893  CB  PRO A 156     -29.786   5.765 -15.135  1.00                 C  
ATOM    894  CD  PRO A 156     -30.966   6.732 -13.291  1.00                 C  
ATOM    895  CG  PRO A 156     -31.148   5.931 -14.550  1.00                 C  
ATOM    896  N   ALA A 157     -26.631   5.694 -14.886  1.00                 N  
ATOM    897  CA  ALA A 157     -25.392   6.319 -15.368  1.00                 C  
ATOM    898  C   ALA A 157     -25.811   7.269 -16.494  1.00                 C  
ATOM    899  O   ALA A 157     -25.376   8.402 -16.539  1.00                 O  
ATOM    900  H   ALA A 157     -26.772   4.815 -15.016  1.00                 H  
ATOM    901  CB  ALA A 157     -24.406   5.256 -15.828  1.00                 C  
ATOM    902  N   ALA A 158     -26.667   6.798 -17.394  1.00                 N  
ATOM    903  CA  ALA A 158     -27.409   7.554 -18.343  1.00                 C  
ATOM    904  C   ALA A 158     -28.631   8.420 -18.209  1.00                 C  
ATOM    905  O   ALA A 158     -29.468   8.343 -18.983  1.00                 O  
ATOM    906  H   ALA A 158     -26.755   5.903 -17.364  1.00                 H  
ATOM    907  CB  ALA A 158     -27.907   6.655 -19.464  1.00                 C  
ATOM    908  N   ALA A 159     -28.741   9.257 -17.240  1.00                 N  
ATOM    909  CA  ALA A 159     -29.907  10.143 -17.120  1.00                 C  
ATOM    910  C   ALA A 159     -29.533  11.607 -17.248  1.00                 C  
ATOM    911  O   ALA A 159     -28.440  11.998 -16.897  1.00                 O  
ATOM    912  H   ALA A 159     -28.083   9.293 -16.627  1.00                 H  
ATOM    913  CB  ALA A 159     -30.613   9.914 -15.792  1.00                 C  
ATOM    914  N   LYS A 160     -30.452  12.407 -17.749  1.00                 N  
ATOM    915  CA  LYS A 160     -30.263  13.849 -17.883  1.00                 C  
ATOM    916  C   LYS A 160     -29.889  15.313 -18.011  1.00                 C  
ATOM    917  O   LYS A 160     -28.796  15.704 -17.660  1.00                 O  
ATOM    918  H   LYS A 160     -31.224  12.028 -18.015  1.00                 H  
ATOM    919  CB  LYS A 160     -31.010  14.593 -16.774  1.00                 C  
ATOM    920  CD  LYS A 160     -31.799  16.776 -15.820  1.00                 C  
ATOM    921  CE  LYS A 160     -31.783  18.289 -15.967  1.00                 C  
ATOM    922  CG  LYS A 160     -30.994  16.105 -16.921  1.00                 C  
ATOM    923 1HZ  LYS A 160     -32.538  19.841 -15.011  1.00                 H  
ATOM    924 2HZ  LYS A 160     -32.223  18.753 -14.101  1.00                 H  
ATOM    925 3HZ  LYS A 160     -33.414  18.685 -14.930  1.00                 H  
ATOM    926  NZ  LYS A 160     -32.568  18.959 -14.895  1.00                 N  
TER
ATOM    927  N   ALA B  57      18.079  13.513  32.047  1.00                 N  
ATOM    928  CA  ALA B  57      17.936  12.099  31.984  1.00                 C  
ATOM    929  C   ALA B  57      17.618  10.654  31.904  1.00                 C  
ATOM    930  O   ALA B  57      16.958  10.377  31.431  1.00                 O  
ATOM    931  CB  ALA B  57      18.533  11.450  33.223  1.00                 C  
ATOM    932  N   PRO B  58      18.111   9.726  32.355  1.00                 N  
ATOM    933  CA  PRO B  58      17.968   8.312  32.292  1.00                 C  
ATOM    934  C   PRO B  58      16.769   7.973  33.144  1.00                 C  
ATOM    935  O   PRO B  58      16.875   7.347  34.031  1.00                 O  
ATOM    936  CB  PRO B  58      19.288   7.781  32.854  1.00                 C  
ATOM    937  CD  PRO B  58      19.297  10.131  33.308  1.00                 C  
ATOM    938  CG  PRO B  58      19.697   8.795  33.869  1.00                 C  
ATOM    939  N   SER B  59      15.617   8.382  32.872  1.00                 N  
ATOM    940  CA  SER B  59      14.412   8.192  33.625  1.00                 C  
ATOM    941  C   SER B  59      13.780   6.884  34.064  1.00                 C  
ATOM    942  O   SER B  59      12.753   6.897  34.732  1.00                 O  
ATOM    943  H   SER B  59      15.597   8.845  32.101  1.00                 H  
ATOM    944  CB  SER B  59      13.226   8.846  32.913  1.00                 C  
ATOM    945  HG  SER B  59      12.753   7.394  31.843  1.00                 H  
ATOM    946  OG  SER B  59      12.939   8.189  31.691  1.00                 O  
ATOM    947  N   VAL B  60      14.370   5.761  33.699  1.00                 N  
ATOM    948  CA  VAL B  60      13.746   4.477  34.063  1.00                 C  
ATOM    949  C   VAL B  60      12.745   4.147  32.967  1.00                 C  
ATOM    950  O   VAL B  60      12.760   3.048  32.428  1.00                 O  
ATOM    951  H   VAL B  60      15.141   5.771  33.235  1.00                 H  
ATOM    952  CB  VAL B  60      13.083   4.545  35.451  1.00                 C  
ATOM    953  CG1 VAL B  60      12.318   3.263  35.740  1.00                 C  
ATOM    954  CG2 VAL B  60      14.127   4.800  36.528  1.00                 C  
ATOM    955  N   ALA B  61      11.874   5.085  32.628  1.00                 N  
ATOM    956  CA  ALA B  61      10.889   4.932  31.600  1.00                 C  
ATOM    957  C   ALA B  61      11.451   4.752  30.219  1.00                 C  
ATOM    958  O   ALA B  61      10.795   4.334  29.429  1.00                 O  
ATOM    959  H   ALA B  61      11.927   5.856  33.089  1.00                 H  
ATOM    960  CB  ALA B  61       9.952   6.130  31.581  1.00                 C  
ATOM    961  N   LEU B  62      12.629   5.060  29.907  1.00                 N  
ATOM    962  CA  LEU B  62      13.300   4.860  28.664  1.00                 C  
ATOM    963  C   LEU B  62      12.974   5.417  27.295  1.00                 C  
ATOM    964  O   LEU B  62      11.927   5.172  26.758  1.00                 O  
ATOM    965  H   LEU B  62      13.059   5.454  30.592  1.00                 H  
ATOM    966  CB  LEU B  62      13.364   3.370  28.324  1.00                 C  
ATOM    967  CG  LEU B  62      14.159   2.488  29.289  1.00                 C  
ATOM    968  CD1 LEU B  62      14.032   1.021  28.905  1.00                 C  
ATOM    969  CD2 LEU B  62      15.622   2.903  29.317  1.00                 C  
ATOM    970  N   PRO B  63      13.889   6.161  26.725  1.00                 N  
ATOM    971  CA  PRO B  63      13.840   6.646  25.354  1.00                 C  
ATOM    972  C   PRO B  63      15.199   6.674  24.680  1.00                 C  
ATOM    973  O   PRO B  63      15.770   7.706  24.499  1.00                 O  
ATOM    974  CB  PRO B  63      13.274   8.062  25.482  1.00                 C  
ATOM    975  CD  PRO B  63      13.665   7.289  27.713  1.00                 C  
ATOM    976  CG  PRO B  63      13.697   8.512  26.840  1.00                 C  
ATOM    977  N   VAL B  64      15.730   5.536  24.290  1.00                 N  
ATOM    978  CA  VAL B  64      17.010   5.511  23.593  1.00                 C  
ATOM    979  C   VAL B  64      16.562   5.102  22.197  1.00                 C  
ATOM    980  O   VAL B  64      16.730   3.965  21.784  1.00                 O  
ATOM    981  H   VAL B  64      15.294   4.767  24.458  1.00                 H  
ATOM    982  CB  VAL B  64      18.004   4.552  24.273  1.00                 C  
ATOM    983  CG1 VAL B  64      19.332   4.547  23.531  1.00                 C  
ATOM    984  CG2 VAL B  64      18.206   4.938  25.730  1.00                 C  
ATOM    985  N   ALA B  65      15.989   6.043  21.463  1.00                 N  
ATOM    986  CA  ALA B  65      15.450   5.765  20.137  1.00                 C  
ATOM    987  C   ALA B  65      16.491   5.639  19.041  1.00                 C  
ATOM    988  O   ALA B  65      16.155   5.287  17.921  1.00                 O  
ATOM    989  H   ALA B  65      15.937   6.874  21.805  1.00                 H  
ATOM    990  CB  ALA B  65      14.462   6.847  19.729  1.00                 C  
ATOM    991  N   GLN B  66      17.755   5.895  19.351  1.00                 N  
ATOM    992  CA  GLN B  66      18.784   5.775  18.314  1.00                 C  
ATOM    993  C   GLN B  66      19.219   4.331  18.424  1.00                 C  
ATOM    994  O   GLN B  66      20.245   4.076  18.714  1.00                 O  
ATOM    995  H   GLN B  66      17.984   6.140  20.186  1.00                 H  
ATOM    996  CB  GLN B  66      19.906   6.788  18.553  1.00                 C  
ATOM    997  CD  GLN B  66      18.852   8.661  17.226  1.00                 C  
ATOM    998  CG  GLN B  66      19.444   8.236  18.555  1.00                 C  
ATOM    999  OE1 GLN B  66      19.550   8.714  16.213  1.00                 O  
ATOM   1000 1HE2 GLN B  66      17.158   9.224  16.462  1.00                 H  
ATOM   1001 2HE2 GLN B  66      17.085   8.913  17.988  1.00                 H  
ATOM   1002  NE2 GLN B  66      17.560   8.965  17.225  1.00                 N  
ATOM   1003  N   GLY B  67      18.435   3.390  18.169  1.00                 N  
ATOM   1004  CA  GLY B  67      18.579   1.981  18.296  1.00                 C  
ATOM   1005  C   GLY B  67      19.948   1.504  18.009  1.00                 C  
ATOM   1006  O   GLY B  67      20.250   1.537  17.194  1.00                 O  
ATOM   1007  H   GLY B  67      17.666   3.737  17.855  1.00                 H  
ATOM   1008  N   PRO B  68      20.798   1.072  18.669  1.00                 N  
ATOM   1009  CA  PRO B  68      22.110   0.584  18.445  1.00                 C  
ATOM   1010  C   PRO B  68      22.491   0.229  17.013  1.00                 C  
ATOM   1011  O   PRO B  68      21.753   0.547  16.083  1.00                 O  
ATOM   1012  CB  PRO B  68      22.185  -0.682  19.301  1.00                 C  
ATOM   1013  CD  PRO B  68      20.028   0.267  19.721  1.00                 C  
ATOM   1014  CG  PRO B  68      21.166  -0.471  20.370  1.00                 C  
ATOM   1015  N   THR B  69      23.652  -0.393  16.835  1.00                 N  
ATOM   1016  CA  THR B  69      23.945  -0.726  15.386  1.00                 C  
ATOM   1017  C   THR B  69      24.447   0.520  14.694  1.00                 C  
ATOM   1018  O   THR B  69      24.591   0.527  13.569  1.00                 O  
ATOM   1019  H   THR B  69      24.242  -0.617  17.476  1.00                 H  
ATOM   1020  CB  THR B  69      22.699  -1.281  14.671  1.00                 C  
ATOM   1021  HG1 THR B  69      22.204   0.332  13.842  1.00                 H  
ATOM   1022  OG1 THR B  69      21.814  -0.203  14.342  1.00                 O  
ATOM   1023  CG2 THR B  69      21.960  -2.259  15.571  1.00                 C  
ATOM   1024  N   ASP B  70      24.730   1.574  15.361  1.00                 N  
ATOM   1025  CA  ASP B  70      25.222   2.813  14.851  1.00                 C  
ATOM   1026  C   ASP B  70      26.480   3.275  14.086  1.00                 C  
ATOM   1027  O   ASP B  70      26.790   4.449  14.130  1.00                 O  
ATOM   1028  H   ASP B  70      24.587   1.476  16.244  1.00                 H  
ATOM   1029  CB  ASP B  70      25.340   3.846  15.974  1.00                 C  
ATOM   1030  CG  ASP B  70      23.990   4.304  16.488  1.00                 C  
ATOM   1031  OD1 ASP B  70      22.977   4.058  15.799  1.00                 O  
ATOM   1032  OD2 ASP B  70      23.944   4.910  17.579  1.00                 O  
ATOM   1033  N   PRO B  71      27.205   2.402  13.408  1.00                 N  
ATOM   1034  CA  PRO B  71      28.317   3.019  12.655  1.00                 C  
ATOM   1035  C   PRO B  71      27.329   3.273  11.532  1.00                 C  
ATOM   1036  O   PRO B  71      26.779   2.354  10.939  1.00                 O  
ATOM   1037  CB  PRO B  71      29.344   1.893  12.523  1.00                 C  
ATOM   1038  CD  PRO B  71      27.521   0.992  13.785  1.00                 C  
ATOM   1039  CG  PRO B  71      29.016   0.955  13.636  1.00                 C  
ATOM   1040  N   GLY B  72      27.110   4.554  11.261  1.00                 N  
ATOM   1041  CA  GLY B  72      25.904   4.954  10.447  1.00                 C  
ATOM   1042  C   GLY B  72      25.584   4.404   9.103  1.00                 C  
ATOM   1043  O   GLY B  72      24.775   3.814   8.966  1.00                 O  
ATOM   1044  H   GLY B  72      27.679   5.183  11.562  1.00                 H  
ATOM   1045  N   HIS B  73      26.176   4.628   8.063  1.00                 N  
ATOM   1046  CA  HIS B  73      25.905   4.283   6.706  1.00                 C  
ATOM   1047  C   HIS B  73      24.666   3.631   6.143  1.00                 C  
ATOM   1048  O   HIS B  73      24.306   3.922   5.070  1.00                 O  
ATOM   1049  H   HIS B  73      26.912   5.104   8.268  1.00                 H  
ATOM   1050  CB  HIS B  73      26.983   3.341   6.167  1.00                 C  
ATOM   1051  CG  HIS B  73      27.026   2.013   6.858  1.00                 C  
ATOM   1052  HD1 HIS B  73      25.461   1.034   5.940  1.00                 H  
ATOM   1053  ND1 HIS B  73      26.144   0.995   6.570  1.00                 N  
ATOM   1054  CE1 HIS B  73      26.429  -0.065   7.347  1.00                 C  
ATOM   1055  CD2 HIS B  73      27.851   1.408   7.894  1.00                 C  
ATOM   1056  NE2 HIS B  73      27.452   0.176   8.144  1.00                 N  
ATOM   1057  N   PHE B  74      24.175   2.169   6.944  1.00                 N  
ATOM   1058  CA  PHE B  74      22.834   2.075   6.345  1.00                 C  
ATOM   1059  C   PHE B  74      22.088   0.791   6.720  1.00                 C  
ATOM   1060  O   PHE B  74      22.629  -0.317   6.625  1.00                 O  
ATOM   1061  CB  PHE B  74      22.921   2.168   4.820  1.00                 C  
ATOM   1062  CG  PHE B  74      21.585   2.130   4.134  1.00                 C  
ATOM   1063  CZ  PHE B  74      19.115   2.053   2.862  1.00                 C  
ATOM   1064  CD1 PHE B  74      20.778   3.254   4.096  1.00                 C  
ATOM   1065  CE1 PHE B  74      19.549   3.219   3.464  1.00                 C  
ATOM   1066  CD2 PHE B  74      21.136   0.971   3.527  1.00                 C  
ATOM   1067  CE2 PHE B  74      19.907   0.936   2.895  1.00                 C  
ATOM   1068  N   SER B  75      20.828   0.966   7.100  1.00                 N  
ATOM   1069  CA  SER B  75      20.048  -0.097   7.707  1.00                 C  
ATOM   1070  C   SER B  75      18.610   0.370   7.877  1.00                 C  
ATOM   1071  O   SER B  75      18.362   1.416   8.464  1.00                 O  
ATOM   1072  H   SER B  75      20.459   1.777   6.970  1.00                 H  
ATOM   1073  CB  SER B  75      20.656  -0.508   9.050  1.00                 C  
ATOM   1074  HG  SER B  75      19.866  -2.193   9.170  1.00                 H  
ATOM   1075  OG  SER B  75      19.889  -1.528   9.666  1.00                 O  
ATOM   1076  N   VAL B  76      17.664  -0.392   7.345  1.00                 N  
ATOM   1077  CA  VAL B  76      16.255  -0.025   7.429  1.00                 C  
ATOM   1078  C   VAL B  76      15.397  -1.265   7.657  1.00                 C  
ATOM   1079  O   VAL B  76      15.838  -2.393   7.428  1.00                 O  
ATOM   1080  H   VAL B  76      17.907  -1.150   6.925  1.00                 H  
ATOM   1081  CB  VAL B  76      15.789   0.719   6.163  1.00                 C  
ATOM   1082  CG1 VAL B  76      16.565   2.015   5.992  1.00                 C  
ATOM   1083  CG2 VAL B  76      15.946  -0.167   4.937  1.00                 C  
ATOM   1084  N   LEU B  77      14.171  -1.047   8.121  1.00                 N  
ATOM   1085  CA  LEU B  77      13.239  -2.142   8.322  1.00                 C  
ATOM   1086  C   LEU B  77      11.917  -1.733   7.708  1.00                 C  
ATOM   1087  O   LEU B  77      11.532  -0.567   7.788  1.00                 O  
ATOM   1088  H   LEU B  77      13.922  -0.203   8.311  1.00                 H  
ATOM   1089  CB  LEU B  77      13.104  -2.464   9.812  1.00                 C  
ATOM   1090  CG  LEU B  77      14.375  -2.934  10.522  1.00                 C  
ATOM   1091  CD1 LEU B  77      14.143  -3.049  12.020  1.00                 C  
ATOM   1092  CD2 LEU B  77      14.847  -4.264   9.955  1.00                 C  
ATOM   1093  N   LEU B  78      11.232  -2.689   7.091  1.00                 N  
ATOM   1094  CA  LEU B  78       9.998  -2.390   6.390  1.00                 C  
ATOM   1095  C   LEU B  78       8.956  -3.435   6.666  1.00                 C  
ATOM   1096  O   LEU B  78       9.205  -4.634   6.511  1.00                 O  
ATOM   1097  H   LEU B  78      11.544  -3.533   7.112  1.00                 H  
ATOM   1098  CB  LEU B  78      10.250  -2.281   4.885  1.00                 C  
ATOM   1099  CG  LEU B  78       9.023  -2.017   4.010  1.00                 C  
ATOM   1100  CD1 LEU B  78       8.438  -0.644   4.304  1.00                 C  
ATOM   1101  CD2 LEU B  78       9.378  -2.135   2.536  1.00                 C  
ATOM   1102  N   ASP B  79       7.781  -2.974   7.061  1.00                 N  
ATOM   1103  CA  ASP B  79       6.654  -3.859   7.225  1.00                 C  
ATOM   1104  C   ASP B  79       6.154  -4.209   5.836  1.00                 C  
ATOM   1105  O   ASP B  79       5.725  -3.326   5.099  1.00                 O  
ATOM   1106  H   ASP B  79       7.690  -2.094   7.228  1.00                 H  
ATOM   1107  CB  ASP B  79       5.571  -3.195   8.079  1.00                 C  
ATOM   1108  CG  ASP B  79       4.411  -4.125   8.375  1.00                 C  
ATOM   1109  OD1 ASP B  79       4.065  -4.942   7.495  1.00                 O  
ATOM   1110  OD2 ASP B  79       3.849  -4.038   9.486  1.00                 O  
ATOM   1111  N   VAL B  80       6.236  -5.484   5.462  1.00                 N  
ATOM   1112  CA  VAL B  80       5.692  -5.934   4.182  1.00                 C  
ATOM   1113  C   VAL B  80       4.898  -7.213   4.400  1.00                 C  
ATOM   1114  O   VAL B  80       4.849  -8.099   3.550  1.00                 O  
ATOM   1115  H   VAL B  80       6.635  -6.073   6.013  1.00                 H  
ATOM   1116  CB  VAL B  80       6.805  -6.150   3.140  1.00                 C  
ATOM   1117  CG1 VAL B  80       7.490  -4.833   2.810  1.00                 C  
ATOM   1118  CG2 VAL B  80       7.817  -7.168   3.645  1.00                 C  
ATOM   1119  N   LYS B  81       4.268  -7.305   5.558  1.00                 N  
ATOM   1120  CA  LYS B  81       3.574  -8.525   5.922  1.00                 C  
ATOM   1121  C   LYS B  81       2.525  -8.985   4.892  1.00                 C  
ATOM   1122  O   LYS B  81       2.249 -10.185   4.793  1.00                 O  
ATOM   1123  H   LYS B  81       4.272  -6.604   6.122  1.00                 H  
ATOM   1124  CB  LYS B  81       2.882  -8.364   7.277  1.00                 C  
ATOM   1125  CD  LYS B  81       1.127  -7.220   8.659  1.00                 C  
ATOM   1126  CE  LYS B  81      -0.051  -6.259   8.646  1.00                 C  
ATOM   1127  CG  LYS B  81       1.726  -7.378   7.271  1.00                 C  
ATOM   1128 1HZ  LYS B  81      -1.306  -5.494   9.963  1.00                 H  
ATOM   1129 2HZ  LYS B  81       0.006  -5.725  10.544  1.00                 H  
ATOM   1130 3HZ  LYS B  81      -0.900  -6.840  10.330  1.00                 H  
ATOM   1131  NZ  LYS B  81      -0.620  -6.059  10.007  1.00                 N  
ATOM   1132  N   HIS B  82       1.951  -8.056   4.127  1.00                 N  
ATOM   1133  CA  HIS B  82       0.847  -8.423   3.252  1.00                 C  
ATOM   1134  C   HIS B  82       1.327  -9.072   1.962  1.00                 C  
ATOM   1135  O   HIS B  82       0.517  -9.529   1.150  1.00                 O  
ATOM   1136  H   HIS B  82       2.243  -7.205   4.150  1.00                 H  
ATOM   1137  CB  HIS B  82      -0.004  -7.196   2.920  1.00                 C  
ATOM   1138  CG  HIS B  82      -0.761  -6.651   4.091  1.00                 C  
ATOM   1139  ND1 HIS B  82      -1.811  -7.324   4.677  1.00                 N  
ATOM   1140  CE1 HIS B  82      -2.287  -6.590   5.698  1.00                 C  
ATOM   1141  CD2 HIS B  82      -0.694  -5.442   4.900  1.00                 C  
ATOM   1142  HE2 HIS B  82      -1.777  -4.800   6.475  1.00                 H  
ATOM   1143  NE2 HIS B  82      -1.622  -5.459   5.837  1.00                 N  
ATOM   1144  N   PHE B  83       2.641  -9.122   1.784  1.00                 N  
ATOM   1145  CA  PHE B  83       3.231  -9.593   0.537  1.00                 C  
ATOM   1146  C   PHE B  83       4.051 -10.814   0.856  1.00                 C  
ATOM   1147  O   PHE B  83       4.727 -10.845   1.889  1.00                 O  
ATOM   1148  H   PHE B  83       3.172  -8.855   2.460  1.00                 H  
ATOM   1149  CB  PHE B  83       4.073  -8.490  -0.108  1.00                 C  
ATOM   1150  CG  PHE B  83       3.276  -7.292  -0.538  1.00                 C  
ATOM   1151  CZ  PHE B  83       1.800  -5.078  -1.340  1.00                 C  
ATOM   1152  CD1 PHE B  83       2.999  -6.270   0.354  1.00                 C  
ATOM   1153  CE1 PHE B  83       2.266  -5.168  -0.042  1.00                 C  
ATOM   1154  CD2 PHE B  83       2.802  -7.187  -1.833  1.00                 C  
ATOM   1155  CE2 PHE B  83       2.068  -6.084  -2.229  1.00                 C  
ATOM   1156  N   SER B  84       4.000 -11.800  -0.041  1.00                 N  
ATOM   1157  CA  SER B  84       4.816 -13.006   0.065  1.00                 C  
ATOM   1158  C   SER B  84       6.218 -12.735  -0.493  1.00                 C  
ATOM   1159  O   SER B  84       6.420 -11.768  -1.229  1.00                 O  
ATOM   1160  H   SER B  84       3.433 -11.699  -0.733  1.00                 H  
ATOM   1161  CB  SER B  84       4.152 -14.169  -0.675  1.00                 C  
ATOM   1162  HG  SER B  84       3.712 -13.246  -2.235  1.00                 H  
ATOM   1163  OG  SER B  84       4.136 -13.940  -2.074  1.00                 O  
ATOM   1164  N   PRO B  85       7.192 -13.600  -0.158  1.00                 N  
ATOM   1165  CA  PRO B  85       8.550 -13.426  -0.695  1.00                 C  
ATOM   1166  C   PRO B  85       8.613 -13.398  -2.224  1.00                 C  
ATOM   1167  O   PRO B  85       9.557 -12.857  -2.781  1.00                 O  
ATOM   1168  CB  PRO B  85       9.319 -14.633  -0.154  1.00                 C  
ATOM   1169  CD  PRO B  85       7.117 -14.780   0.771  1.00                 C  
ATOM   1170  CG  PRO B  85       8.567 -15.037   1.069  1.00                 C  
ATOM   1171  N   GLU B  86       7.622 -13.967  -2.900  1.00                 N  
ATOM   1172  CA  GLU B  86       7.596 -13.943  -4.360  1.00                 C  
ATOM   1173  C   GLU B  86       6.947 -12.662  -4.886  1.00                 C  
ATOM   1174  O   GLU B  86       6.716 -12.514  -6.088  1.00                 O  
ATOM   1175  H   GLU B  86       6.960 -14.372  -2.445  1.00                 H  
ATOM   1176  CB  GLU B  86       6.852 -15.165  -4.903  1.00                 C  
ATOM   1177  CD  GLU B  86       8.880 -16.646  -5.173  1.00                 C  
ATOM   1178  CG  GLU B  86       7.504 -16.493  -4.555  1.00                 C  
ATOM   1179  OE1 GLU B  86       9.030 -16.339  -6.374  1.00                 O  
ATOM   1180  OE2 GLU B  86       9.809 -17.073  -4.455  1.00                 O  
ATOM   1181  N   GLU B  87       6.643 -11.736  -3.983  1.00                 N  
ATOM   1182  CA  GLU B  87       5.948 -10.512  -4.366  1.00                 C  
ATOM   1183  C   GLU B  87       6.761  -9.268  -4.012  1.00                 C  
ATOM   1184  O   GLU B  87       6.264  -8.127  -4.042  1.00                 O  
ATOM   1185  H   GLU B  87       6.873 -11.873  -3.124  1.00                 H  
ATOM   1186  CB  GLU B  87       4.575 -10.442  -3.694  1.00                 C  
ATOM   1187  CD  GLU B  87       3.265 -11.533  -5.558  1.00                 C  
ATOM   1188  CG  GLU B  87       3.634 -11.569  -4.088  1.00                 C  
ATOM   1189  OE1 GLU B  87       3.125 -10.420  -6.108  1.00                 O  
ATOM   1190  OE2 GLU B  87       3.118 -12.617  -6.160  1.00                 O  
ATOM   1191  N   ILE B  88       8.027  -9.515  -3.689  1.00                 N  
ATOM   1192  CA  ILE B  88       8.921  -8.498  -3.186  1.00                 C  
ATOM   1193  C   ILE B  88      10.243  -8.542  -3.947  1.00                 C  
ATOM   1194  O   ILE B  88      10.918  -9.580  -3.982  1.00                 O  
ATOM   1195  H   ILE B  88       8.320 -10.359  -3.796  1.00                 H  
ATOM   1196  CB  ILE B  88       9.165  -8.659  -1.674  1.00                 C  
ATOM   1197  CD1 ILE B  88       7.964  -8.915   0.560  1.00                 C  
ATOM   1198  CG1 ILE B  88       7.843  -8.571  -0.908  1.00                 C  
ATOM   1199  CG2 ILE B  88      10.173  -7.630  -1.185  1.00                 C  
ATOM   1200  N   ALA B  89      10.610  -7.415  -4.556  1.00                 N  
ATOM   1201  CA  ALA B  89      11.894  -7.302  -5.235  1.00                 C  
ATOM   1202  C   ALA B  89      12.730  -6.174  -4.632  1.00                 C  
ATOM   1203  O   ALA B  89      12.252  -5.053  -4.444  1.00                 O  
ATOM   1204  H   ALA B  89      10.045  -6.714  -4.542  1.00                 H  
ATOM   1205  CB  ALA B  89      11.688  -7.068  -6.724  1.00                 C  
ATOM   1206  N   VAL B  90      13.982  -6.493  -4.335  1.00                 N  
ATOM   1207  CA  VAL B  90      14.909  -5.529  -3.801  1.00                 C  
ATOM   1208  C   VAL B  90      16.034  -5.397  -4.808  1.00                 C  
ATOM   1209  O   VAL B  90      16.602  -6.413  -5.240  1.00                 O  
ATOM   1210  H   VAL B  90      14.247  -7.341  -4.477  1.00                 H  
ATOM   1211  CB  VAL B  90      15.422  -5.949  -2.411  1.00                 C  
ATOM   1212  CG1 VAL B  90      16.437  -4.943  -1.891  1.00                 C  
ATOM   1213  CG2 VAL B  90      14.263  -6.094  -1.437  1.00                 C  
ATOM   1214  N   LYS B  91      16.362  -4.159  -5.191  1.00                 N  
ATOM   1215  CA  LYS B  91      17.452  -3.959  -6.139  1.00                 C  
ATOM   1216  C   LYS B  91      18.277  -2.680  -5.941  1.00                 C  
ATOM   1217  O   LYS B  91      17.786  -1.652  -5.469  1.00                 O  
ATOM   1218  H   LYS B  91      15.913  -3.450  -4.866  1.00                 H  
ATOM   1219  CB  LYS B  91      16.920  -3.949  -7.573  1.00                 C  
ATOM   1220  CD  LYS B  91      15.449  -2.876  -9.301  1.00                 C  
ATOM   1221  CE  LYS B  91      14.524  -1.710  -9.612  1.00                 C  
ATOM   1222  CG  LYS B  91      15.966  -2.804  -7.873  1.00                 C  
ATOM   1223 1HZ  LYS B  91      13.497  -1.056 -11.165  1.00                 H  
ATOM   1224 2HZ  LYS B  91      13.584  -2.507 -11.154  1.00                 H  
ATOM   1225 3HZ  LYS B  91      14.726  -1.713 -11.575  1.00                 H  
ATOM   1226  NZ  LYS B  91      14.034  -1.751 -11.018  1.00                 N  
ATOM   1227  N   VAL B  92      19.549  -2.767  -6.300  1.00                 N  
ATOM   1228  CA  VAL B  92      20.427  -1.624  -6.269  1.00                 C  
ATOM   1229  C   VAL B  92      20.528  -1.033  -7.668  1.00                 C  
ATOM   1230  O   VAL B  92      20.930  -1.702  -8.622  1.00                 O  
ATOM   1231  H   VAL B  92      19.861  -3.567  -6.569  1.00                 H  
ATOM   1232  CB  VAL B  92      21.821  -1.997  -5.730  1.00                 C  
ATOM   1233  CG1 VAL B  92      22.739  -0.785  -5.744  1.00                 C  
ATOM   1234  CG2 VAL B  92      21.712  -2.572  -4.326  1.00                 C  
ATOM   1235  N   VAL B  93      20.118   0.222  -7.790  1.00                 N  
ATOM   1236  CA  VAL B  93      20.194   0.930  -9.059  1.00                 C  
ATOM   1237  C   VAL B  93      20.979   2.210  -8.823  1.00                 C  
ATOM   1238  O   VAL B  93      20.452   3.177  -8.256  1.00                 O  
ATOM   1239  H   VAL B  93      19.786   0.636  -7.063  1.00                 H  
ATOM   1240  CB  VAL B  93      18.793   1.218  -9.630  1.00                 C  
ATOM   1241  CG1 VAL B  93      18.899   1.957 -10.954  1.00                 C  
ATOM   1242  CG2 VAL B  93      18.011  -0.076  -9.799  1.00                 C  
ATOM   1243  N   GLY B  94      22.243   2.198  -9.239  1.00                 N  
ATOM   1244  CA  GLY B  94      23.111   3.342  -9.060  1.00                 C  
ATOM   1245  C   GLY B  94      23.384   3.572  -7.591  1.00                 C  
ATOM   1246  O   GLY B  94      23.909   2.691  -6.924  1.00                 O  
ATOM   1247  H   GLY B  94      22.555   1.455  -9.640  1.00                 H  
ATOM   1248  N   GLU B  95      23.015   4.752  -7.095  1.00                 N  
ATOM   1249  CA  GLU B  95      23.222   5.119  -5.700  1.00                 C  
ATOM   1250  C   GLU B  95      21.999   4.800  -4.831  1.00                 C  
ATOM   1251  O   GLU B  95      21.928   5.211  -3.671  1.00                 O  
ATOM   1252  H   GLU B  95      22.623   5.333  -7.660  1.00                 H  
ATOM   1253  CB  GLU B  95      23.559   6.607  -5.582  1.00                 C  
ATOM   1254  CD  GLU B  95      26.070   6.345  -5.667  1.00                 C  
ATOM   1255  CG  GLU B  95      24.851   7.007  -6.276  1.00                 C  
ATOM   1256  OE1 GLU B  95      26.180   6.332  -4.423  1.00                 O  
ATOM   1257  OE2 GLU B  95      26.916   5.838  -6.433  1.00                 O  
ATOM   1258  N   HIS B  96      21.038   4.073  -5.394  1.00                 N  
ATOM   1259  CA  HIS B  96      19.794   3.776  -4.687  1.00                 C  
ATOM   1260  C   HIS B  96      19.512   2.276  -4.477  1.00                 C  
ATOM   1261  O   HIS B  96      19.797   1.445  -5.360  1.00                 O  
ATOM   1262  H   HIS B  96      21.166   3.762  -6.229  1.00                 H  
ATOM   1263  CB  HIS B  96      18.600   4.384  -5.425  1.00                 C  
ATOM   1264  CG  HIS B  96      18.623   5.880  -5.482  1.00                 C  
ATOM   1265  HD1 HIS B  96      17.698   6.361  -3.703  1.00                 H  
ATOM   1266  ND1 HIS B  96      18.100   6.671  -4.482  1.00                 N  
ATOM   1267  CE1 HIS B  96      18.267   7.964  -4.814  1.00                 C  
ATOM   1268  CD2 HIS B  96      19.108   6.876  -6.427  1.00                 C  
ATOM   1269  NE2 HIS B  96      18.871   8.094  -5.979  1.00                 N  
ATOM   1270  N   VAL B  97      18.975   1.931  -3.304  1.00                 N  
ATOM   1271  CA  VAL B  97      18.283   0.655  -3.154  1.00                 C  
ATOM   1272  C   VAL B  97      16.807   0.891  -3.416  1.00                 C  
ATOM   1273  O   VAL B  97      16.222   1.839  -2.917  1.00                 O  
ATOM   1274  H   VAL B  97      19.042   2.492  -2.603  1.00                 H  
ATOM   1275  CB  VAL B  97      18.519   0.045  -1.760  1.00                 C  
ATOM   1276  CG1 VAL B  97      17.724  -1.241  -1.599  1.00                 C  
ATOM   1277  CG2 VAL B  97      20.001  -0.209  -1.533  1.00                 C  
ATOM   1278  N   GLU B  98      16.208   0.027  -4.219  1.00                 N  
ATOM   1279  CA  GLU B  98      14.780   0.103  -4.425  1.00                 C  
ATOM   1280  C   GLU B  98      14.075  -1.127  -3.846  1.00                 C  
ATOM   1281  O   GLU B  98      14.666  -2.204  -3.688  1.00                 O  
ATOM   1282  H   GLU B  98      16.690  -0.608  -4.637  1.00                 H  
ATOM   1283  CB  GLU B  98      14.460   0.240  -5.915  1.00                 C  
ATOM   1284  CD  GLU B  98      14.615   1.639  -8.013  1.00                 C  
ATOM   1285  CG  GLU B  98      14.972   1.526  -6.543  1.00                 C  
ATOM   1286  OE1 GLU B  98      13.441   1.393  -8.360  1.00                 O  
ATOM   1287  OE2 GLU B  98      15.511   1.972  -8.817  1.00                 O  
ATOM   1288  N   VAL B  99      12.810  -0.940  -3.499  1.00                 N  
ATOM   1289  CA  VAL B  99      11.989  -2.014  -3.015  1.00                 C  
ATOM   1290  C   VAL B  99      10.679  -1.902  -3.744  1.00                 C  
ATOM   1291  O   VAL B  99      10.062  -0.835  -3.770  1.00                 O  
ATOM   1292  H   VAL B  99      12.468  -0.111  -3.574  1.00                 H  
ATOM   1293  CB  VAL B  99      11.818  -1.949  -1.486  1.00                 C  
ATOM   1294  CG1 VAL B  99      10.916  -3.074  -1.002  1.00                 C  
ATOM   1295  CG2 VAL B  99      13.172  -2.013  -0.796  1.00                 C  
ATOM   1296  N   HIS B 100      10.272  -2.999  -4.364  1.00                 N  
ATOM   1297  CA  HIS B 100       9.027  -3.029  -5.099  1.00                 C  
ATOM   1298  C   HIS B 100       8.245  -4.225  -4.612  1.00                 C  
ATOM   1299  O   HIS B 100       8.767  -5.350  -4.547  1.00                 O  
ATOM   1300  H   HIS B 100      10.787  -3.736  -4.321  1.00                 H  
ATOM   1301  CB  HIS B 100       9.295  -3.091  -6.604  1.00                 C  
ATOM   1302  CG  HIS B 100      10.046  -1.909  -7.133  1.00                 C  
ATOM   1303  ND1 HIS B 100       9.425  -0.737  -7.504  1.00                 N  
ATOM   1304  CE1 HIS B 100      10.354   0.134  -7.936  1.00                 C  
ATOM   1305  CD2 HIS B 100      11.443  -1.605  -7.406  1.00                 C  
ATOM   1306  HE2 HIS B 100      12.359   0.041  -8.128  1.00                 H  
ATOM   1307  NE2 HIS B 100      11.567  -0.380  -7.880  1.00                 N  
ATOM   1308  N   ALA B 101       6.996  -3.966  -4.255  1.00                 N  
ATOM   1309  CA  ALA B 101       6.117  -4.996  -3.752  1.00                 C  
ATOM   1310  C   ALA B 101       4.786  -4.858  -4.444  1.00                 C  
ATOM   1311  O   ALA B 101       4.270  -3.748  -4.595  1.00                 O  
ATOM   1312  H   ALA B 101       6.699  -3.120  -4.333  1.00                 H  
ATOM   1313  CB  ALA B 101       5.979  -4.884  -2.241  1.00                 C  
ATOM   1314  N   ARG B 102       4.236  -5.992  -4.859  1.00                 N  
ATOM   1315  CA  ARG B 102       2.951  -6.017  -5.532  1.00                 C  
ATOM   1316  C   ARG B 102       2.292  -7.385  -5.307  1.00                 C  
ATOM   1317  O   ARG B 102       2.953  -8.424  -5.333  1.00                 O  
ATOM   1318  H   ARG B 102       4.682  -6.760  -4.713  1.00                 H  
ATOM   1319  CB  ARG B 102       3.122  -5.725  -7.024  1.00                 C  
ATOM   1320  CD  ARG B 102       2.053  -5.278  -9.251  1.00                 C  
ATOM   1321  HE  ARG B 102       0.079  -5.390  -9.586  1.00                 H  
ATOM   1322  NE  ARG B 102       0.810  -5.246 -10.018  1.00                 N  
ATOM   1323  CG  ARG B 102       1.814  -5.639  -7.794  1.00                 C  
ATOM   1324  CZ  ARG B 102       0.744  -5.010 -11.324  1.00                 C  
ATOM   1325 1HH1 ARG B 102      -1.151  -5.146 -11.490  1.00                 H  
ATOM   1326 2HH1 ARG B 102      -0.474  -4.847 -12.783  1.00                 H  
ATOM   1327  NH1 ARG B 102      -0.431  -5.000 -11.937  1.00                 N  
ATOM   1328 1HH2 ARG B 102       2.616  -4.790 -11.616  1.00                 H  
ATOM   1329 2HH2 ARG B 102       1.811  -4.631 -12.859  1.00                 H  
ATOM   1330  NH2 ARG B 102       1.854  -4.784 -12.014  1.00                 N  
ATOM   1331  N   HIS B 103       0.994  -7.379  -5.053  1.00                 N  
ATOM   1332  CA  HIS B 103       0.237  -8.607  -5.088  1.00                 C  
ATOM   1333  C   HIS B 103      -1.091  -8.386  -5.804  1.00                 C  
ATOM   1334  O   HIS B 103      -1.716  -7.326  -5.684  1.00                 O  
ATOM   1335  H   HIS B 103       0.583  -6.603  -4.857  1.00                 H  
ATOM   1336  CB  HIS B 103       0.003  -9.133  -3.670  1.00                 C  
ATOM   1337  CG  HIS B 103      -0.685 -10.462  -3.625  1.00                 C  
ATOM   1338  HD1 HIS B 103      -2.631  -9.918  -4.037  1.00                 H  
ATOM   1339  ND1 HIS B 103      -2.037 -10.608  -3.845  1.00                 N  
ATOM   1340  CE1 HIS B 103      -2.360 -11.909  -3.739  1.00                 C  
ATOM   1341  CD2 HIS B 103      -0.273 -11.836  -3.379  1.00                 C  
ATOM   1342  NE2 HIS B 103      -1.306 -12.652  -3.459  1.00                 N  
ATOM   1343  N   GLU B 104      -1.490  -9.389  -6.581  1.00                 N  
ATOM   1344  CA  GLU B 104      -2.737  -9.362  -7.323  1.00                 C  
ATOM   1345  C   GLU B 104      -3.862  -9.458  -6.327  1.00                 C  
ATOM   1346  O   GLU B 104      -3.638  -9.841  -5.173  1.00                 O  
ATOM   1347  H   GLU B 104      -0.949 -10.106  -6.636  1.00                 H  
ATOM   1348  CB  GLU B 104      -2.778 -10.501  -8.343  1.00                 C  
ATOM   1349  CD  GLU B 104      -1.942  -9.212 -10.349  1.00                 C  
ATOM   1350  CG  GLU B 104      -1.721 -10.399  -9.431  1.00                 C  
ATOM   1351  OE1 GLU B 104      -3.096  -9.001 -10.779  1.00                 O  
ATOM   1352  OE2 GLU B 104      -0.962  -8.494 -10.638  1.00                 O  
ATOM   1353  N   GLU B 105      -5.068  -9.140  -6.782  1.00                 N  
ATOM   1354  CA  GLU B 105      -6.242  -9.195  -5.932  1.00                 C  
ATOM   1355  C   GLU B 105      -6.403 -10.586  -5.272  1.00                 C  
ATOM   1356  O   GLU B 105      -6.218 -11.626  -5.903  1.00                 O  
ATOM   1357  H   GLU B 105      -5.146  -8.885  -7.642  1.00                 H  
ATOM   1358  CB  GLU B 105      -7.500  -8.852  -6.733  1.00                 C  
ATOM   1359  CD  GLU B 105      -8.842  -7.094  -7.953  1.00                 C  
ATOM   1360  CG  GLU B 105      -7.572  -7.403  -7.184  1.00                 C  
ATOM   1361  OE1 GLU B 105      -9.828  -7.844  -7.796  1.00                 O  
ATOM   1362  OE2 GLU B 105      -8.851  -6.103  -8.713  1.00                 O  
ATOM   1363  N   ARG B 106      -6.699 -10.592  -3.983  1.00                 N  
ATOM   1364  CA  ARG B 106      -6.947 -11.830  -3.276  1.00                 C  
ATOM   1365  C   ARG B 106      -7.941 -11.486  -2.186  1.00                 C  
ATOM   1366  O   ARG B 106      -7.991 -10.347  -1.742  1.00                 O  
ATOM   1367  H   ARG B 106      -6.745  -9.807  -3.545  1.00                 H  
ATOM   1368  CB  ARG B 106      -5.639 -12.407  -2.731  1.00                 C  
ATOM   1369  CD  ARG B 106      -3.645 -12.138  -1.230  1.00                 C  
ATOM   1370  HE  ARG B 106      -2.334 -10.740  -0.640  1.00                 H  
ATOM   1371  NE  ARG B 106      -2.932 -11.262  -0.304  1.00                 N  
ATOM   1372  CG  ARG B 106      -4.961 -11.531  -1.689  1.00                 C  
ATOM   1373  CZ  ARG B 106      -3.149 -11.224   1.006  1.00                 C  
ATOM   1374 1HH1 ARG B 106      -1.859  -9.880   1.418  1.00                 H  
ATOM   1375 2HH1 ARG B 106      -2.593 -10.369   2.618  1.00                 H  
ATOM   1376  NH1 ARG B 106      -2.452 -10.394   1.770  1.00                 N  
ATOM   1377 1HH2 ARG B 106      -4.516 -12.554   1.055  1.00                 H  
ATOM   1378 2HH2 ARG B 106      -4.204 -11.991   2.398  1.00                 H  
ATOM   1379  NH2 ARG B 106      -4.064 -12.015   1.550  1.00                 N  
ATOM   1380  N   PRO B 107      -8.762 -12.459  -1.773  1.00                 N  
ATOM   1381  CA  PRO B 107      -9.715 -12.204  -0.681  1.00                 C  
ATOM   1382  C   PRO B 107      -9.048 -12.084   0.691  1.00                 C  
ATOM   1383  O   PRO B 107      -8.023 -12.711   0.939  1.00                 O  
ATOM   1384  CB  PRO B 107     -10.652 -13.413  -0.718  1.00                 C  
ATOM   1385  CD  PRO B 107      -8.926 -13.838  -2.320  1.00                 C  
ATOM   1386  CG  PRO B 107      -9.833 -14.503  -1.322  1.00                 C  
ATOM   1387  N   ASP B 108      -9.615 -11.257   1.560  1.00                 N  
ATOM   1388  CA  ASP B 108      -9.182 -11.214   2.948  1.00                 C  
ATOM   1389  C   ASP B 108     -10.442 -11.143   3.804  1.00                 C  
ATOM   1390  O   ASP B 108     -11.525 -11.444   3.300  1.00                 O  
ATOM   1391  H   ASP B 108     -10.278 -10.717   1.278  1.00                 H  
ATOM   1392  CB  ASP B 108      -8.253 -10.022   3.183  1.00                 C  
ATOM   1393  CG  ASP B 108      -8.936  -8.692   2.930  1.00                 C  
ATOM   1394  OD1 ASP B 108     -10.184  -8.657   2.926  1.00                 O  
ATOM   1395  OD2 ASP B 108      -8.222  -7.685   2.735  1.00                 O  
ATOM   1396  N   GLU B 109     -10.318 -10.732   5.063  1.00                 N  
ATOM   1397  CA  GLU B 109     -11.455 -10.743   5.986  1.00                 C  
ATOM   1398  C   GLU B 109     -12.608  -9.869   5.509  1.00                 C  
ATOM   1399  O   GLU B 109     -13.771 -10.220   5.701  1.00                 O  
ATOM   1400  H   GLU B 109      -9.513 -10.443   5.344  1.00                 H  
ATOM   1401  CB  GLU B 109     -11.019 -10.285   7.379  1.00                 C  
ATOM   1402  CD  GLU B 109      -9.655 -10.758   9.451  1.00                 C  
ATOM   1403  CG  GLU B 109     -10.130 -11.278   8.109  1.00                 C  
ATOM   1404  OE1 GLU B 109      -9.859  -9.558   9.730  1.00                 O  
ATOM   1405  OE2 GLU B 109      -9.078 -11.551  10.225  1.00                 O  
ATOM   1406  N   HIS B 110     -12.285  -8.748   4.863  1.00                 N  
ATOM   1407  CA  HIS B 110     -13.286  -7.728   4.552  1.00                 C  
ATOM   1408  C   HIS B 110     -13.920  -7.871   3.167  1.00                 C  
ATOM   1409  O   HIS B 110     -15.058  -7.447   2.938  1.00                 O  
ATOM   1410  H   HIS B 110     -11.428  -8.627   4.617  1.00                 H  
ATOM   1411  CB  HIS B 110     -12.677  -6.329   4.661  1.00                 C  
ATOM   1412  CG  HIS B 110     -12.272  -5.953   6.052  1.00                 C  
ATOM   1413  ND1 HIS B 110     -13.185  -5.761   7.067  1.00                 N  
ATOM   1414  CE1 HIS B 110     -12.526  -5.434   8.193  1.00                 C  
ATOM   1415  CD2 HIS B 110     -11.012  -5.696   6.734  1.00                 C  
ATOM   1416  HE2 HIS B 110     -10.575  -5.189   8.636  1.00                 H  
ATOM   1417  NE2 HIS B 110     -11.222  -5.393   8.000  1.00                 N  
ATOM   1418  N   GLY B 111     -13.179  -8.472   2.246  1.00                 N  
ATOM   1419  CA  GLY B 111     -13.585  -8.537   0.852  1.00                 C  
ATOM   1420  C   GLY B 111     -12.350  -8.823   0.015  1.00                 C  
ATOM   1421  O   GLY B 111     -11.636  -9.793   0.275  1.00                 O  
ATOM   1422  H   GLY B 111     -12.403  -8.847   2.507  1.00                 H  
ATOM   1423  N   PHE B 112     -12.062  -7.977  -0.968  1.00                 N  
ATOM   1424  CA  PHE B 112     -10.907  -8.220  -1.830  1.00                 C  
ATOM   1425  C   PHE B 112      -9.959  -7.042  -1.829  1.00                 C  
ATOM   1426  O   PHE B 112     -10.387  -5.897  -1.700  1.00                 O  
ATOM   1427  H   PHE B 112     -12.580  -7.253  -1.103  1.00                 H  
ATOM   1428  CB  PHE B 112     -11.360  -8.523  -3.260  1.00                 C  
ATOM   1429  CG  PHE B 112     -12.157  -9.790  -3.388  1.00                 C  
ATOM   1430  CZ  PHE B 112     -13.626 -12.137  -3.625  1.00                 C  
ATOM   1431  CD1 PHE B 112     -13.526  -9.786  -3.187  1.00                 C  
ATOM   1432  CE1 PHE B 112     -14.260 -10.952  -3.304  1.00                 C  
ATOM   1433  CD2 PHE B 112     -11.538 -10.985  -3.709  1.00                 C  
ATOM   1434  CE2 PHE B 112     -12.271 -12.150  -3.826  1.00                 C  
ATOM   1435  N   VAL B 113      -8.673  -7.322  -1.991  1.00                 N  
ATOM   1436  CA  VAL B 113      -7.675  -6.268  -1.950  1.00                 C  
ATOM   1437  C   VAL B 113      -6.483  -6.570  -2.871  1.00                 C  
ATOM   1438  O   VAL B 113      -6.060  -7.719  -3.006  1.00                 O  
ATOM   1439  H   VAL B 113      -8.421  -8.175  -2.127  1.00                 H  
ATOM   1440  CB  VAL B 113      -7.164  -6.030  -0.517  1.00                 C  
ATOM   1441  CG1 VAL B 113      -6.493  -7.284   0.024  1.00                 C  
ATOM   1442  CG2 VAL B 113      -6.204  -4.851  -0.483  1.00                 C  
ATOM   1443  N   ALA B 114      -5.965  -5.527  -3.526  1.00                 N  
ATOM   1444  CA  ALA B 114      -4.725  -5.638  -4.284  1.00                 C  
ATOM   1445  C   ALA B 114      -3.805  -4.515  -3.845  1.00                 C  
ATOM   1446  O   ALA B 114      -4.249  -3.394  -3.663  1.00                 O  
ATOM   1447  H   ALA B 114      -6.402  -4.741  -3.491  1.00                 H  
ATOM   1448  CB  ALA B 114      -5.010  -5.584  -5.777  1.00                 C  
ATOM   1449  N   ARG B 115      -2.521  -4.813  -3.659  1.00                 N  
ATOM   1450  CA  ARG B 115      -1.596  -3.807  -3.145  1.00                 C  
ATOM   1451  C   ARG B 115      -0.322  -3.721  -3.946  1.00                 C  
ATOM   1452  O   ARG B 115       0.150  -4.718  -4.501  1.00                 O  
ATOM   1453  H   ARG B 115      -2.224  -5.640  -3.852  1.00                 H  
ATOM   1454  CB  ARG B 115      -1.251  -4.094  -1.682  1.00                 C  
ATOM   1455  CD  ARG B 115      -2.027  -4.308   0.695  1.00                 C  
ATOM   1456  HE  ARG B 115      -3.612  -5.013   1.700  1.00                 H  
ATOM   1457  NE  ARG B 115      -3.168  -4.282   1.607  1.00                 N  
ATOM   1458  CG  ARG B 115      -2.427  -3.960  -0.729  1.00                 C  
ATOM   1459  CZ  ARG B 115      -3.555  -3.209   2.289  1.00                 C  
ATOM   1460 1HH1 ARG B 115      -5.036  -4.018   3.176  1.00                 H  
ATOM   1461 2HH1 ARG B 115      -4.855  -2.585   3.537  1.00                 H  
ATOM   1462  NH1 ARG B 115      -4.605  -3.279   3.095  1.00                 N  
ATOM   1463 1HH2 ARG B 115      -2.208  -2.023   1.642  1.00                 H  
ATOM   1464 2HH2 ARG B 115      -3.139  -1.374   2.606  1.00                 H  
ATOM   1465  NH2 ARG B 115      -2.889  -2.069   2.165  1.00                 N  
ATOM   1466  N   GLU B 116       0.238  -2.517  -3.963  1.00                 N  
ATOM   1467  CA  GLU B 116       1.517  -2.252  -4.574  1.00                 C  
ATOM   1468  C   GLU B 116       2.182  -1.065  -3.876  1.00                 C  
ATOM   1469  O   GLU B 116       1.515  -0.103  -3.496  1.00                 O  
ATOM   1470  H   GLU B 116      -0.219  -1.850  -3.569  1.00                 H  
ATOM   1471  CB  GLU B 116       1.350  -1.982  -6.071  1.00                 C  
ATOM   1472  CD  GLU B 116       2.460  -1.580  -8.304  1.00                 C  
ATOM   1473  CG  GLU B 116       2.660  -1.772  -6.813  1.00                 C  
ATOM   1474  OE1 GLU B 116       1.297  -1.622  -8.758  1.00                 O  
ATOM   1475  OE2 GLU B 116       3.466  -1.387  -9.018  1.00                 O  
ATOM   1476  N   PHE B 117       3.493  -1.138  -3.694  1.00                 N  
ATOM   1477  CA  PHE B 117       4.260   0.043  -3.342  1.00                 C  
ATOM   1478  C   PHE B 117       5.680  -0.043  -3.896  1.00                 C  
ATOM   1479  O   PHE B 117       6.169  -1.123  -4.231  1.00                 O  
ATOM   1480  H   PHE B 117       3.907  -1.931  -3.791  1.00                 H  
ATOM   1481  CB  PHE B 117       4.296   0.225  -1.823  1.00                 C  
ATOM   1482  CG  PHE B 117       5.012  -0.878  -1.097  1.00                 C  
ATOM   1483  CZ  PHE B 117       6.329  -2.923   0.248  1.00                 C  
ATOM   1484  CD1 PHE B 117       6.387  -1.008  -1.187  1.00                 C  
ATOM   1485  CE1 PHE B 117       7.045  -2.023  -0.519  1.00                 C  
ATOM   1486  CD2 PHE B 117       4.310  -1.787  -0.326  1.00                 C  
ATOM   1487  CE2 PHE B 117       4.968  -2.802   0.342  1.00                 C  
ATOM   1488  N   HIS B 118       6.338   1.110  -3.955  1.00                 N  
ATOM   1489  CA  HIS B 118       7.731   1.193  -4.340  1.00                 C  
ATOM   1490  C   HIS B 118       8.419   2.171  -3.395  1.00                 C  
ATOM   1491  O   HIS B 118       7.861   3.205  -3.018  1.00                 O  
ATOM   1492  H   HIS B 118       5.884   1.858  -3.744  1.00                 H  
ATOM   1493  CB  HIS B 118       7.858   1.629  -5.801  1.00                 C  
ATOM   1494  CG  HIS B 118       7.236   0.674  -6.772  1.00                 C  
ATOM   1495  ND1 HIS B 118       7.907  -0.420  -7.274  1.00                 N  
ATOM   1496  CE1 HIS B 118       7.095  -1.083  -8.117  1.00                 C  
ATOM   1497  CD2 HIS B 118       5.943   0.558  -7.430  1.00                 C  
ATOM   1498  HE2 HIS B 118       5.201  -0.786  -8.739  1.00                 H  
ATOM   1499  NE2 HIS B 118       5.915  -0.502  -8.215  1.00                 N  
ATOM   1500  N   ARG B 119       9.637   1.839  -3.008  1.00                 N  
ATOM   1501  CA  ARG B 119      10.396   2.691  -2.112  1.00                 C  
ATOM   1502  C   ARG B 119      11.814   2.804  -2.588  1.00                 C  
ATOM   1503  O   ARG B 119      12.418   1.808  -2.990  1.00                 O  
ATOM   1504  H   ARG B 119       9.995   1.070  -3.309  1.00                 H  
ATOM   1505  CB  ARG B 119      10.348   2.144  -0.684  1.00                 C  
ATOM   1506  CD  ARG B 119       8.985   1.587   1.349  1.00                 C  
ATOM   1507  HE  ARG B 119      10.557   2.267   2.392  1.00                 H  
ATOM   1508  NE  ARG B 119       9.724   2.448   2.269  1.00                 N  
ATOM   1509  CG  ARG B 119       8.961   2.151  -0.063  1.00                 C  
ATOM   1510  CZ  ARG B 119       9.192   3.478   2.919  1.00                 C  
ATOM   1511 1HH1 ARG B 119      10.772   4.010   3.846  1.00                 H  
ATOM   1512 2HH1 ARG B 119       9.597   4.872   4.157  1.00                 H  
ATOM   1513  NH1 ARG B 119       9.941   4.205   3.736  1.00                 N  
ATOM   1514 1HH2 ARG B 119       7.426   3.308   2.219  1.00                 H  
ATOM   1515 2HH2 ARG B 119       7.568   4.446   3.169  1.00                 H  
ATOM   1516  NH2 ARG B 119       7.912   3.779   2.749  1.00                 N  
ATOM   1517  N   ARG B 120      12.340   4.023  -2.521  1.00                 N  
ATOM   1518  CA  ARG B 120      13.689   4.298  -2.937  1.00                 C  
ATOM   1519  C   ARG B 120      14.415   4.958  -1.773  1.00                 C  
ATOM   1520  O   ARG B 120      13.871   5.850  -1.122  1.00                 O  
ATOM   1521  H   ARG B 120      11.823   4.687  -2.203  1.00                 H  
ATOM   1522  CB  ARG B 120      13.695   5.184  -4.184  1.00                 C  
ATOM   1523  CD  ARG B 120      13.069   5.486  -6.596  1.00                 C  
ATOM   1524  HE  ARG B 120      15.057   5.260  -6.727  1.00                 H  
ATOM   1525  NE  ARG B 120      14.429   5.740  -7.066  1.00                 N  
ATOM   1526  CG  ARG B 120      13.046   4.546  -5.402  1.00                 C  
ATOM   1527  CZ  ARG B 120      14.746   6.656  -7.975  1.00                 C  
ATOM   1528 1HH1 ARG B 120      16.625   6.327  -7.992  1.00                 H  
ATOM   1529 2HH1 ARG B 120      16.216   7.409  -8.930  1.00                 H  
ATOM   1530  NH1 ARG B 120      16.010   6.817  -8.342  1.00                 N  
ATOM   1531 1HH2 ARG B 120      12.979   7.307  -8.277  1.00                 H  
ATOM   1532 2HH2 ARG B 120      14.004   8.003  -9.103  1.00                 H  
ATOM   1533  NH2 ARG B 120      13.799   7.410  -8.515  1.00                 N  
ATOM   1534  N   TYR B 121      15.641   4.508  -1.528  1.00                 N  
ATOM   1535  CA  TYR B 121      16.518   5.104  -0.538  1.00                 C  
ATOM   1536  C   TYR B 121      17.843   5.439  -1.206  1.00                 C  
ATOM   1537  O   TYR B 121      18.430   4.595  -1.888  1.00                 O  
ATOM   1538  H   TYR B 121      15.920   3.801  -2.009  1.00                 H  
ATOM   1539  CB  TYR B 121      16.712   4.155   0.647  1.00                 C  
ATOM   1540  CG  TYR B 121      15.436   3.841   1.395  1.00                 C  
ATOM   1541  HH  TYR B 121      11.550   2.319   3.081  1.00                 H  
ATOM   1542  OH  TYR B 121      11.925   2.965   3.443  1.00                 O  
ATOM   1543  CZ  TYR B 121      13.087   3.256   2.767  1.00                 C  
ATOM   1544  CD1 TYR B 121      14.614   2.797   0.992  1.00                 C  
ATOM   1545  CE1 TYR B 121      13.446   2.503   1.670  1.00                 C  
ATOM   1546  CD2 TYR B 121      15.059   4.590   2.502  1.00                 C  
ATOM   1547  CE2 TYR B 121      13.895   4.310   3.193  1.00                 C  
ATOM   1548  N   ARG B 122      18.335   6.654  -0.989  1.00                 N  
ATOM   1549  CA  ARG B 122      19.662   7.007  -1.473  1.00                 C  
ATOM   1550  C   ARG B 122      20.712   6.393  -0.565  1.00                 C  
ATOM   1551  O   ARG B 122      20.660   6.565   0.643  1.00                 O  
ATOM   1552  H   ARG B 122      17.844   7.260  -0.540  1.00                 H  
ATOM   1553  CB  ARG B 122      19.820   8.527  -1.543  1.00                 C  
ATOM   1554  CD  ARG B 122      21.199  10.500  -2.255  1.00                 C  
ATOM   1555  HE  ARG B 122      23.072  10.359  -2.959  1.00                 H  
ATOM   1556  NE  ARG B 122      22.486  10.961  -2.770  1.00                 N  
ATOM   1557  CG  ARG B 122      21.153   8.987  -2.109  1.00                 C  
ATOM   1558  CZ  ARG B 122      22.799  12.238  -2.962  1.00                 C  
ATOM   1559 1HH1 ARG B 122      24.567  11.949  -3.618  1.00                 H  
ATOM   1560 2HH1 ARG B 122      24.197  13.391  -3.559  1.00                 H  
ATOM   1561  NH1 ARG B 122      23.994  12.564  -3.435  1.00                 N  
ATOM   1562 1HH2 ARG B 122      21.141  12.976  -2.373  1.00                 H  
ATOM   1563 2HH2 ARG B 122      22.119  14.014  -2.804  1.00                 H  
ATOM   1564  NH2 ARG B 122      21.917  13.187  -2.680  1.00                 N  
ATOM   1565  N   LEU B 123      21.652   5.659  -1.147  1.00                 N  
ATOM   1566  CA  LEU B 123      22.723   5.057  -0.360  1.00                 C  
ATOM   1567  C   LEU B 123      23.690   6.167   0.042  1.00                 C  
ATOM   1568  O   LEU B 123      24.048   7.000  -0.774  1.00                 O  
ATOM   1569  H   LEU B 123      21.624   5.534  -2.038  1.00                 H  
ATOM   1570  CB  LEU B 123      23.422   3.956  -1.160  1.00                 C  
ATOM   1571  CG  LEU B 123      22.574   2.733  -1.516  1.00                 C  
ATOM   1572  CD1 LEU B 123      23.351   1.783  -2.414  1.00                 C  
ATOM   1573  CD2 LEU B 123      22.115   2.014  -0.257  1.00                 C  
ATOM   1574  N   PRO B 124      24.069   6.223   1.321  1.00                 N  
ATOM   1575  CA  PRO B 124      24.974   7.289   1.747  1.00                 C  
ATOM   1576  C   PRO B 124      26.336   7.142   1.090  1.00                 C  
ATOM   1577  O   PRO B 124      26.706   6.036   0.696  1.00                 O  
ATOM   1578  CB  PRO B 124      25.060   7.117   3.265  1.00                 C  
ATOM   1579  CD  PRO B 124      23.590   5.410   2.456  1.00                 C  
ATOM   1580  CG  PRO B 124      23.847   6.325   3.621  1.00                 C  
ATOM   1581  N   PRO B 125      27.071   8.253   0.952  1.00                 N  
ATOM   1582  CA  PRO B 125      28.444   8.170   0.447  1.00                 C  
ATOM   1583  C   PRO B 125      29.274   7.253   1.339  1.00                 C  
ATOM   1584  O   PRO B 125      29.024   7.207   2.532  1.00                 O  
ATOM   1585  CB  PRO B 125      28.942   9.616   0.490  1.00                 C  
ATOM   1586  CD  PRO B 125      26.662   9.672   1.216  1.00                 C  
ATOM   1587  CG  PRO B 125      27.700  10.441   0.447  1.00                 C  
ATOM   1588  N   GLY B 126      30.224   6.525   0.764  1.00                 N  
ATOM   1589  CA  GLY B 126      31.090   5.657   1.535  1.00                 C  
ATOM   1590  C   GLY B 126      30.609   4.226   1.516  1.00                 C  
ATOM   1591  O   GLY B 126      31.357   3.293   1.832  1.00                 O  
ATOM   1592  H   GLY B 126      30.322   6.581  -0.129  1.00                 H  
ATOM   1593  N   VAL B 127      29.350   4.058   1.129  1.00                 N  
ATOM   1594  CA  VAL B 127      28.714   2.753   1.165  1.00                 C  
ATOM   1595  C   VAL B 127      28.873   2.031  -0.173  1.00                 C  
ATOM   1596  O   VAL B 127      28.582   2.596  -1.234  1.00                 O  
ATOM   1597  H   VAL B 127      28.890   4.775   0.840  1.00                 H  
ATOM   1598  CB  VAL B 127      27.221   2.863   1.526  1.00                 C  
ATOM   1599  CG1 VAL B 127      26.560   1.494   1.478  1.00                 C  
ATOM   1600  CG2 VAL B 127      27.050   3.493   2.900  1.00                 C  
ATOM   1601  N   ASP B 128      29.379   0.796  -0.096  1.00                 N  
ATOM   1602  CA  ASP B 128      29.516  -0.109  -1.239  1.00                 C  
ATOM   1603  C   ASP B 128      28.153  -0.639  -1.656  1.00                 C  
ATOM   1604  O   ASP B 128      27.527  -1.395  -0.916  1.00                 O  
ATOM   1605  H   ASP B 128      29.644   0.531   0.722  1.00                 H  
ATOM   1606  CB  ASP B 128      30.460  -1.264  -0.898  1.00                 C  
ATOM   1607  CG  ASP B 128      30.705  -2.184  -2.078  1.00                 C  
ATOM   1608  OD1 ASP B 128      31.000  -1.672  -3.179  1.00                 O  
ATOM   1609  OD2 ASP B 128      30.602  -3.416  -1.902  1.00                 O  
ATOM   1610  N   PRO B 129      27.692  -0.248  -2.851  1.00                 N  
ATOM   1611  CA  PRO B 129      26.422  -0.733  -3.408  1.00                 C  
ATOM   1612  C   PRO B 129      26.444  -2.252  -3.659  1.00                 C  
ATOM   1613  O   PRO B 129      25.392  -2.865  -3.853  1.00                 O  
ATOM   1614  CB  PRO B 129      26.274   0.040  -4.720  1.00                 C  
ATOM   1615  CD  PRO B 129      28.399   0.660  -3.808  1.00                 C  
ATOM   1616  CG  PRO B 129      27.670   0.405  -5.098  1.00                 C  
ATOM   1617  N   ALA B 130      27.640  -2.835  -3.644  1.00                 N  
ATOM   1618  CA  ALA B 130      27.820  -4.251  -3.908  1.00                 C  
ATOM   1619  C   ALA B 130      27.791  -5.104  -2.639  1.00                 C  
ATOM   1620  O   ALA B 130      27.968  -6.314  -2.703  1.00                 O  
ATOM   1621  H   ALA B 130      28.353  -2.317  -3.462  1.00                 H  
ATOM   1622  CB  ALA B 130      29.132  -4.491  -4.640  1.00                 C  
ATOM   1623  N   ALA B 131      27.598  -4.483  -1.486  1.00                 N  
ATOM   1624  CA  ALA B 131      27.553  -5.242  -0.239  1.00                 C  
ATOM   1625  C   ALA B 131      26.224  -5.031   0.472  1.00                 C  
ATOM   1626  O   ALA B 131      26.105  -5.245   1.667  1.00                 O  
ATOM   1627  H   ALA B 131      27.494  -3.589  -1.473  1.00                 H  
ATOM   1628  CB  ALA B 131      28.707  -4.842   0.667  1.00                 C  
ATOM   1629  N   VAL B 132      25.230  -4.614  -0.300  1.00                 N  
ATOM   1630  CA  VAL B 132      23.873  -4.439   0.175  1.00                 C  
ATOM   1631  C   VAL B 132      23.211  -5.805   0.346  1.00                 C  
ATOM   1632  O   VAL B 132      23.068  -6.556  -0.615  1.00                 O  
ATOM   1633  H   VAL B 132      25.432  -4.437  -1.159  1.00                 H  
ATOM   1634  CB  VAL B 132      23.051  -3.553  -0.779  1.00                 C  
ATOM   1635  CG1 VAL B 132      21.606  -3.463  -0.311  1.00                 C  
ATOM   1636  CG2 VAL B 132      23.668  -2.167  -0.885  1.00                 C  
ATOM   1637  N   THR B 133      22.816  -6.130   1.569  1.00                 N  
ATOM   1638  CA  THR B 133      22.084  -7.370   1.827  1.00                 C  
ATOM   1639  C   THR B 133      20.661  -7.110   2.300  1.00                 C  
ATOM   1640  O   THR B 133      20.312  -6.004   2.719  1.00                 O  
ATOM   1641  H   THR B 133      23.007  -5.570   2.248  1.00                 H  
ATOM   1642  CB  THR B 133      22.802  -8.242   2.873  1.00                 C  
ATOM   1643  HG1 THR B 133      22.081  -7.386   4.383  1.00                 H  
ATOM   1644  OG1 THR B 133      22.854  -7.547   4.125  1.00                 O  
ATOM   1645  CG2 THR B 133      24.224  -8.546   2.427  1.00                 C  
ATOM   1646  N   SER B 134      19.833  -8.140   2.234  1.00                 N  
ATOM   1647  CA  SER B 134      18.435  -7.984   2.577  1.00                 C  
ATOM   1648  C   SER B 134      17.914  -9.292   3.126  1.00                 C  
ATOM   1649  O   SER B 134      18.442 -10.355   2.805  1.00                 O  
ATOM   1650  H   SER B 134      20.146  -8.943   1.973  1.00                 H  
ATOM   1651  CB  SER B 134      17.630  -7.537   1.355  1.00                 C  
ATOM   1652  HG  SER B 134      16.175  -6.816   2.272  1.00                 H  
ATOM   1653  OG  SER B 134      16.258  -7.387   1.675  1.00                 O  
ATOM   1654  N   ALA B 135      16.889  -9.215   3.967  1.00                 N  
ATOM   1655  CA  ALA B 135      16.373 -10.398   4.637  1.00                 C  
ATOM   1656  C   ALA B 135      14.929 -10.153   5.026  1.00                 C  
ATOM   1657  O   ALA B 135      14.526  -9.010   5.268  1.00                 O  
ATOM   1658  H   ALA B 135      16.513  -8.412   4.119  1.00                 H  
ATOM   1659  CB  ALA B 135      17.223 -10.732   5.853  1.00                 C  
ATOM   1660  N   LEU B 136      14.155 -11.232   5.077  1.00                 N  
ATOM   1661  CA  LEU B 136      12.734 -11.158   5.374  1.00                 C  
ATOM   1662  C   LEU B 136      12.463 -12.061   6.550  1.00                 C  
ATOM   1663  O   LEU B 136      12.886 -13.214   6.563  1.00                 O  
ATOM   1664  H   LEU B 136      14.541 -12.030   4.919  1.00                 H  
ATOM   1665  CB  LEU B 136      11.909 -11.555   4.148  1.00                 C  
ATOM   1666  CG  LEU B 136      10.391 -11.588   4.334  1.00                 C  
ATOM   1667  CD1 LEU B 136       9.853 -10.192   4.610  1.00                 C  
ATOM   1668  CD2 LEU B 136       9.712 -12.185   3.111  1.00                 C  
ATOM   1669  N   SER B 137      11.770 -11.526   7.545  1.00                 N  
ATOM   1670  CA  SER B 137      11.414 -12.287   8.729  1.00                 C  
ATOM   1671  C   SER B 137      10.058 -12.938   8.492  1.00                 C  
ATOM   1672  O   SER B 137       9.307 -12.503   7.609  1.00                 O  
ATOM   1673  H   SER B 137      11.519 -10.665   7.471  1.00                 H  
ATOM   1674  CB  SER B 137      11.394 -11.381   9.962  1.00                 C  
ATOM   1675  HG  SER B 137      10.453  -9.960   9.206  1.00                 H  
ATOM   1676  OG  SER B 137      10.346 -10.432   9.881  1.00                 O  
ATOM   1677  N   PRO B 138       9.748 -13.994   9.268  1.00                 N  
ATOM   1678  CA  PRO B 138       8.457 -14.690   9.228  1.00                 C  
ATOM   1679  C   PRO B 138       7.266 -13.768   9.486  1.00                 C  
ATOM   1680  O   PRO B 138       6.164 -14.019   9.005  1.00                 O  
ATOM   1681  CB  PRO B 138       8.570 -15.744  10.331  1.00                 C  
ATOM   1682  CD  PRO B 138      10.705 -14.665  10.231  1.00                 C  
ATOM   1683  CG  PRO B 138      10.036 -15.991  10.463  1.00                 C  
ATOM   1684  N   GLU B 139       7.489 -12.711  10.253  1.00                 N  
ATOM   1685  CA  GLU B 139       6.414 -11.794  10.590  1.00                 C  
ATOM   1686  C   GLU B 139       6.167 -10.756   9.491  1.00                 C  
ATOM   1687  O   GLU B 139       5.194 -10.007   9.554  1.00                 O  
ATOM   1688  H   GLU B 139       8.320 -12.565  10.566  1.00                 H  
ATOM   1689  CB  GLU B 139       6.715 -11.077  11.908  1.00                 C  
ATOM   1690  CD  GLU B 139       7.060 -11.251  14.404  1.00                 C  
ATOM   1691  CG  GLU B 139       6.738 -11.992  13.121  1.00                 C  
ATOM   1692  OE1 GLU B 139       7.330 -10.034  14.335  1.00                 O  
ATOM   1693  OE2 GLU B 139       7.042 -11.888  15.478  1.00                 O  
ATOM   1694  N   GLY B 140       7.043 -10.717   8.487  1.00                 N  
ATOM   1695  CA  GLY B 140       6.850  -9.833   7.353  1.00                 C  
ATOM   1696  C   GLY B 140       7.628  -8.548   7.518  1.00                 C  
ATOM   1697  O   GLY B 140       7.171  -7.467   7.138  1.00                 O  
ATOM   1698  H   GLY B 140       7.765 -11.253   8.522  1.00                 H  
ATOM   1699  N   VAL B 141       8.808  -8.675   8.113  1.00                 N  
ATOM   1700  CA  VAL B 141       9.680  -7.545   8.314  1.00                 C  
ATOM   1701  C   VAL B 141      10.872  -7.655   7.389  1.00                 C  
ATOM   1702  O   VAL B 141      11.674  -8.592   7.493  1.00                 O  
ATOM   1703  H   VAL B 141       9.059  -9.493   8.394  1.00                 H  
ATOM   1704  CB  VAL B 141      10.139  -7.440   9.780  1.00                 C  
ATOM   1705  CG1 VAL B 141      11.086  -6.263   9.959  1.00                 C  
ATOM   1706  CG2 VAL B 141       8.939  -7.308  10.706  1.00                 C  
ATOM   1707  N   LEU B 142      10.974  -6.687   6.484  1.00                 N  
ATOM   1708  CA  LEU B 142      12.057  -6.640   5.525  1.00                 C  
ATOM   1709  C   LEU B 142      13.180  -5.762   6.082  1.00                 C  
ATOM   1710  O   LEU B 142      12.949  -4.655   6.568  1.00                 O  
ATOM   1711  H   LEU B 142      10.341  -6.047   6.480  1.00                 H  
ATOM   1712  CB  LEU B 142      11.558  -6.111   4.179  1.00                 C  
ATOM   1713  CG  LEU B 142      12.602  -5.996   3.067  1.00                 C  
ATOM   1714  CD1 LEU B 142      13.120  -7.370   2.670  1.00                 C  
ATOM   1715  CD2 LEU B 142      12.022  -5.280   1.857  1.00                 C  
ATOM   1716  N   SER B 143      14.400  -6.266   6.029  1.00                 N  
ATOM   1717  CA  SER B 143      15.551  -5.456   6.387  1.00                 C  
ATOM   1718  C   SER B 143      16.489  -5.322   5.193  1.00                 C  
ATOM   1719  O   SER B 143      16.675  -6.261   4.430  1.00                 O  
ATOM   1720  H   SER B 143      14.514  -7.120   5.768  1.00                 H  
ATOM   1721  CB  SER B 143      16.285  -6.066   7.583  1.00                 C  
ATOM   1722  HG  SER B 143      17.838  -5.682   8.540  1.00                 H  
ATOM   1723  OG  SER B 143      17.458  -5.333   7.890  1.00                 O  
ATOM   1724  N   ILE B 144      17.074  -4.141   5.041  1.00                 N  
ATOM   1725  CA  ILE B 144      18.141  -3.943   4.081  1.00                 C  
ATOM   1726  C   ILE B 144      19.297  -3.295   4.818  1.00                 C  
ATOM   1727  O   ILE B 144      19.113  -2.311   5.534  1.00                 O  
ATOM   1728  H   ILE B 144      16.794  -3.454   5.551  1.00                 H  
ATOM   1729  CB  ILE B 144      17.673  -3.093   2.885  1.00                 C  
ATOM   1730  CD1 ILE B 144      15.851  -2.917   1.111  1.00                 C  
ATOM   1731  CG1 ILE B 144      16.507  -3.777   2.168  1.00                 C  
ATOM   1732  CG2 ILE B 144      18.834  -2.817   1.941  1.00                 C  
ATOM   1733  N   GLN B 145      20.483  -3.861   4.649  1.00                 N  
ATOM   1734  CA  GLN B 145      21.671  -3.322   5.272  1.00                 C  
ATOM   1735  C   GLN B 145      22.703  -3.029   4.199  1.00                 C  
ATOM   1736  O   GLN B 145      22.787  -3.744   3.202  1.00                 O  
ATOM   1737  H   GLN B 145      20.539  -4.596   4.133  1.00                 H  
ATOM   1738  CB  GLN B 145      22.219  -4.298   6.315  1.00                 C  
ATOM   1739  CD  GLN B 145      21.871  -5.493   8.513  1.00                 C  
ATOM   1740  CG  GLN B 145      21.279  -4.552   7.482  1.00                 C  
ATOM   1741  OE1 GLN B 145      22.458  -6.518   8.167  1.00                 O  
ATOM   1742 1HE2 GLN B 145      22.050  -5.671  10.437  1.00                 H  
ATOM   1743 2HE2 GLN B 145      21.281  -4.389   9.996  1.00                 H  
ATOM   1744  NE2 GLN B 145      21.717  -5.147   9.785  1.00                 N  
ATOM   1745  N   ALA B 146      23.482  -1.975   4.413  1.00                 N  
ATOM   1746  CA  ALA B 146      24.595  -1.643   3.544  1.00                 C  
ATOM   1747  C   ALA B 146      25.829  -1.286   4.375  1.00                 C  
ATOM   1748  O   ALA B 146      25.868  -0.241   5.028  1.00                 O  
ATOM   1749  H   ALA B 146      23.299  -1.459   5.127  1.00                 H  
ATOM   1750  CB  ALA B 146      24.222  -0.494   2.620  1.00                 C  
ATOM   1751  N   ALA B 147      26.832  -2.157   4.350  1.00                 N  
ATOM   1752  CA  ALA B 147      28.107  -1.893   5.018  1.00                 C  
ATOM   1753  C   ALA B 147      28.890  -0.761   4.335  1.00                 C  
ATOM   1754  O   ALA B 147      28.638  -0.428   3.177  1.00                 O  
ATOM   1755  H   ALA B 147      26.709  -2.929   3.904  1.00                 H  
ATOM   1756  CB  ALA B 147      28.957  -3.154   5.055  1.00                 C  
ATOM   1757  N   PRO B 148      29.848  -0.155   5.044  1.00                 N  
ATOM   1758  CA  PRO B 148      30.712   0.803   4.335  1.00                 C  
ATOM   1759  C   PRO B 148      31.806   0.102   3.532  1.00                 C  
ATOM   1760  O   PRO B 148      32.296  -0.952   3.946  1.00                 O  
ATOM   1761  CB  PRO B 148      31.311   1.659   5.453  1.00                 C  
ATOM   1762  CD  PRO B 148      30.237  -0.170   6.562  1.00                 C  
ATOM   1763  CG  PRO B 148      31.444   0.724   6.608  1.00                 C  
ATOM   1764  N   ALA B 149      31.535  -0.894   2.806  1.00                 N  
ATOM   1765  CA  ALA B 149      32.212  -2.136   2.450  1.00                 C  
ATOM   1766  C   ALA B 149      32.900  -1.436   1.334  1.00                 C  
ATOM   1767  O   ALA B 149      32.868  -1.819   0.362  1.00                 O  
ATOM   1768  H   ALA B 149      30.720  -0.713   2.470  1.00                 H  
ATOM   1769  CB  ALA B 149      31.195  -3.230   2.160  1.00                 C  
ATOM   1770  N   SER B 150      33.566  -0.401   1.477  1.00                 N  
ATOM   1771  CA  SER B 150      34.210   0.430   0.483  1.00                 C  
ATOM   1772  C   SER B 150      35.074  -0.391  -0.459  1.00                 C  
ATOM   1773  O   SER B 150      35.337   0.034  -1.565  1.00                 O  
ATOM   1774  H   SER B 150      33.622  -0.185   2.349  1.00                 H  
ATOM   1775  CB  SER B 150      35.059   1.510   1.156  1.00                 C  
ATOM   1776  HG  SER B 150      36.633   0.521   1.312  1.00                 H  
ATOM   1777  OG  SER B 150      36.156   0.939   1.848  1.00                 O  
ATOM   1778  N   ALA B 151      35.515  -1.563  -0.039  1.00                 N  
ATOM   1779  CA  ALA B 151      36.351  -2.418  -0.839  1.00                 C  
ATOM   1780  C   ALA B 151      35.602  -3.318  -1.795  1.00                 C  
ATOM   1781  O   ALA B 151      36.206  -3.987  -2.545  1.00                 O  
ATOM   1782  H   ALA B 151      35.270  -1.819   0.788  1.00                 H  
ATOM   1783  CB  ALA B 151      37.222  -3.291   0.051  1.00                 C  
ATOM   1784  N   GLN B 152      34.307  -3.360  -1.774  1.00                 N  
ATOM   1785  CA  GLN B 152      33.512  -4.189  -2.638  1.00                 C  
ATOM   1786  C   GLN B 152      33.302  -3.521  -3.982  1.00                 C  
ATOM   1787  O   GLN B 152      32.807  -2.434  -4.043  1.00                 O  
ATOM   1788  H   GLN B 152      33.907  -2.826  -1.170  1.00                 H  
ATOM   1789  CB  GLN B 152      32.164  -4.503  -1.987  1.00                 C  
ATOM   1790  CD  GLN B 152      32.813  -6.683  -0.889  1.00                 C  
ATOM   1791  CG  GLN B 152      32.269  -5.283  -0.686  1.00                 C  
ATOM   1792  OE1 GLN B 152      32.243  -7.479  -1.636  1.00                 O  
ATOM   1793 1HE2 GLN B 152      34.285  -7.807  -0.307  1.00                 H  
ATOM   1794 2HE2 GLN B 152      34.306  -6.378   0.314  1.00                 H  
ATOM   1795  NE2 GLN B 152      33.920  -6.989  -0.222  1.00                 N  
ATOM   1796  N   ALA B 153      33.691  -4.162  -5.051  1.00                 N  
ATOM   1797  CA  ALA B 153      33.535  -3.646  -6.399  1.00                 C  
ATOM   1798  C   ALA B 153      32.462  -4.518  -7.024  1.00                 C  
ATOM   1799  O   ALA B 153      32.203  -5.572  -6.563  1.00                 O  
ATOM   1800  H   ALA B 153      34.074  -4.966  -4.918  1.00                 H  
ATOM   1801  CB  ALA B 153      34.862  -3.692  -7.141  1.00                 C  
ATOM   1802  N   PRO B 154      31.840  -4.078  -8.078  1.00                 N  
ATOM   1803  CA  PRO B 154      30.809  -4.791  -8.787  1.00                 C  
ATOM   1804  C   PRO B 154      31.224  -5.592 -10.003  1.00                 C  
ATOM   1805  O   PRO B 154      32.109  -5.203 -10.715  1.00                 O  
ATOM   1806  CB  PRO B 154      29.839  -3.694  -9.230  1.00                 C  
ATOM   1807  CD  PRO B 154      31.773  -2.566  -8.387  1.00                 C  
ATOM   1808  CG  PRO B 154      30.700  -2.494  -9.437  1.00                 C  
ATOM   1809  N   PRO B 155      30.578  -6.707 -10.236  1.00                 N  
ATOM   1810  CA  PRO B 155      30.798  -7.521 -11.430  1.00                 C  
ATOM   1811  C   PRO B 155      29.892  -6.955 -12.503  1.00                 C  
ATOM   1812  O   PRO B 155      28.987  -6.272 -12.222  1.00                 O  
ATOM   1813  CB  PRO B 155      30.414  -8.935 -10.990  1.00                 C  
ATOM   1814  CD  PRO B 155      29.687  -7.487  -9.228  1.00                 C  
ATOM   1815  CG  PRO B 155      29.326  -8.732  -9.989  1.00                 C  
ATOM   1816  N   PRO B 156      30.123  -7.236 -13.740  1.00                 N  
ATOM   1817  CA  PRO B 156      29.349  -6.699 -14.845  1.00                 C  
ATOM   1818  C   PRO B 156      28.050  -7.412 -15.158  1.00                 C  
ATOM   1819  O   PRO B 156      27.883  -8.576 -14.827  1.00                 O  
ATOM   1820  CB  PRO B 156      30.290  -6.813 -16.046  1.00                 C  
ATOM   1821  CD  PRO B 156      31.455  -7.703 -14.154  1.00                 C  
ATOM   1822  CG  PRO B 156      31.648  -6.957 -15.444  1.00                 C  
ATOM   1823  N   ALA B 157      27.134  -6.725 -15.822  1.00                 N  
ATOM   1824  CA  ALA B 157      25.897  -7.368 -16.286  1.00                 C  
ATOM   1825  C   ALA B 157      26.322  -8.366 -17.367  1.00                 C  
ATOM   1826  O   ALA B 157      25.884  -9.499 -17.368  1.00                 O  
ATOM   1827  H   ALA B 157      27.277  -5.852 -15.988  1.00                 H  
ATOM   1828  CB  ALA B 157      24.917  -6.324 -16.798  1.00                 C  
ATOM   1829  N   ALA B 158      27.185  -7.935 -18.281  1.00                 N  
ATOM   1830  CA  ALA B 158      27.931  -8.732 -19.191  1.00                 C  
ATOM   1831  C   ALA B 158      29.151  -9.594 -19.012  1.00                 C  
ATOM   1832  O   ALA B 158      29.992  -9.551 -19.783  1.00                 O  
ATOM   1833  H   ALA B 158      27.275  -7.040 -18.289  1.00                 H  
ATOM   1834  CB  ALA B 158      28.438  -7.883 -20.347  1.00                 C  
ATOM   1835  N   ALA B 159      29.252 -10.389 -18.007  1.00                 N  
ATOM   1836  CA  ALA B 159      30.415 -11.271 -17.843  1.00                 C  
ATOM   1837  C   ALA B 159      30.058 -12.742 -17.863  1.00                 C  
ATOM   1838  O   ALA B 159      29.030 -13.135 -17.366  1.00                 O  
ATOM   1839  H   ALA B 159      28.591 -10.398 -17.396  1.00                 H  
ATOM   1840  CB  ALA B 159      31.140 -10.956 -16.544  1.00                 C  
ATOM   1841  N   LYS B 160      30.917 -13.553 -18.440  1.00                 N  
ATOM   1842  CA  LYS B 160      30.769 -15.007 -18.445  1.00                 C  
ATOM   1843  C   LYS B 160      30.412 -16.478 -18.465  1.00                 C  
ATOM   1844  O   LYS B 160      29.384 -16.871 -17.968  1.00                 O  
ATOM   1845  H   LYS B 160      31.624 -13.171 -18.846  1.00                 H  
ATOM   1846  CB  LYS B 160      31.392 -15.613 -17.186  1.00                 C  
ATOM   1847  CD  LYS B 160      33.450 -16.049 -15.816  1.00                 C  
ATOM   1848  CE  LYS B 160      34.946 -15.813 -15.690  1.00                 C  
ATOM   1849  CG  LYS B 160      32.885 -15.363 -17.050  1.00                 C  
ATOM   1850 1HZ  LYS B 160      36.385 -16.307 -14.433  1.00                 H  
ATOM   1851 2HZ  LYS B 160      35.369 -17.343 -14.518  1.00                 H  
ATOM   1852 3HZ  LYS B 160      35.114 -16.136 -13.750  1.00                 H  
ATOM   1853  NZ  LYS B 160      35.510 -16.465 -14.476  1.00                 N  
TER
