# Supplementary material for: Data set of intrinsically disordered proteins analysed at a local protein conformation level
Source: Data Brief. 2020 Mar 5;29:105383. doi: 10.1016/j.dib.2020.105383 (PMC7078294; doi:10.1016/j.dib.2020.105383)
Supplement: Supplementary file 1 [file mmc1.zip › the data/1-DATA/PED1AAD-pdb/1AAD-1.pdb]

CRYST1    1.000    1.000    1.000  90.00  90.00  90.00 P 1           1
ATOM      1  HT1 MET     1      12.583 -72.917 -49.183  1.00  0.00      BSYN  
ATOM      2  HT2 MET     1      14.035 -73.760 -49.679  1.00  0.00      BSYN  
ATOM      3    N MET     1      13.623 -72.948 -49.177  1.00  0.00      BSYN  
ATOM      4  HT3 MET     1      13.889 -72.021 -49.566  1.00  0.00      BSYN  
ATOM      5   CA MET     1      13.942 -72.642 -47.716  1.00  0.00      BSYN  
ATOM      6   CB MET     1      15.503 -72.439 -47.579  1.00  0.00      BSYN  
ATOM      7   CG MET     1      16.015 -71.383 -48.540  1.00  0.00      BSYN  
ATOM      8   SD MET     1      17.476 -70.455 -48.122  1.00  0.00      BSYN  
ATOM      9   CE MET     1      18.928 -71.520 -48.346  1.00  0.00      BSYN  
ATOM     10    C MET     1      13.246 -71.507 -47.109  1.00  0.00      BSYN  
ATOM     11    O MET     1      12.622 -70.748 -47.817  1.00  0.00      BSYN  
ATOM     12    N ASP     2      13.524 -71.293 -45.804  1.00  0.00      BSYN  
ATOM     13    H ASP     2      14.183 -71.830 -45.315  1.00  0.00      BSYN  
ATOM     14   CA ASP     2      12.967 -70.124 -45.017  1.00  0.00      BSYN  
ATOM     15   CB ASP     2      11.521 -70.104 -44.496  1.00  0.00      BSYN  
ATOM     16   CG ASP     2      11.157 -71.478 -43.854  1.00  0.00      BSYN  
ATOM     17  OD1 ASP     2      11.387 -71.704 -42.695  1.00  0.00      BSYN  
ATOM     18  OD2 ASP     2      10.602 -72.344 -44.470  1.00  0.00      BSYN  
ATOM     19    C ASP     2      13.804 -69.679 -43.791  1.00  0.00      BSYN  
ATOM     20    O ASP     2      14.455 -70.474 -43.140  1.00  0.00      BSYN  
ATOM     21    N VAL     3      13.947 -68.370 -43.750  1.00  0.00      BSYN  
ATOM     22    H VAL     3      13.358 -67.852 -44.336  1.00  0.00      BSYN  
ATOM     23   CA VAL     3      14.823 -67.687 -42.736  1.00  0.00      BSYN  
ATOM     24   CB VAL     3      15.385 -66.574 -43.612  1.00  0.00      BSYN  
ATOM     25  CG1 VAL     3      16.399 -65.793 -42.809  1.00  0.00      BSYN  
ATOM     26  CG2 VAL     3      16.342 -67.228 -44.544  1.00  0.00      BSYN  
ATOM     27    C VAL     3      13.967 -67.040 -41.544  1.00  0.00      BSYN  
ATOM     28    O VAL     3      14.283 -67.083 -40.346  1.00  0.00      BSYN  
ATOM     29    N PHE     4      12.769 -66.534 -41.879  1.00  0.00      BSYN  
ATOM     30    H PHE     4      12.431 -66.614 -42.796  1.00  0.00      BSYN  
ATOM     31   CA PHE     4      11.756 -65.950 -40.899  1.00  0.00      BSYN  
ATOM     32   CB PHE     4      11.826 -64.422 -40.982  1.00  0.00      BSYN  
ATOM     33   CG PHE     4      13.127 -63.695 -40.460  1.00  0.00      BSYN  
ATOM     34  CD1 PHE     4      14.014 -63.199 -41.345  1.00  0.00      BSYN  
ATOM     35  CD2 PHE     4      13.409 -63.695 -39.153  1.00  0.00      BSYN  
ATOM     36  CE1 PHE     4      15.152 -62.488 -40.947  1.00  0.00      BSYN  
ATOM     37  CE2 PHE     4      14.588 -63.061 -38.719  1.00  0.00      BSYN  
ATOM     38   CZ PHE     4      15.431 -62.409 -39.595  1.00  0.00      BSYN  
ATOM     39    C PHE     4      10.336 -66.502 -41.092  1.00  0.00      BSYN  
ATOM     40    O PHE     4       9.556 -66.138 -41.950  1.00  0.00      BSYN  
ATOM     41    N MET     5       9.922 -67.435 -40.247  1.00  0.00      BSYN  
ATOM     42    H MET     5       8.968 -67.659 -40.228  1.00  0.00      BSYN  
ATOM     43   CA MET     5      10.828 -68.144 -39.413  1.00  0.00      BSYN  
ATOM     44   CB MET     5      10.435 -67.942 -37.961  1.00  0.00      BSYN  
ATOM     45   CG MET     5      11.537 -67.218 -37.310  1.00  0.00      BSYN  
ATOM     46   SD MET     5      11.360 -66.911 -35.551  1.00  0.00      BSYN  
ATOM     47   CE MET     5       9.912 -65.843 -35.644  1.00  0.00      BSYN  
ATOM     48    C MET     5      10.912 -69.531 -39.644  1.00  0.00      BSYN  
ATOM     49    O MET     5       9.905 -70.192 -39.947  1.00  0.00      BSYN  
ATOM     50    N LYS     6      12.174 -70.045 -39.362  1.00  0.00      BSYN  
ATOM     51    H LYS     6      12.913 -69.405 -39.287  1.00  0.00      BSYN  
ATOM     52   CA LYS     6      12.611 -71.423 -39.366  1.00  0.00      BSYN  
ATOM     53   CB LYS     6      14.142 -71.373 -39.598  1.00  0.00      BSYN  
ATOM     54   CG LYS     6      14.697 -72.693 -39.779  1.00  0.00      BSYN  
ATOM     55   CD LYS     6      16.184 -72.600 -39.829  1.00  0.00      BSYN  
ATOM     56   CE LYS     6      16.831 -71.863 -40.986  1.00  0.00      BSYN  
ATOM     57   NZ LYS     6      16.704 -72.246 -42.411  1.00  0.00      BSYN  
ATOM     58  HZ1 LYS     6      17.402 -71.624 -42.867  1.00  0.00      BSYN  
ATOM     59  HZ2 LYS     6      16.959 -73.186 -42.778  1.00  0.00      BSYN  
ATOM     60  HZ3 LYS     6      15.813 -71.915 -42.833  1.00  0.00      BSYN  
ATOM     61    C LYS     6      12.150 -72.007 -37.993  1.00  0.00      BSYN  
ATOM     62    O LYS     6      12.773 -71.708 -36.968  1.00  0.00      BSYN  
ATOM     63    N GLY     7      11.112 -72.791 -37.941  1.00  0.00      BSYN  
ATOM     64    H GLY     7      10.597 -72.952 -38.759  1.00  0.00      BSYN  
ATOM     65   CA GLY     7      10.906 -73.471 -36.710  1.00  0.00      BSYN  
ATOM     66    C GLY     7       9.932 -72.775 -35.829  1.00  0.00      BSYN  
ATOM     67    O GLY     7       8.995 -73.419 -35.294  1.00  0.00      BSYN  
ATOM     68    N LEU     8      10.167 -71.452 -35.535  1.00  0.00      BSYN  
ATOM     69    H LEU     8      10.792 -71.039 -36.167  1.00  0.00      BSYN  
ATOM     70   CA LEU     8       9.425 -70.634 -34.587  1.00  0.00      BSYN  
ATOM     71   CB LEU     8      10.453 -69.773 -33.968  1.00  0.00      BSYN  
ATOM     72   CG LEU     8       9.971 -68.872 -32.840  1.00  0.00      BSYN  
ATOM     73  CD1 LEU     8       9.449 -69.530 -31.593  1.00  0.00      BSYN  
ATOM     74  CD2 LEU     8      11.110 -67.977 -32.539  1.00  0.00      BSYN  
ATOM     75    C LEU     8       8.285 -69.939 -35.260  1.00  0.00      BSYN  
ATOM     76    O LEU     8       8.079 -68.752 -35.160  1.00  0.00      BSYN  
ATOM     77    N SER     9       7.477 -70.693 -35.910  1.00  0.00      BSYN  
ATOM     78    H SER     9       7.742 -71.626 -36.051  1.00  0.00      BSYN  
ATOM     79   CA SER     9       6.218 -70.259 -36.556  1.00  0.00      BSYN  
ATOM     80   CB SER     9       5.673 -71.432 -37.472  1.00  0.00      BSYN  
ATOM     81   OG SER     9       6.734 -71.698 -38.395  1.00  0.00      BSYN  
ATOM     82   HG SER     9       7.051 -70.984 -38.954  1.00  0.00      BSYN  
ATOM     83    C SER     9       5.104 -69.647 -35.608  1.00  0.00      BSYN  
ATOM     84    O SER     9       5.022 -70.178 -34.519  1.00  0.00      BSYN  
ATOM     85    N MET    10       4.506 -68.643 -36.182  1.00  0.00      BSYN  
ATOM     86    H MET    10       4.847 -68.339 -37.049  1.00  0.00      BSYN  
ATOM     87   CA MET    10       3.329 -67.913 -35.471  1.00  0.00      BSYN  
ATOM     88   CB MET    10       3.977 -67.109 -34.317  1.00  0.00      BSYN  
ATOM     89   CG MET    10       3.011 -66.290 -33.422  1.00  0.00      BSYN  
ATOM     90   SD MET    10       3.759 -64.917 -32.501  1.00  0.00      BSYN  
ATOM     91   CE MET    10       5.428 -64.604 -32.957  1.00  0.00      BSYN  
ATOM     92    C MET    10       2.650 -66.979 -36.404  1.00  0.00      BSYN  
ATOM     93    O MET    10       3.391 -66.337 -37.193  1.00  0.00      BSYN  
ATOM     94    N ALA    11       1.358 -67.267 -36.497  1.00  0.00      BSYN  
ATOM     95    H ALA    11       1.010 -68.171 -36.350  1.00  0.00      BSYN  
ATOM     96   CA ALA    11       0.380 -66.391 -37.111  1.00  0.00      BSYN  
ATOM     97   CB ALA    11      -1.027 -66.950 -36.933  1.00  0.00      BSYN  
ATOM     98    C ALA    11       0.213 -64.944 -36.528  1.00  0.00      BSYN  
ATOM     99    O ALA    11       0.757 -64.580 -35.421  1.00  0.00      BSYN  
ATOM    100    N LYS    12      -0.230 -63.942 -37.293  1.00  0.00      BSYN  
ATOM    101    H LYS    12      -0.339 -64.099 -38.254  1.00  0.00      BSYN  
ATOM    102   CA LYS    12      -0.516 -62.701 -36.797  1.00  0.00      BSYN  
ATOM    103   CB LYS    12      -0.469 -61.672 -37.928  1.00  0.00      BSYN  
ATOM    104   CG LYS    12      -0.286 -60.182 -37.388  1.00  0.00      BSYN  
ATOM    105   CD LYS    12       1.087 -59.712 -37.135  1.00  0.00      BSYN  
ATOM    106   CE LYS    12       1.685 -60.404 -35.797  1.00  0.00      BSYN  
ATOM    107   NZ LYS    12       3.193 -60.248 -35.829  1.00  0.00      BSYN  
ATOM    108  HZ1 LYS    12       3.742 -60.881 -35.213  1.00  0.00      BSYN  
ATOM    109  HZ2 LYS    12       3.473 -60.200 -36.830  1.00  0.00      BSYN  
ATOM    110  HZ3 LYS    12       3.382 -59.271 -35.528  1.00  0.00      BSYN  
ATOM    111    C LYS    12      -1.928 -62.762 -36.252  1.00  0.00      BSYN  
ATOM    112    O LYS    12      -2.797 -63.272 -36.838  1.00  0.00      BSYN  
ATOM    113    N GLU    13      -2.107 -62.241 -35.100  1.00  0.00      BSYN  
ATOM    114    H GLU    13      -1.405 -62.112 -34.429  1.00  0.00      BSYN  
ATOM    115   CA GLU    13      -3.449 -62.169 -34.553  1.00  0.00      BSYN  
ATOM    116   CB GLU    13      -3.385 -62.226 -33.045  1.00  0.00      BSYN  
ATOM    117   CG GLU    13      -3.419 -63.752 -32.703  1.00  0.00      BSYN  
ATOM    118   CD GLU    13      -2.754 -63.939 -31.382  1.00  0.00      BSYN  
ATOM    119  OE1 GLU    13      -3.530 -64.302 -30.438  1.00  0.00      BSYN  
ATOM    120  OE2 GLU    13      -1.524 -63.984 -31.180  1.00  0.00      BSYN  
ATOM    121    C GLU    13      -4.405 -60.951 -34.856  1.00  0.00      BSYN  
ATOM    122    O GLU    13      -5.562 -60.958 -34.430  1.00  0.00      BSYN  
ATOM    123    N GLY    14      -3.941 -60.234 -35.809  1.00  0.00      BSYN  
ATOM    124    H GLY    14      -3.449 -60.724 -36.500  1.00  0.00      BSYN  
ATOM    125   CA GLY    14      -4.522 -58.976 -36.187  1.00  0.00      BSYN  
ATOM    126    C GLY    14      -3.767 -57.787 -35.537  1.00  0.00      BSYN  
ATOM    127    O GLY    14      -2.771 -57.862 -34.789  1.00  0.00      BSYN  
ATOM    128    N VAL    15      -4.506 -56.662 -35.811  1.00  0.00      BSYN  
ATOM    129    H VAL    15      -5.433 -56.618 -36.126  1.00  0.00      BSYN  
ATOM    130   CA VAL    15      -4.106 -55.482 -35.018  1.00  0.00      BSYN  
ATOM    131   CB VAL    15      -3.739 -54.180 -35.790  1.00  0.00      BSYN  
ATOM    132  CG1 VAL    15      -2.261 -54.287 -36.330  1.00  0.00      BSYN  
ATOM    133  CG2 VAL    15      -4.794 -53.933 -36.892  1.00  0.00      BSYN  
ATOM    134    C VAL    15      -5.203 -55.232 -33.993  1.00  0.00      BSYN  
ATOM    135    O VAL    15      -6.338 -54.695 -34.234  1.00  0.00      BSYN  
ATOM    136    N VAL    16      -4.918 -55.455 -32.692  1.00  0.00      BSYN  
ATOM    137    H VAL    16      -4.076 -55.821 -32.349  1.00  0.00      BSYN  
ATOM    138   CA VAL    16      -5.838 -55.361 -31.541  1.00  0.00      BSYN  
ATOM    139   CB VAL    16      -5.627 -56.438 -30.531  1.00  0.00      BSYN  
ATOM    140  CG1 VAL    16      -6.896 -56.478 -29.566  1.00  0.00      BSYN  
ATOM    141  CG2 VAL    16      -5.574 -57.738 -31.214  1.00  0.00      BSYN  
ATOM    142    C VAL    16      -5.552 -53.976 -30.905  1.00  0.00      BSYN  
ATOM    143    O VAL    16      -4.578 -53.673 -30.215  1.00  0.00      BSYN  
ATOM    144    N ALA    17      -6.349 -52.919 -31.013  1.00  0.00      BSYN  
ATOM    145    H ALA    17      -6.072 -51.979 -30.987  1.00  0.00      BSYN  
ATOM    146   CA ALA    17      -7.819 -53.068 -31.187  1.00  0.00      BSYN  
ATOM    147   CB ALA    17      -8.623 -52.573 -29.888  1.00  0.00      BSYN  
ATOM    148    C ALA    17      -8.210 -52.132 -32.342  1.00  0.00      BSYN  
ATOM    149    O ALA    17      -8.212 -50.933 -32.195  1.00  0.00      BSYN  
ATOM    150    N ALA    18      -8.309 -52.718 -33.495  1.00  0.00      BSYN  
ATOM    151    H ALA    18      -7.999 -53.648 -33.496  1.00  0.00      BSYN  
ATOM    152   CA ALA    18      -8.749 -52.053 -34.663  1.00  0.00      BSYN  
ATOM    153   CB ALA    18      -7.670 -51.283 -35.307  1.00  0.00      BSYN  
ATOM    154    C ALA    18      -9.312 -52.829 -35.819  1.00  0.00      BSYN  
ATOM    155    O ALA    18     -10.264 -52.447 -36.479  1.00  0.00      BSYN  
ATOM    156    N ALA    19      -8.819 -54.058 -36.022  1.00  0.00      BSYN  
ATOM    157    H ALA    19      -7.991 -54.289 -35.551  1.00  0.00      BSYN  
ATOM    158   CA ALA    19      -9.186 -54.881 -37.085  1.00  0.00      BSYN  
ATOM    159   CB ALA    19      -8.544 -54.528 -38.409  1.00  0.00      BSYN  
ATOM    160    C ALA    19      -8.842 -56.313 -36.707  1.00  0.00      BSYN  
ATOM    161    O ALA    19      -7.592 -56.673 -36.729  1.00  0.00      BSYN  
ATOM    162    N GLU    20      -9.832 -56.944 -36.127  1.00  0.00      BSYN  
ATOM    163    H GLU    20     -10.757 -56.624 -36.176  1.00  0.00      BSYN  
ATOM    164   CA GLU    20      -9.626 -58.289 -35.705  1.00  0.00      BSYN  
ATOM    165   CB GLU    20     -10.344 -58.649 -34.475  1.00  0.00      BSYN  
ATOM    166   CG GLU    20      -9.577 -58.047 -33.160  1.00  0.00      BSYN  
ATOM    167   CD GLU    20      -9.745 -56.565 -33.008  1.00  0.00      BSYN  
ATOM    168  OE1 GLU    20     -10.726 -56.014 -33.573  1.00  0.00      BSYN  
ATOM    169  OE2 GLU    20      -8.937 -55.929 -32.331  1.00  0.00      BSYN  
ATOM    170    C GLU    20      -9.576 -59.482 -36.637  1.00  0.00      BSYN  
ATOM    171    O GLU    20     -10.469 -60.242 -36.988  1.00  0.00      BSYN  
ATOM    172    N LYS    21      -8.340 -59.687 -37.052  1.00  0.00      BSYN  
ATOM    173    H LYS    21      -7.529 -59.288 -36.673  1.00  0.00      BSYN  
ATOM    174   CA LYS    21      -8.117 -60.303 -38.362  1.00  0.00      BSYN  
ATOM    175   CB LYS    21      -8.223 -59.425 -39.562  1.00  0.00      BSYN  
ATOM    176   CG LYS    21      -8.341 -60.106 -40.929  1.00  0.00      BSYN  
ATOM    177   CD LYS    21      -9.758 -60.606 -41.209  1.00  0.00      BSYN  
ATOM    178   CE LYS    21     -10.507 -59.580 -42.006  1.00  0.00      BSYN  
ATOM    179   NZ LYS    21     -10.087 -59.708 -43.425  1.00  0.00      BSYN  
ATOM    180  HZ1 LYS    21     -10.659 -59.094 -44.039  1.00  0.00      BSYN  
ATOM    181  HZ2 LYS    21      -9.054 -59.763 -43.532  1.00  0.00      BSYN  
ATOM    182  HZ3 LYS    21     -10.547 -60.615 -43.640  1.00  0.00      BSYN  
ATOM    183    C LYS    21      -6.828 -61.085 -38.353  1.00  0.00      BSYN  
ATOM    184    O LYS    21      -5.773 -60.525 -38.488  1.00  0.00      BSYN  
ATOM    185    N THR    22      -6.899 -62.411 -38.213  1.00  0.00      BSYN  
ATOM    186    H THR    22      -7.680 -62.952 -37.974  1.00  0.00      BSYN  
ATOM    187   CA THR    22      -5.664 -63.085 -38.247  1.00  0.00      BSYN  
ATOM    188   CB THR    22      -5.853 -64.540 -37.624  1.00  0.00      BSYN  
ATOM    189  OG1 THR    22      -6.567 -64.392 -36.393  1.00  0.00      BSYN  
ATOM    190  HG1 THR    22      -7.508 -64.247 -36.274  1.00  0.00      BSYN  
ATOM    191  CG2 THR    22      -4.662 -65.537 -37.477  1.00  0.00      BSYN  
ATOM    192    C THR    22      -5.203 -63.180 -39.687  1.00  0.00      BSYN  
ATOM    193    O THR    22      -5.875 -63.643 -40.567  1.00  0.00      BSYN  
ATOM    194    N LYS    23      -3.964 -62.786 -39.787  1.00  0.00      BSYN  
ATOM    195    H LYS    23      -3.600 -62.464 -38.936  1.00  0.00      BSYN  
ATOM    196   CA LYS    23      -3.220 -62.693 -41.050  1.00  0.00      BSYN  
ATOM    197   CB LYS    23      -2.199 -61.564 -41.209  1.00  0.00      BSYN  
ATOM    198   CG LYS    23      -2.562 -60.127 -40.934  1.00  0.00      BSYN  
ATOM    199   CD LYS    23      -3.596 -59.586 -41.885  1.00  0.00      BSYN  
ATOM    200   CE LYS    23      -3.503 -58.099 -41.782  1.00  0.00      BSYN  
ATOM    201   NZ LYS    23      -3.909 -57.588 -43.103  1.00  0.00      BSYN  
ATOM    202  HZ1 LYS    23      -3.946 -56.571 -42.887  1.00  0.00      BSYN  
ATOM    203  HZ2 LYS    23      -3.239 -57.525 -43.896  1.00  0.00      BSYN  
ATOM    204  HZ3 LYS    23      -4.882 -57.887 -43.316  1.00  0.00      BSYN  
ATOM    205    C LYS    23      -2.469 -64.033 -41.207  1.00  0.00      BSYN  
ATOM    206    O LYS    23      -1.384 -64.132 -40.627  1.00  0.00      BSYN  
ATOM    207    N GLN    24      -3.134 -64.906 -41.934  1.00  0.00      BSYN  
ATOM    208    H GLN    24      -3.811 -64.697 -42.612  1.00  0.00      BSYN  
ATOM    209   CA GLN    24      -2.684 -66.357 -41.964  1.00  0.00      BSYN  
ATOM    210   CB GLN    24      -3.823 -67.298 -42.136  1.00  0.00      BSYN  
ATOM    211   CG GLN    24      -3.572 -68.724 -41.713  1.00  0.00      BSYN  
ATOM    212   CD GLN    24      -4.892 -69.507 -41.885  1.00  0.00      BSYN  
ATOM    213  OE1 GLN    24      -4.804 -70.599 -42.517  1.00  0.00      BSYN  
ATOM    214  NE2 GLN    24      -5.916 -68.966 -41.351  1.00  0.00      BSYN  
ATOM    215 HE21 GLN    24      -5.757 -68.333 -40.619  1.00  0.00      BSYN  
ATOM    216 HE22 GLN    24      -6.819 -69.270 -41.581  1.00  0.00      BSYN  
ATOM    217    C GLN    24      -1.728 -66.569 -43.136  1.00  0.00      BSYN  
ATOM    218    O GLN    24      -0.538 -66.967 -43.196  1.00  0.00      BSYN  
ATOM    219    N GLY    25      -2.305 -66.239 -44.327  1.00  0.00      BSYN  
ATOM    220    H GLY    25      -3.239 -65.965 -44.439  1.00  0.00      BSYN  
ATOM    221   CA GLY    25      -1.561 -66.421 -45.579  1.00  0.00      BSYN  
ATOM    222    C GLY    25      -2.102 -65.634 -46.726  1.00  0.00      BSYN  
ATOM    223    O GLY    25      -1.674 -64.486 -47.009  1.00  0.00      BSYN  
ATOM    224    N VAL    26      -3.254 -66.076 -47.334  1.00  0.00      BSYN  
ATOM    225    H VAL    26      -3.826 -66.795 -46.993  1.00  0.00      BSYN  
ATOM    226   CA VAL    26      -3.662 -65.444 -48.610  1.00  0.00      BSYN  
ATOM    227   CB VAL    26      -3.743 -66.405 -49.669  1.00  0.00      BSYN  
ATOM    228  CG1 VAL    26      -5.122 -67.047 -50.072  1.00  0.00      BSYN  
ATOM    229  CG2 VAL    26      -3.120 -65.648 -50.858  1.00  0.00      BSYN  
ATOM    230    C VAL    26      -4.905 -64.492 -48.487  1.00  0.00      BSYN  
ATOM    231    O VAL    26      -5.863 -64.884 -47.906  1.00  0.00      BSYN  
ATOM    232    N THR    27      -4.857 -63.282 -49.047  1.00  0.00      BSYN  
ATOM    233    H THR    27      -4.076 -63.062 -49.596  1.00  0.00      BSYN  
ATOM    234   CA THR    27      -5.823 -62.155 -48.878  1.00  0.00      BSYN  
ATOM    235   CB THR    27      -4.982 -60.844 -48.937  1.00  0.00      BSYN  
ATOM    236  OG1 THR    27      -4.331 -61.039 -50.193  1.00  0.00      BSYN  
ATOM    237  HG1 THR    27      -3.552 -60.483 -50.123  1.00  0.00      BSYN  
ATOM    238  CG2 THR    27      -3.993 -60.761 -47.684  1.00  0.00      BSYN  
ATOM    239    C THR    27      -7.004 -62.226 -49.851  1.00  0.00      BSYN  
ATOM    240    O THR    27      -7.777 -61.290 -50.000  1.00  0.00      BSYN  
ATOM    241    N GLU    28      -7.329 -63.421 -50.421  1.00  0.00      BSYN  
ATOM    242    H GLU    28      -7.071 -64.208 -49.896  1.00  0.00      BSYN  
ATOM    243   CA GLU    28      -8.382 -63.608 -51.432  1.00  0.00      BSYN  
ATOM    244   CB GLU    28      -8.101 -64.858 -52.203  1.00  0.00      BSYN  
ATOM    245   CG GLU    28      -6.756 -64.923 -52.888  1.00  0.00      BSYN  
ATOM    246   CD GLU    28      -6.596 -65.947 -53.973  1.00  0.00      BSYN  
ATOM    247  OE1 GLU    28      -6.652 -67.178 -53.822  1.00  0.00      BSYN  
ATOM    248  OE2 GLU    28      -6.345 -65.439 -55.097  1.00  0.00      BSYN  
ATOM    249    C GLU    28      -9.872 -63.498 -50.871  1.00  0.00      BSYN  
ATOM    250    O GLU    28     -10.472 -64.483 -50.618  1.00  0.00      BSYN  
ATOM    251    N ALA    29     -10.548 -62.324 -50.964  1.00  0.00      BSYN  
ATOM    252    H ALA    29     -10.246 -61.710 -51.666  1.00  0.00      BSYN  
ATOM    253   CA ALA    29     -11.880 -62.131 -50.298  1.00  0.00      BSYN  
ATOM    254   CB ALA    29     -11.971 -60.811 -49.512  1.00  0.00      BSYN  
ATOM    255    C ALA    29     -12.991 -62.247 -51.257  1.00  0.00      BSYN  
ATOM    256    O ALA    29     -13.915 -63.029 -51.019  1.00  0.00      BSYN  
ATOM    257    N ALA    30     -12.856 -61.442 -52.326  1.00  0.00      BSYN  
ATOM    258    H ALA    30     -12.082 -60.923 -52.630  1.00  0.00      BSYN  
ATOM    259   CA ALA    30     -13.943 -61.307 -53.214  1.00  0.00      BSYN  
ATOM    260   CB ALA    30     -13.670 -59.939 -53.953  1.00  0.00      BSYN  
ATOM    261    C ALA    30     -14.096 -62.431 -54.228  1.00  0.00      BSYN  
ATOM    262    O ALA    30     -15.251 -62.847 -54.415  1.00  0.00      BSYN  
ATOM    263    N GLU    31     -12.980 -63.080 -54.633  1.00  0.00      BSYN  
ATOM    264    H GLU    31     -12.158 -62.591 -54.419  1.00  0.00      BSYN  
ATOM    265   CA GLU    31     -13.042 -64.223 -55.478  1.00  0.00      BSYN  
ATOM    266   CB GLU    31     -12.745 -63.969 -56.920  1.00  0.00      BSYN  
ATOM    267   CG GLU    31     -13.843 -63.424 -57.712  1.00  0.00      BSYN  
ATOM    268   CD GLU    31     -13.433 -63.453 -59.146  1.00  0.00      BSYN  
ATOM    269  OE1 GLU    31     -14.213 -63.935 -60.041  1.00  0.00      BSYN  
ATOM    270  OE2 GLU    31     -12.412 -62.901 -59.429  1.00  0.00      BSYN  
ATOM    271    C GLU    31     -12.270 -65.443 -55.079  1.00  0.00      BSYN  
ATOM    272    O GLU    31     -11.053 -65.605 -55.267  1.00  0.00      BSYN  
ATOM    273    N LYS    32     -12.972 -66.390 -54.414  1.00  0.00      BSYN  
ATOM    274    H LYS    32     -13.948 -66.383 -54.494  1.00  0.00      BSYN  
ATOM    275   CA LYS    32     -12.313 -67.528 -53.695  1.00  0.00      BSYN  
ATOM    276   CB LYS    32     -11.923 -67.126 -52.306  1.00  0.00      BSYN  
ATOM    277   CG LYS    32     -11.204 -68.253 -51.504  1.00  0.00      BSYN  
ATOM    278   CD LYS    32      -9.825 -68.694 -52.166  1.00  0.00      BSYN  
ATOM    279   CE LYS    32      -9.450 -70.058 -51.600  1.00  0.00      BSYN  
ATOM    280   NZ LYS    32      -7.997 -69.986 -51.383  1.00  0.00      BSYN  
ATOM    281  HZ1 LYS    32      -7.529 -69.747 -52.281  1.00  0.00      BSYN  
ATOM    282  HZ2 LYS    32      -7.473 -69.389 -50.712  1.00  0.00      BSYN  
ATOM    283  HZ3 LYS    32      -7.691 -70.948 -51.133  1.00  0.00      BSYN  
ATOM    284    C LYS    32     -13.014 -68.923 -53.837  1.00  0.00      BSYN  
ATOM    285    O LYS    32     -14.211 -69.113 -53.714  1.00  0.00      BSYN  
ATOM    286    N THR    33     -12.284 -69.836 -54.376  1.00  0.00      BSYN  
ATOM    287    H THR    33     -11.363 -69.623 -54.634  1.00  0.00      BSYN  
ATOM    288   CA THR    33     -12.773 -71.177 -54.603  1.00  0.00      BSYN  
ATOM    289   CB THR    33     -12.053 -71.728 -55.900  1.00  0.00      BSYN  
ATOM    290  OG1 THR    33     -10.599 -71.916 -55.561  1.00  0.00      BSYN  
ATOM    291  HG1 THR    33      -9.991 -71.586 -56.226  1.00  0.00      BSYN  
ATOM    292  CG2 THR    33     -12.092 -70.817 -57.003  1.00  0.00      BSYN  
ATOM    293    C THR    33     -12.931 -72.262 -53.543  1.00  0.00      BSYN  
ATOM    294    O THR    33     -13.043 -73.475 -53.801  1.00  0.00      BSYN  
ATOM    295    N LYS    34     -12.856 -71.851 -52.256  1.00  0.00      BSYN  
ATOM    296    H LYS    34     -12.946 -70.901 -52.031  1.00  0.00      BSYN  
ATOM    297   CA LYS    34     -12.963 -72.697 -51.029  1.00  0.00      BSYN  
ATOM    298   CB LYS    34     -11.539 -73.360 -50.799  1.00  0.00      BSYN  
ATOM    299   CG LYS    34     -11.463 -74.842 -50.505  1.00  0.00      BSYN  
ATOM    300   CD LYS    34     -11.523 -74.938 -48.917  1.00  0.00      BSYN  
ATOM    301   CE LYS    34     -10.182 -74.451 -48.217  1.00  0.00      BSYN  
ATOM    302   NZ LYS    34     -10.172 -74.517 -46.765  1.00  0.00      BSYN  
ATOM    303  HZ1 LYS    34      -9.347 -74.255 -46.189  1.00  0.00      BSYN  
ATOM    304  HZ2 LYS    34     -10.973 -73.927 -46.461  1.00  0.00      BSYN  
ATOM    305  HZ3 LYS    34     -10.473 -75.501 -46.619  1.00  0.00      BSYN  
ATOM    306    C LYS    34     -13.241 -71.836 -49.764  1.00  0.00      BSYN  
ATOM    307    O LYS    34     -12.946 -70.661 -49.682  1.00  0.00      BSYN  
ATOM    308    N GLU    35     -13.684 -72.405 -48.606  1.00  0.00      BSYN  
ATOM    309    H GLU    35     -13.503 -73.331 -48.342  1.00  0.00      BSYN  
ATOM    310   CA GLU    35     -14.030 -71.547 -47.514  1.00  0.00      BSYN  
ATOM    311   CB GLU    35     -15.126 -72.167 -46.673  1.00  0.00      BSYN  
ATOM    312   CG GLU    35     -16.363 -72.424 -47.456  1.00  0.00      BSYN  
ATOM    313   CD GLU    35     -17.728 -72.461 -46.781  1.00  0.00      BSYN  
ATOM    314  OE1 GLU    35     -18.012 -73.459 -46.034  1.00  0.00      BSYN  
ATOM    315  OE2 GLU    35     -18.402 -71.501 -46.977  1.00  0.00      BSYN  
ATOM    316    C GLU    35     -12.875 -71.131 -46.500  1.00  0.00      BSYN  
ATOM    317    O GLU    35     -13.142 -70.302 -45.639  1.00  0.00      BSYN  
ATOM    318    N GLY    36     -11.623 -71.457 -46.721  1.00  0.00      BSYN  
ATOM    319    H GLY    36     -11.506 -72.245 -47.291  1.00  0.00      BSYN  
ATOM    320   CA GLY    36     -10.448 -71.004 -45.974  1.00  0.00      BSYN  
ATOM    321    C GLY    36     -10.310 -71.626 -44.651  1.00  0.00      BSYN  
ATOM    322    O GLY    36      -9.257 -72.009 -44.375  1.00  0.00      BSYN  
ATOM    323    N VAL    37     -11.326 -71.547 -43.805  1.00  0.00      BSYN  
ATOM    324    H VAL    37     -12.066 -71.072 -44.237  1.00  0.00      BSYN  
ATOM    325   CA VAL    37     -11.336 -72.116 -42.433  1.00  0.00      BSYN  
ATOM    326   CB VAL    37     -11.477 -70.834 -41.502  1.00  0.00      BSYN  
ATOM    327  CG1 VAL    37     -10.487 -71.064 -40.293  1.00  0.00      BSYN  
ATOM    328  CG2 VAL    37     -11.080 -69.517 -42.173  1.00  0.00      BSYN  
ATOM    329    C VAL    37     -12.602 -73.072 -42.411  1.00  0.00      BSYN  
ATOM    330    O VAL    37     -13.133 -73.541 -43.402  1.00  0.00      BSYN  
ATOM    331    N LEU    38     -13.005 -73.523 -41.289  1.00  0.00      BSYN  
ATOM    332    H LEU    38     -12.543 -73.123 -40.523  1.00  0.00      BSYN  
ATOM    333   CA LEU    38     -14.145 -74.253 -41.101  1.00  0.00      BSYN  
ATOM    334   CB LEU    38     -14.219 -75.164 -39.918  1.00  0.00      BSYN  
ATOM    335   CG LEU    38     -13.285 -76.387 -39.739  1.00  0.00      BSYN  
ATOM    336  CD1 LEU    38     -13.274 -76.969 -38.383  1.00  0.00      BSYN  
ATOM    337  CD2 LEU    38     -13.213 -77.437 -40.915  1.00  0.00      BSYN  
ATOM    338    C LEU    38     -15.333 -73.260 -41.004  1.00  0.00      BSYN  
ATOM    339    O LEU    38     -15.065 -72.209 -40.465  1.00  0.00      BSYN  
ATOM    340    N TYR    39     -16.510 -73.502 -41.486  1.00  0.00      BSYN  
ATOM    341    H TYR    39     -16.676 -74.315 -42.007  1.00  0.00      BSYN  
ATOM    342   CA TYR    39     -17.613 -72.534 -41.186  1.00  0.00      BSYN  
ATOM    343   CB TYR    39     -18.303 -72.132 -42.503  1.00  0.00      BSYN  
ATOM    344   CG TYR    39     -19.601 -71.296 -42.336  1.00  0.00      BSYN  
ATOM    345  CD1 TYR    39     -20.845 -71.805 -42.231  1.00  0.00      BSYN  
ATOM    346  CE1 TYR    39     -21.958 -71.018 -42.121  1.00  0.00      BSYN  
ATOM    347  CD2 TYR    39     -19.538 -69.855 -42.375  1.00  0.00      BSYN  
ATOM    348  CE2 TYR    39     -20.632 -69.085 -42.490  1.00  0.00      BSYN  
ATOM    349   CZ TYR    39     -21.875 -69.672 -42.272  1.00  0.00      BSYN  
ATOM    350   OH TYR    39     -23.003 -68.825 -42.138  1.00  0.00      BSYN  
ATOM    351   HH TYR    39     -23.648 -69.123 -41.492  1.00  0.00      BSYN  
ATOM    352    C TYR    39     -18.614 -73.280 -40.318  1.00  0.00      BSYN  
ATOM    353    O TYR    39     -19.266 -74.208 -40.853  1.00  0.00      BSYN  
ATOM    354    N VAL    40     -18.852 -73.070 -39.015  1.00  0.00      BSYN  
ATOM    355    H VAL    40     -19.088 -73.871 -38.503  1.00  0.00      BSYN  
ATOM    356   CA VAL    40     -18.465 -71.833 -38.328  1.00  0.00      BSYN  
ATOM    357   CB VAL    40     -19.499 -71.104 -37.485  1.00  0.00      BSYN  
ATOM    358  CG1 VAL    40     -19.228 -69.613 -37.293  1.00  0.00      BSYN  
ATOM    359  CG2 VAL    40     -20.912 -71.249 -38.136  1.00  0.00      BSYN  
ATOM    360    C VAL    40     -17.234 -72.011 -37.388  1.00  0.00      BSYN  
ATOM    361    O VAL    40     -17.178 -72.941 -36.549  1.00  0.00      BSYN  
ATOM    362    N GLY    41     -16.162 -71.283 -37.741  1.00  0.00      BSYN  
ATOM    363    H GLY    41     -16.420 -70.830 -38.571  1.00  0.00      BSYN  
ATOM    364   CA GLY    41     -14.908 -71.192 -36.996  1.00  0.00      BSYN  
ATOM    365    C GLY    41     -14.987 -70.800 -35.534  1.00  0.00      BSYN  
ATOM    366    O GLY    41     -14.300 -69.815 -35.175  1.00  0.00      BSYN  
ATOM    367    N SER    42     -15.611 -71.605 -34.675  1.00  0.00      BSYN  
ATOM    368    H SER    42     -16.312 -72.197 -35.020  1.00  0.00      BSYN  
ATOM    369   CA SER    42     -15.413 -71.381 -33.186  1.00  0.00      BSYN  
ATOM    370   CB SER    42     -16.144 -72.312 -32.306  1.00  0.00      BSYN  
ATOM    371   OG SER    42     -17.451 -72.485 -32.629  1.00  0.00      BSYN  
ATOM    372   HG SER    42     -17.673 -72.728 -33.531  1.00  0.00      BSYN  
ATOM    373    C SER    42     -13.966 -71.392 -32.735  1.00  0.00      BSYN  
ATOM    374    O SER    42     -13.023 -71.942 -33.264  1.00  0.00      BSYN  
ATOM    375    N LYS    43     -13.849 -70.422 -31.779  1.00  0.00      BSYN  
ATOM    376    H LYS    43     -14.483 -69.689 -31.630  1.00  0.00      BSYN  
ATOM    377   CA LYS    43     -12.558 -70.307 -31.022  1.00  0.00      BSYN  
ATOM    378   CB LYS    43     -11.675 -69.316 -31.746  1.00  0.00      BSYN  
ATOM    379   CG LYS    43     -12.157 -67.916 -32.251  1.00  0.00      BSYN  
ATOM    380   CD LYS    43     -10.871 -67.471 -33.099  1.00  0.00      BSYN  
ATOM    381   CE LYS    43     -10.934 -66.228 -33.950  1.00  0.00      BSYN  
ATOM    382   NZ LYS    43     -12.167 -66.123 -34.760  1.00  0.00      BSYN  
ATOM    383  HZ1 LYS    43     -12.087 -66.868 -35.482  1.00  0.00      BSYN  
ATOM    384  HZ2 LYS    43     -12.978 -66.417 -34.180  1.00  0.00      BSYN  
ATOM    385  HZ3 LYS    43     -12.238 -65.204 -35.242  1.00  0.00      BSYN  
ATOM    386    C LYS    43     -12.618 -70.085 -29.515  1.00  0.00      BSYN  
ATOM    387    O LYS    43     -13.376 -69.269 -29.003  1.00  0.00      BSYN  
ATOM    388    N THR    44     -11.946 -70.793 -28.605  1.00  0.00      BSYN  
ATOM    389    H THR    44     -11.861 -70.344 -27.738  1.00  0.00      BSYN  
ATOM    390   CA THR    44     -11.266 -72.137 -28.962  1.00  0.00      BSYN  
ATOM    391   CB THR    44      -9.891 -71.896 -28.433  1.00  0.00      BSYN  
ATOM    392  OG1 THR    44      -9.422 -70.698 -29.044  1.00  0.00      BSYN  
ATOM    393  HG1 THR    44      -8.583 -70.409 -28.679  1.00  0.00      BSYN  
ATOM    394  CG2 THR    44      -8.844 -72.913 -28.867  1.00  0.00      BSYN  
ATOM    395    C THR    44     -11.793 -73.140 -27.973  1.00  0.00      BSYN  
ATOM    396    O THR    44     -12.300 -72.774 -26.855  1.00  0.00      BSYN  
ATOM    397    N ARG    45     -11.800 -74.423 -28.327  1.00  0.00      BSYN  
ATOM    398    H ARG    45     -11.908 -74.818 -29.218  1.00  0.00      BSYN  
ATOM    399   CA ARG    45     -11.944 -75.461 -27.395  1.00  0.00      BSYN  
ATOM    400   CB ARG    45     -13.446 -75.883 -27.279  1.00  0.00      BSYN  
ATOM    401   CG ARG    45     -14.145 -76.470 -28.620  1.00  0.00      BSYN  
ATOM    402   CD ARG    45     -15.493 -76.936 -28.364  1.00  0.00      BSYN  
ATOM    403   NE ARG    45     -16.283 -77.403 -29.440  1.00  0.00      BSYN  
ATOM    404   HE ARG    45     -16.166 -77.611 -30.391  1.00  0.00      BSYN  
ATOM    405   CZ ARG    45     -17.546 -77.788 -29.124  1.00  0.00      BSYN  
ATOM    406  NH1 ARG    45     -18.309 -78.311 -30.130  1.00  0.00      BSYN  
ATOM    407 HH11 ARG    45     -19.263 -78.565 -29.973  1.00  0.00      BSYN  
ATOM    408 HH12 ARG    45     -18.040 -78.336 -31.093  1.00  0.00      BSYN  
ATOM    409  NH2 ARG    45     -18.158 -77.479 -28.006  1.00  0.00      BSYN  
ATOM    410 HH21 ARG    45     -19.092 -77.820 -27.901  1.00  0.00      BSYN  
ATOM    411 HH22 ARG    45     -17.738 -77.031 -27.217  1.00  0.00      BSYN  
ATOM    412    C ARG    45     -11.116 -76.801 -27.487  1.00  0.00      BSYN  
ATOM    413    O ARG    45     -11.359 -77.855 -26.735  1.00  0.00      BSYN  
ATOM    414    N GLU    46      -9.989 -76.788 -28.213  1.00  0.00      BSYN  
ATOM    415    H GLU    46      -9.738 -75.917 -28.585  1.00  0.00      BSYN  
ATOM    416   CA GLU    46      -9.121 -77.957 -28.159  1.00  0.00      BSYN  
ATOM    417   CB GLU    46      -8.614 -78.434 -29.487  1.00  0.00      BSYN  
ATOM    418   CG GLU    46      -9.712 -78.684 -30.495  1.00  0.00      BSYN  
ATOM    419   CD GLU    46     -10.458 -79.974 -30.339  1.00  0.00      BSYN  
ATOM    420  OE1 GLU    46     -11.587 -80.006 -29.962  1.00  0.00      BSYN  
ATOM    421  OE2 GLU    46      -9.760 -80.922 -30.664  1.00  0.00      BSYN  
ATOM    422    C GLU    46      -7.826 -77.788 -27.442  1.00  0.00      BSYN  
ATOM    423    O GLU    46      -7.276 -76.730 -27.514  1.00  0.00      BSYN  
ATOM    424    N GLY    47      -7.193 -78.886 -26.941  1.00  0.00      BSYN  
ATOM    425    H GLY    47      -7.630 -79.762 -26.913  1.00  0.00      BSYN  
ATOM    426   CA GLY    47      -5.960 -78.906 -26.154  1.00  0.00      BSYN  
ATOM    427    C GLY    47      -6.103 -79.899 -24.964  1.00  0.00      BSYN  
ATOM    428    O GLY    47      -5.458 -81.029 -25.003  1.00  0.00      BSYN  
ATOM    429    N VAL    48      -6.701 -79.344 -23.948  1.00  0.00      BSYN  
ATOM    430    H VAL    48      -6.864 -78.377 -23.952  1.00  0.00      BSYN  
ATOM    431   CA VAL    48      -7.135 -80.181 -22.850  1.00  0.00      BSYN  
ATOM    432   CB VAL    48      -6.822 -79.493 -21.472  1.00  0.00      BSYN  
ATOM    433  CG1 VAL    48      -7.283 -77.939 -21.162  1.00  0.00      BSYN  
ATOM    434  CG2 VAL    48      -7.362 -80.438 -20.384  1.00  0.00      BSYN  
ATOM    435    C VAL    48      -8.688 -80.328 -23.133  1.00  0.00      BSYN  
ATOM    436    O VAL    48      -9.561 -79.524 -22.810  1.00  0.00      BSYN  
ATOM    437    N VAL    49      -8.998 -81.377 -23.922  1.00  0.00      BSYN  
ATOM    438    H VAL    49      -8.252 -81.805 -24.391  1.00  0.00      BSYN  
ATOM    439   CA VAL    49     -10.359 -81.830 -24.141  1.00  0.00      BSYN  
ATOM    440   CB VAL    49     -10.470 -83.113 -25.108  1.00  0.00      BSYN  
ATOM    441  CG1 VAL    49     -10.837 -82.837 -26.588  1.00  0.00      BSYN  
ATOM    442  CG2 VAL    49      -9.178 -84.079 -25.113  1.00  0.00      BSYN  
ATOM    443    C VAL    49     -11.020 -82.156 -22.831  1.00  0.00      BSYN  
ATOM    444    O VAL    49     -10.556 -83.074 -22.107  1.00  0.00      BSYN  
ATOM    445    N GLN    50     -12.239 -81.511 -22.618  1.00  0.00      BSYN  
ATOM    446    H GLN    50     -12.713 -81.014 -23.319  1.00  0.00      BSYN  
ATOM    447   CA GLN    50     -12.790 -81.615 -21.252  1.00  0.00      BSYN  
ATOM    448   CB GLN    50     -13.241 -80.287 -20.919  1.00  0.00      BSYN  
ATOM    449   CG GLN    50     -12.193 -79.280 -20.493  1.00  0.00      BSYN  
ATOM    450   CD GLN    50     -12.746 -77.867 -20.053  1.00  0.00      BSYN  
ATOM    451  OE1 GLN    50     -13.794 -77.317 -20.519  1.00  0.00      BSYN  
ATOM    452  NE2 GLN    50     -12.174 -77.200 -19.129  1.00  0.00      BSYN  
ATOM    453 HE21 GLN    50     -11.471 -77.466 -18.501  1.00  0.00      BSYN  
ATOM    454 HE22 GLN    50     -12.489 -76.280 -19.251  1.00  0.00      BSYN  
ATOM    455    C GLN    50     -13.908 -82.684 -21.162  1.00  0.00      BSYN  
ATOM    456    O GLN    50     -15.026 -82.757 -21.801  1.00  0.00      BSYN  
ATOM    457    N GLY    51     -13.657 -83.677 -20.296  1.00  0.00      BSYN  
ATOM    458    H GLY    51     -14.340 -84.252 -19.892  1.00  0.00      BSYN  
ATOM    459   CA GLY    51     -12.454 -83.961 -19.703  1.00  0.00      BSYN  
ATOM    460    C GLY    51     -12.378 -85.491 -19.331  1.00  0.00      BSYN  
ATOM    461    O GLY    51     -11.770 -85.761 -18.334  1.00  0.00      BSYN  
ATOM    462    N VAL    52     -12.997 -86.428 -20.065  1.00  0.00      BSYN  
ATOM    463    H VAL    52     -13.302 -86.227 -20.974  1.00  0.00      BSYN  
ATOM    464   CA VAL    52     -13.098 -87.795 -19.598  1.00  0.00      BSYN  
ATOM    465   CB VAL    52     -14.541 -88.160 -19.897  1.00  0.00      BSYN  
ATOM    466  CG1 VAL    52     -14.891 -89.535 -19.280  1.00  0.00      BSYN  
ATOM    467  CG2 VAL    52     -15.427 -87.289 -19.047  1.00  0.00      BSYN  
ATOM    468    C VAL    52     -12.098 -88.518 -20.441  1.00  0.00      BSYN  
ATOM    469    O VAL    52     -12.332 -88.872 -21.622  1.00  0.00      BSYN  
ATOM    470    N ALA    53     -10.886 -88.635 -19.830  1.00  0.00      BSYN  
ATOM    471    H ALA    53     -10.695 -88.279 -18.937  1.00  0.00      BSYN  
ATOM    472   CA ALA    53      -9.754 -89.385 -20.365  1.00  0.00      BSYN  
ATOM    473   CB ALA    53      -8.554 -89.176 -19.422  1.00  0.00      BSYN  
ATOM    474    C ALA    53     -10.131 -90.822 -20.507  1.00  0.00      BSYN  
ATOM    475    O ALA    53     -10.040 -91.550 -19.549  1.00  0.00      BSYN  
ATOM    476    N SER    54     -10.604 -91.273 -21.682  1.00  0.00      BSYN  
ATOM    477    H SER    54     -10.530 -90.779 -22.525  1.00  0.00      BSYN  
ATOM    478   CA SER    54     -11.055 -92.645 -21.832  1.00  0.00      BSYN  
ATOM    479   CB SER    54     -12.538 -92.650 -21.523  1.00  0.00      BSYN  
ATOM    480   OG SER    54     -13.170 -91.418 -21.863  1.00  0.00      BSYN  
ATOM    481   HG SER    54     -13.031 -90.683 -21.262  1.00  0.00      BSYN  
ATOM    482    C SER    54     -10.608 -93.403 -23.118  1.00  0.00      BSYN  
ATOM    483    O SER    54     -11.376 -94.175 -23.720  1.00  0.00      BSYN  
ATOM    484    N VAL    55      -9.322 -93.198 -23.380  1.00  0.00      BSYN  
ATOM    485    H VAL    55      -8.738 -92.875 -22.663  1.00  0.00      BSYN  
ATOM    486   CA VAL    55      -8.856 -93.450 -24.697  1.00  0.00      BSYN  
ATOM    487   CB VAL    55      -8.356 -92.112 -25.426  1.00  0.00      BSYN  
ATOM    488  CG1 VAL    55      -9.625 -91.411 -26.101  1.00  0.00      BSYN  
ATOM    489  CG2 VAL    55      -7.576 -91.033 -24.548  1.00  0.00      BSYN  
ATOM    490    C VAL    55      -7.935 -94.661 -24.875  1.00  0.00      BSYN  
ATOM    491    O VAL    55      -7.975 -95.321 -25.952  1.00  0.00      BSYN  
ATOM    492    N ALA    56      -7.035 -94.816 -23.927  1.00  0.00      BSYN  
ATOM    493    H ALA    56      -6.857 -94.185 -23.198  1.00  0.00      BSYN  
ATOM    494   CA ALA    56      -6.156 -95.938 -24.006  1.00  0.00      BSYN  
ATOM    495   CB ALA    56      -5.107 -95.745 -22.920  1.00  0.00      BSYN  
ATOM    496    C ALA    56      -6.761 -97.323 -23.872  1.00  0.00      BSYN  
ATOM    497    O ALA    56      -7.823 -97.452 -23.184  1.00  0.00      BSYN  
ATOM    498    N GLU    57      -6.249 -98.483 -24.325  1.00  0.00      BSYN  
ATOM    499    H GLU    57      -5.578 -98.511 -25.039  1.00  0.00      BSYN  
ATOM    500   CA GLU    57      -6.797 -99.785 -23.986  1.00  0.00      BSYN  
ATOM    501   CB GLU    57      -6.701-100.905 -25.042  1.00  0.00      BSYN  
ATOM    502   CG GLU    57      -5.458-101.481 -25.423  1.00  0.00      BSYN  
ATOM    503   CD GLU    57      -5.450-102.878 -26.040  1.00  0.00      BSYN  
ATOM    504  OE1 GLU    57      -5.823-102.923 -27.184  1.00  0.00      BSYN  
ATOM    505  OE2 GLU    57      -5.131-103.871 -25.354  1.00  0.00      BSYN  
ATOM    506    C GLU    57      -6.208-100.280 -22.685  1.00  0.00      BSYN  
ATOM    507    O GLU    57      -4.998-100.624 -22.555  1.00  0.00      BSYN  
ATOM    508    N LYS    58      -7.127-100.052 -21.693  1.00  0.00      BSYN  
ATOM    509    H LYS    58      -7.957 -99.531 -21.670  1.00  0.00      BSYN  
ATOM    510   CA LYS    58      -6.654-100.386 -20.346  1.00  0.00      BSYN  
ATOM    511   CB LYS    58      -6.798 -99.160 -19.462  1.00  0.00      BSYN  
ATOM    512   CG LYS    58      -6.535 -97.811 -20.118  1.00  0.00      BSYN  
ATOM    513   CD LYS    58      -7.299 -96.688 -19.502  1.00  0.00      BSYN  
ATOM    514   CE LYS    58      -6.922 -95.153 -19.701  1.00  0.00      BSYN  
ATOM    515   NZ LYS    58      -7.848 -94.327 -18.861  1.00  0.00      BSYN  
ATOM    516  HZ1 LYS    58      -8.793 -94.327 -19.296  1.00  0.00      BSYN  
ATOM    517  HZ2 LYS    58      -8.095 -94.907 -18.034  1.00  0.00      BSYN  
ATOM    518  HZ3 LYS    58      -7.452 -93.400 -18.604  1.00  0.00      BSYN  
ATOM    519    C LYS    58      -7.665-101.417 -19.773  1.00  0.00      BSYN  
ATOM    520    O LYS    58      -7.298-102.546 -19.456  1.00  0.00      BSYN  
ATOM    521    N THR    59      -8.952-101.073 -19.762  1.00  0.00      BSYN  
ATOM    522    H THR    59      -9.295-100.163 -19.888  1.00  0.00      BSYN  
ATOM    523   CA THR    59      -9.957-102.039 -19.435  1.00  0.00      BSYN  
ATOM    524   CB THR    59     -10.785-101.635 -18.151  1.00  0.00      BSYN  
ATOM    525  OG1 THR    59     -11.034-100.171 -18.141  1.00  0.00      BSYN  
ATOM    526  HG1 THR    59     -11.730 -99.993 -17.504  1.00  0.00      BSYN  
ATOM    527  CG2 THR    59      -9.871-102.066 -17.000  1.00  0.00      BSYN  
ATOM    528    C THR    59     -10.869-101.993 -20.697  1.00  0.00      BSYN  
ATOM    529    O THR    59     -11.009-100.859 -21.209  1.00  0.00      BSYN  
ATOM    530    N LYS    60     -11.432-103.096 -21.182  1.00  0.00      BSYN  
ATOM    531    H LYS    60     -11.199-104.033 -21.012  1.00  0.00      BSYN  
ATOM    532   CA LYS    60     -12.313-102.931 -22.307  1.00  0.00      BSYN  
ATOM    533   CB LYS    60     -12.475-104.398 -22.862  1.00  0.00      BSYN  
ATOM    534   CG LYS    60     -11.169-105.281 -23.147  1.00  0.00      BSYN  
ATOM    535   CD LYS    60     -11.662-106.599 -23.766  1.00  0.00      BSYN  
ATOM    536   CE LYS    60     -12.276-106.679 -25.094  1.00  0.00      BSYN  
ATOM    537   NZ LYS    60     -12.280-108.015 -25.719  1.00  0.00      BSYN  
ATOM    538  HZ1 LYS    60     -12.761-107.918 -26.636  1.00  0.00      BSYN  
ATOM    539  HZ2 LYS    60     -11.294-108.254 -25.943  1.00  0.00      BSYN  
ATOM    540  HZ3 LYS    60     -12.776-108.740 -25.161  1.00  0.00      BSYN  
ATOM    541    C LYS    60     -13.601-102.181 -22.022  1.00  0.00      BSYN  
ATOM    542    O LYS    60     -14.574-102.693 -21.395  1.00  0.00      BSYN  
ATOM    543    N GLU    61     -13.592-100.920 -22.447  1.00  0.00      BSYN  
ATOM    544    H GLU    61     -12.767-100.596 -22.864  1.00  0.00      BSYN  
ATOM    545   CA GLU    61     -14.729-100.100 -22.230  1.00  0.00      BSYN  
ATOM    546   CB GLU    61     -14.468 -98.858 -21.452  1.00  0.00      BSYN  
ATOM    547   CG GLU    61     -13.667 -99.002 -20.187  1.00  0.00      BSYN  
ATOM    548   CD GLU    61     -13.095 -97.765 -19.637  1.00  0.00      BSYN  
ATOM    549  OE1 GLU    61     -11.891 -97.649 -19.670  1.00  0.00      BSYN  
ATOM    550  OE2 GLU    61     -13.851 -96.929 -19.098  1.00  0.00      BSYN  
ATOM    551    C GLU    61     -15.268 -99.736 -23.638  1.00  0.00      BSYN  
ATOM    552    O GLU    61     -16.291-100.254 -24.166  1.00  0.00      BSYN  
ATOM    553    N GLN    62     -14.567 -98.787 -24.232  1.00  0.00      BSYN  
ATOM    554    H GLN    62     -13.973 -98.307 -23.618  1.00  0.00      BSYN  
ATOM    555   CA GLN    62     -14.709 -98.305 -25.628  1.00  0.00      BSYN  
ATOM    556   CB GLN    62     -14.493 -96.829 -25.716  1.00  0.00      BSYN  
ATOM    557   CG GLN    62     -15.070 -96.182 -26.960  1.00  0.00      BSYN  
ATOM    558   CD GLN    62     -14.504 -94.822 -27.320  1.00  0.00      BSYN  
ATOM    559  OE1 GLN    62     -13.687 -94.714 -28.234  1.00  0.00      BSYN  
ATOM    560  NE2 GLN    62     -14.792 -93.770 -26.588  1.00  0.00      BSYN  
ATOM    561 HE21 GLN    62     -15.346 -93.724 -25.781  1.00  0.00      BSYN  
ATOM    562 HE22 GLN    62     -14.253 -92.956 -26.678  1.00  0.00      BSYN  
ATOM    563    C GLN    62     -13.872 -99.134 -26.725  1.00  0.00      BSYN  
ATOM    564    O GLN    62     -12.732 -99.321 -26.651  1.00  0.00      BSYN  
ATOM    565    N ALA    63     -14.598 -99.581 -27.812  1.00  0.00      BSYN  
ATOM    566    H ALA    63     -15.553 -99.512 -27.603  1.00  0.00      BSYN  
ATOM    567   CA ALA    63     -14.125-100.286 -28.963  1.00  0.00      BSYN  
ATOM    568   CB ALA    63     -14.260-101.728 -28.579  1.00  0.00      BSYN  
ATOM    569    C ALA    63     -14.989 -99.923 -30.156  1.00  0.00      BSYN  
ATOM    570    O ALA    63     -15.548-100.798 -30.748  1.00  0.00      BSYN  
ATOM    571    N SER    64     -15.222 -98.669 -30.367  1.00  0.00      BSYN  
ATOM    572    H SER    64     -14.758 -97.967 -29.865  1.00  0.00      BSYN  
ATOM    573   CA SER    64     -16.185 -98.212 -31.348  1.00  0.00      BSYN  
ATOM    574   CB SER    64     -16.735 -96.841 -30.883  1.00  0.00      BSYN  
ATOM    575   OG SER    64     -17.047 -96.961 -29.519  1.00  0.00      BSYN  
ATOM    576   HG SER    64     -17.450 -96.136 -29.241  1.00  0.00      BSYN  
ATOM    577    C SER    64     -15.553 -98.123 -32.686  1.00  0.00      BSYN  
ATOM    578    O SER    64     -14.921 -97.153 -33.029  1.00  0.00      BSYN  
ATOM    579    N HIS    65     -15.739 -99.186 -33.427  1.00  0.00      BSYN  
ATOM    580    H HIS    65     -16.396 -99.840 -33.110  1.00  0.00      BSYN  
ATOM    581   CA HIS    65     -15.087 -99.367 -34.754  1.00  0.00      BSYN  
ATOM    582   CB HIS    65     -14.607-100.746 -34.940  1.00  0.00      BSYN  
ATOM    583   CG HIS    65     -13.551-101.416 -34.002  1.00  0.00      BSYN  
ATOM    584  ND1 HIS    65     -13.840-101.892 -32.775  1.00  0.00      BSYN  
ATOM    585  HD1 HIS    65     -14.481-101.748 -32.047  1.00  0.00      BSYN  
ATOM    586  CD2 HIS    65     -12.242-101.712 -34.322  1.00  0.00      BSYN  
ATOM    587  NE2 HIS    65     -11.840-102.562 -33.384  1.00  0.00      BSYN  
ATOM    588  CE1 HIS    65     -12.791-102.729 -32.457  1.00  0.00      BSYN  
ATOM    589    C HIS    65     -15.831 -98.776 -35.941  1.00  0.00      BSYN  
ATOM    590    O HIS    65     -16.577 -99.465 -36.586  1.00  0.00      BSYN  
ATOM    591    N LEU    66     -15.700 -97.397 -36.025  1.00  0.00      BSYN  
ATOM    592    H LEU    66     -15.021 -97.096 -35.385  1.00  0.00      BSYN  
ATOM    593   CA LEU    66     -16.375 -96.597 -37.075  1.00  0.00      BSYN  
ATOM    594   CB LEU    66     -16.572 -95.238 -36.598  1.00  0.00      BSYN  
ATOM    595   CG LEU    66     -16.892 -95.034 -35.113  1.00  0.00      BSYN  
ATOM    596  CD1 LEU    66     -16.328 -93.678 -34.812  1.00  0.00      BSYN  
ATOM    597  CD2 LEU    66     -18.356 -95.202 -35.050  1.00  0.00      BSYN  
ATOM    598    C LEU    66     -15.491 -96.655 -38.381  1.00  0.00      BSYN  
ATOM    599    O LEU    66     -14.251 -96.756 -38.409  1.00  0.00      BSYN  
ATOM    600    N GLY    67     -16.154 -96.578 -39.541  1.00  0.00      BSYN  
ATOM    601    H GLY    67     -17.119 -96.741 -39.484  1.00  0.00      BSYN  
ATOM    602   CA GLY    67     -15.449 -96.610 -40.762  1.00  0.00      BSYN  
ATOM    603    C GLY    67     -14.867 -95.245 -41.094  1.00  0.00      BSYN  
ATOM    604    O GLY    67     -15.541 -94.239 -41.375  1.00  0.00      BSYN  
ATOM    605    N GLY    68     -13.555 -95.238 -41.234  1.00  0.00      BSYN  
ATOM    606    H GLY    68     -13.221 -96.158 -41.276  1.00  0.00      BSYN  
ATOM    607   CA GLY    68     -12.726 -94.071 -41.376  1.00  0.00      BSYN  
ATOM    608    C GLY    68     -11.525 -93.908 -40.366  1.00  0.00      BSYN  
ATOM    609    O GLY    68     -11.068 -94.812 -39.692  1.00  0.00      BSYN  
ATOM    610    N ALA    69     -10.877 -92.780 -40.663  1.00  0.00      BSYN  
ATOM    611    H ALA    69     -11.168 -92.290 -41.461  1.00  0.00      BSYN  
ATOM    612   CA ALA    69      -9.981 -92.085 -39.755  1.00  0.00      BSYN  
ATOM    613   CB ALA    69      -8.585 -92.699 -39.866  1.00  0.00      BSYN  
ATOM    614    C ALA    69     -10.048 -90.578 -39.887  1.00  0.00      BSYN  
ATOM    615    O ALA    69     -10.410 -90.047 -40.963  1.00  0.00      BSYN  
ATOM    616    N VAL    70      -9.735 -89.842 -38.841  1.00  0.00      BSYN  
ATOM    617    H VAL    70      -9.821 -90.320 -37.990  1.00  0.00      BSYN  
ATOM    618   CA VAL    70      -9.352 -88.438 -38.773  1.00  0.00      BSYN  
ATOM    619   CB VAL    70     -10.640 -87.570 -38.731  1.00  0.00      BSYN  
ATOM    620  CG1 VAL    70     -11.724 -87.882 -37.637  1.00  0.00      BSYN  
ATOM    621  CG2 VAL    70     -10.189 -86.089 -38.790  1.00  0.00      BSYN  
ATOM    622    C VAL    70      -8.255 -88.077 -37.711  1.00  0.00      BSYN  
ATOM    623    O VAL    70      -8.466 -88.000 -36.438  1.00  0.00      BSYN  
ATOM    624    N PHE    71      -7.085 -87.640 -38.167  1.00  0.00      BSYN  
ATOM    625    H PHE    71      -7.035 -87.307 -39.087  1.00  0.00      BSYN  
ATOM    626   CA PHE    71      -6.010 -87.276 -37.280  1.00  0.00      BSYN  
ATOM    627   CB PHE    71      -4.540 -87.487 -37.823  1.00  0.00      BSYN  
ATOM    628   CG PHE    71      -4.202 -88.952 -37.674  1.00  0.00      BSYN  
ATOM    629  CD1 PHE    71      -4.381 -89.798 -38.805  1.00  0.00      BSYN  
ATOM    630  CD2 PHE    71      -4.016 -89.593 -36.387  1.00  0.00      BSYN  
ATOM    631  CE1 PHE    71      -4.624 -91.084 -38.610  1.00  0.00      BSYN  
ATOM    632  CE2 PHE    71      -4.272 -90.937 -36.328  1.00  0.00      BSYN  
ATOM    633   CZ PHE    71      -4.596 -91.611 -37.407  1.00  0.00      BSYN  
ATOM    634    C PHE    71      -6.189 -85.770 -36.930  1.00  0.00      BSYN  
ATOM    635    O PHE    71      -6.473 -85.339 -35.776  1.00  0.00      BSYN  
ATOM    636    N SER    72      -6.142 -84.811 -37.850  1.00  0.00      BSYN  
ATOM    637    H SER    72      -5.855 -85.046 -38.757  1.00  0.00      BSYN  
ATOM    638   CA SER    72      -6.436 -83.404 -37.626  1.00  0.00      BSYN  
ATOM    639   CB SER    72      -5.815 -82.550 -38.903  1.00  0.00      BSYN  
ATOM    640   OG SER    72      -6.168 -83.213 -40.203  1.00  0.00      BSYN  
ATOM    641   HG SER    72      -6.808 -82.701 -40.705  1.00  0.00      BSYN  
ATOM    642    C SER    72      -7.912 -83.253 -37.659  1.00  0.00      BSYN  
ATOM    643    O SER    72      -8.544 -83.252 -38.732  1.00  0.00      BSYN  
ATOM    644    N GLY    73      -8.435 -83.223 -36.426  1.00  0.00      BSYN  
ATOM    645    H GLY    73      -7.957 -83.439 -35.598  1.00  0.00      BSYN  
ATOM    646   CA GLY    73      -9.829 -82.923 -36.322  1.00  0.00      BSYN  
ATOM    647    C GLY    73     -10.264 -83.312 -34.917  1.00  0.00      BSYN  
ATOM    648    O GLY    73      -9.827 -82.764 -33.935  1.00  0.00      BSYN  
ATOM    649    N ALA    74     -11.095 -84.309 -34.812  1.00  0.00      BSYN  
ATOM    650    H ALA    74     -11.444 -84.613 -35.676  1.00  0.00      BSYN  
ATOM    651   CA ALA    74     -11.605 -84.895 -33.573  1.00  0.00      BSYN  
ATOM    652   CB ALA    74     -12.337 -86.103 -34.066  1.00  0.00      BSYN  
ATOM    653    C ALA    74     -10.672 -85.190 -32.313  1.00  0.00      BSYN  
ATOM    654    O ALA    74     -11.093 -85.298 -31.162  1.00  0.00      BSYN  
ATOM    655    N GLY    75      -9.351 -85.369 -32.575  1.00  0.00      BSYN  
ATOM    656    H GLY    75      -9.063 -85.620 -33.477  1.00  0.00      BSYN  
ATOM    657   CA GLY    75      -8.525 -85.309 -31.401  1.00  0.00      BSYN  
ATOM    658    C GLY    75      -7.182 -84.612 -31.747  1.00  0.00      BSYN  
ATOM    659    O GLY    75      -6.377 -85.200 -32.503  1.00  0.00      BSYN  
ATOM    660    N ASN    76      -7.014 -83.412 -31.148  1.00  0.00      BSYN  
ATOM    661    H ASN    76      -7.669 -82.935 -30.596  1.00  0.00      BSYN  
ATOM    662   CA ASN    76      -5.807 -82.566 -31.234  1.00  0.00      BSYN  
ATOM    663   CB ASN    76      -6.416 -81.205 -31.859  1.00  0.00      BSYN  
ATOM    664   CG ASN    76      -5.201 -80.425 -32.399  1.00  0.00      BSYN  
ATOM    665  OD1 ASN    76      -4.634 -79.705 -31.626  1.00  0.00      BSYN  
ATOM    666  ND2 ASN    76      -4.851 -80.600 -33.677  1.00  0.00      BSYN  
ATOM    667 HD21 ASN    76      -5.535 -81.099 -34.171  1.00  0.00      BSYN  
ATOM    668 HD22 ASN    76      -4.010 -80.229 -34.017  1.00  0.00      BSYN  
ATOM    669    C ASN    76      -5.393 -82.448 -29.840  1.00  0.00      BSYN  
ATOM    670    O ASN    76      -5.875 -81.670 -29.089  1.00  0.00      BSYN  
ATOM    671    N ILE    77      -4.516 -83.311 -29.419  1.00  0.00      BSYN  
ATOM    672    H ILE    77      -4.247 -84.077 -29.967  1.00  0.00      BSYN  
ATOM    673   CA ILE    77      -3.792 -83.151 -28.186  1.00  0.00      BSYN  
ATOM    674   CB ILE    77      -4.204 -84.267 -27.179  1.00  0.00      BSYN  
ATOM    675  CG2 ILE    77      -4.119 -85.700 -27.728  1.00  0.00      BSYN  
ATOM    676  CG1 ILE    77      -3.530 -84.083 -25.722  1.00  0.00      BSYN  
ATOM    677   CD ILE    77      -3.922 -85.150 -24.672  1.00  0.00      BSYN  
ATOM    678    C ILE    77      -2.299 -82.915 -28.243  1.00  0.00      BSYN  
ATOM    679    O ILE    77      -1.377 -83.610 -27.820  1.00  0.00      BSYN  
ATOM    680    N ALA    78      -2.025 -81.803 -28.925  1.00  0.00      BSYN  
ATOM    681    H ALA    78      -2.718 -81.158 -29.177  1.00  0.00      BSYN  
ATOM    682   CA ALA    78      -0.669 -81.768 -29.427  1.00  0.00      BSYN  
ATOM    683   CB ALA    78      -0.695 -82.022 -30.997  1.00  0.00      BSYN  
ATOM    684    C ALA    78       0.101 -80.554 -29.069  1.00  0.00      BSYN  
ATOM    685    O ALA    78      -0.390 -79.730 -28.290  1.00  0.00      BSYN  
ATOM    686    N ALA    79       1.282 -80.357 -29.594  1.00  0.00      BSYN  
ATOM    687    H ALA    79       1.572 -80.699 -30.465  1.00  0.00      BSYN  
ATOM    688   CA ALA    79       2.146 -79.208 -29.114  1.00  0.00      BSYN  
ATOM    689   CB ALA    79       2.991 -79.806 -28.019  1.00  0.00      BSYN  
ATOM    690    C ALA    79       3.156 -78.867 -30.199  1.00  0.00      BSYN  
ATOM    691    O ALA    79       3.538 -79.682 -30.998  1.00  0.00      BSYN  
ATOM    692    N ALA    80       3.813 -77.643 -29.987  1.00  0.00      BSYN  
ATOM    693    H ALA    80       3.520 -77.125 -29.209  1.00  0.00      BSYN  
ATOM    694   CA ALA    80       4.687 -76.840 -30.880  1.00  0.00      BSYN  
ATOM    695   CB ALA    80       5.267 -75.827 -29.883  1.00  0.00      BSYN  
ATOM    696    C ALA    80       5.968 -77.580 -31.489  1.00  0.00      BSYN  
ATOM    697    O ALA    80       6.555 -78.547 -30.885  1.00  0.00      BSYN  
ATOM    698    N THR    81       6.279 -77.214 -32.755  1.00  0.00      BSYN  
ATOM    699    H THR    81       5.856 -76.471 -33.234  1.00  0.00      BSYN  
ATOM    700   CA THR    81       7.245 -77.855 -33.626  1.00  0.00      BSYN  
ATOM    701   CB THR    81       6.972 -77.494 -35.103  1.00  0.00      BSYN  
ATOM    702  OG1 THR    81       5.535 -77.439 -35.339  1.00  0.00      BSYN  
ATOM    703  HG1 THR    81       5.295 -77.718 -36.225  1.00  0.00      BSYN  
ATOM    704  CG2 THR    81       7.355 -78.627 -36.001  1.00  0.00      BSYN  
ATOM    705    C THR    81       8.706 -77.778 -33.435  1.00  0.00      BSYN  
ATOM    706    O THR    81       9.377 -76.738 -33.491  1.00  0.00      BSYN  
ATOM    707    N GLY    82       9.311 -78.941 -33.156  1.00  0.00      BSYN  
ATOM    708    H GLY    82       8.893 -79.819 -33.031  1.00  0.00      BSYN  
ATOM    709   CA GLY    82      10.719 -79.059 -33.107  1.00  0.00      BSYN  
ATOM    710    C GLY    82      11.143 -78.537 -31.732  1.00  0.00      BSYN  
ATOM    711    O GLY    82      10.923 -79.138 -30.668  1.00  0.00      BSYN  
ATOM    712    N LEU    83      11.787 -77.388 -31.606  1.00  0.00      BSYN  
ATOM    713    H LEU    83      11.631 -76.709 -32.296  1.00  0.00      BSYN  
ATOM    714   CA LEU    83      12.688 -77.173 -30.516  1.00  0.00      BSYN  
ATOM    715   CB LEU    83      14.057 -76.931 -31.147  1.00  0.00      BSYN  
ATOM    716   CG LEU    83      14.980 -78.125 -31.275  1.00  0.00      BSYN  
ATOM    717  CD1 LEU    83      14.598 -79.061 -32.425  1.00  0.00      BSYN  
ATOM    718  CD2 LEU    83      16.186 -77.491 -31.875  1.00  0.00      BSYN  
ATOM    719    C LEU    83      12.398 -76.264 -29.346  1.00  0.00      BSYN  
ATOM    720    O LEU    83      12.773 -76.588 -28.156  1.00  0.00      BSYN  
ATOM    721    N VAL    84      12.006 -75.088 -29.665  1.00  0.00      BSYN  
ATOM    722    H VAL    84      11.552 -74.835 -30.496  1.00  0.00      BSYN  
ATOM    723   CA VAL    84      11.829 -73.967 -28.665  1.00  0.00      BSYN  
ATOM    724   CB VAL    84      11.799 -72.643 -29.397  1.00  0.00      BSYN  
ATOM    725  CG1 VAL    84      11.768 -71.277 -28.489  1.00  0.00      BSYN  
ATOM    726  CG2 VAL    84      12.739 -72.647 -30.662  1.00  0.00      BSYN  
ATOM    727    C VAL    84      10.639 -74.152 -27.798  1.00  0.00      BSYN  
ATOM    728    O VAL    84       9.576 -74.385 -28.418  1.00  0.00      BSYN  
ATOM    729    N LYS    85      10.742 -74.225 -26.416  1.00  0.00      BSYN  
ATOM    730    H LYS    85      11.683 -74.035 -26.219  1.00  0.00      BSYN  
ATOM    731   CA LYS    85       9.658 -74.551 -25.527  1.00  0.00      BSYN  
ATOM    732   CB LYS    85      10.125 -75.237 -24.246  1.00  0.00      BSYN  
ATOM    733   CG LYS    85       9.154 -75.542 -23.213  1.00  0.00      BSYN  
ATOM    734   CD LYS    85       9.940 -76.236 -22.106  1.00  0.00      BSYN  
ATOM    735   CE LYS    85       9.176 -76.420 -20.797  1.00  0.00      BSYN  
ATOM    736   NZ LYS    85       9.792 -77.212 -19.721  1.00  0.00      BSYN  
ATOM    737  HZ1 LYS    85       9.136 -77.409 -18.938  1.00  0.00      BSYN  
ATOM    738  HZ2 LYS    85      10.048 -78.170 -20.036  1.00  0.00      BSYN  
ATOM    739  HZ3 LYS    85      10.676 -76.765 -19.405  1.00  0.00      BSYN  
ATOM    740    C LYS    85       8.790 -73.299 -25.288  1.00  0.00      BSYN  
ATOM    741    O LYS    85       8.910 -72.529 -24.337  1.00  0.00      BSYN  
ATOM    742    N ARG    86       7.790 -73.289 -26.207  1.00  0.00      BSYN  
ATOM    743    H ARG    86       7.693 -74.083 -26.773  1.00  0.00      BSYN  
ATOM    744   CA ARG    86       6.802 -72.175 -26.147  1.00  0.00      BSYN  
ATOM    745   CB ARG    86       6.214 -71.714 -27.523  1.00  0.00      BSYN  
ATOM    746   CG ARG    86       7.172 -70.751 -28.380  1.00  0.00      BSYN  
ATOM    747   CD ARG    86       7.333 -69.502 -27.485  1.00  0.00      BSYN  
ATOM    748   NE ARG    86       8.195 -68.569 -28.148  1.00  0.00      BSYN  
ATOM    749   HE ARG    86       9.164 -68.661 -28.033  1.00  0.00      BSYN  
ATOM    750   CZ ARG    86       7.864 -67.379 -28.654  1.00  0.00      BSYN  
ATOM    751  NH1 ARG    86       6.587 -66.925 -28.699  1.00  0.00      BSYN  
ATOM    752 HH11 ARG    86       6.281 -66.060 -29.098  1.00  0.00      BSYN  
ATOM    753 HH12 ARG    86       5.840 -67.387 -28.221  1.00  0.00      BSYN  
ATOM    754  NH2 ARG    86       8.743 -66.724 -29.398  1.00  0.00      BSYN  
ATOM    755 HH21 ARG    86       8.528 -65.923 -29.957  1.00  0.00      BSYN  
ATOM    756 HH22 ARG    86       9.623 -67.166 -29.569  1.00  0.00      BSYN  
ATOM    757    C ARG    86       5.657 -72.506 -25.255  1.00  0.00      BSYN  
ATOM    758    O ARG    86       5.217 -71.668 -24.395  1.00  0.00      BSYN  
ATOM    759    N GLU    87       5.173 -73.766 -25.393  1.00  0.00      BSYN  
ATOM    760    H GLU    87       5.441 -74.232 -26.212  1.00  0.00      BSYN  
ATOM    761   CA GLU    87       4.331 -74.481 -24.407  1.00  0.00      BSYN  
ATOM    762   CB GLU    87       3.748 -75.801 -24.903  1.00  0.00      BSYN  
ATOM    763   CG GLU    87       2.241 -75.991 -24.754  1.00  0.00      BSYN  
ATOM    764   CD GLU    87       1.291 -75.325 -25.738  1.00  0.00      BSYN  
ATOM    765  OE1 GLU    87       0.133 -74.951 -25.411  1.00  0.00      BSYN  
ATOM    766  OE2 GLU    87       1.626 -75.390 -26.872  1.00  0.00      BSYN  
ATOM    767    C GLU    87       4.982 -74.470 -23.050  1.00  0.00      BSYN  
ATOM    768    O GLU    87       6.012 -75.169 -22.855  1.00  0.00      BSYN  
ATOM    769    N GLU    88       4.463 -73.543 -22.146  1.00  0.00      BSYN  
ATOM    770    H GLU    88       3.926 -72.779 -22.444  1.00  0.00      BSYN  
ATOM    771   CA GLU    88       4.855 -73.486 -20.782  1.00  0.00      BSYN  
ATOM    772   CB GLU    88       6.115 -72.696 -20.486  1.00  0.00      BSYN  
ATOM    773   CG GLU    88       6.564 -72.887 -19.069  1.00  0.00      BSYN  
ATOM    774   CD GLU    88       7.682 -71.983 -18.698  1.00  0.00      BSYN  
ATOM    775  OE1 GLU    88       7.735 -70.830 -19.052  1.00  0.00      BSYN  
ATOM    776  OE2 GLU    88       8.466 -72.573 -17.993  1.00  0.00      BSYN  
ATOM    777    C GLU    88       3.725 -72.827 -20.023  1.00  0.00      BSYN  
ATOM    778    O GLU    88       3.544 -71.588 -20.028  1.00  0.00      BSYN  
ATOM    779    N PHE    89       2.932 -73.814 -19.400  1.00  0.00      BSYN  
ATOM    780    H PHE    89       3.116 -74.775 -19.354  1.00  0.00      BSYN  
ATOM    781   CA PHE    89       1.934 -73.235 -18.448  1.00  0.00      BSYN  
ATOM    782   CB PHE    89       0.479 -73.338 -18.832  1.00  0.00      BSYN  
ATOM    783   CG PHE    89       0.154 -72.635 -20.126  1.00  0.00      BSYN  
ATOM    784  CD1 PHE    89       0.409 -73.363 -21.247  1.00  0.00      BSYN  
ATOM    785  CD2 PHE    89      -0.314 -71.347 -20.257  1.00  0.00      BSYN  
ATOM    786  CE1 PHE    89       0.262 -72.681 -22.481  1.00  0.00      BSYN  
ATOM    787  CE2 PHE    89      -0.326 -70.746 -21.494  1.00  0.00      BSYN  
ATOM    788   CZ PHE    89      -0.012 -71.395 -22.593  1.00  0.00      BSYN  
ATOM    789    C PHE    89       2.007 -73.644 -17.014  1.00  0.00      BSYN  
ATOM    790    O PHE    89       2.023 -74.850 -16.760  1.00  0.00      BSYN  
ATOM    791    N PRO    90       2.163 -72.693 -16.085  1.00  0.00      BSYN  
ATOM    792   CD PRO    90       2.533 -71.268 -16.264  1.00  0.00      BSYN  
ATOM    793   CA PRO    90       2.003 -72.869 -14.679  1.00  0.00      BSYN  
ATOM    794   CB PRO    90       1.904 -71.486 -14.080  1.00  0.00      BSYN  
ATOM    795   CG PRO    90       3.073 -70.940 -14.873  1.00  0.00      BSYN  
ATOM    796    C PRO    90       0.650 -73.484 -14.495  1.00  0.00      BSYN  
ATOM    797    O PRO    90      -0.373 -73.048 -15.066  1.00  0.00      BSYN  
ATOM    798    N THR    91       0.671 -74.504 -13.622  1.00  0.00      BSYN  
ATOM    799    H THR    91       1.521 -74.800 -13.235  1.00  0.00      BSYN  
ATOM    800   CA THR    91      -0.477 -75.278 -13.288  1.00  0.00      BSYN  
ATOM    801   CB THR    91      -1.610 -74.543 -12.496  1.00  0.00      BSYN  
ATOM    802  OG1 THR    91      -0.971 -73.533 -11.628  1.00  0.00      BSYN  
ATOM    803  HG1 THR    91      -0.523 -74.095 -10.992  1.00  0.00      BSYN  
ATOM    804  CG2 THR    91      -2.800 -75.421 -11.922  1.00  0.00      BSYN  
ATOM    805    C THR    91      -1.006 -76.111 -14.506  1.00  0.00      BSYN  
ATOM    806    O THR    91      -1.923 -75.651 -15.198  1.00  0.00      BSYN  
ATOM    807    N ASP    92      -0.548 -77.284 -14.868  1.00  0.00      BSYN  
ATOM    808    H ASP    92      -0.885 -77.696 -15.691  1.00  0.00      BSYN  
ATOM    809   CA ASP    92       0.660 -77.859 -14.243  1.00  0.00      BSYN  
ATOM    810   CB ASP    92       0.330 -78.682 -13.021  1.00  0.00      BSYN  
ATOM    811   CG ASP    92       1.467 -79.295 -12.183  1.00  0.00      BSYN  
ATOM    812  OD1 ASP    92       2.297 -78.583 -11.720  1.00  0.00      BSYN  
ATOM    813  OD2 ASP    92       1.379 -80.556 -12.122  1.00  0.00      BSYN  
ATOM    814    C ASP    92       1.334 -78.758 -15.271  1.00  0.00      BSYN  
ATOM    815    O ASP    92       0.668 -79.280 -16.161  1.00  0.00      BSYN  
ATOM    816    N LEU    93       2.695 -78.876 -15.158  1.00  0.00      BSYN  
ATOM    817    H LEU    93       3.176 -78.218 -14.613  1.00  0.00      BSYN  
ATOM    818   CA LEU    93       3.420 -79.765 -15.987  1.00  0.00      BSYN  
ATOM    819   CB LEU    93       4.338 -78.944 -16.930  1.00  0.00      BSYN  
ATOM    820   CG LEU    93       3.852 -77.593 -17.204  1.00  0.00      BSYN  
ATOM    821  CD1 LEU    93       4.925 -76.516 -16.885  1.00  0.00      BSYN  
ATOM    822  CD2 LEU    93       3.362 -77.812 -18.689  1.00  0.00      BSYN  
ATOM    823    C LEU    93       4.104 -80.703 -15.048  1.00  0.00      BSYN  
ATOM    824    O LEU    93       3.974 -81.928 -14.981  1.00  0.00      BSYN  
ATOM    825    N LYS    94       4.949 -80.037 -14.270  1.00  0.00      BSYN  
ATOM    826    H LYS    94       5.337 -79.188 -14.569  1.00  0.00      BSYN  
ATOM    827   CA LYS    94       5.806 -80.618 -13.215  1.00  0.00      BSYN  
ATOM    828   CB LYS    94       6.977 -79.561 -13.093  1.00  0.00      BSYN  
ATOM    829   CG LYS    94       8.181 -79.708 -12.080  1.00  0.00      BSYN  
ATOM    830   CD LYS    94       9.053 -78.569 -12.475  1.00  0.00      BSYN  
ATOM    831   CE LYS    94      10.142 -78.830 -13.528  1.00  0.00      BSYN  
ATOM    832   NZ LYS    94      10.803 -80.199 -13.337  1.00  0.00      BSYN  
ATOM    833  HZ1 LYS    94      11.661 -80.379 -13.897  1.00  0.00      BSYN  
ATOM    834  HZ2 LYS    94      11.065 -80.448 -12.362  1.00  0.00      BSYN  
ATOM    835  HZ3 LYS    94      10.266 -80.963 -13.795  1.00  0.00      BSYN  
ATOM    836    C LYS    94       5.113 -80.832 -11.895  1.00  0.00      BSYN  
ATOM    837    O LYS    94       4.556 -79.853 -11.364  1.00  0.00      BSYN  
ATOM    838    N PRO    95       5.356 -81.949 -11.269  1.00  0.00      BSYN  
ATOM    839   CD PRO    95       6.487 -82.889 -11.453  1.00  0.00      BSYN  
ATOM    840   CA PRO    95       4.416 -82.515 -10.385  1.00  0.00      BSYN  
ATOM    841   CB PRO    95       4.932 -83.967 -10.122  1.00  0.00      BSYN  
ATOM    842   CG PRO    95       5.636 -84.228 -11.357  1.00  0.00      BSYN  
ATOM    843    C PRO    95       3.884 -81.777  -9.137  1.00  0.00      BSYN  
ATOM    844    O PRO    95       2.913 -82.205  -8.494  1.00  0.00      BSYN  
ATOM    845    N GLU    96       4.542 -80.680  -8.828  1.00  0.00      BSYN  
ATOM    846    H GLU    96       5.441 -80.543  -9.194  1.00  0.00      BSYN  
ATOM    847   CA GLU    96       4.350 -79.863  -7.621  1.00  0.00      BSYN  
ATOM    848   CB GLU    96       5.463 -78.868  -7.564  1.00  0.00      BSYN  
ATOM    849   CG GLU    96       5.495 -78.020  -6.367  1.00  0.00      BSYN  
ATOM    850   CD GLU    96       6.647 -76.989  -6.421  1.00  0.00      BSYN  
ATOM    851  OE1 GLU    96       7.724 -77.188  -7.077  1.00  0.00      BSYN  
ATOM    852  OE2 GLU    96       6.529 -75.951  -5.777  1.00  0.00      BSYN  
ATOM    853    C GLU    96       2.952 -79.222  -7.615  1.00  0.00      BSYN  
ATOM    854    O GLU    96       2.215 -79.562  -6.698  1.00  0.00      BSYN  
ATOM    855    N GLU    97       2.476 -78.472  -8.587  1.00  0.00      BSYN  
ATOM    856    H GLU    97       2.832 -78.544  -9.497  1.00  0.00      BSYN  
ATOM    857   CA GLU    97       1.365 -77.538  -8.422  1.00  0.00      BSYN  
ATOM    858   CB GLU    97       1.415 -76.299  -9.248  1.00  0.00      BSYN  
ATOM    859   CG GLU    97       2.724 -75.556  -9.216  1.00  0.00      BSYN  
ATOM    860   CD GLU    97       2.679 -74.270 -10.061  1.00  0.00      BSYN  
ATOM    861  OE1 GLU    97       3.785 -73.629 -10.028  1.00  0.00      BSYN  
ATOM    862  OE2 GLU    97       1.650 -73.878 -10.619  1.00  0.00      BSYN  
ATOM    863    C GLU    97      -0.046 -78.127  -8.411  1.00  0.00      BSYN  
ATOM    864    O GLU    97      -0.650 -78.393  -9.459  1.00  0.00      BSYN  
ATOM    865    N VAL    98      -0.376 -78.513  -7.159  1.00  0.00      BSYN  
ATOM    866    H VAL    98       0.279 -78.509  -6.430  1.00  0.00      BSYN  
ATOM    867   CA VAL    98      -1.712 -78.884  -6.777  1.00  0.00      BSYN  
ATOM    868   CB VAL    98      -1.589 -80.048  -5.729  1.00  0.00      BSYN  
ATOM    869  CG1 VAL    98      -2.960 -80.536  -5.172  1.00  0.00      BSYN  
ATOM    870  CG2 VAL    98      -0.738 -81.227  -6.404  1.00  0.00      BSYN  
ATOM    871    C VAL    98      -2.377 -77.693  -6.178  1.00  0.00      BSYN  
ATOM    872    O VAL    98      -1.722 -76.916  -5.510  1.00  0.00      BSYN  
ATOM    873    N ALA    99      -3.695 -77.507  -6.396  1.00  0.00      BSYN  
ATOM    874    H ALA    99      -4.036 -78.160  -7.041  1.00  0.00      BSYN  
ATOM    875   CA ALA    99      -4.395 -76.356  -5.838  1.00  0.00      BSYN  
ATOM    876   CB ALA    99      -4.848 -75.425  -6.895  1.00  0.00      BSYN  
ATOM    877    C ALA    99      -5.602 -76.871  -4.945  1.00  0.00      BSYN  
ATOM    878    O ALA    99      -5.859 -78.094  -4.738  1.00  0.00      BSYN  
ATOM    879    N GLN   100      -6.155 -75.827  -4.335  1.00  0.00      BSYN  
ATOM    880    H GLN   100      -5.659 -74.987  -4.435  1.00  0.00      BSYN  
ATOM    881   CA GLN   100      -7.204 -76.077  -3.359  1.00  0.00      BSYN  
ATOM    882   CB GLN   100      -7.034 -75.452  -1.955  1.00  0.00      BSYN  
ATOM    883   CG GLN   100      -6.106 -76.129  -1.064  1.00  0.00      BSYN  
ATOM    884   CD GLN   100      -6.638 -77.477  -0.433  1.00  0.00      BSYN  
ATOM    885  OE1 GLN   100      -7.835 -77.515  -0.096  1.00  0.00      BSYN  
ATOM    886  NE2 GLN   100      -5.883 -78.545  -0.112  1.00  0.00      BSYN  
ATOM    887 HE21 GLN   100      -6.143 -79.381   0.328  1.00  0.00      BSYN  
ATOM    888 HE22 GLN   100      -4.982 -78.459  -0.490  1.00  0.00      BSYN  
ATOM    889    C GLN   100      -8.647 -75.753  -3.832  1.00  0.00      BSYN  
ATOM    890    O GLN   100      -9.174 -74.632  -3.764  1.00  0.00      BSYN  
ATOM    891    N GLU   101      -9.361 -76.857  -4.033  1.00  0.00      BSYN  
ATOM    892    H GLU   101      -8.907 -77.716  -3.905  1.00  0.00      BSYN  
ATOM    893   CA GLU   101     -10.717 -76.706  -4.629  1.00  0.00      BSYN  
ATOM    894   CB GLU   101     -11.040 -77.736  -5.724  1.00  0.00      BSYN  
ATOM    895   CG GLU   101     -10.801 -79.190  -5.224  1.00  0.00      BSYN  
ATOM    896   CD GLU   101     -10.898 -80.372  -6.229  1.00  0.00      BSYN  
ATOM    897  OE1 GLU   101     -10.460 -81.442  -5.928  1.00  0.00      BSYN  
ATOM    898  OE2 GLU   101     -11.537 -80.107  -7.284  1.00  0.00      BSYN  
ATOM    899    C GLU   101     -11.710 -76.721  -3.484  1.00  0.00      BSYN  
ATOM    900    O GLU   101     -12.787 -76.165  -3.535  1.00  0.00      BSYN  
ATOM    901    N ALA   102     -11.402 -77.478  -2.463  1.00  0.00      BSYN  
ATOM    902    H ALA   102     -10.466 -77.754  -2.373  1.00  0.00      BSYN  
ATOM    903   CA ALA   102     -12.190 -77.775  -1.244  1.00  0.00      BSYN  
ATOM    904   CB ALA   102     -13.468 -78.579  -1.511  1.00  0.00      BSYN  
ATOM    905    C ALA   102     -11.389 -78.720  -0.463  1.00  0.00      BSYN  
ATOM    906    O ALA   102     -10.866 -79.659  -1.080  1.00  0.00      BSYN  
ATOM    907    N ALA   103     -11.433 -78.585   0.849  1.00  0.00      BSYN  
ATOM    908    H ALA   103     -11.755 -77.858   1.422  1.00  0.00      BSYN  
ATOM    909   CA ALA   103     -10.905 -79.595   1.717  1.00  0.00      BSYN  
ATOM    910   CB ALA   103     -10.445 -78.949   3.069  1.00  0.00      BSYN  
ATOM    911    C ALA   103     -11.962 -80.614   2.155  1.00  0.00      BSYN  
ATOM    912    O ALA   103     -11.762 -81.372   3.010  1.00  0.00      BSYN  
ATOM    913    N GLU   104     -13.201 -80.404   1.592  1.00  0.00      BSYN  
ATOM    914    H GLU   104     -13.320 -79.626   1.007  1.00  0.00      BSYN  
ATOM    915   CA GLU   104     -14.375 -81.145   2.038  1.00  0.00      BSYN  
ATOM    916   CB GLU   104     -15.503 -80.098   2.203  1.00  0.00      BSYN  
ATOM    917   CG GLU   104     -16.810 -80.262   3.127  1.00  0.00      BSYN  
ATOM    918   CD GLU   104     -16.974 -78.988   3.957  1.00  0.00      BSYN  
ATOM    919  OE1 GLU   104     -17.852 -78.204   3.609  1.00  0.00      BSYN  
ATOM    920  OE2 GLU   104     -16.225 -78.815   4.942  1.00  0.00      BSYN  
ATOM    921    C GLU   104     -14.564 -82.013   0.786  1.00  0.00      BSYN  
ATOM    922    O GLU   104     -15.367 -81.735  -0.148  1.00  0.00      BSYN  
ATOM    923    N GLU   105     -13.825 -83.150   0.780  1.00  0.00      BSYN  
ATOM    924    H GLU   105     -13.091 -83.009   1.413  1.00  0.00      BSYN  
ATOM    925   CA GLU   105     -13.831 -84.156  -0.302  1.00  0.00      BSYN  
ATOM    926   CB GLU   105     -12.943 -85.293   0.041  1.00  0.00      BSYN  
ATOM    927   CG GLU   105     -11.621 -84.753  -0.335  1.00  0.00      BSYN  
ATOM    928   CD GLU   105     -10.338 -85.380   0.256  1.00  0.00      BSYN  
ATOM    929  OE1 GLU   105      -9.466 -85.888  -0.474  1.00  0.00      BSYN  
ATOM    930  OE2 GLU   105     -10.172 -85.479   1.479  1.00  0.00      BSYN  
ATOM    931    C GLU   105     -15.197 -84.589  -0.750  1.00  0.00      BSYN  
ATOM    932    O GLU   105     -15.910 -85.376  -0.145  1.00  0.00      BSYN  
ATOM    933    N PRO   106     -15.577 -84.028  -1.915  1.00  0.00      BSYN  
ATOM    934   CD PRO   106     -14.784 -83.147  -2.807  1.00  0.00      BSYN  
ATOM    935   CA PRO   106     -16.844 -84.299  -2.571  1.00  0.00      BSYN  
ATOM    936   CB PRO   106     -17.263 -83.020  -3.430  1.00  0.00      BSYN  
ATOM    937   CG PRO   106     -15.780 -82.655  -3.923  1.00  0.00      BSYN  
ATOM    938    C PRO   106     -16.855 -85.600  -3.354  1.00  0.00      BSYN  
ATOM    939    O PRO   106     -16.563 -85.618  -4.518  1.00  0.00      BSYN  
ATOM    940    N LEU   107     -17.149 -86.616  -2.577  1.00  0.00      BSYN  
ATOM    941    H LEU   107     -17.252 -86.263  -1.668  1.00  0.00      BSYN  
ATOM    942   CA LEU   107     -17.308 -88.008  -2.944  1.00  0.00      BSYN  
ATOM    943   CB LEU   107     -16.768 -88.731  -1.684  1.00  0.00      BSYN  
ATOM    944   CG LEU   107     -15.419 -88.511  -1.169  1.00  0.00      BSYN  
ATOM    945  CD1 LEU   107     -15.427 -88.985   0.266  1.00  0.00      BSYN  
ATOM    946  CD2 LEU   107     -14.127 -88.973  -2.022  1.00  0.00      BSYN  
ATOM    947    C LEU   107     -18.603 -88.496  -3.580  1.00  0.00      BSYN  
ATOM    948    O LEU   107     -19.482 -89.001  -2.842  1.00  0.00      BSYN  
ATOM    949    N ILE   108     -18.683 -88.272  -4.903  1.00  0.00      BSYN  
ATOM    950    H ILE   108     -17.952 -87.801  -5.356  1.00  0.00      BSYN  
ATOM    951   CA ILE   108     -19.774 -88.860  -5.709  1.00  0.00      BSYN  
ATOM    952   CB ILE   108     -19.816 -88.308  -7.085  1.00  0.00      BSYN  
ATOM    953  CG2 ILE   108     -21.043 -88.813  -7.769  1.00  0.00      BSYN  
ATOM    954  CG1 ILE   108     -19.889 -86.817  -6.947  1.00  0.00      BSYN  
ATOM    955   CD ILE   108     -19.716 -86.003  -8.198  1.00  0.00      BSYN  
ATOM    956    C ILE   108     -19.659 -90.379  -5.834  1.00  0.00      BSYN  
ATOM    957    O ILE   108     -18.572 -90.884  -6.193  1.00  0.00      BSYN  
ATOM    958    N GLU   109     -20.603 -91.161  -5.115  1.00  0.00      BSYN  
ATOM    959    H GLU   109     -21.342 -90.755  -4.616  1.00  0.00      BSYN  
ATOM    960   CA GLU   109     -20.706 -92.595  -5.404  1.00  0.00      BSYN  
ATOM    961   CB GLU   109     -20.007 -93.496  -4.304  1.00  0.00      BSYN  
ATOM    962   CG GLU   109     -19.172 -94.617  -4.971  1.00  0.00      BSYN  
ATOM    963   CD GLU   109     -18.220 -95.268  -4.038  1.00  0.00      BSYN  
ATOM    964  OE1 GLU   109     -18.667 -96.332  -3.653  1.00  0.00      BSYN  
ATOM    965  OE2 GLU   109     -17.220 -94.697  -3.580  1.00  0.00      BSYN  
ATOM    966    C GLU   109     -22.045 -93.240  -5.699  1.00  0.00      BSYN  
ATOM    967    O GLU   109     -22.785 -93.689  -4.803  1.00  0.00      BSYN  
ATOM    968    N PRO   110     -22.484 -93.372  -6.956  1.00  0.00      BSYN  
ATOM    969   CD PRO   110     -21.816 -92.950  -8.193  1.00  0.00      BSYN  
ATOM    970   CA PRO   110     -23.734 -94.125  -7.312  1.00  0.00      BSYN  
ATOM    971   CB PRO   110     -23.776 -94.136  -8.742  1.00  0.00      BSYN  
ATOM    972   CG PRO   110     -23.004 -92.840  -9.152  1.00  0.00      BSYN  
ATOM    973    C PRO   110     -23.930 -95.520  -6.766  1.00  0.00      BSYN  
ATOM    974    O PRO   110     -22.965 -96.305  -6.768  1.00  0.00      BSYN  
ATOM    975    N LEU   111     -25.086 -95.903  -6.274  1.00  0.00      BSYN  
ATOM    976    H LEU   111     -25.096 -96.858  -6.057  1.00  0.00      BSYN  
ATOM    977   CA LEU   111     -26.216 -94.970  -6.000  1.00  0.00      BSYN  
ATOM    978   CB LEU   111     -27.241 -95.091  -7.034  1.00  0.00      BSYN  
ATOM    979   CG LEU   111     -28.434 -94.066  -6.938  1.00  0.00      BSYN  
ATOM    980  CD1 LEU   111     -27.830 -92.695  -7.296  1.00  0.00      BSYN  
ATOM    981  CD2 LEU   111     -29.529 -94.385  -7.985  1.00  0.00      BSYN  
ATOM    982    C LEU   111     -26.795 -95.359  -4.643  1.00  0.00      BSYN  
ATOM    983    O LEU   111     -26.813 -96.604  -4.361  1.00  0.00      BSYN  
ATOM    984    N MET   112     -27.160 -94.390  -3.732  1.00  0.00      BSYN  
ATOM    985    H MET   112     -26.873 -93.502  -4.031  1.00  0.00      BSYN  
ATOM    986   CA MET   112     -27.621 -94.588  -2.343  1.00  0.00      BSYN  
ATOM    987   CB MET   112     -26.578 -94.131  -1.450  1.00  0.00      BSYN  
ATOM    988   CG MET   112     -25.627 -92.870  -1.892  1.00  0.00      BSYN  
ATOM    989   SD MET   112     -26.432 -91.239  -2.042  1.00  0.00      BSYN  
ATOM    990   CE MET   112     -26.329 -91.117  -0.269  1.00  0.00      BSYN  
ATOM    991    C MET   112     -28.895 -93.812  -2.083  1.00  0.00      BSYN  
ATOM    992    O MET   112     -29.190 -92.750  -2.751  1.00  0.00      BSYN  
ATOM    993    N GLU   113     -29.588 -94.304  -1.026  1.00  0.00      BSYN  
ATOM    994    H GLU   113     -29.294 -95.133  -0.594  1.00  0.00      BSYN  
ATOM    995   CA GLU   113     -30.646 -93.552  -0.530  1.00  0.00      BSYN  
ATOM    996   CB GLU   113     -31.831 -94.369  -0.026  1.00  0.00      BSYN  
ATOM    997   CG GLU   113     -32.282 -95.434  -0.993  1.00  0.00      BSYN  
ATOM    998   CD GLU   113     -33.484 -96.244  -0.552  1.00  0.00      BSYN  
ATOM    999  OE1 GLU   113     -33.198 -97.277   0.100  1.00  0.00      BSYN  
ATOM   1000  OE2 GLU   113     -34.661 -95.926  -0.820  1.00  0.00      BSYN  
ATOM   1001    C GLU   113     -30.252 -92.623   0.626  1.00  0.00      BSYN  
ATOM   1002    O GLU   113     -29.588 -93.019   1.650  1.00  0.00      BSYN  
ATOM   1003    N PRO   114     -30.275 -91.315   0.459  1.00  0.00      BSYN  
ATOM   1004   CD PRO   114     -30.857 -90.702  -0.685  1.00  0.00      BSYN  
ATOM   1005   CA PRO   114     -30.178 -90.355   1.476  1.00  0.00      BSYN  
ATOM   1006   CB PRO   114     -30.533 -88.996   0.782  1.00  0.00      BSYN  
ATOM   1007   CG PRO   114     -30.150 -89.349  -0.546  1.00  0.00      BSYN  
ATOM   1008    C PRO   114     -30.977 -90.524   2.652  1.00  0.00      BSYN  
ATOM   1009    O PRO   114     -31.995 -91.107   2.671  1.00  0.00      BSYN  
ATOM   1010    N GLU   115     -30.325 -90.025   3.737  1.00  0.00      BSYN  
ATOM   1011    H GLU   115     -29.484 -89.566   3.530  1.00  0.00      BSYN  
ATOM   1012   CA GLU   115     -30.938 -89.894   5.066  1.00  0.00      BSYN  
ATOM   1013   CB GLU   115     -29.827 -90.209   5.984  1.00  0.00      BSYN  
ATOM   1014   CG GLU   115     -29.120 -91.586   5.791  1.00  0.00      BSYN  
ATOM   1015   CD GLU   115     -28.362 -92.059   7.063  1.00  0.00      BSYN  
ATOM   1016  OE1 GLU   115     -27.417 -91.276   7.367  1.00  0.00      BSYN  
ATOM   1017  OE2 GLU   115     -28.665 -93.154   7.645  1.00  0.00      BSYN  
ATOM   1018    C GLU   115     -31.580 -88.491   5.244  1.00  0.00      BSYN  
ATOM   1019    O GLU   115     -30.855 -87.500   5.158  1.00  0.00      BSYN  
ATOM   1020    N GLY   116     -32.882 -88.459   5.576  1.00  0.00      BSYN  
ATOM   1021    H GLY   116     -33.402 -89.203   5.205  1.00  0.00      BSYN  
ATOM   1022   CA GLY   116     -33.535 -87.320   6.059  1.00  0.00      BSYN  
ATOM   1023    C GLY   116     -34.791 -87.807   6.778  1.00  0.00      BSYN  
ATOM   1024    O GLY   116     -35.816 -88.110   6.196  1.00  0.00      BSYN  
ATOM   1025    N GLU   117     -34.770 -87.728   8.093  1.00  0.00      BSYN  
ATOM   1026    H GLU   117     -34.072 -87.289   8.622  1.00  0.00      BSYN  
ATOM   1027   CA GLU   117     -35.779 -88.373   8.879  1.00  0.00      BSYN  
ATOM   1028   CB GLU   117     -35.245 -89.517   9.699  1.00  0.00      BSYN  
ATOM   1029   CG GLU   117     -34.554 -90.553   8.801  1.00  0.00      BSYN  
ATOM   1030   CD GLU   117     -33.630 -91.602   9.575  1.00  0.00      BSYN  
ATOM   1031  OE1 GLU   117     -34.158 -92.725   9.788  1.00  0.00      BSYN  
ATOM   1032  OE2 GLU   117     -32.473 -91.265   9.767  1.00  0.00      BSYN  
ATOM   1033    C GLU   117     -36.631 -87.356   9.775  1.00  0.00      BSYN  
ATOM   1034    O GLU   117     -36.328 -86.167   9.820  1.00  0.00      BSYN  
ATOM   1035    N SER   118     -37.597 -87.913  10.561  1.00  0.00      BSYN  
ATOM   1036    H SER   118     -37.507 -88.878  10.711  1.00  0.00      BSYN  
ATOM   1037   CA SER   118     -38.445 -87.208  11.580  1.00  0.00      BSYN  
ATOM   1038   CB SER   118     -37.592 -86.748  12.800  1.00  0.00      BSYN  
ATOM   1039   OG SER   118     -37.143 -87.767  13.689  1.00  0.00      BSYN  
ATOM   1040   HG SER   118     -36.872 -87.393  14.531  1.00  0.00      BSYN  
ATOM   1041    C SER   118     -39.286 -86.019  11.055  1.00  0.00      BSYN  
ATOM   1042    O SER   118     -40.526 -86.078  10.773  1.00  0.00      BSYN  
ATOM   1043    N TYR   119     -38.568 -84.879  11.032  1.00  0.00      BSYN  
ATOM   1044    H TYR   119     -37.590 -84.903  10.977  1.00  0.00      BSYN  
ATOM   1045   CA TYR   119     -39.300 -83.629  11.099  1.00  0.00      BSYN  
ATOM   1046   CB TYR   119     -40.101 -83.353  12.433  1.00  0.00      BSYN  
ATOM   1047   CG TYR   119     -40.856 -82.045  12.575  1.00  0.00      BSYN  
ATOM   1048  CD1 TYR   119     -40.415 -80.931  13.282  1.00  0.00      BSYN  
ATOM   1049  CE1 TYR   119     -41.023 -79.697  12.968  1.00  0.00      BSYN  
ATOM   1050  CD2 TYR   119     -42.042 -81.988  11.846  1.00  0.00      BSYN  
ATOM   1051  CE2 TYR   119     -42.707 -80.738  11.700  1.00  0.00      BSYN  
ATOM   1052   CZ TYR   119     -42.132 -79.606  12.223  1.00  0.00      BSYN  
ATOM   1053   OH TYR   119     -42.795 -78.397  12.150  1.00  0.00      BSYN  
ATOM   1054   HH TYR   119     -42.102 -77.771  12.376  1.00  0.00      BSYN  
ATOM   1055    C TYR   119     -38.424 -82.365  10.775  1.00  0.00      BSYN  
ATOM   1056    O TYR   119     -37.462 -82.052  11.480  1.00  0.00      BSYN  
ATOM   1057    N GLU   120     -38.712 -81.693   9.568  1.00  0.00      BSYN  
ATOM   1058    H GLU   120     -39.449 -81.975   8.988  1.00  0.00      BSYN  
ATOM   1059   CA GLU   120     -37.943 -80.550   9.139  1.00  0.00      BSYN  
ATOM   1060   CB GLU   120     -37.845 -80.316   7.747  1.00  0.00      BSYN  
ATOM   1061   CG GLU   120     -37.256 -81.451   6.906  1.00  0.00      BSYN  
ATOM   1062   CD GLU   120     -37.366 -81.164   5.487  1.00  0.00      BSYN  
ATOM   1063  OE1 GLU   120     -36.439 -80.738   4.773  1.00  0.00      BSYN  
ATOM   1064  OE2 GLU   120     -38.370 -81.524   4.805  1.00  0.00      BSYN  
ATOM   1065    C GLU   120     -38.625 -79.289   9.712  1.00  0.00      BSYN  
ATOM   1066    O GLU   120     -39.624 -78.896   9.113  1.00  0.00      BSYN  
ATOM   1067    N ASP   121     -38.147 -78.570  10.736  1.00  0.00      BSYN  
ATOM   1068    H ASP   121     -37.388 -78.941  11.232  1.00  0.00      BSYN  
ATOM   1069   CA ASP   121     -38.589 -77.256  11.156  1.00  0.00      BSYN  
ATOM   1070   CB ASP   121     -38.445 -76.917  12.654  1.00  0.00      BSYN  
ATOM   1071   CG ASP   121     -39.251 -75.793  13.182  1.00  0.00      BSYN  
ATOM   1072  OD1 ASP   121     -38.777 -74.751  13.589  1.00  0.00      BSYN  
ATOM   1073  OD2 ASP   121     -40.498 -75.827  13.371  1.00  0.00      BSYN  
ATOM   1074    C ASP   121     -38.016 -76.036  10.373  1.00  0.00      BSYN  
ATOM   1075    O ASP   121     -36.842 -75.910  10.108  1.00  0.00      BSYN  
ATOM   1076    N PRO   122     -38.910 -75.103  10.152  1.00  0.00      BSYN  
ATOM   1077   CD PRO   122     -40.357 -75.438   9.918  1.00  0.00      BSYN  
ATOM   1078   CA PRO   122     -38.609 -73.828   9.415  1.00  0.00      BSYN  
ATOM   1079   CB PRO   122     -39.955 -73.191   9.181  1.00  0.00      BSYN  
ATOM   1080   CG PRO   122     -40.873 -74.385   9.023  1.00  0.00      BSYN  
ATOM   1081    C PRO   122     -37.808 -72.772  10.175  1.00  0.00      BSYN  
ATOM   1082    O PRO   122     -38.097 -72.451  11.385  1.00  0.00      BSYN  
ATOM   1083    N PRO   123     -36.697 -72.266   9.579  1.00  0.00      BSYN  
ATOM   1084   CD PRO   123     -36.281 -72.707   8.257  1.00  0.00      BSYN  
ATOM   1085   CA PRO   123     -35.707 -71.449  10.259  1.00  0.00      BSYN  
ATOM   1086   CB PRO   123     -34.455 -71.603   9.292  1.00  0.00      BSYN  
ATOM   1087   CG PRO   123     -34.783 -72.702   8.346  1.00  0.00      BSYN  
ATOM   1088    C PRO   123     -35.922 -69.924  10.385  1.00  0.00      BSYN  
ATOM   1089    O PRO   123     -36.794 -69.349   9.711  1.00  0.00      BSYN  
ATOM   1090    N GLN   124     -35.342 -69.117  11.273  1.00  0.00      BSYN  
ATOM   1091    H GLN   124     -34.978 -69.518  12.090  1.00  0.00      BSYN  
ATOM   1092   CA GLN   124     -35.181 -67.636  11.153  1.00  0.00      BSYN  
ATOM   1093   CB GLN   124     -34.660 -67.262  12.486  1.00  0.00      BSYN  
ATOM   1094   CG GLN   124     -35.799 -67.185  13.553  1.00  0.00      BSYN  
ATOM   1095   CD GLN   124     -35.503 -66.315  14.704  1.00  0.00      BSYN  
ATOM   1096  OE1 GLN   124     -34.936 -66.862  15.656  1.00  0.00      BSYN  
ATOM   1097  NE2 GLN   124     -35.832 -65.027  14.890  1.00  0.00      BSYN  
ATOM   1098 HE21 GLN   124     -35.650 -64.761  15.816  1.00  0.00      BSYN  
ATOM   1099 HE22 GLN   124     -36.216 -64.502  14.157  1.00  0.00      BSYN  
ATOM   1100    C GLN   124     -34.248 -67.339   9.979  1.00  0.00      BSYN  
ATOM   1101    O GLN   124     -33.588 -68.288   9.475  1.00  0.00      BSYN  
ATOM   1102    N GLU   125     -34.320 -66.055   9.568  1.00  0.00      BSYN  
ATOM   1103    H GLU   125     -34.887 -65.427  10.063  1.00  0.00      BSYN  
ATOM   1104   CA GLU   125     -33.355 -65.483   8.735  1.00  0.00      BSYN  
ATOM   1105   CB GLU   125     -33.769 -65.699   7.277  1.00  0.00      BSYN  
ATOM   1106   CG GLU   125     -33.564 -67.188   6.922  1.00  0.00      BSYN  
ATOM   1107   CD GLU   125     -32.137 -67.671   6.832  1.00  0.00      BSYN  
ATOM   1108  OE1 GLU   125     -32.097 -68.833   6.526  1.00  0.00      BSYN  
ATOM   1109  OE2 GLU   125     -31.154 -66.850   6.853  1.00  0.00      BSYN  
ATOM   1110    C GLU   125     -33.237 -63.967   9.099  1.00  0.00      BSYN  
ATOM   1111    O GLU   125     -34.192 -63.300   9.399  1.00  0.00      BSYN  
ATOM   1112    N GLU   126     -32.029 -63.455   9.031  1.00  0.00      BSYN  
ATOM   1113    H GLU   126     -31.198 -63.905   8.770  1.00  0.00      BSYN  
ATOM   1114   CA GLU   126     -31.785 -62.023   9.083  1.00  0.00      BSYN  
ATOM   1115   CB GLU   126     -31.029 -61.684  10.400  1.00  0.00      BSYN  
ATOM   1116   CG GLU   126     -29.418 -62.012  10.410  1.00  0.00      BSYN  
ATOM   1117   CD GLU   126     -28.745 -61.678  11.714  1.00  0.00      BSYN  
ATOM   1118  OE1 GLU   126     -28.667 -60.512  12.146  1.00  0.00      BSYN  
ATOM   1119  OE2 GLU   126     -28.194 -62.592  12.315  1.00  0.00      BSYN  
ATOM   1120    C GLU   126     -31.156 -61.527   7.776  1.00  0.00      BSYN  
ATOM   1121    O GLU   126     -30.091 -61.988   7.444  1.00  0.00      BSYN  
ATOM   1122    N TYR   127     -31.838 -60.602   7.039  1.00  0.00      BSYN  
ATOM   1123    H TYR   127     -32.746 -60.310   7.262  1.00  0.00      BSYN  
ATOM   1124   CA TYR   127     -31.106 -59.982   5.877  1.00  0.00      BSYN  
ATOM   1125   CB TYR   127     -31.985 -60.092   4.592  1.00  0.00      BSYN  
ATOM   1126   CG TYR   127     -32.358 -61.558   4.245  1.00  0.00      BSYN  
ATOM   1127  CD1 TYR   127     -31.387 -62.491   3.720  1.00  0.00      BSYN  
ATOM   1128  CE1 TYR   127     -31.804 -63.756   3.257  1.00  0.00      BSYN  
ATOM   1129  CD2 TYR   127     -33.676 -62.024   4.326  1.00  0.00      BSYN  
ATOM   1130  CE2 TYR   127     -34.058 -63.226   3.837  1.00  0.00      BSYN  
ATOM   1131   CZ TYR   127     -33.119 -64.130   3.394  1.00  0.00      BSYN  
ATOM   1132   OH TYR   127     -33.579 -65.357   3.072  1.00  0.00      BSYN  
ATOM   1133   HH TYR   127     -33.256 -65.720   2.244  1.00  0.00      BSYN  
ATOM   1134    C TYR   127     -30.610 -58.607   6.189  1.00  0.00      BSYN  
ATOM   1135    O TYR   127     -31.358 -57.714   6.667  1.00  0.00      BSYN  
ATOM   1136    N GLN   128     -29.266 -58.285   5.907  1.00  0.00      BSYN  
ATOM   1137    H GLN   128     -28.701 -59.017   5.584  1.00  0.00      BSYN  
ATOM   1138   CA GLN   128     -28.730 -56.912   5.948  1.00  0.00      BSYN  
ATOM   1139   CB GLN   128     -27.880 -56.586   7.198  1.00  0.00      BSYN  
ATOM   1140   CG GLN   128     -28.726 -56.583   8.400  1.00  0.00      BSYN  
ATOM   1141   CD GLN   128     -28.796 -58.014   9.077  1.00  0.00      BSYN  
ATOM   1142  OE1 GLN   128     -29.810 -58.644   9.075  1.00  0.00      BSYN  
ATOM   1143  NE2 GLN   128     -27.655 -58.501   9.545  1.00  0.00      BSYN  
ATOM   1144 HE21 GLN   128     -27.462 -59.337  10.019  1.00  0.00      BSYN  
ATOM   1145 HE22 GLN   128     -27.019 -57.759   9.616  1.00  0.00      BSYN  
ATOM   1146    C GLN   128     -27.891 -56.813   4.618  1.00  0.00      BSYN  
ATOM   1147    O GLN   128     -26.732 -56.949   4.546  1.00  0.00      BSYN  
ATOM   1148    N GLU   129     -28.753 -56.562   3.589  1.00  0.00      BSYN  
ATOM   1149    H GLU   129     -29.719 -56.424   3.680  1.00  0.00      BSYN  
ATOM   1150   CA GLU   129     -28.264 -56.290   2.228  1.00  0.00      BSYN  
ATOM   1151   CB GLU   129     -29.439 -56.253   1.140  1.00  0.00      BSYN  
ATOM   1152   CG GLU   129     -28.883 -56.685  -0.276  1.00  0.00      BSYN  
ATOM   1153   CD GLU   129     -29.939 -57.350  -1.195  1.00  0.00      BSYN  
ATOM   1154  OE1 GLU   129     -30.180 -58.526  -1.121  1.00  0.00      BSYN  
ATOM   1155  OE2 GLU   129     -30.378 -56.675  -2.161  1.00  0.00      BSYN  
ATOM   1156    C GLU   129     -27.395 -55.096   2.207  1.00  0.00      BSYN  
ATOM   1157    O GLU   129     -27.895 -53.930   2.348  1.00  0.00      BSYN  
ATOM   1158    N TYR   130     -26.133 -55.373   1.946  1.00  0.00      BSYN  
ATOM   1159    H TYR   130     -25.893 -56.314   2.082  1.00  0.00      BSYN  
ATOM   1160   CA TYR   130     -25.118 -54.381   1.695  1.00  0.00      BSYN  
ATOM   1161   CB TYR   130     -23.745 -54.960   2.120  1.00  0.00      BSYN  
ATOM   1162   CG TYR   130     -23.397 -56.322   1.274  1.00  0.00      BSYN  
ATOM   1163  CD1 TYR   130     -23.277 -57.437   2.047  1.00  0.00      BSYN  
ATOM   1164  CE1 TYR   130     -22.851 -58.604   1.531  1.00  0.00      BSYN  
ATOM   1165  CD2 TYR   130     -23.049 -56.280  -0.055  1.00  0.00      BSYN  
ATOM   1166  CE2 TYR   130     -22.615 -57.431  -0.616  1.00  0.00      BSYN  
ATOM   1167   CZ TYR   130     -22.589 -58.607   0.152  1.00  0.00      BSYN  
ATOM   1168   OH TYR   130     -22.296 -59.787  -0.471  1.00  0.00      BSYN  
ATOM   1169   HH TYR   130     -22.084 -59.621  -1.393  1.00  0.00      BSYN  
ATOM   1170    C TYR   130     -24.955 -53.768   0.291  1.00  0.00      BSYN  
ATOM   1171    O TYR   130     -25.324 -54.366  -0.725  1.00  0.00      BSYN  
ATOM   1172    N GLU   131     -24.504 -52.487   0.214  1.00  0.00      BSYN  
ATOM   1173    H GLU   131     -24.562 -52.026   1.077  1.00  0.00      BSYN  
ATOM   1174   CA GLU   131     -24.110 -51.970  -1.122  1.00  0.00      BSYN  
ATOM   1175   CB GLU   131     -23.924 -50.519  -1.146  1.00  0.00      BSYN  
ATOM   1176   CG GLU   131     -25.363 -50.036  -0.947  1.00  0.00      BSYN  
ATOM   1177   CD GLU   131     -25.622 -49.005   0.182  1.00  0.00      BSYN  
ATOM   1178  OE1 GLU   131     -25.236 -49.154   1.335  1.00  0.00      BSYN  
ATOM   1179  OE2 GLU   131     -26.312 -48.101  -0.151  1.00  0.00      BSYN  
ATOM   1180    C GLU   131     -22.822 -52.661  -1.648  1.00  0.00      BSYN  
ATOM   1181    O GLU   131     -21.843 -52.825  -0.985  1.00  0.00      BSYN  
ATOM   1182    N PRO   132     -22.715 -53.195  -2.880  1.00  0.00      BSYN  
ATOM   1183   CD PRO   132     -23.826 -53.526  -3.757  1.00  0.00      BSYN  
ATOM   1184   CA PRO   132     -21.459 -53.751  -3.399  1.00  0.00      BSYN  
ATOM   1185   CB PRO   132     -22.027 -55.036  -3.944  1.00  0.00      BSYN  
ATOM   1186   CG PRO   132     -23.179 -54.512  -4.688  1.00  0.00      BSYN  
ATOM   1187    C PRO   132     -20.685 -52.854  -4.357  1.00  0.00      BSYN  
ATOM   1188    O PRO   132     -21.187 -51.757  -4.723  1.00  0.00      BSYN  
ATOM   1189    N GLU   133     -19.544 -53.486  -4.857  1.00  0.00      BSYN  
ATOM   1190    H GLU   133     -19.257 -54.423  -4.843  1.00  0.00      BSYN  
ATOM   1191   CA GLU   133     -18.633 -52.778  -5.769  1.00  0.00      BSYN  
ATOM   1192   CB GLU   133     -17.736 -51.641  -5.172  1.00  0.00      BSYN  
ATOM   1193   CG GLU   133     -17.235 -51.865  -3.767  1.00  0.00      BSYN  
ATOM   1194   CD GLU   133     -16.689 -50.562  -3.035  1.00  0.00      BSYN  
ATOM   1195  OE1 GLU   133     -15.773 -49.774  -3.493  1.00  0.00      BSYN  
ATOM   1196  OE2 GLU   133     -17.265 -50.488  -1.967  1.00  0.00      BSYN  
ATOM   1197    C GLU   133     -17.817 -53.800  -6.624  1.00  0.00      BSYN  
ATOM   1198    O GLU   133     -17.703 -55.000  -6.381  1.00  0.00      BSYN  
ATOM   1199    N ALA   134     -17.094 -53.298  -7.654  1.00  0.00      BSYN  
ATOM   1200    H ALA   134     -17.096 -52.318  -7.667  1.00  0.00      BSYN  
ATOM   1201   CA ALA   134     -16.460 -54.103  -8.704  1.00  0.00      BSYN  
ATOM   1202   CB ALA   134     -16.354 -53.254  -9.980  1.00  0.00      BSYN  
ATOM   1203    C ALA   134     -15.136 -54.767  -8.347  1.00  0.00      BSYN  
ATOM   1204  OT1 ALA   134     -14.327 -54.055  -7.679  1.00  0.00      BSYN  
ATOM   1205  OT2 ALA   134     -14.860 -55.876  -8.851  1.00  0.00      BSYN  
END
