# Supplementary material for: Data set of intrinsically disordered proteins analysed at a local protein conformation level
Source: Data Brief. 2020 Mar 5;29:105383. doi: 10.1016/j.dib.2020.105383 (PMC7078294; doi:10.1016/j.dib.2020.105383)
Supplement: Supplementary file 1 [file mmc1.zip › the data/1-DATA/PED1AAD-pdb/1AAD-10.pdb]

CRYST1    1.000    1.000    1.000  90.00  90.00  90.00 P 1           1
ATOM      1  HT1 MET     1     -15.264 -96.191 -56.627  1.00  0.00      BSYN  
ATOM      2  HT2 MET     1     -13.777 -95.446 -55.924  1.00  0.00      BSYN  
ATOM      3    N MET     1     -14.731 -95.842 -55.805  1.00  0.00      BSYN  
ATOM      4  HT3 MET     1     -15.273 -95.250 -55.144  1.00  0.00      BSYN  
ATOM      5   CA MET     1     -14.204 -96.960 -55.064  1.00  0.00      BSYN  
ATOM      6   CB MET     1     -13.282 -97.828 -55.823  1.00  0.00      BSYN  
ATOM      7   CG MET     1     -14.090 -98.583 -56.807  1.00  0.00      BSYN  
ATOM      8   SD MET     1     -14.635-100.196 -56.034  1.00  0.00      BSYN  
ATOM      9   CE MET     1     -13.116-101.033 -56.412  1.00  0.00      BSYN  
ATOM     10    C MET     1     -13.231 -96.460 -54.001  1.00  0.00      BSYN  
ATOM     11    O MET     1     -13.137 -97.123 -53.042  1.00  0.00      BSYN  
ATOM     12    N ASP     2     -12.504 -95.348 -54.252  1.00  0.00      BSYN  
ATOM     13    H ASP     2     -13.050 -94.619 -54.615  1.00  0.00      BSYN  
ATOM     14   CA ASP     2     -11.346 -94.827 -53.670  1.00  0.00      BSYN  
ATOM     15   CB ASP     2     -10.392 -95.907 -54.163  1.00  0.00      BSYN  
ATOM     16   CG ASP     2      -9.110 -96.014 -53.460  1.00  0.00      BSYN  
ATOM     17  OD1 ASP     2      -8.114 -95.383 -53.889  1.00  0.00      BSYN  
ATOM     18  OD2 ASP     2      -8.997 -96.649 -52.422  1.00  0.00      BSYN  
ATOM     19    C ASP     2     -10.906 -93.508 -54.344  1.00  0.00      BSYN  
ATOM     20    O ASP     2     -10.755 -92.496 -53.578  1.00  0.00      BSYN  
ATOM     21    N VAL     3     -10.861 -93.573 -55.676  1.00  0.00      BSYN  
ATOM     22    H VAL     3     -11.029 -94.394 -56.185  1.00  0.00      BSYN  
ATOM     23   CA VAL     3     -10.482 -92.421 -56.490  1.00  0.00      BSYN  
ATOM     24   CB VAL     3      -9.036 -92.563 -56.942  1.00  0.00      BSYN  
ATOM     25  CG1 VAL     3      -8.235 -91.765 -55.922  1.00  0.00      BSYN  
ATOM     26  CG2 VAL     3      -8.411 -93.914 -57.243  1.00  0.00      BSYN  
ATOM     27    C VAL     3     -11.337 -92.220 -57.738  1.00  0.00      BSYN  
ATOM     28    O VAL     3     -11.995 -91.201 -57.719  1.00  0.00      BSYN  
ATOM     29    N PHE     4     -11.397 -93.211 -58.696  1.00  0.00      BSYN  
ATOM     30    H PHE     4     -10.758 -93.933 -58.522  1.00  0.00      BSYN  
ATOM     31   CA PHE     4     -12.404 -93.160 -59.761  1.00  0.00      BSYN  
ATOM     32   CB PHE     4     -11.671 -92.848 -60.998  1.00  0.00      BSYN  
ATOM     33   CG PHE     4     -12.345 -92.479 -62.255  1.00  0.00      BSYN  
ATOM     34  CD1 PHE     4     -12.808 -91.160 -62.488  1.00  0.00      BSYN  
ATOM     35  CD2 PHE     4     -12.642 -93.515 -63.165  1.00  0.00      BSYN  
ATOM     36  CE1 PHE     4     -13.531 -91.019 -63.657  1.00  0.00      BSYN  
ATOM     37  CE2 PHE     4     -13.288 -93.251 -64.378  1.00  0.00      BSYN  
ATOM     38   CZ PHE     4     -13.753 -91.953 -64.632  1.00  0.00      BSYN  
ATOM     39    C PHE     4     -13.014 -94.600 -59.824  1.00  0.00      BSYN  
ATOM     40    O PHE     4     -12.229 -95.559 -59.891  1.00  0.00      BSYN  
ATOM     41    N MET     5     -14.290 -94.851 -60.077  1.00  0.00      BSYN  
ATOM     42    H MET     5     -14.545 -95.795 -60.135  1.00  0.00      BSYN  
ATOM     43   CA MET     5     -15.371 -93.781 -60.397  1.00  0.00      BSYN  
ATOM     44   CB MET     5     -16.556 -94.594 -60.964  1.00  0.00      BSYN  
ATOM     45   CG MET     5     -17.527 -93.802 -61.662  1.00  0.00      BSYN  
ATOM     46   SD MET     5     -18.856 -94.845 -62.278  1.00  0.00      BSYN  
ATOM     47   CE MET     5     -17.987 -96.075 -63.157  1.00  0.00      BSYN  
ATOM     48    C MET     5     -15.750 -92.842 -59.221  1.00  0.00      BSYN  
ATOM     49    O MET     5     -15.986 -91.649 -59.360  1.00  0.00      BSYN  
ATOM     50    N LYS     6     -15.750 -93.421 -57.978  1.00  0.00      BSYN  
ATOM     51    H LYS     6     -15.406 -94.325 -57.822  1.00  0.00      BSYN  
ATOM     52   CA LYS     6     -16.212 -92.679 -56.817  1.00  0.00      BSYN  
ATOM     53   CB LYS     6     -17.260 -93.450 -55.938  1.00  0.00      BSYN  
ATOM     54   CG LYS     6     -18.585 -92.810 -55.868  1.00  0.00      BSYN  
ATOM     55   CD LYS     6     -19.307 -92.891 -54.606  1.00  0.00      BSYN  
ATOM     56   CE LYS     6     -20.743 -92.504 -55.120  1.00  0.00      BSYN  
ATOM     57   NZ LYS     6     -21.697 -92.929 -54.094  1.00  0.00      BSYN  
ATOM     58  HZ1 LYS     6     -21.802 -93.958 -54.197  1.00  0.00      BSYN  
ATOM     59  HZ2 LYS     6     -21.300 -92.709 -53.158  1.00  0.00      BSYN  
ATOM     60  HZ3 LYS     6     -22.516 -92.306 -54.240  1.00  0.00      BSYN  
ATOM     61    C LYS     6     -15.172 -92.240 -55.815  1.00  0.00      BSYN  
ATOM     62    O LYS     6     -14.839 -92.761 -54.753  1.00  0.00      BSYN  
ATOM     63    N GLY     7     -14.731 -91.038 -56.188  1.00  0.00      BSYN  
ATOM     64    H GLY     7     -14.792 -90.677 -57.097  1.00  0.00      BSYN  
ATOM     65   CA GLY     7     -13.989 -90.203 -55.228  1.00  0.00      BSYN  
ATOM     66    C GLY     7     -14.842 -88.917 -54.973  1.00  0.00      BSYN  
ATOM     67    O GLY     7     -14.235 -88.010 -54.419  1.00  0.00      BSYN  
ATOM     68    N LEU     8     -16.141 -88.891 -55.277  1.00  0.00      BSYN  
ATOM     69    H LEU     8     -16.512 -89.754 -55.555  1.00  0.00      BSYN  
ATOM     70   CA LEU     8     -16.879 -87.796 -54.875  1.00  0.00      BSYN  
ATOM     71   CB LEU     8     -18.236 -87.528 -55.638  1.00  0.00      BSYN  
ATOM     72   CG LEU     8     -18.123 -87.504 -57.195  1.00  0.00      BSYN  
ATOM     73  CD1 LEU     8     -19.311 -87.334 -58.059  1.00  0.00      BSYN  
ATOM     74  CD2 LEU     8     -17.074 -86.307 -57.446  1.00  0.00      BSYN  
ATOM     75    C LEU     8     -17.180 -87.429 -53.392  1.00  0.00      BSYN  
ATOM     76    O LEU     8     -17.719 -88.279 -52.708  1.00  0.00      BSYN  
ATOM     77    N SER     9     -16.683 -86.310 -52.783  1.00  0.00      BSYN  
ATOM     78    H SER     9     -15.873 -85.971 -53.217  1.00  0.00      BSYN  
ATOM     79   CA SER     9     -17.076 -85.769 -51.532  1.00  0.00      BSYN  
ATOM     80   CB SER     9     -15.776 -85.587 -50.804  1.00  0.00      BSYN  
ATOM     81   OG SER     9     -14.573 -85.492 -51.568  1.00  0.00      BSYN  
ATOM     82   HG SER     9     -13.876 -84.867 -51.353  1.00  0.00      BSYN  
ATOM     83    C SER     9     -18.173 -84.623 -51.622  1.00  0.00      BSYN  
ATOM     84    O SER     9     -18.031 -83.649 -52.323  1.00  0.00      BSYN  
ATOM     85    N MET    10     -19.298 -84.877 -51.070  1.00  0.00      BSYN  
ATOM     86    H MET    10     -19.259 -85.670 -50.495  1.00  0.00      BSYN  
ATOM     87   CA MET    10     -20.522 -84.077 -51.025  1.00  0.00      BSYN  
ATOM     88   CB MET    10     -21.822 -84.878 -50.967  1.00  0.00      BSYN  
ATOM     89   CG MET    10     -22.223 -85.839 -52.096  1.00  0.00      BSYN  
ATOM     90   SD MET    10     -21.302 -87.325 -51.754  1.00  0.00      BSYN  
ATOM     91   CE MET    10     -21.134 -88.122 -53.324  1.00  0.00      BSYN  
ATOM     92    C MET    10     -20.621 -83.205 -49.740  1.00  0.00      BSYN  
ATOM     93    O MET    10     -21.138 -82.028 -49.777  1.00  0.00      BSYN  
ATOM     94    N ALA    11     -20.090 -83.853 -48.580  1.00  0.00      BSYN  
ATOM     95    H ALA    11     -19.784 -84.779 -48.485  1.00  0.00      BSYN  
ATOM     96   CA ALA    11     -20.144 -83.163 -47.247  1.00  0.00      BSYN  
ATOM     97   CB ALA    11     -21.034 -83.973 -46.285  1.00  0.00      BSYN  
ATOM     98    C ALA    11     -18.694 -83.251 -46.846  1.00  0.00      BSYN  
ATOM     99    O ALA    11     -17.868 -84.281 -47.064  1.00  0.00      BSYN  
ATOM    100    N LYS    12     -18.154 -82.117 -46.339  1.00  0.00      BSYN  
ATOM    101    H LYS    12     -18.597 -81.299 -46.029  1.00  0.00      BSYN  
ATOM    102   CA LYS    12     -16.732 -82.012 -46.045  1.00  0.00      BSYN  
ATOM    103   CB LYS    12     -15.923 -81.056 -47.153  1.00  0.00      BSYN  
ATOM    104   CG LYS    12     -15.559 -81.817 -48.372  1.00  0.00      BSYN  
ATOM    105   CD LYS    12     -15.322 -80.784 -49.536  1.00  0.00      BSYN  
ATOM    106   CE LYS    12     -15.000 -81.485 -50.841  1.00  0.00      BSYN  
ATOM    107   NZ LYS    12     -16.215 -81.380 -51.534  1.00  0.00      BSYN  
ATOM    108  HZ1 LYS    12     -16.182 -81.815 -52.478  1.00  0.00      BSYN  
ATOM    109  HZ2 LYS    12     -16.811 -81.857 -50.827  1.00  0.00      BSYN  
ATOM    110  HZ3 LYS    12     -16.552 -80.397 -51.525  1.00  0.00      BSYN  
ATOM    111    C LYS    12     -16.330 -81.656 -44.631  1.00  0.00      BSYN  
ATOM    112    O LYS    12     -17.003 -80.940 -43.950  1.00  0.00      BSYN  
ATOM    113    N GLU    13     -15.159 -82.152 -44.211  1.00  0.00      BSYN  
ATOM    114    H GLU    13     -14.479 -82.402 -44.870  1.00  0.00      BSYN  
ATOM    115   CA GLU    13     -14.755 -82.070 -42.767  1.00  0.00      BSYN  
ATOM    116   CB GLU    13     -13.978 -83.292 -42.373  1.00  0.00      BSYN  
ATOM    117   CG GLU    13     -14.864 -84.435 -41.760  1.00  0.00      BSYN  
ATOM    118   CD GLU    13     -14.074 -85.794 -41.625  1.00  0.00      BSYN  
ATOM    119  OE1 GLU    13     -13.972 -86.567 -42.643  1.00  0.00      BSYN  
ATOM    120  OE2 GLU    13     -13.495 -86.096 -40.591  1.00  0.00      BSYN  
ATOM    121    C GLU    13     -13.966 -80.861 -42.270  1.00  0.00      BSYN  
ATOM    122    O GLU    13     -12.740 -80.833 -42.069  1.00  0.00      BSYN  
ATOM    123    N GLY    14     -14.799 -79.794 -42.150  1.00  0.00      BSYN  
ATOM    124    H GLY    14     -15.757 -79.803 -42.357  1.00  0.00      BSYN  
ATOM    125   CA GLY    14     -14.079 -78.448 -42.126  1.00  0.00      BSYN  
ATOM    126    C GLY    14     -14.077 -77.687 -43.439  1.00  0.00      BSYN  
ATOM    127    O GLY    14     -15.128 -77.234 -43.829  1.00  0.00      BSYN  
ATOM    128    N VAL    15     -12.936 -77.650 -44.181  1.00  0.00      BSYN  
ATOM    129    H VAL    15     -12.245 -78.324 -44.011  1.00  0.00      BSYN  
ATOM    130   CA VAL    15     -12.828 -76.801 -45.426  1.00  0.00      BSYN  
ATOM    131   CB VAL    15     -11.578 -75.956 -45.205  1.00  0.00      BSYN  
ATOM    132  CG1 VAL    15     -11.460 -75.230 -43.931  1.00  0.00      BSYN  
ATOM    133  CG2 VAL    15     -10.198 -76.750 -45.276  1.00  0.00      BSYN  
ATOM    134    C VAL    15     -12.719 -77.653 -46.744  1.00  0.00      BSYN  
ATOM    135    O VAL    15     -12.674 -78.900 -46.700  1.00  0.00      BSYN  
ATOM    136    N VAL    16     -12.646 -76.965 -47.895  1.00  0.00      BSYN  
ATOM    137    H VAL    16     -12.254 -76.067 -47.918  1.00  0.00      BSYN  
ATOM    138   CA VAL    16     -12.765 -77.541 -49.253  1.00  0.00      BSYN  
ATOM    139   CB VAL    16     -13.834 -76.897 -50.174  1.00  0.00      BSYN  
ATOM    140  CG1 VAL    16     -13.913 -77.892 -51.324  1.00  0.00      BSYN  
ATOM    141  CG2 VAL    16     -15.193 -76.620 -49.508  1.00  0.00      BSYN  
ATOM    142    C VAL    16     -11.335 -77.219 -49.862  1.00  0.00      BSYN  
ATOM    143    O VAL    16     -10.930 -76.104 -50.046  1.00  0.00      BSYN  
ATOM    144    N ALA    17     -10.560 -78.274 -50.128  1.00  0.00      BSYN  
ATOM    145    H ALA    17      -9.716 -78.013 -50.551  1.00  0.00      BSYN  
ATOM    146   CA ALA    17     -10.955 -79.700 -49.923  1.00  0.00      BSYN  
ATOM    147   CB ALA    17     -10.499 -80.510 -51.101  1.00  0.00      BSYN  
ATOM    148    C ALA    17     -10.284 -80.281 -48.697  1.00  0.00      BSYN  
ATOM    149    O ALA    17      -9.124 -80.143 -48.423  1.00  0.00      BSYN  
ATOM    150    N ALA    18     -11.147 -80.958 -47.879  1.00  0.00      BSYN  
ATOM    151    H ALA    18     -12.096 -80.753 -48.008  1.00  0.00      BSYN  
ATOM    152   CA ALA    18     -10.583 -81.799 -46.873  1.00  0.00      BSYN  
ATOM    153   CB ALA    18     -11.596 -81.990 -45.643  1.00  0.00      BSYN  
ATOM    154    C ALA    18     -10.172 -83.193 -47.468  1.00  0.00      BSYN  
ATOM    155    O ALA    18     -10.977 -84.140 -47.670  1.00  0.00      BSYN  
ATOM    156    N ALA    19      -8.898 -83.263 -47.722  1.00  0.00      BSYN  
ATOM    157    H ALA    19      -8.431 -82.450 -47.439  1.00  0.00      BSYN  
ATOM    158   CA ALA    19      -8.190 -84.403 -48.169  1.00  0.00      BSYN  
ATOM    159   CB ALA    19      -6.766 -83.985 -48.498  1.00  0.00      BSYN  
ATOM    160    C ALA    19      -7.945 -85.618 -47.271  1.00  0.00      BSYN  
ATOM    161    O ALA    19      -7.509 -85.383 -46.239  1.00  0.00      BSYN  
ATOM    162    N GLU    20      -8.126 -86.839 -47.854  1.00  0.00      BSYN  
ATOM    163    H GLU    20      -8.427 -86.884 -48.786  1.00  0.00      BSYN  
ATOM    164   CA GLU    20      -7.898 -88.069 -47.102  1.00  0.00      BSYN  
ATOM    165   CB GLU    20      -8.511 -89.308 -47.861  1.00  0.00      BSYN  
ATOM    166   CG GLU    20     -10.019 -89.556 -47.487  1.00  0.00      BSYN  
ATOM    167   CD GLU    20     -11.054 -89.083 -48.446  1.00  0.00      BSYN  
ATOM    168  OE1 GLU    20     -11.016 -89.325 -49.650  1.00  0.00      BSYN  
ATOM    169  OE2 GLU    20     -11.812 -88.211 -48.169  1.00  0.00      BSYN  
ATOM    170    C GLU    20      -6.484 -88.365 -46.617  1.00  0.00      BSYN  
ATOM    171    O GLU    20      -5.508 -88.679 -47.290  1.00  0.00      BSYN  
ATOM    172    N LYS    21      -6.650 -88.468 -45.257  1.00  0.00      BSYN  
ATOM    173    H LYS    21      -7.522 -88.117 -44.980  1.00  0.00      BSYN  
ATOM    174   CA LYS    21      -5.650 -88.938 -44.355  1.00  0.00      BSYN  
ATOM    175   CB LYS    21      -5.807 -88.511 -42.839  1.00  0.00      BSYN  
ATOM    176   CG LYS    21      -6.668 -89.364 -41.900  1.00  0.00      BSYN  
ATOM    177   CD LYS    21      -8.147 -89.095 -42.215  1.00  0.00      BSYN  
ATOM    178   CE LYS    21      -8.370 -87.504 -42.264  1.00  0.00      BSYN  
ATOM    179   NZ LYS    21      -8.411 -87.012 -40.880  1.00  0.00      BSYN  
ATOM    180  HZ1 LYS    21      -9.048 -87.688 -40.412  1.00  0.00      BSYN  
ATOM    181  HZ2 LYS    21      -7.437 -87.201 -40.567  1.00  0.00      BSYN  
ATOM    182  HZ3 LYS    21      -8.735 -86.026 -40.814  1.00  0.00      BSYN  
ATOM    183    C LYS    21      -5.568 -90.456 -44.427  1.00  0.00      BSYN  
ATOM    184    O LYS    21      -4.570 -91.095 -44.123  1.00  0.00      BSYN  
ATOM    185    N THR    22      -6.654 -91.125 -44.794  1.00  0.00      BSYN  
ATOM    186    H THR    22      -7.500 -90.642 -44.902  1.00  0.00      BSYN  
ATOM    187   CA THR    22      -6.797 -92.607 -44.744  1.00  0.00      BSYN  
ATOM    188   CB THR    22      -8.094 -93.118 -44.050  1.00  0.00      BSYN  
ATOM    189  OG1 THR    22      -9.135 -92.219 -44.552  1.00  0.00      BSYN  
ATOM    190  HG1 THR    22      -9.046 -92.503 -45.465  1.00  0.00      BSYN  
ATOM    191  CG2 THR    22      -8.121 -93.036 -42.549  1.00  0.00      BSYN  
ATOM    192    C THR    22      -6.620 -93.094 -46.068  1.00  0.00      BSYN  
ATOM    193    O THR    22      -7.563 -92.976 -46.788  1.00  0.00      BSYN  
ATOM    194    N LYS    23      -5.428 -93.534 -46.478  1.00  0.00      BSYN  
ATOM    195    H LYS    23      -4.714 -93.595 -45.809  1.00  0.00      BSYN  
ATOM    196   CA LYS    23      -5.248 -94.283 -47.672  1.00  0.00      BSYN  
ATOM    197   CB LYS    23      -4.048 -94.036 -48.531  1.00  0.00      BSYN  
ATOM    198   CG LYS    23      -4.082 -94.596 -49.841  1.00  0.00      BSYN  
ATOM    199   CD LYS    23      -2.686 -94.773 -50.341  1.00  0.00      BSYN  
ATOM    200   CE LYS    23      -2.585 -95.597 -51.672  1.00  0.00      BSYN  
ATOM    201   NZ LYS    23      -1.176 -95.936 -51.837  1.00  0.00      BSYN  
ATOM    202  HZ1 LYS    23      -0.967 -96.278 -50.877  1.00  0.00      BSYN  
ATOM    203  HZ2 LYS    23      -1.156 -96.649 -52.595  1.00  0.00      BSYN  
ATOM    204  HZ3 LYS    23      -0.488 -95.241 -52.192  1.00  0.00      BSYN  
ATOM    205    C LYS    23      -5.305 -95.826 -47.385  1.00  0.00      BSYN  
ATOM    206    O LYS    23      -4.361 -96.458 -46.879  1.00  0.00      BSYN  
ATOM    207    N GLN    24      -6.341 -96.449 -47.840  1.00  0.00      BSYN  
ATOM    208    H GLN    24      -7.087 -95.893 -48.147  1.00  0.00      BSYN  
ATOM    209   CA GLN    24      -6.603 -97.911 -47.675  1.00  0.00      BSYN  
ATOM    210   CB GLN    24      -5.818 -98.736 -48.688  1.00  0.00      BSYN  
ATOM    211   CG GLN    24      -6.607 -98.854 -50.073  1.00  0.00      BSYN  
ATOM    212   CD GLN    24      -5.662 -99.413 -51.119  1.00  0.00      BSYN  
ATOM    213  OE1 GLN    24      -5.646-100.550 -51.551  1.00  0.00      BSYN  
ATOM    214  NE2 GLN    24      -4.856 -98.525 -51.657  1.00  0.00      BSYN  
ATOM    215 HE21 GLN    24      -4.961 -97.560 -51.520  1.00  0.00      BSYN  
ATOM    216 HE22 GLN    24      -4.063 -98.858 -52.126  1.00  0.00      BSYN  
ATOM    217    C GLN    24      -6.594 -98.587 -46.265  1.00  0.00      BSYN  
ATOM    218    O GLN    24      -6.099 -99.714 -46.109  1.00  0.00      BSYN  
ATOM    219    N GLY    25      -7.127 -97.839 -45.292  1.00  0.00      BSYN  
ATOM    220    H GLY    25      -7.545 -96.953 -45.309  1.00  0.00      BSYN  
ATOM    221   CA GLY    25      -7.179 -98.372 -43.932  1.00  0.00      BSYN  
ATOM    222    C GLY    25      -5.926 -97.751 -43.226  1.00  0.00      BSYN  
ATOM    223    O GLY    25      -5.913 -97.671 -42.003  1.00  0.00      BSYN  
ATOM    224    N VAL    26      -4.896 -97.331 -44.073  1.00  0.00      BSYN  
ATOM    225    H VAL    26      -5.026 -97.450 -45.037  1.00  0.00      BSYN  
ATOM    226   CA VAL    26      -3.562 -96.946 -43.494  1.00  0.00      BSYN  
ATOM    227   CB VAL    26      -2.321 -97.601 -44.341  1.00  0.00      BSYN  
ATOM    228  CG1 VAL    26      -0.892 -97.460 -43.810  1.00  0.00      BSYN  
ATOM    229  CG2 VAL    26      -2.680 -99.194 -44.354  1.00  0.00      BSYN  
ATOM    230    C VAL    26      -3.484 -95.415 -43.364  1.00  0.00      BSYN  
ATOM    231    O VAL    26      -3.833 -94.702 -44.374  1.00  0.00      BSYN  
ATOM    232    N THR    27      -2.989 -95.105 -42.213  1.00  0.00      BSYN  
ATOM    233    H THR    27      -2.443 -95.709 -41.669  1.00  0.00      BSYN  
ATOM    234   CA THR    27      -2.863 -93.733 -41.932  1.00  0.00      BSYN  
ATOM    235   CB THR    27      -3.195 -93.333 -40.419  1.00  0.00      BSYN  
ATOM    236  OG1 THR    27      -2.673 -94.246 -39.459  1.00  0.00      BSYN  
ATOM    237  HG1 THR    27      -3.187 -94.794 -38.862  1.00  0.00      BSYN  
ATOM    238  CG2 THR    27      -4.652 -93.301 -40.389  1.00  0.00      BSYN  
ATOM    239    C THR    27      -1.440 -93.222 -42.346  1.00  0.00      BSYN  
ATOM    240    O THR    27      -0.460 -93.591 -41.667  1.00  0.00      BSYN  
ATOM    241    N GLU    28      -1.353 -92.438 -43.430  1.00  0.00      BSYN  
ATOM    242    H GLU    28      -2.198 -92.008 -43.679  1.00  0.00      BSYN  
ATOM    243   CA GLU    28      -0.039 -91.951 -43.962  1.00  0.00      BSYN  
ATOM    244   CB GLU    28      -0.056 -91.988 -45.435  1.00  0.00      BSYN  
ATOM    245   CG GLU    28      -0.255 -93.245 -46.130  1.00  0.00      BSYN  
ATOM    246   CD GLU    28      -0.434 -93.116 -47.595  1.00  0.00      BSYN  
ATOM    247  OE1 GLU    28      -1.390 -92.568 -48.022  1.00  0.00      BSYN  
ATOM    248  OE2 GLU    28       0.397 -93.645 -48.372  1.00  0.00      BSYN  
ATOM    249    C GLU    28       0.482 -90.651 -43.588  1.00  0.00      BSYN  
ATOM    250    O GLU    28       0.776 -89.802 -44.436  1.00  0.00      BSYN  
ATOM    251    N ALA    29       0.639 -90.554 -42.279  1.00  0.00      BSYN  
ATOM    252    H ALA    29       0.442 -91.358 -41.756  1.00  0.00      BSYN  
ATOM    253   CA ALA    29       0.964 -89.282 -41.655  1.00  0.00      BSYN  
ATOM    254   CB ALA    29      -0.372 -88.369 -41.509  1.00  0.00      BSYN  
ATOM    255    C ALA    29       1.582 -89.617 -40.271  1.00  0.00      BSYN  
ATOM    256    O ALA    29       0.946 -90.247 -39.457  1.00  0.00      BSYN  
ATOM    257    N ALA    30       2.873 -89.217 -40.089  1.00  0.00      BSYN  
ATOM    258    H ALA    30       3.132 -88.597 -40.803  1.00  0.00      BSYN  
ATOM    259   CA ALA    30       3.747 -89.600 -39.046  1.00  0.00      BSYN  
ATOM    260   CB ALA    30       5.154 -89.181 -39.610  1.00  0.00      BSYN  
ATOM    261    C ALA    30       3.382 -88.620 -37.814  1.00  0.00      BSYN  
ATOM    262    O ALA    30       3.694 -88.797 -36.605  1.00  0.00      BSYN  
ATOM    263    N GLU    31       2.591 -87.597 -38.141  1.00  0.00      BSYN  
ATOM    264    H GLU    31       2.396 -87.293 -39.052  1.00  0.00      BSYN  
ATOM    265   CA GLU    31       1.848 -86.928 -37.129  1.00  0.00      BSYN  
ATOM    266   CB GLU    31       2.610 -85.742 -36.553  1.00  0.00      BSYN  
ATOM    267   CG GLU    31       2.160 -85.023 -35.355  1.00  0.00      BSYN  
ATOM    268   CD GLU    31       3.182 -83.960 -34.738  1.00  0.00      BSYN  
ATOM    269  OE1 GLU    31       3.373 -82.948 -35.370  1.00  0.00      BSYN  
ATOM    270  OE2 GLU    31       3.769 -84.189 -33.719  1.00  0.00      BSYN  
ATOM    271    C GLU    31       0.654 -86.300 -37.869  1.00  0.00      BSYN  
ATOM    272    O GLU    31       0.745 -85.626 -38.852  1.00  0.00      BSYN  
ATOM    273    N LYS    32      -0.576 -86.724 -37.426  1.00  0.00      BSYN  
ATOM    274    H LYS    32      -0.477 -87.542 -36.895  1.00  0.00      BSYN  
ATOM    275   CA LYS    32      -1.934 -86.198 -37.686  1.00  0.00      BSYN  
ATOM    276   CB LYS    32      -2.927 -87.316 -37.599  1.00  0.00      BSYN  
ATOM    277   CG LYS    32      -3.235 -88.008 -38.785  1.00  0.00      BSYN  
ATOM    278   CD LYS    32      -3.858 -89.339 -38.166  1.00  0.00      BSYN  
ATOM    279   CE LYS    32      -2.994 -90.437 -37.762  1.00  0.00      BSYN  
ATOM    280   NZ LYS    32      -3.927 -91.291 -36.968  1.00  0.00      BSYN  
ATOM    281  HZ1 LYS    32      -4.092 -92.226 -37.391  1.00  0.00      BSYN  
ATOM    282  HZ2 LYS    32      -3.927 -91.370 -35.931  1.00  0.00      BSYN  
ATOM    283  HZ3 LYS    32      -4.783 -90.733 -37.161  1.00  0.00      BSYN  
ATOM    284    C LYS    32      -2.385 -85.354 -36.518  1.00  0.00      BSYN  
ATOM    285    O LYS    32      -3.189 -84.423 -36.642  1.00  0.00      BSYN  
ATOM    286    N THR    33      -1.704 -85.536 -35.435  1.00  0.00      BSYN  
ATOM    287    H THR    33      -0.910 -86.111 -35.440  1.00  0.00      BSYN  
ATOM    288   CA THR    33      -2.045 -84.767 -34.188  1.00  0.00      BSYN  
ATOM    289   CB THR    33      -1.295 -85.607 -33.126  1.00  0.00      BSYN  
ATOM    290  OG1 THR    33      -0.174 -86.112 -33.727  1.00  0.00      BSYN  
ATOM    291  HG1 THR    33       0.452 -85.929 -33.023  1.00  0.00      BSYN  
ATOM    292  CG2 THR    33      -2.201 -86.764 -32.594  1.00  0.00      BSYN  
ATOM    293    C THR    33      -1.414 -83.334 -34.237  1.00  0.00      BSYN  
ATOM    294    O THR    33      -0.221 -83.074 -33.813  1.00  0.00      BSYN  
ATOM    295    N LYS    34      -2.382 -82.423 -34.570  1.00  0.00      BSYN  
ATOM    296    H LYS    34      -3.234 -82.481 -35.050  1.00  0.00      BSYN  
ATOM    297   CA LYS    34      -1.884 -81.036 -34.546  1.00  0.00      BSYN  
ATOM    298   CB LYS    34      -1.505 -80.376 -35.883  1.00  0.00      BSYN  
ATOM    299   CG LYS    34      -0.564 -81.082 -36.946  1.00  0.00      BSYN  
ATOM    300   CD LYS    34      -0.142 -79.993 -37.845  1.00  0.00      BSYN  
ATOM    301   CE LYS    34      -1.216 -79.426 -38.694  1.00  0.00      BSYN  
ATOM    302   NZ LYS    34      -1.604 -80.446 -39.602  1.00  0.00      BSYN  
ATOM    303  HZ1 LYS    34      -2.075 -81.160 -39.011  1.00  0.00      BSYN  
ATOM    304  HZ2 LYS    34      -2.231 -80.267 -40.413  1.00  0.00      BSYN  
ATOM    305  HZ3 LYS    34      -0.842 -80.822 -40.200  1.00  0.00      BSYN  
ATOM    306    C LYS    34      -2.891 -80.192 -33.819  1.00  0.00      BSYN  
ATOM    307    O LYS    34      -2.570 -79.534 -32.876  1.00  0.00      BSYN  
ATOM    308    N GLU    35      -4.150 -80.215 -34.307  1.00  0.00      BSYN  
ATOM    309    H GLU    35      -4.445 -80.937 -34.900  1.00  0.00      BSYN  
ATOM    310   CA GLU    35      -5.217 -79.378 -33.800  1.00  0.00      BSYN  
ATOM    311   CB GLU    35      -6.538 -80.042 -34.140  1.00  0.00      BSYN  
ATOM    312   CG GLU    35      -7.251 -80.332 -35.489  1.00  0.00      BSYN  
ATOM    313   CD GLU    35      -7.096 -81.667 -36.214  1.00  0.00      BSYN  
ATOM    314  OE1 GLU    35      -6.219 -82.412 -35.839  1.00  0.00      BSYN  
ATOM    315  OE2 GLU    35      -8.024 -81.935 -36.946  1.00  0.00      BSYN  
ATOM    316    C GLU    35      -5.308 -78.924 -32.322  1.00  0.00      BSYN  
ATOM    317    O GLU    35      -5.530 -79.628 -31.435  1.00  0.00      BSYN  
ATOM    318    N GLY    36      -5.186 -77.679 -32.125  1.00  0.00      BSYN  
ATOM    319    H GLY    36      -5.186 -77.208 -32.984  1.00  0.00      BSYN  
ATOM    320   CA GLY    36      -5.073 -76.919 -30.879  1.00  0.00      BSYN  
ATOM    321    C GLY    36      -4.484 -75.642 -31.316  1.00  0.00      BSYN  
ATOM    322    O GLY    36      -4.240 -75.388 -32.504  1.00  0.00      BSYN  
ATOM    323    N VAL    37      -4.107 -74.782 -30.350  1.00  0.00      BSYN  
ATOM    324    H VAL    37      -4.124 -75.050 -29.407  1.00  0.00      BSYN  
ATOM    325   CA VAL    37      -3.566 -73.502 -30.679  1.00  0.00      BSYN  
ATOM    326   CB VAL    37      -3.937 -72.580 -29.451  1.00  0.00      BSYN  
ATOM    327  CG1 VAL    37      -3.526 -71.083 -29.376  1.00  0.00      BSYN  
ATOM    328  CG2 VAL    37      -5.463 -72.428 -29.306  1.00  0.00      BSYN  
ATOM    329    C VAL    37      -2.072 -73.519 -30.929  1.00  0.00      BSYN  
ATOM    330    O VAL    37      -1.207 -73.560 -30.078  1.00  0.00      BSYN  
ATOM    331    N LEU    38      -1.817 -73.276 -32.267  1.00  0.00      BSYN  
ATOM    332    H LEU    38      -2.435 -72.825 -32.879  1.00  0.00      BSYN  
ATOM    333   CA LEU    38      -0.535 -73.620 -32.972  1.00  0.00      BSYN  
ATOM    334   CB LEU    38      -0.891 -74.751 -33.907  1.00  0.00      BSYN  
ATOM    335   CG LEU    38      -0.240 -76.130 -33.727  1.00  0.00      BSYN  
ATOM    336  CD1 LEU    38       1.089 -76.123 -34.342  1.00  0.00      BSYN  
ATOM    337  CD2 LEU    38       0.055 -76.492 -32.320  1.00  0.00      BSYN  
ATOM    338    C LEU    38       0.283 -72.508 -33.678  1.00  0.00      BSYN  
ATOM    339    O LEU    38      -0.222 -71.691 -34.447  1.00  0.00      BSYN  
ATOM    340    N TYR    39       1.569 -72.509 -33.215  1.00  0.00      BSYN  
ATOM    341    H TYR    39       1.957 -73.190 -32.627  1.00  0.00      BSYN  
ATOM    342   CA TYR    39       2.654 -71.649 -33.725  1.00  0.00      BSYN  
ATOM    343   CB TYR    39       3.487 -71.157 -32.560  1.00  0.00      BSYN  
ATOM    344   CG TYR    39       2.918 -70.121 -31.664  1.00  0.00      BSYN  
ATOM    345  CD1 TYR    39       3.702 -69.829 -30.511  1.00  0.00      BSYN  
ATOM    346  CE1 TYR    39       3.249 -68.928 -29.563  1.00  0.00      BSYN  
ATOM    347  CD2 TYR    39       1.740 -69.469 -31.904  1.00  0.00      BSYN  
ATOM    348  CE2 TYR    39       1.373 -68.612 -30.917  1.00  0.00      BSYN  
ATOM    349   CZ TYR    39       2.073 -68.284 -29.786  1.00  0.00      BSYN  
ATOM    350   OH TYR    39       1.539 -67.294 -28.984  1.00  0.00      BSYN  
ATOM    351   HH TYR    39       1.287 -66.583 -29.578  1.00  0.00      BSYN  
ATOM    352    C TYR    39       3.430 -72.286 -34.854  1.00  0.00      BSYN  
ATOM    353    O TYR    39       4.485 -72.903 -34.638  1.00  0.00      BSYN  
ATOM    354    N VAL    40       3.113 -72.329 -36.134  1.00  0.00      BSYN  
ATOM    355    H VAL    40       3.609 -72.869 -36.784  1.00  0.00      BSYN  
ATOM    356   CA VAL    40       1.926 -71.598 -36.610  1.00  0.00      BSYN  
ATOM    357   CB VAL    40       2.369 -70.499 -37.583  1.00  0.00      BSYN  
ATOM    358  CG1 VAL    40       3.059 -69.299 -36.808  1.00  0.00      BSYN  
ATOM    359  CG2 VAL    40       3.209 -71.132 -38.662  1.00  0.00      BSYN  
ATOM    360    C VAL    40       0.925 -72.579 -37.340  1.00  0.00      BSYN  
ATOM    361    O VAL    40       1.299 -73.634 -37.737  1.00  0.00      BSYN  
ATOM    362    N GLY    41      -0.412 -72.208 -37.395  1.00  0.00      BSYN  
ATOM    363    H GLY    41      -0.723 -71.479 -36.818  1.00  0.00      BSYN  
ATOM    364   CA GLY    41      -1.424 -73.063 -38.144  1.00  0.00      BSYN  
ATOM    365    C GLY    41      -1.033 -73.056 -39.657  1.00  0.00      BSYN  
ATOM    366    O GLY    41      -1.237 -71.959 -40.196  1.00  0.00      BSYN  
ATOM    367    N SER    42      -0.317 -74.067 -40.049  1.00  0.00      BSYN  
ATOM    368    H SER    42      -0.185 -74.897 -39.544  1.00  0.00      BSYN  
ATOM    369   CA SER    42       0.222 -74.039 -41.430  1.00  0.00      BSYN  
ATOM    370   CB SER    42       1.508 -74.859 -41.531  1.00  0.00      BSYN  
ATOM    371   OG SER    42       2.531 -74.102 -40.822  1.00  0.00      BSYN  
ATOM    372   HG SER    42       2.186 -73.206 -40.826  1.00  0.00      BSYN  
ATOM    373    C SER    42      -0.709 -74.711 -42.385  1.00  0.00      BSYN  
ATOM    374    O SER    42      -0.867 -75.929 -42.244  1.00  0.00      BSYN  
ATOM    375    N LYS    43      -1.187 -74.156 -43.543  1.00  0.00      BSYN  
ATOM    376    H LYS    43      -0.882 -73.310 -43.932  1.00  0.00      BSYN  
ATOM    377   CA LYS    43      -2.254 -74.900 -44.202  1.00  0.00      BSYN  
ATOM    378   CB LYS    43      -3.549 -74.379 -43.527  1.00  0.00      BSYN  
ATOM    379   CG LYS    43      -4.079 -73.097 -43.912  1.00  0.00      BSYN  
ATOM    380   CD LYS    43      -3.171 -71.930 -43.781  1.00  0.00      BSYN  
ATOM    381   CE LYS    43      -3.653 -70.643 -44.406  1.00  0.00      BSYN  
ATOM    382   NZ LYS    43      -2.828 -69.471 -44.263  1.00  0.00      BSYN  
ATOM    383  HZ1 LYS    43      -3.130 -68.749 -44.948  1.00  0.00      BSYN  
ATOM    384  HZ2 LYS    43      -2.777 -69.106 -43.291  1.00  0.00      BSYN  
ATOM    385  HZ3 LYS    43      -1.844 -69.779 -44.392  1.00  0.00      BSYN  
ATOM    386    C LYS    43      -2.381 -74.899 -45.730  1.00  0.00      BSYN  
ATOM    387    O LYS    43      -1.915 -73.937 -46.368  1.00  0.00      BSYN  
ATOM    388    N THR    44      -3.145 -75.860 -46.318  1.00  0.00      BSYN  
ATOM    389    H THR    44      -3.335 -75.623 -47.250  1.00  0.00      BSYN  
ATOM    390   CA THR    44      -3.751 -77.061 -45.817  1.00  0.00      BSYN  
ATOM    391   CB THR    44      -4.737 -77.850 -46.775  1.00  0.00      BSYN  
ATOM    392  OG1 THR    44      -5.383 -77.047 -47.681  1.00  0.00      BSYN  
ATOM    393  HG1 THR    44      -5.708 -77.541 -48.438  1.00  0.00      BSYN  
ATOM    394  CG2 THR    44      -5.932 -78.416 -45.963  1.00  0.00      BSYN  
ATOM    395    C THR    44      -2.572 -77.980 -45.570  1.00  0.00      BSYN  
ATOM    396    O THR    44      -1.616 -78.171 -46.358  1.00  0.00      BSYN  
ATOM    397    N ARG    45      -2.518 -78.639 -44.360  1.00  0.00      BSYN  
ATOM    398    H ARG    45      -3.196 -78.394 -43.697  1.00  0.00      BSYN  
ATOM    399   CA ARG    45      -1.489 -79.683 -44.030  1.00  0.00      BSYN  
ATOM    400   CB ARG    45      -0.536 -79.067 -43.019  1.00  0.00      BSYN  
ATOM    401   CG ARG    45       0.689 -79.979 -42.637  1.00  0.00      BSYN  
ATOM    402   CD ARG    45       1.994 -79.547 -43.346  1.00  0.00      BSYN  
ATOM    403   NE ARG    45       2.943 -80.643 -43.068  1.00  0.00      BSYN  
ATOM    404   HE ARG    45       2.592 -81.470 -42.675  1.00  0.00      BSYN  
ATOM    405   CZ ARG    45       4.313 -80.543 -43.282  1.00  0.00      BSYN  
ATOM    406  NH1 ARG    45       5.179 -81.519 -43.135  1.00  0.00      BSYN  
ATOM    407 HH11 ARG    45       6.145 -81.431 -43.377  1.00  0.00      BSYN  
ATOM    408 HH12 ARG    45       4.781 -82.343 -42.730  1.00  0.00      BSYN  
ATOM    409  NH2 ARG    45       4.921 -79.375 -43.586  1.00  0.00      BSYN  
ATOM    410 HH21 ARG    45       5.916 -79.321 -43.669  1.00  0.00      BSYN  
ATOM    411 HH22 ARG    45       4.444 -78.527 -43.353  1.00  0.00      BSYN  
ATOM    412    C ARG    45      -2.273 -80.895 -43.404  1.00  0.00      BSYN  
ATOM    413    O ARG    45      -2.659 -80.791 -42.228  1.00  0.00      BSYN  
ATOM    414    N GLU    46      -2.603 -81.953 -44.133  1.00  0.00      BSYN  
ATOM    415    H GLU    46      -2.307 -82.081 -45.059  1.00  0.00      BSYN  
ATOM    416   CA GLU    46      -3.633 -82.962 -43.795  1.00  0.00      BSYN  
ATOM    417   CB GLU    46      -3.117 -83.602 -42.472  1.00  0.00      BSYN  
ATOM    418   CG GLU    46      -1.841 -84.134 -42.679  1.00  0.00      BSYN  
ATOM    419   CD GLU    46      -1.975 -85.429 -43.456  1.00  0.00      BSYN  
ATOM    420  OE1 GLU    46      -2.737 -86.363 -43.055  1.00  0.00      BSYN  
ATOM    421  OE2 GLU    46      -1.164 -85.608 -44.377  1.00  0.00      BSYN  
ATOM    422    C GLU    46      -4.996 -82.211 -43.759  1.00  0.00      BSYN  
ATOM    423    O GLU    46      -5.682 -82.139 -44.756  1.00  0.00      BSYN  
ATOM    424    N GLY    47      -5.428 -81.663 -42.587  1.00  0.00      BSYN  
ATOM    425    H GLY    47      -4.857 -81.574 -41.796  1.00  0.00      BSYN  
ATOM    426   CA GLY    47      -6.678 -80.932 -42.497  1.00  0.00      BSYN  
ATOM    427    C GLY    47      -6.440 -79.524 -41.800  1.00  0.00      BSYN  
ATOM    428    O GLY    47      -5.424 -78.840 -41.806  1.00  0.00      BSYN  
ATOM    429    N VAL    48      -7.522 -79.113 -41.178  1.00  0.00      BSYN  
ATOM    430    H VAL    48      -8.333 -79.604 -41.426  1.00  0.00      BSYN  
ATOM    431   CA VAL    48      -7.670 -77.820 -40.506  1.00  0.00      BSYN  
ATOM    432   CB VAL    48      -9.118 -77.385 -40.240  1.00  0.00      BSYN  
ATOM    433  CG1 VAL    48      -9.331 -75.950 -39.828  1.00  0.00      BSYN  
ATOM    434  CG2 VAL    48      -9.808 -77.642 -41.534  1.00  0.00      BSYN  
ATOM    435    C VAL    48      -7.055 -77.989 -39.181  1.00  0.00      BSYN  
ATOM    436    O VAL    48      -7.161 -78.977 -38.468  1.00  0.00      BSYN  
ATOM    437    N VAL    49      -6.128 -77.006 -39.062  1.00  0.00      BSYN  
ATOM    438    H VAL    49      -5.832 -76.551 -39.878  1.00  0.00      BSYN  
ATOM    439   CA VAL    49      -5.409 -76.871 -37.772  1.00  0.00      BSYN  
ATOM    440   CB VAL    49      -4.085 -75.996 -37.934  1.00  0.00      BSYN  
ATOM    441  CG1 VAL    49      -3.269 -76.727 -38.978  1.00  0.00      BSYN  
ATOM    442  CG2 VAL    49      -4.638 -74.607 -38.216  1.00  0.00      BSYN  
ATOM    443    C VAL    49      -6.317 -76.421 -36.642  1.00  0.00      BSYN  
ATOM    444    O VAL    49      -6.160 -76.877 -35.516  1.00  0.00      BSYN  
ATOM    445    N GLN    50      -7.258 -75.458 -36.941  1.00  0.00      BSYN  
ATOM    446    H GLN    50      -7.147 -74.813 -37.671  1.00  0.00      BSYN  
ATOM    447   CA GLN    50      -8.266 -75.164 -35.981  1.00  0.00      BSYN  
ATOM    448   CB GLN    50      -7.687 -74.217 -34.969  1.00  0.00      BSYN  
ATOM    449   CG GLN    50      -7.717 -74.795 -33.577  1.00  0.00      BSYN  
ATOM    450   CD GLN    50      -7.263 -74.036 -32.412  1.00  0.00      BSYN  
ATOM    451  OE1 GLN    50      -6.268 -73.294 -32.568  1.00  0.00      BSYN  
ATOM    452  NE2 GLN    50      -7.707 -74.226 -31.134  1.00  0.00      BSYN  
ATOM    453 HE21 GLN    50      -8.213 -75.059 -31.028  1.00  0.00      BSYN  
ATOM    454 HE22 GLN    50      -7.454 -73.561 -30.460  1.00  0.00      BSYN  
ATOM    455    C GLN    50      -9.611 -74.652 -36.371  1.00  0.00      BSYN  
ATOM    456    O GLN    50      -9.705 -73.433 -36.606  1.00  0.00      BSYN  
ATOM    457    N GLY    51     -10.607 -75.462 -36.656  1.00  0.00      BSYN  
ATOM    458    H GLY    51     -11.465 -75.053 -36.896  1.00  0.00      BSYN  
ATOM    459   CA GLY    51     -10.630 -76.878 -36.335  1.00  0.00      BSYN  
ATOM    460    C GLY    51     -11.851 -77.195 -35.517  1.00  0.00      BSYN  
ATOM    461    O GLY    51     -12.815 -76.412 -35.438  1.00  0.00      BSYN  
ATOM    462    N VAL    52     -11.971 -78.412 -34.941  1.00  0.00      BSYN  
ATOM    463    H VAL    52     -11.253 -79.078 -34.967  1.00  0.00      BSYN  
ATOM    464   CA VAL    52     -13.132 -78.828 -34.098  1.00  0.00      BSYN  
ATOM    465   CB VAL    52     -14.302 -79.723 -34.625  1.00  0.00      BSYN  
ATOM    466  CG1 VAL    52     -15.004 -78.890 -35.703  1.00  0.00      BSYN  
ATOM    467  CG2 VAL    52     -13.753 -81.000 -35.304  1.00  0.00      BSYN  
ATOM    468    C VAL    52     -12.530 -79.345 -32.761  1.00  0.00      BSYN  
ATOM    469    O VAL    52     -11.400 -79.007 -32.414  1.00  0.00      BSYN  
ATOM    470    N ALA    53     -13.360 -80.004 -32.002  1.00  0.00      BSYN  
ATOM    471    H ALA    53     -14.035 -80.605 -32.380  1.00  0.00      BSYN  
ATOM    472   CA ALA    53     -13.030 -80.238 -30.521  1.00  0.00      BSYN  
ATOM    473   CB ALA    53     -14.350 -80.348 -29.924  1.00  0.00      BSYN  
ATOM    474    C ALA    53     -11.917 -81.185 -30.040  1.00  0.00      BSYN  
ATOM    475    O ALA    53     -11.797 -82.348 -30.505  1.00  0.00      BSYN  
ATOM    476    N SER    54     -11.056 -80.458 -29.326  1.00  0.00      BSYN  
ATOM    477    H SER    54     -11.066 -79.479 -29.371  1.00  0.00      BSYN  
ATOM    478   CA SER    54      -9.959 -80.950 -28.459  1.00  0.00      BSYN  
ATOM    479   CB SER    54      -8.691 -80.048 -28.304  1.00  0.00      BSYN  
ATOM    480   OG SER    54      -9.056 -78.702 -27.976  1.00  0.00      BSYN  
ATOM    481   HG SER    54      -8.252 -78.179 -27.922  1.00  0.00      BSYN  
ATOM    482    C SER    54     -10.326 -81.411 -27.027  1.00  0.00      BSYN  
ATOM    483    O SER    54     -10.496 -82.584 -26.861  1.00  0.00      BSYN  
ATOM    484    N VAL    55     -10.403 -80.541 -25.966  1.00  0.00      BSYN  
ATOM    485    H VAL    55     -10.293 -79.588 -26.165  1.00  0.00      BSYN  
ATOM    486   CA VAL    55     -10.466 -81.036 -24.614  1.00  0.00      BSYN  
ATOM    487   CB VAL    55      -9.212 -80.942 -23.621  1.00  0.00      BSYN  
ATOM    488  CG1 VAL    55      -8.069 -82.018 -23.695  1.00  0.00      BSYN  
ATOM    489  CG2 VAL    55      -8.511 -79.657 -23.940  1.00  0.00      BSYN  
ATOM    490    C VAL    55     -11.609 -80.476 -23.721  1.00  0.00      BSYN  
ATOM    491    O VAL    55     -11.866 -79.283 -23.665  1.00  0.00      BSYN  
ATOM    492    N ALA    56     -12.521 -81.341 -23.470  1.00  0.00      BSYN  
ATOM    493    H ALA    56     -12.614 -82.093 -24.092  1.00  0.00      BSYN  
ATOM    494   CA ALA    56     -13.349 -81.176 -22.326  1.00  0.00      BSYN  
ATOM    495   CB ALA    56     -14.613 -81.856 -22.587  1.00  0.00      BSYN  
ATOM    496    C ALA    56     -12.703 -81.890 -21.095  1.00  0.00      BSYN  
ATOM    497    O ALA    56     -12.904 -81.353 -19.980  1.00  0.00      BSYN  
ATOM    498    N GLU    57     -12.074 -83.104 -21.243  1.00  0.00      BSYN  
ATOM    499    H GLU    57     -12.119 -83.710 -22.011  1.00  0.00      BSYN  
ATOM    500   CA GLU    57     -11.571 -83.784 -20.066  1.00  0.00      BSYN  
ATOM    501   CB GLU    57     -12.466 -84.884 -19.522  1.00  0.00      BSYN  
ATOM    502   CG GLU    57     -12.602 -86.205 -20.228  1.00  0.00      BSYN  
ATOM    503   CD GLU    57     -13.457 -86.235 -21.411  1.00  0.00      BSYN  
ATOM    504  OE1 GLU    57     -14.502 -86.975 -21.196  1.00  0.00      BSYN  
ATOM    505  OE2 GLU    57     -13.162 -85.634 -22.510  1.00  0.00      BSYN  
ATOM    506    C GLU    57     -10.156 -84.279 -20.386  1.00  0.00      BSYN  
ATOM    507    O GLU    57      -9.642 -84.474 -21.505  1.00  0.00      BSYN  
ATOM    508    N LYS    58      -9.426 -84.541 -19.297  1.00  0.00      BSYN  
ATOM    509    H LYS    58      -9.825 -84.477 -18.404  1.00  0.00      BSYN  
ATOM    510   CA LYS    58      -8.193 -85.277 -19.354  1.00  0.00      BSYN  
ATOM    511   CB LYS    58      -7.303 -84.970 -18.214  1.00  0.00      BSYN  
ATOM    512   CG LYS    58      -5.751 -85.140 -18.372  1.00  0.00      BSYN  
ATOM    513   CD LYS    58      -5.084 -84.378 -17.194  1.00  0.00      BSYN  
ATOM    514   CE LYS    58      -5.075 -84.959 -15.712  1.00  0.00      BSYN  
ATOM    515   NZ LYS    58      -4.229 -86.094 -15.730  1.00  0.00      BSYN  
ATOM    516  HZ1 LYS    58      -3.374 -85.732 -16.199  1.00  0.00      BSYN  
ATOM    517  HZ2 LYS    58      -4.056 -86.350 -14.737  1.00  0.00      BSYN  
ATOM    518  HZ3 LYS    58      -4.659 -86.893 -16.239  1.00  0.00      BSYN  
ATOM    519    C LYS    58      -8.295 -86.771 -19.737  1.00  0.00      BSYN  
ATOM    520    O LYS    58      -8.229 -87.684 -18.826  1.00  0.00      BSYN  
ATOM    521    N THR    59      -8.386 -87.102 -21.017  1.00  0.00      BSYN  
ATOM    522    H THR    59      -8.381 -86.500 -21.790  1.00  0.00      BSYN  
ATOM    523   CA THR    59      -8.552 -88.505 -21.430  1.00  0.00      BSYN  
ATOM    524   CB THR    59      -9.017 -88.564 -22.913  1.00  0.00      BSYN  
ATOM    525  OG1 THR    59      -9.353 -87.270 -23.403  1.00  0.00      BSYN  
ATOM    526  HG1 THR    59     -10.079 -86.929 -22.875  1.00  0.00      BSYN  
ATOM    527  CG2 THR    59     -10.145 -89.510 -23.373  1.00  0.00      BSYN  
ATOM    528    C THR    59      -7.224 -89.313 -21.269  1.00  0.00      BSYN  
ATOM    529    O THR    59      -6.263 -89.235 -22.056  1.00  0.00      BSYN  
ATOM    530    N LYS    60      -7.387 -90.157 -20.230  1.00  0.00      BSYN  
ATOM    531    H LYS    60      -8.008 -89.846 -19.539  1.00  0.00      BSYN  
ATOM    532   CA LYS    60      -6.476 -91.196 -19.915  1.00  0.00      BSYN  
ATOM    533   CB LYS    60      -6.776 -91.758 -18.550  1.00  0.00      BSYN  
ATOM    534   CG LYS    60      -8.195 -91.761 -18.074  1.00  0.00      BSYN  
ATOM    535   CD LYS    60      -7.967 -92.322 -16.724  1.00  0.00      BSYN  
ATOM    536   CE LYS    60      -9.320 -92.683 -16.075  1.00  0.00      BSYN  
ATOM    537   NZ LYS    60      -9.012 -93.364 -14.831  1.00  0.00      BSYN  
ATOM    538  HZ1 LYS    60      -8.193 -93.919 -15.150  1.00  0.00      BSYN  
ATOM    539  HZ2 LYS    60      -8.777 -92.669 -14.093  1.00  0.00      BSYN  
ATOM    540  HZ3 LYS    60      -9.806 -93.984 -14.575  1.00  0.00      BSYN  
ATOM    541    C LYS    60      -6.459 -92.392 -20.754  1.00  0.00      BSYN  
ATOM    542    O LYS    60      -5.413 -92.967 -20.992  1.00  0.00      BSYN  
ATOM    543    N GLU    61      -7.569 -92.857 -21.199  1.00  0.00      BSYN  
ATOM    544    H GLU    61      -8.330 -92.299 -20.935  1.00  0.00      BSYN  
ATOM    545   CA GLU    61      -7.666 -94.171 -21.748  1.00  0.00      BSYN  
ATOM    546   CB GLU    61      -9.023 -94.748 -21.375  1.00  0.00      BSYN  
ATOM    547   CG GLU    61      -8.895 -95.551 -20.006  1.00  0.00      BSYN  
ATOM    548   CD GLU    61      -7.827 -96.710 -19.914  1.00  0.00      BSYN  
ATOM    549  OE1 GLU    61      -8.214 -97.882 -20.059  1.00  0.00      BSYN  
ATOM    550  OE2 GLU    61      -6.663 -96.566 -19.787  1.00  0.00      BSYN  
ATOM    551    C GLU    61      -7.415 -94.116 -23.321  1.00  0.00      BSYN  
ATOM    552    O GLU    61      -8.364 -94.278 -24.068  1.00  0.00      BSYN  
ATOM    553    N GLN    62      -6.176 -93.937 -23.729  1.00  0.00      BSYN  
ATOM    554    H GLN    62      -5.433 -94.128 -23.119  1.00  0.00      BSYN  
ATOM    555   CA GLN    62      -5.854 -93.886 -25.105  1.00  0.00      BSYN  
ATOM    556   CB GLN    62      -4.632 -92.853 -25.406  1.00  0.00      BSYN  
ATOM    557   CG GLN    62      -5.004 -91.385 -25.646  1.00  0.00      BSYN  
ATOM    558   CD GLN    62      -5.163 -91.149 -27.109  1.00  0.00      BSYN  
ATOM    559  OE1 GLN    62      -6.228 -91.419 -27.624  1.00  0.00      BSYN  
ATOM    560  NE2 GLN    62      -4.218 -90.673 -27.917  1.00  0.00      BSYN  
ATOM    561 HE21 GLN    62      -3.328 -90.757 -27.515  1.00  0.00      BSYN  
ATOM    562 HE22 GLN    62      -4.408 -90.353 -28.824  1.00  0.00      BSYN  
ATOM    563    C GLN    62      -5.618 -95.247 -25.661  1.00  0.00      BSYN  
ATOM    564    O GLN    62      -4.703 -95.986 -25.254  1.00  0.00      BSYN  
ATOM    565    N ALA    63      -6.483 -95.540 -26.627  1.00  0.00      BSYN  
ATOM    566    H ALA    63      -6.960 -94.757 -26.973  1.00  0.00      BSYN  
ATOM    567   CA ALA    63      -6.528 -96.850 -27.288  1.00  0.00      BSYN  
ATOM    568   CB ALA    63      -7.978 -97.314 -26.969  1.00  0.00      BSYN  
ATOM    569    C ALA    63      -6.358 -96.477 -28.790  1.00  0.00      BSYN  
ATOM    570    O ALA    63      -7.036 -95.479 -29.138  1.00  0.00      BSYN  
ATOM    571    N SER    64      -5.955 -97.416 -29.675  1.00  0.00      BSYN  
ATOM    572    H SER    64      -5.752 -98.310 -29.329  1.00  0.00      BSYN  
ATOM    573   CA SER    64      -6.000 -97.168 -31.161  1.00  0.00      BSYN  
ATOM    574   CB SER    64      -4.589 -97.344 -31.648  1.00  0.00      BSYN  
ATOM    575   OG SER    64      -3.843 -96.194 -31.350  1.00  0.00      BSYN  
ATOM    576   HG SER    64      -3.961 -95.628 -32.116  1.00  0.00      BSYN  
ATOM    577    C SER    64      -6.967 -98.093 -31.798  1.00  0.00      BSYN  
ATOM    578    O SER    64      -8.120 -97.833 -31.977  1.00  0.00      BSYN  
ATOM    579    N HIS    65      -6.551 -99.301 -32.076  1.00  0.00      BSYN  
ATOM    580    H HIS    65      -5.596 -99.434 -31.903  1.00  0.00      BSYN  
ATOM    581   CA HIS    65      -7.333-100.323 -32.746  1.00  0.00      BSYN  
ATOM    582   CB HIS    65      -8.040-101.430 -31.756  1.00  0.00      BSYN  
ATOM    583   CG HIS    65      -8.204-102.887 -32.335  1.00  0.00      BSYN  
ATOM    584  ND1 HIS    65      -7.347-103.875 -32.180  1.00  0.00      BSYN  
ATOM    585  HD1 HIS    65      -6.725-103.928 -31.425  1.00  0.00      BSYN  
ATOM    586  CD2 HIS    65      -9.181-103.316 -33.172  1.00  0.00      BSYN  
ATOM    587  NE2 HIS    65      -8.709-104.419 -33.563  1.00  0.00      BSYN  
ATOM    588  CE1 HIS    65      -7.634-104.823 -33.045  1.00  0.00      BSYN  
ATOM    589    C HIS    65      -8.278 -99.933 -33.864  1.00  0.00      BSYN  
ATOM    590    O HIS    65      -7.818 -99.964 -35.049  1.00  0.00      BSYN  
ATOM    591    N LEU    66      -9.556 -99.438 -33.716  1.00  0.00      BSYN  
ATOM    592    H LEU    66      -9.825 -99.062 -32.853  1.00  0.00      BSYN  
ATOM    593   CA LEU    66     -10.533 -99.284 -34.863  1.00  0.00      BSYN  
ATOM    594   CB LEU    66     -11.824 -99.860 -34.586  1.00  0.00      BSYN  
ATOM    595   CG LEU    66     -12.022-101.324 -34.891  1.00  0.00      BSYN  
ATOM    596  CD1 LEU    66     -13.465-101.882 -34.750  1.00  0.00      BSYN  
ATOM    597  CD2 LEU    66     -11.894-101.530 -36.368  1.00  0.00      BSYN  
ATOM    598    C LEU    66     -10.591 -97.733 -35.174  1.00  0.00      BSYN  
ATOM    599    O LEU    66     -11.511 -97.030 -34.787  1.00  0.00      BSYN  
ATOM    600    N GLY    67      -9.461 -97.216 -35.771  1.00  0.00      BSYN  
ATOM    601    H GLY    67      -8.687 -97.795 -35.934  1.00  0.00      BSYN  
ATOM    602   CA GLY    67      -9.234 -95.875 -36.375  1.00  0.00      BSYN  
ATOM    603    C GLY    67      -8.531 -95.198 -35.202  1.00  0.00      BSYN  
ATOM    604    O GLY    67      -7.345 -94.789 -35.316  1.00  0.00      BSYN  
ATOM    605    N GLY    68      -9.152 -94.967 -34.076  1.00  0.00      BSYN  
ATOM    606    H GLY    68     -10.132 -94.957 -34.107  1.00  0.00      BSYN  
ATOM    607   CA GLY    68      -8.506 -94.744 -32.771  1.00  0.00      BSYN  
ATOM    608    C GLY    68      -8.731 -93.278 -32.391  1.00  0.00      BSYN  
ATOM    609    O GLY    68      -9.653 -92.884 -31.700  1.00  0.00      BSYN  
ATOM    610    N ALA    69      -7.841 -92.288 -32.757  1.00  0.00      BSYN  
ATOM    611    H ALA    69      -6.980 -92.526 -33.160  1.00  0.00      BSYN  
ATOM    612   CA ALA    69      -7.911 -90.893 -32.512  1.00  0.00      BSYN  
ATOM    613   CB ALA    69      -6.503 -90.229 -32.781  1.00  0.00      BSYN  
ATOM    614    C ALA    69      -8.879 -89.986 -33.163  1.00  0.00      BSYN  
ATOM    615    O ALA    69      -8.944 -89.914 -34.426  1.00  0.00      BSYN  
ATOM    616    N VAL    70      -9.704 -89.351 -32.356  1.00  0.00      BSYN  
ATOM    617    H VAL    70      -9.449 -89.303 -31.411  1.00  0.00      BSYN  
ATOM    618   CA VAL    70     -10.966 -88.781 -32.847  1.00  0.00      BSYN  
ATOM    619   CB VAL    70     -12.228 -89.411 -32.499  1.00  0.00      BSYN  
ATOM    620  CG1 VAL    70     -12.565 -90.519 -33.472  1.00  0.00      BSYN  
ATOM    621  CG2 VAL    70     -12.213 -90.010 -31.136  1.00  0.00      BSYN  
ATOM    622    C VAL    70     -10.995 -87.283 -32.482  1.00  0.00      BSYN  
ATOM    623    O VAL    70     -11.298 -86.955 -31.331  1.00  0.00      BSYN  
ATOM    624    N PHE    71     -10.889 -86.422 -33.460  1.00  0.00      BSYN  
ATOM    625    H PHE    71     -10.854 -86.714 -34.395  1.00  0.00      BSYN  
ATOM    626   CA PHE    71     -10.910 -84.925 -33.192  1.00  0.00      BSYN  
ATOM    627   CB PHE    71      -9.824 -84.311 -34.121  1.00  0.00      BSYN  
ATOM    628   CG PHE    71      -8.475 -84.878 -34.051  1.00  0.00      BSYN  
ATOM    629  CD1 PHE    71      -7.416 -84.384 -33.327  1.00  0.00      BSYN  
ATOM    630  CD2 PHE    71      -8.189 -85.818 -35.009  1.00  0.00      BSYN  
ATOM    631  CE1 PHE    71      -6.144 -84.828 -33.584  1.00  0.00      BSYN  
ATOM    632  CE2 PHE    71      -6.907 -86.234 -35.291  1.00  0.00      BSYN  
ATOM    633   CZ PHE    71      -5.848 -85.813 -34.508  1.00  0.00      BSYN  
ATOM    634    C PHE    71     -12.301 -84.349 -33.270  1.00  0.00      BSYN  
ATOM    635    O PHE    71     -12.602 -83.393 -33.992  1.00  0.00      BSYN  
ATOM    636    N SER    72     -13.210 -84.902 -32.521  1.00  0.00      BSYN  
ATOM    637    H SER    72     -12.795 -85.454 -31.825  1.00  0.00      BSYN  
ATOM    638   CA SER    72     -14.678 -84.692 -32.520  1.00  0.00      BSYN  
ATOM    639   CB SER    72     -15.268 -85.940 -33.359  1.00  0.00      BSYN  
ATOM    640   OG SER    72     -14.894 -85.672 -34.644  1.00  0.00      BSYN  
ATOM    641   HG SER    72     -14.619 -84.765 -34.792  1.00  0.00      BSYN  
ATOM    642    C SER    72     -15.427 -84.365 -31.201  1.00  0.00      BSYN  
ATOM    643    O SER    72     -16.556 -84.004 -31.353  1.00  0.00      BSYN  
ATOM    644    N GLY    73     -14.640 -84.206 -30.181  1.00  0.00      BSYN  
ATOM    645    H GLY    73     -13.676 -84.150 -30.344  1.00  0.00      BSYN  
ATOM    646   CA GLY    73     -15.073 -84.155 -28.812  1.00  0.00      BSYN  
ATOM    647    C GLY    73     -15.528 -85.523 -28.263  1.00  0.00      BSYN  
ATOM    648    O GLY    73     -14.844 -86.488 -27.922  1.00  0.00      BSYN  
ATOM    649    N ALA    74     -16.865 -85.501 -28.019  1.00  0.00      BSYN  
ATOM    650    H ALA    74     -17.358 -84.813 -28.514  1.00  0.00      BSYN  
ATOM    651   CA ALA    74     -17.513 -86.604 -27.442  1.00  0.00      BSYN  
ATOM    652   CB ALA    74     -18.774 -86.074 -26.876  1.00  0.00      BSYN  
ATOM    653    C ALA    74     -17.778 -87.651 -28.456  1.00  0.00      BSYN  
ATOM    654    O ALA    74     -17.056 -88.533 -28.682  1.00  0.00      BSYN  
ATOM    655    N GLY    75     -18.904 -87.552 -29.165  1.00  0.00      BSYN  
ATOM    656    H GLY    75     -19.507 -86.791 -29.029  1.00  0.00      BSYN  
ATOM    657   CA GLY    75     -19.243 -88.338 -30.282  1.00  0.00      BSYN  
ATOM    658    C GLY    75     -20.098 -87.726 -31.456  1.00  0.00      BSYN  
ATOM    659    O GLY    75     -19.640 -87.017 -32.281  1.00  0.00      BSYN  
ATOM    660    N ASN    76     -21.312 -88.173 -31.670  1.00  0.00      BSYN  
ATOM    661    H ASN    76     -21.521 -89.101 -31.435  1.00  0.00      BSYN  
ATOM    662   CA ASN    76     -22.391 -87.515 -32.393  1.00  0.00      BSYN  
ATOM    663   CB ASN    76     -22.800 -88.302 -33.536  1.00  0.00      BSYN  
ATOM    664   CG ASN    76     -22.520 -87.280 -34.763  1.00  0.00      BSYN  
ATOM    665  OD1 ASN    76     -23.069 -86.181 -34.855  1.00  0.00      BSYN  
ATOM    666  ND2 ASN    76     -21.706 -87.764 -35.745  1.00  0.00      BSYN  
ATOM    667 HD21 ASN    76     -21.449 -88.708 -35.810  1.00  0.00      BSYN  
ATOM    668 HD22 ASN    76     -21.290 -87.073 -36.301  1.00  0.00      BSYN  
ATOM    669    C ASN    76     -23.525 -87.261 -31.397  1.00  0.00      BSYN  
ATOM    670    O ASN    76     -24.040 -88.270 -30.826  1.00  0.00      BSYN  
ATOM    671    N ILE    77     -23.975 -86.012 -31.045  1.00  0.00      BSYN  
ATOM    672    H ILE    77     -24.380 -85.954 -30.155  1.00  0.00      BSYN  
ATOM    673   CA ILE    77     -23.738 -84.768 -31.719  1.00  0.00      BSYN  
ATOM    674   CB ILE    77     -24.989 -83.805 -31.784  1.00  0.00      BSYN  
ATOM    675  CG2 ILE    77     -25.325 -83.314 -30.341  1.00  0.00      BSYN  
ATOM    676  CG1 ILE    77     -24.750 -82.496 -32.710  1.00  0.00      BSYN  
ATOM    677   CD ILE    77     -25.888 -81.379 -32.968  1.00  0.00      BSYN  
ATOM    678    C ILE    77     -22.424 -84.052 -31.346  1.00  0.00      BSYN  
ATOM    679    O ILE    77     -22.130 -83.981 -30.157  1.00  0.00      BSYN  
ATOM    680    N ALA    78     -21.729 -83.658 -32.383  1.00  0.00      BSYN  
ATOM    681    H ALA    78     -22.235 -83.720 -33.220  1.00  0.00      BSYN  
ATOM    682   CA ALA    78     -20.348 -83.079 -32.328  1.00  0.00      BSYN  
ATOM    683   CB ALA    78     -19.357 -83.652 -33.378  1.00  0.00      BSYN  
ATOM    684    C ALA    78     -20.236 -81.557 -32.386  1.00  0.00      BSYN  
ATOM    685    O ALA    78     -19.108 -81.125 -32.309  1.00  0.00      BSYN  
ATOM    686    N ALA    79     -21.339 -80.808 -32.470  1.00  0.00      BSYN  
ATOM    687    H ALA    79     -22.136 -81.364 -32.347  1.00  0.00      BSYN  
ATOM    688   CA ALA    79     -21.363 -79.393 -32.459  1.00  0.00      BSYN  
ATOM    689   CB ALA    79     -22.415 -78.864 -33.382  1.00  0.00      BSYN  
ATOM    690    C ALA    79     -21.838 -78.787 -31.139  1.00  0.00      BSYN  
ATOM    691    O ALA    79     -22.069 -79.499 -30.139  1.00  0.00      BSYN  
ATOM    692    N ALA    80     -21.775 -77.408 -30.984  1.00  0.00      BSYN  
ATOM    693    H ALA    80     -21.631 -76.961 -31.844  1.00  0.00      BSYN  
ATOM    694   CA ALA    80     -22.095 -76.674 -29.749  1.00  0.00      BSYN  
ATOM    695   CB ALA    80     -20.947 -75.831 -29.279  1.00  0.00      BSYN  
ATOM    696    C ALA    80     -23.463 -75.845 -29.894  1.00  0.00      BSYN  
ATOM    697    O ALA    80     -24.516 -76.316 -29.356  1.00  0.00      BSYN  
ATOM    698    N THR    81     -23.486 -74.557 -30.336  1.00  0.00      BSYN  
ATOM    699    H THR    81     -22.641 -74.104 -30.538  1.00  0.00      BSYN  
ATOM    700   CA THR    81     -24.687 -73.733 -30.250  1.00  0.00      BSYN  
ATOM    701   CB THR    81     -24.198 -72.280 -30.176  1.00  0.00      BSYN  
ATOM    702  OG1 THR    81     -23.052 -72.213 -31.030  1.00  0.00      BSYN  
ATOM    703  HG1 THR    81     -23.060 -72.735 -31.835  1.00  0.00      BSYN  
ATOM    704  CG2 THR    81     -23.656 -71.944 -28.820  1.00  0.00      BSYN  
ATOM    705    C THR    81     -25.458 -73.884 -31.509  1.00  0.00      BSYN  
ATOM    706    O THR    81     -25.598 -73.018 -32.418  1.00  0.00      BSYN  
ATOM    707    N GLY    82     -26.000 -75.012 -31.470  1.00  0.00      BSYN  
ATOM    708    H GLY    82     -25.865 -75.824 -30.938  1.00  0.00      BSYN  
ATOM    709   CA GLY    82     -27.052 -75.177 -32.504  1.00  0.00      BSYN  
ATOM    710    C GLY    82     -26.630 -76.023 -33.777  1.00  0.00      BSYN  
ATOM    711    O GLY    82     -26.614 -77.264 -33.756  1.00  0.00      BSYN  
ATOM    712    N LEU    83     -26.148 -75.390 -34.746  1.00  0.00      BSYN  
ATOM    713    H LEU    83     -25.958 -74.429 -34.711  1.00  0.00      BSYN  
ATOM    714   CA LEU    83     -25.422 -76.002 -35.838  1.00  0.00      BSYN  
ATOM    715   CB LEU    83     -26.008 -75.680 -37.192  1.00  0.00      BSYN  
ATOM    716   CG LEU    83     -27.460 -75.648 -37.668  1.00  0.00      BSYN  
ATOM    717  CD1 LEU    83     -28.006 -74.365 -36.976  1.00  0.00      BSYN  
ATOM    718  CD2 LEU    83     -27.774 -75.723 -39.230  1.00  0.00      BSYN  
ATOM    719    C LEU    83     -24.019 -75.583 -35.863  1.00  0.00      BSYN  
ATOM    720    O LEU    83     -23.037 -76.254 -36.311  1.00  0.00      BSYN  
ATOM    721    N VAL    84     -23.771 -74.344 -35.336  1.00  0.00      BSYN  
ATOM    722    H VAL    84     -24.369 -74.089 -34.603  1.00  0.00      BSYN  
ATOM    723   CA VAL    84     -22.451 -73.688 -35.396  1.00  0.00      BSYN  
ATOM    724   CB VAL    84     -22.609 -72.154 -35.739  1.00  0.00      BSYN  
ATOM    725  CG1 VAL    84     -23.509 -71.972 -36.965  1.00  0.00      BSYN  
ATOM    726  CG2 VAL    84     -23.100 -71.356 -34.493  1.00  0.00      BSYN  
ATOM    727    C VAL    84     -21.536 -73.897 -34.161  1.00  0.00      BSYN  
ATOM    728    O VAL    84     -21.898 -74.534 -33.145  1.00  0.00      BSYN  
ATOM    729    N LYS    85     -20.208 -73.572 -34.217  1.00  0.00      BSYN  
ATOM    730    H LYS    85     -19.867 -73.084 -34.995  1.00  0.00      BSYN  
ATOM    731   CA LYS    85     -19.346 -73.772 -33.078  1.00  0.00      BSYN  
ATOM    732   CB LYS    85     -17.960 -74.344 -33.435  1.00  0.00      BSYN  
ATOM    733   CG LYS    85     -17.507 -73.956 -34.837  1.00  0.00      BSYN  
ATOM    734   CD LYS    85     -16.430 -74.982 -35.322  1.00  0.00      BSYN  
ATOM    735   CE LYS    85     -15.667 -74.287 -36.379  1.00  0.00      BSYN  
ATOM    736   NZ LYS    85     -14.761 -75.349 -36.879  1.00  0.00      BSYN  
ATOM    737  HZ1 LYS    85     -14.310 -75.622 -35.982  1.00  0.00      BSYN  
ATOM    738  HZ2 LYS    85     -15.404 -76.113 -37.169  1.00  0.00      BSYN  
ATOM    739  HZ3 LYS    85     -14.197 -75.023 -37.690  1.00  0.00      BSYN  
ATOM    740    C LYS    85     -19.134 -72.381 -32.511  1.00  0.00      BSYN  
ATOM    741    O LYS    85     -18.997 -71.336 -33.225  1.00  0.00      BSYN  
ATOM    742    N ARG    86     -18.961 -72.382 -31.195  1.00  0.00      BSYN  
ATOM    743    H ARG    86     -19.407 -73.188 -30.858  1.00  0.00      BSYN  
ATOM    744   CA ARG    86     -18.449 -71.344 -30.293  1.00  0.00      BSYN  
ATOM    745   CB ARG    86     -19.091 -71.453 -28.833  1.00  0.00      BSYN  
ATOM    746   CG ARG    86     -18.884 -70.191 -28.047  1.00  0.00      BSYN  
ATOM    747   CD ARG    86     -19.135 -69.941 -26.670  1.00  0.00      BSYN  
ATOM    748   NE ARG    86     -18.411 -68.756 -26.206  1.00  0.00      BSYN  
ATOM    749   HE ARG    86     -17.553 -68.780 -25.734  1.00  0.00      BSYN  
ATOM    750   CZ ARG    86     -18.856 -67.522 -26.419  1.00  0.00      BSYN  
ATOM    751  NH1 ARG    86     -20.061 -67.238 -26.949  1.00  0.00      BSYN  
ATOM    752 HH11 ARG    86     -20.322 -66.275 -27.026  1.00  0.00      BSYN  
ATOM    753 HH12 ARG    86     -20.698 -67.972 -27.182  1.00  0.00      BSYN  
ATOM    754  NH2 ARG    86     -18.125 -66.478 -25.935  1.00  0.00      BSYN  
ATOM    755 HH21 ARG    86     -18.467 -65.552 -25.775  1.00  0.00      BSYN  
ATOM    756 HH22 ARG    86     -17.261 -66.712 -25.488  1.00  0.00      BSYN  
ATOM    757    C ARG    86     -16.964 -71.750 -30.137  1.00  0.00      BSYN  
ATOM    758    O ARG    86     -16.611 -72.820 -29.620  1.00  0.00      BSYN  
ATOM    759    N GLU    87     -16.118 -70.847 -30.704  1.00  0.00      BSYN  
ATOM    760    H GLU    87     -16.656 -70.112 -31.067  1.00  0.00      BSYN  
ATOM    761   CA GLU    87     -14.727 -70.873 -30.695  1.00  0.00      BSYN  
ATOM    762   CB GLU    87     -14.356 -72.010 -31.634  1.00  0.00      BSYN  
ATOM    763   CG GLU    87     -12.842 -72.300 -31.634  1.00  0.00      BSYN  
ATOM    764   CD GLU    87     -12.528 -73.708 -32.360  1.00  0.00      BSYN  
ATOM    765  OE1 GLU    87     -12.974 -74.051 -33.430  1.00  0.00      BSYN  
ATOM    766  OE2 GLU    87     -11.577 -74.437 -31.937  1.00  0.00      BSYN  
ATOM    767    C GLU    87     -14.130 -69.499 -30.918  1.00  0.00      BSYN  
ATOM    768    O GLU    87     -13.214 -69.301 -31.689  1.00  0.00      BSYN  
ATOM    769    N GLU    88     -14.572 -68.577 -30.125  1.00  0.00      BSYN  
ATOM    770    H GLU    88     -15.188 -68.889 -29.430  1.00  0.00      BSYN  
ATOM    771   CA GLU    88     -14.318 -67.238 -30.092  1.00  0.00      BSYN  
ATOM    772   CB GLU    88     -15.435 -66.444 -29.372  1.00  0.00      BSYN  
ATOM    773   CG GLU    88     -16.798 -66.250 -30.017  1.00  0.00      BSYN  
ATOM    774   CD GLU    88     -17.602 -65.127 -29.286  1.00  0.00      BSYN  
ATOM    775  OE1 GLU    88     -17.100 -64.165 -28.702  1.00  0.00      BSYN  
ATOM    776  OE2 GLU    88     -18.849 -65.042 -29.416  1.00  0.00      BSYN  
ATOM    777    C GLU    88     -12.931 -66.808 -29.499  1.00  0.00      BSYN  
ATOM    778    O GLU    88     -12.747 -66.991 -28.318  1.00  0.00      BSYN  
ATOM    779    N PHE    89     -11.943 -66.500 -30.420  1.00  0.00      BSYN  
ATOM    780    H PHE    89     -12.219 -66.622 -31.353  1.00  0.00      BSYN  
ATOM    781   CA PHE    89     -10.618 -65.972 -30.093  1.00  0.00      BSYN  
ATOM    782   CB PHE    89      -9.525 -67.024 -29.628  1.00  0.00      BSYN  
ATOM    783   CG PHE    89      -9.431 -68.397 -30.366  1.00  0.00      BSYN  
ATOM    784  CD1 PHE    89     -10.214 -69.493 -30.012  1.00  0.00      BSYN  
ATOM    785  CD2 PHE    89      -8.535 -68.485 -31.425  1.00  0.00      BSYN  
ATOM    786  CE1 PHE    89     -10.043 -70.702 -30.612  1.00  0.00      BSYN  
ATOM    787  CE2 PHE    89      -8.482 -69.707 -32.001  1.00  0.00      BSYN  
ATOM    788   CZ PHE    89      -9.155 -70.881 -31.674  1.00  0.00      BSYN  
ATOM    789    C PHE    89     -10.111 -65.223 -31.356  1.00  0.00      BSYN  
ATOM    790    O PHE    89     -10.533 -65.239 -32.488  1.00  0.00      BSYN  
ATOM    791    N PRO    90      -8.988 -64.517 -31.243  1.00  0.00      BSYN  
ATOM    792   CD PRO    90      -8.774 -63.636 -30.160  1.00  0.00      BSYN  
ATOM    793   CA PRO    90      -8.161 -64.177 -32.392  1.00  0.00      BSYN  
ATOM    794   CB PRO    90      -7.692 -62.765 -31.964  1.00  0.00      BSYN  
ATOM    795   CG PRO    90      -8.740 -62.355 -31.031  1.00  0.00      BSYN  
ATOM    796    C PRO    90      -6.887 -64.947 -32.488  1.00  0.00      BSYN  
ATOM    797    O PRO    90      -6.194 -65.304 -31.572  1.00  0.00      BSYN  
ATOM    798    N THR    91      -6.732 -65.152 -33.755  1.00  0.00      BSYN  
ATOM    799    H THR    91      -7.328 -64.645 -34.345  1.00  0.00      BSYN  
ATOM    800   CA THR    91      -5.665 -66.006 -34.212  1.00  0.00      BSYN  
ATOM    801   CB THR    91      -6.039 -66.343 -35.647  1.00  0.00      BSYN  
ATOM    802  OG1 THR    91      -6.318 -65.223 -36.431  1.00  0.00      BSYN  
ATOM    803  HG1 THR    91      -6.506 -65.611 -37.289  1.00  0.00      BSYN  
ATOM    804  CG2 THR    91      -7.005 -67.622 -35.725  1.00  0.00      BSYN  
ATOM    805    C THR    91      -4.298 -65.320 -34.100  1.00  0.00      BSYN  
ATOM    806    O THR    91      -3.806 -64.517 -34.884  1.00  0.00      BSYN  
ATOM    807    N ASP    92      -3.443 -65.880 -33.278  1.00  0.00      BSYN  
ATOM    808    H ASP    92      -2.621 -65.457 -32.955  1.00  0.00      BSYN  
ATOM    809   CA ASP    92      -3.583 -67.221 -32.778  1.00  0.00      BSYN  
ATOM    810   CB ASP    92      -2.209 -67.815 -32.759  1.00  0.00      BSYN  
ATOM    811   CG ASP    92      -2.263 -69.246 -32.777  1.00  0.00      BSYN  
ATOM    812  OD1 ASP    92      -2.075 -69.821 -31.712  1.00  0.00      BSYN  
ATOM    813  OD2 ASP    92      -2.375 -69.813 -33.870  1.00  0.00      BSYN  
ATOM    814    C ASP    92      -4.173 -67.397 -31.327  1.00  0.00      BSYN  
ATOM    815    O ASP    92      -4.891 -68.318 -31.037  1.00  0.00      BSYN  
ATOM    816    N LEU    93      -3.757 -66.472 -30.464  1.00  0.00      BSYN  
ATOM    817    H LEU    93      -3.618 -65.575 -30.834  1.00  0.00      BSYN  
ATOM    818   CA LEU    93      -3.590 -66.734 -28.980  1.00  0.00      BSYN  
ATOM    819   CB LEU    93      -2.046 -66.561 -28.597  1.00  0.00      BSYN  
ATOM    820   CG LEU    93      -1.727 -66.700 -27.049  1.00  0.00      BSYN  
ATOM    821  CD1 LEU    93      -1.841 -68.180 -26.741  1.00  0.00      BSYN  
ATOM    822  CD2 LEU    93      -0.343 -66.222 -26.832  1.00  0.00      BSYN  
ATOM    823    C LEU    93      -4.680 -65.889 -28.287  1.00  0.00      BSYN  
ATOM    824    O LEU    93      -5.024 -64.774 -28.816  1.00  0.00      BSYN  
ATOM    825    N LYS    94      -5.249 -66.490 -27.265  1.00  0.00      BSYN  
ATOM    826    H LYS    94      -4.995 -67.394 -26.986  1.00  0.00      BSYN  
ATOM    827   CA LYS    94      -6.267 -65.730 -26.561  1.00  0.00      BSYN  
ATOM    828   CB LYS    94      -7.423 -66.706 -26.241  1.00  0.00      BSYN  
ATOM    829   CG LYS    94      -8.682 -65.814 -25.885  1.00  0.00      BSYN  
ATOM    830   CD LYS    94      -9.722 -66.726 -25.217  1.00  0.00      BSYN  
ATOM    831   CE LYS    94     -11.088 -65.847 -25.354  1.00  0.00      BSYN  
ATOM    832   NZ LYS    94     -12.243 -66.733 -25.245  1.00  0.00      BSYN  
ATOM    833  HZ1 LYS    94     -12.307 -67.168 -26.187  1.00  0.00      BSYN  
ATOM    834  HZ2 LYS    94     -11.968 -67.400 -24.496  1.00  0.00      BSYN  
ATOM    835  HZ3 LYS    94     -13.082 -66.315 -24.796  1.00  0.00      BSYN  
ATOM    836    C LYS    94      -5.725 -64.898 -25.395  1.00  0.00      BSYN  
ATOM    837    O LYS    94      -5.181 -65.475 -24.529  1.00  0.00      BSYN  
ATOM    838    N PRO    95      -5.518 -63.556 -25.471  1.00  0.00      BSYN  
ATOM    839   CD PRO    95      -5.807 -62.757 -26.660  1.00  0.00      BSYN  
ATOM    840   CA PRO    95      -4.953 -62.748 -24.360  1.00  0.00      BSYN  
ATOM    841   CB PRO    95      -4.770 -61.371 -24.979  1.00  0.00      BSYN  
ATOM    842   CG PRO    95      -4.785 -61.823 -26.401  1.00  0.00      BSYN  
ATOM    843    C PRO    95      -5.601 -62.944 -23.002  1.00  0.00      BSYN  
ATOM    844    O PRO    95      -5.011 -63.360 -22.021  1.00  0.00      BSYN  
ATOM    845    N GLU    96      -6.853 -62.487 -22.927  1.00  0.00      BSYN  
ATOM    846    H GLU    96      -7.302 -62.139 -23.726  1.00  0.00      BSYN  
ATOM    847   CA GLU    96      -7.605 -62.495 -21.686  1.00  0.00      BSYN  
ATOM    848   CB GLU    96      -8.053 -61.039 -21.458  1.00  0.00      BSYN  
ATOM    849   CG GLU    96      -7.054 -60.078 -20.770  1.00  0.00      BSYN  
ATOM    850   CD GLU    96      -7.469 -58.605 -20.682  1.00  0.00      BSYN  
ATOM    851  OE1 GLU    96      -6.617 -57.777 -20.639  1.00  0.00      BSYN  
ATOM    852  OE2 GLU    96      -8.705 -58.374 -20.623  1.00  0.00      BSYN  
ATOM    853    C GLU    96      -8.786 -63.416 -21.373  1.00  0.00      BSYN  
ATOM    854    O GLU    96      -9.653 -63.504 -22.297  1.00  0.00      BSYN  
ATOM    855    N GLU    97      -8.864 -64.069 -20.204  1.00  0.00      BSYN  
ATOM    856    H GLU    97      -8.169 -63.928 -19.527  1.00  0.00      BSYN  
ATOM    857   CA GLU    97     -10.003 -64.921 -19.784  1.00  0.00      BSYN  
ATOM    858   CB GLU    97      -9.565 -66.337 -19.653  1.00  0.00      BSYN  
ATOM    859   CG GLU    97      -8.920 -67.097 -20.930  1.00  0.00      BSYN  
ATOM    860   CD GLU    97      -8.908 -68.586 -20.962  1.00  0.00      BSYN  
ATOM    861  OE1 GLU    97      -8.100 -69.145 -20.250  1.00  0.00      BSYN  
ATOM    862  OE2 GLU    97      -9.607 -69.228 -21.723  1.00  0.00      BSYN  
ATOM    863    C GLU    97     -10.813 -64.541 -18.536  1.00  0.00      BSYN  
ATOM    864    O GLU    97     -10.352 -64.005 -17.564  1.00  0.00      BSYN  
ATOM    865    N VAL    98     -12.025 -65.102 -18.685  1.00  0.00      BSYN  
ATOM    866    H VAL    98     -12.185 -65.726 -19.423  1.00  0.00      BSYN  
ATOM    867   CA VAL    98     -13.015 -64.940 -17.663  1.00  0.00      BSYN  
ATOM    868   CB VAL    98     -14.422 -64.568 -18.014  1.00  0.00      BSYN  
ATOM    869  CG1 VAL    98     -14.521 -63.107 -18.313  1.00  0.00      BSYN  
ATOM    870  CG2 VAL    98     -14.936 -65.286 -19.256  1.00  0.00      BSYN  
ATOM    871    C VAL    98     -12.973 -66.156 -16.743  1.00  0.00      BSYN  
ATOM    872    O VAL    98     -12.897 -67.249 -17.201  1.00  0.00      BSYN  
ATOM    873    N ALA    99     -13.296 -65.813 -15.424  1.00  0.00      BSYN  
ATOM    874    H ALA    99     -13.296 -64.854 -15.223  1.00  0.00      BSYN  
ATOM    875   CA ALA    99     -13.263 -66.946 -14.533  1.00  0.00      BSYN  
ATOM    876   CB ALA    99     -12.483 -66.613 -13.316  1.00  0.00      BSYN  
ATOM    877    C ALA    99     -14.644 -67.566 -14.106  1.00  0.00      BSYN  
ATOM    878    O ALA    99     -15.672 -66.836 -14.188  1.00  0.00      BSYN  
ATOM    879    N GLN   100     -14.700 -68.856 -13.660  1.00  0.00      BSYN  
ATOM    880    H GLN   100     -13.983 -69.146 -13.058  1.00  0.00      BSYN  
ATOM    881   CA GLN   100     -15.878 -69.604 -13.683  1.00  0.00      BSYN  
ATOM    882   CB GLN   100     -15.795 -70.607 -14.813  1.00  0.00      BSYN  
ATOM    883   CG GLN   100     -15.490 -70.089 -16.210  1.00  0.00      BSYN  
ATOM    884   CD GLN   100     -16.660 -69.685 -17.122  1.00  0.00      BSYN  
ATOM    885  OE1 GLN   100     -17.782 -70.232 -17.149  1.00  0.00      BSYN  
ATOM    886  NE2 GLN   100     -16.470 -68.530 -17.739  1.00  0.00      BSYN  
ATOM    887 HE21 GLN   100     -17.220 -68.233 -18.296  1.00  0.00      BSYN  
ATOM    888 HE22 GLN   100     -15.646 -68.018 -17.604  1.00  0.00      BSYN  
ATOM    889    C GLN   100     -16.230 -70.235 -12.420  1.00  0.00      BSYN  
ATOM    890    O GLN   100     -15.579 -71.124 -12.002  1.00  0.00      BSYN  
ATOM    891    N GLU   101     -17.324 -69.831 -11.869  1.00  0.00      BSYN  
ATOM    892    H GLU   101     -17.944 -69.253 -12.359  1.00  0.00      BSYN  
ATOM    893   CA GLU   101     -17.662 -70.060 -10.444  1.00  0.00      BSYN  
ATOM    894   CB GLU   101     -18.193 -68.776  -9.767  1.00  0.00      BSYN  
ATOM    895   CG GLU   101     -17.161 -67.678  -9.564  1.00  0.00      BSYN  
ATOM    896   CD GLU   101     -17.500 -66.752  -8.430  1.00  0.00      BSYN  
ATOM    897  OE1 GLU   101     -18.631 -66.213  -8.319  1.00  0.00      BSYN  
ATOM    898  OE2 GLU   101     -16.633 -66.539  -7.572  1.00  0.00      BSYN  
ATOM    899    C GLU   101     -18.390 -71.250  -9.985  1.00  0.00      BSYN  
ATOM    900    O GLU   101     -19.319 -71.794 -10.655  1.00  0.00      BSYN  
ATOM    901    N ALA   102     -17.991 -71.733  -8.806  1.00  0.00      BSYN  
ATOM    902    H ALA   102     -17.115 -71.649  -8.375  1.00  0.00      BSYN  
ATOM    903   CA ALA   102     -18.598 -72.867  -8.177  1.00  0.00      BSYN  
ATOM    904   CB ALA   102     -18.326 -74.049  -9.065  1.00  0.00      BSYN  
ATOM    905    C ALA   102     -18.037 -73.081  -6.721  1.00  0.00      BSYN  
ATOM    906    O ALA   102     -17.002 -72.577  -6.216  1.00  0.00      BSYN  
ATOM    907    N ALA   103     -18.767 -73.946  -6.064  1.00  0.00      BSYN  
ATOM    908    H ALA   103     -19.538 -74.348  -6.517  1.00  0.00      BSYN  
ATOM    909   CA ALA   103     -18.134 -74.567  -4.928  1.00  0.00      BSYN  
ATOM    910   CB ALA   103     -18.778 -74.106  -3.764  1.00  0.00      BSYN  
ATOM    911    C ALA   103     -18.448 -76.011  -4.796  1.00  0.00      BSYN  
ATOM    912    O ALA   103     -19.289 -76.676  -5.480  1.00  0.00      BSYN  
ATOM    913    N GLU   104     -17.527 -76.619  -4.103  1.00  0.00      BSYN  
ATOM    914    H GLU   104     -16.745 -76.064  -3.900  1.00  0.00      BSYN  
ATOM    915   CA GLU   104     -17.532 -78.116  -3.727  1.00  0.00      BSYN  
ATOM    916   CB GLU   104     -16.181 -78.541  -3.183  1.00  0.00      BSYN  
ATOM    917   CG GLU   104     -15.970 -79.977  -2.880  1.00  0.00      BSYN  
ATOM    918   CD GLU   104     -15.990 -80.969  -4.002  1.00  0.00      BSYN  
ATOM    919  OE1 GLU   104     -17.089 -81.559  -4.206  1.00  0.00      BSYN  
ATOM    920  OE2 GLU   104     -14.964 -81.168  -4.724  1.00  0.00      BSYN  
ATOM    921    C GLU   104     -18.503 -78.129  -2.522  1.00  0.00      BSYN  
ATOM    922    O GLU   104     -18.276 -77.572  -1.413  1.00  0.00      BSYN  
ATOM    923    N GLU   105     -19.611 -78.806  -2.778  1.00  0.00      BSYN  
ATOM    924    H GLU   105     -19.815 -79.025  -3.711  1.00  0.00      BSYN  
ATOM    925   CA GLU   105     -20.684 -79.037  -1.751  1.00  0.00      BSYN  
ATOM    926   CB GLU   105     -20.323 -80.264  -0.897  1.00  0.00      BSYN  
ATOM    927   CG GLU   105     -20.124 -81.461  -1.779  1.00  0.00      BSYN  
ATOM    928   CD GLU   105     -19.756 -82.628  -0.878  1.00  0.00      BSYN  
ATOM    929  OE1 GLU   105     -18.568 -83.017  -0.672  1.00  0.00      BSYN  
ATOM    930  OE2 GLU   105     -20.628 -83.188  -0.247  1.00  0.00      BSYN  
ATOM    931    C GLU   105     -21.367 -77.820  -1.053  1.00  0.00      BSYN  
ATOM    932    O GLU   105     -21.034 -77.482   0.141  1.00  0.00      BSYN  
ATOM    933    N PRO   106     -22.333 -77.183  -1.591  1.00  0.00      BSYN  
ATOM    934   CD PRO   106     -22.782 -77.281  -2.928  1.00  0.00      BSYN  
ATOM    935   CA PRO   106     -23.005 -76.029  -0.935  1.00  0.00      BSYN  
ATOM    936   CB PRO   106     -23.588 -75.224  -2.099  1.00  0.00      BSYN  
ATOM    937   CG PRO   106     -22.812 -75.750  -3.277  1.00  0.00      BSYN  
ATOM    938    C PRO   106     -24.158 -76.662  -0.070  1.00  0.00      BSYN  
ATOM    939    O PRO   106     -25.296 -76.530  -0.369  1.00  0.00      BSYN  
ATOM    940    N LEU   107     -23.784 -77.561   0.852  1.00  0.00      BSYN  
ATOM    941    H LEU   107     -22.995 -78.102   0.638  1.00  0.00      BSYN  
ATOM    942   CA LEU   107     -24.626 -78.057   2.007  1.00  0.00      BSYN  
ATOM    943   CB LEU   107     -23.664 -79.012   2.812  1.00  0.00      BSYN  
ATOM    944   CG LEU   107     -23.227 -80.313   2.224  1.00  0.00      BSYN  
ATOM    945  CD1 LEU   107     -21.756 -80.504   2.568  1.00  0.00      BSYN  
ATOM    946  CD2 LEU   107     -24.014 -81.626   2.503  1.00  0.00      BSYN  
ATOM    947    C LEU   107     -25.088 -76.981   2.930  1.00  0.00      BSYN  
ATOM    948    O LEU   107     -24.485 -76.711   3.966  1.00  0.00      BSYN  
ATOM    949    N ILE   108     -26.029 -76.243   2.447  1.00  0.00      BSYN  
ATOM    950    H ILE   108     -26.243 -76.118   1.499  1.00  0.00      BSYN  
ATOM    951   CA ILE   108     -26.798 -75.452   3.369  1.00  0.00      BSYN  
ATOM    952   CB ILE   108     -26.915 -74.057   2.715  1.00  0.00      BSYN  
ATOM    953  CG2 ILE   108     -25.472 -73.682   2.714  1.00  0.00      BSYN  
ATOM    954  CG1 ILE   108     -27.576 -73.906   1.409  1.00  0.00      BSYN  
ATOM    955   CD ILE   108     -27.652 -72.327   1.097  1.00  0.00      BSYN  
ATOM    956    C ILE   108     -28.028 -76.046   4.125  1.00  0.00      BSYN  
ATOM    957    O ILE   108     -29.212 -75.680   3.880  1.00  0.00      BSYN  
ATOM    958    N GLU   109     -27.660 -76.977   5.034  1.00  0.00      BSYN  
ATOM    959    H GLU   109     -26.718 -77.170   5.223  1.00  0.00      BSYN  
ATOM    960   CA GLU   109     -28.551 -77.559   5.976  1.00  0.00      BSYN  
ATOM    961   CB GLU   109     -27.798 -78.594   6.879  1.00  0.00      BSYN  
ATOM    962   CG GLU   109     -27.273 -79.767   6.177  1.00  0.00      BSYN  
ATOM    963   CD GLU   109     -28.266 -80.547   5.340  1.00  0.00      BSYN  
ATOM    964  OE1 GLU   109     -29.369 -80.861   5.827  1.00  0.00      BSYN  
ATOM    965  OE2 GLU   109     -27.943 -80.805   4.161  1.00  0.00      BSYN  
ATOM    966    C GLU   109     -29.428 -76.590   6.760  1.00  0.00      BSYN  
ATOM    967    O GLU   109     -29.167 -76.245   7.847  1.00  0.00      BSYN  
ATOM    968    N PRO   110     -30.666 -76.379   6.270  1.00  0.00      BSYN  
ATOM    969   CD PRO   110     -31.309 -77.543   5.786  1.00  0.00      BSYN  
ATOM    970   CA PRO   110     -31.634 -75.235   6.486  1.00  0.00      BSYN  
ATOM    971   CB PRO   110     -33.009 -75.715   5.854  1.00  0.00      BSYN  
ATOM    972   CG PRO   110     -32.530 -76.930   5.156  1.00  0.00      BSYN  
ATOM    973    C PRO   110     -32.027 -74.641   7.869  1.00  0.00      BSYN  
ATOM    974    O PRO   110     -32.597 -75.358   8.724  1.00  0.00      BSYN  
ATOM    975    N LEU   111     -31.841 -73.299   8.153  1.00  0.00      BSYN  
ATOM    976    H LEU   111     -32.154 -73.072   9.053  1.00  0.00      BSYN  
ATOM    977   CA LEU   111     -31.209 -72.285   7.289  1.00  0.00      BSYN  
ATOM    978   CB LEU   111     -31.813 -70.859   7.053  1.00  0.00      BSYN  
ATOM    979   CG LEU   111     -33.254 -70.832   6.894  1.00  0.00      BSYN  
ATOM    980  CD1 LEU   111     -33.744 -69.409   7.023  1.00  0.00      BSYN  
ATOM    981  CD2 LEU   111     -33.730 -71.687   5.622  1.00  0.00      BSYN  
ATOM    982    C LEU   111     -29.713 -72.022   7.545  1.00  0.00      BSYN  
ATOM    983    O LEU   111     -29.381 -71.196   8.486  1.00  0.00      BSYN  
ATOM    984    N MET   112     -28.702 -72.605   6.913  1.00  0.00      BSYN  
ATOM    985    H MET   112     -28.744 -72.849   5.965  1.00  0.00      BSYN  
ATOM    986   CA MET   112     -27.321 -72.477   7.422  1.00  0.00      BSYN  
ATOM    987   CB MET   112     -26.640 -73.926   7.403  1.00  0.00      BSYN  
ATOM    988   CG MET   112     -26.188 -74.515   8.782  1.00  0.00      BSYN  
ATOM    989   SD MET   112     -25.462 -73.163   9.840  1.00  0.00      BSYN  
ATOM    990   CE MET   112     -23.779 -73.369   9.435  1.00  0.00      BSYN  
ATOM    991    C MET   112     -26.376 -71.493   6.728  1.00  0.00      BSYN  
ATOM    992    O MET   112     -26.038 -71.494   5.579  1.00  0.00      BSYN  
ATOM    993    N GLU   113     -25.868 -70.528   7.533  1.00  0.00      BSYN  
ATOM    994    H GLU   113     -26.059 -70.557   8.494  1.00  0.00      BSYN  
ATOM    995   CA GLU   113     -25.246 -69.442   6.941  1.00  0.00      BSYN  
ATOM    996   CB GLU   113     -25.799 -68.237   7.593  1.00  0.00      BSYN  
ATOM    997   CG GLU   113     -27.083 -67.649   6.928  1.00  0.00      BSYN  
ATOM    998   CD GLU   113     -28.001 -66.761   7.897  1.00  0.00      BSYN  
ATOM    999  OE1 GLU   113     -29.267 -66.725   7.760  1.00  0.00      BSYN  
ATOM   1000  OE2 GLU   113     -27.405 -66.063   8.654  1.00  0.00      BSYN  
ATOM   1001    C GLU   113     -23.634 -69.436   7.118  1.00  0.00      BSYN  
ATOM   1002    O GLU   113     -23.017 -70.206   7.913  1.00  0.00      BSYN  
ATOM   1003    N PRO   114     -22.843 -68.723   6.305  1.00  0.00      BSYN  
ATOM   1004   CD PRO   114     -23.294 -67.959   5.130  1.00  0.00      BSYN  
ATOM   1005   CA PRO   114     -21.321 -68.795   6.329  1.00  0.00      BSYN  
ATOM   1006   CB PRO   114     -20.933 -68.092   5.069  1.00  0.00      BSYN  
ATOM   1007   CG PRO   114     -22.160 -68.380   4.188  1.00  0.00      BSYN  
ATOM   1008    C PRO   114     -20.640 -68.057   7.571  1.00  0.00      BSYN  
ATOM   1009    O PRO   114     -20.843 -66.864   7.898  1.00  0.00      BSYN  
ATOM   1010    N GLU   115     -19.621 -68.921   8.087  1.00  0.00      BSYN  
ATOM   1011    H GLU   115     -19.338 -69.751   7.651  1.00  0.00      BSYN  
ATOM   1012   CA GLU   115     -18.948 -68.668   9.233  1.00  0.00      BSYN  
ATOM   1013   CB GLU   115     -18.764 -69.891  10.069  1.00  0.00      BSYN  
ATOM   1014   CG GLU   115     -20.003 -70.574  10.724  1.00  0.00      BSYN  
ATOM   1015   CD GLU   115     -21.121 -69.711  11.475  1.00  0.00      BSYN  
ATOM   1016  OE1 GLU   115     -20.812 -69.036  12.460  1.00  0.00      BSYN  
ATOM   1017  OE2 GLU   115     -22.210 -69.727  10.967  1.00  0.00      BSYN  
ATOM   1018    C GLU   115     -17.613 -68.136   8.884  1.00  0.00      BSYN  
ATOM   1019    O GLU   115     -16.749 -68.761   8.208  1.00  0.00      BSYN  
ATOM   1020    N GLY   116     -17.487 -66.945   9.433  1.00  0.00      BSYN  
ATOM   1021    H GLY   116     -18.323 -66.455   9.581  1.00  0.00      BSYN  
ATOM   1022   CA GLY   116     -16.180 -66.297   9.615  1.00  0.00      BSYN  
ATOM   1023    C GLY   116     -15.923 -65.992  11.021  1.00  0.00      BSYN  
ATOM   1024    O GLY   116     -16.812 -65.493  11.738  1.00  0.00      BSYN  
ATOM   1025    N GLU   117     -14.722 -66.372  11.503  1.00  0.00      BSYN  
ATOM   1026    H GLU   117     -14.215 -67.060  11.024  1.00  0.00      BSYN  
ATOM   1027   CA GLU   117     -14.264 -65.937  12.764  1.00  0.00      BSYN  
ATOM   1028   CB GLU   117     -13.529 -67.101  13.696  1.00  0.00      BSYN  
ATOM   1029   CG GLU   117     -12.161 -67.622  13.285  1.00  0.00      BSYN  
ATOM   1030   CD GLU   117     -12.087 -68.955  12.519  1.00  0.00      BSYN  
ATOM   1031  OE1 GLU   117     -12.871 -69.826  12.634  1.00  0.00      BSYN  
ATOM   1032  OE2 GLU   117     -11.059 -69.080  11.851  1.00  0.00      BSYN  
ATOM   1033    C GLU   117     -13.426 -64.667  12.598  1.00  0.00      BSYN  
ATOM   1034    O GLU   117     -12.770 -64.502  11.595  1.00  0.00      BSYN  
ATOM   1035    N SER   118     -13.585 -63.719  13.580  1.00  0.00      BSYN  
ATOM   1036    H SER   118     -14.091 -63.884  14.403  1.00  0.00      BSYN  
ATOM   1037   CA SER   118     -12.746 -62.561  13.552  1.00  0.00      BSYN  
ATOM   1038   CB SER   118     -13.609 -61.258  13.397  1.00  0.00      BSYN  
ATOM   1039   OG SER   118     -14.731 -60.952  14.292  1.00  0.00      BSYN  
ATOM   1040   HG SER   118     -14.572 -60.874  15.236  1.00  0.00      BSYN  
ATOM   1041    C SER   118     -11.878 -62.550  14.756  1.00  0.00      BSYN  
ATOM   1042    O SER   118     -12.247 -62.683  15.922  1.00  0.00      BSYN  
ATOM   1043    N TYR   119     -10.557 -62.582  14.464  1.00  0.00      BSYN  
ATOM   1044    H TYR   119     -10.484 -63.022  13.592  1.00  0.00      BSYN  
ATOM   1045   CA TYR   119      -9.528 -61.985  15.180  1.00  0.00      BSYN  
ATOM   1046   CB TYR   119      -8.149 -62.508  14.689  1.00  0.00      BSYN  
ATOM   1047   CG TYR   119      -7.792 -62.067  13.274  1.00  0.00      BSYN  
ATOM   1048  CD1 TYR   119      -8.556 -62.602  12.236  1.00  0.00      BSYN  
ATOM   1049  CE1 TYR   119      -8.302 -62.283  10.951  1.00  0.00      BSYN  
ATOM   1050  CD2 TYR   119      -6.746 -61.250  13.041  1.00  0.00      BSYN  
ATOM   1051  CE2 TYR   119      -6.490 -60.880  11.707  1.00  0.00      BSYN  
ATOM   1052   CZ TYR   119      -7.251 -61.403  10.638  1.00  0.00      BSYN  
ATOM   1053   OH TYR   119      -7.000 -61.246   9.338  1.00  0.00      BSYN  
ATOM   1054   HH TYR   119      -7.747 -61.604   8.853  1.00  0.00      BSYN  
ATOM   1055    C TYR   119      -9.599 -60.468  15.153  1.00  0.00      BSYN  
ATOM   1056    O TYR   119      -9.791 -59.724  14.203  1.00  0.00      BSYN  
ATOM   1057    N GLU   120      -9.576 -59.951  16.421  1.00  0.00      BSYN  
ATOM   1058    H GLU   120      -9.335 -60.583  17.129  1.00  0.00      BSYN  
ATOM   1059   CA GLU   120      -9.746 -58.523  16.760  1.00  0.00      BSYN  
ATOM   1060   CB GLU   120     -10.187 -58.408  18.190  1.00  0.00      BSYN  
ATOM   1061   CG GLU   120      -9.189 -59.027  19.187  1.00  0.00      BSYN  
ATOM   1062   CD GLU   120      -9.710 -60.044  20.198  1.00  0.00      BSYN  
ATOM   1063  OE1 GLU   120      -8.950 -60.988  20.321  1.00  0.00      BSYN  
ATOM   1064  OE2 GLU   120     -10.875 -59.937  20.615  1.00  0.00      BSYN  
ATOM   1065    C GLU   120      -8.423 -57.815  16.425  1.00  0.00      BSYN  
ATOM   1066    O GLU   120      -7.332 -58.359  16.505  1.00  0.00      BSYN  
ATOM   1067    N ASP   121      -8.589 -56.493  16.111  1.00  0.00      BSYN  
ATOM   1068    H ASP   121      -9.498 -56.191  15.904  1.00  0.00      BSYN  
ATOM   1069   CA ASP   121      -7.536 -55.467  16.090  1.00  0.00      BSYN  
ATOM   1070   CB ASP   121      -7.889 -54.536  14.950  1.00  0.00      BSYN  
ATOM   1071   CG ASP   121      -7.062 -53.315  14.956  1.00  0.00      BSYN  
ATOM   1072  OD1 ASP   121      -5.926 -53.360  14.488  1.00  0.00      BSYN  
ATOM   1073  OD2 ASP   121      -7.600 -52.283  15.386  1.00  0.00      BSYN  
ATOM   1074    C ASP   121      -7.444 -54.806  17.461  1.00  0.00      BSYN  
ATOM   1075    O ASP   121      -8.484 -54.239  17.834  1.00  0.00      BSYN  
ATOM   1076    N PRO   122      -6.272 -54.650  18.135  1.00  0.00      BSYN  
ATOM   1077   CD PRO   122      -5.070 -55.337  17.715  1.00  0.00      BSYN  
ATOM   1078   CA PRO   122      -6.200 -53.919  19.475  1.00  0.00      BSYN  
ATOM   1079   CB PRO   122      -4.787 -54.223  19.795  1.00  0.00      BSYN  
ATOM   1080   CG PRO   122      -4.572 -55.581  19.148  1.00  0.00      BSYN  
ATOM   1081    C PRO   122      -6.574 -52.453  19.455  1.00  0.00      BSYN  
ATOM   1082    O PRO   122      -6.147 -51.648  18.618  1.00  0.00      BSYN  
ATOM   1083    N PRO   123      -7.413 -51.946  20.414  1.00  0.00      BSYN  
ATOM   1084   CD PRO   123      -7.697 -52.586  21.705  1.00  0.00      BSYN  
ATOM   1085   CA PRO   123      -7.949 -50.603  20.408  1.00  0.00      BSYN  
ATOM   1086   CB PRO   123      -9.243 -50.835  21.290  1.00  0.00      BSYN  
ATOM   1087   CG PRO   123      -8.648 -51.532  22.468  1.00  0.00      BSYN  
ATOM   1088    C PRO   123      -7.072 -49.503  20.905  1.00  0.00      BSYN  
ATOM   1089    O PRO   123      -6.152 -49.599  21.736  1.00  0.00      BSYN  
ATOM   1090    N GLN   124      -7.351 -48.348  20.290  1.00  0.00      BSYN  
ATOM   1091    H GLN   124      -8.135 -48.339  19.702  1.00  0.00      BSYN  
ATOM   1092   CA GLN   124      -6.644 -47.092  20.627  1.00  0.00      BSYN  
ATOM   1093   CB GLN   124      -6.393 -46.360  19.363  1.00  0.00      BSYN  
ATOM   1094   CG GLN   124      -5.542 -45.154  19.806  1.00  0.00      BSYN  
ATOM   1095   CD GLN   124      -4.087 -45.491  20.102  1.00  0.00      BSYN  
ATOM   1096  OE1 GLN   124      -3.511 -44.929  20.993  1.00  0.00      BSYN  
ATOM   1097  NE2 GLN   124      -3.410 -46.449  19.539  1.00  0.00      BSYN  
ATOM   1098 HE21 GLN   124      -2.461 -46.537  19.766  1.00  0.00      BSYN  
ATOM   1099 HE22 GLN   124      -3.895 -47.028  18.915  1.00  0.00      BSYN  
ATOM   1100    C GLN   124      -7.568 -46.296  21.656  1.00  0.00      BSYN  
ATOM   1101    O GLN   124      -8.385 -45.364  21.452  1.00  0.00      BSYN  
ATOM   1102    N GLU   125      -7.204 -46.634  22.874  1.00  0.00      BSYN  
ATOM   1103    H GLU   125      -6.264 -46.895  22.966  1.00  0.00      BSYN  
ATOM   1104   CA GLU   125      -7.892 -46.326  24.217  1.00  0.00      BSYN  
ATOM   1105   CB GLU   125      -7.870 -47.706  24.985  1.00  0.00      BSYN  
ATOM   1106   CG GLU   125      -9.265 -48.144  24.982  1.00  0.00      BSYN  
ATOM   1107   CD GLU   125      -9.832 -49.129  25.991  1.00  0.00      BSYN  
ATOM   1108  OE1 GLU   125     -10.095 -48.665  27.115  1.00  0.00      BSYN  
ATOM   1109  OE2 GLU   125     -10.214 -50.207  25.603  1.00  0.00      BSYN  
ATOM   1110    C GLU   125      -6.927 -45.432  24.924  1.00  0.00      BSYN  
ATOM   1111    O GLU   125      -5.780 -45.091  24.459  1.00  0.00      BSYN  
ATOM   1112    N GLU   126      -7.277 -44.985  26.112  1.00  0.00      BSYN  
ATOM   1113    H GLU   126      -8.144 -45.354  26.382  1.00  0.00      BSYN  
ATOM   1114   CA GLU   126      -6.481 -44.100  27.055  1.00  0.00      BSYN  
ATOM   1115   CB GLU   126      -7.252 -43.737  28.348  1.00  0.00      BSYN  
ATOM   1116   CG GLU   126      -6.613 -42.562  29.096  1.00  0.00      BSYN  
ATOM   1117   CD GLU   126      -6.287 -41.274  28.276  1.00  0.00      BSYN  
ATOM   1118  OE1 GLU   126      -5.107 -41.145  27.920  1.00  0.00      BSYN  
ATOM   1119  OE2 GLU   126      -7.172 -40.439  28.065  1.00  0.00      BSYN  
ATOM   1120    C GLU   126      -5.160 -44.723  27.459  1.00  0.00      BSYN  
ATOM   1121    O GLU   126      -4.935 -45.270  28.518  1.00  0.00      BSYN  
ATOM   1122    N TYR   127      -4.120 -44.670  26.578  1.00  0.00      BSYN  
ATOM   1123    H TYR   127      -4.359 -44.355  25.681  1.00  0.00      BSYN  
ATOM   1124   CA TYR   127      -2.864 -45.233  26.859  1.00  0.00      BSYN  
ATOM   1125   CB TYR   127      -2.594 -46.515  25.975  1.00  0.00      BSYN  
ATOM   1126   CG TYR   127      -3.254 -47.771  26.544  1.00  0.00      BSYN  
ATOM   1127  CD1 TYR   127      -4.577 -48.057  26.466  1.00  0.00      BSYN  
ATOM   1128  CE1 TYR   127      -5.219 -48.969  27.172  1.00  0.00      BSYN  
ATOM   1129  CD2 TYR   127      -2.537 -48.595  27.472  1.00  0.00      BSYN  
ATOM   1130  CE2 TYR   127      -3.050 -49.645  28.110  1.00  0.00      BSYN  
ATOM   1131   CZ TYR   127      -4.411 -49.776  27.997  1.00  0.00      BSYN  
ATOM   1132   OH TYR   127      -5.083 -50.752  28.598  1.00  0.00      BSYN  
ATOM   1133   HH TYR   127      -4.471 -51.261  29.135  1.00  0.00      BSYN  
ATOM   1134    C TYR   127      -1.809 -44.232  26.634  1.00  0.00      BSYN  
ATOM   1135    O TYR   127      -0.812 -44.461  25.989  1.00  0.00      BSYN  
ATOM   1136    N GLN   128      -2.083 -43.003  27.251  1.00  0.00      BSYN  
ATOM   1137    H GLN   128      -2.922 -42.781  27.706  1.00  0.00      BSYN  
ATOM   1138   CA GLN   128      -1.104 -41.926  27.331  1.00  0.00      BSYN  
ATOM   1139   CB GLN   128      -1.928 -40.702  27.087  1.00  0.00      BSYN  
ATOM   1140   CG GLN   128      -1.858 -40.547  25.496  1.00  0.00      BSYN  
ATOM   1141   CD GLN   128      -0.708 -39.609  24.948  1.00  0.00      BSYN  
ATOM   1142  OE1 GLN   128      -0.913 -38.476  24.486  1.00  0.00      BSYN  
ATOM   1143  NE2 GLN   128       0.597 -39.788  25.017  1.00  0.00      BSYN  
ATOM   1144 HE21 GLN   128       1.230 -39.104  24.714  1.00  0.00      BSYN  
ATOM   1145 HE22 GLN   128       0.821 -40.730  25.171  1.00  0.00      BSYN  
ATOM   1146    C GLN   128      -0.321 -42.013  28.595  1.00  0.00      BSYN  
ATOM   1147    O GLN   128       0.903 -42.155  28.454  1.00  0.00      BSYN  
ATOM   1148    N GLU   129      -0.983 -41.960  29.764  1.00  0.00      BSYN  
ATOM   1149    H GLU   129      -1.836 -41.480  29.711  1.00  0.00      BSYN  
ATOM   1150   CA GLU   129      -0.280 -42.165  31.032  1.00  0.00      BSYN  
ATOM   1151   CB GLU   129      -1.117 -41.630  32.199  1.00  0.00      BSYN  
ATOM   1152   CG GLU   129      -1.381 -40.081  32.042  1.00  0.00      BSYN  
ATOM   1153   CD GLU   129      -1.951 -39.420  33.286  1.00  0.00      BSYN  
ATOM   1154  OE1 GLU   129      -3.104 -39.092  33.257  1.00  0.00      BSYN  
ATOM   1155  OE2 GLU   129      -1.186 -39.185  34.249  1.00  0.00      BSYN  
ATOM   1156    C GLU   129       0.196 -43.517  31.386  1.00  0.00      BSYN  
ATOM   1157    O GLU   129      -0.400 -44.608  31.360  1.00  0.00      BSYN  
ATOM   1158    N TYR   130       1.468 -43.646  31.857  1.00  0.00      BSYN  
ATOM   1159    H TYR   130       2.198 -43.010  31.704  1.00  0.00      BSYN  
ATOM   1160   CA TYR   130       2.028 -44.957  32.277  1.00  0.00      BSYN  
ATOM   1161   CB TYR   130       3.387 -45.141  31.671  1.00  0.00      BSYN  
ATOM   1162   CG TYR   130       3.455 -45.654  30.189  1.00  0.00      BSYN  
ATOM   1163  CD1 TYR   130       3.177 -47.003  29.860  1.00  0.00      BSYN  
ATOM   1164  CE1 TYR   130       2.985 -47.314  28.508  1.00  0.00      BSYN  
ATOM   1165  CD2 TYR   130       3.742 -44.725  29.250  1.00  0.00      BSYN  
ATOM   1166  CE2 TYR   130       3.602 -45.094  27.909  1.00  0.00      BSYN  
ATOM   1167   CZ TYR   130       3.180 -46.362  27.568  1.00  0.00      BSYN  
ATOM   1168   OH TYR   130       2.936 -46.737  26.298  1.00  0.00      BSYN  
ATOM   1169   HH TYR   130       2.604 -45.998  25.783  1.00  0.00      BSYN  
ATOM   1170    C TYR   130       2.175 -44.972  33.747  1.00  0.00      BSYN  
ATOM   1171    O TYR   130       2.801 -44.047  34.359  1.00  0.00      BSYN  
ATOM   1172    N GLU   131       1.857 -46.161  34.104  1.00  0.00      BSYN  
ATOM   1173    H GLU   131       1.323 -46.756  33.537  1.00  0.00      BSYN  
ATOM   1174   CA GLU   131       2.044 -46.538  35.458  1.00  0.00      BSYN  
ATOM   1175   CB GLU   131       0.726 -47.048  36.073  1.00  0.00      BSYN  
ATOM   1176   CG GLU   131       0.885 -47.509  37.498  1.00  0.00      BSYN  
ATOM   1177   CD GLU   131      -0.022 -48.668  37.926  1.00  0.00      BSYN  
ATOM   1178  OE1 GLU   131      -1.154 -48.698  37.563  1.00  0.00      BSYN  
ATOM   1179  OE2 GLU   131       0.386 -49.612  38.596  1.00  0.00      BSYN  
ATOM   1180    C GLU   131       3.253 -47.502  35.780  1.00  0.00      BSYN  
ATOM   1181    O GLU   131       3.176 -48.801  35.510  1.00  0.00      BSYN  
ATOM   1182    N PRO   132       4.400 -46.939  36.298  1.00  0.00      BSYN  
ATOM   1183   CD PRO   132       4.680 -45.485  36.227  1.00  0.00      BSYN  
ATOM   1184   CA PRO   132       5.682 -47.642  36.644  1.00  0.00      BSYN  
ATOM   1185   CB PRO   132       6.810 -46.613  36.407  1.00  0.00      BSYN  
ATOM   1186   CG PRO   132       6.101 -45.375  36.842  1.00  0.00      BSYN  
ATOM   1187    C PRO   132       5.830 -48.298  38.011  1.00  0.00      BSYN  
ATOM   1188    O PRO   132       5.317 -47.676  39.042  1.00  0.00      BSYN  
ATOM   1189    N GLU   133       6.437 -49.518  38.301  1.00  0.00      BSYN  
ATOM   1190    H GLU   133       6.849 -49.862  37.481  1.00  0.00      BSYN  
ATOM   1191   CA GLU   133       6.642 -50.048  39.623  1.00  0.00      BSYN  
ATOM   1192   CB GLU   133       5.655 -51.071  39.918  1.00  0.00      BSYN  
ATOM   1193   CG GLU   133       5.035 -51.205  41.315  1.00  0.00      BSYN  
ATOM   1194   CD GLU   133       4.490 -52.554  41.482  1.00  0.00      BSYN  
ATOM   1195  OE1 GLU   133       3.238 -52.661  41.591  1.00  0.00      BSYN  
ATOM   1196  OE2 GLU   133       5.192 -53.557  41.469  1.00  0.00      BSYN  
ATOM   1197    C GLU   133       8.127 -50.500  39.924  1.00  0.00      BSYN  
ATOM   1198    O GLU   133       8.920 -50.661  38.994  1.00  0.00      BSYN  
ATOM   1199    N ALA   134       8.504 -50.780  41.195  1.00  0.00      BSYN  
ATOM   1200    H ALA   134       8.249 -50.087  41.840  1.00  0.00      BSYN  
ATOM   1201   CA ALA   134       9.734 -51.510  41.682  1.00  0.00      BSYN  
ATOM   1202   CB ALA   134       9.270 -52.300  43.035  1.00  0.00      BSYN  
ATOM   1203    C ALA   134      10.350 -52.569  40.692  1.00  0.00      BSYN  
ATOM   1204  OT1 ALA   134       9.611 -53.335  40.055  1.00  0.00      BSYN  
ATOM   1205  OT2 ALA   134      11.593 -52.584  40.607  1.00  0.00      BSYN  
END
