# Supplementary material for: Data set of intrinsically disordered proteins analysed at a local protein conformation level
Source: Data Brief. 2020 Mar 5;29:105383. doi: 10.1016/j.dib.2020.105383 (PMC7078294; doi:10.1016/j.dib.2020.105383)
Supplement: Supplementary file 1 [file mmc1.zip › the data/1-DATA/PED1AAD-pdb/1AAD-100.pdb]

CRYST1    1.000    1.000    1.000  90.00  90.00  90.00 P 1           1
ATOM      1  HT1 MET     1     -23.276 -92.760 -38.915  1.00  0.00      BSYN  
ATOM      2  HT2 MET     1     -22.899 -93.945 -37.860  1.00  0.00      BSYN  
ATOM      3    N MET     1     -22.788 -92.922 -38.011  1.00  0.00      BSYN  
ATOM      4  HT3 MET     1     -21.829 -92.524 -38.072  1.00  0.00      BSYN  
ATOM      5   CA MET     1     -23.337 -92.166 -36.913  1.00  0.00      BSYN  
ATOM      6   CB MET     1     -22.880 -92.729 -35.553  1.00  0.00      BSYN  
ATOM      7   CG MET     1     -23.355 -92.083 -34.264  1.00  0.00      BSYN  
ATOM      8   SD MET     1     -25.147 -91.684 -34.446  1.00  0.00      BSYN  
ATOM      9   CE MET     1     -25.991 -92.350 -32.964  1.00  0.00      BSYN  
ATOM     10    C MET     1     -22.864 -90.718 -37.124  1.00  0.00      BSYN  
ATOM     11    O MET     1     -21.601 -90.347 -37.059  1.00  0.00      BSYN  
ATOM     12    N ASP     2     -23.764 -89.748 -37.269  1.00  0.00      BSYN  
ATOM     13    H ASP     2     -24.673 -90.116 -37.271  1.00  0.00      BSYN  
ATOM     14   CA ASP     2     -23.594 -88.353 -37.390  1.00  0.00      BSYN  
ATOM     15   CB ASP     2     -23.171 -87.697 -36.070  1.00  0.00      BSYN  
ATOM     16   CG ASP     2     -23.277 -86.177 -36.236  1.00  0.00      BSYN  
ATOM     17  OD1 ASP     2     -24.448 -85.779 -36.432  1.00  0.00      BSYN  
ATOM     18  OD2 ASP     2     -22.301 -85.464 -36.130  1.00  0.00      BSYN  
ATOM     19    C ASP     2     -22.811 -87.968 -38.669  1.00  0.00      BSYN  
ATOM     20    O ASP     2     -23.297 -87.257 -39.616  1.00  0.00      BSYN  
ATOM     21    N VAL     3     -21.510 -88.144 -38.476  1.00  0.00      BSYN  
ATOM     22    H VAL     3     -21.154 -88.751 -37.795  1.00  0.00      BSYN  
ATOM     23   CA VAL     3     -20.430 -87.620 -39.292  1.00  0.00      BSYN  
ATOM     24   CB VAL     3     -19.100 -87.221 -38.563  1.00  0.00      BSYN  
ATOM     25  CG1 VAL     3     -19.402 -85.988 -37.835  1.00  0.00      BSYN  
ATOM     26  CG2 VAL     3     -18.630 -88.101 -37.500  1.00  0.00      BSYN  
ATOM     27    C VAL     3     -19.996 -88.422 -40.481  1.00  0.00      BSYN  
ATOM     28    O VAL     3     -19.028 -89.143 -40.468  1.00  0.00      BSYN  
ATOM     29    N PHE     4     -20.735 -88.286 -41.592  1.00  0.00      BSYN  
ATOM     30    H PHE     4     -21.605 -87.840 -41.524  1.00  0.00      BSYN  
ATOM     31   CA PHE     4     -20.333 -88.876 -42.847  1.00  0.00      BSYN  
ATOM     32   CB PHE     4     -21.275 -88.040 -43.846  1.00  0.00      BSYN  
ATOM     33   CG PHE     4     -21.358 -88.683 -45.272  1.00  0.00      BSYN  
ATOM     34  CD1 PHE     4     -20.595 -88.252 -46.323  1.00  0.00      BSYN  
ATOM     35  CD2 PHE     4     -22.107 -89.863 -45.496  1.00  0.00      BSYN  
ATOM     36  CE1 PHE     4     -20.506 -88.962 -47.506  1.00  0.00      BSYN  
ATOM     37  CE2 PHE     4     -22.015 -90.600 -46.654  1.00  0.00      BSYN  
ATOM     38   CZ PHE     4     -21.169 -90.117 -47.606  1.00  0.00      BSYN  
ATOM     39    C PHE     4     -18.857 -88.659 -43.288  1.00  0.00      BSYN  
ATOM     40    O PHE     4     -18.213 -87.593 -43.095  1.00  0.00      BSYN  
ATOM     41    N MET     5     -18.038 -89.588 -43.945  1.00  0.00      BSYN  
ATOM     42    H MET     5     -17.225 -89.335 -44.431  1.00  0.00      BSYN  
ATOM     43   CA MET     5     -18.346 -90.990 -44.280  1.00  0.00      BSYN  
ATOM     44   CB MET     5     -17.978 -91.241 -45.786  1.00  0.00      BSYN  
ATOM     45   CG MET     5     -16.454 -91.436 -46.158  1.00  0.00      BSYN  
ATOM     46   SD MET     5     -16.165 -91.890 -47.872  1.00  0.00      BSYN  
ATOM     47   CE MET     5     -16.331 -90.240 -48.462  1.00  0.00      BSYN  
ATOM     48    C MET     5     -17.692 -91.988 -43.323  1.00  0.00      BSYN  
ATOM     49    O MET     5     -17.215 -93.076 -43.616  1.00  0.00      BSYN  
ATOM     50    N LYS     6     -17.875 -91.590 -42.001  1.00  0.00      BSYN  
ATOM     51    H LYS     6     -18.494 -90.923 -41.637  1.00  0.00      BSYN  
ATOM     52   CA LYS     6     -17.210 -92.435 -40.936  1.00  0.00      BSYN  
ATOM     53   CB LYS     6     -16.298 -91.543 -40.137  1.00  0.00      BSYN  
ATOM     54   CG LYS     6     -14.882 -92.179 -40.236  1.00  0.00      BSYN  
ATOM     55   CD LYS     6     -14.193 -92.480 -41.526  1.00  0.00      BSYN  
ATOM     56   CE LYS     6     -12.829 -93.054 -41.240  1.00  0.00      BSYN  
ATOM     57   NZ LYS     6     -12.037 -91.879 -40.890  1.00  0.00      BSYN  
ATOM     58  HZ1 LYS     6     -12.155 -91.774 -39.862  1.00  0.00      BSYN  
ATOM     59  HZ2 LYS     6     -11.113 -92.241 -41.201  1.00  0.00      BSYN  
ATOM     60  HZ3 LYS     6     -12.374 -91.078 -41.461  1.00  0.00      BSYN  
ATOM     61    C LYS     6     -18.233 -93.115 -39.993  1.00  0.00      BSYN  
ATOM     62    O LYS     6     -18.759 -92.569 -39.051  1.00  0.00      BSYN  
ATOM     63    N GLY     7     -18.388 -94.466 -40.147  1.00  0.00      BSYN  
ATOM     64    H GLY     7     -17.732 -94.964 -40.679  1.00  0.00      BSYN  
ATOM     65   CA GLY     7     -19.421 -95.197 -39.408  1.00  0.00      BSYN  
ATOM     66    C GLY     7     -18.993 -95.680 -38.038  1.00  0.00      BSYN  
ATOM     67    O GLY     7     -19.463 -96.687 -37.419  1.00  0.00      BSYN  
ATOM     68    N LEU     8     -18.353 -94.840 -37.253  1.00  0.00      BSYN  
ATOM     69    H LEU     8     -18.005 -94.015 -37.649  1.00  0.00      BSYN  
ATOM     70   CA LEU     8     -17.676 -95.107 -35.926  1.00  0.00      BSYN  
ATOM     71   CB LEU     8     -16.428 -94.255 -35.861  1.00  0.00      BSYN  
ATOM     72   CG LEU     8     -15.349 -94.509 -36.860  1.00  0.00      BSYN  
ATOM     73  CD1 LEU     8     -14.340 -93.394 -36.820  1.00  0.00      BSYN  
ATOM     74  CD2 LEU     8     -14.689 -95.858 -36.595  1.00  0.00      BSYN  
ATOM     75    C LEU     8     -18.610 -94.758 -34.795  1.00  0.00      BSYN  
ATOM     76    O LEU     8     -18.868 -93.647 -34.335  1.00  0.00      BSYN  
ATOM     77    N SER     9     -19.204 -95.798 -34.371  1.00  0.00      BSYN  
ATOM     78    H SER     9     -18.978 -96.644 -34.810  1.00  0.00      BSYN  
ATOM     79   CA SER     9     -20.250 -95.718 -33.364  1.00  0.00      BSYN  
ATOM     80   CB SER     9     -21.151 -97.032 -33.486  1.00  0.00      BSYN  
ATOM     81   OG SER     9     -20.359 -98.205 -33.596  1.00  0.00      BSYN  
ATOM     82   HG SER     9     -20.931 -98.910 -33.285  1.00  0.00      BSYN  
ATOM     83    C SER     9     -19.698 -95.514 -31.972  1.00  0.00      BSYN  
ATOM     84    O SER     9     -18.898 -96.375 -31.452  1.00  0.00      BSYN  
ATOM     85    N MET    10     -20.135 -94.463 -31.298  1.00  0.00      BSYN  
ATOM     86    H MET    10     -21.060 -94.189 -31.469  1.00  0.00      BSYN  
ATOM     87   CA MET    10     -19.437 -93.876 -30.183  1.00  0.00      BSYN  
ATOM     88   CB MET    10     -18.902 -92.539 -30.608  1.00  0.00      BSYN  
ATOM     89   CG MET    10     -17.353 -92.669 -30.492  1.00  0.00      BSYN  
ATOM     90   SD MET    10     -16.441 -91.191 -29.932  1.00  0.00      BSYN  
ATOM     91   CE MET    10     -15.788 -90.406 -31.389  1.00  0.00      BSYN  
ATOM     92    C MET    10     -20.567 -93.718 -29.135  1.00  0.00      BSYN  
ATOM     93    O MET    10     -21.863 -93.763 -29.237  1.00  0.00      BSYN  
ATOM     94    N ALA    11     -19.974 -93.828 -27.928  1.00  0.00      BSYN  
ATOM     95    H ALA    11     -19.006 -93.969 -27.868  1.00  0.00      BSYN  
ATOM     96   CA ALA    11     -20.812 -93.772 -26.702  1.00  0.00      BSYN  
ATOM     97   CB ALA    11     -20.320 -94.745 -25.685  1.00  0.00      BSYN  
ATOM     98    C ALA    11     -20.707 -92.350 -26.161  1.00  0.00      BSYN  
ATOM     99    O ALA    11     -19.931 -91.492 -26.567  1.00  0.00      BSYN  
ATOM    100    N LYS    12     -21.761 -92.062 -25.414  1.00  0.00      BSYN  
ATOM    101    H LYS    12     -22.511 -92.677 -25.557  1.00  0.00      BSYN  
ATOM    102   CA LYS    12     -21.841 -91.005 -24.365  1.00  0.00      BSYN  
ATOM    103   CB LYS    12     -22.925 -89.953 -24.542  1.00  0.00      BSYN  
ATOM    104   CG LYS    12     -22.747 -89.021 -25.747  1.00  0.00      BSYN  
ATOM    105   CD LYS    12     -23.337 -87.735 -25.231  1.00  0.00      BSYN  
ATOM    106   CE LYS    12     -22.791 -86.509 -25.931  1.00  0.00      BSYN  
ATOM    107   NZ LYS    12     -23.483 -85.256 -25.427  1.00  0.00      BSYN  
ATOM    108  HZ1 LYS    12     -23.302 -84.493 -26.110  1.00  0.00      BSYN  
ATOM    109  HZ2 LYS    12     -24.503 -85.321 -25.234  1.00  0.00      BSYN  
ATOM    110  HZ3 LYS    12     -22.890 -84.949 -24.630  1.00  0.00      BSYN  
ATOM    111    C LYS    12     -21.979 -91.713 -22.989  1.00  0.00      BSYN  
ATOM    112    O LYS    12     -22.911 -92.458 -22.728  1.00  0.00      BSYN  
ATOM    113    N GLU    13     -21.068 -91.566 -21.976  1.00  0.00      BSYN  
ATOM    114    H GLU    13     -20.423 -90.858 -22.185  1.00  0.00      BSYN  
ATOM    115   CA GLU    13     -20.991 -92.197 -20.703  1.00  0.00      BSYN  
ATOM    116   CB GLU    13     -19.721 -92.965 -20.700  1.00  0.00      BSYN  
ATOM    117   CG GLU    13     -19.822 -94.142 -21.679  1.00  0.00      BSYN  
ATOM    118   CD GLU    13     -20.699 -95.371 -21.292  1.00  0.00      BSYN  
ATOM    119  OE1 GLU    13     -21.914 -95.372 -21.659  1.00  0.00      BSYN  
ATOM    120  OE2 GLU    13     -20.191 -96.322 -20.676  1.00  0.00      BSYN  
ATOM    121    C GLU    13     -21.274 -91.453 -19.439  1.00  0.00      BSYN  
ATOM    122    O GLU    13     -20.883 -90.338 -19.371  1.00  0.00      BSYN  
ATOM    123    N GLY    14     -21.832 -92.235 -18.526  1.00  0.00      BSYN  
ATOM    124    H GLY    14     -22.270 -93.042 -18.869  1.00  0.00      BSYN  
ATOM    125   CA GLY    14     -21.631 -92.002 -17.093  1.00  0.00      BSYN  
ATOM    126    C GLY    14     -22.854 -91.756 -16.406  1.00  0.00      BSYN  
ATOM    127    O GLY    14     -24.005 -91.882 -16.842  1.00  0.00      BSYN  
ATOM    128    N VAL    15     -22.870 -91.245 -15.173  1.00  0.00      BSYN  
ATOM    129    H VAL    15     -23.695 -91.006 -14.703  1.00  0.00      BSYN  
ATOM    130   CA VAL    15     -21.698 -90.777 -14.407  1.00  0.00      BSYN  
ATOM    131   CB VAL    15     -22.056 -89.300 -14.136  1.00  0.00      BSYN  
ATOM    132  CG1 VAL    15     -20.925 -88.736 -13.301  1.00  0.00      BSYN  
ATOM    133  CG2 VAL    15     -21.911 -88.588 -15.521  1.00  0.00      BSYN  
ATOM    134    C VAL    15     -21.615 -91.456 -13.088  1.00  0.00      BSYN  
ATOM    135    O VAL    15     -22.545 -91.468 -12.261  1.00  0.00      BSYN  
ATOM    136    N VAL    16     -20.513 -92.185 -13.073  1.00  0.00      BSYN  
ATOM    137    H VAL    16     -19.820 -91.943 -13.722  1.00  0.00      BSYN  
ATOM    138   CA VAL    16     -20.217 -93.123 -12.030  1.00  0.00      BSYN  
ATOM    139   CB VAL    16     -19.435 -94.261 -12.710  1.00  0.00      BSYN  
ATOM    140  CG1 VAL    16     -19.347 -95.383 -11.705  1.00  0.00      BSYN  
ATOM    141  CG2 VAL    16     -20.445 -94.818 -13.748  1.00  0.00      BSYN  
ATOM    142    C VAL    16     -19.475 -92.575 -10.837  1.00  0.00      BSYN  
ATOM    143    O VAL    16     -18.535 -91.749 -11.012  1.00  0.00      BSYN  
ATOM    144    N ALA    17     -19.654 -93.089  -9.536  1.00  0.00      BSYN  
ATOM    145    H ALA    17     -20.232 -93.868  -9.396  1.00  0.00      BSYN  
ATOM    146   CA ALA    17     -18.969 -92.760  -8.338  1.00  0.00      BSYN  
ATOM    147   CB ALA    17     -19.948 -92.036  -7.508  1.00  0.00      BSYN  
ATOM    148    C ALA    17     -18.316 -94.009  -7.753  1.00  0.00      BSYN  
ATOM    149    O ALA    17     -18.765 -95.173  -7.931  1.00  0.00      BSYN  
ATOM    150    N ALA    18     -17.309 -93.627  -6.949  1.00  0.00      BSYN  
ATOM    151    H ALA    18     -17.237 -92.662  -6.794  1.00  0.00      BSYN  
ATOM    152   CA ALA    18     -16.379 -94.632  -6.305  1.00  0.00      BSYN  
ATOM    153   CB ALA    18     -15.390 -95.371  -7.172  1.00  0.00      BSYN  
ATOM    154    C ALA    18     -15.701 -94.082  -5.023  1.00  0.00      BSYN  
ATOM    155    O ALA    18     -15.818 -94.348  -3.802  1.00  0.00      BSYN  
ATOM    156    N ALA    19     -15.029 -92.980  -5.371  1.00  0.00      BSYN  
ATOM    157    H ALA    19     -15.010 -92.651  -6.294  1.00  0.00      BSYN  
ATOM    158   CA ALA    19     -14.243 -92.116  -4.542  1.00  0.00      BSYN  
ATOM    159   CB ALA    19     -13.068 -92.850  -3.780  1.00  0.00      BSYN  
ATOM    160    C ALA    19     -13.602 -91.134  -5.522  1.00  0.00      BSYN  
ATOM    161    O ALA    19     -12.518 -91.288  -6.116  1.00  0.00      BSYN  
ATOM    162    N GLU    20     -14.392 -90.077  -5.701  1.00  0.00      BSYN  
ATOM    163    H GLU    20     -15.193 -90.042  -5.138  1.00  0.00      BSYN  
ATOM    164   CA GLU    20     -14.258 -89.070  -6.731  1.00  0.00      BSYN  
ATOM    165   CB GLU    20     -15.634 -88.604  -7.092  1.00  0.00      BSYN  
ATOM    166   CG GLU    20     -16.502 -89.463  -7.982  1.00  0.00      BSYN  
ATOM    167   CD GLU    20     -17.724 -88.781  -8.529  1.00  0.00      BSYN  
ATOM    168  OE1 GLU    20     -18.860 -89.144  -8.277  1.00  0.00      BSYN  
ATOM    169  OE2 GLU    20     -17.582 -88.019  -9.468  1.00  0.00      BSYN  
ATOM    170    C GLU    20     -13.561 -87.883  -6.091  1.00  0.00      BSYN  
ATOM    171    O GLU    20     -13.853 -87.591  -4.947  1.00  0.00      BSYN  
ATOM    172    N LYS    21     -12.614 -87.329  -6.837  1.00  0.00      BSYN  
ATOM    173    H LYS    21     -12.422 -87.738  -7.706  1.00  0.00      BSYN  
ATOM    174   CA LYS    21     -12.093 -86.077  -6.313  1.00  0.00      BSYN  
ATOM    175   CB LYS    21     -10.565 -86.252  -6.259  1.00  0.00      BSYN  
ATOM    176   CG LYS    21      -9.945 -87.398  -5.452  1.00  0.00      BSYN  
ATOM    177   CD LYS    21     -10.094 -87.156  -4.024  1.00  0.00      BSYN  
ATOM    178   CE LYS    21      -9.235 -86.121  -3.205  1.00  0.00      BSYN  
ATOM    179   NZ LYS    21      -7.836 -86.285  -3.535  1.00  0.00      BSYN  
ATOM    180  HZ1 LYS    21      -7.756 -86.228  -4.570  1.00  0.00      BSYN  
ATOM    181  HZ2 LYS    21      -7.178 -85.556  -3.195  1.00  0.00      BSYN  
ATOM    182  HZ3 LYS    21      -7.453 -87.200  -3.222  1.00  0.00      BSYN  
ATOM    183    C LYS    21     -12.585 -84.894  -7.126  1.00  0.00      BSYN  
ATOM    184    O LYS    21     -12.785 -84.962  -8.300  1.00  0.00      BSYN  
ATOM    185    N THR    22     -12.773 -83.747  -6.492  1.00  0.00      BSYN  
ATOM    186    H THR    22     -12.978 -83.786  -5.534  1.00  0.00      BSYN  
ATOM    187   CA THR    22     -12.723 -82.473  -7.181  1.00  0.00      BSYN  
ATOM    188   CB THR    22     -14.152 -81.656  -6.944  1.00  0.00      BSYN  
ATOM    189  OG1 THR    22     -15.034 -82.490  -7.725  1.00  0.00      BSYN  
ATOM    190  HG1 THR    22     -14.720 -82.727  -8.601  1.00  0.00      BSYN  
ATOM    191  CG2 THR    22     -14.205 -80.216  -7.378  1.00  0.00      BSYN  
ATOM    192    C THR    22     -11.598 -81.859  -6.264  1.00  0.00      BSYN  
ATOM    193    O THR    22     -11.894 -81.088  -5.282  1.00  0.00      BSYN  
ATOM    194    N LYS    23     -10.404 -82.281  -6.499  1.00  0.00      BSYN  
ATOM    195    H LYS    23     -10.225 -83.076  -7.042  1.00  0.00      BSYN  
ATOM    196   CA LYS    23      -9.297 -81.574  -5.948  1.00  0.00      BSYN  
ATOM    197   CB LYS    23      -8.300 -82.530  -5.483  1.00  0.00      BSYN  
ATOM    198   CG LYS    23      -7.308 -82.221  -4.432  1.00  0.00      BSYN  
ATOM    199   CD LYS    23      -7.861 -81.695  -3.106  1.00  0.00      BSYN  
ATOM    200   CE LYS    23      -6.928 -82.012  -1.984  1.00  0.00      BSYN  
ATOM    201   NZ LYS    23      -6.914 -80.972  -0.949  1.00  0.00      BSYN  
ATOM    202  HZ1 LYS    23      -6.269 -81.074  -0.140  1.00  0.00      BSYN  
ATOM    203  HZ2 LYS    23      -6.837 -80.142  -1.572  1.00  0.00      BSYN  
ATOM    204  HZ3 LYS    23      -7.895 -80.903  -0.610  1.00  0.00      BSYN  
ATOM    205    C LYS    23      -8.538 -80.968  -7.143  1.00  0.00      BSYN  
ATOM    206    O LYS    23      -8.529 -81.401  -8.278  1.00  0.00      BSYN  
ATOM    207    N GLN    24      -8.069 -79.783  -6.872  1.00  0.00      BSYN  
ATOM    208    H GLN    24      -8.247 -79.451  -5.968  1.00  0.00      BSYN  
ATOM    209   CA GLN    24      -7.312 -79.046  -7.829  1.00  0.00      BSYN  
ATOM    210   CB GLN    24      -7.797 -77.679  -8.124  1.00  0.00      BSYN  
ATOM    211   CG GLN    24      -9.266 -77.700  -8.564  1.00  0.00      BSYN  
ATOM    212   CD GLN    24      -9.345 -78.073  -9.981  1.00  0.00      BSYN  
ATOM    213  OE1 GLN    24      -9.867 -79.210 -10.307  1.00  0.00      BSYN  
ATOM    214  NE2 GLN    24      -8.609 -77.427 -10.906  1.00  0.00      BSYN  
ATOM    215 HE21 GLN    24      -7.891 -76.796 -10.688  1.00  0.00      BSYN  
ATOM    216 HE22 GLN    24      -8.843 -77.669 -11.826  1.00  0.00      BSYN  
ATOM    217    C GLN    24      -5.756 -78.932  -7.515  1.00  0.00      BSYN  
ATOM    218    O GLN    24      -5.274 -78.393  -6.483  1.00  0.00      BSYN  
ATOM    219    N GLY    25      -4.987 -79.616  -8.323  1.00  0.00      BSYN  
ATOM    220    H GLY    25      -5.502 -79.879  -9.114  1.00  0.00      BSYN  
ATOM    221   CA GLY    25      -3.525 -79.613  -8.263  1.00  0.00      BSYN  
ATOM    222    C GLY    25      -2.760 -79.479  -9.564  1.00  0.00      BSYN  
ATOM    223    O GLY    25      -2.857 -80.432 -10.422  1.00  0.00      BSYN  
ATOM    224    N VAL    26      -2.145 -78.328  -9.839  1.00  0.00      BSYN  
ATOM    225    H VAL    26      -1.846 -78.033 -10.724  1.00  0.00      BSYN  
ATOM    226   CA VAL    26      -2.024 -77.239  -8.855  1.00  0.00      BSYN  
ATOM    227   CB VAL    26      -0.566 -77.127  -8.355  1.00  0.00      BSYN  
ATOM    228  CG1 VAL    26      -0.063 -78.111  -7.358  1.00  0.00      BSYN  
ATOM    229  CG2 VAL    26       0.513 -76.804  -9.428  1.00  0.00      BSYN  
ATOM    230    C VAL    26      -2.491 -75.991  -9.542  1.00  0.00      BSYN  
ATOM    231    O VAL    26      -2.720 -75.923 -10.753  1.00  0.00      BSYN  
ATOM    232    N THR    27      -2.368 -74.885  -8.735  1.00  0.00      BSYN  
ATOM    233    H THR    27      -2.260 -75.080  -7.780  1.00  0.00      BSYN  
ATOM    234   CA THR    27      -2.591 -73.554  -9.271  1.00  0.00      BSYN  
ATOM    235   CB THR    27      -3.200 -72.526  -8.234  1.00  0.00      BSYN  
ATOM    236  OG1 THR    27      -2.312 -72.485  -7.117  1.00  0.00      BSYN  
ATOM    237  HG1 THR    27      -1.816 -71.675  -7.256  1.00  0.00      BSYN  
ATOM    238  CG2 THR    27      -4.652 -72.928  -7.849  1.00  0.00      BSYN  
ATOM    239    C THR    27      -1.395 -73.105  -9.997  1.00  0.00      BSYN  
ATOM    240    O THR    27      -0.612 -72.282  -9.516  1.00  0.00      BSYN  
ATOM    241    N GLU    28      -1.125 -73.756 -11.135  1.00  0.00      BSYN  
ATOM    242    H GLU    28      -1.741 -74.491 -11.337  1.00  0.00      BSYN  
ATOM    243   CA GLU    28      -0.122 -73.216 -12.137  1.00  0.00      BSYN  
ATOM    244   CB GLU    28       0.980 -74.213 -12.242  1.00  0.00      BSYN  
ATOM    245   CG GLU    28       2.204 -73.634 -13.033  1.00  0.00      BSYN  
ATOM    246   CD GLU    28       3.431 -74.638 -12.983  1.00  0.00      BSYN  
ATOM    247  OE1 GLU    28       3.637 -75.383 -12.079  1.00  0.00      BSYN  
ATOM    248  OE2 GLU    28       4.293 -74.423 -13.839  1.00  0.00      BSYN  
ATOM    249    C GLU    28      -0.823 -72.845 -13.513  1.00  0.00      BSYN  
ATOM    250    O GLU    28      -1.668 -73.597 -13.889  1.00  0.00      BSYN  
ATOM    251    N ALA    29      -0.547 -71.750 -14.179  1.00  0.00      BSYN  
ATOM    252    H ALA    29       0.051 -71.102 -13.751  1.00  0.00      BSYN  
ATOM    253   CA ALA    29      -0.898 -71.619 -15.556  1.00  0.00      BSYN  
ATOM    254   CB ALA    29      -1.931 -70.478 -15.586  1.00  0.00      BSYN  
ATOM    255    C ALA    29       0.228 -71.236 -16.534  1.00  0.00      BSYN  
ATOM    256    O ALA    29       1.151 -70.445 -16.309  1.00  0.00      BSYN  
ATOM    257    N ALA    30       0.233 -72.129 -17.527  1.00  0.00      BSYN  
ATOM    258    H ALA    30      -0.394 -72.818 -17.831  1.00  0.00      BSYN  
ATOM    259   CA ALA    30       1.272 -71.987 -18.573  1.00  0.00      BSYN  
ATOM    260   CB ALA    30       2.233 -73.053 -18.382  1.00  0.00      BSYN  
ATOM    261    C ALA    30       0.780 -71.856 -20.002  1.00  0.00      BSYN  
ATOM    262    O ALA    30       0.535 -70.712 -20.431  1.00  0.00      BSYN  
ATOM    263    N GLU    31       0.604 -72.947 -20.782  1.00  0.00      BSYN  
ATOM    264    H GLU    31       1.047 -73.775 -20.503  1.00  0.00      BSYN  
ATOM    265   CA GLU    31      -0.053 -73.006 -22.076  1.00  0.00      BSYN  
ATOM    266   CB GLU    31       1.086 -73.333 -23.058  1.00  0.00      BSYN  
ATOM    267   CG GLU    31       1.830 -74.684 -22.698  1.00  0.00      BSYN  
ATOM    268   CD GLU    31       2.410 -75.620 -23.807  1.00  0.00      BSYN  
ATOM    269  OE1 GLU    31       3.606 -75.740 -23.915  1.00  0.00      BSYN  
ATOM    270  OE2 GLU    31       1.675 -76.171 -24.557  1.00  0.00      BSYN  
ATOM    271    C GLU    31      -1.186 -73.982 -22.224  1.00  0.00      BSYN  
ATOM    272    O GLU    31      -1.265 -74.933 -21.436  1.00  0.00      BSYN  
ATOM    273    N LYS    32      -2.141 -73.751 -23.100  1.00  0.00      BSYN  
ATOM    274    H LYS    32      -2.065 -72.918 -23.612  1.00  0.00      BSYN  
ATOM    275   CA LYS    32      -3.167 -74.701 -23.462  1.00  0.00      BSYN  
ATOM    276   CB LYS    32      -4.350 -73.960 -24.142  1.00  0.00      BSYN  
ATOM    277   CG LYS    32      -4.095 -72.928 -25.115  1.00  0.00      BSYN  
ATOM    278   CD LYS    32      -5.437 -72.612 -25.796  1.00  0.00      BSYN  
ATOM    279   CE LYS    32      -5.710 -73.526 -26.964  1.00  0.00      BSYN  
ATOM    280   NZ LYS    32      -4.496 -73.958 -27.763  1.00  0.00      BSYN  
ATOM    281  HZ1 LYS    32      -4.720 -74.866 -28.220  1.00  0.00      BSYN  
ATOM    282  HZ2 LYS    32      -4.089 -73.274 -28.432  1.00  0.00      BSYN  
ATOM    283  HZ3 LYS    32      -3.660 -74.311 -27.255  1.00  0.00      BSYN  
ATOM    284    C LYS    32      -2.705 -75.999 -24.188  1.00  0.00      BSYN  
ATOM    285    O LYS    32      -1.987 -75.815 -25.178  1.00  0.00      BSYN  
ATOM    286    N THR    33      -2.902 -77.166 -23.696  1.00  0.00      BSYN  
ATOM    287    H THR    33      -3.441 -77.412 -22.915  1.00  0.00      BSYN  
ATOM    288   CA THR    33      -2.405 -78.341 -24.245  1.00  0.00      BSYN  
ATOM    289   CB THR    33      -2.161 -79.513 -23.151  1.00  0.00      BSYN  
ATOM    290  OG1 THR    33      -1.102 -78.913 -22.328  1.00  0.00      BSYN  
ATOM    291  HG1 THR    33      -1.562 -78.210 -21.863  1.00  0.00      BSYN  
ATOM    292  CG2 THR    33      -1.763 -80.832 -23.722  1.00  0.00      BSYN  
ATOM    293    C THR    33      -3.245 -78.844 -25.307  1.00  0.00      BSYN  
ATOM    294    O THR    33      -4.292 -79.449 -25.245  1.00  0.00      BSYN  
ATOM    295    N LYS    34      -2.709 -78.548 -26.499  1.00  0.00      BSYN  
ATOM    296    H LYS    34      -1.739 -78.410 -26.507  1.00  0.00      BSYN  
ATOM    297   CA LYS    34      -3.497 -78.533 -27.726  1.00  0.00      BSYN  
ATOM    298   CB LYS    34      -2.636 -77.933 -28.826  1.00  0.00      BSYN  
ATOM    299   CG LYS    34      -2.578 -76.486 -29.196  1.00  0.00      BSYN  
ATOM    300   CD LYS    34      -1.365 -76.481 -30.232  1.00  0.00      BSYN  
ATOM    301   CE LYS    34      -1.841 -76.806 -31.689  1.00  0.00      BSYN  
ATOM    302   NZ LYS    34      -0.990 -76.733 -32.814  1.00  0.00      BSYN  
ATOM    303  HZ1 LYS    34      -1.623 -77.142 -33.532  1.00  0.00      BSYN  
ATOM    304  HZ2 LYS    34      -0.834 -75.736 -33.063  1.00  0.00      BSYN  
ATOM    305  HZ3 LYS    34      -0.076 -77.200 -32.645  1.00  0.00      BSYN  
ATOM    306    C LYS    34      -4.513 -79.554 -28.285  1.00  0.00      BSYN  
ATOM    307    O LYS    34      -5.508 -79.206 -28.885  1.00  0.00      BSYN  
ATOM    308    N GLU    35      -4.263 -80.799 -28.115  1.00  0.00      BSYN  
ATOM    309    H GLU    35      -3.413 -81.002 -27.671  1.00  0.00      BSYN  
ATOM    310   CA GLU    35      -5.252 -81.884 -28.512  1.00  0.00      BSYN  
ATOM    311   CB GLU    35      -4.533 -82.932 -29.361  1.00  0.00      BSYN  
ATOM    312   CG GLU    35      -4.354 -82.576 -30.911  1.00  0.00      BSYN  
ATOM    313   CD GLU    35      -3.444 -83.524 -31.781  1.00  0.00      BSYN  
ATOM    314  OE1 GLU    35      -3.140 -83.245 -32.920  1.00  0.00      BSYN  
ATOM    315  OE2 GLU    35      -2.806 -84.366 -31.266  1.00  0.00      BSYN  
ATOM    316    C GLU    35      -5.785 -82.570 -27.322  1.00  0.00      BSYN  
ATOM    317    O GLU    35      -5.082 -83.187 -26.470  1.00  0.00      BSYN  
ATOM    318    N GLY    36      -7.040 -82.217 -27.048  1.00  0.00      BSYN  
ATOM    319    H GLY    36      -7.470 -81.768 -27.806  1.00  0.00      BSYN  
ATOM    320   CA GLY    36      -7.704 -82.519 -25.822  1.00  0.00      BSYN  
ATOM    321    C GLY    36      -8.637 -83.731 -25.976  1.00  0.00      BSYN  
ATOM    322    O GLY    36      -9.833 -83.597 -25.691  1.00  0.00      BSYN  
ATOM    323    N VAL    37      -8.136 -84.817 -26.662  1.00  0.00      BSYN  
ATOM    324    H VAL    37      -7.207 -84.850 -26.974  1.00  0.00      BSYN  
ATOM    325   CA VAL    37      -8.790 -85.994 -26.918  1.00  0.00      BSYN  
ATOM    326   CB VAL    37      -8.132 -86.594 -28.133  1.00  0.00      BSYN  
ATOM    327  CG1 VAL    37      -8.802 -87.849 -28.489  1.00  0.00      BSYN  
ATOM    328  CG2 VAL    37      -8.192 -85.816 -29.395  1.00  0.00      BSYN  
ATOM    329    C VAL    37      -8.568 -86.756 -25.574  1.00  0.00      BSYN  
ATOM    330    O VAL    37      -7.470 -86.969 -25.054  1.00  0.00      BSYN  
ATOM    331    N LEU    38      -9.673 -87.248 -24.954  1.00  0.00      BSYN  
ATOM    332    H LEU    38     -10.461 -86.712 -25.183  1.00  0.00      BSYN  
ATOM    333   CA LEU    38      -9.623 -88.170 -23.828  1.00  0.00      BSYN  
ATOM    334   CB LEU    38     -11.056 -88.178 -23.269  1.00  0.00      BSYN  
ATOM    335   CG LEU    38     -11.236 -88.020 -21.713  1.00  0.00      BSYN  
ATOM    336  CD1 LEU    38     -11.302 -86.571 -21.402  1.00  0.00      BSYN  
ATOM    337  CD2 LEU    38     -12.548 -88.728 -21.419  1.00  0.00      BSYN  
ATOM    338    C LEU    38      -9.331 -89.577 -24.170  1.00  0.00      BSYN  
ATOM    339    O LEU    38      -9.967 -90.257 -24.925  1.00  0.00      BSYN  
ATOM    340    N TYR    39      -8.198 -90.175 -23.679  1.00  0.00      BSYN  
ATOM    341    H TYR    39      -8.069 -91.127 -23.877  1.00  0.00      BSYN  
ATOM    342   CA TYR    39      -7.249 -89.605 -22.744  1.00  0.00      BSYN  
ATOM    343   CB TYR    39      -7.268 -90.491 -21.575  1.00  0.00      BSYN  
ATOM    344   CG TYR    39      -8.464 -90.422 -20.608  1.00  0.00      BSYN  
ATOM    345  CD1 TYR    39      -9.486 -91.341 -20.798  1.00  0.00      BSYN  
ATOM    346  CE1 TYR    39     -10.495 -91.392 -19.848  1.00  0.00      BSYN  
ATOM    347  CD2 TYR    39      -8.452 -89.483 -19.552  1.00  0.00      BSYN  
ATOM    348  CE2 TYR    39      -9.445 -89.554 -18.621  1.00  0.00      BSYN  
ATOM    349   CZ TYR    39     -10.379 -90.600 -18.719  1.00  0.00      BSYN  
ATOM    350   OH TYR    39     -11.230 -90.856 -17.655  1.00  0.00      BSYN  
ATOM    351   HH TYR    39     -11.575 -91.752 -17.638  1.00  0.00      BSYN  
ATOM    352    C TYR    39      -5.887 -89.615 -23.490  1.00  0.00      BSYN  
ATOM    353    O TYR    39      -5.604 -90.577 -24.137  1.00  0.00      BSYN  
ATOM    354    N VAL    40      -5.182 -88.440 -23.455  1.00  0.00      BSYN  
ATOM    355    H VAL    40      -5.725 -87.690 -23.135  1.00  0.00      BSYN  
ATOM    356   CA VAL    40      -3.719 -88.421 -23.886  1.00  0.00      BSYN  
ATOM    357   CB VAL    40      -3.364 -87.041 -24.460  1.00  0.00      BSYN  
ATOM    358  CG1 VAL    40      -1.988 -86.441 -24.678  1.00  0.00      BSYN  
ATOM    359  CG2 VAL    40      -4.267 -86.874 -25.596  1.00  0.00      BSYN  
ATOM    360    C VAL    40      -3.080 -88.658 -22.485  1.00  0.00      BSYN  
ATOM    361    O VAL    40      -2.480 -89.777 -22.278  1.00  0.00      BSYN  
ATOM    362    N GLY    41      -3.093 -87.793 -21.583  1.00  0.00      BSYN  
ATOM    363    H GLY    41      -3.435 -86.908 -21.830  1.00  0.00      BSYN  
ATOM    364   CA GLY    41      -2.482 -87.911 -20.355  1.00  0.00      BSYN  
ATOM    365    C GLY    41      -3.308 -87.423 -19.126  1.00  0.00      BSYN  
ATOM    366    O GLY    41      -4.426 -87.862 -18.780  1.00  0.00      BSYN  
ATOM    367    N SER    42      -2.790 -86.366 -18.466  1.00  0.00      BSYN  
ATOM    368    H SER    42      -1.858 -86.195 -18.715  1.00  0.00      BSYN  
ATOM    369   CA SER    42      -3.449 -85.543 -17.571  1.00  0.00      BSYN  
ATOM    370   CB SER    42      -2.612 -85.056 -16.371  1.00  0.00      BSYN  
ATOM    371   OG SER    42      -1.923 -86.102 -15.731  1.00  0.00      BSYN  
ATOM    372   HG SER    42      -1.172 -85.824 -15.202  1.00  0.00      BSYN  
ATOM    373    C SER    42      -4.117 -84.332 -18.277  1.00  0.00      BSYN  
ATOM    374    O SER    42      -3.434 -83.305 -18.749  1.00  0.00      BSYN  
ATOM    375    N LYS    43      -5.408 -84.530 -18.550  1.00  0.00      BSYN  
ATOM    376    H LYS    43      -5.872 -85.381 -18.407  1.00  0.00      BSYN  
ATOM    377   CA LYS    43      -6.266 -83.592 -19.278  1.00  0.00      BSYN  
ATOM    378   CB LYS    43      -6.766 -84.416 -20.467  1.00  0.00      BSYN  
ATOM    379   CG LYS    43      -5.806 -84.615 -21.581  1.00  0.00      BSYN  
ATOM    380   CD LYS    43      -5.004 -83.426 -21.904  1.00  0.00      BSYN  
ATOM    381   CE LYS    43      -5.780 -82.301 -22.612  1.00  0.00      BSYN  
ATOM    382   NZ LYS    43      -5.139 -81.880 -23.785  1.00  0.00      BSYN  
ATOM    383  HZ1 LYS    43      -4.179 -81.605 -23.496  1.00  0.00      BSYN  
ATOM    384  HZ2 LYS    43      -5.264 -82.694 -24.420  1.00  0.00      BSYN  
ATOM    385  HZ3 LYS    43      -5.746 -81.111 -24.136  1.00  0.00      BSYN  
ATOM    386    C LYS    43      -7.369 -82.989 -18.492  1.00  0.00      BSYN  
ATOM    387    O LYS    43      -7.928 -83.659 -17.597  1.00  0.00      BSYN  
ATOM    388    N THR    44      -7.821 -81.778 -18.676  1.00  0.00      BSYN  
ATOM    389    H THR    44      -8.738 -81.651 -18.355  1.00  0.00      BSYN  
ATOM    390   CA THR    44      -7.263 -80.842 -19.505  1.00  0.00      BSYN  
ATOM    391   CB THR    44      -8.518 -80.081 -20.097  1.00  0.00      BSYN  
ATOM    392  OG1 THR    44      -9.354 -79.733 -19.047  1.00  0.00      BSYN  
ATOM    393  HG1 THR    44      -8.883 -79.127 -18.471  1.00  0.00      BSYN  
ATOM    394  CG2 THR    44      -9.436 -80.809 -21.141  1.00  0.00      BSYN  
ATOM    395    C THR    44      -6.321 -79.877 -18.842  1.00  0.00      BSYN  
ATOM    396    O THR    44      -6.458 -79.384 -17.760  1.00  0.00      BSYN  
ATOM    397    N ARG    45      -5.047 -79.953 -19.337  1.00  0.00      BSYN  
ATOM    398    H ARG    45      -5.016 -80.710 -19.958  1.00  0.00      BSYN  
ATOM    399   CA ARG    45      -3.880 -79.164 -18.883  1.00  0.00      BSYN  
ATOM    400   CB ARG    45      -2.689 -79.994 -19.123  1.00  0.00      BSYN  
ATOM    401   CG ARG    45      -1.556 -79.946 -17.937  1.00  0.00      BSYN  
ATOM    402   CD ARG    45      -0.372 -80.869 -18.124  1.00  0.00      BSYN  
ATOM    403   NE ARG    45       0.418 -80.952 -16.931  1.00  0.00      BSYN  
ATOM    404   HE ARG    45       0.274 -81.659 -16.267  1.00  0.00      BSYN  
ATOM    405   CZ ARG    45       1.458 -80.053 -16.671  1.00  0.00      BSYN  
ATOM    406  NH1 ARG    45       2.298 -80.264 -15.652  1.00  0.00      BSYN  
ATOM    407 HH11 ARG    45       3.075 -79.689 -15.393  1.00  0.00      BSYN  
ATOM    408 HH12 ARG    45       2.059 -81.030 -15.057  1.00  0.00      BSYN  
ATOM    409  NH2 ARG    45       1.735 -78.943 -17.426  1.00  0.00      BSYN  
ATOM    410 HH21 ARG    45       2.503 -78.314 -17.299  1.00  0.00      BSYN  
ATOM    411 HH22 ARG    45       1.330 -78.874 -18.338  1.00  0.00      BSYN  
ATOM    412    C ARG    45      -3.692 -77.757 -19.408  1.00  0.00      BSYN  
ATOM    413    O ARG    45      -3.432 -77.532 -20.575  1.00  0.00      BSYN  
ATOM    414    N GLU    46      -3.902 -76.605 -18.690  1.00  0.00      BSYN  
ATOM    415    H GLU    46      -4.118 -75.844 -19.270  1.00  0.00      BSYN  
ATOM    416   CA GLU    46      -4.282 -76.743 -17.301  1.00  0.00      BSYN  
ATOM    417   CB GLU    46      -3.533 -75.769 -16.431  1.00  0.00      BSYN  
ATOM    418   CG GLU    46      -3.318 -74.324 -16.828  1.00  0.00      BSYN  
ATOM    419   CD GLU    46      -2.357 -73.960 -17.951  1.00  0.00      BSYN  
ATOM    420  OE1 GLU    46      -1.450 -74.719 -18.285  1.00  0.00      BSYN  
ATOM    421  OE2 GLU    46      -2.469 -72.820 -18.420  1.00  0.00      BSYN  
ATOM    422    C GLU    46      -5.712 -76.181 -17.268  1.00  0.00      BSYN  
ATOM    423    O GLU    46      -6.033 -75.321 -18.029  1.00  0.00      BSYN  
ATOM    424    N GLY    47      -6.474 -76.862 -16.512  1.00  0.00      BSYN  
ATOM    425    H GLY    47      -6.043 -77.609 -16.048  1.00  0.00      BSYN  
ATOM    426   CA GLY    47      -7.861 -76.402 -16.249  1.00  0.00      BSYN  
ATOM    427    C GLY    47      -7.905 -75.500 -14.919  1.00  0.00      BSYN  
ATOM    428    O GLY    47      -8.387 -75.896 -13.838  1.00  0.00      BSYN  
ATOM    429    N VAL    48      -7.546 -74.246 -14.920  1.00  0.00      BSYN  
ATOM    430    H VAL    48      -7.395 -73.878 -15.816  1.00  0.00      BSYN  
ATOM    431   CA VAL    48      -7.586 -73.450 -13.701  1.00  0.00      BSYN  
ATOM    432   CB VAL    48      -6.465 -72.383 -13.539  1.00  0.00      BSYN  
ATOM    433  CG1 VAL    48      -6.501 -71.912 -12.077  1.00  0.00      BSYN  
ATOM    434  CG2 VAL    48      -5.129 -73.068 -13.815  1.00  0.00      BSYN  
ATOM    435    C VAL    48      -9.002 -72.729 -13.448  1.00  0.00      BSYN  
ATOM    436    O VAL    48      -9.453 -71.904 -14.133  1.00  0.00      BSYN  
ATOM    437    N VAL    49      -9.604 -73.282 -12.390  1.00  0.00      BSYN  
ATOM    438    H VAL    49      -9.294 -74.143 -12.040  1.00  0.00      BSYN  
ATOM    439   CA VAL    49     -10.727 -72.615 -11.694  1.00  0.00      BSYN  
ATOM    440   CB VAL    49     -11.563 -73.595 -10.909  1.00  0.00      BSYN  
ATOM    441  CG1 VAL    49     -12.874 -73.176 -10.534  1.00  0.00      BSYN  
ATOM    442  CG2 VAL    49     -11.763 -74.958 -11.697  1.00  0.00      BSYN  
ATOM    443    C VAL    49     -10.395 -71.377 -10.831  1.00  0.00      BSYN  
ATOM    444    O VAL    49      -9.470 -71.639 -10.000  1.00  0.00      BSYN  
ATOM    445    N GLN    50     -10.990 -70.168 -10.884  1.00  0.00      BSYN  
ATOM    446    H GLN    50     -11.592 -69.833 -11.582  1.00  0.00      BSYN  
ATOM    447   CA GLN    50     -10.851 -69.005  -9.997  1.00  0.00      BSYN  
ATOM    448   CB GLN    50     -11.002 -67.823 -10.822  1.00  0.00      BSYN  
ATOM    449   CG GLN    50      -9.937 -67.411 -11.850  1.00  0.00      BSYN  
ATOM    450   CD GLN    50     -10.286 -66.039 -12.470  1.00  0.00      BSYN  
ATOM    451  OE1 GLN    50     -11.298 -65.755 -12.982  1.00  0.00      BSYN  
ATOM    452  NE2 GLN    50      -9.494 -64.992 -12.475  1.00  0.00      BSYN  
ATOM    453 HE21 GLN    50      -8.546 -64.973 -12.226  1.00  0.00      BSYN  
ATOM    454 HE22 GLN    50      -9.875 -64.145 -12.785  1.00  0.00      BSYN  
ATOM    455    C GLN    50     -11.775 -69.173  -8.771  1.00  0.00      BSYN  
ATOM    456    O GLN    50     -11.383 -69.098  -7.606  1.00  0.00      BSYN  
ATOM    457    N GLY    51     -13.039 -69.485  -9.080  1.00  0.00      BSYN  
ATOM    458    H GLY    51     -13.127 -69.879  -9.973  1.00  0.00      BSYN  
ATOM    459   CA GLY    51     -14.088 -69.484  -8.038  1.00  0.00      BSYN  
ATOM    460    C GLY    51     -15.198 -70.537  -8.091  1.00  0.00      BSYN  
ATOM    461    O GLY    51     -15.616 -71.029  -6.990  1.00  0.00      BSYN  
ATOM    462    N VAL    52     -15.593 -70.921  -9.265  1.00  0.00      BSYN  
ATOM    463    H VAL    52     -15.079 -70.692 -10.068  1.00  0.00      BSYN  
ATOM    464   CA VAL    52     -16.915 -71.535  -9.402  1.00  0.00      BSYN  
ATOM    465   CB VAL    52     -17.984 -70.533  -9.919  1.00  0.00      BSYN  
ATOM    466  CG1 VAL    52     -17.359 -69.502 -10.870  1.00  0.00      BSYN  
ATOM    467  CG2 VAL    52     -19.263 -71.163 -10.482  1.00  0.00      BSYN  
ATOM    468    C VAL    52     -16.856 -72.771 -10.291  1.00  0.00      BSYN  
ATOM    469    O VAL    52     -16.882 -72.672 -11.503  1.00  0.00      BSYN  
ATOM    470    N ALA    53     -16.735 -73.951  -9.745  1.00  0.00      BSYN  
ATOM    471    H ALA    53     -17.021 -74.162  -8.831  1.00  0.00      BSYN  
ATOM    472   CA ALA    53     -16.626 -75.127 -10.442  1.00  0.00      BSYN  
ATOM    473   CB ALA    53     -15.568 -76.013  -9.746  1.00  0.00      BSYN  
ATOM    474    C ALA    53     -18.035 -75.859 -10.414  1.00  0.00      BSYN  
ATOM    475    O ALA    53     -18.403 -76.434  -9.448  1.00  0.00      BSYN  
ATOM    476    N SER    54     -18.774 -75.862 -11.460  1.00  0.00      BSYN  
ATOM    477    H SER    54     -18.506 -75.283 -12.204  1.00  0.00      BSYN  
ATOM    478   CA SER    54     -20.054 -76.508 -11.546  1.00  0.00      BSYN  
ATOM    479   CB SER    54     -21.067 -75.691 -12.350  1.00  0.00      BSYN  
ATOM    480   OG SER    54     -21.608 -74.589 -11.632  1.00  0.00      BSYN  
ATOM    481   HG SER    54     -22.248 -74.171 -12.213  1.00  0.00      BSYN  
ATOM    482    C SER    54     -20.014 -78.005 -11.921  1.00  0.00      BSYN  
ATOM    483    O SER    54     -20.296 -78.326 -13.073  1.00  0.00      BSYN  
ATOM    484    N VAL    55     -19.673 -78.876 -10.901  1.00  0.00      BSYN  
ATOM    485    H VAL    55     -19.462 -78.435 -10.052  1.00  0.00      BSYN  
ATOM    486   CA VAL    55     -19.604 -80.396 -11.069  1.00  0.00      BSYN  
ATOM    487   CB VAL    55     -18.165 -80.986 -10.982  1.00  0.00      BSYN  
ATOM    488  CG1 VAL    55     -18.022 -82.507 -10.891  1.00  0.00      BSYN  
ATOM    489  CG2 VAL    55     -17.547 -80.642 -12.300  1.00  0.00      BSYN  
ATOM    490    C VAL    55     -20.439 -80.908  -9.992  1.00  0.00      BSYN  
ATOM    491    O VAL    55     -19.989 -80.863  -8.855  1.00  0.00      BSYN  
ATOM    492    N ALA    56     -21.556 -81.351 -10.395  1.00  0.00      BSYN  
ATOM    493    H ALA    56     -21.929 -81.148 -11.278  1.00  0.00      BSYN  
ATOM    494   CA ALA    56     -22.462 -81.927  -9.397  1.00  0.00      BSYN  
ATOM    495   CB ALA    56     -23.703 -81.157  -9.636  1.00  0.00      BSYN  
ATOM    496    C ALA    56     -22.662 -83.400  -9.416  1.00  0.00      BSYN  
ATOM    497    O ALA    56     -22.263 -84.045 -10.341  1.00  0.00      BSYN  
ATOM    498    N GLU    57     -23.239 -83.980  -8.383  1.00  0.00      BSYN  
ATOM    499    H GLU    57     -23.350 -83.548  -7.510  1.00  0.00      BSYN  
ATOM    500   CA GLU    57     -23.681 -85.329  -8.485  1.00  0.00      BSYN  
ATOM    501   CB GLU    57     -23.178 -85.984  -7.132  1.00  0.00      BSYN  
ATOM    502   CG GLU    57     -23.255 -87.514  -6.839  1.00  0.00      BSYN  
ATOM    503   CD GLU    57     -22.664 -87.846  -5.428  1.00  0.00      BSYN  
ATOM    504  OE1 GLU    57     -23.475 -88.183  -4.526  1.00  0.00      BSYN  
ATOM    505  OE2 GLU    57     -21.456 -87.729  -5.248  1.00  0.00      BSYN  
ATOM    506    C GLU    57     -25.180 -85.514  -8.687  1.00  0.00      BSYN  
ATOM    507    O GLU    57     -26.002 -84.609  -8.523  1.00  0.00      BSYN  
ATOM    508    N LYS    58     -25.377 -86.772  -9.067  1.00  0.00      BSYN  
ATOM    509    H LYS    58     -24.701 -87.481  -9.036  1.00  0.00      BSYN  
ATOM    510   CA LYS    58     -26.629 -87.208  -9.491  1.00  0.00      BSYN  
ATOM    511   CB LYS    58     -26.407 -88.637 -10.019  1.00  0.00      BSYN  
ATOM    512   CG LYS    58     -27.609 -89.432 -10.712  1.00  0.00      BSYN  
ATOM    513   CD LYS    58     -27.020 -90.812 -10.907  1.00  0.00      BSYN  
ATOM    514   CE LYS    58     -27.844 -91.765 -11.654  1.00  0.00      BSYN  
ATOM    515   NZ LYS    58     -27.228 -93.093 -11.471  1.00  0.00      BSYN  
ATOM    516  HZ1 LYS    58     -26.393 -93.034 -12.088  1.00  0.00      BSYN  
ATOM    517  HZ2 LYS    58     -26.847 -93.322 -10.530  1.00  0.00      BSYN  
ATOM    518  HZ3 LYS    58     -27.914 -93.859 -11.627  1.00  0.00      BSYN  
ATOM    519    C LYS    58     -27.506 -87.290  -8.257  1.00  0.00      BSYN  
ATOM    520    O LYS    58     -27.090 -88.041  -7.326  1.00  0.00      BSYN  
ATOM    521    N THR    59     -28.561 -86.554  -8.367  1.00  0.00      BSYN  
ATOM    522    H THR    59     -28.629 -85.883  -9.077  1.00  0.00      BSYN  
ATOM    523   CA THR    59     -29.527 -86.545  -7.336  1.00  0.00      BSYN  
ATOM    524   CB THR    59     -29.870 -85.112  -6.949  1.00  0.00      BSYN  
ATOM    525  OG1 THR    59     -30.070 -84.201  -8.098  1.00  0.00      BSYN  
ATOM    526  HG1 THR    59     -30.861 -84.554  -8.512  1.00  0.00      BSYN  
ATOM    527  CG2 THR    59     -28.845 -84.694  -6.052  1.00  0.00      BSYN  
ATOM    528    C THR    59     -30.692 -87.405  -7.646  1.00  0.00      BSYN  
ATOM    529    O THR    59     -31.518 -87.012  -8.546  1.00  0.00      BSYN  
ATOM    530    N LYS    60     -30.912 -88.543  -7.058  1.00  0.00      BSYN  
ATOM    531    H LYS    60     -30.418 -88.614  -6.215  1.00  0.00      BSYN  
ATOM    532   CA LYS    60     -31.864 -89.461  -7.499  1.00  0.00      BSYN  
ATOM    533   CB LYS    60     -31.630 -90.812  -6.729  1.00  0.00      BSYN  
ATOM    534   CG LYS    60     -30.635 -91.682  -7.448  1.00  0.00      BSYN  
ATOM    535   CD LYS    60     -30.212 -92.760  -6.467  1.00  0.00      BSYN  
ATOM    536   CE LYS    60     -29.459 -92.225  -5.315  1.00  0.00      BSYN  
ATOM    537   NZ LYS    60     -28.098 -91.931  -5.654  1.00  0.00      BSYN  
ATOM    538  HZ1 LYS    60     -27.581 -92.793  -5.921  1.00  0.00      BSYN  
ATOM    539  HZ2 LYS    60     -28.158 -91.349  -6.514  1.00  0.00      BSYN  
ATOM    540  HZ3 LYS    60     -27.667 -91.392  -4.877  1.00  0.00      BSYN  
ATOM    541    C LYS    60     -33.309 -89.080  -7.410  1.00  0.00      BSYN  
ATOM    542    O LYS    60     -34.062 -89.527  -8.265  1.00  0.00      BSYN  
ATOM    543    N GLU    61     -33.692 -88.454  -6.299  1.00  0.00      BSYN  
ATOM    544    H GLU    61     -33.237 -88.391  -5.433  1.00  0.00      BSYN  
ATOM    545   CA GLU    61     -34.882 -87.631  -6.284  1.00  0.00      BSYN  
ATOM    546   CB GLU    61     -35.357 -87.501  -4.923  1.00  0.00      BSYN  
ATOM    547   CG GLU    61     -36.889 -87.385  -4.561  1.00  0.00      BSYN  
ATOM    548   CD GLU    61     -37.133 -86.561  -3.317  1.00  0.00      BSYN  
ATOM    549  OE1 GLU    61     -36.571 -85.527  -3.210  1.00  0.00      BSYN  
ATOM    550  OE2 GLU    61     -37.783 -87.099  -2.367  1.00  0.00      BSYN  
ATOM    551    C GLU    61     -34.619 -86.182  -6.771  1.00  0.00      BSYN  
ATOM    552    O GLU    61     -33.557 -85.662  -6.424  1.00  0.00      BSYN  
ATOM    553    N GLN    62     -35.549 -85.782  -7.728  1.00  0.00      BSYN  
ATOM    554    H GLN    62     -36.362 -86.328  -7.733  1.00  0.00      BSYN  
ATOM    555   CA GLN    62     -35.397 -84.683  -8.659  1.00  0.00      BSYN  
ATOM    556   CB GLN    62     -34.440 -85.165  -9.708  1.00  0.00      BSYN  
ATOM    557   CG GLN    62     -34.786 -86.507 -10.388  1.00  0.00      BSYN  
ATOM    558   CD GLN    62     -34.124 -86.702 -11.801  1.00  0.00      BSYN  
ATOM    559  OE1 GLN    62     -33.262 -85.924 -12.260  1.00  0.00      BSYN  
ATOM    560  NE2 GLN    62     -34.329 -87.752 -12.469  1.00  0.00      BSYN  
ATOM    561 HE21 GLN    62     -33.904 -87.728 -13.352  1.00  0.00      BSYN  
ATOM    562 HE22 GLN    62     -34.762 -88.544 -12.088  1.00  0.00      BSYN  
ATOM    563    C GLN    62     -36.885 -84.392  -9.109  1.00  0.00      BSYN  
ATOM    564    O GLN    62     -37.199 -84.510 -10.317  1.00  0.00      BSYN  
ATOM    565    N ALA    63     -37.721 -83.929  -8.213  1.00  0.00      BSYN  
ATOM    566    H ALA    63     -37.354 -83.430  -7.454  1.00  0.00      BSYN  
ATOM    567   CA ALA    63     -39.175 -84.014  -8.484  1.00  0.00      BSYN  
ATOM    568   CB ALA    63     -39.830 -84.472  -7.213  1.00  0.00      BSYN  
ATOM    569    C ALA    63     -39.632 -82.513  -8.631  1.00  0.00      BSYN  
ATOM    570    O ALA    63     -39.335 -81.575  -7.801  1.00  0.00      BSYN  
ATOM    571    N SER    64     -40.523 -82.129  -9.606  1.00  0.00      BSYN  
ATOM    572    H SER    64     -40.659 -81.186  -9.835  1.00  0.00      BSYN  
ATOM    573   CA SER    64     -41.108 -83.113 -10.547  1.00  0.00      BSYN  
ATOM    574   CB SER    64     -42.563 -82.842 -10.633  1.00  0.00      BSYN  
ATOM    575   OG SER    64     -43.088 -81.819 -11.498  1.00  0.00      BSYN  
ATOM    576   HG SER    64     -43.903 -82.094 -11.924  1.00  0.00      BSYN  
ATOM    577    C SER    64     -40.457 -83.016 -11.934  1.00  0.00      BSYN  
ATOM    578    O SER    64     -40.034 -84.033 -12.507  1.00  0.00      BSYN  
ATOM    579    N HIS    65     -40.266 -81.817 -12.328  1.00  0.00      BSYN  
ATOM    580    H HIS    65     -40.312 -81.113 -11.647  1.00  0.00      BSYN  
ATOM    581   CA HIS    65     -39.661 -81.539 -13.604  1.00  0.00      BSYN  
ATOM    582   CB HIS    65     -40.767 -80.486 -14.169  1.00  0.00      BSYN  
ATOM    583   CG HIS    65     -40.330 -80.014 -15.613  1.00  0.00      BSYN  
ATOM    584  ND1 HIS    65     -39.251 -80.420 -16.247  1.00  0.00      BSYN  
ATOM    585  HD1 HIS    65     -38.730 -81.242 -16.134  1.00  0.00      BSYN  
ATOM    586  CD2 HIS    65     -41.153 -79.185 -16.344  1.00  0.00      BSYN  
ATOM    587  NE2 HIS    65     -40.430 -79.160 -17.421  1.00  0.00      BSYN  
ATOM    588  CE1 HIS    65     -39.314 -79.908 -17.410  1.00  0.00      BSYN  
ATOM    589    C HIS    65     -38.278 -81.029 -13.281  1.00  0.00      BSYN  
ATOM    590    O HIS    65     -37.390 -81.742 -13.676  1.00  0.00      BSYN  
ATOM    591    N LEU    66     -38.097 -79.796 -12.833  1.00  0.00      BSYN  
ATOM    592    H LEU    66     -38.694 -79.126 -13.227  1.00  0.00      BSYN  
ATOM    593   CA LEU    66     -36.765 -79.489 -12.227  1.00  0.00      BSYN  
ATOM    594   CB LEU    66     -36.860 -78.177 -11.509  1.00  0.00      BSYN  
ATOM    595   CG LEU    66     -35.852 -77.121 -11.676  1.00  0.00      BSYN  
ATOM    596  CD1 LEU    66     -35.514 -76.427 -12.967  1.00  0.00      BSYN  
ATOM    597  CD2 LEU    66     -36.356 -75.960 -10.947  1.00  0.00      BSYN  
ATOM    598    C LEU    66     -36.226 -80.586 -11.281  1.00  0.00      BSYN  
ATOM    599    O LEU    66     -36.835 -81.151 -10.330  1.00  0.00      BSYN  
ATOM    600    N GLY    67     -34.973 -80.929 -11.607  1.00  0.00      BSYN  
ATOM    601    H GLY    67     -34.611 -80.541 -12.431  1.00  0.00      BSYN  
ATOM    602   CA GLY    67     -34.108 -81.780 -10.740  1.00  0.00      BSYN  
ATOM    603    C GLY    67     -32.688 -82.023 -11.290  1.00  0.00      BSYN  
ATOM    604    O GLY    67     -31.905 -81.140 -10.922  1.00  0.00      BSYN  
ATOM    605    N GLY    68     -32.288 -82.965 -12.151  1.00  0.00      BSYN  
ATOM    606    H GLY    68     -32.841 -83.706 -12.476  1.00  0.00      BSYN  
ATOM    607   CA GLY    68     -30.882 -83.066 -12.462  1.00  0.00      BSYN  
ATOM    608    C GLY    68     -30.096 -84.233 -11.959  1.00  0.00      BSYN  
ATOM    609    O GLY    68     -29.575 -84.193 -10.841  1.00  0.00      BSYN  
ATOM    610    N ALA    69     -30.171 -85.330 -12.771  1.00  0.00      BSYN  
ATOM    611    H ALA    69     -31.071 -85.386 -13.156  1.00  0.00      BSYN  
ATOM    612   CA ALA    69     -29.240 -86.474 -12.656  1.00  0.00      BSYN  
ATOM    613   CB ALA    69     -29.562 -87.547 -13.644  1.00  0.00      BSYN  
ATOM    614    C ALA    69     -27.902 -86.049 -13.183  1.00  0.00      BSYN  
ATOM    615    O ALA    69     -26.779 -86.255 -12.676  1.00  0.00      BSYN  
ATOM    616    N VAL    70     -28.026 -85.179 -14.163  1.00  0.00      BSYN  
ATOM    617    H VAL    70     -28.916 -85.148 -14.571  1.00  0.00      BSYN  
ATOM    618   CA VAL    70     -26.846 -84.555 -14.950  1.00  0.00      BSYN  
ATOM    619   CB VAL    70     -26.781 -84.893 -16.440  1.00  0.00      BSYN  
ATOM    620  CG1 VAL    70     -25.448 -84.397 -17.024  1.00  0.00      BSYN  
ATOM    621  CG2 VAL    70     -26.992 -86.398 -16.673  1.00  0.00      BSYN  
ATOM    622    C VAL    70     -27.055 -83.002 -14.836  1.00  0.00      BSYN  
ATOM    623    O VAL    70     -28.103 -82.459 -15.271  1.00  0.00      BSYN  
ATOM    624    N PHE    71     -26.188 -82.333 -14.074  1.00  0.00      BSYN  
ATOM    625    H PHE    71     -25.445 -82.778 -13.615  1.00  0.00      BSYN  
ATOM    626   CA PHE    71     -26.266 -80.869 -13.974  1.00  0.00      BSYN  
ATOM    627   CB PHE    71     -26.091 -80.287 -12.520  1.00  0.00      BSYN  
ATOM    628   CG PHE    71     -25.806 -78.775 -12.392  1.00  0.00      BSYN  
ATOM    629  CD1 PHE    71     -24.569 -78.328 -12.395  1.00  0.00      BSYN  
ATOM    630  CD2 PHE    71     -26.820 -77.818 -12.189  1.00  0.00      BSYN  
ATOM    631  CE1 PHE    71     -24.240 -77.007 -12.206  1.00  0.00      BSYN  
ATOM    632  CE2 PHE    71     -26.502 -76.463 -12.082  1.00  0.00      BSYN  
ATOM    633   CZ PHE    71     -25.215 -76.080 -11.959  1.00  0.00      BSYN  
ATOM    634    C PHE    71     -25.262 -80.386 -15.036  1.00  0.00      BSYN  
ATOM    635    O PHE    71     -25.724 -79.686 -15.895  1.00  0.00      BSYN  
ATOM    636    N SER    72     -24.040 -81.006 -14.991  1.00  0.00      BSYN  
ATOM    637    H SER    72     -24.045 -81.932 -14.670  1.00  0.00      BSYN  
ATOM    638   CA SER    72     -22.785 -80.530 -15.592  1.00  0.00      BSYN  
ATOM    639   CB SER    72     -21.567 -81.045 -14.810  1.00  0.00      BSYN  
ATOM    640   OG SER    72     -21.713 -80.833 -13.372  1.00  0.00      BSYN  
ATOM    641   HG SER    72     -21.309 -79.973 -13.239  1.00  0.00      BSYN  
ATOM    642    C SER    72     -22.800 -81.026 -17.024  1.00  0.00      BSYN  
ATOM    643    O SER    72     -22.737 -82.263 -17.217  1.00  0.00      BSYN  
ATOM    644    N GLY    73     -23.093 -80.141 -17.977  1.00  0.00      BSYN  
ATOM    645    H GLY    73     -23.410 -79.246 -17.733  1.00  0.00      BSYN  
ATOM    646   CA GLY    73     -22.804 -80.529 -19.351  1.00  0.00      BSYN  
ATOM    647    C GLY    73     -21.360 -80.538 -19.798  1.00  0.00      BSYN  
ATOM    648    O GLY    73     -20.506 -80.255 -18.983  1.00  0.00      BSYN  
ATOM    649    N ALA    74     -21.091 -80.880 -21.058  1.00  0.00      BSYN  
ATOM    650    H ALA    74     -21.690 -81.121 -21.795  1.00  0.00      BSYN  
ATOM    651   CA ALA    74     -19.760 -80.813 -21.472  1.00  0.00      BSYN  
ATOM    652   CB ALA    74     -19.402 -82.122 -22.207  1.00  0.00      BSYN  
ATOM    653    C ALA    74     -19.488 -79.617 -22.381  1.00  0.00      BSYN  
ATOM    654    O ALA    74     -20.211 -79.465 -23.352  1.00  0.00      BSYN  
ATOM    655    N GLY    75     -18.637 -78.636 -21.914  1.00  0.00      BSYN  
ATOM    656    H GLY    75     -18.205 -78.692 -21.035  1.00  0.00      BSYN  
ATOM    657   CA GLY    75     -18.171 -77.545 -22.674  1.00  0.00      BSYN  
ATOM    658    C GLY    75     -16.602 -77.580 -22.662  1.00  0.00      BSYN  
ATOM    659    O GLY    75     -15.976 -76.789 -21.927  1.00  0.00      BSYN  
ATOM    660    N ASN    76     -16.070 -78.396 -23.665  1.00  0.00      BSYN  
ATOM    661    H ASN    76     -16.707 -78.679 -24.354  1.00  0.00      BSYN  
ATOM    662   CA ASN    76     -14.627 -78.668 -23.730  1.00  0.00      BSYN  
ATOM    663   CB ASN    76     -14.198 -80.122 -24.007  1.00  0.00      BSYN  
ATOM    664   CG ASN    76     -12.824 -80.566 -23.735  1.00  0.00      BSYN  
ATOM    665  OD1 ASN    76     -12.168 -79.827 -22.923  1.00  0.00      BSYN  
ATOM    666  ND2 ASN    76     -12.452 -81.767 -24.129  1.00  0.00      BSYN  
ATOM    667 HD21 ASN    76     -13.121 -82.174 -24.718  1.00  0.00      BSYN  
ATOM    668 HD22 ASN    76     -11.691 -82.280 -23.784  1.00  0.00      BSYN  
ATOM    669    C ASN    76     -13.733 -77.728 -24.590  1.00  0.00      BSYN  
ATOM    670    O ASN    76     -13.763 -77.589 -25.825  1.00  0.00      BSYN  
ATOM    671    N ILE    77     -12.856 -77.028 -23.826  1.00  0.00      BSYN  
ATOM    672    H ILE    77     -12.849 -77.404 -22.921  1.00  0.00      BSYN  
ATOM    673   CA ILE    77     -11.989 -75.888 -24.146  1.00  0.00      BSYN  
ATOM    674   CB ILE    77     -11.262 -75.457 -22.855  1.00  0.00      BSYN  
ATOM    675  CG2 ILE    77     -10.234 -76.449 -22.512  1.00  0.00      BSYN  
ATOM    676  CG1 ILE    77     -10.583 -74.125 -22.829  1.00  0.00      BSYN  
ATOM    677   CD ILE    77     -11.372 -72.894 -23.288  1.00  0.00      BSYN  
ATOM    678    C ILE    77     -11.018 -76.237 -25.260  1.00  0.00      BSYN  
ATOM    679    O ILE    77     -10.797 -75.371 -26.101  1.00  0.00      BSYN  
ATOM    680    N ALA    78     -10.629 -77.465 -25.431  1.00  0.00      BSYN  
ATOM    681    H ALA    78     -10.737 -77.945 -24.584  1.00  0.00      BSYN  
ATOM    682   CA ALA    78      -9.626 -77.879 -26.415  1.00  0.00      BSYN  
ATOM    683   CB ALA    78      -8.393 -78.192 -25.638  1.00  0.00      BSYN  
ATOM    684    C ALA    78      -9.991 -79.194 -27.175  1.00  0.00      BSYN  
ATOM    685    O ALA    78      -9.058 -80.036 -27.380  1.00  0.00      BSYN  
ATOM    686    N ALA    79     -11.298 -79.470 -27.423  1.00  0.00      BSYN  
ATOM    687    H ALA    79     -11.920 -79.115 -26.754  1.00  0.00      BSYN  
ATOM    688   CA ALA    79     -11.771 -79.996 -28.659  1.00  0.00      BSYN  
ATOM    689   CB ALA    79     -12.669 -81.097 -28.435  1.00  0.00      BSYN  
ATOM    690    C ALA    79     -12.160 -79.002 -29.712  1.00  0.00      BSYN  
ATOM    691    O ALA    79     -11.351 -78.943 -30.590  1.00  0.00      BSYN  
ATOM    692    N ALA    80     -13.129 -78.063 -29.806  1.00  0.00      BSYN  
ATOM    693    H ALA    80     -13.178 -77.497 -29.007  1.00  0.00      BSYN  
ATOM    694   CA ALA    80     -13.965 -77.666 -30.870  1.00  0.00      BSYN  
ATOM    695   CB ALA    80     -15.011 -76.788 -30.305  1.00  0.00      BSYN  
ATOM    696    C ALA    80     -13.044 -76.748 -31.660  1.00  0.00      BSYN  
ATOM    697    O ALA    80     -12.819 -77.031 -32.783  1.00  0.00      BSYN  
ATOM    698    N THR    81     -12.357 -75.734 -31.119  1.00  0.00      BSYN  
ATOM    699    H THR    81     -12.687 -75.591 -30.207  1.00  0.00      BSYN  
ATOM    700   CA THR    81     -11.480 -74.824 -31.862  1.00  0.00      BSYN  
ATOM    701   CB THR    81     -10.983 -73.655 -30.947  1.00  0.00      BSYN  
ATOM    702  OG1 THR    81     -12.051 -73.036 -30.240  1.00  0.00      BSYN  
ATOM    703  HG1 THR    81     -12.708 -73.003 -30.940  1.00  0.00      BSYN  
ATOM    704  CG2 THR    81     -10.066 -72.713 -31.806  1.00  0.00      BSYN  
ATOM    705    C THR    81     -10.265 -75.517 -32.411  1.00  0.00      BSYN  
ATOM    706    O THR    81     -10.168 -75.375 -33.625  1.00  0.00      BSYN  
ATOM    707    N GLY    82      -9.392 -76.123 -31.621  1.00  0.00      BSYN  
ATOM    708    H GLY    82      -9.685 -76.273 -30.698  1.00  0.00      BSYN  
ATOM    709   CA GLY    82      -8.058 -76.456 -32.125  1.00  0.00      BSYN  
ATOM    710    C GLY    82      -7.624 -77.877 -32.232  1.00  0.00      BSYN  
ATOM    711    O GLY    82      -6.536 -78.349 -31.989  1.00  0.00      BSYN  
ATOM    712    N LEU    83      -8.564 -78.567 -32.873  1.00  0.00      BSYN  
ATOM    713    H LEU    83      -9.400 -78.080 -33.027  1.00  0.00      BSYN  
ATOM    714   CA LEU    83      -8.591 -80.028 -33.162  1.00  0.00      BSYN  
ATOM    715   CB LEU    83      -8.720 -80.866 -31.814  1.00  0.00      BSYN  
ATOM    716   CG LEU    83      -9.211 -82.235 -31.953  1.00  0.00      BSYN  
ATOM    717  CD1 LEU    83      -8.269 -83.153 -32.671  1.00  0.00      BSYN  
ATOM    718  CD2 LEU    83      -9.200 -82.636 -30.495  1.00  0.00      BSYN  
ATOM    719    C LEU    83      -9.728 -80.277 -34.136  1.00  0.00      BSYN  
ATOM    720    O LEU    83      -9.463 -80.496 -35.332  1.00  0.00      BSYN  
ATOM    721    N VAL    84     -10.992 -80.325 -33.808  1.00  0.00      BSYN  
ATOM    722    H VAL    84     -11.261 -79.888 -32.973  1.00  0.00      BSYN  
ATOM    723   CA VAL    84     -12.102 -80.717 -34.682  1.00  0.00      BSYN  
ATOM    724   CB VAL    84     -13.287 -81.522 -33.819  1.00  0.00      BSYN  
ATOM    725  CG1 VAL    84     -12.493 -82.767 -33.266  1.00  0.00      BSYN  
ATOM    726  CG2 VAL    84     -13.931 -80.743 -32.683  1.00  0.00      BSYN  
ATOM    727    C VAL    84     -12.602 -79.509 -35.459  1.00  0.00      BSYN  
ATOM    728    O VAL    84     -13.014 -78.452 -34.969  1.00  0.00      BSYN  
ATOM    729    N LYS    85     -12.526 -79.721 -36.788  1.00  0.00      BSYN  
ATOM    730    H LYS    85     -11.997 -80.517 -37.003  1.00  0.00      BSYN  
ATOM    731   CA LYS    85     -13.090 -78.904 -37.764  1.00  0.00      BSYN  
ATOM    732   CB LYS    85     -12.446 -79.292 -39.082  1.00  0.00      BSYN  
ATOM    733   CG LYS    85     -12.727 -78.177 -40.176  1.00  0.00      BSYN  
ATOM    734   CD LYS    85     -11.447 -77.456 -40.535  1.00  0.00      BSYN  
ATOM    735   CE LYS    85     -10.883 -76.725 -39.371  1.00  0.00      BSYN  
ATOM    736   NZ LYS    85      -9.876 -77.487 -38.583  1.00  0.00      BSYN  
ATOM    737  HZ1 LYS    85     -10.331 -78.319 -38.157  1.00  0.00      BSYN  
ATOM    738  HZ2 LYS    85      -9.074 -77.877 -39.118  1.00  0.00      BSYN  
ATOM    739  HZ3 LYS    85      -9.566 -76.842 -37.828  1.00  0.00      BSYN  
ATOM    740    C LYS    85     -14.571 -78.882 -37.717  1.00  0.00      BSYN  
ATOM    741    O LYS    85     -15.243 -79.928 -37.549  1.00  0.00      BSYN  
ATOM    742    N ARG    86     -15.035 -77.652 -37.830  1.00  0.00      BSYN  
ATOM    743    H ARG    86     -14.433 -76.883 -37.919  1.00  0.00      BSYN  
ATOM    744   CA ARG    86     -16.407 -77.386 -37.759  1.00  0.00      BSYN  
ATOM    745   CB ARG    86     -16.580 -76.004 -36.953  1.00  0.00      BSYN  
ATOM    746   CG ARG    86     -16.295 -76.182 -35.493  1.00  0.00      BSYN  
ATOM    747   CD ARG    86     -17.377 -76.999 -34.822  1.00  0.00      BSYN  
ATOM    748   NE ARG    86     -17.010 -77.416 -33.426  1.00  0.00      BSYN  
ATOM    749   HE ARG    86     -16.046 -77.542 -33.301  1.00  0.00      BSYN  
ATOM    750   CZ ARG    86     -17.928 -77.696 -32.456  1.00  0.00      BSYN  
ATOM    751  NH1 ARG    86     -17.619 -78.441 -31.315  1.00  0.00      BSYN  
ATOM    752 HH11 ARG    86     -18.394 -78.680 -30.730  1.00  0.00      BSYN  
ATOM    753 HH12 ARG    86     -16.786 -78.992 -31.265  1.00  0.00      BSYN  
ATOM    754  NH2 ARG    86     -19.149 -77.264 -32.480  1.00  0.00      BSYN  
ATOM    755 HH21 ARG    86     -19.871 -77.532 -31.842  1.00  0.00      BSYN  
ATOM    756 HH22 ARG    86     -19.360 -76.635 -33.229  1.00  0.00      BSYN  
ATOM    757    C ARG    86     -16.992 -77.423 -39.131  1.00  0.00      BSYN  
ATOM    758    O ARG    86     -18.010 -77.968 -39.383  1.00  0.00      BSYN  
ATOM    759    N GLU    87     -16.386 -76.687 -39.974  1.00  0.00      BSYN  
ATOM    760    H GLU    87     -15.725 -76.089 -39.565  1.00  0.00      BSYN  
ATOM    761   CA GLU    87     -17.012 -76.562 -41.302  1.00  0.00      BSYN  
ATOM    762   CB GLU    87     -17.291 -74.981 -41.397  1.00  0.00      BSYN  
ATOM    763   CG GLU    87     -18.417 -74.557 -40.376  1.00  0.00      BSYN  
ATOM    764   CD GLU    87     -18.406 -73.071 -40.024  1.00  0.00      BSYN  
ATOM    765  OE1 GLU    87     -18.263 -72.839 -38.813  1.00  0.00      BSYN  
ATOM    766  OE2 GLU    87     -18.502 -72.152 -40.834  1.00  0.00      BSYN  
ATOM    767    C GLU    87     -16.095 -77.078 -42.465  1.00  0.00      BSYN  
ATOM    768    O GLU    87     -15.010 -76.637 -42.661  1.00  0.00      BSYN  
ATOM    769    N GLU    88     -16.582 -78.163 -42.992  1.00  0.00      BSYN  
ATOM    770    H GLU    88     -17.290 -78.568 -42.450  1.00  0.00      BSYN  
ATOM    771   CA GLU    88     -16.070 -78.818 -44.254  1.00  0.00      BSYN  
ATOM    772   CB GLU    88     -15.929 -80.315 -44.114  1.00  0.00      BSYN  
ATOM    773   CG GLU    88     -14.870 -81.081 -43.324  1.00  0.00      BSYN  
ATOM    774   CD GLU    88     -13.377 -80.904 -43.670  1.00  0.00      BSYN  
ATOM    775  OE1 GLU    88     -12.904 -79.802 -43.950  1.00  0.00      BSYN  
ATOM    776  OE2 GLU    88     -12.593 -81.825 -43.527  1.00  0.00      BSYN  
ATOM    777    C GLU    88     -17.013 -78.533 -45.461  1.00  0.00      BSYN  
ATOM    778    O GLU    88     -17.972 -79.284 -45.743  1.00  0.00      BSYN  
ATOM    779    N PHE    89     -16.905 -77.323 -46.011  1.00  0.00      BSYN  
ATOM    780    H PHE    89     -16.518 -76.540 -45.568  1.00  0.00      BSYN  
ATOM    781   CA PHE    89     -17.667 -76.909 -47.221  1.00  0.00      BSYN  
ATOM    782   CB PHE    89     -18.012 -75.463 -47.205  1.00  0.00      BSYN  
ATOM    783   CG PHE    89     -18.923 -74.929 -48.322  1.00  0.00      BSYN  
ATOM    784  CD1 PHE    89     -20.254 -74.975 -48.048  1.00  0.00      BSYN  
ATOM    785  CD2 PHE    89     -18.573 -74.438 -49.590  1.00  0.00      BSYN  
ATOM    786  CE1 PHE    89     -21.199 -74.437 -48.912  1.00  0.00      BSYN  
ATOM    787  CE2 PHE    89     -19.502 -73.921 -50.471  1.00  0.00      BSYN  
ATOM    788   CZ PHE    89     -20.851 -73.962 -50.152  1.00  0.00      BSYN  
ATOM    789    C PHE    89     -17.011 -77.294 -48.472  1.00  0.00      BSYN  
ATOM    790    O PHE    89     -15.930 -76.887 -48.840  1.00  0.00      BSYN  
ATOM    791    N PRO    90     -17.751 -77.955 -49.404  1.00  0.00      BSYN  
ATOM    792   CD PRO    90     -18.975 -78.623 -49.077  1.00  0.00      BSYN  
ATOM    793   CA PRO    90     -17.408 -78.271 -50.768  1.00  0.00      BSYN  
ATOM    794   CB PRO    90     -18.695 -78.846 -51.449  1.00  0.00      BSYN  
ATOM    795   CG PRO    90     -19.780 -78.913 -50.436  1.00  0.00      BSYN  
ATOM    796    C PRO    90     -16.815 -77.194 -51.708  1.00  0.00      BSYN  
ATOM    797    O PRO    90     -15.606 -77.356 -51.828  1.00  0.00      BSYN  
ATOM    798    N THR    91     -17.453 -76.101 -52.180  1.00  0.00      BSYN  
ATOM    799    H THR    91     -18.319 -75.738 -51.898  1.00  0.00      BSYN  
ATOM    800   CA THR    91     -16.670 -75.295 -53.010  1.00  0.00      BSYN  
ATOM    801   CB THR    91     -17.647 -74.973 -54.225  1.00  0.00      BSYN  
ATOM    802  OG1 THR    91     -18.075 -76.245 -54.689  1.00  0.00      BSYN  
ATOM    803  HG1 THR    91     -18.981 -76.126 -54.395  1.00  0.00      BSYN  
ATOM    804  CG2 THR    91     -16.793 -74.270 -55.287  1.00  0.00      BSYN  
ATOM    805    C THR    91     -15.904 -74.152 -52.226  1.00  0.00      BSYN  
ATOM    806    O THR    91     -16.347 -73.006 -52.419  1.00  0.00      BSYN  
ATOM    807    N ASP    92     -14.877 -74.433 -51.407  1.00  0.00      BSYN  
ATOM    808    H ASP    92     -14.458 -75.305 -51.562  1.00  0.00      BSYN  
ATOM    809   CA ASP    92     -14.173 -73.596 -50.445  1.00  0.00      BSYN  
ATOM    810   CB ASP    92     -15.069 -73.589 -49.145  1.00  0.00      BSYN  
ATOM    811   CG ASP    92     -14.430 -73.035 -47.881  1.00  0.00      BSYN  
ATOM    812  OD1 ASP    92     -14.139 -71.797 -47.723  1.00  0.00      BSYN  
ATOM    813  OD2 ASP    92     -14.248 -73.949 -47.103  1.00  0.00      BSYN  
ATOM    814    C ASP    92     -12.770 -73.940 -50.119  1.00  0.00      BSYN  
ATOM    815    O ASP    92     -11.888 -73.070 -49.941  1.00  0.00      BSYN  
ATOM    816    N LEU    93     -12.605 -75.271 -49.987  1.00  0.00      BSYN  
ATOM    817    H LEU    93     -13.365 -75.846 -49.757  1.00  0.00      BSYN  
ATOM    818   CA LEU    93     -11.284 -75.907 -49.919  1.00  0.00      BSYN  
ATOM    819   CB LEU    93     -11.216 -77.264 -49.258  1.00  0.00      BSYN  
ATOM    820   CG LEU    93     -11.436 -77.151 -47.827  1.00  0.00      BSYN  
ATOM    821  CD1 LEU    93     -12.344 -78.333 -47.256  1.00  0.00      BSYN  
ATOM    822  CD2 LEU    93     -10.083 -77.021 -46.940  1.00  0.00      BSYN  
ATOM    823    C LEU    93     -10.551 -76.090 -51.286  1.00  0.00      BSYN  
ATOM    824    O LEU    93     -10.225 -77.185 -51.803  1.00  0.00      BSYN  
ATOM    825    N LYS    94     -10.075 -74.907 -51.714  1.00  0.00      BSYN  
ATOM    826    H LYS    94      -9.686 -74.196 -51.164  1.00  0.00      BSYN  
ATOM    827   CA LYS    94      -9.629 -74.529 -53.067  1.00  0.00      BSYN  
ATOM    828   CB LYS    94     -10.198 -73.149 -53.435  1.00  0.00      BSYN  
ATOM    829   CG LYS    94     -11.565 -73.546 -53.912  1.00  0.00      BSYN  
ATOM    830   CD LYS    94     -12.070 -72.450 -54.821  1.00  0.00      BSYN  
ATOM    831   CE LYS    94     -13.034 -73.301 -55.684  1.00  0.00      BSYN  
ATOM    832   NZ LYS    94     -13.621 -72.476 -56.732  1.00  0.00      BSYN  
ATOM    833  HZ1 LYS    94     -14.311 -73.098 -57.198  1.00  0.00      BSYN  
ATOM    834  HZ2 LYS    94     -14.193 -71.704 -56.334  1.00  0.00      BSYN  
ATOM    835  HZ3 LYS    94     -12.987 -72.192 -57.506  1.00  0.00      BSYN  
ATOM    836    C LYS    94      -8.150 -74.618 -53.085  1.00  0.00      BSYN  
ATOM    837    O LYS    94      -7.472 -73.986 -52.211  1.00  0.00      BSYN  
ATOM    838    N PRO    95      -7.515 -75.445 -53.996  1.00  0.00      BSYN  
ATOM    839   CD PRO    95      -8.107 -76.634 -54.655  1.00  0.00      BSYN  
ATOM    840   CA PRO    95      -6.108 -75.610 -54.055  1.00  0.00      BSYN  
ATOM    841   CB PRO    95      -5.837 -77.103 -54.373  1.00  0.00      BSYN  
ATOM    842   CG PRO    95      -7.209 -77.733 -54.181  1.00  0.00      BSYN  
ATOM    843    C PRO    95      -5.333 -74.619 -54.942  1.00  0.00      BSYN  
ATOM    844    O PRO    95      -5.541 -74.363 -56.054  1.00  0.00      BSYN  
ATOM    845    N GLU    96      -4.296 -74.147 -54.326  1.00  0.00      BSYN  
ATOM    846    H GLU    96      -4.089 -74.762 -53.591  1.00  0.00      BSYN  
ATOM    847   CA GLU    96      -3.466 -73.075 -54.893  1.00  0.00      BSYN  
ATOM    848   CB GLU    96      -3.505 -71.748 -54.034  1.00  0.00      BSYN  
ATOM    849   CG GLU    96      -2.778 -71.785 -52.673  1.00  0.00      BSYN  
ATOM    850   CD GLU    96      -2.110 -70.469 -52.254  1.00  0.00      BSYN  
ATOM    851  OE1 GLU    96      -0.929 -70.263 -52.578  1.00  0.00      BSYN  
ATOM    852  OE2 GLU    96      -2.740 -69.610 -51.573  1.00  0.00      BSYN  
ATOM    853    C GLU    96      -2.083 -73.452 -55.360  1.00  0.00      BSYN  
ATOM    854    O GLU    96      -1.972 -74.641 -55.556  1.00  0.00      BSYN  
ATOM    855    N GLU    97      -1.113 -72.535 -55.516  1.00  0.00      BSYN  
ATOM    856    H GLU    97      -1.207 -71.563 -55.433  1.00  0.00      BSYN  
ATOM    857   CA GLU    97       0.189 -72.899 -55.944  1.00  0.00      BSYN  
ATOM    858   CB GLU    97       0.748 -71.802 -56.872  1.00  0.00      BSYN  
ATOM    859   CG GLU    97       1.589 -72.226 -58.232  1.00  0.00      BSYN  
ATOM    860   CD GLU    97       1.649 -71.176 -59.410  1.00  0.00      BSYN  
ATOM    861  OE1 GLU    97       1.070 -71.441 -60.470  1.00  0.00      BSYN  
ATOM    862  OE2 GLU    97       2.404 -70.116 -59.369  1.00  0.00      BSYN  
ATOM    863    C GLU    97       0.995 -73.169 -54.638  1.00  0.00      BSYN  
ATOM    864    O GLU    97       1.412 -72.220 -53.969  1.00  0.00      BSYN  
ATOM    865    N VAL    98       1.284 -74.437 -54.436  1.00  0.00      BSYN  
ATOM    866    H VAL    98       1.096 -74.988 -55.224  1.00  0.00      BSYN  
ATOM    867   CA VAL    98       1.956 -74.833 -53.185  1.00  0.00      BSYN  
ATOM    868   CB VAL    98       1.492 -76.301 -52.952  1.00  0.00      BSYN  
ATOM    869  CG1 VAL    98       1.916 -77.447 -53.974  1.00  0.00      BSYN  
ATOM    870  CG2 VAL    98       1.912 -76.823 -51.580  1.00  0.00      BSYN  
ATOM    871    C VAL    98       3.444 -74.728 -53.555  1.00  0.00      BSYN  
ATOM    872    O VAL    98       3.939 -75.236 -54.533  1.00  0.00      BSYN  
ATOM    873    N ALA    99       4.176 -73.901 -52.733  1.00  0.00      BSYN  
ATOM    874    H ALA    99       3.622 -73.310 -52.181  1.00  0.00      BSYN  
ATOM    875   CA ALA    99       5.561 -73.876 -52.679  1.00  0.00      BSYN  
ATOM    876   CB ALA    99       6.000 -72.430 -52.924  1.00  0.00      BSYN  
ATOM    877    C ALA    99       6.172 -74.475 -51.480  1.00  0.00      BSYN  
ATOM    878    O ALA    99       5.526 -75.350 -50.889  1.00  0.00      BSYN  
ATOM    879    N GLN   100       7.330 -73.882 -50.992  1.00  0.00      BSYN  
ATOM    880    H GLN   100       7.738 -73.165 -51.521  1.00  0.00      BSYN  
ATOM    881   CA GLN   100       8.148 -74.365 -49.921  1.00  0.00      BSYN  
ATOM    882   CB GLN   100       9.344 -75.186 -50.377  1.00  0.00      BSYN  
ATOM    883   CG GLN   100       9.054 -76.718 -50.078  1.00  0.00      BSYN  
ATOM    884   CD GLN   100      10.215 -77.632 -49.821  1.00  0.00      BSYN  
ATOM    885  OE1 GLN   100      11.124 -77.230 -49.048  1.00  0.00      BSYN  
ATOM    886  NE2 GLN   100      10.437 -78.793 -50.347  1.00  0.00      BSYN  
ATOM    887 HE21 GLN   100      11.035 -79.419 -49.889  1.00  0.00      BSYN  
ATOM    888 HE22 GLN   100      10.041 -78.976 -51.225  1.00  0.00      BSYN  
ATOM    889    C GLN   100       8.482 -73.368 -48.824  1.00  0.00      BSYN  
ATOM    890    O GLN   100       9.190 -72.423 -48.941  1.00  0.00      BSYN  
ATOM    891    N GLU   101       7.811 -73.835 -47.734  1.00  0.00      BSYN  
ATOM    892    H GLU   101       7.526 -74.770 -47.661  1.00  0.00      BSYN  
ATOM    893   CA GLU   101       7.569 -72.852 -46.673  1.00  0.00      BSYN  
ATOM    894   CB GLU   101       6.230 -73.195 -45.967  1.00  0.00      BSYN  
ATOM    895   CG GLU   101       4.968 -73.565 -46.788  1.00  0.00      BSYN  
ATOM    896   CD GLU   101       3.704 -73.361 -46.002  1.00  0.00      BSYN  
ATOM    897  OE1 GLU   101       2.981 -72.352 -46.288  1.00  0.00      BSYN  
ATOM    898  OE2 GLU   101       3.283 -74.290 -45.263  1.00  0.00      BSYN  
ATOM    899    C GLU   101       8.730 -72.535 -45.768  1.00  0.00      BSYN  
ATOM    900    O GLU   101       9.382 -73.315 -45.011  1.00  0.00      BSYN  
ATOM    901    N ALA   102       9.059 -71.207 -45.750  1.00  0.00      BSYN  
ATOM    902    H ALA   102       8.418 -70.627 -46.212  1.00  0.00      BSYN  
ATOM    903   CA ALA   102      10.222 -70.597 -45.070  1.00  0.00      BSYN  
ATOM    904   CB ALA   102      11.164 -69.972 -46.146  1.00  0.00      BSYN  
ATOM    905    C ALA   102       9.560 -69.380 -44.452  1.00  0.00      BSYN  
ATOM    906    O ALA   102       8.602 -68.857 -45.099  1.00  0.00      BSYN  
ATOM    907    N ALA   103      10.039 -68.921 -43.210  1.00  0.00      BSYN  
ATOM    908    H ALA   103      10.809 -69.414 -42.859  1.00  0.00      BSYN  
ATOM    909   CA ALA   103       9.366 -67.919 -42.367  1.00  0.00      BSYN  
ATOM    910   CB ALA   103       8.661 -68.697 -41.314  1.00  0.00      BSYN  
ATOM    911    C ALA   103      10.300 -66.988 -41.696  1.00  0.00      BSYN  
ATOM    912    O ALA   103      11.446 -67.255 -41.482  1.00  0.00      BSYN  
ATOM    913    N GLU   104       9.760 -65.826 -41.270  1.00  0.00      BSYN  
ATOM    914    H GLU   104       8.796 -65.708 -41.399  1.00  0.00      BSYN  
ATOM    915   CA GLU   104      10.514 -64.744 -40.712  1.00  0.00      BSYN  
ATOM    916   CB GLU   104      10.664 -63.638 -41.751  1.00  0.00      BSYN  
ATOM    917   CG GLU   104      11.989 -62.987 -41.618  1.00  0.00      BSYN  
ATOM    918   CD GLU   104      12.406 -61.905 -42.685  1.00  0.00      BSYN  
ATOM    919  OE1 GLU   104      12.738 -60.793 -42.240  1.00  0.00      BSYN  
ATOM    920  OE2 GLU   104      12.173 -62.016 -43.908  1.00  0.00      BSYN  
ATOM    921    C GLU   104       9.710 -64.318 -39.486  1.00  0.00      BSYN  
ATOM    922    O GLU   104       8.568 -63.890 -39.742  1.00  0.00      BSYN  
ATOM    923    N GLU   105       9.961 -64.294 -38.213  1.00  0.00      BSYN  
ATOM    924    H GLU   105       9.162 -64.122 -37.671  1.00  0.00      BSYN  
ATOM    925   CA GLU   105      11.092 -64.818 -37.746  1.00  0.00      BSYN  
ATOM    926   CB GLU   105      11.712 -64.018 -36.640  1.00  0.00      BSYN  
ATOM    927   CG GLU   105      10.732 -63.410 -35.673  1.00  0.00      BSYN  
ATOM    928   CD GLU   105      11.304 -63.065 -34.257  1.00  0.00      BSYN  
ATOM    929  OE1 GLU   105      12.014 -62.107 -33.997  1.00  0.00      BSYN  
ATOM    930  OE2 GLU   105      10.858 -63.813 -33.402  1.00  0.00      BSYN  
ATOM    931    C GLU   105      11.119 -66.350 -37.522  1.00  0.00      BSYN  
ATOM    932    O GLU   105      10.041 -66.751 -37.306  1.00  0.00      BSYN  
ATOM    933    N PRO   106      12.269 -67.142 -37.646  1.00  0.00      BSYN  
ATOM    934   CD PRO   106      13.352 -66.896 -38.614  1.00  0.00      BSYN  
ATOM    935   CA PRO   106      12.409 -68.482 -37.082  1.00  0.00      BSYN  
ATOM    936   CB PRO   106      13.377 -69.044 -38.182  1.00  0.00      BSYN  
ATOM    937   CG PRO   106      13.423 -68.168 -39.424  1.00  0.00      BSYN  
ATOM    938    C PRO   106      13.077 -68.562 -35.663  1.00  0.00      BSYN  
ATOM    939    O PRO   106      13.418 -69.680 -35.321  1.00  0.00      BSYN  
ATOM    940    N LEU   107      13.247 -67.477 -34.933  1.00  0.00      BSYN  
ATOM    941    H LEU   107      13.084 -66.546 -35.193  1.00  0.00      BSYN  
ATOM    942   CA LEU   107      13.693 -67.699 -33.656  1.00  0.00      BSYN  
ATOM    943   CB LEU   107      14.683 -66.600 -33.263  1.00  0.00      BSYN  
ATOM    944   CG LEU   107      15.757 -65.992 -34.110  1.00  0.00      BSYN  
ATOM    945  CD1 LEU   107      15.426 -64.441 -34.365  1.00  0.00      BSYN  
ATOM    946  CD2 LEU   107      17.121 -66.186 -33.531  1.00  0.00      BSYN  
ATOM    947    C LEU   107      12.721 -67.690 -32.526  1.00  0.00      BSYN  
ATOM    948    O LEU   107      11.604 -67.255 -32.628  1.00  0.00      BSYN  
ATOM    949    N ILE   108      13.156 -68.164 -31.403  1.00  0.00      BSYN  
ATOM    950    H ILE   108      14.072 -68.480 -31.257  1.00  0.00      BSYN  
ATOM    951   CA ILE   108      12.296 -68.298 -30.250  1.00  0.00      BSYN  
ATOM    952   CB ILE   108      11.588 -69.668 -30.046  1.00  0.00      BSYN  
ATOM    953  CG2 ILE   108      12.254 -70.931 -30.542  1.00  0.00      BSYN  
ATOM    954  CG1 ILE   108      11.111 -69.846 -28.671  1.00  0.00      BSYN  
ATOM    955   CD ILE   108      10.058 -68.891 -28.134  1.00  0.00      BSYN  
ATOM    956    C ILE   108      13.045 -67.836 -29.026  1.00  0.00      BSYN  
ATOM    957    O ILE   108      14.225 -68.244 -28.838  1.00  0.00      BSYN  
ATOM    958    N GLU   109      12.593 -66.887 -28.235  1.00  0.00      BSYN  
ATOM    959    H GLU   109      11.750 -66.525 -28.579  1.00  0.00      BSYN  
ATOM    960   CA GLU   109      13.418 -66.395 -27.109  1.00  0.00      BSYN  
ATOM    961   CB GLU   109      13.729 -64.963 -27.197  1.00  0.00      BSYN  
ATOM    962   CG GLU   109      14.057 -64.263 -28.567  1.00  0.00      BSYN  
ATOM    963   CD GLU   109      15.351 -64.648 -29.283  1.00  0.00      BSYN  
ATOM    964  OE1 GLU   109      16.138 -63.729 -29.570  1.00  0.00      BSYN  
ATOM    965  OE2 GLU   109      15.544 -65.804 -29.479  1.00  0.00      BSYN  
ATOM    966    C GLU   109      12.277 -66.527 -26.065  1.00  0.00      BSYN  
ATOM    967    O GLU   109      11.124 -66.165 -26.241  1.00  0.00      BSYN  
ATOM    968    N PRO   110      12.561 -67.300 -24.998  1.00  0.00      BSYN  
ATOM    969   CD PRO   110      13.426 -68.516 -25.086  1.00  0.00      BSYN  
ATOM    970   CA PRO   110      11.655 -67.467 -23.843  1.00  0.00      BSYN  
ATOM    971   CB PRO   110      12.070 -68.785 -23.156  1.00  0.00      BSYN  
ATOM    972   CG PRO   110      12.509 -69.481 -24.413  1.00  0.00      BSYN  
ATOM    973    C PRO   110      11.817 -66.293 -22.916  1.00  0.00      BSYN  
ATOM    974    O PRO   110      10.866 -65.928 -22.153  1.00  0.00      BSYN  
ATOM    975    N LEU   111      12.994 -65.628 -22.987  1.00  0.00      BSYN  
ATOM    976    H LEU   111      13.746 -65.880 -23.563  1.00  0.00      BSYN  
ATOM    977   CA LEU   111      13.174 -64.322 -22.344  1.00  0.00      BSYN  
ATOM    978   CB LEU   111      14.619 -63.932 -22.518  1.00  0.00      BSYN  
ATOM    979   CG LEU   111      15.852 -64.776 -21.849  1.00  0.00      BSYN  
ATOM    980  CD1 LEU   111      17.075 -63.848 -21.952  1.00  0.00      BSYN  
ATOM    981  CD2 LEU   111      15.866 -65.337 -20.421  1.00  0.00      BSYN  
ATOM    982    C LEU   111      12.318 -63.160 -22.974  1.00  0.00      BSYN  
ATOM    983    O LEU   111      12.298 -62.899 -24.119  1.00  0.00      BSYN  
ATOM    984    N MET   112      11.586 -62.538 -22.058  1.00  0.00      BSYN  
ATOM    985    H MET   112      11.769 -62.855 -21.149  1.00  0.00      BSYN  
ATOM    986   CA MET   112      10.469 -61.638 -22.272  1.00  0.00      BSYN  
ATOM    987   CB MET   112       9.982 -61.249 -20.776  1.00  0.00      BSYN  
ATOM    988   CG MET   112       9.174 -62.355 -20.015  1.00  0.00      BSYN  
ATOM    989   SD MET   112       7.399 -62.312 -20.387  1.00  0.00      BSYN  
ATOM    990   CE MET   112       7.223 -63.903 -21.196  1.00  0.00      BSYN  
ATOM    991    C MET   112      10.832 -60.322 -22.982  1.00  0.00      BSYN  
ATOM    992    O MET   112      12.013 -59.828 -23.054  1.00  0.00      BSYN  
ATOM    993    N GLU   113       9.849 -60.030 -23.848  1.00  0.00      BSYN  
ATOM    994    H GLU   113       9.149 -60.627 -24.186  1.00  0.00      BSYN  
ATOM    995   CA GLU   113      10.021 -58.790 -24.469  1.00  0.00      BSYN  
ATOM    996   CB GLU   113      10.020 -58.865 -26.009  1.00  0.00      BSYN  
ATOM    997   CG GLU   113       8.881 -59.473 -26.870  1.00  0.00      BSYN  
ATOM    998   CD GLU   113       8.721 -60.996 -26.900  1.00  0.00      BSYN  
ATOM    999  OE1 GLU   113       8.212 -61.528 -25.903  1.00  0.00      BSYN  
ATOM   1000  OE2 GLU   113       9.023 -61.651 -27.935  1.00  0.00      BSYN  
ATOM   1001    C GLU   113       8.837 -57.994 -23.883  1.00  0.00      BSYN  
ATOM   1002    O GLU   113       7.710 -58.520 -23.838  1.00  0.00      BSYN  
ATOM   1003    N PRO   114       9.005 -56.740 -23.436  1.00  0.00      BSYN  
ATOM   1004   CD PRO   114       7.879 -55.791 -23.223  1.00  0.00      BSYN  
ATOM   1005   CA PRO   114      10.332 -56.156 -23.123  1.00  0.00      BSYN  
ATOM   1006   CB PRO   114       9.885 -54.674 -23.095  1.00  0.00      BSYN  
ATOM   1007   CG PRO   114       8.539 -54.520 -23.677  1.00  0.00      BSYN  
ATOM   1008    C PRO   114      11.081 -56.585 -21.910  1.00  0.00      BSYN  
ATOM   1009    O PRO   114      10.555 -57.426 -21.121  1.00  0.00      BSYN  
ATOM   1010    N GLU   115      12.189 -55.934 -21.568  1.00  0.00      BSYN  
ATOM   1011    H GLU   115      12.655 -55.368 -22.218  1.00  0.00      BSYN  
ATOM   1012   CA GLU   115      12.766 -56.272 -20.254  1.00  0.00      BSYN  
ATOM   1013   CB GLU   115      14.113 -55.586 -20.148  1.00  0.00      BSYN  
ATOM   1014   CG GLU   115      14.088 -54.093 -20.416  1.00  0.00      BSYN  
ATOM   1015   CD GLU   115      15.242 -53.329 -19.793  1.00  0.00      BSYN  
ATOM   1016  OE1 GLU   115      16.154 -53.107 -20.505  1.00  0.00      BSYN  
ATOM   1017  OE2 GLU   115      15.283 -52.981 -18.606  1.00  0.00      BSYN  
ATOM   1018    C GLU   115      11.999 -55.796 -18.996  1.00  0.00      BSYN  
ATOM   1019    O GLU   115      11.149 -55.030 -19.154  1.00  0.00      BSYN  
ATOM   1020    N GLY   116      12.147 -56.354 -17.754  1.00  0.00      BSYN  
ATOM   1021    H GLY   116      12.646 -57.198 -17.758  1.00  0.00      BSYN  
ATOM   1022   CA GLY   116      11.589 -55.844 -16.568  1.00  0.00      BSYN  
ATOM   1023    C GLY   116      12.117 -56.570 -15.374  1.00  0.00      BSYN  
ATOM   1024    O GLY   116      13.132 -56.136 -14.827  1.00  0.00      BSYN  
ATOM   1025    N GLU   117      11.527 -57.604 -14.860  1.00  0.00      BSYN  
ATOM   1026    H GLU   117      11.954 -57.832 -14.008  1.00  0.00      BSYN  
ATOM   1027   CA GLU   117      10.384 -58.315 -15.406  1.00  0.00      BSYN  
ATOM   1028   CB GLU   117      10.552 -59.876 -15.280  1.00  0.00      BSYN  
ATOM   1029   CG GLU   117      11.949 -60.443 -15.741  1.00  0.00      BSYN  
ATOM   1030   CD GLU   117      12.139 -60.388 -17.227  1.00  0.00      BSYN  
ATOM   1031  OE1 GLU   117      12.543 -59.325 -17.762  1.00  0.00      BSYN  
ATOM   1032  OE2 GLU   117      11.938 -61.384 -17.891  1.00  0.00      BSYN  
ATOM   1033    C GLU   117       8.966 -57.780 -15.113  1.00  0.00      BSYN  
ATOM   1034    O GLU   117       8.387 -57.827 -13.966  1.00  0.00      BSYN  
ATOM   1035    N SER   118       8.382 -57.482 -16.256  1.00  0.00      BSYN  
ATOM   1036    H SER   118       8.646 -57.882 -17.111  1.00  0.00      BSYN  
ATOM   1037   CA SER   118       7.098 -56.759 -16.366  1.00  0.00      BSYN  
ATOM   1038   CB SER   118       6.845 -56.280 -17.746  1.00  0.00      BSYN  
ATOM   1039   OG SER   118       8.029 -55.675 -18.115  1.00  0.00      BSYN  
ATOM   1040   HG SER   118       7.935 -55.469 -19.048  1.00  0.00      BSYN  
ATOM   1041    C SER   118       5.794 -57.326 -15.834  1.00  0.00      BSYN  
ATOM   1042    O SER   118       4.957 -56.644 -15.318  1.00  0.00      BSYN  
ATOM   1043    N TYR   119       5.515 -58.580 -16.186  1.00  0.00      BSYN  
ATOM   1044    H TYR   119       6.292 -59.120 -16.444  1.00  0.00      BSYN  
ATOM   1045   CA TYR   119       4.379 -59.244 -15.619  1.00  0.00      BSYN  
ATOM   1046   CB TYR   119       4.018 -60.377 -16.638  1.00  0.00      BSYN  
ATOM   1047   CG TYR   119       3.579 -59.905 -18.060  1.00  0.00      BSYN  
ATOM   1048  CD1 TYR   119       4.275 -60.294 -19.174  1.00  0.00      BSYN  
ATOM   1049  CE1 TYR   119       4.022 -59.885 -20.522  1.00  0.00      BSYN  
ATOM   1050  CD2 TYR   119       2.526 -58.937 -18.322  1.00  0.00      BSYN  
ATOM   1051  CE2 TYR   119       2.213 -58.520 -19.674  1.00  0.00      BSYN  
ATOM   1052   CZ TYR   119       2.981 -59.028 -20.729  1.00  0.00      BSYN  
ATOM   1053   OH TYR   119       2.712 -58.707 -22.010  1.00  0.00      BSYN  
ATOM   1054   HH TYR   119       3.478 -58.450 -22.528  1.00  0.00      BSYN  
ATOM   1055    C TYR   119       4.478 -59.757 -14.161  1.00  0.00      BSYN  
ATOM   1056    O TYR   119       5.330 -60.626 -13.796  1.00  0.00      BSYN  
ATOM   1057    N GLU   120       3.670 -59.057 -13.320  1.00  0.00      BSYN  
ATOM   1058    H GLU   120       3.020 -58.417 -13.677  1.00  0.00      BSYN  
ATOM   1059   CA GLU   120       3.756 -59.231 -11.849  1.00  0.00      BSYN  
ATOM   1060   CB GLU   120       4.920 -58.328 -11.243  1.00  0.00      BSYN  
ATOM   1061   CG GLU   120       6.430 -58.783 -11.386  1.00  0.00      BSYN  
ATOM   1062   CD GLU   120       6.952 -60.055 -10.652  1.00  0.00      BSYN  
ATOM   1063  OE1 GLU   120       6.437 -60.247  -9.595  1.00  0.00      BSYN  
ATOM   1064  OE2 GLU   120       7.716 -60.845 -11.239  1.00  0.00      BSYN  
ATOM   1065    C GLU   120       2.496 -59.007 -11.110  1.00  0.00      BSYN  
ATOM   1066    O GLU   120       1.825 -57.977 -11.187  1.00  0.00      BSYN  
ATOM   1067    N ASP   121       2.139 -59.985 -10.344  1.00  0.00      BSYN  
ATOM   1068    H ASP   121       2.370 -60.929 -10.467  1.00  0.00      BSYN  
ATOM   1069   CA ASP   121       1.068 -59.768  -9.332  1.00  0.00      BSYN  
ATOM   1070   CB ASP   121      -0.345 -60.378  -9.547  1.00  0.00      BSYN  
ATOM   1071   CG ASP   121      -0.331 -61.893  -9.804  1.00  0.00      BSYN  
ATOM   1072  OD1 ASP   121      -1.411 -62.399  -9.648  1.00  0.00      BSYN  
ATOM   1073  OD2 ASP   121       0.700 -62.538 -10.182  1.00  0.00      BSYN  
ATOM   1074    C ASP   121       1.584 -60.420  -7.957  1.00  0.00      BSYN  
ATOM   1075    O ASP   121       1.977 -61.546  -7.861  1.00  0.00      BSYN  
ATOM   1076    N PRO   122       1.354 -59.801  -6.807  1.00  0.00      BSYN  
ATOM   1077   CD PRO   122       1.471 -58.350  -6.531  1.00  0.00      BSYN  
ATOM   1078   CA PRO   122       1.243 -60.497  -5.520  1.00  0.00      BSYN  
ATOM   1079   CB PRO   122       1.177 -59.497  -4.289  1.00  0.00      BSYN  
ATOM   1080   CG PRO   122       0.750 -58.242  -5.078  1.00  0.00      BSYN  
ATOM   1081    C PRO   122       0.177 -61.589  -5.404  1.00  0.00      BSYN  
ATOM   1082    O PRO   122      -0.975 -61.250  -5.638  1.00  0.00      BSYN  
ATOM   1083    N PRO   123       0.304 -62.851  -4.992  1.00  0.00      BSYN  
ATOM   1084   CD PRO   123       1.611 -63.484  -4.753  1.00  0.00      BSYN  
ATOM   1085   CA PRO   123      -0.742 -63.804  -4.933  1.00  0.00      BSYN  
ATOM   1086   CB PRO   123      -0.136 -65.093  -5.293  1.00  0.00      BSYN  
ATOM   1087   CG PRO   123       1.215 -64.929  -4.611  1.00  0.00      BSYN  
ATOM   1088    C PRO   123      -1.562 -63.866  -3.589  1.00  0.00      BSYN  
ATOM   1089    O PRO   123      -1.692 -64.898  -3.022  1.00  0.00      BSYN  
ATOM   1090    N GLN   124      -1.997 -62.725  -3.000  1.00  0.00      BSYN  
ATOM   1091    H GLN   124      -2.223 -61.929  -3.525  1.00  0.00      BSYN  
ATOM   1092   CA GLN   124      -2.496 -62.706  -1.644  1.00  0.00      BSYN  
ATOM   1093   CB GLN   124      -1.985 -61.434  -0.948  1.00  0.00      BSYN  
ATOM   1094   CG GLN   124      -0.533 -61.504  -0.742  1.00  0.00      BSYN  
ATOM   1095   CD GLN   124      -0.082 -60.228   0.041  1.00  0.00      BSYN  
ATOM   1096  OE1 GLN   124       0.738 -60.190   0.925  1.00  0.00      BSYN  
ATOM   1097  NE2 GLN   124      -0.676 -59.099  -0.238  1.00  0.00      BSYN  
ATOM   1098 HE21 GLN   124      -1.413 -58.991  -0.874  1.00  0.00      BSYN  
ATOM   1099 HE22 GLN   124      -0.420 -58.228   0.133  1.00  0.00      BSYN  
ATOM   1100    C GLN   124      -4.045 -62.749  -1.639  1.00  0.00      BSYN  
ATOM   1101    O GLN   124      -4.745 -62.042  -2.372  1.00  0.00      BSYN  
ATOM   1102    N GLU   125      -4.401 -63.913  -1.226  1.00  0.00      BSYN  
ATOM   1103    H GLU   125      -3.726 -64.464  -0.777  1.00  0.00      BSYN  
ATOM   1104   CA GLU   125      -5.771 -64.407  -1.298  1.00  0.00      BSYN  
ATOM   1105   CB GLU   125      -5.989 -65.923  -1.273  1.00  0.00      BSYN  
ATOM   1106   CG GLU   125      -4.765 -66.799  -1.442  1.00  0.00      BSYN  
ATOM   1107   CD GLU   125      -5.209 -68.266  -1.698  1.00  0.00      BSYN  
ATOM   1108  OE1 GLU   125      -5.512 -69.002  -0.765  1.00  0.00      BSYN  
ATOM   1109  OE2 GLU   125      -5.444 -68.664  -2.844  1.00  0.00      BSYN  
ATOM   1110    C GLU   125      -6.585 -63.723  -0.130  1.00  0.00      BSYN  
ATOM   1111    O GLU   125      -7.083 -64.304   0.854  1.00  0.00      BSYN  
ATOM   1112    N GLU   126      -6.890 -62.470  -0.439  1.00  0.00      BSYN  
ATOM   1113    H GLU   126      -6.653 -62.132  -1.328  1.00  0.00      BSYN  
ATOM   1114   CA GLU   126      -7.747 -61.689   0.426  1.00  0.00      BSYN  
ATOM   1115   CB GLU   126      -6.862 -60.880   1.348  1.00  0.00      BSYN  
ATOM   1116   CG GLU   126      -7.321 -60.319   2.637  1.00  0.00      BSYN  
ATOM   1117   CD GLU   126      -6.270 -59.301   3.137  1.00  0.00      BSYN  
ATOM   1118  OE1 GLU   126      -6.242 -58.150   2.738  1.00  0.00      BSYN  
ATOM   1119  OE2 GLU   126      -5.587 -59.626   4.122  1.00  0.00      BSYN  
ATOM   1120    C GLU   126      -8.688 -60.803  -0.399  1.00  0.00      BSYN  
ATOM   1121    O GLU   126      -8.364 -60.684  -1.639  1.00  0.00      BSYN  
ATOM   1122    N TYR   127      -9.735 -60.151   0.136  1.00  0.00      BSYN  
ATOM   1123    H TYR   127      -9.803 -60.338   1.096  1.00  0.00      BSYN  
ATOM   1124   CA TYR   127     -10.441 -59.196  -0.615  1.00  0.00      BSYN  
ATOM   1125   CB TYR   127     -11.453 -60.012  -1.406  1.00  0.00      BSYN  
ATOM   1126   CG TYR   127     -12.307 -59.240  -2.390  1.00  0.00      BSYN  
ATOM   1127  CD1 TYR   127     -11.800 -58.600  -3.551  1.00  0.00      BSYN  
ATOM   1128  CE1 TYR   127     -12.742 -57.885  -4.389  1.00  0.00      BSYN  
ATOM   1129  CD2 TYR   127     -13.625 -59.167  -2.117  1.00  0.00      BSYN  
ATOM   1130  CE2 TYR   127     -14.544 -58.555  -2.938  1.00  0.00      BSYN  
ATOM   1131   CZ TYR   127     -14.078 -57.831  -4.055  1.00  0.00      BSYN  
ATOM   1132   OH TYR   127     -14.789 -56.975  -4.900  1.00  0.00      BSYN  
ATOM   1133   HH TYR   127     -14.303 -56.387  -5.484  1.00  0.00      BSYN  
ATOM   1134    C TYR   127     -11.178 -58.297   0.371  1.00  0.00      BSYN  
ATOM   1135    O TYR   127     -11.556 -58.840   1.437  1.00  0.00      BSYN  
ATOM   1136    N GLN   128     -11.398 -57.002   0.041  1.00  0.00      BSYN  
ATOM   1137    H GLN   128     -11.102 -56.768  -0.864  1.00  0.00      BSYN  
ATOM   1138   CA GLN   128     -12.081 -56.151   0.932  1.00  0.00      BSYN  
ATOM   1139   CB GLN   128     -11.752 -54.745   0.320  1.00  0.00      BSYN  
ATOM   1140   CG GLN   128     -10.783 -53.963   1.293  1.00  0.00      BSYN  
ATOM   1141   CD GLN   128     -11.422 -53.791   2.679  1.00  0.00      BSYN  
ATOM   1142  OE1 GLN   128     -12.163 -52.928   2.938  1.00  0.00      BSYN  
ATOM   1143  NE2 GLN   128     -11.260 -54.633   3.722  1.00  0.00      BSYN  
ATOM   1144 HE21 GLN   128     -10.589 -55.339   3.612  1.00  0.00      BSYN  
ATOM   1145 HE22 GLN   128     -11.863 -54.489   4.480  1.00  0.00      BSYN  
ATOM   1146    C GLN   128     -13.593 -56.465   0.865  1.00  0.00      BSYN  
ATOM   1147    O GLN   128     -14.258 -56.098  -0.079  1.00  0.00      BSYN  
ATOM   1148    N GLU   129     -14.077 -57.312   1.848  1.00  0.00      BSYN  
ATOM   1149    H GLU   129     -13.332 -57.544   2.441  1.00  0.00      BSYN  
ATOM   1150   CA GLU   129     -15.362 -57.949   1.814  1.00  0.00      BSYN  
ATOM   1151   CB GLU   129     -15.674 -58.410   3.165  1.00  0.00      BSYN  
ATOM   1152   CG GLU   129     -14.743 -59.545   3.569  1.00  0.00      BSYN  
ATOM   1153   CD GLU   129     -15.136 -60.006   4.961  1.00  0.00      BSYN  
ATOM   1154  OE1 GLU   129     -16.097 -60.758   4.954  1.00  0.00      BSYN  
ATOM   1155  OE2 GLU   129     -14.664 -59.559   6.010  1.00  0.00      BSYN  
ATOM   1156    C GLU   129     -16.580 -57.059   1.267  1.00  0.00      BSYN  
ATOM   1157    O GLU   129     -17.080 -56.085   1.921  1.00  0.00      BSYN  
ATOM   1158    N TYR   130     -17.222 -57.606   0.264  1.00  0.00      BSYN  
ATOM   1159    H TYR   130     -16.795 -58.429  -0.052  1.00  0.00      BSYN  
ATOM   1160   CA TYR   130     -18.544 -57.097  -0.315  1.00  0.00      BSYN  
ATOM   1161   CB TYR   130     -18.718 -57.413  -1.752  1.00  0.00      BSYN  
ATOM   1162   CG TYR   130     -20.132 -57.488  -2.288  1.00  0.00      BSYN  
ATOM   1163  CD1 TYR   130     -20.630 -58.735  -2.631  1.00  0.00      BSYN  
ATOM   1164  CE1 TYR   130     -21.904 -59.017  -3.105  1.00  0.00      BSYN  
ATOM   1165  CD2 TYR   130     -20.893 -56.439  -2.524  1.00  0.00      BSYN  
ATOM   1166  CE2 TYR   130     -22.150 -56.688  -3.120  1.00  0.00      BSYN  
ATOM   1167   CZ TYR   130     -22.743 -57.896  -3.379  1.00  0.00      BSYN  
ATOM   1168   OH TYR   130     -24.049 -58.046  -3.828  1.00  0.00      BSYN  
ATOM   1169   HH TYR   130     -24.448 -57.235  -4.152  1.00  0.00      BSYN  
ATOM   1170    C TYR   130     -19.698 -57.598   0.524  1.00  0.00      BSYN  
ATOM   1171    O TYR   130     -19.964 -58.810   0.502  1.00  0.00      BSYN  
ATOM   1172    N GLU   131     -20.306 -56.756   1.302  1.00  0.00      BSYN  
ATOM   1173    H GLU   131     -19.854 -55.891   1.396  1.00  0.00      BSYN  
ATOM   1174   CA GLU   131     -21.451 -57.011   2.154  1.00  0.00      BSYN  
ATOM   1175   CB GLU   131     -21.502 -55.702   3.138  1.00  0.00      BSYN  
ATOM   1176   CG GLU   131     -22.203 -55.929   4.543  1.00  0.00      BSYN  
ATOM   1177   CD GLU   131     -21.371 -55.768   5.793  1.00  0.00      BSYN  
ATOM   1178  OE1 GLU   131     -20.766 -54.738   6.101  1.00  0.00      BSYN  
ATOM   1179  OE2 GLU   131     -21.260 -56.777   6.529  1.00  0.00      BSYN  
ATOM   1180    C GLU   131     -22.850 -57.204   1.455  1.00  0.00      BSYN  
ATOM   1181    O GLU   131     -23.406 -56.388   0.797  1.00  0.00      BSYN  
ATOM   1182    N PRO   132     -23.328 -58.450   1.396  1.00  0.00      BSYN  
ATOM   1183   CD PRO   132     -22.611 -59.687   1.591  1.00  0.00      BSYN  
ATOM   1184   CA PRO   132     -24.635 -58.852   0.874  1.00  0.00      BSYN  
ATOM   1185   CB PRO   132     -24.478 -60.175   0.178  1.00  0.00      BSYN  
ATOM   1186   CG PRO   132     -23.407 -60.842   0.987  1.00  0.00      BSYN  
ATOM   1187    C PRO   132     -25.883 -58.825   1.824  1.00  0.00      BSYN  
ATOM   1188    O PRO   132     -25.786 -58.411   2.963  1.00  0.00      BSYN  
ATOM   1189    N GLU   133     -27.061 -59.151   1.230  1.00  0.00      BSYN  
ATOM   1190    H GLU   133     -27.115 -59.386   0.281  1.00  0.00      BSYN  
ATOM   1191   CA GLU   133     -28.337 -59.102   1.962  1.00  0.00      BSYN  
ATOM   1192   CB GLU   133     -28.863 -57.712   1.573  1.00  0.00      BSYN  
ATOM   1193   CG GLU   133     -29.593 -56.811   2.638  1.00  0.00      BSYN  
ATOM   1194   CD GLU   133     -30.891 -57.126   3.333  1.00  0.00      BSYN  
ATOM   1195  OE1 GLU   133     -31.129 -58.234   3.874  1.00  0.00      BSYN  
ATOM   1196  OE2 GLU   133     -31.628 -56.156   3.533  1.00  0.00      BSYN  
ATOM   1197    C GLU   133     -29.293 -60.180   1.517  1.00  0.00      BSYN  
ATOM   1198    O GLU   133     -29.046 -60.749   0.466  1.00  0.00      BSYN  
ATOM   1199    N ALA   134     -30.348 -60.606   2.275  1.00  0.00      BSYN  
ATOM   1200    H ALA   134     -30.437 -60.198   3.162  1.00  0.00      BSYN  
ATOM   1201   CA ALA   134     -31.418 -61.575   1.812  1.00  0.00      BSYN  
ATOM   1202   CB ALA   134     -30.778 -62.976   1.838  1.00  0.00      BSYN  
ATOM   1203    C ALA   134     -32.900 -61.511   2.456  1.00  0.00      BSYN  
ATOM   1204  OT1 ALA   134     -33.935 -61.018   1.938  1.00  0.00      BSYN  
ATOM   1205  OT2 ALA   134     -33.125 -62.187   3.445  1.00  0.00      BSYN  
END
