# Supplementary material for: Data set of intrinsically disordered proteins analysed at a local protein conformation level
Source: Data Brief. 2020 Mar 5;29:105383. doi: 10.1016/j.dib.2020.105383 (PMC7078294; doi:10.1016/j.dib.2020.105383)
Supplement: Supplementary file 1 [file mmc1.zip › the data/1-DATA/PED1AAD-pdb/1AAD-101.pdb]

CRYST1    1.000    1.000    1.000  90.00  90.00  90.00 P 1           1
ATOM      1  HT1 MET     1     -21.058 -72.852 -12.133  1.00  0.00      BSYN  
ATOM      2  HT2 MET     1     -22.591 -72.289 -12.762  1.00  0.00      BSYN  
ATOM      3    N MET     1     -22.007 -73.101 -12.476  1.00  0.00      BSYN  
ATOM      4  HT3 MET     1     -22.152 -73.628 -13.361  1.00  0.00      BSYN  
ATOM      5   CA MET     1     -22.728 -73.753 -11.413  1.00  0.00      BSYN  
ATOM      6   CB MET     1     -22.021 -74.950 -10.729  1.00  0.00      BSYN  
ATOM      7   CG MET     1     -21.798 -76.158 -11.645  1.00  0.00      BSYN  
ATOM      8   SD MET     1     -22.751 -76.158 -13.219  1.00  0.00      BSYN  
ATOM      9   CE MET     1     -22.723 -77.929 -13.536  1.00  0.00      BSYN  
ATOM     10    C MET     1     -22.833 -72.831 -10.298  1.00  0.00      BSYN  
ATOM     11    O MET     1     -21.811 -72.391  -9.720  1.00  0.00      BSYN  
ATOM     12    N ASP     2     -24.062 -72.378  -9.988  1.00  0.00      BSYN  
ATOM     13    H ASP     2     -24.811 -72.355 -10.620  1.00  0.00      BSYN  
ATOM     14   CA ASP     2     -24.219 -71.787  -8.683  1.00  0.00      BSYN  
ATOM     15   CB ASP     2     -24.741 -70.412  -8.995  1.00  0.00      BSYN  
ATOM     16   CG ASP     2     -24.999 -69.307  -7.938  1.00  0.00      BSYN  
ATOM     17  OD1 ASP     2     -24.189 -68.946  -7.110  1.00  0.00      BSYN  
ATOM     18  OD2 ASP     2     -26.080 -68.741  -7.966  1.00  0.00      BSYN  
ATOM     19    C ASP     2     -25.183 -72.543  -7.843  1.00  0.00      BSYN  
ATOM     20    O ASP     2     -26.299 -72.892  -8.246  1.00  0.00      BSYN  
ATOM     21    N VAL     3     -24.722 -72.860  -6.610  1.00  0.00      BSYN  
ATOM     22    H VAL     3     -23.781 -72.682  -6.399  1.00  0.00      BSYN  
ATOM     23   CA VAL     3     -25.551 -73.474  -5.537  1.00  0.00      BSYN  
ATOM     24   CB VAL     3     -24.736 -74.564  -4.689  1.00  0.00      BSYN  
ATOM     25  CG1 VAL     3     -23.488 -73.920  -4.033  1.00  0.00      BSYN  
ATOM     26  CG2 VAL     3     -25.607 -75.069  -3.562  1.00  0.00      BSYN  
ATOM     27    C VAL     3     -25.991 -72.243  -4.824  1.00  0.00      BSYN  
ATOM     28    O VAL     3     -25.362 -71.184  -4.725  1.00  0.00      BSYN  
ATOM     29    N PHE     4     -27.174 -72.313  -4.243  1.00  0.00      BSYN  
ATOM     30    H PHE     4     -27.664 -73.162  -4.221  1.00  0.00      BSYN  
ATOM     31   CA PHE     4     -27.814 -71.152  -3.669  1.00  0.00      BSYN  
ATOM     32   CB PHE     4     -29.292 -71.024  -4.132  1.00  0.00      BSYN  
ATOM     33   CG PHE     4     -29.473 -70.591  -5.594  1.00  0.00      BSYN  
ATOM     34  CD1 PHE     4     -30.114 -69.370  -5.903  1.00  0.00      BSYN  
ATOM     35  CD2 PHE     4     -29.087 -71.526  -6.676  1.00  0.00      BSYN  
ATOM     36  CE1 PHE     4     -30.225 -68.994  -7.207  1.00  0.00      BSYN  
ATOM     37  CE2 PHE     4     -29.258 -71.108  -8.004  1.00  0.00      BSYN  
ATOM     38   CZ PHE     4     -29.844 -69.871  -8.270  1.00  0.00      BSYN  
ATOM     39    C PHE     4     -27.867 -71.389  -2.161  1.00  0.00      BSYN  
ATOM     40    O PHE     4     -28.783 -72.057  -1.727  1.00  0.00      BSYN  
ATOM     41    N MET     5     -26.998 -70.854  -1.303  1.00  0.00      BSYN  
ATOM     42    H MET     5     -27.118 -71.281  -0.429  1.00  0.00      BSYN  
ATOM     43   CA MET     5     -25.910 -69.902  -1.469  1.00  0.00      BSYN  
ATOM     44   CB MET     5     -26.114 -68.607  -0.782  1.00  0.00      BSYN  
ATOM     45   CG MET     5     -26.597 -68.689   0.689  1.00  0.00      BSYN  
ATOM     46   SD MET     5     -25.109 -68.842   1.707  1.00  0.00      BSYN  
ATOM     47   CE MET     5     -24.770 -67.112   1.961  1.00  0.00      BSYN  
ATOM     48    C MET     5     -24.492 -70.416  -1.261  1.00  0.00      BSYN  
ATOM     49    O MET     5     -24.383 -71.141  -0.280  1.00  0.00      BSYN  
ATOM     50    N LYS     6     -23.565 -70.096  -2.098  1.00  0.00      BSYN  
ATOM     51    H LYS     6     -23.730 -69.476  -2.839  1.00  0.00      BSYN  
ATOM     52   CA LYS     6     -22.177 -70.583  -1.904  1.00  0.00      BSYN  
ATOM     53   CB LYS     6     -21.496 -70.619  -3.295  1.00  0.00      BSYN  
ATOM     54   CG LYS     6     -19.946 -71.041  -3.306  1.00  0.00      BSYN  
ATOM     55   CD LYS     6     -19.421 -71.180  -4.778  1.00  0.00      BSYN  
ATOM     56   CE LYS     6     -20.362 -71.834  -5.786  1.00  0.00      BSYN  
ATOM     57   NZ LYS     6     -19.791 -72.096  -7.087  1.00  0.00      BSYN  
ATOM     58  HZ1 LYS     6     -19.498 -73.090  -7.178  1.00  0.00      BSYN  
ATOM     59  HZ2 LYS     6     -20.654 -71.987  -7.657  1.00  0.00      BSYN  
ATOM     60  HZ3 LYS     6     -19.044 -71.401  -7.286  1.00  0.00      BSYN  
ATOM     61    C LYS     6     -21.476 -69.790  -0.715  1.00  0.00      BSYN  
ATOM     62    O LYS     6     -21.781 -68.628  -0.373  1.00  0.00      BSYN  
ATOM     63    N GLY     7     -20.579 -70.424  -0.015  1.00  0.00      BSYN  
ATOM     64    H GLY     7     -20.428 -71.329  -0.358  1.00  0.00      BSYN  
ATOM     65   CA GLY     7     -19.772 -69.715   0.936  1.00  0.00      BSYN  
ATOM     66    C GLY     7     -18.618 -69.004   0.202  1.00  0.00      BSYN  
ATOM     67    O GLY     7     -17.532 -68.988   0.812  1.00  0.00      BSYN  
ATOM     68    N LEU     8     -18.790 -68.335  -0.892  1.00  0.00      BSYN  
ATOM     69    H LEU     8     -19.665 -68.203  -1.312  1.00  0.00      BSYN  
ATOM     70   CA LEU     8     -17.722 -67.696  -1.519  1.00  0.00      BSYN  
ATOM     71   CB LEU     8     -16.983 -68.714  -2.422  1.00  0.00      BSYN  
ATOM     72   CG LEU     8     -15.552 -68.872  -2.796  1.00  0.00      BSYN  
ATOM     73  CD1 LEU     8     -14.851 -69.537  -1.524  1.00  0.00      BSYN  
ATOM     74  CD2 LEU     8     -15.171 -69.744  -3.934  1.00  0.00      BSYN  
ATOM     75    C LEU     8     -18.261 -66.591  -2.472  1.00  0.00      BSYN  
ATOM     76    O LEU     8     -18.206 -65.420  -2.167  1.00  0.00      BSYN  
ATOM     77    N SER     9     -19.113 -66.883  -3.489  1.00  0.00      BSYN  
ATOM     78    H SER     9     -19.443 -67.765  -3.759  1.00  0.00      BSYN  
ATOM     79   CA SER     9     -19.562 -65.813  -4.487  1.00  0.00      BSYN  
ATOM     80   CB SER     9     -20.089 -66.349  -5.784  1.00  0.00      BSYN  
ATOM     81   OG SER     9     -18.883 -66.778  -6.416  1.00  0.00      BSYN  
ATOM     82   HG SER     9     -18.063 -66.279  -6.430  1.00  0.00      BSYN  
ATOM     83    C SER     9     -20.621 -65.037  -3.735  1.00  0.00      BSYN  
ATOM     84    O SER     9     -20.648 -63.785  -3.794  1.00  0.00      BSYN  
ATOM     85    N MET    10     -21.287 -65.815  -2.932  1.00  0.00      BSYN  
ATOM     86    H MET    10     -21.071 -66.770  -2.988  1.00  0.00      BSYN  
ATOM     87   CA MET    10     -22.574 -65.387  -2.326  1.00  0.00      BSYN  
ATOM     88   CB MET    10     -23.615 -66.443  -2.601  1.00  0.00      BSYN  
ATOM     89   CG MET    10     -24.091 -66.651  -3.995  1.00  0.00      BSYN  
ATOM     90   SD MET    10     -25.664 -65.770  -4.360  1.00  0.00      BSYN  
ATOM     91   CE MET    10     -26.629 -67.125  -4.985  1.00  0.00      BSYN  
ATOM     92    C MET    10     -22.477 -64.781  -0.943  1.00  0.00      BSYN  
ATOM     93    O MET    10     -23.353 -64.102  -0.416  1.00  0.00      BSYN  
ATOM     94    N ALA    11     -21.277 -65.018  -0.402  1.00  0.00      BSYN  
ATOM     95    H ALA    11     -20.547 -65.347  -0.967  1.00  0.00      BSYN  
ATOM     96   CA ALA    11     -20.961 -64.644   0.991  1.00  0.00      BSYN  
ATOM     97   CB ALA    11     -20.784 -65.910   1.866  1.00  0.00      BSYN  
ATOM     98    C ALA    11     -19.663 -63.886   0.893  1.00  0.00      BSYN  
ATOM     99    O ALA    11     -19.747 -62.631   0.740  1.00  0.00      BSYN  
ATOM    100    N LYS    12     -18.391 -64.496   0.972  1.00  0.00      BSYN  
ATOM    101    H LYS    12     -18.292 -65.470   0.929  1.00  0.00      BSYN  
ATOM    102   CA LYS    12     -17.172 -63.717   0.993  1.00  0.00      BSYN  
ATOM    103   CB LYS    12     -16.125 -64.350   1.814  1.00  0.00      BSYN  
ATOM    104   CG LYS    12     -16.302 -64.034   3.310  1.00  0.00      BSYN  
ATOM    105   CD LYS    12     -15.124 -64.310   4.219  1.00  0.00      BSYN  
ATOM    106   CE LYS    12     -15.454 -63.547   5.432  1.00  0.00      BSYN  
ATOM    107   NZ LYS    12     -15.722 -62.150   5.175  1.00  0.00      BSYN  
ATOM    108  HZ1 LYS    12     -14.729 -61.842   5.181  1.00  0.00      BSYN  
ATOM    109  HZ2 LYS    12     -16.216 -62.011   4.270  1.00  0.00      BSYN  
ATOM    110  HZ3 LYS    12     -16.495 -61.779   5.764  1.00  0.00      BSYN  
ATOM    111    C LYS    12     -16.645 -63.358  -0.399  1.00  0.00      BSYN  
ATOM    112    O LYS    12     -15.872 -64.151  -1.036  1.00  0.00      BSYN  
ATOM    113    N GLU    13     -17.012 -62.236  -0.981  1.00  0.00      BSYN  
ATOM    114    H GLU    13     -17.427 -61.472  -0.531  1.00  0.00      BSYN  
ATOM    115   CA GLU    13     -16.707 -61.908  -2.389  1.00  0.00      BSYN  
ATOM    116   CB GLU    13     -17.913 -61.625  -3.186  1.00  0.00      BSYN  
ATOM    117   CG GLU    13     -17.613 -61.811  -4.714  1.00  0.00      BSYN  
ATOM    118   CD GLU    13     -18.658 -61.395  -5.630  1.00  0.00      BSYN  
ATOM    119  OE1 GLU    13     -19.086 -60.258  -5.581  1.00  0.00      BSYN  
ATOM    120  OE2 GLU    13     -19.104 -62.198  -6.323  1.00  0.00      BSYN  
ATOM    121    C GLU    13     -15.588 -60.932  -2.591  1.00  0.00      BSYN  
ATOM    122    O GLU    13     -15.706 -59.721  -2.656  1.00  0.00      BSYN  
ATOM    123    N GLY    14     -14.341 -61.420  -2.490  1.00  0.00      BSYN  
ATOM    124    H GLY    14     -14.147 -62.309  -2.126  1.00  0.00      BSYN  
ATOM    125   CA GLY    14     -13.218 -60.592  -2.746  1.00  0.00      BSYN  
ATOM    126    C GLY    14     -11.857 -61.108  -2.089  1.00  0.00      BSYN  
ATOM    127    O GLY    14     -11.941 -61.263  -0.894  1.00  0.00      BSYN  
ATOM    128    N VAL    15     -10.768 -61.367  -2.758  1.00  0.00      BSYN  
ATOM    129    H VAL    15      -9.982 -61.673  -2.261  1.00  0.00      BSYN  
ATOM    130   CA VAL    15     -10.657 -61.322  -4.216  1.00  0.00      BSYN  
ATOM    131   CB VAL    15      -9.426 -60.486  -4.655  1.00  0.00      BSYN  
ATOM    132  CG1 VAL    15      -9.362 -59.177  -3.917  1.00  0.00      BSYN  
ATOM    133  CG2 VAL    15      -8.083 -61.161  -4.441  1.00  0.00      BSYN  
ATOM    134    C VAL    15     -10.742 -62.603  -5.016  1.00  0.00      BSYN  
ATOM    135    O VAL    15     -10.959 -62.536  -6.213  1.00  0.00      BSYN  
ATOM    136    N VAL    16     -10.435 -63.813  -4.435  1.00  0.00      BSYN  
ATOM    137    H VAL    16      -9.763 -63.848  -3.722  1.00  0.00      BSYN  
ATOM    138   CA VAL    16     -10.835 -65.038  -5.171  1.00  0.00      BSYN  
ATOM    139   CB VAL    16     -10.353 -66.291  -4.397  1.00  0.00      BSYN  
ATOM    140  CG1 VAL    16     -10.946 -67.691  -4.814  1.00  0.00      BSYN  
ATOM    141  CG2 VAL    16      -8.860 -66.460  -4.691  1.00  0.00      BSYN  
ATOM    142    C VAL    16     -12.402 -64.952  -5.274  1.00  0.00      BSYN  
ATOM    143    O VAL    16     -13.184 -65.202  -4.401  1.00  0.00      BSYN  
ATOM    144    N ALA    17     -12.889 -64.605  -6.486  1.00  0.00      BSYN  
ATOM    145    H ALA    17     -12.268 -64.462  -7.230  1.00  0.00      BSYN  
ATOM    146   CA ALA    17     -14.292 -64.199  -6.768  1.00  0.00      BSYN  
ATOM    147   CB ALA    17     -14.273 -63.551  -8.117  1.00  0.00      BSYN  
ATOM    148    C ALA    17     -15.288 -65.382  -6.776  1.00  0.00      BSYN  
ATOM    149    O ALA    17     -16.390 -65.372  -6.235  1.00  0.00      BSYN  
ATOM    150    N ALA    18     -14.902 -66.361  -7.560  1.00  0.00      BSYN  
ATOM    151    H ALA    18     -14.038 -66.271  -8.015  1.00  0.00      BSYN  
ATOM    152   CA ALA    18     -15.591 -67.632  -7.726  1.00  0.00      BSYN  
ATOM    153   CB ALA    18     -16.715 -67.447  -8.731  1.00  0.00      BSYN  
ATOM    154    C ALA    18     -14.611 -68.590  -8.284  1.00  0.00      BSYN  
ATOM    155    O ALA    18     -14.160 -68.463  -9.487  1.00  0.00      BSYN  
ATOM    156    N ALA    19     -14.150 -69.606  -7.492  1.00  0.00      BSYN  
ATOM    157    H ALA    19     -14.584 -69.779  -6.630  1.00  0.00      BSYN  
ATOM    158   CA ALA    19     -13.286 -70.670  -8.159  1.00  0.00      BSYN  
ATOM    159   CB ALA    19     -11.744 -70.453  -7.967  1.00  0.00      BSYN  
ATOM    160    C ALA    19     -13.667 -72.012  -7.554  1.00  0.00      BSYN  
ATOM    161    O ALA    19     -14.404 -72.155  -6.603  1.00  0.00      BSYN  
ATOM    162    N GLU    20     -13.049 -73.082  -8.078  1.00  0.00      BSYN  
ATOM    163    H GLU    20     -12.511 -73.010  -8.894  1.00  0.00      BSYN  
ATOM    164   CA GLU    20     -13.504 -74.485  -7.728  1.00  0.00      BSYN  
ATOM    165   CB GLU    20     -14.105 -75.317  -8.902  1.00  0.00      BSYN  
ATOM    166   CG GLU    20     -15.518 -75.047  -9.407  1.00  0.00      BSYN  
ATOM    167   CD GLU    20     -15.930 -75.569 -10.762  1.00  0.00      BSYN  
ATOM    168  OE1 GLU    20     -16.034 -74.737 -11.740  1.00  0.00      BSYN  
ATOM    169  OE2 GLU    20     -16.073 -76.747 -10.908  1.00  0.00      BSYN  
ATOM    170    C GLU    20     -12.426 -75.340  -7.143  1.00  0.00      BSYN  
ATOM    171    O GLU    20     -12.536 -75.995  -6.068  1.00  0.00      BSYN  
ATOM    172    N LYS    21     -11.274 -75.577  -7.841  1.00  0.00      BSYN  
ATOM    173    H LYS    21     -11.277 -75.235  -8.759  1.00  0.00      BSYN  
ATOM    174   CA LYS    21     -10.063 -76.213  -7.260  1.00  0.00      BSYN  
ATOM    175   CB LYS    21      -9.203 -76.829  -8.359  1.00  0.00      BSYN  
ATOM    176   CG LYS    21      -8.639 -75.961  -9.476  1.00  0.00      BSYN  
ATOM    177   CD LYS    21      -9.513 -76.136 -10.648  1.00  0.00      BSYN  
ATOM    178   CE LYS    21      -9.676 -74.653 -11.086  1.00  0.00      BSYN  
ATOM    179   NZ LYS    21     -10.787 -74.870 -11.952  1.00  0.00      BSYN  
ATOM    180  HZ1 LYS    21     -10.389 -75.254 -12.832  1.00  0.00      BSYN  
ATOM    181  HZ2 LYS    21     -11.470 -75.597 -11.656  1.00  0.00      BSYN  
ATOM    182  HZ3 LYS    21     -11.264 -74.073 -12.418  1.00  0.00      BSYN  
ATOM    183    C LYS    21      -9.153 -75.386  -6.299  1.00  0.00      BSYN  
ATOM    184    O LYS    21      -7.979 -75.443  -6.224  1.00  0.00      BSYN  
ATOM    185    N THR    22      -9.634 -74.526  -5.416  1.00  0.00      BSYN  
ATOM    186    H THR    22     -10.583 -74.315  -5.542  1.00  0.00      BSYN  
ATOM    187   CA THR    22      -8.858 -73.990  -4.195  1.00  0.00      BSYN  
ATOM    188   CB THR    22      -9.162 -72.420  -3.960  1.00  0.00      BSYN  
ATOM    189  OG1 THR    22     -10.618 -72.190  -3.957  1.00  0.00      BSYN  
ATOM    190  HG1 THR    22     -11.001 -72.586  -3.172  1.00  0.00      BSYN  
ATOM    191  CG2 THR    22      -8.414 -71.520  -4.968  1.00  0.00      BSYN  
ATOM    192    C THR    22      -9.235 -74.912  -2.968  1.00  0.00      BSYN  
ATOM    193    O THR    22      -8.322 -75.321  -2.325  1.00  0.00      BSYN  
ATOM    194    N LYS    23     -10.484 -75.438  -2.715  1.00  0.00      BSYN  
ATOM    195    H LYS    23     -11.172 -75.458  -3.413  1.00  0.00      BSYN  
ATOM    196   CA LYS    23     -10.831 -76.025  -1.467  1.00  0.00      BSYN  
ATOM    197   CB LYS    23     -12.290 -75.761  -1.283  1.00  0.00      BSYN  
ATOM    198   CG LYS    23     -12.641 -75.993   0.115  1.00  0.00      BSYN  
ATOM    199   CD LYS    23     -14.053 -75.653   0.406  1.00  0.00      BSYN  
ATOM    200   CE LYS    23     -14.502 -75.987   1.870  1.00  0.00      BSYN  
ATOM    201   NZ LYS    23     -14.085 -75.177   2.904  1.00  0.00      BSYN  
ATOM    202  HZ1 LYS    23     -14.172 -74.207   2.541  1.00  0.00      BSYN  
ATOM    203  HZ2 LYS    23     -14.692 -75.404   3.718  1.00  0.00      BSYN  
ATOM    204  HZ3 LYS    23     -13.127 -75.563   3.023  1.00  0.00      BSYN  
ATOM    205    C LYS    23     -10.448 -77.577  -1.473  1.00  0.00      BSYN  
ATOM    206    O LYS    23      -9.672 -77.992  -0.565  1.00  0.00      BSYN  
ATOM    207    N GLN    24     -10.864 -78.455  -2.378  1.00  0.00      BSYN  
ATOM    208    H GLN    24     -11.604 -78.128  -2.930  1.00  0.00      BSYN  
ATOM    209   CA GLN    24     -10.774 -79.851  -2.438  1.00  0.00      BSYN  
ATOM    210   CB GLN    24     -12.015 -80.478  -1.742  1.00  0.00      BSYN  
ATOM    211   CG GLN    24     -11.751 -81.955  -1.334  1.00  0.00      BSYN  
ATOM    212   CD GLN    24     -12.839 -82.922  -1.545  1.00  0.00      BSYN  
ATOM    213  OE1 GLN    24     -13.945 -82.621  -1.198  1.00  0.00      BSYN  
ATOM    214  NE2 GLN    24     -12.484 -84.017  -2.045  1.00  0.00      BSYN  
ATOM    215 HE21 GLN    24     -11.539 -84.134  -2.275  1.00  0.00      BSYN  
ATOM    216 HE22 GLN    24     -13.067 -84.779  -2.244  1.00  0.00      BSYN  
ATOM    217    C GLN    24     -10.892 -80.373  -3.917  1.00  0.00      BSYN  
ATOM    218    O GLN    24     -11.760 -80.004  -4.699  1.00  0.00      BSYN  
ATOM    219    N GLY    25     -10.120 -81.393  -4.221  1.00  0.00      BSYN  
ATOM    220    H GLY    25      -9.582 -81.649  -3.443  1.00  0.00      BSYN  
ATOM    221   CA GLY    25     -10.060 -81.984  -5.499  1.00  0.00      BSYN  
ATOM    222    C GLY    25     -10.879 -83.308  -5.418  1.00  0.00      BSYN  
ATOM    223    O GLY    25     -10.539 -84.130  -4.538  1.00  0.00      BSYN  
ATOM    224    N VAL    26     -11.975 -83.558  -6.057  1.00  0.00      BSYN  
ATOM    225    H VAL    26     -12.386 -84.445  -5.989  1.00  0.00      BSYN  
ATOM    226   CA VAL    26     -12.650 -82.549  -6.960  1.00  0.00      BSYN  
ATOM    227   CB VAL    26     -12.805 -83.023  -8.475  1.00  0.00      BSYN  
ATOM    228  CG1 VAL    26     -13.953 -83.852  -8.855  1.00  0.00      BSYN  
ATOM    229  CG2 VAL    26     -13.187 -81.953  -9.416  1.00  0.00      BSYN  
ATOM    230    C VAL    26     -14.054 -82.338  -6.346  1.00  0.00      BSYN  
ATOM    231    O VAL    26     -14.708 -83.289  -5.857  1.00  0.00      BSYN  
ATOM    232    N THR    27     -14.567 -81.034  -6.286  1.00  0.00      BSYN  
ATOM    233    H THR    27     -13.918 -80.470  -6.756  1.00  0.00      BSYN  
ATOM    234   CA THR    27     -15.946 -80.692  -5.815  1.00  0.00      BSYN  
ATOM    235   CB THR    27     -15.969 -79.242  -5.184  1.00  0.00      BSYN  
ATOM    236  OG1 THR    27     -15.446 -78.398  -6.165  1.00  0.00      BSYN  
ATOM    237  HG1 THR    27     -14.994 -77.621  -5.827  1.00  0.00      BSYN  
ATOM    238  CG2 THR    27     -15.292 -79.244  -3.701  1.00  0.00      BSYN  
ATOM    239    C THR    27     -17.075 -80.832  -6.769  1.00  0.00      BSYN  
ATOM    240    O THR    27     -18.249 -80.846  -6.462  1.00  0.00      BSYN  
ATOM    241    N GLU    28     -16.738 -81.317  -8.034  1.00  0.00      BSYN  
ATOM    242    H GLU    28     -15.856 -81.629  -8.323  1.00  0.00      BSYN  
ATOM    243   CA GLU    28     -17.616 -81.395  -9.204  1.00  0.00      BSYN  
ATOM    244   CB GLU    28     -17.136 -80.150  -9.953  1.00  0.00      BSYN  
ATOM    245   CG GLU    28     -18.149 -79.679 -10.919  1.00  0.00      BSYN  
ATOM    246   CD GLU    28     -19.363 -79.127 -10.199  1.00  0.00      BSYN  
ATOM    247  OE1 GLU    28     -20.489 -79.392 -10.651  1.00  0.00      BSYN  
ATOM    248  OE2 GLU    28     -19.277 -78.371  -9.183  1.00  0.00      BSYN  
ATOM    249    C GLU    28     -17.543 -82.715  -9.947  1.00  0.00      BSYN  
ATOM    250    O GLU    28     -17.235 -82.851 -11.095  1.00  0.00      BSYN  
ATOM    251    N ALA    29     -18.137 -83.616  -9.204  1.00  0.00      BSYN  
ATOM    252    H ALA    29     -18.522 -83.111  -8.459  1.00  0.00      BSYN  
ATOM    253   CA ALA    29     -18.138 -85.096  -9.473  1.00  0.00      BSYN  
ATOM    254   CB ALA    29     -18.122 -85.833  -8.091  1.00  0.00      BSYN  
ATOM    255    C ALA    29     -19.222 -85.650 -10.415  1.00  0.00      BSYN  
ATOM    256    O ALA    29     -20.310 -85.979 -10.009  1.00  0.00      BSYN  
ATOM    257    N ALA    30     -18.880 -85.904 -11.635  1.00  0.00      BSYN  
ATOM    258    H ALA    30     -18.195 -85.258 -11.907  1.00  0.00      BSYN  
ATOM    259   CA ALA    30     -19.608 -86.853 -12.526  1.00  0.00      BSYN  
ATOM    260   CB ALA    30     -20.711 -86.029 -13.295  1.00  0.00      BSYN  
ATOM    261    C ALA    30     -18.717 -87.520 -13.601  1.00  0.00      BSYN  
ATOM    262    O ALA    30     -18.274 -86.733 -14.413  1.00  0.00      BSYN  
ATOM    263    N GLU    31     -18.579 -88.824 -13.468  1.00  0.00      BSYN  
ATOM    264    H GLU    31     -19.119 -89.152 -12.719  1.00  0.00      BSYN  
ATOM    265   CA GLU    31     -17.761 -89.688 -14.366  1.00  0.00      BSYN  
ATOM    266   CB GLU    31     -17.917 -91.148 -13.837  1.00  0.00      BSYN  
ATOM    267   CG GLU    31     -17.158 -91.331 -12.601  1.00  0.00      BSYN  
ATOM    268   CD GLU    31     -17.574 -92.612 -11.818  1.00  0.00      BSYN  
ATOM    269  OE1 GLU    31     -18.010 -92.488 -10.617  1.00  0.00      BSYN  
ATOM    270  OE2 GLU    31     -17.512 -93.713 -12.309  1.00  0.00      BSYN  
ATOM    271    C GLU    31     -18.103 -89.500 -15.907  1.00  0.00      BSYN  
ATOM    272    O GLU    31     -19.256 -89.292 -16.270  1.00  0.00      BSYN  
ATOM    273    N LYS    32     -17.133 -89.574 -16.797  1.00  0.00      BSYN  
ATOM    274    H LYS    32     -16.336 -89.909 -16.335  1.00  0.00      BSYN  
ATOM    275   CA LYS    32     -17.363 -89.469 -18.336  1.00  0.00      BSYN  
ATOM    276   CB LYS    32     -16.384 -88.326 -18.887  1.00  0.00      BSYN  
ATOM    277   CG LYS    32     -17.008 -87.806 -20.012  1.00  0.00      BSYN  
ATOM    278   CD LYS    32     -16.220 -86.930 -20.908  1.00  0.00      BSYN  
ATOM    279   CE LYS    32     -17.167 -86.353 -21.968  1.00  0.00      BSYN  
ATOM    280   NZ LYS    32     -16.273 -85.381 -22.606  1.00  0.00      BSYN  
ATOM    281  HZ1 LYS    32     -15.858 -84.797 -21.852  1.00  0.00      BSYN  
ATOM    282  HZ2 LYS    32     -15.678 -86.021 -23.170  1.00  0.00      BSYN  
ATOM    283  HZ3 LYS    32     -16.860 -84.743 -23.181  1.00  0.00      BSYN  
ATOM    284    C LYS    32     -17.273 -90.861 -19.083  1.00  0.00      BSYN  
ATOM    285    O LYS    32     -16.287 -91.613 -19.088  1.00  0.00      BSYN  
ATOM    286    N THR    33     -18.431 -91.217 -19.668  1.00  0.00      BSYN  
ATOM    287    H THR    33     -19.181 -90.592 -19.580  1.00  0.00      BSYN  
ATOM    288   CA THR    33     -18.674 -92.491 -20.249  1.00  0.00      BSYN  
ATOM    289   CB THR    33     -19.546 -93.278 -19.250  1.00  0.00      BSYN  
ATOM    290  OG1 THR    33     -20.758 -92.610 -18.968  1.00  0.00      BSYN  
ATOM    291  HG1 THR    33     -21.336 -92.669 -19.732  1.00  0.00      BSYN  
ATOM    292  CG2 THR    33     -18.789 -93.850 -17.976  1.00  0.00      BSYN  
ATOM    293    C THR    33     -19.177 -92.597 -21.687  1.00  0.00      BSYN  
ATOM    294    O THR    33     -19.851 -91.675 -22.173  1.00  0.00      BSYN  
ATOM    295    N LYS    34     -18.879 -93.629 -22.365  1.00  0.00      BSYN  
ATOM    296    H LYS    34     -18.248 -94.202 -21.880  1.00  0.00      BSYN  
ATOM    297   CA LYS    34     -19.400 -93.886 -23.697  1.00  0.00      BSYN  
ATOM    298   CB LYS    34     -18.366 -93.805 -24.817  1.00  0.00      BSYN  
ATOM    299   CG LYS    34     -17.354 -95.002 -24.857  1.00  0.00      BSYN  
ATOM    300   CD LYS    34     -16.068 -94.524 -25.388  1.00  0.00      BSYN  
ATOM    301   CE LYS    34     -15.038 -94.492 -24.293  1.00  0.00      BSYN  
ATOM    302   NZ LYS    34     -13.768 -93.980 -24.941  1.00  0.00      BSYN  
ATOM    303  HZ1 LYS    34     -13.950 -93.003 -25.246  1.00  0.00      BSYN  
ATOM    304  HZ2 LYS    34     -12.917 -93.917 -24.348  1.00  0.00      BSYN  
ATOM    305  HZ3 LYS    34     -13.560 -94.593 -25.755  1.00  0.00      BSYN  
ATOM    306    C LYS    34     -20.109 -95.211 -23.724  1.00  0.00      BSYN  
ATOM    307    O LYS    34     -19.988 -95.999 -22.752  1.00  0.00      BSYN  
ATOM    308    N GLU    35     -20.915 -95.451 -24.782  1.00  0.00      BSYN  
ATOM    309    H GLU    35     -21.094 -94.843 -25.530  1.00  0.00      BSYN  
ATOM    310   CA GLU    35     -21.654 -96.667 -24.964  1.00  0.00      BSYN  
ATOM    311   CB GLU    35     -22.854 -96.454 -25.921  1.00  0.00      BSYN  
ATOM    312   CG GLU    35     -23.829 -95.338 -25.800  1.00  0.00      BSYN  
ATOM    313   CD GLU    35     -24.400 -94.800 -27.088  1.00  0.00      BSYN  
ATOM    314  OE1 GLU    35     -23.702 -94.120 -27.855  1.00  0.00      BSYN  
ATOM    315  OE2 GLU    35     -25.600 -94.973 -27.356  1.00  0.00      BSYN  
ATOM    316    C GLU    35     -20.794 -97.699 -25.704  1.00  0.00      BSYN  
ATOM    317    O GLU    35     -19.721 -97.537 -26.229  1.00  0.00      BSYN  
ATOM    318    N GLY    36     -21.221 -98.946 -25.825  1.00  0.00      BSYN  
ATOM    319    H GLY    36     -22.146 -99.161 -25.582  1.00  0.00      BSYN  
ATOM    320   CA GLY    36     -20.463 -99.969 -26.343  1.00  0.00      BSYN  
ATOM    321    C GLY    36     -20.491 -99.951 -27.904  1.00  0.00      BSYN  
ATOM    322    O GLY    36     -20.766-100.942 -28.599  1.00  0.00      BSYN  
ATOM    323    N VAL    37     -20.141 -98.846 -28.577  1.00  0.00      BSYN  
ATOM    324    H VAL    37     -19.685 -98.190 -28.009  1.00  0.00      BSYN  
ATOM    325   CA VAL    37     -20.278 -98.600 -29.978  1.00  0.00      BSYN  
ATOM    326   CB VAL    37     -20.031 -97.197 -30.309  1.00  0.00      BSYN  
ATOM    327  CG1 VAL    37     -21.293 -96.515 -29.922  1.00  0.00      BSYN  
ATOM    328  CG2 VAL    37     -18.812 -96.471 -29.744  1.00  0.00      BSYN  
ATOM    329    C VAL    37     -19.324 -99.489 -30.833  1.00  0.00      BSYN  
ATOM    330    O VAL    37     -18.168 -99.636 -30.517  1.00  0.00      BSYN  
ATOM    331    N LEU    38     -20.079-100.293 -31.573  1.00  0.00      BSYN  
ATOM    332    H LEU    38     -21.027-100.403 -31.351  1.00  0.00      BSYN  
ATOM    333   CA LEU    38     -19.443-101.154 -32.671  1.00  0.00      BSYN  
ATOM    334   CB LEU    38     -20.614-102.030 -33.287  1.00  0.00      BSYN  
ATOM    335   CG LEU    38     -21.237-103.008 -32.453  1.00  0.00      BSYN  
ATOM    336  CD1 LEU    38     -22.750-103.115 -32.755  1.00  0.00      BSYN  
ATOM    337  CD2 LEU    38     -20.580-104.357 -32.451  1.00  0.00      BSYN  
ATOM    338    C LEU    38     -18.644-100.264 -33.745  1.00  0.00      BSYN  
ATOM    339    O LEU    38     -19.016 -99.097 -33.932  1.00  0.00      BSYN  
ATOM    340    N TYR    39     -17.584-100.780 -34.487  1.00  0.00      BSYN  
ATOM    341    H TYR    39     -17.066-100.223 -35.105  1.00  0.00      BSYN  
ATOM    342   CA TYR    39     -16.985-102.125 -34.065  1.00  0.00      BSYN  
ATOM    343   CB TYR    39     -16.198-102.655 -35.152  1.00  0.00      BSYN  
ATOM    344   CG TYR    39     -16.233-104.221 -35.547  1.00  0.00      BSYN  
ATOM    345  CD1 TYR    39     -15.747-104.740 -36.820  1.00  0.00      BSYN  
ATOM    346  CE1 TYR    39     -15.875-106.107 -37.115  1.00  0.00      BSYN  
ATOM    347  CD2 TYR    39     -16.830-105.124 -34.626  1.00  0.00      BSYN  
ATOM    348  CE2 TYR    39     -16.840-106.523 -34.905  1.00  0.00      BSYN  
ATOM    349   CZ TYR    39     -16.369-106.973 -36.176  1.00  0.00      BSYN  
ATOM    350   OH TYR    39     -16.487-108.340 -36.440  1.00  0.00      BSYN  
ATOM    351   HH TYR    39     -16.775-108.741 -35.617  1.00  0.00      BSYN  
ATOM    352    C TYR    39     -16.083-101.833 -32.832  1.00  0.00      BSYN  
ATOM    353    O TYR    39     -15.146-100.985 -32.738  1.00  0.00      BSYN  
ATOM    354    N VAL    40     -16.553-102.516 -31.818  1.00  0.00      BSYN  
ATOM    355    H VAL    40     -16.876-103.409 -32.059  1.00  0.00      BSYN  
ATOM    356   CA VAL    40     -16.061-102.258 -30.498  1.00  0.00      BSYN  
ATOM    357   CB VAL    40     -16.861-103.016 -29.443  1.00  0.00      BSYN  
ATOM    358  CG1 VAL    40     -16.730-102.484 -28.028  1.00  0.00      BSYN  
ATOM    359  CG2 VAL    40     -18.377-102.955 -29.764  1.00  0.00      BSYN  
ATOM    360    C VAL    40     -14.610-102.626 -30.309  1.00  0.00      BSYN  
ATOM    361    O VAL    40     -14.117-103.468 -30.966  1.00  0.00      BSYN  
ATOM    362    N GLY    41     -13.893-101.889 -29.440  1.00  0.00      BSYN  
ATOM    363    H GLY    41     -14.397-101.275 -28.867  1.00  0.00      BSYN  
ATOM    364   CA GLY    41     -12.450-102.125 -29.382  1.00  0.00      BSYN  
ATOM    365    C GLY    41     -11.955-101.046 -28.484  1.00  0.00      BSYN  
ATOM    366    O GLY    41     -12.641-100.228 -27.871  1.00  0.00      BSYN  
ATOM    367    N SER    42     -10.590-100.985 -28.368  1.00  0.00      BSYN  
ATOM    368    H SER    42     -10.057-101.602 -28.912  1.00  0.00      BSYN  
ATOM    369   CA SER    42      -9.963-100.116 -27.439  1.00  0.00      BSYN  
ATOM    370   CB SER    42      -8.659-100.780 -27.066  1.00  0.00      BSYN  
ATOM    371   OG SER    42      -7.653-101.073 -28.042  1.00  0.00      BSYN  
ATOM    372   HG SER    42      -7.676-100.281 -28.584  1.00  0.00      BSYN  
ATOM    373    C SER    42      -9.879 -98.663 -28.000  1.00  0.00      BSYN  
ATOM    374    O SER    42      -8.804 -98.340 -28.439  1.00  0.00      BSYN  
ATOM    375    N LYS    43     -11.038 -97.910 -28.126  1.00  0.00      BSYN  
ATOM    376    H LYS    43     -11.795 -98.379 -27.717  1.00  0.00      BSYN  
ATOM    377   CA LYS    43     -11.109 -96.665 -28.876  1.00  0.00      BSYN  
ATOM    378   CB LYS    43     -11.999 -96.934 -30.139  1.00  0.00      BSYN  
ATOM    379   CG LYS    43     -11.442 -98.071 -30.950  1.00  0.00      BSYN  
ATOM    380   CD LYS    43     -12.360 -98.213 -32.220  1.00  0.00      BSYN  
ATOM    381   CE LYS    43     -11.677 -97.531 -33.377  1.00  0.00      BSYN  
ATOM    382   NZ LYS    43     -12.042 -96.141 -33.674  1.00  0.00      BSYN  
ATOM    383  HZ1 LYS    43     -11.462 -95.526 -33.068  1.00  0.00      BSYN  
ATOM    384  HZ2 LYS    43     -11.696 -96.007 -34.645  1.00  0.00      BSYN  
ATOM    385  HZ3 LYS    43     -13.073 -96.010 -33.686  1.00  0.00      BSYN  
ATOM    386    C LYS    43     -11.668 -95.518 -28.119  1.00  0.00      BSYN  
ATOM    387    O LYS    43     -12.644 -95.682 -27.431  1.00  0.00      BSYN  
ATOM    388    N THR    44     -11.090 -94.340 -28.017  1.00  0.00      BSYN  
ATOM    389    H THR    44     -11.538 -93.667 -27.463  1.00  0.00      BSYN  
ATOM    390   CA THR    44      -9.779 -94.019 -28.558  1.00  0.00      BSYN  
ATOM    391   CB THR    44      -9.758 -92.811 -29.514  1.00  0.00      BSYN  
ATOM    392  OG1 THR    44     -10.400 -93.354 -30.741  1.00  0.00      BSYN  
ATOM    393  HG1 THR    44     -11.297 -93.310 -30.401  1.00  0.00      BSYN  
ATOM    394  CG2 THR    44      -8.423 -92.271 -29.900  1.00  0.00      BSYN  
ATOM    395    C THR    44      -8.845 -93.874 -27.384  1.00  0.00      BSYN  
ATOM    396    O THR    44      -9.185 -93.075 -26.465  1.00  0.00      BSYN  
ATOM    397    N ARG    45      -7.730 -94.665 -27.297  1.00  0.00      BSYN  
ATOM    398    H ARG    45      -7.463 -95.065 -28.151  1.00  0.00      BSYN  
ATOM    399   CA ARG    45      -7.110 -94.860 -26.023  1.00  0.00      BSYN  
ATOM    400   CB ARG    45      -7.120 -96.415 -25.891  1.00  0.00      BSYN  
ATOM    401   CG ARG    45      -7.161 -96.963 -24.442  1.00  0.00      BSYN  
ATOM    402   CD ARG    45      -7.167 -98.401 -24.313  1.00  0.00      BSYN  
ATOM    403   NE ARG    45      -7.800 -98.573 -23.014  1.00  0.00      BSYN  
ATOM    404   HE ARG    45      -8.088 -97.779 -22.518  1.00  0.00      BSYN  
ATOM    405   CZ ARG    45      -7.998 -99.743 -22.441  1.00  0.00      BSYN  
ATOM    406  NH1 ARG    45      -8.282 -99.692 -21.242  1.00  0.00      BSYN  
ATOM    407 HH11 ARG    45      -8.663-100.437 -20.694  1.00  0.00      BSYN  
ATOM    408 HH12 ARG    45      -8.076 -98.885 -20.689  1.00  0.00      BSYN  
ATOM    409  NH2 ARG    45      -7.859-100.899 -23.029  1.00  0.00      BSYN  
ATOM    410 HH21 ARG    45      -7.734-101.760 -22.536  1.00  0.00      BSYN  
ATOM    411 HH22 ARG    45      -7.694-100.912 -24.015  1.00  0.00      BSYN  
ATOM    412    C ARG    45      -5.674 -94.366 -25.719  1.00  0.00      BSYN  
ATOM    413    O ARG    45      -4.751 -94.609 -26.538  1.00  0.00      BSYN  
ATOM    414    N GLU    46      -5.463 -93.652 -24.563  1.00  0.00      BSYN  
ATOM    415    H GLU    46      -4.618 -93.156 -24.548  1.00  0.00      BSYN  
ATOM    416   CA GLU    46      -6.431 -93.173 -23.547  1.00  0.00      BSYN  
ATOM    417   CB GLU    46      -5.887 -93.582 -22.212  1.00  0.00      BSYN  
ATOM    418   CG GLU    46      -4.381 -93.327 -22.128  1.00  0.00      BSYN  
ATOM    419   CD GLU    46      -3.802 -93.125 -20.688  1.00  0.00      BSYN  
ATOM    420  OE1 GLU    46      -4.142 -92.273 -19.958  1.00  0.00      BSYN  
ATOM    421  OE2 GLU    46      -3.029 -93.996 -20.279  1.00  0.00      BSYN  
ATOM    422    C GLU    46      -6.757 -91.691 -23.793  1.00  0.00      BSYN  
ATOM    423    O GLU    46      -5.900 -90.887 -24.168  1.00  0.00      BSYN  
ATOM    424    N GLY    47      -8.050 -91.428 -23.493  1.00  0.00      BSYN  
ATOM    425    H GLY    47      -8.579 -92.143 -23.081  1.00  0.00      BSYN  
ATOM    426   CA GLY    47      -8.449 -90.068 -23.441  1.00  0.00      BSYN  
ATOM    427    C GLY    47      -9.772 -89.762 -24.266  1.00  0.00      BSYN  
ATOM    428    O GLY    47     -10.653 -89.139 -23.680  1.00  0.00      BSYN  
ATOM    429    N VAL    48      -9.966 -90.215 -25.466  1.00  0.00      BSYN  
ATOM    430    H VAL    48      -9.581 -91.068 -25.758  1.00  0.00      BSYN  
ATOM    431   CA VAL    48     -10.836 -89.576 -26.455  1.00  0.00      BSYN  
ATOM    432   CB VAL    48     -10.223 -89.287 -27.786  1.00  0.00      BSYN  
ATOM    433  CG1 VAL    48     -11.039 -88.361 -28.590  1.00  0.00      BSYN  
ATOM    434  CG2 VAL    48      -8.866 -88.656 -27.513  1.00  0.00      BSYN  
ATOM    435    C VAL    48     -12.070 -90.468 -26.555  1.00  0.00      BSYN  
ATOM    436    O VAL    48     -11.964 -91.697 -26.761  1.00  0.00      BSYN  
ATOM    437    N VAL    49     -13.257 -89.906 -26.805  1.00  0.00      BSYN  
ATOM    438    H VAL    49     -13.191 -89.082 -27.332  1.00  0.00      BSYN  
ATOM    439   CA VAL    49     -14.585 -90.716 -26.741  1.00  0.00      BSYN  
ATOM    440   CB VAL    49     -15.713 -90.020 -25.775  1.00  0.00      BSYN  
ATOM    441  CG1 VAL    49     -15.543 -90.455 -24.421  1.00  0.00      BSYN  
ATOM    442  CG2 VAL    49     -15.727 -88.534 -26.015  1.00  0.00      BSYN  
ATOM    443    C VAL    49     -15.115 -91.046 -28.178  1.00  0.00      BSYN  
ATOM    444    O VAL    49     -16.329 -90.935 -28.415  1.00  0.00      BSYN  
ATOM    445    N GLN    50     -14.270 -91.529 -29.099  1.00  0.00      BSYN  
ATOM    446    H GLN    50     -13.344 -91.310 -28.865  1.00  0.00      BSYN  
ATOM    447   CA GLN    50     -14.650 -92.030 -30.427  1.00  0.00      BSYN  
ATOM    448   CB GLN    50     -14.033 -91.066 -31.512  1.00  0.00      BSYN  
ATOM    449   CG GLN    50     -12.526 -90.963 -31.617  1.00  0.00      BSYN  
ATOM    450   CD GLN    50     -12.092 -89.982 -32.724  1.00  0.00      BSYN  
ATOM    451  OE1 GLN    50     -12.275 -88.809 -32.484  1.00  0.00      BSYN  
ATOM    452  NE2 GLN    50     -11.593 -90.391 -33.982  1.00  0.00      BSYN  
ATOM    453 HE21 GLN    50     -11.797 -91.346 -34.065  1.00  0.00      BSYN  
ATOM    454 HE22 GLN    50     -11.209 -89.786 -34.651  1.00  0.00      BSYN  
ATOM    455    C GLN    50     -14.303 -93.524 -30.544  1.00  0.00      BSYN  
ATOM    456    O GLN    50     -13.110 -93.888 -30.627  1.00  0.00      BSYN  
ATOM    457    N GLY    51     -15.430 -94.293 -30.623  1.00  0.00      BSYN  
ATOM    458    H GLY    51     -16.311 -93.903 -30.443  1.00  0.00      BSYN  
ATOM    459   CA GLY    51     -15.254 -95.691 -30.564  1.00  0.00      BSYN  
ATOM    460    C GLY    51     -15.682 -96.324 -31.843  1.00  0.00      BSYN  
ATOM    461    O GLY    51     -16.215 -97.472 -31.896  1.00  0.00      BSYN  
ATOM    462    N VAL    52     -15.545 -95.617 -32.932  1.00  0.00      BSYN  
ATOM    463    H VAL    52     -14.936 -94.850 -32.943  1.00  0.00      BSYN  
ATOM    464   CA VAL    52     -16.051 -96.174 -34.210  1.00  0.00      BSYN  
ATOM    465   CB VAL    52     -16.833 -95.253 -35.013  1.00  0.00      BSYN  
ATOM    466  CG1 VAL    52     -18.264 -95.216 -34.638  1.00  0.00      BSYN  
ATOM    467  CG2 VAL    52     -16.377 -93.746 -34.973  1.00  0.00      BSYN  
ATOM    468    C VAL    52     -15.029 -96.901 -35.155  1.00  0.00      BSYN  
ATOM    469    O VAL    52     -14.395 -96.069 -35.833  1.00  0.00      BSYN  
ATOM    470    N ALA    53     -15.000 -98.226 -35.273  1.00  0.00      BSYN  
ATOM    471    H ALA    53     -15.622 -98.633 -34.634  1.00  0.00      BSYN  
ATOM    472   CA ALA    53     -14.271 -98.989 -36.285  1.00  0.00      BSYN  
ATOM    473   CB ALA    53     -13.197 -99.974 -35.724  1.00  0.00      BSYN  
ATOM    474    C ALA    53     -15.234 -99.496 -37.430  1.00  0.00      BSYN  
ATOM    475    O ALA    53     -16.435 -99.522 -37.123  1.00  0.00      BSYN  
ATOM    476    N SER    54     -14.676 -99.791 -38.610  1.00  0.00      BSYN  
ATOM    477    H SER    54     -13.756 -99.468 -38.712  1.00  0.00      BSYN  
ATOM    478   CA SER    54     -15.277-100.477 -39.691  1.00  0.00      BSYN  
ATOM    479   CB SER    54     -14.912 -99.834 -41.149  1.00  0.00      BSYN  
ATOM    480   OG SER    54     -15.310 -98.478 -41.204  1.00  0.00      BSYN  
ATOM    481   HG SER    54     -14.715 -98.086 -40.561  1.00  0.00      BSYN  
ATOM    482    C SER    54     -15.155-101.979 -39.669  1.00  0.00      BSYN  
ATOM    483    O SER    54     -14.158-102.570 -39.150  1.00  0.00      BSYN  
ATOM    484    N VAL    55     -16.130-102.458 -40.294  1.00  0.00      BSYN  
ATOM    485    H VAL    55     -16.731-101.823 -40.737  1.00  0.00      BSYN  
ATOM    486   CA VAL    55     -16.246-103.916 -40.446  1.00  0.00      BSYN  
ATOM    487   CB VAL    55     -17.758-104.273 -40.701  1.00  0.00      BSYN  
ATOM    488  CG1 VAL    55     -18.106-105.747 -40.825  1.00  0.00      BSYN  
ATOM    489  CG2 VAL    55     -18.709-103.742 -39.584  1.00  0.00      BSYN  
ATOM    490    C VAL    55     -15.476-104.276 -41.720  1.00  0.00      BSYN  
ATOM    491    O VAL    55     -15.592-103.588 -42.691  1.00  0.00      BSYN  
ATOM    492    N ALA    56     -14.736-105.454 -41.491  1.00  0.00      BSYN  
ATOM    493    H ALA    56     -14.926-106.052 -40.739  1.00  0.00      BSYN  
ATOM    494   CA ALA    56     -13.849-105.916 -42.510  1.00  0.00      BSYN  
ATOM    495   CB ALA    56     -12.583-105.167 -42.538  1.00  0.00      BSYN  
ATOM    496    C ALA    56     -13.610-107.389 -42.411  1.00  0.00      BSYN  
ATOM    497    O ALA    56     -13.765-107.984 -41.316  1.00  0.00      BSYN  
ATOM    498    N GLU    57     -13.257-107.957 -43.591  1.00  0.00      BSYN  
ATOM    499    H GLU    57     -13.083-107.386 -44.369  1.00  0.00      BSYN  
ATOM    500   CA GLU    57     -13.219-109.380 -43.781  1.00  0.00      BSYN  
ATOM    501   CB GLU    57     -13.699-109.540 -45.250  1.00  0.00      BSYN  
ATOM    502   CG GLU    57     -15.147-109.273 -45.399  1.00  0.00      BSYN  
ATOM    503   CD GLU    57     -15.703-109.606 -46.756  1.00  0.00      BSYN  
ATOM    504  OE1 GLU    57     -16.599-110.455 -46.806  1.00  0.00      BSYN  
ATOM    505  OE2 GLU    57     -15.281-108.965 -47.743  1.00  0.00      BSYN  
ATOM    506    C GLU    57     -11.919-110.123 -43.434  1.00  0.00      BSYN  
ATOM    507    O GLU    57     -10.825-109.621 -43.573  1.00  0.00      BSYN  
ATOM    508    N LYS    58     -12.270-111.350 -42.874  1.00  0.00      BSYN  
ATOM    509    H LYS    58     -13.180-111.708 -42.815  1.00  0.00      BSYN  
ATOM    510   CA LYS    58     -11.322-112.289 -42.224  1.00  0.00      BSYN  
ATOM    511   CB LYS    58     -11.937-113.525 -41.647  1.00  0.00      BSYN  
ATOM    512   CG LYS    58     -12.527-113.336 -40.184  1.00  0.00      BSYN  
ATOM    513   CD LYS    58     -13.966-112.614 -40.150  1.00  0.00      BSYN  
ATOM    514   CE LYS    58     -14.603-112.625 -38.705  1.00  0.00      BSYN  
ATOM    515   NZ LYS    58     -14.336-113.905 -37.942  1.00  0.00      BSYN  
ATOM    516  HZ1 LYS    58     -13.400-113.945 -37.489  1.00  0.00      BSYN  
ATOM    517  HZ2 LYS    58     -15.058-114.001 -37.199  1.00  0.00      BSYN  
ATOM    518  HZ3 LYS    58     -14.398-114.770 -38.515  1.00  0.00      BSYN  
ATOM    519    C LYS    58     -10.020-112.607 -42.967  1.00  0.00      BSYN  
ATOM    520    O LYS    58      -9.983-113.558 -43.808  1.00  0.00      BSYN  
ATOM    521    N THR    59      -8.931-111.771 -42.877  1.00  0.00      BSYN  
ATOM    522    H THR    59      -8.785-111.208 -42.088  1.00  0.00      BSYN  
ATOM    523   CA THR    59      -7.890-111.870 -43.871  1.00  0.00      BSYN  
ATOM    524   CB THR    59      -8.039-110.903 -45.072  1.00  0.00      BSYN  
ATOM    525  OG1 THR    59      -9.311-111.259 -45.708  1.00  0.00      BSYN  
ATOM    526  HG1 THR    59      -9.900-111.811 -45.188  1.00  0.00      BSYN  
ATOM    527  CG2 THR    59      -7.077-111.178 -46.157  1.00  0.00      BSYN  
ATOM    528    C THR    59      -6.496-111.846 -43.269  1.00  0.00      BSYN  
ATOM    529    O THR    59      -6.056-110.710 -42.854  1.00  0.00      BSYN  
ATOM    530    N LYS    60      -5.729-112.937 -43.301  1.00  0.00      BSYN  
ATOM    531    H LYS    60      -5.952-113.626 -43.961  1.00  0.00      BSYN  
ATOM    532   CA LYS    60      -4.487-113.238 -42.626  1.00  0.00      BSYN  
ATOM    533   CB LYS    60      -4.608-114.682 -42.118  1.00  0.00      BSYN  
ATOM    534   CG LYS    60      -3.995-114.807 -40.729  1.00  0.00      BSYN  
ATOM    535   CD LYS    60      -4.274-116.244 -40.308  1.00  0.00      BSYN  
ATOM    536   CE LYS    60      -3.621-116.442 -38.997  1.00  0.00      BSYN  
ATOM    537   NZ LYS    60      -3.883-117.762 -38.387  1.00  0.00      BSYN  
ATOM    538  HZ1 LYS    60      -3.776-117.755 -37.353  1.00  0.00      BSYN  
ATOM    539  HZ2 LYS    60      -4.849-117.940 -38.728  1.00  0.00      BSYN  
ATOM    540  HZ3 LYS    60      -3.307-118.433 -38.934  1.00  0.00      BSYN  
ATOM    541    C LYS    60      -3.336-113.090 -43.531  1.00  0.00      BSYN  
ATOM    542    O LYS    60      -3.152-113.842 -44.458  1.00  0.00      BSYN  
ATOM    543    N GLU    61      -2.394-112.242 -43.160  1.00  0.00      BSYN  
ATOM    544    H GLU    61      -2.662-111.908 -42.279  1.00  0.00      BSYN  
ATOM    545   CA GLU    61      -1.255-111.894 -43.899  1.00  0.00      BSYN  
ATOM    546   CB GLU    61      -1.503-111.078 -45.156  1.00  0.00      BSYN  
ATOM    547   CG GLU    61      -1.799-111.882 -46.389  1.00  0.00      BSYN  
ATOM    548   CD GLU    61      -2.164-111.004 -47.643  1.00  0.00      BSYN  
ATOM    549  OE1 GLU    61      -1.135-110.416 -48.136  1.00  0.00      BSYN  
ATOM    550  OE2 GLU    61      -3.327-110.845 -48.095  1.00  0.00      BSYN  
ATOM    551    C GLU    61      -0.161-111.203 -43.055  1.00  0.00      BSYN  
ATOM    552    O GLU    61      -0.356-110.219 -42.291  1.00  0.00      BSYN  
ATOM    553    N GLN    62       1.124-111.670 -43.206  1.00  0.00      BSYN  
ATOM    554    H GLN    62       1.233-112.431 -43.813  1.00  0.00      BSYN  
ATOM    555   CA GLN    62       2.198-111.210 -42.342  1.00  0.00      BSYN  
ATOM    556   CB GLN    62       3.139-112.388 -42.017  1.00  0.00      BSYN  
ATOM    557   CG GLN    62       2.524-113.571 -41.307  1.00  0.00      BSYN  
ATOM    558   CD GLN    62       3.626-114.452 -40.737  1.00  0.00      BSYN  
ATOM    559  OE1 GLN    62       3.856-114.650 -39.538  1.00  0.00      BSYN  
ATOM    560  NE2 GLN    62       4.423-115.094 -41.596  1.00  0.00      BSYN  
ATOM    561 HE21 GLN    62       5.069-115.715 -41.199  1.00  0.00      BSYN  
ATOM    562 HE22 GLN    62       4.508-114.761 -42.514  1.00  0.00      BSYN  
ATOM    563    C GLN    62       2.971-110.027 -42.768  1.00  0.00      BSYN  
ATOM    564    O GLN    62       4.192-110.043 -43.033  1.00  0.00      BSYN  
ATOM    565    N ALA    63       2.168-108.935 -42.866  1.00  0.00      BSYN  
ATOM    566    H ALA    63       1.332-108.899 -42.357  1.00  0.00      BSYN  
ATOM    567   CA ALA    63       2.739-107.839 -43.560  1.00  0.00      BSYN  
ATOM    568   CB ALA    63       2.471-107.855 -45.017  1.00  0.00      BSYN  
ATOM    569    C ALA    63       2.125-106.660 -42.762  1.00  0.00      BSYN  
ATOM    570    O ALA    63       0.909-106.631 -42.627  1.00  0.00      BSYN  
ATOM    571    N SER    64       2.820-105.924 -41.964  1.00  0.00      BSYN  
ATOM    572    H SER    64       2.433-105.152 -41.501  1.00  0.00      BSYN  
ATOM    573   CA SER    64       4.265-106.181 -41.829  1.00  0.00      BSYN  
ATOM    574   CB SER    64       5.104-104.927 -42.107  1.00  0.00      BSYN  
ATOM    575   OG SER    64       4.655-104.309 -43.341  1.00  0.00      BSYN  
ATOM    576   HG SER    64       4.423-103.381 -43.264  1.00  0.00      BSYN  
ATOM    577    C SER    64       4.598-106.592 -40.392  1.00  0.00      BSYN  
ATOM    578    O SER    64       4.371-105.823 -39.448  1.00  0.00      BSYN  
ATOM    579    N HIS    65       5.242-107.729 -40.193  1.00  0.00      BSYN  
ATOM    580    H HIS    65       5.456-108.299 -40.961  1.00  0.00      BSYN  
ATOM    581   CA HIS    65       5.702-108.108 -38.796  1.00  0.00      BSYN  
ATOM    582   CB HIS    65       5.466-109.575 -38.541  1.00  0.00      BSYN  
ATOM    583   CG HIS    65       4.003-109.855 -38.375  1.00  0.00      BSYN  
ATOM    584  ND1 HIS    65       3.133-109.607 -39.241  1.00  0.00      BSYN  
ATOM    585  HD1 HIS    65       3.145-109.538 -40.218  1.00  0.00      BSYN  
ATOM    586  CD2 HIS    65       3.413-110.280 -37.207  1.00  0.00      BSYN  
ATOM    587  NE2 HIS    65       2.124-110.186 -37.500  1.00  0.00      BSYN  
ATOM    588  CE1 HIS    65       1.957-109.784 -38.699  1.00  0.00      BSYN  
ATOM    589    C HIS    65       7.159-107.689 -38.712  1.00  0.00      BSYN  
ATOM    590    O HIS    65       8.016-108.526 -38.942  1.00  0.00      BSYN  
ATOM    591    N LEU    66       7.307-106.387 -38.642  1.00  0.00      BSYN  
ATOM    592    H LEU    66       6.568-105.744 -38.667  1.00  0.00      BSYN  
ATOM    593   CA LEU    66       8.600-105.812 -38.477  1.00  0.00      BSYN  
ATOM    594   CB LEU    66       8.737-104.520 -39.244  1.00  0.00      BSYN  
ATOM    595   CG LEU    66      10.110-103.896 -39.247  1.00  0.00      BSYN  
ATOM    596  CD1 LEU    66      11.210-104.828 -40.047  1.00  0.00      BSYN  
ATOM    597  CD2 LEU    66       9.833-102.578 -39.857  1.00  0.00      BSYN  
ATOM    598    C LEU    66       8.940-105.752 -36.976  1.00  0.00      BSYN  
ATOM    599    O LEU    66       9.877-106.407 -36.507  1.00  0.00      BSYN  
ATOM    600    N GLY    67       8.060-105.095 -36.203  1.00  0.00      BSYN  
ATOM    601    H GLY    67       7.246-104.701 -36.581  1.00  0.00      BSYN  
ATOM    602   CA GLY    67       8.303-105.017 -34.778  1.00  0.00      BSYN  
ATOM    603    C GLY    67       8.727-103.603 -34.324  1.00  0.00      BSYN  
ATOM    604    O GLY    67       8.803-103.385 -33.194  1.00  0.00      BSYN  
ATOM    605    N GLY    68       8.992-102.642 -35.170  1.00  0.00      BSYN  
ATOM    606    H GLY    68       9.506-102.993 -35.926  1.00  0.00      BSYN  
ATOM    607   CA GLY    68       9.128-101.198 -34.956  1.00  0.00      BSYN  
ATOM    608    C GLY    68       7.966-100.262 -35.332  1.00  0.00      BSYN  
ATOM    609    O GLY    68       6.889-100.701 -35.300  1.00  0.00      BSYN  
ATOM    610    N ALA    69       8.413 -99.015 -35.787  1.00  0.00      BSYN  
ATOM    611    H ALA    69       9.236 -98.810 -36.280  1.00  0.00      BSYN  
ATOM    612   CA ALA    69       7.365 -98.020 -35.827  1.00  0.00      BSYN  
ATOM    613   CB ALA    69       7.192 -97.315 -34.479  1.00  0.00      BSYN  
ATOM    614    C ALA    69       7.693 -96.977 -36.865  1.00  0.00      BSYN  
ATOM    615    O ALA    69       8.838 -96.627 -37.111  1.00  0.00      BSYN  
ATOM    616    N VAL    70       6.609 -96.637 -37.509  1.00  0.00      BSYN  
ATOM    617    H VAL    70       5.830 -96.947 -37.003  1.00  0.00      BSYN  
ATOM    618   CA VAL    70       6.357 -95.806 -38.722  1.00  0.00      BSYN  
ATOM    619   CB VAL    70       4.978 -96.055 -39.446  1.00  0.00      BSYN  
ATOM    620  CG1 VAL    70       4.729 -97.550 -39.688  1.00  0.00      BSYN  
ATOM    621  CG2 VAL    70       3.649 -95.502 -38.777  1.00  0.00      BSYN  
ATOM    622    C VAL    70       6.753 -94.350 -38.769  1.00  0.00      BSYN  
ATOM    623    O VAL    70       6.492 -93.635 -39.659  1.00  0.00      BSYN  
ATOM    624    N PHE    71       7.768 -94.058 -37.920  1.00  0.00      BSYN  
ATOM    625    H PHE    71       8.444 -94.711 -37.641  1.00  0.00      BSYN  
ATOM    626   CA PHE    71       8.045 -92.699 -37.382  1.00  0.00      BSYN  
ATOM    627   CB PHE    71       8.515 -93.034 -36.003  1.00  0.00      BSYN  
ATOM    628   CG PHE    71       8.013 -91.903 -35.042  1.00  0.00      BSYN  
ATOM    629  CD1 PHE    71       8.565 -90.605 -34.849  1.00  0.00      BSYN  
ATOM    630  CD2 PHE    71       6.795 -92.134 -34.369  1.00  0.00      BSYN  
ATOM    631  CE1 PHE    71       7.909 -89.617 -34.058  1.00  0.00      BSYN  
ATOM    632  CE2 PHE    71       6.227 -91.221 -33.527  1.00  0.00      BSYN  
ATOM    633   CZ PHE    71       6.743 -89.978 -33.353  1.00  0.00      BSYN  
ATOM    634    C PHE    71       9.076 -91.824 -38.108  1.00  0.00      BSYN  
ATOM    635    O PHE    71      10.289 -92.060 -38.044  1.00  0.00      BSYN  
ATOM    636    N SER    72       8.519 -90.826 -38.718  1.00  0.00      BSYN  
ATOM    637    H SER    72       7.555 -90.648 -38.709  1.00  0.00      BSYN  
ATOM    638   CA SER    72       9.339 -89.888 -39.514  1.00  0.00      BSYN  
ATOM    639   CB SER    72       8.686 -89.757 -40.933  1.00  0.00      BSYN  
ATOM    640   OG SER    72       8.820 -90.809 -41.871  1.00  0.00      BSYN  
ATOM    641   HG SER    72       8.197 -91.440 -41.501  1.00  0.00      BSYN  
ATOM    642    C SER    72       9.540 -88.542 -38.788  1.00  0.00      BSYN  
ATOM    643    O SER    72       8.786 -87.574 -38.926  1.00  0.00      BSYN  
ATOM    644    N GLY    73      10.705 -88.696 -38.040  1.00  0.00      BSYN  
ATOM    645    H GLY    73      11.249 -89.507 -38.118  1.00  0.00      BSYN  
ATOM    646   CA GLY    73      11.422 -87.656 -37.223  1.00  0.00      BSYN  
ATOM    647    C GLY    73      12.194 -87.014 -38.344  1.00  0.00      BSYN  
ATOM    648    O GLY    73      13.368 -87.324 -38.575  1.00  0.00      BSYN  
ATOM    649    N ALA    74      11.476 -86.061 -38.973  1.00  0.00      BSYN  
ATOM    650    H ALA    74      10.562 -85.859 -38.682  1.00  0.00      BSYN  
ATOM    651   CA ALA    74      12.167 -85.045 -39.848  1.00  0.00      BSYN  
ATOM    652   CB ALA    74      11.129 -84.073 -40.473  1.00  0.00      BSYN  
ATOM    653    C ALA    74      13.086 -84.127 -39.173  1.00  0.00      BSYN  
ATOM    654    O ALA    74      12.634 -83.313 -38.249  1.00  0.00      BSYN  
ATOM    655    N GLY    75      14.307 -84.099 -39.761  1.00  0.00      BSYN  
ATOM    656    H GLY    75      14.607 -84.644 -40.518  1.00  0.00      BSYN  
ATOM    657   CA GLY    75      15.369 -83.292 -39.178  1.00  0.00      BSYN  
ATOM    658    C GLY    75      16.602 -84.053 -38.707  1.00  0.00      BSYN  
ATOM    659    O GLY    75      17.822 -83.927 -39.037  1.00  0.00      BSYN  
ATOM    660    N ASN    76      16.226 -84.936 -37.768  1.00  0.00      BSYN  
ATOM    661    H ASN    76      15.274 -85.117 -37.624  1.00  0.00      BSYN  
ATOM    662   CA ASN    76      17.093 -85.773 -36.999  1.00  0.00      BSYN  
ATOM    663   CB ASN    76      16.395 -86.560 -35.942  1.00  0.00      BSYN  
ATOM    664   CG ASN    76      17.274 -87.215 -34.905  1.00  0.00      BSYN  
ATOM    665  OD1 ASN    76      18.459 -87.122 -34.879  1.00  0.00      BSYN  
ATOM    666  ND2 ASN    76      16.539 -87.893 -34.076  1.00  0.00      BSYN  
ATOM    667 HD21 ASN    76      15.562 -87.837 -34.130  1.00  0.00      BSYN  
ATOM    668 HD22 ASN    76      17.115 -88.462 -33.524  1.00  0.00      BSYN  
ATOM    669    C ASN    76      17.807 -86.845 -37.780  1.00  0.00      BSYN  
ATOM    670    O ASN    76      17.112 -87.460 -38.654  1.00  0.00      BSYN  
ATOM    671    N ILE    77      19.139 -87.098 -37.505  1.00  0.00      BSYN  
ATOM    672    H ILE    77      19.604 -86.765 -36.709  1.00  0.00      BSYN  
ATOM    673   CA ILE    77      19.866 -88.180 -38.078  1.00  0.00      BSYN  
ATOM    674   CB ILE    77      21.363 -87.849 -38.563  1.00  0.00      BSYN  
ATOM    675  CG2 ILE    77      21.118 -87.627 -39.994  1.00  0.00      BSYN  
ATOM    676  CG1 ILE    77      22.258 -86.933 -37.601  1.00  0.00      BSYN  
ATOM    677   CD ILE    77      21.861 -85.438 -37.632  1.00  0.00      BSYN  
ATOM    678    C ILE    77      19.713 -89.439 -37.202  1.00  0.00      BSYN  
ATOM    679    O ILE    77      19.618 -90.504 -37.829  1.00  0.00      BSYN  
ATOM    680    N ALA    78      19.805 -89.504 -35.862  1.00  0.00      BSYN  
ATOM    681    H ALA    78      19.916 -88.624 -35.445  1.00  0.00      BSYN  
ATOM    682   CA ALA    78      19.754 -90.575 -34.930  1.00  0.00      BSYN  
ATOM    683   CB ALA    78      19.935 -90.180 -33.485  1.00  0.00      BSYN  
ATOM    684    C ALA    78      18.529 -91.506 -35.041  1.00  0.00      BSYN  
ATOM    685    O ALA    78      17.390 -91.106 -35.463  1.00  0.00      BSYN  
ATOM    686    N ALA    79      18.865 -92.647 -34.469  1.00  0.00      BSYN  
ATOM    687    H ALA    79      19.781 -92.620 -34.122  1.00  0.00      BSYN  
ATOM    688   CA ALA    79      18.056 -93.873 -34.493  1.00  0.00      BSYN  
ATOM    689   CB ALA    79      18.864 -94.736 -33.467  1.00  0.00      BSYN  
ATOM    690    C ALA    79      16.593 -93.765 -34.022  1.00  0.00      BSYN  
ATOM    691    O ALA    79      15.670 -94.383 -34.563  1.00  0.00      BSYN  
ATOM    692    N ALA    80      16.344 -92.967 -32.862  1.00  0.00      BSYN  
ATOM    693    H ALA    80      17.094 -92.426 -32.535  1.00  0.00      BSYN  
ATOM    694   CA ALA    80      15.122 -92.417 -32.329  1.00  0.00      BSYN  
ATOM    695   CB ALA    80      15.124 -92.420 -30.841  1.00  0.00      BSYN  
ATOM    696    C ALA    80      15.069 -91.013 -32.952  1.00  0.00      BSYN  
ATOM    697    O ALA    80      15.777 -90.037 -32.694  1.00  0.00      BSYN  
ATOM    698    N THR    81      14.184 -91.135 -33.947  1.00  0.00      BSYN  
ATOM    699    H THR    81      13.520 -91.817 -33.715  1.00  0.00      BSYN  
ATOM    700   CA THR    81      13.919 -90.123 -35.108  1.00  0.00      BSYN  
ATOM    701   CB THR    81      13.064 -90.712 -36.171  1.00  0.00      BSYN  
ATOM    702  OG1 THR    81      11.956 -91.324 -35.528  1.00  0.00      BSYN  
ATOM    703  HG1 THR    81      11.517 -91.741 -36.274  1.00  0.00      BSYN  
ATOM    704  CG2 THR    81      13.897 -91.669 -37.060  1.00  0.00      BSYN  
ATOM    705    C THR    81      13.240 -88.834 -34.586  1.00  0.00      BSYN  
ATOM    706    O THR    81      13.698 -87.779 -34.895  1.00  0.00      BSYN  
ATOM    707    N GLY    82      12.140 -88.986 -33.764  1.00  0.00      BSYN  
ATOM    708    H GLY    82      11.976 -89.895 -33.436  1.00  0.00      BSYN  
ATOM    709   CA GLY    82      11.433 -87.952 -33.191  1.00  0.00      BSYN  
ATOM    710    C GLY    82      11.832 -87.774 -31.774  1.00  0.00      BSYN  
ATOM    711    O GLY    82      12.121 -88.843 -31.137  1.00  0.00      BSYN  
ATOM    712    N LEU    83      11.878 -86.483 -31.420  1.00  0.00      BSYN  
ATOM    713    H LEU    83      11.426 -85.770 -31.918  1.00  0.00      BSYN  
ATOM    714   CA LEU    83      12.393 -86.030 -30.196  1.00  0.00      BSYN  
ATOM    715   CB LEU    83      13.376 -85.011 -30.689  1.00  0.00      BSYN  
ATOM    716   CG LEU    83      14.706 -84.757 -30.041  1.00  0.00      BSYN  
ATOM    717  CD1 LEU    83      14.754 -83.623 -28.969  1.00  0.00      BSYN  
ATOM    718  CD2 LEU    83      15.474 -86.054 -29.599  1.00  0.00      BSYN  
ATOM    719    C LEU    83      11.321 -85.339 -29.371  1.00  0.00      BSYN  
ATOM    720    O LEU    83      10.341 -84.770 -29.982  1.00  0.00      BSYN  
ATOM    721    N VAL    84      11.519 -85.245 -28.095  1.00  0.00      BSYN  
ATOM    722    H VAL    84      12.429 -85.233 -27.733  1.00  0.00      BSYN  
ATOM    723   CA VAL    84      10.463 -84.918 -27.211  1.00  0.00      BSYN  
ATOM    724   CB VAL    84      10.294 -86.117 -26.163  1.00  0.00      BSYN  
ATOM    725  CG1 VAL    84       9.626 -87.267 -26.696  1.00  0.00      BSYN  
ATOM    726  CG2 VAL    84      11.579 -86.521 -25.484  1.00  0.00      BSYN  
ATOM    727    C VAL    84      10.769 -83.670 -26.419  1.00  0.00      BSYN  
ATOM    728    O VAL    84      11.938 -83.334 -26.201  1.00  0.00      BSYN  
ATOM    729    N LYS    85       9.684 -82.889 -26.363  1.00  0.00      BSYN  
ATOM    730    H LYS    85       8.945 -83.304 -26.855  1.00  0.00      BSYN  
ATOM    731   CA LYS    85       9.682 -81.597 -25.805  1.00  0.00      BSYN  
ATOM    732   CB LYS    85      10.145 -80.532 -26.777  1.00  0.00      BSYN  
ATOM    733   CG LYS    85       9.482 -80.307 -28.191  1.00  0.00      BSYN  
ATOM    734   CD LYS    85       9.353 -78.821 -28.459  1.00  0.00      BSYN  
ATOM    735   CE LYS    85       8.981 -78.540 -29.848  1.00  0.00      BSYN  
ATOM    736   NZ LYS    85       8.692 -77.133 -30.051  1.00  0.00      BSYN  
ATOM    737  HZ1 LYS    85       8.282 -77.087 -31.006  1.00  0.00      BSYN  
ATOM    738  HZ2 LYS    85       8.066 -76.785 -29.297  1.00  0.00      BSYN  
ATOM    739  HZ3 LYS    85       9.569 -76.601 -29.881  1.00  0.00      BSYN  
ATOM    740    C LYS    85       8.430 -81.142 -25.080  1.00  0.00      BSYN  
ATOM    741    O LYS    85       7.562 -81.949 -24.870  1.00  0.00      BSYN  
ATOM    742    N ARG    86       8.411 -79.863 -24.716  1.00  0.00      BSYN  
ATOM    743    H ARG    86       9.208 -79.299 -24.787  1.00  0.00      BSYN  
ATOM    744   CA ARG    86       7.280 -79.187 -24.206  1.00  0.00      BSYN  
ATOM    745   CB ARG    86       7.680 -78.197 -23.166  1.00  0.00      BSYN  
ATOM    746   CG ARG    86       7.768 -78.892 -21.839  1.00  0.00      BSYN  
ATOM    747   CD ARG    86       6.500 -78.885 -21.025  1.00  0.00      BSYN  
ATOM    748   NE ARG    86       5.230 -79.020 -21.635  1.00  0.00      BSYN  
ATOM    749   HE ARG    86       5.045 -79.355 -22.537  1.00  0.00      BSYN  
ATOM    750   CZ ARG    86       4.145 -78.749 -20.880  1.00  0.00      BSYN  
ATOM    751  NH1 ARG    86       2.922 -78.914 -21.343  1.00  0.00      BSYN  
ATOM    752 HH11 ARG    86       2.147 -78.471 -20.892  1.00  0.00      BSYN  
ATOM    753 HH12 ARG    86       2.737 -79.199 -22.283  1.00  0.00      BSYN  
ATOM    754  NH2 ARG    86       4.219 -78.233 -19.545  1.00  0.00      BSYN  
ATOM    755 HH21 ARG    86       3.428 -77.940 -19.008  1.00  0.00      BSYN  
ATOM    756 HH22 ARG    86       5.131 -78.133 -19.148  1.00  0.00      BSYN  
ATOM    757    C ARG    86       6.565 -78.356 -25.321  1.00  0.00      BSYN  
ATOM    758    O ARG    86       7.063 -77.518 -26.043  1.00  0.00      BSYN  
ATOM    759    N GLU    87       5.259 -78.679 -25.248  1.00  0.00      BSYN  
ATOM    760    H GLU    87       5.101 -79.286 -24.495  1.00  0.00      BSYN  
ATOM    761   CA GLU    87       4.278 -78.040 -26.101  1.00  0.00      BSYN  
ATOM    762   CB GLU    87       3.512 -79.067 -26.818  1.00  0.00      BSYN  
ATOM    763   CG GLU    87       4.240 -79.778 -27.858  1.00  0.00      BSYN  
ATOM    764   CD GLU    87       3.512 -80.890 -28.622  1.00  0.00      BSYN  
ATOM    765  OE1 GLU    87       3.144 -80.634 -29.787  1.00  0.00      BSYN  
ATOM    766  OE2 GLU    87       3.533 -81.966 -28.078  1.00  0.00      BSYN  
ATOM    767    C GLU    87       3.352 -77.029 -25.571  1.00  0.00      BSYN  
ATOM    768    O GLU    87       2.660 -77.178 -24.575  1.00  0.00      BSYN  
ATOM    769    N GLU    88       3.753 -75.833 -26.096  1.00  0.00      BSYN  
ATOM    770    H GLU    88       4.175 -75.723 -26.974  1.00  0.00      BSYN  
ATOM    771   CA GLU    88       3.309 -74.518 -25.548  1.00  0.00      BSYN  
ATOM    772   CB GLU    88       4.078 -74.075 -24.230  1.00  0.00      BSYN  
ATOM    773   CG GLU    88       3.304 -73.089 -23.341  1.00  0.00      BSYN  
ATOM    774   CD GLU    88       4.062 -72.528 -22.147  1.00  0.00      BSYN  
ATOM    775  OE1 GLU    88       4.764 -73.279 -21.464  1.00  0.00      BSYN  
ATOM    776  OE2 GLU    88       4.001 -71.371 -21.829  1.00  0.00      BSYN  
ATOM    777    C GLU    88       3.417 -73.420 -26.564  1.00  0.00      BSYN  
ATOM    778    O GLU    88       4.294 -73.604 -27.492  1.00  0.00      BSYN  
ATOM    779    N PHE    89       2.580 -72.391 -26.668  1.00  0.00      BSYN  
ATOM    780    H PHE    89       1.778 -72.535 -26.124  1.00  0.00      BSYN  
ATOM    781   CA PHE    89       2.571 -71.333 -27.628  1.00  0.00      BSYN  
ATOM    782   CB PHE    89       1.088 -71.192 -28.243  1.00  0.00      BSYN  
ATOM    783   CG PHE    89       0.584 -71.970 -29.482  1.00  0.00      BSYN  
ATOM    784  CD1 PHE    89       0.695 -71.442 -30.781  1.00  0.00      BSYN  
ATOM    785  CD2 PHE    89       0.227 -73.271 -29.312  1.00  0.00      BSYN  
ATOM    786  CE1 PHE    89       0.369 -72.311 -31.777  1.00  0.00      BSYN  
ATOM    787  CE2 PHE    89      -0.000 -74.064 -30.407  1.00  0.00      BSYN  
ATOM    788   CZ PHE    89       0.050 -73.572 -31.627  1.00  0.00      BSYN  
ATOM    789    C PHE    89       2.801 -70.113 -26.759  1.00  0.00      BSYN  
ATOM    790    O PHE    89       2.452 -70.023 -25.634  1.00  0.00      BSYN  
ATOM    791    N PRO    90       3.599 -69.097 -27.115  1.00  0.00      BSYN  
ATOM    792   CD PRO    90       4.723 -69.272 -28.117  1.00  0.00      BSYN  
ATOM    793   CA PRO    90       3.661 -67.845 -26.377  1.00  0.00      BSYN  
ATOM    794   CB PRO    90       4.749 -67.028 -27.129  1.00  0.00      BSYN  
ATOM    795   CG PRO    90       5.041 -67.756 -28.425  1.00  0.00      BSYN  
ATOM    796    C PRO    90       2.337 -67.056 -26.138  1.00  0.00      BSYN  
ATOM    797    O PRO    90       1.652 -66.691 -27.023  1.00  0.00      BSYN  
ATOM    798    N THR    91       2.086 -66.839 -24.848  1.00  0.00      BSYN  
ATOM    799    H THR    91       2.657 -67.281 -24.186  1.00  0.00      BSYN  
ATOM    800   CA THR    91       1.133 -65.740 -24.383  1.00  0.00      BSYN  
ATOM    801   CB THR    91       1.590 -64.272 -24.694  1.00  0.00      BSYN  
ATOM    802  OG1 THR    91       1.618 -64.071 -26.079  1.00  0.00      BSYN  
ATOM    803  HG1 THR    91       2.544 -63.882 -26.250  1.00  0.00      BSYN  
ATOM    804  CG2 THR    91       2.952 -64.016 -24.189  1.00  0.00      BSYN  
ATOM    805    C THR    91      -0.316 -66.086 -24.771  1.00  0.00      BSYN  
ATOM    806    O THR    91      -1.064 -66.679 -24.013  1.00  0.00      BSYN  
ATOM    807    N ASP    92      -0.888 -65.601 -25.845  1.00  0.00      BSYN  
ATOM    808    H ASP    92      -0.276 -65.090 -26.413  1.00  0.00      BSYN  
ATOM    809   CA ASP    92      -2.341 -65.471 -26.087  1.00  0.00      BSYN  
ATOM    810   CB ASP    92      -2.666 -64.190 -26.862  1.00  0.00      BSYN  
ATOM    811   CG ASP    92      -4.170 -63.903 -26.776  1.00  0.00      BSYN  
ATOM    812  OD1 ASP    92      -4.965 -63.919 -27.737  1.00  0.00      BSYN  
ATOM    813  OD2 ASP    92      -4.602 -63.588 -25.755  1.00  0.00      BSYN  
ATOM    814    C ASP    92      -2.854 -66.686 -26.770  1.00  0.00      BSYN  
ATOM    815    O ASP    92      -2.755 -66.698 -28.067  1.00  0.00      BSYN  
ATOM    816    N LEU    93      -3.434 -67.582 -25.958  1.00  0.00      BSYN  
ATOM    817    H LEU    93      -3.345 -67.320 -25.018  1.00  0.00      BSYN  
ATOM    818   CA LEU    93      -4.054 -68.802 -26.401  1.00  0.00      BSYN  
ATOM    819   CB LEU    93      -3.506 -69.979 -25.616  1.00  0.00      BSYN  
ATOM    820   CG LEU    93      -2.041 -70.323 -25.778  1.00  0.00      BSYN  
ATOM    821  CD1 LEU    93      -1.109 -69.684 -24.866  1.00  0.00      BSYN  
ATOM    822  CD2 LEU    93      -1.845 -71.854 -25.566  1.00  0.00      BSYN  
ATOM    823    C LEU    93      -5.559 -68.663 -26.152  1.00  0.00      BSYN  
ATOM    824    O LEU    93      -6.072 -67.675 -25.737  1.00  0.00      BSYN  
ATOM    825    N LYS    94      -6.326 -69.642 -26.581  1.00  0.00      BSYN  
ATOM    826    H LYS    94      -5.833 -70.277 -27.140  1.00  0.00      BSYN  
ATOM    827   CA LYS    94      -7.827 -69.650 -26.659  1.00  0.00      BSYN  
ATOM    828   CB LYS    94      -8.291 -68.960 -27.989  1.00  0.00      BSYN  
ATOM    829   CG LYS    94      -9.751 -68.721 -28.098  1.00  0.00      BSYN  
ATOM    830   CD LYS    94      -9.941 -67.609 -29.144  1.00  0.00      BSYN  
ATOM    831   CE LYS    94     -11.302 -67.207 -29.620  1.00  0.00      BSYN  
ATOM    832   NZ LYS    94     -11.759 -68.132 -30.607  1.00  0.00      BSYN  
ATOM    833  HZ1 LYS    94     -11.588 -67.699 -31.537  1.00  0.00      BSYN  
ATOM    834  HZ2 LYS    94     -11.494 -69.137 -30.636  1.00  0.00      BSYN  
ATOM    835  HZ3 LYS    94     -12.778 -68.096 -30.401  1.00  0.00      BSYN  
ATOM    836    C LYS    94      -8.233 -71.168 -26.473  1.00  0.00      BSYN  
ATOM    837    O LYS    94      -8.553 -71.796 -27.451  1.00  0.00      BSYN  
ATOM    838    N PRO    95      -8.159 -71.611 -25.162  1.00  0.00      BSYN  
ATOM    839   CD PRO    95      -7.898 -70.743 -24.007  1.00  0.00      BSYN  
ATOM    840   CA PRO    95      -8.185 -73.069 -24.838  1.00  0.00      BSYN  
ATOM    841   CB PRO    95      -7.818 -73.111 -23.376  1.00  0.00      BSYN  
ATOM    842   CG PRO    95      -8.104 -71.694 -22.822  1.00  0.00      BSYN  
ATOM    843    C PRO    95      -9.488 -73.792 -25.135  1.00  0.00      BSYN  
ATOM    844    O PRO    95     -10.424 -73.942 -24.277  1.00  0.00      BSYN  
ATOM    845    N GLU    96      -9.458 -74.310 -26.381  1.00  0.00      BSYN  
ATOM    846    H GLU    96      -8.597 -74.161 -26.826  1.00  0.00      BSYN  
ATOM    847   CA GLU    96     -10.572 -74.972 -27.048  1.00  0.00      BSYN  
ATOM    848   CB GLU    96     -10.265 -75.051 -28.491  1.00  0.00      BSYN  
ATOM    849   CG GLU    96     -11.014 -73.844 -29.090  1.00  0.00      BSYN  
ATOM    850   CD GLU    96     -11.209 -73.837 -30.619  1.00  0.00      BSYN  
ATOM    851  OE1 GLU    96     -10.321 -73.249 -31.162  1.00  0.00      BSYN  
ATOM    852  OE2 GLU    96     -12.145 -74.451 -31.132  1.00  0.00      BSYN  
ATOM    853    C GLU    96     -10.602 -76.332 -26.437  1.00  0.00      BSYN  
ATOM    854    O GLU    96     -10.276 -77.444 -26.883  1.00  0.00      BSYN  
ATOM    855    N GLU    97     -11.157 -76.296 -25.125  1.00  0.00      BSYN  
ATOM    856    H GLU    97     -11.204 -75.492 -24.566  1.00  0.00      BSYN  
ATOM    857   CA GLU    97     -11.551 -77.510 -24.353  1.00  0.00      BSYN  
ATOM    858   CB GLU    97     -10.828 -77.720 -23.061  1.00  0.00      BSYN  
ATOM    859   CG GLU    97      -9.470 -78.519 -23.179  1.00  0.00      BSYN  
ATOM    860   CD GLU    97      -9.537 -80.017 -23.466  1.00  0.00      BSYN  
ATOM    861  OE1 GLU    97     -10.421 -80.370 -24.280  1.00  0.00      BSYN  
ATOM    862  OE2 GLU    97      -8.868 -80.763 -22.776  1.00  0.00      BSYN  
ATOM    863    C GLU    97     -13.042 -77.560 -24.030  1.00  0.00      BSYN  
ATOM    864    O GLU    97     -13.581 -78.511 -23.516  1.00  0.00      BSYN  
ATOM    865    N VAL    98     -13.666 -76.559 -24.638  1.00  0.00      BSYN  
ATOM    866    H VAL    98     -13.111 -75.986 -25.208  1.00  0.00      BSYN  
ATOM    867   CA VAL    98     -15.013 -76.221 -24.262  1.00  0.00      BSYN  
ATOM    868   CB VAL    98     -15.285 -74.717 -24.248  1.00  0.00      BSYN  
ATOM    869  CG1 VAL    98     -15.419 -74.069 -25.649  1.00  0.00      BSYN  
ATOM    870  CG2 VAL    98     -16.371 -74.507 -23.230  1.00  0.00      BSYN  
ATOM    871    C VAL    98     -16.138 -77.060 -24.850  1.00  0.00      BSYN  
ATOM    872    O VAL    98     -16.019 -77.626 -25.971  1.00  0.00      BSYN  
ATOM    873    N ALA    99     -17.150 -77.236 -23.946  1.00  0.00      BSYN  
ATOM    874    H ALA    99     -17.080 -76.715 -23.119  1.00  0.00      BSYN  
ATOM    875   CA ALA    99     -18.306 -77.943 -24.366  1.00  0.00      BSYN  
ATOM    876   CB ALA    99     -18.322 -79.103 -23.491  1.00  0.00      BSYN  
ATOM    877    C ALA    99     -19.628 -77.223 -24.231  1.00  0.00      BSYN  
ATOM    878    O ALA    99     -19.621 -75.982 -24.082  1.00  0.00      BSYN  
ATOM    879    N GLN   100     -20.637 -78.003 -24.436  1.00  0.00      BSYN  
ATOM    880    H GLN   100     -20.502 -78.962 -24.586  1.00  0.00      BSYN  
ATOM    881   CA GLN   100     -22.017 -77.543 -24.397  1.00  0.00      BSYN  
ATOM    882   CB GLN   100     -22.799 -78.088 -25.564  1.00  0.00      BSYN  
ATOM    883   CG GLN   100     -22.999 -79.546 -25.866  1.00  0.00      BSYN  
ATOM    884   CD GLN   100     -24.144 -79.850 -26.812  1.00  0.00      BSYN  
ATOM    885  OE1 GLN   100     -24.275 -79.175 -27.883  1.00  0.00      BSYN  
ATOM    886  NE2 GLN   100     -24.737 -80.943 -26.537  1.00  0.00      BSYN  
ATOM    887 HE21 GLN   100     -25.241 -81.319 -27.289  1.00  0.00      BSYN  
ATOM    888 HE22 GLN   100     -24.508 -81.327 -25.666  1.00  0.00      BSYN  
ATOM    889    C GLN   100     -22.711 -77.695 -23.056  1.00  0.00      BSYN  
ATOM    890    O GLN   100     -22.239 -78.384 -22.093  1.00  0.00      BSYN  
ATOM    891    N GLU   101     -23.843 -76.928 -23.036  1.00  0.00      BSYN  
ATOM    892    H GLU   101     -24.031 -76.331 -23.790  1.00  0.00      BSYN  
ATOM    893   CA GLU   101     -24.923 -76.709 -22.061  1.00  0.00      BSYN  
ATOM    894   CB GLU   101     -24.866 -75.301 -21.620  1.00  0.00      BSYN  
ATOM    895   CG GLU   101     -23.568 -74.519 -21.120  1.00  0.00      BSYN  
ATOM    896   CD GLU   101     -23.124 -75.080 -19.745  1.00  0.00      BSYN  
ATOM    897  OE1 GLU   101     -23.701 -74.609 -18.768  1.00  0.00      BSYN  
ATOM    898  OE2 GLU   101     -22.169 -75.818 -19.632  1.00  0.00      BSYN  
ATOM    899    C GLU   101     -26.165 -77.075 -22.730  1.00  0.00      BSYN  
ATOM    900    O GLU   101     -26.254 -76.992 -23.954  1.00  0.00      BSYN  
ATOM    901    N ALA   102     -27.048 -77.598 -21.884  1.00  0.00      BSYN  
ATOM    902    H ALA   102     -26.796 -78.092 -21.077  1.00  0.00      BSYN  
ATOM    903   CA ALA   102     -28.511 -77.766 -22.327  1.00  0.00      BSYN  
ATOM    904   CB ALA   102     -28.802 -78.809 -23.595  1.00  0.00      BSYN  
ATOM    905    C ALA   102     -29.611 -78.000 -21.308  1.00  0.00      BSYN  
ATOM    906    O ALA   102     -30.465 -78.902 -21.370  1.00  0.00      BSYN  
ATOM    907    N ALA   103     -29.710 -77.051 -20.340  1.00  0.00      BSYN  
ATOM    908    H ALA   103     -29.064 -76.314 -20.319  1.00  0.00      BSYN  
ATOM    909   CA ALA   103     -30.711 -76.965 -19.317  1.00  0.00      BSYN  
ATOM    910   CB ALA   103     -30.434 -77.891 -18.183  1.00  0.00      BSYN  
ATOM    911    C ALA   103     -30.845 -75.573 -18.692  1.00  0.00      BSYN  
ATOM    912    O ALA   103     -29.903 -74.835 -18.708  1.00  0.00      BSYN  
ATOM    913    N GLU   104     -32.045 -75.356 -18.097  1.00  0.00      BSYN  
ATOM    914    H GLU   104     -32.779 -75.992 -17.967  1.00  0.00      BSYN  
ATOM    915   CA GLU   104     -32.393 -74.029 -17.683  1.00  0.00      BSYN  
ATOM    916   CB GLU   104     -33.767 -73.524 -18.227  1.00  0.00      BSYN  
ATOM    917   CG GLU   104     -33.867 -73.121 -19.680  1.00  0.00      BSYN  
ATOM    918   CD GLU   104     -34.994 -72.112 -19.881  1.00  0.00      BSYN  
ATOM    919  OE1 GLU   104     -34.806 -70.864 -19.879  1.00  0.00      BSYN  
ATOM    920  OE2 GLU   104     -36.151 -72.483 -19.924  1.00  0.00      BSYN  
ATOM    921    C GLU   104     -32.308 -73.736 -16.152  1.00  0.00      BSYN  
ATOM    922    O GLU   104     -32.929 -74.515 -15.336  1.00  0.00      BSYN  
ATOM    923    N GLU   105     -31.587 -72.785 -15.556  1.00  0.00      BSYN  
ATOM    924    H GLU   105     -31.431 -72.734 -14.590  1.00  0.00      BSYN  
ATOM    925   CA GLU   105     -30.847 -71.843 -16.402  1.00  0.00      BSYN  
ATOM    926   CB GLU   105     -31.155 -70.373 -15.966  1.00  0.00      BSYN  
ATOM    927   CG GLU   105     -30.804 -70.047 -14.470  1.00  0.00      BSYN  
ATOM    928   CD GLU   105     -30.401 -68.622 -14.027  1.00  0.00      BSYN  
ATOM    929  OE1 GLU   105     -30.590 -68.229 -12.888  1.00  0.00      BSYN  
ATOM    930  OE2 GLU   105     -29.850 -67.844 -14.816  1.00  0.00      BSYN  
ATOM    931    C GLU   105     -29.459 -72.259 -16.566  1.00  0.00      BSYN  
ATOM    932    O GLU   105     -28.916 -72.988 -15.755  1.00  0.00      BSYN  
ATOM    933    N PRO   106     -28.707 -71.727 -17.524  1.00  0.00      BSYN  
ATOM    934   CD PRO   106     -29.303 -71.519 -18.859  1.00  0.00      BSYN  
ATOM    935   CA PRO   106     -27.305 -71.631 -17.495  1.00  0.00      BSYN  
ATOM    936   CB PRO   106     -26.936 -71.144 -18.883  1.00  0.00      BSYN  
ATOM    937   CG PRO   106     -28.263 -70.480 -19.287  1.00  0.00      BSYN  
ATOM    938    C PRO   106     -26.593 -70.746 -16.485  1.00  0.00      BSYN  
ATOM    939    O PRO   106     -25.957 -69.690 -16.644  1.00  0.00      BSYN  
ATOM    940    N LEU   107     -26.727 -71.187 -15.199  1.00  0.00      BSYN  
ATOM    941    H LEU   107     -27.211 -72.038 -15.152  1.00  0.00      BSYN  
ATOM    942   CA LEU   107     -25.945 -70.709 -14.080  1.00  0.00      BSYN  
ATOM    943   CB LEU   107     -26.113 -71.556 -12.932  1.00  0.00      BSYN  
ATOM    944   CG LEU   107     -27.448 -71.754 -12.328  1.00  0.00      BSYN  
ATOM    945  CD1 LEU   107     -27.404 -73.225 -11.942  1.00  0.00      BSYN  
ATOM    946  CD2 LEU   107     -27.957 -70.649 -11.362  1.00  0.00      BSYN  
ATOM    947    C LEU   107     -24.376 -70.555 -14.313  1.00  0.00      BSYN  
ATOM    948    O LEU   107     -23.763 -71.554 -14.705  1.00  0.00      BSYN  
ATOM    949    N ILE   108     -23.736 -69.366 -14.166  1.00  0.00      BSYN  
ATOM    950    H ILE   108     -24.247 -68.627 -13.774  1.00  0.00      BSYN  
ATOM    951   CA ILE   108     -22.296 -69.166 -14.598  1.00  0.00      BSYN  
ATOM    952   CB ILE   108     -22.029 -68.014 -15.675  1.00  0.00      BSYN  
ATOM    953  CG2 ILE   108     -22.239 -68.632 -17.091  1.00  0.00      BSYN  
ATOM    954  CG1 ILE   108     -22.774 -66.722 -15.184  1.00  0.00      BSYN  
ATOM    955   CD ILE   108     -24.412 -66.703 -15.362  1.00  0.00      BSYN  
ATOM    956    C ILE   108     -21.127 -69.172 -13.564  1.00  0.00      BSYN  
ATOM    957    O ILE   108     -21.334 -68.857 -12.442  1.00  0.00      BSYN  
ATOM    958    N GLU   109     -19.994 -69.570 -13.996  1.00  0.00      BSYN  
ATOM    959    H GLU   109     -19.956 -69.901 -14.917  1.00  0.00      BSYN  
ATOM    960   CA GLU   109     -18.804 -69.611 -13.154  1.00  0.00      BSYN  
ATOM    961   CB GLU   109     -18.239 -70.895 -13.493  1.00  0.00      BSYN  
ATOM    962   CG GLU   109     -17.201 -71.416 -12.519  1.00  0.00      BSYN  
ATOM    963   CD GLU   109     -17.735 -72.134 -11.352  1.00  0.00      BSYN  
ATOM    964  OE1 GLU   109     -18.481 -73.133 -11.525  1.00  0.00      BSYN  
ATOM    965  OE2 GLU   109     -17.402 -71.677 -10.239  1.00  0.00      BSYN  
ATOM    966    C GLU   109     -17.894 -68.337 -13.592  1.00  0.00      BSYN  
ATOM    967    O GLU   109     -17.296 -68.343 -14.667  1.00  0.00      BSYN  
ATOM    968    N PRO   110     -17.566 -67.365 -12.762  1.00  0.00      BSYN  
ATOM    969   CD PRO   110     -18.568 -66.907 -11.763  1.00  0.00      BSYN  
ATOM    970   CA PRO   110     -16.607 -66.292 -13.030  1.00  0.00      BSYN  
ATOM    971   CB PRO   110     -17.025 -65.313 -11.907  1.00  0.00      BSYN  
ATOM    972   CG PRO   110     -18.407 -65.387 -11.637  1.00  0.00      BSYN  
ATOM    973    C PRO   110     -15.112 -66.590 -12.811  1.00  0.00      BSYN  
ATOM    974    O PRO   110     -14.423 -66.134 -11.891  1.00  0.00      BSYN  
ATOM    975    N LEU   111     -14.661 -67.568 -13.632  1.00  0.00      BSYN  
ATOM    976    H LEU   111     -15.262 -67.931 -14.316  1.00  0.00      BSYN  
ATOM    977   CA LEU   111     -13.280 -67.935 -13.823  1.00  0.00      BSYN  
ATOM    978   CB LEU   111     -12.867 -69.385 -13.709  1.00  0.00      BSYN  
ATOM    979   CG LEU   111     -13.434 -70.647 -14.275  1.00  0.00      BSYN  
ATOM    980  CD1 LEU   111     -13.827 -71.733 -13.255  1.00  0.00      BSYN  
ATOM    981  CD2 LEU   111     -14.525 -70.392 -15.204  1.00  0.00      BSYN  
ATOM    982    C LEU   111     -12.688 -67.330 -15.136  1.00  0.00      BSYN  
ATOM    983    O LEU   111     -11.779 -66.559 -14.979  1.00  0.00      BSYN  
ATOM    984    N MET   112     -13.215 -67.683 -16.290  1.00  0.00      BSYN  
ATOM    985    H MET   112     -13.961 -68.305 -16.160  1.00  0.00      BSYN  
ATOM    986   CA MET   112     -12.636 -67.317 -17.581  1.00  0.00      BSYN  
ATOM    987   CB MET   112     -11.748 -68.436 -18.079  1.00  0.00      BSYN  
ATOM    988   CG MET   112     -10.707 -68.130 -19.179  1.00  0.00      BSYN  
ATOM    989   SD MET   112     -11.030 -67.446 -20.841  1.00  0.00      BSYN  
ATOM    990   CE MET   112     -10.811 -68.863 -21.871  1.00  0.00      BSYN  
ATOM    991    C MET   112     -13.878 -67.174 -18.500  1.00  0.00      BSYN  
ATOM    992    O MET   112     -13.940 -66.245 -19.180  1.00  0.00      BSYN  
ATOM    993    N GLU   113     -14.898 -68.019 -18.409  1.00  0.00      BSYN  
ATOM    994    H GLU   113     -15.086 -68.748 -17.780  1.00  0.00      BSYN  
ATOM    995   CA GLU   113     -16.105 -67.901 -19.271  1.00  0.00      BSYN  
ATOM    996   CB GLU   113     -16.409 -69.250 -20.001  1.00  0.00      BSYN  
ATOM    997   CG GLU   113     -16.520 -70.525 -19.122  1.00  0.00      BSYN  
ATOM    998   CD GLU   113     -17.862 -70.677 -18.435  1.00  0.00      BSYN  
ATOM    999  OE1 GLU   113     -18.825 -71.185 -19.086  1.00  0.00      BSYN  
ATOM   1000  OE2 GLU   113     -17.891 -70.227 -17.291  1.00  0.00      BSYN  
ATOM   1001    C GLU   113     -17.407 -67.238 -18.635  1.00  0.00      BSYN  
ATOM   1002    O GLU   113     -17.773 -67.510 -17.523  1.00  0.00      BSYN  
ATOM   1003    N PRO   114     -18.021 -66.193 -19.235  1.00  0.00      BSYN  
ATOM   1004   CD PRO   114     -19.379 -65.893 -19.011  1.00  0.00      BSYN  
ATOM   1005   CA PRO   114     -17.405 -65.362 -20.186  1.00  0.00      BSYN  
ATOM   1006   CB PRO   114     -18.575 -64.777 -20.878  1.00  0.00      BSYN  
ATOM   1007   CG PRO   114     -19.694 -64.769 -19.941  1.00  0.00      BSYN  
ATOM   1008    C PRO   114     -16.622 -64.214 -19.530  1.00  0.00      BSYN  
ATOM   1009    O PRO   114     -16.721 -63.983 -18.246  1.00  0.00      BSYN  
ATOM   1010    N GLU   115     -15.889 -63.626 -20.416  1.00  0.00      BSYN  
ATOM   1011    H GLU   115     -15.855 -63.810 -21.378  1.00  0.00      BSYN  
ATOM   1012   CA GLU   115     -14.893 -62.712 -19.948  1.00  0.00      BSYN  
ATOM   1013   CB GLU   115     -13.573 -62.958 -20.612  1.00  0.00      BSYN  
ATOM   1014   CG GLU   115     -12.443 -62.136 -20.050  1.00  0.00      BSYN  
ATOM   1015   CD GLU   115     -10.957 -62.714 -20.116  1.00  0.00      BSYN  
ATOM   1016  OE1 GLU   115     -10.695 -63.581 -20.939  1.00  0.00      BSYN  
ATOM   1017  OE2 GLU   115     -10.074 -62.182 -19.407  1.00  0.00      BSYN  
ATOM   1018    C GLU   115     -15.524 -61.315 -20.149  1.00  0.00      BSYN  
ATOM   1019    O GLU   115     -15.786 -60.822 -21.234  1.00  0.00      BSYN  
ATOM   1020    N GLY   116     -16.185 -60.927 -19.011  1.00  0.00      BSYN  
ATOM   1021    H GLY   116     -16.352 -61.716 -18.454  1.00  0.00      BSYN  
ATOM   1022   CA GLY   116     -16.809 -59.580 -18.764  1.00  0.00      BSYN  
ATOM   1023    C GLY   116     -15.698 -58.614 -18.254  1.00  0.00      BSYN  
ATOM   1024    O GLY   116     -14.498 -58.933 -18.193  1.00  0.00      BSYN  
ATOM   1025    N GLU   117     -16.026 -57.347 -17.771  1.00  0.00      BSYN  
ATOM   1026    H GLU   117     -15.262 -56.734 -17.766  1.00  0.00      BSYN  
ATOM   1027   CA GLU   117     -17.442 -57.023 -17.488  1.00  0.00      BSYN  
ATOM   1028   CB GLU   117     -17.433 -56.423 -16.086  1.00  0.00      BSYN  
ATOM   1029   CG GLU   117     -16.980 -57.159 -14.729  1.00  0.00      BSYN  
ATOM   1030   CD GLU   117     -17.873 -58.193 -14.186  1.00  0.00      BSYN  
ATOM   1031  OE1 GLU   117     -18.953 -57.853 -13.739  1.00  0.00      BSYN  
ATOM   1032  OE2 GLU   117     -17.455 -59.345 -14.246  1.00  0.00      BSYN  
ATOM   1033    C GLU   117     -17.900 -56.108 -18.574  1.00  0.00      BSYN  
ATOM   1034    O GLU   117     -18.849 -56.379 -19.345  1.00  0.00      BSYN  
ATOM   1035    N SER   118     -17.404 -54.920 -18.758  1.00  0.00      BSYN  
ATOM   1036    H SER   118     -16.546 -54.800 -18.299  1.00  0.00      BSYN  
ATOM   1037   CA SER   118     -17.950 -53.918 -19.641  1.00  0.00      BSYN  
ATOM   1038   CB SER   118     -19.220 -53.189 -19.029  1.00  0.00      BSYN  
ATOM   1039   OG SER   118     -20.321 -54.096 -19.404  1.00  0.00      BSYN  
ATOM   1040   HG SER   118     -20.128 -54.962 -19.772  1.00  0.00      BSYN  
ATOM   1041    C SER   118     -16.937 -52.769 -19.919  1.00  0.00      BSYN  
ATOM   1042    O SER   118     -15.961 -52.594 -19.165  1.00  0.00      BSYN  
ATOM   1043    N TYR   119     -17.124 -52.014 -21.017  1.00  0.00      BSYN  
ATOM   1044    H TYR   119     -17.822 -52.072 -21.702  1.00  0.00      BSYN  
ATOM   1045   CA TYR   119     -16.316 -50.808 -21.377  1.00  0.00      BSYN  
ATOM   1046   CB TYR   119     -14.855 -51.248 -21.895  1.00  0.00      BSYN  
ATOM   1047   CG TYR   119     -13.927 -50.248 -22.640  1.00  0.00      BSYN  
ATOM   1048  CD1 TYR   119     -14.014 -50.164 -24.010  1.00  0.00      BSYN  
ATOM   1049  CE1 TYR   119     -13.317 -49.150 -24.742  1.00  0.00      BSYN  
ATOM   1050  CD2 TYR   119     -13.047 -49.389 -21.944  1.00  0.00      BSYN  
ATOM   1051  CE2 TYR   119     -12.368 -48.341 -22.650  1.00  0.00      BSYN  
ATOM   1052   CZ TYR   119     -12.559 -48.179 -24.026  1.00  0.00      BSYN  
ATOM   1053   OH TYR   119     -12.075 -47.107 -24.713  1.00  0.00      BSYN  
ATOM   1054   HH TYR   119     -12.343 -47.109 -25.634  1.00  0.00      BSYN  
ATOM   1055    C TYR   119     -17.198 -50.350 -22.537  1.00  0.00      BSYN  
ATOM   1056    O TYR   119     -17.682 -51.149 -23.404  1.00  0.00      BSYN  
ATOM   1057    N GLU   120     -17.488 -49.015 -22.643  1.00  0.00      BSYN  
ATOM   1058    H GLU   120     -17.258 -48.546 -21.814  1.00  0.00      BSYN  
ATOM   1059   CA GLU   120     -18.079 -48.344 -23.828  1.00  0.00      BSYN  
ATOM   1060   CB GLU   120     -19.264 -47.537 -23.362  1.00  0.00      BSYN  
ATOM   1061   CG GLU   120     -18.986 -46.470 -22.313  1.00  0.00      BSYN  
ATOM   1062   CD GLU   120     -20.023 -46.433 -21.185  1.00  0.00      BSYN  
ATOM   1063  OE1 GLU   120     -20.689 -45.406 -21.004  1.00  0.00      BSYN  
ATOM   1064  OE2 GLU   120     -20.075 -47.394 -20.455  1.00  0.00      BSYN  
ATOM   1065    C GLU   120     -16.987 -47.461 -24.393  1.00  0.00      BSYN  
ATOM   1066    O GLU   120     -15.898 -47.250 -23.954  1.00  0.00      BSYN  
ATOM   1067    N ASP   121     -17.364 -46.847 -25.489  1.00  0.00      BSYN  
ATOM   1068    H ASP   121     -18.264 -47.005 -25.844  1.00  0.00      BSYN  
ATOM   1069   CA ASP   121     -16.627 -45.903 -26.245  1.00  0.00      BSYN  
ATOM   1070   CB ASP   121     -17.195 -45.888 -27.633  1.00  0.00      BSYN  
ATOM   1071   CG ASP   121     -17.150 -47.198 -28.470  1.00  0.00      BSYN  
ATOM   1072  OD1 ASP   121     -17.735 -48.147 -28.000  1.00  0.00      BSYN  
ATOM   1073  OD2 ASP   121     -16.580 -47.203 -29.568  1.00  0.00      BSYN  
ATOM   1074    C ASP   121     -16.722 -44.480 -25.633  1.00  0.00      BSYN  
ATOM   1075    O ASP   121     -17.769 -43.867 -25.611  1.00  0.00      BSYN  
ATOM   1076    N PRO   122     -15.578 -43.964 -25.075  1.00  0.00      BSYN  
ATOM   1077   CD PRO   122     -14.407 -44.815 -24.956  1.00  0.00      BSYN  
ATOM   1078   CA PRO   122     -15.222 -42.636 -24.544  1.00  0.00      BSYN  
ATOM   1079   CB PRO   122     -13.919 -42.746 -23.746  1.00  0.00      BSYN  
ATOM   1080   CG PRO   122     -13.322 -43.811 -24.560  1.00  0.00      BSYN  
ATOM   1081    C PRO   122     -15.094 -41.520 -25.642  1.00  0.00      BSYN  
ATOM   1082    O PRO   122     -14.264 -41.696 -26.590  1.00  0.00      BSYN  
ATOM   1083    N PRO   123     -15.787 -40.370 -25.532  1.00  0.00      BSYN  
ATOM   1084   CD PRO   123     -17.150 -40.245 -24.979  1.00  0.00      BSYN  
ATOM   1085   CA PRO   123     -15.434 -39.171 -26.360  1.00  0.00      BSYN  
ATOM   1086   CB PRO   123     -16.911 -38.783 -26.766  1.00  0.00      BSYN  
ATOM   1087   CG PRO   123     -17.794 -39.872 -26.237  1.00  0.00      BSYN  
ATOM   1088    C PRO   123     -14.681 -38.128 -25.615  1.00  0.00      BSYN  
ATOM   1089    O PRO   123     -14.224 -37.108 -26.192  1.00  0.00      BSYN  
ATOM   1090    N GLN   124     -14.336 -38.237 -24.349  1.00  0.00      BSYN  
ATOM   1091    H GLN   124     -14.537 -39.077 -23.887  1.00  0.00      BSYN  
ATOM   1092   CA GLN   124     -13.615 -37.087 -23.707  1.00  0.00      BSYN  
ATOM   1093   CB GLN   124     -14.635 -36.171 -23.043  1.00  0.00      BSYN  
ATOM   1094   CG GLN   124     -15.801 -36.950 -22.282  1.00  0.00      BSYN  
ATOM   1095   CD GLN   124     -17.115 -36.175 -21.935  1.00  0.00      BSYN  
ATOM   1096  OE1 GLN   124     -17.946 -35.840 -22.693  1.00  0.00      BSYN  
ATOM   1097  NE2 GLN   124     -16.995 -35.828 -20.667  1.00  0.00      BSYN  
ATOM   1098 HE21 GLN   124     -16.178 -35.957 -20.140  1.00  0.00      BSYN  
ATOM   1099 HE22 GLN   124     -17.780 -35.364 -20.309  1.00  0.00      BSYN  
ATOM   1100    C GLN   124     -12.422 -37.415 -22.738  1.00  0.00      BSYN  
ATOM   1101    O GLN   124     -12.077 -38.569 -22.301  1.00  0.00      BSYN  
ATOM   1102    N GLU   125     -11.782 -36.307 -22.145  1.00  0.00      BSYN  
ATOM   1103    H GLU   125     -12.022 -35.448 -22.551  1.00  0.00      BSYN  
ATOM   1104   CA GLU   125     -10.679 -36.508 -21.145  1.00  0.00      BSYN  
ATOM   1105   CB GLU   125      -9.709 -35.265 -21.051  1.00  0.00      BSYN  
ATOM   1106   CG GLU   125      -8.506 -35.600 -20.123  1.00  0.00      BSYN  
ATOM   1107   CD GLU   125      -7.507 -36.629 -20.553  1.00  0.00      BSYN  
ATOM   1108  OE1 GLU   125      -6.798 -36.472 -21.534  1.00  0.00      BSYN  
ATOM   1109  OE2 GLU   125      -7.426 -37.644 -19.865  1.00  0.00      BSYN  
ATOM   1110    C GLU   125     -11.286 -36.910 -19.794  1.00  0.00      BSYN  
ATOM   1111    O GLU   125     -12.179 -36.250 -19.400  1.00  0.00      BSYN  
ATOM   1112    N GLU   126     -11.063 -38.067 -19.053  1.00  0.00      BSYN  
ATOM   1113    H GLU   126     -10.436 -38.786 -19.273  1.00  0.00      BSYN  
ATOM   1114   CA GLU   126     -11.800 -38.357 -17.785  1.00  0.00      BSYN  
ATOM   1115   CB GLU   126     -12.668 -39.561 -18.012  1.00  0.00      BSYN  
ATOM   1116   CG GLU   126     -13.707 -39.568 -19.170  1.00  0.00      BSYN  
ATOM   1117   CD GLU   126     -14.474 -40.875 -19.324  1.00  0.00      BSYN  
ATOM   1118  OE1 GLU   126     -15.297 -41.140 -18.409  1.00  0.00      BSYN  
ATOM   1119  OE2 GLU   126     -14.498 -41.456 -20.399  1.00  0.00      BSYN  
ATOM   1120    C GLU   126     -10.718 -38.603 -16.786  1.00  0.00      BSYN  
ATOM   1121    O GLU   126     -10.257 -39.765 -16.665  1.00  0.00      BSYN  
ATOM   1122    N TYR   127     -10.353 -37.497 -16.141  1.00  0.00      BSYN  
ATOM   1123    H TYR   127     -10.892 -36.682 -16.219  1.00  0.00      BSYN  
ATOM   1124   CA TYR   127      -9.163 -37.435 -15.212  1.00  0.00      BSYN  
ATOM   1125   CB TYR   127      -7.905 -37.712 -16.103  1.00  0.00      BSYN  
ATOM   1126   CG TYR   127      -6.890 -38.520 -15.232  1.00  0.00      BSYN  
ATOM   1127  CD1 TYR   127      -5.549 -38.218 -15.089  1.00  0.00      BSYN  
ATOM   1128  CE1 TYR   127      -4.700 -39.062 -14.440  1.00  0.00      BSYN  
ATOM   1129  CD2 TYR   127      -7.314 -39.676 -14.678  1.00  0.00      BSYN  
ATOM   1130  CE2 TYR   127      -6.498 -40.506 -13.968  1.00  0.00      BSYN  
ATOM   1131   CZ TYR   127      -5.173 -40.167 -13.798  1.00  0.00      BSYN  
ATOM   1132   OH TYR   127      -4.456 -40.863 -12.863  1.00  0.00      BSYN  
ATOM   1133   HH TYR   127      -3.593 -40.582 -13.176  1.00  0.00      BSYN  
ATOM   1134    C TYR   127      -9.073 -35.939 -14.865  1.00  0.00      BSYN  
ATOM   1135    O TYR   127      -9.260 -35.622 -13.702  1.00  0.00      BSYN  
ATOM   1136    N GLN   128      -8.890 -35.046 -15.818  1.00  0.00      BSYN  
ATOM   1137    H GLN   128      -8.830 -35.359 -16.745  1.00  0.00      BSYN  
ATOM   1138   CA GLN   128      -9.212 -33.604 -15.714  1.00  0.00      BSYN  
ATOM   1139   CB GLN   128      -7.951 -32.803 -15.299  1.00  0.00      BSYN  
ATOM   1140   CG GLN   128      -7.128 -32.889 -14.055  1.00  0.00      BSYN  
ATOM   1141   CD GLN   128      -6.195 -34.030 -13.710  1.00  0.00      BSYN  
ATOM   1142  OE1 GLN   128      -5.188 -34.228 -14.419  1.00  0.00      BSYN  
ATOM   1143  NE2 GLN   128      -6.439 -34.744 -12.645  1.00  0.00      BSYN  
ATOM   1144 HE21 GLN   128      -7.106 -34.356 -12.041  1.00  0.00      BSYN  
ATOM   1145 HE22 GLN   128      -6.036 -35.610 -12.424  1.00  0.00      BSYN  
ATOM   1146    C GLN   128      -9.960 -32.927 -16.944  1.00  0.00      BSYN  
ATOM   1147    O GLN   128      -9.359 -33.093 -18.073  1.00  0.00      BSYN  
ATOM   1148    N GLU   129     -11.163 -32.334 -16.839  1.00  0.00      BSYN  
ATOM   1149    H GLU   129     -11.474 -32.181 -15.922  1.00  0.00      BSYN  
ATOM   1150   CA GLU   129     -11.813 -31.540 -17.932  1.00  0.00      BSYN  
ATOM   1151   CB GLU   129     -13.213 -32.094 -18.142  1.00  0.00      BSYN  
ATOM   1152   CG GLU   129     -13.435 -33.509 -18.689  1.00  0.00      BSYN  
ATOM   1153   CD GLU   129     -14.863 -34.108 -18.822  1.00  0.00      BSYN  
ATOM   1154  OE1 GLU   129     -15.558 -33.586 -19.701  1.00  0.00      BSYN  
ATOM   1155  OE2 GLU   129     -15.223 -35.015 -18.145  1.00  0.00      BSYN  
ATOM   1156    C GLU   129     -11.768 -30.046 -17.671  1.00  0.00      BSYN  
ATOM   1157    O GLU   129     -12.644 -29.476 -16.955  1.00  0.00      BSYN  
ATOM   1158    N TYR   130     -10.796 -29.344 -18.305  1.00  0.00      BSYN  
ATOM   1159    H TYR   130     -10.364 -29.725 -19.098  1.00  0.00      BSYN  
ATOM   1160   CA TYR   130     -10.527 -27.942 -17.765  1.00  0.00      BSYN  
ATOM   1161   CB TYR   130      -9.056 -27.923 -17.242  1.00  0.00      BSYN  
ATOM   1162   CG TYR   130      -8.746 -28.429 -15.842  1.00  0.00      BSYN  
ATOM   1163  CD1 TYR   130      -9.736 -28.648 -14.885  1.00  0.00      BSYN  
ATOM   1164  CE1 TYR   130      -9.367 -28.833 -13.575  1.00  0.00      BSYN  
ATOM   1165  CD2 TYR   130      -7.423 -28.635 -15.551  1.00  0.00      BSYN  
ATOM   1166  CE2 TYR   130      -7.030 -28.884 -14.233  1.00  0.00      BSYN  
ATOM   1167   CZ TYR   130      -8.025 -28.922 -13.216  1.00  0.00      BSYN  
ATOM   1168   OH TYR   130      -7.658 -28.895 -11.932  1.00  0.00      BSYN  
ATOM   1169   HH TYR   130      -6.787 -29.295 -11.893  1.00  0.00      BSYN  
ATOM   1170    C TYR   130     -10.558 -26.868 -18.939  1.00  0.00      BSYN  
ATOM   1171    O TYR   130     -10.025 -26.988 -20.059  1.00  0.00      BSYN  
ATOM   1172    N GLU   131     -11.233 -25.862 -18.355  1.00  0.00      BSYN  
ATOM   1173    H GLU   131     -11.601 -26.024 -17.461  1.00  0.00      BSYN  
ATOM   1174   CA GLU   131     -11.635 -24.653 -19.112  1.00  0.00      BSYN  
ATOM   1175   CB GLU   131     -12.818 -23.894 -18.301  1.00  0.00      BSYN  
ATOM   1176   CG GLU   131     -13.914 -25.070 -18.069  1.00  0.00      BSYN  
ATOM   1177   CD GLU   131     -15.067 -24.401 -17.383  1.00  0.00      BSYN  
ATOM   1178  OE1 GLU   131     -14.882 -23.437 -16.549  1.00  0.00      BSYN  
ATOM   1179  OE2 GLU   131     -16.149 -24.909 -17.678  1.00  0.00      BSYN  
ATOM   1180    C GLU   131     -10.574 -23.592 -19.538  1.00  0.00      BSYN  
ATOM   1181    O GLU   131      -9.841 -22.948 -18.697  1.00  0.00      BSYN  
ATOM   1182    N PRO   132     -10.658 -23.304 -20.895  1.00  0.00      BSYN  
ATOM   1183   CD PRO   132     -11.762 -23.639 -21.770  1.00  0.00      BSYN  
ATOM   1184   CA PRO   132      -9.781 -22.267 -21.384  1.00  0.00      BSYN  
ATOM   1185   CB PRO   132     -10.060 -22.261 -22.862  1.00  0.00      BSYN  
ATOM   1186   CG PRO   132     -11.524 -22.524 -22.870  1.00  0.00      BSYN  
ATOM   1187    C PRO   132      -9.899 -20.862 -20.748  1.00  0.00      BSYN  
ATOM   1188    O PRO   132     -10.671 -20.505 -19.759  1.00  0.00      BSYN  
ATOM   1189    N GLU   133      -9.142 -19.984 -21.495  1.00  0.00      BSYN  
ATOM   1190    H GLU   133      -8.669 -20.244 -22.313  1.00  0.00      BSYN  
ATOM   1191   CA GLU   133      -9.242 -18.530 -21.127  1.00  0.00      BSYN  
ATOM   1192   CB GLU   133      -8.420 -18.232 -19.885  1.00  0.00      BSYN  
ATOM   1193   CG GLU   133      -7.048 -18.747 -19.906  1.00  0.00      BSYN  
ATOM   1194   CD GLU   133      -6.254 -18.359 -18.707  1.00  0.00      BSYN  
ATOM   1195  OE1 GLU   133      -6.005 -19.145 -17.843  1.00  0.00      BSYN  
ATOM   1196  OE2 GLU   133      -5.717 -17.250 -18.515  1.00  0.00      BSYN  
ATOM   1197    C GLU   133      -8.955 -17.534 -22.207  1.00  0.00      BSYN  
ATOM   1198    O GLU   133      -8.599 -17.980 -23.338  1.00  0.00      BSYN  
ATOM   1199    N ALA   134      -8.956 -16.145 -21.944  1.00  0.00      BSYN  
ATOM   1200    H ALA   134      -9.256 -15.921 -21.038  1.00  0.00      BSYN  
ATOM   1201   CA ALA   134      -8.207 -15.207 -22.798  1.00  0.00      BSYN  
ATOM   1202   CB ALA   134      -8.933 -14.886 -24.109  1.00  0.00      BSYN  
ATOM   1203    C ALA   134      -7.485 -13.921 -22.363  1.00  0.00      BSYN  
ATOM   1204  OT1 ALA   134      -8.122 -13.078 -21.669  1.00  0.00      BSYN  
ATOM   1205  OT2 ALA   134      -6.352 -13.895 -22.761  1.00  0.00      BSYN  
END
