# Supplementary material for: Data set of intrinsically disordered proteins analysed at a local protein conformation level
Source: Data Brief. 2020 Mar 5;29:105383. doi: 10.1016/j.dib.2020.105383 (PMC7078294; doi:10.1016/j.dib.2020.105383)
Supplement: Supplementary file 1 [file mmc1.zip › the data/1-DATA/PED1AAD-pdb/1AAD-102.pdb]

CRYST1    1.000    1.000    1.000  90.00  90.00  90.00 P 1           1
ATOM      1  HT1 MET     1      31.571-108.160 -64.802  1.00  0.00      BSYN  
ATOM      2  HT2 MET     1      32.234-109.372 -63.925  1.00  0.00      BSYN  
ATOM      3    N MET     1      31.321-109.030 -64.289  1.00  0.00      BSYN  
ATOM      4  HT3 MET     1      30.867-108.690 -63.417  1.00  0.00      BSYN  
ATOM      5   CA MET     1      30.607-110.003 -65.189  1.00  0.00      BSYN  
ATOM      6   CB MET     1      30.434-111.254 -64.247  1.00  0.00      BSYN  
ATOM      7   CG MET     1      31.655-112.089 -64.148  1.00  0.00      BSYN  
ATOM      8   SD MET     1      31.316-113.810 -63.639  1.00  0.00      BSYN  
ATOM      9   CE MET     1      31.216-113.326 -61.933  1.00  0.00      BSYN  
ATOM     10    C MET     1      29.301-109.736 -65.990  1.00  0.00      BSYN  
ATOM     11    O MET     1      29.208-109.887 -67.234  1.00  0.00      BSYN  
ATOM     12    N ASP     2      28.224-109.377 -65.327  1.00  0.00      BSYN  
ATOM     13    H ASP     2      28.452-109.259 -64.381  1.00  0.00      BSYN  
ATOM     14   CA ASP     2      26.858-109.317 -65.799  1.00  0.00      BSYN  
ATOM     15   CB ASP     2      26.232-110.610 -66.136  1.00  0.00      BSYN  
ATOM     16   CG ASP     2      24.815-110.674 -66.621  1.00  0.00      BSYN  
ATOM     17  OD1 ASP     2      23.798-110.859 -65.965  1.00  0.00      BSYN  
ATOM     18  OD2 ASP     2      24.604-110.377 -67.777  1.00  0.00      BSYN  
ATOM     19    C ASP     2      26.205-108.787 -64.553  1.00  0.00      BSYN  
ATOM     20    O ASP     2      26.479-109.369 -63.519  1.00  0.00      BSYN  
ATOM     21    N VAL     3      25.285-107.916 -64.818  1.00  0.00      BSYN  
ATOM     22    H VAL     3      25.288-107.458 -65.684  1.00  0.00      BSYN  
ATOM     23   CA VAL     3      24.529-107.323 -63.726  1.00  0.00      BSYN  
ATOM     24   CB VAL     3      24.642-105.762 -63.922  1.00  0.00      BSYN  
ATOM     25  CG1 VAL     3      23.919-104.891 -62.888  1.00  0.00      BSYN  
ATOM     26  CG2 VAL     3      26.155-105.413 -63.866  1.00  0.00      BSYN  
ATOM     27    C VAL     3      23.105-107.866 -63.497  1.00  0.00      BSYN  
ATOM     28    O VAL     3      22.544-107.720 -62.408  1.00  0.00      BSYN  
ATOM     29    N PHE     4      22.563-108.432 -64.627  1.00  0.00      BSYN  
ATOM     30    H PHE     4      23.189-108.551 -65.371  1.00  0.00      BSYN  
ATOM     31   CA PHE     4      21.158-108.746 -64.598  1.00  0.00      BSYN  
ATOM     32   CB PHE     4      20.427-108.883 -65.896  1.00  0.00      BSYN  
ATOM     33   CG PHE     4      21.072-109.544 -67.082  1.00  0.00      BSYN  
ATOM     34  CD1 PHE     4      21.110-110.963 -67.239  1.00  0.00      BSYN  
ATOM     35  CD2 PHE     4      21.414-108.792 -68.122  1.00  0.00      BSYN  
ATOM     36  CE1 PHE     4      21.290-111.642 -68.383  1.00  0.00      BSYN  
ATOM     37  CE2 PHE     4      21.560-109.369 -69.362  1.00  0.00      BSYN  
ATOM     38   CZ PHE     4      21.471-110.794 -69.467  1.00  0.00      BSYN  
ATOM     39    C PHE     4      20.696-109.874 -63.640  1.00  0.00      BSYN  
ATOM     40    O PHE     4      19.823-109.740 -62.827  1.00  0.00      BSYN  
ATOM     41    N MET     5      21.644-110.888 -63.471  1.00  0.00      BSYN  
ATOM     42    H MET     5      22.547-110.722 -63.816  1.00  0.00      BSYN  
ATOM     43   CA MET     5      21.537-111.864 -62.361  1.00  0.00      BSYN  
ATOM     44   CB MET     5      21.312-113.301 -62.847  1.00  0.00      BSYN  
ATOM     45   CG MET     5      19.839-113.245 -63.192  1.00  0.00      BSYN  
ATOM     46   SD MET     5      19.031-114.840 -63.801  1.00  0.00      BSYN  
ATOM     47   CE MET     5      18.750-114.340 -65.440  1.00  0.00      BSYN  
ATOM     48    C MET     5      22.879-111.825 -61.610  1.00  0.00      BSYN  
ATOM     49    O MET     5      23.806-112.597 -61.956  1.00  0.00      BSYN  
ATOM     50    N LYS     6      22.893-111.128 -60.419  1.00  0.00      BSYN  
ATOM     51    H LYS     6      22.013-111.004 -60.005  1.00  0.00      BSYN  
ATOM     52   CA LYS     6      23.970-110.967 -59.417  1.00  0.00      BSYN  
ATOM     53   CB LYS     6      24.050-109.605 -58.835  1.00  0.00      BSYN  
ATOM     54   CG LYS     6      25.279-108.873 -59.369  1.00  0.00      BSYN  
ATOM     55   CD LYS     6      25.339-107.415 -59.144  1.00  0.00      BSYN  
ATOM     56   CE LYS     6      26.755-106.974 -59.497  1.00  0.00      BSYN  
ATOM     57   NZ LYS     6      27.190-107.320 -60.879  1.00  0.00      BSYN  
ATOM     58  HZ1 LYS     6      26.572-106.700 -61.441  1.00  0.00      BSYN  
ATOM     59  HZ2 LYS     6      28.213-107.158 -60.973  1.00  0.00      BSYN  
ATOM     60  HZ3 LYS     6      26.962-108.334 -60.851  1.00  0.00      BSYN  
ATOM     61    C LYS     6      24.022-112.049 -58.386  1.00  0.00      BSYN  
ATOM     62    O LYS     6      23.178-112.227 -57.567  1.00  0.00      BSYN  
ATOM     63    N GLY     7      25.065-112.875 -58.439  1.00  0.00      BSYN  
ATOM     64    H GLY     7      25.640-112.929 -59.231  1.00  0.00      BSYN  
ATOM     65   CA GLY     7      25.295-113.962 -57.487  1.00  0.00      BSYN  
ATOM     66    C GLY     7      24.554-115.189 -57.823  1.00  0.00      BSYN  
ATOM     67    O GLY     7      25.042-116.215 -57.532  1.00  0.00      BSYN  
ATOM     68    N LEU     8      23.444-115.103 -58.465  1.00  0.00      BSYN  
ATOM     69    H LEU     8      23.237-114.231 -58.862  1.00  0.00      BSYN  
ATOM     70   CA LEU     8      22.590-116.317 -58.758  1.00  0.00      BSYN  
ATOM     71   CB LEU     8      21.171-115.975 -59.303  1.00  0.00      BSYN  
ATOM     72   CG LEU     8      20.155-114.993 -58.526  1.00  0.00      BSYN  
ATOM     73  CD1 LEU     8      20.179-113.471 -58.915  1.00  0.00      BSYN  
ATOM     74  CD2 LEU     8      18.702-115.281 -59.010  1.00  0.00      BSYN  
ATOM     75    C LEU     8      23.144-117.542 -59.468  1.00  0.00      BSYN  
ATOM     76    O LEU     8      22.892-118.653 -58.996  1.00  0.00      BSYN  
ATOM     77    N SER     9      24.021-117.397 -60.414  1.00  0.00      BSYN  
ATOM     78    H SER     9      24.283-116.486 -60.663  1.00  0.00      BSYN  
ATOM     79   CA SER     9      24.715-118.486 -61.027  1.00  0.00      BSYN  
ATOM     80   CB SER     9      24.788-118.247 -62.516  1.00  0.00      BSYN  
ATOM     81   OG SER     9      25.600-119.202 -63.185  1.00  0.00      BSYN  
ATOM     82   HG SER     9      25.571-119.015 -64.127  1.00  0.00      BSYN  
ATOM     83    C SER     9      26.039-118.619 -60.252  1.00  0.00      BSYN  
ATOM     84    O SER     9      26.940-117.784 -60.370  1.00  0.00      BSYN  
ATOM     85    N MET    10      26.004-119.775 -59.465  1.00  0.00      BSYN  
ATOM     86    H MET    10      25.322-120.155 -58.874  1.00  0.00      BSYN  
ATOM     87   CA MET    10      27.180-120.421 -58.998  1.00  0.00      BSYN  
ATOM     88   CB MET    10      27.285-120.591 -57.504  1.00  0.00      BSYN  
ATOM     89   CG MET    10      26.417-121.498 -56.673  1.00  0.00      BSYN  
ATOM     90   SD MET    10      26.725-121.606 -54.872  1.00  0.00      BSYN  
ATOM     91   CE MET    10      25.078-120.864 -54.586  1.00  0.00      BSYN  
ATOM     92    C MET    10      27.311-121.807 -59.760  1.00  0.00      BSYN  
ATOM     93    O MET    10      26.479-122.681 -59.687  1.00  0.00      BSYN  
ATOM     94    N ALA    11      28.330-121.804 -60.553  1.00  0.00      BSYN  
ATOM     95    H ALA    11      28.835-120.964 -60.565  1.00  0.00      BSYN  
ATOM     96   CA ALA    11      28.750-122.981 -61.257  1.00  0.00      BSYN  
ATOM     97   CB ALA    11      28.761-122.514 -62.712  1.00  0.00      BSYN  
ATOM     98    C ALA    11      30.102-123.531 -60.831  1.00  0.00      BSYN  
ATOM     99    O ALA    11      30.749-124.118 -61.697  1.00  0.00      BSYN  
ATOM    100    N LYS    12      30.488-123.305 -59.593  1.00  0.00      BSYN  
ATOM    101    H LYS    12      29.881-122.797 -59.016  1.00  0.00      BSYN  
ATOM    102   CA LYS    12      31.784-123.758 -59.159  1.00  0.00      BSYN  
ATOM    103   CB LYS    12      32.508-122.616 -58.709  1.00  0.00      BSYN  
ATOM    104   CG LYS    12      33.896-122.947 -58.053  1.00  0.00      BSYN  
ATOM    105   CD LYS    12      34.627-121.641 -57.838  1.00  0.00      BSYN  
ATOM    106   CE LYS    12      36.143-121.451 -57.782  1.00  0.00      BSYN  
ATOM    107   NZ LYS    12      36.493-120.005 -57.618  1.00  0.00      BSYN  
ATOM    108  HZ1 LYS    12      36.416-119.418 -58.473  1.00  0.00      BSYN  
ATOM    109  HZ2 LYS    12      35.829-119.594 -56.931  1.00  0.00      BSYN  
ATOM    110  HZ3 LYS    12      37.452-120.081 -57.223  1.00  0.00      BSYN  
ATOM    111    C LYS    12      31.702-124.915 -58.120  1.00  0.00      BSYN  
ATOM    112    O LYS    12      32.205-126.018 -58.381  1.00  0.00      BSYN  
ATOM    113    N GLU    13      31.010-124.745 -57.008  1.00  0.00      BSYN  
ATOM    114    H GLU    13      30.672-123.831 -56.907  1.00  0.00      BSYN  
ATOM    115   CA GLU    13      30.902-125.674 -55.895  1.00  0.00      BSYN  
ATOM    116   CB GLU    13      31.351-125.010 -54.685  1.00  0.00      BSYN  
ATOM    117   CG GLU    13      32.872-124.938 -54.291  1.00  0.00      BSYN  
ATOM    118   CD GLU    13      33.246-124.127 -53.105  1.00  0.00      BSYN  
ATOM    119  OE1 GLU    13      32.878-124.520 -51.984  1.00  0.00      BSYN  
ATOM    120  OE2 GLU    13      33.949-123.107 -53.222  1.00  0.00      BSYN  
ATOM    121    C GLU    13      29.498-126.198 -55.610  1.00  0.00      BSYN  
ATOM    122    O GLU    13      28.533-125.872 -56.334  1.00  0.00      BSYN  
ATOM    123    N GLY    14      29.405-127.073 -54.581  1.00  0.00      BSYN  
ATOM    124    H GLY    14      30.202-127.548 -54.265  1.00  0.00      BSYN  
ATOM    125   CA GLY    14      28.133-127.581 -54.081  1.00  0.00      BSYN  
ATOM    126    C GLY    14      27.311-126.613 -53.132  1.00  0.00      BSYN  
ATOM    127    O GLY    14      26.876-125.552 -53.407  1.00  0.00      BSYN  
ATOM    128    N VAL    15      27.119-127.371 -51.965  1.00  0.00      BSYN  
ATOM    129    H VAL    15      27.705-128.116 -51.717  1.00  0.00      BSYN  
ATOM    130   CA VAL    15      26.348-126.749 -50.892  1.00  0.00      BSYN  
ATOM    131   CB VAL    15      25.834-127.853 -49.923  1.00  0.00      BSYN  
ATOM    132  CG1 VAL    15      24.706-127.283 -48.981  1.00  0.00      BSYN  
ATOM    133  CG2 VAL    15      25.098-128.945 -50.591  1.00  0.00      BSYN  
ATOM    134    C VAL    15      27.397-125.786 -50.271  1.00  0.00      BSYN  
ATOM    135    O VAL    15      28.503-126.187 -49.847  1.00  0.00      BSYN  
ATOM    136    N VAL    16      26.937-124.536 -50.158  1.00  0.00      BSYN  
ATOM    137    H VAL    16      26.051-124.166 -50.353  1.00  0.00      BSYN  
ATOM    138   CA VAL    16      27.803-123.519 -49.627  1.00  0.00      BSYN  
ATOM    139   CB VAL    16      28.533-122.631 -50.685  1.00  0.00      BSYN  
ATOM    140  CG1 VAL    16      29.233-123.435 -51.832  1.00  0.00      BSYN  
ATOM    141  CG2 VAL    16      27.628-121.611 -51.418  1.00  0.00      BSYN  
ATOM    142    C VAL    16      26.881-122.586 -48.857  1.00  0.00      BSYN  
ATOM    143    O VAL    16      25.640-122.525 -49.141  1.00  0.00      BSYN  
ATOM    144    N ALA    17      27.379-122.035 -47.689  1.00  0.00      BSYN  
ATOM    145    H ALA    17      28.332-121.813 -47.643  1.00  0.00      BSYN  
ATOM    146   CA ALA    17      26.477-121.489 -46.658  1.00  0.00      BSYN  
ATOM    147   CB ALA    17      26.870-121.949 -45.239  1.00  0.00      BSYN  
ATOM    148    C ALA    17      26.434-120.002 -46.757  1.00  0.00      BSYN  
ATOM    149    O ALA    17      26.875-119.251 -45.897  1.00  0.00      BSYN  
ATOM    150    N ALA    18      25.981-119.393 -47.878  1.00  0.00      BSYN  
ATOM    151    H ALA    18      25.505-119.853 -48.600  1.00  0.00      BSYN  
ATOM    152   CA ALA    18      25.888-117.927 -48.114  1.00  0.00      BSYN  
ATOM    153   CB ALA    18      25.808-117.522 -49.627  1.00  0.00      BSYN  
ATOM    154    C ALA    18      24.843-117.023 -47.376  1.00  0.00      BSYN  
ATOM    155    O ALA    18      23.648-117.210 -47.482  1.00  0.00      BSYN  
ATOM    156    N ALA    19      25.352-115.988 -46.682  1.00  0.00      BSYN  
ATOM    157    H ALA    19      26.241-115.689 -46.966  1.00  0.00      BSYN  
ATOM    158   CA ALA    19      24.448-115.240 -45.784  1.00  0.00      BSYN  
ATOM    159   CB ALA    19      25.229-115.011 -44.499  1.00  0.00      BSYN  
ATOM    160    C ALA    19      23.978-113.894 -46.319  1.00  0.00      BSYN  
ATOM    161    O ALA    19      24.647-113.111 -46.904  1.00  0.00      BSYN  
ATOM    162    N GLU    20      22.695-113.679 -45.846  1.00  0.00      BSYN  
ATOM    163    H GLU    20      22.306-114.395 -45.301  1.00  0.00      BSYN  
ATOM    164   CA GLU    20      22.041-112.444 -45.925  1.00  0.00      BSYN  
ATOM    165   CB GLU    20      21.755-112.011 -47.474  1.00  0.00      BSYN  
ATOM    166   CG GLU    20      21.197-110.584 -47.672  1.00  0.00      BSYN  
ATOM    167   CD GLU    20      21.974-109.408 -47.196  1.00  0.00      BSYN  
ATOM    168  OE1 GLU    20      21.657-108.840 -46.164  1.00  0.00      BSYN  
ATOM    169  OE2 GLU    20      22.915-109.011 -47.866  1.00  0.00      BSYN  
ATOM    170    C GLU    20      20.632-112.612 -45.281  1.00  0.00      BSYN  
ATOM    171    O GLU    20      19.993-111.614 -44.787  1.00  0.00      BSYN  
ATOM    172    N LYS    21      20.044-113.751 -45.518  1.00  0.00      BSYN  
ATOM    173    H LYS    21      20.554-114.548 -45.774  1.00  0.00      BSYN  
ATOM    174   CA LYS    21      18.721-114.079 -45.125  1.00  0.00      BSYN  
ATOM    175   CB LYS    21      18.178-115.317 -45.863  1.00  0.00      BSYN  
ATOM    176   CG LYS    21      18.045-115.369 -47.391  1.00  0.00      BSYN  
ATOM    177   CD LYS    21      17.307-114.193 -48.107  1.00  0.00      BSYN  
ATOM    178   CE LYS    21      16.911-114.660 -49.534  1.00  0.00      BSYN  
ATOM    179   NZ LYS    21      15.867-115.682 -49.443  1.00  0.00      BSYN  
ATOM    180  HZ1 LYS    21      16.152-116.369 -48.715  1.00  0.00      BSYN  
ATOM    181  HZ2 LYS    21      14.932-115.273 -49.244  1.00  0.00      BSYN  
ATOM    182  HZ3 LYS    21      15.765-116.183 -50.348  1.00  0.00      BSYN  
ATOM    183    C LYS    21      18.779-114.487 -43.598  1.00  0.00      BSYN  
ATOM    184    O LYS    21      19.720-114.516 -42.848  1.00  0.00      BSYN  
ATOM    185    N THR    22      17.559-114.667 -43.151  1.00  0.00      BSYN  
ATOM    186    H THR    22      16.810-114.375 -43.711  1.00  0.00      BSYN  
ATOM    187   CA THR    22      17.322-114.991 -41.783  1.00  0.00      BSYN  
ATOM    188   CB THR    22      15.845-114.394 -41.368  1.00  0.00      BSYN  
ATOM    189  OG1 THR    22      14.792-114.756 -42.267  1.00  0.00      BSYN  
ATOM    190  HG1 THR    22      14.886-115.705 -42.381  1.00  0.00      BSYN  
ATOM    191  CG2 THR    22      15.895-112.803 -41.283  1.00  0.00      BSYN  
ATOM    192    C THR    22      17.447-116.431 -41.235  1.00  0.00      BSYN  
ATOM    193    O THR    22      16.460-117.144 -41.174  1.00  0.00      BSYN  
ATOM    194    N LYS    23      18.724-116.907 -41.143  1.00  0.00      BSYN  
ATOM    195    H LYS    23      19.436-116.401 -41.588  1.00  0.00      BSYN  
ATOM    196   CA LYS    23      19.114-118.048 -40.375  1.00  0.00      BSYN  
ATOM    197   CB LYS    23      20.275-118.896 -40.878  1.00  0.00      BSYN  
ATOM    198   CG LYS    23      20.153-119.207 -42.347  1.00  0.00      BSYN  
ATOM    199   CD LYS    23      21.242-120.212 -42.662  1.00  0.00      BSYN  
ATOM    200   CE LYS    23      21.158-120.954 -44.112  1.00  0.00      BSYN  
ATOM    201   NZ LYS    23      21.220-122.374 -43.877  1.00  0.00      BSYN  
ATOM    202  HZ1 LYS    23      20.489-122.801 -44.481  1.00  0.00      BSYN  
ATOM    203  HZ2 LYS    23      22.177-122.723 -44.088  1.00  0.00      BSYN  
ATOM    204  HZ3 LYS    23      21.049-122.652 -42.889  1.00  0.00      BSYN  
ATOM    205    C LYS    23      19.467-117.613 -38.987  1.00  0.00      BSYN  
ATOM    206    O LYS    23      18.902-117.928 -37.972  1.00  0.00      BSYN  
ATOM    207    N GLN    24      20.601-116.950 -38.949  1.00  0.00      BSYN  
ATOM    208    H GLN    24      21.306-116.947 -39.630  1.00  0.00      BSYN  
ATOM    209   CA GLN    24      21.065-116.387 -37.673  1.00  0.00      BSYN  
ATOM    210   CB GLN    24      22.513-115.911 -37.835  1.00  0.00      BSYN  
ATOM    211   CG GLN    24      23.586-117.012 -38.037  1.00  0.00      BSYN  
ATOM    212   CD GLN    24      23.625-117.610 -39.458  1.00  0.00      BSYN  
ATOM    213  OE1 GLN    24      22.902-118.647 -39.536  1.00  0.00      BSYN  
ATOM    214  NE2 GLN    24      24.384-117.041 -40.457  1.00  0.00      BSYN  
ATOM    215 HE21 GLN    24      24.639-116.147 -40.147  1.00  0.00      BSYN  
ATOM    216 HE22 GLN    24      24.679-117.595 -41.209  1.00  0.00      BSYN  
ATOM    217    C GLN    24      20.288-115.133 -37.230  1.00  0.00      BSYN  
ATOM    218    O GLN    24      19.841-114.296 -38.026  1.00  0.00      BSYN  
ATOM    219    N GLY    25      20.036-114.862 -35.928  1.00  0.00      BSYN  
ATOM    220    H GLY    25      19.420-114.121 -35.756  1.00  0.00      BSYN  
ATOM    221   CA GLY    25      20.191-115.877 -34.938  1.00  0.00      BSYN  
ATOM    222    C GLY    25      19.568-115.510 -33.672  1.00  0.00      BSYN  
ATOM    223    O GLY    25      18.719-116.262 -33.216  1.00  0.00      BSYN  
ATOM    224    N VAL    26      19.929-114.405 -32.960  1.00  0.00      BSYN  
ATOM    225    H VAL    26      20.526-113.808 -33.458  1.00  0.00      BSYN  
ATOM    226   CA VAL    26      19.499-114.042 -31.612  1.00  0.00      BSYN  
ATOM    227   CB VAL    26      20.536-113.022 -30.994  1.00  0.00      BSYN  
ATOM    228  CG1 VAL    26      21.752-113.810 -30.497  1.00  0.00      BSYN  
ATOM    229  CG2 VAL    26      20.951-111.928 -32.002  1.00  0.00      BSYN  
ATOM    230    C VAL    26      18.099-113.434 -31.588  1.00  0.00      BSYN  
ATOM    231    O VAL    26      17.642-113.355 -30.502  1.00  0.00      BSYN  
ATOM    232    N THR    27      17.387-112.954 -32.587  1.00  0.00      BSYN  
ATOM    233    H THR    27      17.813-112.811 -33.458  1.00  0.00      BSYN  
ATOM    234   CA THR    27      16.132-112.265 -32.405  1.00  0.00      BSYN  
ATOM    235   CB THR    27      16.263-110.736 -32.377  1.00  0.00      BSYN  
ATOM    236  OG1 THR    27      17.202-110.322 -33.405  1.00  0.00      BSYN  
ATOM    237  HG1 THR    27      17.675-110.995 -33.900  1.00  0.00      BSYN  
ATOM    238  CG2 THR    27      16.678-110.304 -31.092  1.00  0.00      BSYN  
ATOM    239    C THR    27      15.053-112.717 -33.358  1.00  0.00      BSYN  
ATOM    240    O THR    27      14.594-111.996 -34.244  1.00  0.00      BSYN  
ATOM    241    N GLU    28      14.688-113.970 -33.101  1.00  0.00      BSYN  
ATOM    242    H GLU    28      15.367-114.568 -32.725  1.00  0.00      BSYN  
ATOM    243   CA GLU    28      13.302-114.481 -33.273  1.00  0.00      BSYN  
ATOM    244   CB GLU    28      13.195-115.935 -33.213  1.00  0.00      BSYN  
ATOM    245   CG GLU    28      14.228-116.720 -33.797  1.00  0.00      BSYN  
ATOM    246   CD GLU    28      13.665-118.078 -34.483  1.00  0.00      BSYN  
ATOM    247  OE1 GLU    28      12.560-118.053 -35.107  1.00  0.00      BSYN  
ATOM    248  OE2 GLU    28      14.402-119.099 -34.477  1.00  0.00      BSYN  
ATOM    249    C GLU    28      12.350-113.988 -32.170  1.00  0.00      BSYN  
ATOM    250    O GLU    28      12.653-114.093 -30.982  1.00  0.00      BSYN  
ATOM    251    N ALA    29      11.223-113.383 -32.362  1.00  0.00      BSYN  
ATOM    252    H ALA    29      10.862-113.515 -33.263  1.00  0.00      BSYN  
ATOM    253   CA ALA    29      10.669-112.560 -31.327  1.00  0.00      BSYN  
ATOM    254   CB ALA    29      10.337-111.194 -31.872  1.00  0.00      BSYN  
ATOM    255    C ALA    29       9.566-113.434 -30.656  1.00  0.00      BSYN  
ATOM    256    O ALA    29       8.604-113.883 -31.269  1.00  0.00      BSYN  
ATOM    257    N ALA    30       9.526-113.698 -29.390  1.00  0.00      BSYN  
ATOM    258    H ALA    30      10.330-113.577 -28.843  1.00  0.00      BSYN  
ATOM    259   CA ALA    30       8.502-114.504 -28.709  1.00  0.00      BSYN  
ATOM    260   CB ALA    30       9.245-114.922 -27.535  1.00  0.00      BSYN  
ATOM    261    C ALA    30       7.318-113.588 -28.306  1.00  0.00      BSYN  
ATOM    262    O ALA    30       6.241-114.096 -27.986  1.00  0.00      BSYN  
ATOM    263    N GLU    31       7.465-112.306 -28.402  1.00  0.00      BSYN  
ATOM    264    H GLU    31       8.254-111.909 -28.827  1.00  0.00      BSYN  
ATOM    265   CA GLU    31       6.344-111.368 -28.129  1.00  0.00      BSYN  
ATOM    266   CB GLU    31       6.842-110.196 -27.315  1.00  0.00      BSYN  
ATOM    267   CG GLU    31       5.869-109.545 -26.465  1.00  0.00      BSYN  
ATOM    268   CD GLU    31       6.522-108.492 -25.540  1.00  0.00      BSYN  
ATOM    269  OE1 GLU    31       7.164-107.544 -26.020  1.00  0.00      BSYN  
ATOM    270  OE2 GLU    31       6.510-108.654 -24.355  1.00  0.00      BSYN  
ATOM    271    C GLU    31       5.558-110.938 -29.374  1.00  0.00      BSYN  
ATOM    272    O GLU    31       5.865-110.007 -29.979  1.00  0.00      BSYN  
ATOM    273    N LYS    32       4.473-111.688 -29.603  1.00  0.00      BSYN  
ATOM    274    H LYS    32       4.054-112.158 -28.852  1.00  0.00      BSYN  
ATOM    275   CA LYS    32       3.729-111.559 -30.902  1.00  0.00      BSYN  
ATOM    276   CB LYS    32       2.509-112.471 -30.911  1.00  0.00      BSYN  
ATOM    277   CG LYS    32       2.642-113.596 -30.067  1.00  0.00      BSYN  
ATOM    278   CD LYS    32       1.290-114.144 -29.633  1.00  0.00      BSYN  
ATOM    279   CE LYS    32       0.442-114.844 -30.757  1.00  0.00      BSYN  
ATOM    280   NZ LYS    32       1.040-116.144 -31.082  1.00  0.00      BSYN  
ATOM    281  HZ1 LYS    32       1.775-116.065 -31.813  1.00  0.00      BSYN  
ATOM    282  HZ2 LYS    32       1.377-116.622 -30.222  1.00  0.00      BSYN  
ATOM    283  HZ3 LYS    32       0.288-116.797 -31.382  1.00  0.00      BSYN  
ATOM    284    C LYS    32       3.245-110.136 -31.402  1.00  0.00      BSYN  
ATOM    285    O LYS    32       2.995-109.908 -32.566  1.00  0.00      BSYN  
ATOM    286    N THR    33       3.057-109.214 -30.445  1.00  0.00      BSYN  
ATOM    287    H THR    33       3.094-109.597 -29.544  1.00  0.00      BSYN  
ATOM    288   CA THR    33       2.942-107.737 -30.623  1.00  0.00      BSYN  
ATOM    289   CB THR    33       3.419-106.998 -29.276  1.00  0.00      BSYN  
ATOM    290  OG1 THR    33       4.797-107.249 -29.070  1.00  0.00      BSYN  
ATOM    291  HG1 THR    33       5.080-108.042 -29.531  1.00  0.00      BSYN  
ATOM    292  CG2 THR    33       2.589-107.547 -28.226  1.00  0.00      BSYN  
ATOM    293    C THR    33       3.562-106.909 -31.795  1.00  0.00      BSYN  
ATOM    294    O THR    33       3.150-105.786 -32.068  1.00  0.00      BSYN  
ATOM    295    N LYS    34       4.550-107.483 -32.509  1.00  0.00      BSYN  
ATOM    296    H LYS    34       4.721-108.426 -32.301  1.00  0.00      BSYN  
ATOM    297   CA LYS    34       5.337-106.767 -33.555  1.00  0.00      BSYN  
ATOM    298   CB LYS    34       6.606-107.660 -33.481  1.00  0.00      BSYN  
ATOM    299   CG LYS    34       7.581-106.794 -32.629  1.00  0.00      BSYN  
ATOM    300   CD LYS    34       8.959-106.686 -33.175  1.00  0.00      BSYN  
ATOM    301   CE LYS    34       9.802-105.444 -32.844  1.00  0.00      BSYN  
ATOM    302   NZ LYS    34      11.161-105.583 -33.136  1.00  0.00      BSYN  
ATOM    303  HZ1 LYS    34      11.439-105.481 -34.133  1.00  0.00      BSYN  
ATOM    304  HZ2 LYS    34      11.716-104.865 -32.628  1.00  0.00      BSYN  
ATOM    305  HZ3 LYS    34      11.346-106.486 -32.655  1.00  0.00      BSYN  
ATOM    306    C LYS    34       4.662-106.797 -34.934  1.00  0.00      BSYN  
ATOM    307    O LYS    34       3.705-106.042 -35.145  1.00  0.00      BSYN  
ATOM    308    N GLU    35       5.085-107.606 -35.855  1.00  0.00      BSYN  
ATOM    309    H GLU    35       5.866-108.171 -35.677  1.00  0.00      BSYN  
ATOM    310   CA GLU    35       4.456-107.935 -37.142  1.00  0.00      BSYN  
ATOM    311   CB GLU    35       5.424-107.580 -38.339  1.00  0.00      BSYN  
ATOM    312   CG GLU    35       6.818-108.346 -38.331  1.00  0.00      BSYN  
ATOM    313   CD GLU    35       7.732-108.331 -37.139  1.00  0.00      BSYN  
ATOM    314  OE1 GLU    35       7.795-109.295 -36.396  1.00  0.00      BSYN  
ATOM    315  OE2 GLU    35       8.457-107.356 -36.909  1.00  0.00      BSYN  
ATOM    316    C GLU    35       4.112-109.406 -37.115  1.00  0.00      BSYN  
ATOM    317    O GLU    35       4.872-110.400 -37.406  1.00  0.00      BSYN  
ATOM    318    N GLY    36       2.828-109.554 -36.791  1.00  0.00      BSYN  
ATOM    319    H GLY    36       2.250-108.784 -36.608  1.00  0.00      BSYN  
ATOM    320   CA GLY    36       2.340-110.874 -36.356  1.00  0.00      BSYN  
ATOM    321    C GLY    36       0.891-110.905 -36.844  1.00  0.00      BSYN  
ATOM    322    O GLY    36      -0.159-110.948 -36.226  1.00  0.00      BSYN  
ATOM    323    N VAL    37       0.858-110.986 -38.179  1.00  0.00      BSYN  
ATOM    324    H VAL    37       1.736-111.108 -38.598  1.00  0.00      BSYN  
ATOM    325   CA VAL    37      -0.341-110.951 -39.108  1.00  0.00      BSYN  
ATOM    326   CB VAL    37      -0.082-110.221 -40.481  1.00  0.00      BSYN  
ATOM    327  CG1 VAL    37      -1.428-110.216 -41.363  1.00  0.00      BSYN  
ATOM    328  CG2 VAL    37       0.228-108.664 -40.329  1.00  0.00      BSYN  
ATOM    329    C VAL    37      -0.852-112.379 -39.315  1.00  0.00      BSYN  
ATOM    330    O VAL    37      -0.322-113.039 -40.202  1.00  0.00      BSYN  
ATOM    331    N LEU    38      -1.931-112.790 -38.557  1.00  0.00      BSYN  
ATOM    332    H LEU    38      -2.475-112.070 -38.175  1.00  0.00      BSYN  
ATOM    333   CA LEU    38      -2.212-114.212 -38.513  1.00  0.00      BSYN  
ATOM    334   CB LEU    38      -2.251-114.558 -37.032  1.00  0.00      BSYN  
ATOM    335   CG LEU    38      -0.934-114.561 -36.192  1.00  0.00      BSYN  
ATOM    336  CD1 LEU    38      -1.432-114.608 -34.725  1.00  0.00      BSYN  
ATOM    337  CD2 LEU    38       0.062-115.828 -36.433  1.00  0.00      BSYN  
ATOM    338    C LEU    38      -3.574-114.422 -39.211  1.00  0.00      BSYN  
ATOM    339    O LEU    38      -4.449-113.546 -39.225  1.00  0.00      BSYN  
ATOM    340    N TYR    39      -3.558-115.629 -39.766  1.00  0.00      BSYN  
ATOM    341    H TYR    39      -2.685-115.998 -40.012  1.00  0.00      BSYN  
ATOM    342   CA TYR    39      -4.562-116.504 -40.061  1.00  0.00      BSYN  
ATOM    343   CB TYR    39      -4.847-116.487 -41.585  1.00  0.00      BSYN  
ATOM    344   CG TYR    39      -3.581-116.734 -42.415  1.00  0.00      BSYN  
ATOM    345  CD1 TYR    39      -2.854-115.769 -43.041  1.00  0.00      BSYN  
ATOM    346  CE1 TYR    39      -1.831-116.052 -43.977  1.00  0.00      BSYN  
ATOM    347  CD2 TYR    39      -3.321-118.069 -42.682  1.00  0.00      BSYN  
ATOM    348  CE2 TYR    39      -2.331-118.391 -43.592  1.00  0.00      BSYN  
ATOM    349   CZ TYR    39      -1.517-117.417 -44.239  1.00  0.00      BSYN  
ATOM    350   OH TYR    39      -0.490-117.837 -44.988  1.00  0.00      BSYN  
ATOM    351   HH TYR    39      -0.327-117.087 -45.565  1.00  0.00      BSYN  
ATOM    352    C TYR    39      -4.368-117.821 -39.400  1.00  0.00      BSYN  
ATOM    353    O TYR    39      -3.261-118.286 -39.126  1.00  0.00      BSYN  
ATOM    354    N VAL    40      -5.550-118.399 -39.230  1.00  0.00      BSYN  
ATOM    355    H VAL    40      -6.244-118.053 -39.829  1.00  0.00      BSYN  
ATOM    356   CA VAL    40      -5.772-119.624 -38.494  1.00  0.00      BSYN  
ATOM    357   CB VAL    40      -6.745-119.499 -37.369  1.00  0.00      BSYN  
ATOM    358  CG1 VAL    40      -6.999-120.703 -36.626  1.00  0.00      BSYN  
ATOM    359  CG2 VAL    40      -6.211-118.363 -36.412  1.00  0.00      BSYN  
ATOM    360    C VAL    40      -6.055-120.909 -39.353  1.00  0.00      BSYN  
ATOM    361    O VAL    40      -5.368-121.908 -39.308  1.00  0.00      BSYN  
ATOM    362    N GLY    41      -6.885-120.612 -40.369  1.00  0.00      BSYN  
ATOM    363    H GLY    41      -6.932-119.700 -40.723  1.00  0.00      BSYN  
ATOM    364   CA GLY    41      -7.468-121.648 -41.166  1.00  0.00      BSYN  
ATOM    365    C GLY    41      -8.416-121.120 -42.197  1.00  0.00      BSYN  
ATOM    366    O GLY    41      -8.250-120.041 -42.734  1.00  0.00      BSYN  
ATOM    367    N SER    42      -9.507-121.916 -42.404  1.00  0.00      BSYN  
ATOM    368    H SER    42      -9.812-122.573 -41.744  1.00  0.00      BSYN  
ATOM    369   CA SER    42     -10.262-121.841 -43.669  1.00  0.00      BSYN  
ATOM    370   CB SER    42     -10.253-123.158 -44.324  1.00  0.00      BSYN  
ATOM    371   OG SER    42     -10.681-124.322 -43.539  1.00  0.00      BSYN  
ATOM    372   HG SER    42     -10.696-125.142 -44.037  1.00  0.00      BSYN  
ATOM    373    C SER    42     -11.665-121.316 -43.616  1.00  0.00      BSYN  
ATOM    374    O SER    42     -12.085-120.622 -44.483  1.00  0.00      BSYN  
ATOM    375    N LYS    43     -12.489-121.631 -42.574  1.00  0.00      BSYN  
ATOM    376    H LYS    43     -12.100-122.114 -41.815  1.00  0.00      BSYN  
ATOM    377   CA LYS    43     -13.928-121.222 -42.449  1.00  0.00      BSYN  
ATOM    378   CB LYS    43     -14.785-122.320 -43.193  1.00  0.00      BSYN  
ATOM    379   CG LYS    43     -14.830-123.691 -42.660  1.00  0.00      BSYN  
ATOM    380   CD LYS    43     -15.695-124.586 -43.536  1.00  0.00      BSYN  
ATOM    381   CE LYS    43     -15.955-126.019 -43.076  1.00  0.00      BSYN  
ATOM    382   NZ LYS    43     -14.767-126.813 -43.109  1.00  0.00      BSYN  
ATOM    383  HZ1 LYS    43     -14.864-127.703 -42.580  1.00  0.00      BSYN  
ATOM    384  HZ2 LYS    43     -14.629-126.990 -44.125  1.00  0.00      BSYN  
ATOM    385  HZ3 LYS    43     -13.944-126.329 -42.696  1.00  0.00      BSYN  
ATOM    386    C LYS    43     -14.402-120.711 -41.102  1.00  0.00      BSYN  
ATOM    387    O LYS    43     -13.881-121.026 -40.119  1.00  0.00      BSYN  
ATOM    388    N THR    44     -15.398-119.825 -40.987  1.00  0.00      BSYN  
ATOM    389    H THR    44     -16.046-119.868 -40.253  1.00  0.00      BSYN  
ATOM    390   CA THR    44     -15.675-118.877 -42.143  1.00  0.00      BSYN  
ATOM    391   CB THR    44     -17.094-119.049 -42.455  1.00  0.00      BSYN  
ATOM    392  OG1 THR    44     -17.807-119.112 -41.157  1.00  0.00      BSYN  
ATOM    393  HG1 THR    44     -18.742-118.913 -41.237  1.00  0.00      BSYN  
ATOM    394  CG2 THR    44     -17.433-120.306 -43.246  1.00  0.00      BSYN  
ATOM    395    C THR    44     -15.376-117.457 -41.629  1.00  0.00      BSYN  
ATOM    396    O THR    44     -16.116-116.636 -41.993  1.00  0.00      BSYN  
ATOM    397    N ARG    45     -14.493-117.492 -40.598  1.00  0.00      BSYN  
ATOM    398    H ARG    45     -13.868-118.215 -40.380  1.00  0.00      BSYN  
ATOM    399   CA ARG    45     -14.521-116.280 -39.796  1.00  0.00      BSYN  
ATOM    400   CB ARG    45     -15.418-116.367 -38.471  1.00  0.00      BSYN  
ATOM    401   CG ARG    45     -16.914-116.684 -38.540  1.00  0.00      BSYN  
ATOM    402   CD ARG    45     -17.715-115.457 -38.564  1.00  0.00      BSYN  
ATOM    403   NE ARG    45     -17.565-114.886 -39.895  1.00  0.00      BSYN  
ATOM    404   HE ARG    45     -16.662-114.636 -40.183  1.00  0.00      BSYN  
ATOM    405   CZ ARG    45     -18.491-114.787 -40.897  1.00  0.00      BSYN  
ATOM    406  NH1 ARG    45     -18.256-114.020 -41.915  1.00  0.00      BSYN  
ATOM    407 HH11 ARG    45     -18.995-113.921 -42.581  1.00  0.00      BSYN  
ATOM    408 HH12 ARG    45     -17.362-113.599 -42.066  1.00  0.00      BSYN  
ATOM    409  NH2 ARG    45     -19.604-115.494 -40.923  1.00  0.00      BSYN  
ATOM    410 HH21 ARG    45     -20.232-115.568 -41.698  1.00  0.00      BSYN  
ATOM    411 HH22 ARG    45     -19.775-116.099 -40.146  1.00  0.00      BSYN  
ATOM    412    C ARG    45     -13.132-116.024 -39.440  1.00  0.00      BSYN  
ATOM    413    O ARG    45     -12.712-116.043 -38.323  1.00  0.00      BSYN  
ATOM    414    N GLU    46     -12.392-115.596 -40.493  1.00  0.00      BSYN  
ATOM    415    H GLU    46     -12.913-115.386 -41.296  1.00  0.00      BSYN  
ATOM    416   CA GLU    46     -10.960-115.484 -40.610  1.00  0.00      BSYN  
ATOM    417   CB GLU    46     -10.346-115.159 -42.026  1.00  0.00      BSYN  
ATOM    418   CG GLU    46     -11.012-115.942 -43.082  1.00  0.00      BSYN  
ATOM    419   CD GLU    46     -10.815-115.471 -44.535  1.00  0.00      BSYN  
ATOM    420  OE1 GLU    46      -9.764-115.745 -45.133  1.00  0.00      BSYN  
ATOM    421  OE2 GLU    46     -11.590-114.629 -44.862  1.00  0.00      BSYN  
ATOM    422    C GLU    46     -10.527-114.266 -39.684  1.00  0.00      BSYN  
ATOM    423    O GLU    46     -10.966-113.129 -39.853  1.00  0.00      BSYN  
ATOM    424    N GLY    47      -9.913-114.672 -38.494  1.00  0.00      BSYN  
ATOM    425    H GLY    47      -9.959-115.555 -38.070  1.00  0.00      BSYN  
ATOM    426   CA GLY    47      -9.107-113.673 -37.858  1.00  0.00      BSYN  
ATOM    427    C GLY    47      -9.296-113.711 -36.311  1.00  0.00      BSYN  
ATOM    428    O GLY    47      -8.741-112.776 -35.694  1.00  0.00      BSYN  
ATOM    429    N VAL    48      -9.897-114.729 -35.696  1.00  0.00      BSYN  
ATOM    430    H VAL    48     -10.432-115.296 -36.291  1.00  0.00      BSYN  
ATOM    431   CA VAL    48      -9.969-114.802 -34.235  1.00  0.00      BSYN  
ATOM    432   CB VAL    48     -11.429-115.207 -33.857  1.00  0.00      BSYN  
ATOM    433  CG1 VAL    48     -12.108-114.049 -33.459  1.00  0.00      BSYN  
ATOM    434  CG2 VAL    48     -12.338-116.025 -34.841  1.00  0.00      BSYN  
ATOM    435    C VAL    48      -8.964-115.713 -33.415  1.00  0.00      BSYN  
ATOM    436    O VAL    48      -9.191-116.908 -33.045  1.00  0.00      BSYN  
ATOM    437    N VAL    49      -7.995-114.983 -32.814  1.00  0.00      BSYN  
ATOM    438    H VAL    49      -8.232-114.044 -32.670  1.00  0.00      BSYN  
ATOM    439   CA VAL    49      -6.842-115.622 -32.186  1.00  0.00      BSYN  
ATOM    440   CB VAL    49      -5.552-115.118 -32.820  1.00  0.00      BSYN  
ATOM    441  CG1 VAL    49      -5.431-115.277 -34.390  1.00  0.00      BSYN  
ATOM    442  CG2 VAL    49      -5.199-113.648 -32.533  1.00  0.00      BSYN  
ATOM    443    C VAL    49      -6.754-115.490 -30.697  1.00  0.00      BSYN  
ATOM    444    O VAL    49      -7.320-114.584 -30.178  1.00  0.00      BSYN  
ATOM    445    N GLN    50      -6.145-116.517 -30.235  1.00  0.00      BSYN  
ATOM    446    H GLN    50      -6.040-117.336 -30.763  1.00  0.00      BSYN  
ATOM    447   CA GLN    50      -5.794-116.545 -28.801  1.00  0.00      BSYN  
ATOM    448   CB GLN    50      -5.765-117.872 -28.179  1.00  0.00      BSYN  
ATOM    449   CG GLN    50      -7.039-118.755 -27.942  1.00  0.00      BSYN  
ATOM    450   CD GLN    50      -6.816-120.198 -28.286  1.00  0.00      BSYN  
ATOM    451  OE1 GLN    50      -6.946-121.127 -27.489  1.00  0.00      BSYN  
ATOM    452  NE2 GLN    50      -6.414-120.601 -29.598  1.00  0.00      BSYN  
ATOM    453 HE21 GLN    50      -6.170-119.959 -30.298  1.00  0.00      BSYN  
ATOM    454 HE22 GLN    50      -6.592-121.524 -29.876  1.00  0.00      BSYN  
ATOM    455    C GLN    50      -4.469-115.843 -28.612  1.00  0.00      BSYN  
ATOM    456    O GLN    50      -3.430-116.369 -29.070  1.00  0.00      BSYN  
ATOM    457    N GLY    51      -4.453-114.712 -27.928  1.00  0.00      BSYN  
ATOM    458    H GLY    51      -5.265-114.440 -27.452  1.00  0.00      BSYN  
ATOM    459   CA GLY    51      -3.210-113.899 -28.016  1.00  0.00      BSYN  
ATOM    460    C GLY    51      -3.300-112.477 -28.594  1.00  0.00      BSYN  
ATOM    461    O GLY    51      -3.974-112.191 -29.561  1.00  0.00      BSYN  
ATOM    462    N VAL    52      -2.507-111.542 -28.186  1.00  0.00      BSYN  
ATOM    463    H VAL    52      -1.723-111.972 -27.783  1.00  0.00      BSYN  
ATOM    464   CA VAL    52      -2.626-110.151 -28.528  1.00  0.00      BSYN  
ATOM    465   CB VAL    52      -2.124-109.147 -27.397  1.00  0.00      BSYN  
ATOM    466  CG1 VAL    52      -2.071-107.606 -27.692  1.00  0.00      BSYN  
ATOM    467  CG2 VAL    52      -2.737-109.473 -26.090  1.00  0.00      BSYN  
ATOM    468    C VAL    52      -1.723-110.053 -29.778  1.00  0.00      BSYN  
ATOM    469    O VAL    52      -0.500-110.133 -29.609  1.00  0.00      BSYN  
ATOM    470    N ALA    53      -2.315-110.047 -30.907  1.00  0.00      BSYN  
ATOM    471    H ALA    53      -3.287-110.078 -31.024  1.00  0.00      BSYN  
ATOM    472   CA ALA    53      -1.609-110.024 -32.200  1.00  0.00      BSYN  
ATOM    473   CB ALA    53      -2.062-111.229 -32.933  1.00  0.00      BSYN  
ATOM    474    C ALA    53      -1.950-108.787 -32.895  1.00  0.00      BSYN  
ATOM    475    O ALA    53      -3.040-108.173 -32.816  1.00  0.00      BSYN  
ATOM    476    N SER    54      -1.021-108.288 -33.689  1.00  0.00      BSYN  
ATOM    477    H SER    54      -0.437-108.957 -34.104  1.00  0.00      BSYN  
ATOM    478   CA SER    54      -1.015-106.982 -34.338  1.00  0.00      BSYN  
ATOM    479   CB SER    54       0.351-106.271 -34.089  1.00  0.00      BSYN  
ATOM    480   OG SER    54       0.459-105.739 -32.719  1.00  0.00      BSYN  
ATOM    481   HG SER    54       0.376-106.373 -32.003  1.00  0.00      BSYN  
ATOM    482    C SER    54      -1.319-107.313 -35.731  1.00  0.00      BSYN  
ATOM    483    O SER    54      -0.476-107.533 -36.644  1.00  0.00      BSYN  
ATOM    484    N VAL    55      -2.615-107.376 -36.043  1.00  0.00      BSYN  
ATOM    485    H VAL    55      -3.244-107.105 -35.342  1.00  0.00      BSYN  
ATOM    486   CA VAL    55      -3.154-107.393 -37.381  1.00  0.00      BSYN  
ATOM    487   CB VAL    55      -4.528-107.947 -37.464  1.00  0.00      BSYN  
ATOM    488  CG1 VAL    55      -5.632-106.877 -37.383  1.00  0.00      BSYN  
ATOM    489  CG2 VAL    55      -4.735-108.933 -38.687  1.00  0.00      BSYN  
ATOM    490    C VAL    55      -2.864-106.101 -38.206  1.00  0.00      BSYN  
ATOM    491    O VAL    55      -3.307-105.087 -37.693  1.00  0.00      BSYN  
ATOM    492    N ALA    56      -2.113-106.079 -39.259  1.00  0.00      BSYN  
ATOM    493    H ALA    56      -1.689-106.945 -39.432  1.00  0.00      BSYN  
ATOM    494   CA ALA    56      -1.790-104.808 -39.921  1.00  0.00      BSYN  
ATOM    495   CB ALA    56      -0.527-104.897 -40.698  1.00  0.00      BSYN  
ATOM    496    C ALA    56      -2.799-104.156 -40.913  1.00  0.00      BSYN  
ATOM    497    O ALA    56      -2.715-103.009 -41.279  1.00  0.00      BSYN  
ATOM    498    N GLU    57      -3.749-104.990 -41.376  1.00  0.00      BSYN  
ATOM    499    H GLU    57      -3.885-105.919 -41.094  1.00  0.00      BSYN  
ATOM    500   CA GLU    57      -4.811-104.529 -42.294  1.00  0.00      BSYN  
ATOM    501   CB GLU    57      -4.755-105.705 -43.277  1.00  0.00      BSYN  
ATOM    502   CG GLU    57      -3.526-105.701 -44.250  1.00  0.00      BSYN  
ATOM    503   CD GLU    57      -3.625-106.893 -45.180  1.00  0.00      BSYN  
ATOM    504  OE1 GLU    57      -3.067-107.930 -44.986  1.00  0.00      BSYN  
ATOM    505  OE2 GLU    57      -4.351-106.834 -46.087  1.00  0.00      BSYN  
ATOM    506    C GLU    57      -6.282-104.316 -41.861  1.00  0.00      BSYN  
ATOM    507    O GLU    57      -7.058-103.617 -42.548  1.00  0.00      BSYN  
ATOM    508    N LYS    58      -6.636-104.931 -40.746  1.00  0.00      BSYN  
ATOM    509    H LYS    58      -5.977-105.470 -40.261  1.00  0.00      BSYN  
ATOM    510   CA LYS    58      -8.020-105.057 -40.214  1.00  0.00      BSYN  
ATOM    511   CB LYS    58      -8.374-106.618 -39.874  1.00  0.00      BSYN  
ATOM    512   CG LYS    58      -7.687-107.568 -40.766  1.00  0.00      BSYN  
ATOM    513   CD LYS    58      -8.501-108.784 -40.441  1.00  0.00      BSYN  
ATOM    514   CE LYS    58      -7.570-109.999 -40.818  1.00  0.00      BSYN  
ATOM    515   NZ LYS    58      -7.658-110.379 -42.247  1.00  0.00      BSYN  
ATOM    516  HZ1 LYS    58      -6.849-110.000 -42.779  1.00  0.00      BSYN  
ATOM    517  HZ2 LYS    58      -7.656-111.320 -42.690  1.00  0.00      BSYN  
ATOM    518  HZ3 LYS    58      -8.488-109.855 -42.591  1.00  0.00      BSYN  
ATOM    519    C LYS    58      -8.342-104.180 -39.023  1.00  0.00      BSYN  
ATOM    520    O LYS    58      -7.619-104.092 -38.062  1.00  0.00      BSYN  
ATOM    521    N THR    59      -9.499-103.736 -39.278  1.00  0.00      BSYN  
ATOM    522    H THR    59     -10.128-104.061 -39.955  1.00  0.00      BSYN  
ATOM    523   CA THR    59     -10.161-102.690 -38.627  1.00  0.00      BSYN  
ATOM    524   CB THR    59     -11.301-101.965 -39.371  1.00  0.00      BSYN  
ATOM    525  OG1 THR    59     -10.431-101.498 -40.417  1.00  0.00      BSYN  
ATOM    526  HG1 THR    59     -10.776-101.688 -41.293  1.00  0.00      BSYN  
ATOM    527  CG2 THR    59     -11.959-100.675 -38.728  1.00  0.00      BSYN  
ATOM    528    C THR    59     -10.652-103.097 -37.265  1.00  0.00      BSYN  
ATOM    529    O THR    59     -11.751-103.086 -36.778  1.00  0.00      BSYN  
ATOM    530    N LYS    60      -9.606-103.392 -36.479  1.00  0.00      BSYN  
ATOM    531    H LYS    60      -8.711-103.253 -36.852  1.00  0.00      BSYN  
ATOM    532   CA LYS    60      -9.740-103.824 -35.056  1.00  0.00      BSYN  
ATOM    533   CB LYS    60      -8.421-104.453 -34.415  1.00  0.00      BSYN  
ATOM    534   CG LYS    60      -8.150-105.886 -35.126  1.00  0.00      BSYN  
ATOM    535   CD LYS    60      -9.260-106.909 -35.318  1.00  0.00      BSYN  
ATOM    536   CE LYS    60     -10.421-106.938 -36.430  1.00  0.00      BSYN  
ATOM    537   NZ LYS    60     -11.484-107.902 -36.173  1.00  0.00      BSYN  
ATOM    538  HZ1 LYS    60     -12.280-107.669 -36.800  1.00  0.00      BSYN  
ATOM    539  HZ2 LYS    60     -11.364-108.923 -36.330  1.00  0.00      BSYN  
ATOM    540  HZ3 LYS    60     -11.859-107.826 -35.206  1.00  0.00      BSYN  
ATOM    541    C LYS    60     -10.274-102.700 -34.246  1.00  0.00      BSYN  
ATOM    542    O LYS    60     -11.470-102.469 -34.144  1.00  0.00      BSYN  
ATOM    543    N GLU    61      -9.483-101.828 -33.540  1.00  0.00      BSYN  
ATOM    544    H GLU    61      -8.505-101.850 -33.591  1.00  0.00      BSYN  
ATOM    545   CA GLU    61      -9.997-100.808 -32.593  1.00  0.00      BSYN  
ATOM    546   CB GLU    61      -8.972-100.563 -31.465  1.00  0.00      BSYN  
ATOM    547   CG GLU    61      -8.596-101.748 -30.699  1.00  0.00      BSYN  
ATOM    548   CD GLU    61      -7.400-101.552 -29.806  1.00  0.00      BSYN  
ATOM    549  OE1 GLU    61      -6.252-101.495 -30.231  1.00  0.00      BSYN  
ATOM    550  OE2 GLU    61      -7.627-101.577 -28.591  1.00  0.00      BSYN  
ATOM    551    C GLU    61     -10.423 -99.495 -33.169  1.00  0.00      BSYN  
ATOM    552    O GLU    61     -10.097 -99.289 -34.308  1.00  0.00      BSYN  
ATOM    553    N GLN    62     -11.235 -98.677 -32.519  1.00  0.00      BSYN  
ATOM    554    H GLN    62     -11.796 -99.063 -31.815  1.00  0.00      BSYN  
ATOM    555   CA GLN    62     -11.480 -97.305 -32.825  1.00  0.00      BSYN  
ATOM    556   CB GLN    62     -12.507 -96.775 -31.726  1.00  0.00      BSYN  
ATOM    557   CG GLN    62     -12.069 -96.813 -30.296  1.00  0.00      BSYN  
ATOM    558   CD GLN    62     -13.024 -96.762 -29.074  1.00  0.00      BSYN  
ATOM    559  OE1 GLN    62     -14.130 -97.188 -29.141  1.00  0.00      BSYN  
ATOM    560  NE2 GLN    62     -12.425 -96.246 -27.971  1.00  0.00      BSYN  
ATOM    561 HE21 GLN    62     -12.973 -96.043 -27.185  1.00  0.00      BSYN  
ATOM    562 HE22 GLN    62     -11.492 -96.016 -28.167  1.00  0.00      BSYN  
ATOM    563    C GLN    62     -10.387 -96.295 -33.173  1.00  0.00      BSYN  
ATOM    564    O GLN    62      -9.177 -96.428 -33.045  1.00  0.00      BSYN  
ATOM    565    N ALA    63     -10.797 -95.132 -33.610  1.00  0.00      BSYN  
ATOM    566    H ALA    63     -11.740 -94.890 -33.722  1.00  0.00      BSYN  
ATOM    567   CA ALA    63      -9.853 -94.151 -34.135  1.00  0.00      BSYN  
ATOM    568   CB ALA    63     -10.283 -93.648 -35.559  1.00  0.00      BSYN  
ATOM    569    C ALA    63      -9.764 -92.946 -33.304  1.00  0.00      BSYN  
ATOM    570    O ALA    63     -10.738 -92.542 -32.619  1.00  0.00      BSYN  
ATOM    571    N SER    64      -8.519 -92.495 -33.192  1.00  0.00      BSYN  
ATOM    572    H SER    64      -7.925 -92.835 -33.893  1.00  0.00      BSYN  
ATOM    573   CA SER    64      -8.214 -91.483 -32.234  1.00  0.00      BSYN  
ATOM    574   CB SER    64      -6.767 -91.194 -32.463  1.00  0.00      BSYN  
ATOM    575   OG SER    64      -5.686 -92.168 -32.097  1.00  0.00      BSYN  
ATOM    576   HG SER    64      -6.042 -92.619 -31.328  1.00  0.00      BSYN  
ATOM    577    C SER    64      -9.014 -90.191 -32.231  1.00  0.00      BSYN  
ATOM    578    O SER    64      -9.186 -89.506 -31.202  1.00  0.00      BSYN  
ATOM    579    N HIS    65      -9.393 -89.600 -33.295  1.00  0.00      BSYN  
ATOM    580    H HIS    65      -9.058 -89.895 -34.167  1.00  0.00      BSYN  
ATOM    581   CA HIS    65     -10.425 -88.541 -33.280  1.00  0.00      BSYN  
ATOM    582   CB HIS    65     -10.102 -87.666 -34.545  1.00  0.00      BSYN  
ATOM    583   CG HIS    65     -10.921 -88.079 -35.744  1.00  0.00      BSYN  
ATOM    584  ND1 HIS    65     -10.822 -89.271 -36.285  1.00  0.00      BSYN  
ATOM    585  HD1 HIS    65     -10.307 -90.015 -35.908  1.00  0.00      BSYN  
ATOM    586  CD2 HIS    65     -11.914 -87.422 -36.372  1.00  0.00      BSYN  
ATOM    587  NE2 HIS    65     -12.302 -88.235 -37.296  1.00  0.00      BSYN  
ATOM    588  CE1 HIS    65     -11.649 -89.351 -37.262  1.00  0.00      BSYN  
ATOM    589    C HIS    65     -11.897 -88.867 -32.977  1.00  0.00      BSYN  
ATOM    590    O HIS    65     -12.783 -87.997 -33.303  1.00  0.00      BSYN  
ATOM    591    N LEU    66     -12.315 -90.022 -32.360  1.00  0.00      BSYN  
ATOM    592    H LEU    66     -11.630 -90.628 -32.008  1.00  0.00      BSYN  
ATOM    593   CA LEU    66     -13.681 -90.300 -32.277  1.00  0.00      BSYN  
ATOM    594   CB LEU    66     -14.072 -91.836 -32.446  1.00  0.00      BSYN  
ATOM    595   CG LEU    66     -13.939 -92.536 -33.812  1.00  0.00      BSYN  
ATOM    596  CD1 LEU    66     -14.530 -93.933 -33.770  1.00  0.00      BSYN  
ATOM    597  CD2 LEU    66     -14.610 -91.662 -34.829  1.00  0.00      BSYN  
ATOM    598    C LEU    66     -14.610 -89.700 -31.253  1.00  0.00      BSYN  
ATOM    599    O LEU    66     -15.827 -89.796 -31.296  1.00  0.00      BSYN  
ATOM    600    N GLY    67     -13.940 -89.174 -30.172  1.00  0.00      BSYN  
ATOM    601    H GLY    67     -12.980 -89.331 -30.053  1.00  0.00      BSYN  
ATOM    602   CA GLY    67     -14.793 -88.609 -29.077  1.00  0.00      BSYN  
ATOM    603    C GLY    67     -13.935 -88.219 -27.922  1.00  0.00      BSYN  
ATOM    604    O GLY    67     -13.871 -88.810 -26.813  1.00  0.00      BSYN  
ATOM    605    N GLY    68     -13.300 -87.043 -28.177  1.00  0.00      BSYN  
ATOM    606    H GLY    68     -13.414 -86.489 -28.977  1.00  0.00      BSYN  
ATOM    607   CA GLY    68     -12.210 -86.646 -27.279  1.00  0.00      BSYN  
ATOM    608    C GLY    68     -10.959 -86.793 -28.092  1.00  0.00      BSYN  
ATOM    609    O GLY    68     -10.493 -87.950 -28.185  1.00  0.00      BSYN  
ATOM    610    N ALA    69     -10.322 -85.765 -28.564  1.00  0.00      BSYN  
ATOM    611    H ALA    69     -10.554 -84.933 -28.100  1.00  0.00      BSYN  
ATOM    612   CA ALA    69      -9.309 -85.775 -29.487  1.00  0.00      BSYN  
ATOM    613   CB ALA    69      -9.834 -85.056 -30.710  1.00  0.00      BSYN  
ATOM    614    C ALA    69      -7.995 -85.190 -28.886  1.00  0.00      BSYN  
ATOM    615    O ALA    69      -7.932 -83.934 -28.581  1.00  0.00      BSYN  
ATOM    616    N VAL    70      -7.074 -86.106 -28.442  1.00  0.00      BSYN  
ATOM    617    H VAL    70      -6.933 -87.031 -28.733  1.00  0.00      BSYN  
ATOM    618   CA VAL    70      -5.855 -85.582 -27.834  1.00  0.00      BSYN  
ATOM    619   CB VAL    70      -5.497 -86.470 -26.591  1.00  0.00      BSYN  
ATOM    620  CG1 VAL    70      -6.186 -85.818 -25.404  1.00  0.00      BSYN  
ATOM    621  CG2 VAL    70      -6.031 -87.864 -26.709  1.00  0.00      BSYN  
ATOM    622    C VAL    70      -4.581 -85.358 -28.728  1.00  0.00      BSYN  
ATOM    623    O VAL    70      -3.851 -86.264 -29.148  1.00  0.00      BSYN  
ATOM    624    N PHE    71      -4.719 -84.220 -29.366  1.00  0.00      BSYN  
ATOM    625    H PHE    71      -5.613 -83.817 -29.390  1.00  0.00      BSYN  
ATOM    626   CA PHE    71      -3.605 -83.719 -30.141  1.00  0.00      BSYN  
ATOM    627   CB PHE    71      -4.137 -83.131 -31.493  1.00  0.00      BSYN  
ATOM    628   CG PHE    71      -4.991 -83.999 -32.347  1.00  0.00      BSYN  
ATOM    629  CD1 PHE    71      -4.792 -85.344 -32.564  1.00  0.00      BSYN  
ATOM    630  CD2 PHE    71      -6.122 -83.451 -32.983  1.00  0.00      BSYN  
ATOM    631  CE1 PHE    71      -5.581 -86.201 -33.422  1.00  0.00      BSYN  
ATOM    632  CE2 PHE    71      -6.928 -84.209 -33.844  1.00  0.00      BSYN  
ATOM    633   CZ PHE    71      -6.565 -85.541 -34.141  1.00  0.00      BSYN  
ATOM    634    C PHE    71      -2.838 -82.611 -29.486  1.00  0.00      BSYN  
ATOM    635    O PHE    71      -1.635 -82.537 -29.378  1.00  0.00      BSYN  
ATOM    636    N SER    72      -3.596 -81.670 -28.913  1.00  0.00      BSYN  
ATOM    637    H SER    72      -4.565 -81.757 -28.790  1.00  0.00      BSYN  
ATOM    638   CA SER    72      -3.072 -80.425 -28.364  1.00  0.00      BSYN  
ATOM    639   CB SER    72      -3.638 -79.133 -28.930  1.00  0.00      BSYN  
ATOM    640   OG SER    72      -3.811 -78.965 -30.357  1.00  0.00      BSYN  
ATOM    641   HG SER    72      -4.524 -78.366 -30.591  1.00  0.00      BSYN  
ATOM    642    C SER    72      -3.172 -80.220 -26.905  1.00  0.00      BSYN  
ATOM    643    O SER    72      -4.217 -80.361 -26.329  1.00  0.00      BSYN  
ATOM    644    N GLY    73      -2.076 -80.077 -26.189  1.00  0.00      BSYN  
ATOM    645    H GLY    73      -1.272 -80.191 -26.738  1.00  0.00      BSYN  
ATOM    646   CA GLY    73      -1.991 -79.629 -24.783  1.00  0.00      BSYN  
ATOM    647    C GLY    73      -0.872 -78.660 -24.441  1.00  0.00      BSYN  
ATOM    648    O GLY    73       0.295 -78.962 -24.499  1.00  0.00      BSYN  
ATOM    649    N ALA    74      -1.448 -77.503 -24.259  1.00  0.00      BSYN  
ATOM    650    H ALA    74      -2.365 -77.348 -24.568  1.00  0.00      BSYN  
ATOM    651   CA ALA    74      -0.596 -76.350 -24.006  1.00  0.00      BSYN  
ATOM    652   CB ALA    74       0.452 -76.066 -25.161  1.00  0.00      BSYN  
ATOM    653    C ALA    74      -1.310 -75.047 -23.652  1.00  0.00      BSYN  
ATOM    654    O ALA    74      -0.972 -74.341 -22.745  1.00  0.00      BSYN  
ATOM    655    N GLY    75      -2.429 -74.743 -24.406  1.00  0.00      BSYN  
ATOM    656    H GLY    75      -2.712 -75.311 -25.153  1.00  0.00      BSYN  
ATOM    657   CA GLY    75      -3.056 -73.511 -24.325  1.00  0.00      BSYN  
ATOM    658    C GLY    75      -2.707 -72.669 -25.549  1.00  0.00      BSYN  
ATOM    659    O GLY    75      -2.679 -71.416 -25.472  1.00  0.00      BSYN  
ATOM    660    N ASN    76      -2.502 -73.339 -26.670  1.00  0.00      BSYN  
ATOM    661    H ASN    76      -2.537 -74.318 -26.640  1.00  0.00      BSYN  
ATOM    662   CA ASN    76      -2.112 -72.675 -27.975  1.00  0.00      BSYN  
ATOM    663   CB ASN    76      -1.425 -73.725 -28.797  1.00  0.00      BSYN  
ATOM    664   CG ASN    76      -2.194 -75.009 -29.216  1.00  0.00      BSYN  
ATOM    665  OD1 ASN    76      -2.893 -75.581 -28.414  1.00  0.00      BSYN  
ATOM    666  ND2 ASN    76      -1.821 -75.448 -30.452  1.00  0.00      BSYN  
ATOM    667 HD21 ASN    76      -2.588 -75.927 -30.828  1.00  0.00      BSYN  
ATOM    668 HD22 ASN    76      -1.032 -75.382 -31.031  1.00  0.00      BSYN  
ATOM    669    C ASN    76      -3.046 -71.829 -28.834  1.00  0.00      BSYN  
ATOM    670    O ASN    76      -2.656 -71.142 -29.805  1.00  0.00      BSYN  
ATOM    671    N ILE    77      -4.260 -72.050 -28.479  1.00  0.00      BSYN  
ATOM    672    H ILE    77      -4.489 -72.648 -27.737  1.00  0.00      BSYN  
ATOM    673   CA ILE    77      -5.447 -71.495 -29.176  1.00  0.00      BSYN  
ATOM    674   CB ILE    77      -5.708 -72.109 -30.582  1.00  0.00      BSYN  
ATOM    675  CG2 ILE    77      -6.003 -73.641 -30.542  1.00  0.00      BSYN  
ATOM    676  CG1 ILE    77      -6.874 -71.632 -31.364  1.00  0.00      BSYN  
ATOM    677   CD ILE    77      -7.045 -70.184 -31.775  1.00  0.00      BSYN  
ATOM    678    C ILE    77      -6.585 -71.583 -28.192  1.00  0.00      BSYN  
ATOM    679    O ILE    77      -7.530 -70.803 -28.244  1.00  0.00      BSYN  
ATOM    680    N ALA    78      -6.475 -72.589 -27.315  1.00  0.00      BSYN  
ATOM    681    H ALA    78      -5.680 -73.162 -27.308  1.00  0.00      BSYN  
ATOM    682   CA ALA    78      -7.682 -72.951 -26.591  1.00  0.00      BSYN  
ATOM    683   CB ALA    78      -8.467 -73.972 -27.308  1.00  0.00      BSYN  
ATOM    684    C ALA    78      -7.213 -73.369 -25.130  1.00  0.00      BSYN  
ATOM    685    O ALA    78      -6.042 -73.579 -24.930  1.00  0.00      BSYN  
ATOM    686    N ALA    79      -8.173 -73.508 -24.271  1.00  0.00      BSYN  
ATOM    687    H ALA    79      -9.057 -73.570 -24.690  1.00  0.00      BSYN  
ATOM    688   CA ALA    79      -7.859 -73.826 -22.890  1.00  0.00      BSYN  
ATOM    689   CB ALA    79      -8.975 -73.650 -21.810  1.00  0.00      BSYN  
ATOM    690    C ALA    79      -7.333 -75.216 -22.530  1.00  0.00      BSYN  
ATOM    691    O ALA    79      -7.885 -76.295 -22.807  1.00  0.00      BSYN  
ATOM    692    N ALA    80      -6.153 -75.171 -21.969  1.00  0.00      BSYN  
ATOM    693    H ALA    80      -5.704 -74.302 -21.919  1.00  0.00      BSYN  
ATOM    694   CA ALA    80      -5.679 -76.482 -21.486  1.00  0.00      BSYN  
ATOM    695   CB ALA    80      -4.178 -76.635 -21.375  1.00  0.00      BSYN  
ATOM    696    C ALA    80      -6.141 -76.870 -20.039  1.00  0.00      BSYN  
ATOM    697    O ALA    80      -6.368 -78.060 -19.756  1.00  0.00      BSYN  
ATOM    698    N THR    81      -6.386 -75.872 -19.157  1.00  0.00      BSYN  
ATOM    699    H THR    81      -6.661 -74.996 -19.499  1.00  0.00      BSYN  
ATOM    700   CA THR    81      -6.490 -76.192 -17.720  1.00  0.00      BSYN  
ATOM    701   CB THR    81      -5.450 -75.523 -16.898  1.00  0.00      BSYN  
ATOM    702  OG1 THR    81      -5.326 -74.275 -17.453  1.00  0.00      BSYN  
ATOM    703  HG1 THR    81      -6.147 -73.781 -17.504  1.00  0.00      BSYN  
ATOM    704  CG2 THR    81      -4.043 -76.143 -16.943  1.00  0.00      BSYN  
ATOM    705    C THR    81      -7.899 -76.040 -17.260  1.00  0.00      BSYN  
ATOM    706    O THR    81      -8.341 -74.904 -17.154  1.00  0.00      BSYN  
ATOM    707    N GLY    82      -8.618 -77.172 -16.931  1.00  0.00      BSYN  
ATOM    708    H GLY    82      -8.426 -78.069 -17.277  1.00  0.00      BSYN  
ATOM    709   CA GLY    82      -9.892 -77.096 -16.121  1.00  0.00      BSYN  
ATOM    710    C GLY    82      -9.666 -76.741 -14.677  1.00  0.00      BSYN  
ATOM    711    O GLY    82      -9.123 -77.624 -13.935  1.00  0.00      BSYN  
ATOM    712    N LEU    83      -9.932 -75.426 -14.256  1.00  0.00      BSYN  
ATOM    713    H LEU    83      -9.571 -75.302 -13.354  1.00  0.00      BSYN  
ATOM    714   CA LEU    83     -10.753 -74.423 -15.063  1.00  0.00      BSYN  
ATOM    715   CB LEU    83     -12.327 -74.359 -14.821  1.00  0.00      BSYN  
ATOM    716   CG LEU    83     -12.864 -74.543 -13.479  1.00  0.00      BSYN  
ATOM    717  CD1 LEU    83     -14.188 -73.706 -13.479  1.00  0.00      BSYN  
ATOM    718  CD2 LEU    83     -13.371 -75.944 -13.212  1.00  0.00      BSYN  
ATOM    719    C LEU    83     -10.252 -73.028 -14.655  1.00  0.00      BSYN  
ATOM    720    O LEU    83      -9.387 -72.928 -13.748  1.00  0.00      BSYN  
ATOM    721    N VAL    84     -10.671 -72.072 -15.455  1.00  0.00      BSYN  
ATOM    722    H VAL    84     -11.316 -72.099 -16.193  1.00  0.00      BSYN  
ATOM    723   CA VAL    84     -10.216 -70.686 -15.303  1.00  0.00      BSYN  
ATOM    724   CB VAL    84     -10.073 -69.786 -16.696  1.00  0.00      BSYN  
ATOM    725  CG1 VAL    84      -8.627 -69.947 -17.047  1.00  0.00      BSYN  
ATOM    726  CG2 VAL    84     -10.710 -70.280 -17.930  1.00  0.00      BSYN  
ATOM    727    C VAL    84     -11.164 -70.000 -14.319  1.00  0.00      BSYN  
ATOM    728    O VAL    84     -12.349 -70.294 -14.385  1.00  0.00      BSYN  
ATOM    729    N LYS    85     -10.796 -68.930 -13.506  1.00  0.00      BSYN  
ATOM    730    H LYS    85      -9.985 -68.447 -13.771  1.00  0.00      BSYN  
ATOM    731   CA LYS    85     -11.505 -68.246 -12.366  1.00  0.00      BSYN  
ATOM    732   CB LYS    85     -11.115 -68.962 -11.026  1.00  0.00      BSYN  
ATOM    733   CG LYS    85      -9.545 -68.664 -10.803  1.00  0.00      BSYN  
ATOM    734   CD LYS    85      -9.038 -69.581  -9.790  1.00  0.00      BSYN  
ATOM    735   CE LYS    85      -7.955 -69.186  -8.857  1.00  0.00      BSYN  
ATOM    736   NZ LYS    85      -7.124 -70.348  -8.439  1.00  0.00      BSYN  
ATOM    737  HZ1 LYS    85      -7.832 -70.895  -7.908  1.00  0.00      BSYN  
ATOM    738  HZ2 LYS    85      -6.698 -70.895  -9.214  1.00  0.00      BSYN  
ATOM    739  HZ3 LYS    85      -6.257 -69.897  -8.085  1.00  0.00      BSYN  
ATOM    740    C LYS    85     -11.204 -66.794 -12.399  1.00  0.00      BSYN  
ATOM    741    O LYS    85     -10.737 -66.258 -13.402  1.00  0.00      BSYN  
ATOM    742    N ARG    86     -11.291 -66.141 -11.199  1.00  0.00      BSYN  
ATOM    743    H ARG    86     -11.488 -66.825 -10.526  1.00  0.00      BSYN  
ATOM    744   CA ARG    86     -11.047 -64.678 -10.931  1.00  0.00      BSYN  
ATOM    745   CB ARG    86     -11.593 -64.446  -9.591  1.00  0.00      BSYN  
ATOM    746   CG ARG    86     -13.095 -64.122  -9.182  1.00  0.00      BSYN  
ATOM    747   CD ARG    86     -14.111 -64.728 -10.134  1.00  0.00      BSYN  
ATOM    748   NE ARG    86     -14.000 -66.201 -10.214  1.00  0.00      BSYN  
ATOM    749   HE ARG    86     -13.283 -66.755  -9.841  1.00  0.00      BSYN  
ATOM    750   CZ ARG    86     -14.977 -66.757 -10.929  1.00  0.00      BSYN  
ATOM    751  NH1 ARG    86     -15.959 -66.109 -11.595  1.00  0.00      BSYN  
ATOM    752 HH11 ARG    86     -16.681 -66.754 -11.843  1.00  0.00      BSYN  
ATOM    753 HH12 ARG    86     -16.142 -65.129 -11.672  1.00  0.00      BSYN  
ATOM    754  NH2 ARG    86     -14.921 -68.094 -10.923  1.00  0.00      BSYN  
ATOM    755 HH21 ARG    86     -15.557 -68.522 -11.565  1.00  0.00      BSYN  
ATOM    756 HH22 ARG    86     -14.204 -68.698 -10.575  1.00  0.00      BSYN  
ATOM    757    C ARG    86      -9.611 -64.215 -11.007  1.00  0.00      BSYN  
ATOM    758    O ARG    86      -9.212 -63.604 -10.037  1.00  0.00      BSYN  
ATOM    759    N GLU    87      -8.895 -64.323 -12.145  1.00  0.00      BSYN  
ATOM    760    H GLU    87      -9.303 -64.866 -12.851  1.00  0.00      BSYN  
ATOM    761   CA GLU    87      -7.481 -64.054 -12.046  1.00  0.00      BSYN  
ATOM    762   CB GLU    87      -6.737 -65.013 -12.908  1.00  0.00      BSYN  
ATOM    763   CG GLU    87      -7.227 -64.991 -14.433  1.00  0.00      BSYN  
ATOM    764   CD GLU    87      -6.024 -64.834 -15.334  1.00  0.00      BSYN  
ATOM    765  OE1 GLU    87      -5.410 -65.781 -15.717  1.00  0.00      BSYN  
ATOM    766  OE2 GLU    87      -5.750 -63.722 -15.742  1.00  0.00      BSYN  
ATOM    767    C GLU    87      -7.070 -62.680 -12.351  1.00  0.00      BSYN  
ATOM    768    O GLU    87      -6.027 -62.095 -12.039  1.00  0.00      BSYN  
ATOM    769    N GLU    88      -8.105 -61.965 -12.993  1.00  0.00      BSYN  
ATOM    770    H GLU    88      -9.054 -62.117 -12.801  1.00  0.00      BSYN  
ATOM    771   CA GLU    88      -7.931 -60.694 -13.601  1.00  0.00      BSYN  
ATOM    772   CB GLU    88      -8.449 -60.777 -15.004  1.00  0.00      BSYN  
ATOM    773   CG GLU    88      -7.962 -59.780 -16.107  1.00  0.00      BSYN  
ATOM    774   CD GLU    88      -8.760 -59.840 -17.418  1.00  0.00      BSYN  
ATOM    775  OE1 GLU    88      -8.350 -60.406 -18.377  1.00  0.00      BSYN  
ATOM    776  OE2 GLU    88      -9.808 -59.197 -17.531  1.00  0.00      BSYN  
ATOM    777    C GLU    88      -8.812 -59.655 -12.928  1.00  0.00      BSYN  
ATOM    778    O GLU    88     -10.062 -59.554 -13.034  1.00  0.00      BSYN  
ATOM    779    N PHE    89      -7.973 -58.929 -12.245  1.00  0.00      BSYN  
ATOM    780    H PHE    89      -7.194 -59.485 -12.034  1.00  0.00      BSYN  
ATOM    781   CA PHE    89      -8.135 -57.457 -11.869  1.00  0.00      BSYN  
ATOM    782   CB PHE    89      -7.596 -57.406 -10.533  1.00  0.00      BSYN  
ATOM    783   CG PHE    89      -7.755 -56.201  -9.645  1.00  0.00      BSYN  
ATOM    784  CD1 PHE    89      -6.779 -55.428  -9.204  1.00  0.00      BSYN  
ATOM    785  CD2 PHE    89      -9.095 -55.969  -9.171  1.00  0.00      BSYN  
ATOM    786  CE1 PHE    89      -7.018 -54.414  -8.283  1.00  0.00      BSYN  
ATOM    787  CE2 PHE    89      -9.346 -54.922  -8.263  1.00  0.00      BSYN  
ATOM    788   CZ PHE    89      -8.366 -54.080  -7.889  1.00  0.00      BSYN  
ATOM    789    C PHE    89      -7.397 -56.453 -12.825  1.00  0.00      BSYN  
ATOM    790    O PHE    89      -6.158 -56.554 -12.991  1.00  0.00      BSYN  
ATOM    791    N PRO    90      -8.086 -55.553 -13.465  1.00  0.00      BSYN  
ATOM    792   CD PRO    90      -9.460 -55.617 -13.981  1.00  0.00      BSYN  
ATOM    793   CA PRO    90      -7.479 -54.468 -14.245  1.00  0.00      BSYN  
ATOM    794   CB PRO    90      -8.604 -53.896 -15.105  1.00  0.00      BSYN  
ATOM    795   CG PRO    90      -9.814 -54.234 -14.324  1.00  0.00      BSYN  
ATOM    796    C PRO    90      -6.947 -53.221 -13.413  1.00  0.00      BSYN  
ATOM    797    O PRO    90      -7.203 -52.931 -12.273  1.00  0.00      BSYN  
ATOM    798    N THR    91      -6.035 -52.417 -13.985  1.00  0.00      BSYN  
ATOM    799    H THR    91      -5.917 -52.534 -14.950  1.00  0.00      BSYN  
ATOM    800   CA THR    91      -5.301 -51.365 -13.257  1.00  0.00      BSYN  
ATOM    801   CB THR    91      -4.234 -50.597 -14.224  1.00  0.00      BSYN  
ATOM    802  OG1 THR    91      -4.796 -50.502 -15.563  1.00  0.00      BSYN  
ATOM    803  HG1 THR    91      -4.637 -49.687 -16.044  1.00  0.00      BSYN  
ATOM    804  CG2 THR    91      -2.911 -51.382 -14.304  1.00  0.00      BSYN  
ATOM    805    C THR    91      -6.173 -50.363 -12.559  1.00  0.00      BSYN  
ATOM    806    O THR    91      -7.186 -49.891 -13.111  1.00  0.00      BSYN  
ATOM    807    N ASP    92      -5.728 -50.191 -11.283  1.00  0.00      BSYN  
ATOM    808    H ASP    92      -5.045 -50.830 -10.991  1.00  0.00      BSYN  
ATOM    809   CA ASP    92      -6.430 -49.416 -10.286  1.00  0.00      BSYN  
ATOM    810   CB ASP    92      -6.337 -49.938  -8.845  1.00  0.00      BSYN  
ATOM    811   CG ASP    92      -7.377 -49.342  -7.907  1.00  0.00      BSYN  
ATOM    812  OD1 ASP    92      -7.370 -48.078  -7.843  1.00  0.00      BSYN  
ATOM    813  OD2 ASP    92      -8.063 -50.160  -7.279  1.00  0.00      BSYN  
ATOM    814    C ASP    92      -5.770 -48.091 -10.294  1.00  0.00      BSYN  
ATOM    815    O ASP    92      -4.483 -47.990 -10.286  1.00  0.00      BSYN  
ATOM    816    N LEU    93      -6.516 -46.959 -10.218  1.00  0.00      BSYN  
ATOM    817    H LEU    93      -7.450 -47.003  -9.924  1.00  0.00      BSYN  
ATOM    818   CA LEU    93      -5.911 -45.563 -10.433  1.00  0.00      BSYN  
ATOM    819   CB LEU    93      -5.531 -45.239 -11.900  1.00  0.00      BSYN  
ATOM    820   CG LEU    93      -4.431 -44.144 -11.885  1.00  0.00      BSYN  
ATOM    821  CD1 LEU    93      -3.158 -44.950 -11.765  1.00  0.00      BSYN  
ATOM    822  CD2 LEU    93      -4.296 -43.401 -13.240  1.00  0.00      BSYN  
ATOM    823    C LEU    93      -6.876 -44.578  -9.845  1.00  0.00      BSYN  
ATOM    824    O LEU    93      -8.047 -44.347 -10.249  1.00  0.00      BSYN  
ATOM    825    N LYS    94      -6.362 -43.918  -8.823  1.00  0.00      BSYN  
ATOM    826    H LYS    94      -5.391 -44.048  -8.798  1.00  0.00      BSYN  
ATOM    827   CA LYS    94      -6.890 -43.068  -7.804  1.00  0.00      BSYN  
ATOM    828   CB LYS    94      -6.715 -43.939  -6.524  1.00  0.00      BSYN  
ATOM    829   CG LYS    94      -7.498 -45.177  -6.366  1.00  0.00      BSYN  
ATOM    830   CD LYS    94      -9.028 -45.001  -6.385  1.00  0.00      BSYN  
ATOM    831   CE LYS    94      -9.601 -45.560  -5.130  1.00  0.00      BSYN  
ATOM    832   NZ LYS    94     -10.991 -45.882  -4.961  1.00  0.00      BSYN  
ATOM    833  HZ1 LYS    94     -11.370 -46.483  -5.721  1.00  0.00      BSYN  
ATOM    834  HZ2 LYS    94     -11.100 -46.425  -4.081  1.00  0.00      BSYN  
ATOM    835  HZ3 LYS    94     -11.536 -45.002  -4.863  1.00  0.00      BSYN  
ATOM    836    C LYS    94      -6.248 -41.736  -7.627  1.00  0.00      BSYN  
ATOM    837    O LYS    94      -5.439 -41.426  -6.719  1.00  0.00      BSYN  
ATOM    838    N PRO    95      -6.393 -40.696  -8.554  1.00  0.00      BSYN  
ATOM    839   CD PRO    95      -7.017 -40.727  -9.887  1.00  0.00      BSYN  
ATOM    840   CA PRO    95      -5.588 -39.523  -8.452  1.00  0.00      BSYN  
ATOM    841   CB PRO    95      -5.830 -38.946  -9.822  1.00  0.00      BSYN  
ATOM    842   CG PRO    95      -5.980 -40.250 -10.780  1.00  0.00      BSYN  
ATOM    843    C PRO    95      -6.030 -38.430  -7.419  1.00  0.00      BSYN  
ATOM    844    O PRO    95      -7.144 -37.838  -7.430  1.00  0.00      BSYN  
ATOM    845    N GLU    96      -5.004 -38.010  -6.662  1.00  0.00      BSYN  
ATOM    846    H GLU    96      -4.211 -38.585  -6.701  1.00  0.00      BSYN  
ATOM    847   CA GLU    96      -4.983 -36.735  -5.995  1.00  0.00      BSYN  
ATOM    848   CB GLU    96      -5.104 -37.059  -4.485  1.00  0.00      BSYN  
ATOM    849   CG GLU    96      -5.381 -35.666  -3.906  1.00  0.00      BSYN  
ATOM    850   CD GLU    96      -6.101 -35.590  -2.551  1.00  0.00      BSYN  
ATOM    851  OE1 GLU    96      -5.938 -34.644  -1.789  1.00  0.00      BSYN  
ATOM    852  OE2 GLU    96      -6.678 -36.635  -2.272  1.00  0.00      BSYN  
ATOM    853    C GLU    96      -3.631 -36.012  -6.189  1.00  0.00      BSYN  
ATOM    854    O GLU    96      -2.690 -36.689  -6.514  1.00  0.00      BSYN  
ATOM    855    N GLU    97      -3.608 -34.653  -6.120  1.00  0.00      BSYN  
ATOM    856    H GLU    97      -4.318 -34.267  -5.565  1.00  0.00      BSYN  
ATOM    857   CA GLU    97      -2.377 -33.833  -6.322  1.00  0.00      BSYN  
ATOM    858   CB GLU    97      -2.111 -33.800  -7.786  1.00  0.00      BSYN  
ATOM    859   CG GLU    97      -0.583 -33.850  -8.000  1.00  0.00      BSYN  
ATOM    860   CD GLU    97       0.028 -33.503  -9.311  1.00  0.00      BSYN  
ATOM    861  OE1 GLU    97       0.833 -32.546  -9.318  1.00  0.00      BSYN  
ATOM    862  OE2 GLU    97      -0.341 -34.097 -10.319  1.00  0.00      BSYN  
ATOM    863    C GLU    97      -2.382 -32.501  -5.522  1.00  0.00      BSYN  
ATOM    864    O GLU    97      -2.784 -32.514  -4.416  1.00  0.00      BSYN  
ATOM    865    N VAL    98      -1.917 -31.291  -5.992  1.00  0.00      BSYN  
ATOM    866    H VAL    98      -1.461 -31.212  -6.855  1.00  0.00      BSYN  
ATOM    867   CA VAL    98      -2.126 -29.962  -5.357  1.00  0.00      BSYN  
ATOM    868   CB VAL    98      -0.866 -28.929  -5.418  1.00  0.00      BSYN  
ATOM    869  CG1 VAL    98      -0.669 -28.119  -4.082  1.00  0.00      BSYN  
ATOM    870  CG2 VAL    98       0.473 -29.602  -5.832  1.00  0.00      BSYN  
ATOM    871    C VAL    98      -3.401 -29.145  -5.570  1.00  0.00      BSYN  
ATOM    872    O VAL    98      -3.816 -28.825  -6.709  1.00  0.00      BSYN  
ATOM    873    N ALA    99      -4.029 -28.822  -4.429  1.00  0.00      BSYN  
ATOM    874    H ALA    99      -3.608 -29.009  -3.564  1.00  0.00      BSYN  
ATOM    875   CA ALA    99      -5.368 -28.137  -4.518  1.00  0.00      BSYN  
ATOM    876   CB ALA    99      -6.519 -29.032  -4.867  1.00  0.00      BSYN  
ATOM    877    C ALA    99      -5.790 -27.185  -3.375  1.00  0.00      BSYN  
ATOM    878    O ALA    99      -5.679 -27.483  -2.144  1.00  0.00      BSYN  
ATOM    879    N GLN   100      -6.446 -25.999  -3.777  1.00  0.00      BSYN  
ATOM    880    H GLN   100      -6.239 -25.680  -4.681  1.00  0.00      BSYN  
ATOM    881   CA GLN   100      -7.155 -25.382  -2.682  1.00  0.00      BSYN  
ATOM    882   CB GLN   100      -6.081 -24.499  -1.898  1.00  0.00      BSYN  
ATOM    883   CG GLN   100      -6.664 -23.960  -0.547  1.00  0.00      BSYN  
ATOM    884   CD GLN   100      -7.377 -25.064   0.315  1.00  0.00      BSYN  
ATOM    885  OE1 GLN   100      -6.701 -25.747   1.142  1.00  0.00      BSYN  
ATOM    886  NE2 GLN   100      -8.691 -25.160   0.281  1.00  0.00      BSYN  
ATOM    887 HE21 GLN   100      -9.019 -25.816   0.931  1.00  0.00      BSYN  
ATOM    888 HE22 GLN   100      -9.142 -24.632  -0.411  1.00  0.00      BSYN  
ATOM    889    C GLN   100      -8.180 -24.565  -3.436  1.00  0.00      BSYN  
ATOM    890    O GLN   100      -7.767 -23.470  -4.018  1.00  0.00      BSYN  
ATOM    891    N GLU   101      -9.452 -24.945  -3.252  1.00  0.00      BSYN  
ATOM    892    H GLU   101      -9.561 -25.887  -3.008  1.00  0.00      BSYN  
ATOM    893   CA GLU   101     -10.564 -24.226  -3.678  1.00  0.00      BSYN  
ATOM    894   CB GLU   101     -11.897 -25.228  -3.826  1.00  0.00      BSYN  
ATOM    895   CG GLU   101     -13.174 -24.613  -4.383  1.00  0.00      BSYN  
ATOM    896   CD GLU   101     -14.342 -25.579  -4.613  1.00  0.00      BSYN  
ATOM    897  OE1 GLU   101     -14.588 -26.061  -5.701  1.00  0.00      BSYN  
ATOM    898  OE2 GLU   101     -15.101 -25.880  -3.738  1.00  0.00      BSYN  
ATOM    899    C GLU   101     -10.872 -23.046  -2.816  1.00  0.00      BSYN  
ATOM    900    O GLU   101     -11.602 -23.013  -1.740  1.00  0.00      BSYN  
ATOM    901    N ALA   102     -10.439 -21.912  -3.381  1.00  0.00      BSYN  
ATOM    902    H ALA   102     -10.138 -22.068  -4.300  1.00  0.00      BSYN  
ATOM    903   CA ALA   102     -10.566 -20.649  -2.706  1.00  0.00      BSYN  
ATOM    904   CB ALA   102      -9.480 -20.378  -1.587  1.00  0.00      BSYN  
ATOM    905    C ALA   102     -10.806 -19.354  -3.503  1.00  0.00      BSYN  
ATOM    906    O ALA   102     -10.459 -18.231  -3.100  1.00  0.00      BSYN  
ATOM    907    N ALA   103     -11.703 -19.558  -4.502  1.00  0.00      BSYN  
ATOM    908    H ALA   103     -11.992 -20.464  -4.737  1.00  0.00      BSYN  
ATOM    909   CA ALA   103     -12.191 -18.353  -5.258  1.00  0.00      BSYN  
ATOM    910   CB ALA   103     -11.389 -18.358  -6.552  1.00  0.00      BSYN  
ATOM    911    C ALA   103     -13.707 -18.726  -5.701  1.00  0.00      BSYN  
ATOM    912    O ALA   103     -14.566 -17.948  -5.394  1.00  0.00      BSYN  
ATOM    913    N GLU   104     -14.023 -19.872  -6.275  1.00  0.00      BSYN  
ATOM    914    H GLU   104     -13.282 -20.513  -6.304  1.00  0.00      BSYN  
ATOM    915   CA GLU   104     -15.363 -20.297  -6.698  1.00  0.00      BSYN  
ATOM    916   CB GLU   104     -15.282 -20.804  -8.116  1.00  0.00      BSYN  
ATOM    917   CG GLU   104     -14.384 -20.065  -9.068  1.00  0.00      BSYN  
ATOM    918   CD GLU   104     -15.063 -19.952 -10.502  1.00  0.00      BSYN  
ATOM    919  OE1 GLU   104     -15.435 -20.958 -11.221  1.00  0.00      BSYN  
ATOM    920  OE2 GLU   104     -15.122 -18.793 -10.897  1.00  0.00      BSYN  
ATOM    921    C GLU   104     -16.021 -21.356  -5.782  1.00  0.00      BSYN  
ATOM    922    O GLU   104     -15.430 -22.516  -5.626  1.00  0.00      BSYN  
ATOM    923    N GLU   105     -17.234 -21.222  -5.346  1.00  0.00      BSYN  
ATOM    924    H GLU   105     -17.754 -20.392  -5.321  1.00  0.00      BSYN  
ATOM    925   CA GLU   105     -17.760 -22.256  -4.485  1.00  0.00      BSYN  
ATOM    926   CB GLU   105     -17.543 -21.920  -2.929  1.00  0.00      BSYN  
ATOM    927   CG GLU   105     -17.535 -23.061  -1.896  1.00  0.00      BSYN  
ATOM    928   CD GLU   105     -17.583 -22.580  -0.450  1.00  0.00      BSYN  
ATOM    929  OE1 GLU   105     -17.549 -23.406   0.469  1.00  0.00      BSYN  
ATOM    930  OE2 GLU   105     -17.737 -21.397  -0.208  1.00  0.00      BSYN  
ATOM    931    C GLU   105     -19.211 -22.649  -4.712  1.00  0.00      BSYN  
ATOM    932    O GLU   105     -20.045 -21.747  -4.782  1.00  0.00      BSYN  
ATOM    933    N PRO   106     -19.450 -23.934  -5.039  1.00  0.00      BSYN  
ATOM    934   CD PRO   106     -18.440 -24.888  -5.367  1.00  0.00      BSYN  
ATOM    935   CA PRO   106     -20.849 -24.506  -5.064  1.00  0.00      BSYN  
ATOM    936   CB PRO   106     -20.489 -25.865  -5.604  1.00  0.00      BSYN  
ATOM    937   CG PRO   106     -19.084 -26.205  -5.123  1.00  0.00      BSYN  
ATOM    938    C PRO   106     -21.557 -24.564  -3.780  1.00  0.00      BSYN  
ATOM    939    O PRO   106     -20.872 -24.640  -2.729  1.00  0.00      BSYN  
ATOM    940    N LEU   107     -22.866 -24.522  -3.898  1.00  0.00      BSYN  
ATOM    941    H LEU   107     -23.261 -24.809  -4.748  1.00  0.00      BSYN  
ATOM    942   CA LEU   107     -23.780 -24.152  -2.855  1.00  0.00      BSYN  
ATOM    943   CB LEU   107     -24.746 -23.276  -3.538  1.00  0.00      BSYN  
ATOM    944   CG LEU   107     -24.701 -21.859  -3.645  1.00  0.00      BSYN  
ATOM    945  CD1 LEU   107     -24.451 -21.530  -5.082  1.00  0.00      BSYN  
ATOM    946  CD2 LEU   107     -25.887 -21.211  -3.048  1.00  0.00      BSYN  
ATOM    947    C LEU   107     -24.414 -25.395  -2.263  1.00  0.00      BSYN  
ATOM    948    O LEU   107     -25.548 -25.886  -2.503  1.00  0.00      BSYN  
ATOM    949    N ILE   108     -23.670 -25.967  -1.207  1.00  0.00      BSYN  
ATOM    950    H ILE   108     -22.735 -25.675  -1.178  1.00  0.00      BSYN  
ATOM    951   CA ILE   108     -24.087 -26.898  -0.197  1.00  0.00      BSYN  
ATOM    952   CB ILE   108     -22.969 -27.944   0.036  1.00  0.00      BSYN  
ATOM    953  CG2 ILE   108     -23.064 -28.879  -1.050  1.00  0.00      BSYN  
ATOM    954  CG1 ILE   108     -21.471 -27.391   0.279  1.00  0.00      BSYN  
ATOM    955   CD ILE   108     -20.553 -28.630   0.650  1.00  0.00      BSYN  
ATOM    956    C ILE   108     -24.563 -26.256   1.094  1.00  0.00      BSYN  
ATOM    957    O ILE   108     -23.964 -25.234   1.455  1.00  0.00      BSYN  
ATOM    958    N GLU   109     -25.547 -26.792   1.844  1.00  0.00      BSYN  
ATOM    959    H GLU   109     -25.837 -26.209   2.577  1.00  0.00      BSYN  
ATOM    960   CA GLU   109     -26.253 -28.081   1.703  1.00  0.00      BSYN  
ATOM    961   CB GLU   109     -26.126 -28.917   3.035  1.00  0.00      BSYN  
ATOM    962   CG GLU   109     -25.923 -30.466   3.072  1.00  0.00      BSYN  
ATOM    963   CD GLU   109     -27.117 -31.354   2.916  1.00  0.00      BSYN  
ATOM    964  OE1 GLU   109     -28.108 -31.072   3.545  1.00  0.00      BSYN  
ATOM    965  OE2 GLU   109     -27.108 -32.291   2.135  1.00  0.00      BSYN  
ATOM    966    C GLU   109     -27.710 -28.001   1.351  1.00  0.00      BSYN  
ATOM    967    O GLU   109     -28.495 -27.447   2.101  1.00  0.00      BSYN  
ATOM    968    N PRO   110     -28.024 -28.452   0.126  1.00  0.00      BSYN  
ATOM    969   CD PRO   110     -27.330 -29.415  -0.636  1.00  0.00      BSYN  
ATOM    970   CA PRO   110     -29.375 -28.233  -0.433  1.00  0.00      BSYN  
ATOM    971   CB PRO   110     -29.374 -28.958  -1.805  1.00  0.00      BSYN  
ATOM    972   CG PRO   110     -27.959 -29.138  -1.965  1.00  0.00      BSYN  
ATOM    973    C PRO   110     -30.667 -28.661   0.327  1.00  0.00      BSYN  
ATOM    974    O PRO   110     -31.792 -28.026   0.420  1.00  0.00      BSYN  
ATOM    975    N LEU   111     -30.427 -29.780   1.049  1.00  0.00      BSYN  
ATOM    976    H LEU   111     -29.466 -29.882   1.208  1.00  0.00      BSYN  
ATOM    977   CA LEU   111     -31.437 -30.487   1.809  1.00  0.00      BSYN  
ATOM    978   CB LEU   111     -31.150 -31.966   1.605  1.00  0.00      BSYN  
ATOM    979   CG LEU   111     -31.412 -32.425   0.187  1.00  0.00      BSYN  
ATOM    980  CD1 LEU   111     -30.775 -33.888   0.140  1.00  0.00      BSYN  
ATOM    981  CD2 LEU   111     -32.827 -32.224  -0.367  1.00  0.00      BSYN  
ATOM    982    C LEU   111     -31.682 -30.131   3.325  1.00  0.00      BSYN  
ATOM    983    O LEU   111     -31.742 -30.984   4.234  1.00  0.00      BSYN  
ATOM    984    N MET   112     -31.727 -28.778   3.532  1.00  0.00      BSYN  
ATOM    985    H MET   112     -31.965 -28.305   2.708  1.00  0.00      BSYN  
ATOM    986   CA MET   112     -31.877 -28.020   4.759  1.00  0.00      BSYN  
ATOM    987   CB MET   112     -30.978 -26.814   4.831  1.00  0.00      BSYN  
ATOM    988   CG MET   112     -31.063 -25.811   3.688  1.00  0.00      BSYN  
ATOM    989   SD MET   112     -30.082 -24.375   4.183  1.00  0.00      BSYN  
ATOM    990   CE MET   112     -28.450 -24.881   3.708  1.00  0.00      BSYN  
ATOM    991    C MET   112     -33.345 -27.590   4.878  1.00  0.00      BSYN  
ATOM    992    O MET   112     -33.769 -26.990   5.855  1.00  0.00      BSYN  
ATOM    993    N GLU   113     -34.259 -27.865   3.934  1.00  0.00      BSYN  
ATOM    994    H GLU   113     -33.826 -28.399   3.236  1.00  0.00      BSYN  
ATOM    995   CA GLU   113     -35.755 -27.664   3.840  1.00  0.00      BSYN  
ATOM    996   CB GLU   113     -36.123 -26.280   3.179  1.00  0.00      BSYN  
ATOM    997   CG GLU   113     -35.469 -25.936   1.718  1.00  0.00      BSYN  
ATOM    998   CD GLU   113     -36.339 -25.244   0.655  1.00  0.00      BSYN  
ATOM    999  OE1 GLU   113     -37.501 -25.376   0.778  1.00  0.00      BSYN  
ATOM   1000  OE2 GLU   113     -35.680 -24.690  -0.236  1.00  0.00      BSYN  
ATOM   1001    C GLU   113     -36.487 -28.653   3.055  1.00  0.00      BSYN  
ATOM   1002    O GLU   113     -35.888 -29.588   2.438  1.00  0.00      BSYN  
ATOM   1003    N PRO   114     -37.764 -28.572   2.902  1.00  0.00      BSYN  
ATOM   1004   CD PRO   114     -38.603 -28.268   4.062  1.00  0.00      BSYN  
ATOM   1005   CA PRO   114     -38.468 -29.492   2.107  1.00  0.00      BSYN  
ATOM   1006   CB PRO   114     -39.792 -29.665   2.708  1.00  0.00      BSYN  
ATOM   1007   CG PRO   114     -39.926 -28.282   3.354  1.00  0.00      BSYN  
ATOM   1008    C PRO   114     -38.615 -29.165   0.604  1.00  0.00      BSYN  
ATOM   1009    O PRO   114     -39.534 -28.452   0.133  1.00  0.00      BSYN  
ATOM   1010    N GLU   115     -37.691 -29.812  -0.091  1.00  0.00      BSYN  
ATOM   1011    H GLU   115     -36.915 -30.198   0.367  1.00  0.00      BSYN  
ATOM   1012   CA GLU   115     -37.858 -29.906  -1.503  1.00  0.00      BSYN  
ATOM   1013   CB GLU   115     -36.632 -30.443  -2.178  1.00  0.00      BSYN  
ATOM   1014   CG GLU   115     -35.738 -29.201  -2.556  1.00  0.00      BSYN  
ATOM   1015   CD GLU   115     -34.508 -28.865  -1.712  1.00  0.00      BSYN  
ATOM   1016  OE1 GLU   115     -33.384 -29.081  -2.012  1.00  0.00      BSYN  
ATOM   1017  OE2 GLU   115     -34.746 -28.509  -0.520  1.00  0.00      BSYN  
ATOM   1018    C GLU   115     -38.987 -30.835  -1.991  1.00  0.00      BSYN  
ATOM   1019    O GLU   115     -38.800 -32.040  -2.178  1.00  0.00      BSYN  
ATOM   1020    N GLY   116     -40.134 -30.168  -2.206  1.00  0.00      BSYN  
ATOM   1021    H GLY   116     -40.322 -29.279  -1.840  1.00  0.00      BSYN  
ATOM   1022   CA GLY   116     -41.093 -30.790  -2.957  1.00  0.00      BSYN  
ATOM   1023    C GLY   116     -42.046 -31.551  -2.051  1.00  0.00      BSYN  
ATOM   1024    O GLY   116     -43.282 -31.327  -2.052  1.00  0.00      BSYN  
ATOM   1025    N GLU   117     -41.532 -32.451  -1.169  1.00  0.00      BSYN  
ATOM   1026    H GLU   117     -40.657 -32.827  -1.402  1.00  0.00      BSYN  
ATOM   1027   CA GLU   117     -42.259 -33.161  -0.171  1.00  0.00      BSYN  
ATOM   1028   CB GLU   117     -41.183 -34.124   0.525  1.00  0.00      BSYN  
ATOM   1029   CG GLU   117     -41.756 -35.366   1.281  1.00  0.00      BSYN  
ATOM   1030   CD GLU   117     -40.559 -36.037   1.817  1.00  0.00      BSYN  
ATOM   1031  OE1 GLU   117     -40.314 -37.176   1.450  1.00  0.00      BSYN  
ATOM   1032  OE2 GLU   117     -39.919 -35.460   2.638  1.00  0.00      BSYN  
ATOM   1033    C GLU   117     -42.860 -32.244   0.862  1.00  0.00      BSYN  
ATOM   1034    O GLU   117     -42.376 -32.171   2.022  1.00  0.00      BSYN  
ATOM   1035    N SER   118     -43.888 -31.568   0.470  1.00  0.00      BSYN  
ATOM   1036    H SER   118     -44.117 -31.614  -0.482  1.00  0.00      BSYN  
ATOM   1037   CA SER   118     -44.660 -30.652   1.358  1.00  0.00      BSYN  
ATOM   1038   CB SER   118     -44.731 -29.274   0.702  1.00  0.00      BSYN  
ATOM   1039   OG SER   118     -43.474 -28.538   0.579  1.00  0.00      BSYN  
ATOM   1040   HG SER   118     -42.793 -29.133   0.258  1.00  0.00      BSYN  
ATOM   1041    C SER   118     -45.963 -31.265   1.724  1.00  0.00      BSYN  
ATOM   1042    O SER   118     -46.508 -31.852   0.768  1.00  0.00      BSYN  
ATOM   1043    N TYR   119     -46.245 -31.376   2.988  1.00  0.00      BSYN  
ATOM   1044    H TYR   119     -45.553 -31.057   3.604  1.00  0.00      BSYN  
ATOM   1045   CA TYR   119     -47.486 -31.948   3.471  1.00  0.00      BSYN  
ATOM   1046   CB TYR   119     -47.414 -33.460   3.900  1.00  0.00      BSYN  
ATOM   1047   CG TYR   119     -46.875 -34.308   2.757  1.00  0.00      BSYN  
ATOM   1048  CD1 TYR   119     -45.588 -34.695   2.581  1.00  0.00      BSYN  
ATOM   1049  CE1 TYR   119     -45.299 -35.490   1.532  1.00  0.00      BSYN  
ATOM   1050  CD2 TYR   119     -47.887 -34.825   1.975  1.00  0.00      BSYN  
ATOM   1051  CE2 TYR   119     -47.582 -35.625   0.911  1.00  0.00      BSYN  
ATOM   1052   CZ TYR   119     -46.280 -35.853   0.605  1.00  0.00      BSYN  
ATOM   1053   OH TYR   119     -45.967 -36.618  -0.557  1.00  0.00      BSYN  
ATOM   1054   HH TYR   119     -46.379 -37.482  -0.622  1.00  0.00      BSYN  
ATOM   1055    C TYR   119     -47.731 -31.158   4.798  1.00  0.00      BSYN  
ATOM   1056    O TYR   119     -47.526 -31.573   5.923  1.00  0.00      BSYN  
ATOM   1057    N GLU   120     -48.219 -29.943   4.598  1.00  0.00      BSYN  
ATOM   1058    H GLU   120     -48.597 -29.585   3.768  1.00  0.00      BSYN  
ATOM   1059   CA GLU   120     -48.366 -28.922   5.652  1.00  0.00      BSYN  
ATOM   1060   CB GLU   120     -48.014 -27.529   4.936  1.00  0.00      BSYN  
ATOM   1061   CG GLU   120     -46.538 -27.316   4.758  1.00  0.00      BSYN  
ATOM   1062   CD GLU   120     -46.171 -26.219   3.649  1.00  0.00      BSYN  
ATOM   1063  OE1 GLU   120     -46.372 -26.462   2.488  1.00  0.00      BSYN  
ATOM   1064  OE2 GLU   120     -45.613 -25.212   4.113  1.00  0.00      BSYN  
ATOM   1065    C GLU   120     -49.769 -28.787   6.181  1.00  0.00      BSYN  
ATOM   1066    O GLU   120     -50.699 -28.841   5.451  1.00  0.00      BSYN  
ATOM   1067    N ASP   121     -49.759 -28.731   7.507  1.00  0.00      BSYN  
ATOM   1068    H ASP   121     -48.874 -28.649   7.921  1.00  0.00      BSYN  
ATOM   1069   CA ASP   121     -51.041 -28.594   8.258  1.00  0.00      BSYN  
ATOM   1070   CB ASP   121     -51.046 -29.486   9.572  1.00  0.00      BSYN  
ATOM   1071   CG ASP   121     -51.260 -30.992   9.205  1.00  0.00      BSYN  
ATOM   1072  OD1 ASP   121     -52.430 -31.352   9.082  1.00  0.00      BSYN  
ATOM   1073  OD2 ASP   121     -50.394 -31.799   8.878  1.00  0.00      BSYN  
ATOM   1074    C ASP   121     -51.143 -27.074   8.579  1.00  0.00      BSYN  
ATOM   1075    O ASP   121     -50.252 -26.550   9.311  1.00  0.00      BSYN  
ATOM   1076    N PRO   122     -52.225 -26.373   8.068  1.00  0.00      BSYN  
ATOM   1077   CD PRO   122     -53.270 -26.929   7.218  1.00  0.00      BSYN  
ATOM   1078   CA PRO   122     -52.403 -24.906   8.284  1.00  0.00      BSYN  
ATOM   1079   CB PRO   122     -53.426 -24.523   7.217  1.00  0.00      BSYN  
ATOM   1080   CG PRO   122     -54.275 -25.728   7.166  1.00  0.00      BSYN  
ATOM   1081    C PRO   122     -53.027 -24.519   9.617  1.00  0.00      BSYN  
ATOM   1082    O PRO   122     -53.854 -25.179  10.203  1.00  0.00      BSYN  
ATOM   1083    N PRO   123     -52.707 -23.363  10.136  1.00  0.00      BSYN  
ATOM   1084   CD PRO   123     -51.366 -22.874  10.069  1.00  0.00      BSYN  
ATOM   1085   CA PRO   123     -53.468 -22.734  11.231  1.00  0.00      BSYN  
ATOM   1086   CB PRO   123     -52.655 -21.479  11.484  1.00  0.00      BSYN  
ATOM   1087   CG PRO   123     -51.637 -21.450  10.369  1.00  0.00      BSYN  
ATOM   1088    C PRO   123     -54.881 -22.370  11.032  1.00  0.00      BSYN  
ATOM   1089    O PRO   123     -55.384 -22.227   9.878  1.00  0.00      BSYN  
ATOM   1090    N GLN   124     -55.574 -22.278  12.204  1.00  0.00      BSYN  
ATOM   1091    H GLN   124     -55.205 -21.696  12.900  1.00  0.00      BSYN  
ATOM   1092   CA GLN   124     -57.022 -22.491  12.210  1.00  0.00      BSYN  
ATOM   1093   CB GLN   124     -57.605 -23.173  13.436  1.00  0.00      BSYN  
ATOM   1094   CG GLN   124     -57.053 -24.414  13.415  1.00  0.00      BSYN  
ATOM   1095   CD GLN   124     -55.685 -24.624  14.056  1.00  0.00      BSYN  
ATOM   1096  OE1 GLN   124     -55.260 -23.865  14.891  1.00  0.00      BSYN  
ATOM   1097  NE2 GLN   124     -55.128 -25.789  13.599  1.00  0.00      BSYN  
ATOM   1098 HE21 GLN   124     -55.632 -26.256  12.901  1.00  0.00      BSYN  
ATOM   1099 HE22 GLN   124     -54.236 -26.148  13.790  1.00  0.00      BSYN  
ATOM   1100    C GLN   124     -57.497 -21.122  12.031  1.00  0.00      BSYN  
ATOM   1101    O GLN   124     -57.004 -20.157  12.534  1.00  0.00      BSYN  
ATOM   1102    N GLU   125     -58.753 -21.149  11.473  1.00  0.00      BSYN  
ATOM   1103    H GLU   125     -58.950 -22.018  11.065  1.00  0.00      BSYN  
ATOM   1104   CA GLU   125     -59.543 -19.948  11.206  1.00  0.00      BSYN  
ATOM   1105   CB GLU   125     -60.775 -20.577  10.393  1.00  0.00      BSYN  
ATOM   1106   CG GLU   125     -61.693 -19.558   9.711  1.00  0.00      BSYN  
ATOM   1107   CD GLU   125     -62.901 -20.086   8.925  1.00  0.00      BSYN  
ATOM   1108  OE1 GLU   125     -63.973 -20.351   9.381  1.00  0.00      BSYN  
ATOM   1109  OE2 GLU   125     -62.682 -20.262   7.697  1.00  0.00      BSYN  
ATOM   1110    C GLU   125     -60.012 -19.049  12.374  1.00  0.00      BSYN  
ATOM   1111    O GLU   125     -60.153 -17.834  12.304  1.00  0.00      BSYN  
ATOM   1112    N GLU   126     -60.430 -19.761  13.467  1.00  0.00      BSYN  
ATOM   1113    H GLU   126     -60.651 -20.692  13.256  1.00  0.00      BSYN  
ATOM   1114   CA GLU   126     -61.037 -19.063  14.573  1.00  0.00      BSYN  
ATOM   1115   CB GLU   126     -62.556 -19.165  14.276  1.00  0.00      BSYN  
ATOM   1116   CG GLU   126     -63.473 -18.182  14.953  1.00  0.00      BSYN  
ATOM   1117   CD GLU   126     -64.903 -18.583  14.910  1.00  0.00      BSYN  
ATOM   1118  OE1 GLU   126     -65.329 -19.677  14.606  1.00  0.00      BSYN  
ATOM   1119  OE2 GLU   126     -65.704 -17.704  15.099  1.00  0.00      BSYN  
ATOM   1120    C GLU   126     -60.742 -19.798  15.885  1.00  0.00      BSYN  
ATOM   1121    O GLU   126     -60.668 -19.092  16.869  1.00  0.00      BSYN  
ATOM   1122    N TYR   127     -60.576 -21.120  15.932  1.00  0.00      BSYN  
ATOM   1123    H TYR   127     -60.484 -21.519  15.042  1.00  0.00      BSYN  
ATOM   1124   CA TYR   127     -60.414 -21.915  17.116  1.00  0.00      BSYN  
ATOM   1125   CB TYR   127     -58.940 -21.977  17.575  1.00  0.00      BSYN  
ATOM   1126   CG TYR   127     -58.559 -22.933  18.740  1.00  0.00      BSYN  
ATOM   1127  CD1 TYR   127     -57.359 -22.706  19.430  1.00  0.00      BSYN  
ATOM   1128  CE1 TYR   127     -56.864 -23.649  20.241  1.00  0.00      BSYN  
ATOM   1129  CD2 TYR   127     -59.277 -24.013  19.042  1.00  0.00      BSYN  
ATOM   1130  CE2 TYR   127     -58.668 -24.936  19.872  1.00  0.00      BSYN  
ATOM   1131   CZ TYR   127     -57.442 -24.777  20.464  1.00  0.00      BSYN  
ATOM   1132   OH TYR   127     -56.780 -25.803  21.159  1.00  0.00      BSYN  
ATOM   1133   HH TYR   127     -57.364 -26.261  21.768  1.00  0.00      BSYN  
ATOM   1134    C TYR   127     -61.441 -21.587  18.191  1.00  0.00      BSYN  
ATOM   1135    O TYR   127     -61.219 -21.013  19.305  1.00  0.00      BSYN  
ATOM   1136    N GLN   128     -62.660 -21.810  17.717  1.00  0.00      BSYN  
ATOM   1137    H GLN   128     -62.754 -22.488  17.015  1.00  0.00      BSYN  
ATOM   1138   CA GLN   128     -63.881 -21.645  18.562  1.00  0.00      BSYN  
ATOM   1139   CB GLN   128     -65.132 -21.323  17.704  1.00  0.00      BSYN  
ATOM   1140   CG GLN   128     -66.052 -20.467  18.631  1.00  0.00      BSYN  
ATOM   1141   CD GLN   128     -66.152 -18.919  18.364  1.00  0.00      BSYN  
ATOM   1142  OE1 GLN   128     -65.186 -18.175  18.651  1.00  0.00      BSYN  
ATOM   1143  NE2 GLN   128     -67.170 -18.305  17.732  1.00  0.00      BSYN  
ATOM   1144 HE21 GLN   128     -66.844 -17.447  17.387  1.00  0.00      BSYN  
ATOM   1145 HE22 GLN   128     -68.129 -18.508  17.720  1.00  0.00      BSYN  
ATOM   1146    C GLN   128     -64.230 -22.971  19.315  1.00  0.00      BSYN  
ATOM   1147    O GLN   128     -64.809 -23.961  18.830  1.00  0.00      BSYN  
ATOM   1148    N GLU   129     -63.649 -22.821  20.539  1.00  0.00      BSYN  
ATOM   1149    H GLU   129     -62.947 -22.139  20.491  1.00  0.00      BSYN  
ATOM   1150   CA GLU   129     -63.686 -23.711  21.707  1.00  0.00      BSYN  
ATOM   1151   CB GLU   129     -62.740 -23.104  22.840  1.00  0.00      BSYN  
ATOM   1152   CG GLU   129     -61.249 -23.368  22.413  1.00  0.00      BSYN  
ATOM   1153   CD GLU   129     -60.198 -22.793  23.276  1.00  0.00      BSYN  
ATOM   1154  OE1 GLU   129     -58.985 -23.146  23.159  1.00  0.00      BSYN  
ATOM   1155  OE2 GLU   129     -60.514 -21.868  24.127  1.00  0.00      BSYN  
ATOM   1156    C GLU   129     -65.095 -23.870  22.151  1.00  0.00      BSYN  
ATOM   1157    O GLU   129     -66.030 -23.383  21.515  1.00  0.00      BSYN  
ATOM   1158    N TYR   130     -65.183 -24.683  23.172  1.00  0.00      BSYN  
ATOM   1159    H TYR   130     -64.416 -24.950  23.721  1.00  0.00      BSYN  
ATOM   1160   CA TYR   130     -66.484 -25.363  23.490  1.00  0.00      BSYN  
ATOM   1161   CB TYR   130     -66.569 -26.924  23.220  1.00  0.00      BSYN  
ATOM   1162   CG TYR   130     -67.168 -27.270  21.842  1.00  0.00      BSYN  
ATOM   1163  CD1 TYR   130     -68.169 -26.476  21.311  1.00  0.00      BSYN  
ATOM   1164  CE1 TYR   130     -68.673 -26.811  20.112  1.00  0.00      BSYN  
ATOM   1165  CD2 TYR   130     -66.486 -28.277  21.135  1.00  0.00      BSYN  
ATOM   1166  CE2 TYR   130     -66.986 -28.545  19.887  1.00  0.00      BSYN  
ATOM   1167   CZ TYR   130     -68.135 -27.883  19.418  1.00  0.00      BSYN  
ATOM   1168   OH TYR   130     -68.847 -28.343  18.333  1.00  0.00      BSYN  
ATOM   1169   HH TYR   130     -68.356 -28.887  17.713  1.00  0.00      BSYN  
ATOM   1170    C TYR   130     -66.787 -25.148  24.949  1.00  0.00      BSYN  
ATOM   1171    O TYR   130     -66.038 -25.406  25.856  1.00  0.00      BSYN  
ATOM   1172    N GLU   131     -67.908 -24.299  25.005  1.00  0.00      BSYN  
ATOM   1173    H GLU   131     -67.921 -23.577  24.342  1.00  0.00      BSYN  
ATOM   1174   CA GLU   131     -68.676 -24.157  26.284  1.00  0.00      BSYN  
ATOM   1175   CB GLU   131     -69.722 -22.952  26.225  1.00  0.00      BSYN  
ATOM   1176   CG GLU   131     -68.867 -21.773  26.092  1.00  0.00      BSYN  
ATOM   1177   CD GLU   131     -69.662 -20.537  25.677  1.00  0.00      BSYN  
ATOM   1178  OE1 GLU   131     -70.881 -20.556  25.769  1.00  0.00      BSYN  
ATOM   1179  OE2 GLU   131     -68.970 -19.688  25.149  1.00  0.00      BSYN  
ATOM   1180    C GLU   131     -69.418 -25.408  26.835  1.00  0.00      BSYN  
ATOM   1181    O GLU   131     -70.011 -26.074  25.957  1.00  0.00      BSYN  
ATOM   1182    N PRO   132     -69.342 -25.711  28.158  1.00  0.00      BSYN  
ATOM   1183   CD PRO   132     -68.209 -25.289  28.949  1.00  0.00      BSYN  
ATOM   1184   CA PRO   132     -70.026 -26.826  28.877  1.00  0.00      BSYN  
ATOM   1185   CB PRO   132     -68.960 -27.249  29.977  1.00  0.00      BSYN  
ATOM   1186   CG PRO   132     -68.322 -25.929  30.350  1.00  0.00      BSYN  
ATOM   1187    C PRO   132     -71.379 -26.764  29.484  1.00  0.00      BSYN  
ATOM   1188    O PRO   132     -71.964 -25.712  29.718  1.00  0.00      BSYN  
ATOM   1189    N GLU   133     -71.893 -27.946  29.863  1.00  0.00      BSYN  
ATOM   1190    H GLU   133     -71.312 -28.732  29.935  1.00  0.00      BSYN  
ATOM   1191   CA GLU   133     -73.224 -28.112  30.492  1.00  0.00      BSYN  
ATOM   1192   CB GLU   133     -74.191 -28.233  29.376  1.00  0.00      BSYN  
ATOM   1193   CG GLU   133     -75.693 -28.433  29.685  1.00  0.00      BSYN  
ATOM   1194   CD GLU   133     -76.629 -27.233  29.859  1.00  0.00      BSYN  
ATOM   1195  OE1 GLU   133     -76.522 -26.253  29.124  1.00  0.00      BSYN  
ATOM   1196  OE2 GLU   133     -77.397 -27.399  30.750  1.00  0.00      BSYN  
ATOM   1197    C GLU   133     -73.437 -29.241  31.618  1.00  0.00      BSYN  
ATOM   1198    O GLU   133     -72.755 -30.276  31.449  1.00  0.00      BSYN  
ATOM   1199    N ALA   134     -74.262 -29.194  32.687  1.00  0.00      BSYN  
ATOM   1200    H ALA   134     -74.906 -28.456  32.727  1.00  0.00      BSYN  
ATOM   1201   CA ALA   134     -74.411 -30.310  33.580  1.00  0.00      BSYN  
ATOM   1202   CB ALA   134     -73.695 -29.985  34.941  1.00  0.00      BSYN  
ATOM   1203    C ALA   134     -75.807 -30.890  33.855  1.00  0.00      BSYN  
ATOM   1204  OT1 ALA   134     -76.458 -30.592  34.840  1.00  0.00      BSYN  
ATOM   1205  OT2 ALA   134     -76.226 -31.661  32.992  1.00  0.00      BSYN  
END
