# Supplementary material for: Data set of intrinsically disordered proteins analysed at a local protein conformation level
Source: Data Brief. 2020 Mar 5;29:105383. doi: 10.1016/j.dib.2020.105383 (PMC7078294; doi:10.1016/j.dib.2020.105383)
Supplement: Supplementary file 1 [file mmc1.zip › the data/1-DATA/PED1AAD-pdb/1AAD-103.pdb]

CRYST1    1.000    1.000    1.000  90.00  90.00  90.00 P 1           1
ATOM      1  HT1 MET     1     -15.375-101.753 -41.419  1.00  0.00      BSYN  
ATOM      2  HT2 MET     1     -15.681-103.320 -40.679  1.00  0.00      BSYN  
ATOM      3    N MET     1     -15.800-102.288 -40.635  1.00  0.00      BSYN  
ATOM      4  HT3 MET     1     -15.357-102.005 -39.737  1.00  0.00      BSYN  
ATOM      5   CA MET     1     -17.232-101.905 -40.645  1.00  0.00      BSYN  
ATOM      6   CB MET     1     -17.138-100.423 -40.288  1.00  0.00      BSYN  
ATOM      7   CG MET     1     -17.345-100.005 -38.835  1.00  0.00      BSYN  
ATOM      8   SD MET     1     -19.073-100.218 -38.312  1.00  0.00      BSYN  
ATOM      9   CE MET     1     -18.992-101.034 -36.670  1.00  0.00      BSYN  
ATOM     10    C MET     1     -17.985-102.206 -41.922  1.00  0.00      BSYN  
ATOM     11    O MET     1     -19.187-101.928 -41.968  1.00  0.00      BSYN  
ATOM     12    N ASP     2     -17.212-102.363 -43.045  1.00  0.00      BSYN  
ATOM     13    H ASP     2     -16.239-102.437 -43.135  1.00  0.00      BSYN  
ATOM     14   CA ASP     2     -17.715-102.536 -44.335  1.00  0.00      BSYN  
ATOM     15   CB ASP     2     -17.193-101.646 -45.474  1.00  0.00      BSYN  
ATOM     16   CG ASP     2     -18.325-101.158 -46.432  1.00  0.00      BSYN  
ATOM     17  OD1 ASP     2     -19.038-101.975 -47.013  1.00  0.00      BSYN  
ATOM     18  OD2 ASP     2     -18.415 -99.983 -46.548  1.00  0.00      BSYN  
ATOM     19    C ASP     2     -17.281-103.936 -44.648  1.00  0.00      BSYN  
ATOM     20    O ASP     2     -17.944-104.961 -44.397  1.00  0.00      BSYN  
ATOM     21    N VAL     3     -16.104-104.122 -45.278  1.00  0.00      BSYN  
ATOM     22    H VAL     3     -15.508-103.408 -45.587  1.00  0.00      BSYN  
ATOM     23   CA VAL     3     -15.606-105.401 -45.726  1.00  0.00      BSYN  
ATOM     24   CB VAL     3     -14.284-105.441 -46.624  1.00  0.00      BSYN  
ATOM     25  CG1 VAL     3     -13.895-106.766 -46.976  1.00  0.00      BSYN  
ATOM     26  CG2 VAL     3     -14.427-104.600 -47.909  1.00  0.00      BSYN  
ATOM     27    C VAL     3     -15.300-106.284 -44.478  1.00  0.00      BSYN  
ATOM     28    O VAL     3     -16.055-107.193 -44.299  1.00  0.00      BSYN  
ATOM     29    N PHE     4     -14.312-105.885 -43.697  1.00  0.00      BSYN  
ATOM     30    H PHE     4     -13.803-105.100 -43.987  1.00  0.00      BSYN  
ATOM     31   CA PHE     4     -13.958-106.561 -42.511  1.00  0.00      BSYN  
ATOM     32   CB PHE     4     -12.475-106.891 -42.579  1.00  0.00      BSYN  
ATOM     33   CG PHE     4     -12.006-108.060 -43.452  1.00  0.00      BSYN  
ATOM     34  CD1 PHE     4     -10.722-108.098 -43.865  1.00  0.00      BSYN  
ATOM     35  CD2 PHE     4     -12.835-109.075 -43.601  1.00  0.00      BSYN  
ATOM     36  CE1 PHE     4     -10.302-109.245 -44.587  1.00  0.00      BSYN  
ATOM     37  CE2 PHE     4     -12.359-110.302 -44.185  1.00  0.00      BSYN  
ATOM     38   CZ PHE     4     -11.112-110.382 -44.710  1.00  0.00      BSYN  
ATOM     39    C PHE     4     -14.276-105.939 -41.121  1.00  0.00      BSYN  
ATOM     40    O PHE     4     -14.605-104.744 -40.957  1.00  0.00      BSYN  
ATOM     41    N MET     5     -14.289-106.892 -40.085  1.00  0.00      BSYN  
ATOM     42    H MET     5     -13.529-107.511 -40.103  1.00  0.00      BSYN  
ATOM     43   CA MET     5     -14.804-106.727 -38.769  1.00  0.00      BSYN  
ATOM     44   CB MET     5     -15.332-108.043 -38.234  1.00  0.00      BSYN  
ATOM     45   CG MET     5     -14.552-109.194 -38.139  1.00  0.00      BSYN  
ATOM     46   SD MET     5     -13.814-109.752 -39.692  1.00  0.00      BSYN  
ATOM     47   CE MET     5     -15.062-110.665 -40.554  1.00  0.00      BSYN  
ATOM     48    C MET     5     -13.765-106.226 -37.787  1.00  0.00      BSYN  
ATOM     49    O MET     5     -14.182-105.511 -36.843  1.00  0.00      BSYN  
ATOM     50    N LYS     6     -12.504-106.569 -37.864  1.00  0.00      BSYN  
ATOM     51    H LYS     6     -12.157-106.988 -38.680  1.00  0.00      BSYN  
ATOM     52   CA LYS     6     -11.599-106.160 -36.818  1.00  0.00      BSYN  
ATOM     53   CB LYS     6     -10.541-107.310 -36.541  1.00  0.00      BSYN  
ATOM     54   CG LYS     6     -11.127-108.806 -36.834  1.00  0.00      BSYN  
ATOM     55   CD LYS     6     -10.203-109.956 -36.618  1.00  0.00      BSYN  
ATOM     56   CE LYS     6     -10.779-111.129 -37.346  1.00  0.00      BSYN  
ATOM     57   NZ LYS     6     -10.123-112.395 -37.057  1.00  0.00      BSYN  
ATOM     58  HZ1 LYS     6     -10.583-113.209 -37.513  1.00  0.00      BSYN  
ATOM     59  HZ2 LYS     6      -9.120-112.320 -37.319  1.00  0.00      BSYN  
ATOM     60  HZ3 LYS     6     -10.259-112.592 -36.045  1.00  0.00      BSYN  
ATOM     61    C LYS     6     -10.814-104.888 -37.185  1.00  0.00      BSYN  
ATOM     62    O LYS     6     -10.340-104.190 -36.266  1.00  0.00      BSYN  
ATOM     63    N GLY     7     -10.369-104.894 -38.462  1.00  0.00      BSYN  
ATOM     64    H GLY     7     -10.369-105.757 -38.928  1.00  0.00      BSYN  
ATOM     65   CA GLY     7      -9.871-103.669 -39.059  1.00  0.00      BSYN  
ATOM     66    C GLY     7      -9.719-103.908 -40.588  1.00  0.00      BSYN  
ATOM     67    O GLY     7      -9.620-105.062 -41.022  1.00  0.00      BSYN  
ATOM     68    N LEU     8      -9.608-102.884 -41.486  1.00  0.00      BSYN  
ATOM     69    H LEU     8      -9.753-102.036 -41.016  1.00  0.00      BSYN  
ATOM     70   CA LEU     8      -9.676-102.993 -42.916  1.00  0.00      BSYN  
ATOM     71   CB LEU     8     -10.060-101.617 -43.638  1.00  0.00      BSYN  
ATOM     72   CG LEU     8      -9.997-101.683 -45.149  1.00  0.00      BSYN  
ATOM     73  CD1 LEU     8     -10.921-102.626 -45.854  1.00  0.00      BSYN  
ATOM     74  CD2 LEU     8     -10.345-100.244 -45.753  1.00  0.00      BSYN  
ATOM     75    C LEU     8      -8.305-103.486 -43.487  1.00  0.00      BSYN  
ATOM     76    O LEU     8      -7.338-102.769 -43.849  1.00  0.00      BSYN  
ATOM     77    N SER     9      -8.256-104.850 -43.516  1.00  0.00      BSYN  
ATOM     78    H SER     9      -8.994-105.398 -43.176  1.00  0.00      BSYN  
ATOM     79   CA SER     9      -7.002-105.485 -44.103  1.00  0.00      BSYN  
ATOM     80   CB SER     9      -6.529-106.765 -43.391  1.00  0.00      BSYN  
ATOM     81   OG SER     9      -7.536-107.772 -43.409  1.00  0.00      BSYN  
ATOM     82   HG SER     9      -7.361-108.685 -43.649  1.00  0.00      BSYN  
ATOM     83    C SER     9      -7.079-105.702 -45.579  1.00  0.00      BSYN  
ATOM     84    O SER     9      -6.438-105.163 -46.444  1.00  0.00      BSYN  
ATOM     85    N MET    10      -7.886-106.734 -45.856  1.00  0.00      BSYN  
ATOM     86    H MET    10      -8.306-107.104 -45.051  1.00  0.00      BSYN  
ATOM     87   CA MET    10      -8.188-107.169 -47.181  1.00  0.00      BSYN  
ATOM     88   CB MET    10      -8.121-108.611 -47.430  1.00  0.00      BSYN  
ATOM     89   CG MET    10      -6.996-109.202 -48.304  1.00  0.00      BSYN  
ATOM     90   SD MET    10      -5.934-110.419 -47.480  1.00  0.00      BSYN  
ATOM     91   CE MET    10      -7.207-111.649 -47.456  1.00  0.00      BSYN  
ATOM     92    C MET    10      -9.651-106.675 -47.518  1.00  0.00      BSYN  
ATOM     93    O MET    10     -10.581-106.490 -46.645  1.00  0.00      BSYN  
ATOM     94    N ALA    11      -9.782-106.079 -48.683  1.00  0.00      BSYN  
ATOM     95    H ALA    11      -8.917-105.764 -49.018  1.00  0.00      BSYN  
ATOM     96   CA ALA    11     -11.017-106.192 -49.448  1.00  0.00      BSYN  
ATOM     97   CB ALA    11     -11.143-105.069 -50.510  1.00  0.00      BSYN  
ATOM     98    C ALA    11     -11.158-107.429 -50.243  1.00  0.00      BSYN  
ATOM     99    O ALA    11     -10.127-107.877 -50.784  1.00  0.00      BSYN  
ATOM    100    N LYS    12     -12.315-108.107 -50.507  1.00  0.00      BSYN  
ATOM    101    H LYS    12     -13.100-107.521 -50.466  1.00  0.00      BSYN  
ATOM    102   CA LYS    12     -12.358-109.466 -50.945  1.00  0.00      BSYN  
ATOM    103   CB LYS    12     -13.544-110.183 -50.164  1.00  0.00      BSYN  
ATOM    104   CG LYS    12     -13.240-110.803 -48.917  1.00  0.00      BSYN  
ATOM    105   CD LYS    12     -12.402-111.933 -49.128  1.00  0.00      BSYN  
ATOM    106   CE LYS    12     -12.654-113.044 -47.964  1.00  0.00      BSYN  
ATOM    107   NZ LYS    12     -12.066-112.411 -46.888  1.00  0.00      BSYN  
ATOM    108  HZ1 LYS    12     -11.061-112.279 -47.121  1.00  0.00      BSYN  
ATOM    109  HZ2 LYS    12     -12.534-111.524 -46.614  1.00  0.00      BSYN  
ATOM    110  HZ3 LYS    12     -12.265-113.100 -46.135  1.00  0.00      BSYN  
ATOM    111    C LYS    12     -12.575-109.453 -52.508  1.00  0.00      BSYN  
ATOM    112    O LYS    12     -13.468-108.900 -53.129  1.00  0.00      BSYN  
ATOM    113    N GLU    13     -11.708-110.237 -53.140  1.00  0.00      BSYN  
ATOM    114    H GLU    13     -11.164-110.843 -52.595  1.00  0.00      BSYN  
ATOM    115   CA GLU    13     -11.657-110.514 -54.581  1.00  0.00      BSYN  
ATOM    116   CB GLU    13     -10.172-110.495 -55.027  1.00  0.00      BSYN  
ATOM    117   CG GLU    13      -9.191-110.842 -53.992  1.00  0.00      BSYN  
ATOM    118   CD GLU    13      -7.849-110.845 -54.595  1.00  0.00      BSYN  
ATOM    119  OE1 GLU    13      -7.496-111.906 -55.194  1.00  0.00      BSYN  
ATOM    120  OE2 GLU    13      -7.219-109.801 -54.523  1.00  0.00      BSYN  
ATOM    121    C GLU    13     -12.446-111.669 -55.142  1.00  0.00      BSYN  
ATOM    122    O GLU    13     -12.429-111.784 -56.398  1.00  0.00      BSYN  
ATOM    123    N GLY    14     -13.059-112.505 -54.251  1.00  0.00      BSYN  
ATOM    124    H GLY    14     -12.983-112.290 -53.298  1.00  0.00      BSYN  
ATOM    125   CA GLY    14     -13.592-113.775 -54.623  1.00  0.00      BSYN  
ATOM    126    C GLY    14     -13.861-114.569 -53.363  1.00  0.00      BSYN  
ATOM    127    O GLY    14     -14.474-114.050 -52.463  1.00  0.00      BSYN  
ATOM    128    N VAL    15     -13.209-115.741 -53.309  1.00  0.00      BSYN  
ATOM    129    H VAL    15     -12.343-115.724 -53.767  1.00  0.00      BSYN  
ATOM    130   CA VAL    15     -13.577-116.844 -52.454  1.00  0.00      BSYN  
ATOM    131   CB VAL    15     -13.727-118.188 -53.216  1.00  0.00      BSYN  
ATOM    132  CG1 VAL    15     -14.885-117.951 -54.189  1.00  0.00      BSYN  
ATOM    133  CG2 VAL    15     -12.465-118.867 -53.768  1.00  0.00      BSYN  
ATOM    134    C VAL    15     -12.745-116.927 -51.146  1.00  0.00      BSYN  
ATOM    135    O VAL    15     -13.356-117.033 -50.071  1.00  0.00      BSYN  
ATOM    136    N VAL    16     -11.404-116.726 -51.201  1.00  0.00      BSYN  
ATOM    137    H VAL    16     -11.230-116.155 -51.978  1.00  0.00      BSYN  
ATOM    138   CA VAL    16     -10.492-117.128 -50.167  1.00  0.00      BSYN  
ATOM    139   CB VAL    16      -9.229-117.226 -50.988  1.00  0.00      BSYN  
ATOM    140  CG1 VAL    16      -7.988-117.550 -50.102  1.00  0.00      BSYN  
ATOM    141  CG2 VAL    16      -9.176-118.368 -52.073  1.00  0.00      BSYN  
ATOM    142    C VAL    16     -10.500-115.918 -49.135  1.00  0.00      BSYN  
ATOM    143    O VAL    16     -10.578-114.736 -49.531  1.00  0.00      BSYN  
ATOM    144    N ALA    17     -10.468-116.379 -47.907  1.00  0.00      BSYN  
ATOM    145    H ALA    17     -10.729-117.322 -47.948  1.00  0.00      BSYN  
ATOM    146   CA ALA    17     -10.421-115.563 -46.726  1.00  0.00      BSYN  
ATOM    147   CB ALA    17     -11.388-116.311 -45.901  1.00  0.00      BSYN  
ATOM    148    C ALA    17      -9.068-115.513 -45.995  1.00  0.00      BSYN  
ATOM    149    O ALA    17      -8.924-114.618 -45.112  1.00  0.00      BSYN  
ATOM    150    N ALA    18      -8.071-116.420 -46.207  1.00  0.00      BSYN  
ATOM    151    H ALA    18      -7.994-116.964 -47.019  1.00  0.00      BSYN  
ATOM    152   CA ALA    18      -6.887-116.305 -45.353  1.00  0.00      BSYN  
ATOM    153   CB ALA    18      -6.740-117.709 -44.835  1.00  0.00      BSYN  
ATOM    154    C ALA    18      -5.724-116.115 -46.274  1.00  0.00      BSYN  
ATOM    155    O ALA    18      -5.745-116.672 -47.375  1.00  0.00      BSYN  
ATOM    156    N ALA    19      -4.791-115.385 -45.815  1.00  0.00      BSYN  
ATOM    157    H ALA    19      -4.894-114.926 -44.955  1.00  0.00      BSYN  
ATOM    158   CA ALA    19      -3.639-115.081 -46.573  1.00  0.00      BSYN  
ATOM    159   CB ALA    19      -3.562-113.638 -46.727  1.00  0.00      BSYN  
ATOM    160    C ALA    19      -2.381-115.533 -45.812  1.00  0.00      BSYN  
ATOM    161    O ALA    19      -2.172-115.793 -44.581  1.00  0.00      BSYN  
ATOM    162    N GLU    20      -1.309-115.594 -46.630  1.00  0.00      BSYN  
ATOM    163    H GLU    20      -1.337-115.046 -47.442  1.00  0.00      BSYN  
ATOM    164   CA GLU    20      -0.094-116.329 -46.368  1.00  0.00      BSYN  
ATOM    165   CB GLU    20       0.659-116.731 -47.626  1.00  0.00      BSYN  
ATOM    166   CG GLU    20      -0.205-117.320 -48.721  1.00  0.00      BSYN  
ATOM    167   CD GLU    20       0.397-117.572 -50.141  1.00  0.00      BSYN  
ATOM    168  OE1 GLU    20       1.245-116.929 -50.767  1.00  0.00      BSYN  
ATOM    169  OE2 GLU    20      -0.094-118.564 -50.687  1.00  0.00      BSYN  
ATOM    170    C GLU    20       0.972-115.985 -45.348  1.00  0.00      BSYN  
ATOM    171    O GLU    20       1.901-115.247 -45.469  1.00  0.00      BSYN  
ATOM    172    N LYS    21       0.843-116.857 -44.291  1.00  0.00      BSYN  
ATOM    173    H LYS    21       0.040-117.419 -44.258  1.00  0.00      BSYN  
ATOM    174   CA LYS    21       1.628-116.722 -43.115  1.00  0.00      BSYN  
ATOM    175   CB LYS    21       0.828-117.114 -41.842  1.00  0.00      BSYN  
ATOM    176   CG LYS    21      -0.382-116.327 -41.644  1.00  0.00      BSYN  
ATOM    177   CD LYS    21      -0.128-114.773 -41.353  1.00  0.00      BSYN  
ATOM    178   CE LYS    21      -1.389-113.886 -41.497  1.00  0.00      BSYN  
ATOM    179   NZ LYS    21      -1.724-113.584 -42.869  1.00  0.00      BSYN  
ATOM    180  HZ1 LYS    21      -2.089-114.406 -43.391  1.00  0.00      BSYN  
ATOM    181  HZ2 LYS    21      -2.551-112.957 -42.799  1.00  0.00      BSYN  
ATOM    182  HZ3 LYS    21      -0.950-113.177 -43.432  1.00  0.00      BSYN  
ATOM    183    C LYS    21       2.862-117.563 -43.060  1.00  0.00      BSYN  
ATOM    184    O LYS    21       2.967-118.520 -42.360  1.00  0.00      BSYN  
ATOM    185    N THR    22       3.709-117.118 -43.972  1.00  0.00      BSYN  
ATOM    186    H THR    22       3.434-116.286 -44.412  1.00  0.00      BSYN  
ATOM    187   CA THR    22       5.012-117.800 -44.169  1.00  0.00      BSYN  
ATOM    188   CB THR    22       5.041-117.715 -45.673  1.00  0.00      BSYN  
ATOM    189  OG1 THR    22       4.131-118.731 -46.073  1.00  0.00      BSYN  
ATOM    190  HG1 THR    22       3.266-118.538 -45.703  1.00  0.00      BSYN  
ATOM    191  CG2 THR    22       6.469-117.842 -46.333  1.00  0.00      BSYN  
ATOM    192    C THR    22       6.176-117.103 -43.503  1.00  0.00      BSYN  
ATOM    193    O THR    22       6.620-115.939 -43.819  1.00  0.00      BSYN  
ATOM    194    N LYS    23       6.803-117.659 -42.447  1.00  0.00      BSYN  
ATOM    195    H LYS    23       6.464-118.507 -42.090  1.00  0.00      BSYN  
ATOM    196   CA LYS    23       8.006-117.172 -41.883  1.00  0.00      BSYN  
ATOM    197   CB LYS    23       7.816-117.562 -40.481  1.00  0.00      BSYN  
ATOM    198   CG LYS    23       6.915-116.629 -39.614  1.00  0.00      BSYN  
ATOM    199   CD LYS    23       5.552-117.133 -39.630  1.00  0.00      BSYN  
ATOM    200   CE LYS    23       5.376-118.403 -38.757  1.00  0.00      BSYN  
ATOM    201   NZ LYS    23       4.180-119.125 -39.019  1.00  0.00      BSYN  
ATOM    202  HZ1 LYS    23       4.197-119.279 -40.048  1.00  0.00      BSYN  
ATOM    203  HZ2 LYS    23       4.274-120.067 -38.588  1.00  0.00      BSYN  
ATOM    204  HZ3 LYS    23       3.388-118.677 -38.517  1.00  0.00      BSYN  
ATOM    205    C LYS    23       9.205-117.809 -42.533  1.00  0.00      BSYN  
ATOM    206    O LYS    23       9.502-118.920 -42.130  1.00  0.00      BSYN  
ATOM    207    N GLN    24       9.836-117.167 -43.530  1.00  0.00      BSYN  
ATOM    208    H GLN    24       9.641-116.262 -43.850  1.00  0.00      BSYN  
ATOM    209   CA GLN    24      11.038-117.671 -44.166  1.00  0.00      BSYN  
ATOM    210   CB GLN    24      11.197-117.573 -45.771  1.00  0.00      BSYN  
ATOM    211   CG GLN    24      10.133-118.619 -46.356  1.00  0.00      BSYN  
ATOM    212   CD GLN    24      10.111-118.570 -47.910  1.00  0.00      BSYN  
ATOM    213  OE1 GLN    24       9.138-118.726 -48.616  1.00  0.00      BSYN  
ATOM    214  NE2 GLN    24      11.176-118.434 -48.644  1.00  0.00      BSYN  
ATOM    215 HE21 GLN    24      12.047-118.178 -48.275  1.00  0.00      BSYN  
ATOM    216 HE22 GLN    24      11.171-118.474 -49.623  1.00  0.00      BSYN  
ATOM    217    C GLN    24      12.293-117.054 -43.611  1.00  0.00      BSYN  
ATOM    218    O GLN    24      12.287-115.846 -43.283  1.00  0.00      BSYN  
ATOM    219    N GLY    25      13.480-117.643 -43.423  1.00  0.00      BSYN  
ATOM    220    H GLY    25      14.250-117.080 -43.197  1.00  0.00      BSYN  
ATOM    221   CA GLY    25      13.791-119.048 -43.863  1.00  0.00      BSYN  
ATOM    222    C GLY    25      15.294-119.059 -44.153  1.00  0.00      BSYN  
ATOM    223    O GLY    25      16.028-118.750 -43.245  1.00  0.00      BSYN  
ATOM    224    N VAL    26      15.652-118.972 -45.458  1.00  0.00      BSYN  
ATOM    225    H VAL    26      14.965-118.879 -46.151  1.00  0.00      BSYN  
ATOM    226   CA VAL    26      16.966-118.864 -46.024  1.00  0.00      BSYN  
ATOM    227   CB VAL    26      17.689-120.116 -46.341  1.00  0.00      BSYN  
ATOM    228  CG1 VAL    26      18.076-120.974 -45.302  1.00  0.00      BSYN  
ATOM    229  CG2 VAL    26      16.915-120.822 -47.385  1.00  0.00      BSYN  
ATOM    230    C VAL    26      16.818-117.892 -47.175  1.00  0.00      BSYN  
ATOM    231    O VAL    26      15.739-117.373 -47.555  1.00  0.00      BSYN  
ATOM    232    N THR    27      18.097-117.632 -47.655  1.00  0.00      BSYN  
ATOM    233    H THR    27      18.829-118.080 -47.182  1.00  0.00      BSYN  
ATOM    234   CA THR    27      18.349-116.717 -48.748  1.00  0.00      BSYN  
ATOM    235   CB THR    27      19.741-117.157 -49.304  1.00  0.00      BSYN  
ATOM    236  OG1 THR    27      20.659-117.108 -48.290  1.00  0.00      BSYN  
ATOM    237  HG1 THR    27      21.552-117.359 -48.538  1.00  0.00      BSYN  
ATOM    238  CG2 THR    27      20.326-116.237 -50.366  1.00  0.00      BSYN  
ATOM    239    C THR    27      17.403-116.635 -49.927  1.00  0.00      BSYN  
ATOM    240    O THR    27      17.116-115.485 -50.410  1.00  0.00      BSYN  
ATOM    241    N GLU    28      16.758-117.747 -50.353  1.00  0.00      BSYN  
ATOM    242    H GLU    28      17.148-118.625 -50.160  1.00  0.00      BSYN  
ATOM    243   CA GLU    28      15.792-117.818 -51.430  1.00  0.00      BSYN  
ATOM    244   CB GLU    28      16.022-119.076 -52.322  1.00  0.00      BSYN  
ATOM    245   CG GLU    28      17.419-119.385 -52.785  1.00  0.00      BSYN  
ATOM    246   CD GLU    28      18.098-120.626 -52.334  1.00  0.00      BSYN  
ATOM    247  OE1 GLU    28      17.721-121.193 -51.333  1.00  0.00      BSYN  
ATOM    248  OE2 GLU    28      19.166-121.024 -52.788  1.00  0.00      BSYN  
ATOM    249    C GLU    28      14.375-117.736 -50.864  1.00  0.00      BSYN  
ATOM    250    O GLU    28      13.945-118.272 -49.824  1.00  0.00      BSYN  
ATOM    251    N ALA    29      13.719-116.685 -51.503  1.00  0.00      BSYN  
ATOM    252    H ALA    29      14.207-116.110 -52.130  1.00  0.00      BSYN  
ATOM    253   CA ALA    29      12.375-116.358 -51.201  1.00  0.00      BSYN  
ATOM    254   CB ALA    29      12.228-114.918 -51.084  1.00  0.00      BSYN  
ATOM    255    C ALA    29      11.592-116.862 -52.382  1.00  0.00      BSYN  
ATOM    256    O ALA    29      11.654-116.400 -53.516  1.00  0.00      BSYN  
ATOM    257    N ALA    30      10.767-117.924 -52.089  1.00  0.00      BSYN  
ATOM    258    H ALA    30      10.993-118.319 -51.221  1.00  0.00      BSYN  
ATOM    259   CA ALA    30      10.103-118.643 -53.130  1.00  0.00      BSYN  
ATOM    260   CB ALA    30       9.943-120.053 -52.718  1.00  0.00      BSYN  
ATOM    261    C ALA    30       8.781-118.017 -53.636  1.00  0.00      BSYN  
ATOM    262    O ALA    30       8.591-117.992 -54.817  1.00  0.00      BSYN  
ATOM    263    N GLU    31       8.096-117.333 -52.784  1.00  0.00      BSYN  
ATOM    264    H GLU    31       8.339-117.427 -51.840  1.00  0.00      BSYN  
ATOM    265   CA GLU    31       7.097-116.415 -53.192  1.00  0.00      BSYN  
ATOM    266   CB GLU    31       5.931-116.342 -52.164  1.00  0.00      BSYN  
ATOM    267   CG GLU    31       6.442-116.022 -50.829  1.00  0.00      BSYN  
ATOM    268   CD GLU    31       5.509-115.648 -49.608  1.00  0.00      BSYN  
ATOM    269  OE1 GLU    31       5.167-114.451 -49.360  1.00  0.00      BSYN  
ATOM    270  OE2 GLU    31       4.927-116.528 -48.958  1.00  0.00      BSYN  
ATOM    271    C GLU    31       7.537-115.075 -53.665  1.00  0.00      BSYN  
ATOM    272    O GLU    31       7.884-114.271 -52.868  1.00  0.00      BSYN  
ATOM    273    N LYS    32       7.460-114.825 -55.029  1.00  0.00      BSYN  
ATOM    274    H LYS    32       6.850-115.396 -55.541  1.00  0.00      BSYN  
ATOM    275   CA LYS    32       7.970-113.589 -55.505  1.00  0.00      BSYN  
ATOM    276   CB LYS    32       8.020-113.695 -57.009  1.00  0.00      BSYN  
ATOM    277   CG LYS    32       9.265-113.812 -57.809  1.00  0.00      BSYN  
ATOM    278   CD LYS    32       9.109-114.314 -59.243  1.00  0.00      BSYN  
ATOM    279   CE LYS    32      10.470-113.969 -59.917  1.00  0.00      BSYN  
ATOM    280   NZ LYS    32      10.422-114.212 -61.334  1.00  0.00      BSYN  
ATOM    281  HZ1 LYS    32       9.911-115.118 -61.363  1.00  0.00      BSYN  
ATOM    282  HZ2 LYS    32       9.995-113.456 -61.906  1.00  0.00      BSYN  
ATOM    283  HZ3 LYS    32      11.407-114.345 -61.638  1.00  0.00      BSYN  
ATOM    284    C LYS    32       7.071-112.458 -54.998  1.00  0.00      BSYN  
ATOM    285    O LYS    32       7.366-111.298 -55.188  1.00  0.00      BSYN  
ATOM    286    N THR    33       5.822-112.738 -54.605  1.00  0.00      BSYN  
ATOM    287    H THR    33       5.657-113.702 -54.545  1.00  0.00      BSYN  
ATOM    288   CA THR    33       4.922-111.736 -54.079  1.00  0.00      BSYN  
ATOM    289   CB THR    33       3.536-111.746 -54.776  1.00  0.00      BSYN  
ATOM    290  OG1 THR    33       2.952-113.040 -54.797  1.00  0.00      BSYN  
ATOM    291  HG1 THR    33       3.628-113.561 -55.237  1.00  0.00      BSYN  
ATOM    292  CG2 THR    33       3.510-110.983 -56.062  1.00  0.00      BSYN  
ATOM    293    C THR    33       4.804-111.766 -52.615  1.00  0.00      BSYN  
ATOM    294    O THR    33       4.700-112.862 -52.079  1.00  0.00      BSYN  
ATOM    295    N LYS    34       4.867-110.548 -52.122  1.00  0.00      BSYN  
ATOM    296    H LYS    34       5.051-109.786 -52.711  1.00  0.00      BSYN  
ATOM    297   CA LYS    34       4.622-110.198 -50.770  1.00  0.00      BSYN  
ATOM    298   CB LYS    34       4.315-108.714 -50.719  1.00  0.00      BSYN  
ATOM    299   CG LYS    34       5.492-107.921 -50.914  1.00  0.00      BSYN  
ATOM    300   CD LYS    34       5.666-107.203 -49.602  1.00  0.00      BSYN  
ATOM    301   CE LYS    34       6.594-105.986 -49.585  1.00  0.00      BSYN  
ATOM    302   NZ LYS    34       6.108-104.909 -50.398  1.00  0.00      BSYN  
ATOM    303  HZ1 LYS    34       6.267-105.193 -51.385  1.00  0.00      BSYN  
ATOM    304  HZ2 LYS    34       5.078-104.761 -50.396  1.00  0.00      BSYN  
ATOM    305  HZ3 LYS    34       6.491-103.997 -50.078  1.00  0.00      BSYN  
ATOM    306    C LYS    34       3.582-110.918 -49.939  1.00  0.00      BSYN  
ATOM    307    O LYS    34       2.427-111.150 -50.296  1.00  0.00      BSYN  
ATOM    308    N GLU    35       4.205-111.346 -48.855  1.00  0.00      BSYN  
ATOM    309    H GLU    35       5.142-111.166 -48.634  1.00  0.00      BSYN  
ATOM    310   CA GLU    35       3.422-111.945 -47.846  1.00  0.00      BSYN  
ATOM    311   CB GLU    35       4.312-112.127 -46.550  1.00  0.00      BSYN  
ATOM    312   CG GLU    35       3.677-112.941 -45.360  1.00  0.00      BSYN  
ATOM    313   CD GLU    35       4.371-113.012 -43.923  1.00  0.00      BSYN  
ATOM    314  OE1 GLU    35       3.753-113.532 -43.037  1.00  0.00      BSYN  
ATOM    315  OE2 GLU    35       5.576-112.717 -43.746  1.00  0.00      BSYN  
ATOM    316    C GLU    35       2.239-111.113 -47.520  1.00  0.00      BSYN  
ATOM    317    O GLU    35       2.334-109.867 -47.484  1.00  0.00      BSYN  
ATOM    318    N GLY    36       1.089-111.776 -47.480  1.00  0.00      BSYN  
ATOM    319    H GLY    36       0.897-112.658 -47.863  1.00  0.00      BSYN  
ATOM    320   CA GLY    36      -0.184-111.092 -47.101  1.00  0.00      BSYN  
ATOM    321    C GLY    36      -0.506-111.390 -45.633  1.00  0.00      BSYN  
ATOM    322    O GLY    36      -0.918-112.536 -45.211  1.00  0.00      BSYN  
ATOM    323    N VAL    37      -0.355-110.301 -44.809  1.00  0.00      BSYN  
ATOM    324    H VAL    37       0.252-109.592 -45.107  1.00  0.00      BSYN  
ATOM    325   CA VAL    37      -0.621-110.410 -43.383  1.00  0.00      BSYN  
ATOM    326   CB VAL    37       0.121-109.637 -42.280  1.00  0.00      BSYN  
ATOM    327  CG1 VAL    37       1.588-110.041 -42.445  1.00  0.00      BSYN  
ATOM    328  CG2 VAL    37       0.140-108.180 -42.377  1.00  0.00      BSYN  
ATOM    329    C VAL    37      -2.113-110.053 -43.391  1.00  0.00      BSYN  
ATOM    330    O VAL    37      -2.675-109.475 -44.279  1.00  0.00      BSYN  
ATOM    331    N LEU    38      -2.678-110.615 -42.330  1.00  0.00      BSYN  
ATOM    332    H LEU    38      -2.233-111.341 -41.845  1.00  0.00      BSYN  
ATOM    333   CA LEU    38      -4.082-110.285 -42.005  1.00  0.00      BSYN  
ATOM    334   CB LEU    38      -4.838-111.475 -41.410  1.00  0.00      BSYN  
ATOM    335   CG LEU    38      -6.302-111.526 -41.818  1.00  0.00      BSYN  
ATOM    336  CD1 LEU    38      -6.427-112.610 -42.929  1.00  0.00      BSYN  
ATOM    337  CD2 LEU    38      -7.063-112.279 -40.827  1.00  0.00      BSYN  
ATOM    338    C LEU    38      -4.044-109.056 -41.136  1.00  0.00      BSYN  
ATOM    339    O LEU    38      -3.019-108.391 -41.002  1.00  0.00      BSYN  
ATOM    340    N TYR    39      -5.108-108.713 -40.313  1.00  0.00      BSYN  
ATOM    341    H TYR    39      -5.966-109.170 -40.436  1.00  0.00      BSYN  
ATOM    342   CA TYR    39      -5.018-107.614 -39.460  1.00  0.00      BSYN  
ATOM    343   CB TYR    39      -6.035-106.497 -39.748  1.00  0.00      BSYN  
ATOM    344   CG TYR    39      -5.580-105.155 -39.407  1.00  0.00      BSYN  
ATOM    345  CD1 TYR    39      -4.600-104.549 -40.207  1.00  0.00      BSYN  
ATOM    346  CE1 TYR    39      -4.183-103.280 -40.010  1.00  0.00      BSYN  
ATOM    347  CD2 TYR    39      -6.056-104.448 -38.389  1.00  0.00      BSYN  
ATOM    348  CE2 TYR    39      -5.432-103.239 -38.004  1.00  0.00      BSYN  
ATOM    349   CZ TYR    39      -4.592-102.649 -38.889  1.00  0.00      BSYN  
ATOM    350   OH TYR    39      -4.074-101.376 -38.598  1.00  0.00      BSYN  
ATOM    351   HH TYR    39      -3.143-101.475 -38.811  1.00  0.00      BSYN  
ATOM    352    C TYR    39      -5.424-108.163 -38.045  1.00  0.00      BSYN  
ATOM    353    O TYR    39      -6.608-108.421 -37.708  1.00  0.00      BSYN  
ATOM    354    N VAL    40      -4.405-108.197 -37.163  1.00  0.00      BSYN  
ATOM    355    H VAL    40      -3.595-107.678 -37.346  1.00  0.00      BSYN  
ATOM    356   CA VAL    40      -4.542-108.977 -35.850  1.00  0.00      BSYN  
ATOM    357   CB VAL    40      -3.657-110.259 -35.811  1.00  0.00      BSYN  
ATOM    358  CG1 VAL    40      -3.260-110.879 -34.487  1.00  0.00      BSYN  
ATOM    359  CG2 VAL    40      -4.009-111.328 -36.779  1.00  0.00      BSYN  
ATOM    360    C VAL    40      -4.507-108.172 -34.545  1.00  0.00      BSYN  
ATOM    361    O VAL    40      -5.374-107.567 -34.124  1.00  0.00      BSYN  
ATOM    362    N GLY    41      -3.304-107.936 -34.126  1.00  0.00      BSYN  
ATOM    363    H GLY    41      -2.598-108.165 -34.765  1.00  0.00      BSYN  
ATOM    364   CA GLY    41      -2.963-107.296 -32.914  1.00  0.00      BSYN  
ATOM    365    C GLY    41      -1.521-107.332 -32.594  1.00  0.00      BSYN  
ATOM    366    O GLY    41      -0.683-106.641 -33.274  1.00  0.00      BSYN  
ATOM    367    N SER    42      -1.082-108.158 -31.675  1.00  0.00      BSYN  
ATOM    368    H SER    42      -1.495-109.046 -31.646  1.00  0.00      BSYN  
ATOM    369   CA SER    42       0.377-108.211 -31.404  1.00  0.00      BSYN  
ATOM    370   CB SER    42       0.590-108.830 -30.026  1.00  0.00      BSYN  
ATOM    371   OG SER    42      -0.593-109.477 -29.535  1.00  0.00      BSYN  
ATOM    372   HG SER    42      -0.206-110.268 -29.153  1.00  0.00      BSYN  
ATOM    373    C SER    42       1.212-108.864 -32.555  1.00  0.00      BSYN  
ATOM    374    O SER    42       1.344-110.097 -32.584  1.00  0.00      BSYN  
ATOM    375    N LYS    43       1.867-108.023 -33.415  1.00  0.00      BSYN  
ATOM    376    H LYS    43       1.882-107.095 -33.101  1.00  0.00      BSYN  
ATOM    377   CA LYS    43       2.485-108.452 -34.649  1.00  0.00      BSYN  
ATOM    378   CB LYS    43       1.868-107.478 -35.708  1.00  0.00      BSYN  
ATOM    379   CG LYS    43       0.397-107.626 -35.944  1.00  0.00      BSYN  
ATOM    380   CD LYS    43       0.027-106.643 -37.027  1.00  0.00      BSYN  
ATOM    381   CE LYS    43      -1.107-107.468 -37.720  1.00  0.00      BSYN  
ATOM    382   NZ LYS    43      -1.699-106.704 -38.779  1.00  0.00      BSYN  
ATOM    383  HZ1 LYS    43      -2.103-105.784 -38.510  1.00  0.00      BSYN  
ATOM    384  HZ2 LYS    43      -0.940-106.674 -39.489  1.00  0.00      BSYN  
ATOM    385  HZ3 LYS    43      -2.368-107.399 -39.167  1.00  0.00      BSYN  
ATOM    386    C LYS    43       4.045-108.373 -34.809  1.00  0.00      BSYN  
ATOM    387    O LYS    43       4.720-107.364 -34.713  1.00  0.00      BSYN  
ATOM    388    N THR    44       4.804-109.507 -35.149  1.00  0.00      BSYN  
ATOM    389    H THR    44       5.704-109.508 -35.536  1.00  0.00      BSYN  
ATOM    390   CA THR    44       4.243-110.829 -34.857  1.00  0.00      BSYN  
ATOM    391   CB THR    44       4.311-111.701 -36.102  1.00  0.00      BSYN  
ATOM    392  OG1 THR    44       3.944-110.842 -37.285  1.00  0.00      BSYN  
ATOM    393  HG1 THR    44       4.452-111.183 -38.025  1.00  0.00      BSYN  
ATOM    394  CG2 THR    44       3.386-112.867 -35.832  1.00  0.00      BSYN  
ATOM    395    C THR    44       4.862-111.434 -33.561  1.00  0.00      BSYN  
ATOM    396    O THR    44       5.754-112.287 -33.712  1.00  0.00      BSYN  
ATOM    397    N ARG    45       4.436-110.945 -32.399  1.00  0.00      BSYN  
ATOM    398    H ARG    45       3.909-110.156 -32.646  1.00  0.00      BSYN  
ATOM    399   CA ARG    45       4.848-111.535 -31.119  1.00  0.00      BSYN  
ATOM    400   CB ARG    45       4.391-110.541 -30.111  1.00  0.00      BSYN  
ATOM    401   CG ARG    45       5.480-109.455 -29.979  1.00  0.00      BSYN  
ATOM    402   CD ARG    45       5.087-108.192 -29.251  1.00  0.00      BSYN  
ATOM    403   NE ARG    45       4.581-107.131 -30.141  1.00  0.00      BSYN  
ATOM    404   HE ARG    45       3.663-106.788 -30.170  1.00  0.00      BSYN  
ATOM    405   CZ ARG    45       5.520-106.726 -31.110  1.00  0.00      BSYN  
ATOM    406  NH1 ARG    45       5.110-106.127 -32.183  1.00  0.00      BSYN  
ATOM    407 HH11 ARG    45       5.879-105.715 -32.671  1.00  0.00      BSYN  
ATOM    408 HH12 ARG    45       4.152-105.986 -32.433  1.00  0.00      BSYN  
ATOM    409  NH2 ARG    45       6.747-106.910 -31.045  1.00  0.00      BSYN  
ATOM    410 HH21 ARG    45       7.207-106.617 -31.883  1.00  0.00      BSYN  
ATOM    411 HH22 ARG    45       7.214-107.285 -30.243  1.00  0.00      BSYN  
ATOM    412    C ARG    45       4.330-112.958 -30.828  1.00  0.00      BSYN  
ATOM    413    O ARG    45       3.090-113.208 -30.711  1.00  0.00      BSYN  
ATOM    414    N GLU    46       5.158-113.926 -30.442  1.00  0.00      BSYN  
ATOM    415    H GLU    46       6.072-113.585 -30.344  1.00  0.00      BSYN  
ATOM    416   CA GLU    46       4.720-115.262 -29.872  1.00  0.00      BSYN  
ATOM    417   CB GLU    46       5.916-116.304 -29.959  1.00  0.00      BSYN  
ATOM    418   CG GLU    46       6.126-116.640 -31.468  1.00  0.00      BSYN  
ATOM    419   CD GLU    46       6.065-117.956 -32.112  1.00  0.00      BSYN  
ATOM    420  OE1 GLU    46       6.873-118.883 -31.864  1.00  0.00      BSYN  
ATOM    421  OE2 GLU    46       5.086-118.102 -32.851  1.00  0.00      BSYN  
ATOM    422    C GLU    46       4.120-115.041 -28.500  1.00  0.00      BSYN  
ATOM    423    O GLU    46       4.763-115.194 -27.474  1.00  0.00      BSYN  
ATOM    424    N GLY    47       2.840-114.738 -28.466  1.00  0.00      BSYN  
ATOM    425    H GLY    47       2.363-114.932 -29.300  1.00  0.00      BSYN  
ATOM    426   CA GLY    47       2.067-114.147 -27.355  1.00  0.00      BSYN  
ATOM    427    C GLY    47       0.909-113.385 -27.926  1.00  0.00      BSYN  
ATOM    428    O GLY    47       0.504-112.323 -27.467  1.00  0.00      BSYN  
ATOM    429    N VAL    48       0.260-114.165 -28.733  1.00  0.00      BSYN  
ATOM    430    H VAL    48       0.348-115.135 -28.624  1.00  0.00      BSYN  
ATOM    431   CA VAL    48      -0.824-113.785 -29.598  1.00  0.00      BSYN  
ATOM    432   CB VAL    48      -1.028-114.839 -30.767  1.00  0.00      BSYN  
ATOM    433  CG1 VAL    48       0.150-114.463 -31.759  1.00  0.00      BSYN  
ATOM    434  CG2 VAL    48      -1.074-116.352 -30.205  1.00  0.00      BSYN  
ATOM    435    C VAL    48      -2.133-113.484 -28.866  1.00  0.00      BSYN  
ATOM    436    O VAL    48      -2.348-113.950 -27.747  1.00  0.00      BSYN  
ATOM    437    N VAL    49      -3.045-112.846 -29.538  1.00  0.00      BSYN  
ATOM    438    H VAL    49      -2.650-112.430 -30.333  1.00  0.00      BSYN  
ATOM    439   CA VAL    49      -4.373-112.714 -29.089  1.00  0.00      BSYN  
ATOM    440   CB VAL    49      -4.946-111.746 -27.956  1.00  0.00      BSYN  
ATOM    441  CG1 VAL    49      -5.484-112.782 -26.923  1.00  0.00      BSYN  
ATOM    442  CG2 VAL    49      -4.080-110.770 -27.277  1.00  0.00      BSYN  
ATOM    443    C VAL    49      -5.250-112.584 -30.411  1.00  0.00      BSYN  
ATOM    444    O VAL    49      -5.449-111.547 -31.031  1.00  0.00      BSYN  
ATOM    445    N GLN    50      -5.692-113.804 -30.929  1.00  0.00      BSYN  
ATOM    446    H GLN    50      -5.178-114.633 -30.835  1.00  0.00      BSYN  
ATOM    447   CA GLN    50      -6.618-114.036 -31.923  1.00  0.00      BSYN  
ATOM    448   CB GLN    50      -6.509-115.560 -32.291  1.00  0.00      BSYN  
ATOM    449   CG GLN    50      -7.232-116.321 -33.345  1.00  0.00      BSYN  
ATOM    450   CD GLN    50      -6.878-117.828 -33.376  1.00  0.00      BSYN  
ATOM    451  OE1 GLN    50      -6.324-118.288 -34.390  1.00  0.00      BSYN  
ATOM    452  NE2 GLN    50      -7.308-118.718 -32.418  1.00  0.00      BSYN  
ATOM    453 HE21 GLN    50      -7.729-118.301 -31.638  1.00  0.00      BSYN  
ATOM    454 HE22 GLN    50      -7.198-119.686 -32.527  1.00  0.00      BSYN  
ATOM    455    C GLN    50      -8.113-113.674 -31.513  1.00  0.00      BSYN  
ATOM    456    O GLN    50      -9.103-114.428 -31.617  1.00  0.00      BSYN  
ATOM    457    N GLY    51      -8.266-112.458 -30.981  1.00  0.00      BSYN  
ATOM    458    H GLY    51      -7.490-111.875 -30.844  1.00  0.00      BSYN  
ATOM    459   CA GLY    51      -9.496-111.965 -30.334  1.00  0.00      BSYN  
ATOM    460    C GLY    51      -9.304-110.497 -30.047  1.00  0.00      BSYN  
ATOM    461    O GLY    51      -8.562-110.166 -29.139  1.00  0.00      BSYN  
ATOM    462    N VAL    52      -9.959-109.760 -30.902  1.00  0.00      BSYN  
ATOM    463    H VAL    52     -10.634-110.236 -31.430  1.00  0.00      BSYN  
ATOM    464   CA VAL    52      -9.755-108.277 -30.864  1.00  0.00      BSYN  
ATOM    465   CB VAL    52      -9.765-107.706 -32.315  1.00  0.00      BSYN  
ATOM    466  CG1 VAL    52      -9.794-106.218 -32.658  1.00  0.00      BSYN  
ATOM    467  CG2 VAL    52      -8.784-108.231 -33.203  1.00  0.00      BSYN  
ATOM    468    C VAL    52     -10.874-107.653 -30.081  1.00  0.00      BSYN  
ATOM    469    O VAL    52     -12.001-107.937 -30.366  1.00  0.00      BSYN  
ATOM    470    N ALA    53     -10.626-106.807 -29.106  1.00  0.00      BSYN  
ATOM    471    H ALA    53      -9.715-106.788 -28.743  1.00  0.00      BSYN  
ATOM    472   CA ALA    53     -11.623-106.141 -28.262  1.00  0.00      BSYN  
ATOM    473   CB ALA    53     -12.087-107.006 -27.181  1.00  0.00      BSYN  
ATOM    474    C ALA    53     -11.154-104.798 -27.695  1.00  0.00      BSYN  
ATOM    475    O ALA    53     -10.373-104.754 -26.741  1.00  0.00      BSYN  
ATOM    476    N SER    54     -11.677-103.861 -28.611  1.00  0.00      BSYN  
ATOM    477    H SER    54     -12.234-104.224 -29.331  1.00  0.00      BSYN  
ATOM    478   CA SER    54     -11.423-102.433 -28.477  1.00  0.00      BSYN  
ATOM    479   CB SER    54     -11.296-101.798 -29.869  1.00  0.00      BSYN  
ATOM    480   OG SER    54     -10.188-102.396 -30.488  1.00  0.00      BSYN  
ATOM    481   HG SER    54      -9.424-102.040 -30.028  1.00  0.00      BSYN  
ATOM    482    C SER    54     -12.645-101.737 -27.865  1.00  0.00      BSYN  
ATOM    483    O SER    54     -13.553-101.292 -28.570  1.00  0.00      BSYN  
ATOM    484    N VAL    55     -12.463-101.625 -26.536  1.00  0.00      BSYN  
ATOM    485    H VAL    55     -11.700-102.114 -26.164  1.00  0.00      BSYN  
ATOM    486   CA VAL    55     -13.383-100.821 -25.670  1.00  0.00      BSYN  
ATOM    487   CB VAL    55     -13.510-101.576 -24.349  1.00  0.00      BSYN  
ATOM    488  CG1 VAL    55     -14.079-103.039 -24.453  1.00  0.00      BSYN  
ATOM    489  CG2 VAL    55     -12.272-101.584 -23.600  1.00  0.00      BSYN  
ATOM    490    C VAL    55     -12.969 -99.331 -25.468  1.00  0.00      BSYN  
ATOM    491    O VAL    55     -13.457 -98.627 -24.608  1.00  0.00      BSYN  
ATOM    492    N ALA    56     -12.164 -98.796 -26.432  1.00  0.00      BSYN  
ATOM    493    H ALA    56     -12.172 -99.073 -27.372  1.00  0.00      BSYN  
ATOM    494   CA ALA    56     -11.411 -97.660 -26.116  1.00  0.00      BSYN  
ATOM    495   CB ALA    56      -9.988 -98.091 -26.427  1.00  0.00      BSYN  
ATOM    496    C ALA    56     -11.933 -96.421 -26.851  1.00  0.00      BSYN  
ATOM    497    O ALA    56     -11.819 -96.101 -28.074  1.00  0.00      BSYN  
ATOM    498    N GLU    57     -12.769 -95.742 -25.997  1.00  0.00      BSYN  
ATOM    499    H GLU    57     -12.947 -96.186 -25.141  1.00  0.00      BSYN  
ATOM    500   CA GLU    57     -13.308 -94.415 -26.348  1.00  0.00      BSYN  
ATOM    501   CB GLU    57     -14.689 -94.603 -26.732  1.00  0.00      BSYN  
ATOM    502   CG GLU    57     -14.998 -94.309 -28.167  1.00  0.00      BSYN  
ATOM    503   CD GLU    57     -16.401 -93.865 -28.574  1.00  0.00      BSYN  
ATOM    504  OE1 GLU    57     -16.614 -92.679 -28.590  1.00  0.00      BSYN  
ATOM    505  OE2 GLU    57     -17.102 -94.612 -29.154  1.00  0.00      BSYN  
ATOM    506    C GLU    57     -13.307 -93.575 -25.090  1.00  0.00      BSYN  
ATOM    507    O GLU    57     -12.530 -92.650 -25.051  1.00  0.00      BSYN  
ATOM    508    N LYS    58     -14.099 -93.960 -24.019  1.00  0.00      BSYN  
ATOM    509    H LYS    58     -14.768 -94.650 -24.215  1.00  0.00      BSYN  
ATOM    510   CA LYS    58     -14.222 -93.066 -22.900  1.00  0.00      BSYN  
ATOM    511   CB LYS    58     -15.688 -93.377 -22.409  1.00  0.00      BSYN  
ATOM    512   CG LYS    58     -16.831 -93.169 -23.456  1.00  0.00      BSYN  
ATOM    513   CD LYS    58     -16.946 -91.700 -23.906  1.00  0.00      BSYN  
ATOM    514   CE LYS    58     -17.768 -91.841 -25.227  1.00  0.00      BSYN  
ATOM    515   NZ LYS    58     -19.172 -91.876 -24.950  1.00  0.00      BSYN  
ATOM    516  HZ1 LYS    58     -19.617 -91.008 -24.590  1.00  0.00      BSYN  
ATOM    517  HZ2 LYS    58     -19.725 -92.041 -25.815  1.00  0.00      BSYN  
ATOM    518  HZ3 LYS    58     -19.353 -92.589 -24.215  1.00  0.00      BSYN  
ATOM    519    C LYS    58     -13.173 -93.228 -21.805  1.00  0.00      BSYN  
ATOM    520    O LYS    58     -13.171 -92.360 -20.897  1.00  0.00      BSYN  
ATOM    521    N THR    59     -12.269 -94.168 -21.779  1.00  0.00      BSYN  
ATOM    522    H THR    59     -12.188 -94.690 -22.604  1.00  0.00      BSYN  
ATOM    523   CA THR    59     -11.593 -94.386 -20.582  1.00  0.00      BSYN  
ATOM    524   CB THR    59     -11.121 -95.918 -20.455  1.00  0.00      BSYN  
ATOM    525  OG1 THR    59     -10.500 -96.162 -21.698  1.00  0.00      BSYN  
ATOM    526  HG1 THR    59     -11.166 -96.666 -22.171  1.00  0.00      BSYN  
ATOM    527  CG2 THR    59     -12.303 -96.826 -20.306  1.00  0.00      BSYN  
ATOM    528    C THR    59     -10.458 -93.378 -20.487  1.00  0.00      BSYN  
ATOM    529    O THR    59     -10.298 -92.733 -19.377  1.00  0.00      BSYN  
ATOM    530    N LYS    60      -9.582 -93.698 -21.425  1.00  0.00      BSYN  
ATOM    531    H LYS    60      -9.614 -94.454 -22.048  1.00  0.00      BSYN  
ATOM    532   CA LYS    60      -8.400 -92.835 -21.628  1.00  0.00      BSYN  
ATOM    533   CB LYS    60      -7.424 -93.565 -22.487  1.00  0.00      BSYN  
ATOM    534   CG LYS    60      -6.097 -92.867 -22.940  1.00  0.00      BSYN  
ATOM    535   CD LYS    60      -5.123 -93.717 -23.758  1.00  0.00      BSYN  
ATOM    536   CE LYS    60      -3.623 -93.399 -23.878  1.00  0.00      BSYN  
ATOM    537   NZ LYS    60      -2.879 -94.458 -24.528  1.00  0.00      BSYN  
ATOM    538  HZ1 LYS    60      -3.326 -94.559 -25.462  1.00  0.00      BSYN  
ATOM    539  HZ2 LYS    60      -1.867 -94.219 -24.528  1.00  0.00      BSYN  
ATOM    540  HZ3 LYS    60      -3.004 -95.307 -23.940  1.00  0.00      BSYN  
ATOM    541    C LYS    60      -8.838 -91.520 -22.263  1.00  0.00      BSYN  
ATOM    542    O LYS    60      -8.682 -91.405 -23.464  1.00  0.00      BSYN  
ATOM    543    N GLU    61      -9.221 -90.523 -21.332  1.00  0.00      BSYN  
ATOM    544    H GLU    61      -9.427 -90.639 -20.381  1.00  0.00      BSYN  
ATOM    545   CA GLU    61      -9.847 -89.210 -21.722  1.00  0.00      BSYN  
ATOM    546   CB GLU    61     -11.137 -89.128 -20.841  1.00  0.00      BSYN  
ATOM    547   CG GLU    61     -11.845 -87.865 -20.919  1.00  0.00      BSYN  
ATOM    548   CD GLU    61     -12.253 -87.305 -22.294  1.00  0.00      BSYN  
ATOM    549  OE1 GLU    61     -12.779 -88.059 -23.076  1.00  0.00      BSYN  
ATOM    550  OE2 GLU    61     -12.071 -86.166 -22.539  1.00  0.00      BSYN  
ATOM    551    C GLU    61      -8.942 -88.014 -21.302  1.00  0.00      BSYN  
ATOM    552    O GLU    61      -8.391 -87.913 -20.179  1.00  0.00      BSYN  
ATOM    553    N GLN    62      -8.626 -87.154 -22.268  1.00  0.00      BSYN  
ATOM    554    H GLN    62      -8.828 -87.327 -23.212  1.00  0.00      BSYN  
ATOM    555   CA GLN    62      -7.876 -85.960 -22.092  1.00  0.00      BSYN  
ATOM    556   CB GLN    62      -7.151 -85.639 -23.351  1.00  0.00      BSYN  
ATOM    557   CG GLN    62      -5.906 -86.448 -23.530  1.00  0.00      BSYN  
ATOM    558   CD GLN    62      -4.900 -86.324 -22.302  1.00  0.00      BSYN  
ATOM    559  OE1 GLN    62      -4.636 -85.254 -21.780  1.00  0.00      BSYN  
ATOM    560  NE2 GLN    62      -4.472 -87.506 -21.844  1.00  0.00      BSYN  
ATOM    561 HE21 GLN    62      -3.934 -87.472 -21.026  1.00  0.00      BSYN  
ATOM    562 HE22 GLN    62      -4.715 -88.333 -22.310  1.00  0.00      BSYN  
ATOM    563    C GLN    62      -8.752 -84.800 -21.731  1.00  0.00      BSYN  
ATOM    564    O GLN    62      -9.391 -84.116 -22.545  1.00  0.00      BSYN  
ATOM    565    N ALA    63      -8.864 -84.511 -20.457  1.00  0.00      BSYN  
ATOM    566    H ALA    63      -8.235 -84.849 -19.786  1.00  0.00      BSYN  
ATOM    567   CA ALA    63      -9.842 -83.479 -20.034  1.00  0.00      BSYN  
ATOM    568   CB ALA    63     -11.256 -84.025 -19.585  1.00  0.00      BSYN  
ATOM    569    C ALA    63      -9.190 -82.615 -18.938  1.00  0.00      BSYN  
ATOM    570    O ALA    63      -9.544 -82.646 -17.727  1.00  0.00      BSYN  
ATOM    571    N SER    64      -8.070 -82.066 -19.371  1.00  0.00      BSYN  
ATOM    572    H SER    64      -7.528 -82.386 -20.122  1.00  0.00      BSYN  
ATOM    573   CA SER    64      -7.450 -81.137 -18.505  1.00  0.00      BSYN  
ATOM    574   CB SER    64      -5.947 -80.992 -18.694  1.00  0.00      BSYN  
ATOM    575   OG SER    64      -5.613 -80.814 -20.118  1.00  0.00      BSYN  
ATOM    576   HG SER    64      -6.462 -80.645 -20.532  1.00  0.00      BSYN  
ATOM    577    C SER    64      -8.129 -79.734 -18.548  1.00  0.00      BSYN  
ATOM    578    O SER    64      -8.371 -79.251 -19.681  1.00  0.00      BSYN  
ATOM    579    N HIS    65      -8.517 -79.312 -17.321  1.00  0.00      BSYN  
ATOM    580    H HIS    65      -8.278 -79.800 -16.506  1.00  0.00      BSYN  
ATOM    581   CA HIS    65      -9.138 -78.084 -17.050  1.00  0.00      BSYN  
ATOM    582   CB HIS    65     -10.429 -78.254 -16.392  1.00  0.00      BSYN  
ATOM    583   CG HIS    65     -11.396 -77.198 -16.819  1.00  0.00      BSYN  
ATOM    584  ND1 HIS    65     -11.581 -76.116 -16.165  1.00  0.00      BSYN  
ATOM    585  HD1 HIS    65     -11.126 -75.896 -15.325  1.00  0.00      BSYN  
ATOM    586  CD2 HIS    65     -12.221 -77.140 -17.933  1.00  0.00      BSYN  
ATOM    587  NE2 HIS    65     -12.882 -75.999 -17.818  1.00  0.00      BSYN  
ATOM    588  CE1 HIS    65     -12.468 -75.352 -16.773  1.00  0.00      BSYN  
ATOM    589    C HIS    65      -8.178 -77.313 -16.128  1.00  0.00      BSYN  
ATOM    590    O HIS    65      -8.512 -77.113 -14.980  1.00  0.00      BSYN  
ATOM    591    N LEU    66      -6.970 -77.182 -16.649  1.00  0.00      BSYN  
ATOM    592    H LEU    66      -6.837 -77.496 -17.568  1.00  0.00      BSYN  
ATOM    593   CA LEU    66      -5.933 -76.323 -16.019  1.00  0.00      BSYN  
ATOM    594   CB LEU    66      -4.844 -77.241 -15.506  1.00  0.00      BSYN  
ATOM    595   CG LEU    66      -4.642 -77.361 -13.945  1.00  0.00      BSYN  
ATOM    596  CD1 LEU    66      -5.769 -78.166 -13.431  1.00  0.00      BSYN  
ATOM    597  CD2 LEU    66      -3.447 -78.194 -13.632  1.00  0.00      BSYN  
ATOM    598    C LEU    66      -5.245 -75.179 -16.701  1.00  0.00      BSYN  
ATOM    599    O LEU    66      -4.090 -75.248 -17.230  1.00  0.00      BSYN  
ATOM    600    N GLY    67      -6.056 -74.087 -16.825  1.00  0.00      BSYN  
ATOM    601    H GLY    67      -7.018 -73.972 -16.673  1.00  0.00      BSYN  
ATOM    602   CA GLY    67      -5.457 -72.797 -17.158  1.00  0.00      BSYN  
ATOM    603    C GLY    67      -5.136 -71.989 -15.938  1.00  0.00      BSYN  
ATOM    604    O GLY    67      -5.924 -71.603 -15.033  1.00  0.00      BSYN  
ATOM    605    N GLY    68      -3.849 -71.581 -16.077  1.00  0.00      BSYN  
ATOM    606    H GLY    68      -3.215 -71.835 -16.780  1.00  0.00      BSYN  
ATOM    607   CA GLY    68      -3.359 -70.516 -15.154  1.00  0.00      BSYN  
ATOM    608    C GLY    68      -2.285 -69.474 -15.705  1.00  0.00      BSYN  
ATOM    609    O GLY    68      -1.333 -69.739 -16.470  1.00  0.00      BSYN  
ATOM    610    N ALA    69      -2.518 -68.272 -15.255  1.00  0.00      BSYN  
ATOM    611    H ALA    69      -3.337 -68.052 -14.765  1.00  0.00      BSYN  
ATOM    612   CA ALA    69      -1.633 -67.140 -15.611  1.00  0.00      BSYN  
ATOM    613   CB ALA    69      -1.903 -66.317 -16.871  1.00  0.00      BSYN  
ATOM    614    C ALA    69      -1.615 -66.104 -14.471  1.00  0.00      BSYN  
ATOM    615    O ALA    69      -2.656 -65.485 -14.074  1.00  0.00      BSYN  
ATOM    616    N VAL    70      -0.378 -66.043 -13.936  1.00  0.00      BSYN  
ATOM    617    H VAL    70       0.339 -66.644 -14.227  1.00  0.00      BSYN  
ATOM    618   CA VAL    70      -0.194 -65.197 -12.780  1.00  0.00      BSYN  
ATOM    619   CB VAL    70       1.065 -65.447 -11.970  1.00  0.00      BSYN  
ATOM    620  CG1 VAL    70       1.008 -66.642 -11.114  1.00  0.00      BSYN  
ATOM    621  CG2 VAL    70       2.233 -65.522 -12.814  1.00  0.00      BSYN  
ATOM    622    C VAL    70      -0.366 -63.605 -12.956  1.00  0.00      BSYN  
ATOM    623    O VAL    70       0.401 -62.797 -13.450  1.00  0.00      BSYN  
ATOM    624    N PHE    71      -1.610 -63.419 -12.613  1.00  0.00      BSYN  
ATOM    625    H PHE    71      -2.299 -64.097 -12.450  1.00  0.00      BSYN  
ATOM    626   CA PHE    71      -2.124 -62.149 -12.709  1.00  0.00      BSYN  
ATOM    627   CB PHE    71      -2.914 -62.170 -14.043  1.00  0.00      BSYN  
ATOM    628   CG PHE    71      -2.888 -60.809 -14.832  1.00  0.00      BSYN  
ATOM    629  CD1 PHE    71      -1.887 -60.777 -15.790  1.00  0.00      BSYN  
ATOM    630  CD2 PHE    71      -3.682 -59.696 -14.572  1.00  0.00      BSYN  
ATOM    631  CE1 PHE    71      -1.620 -59.565 -16.421  1.00  0.00      BSYN  
ATOM    632  CE2 PHE    71      -3.471 -58.457 -15.261  1.00  0.00      BSYN  
ATOM    633   CZ PHE    71      -2.350 -58.389 -16.176  1.00  0.00      BSYN  
ATOM    634    C PHE    71      -3.052 -61.834 -11.588  1.00  0.00      BSYN  
ATOM    635    O PHE    71      -3.495 -60.696 -11.469  1.00  0.00      BSYN  
ATOM    636    N SER    72      -3.451 -62.700 -10.625  1.00  0.00      BSYN  
ATOM    637    H SER    72      -3.069 -63.599 -10.697  1.00  0.00      BSYN  
ATOM    638   CA SER    72      -4.338 -62.551  -9.477  1.00  0.00      BSYN  
ATOM    639   CB SER    72      -5.856 -63.057  -9.710  1.00  0.00      BSYN  
ATOM    640   OG SER    72      -6.468 -62.214 -10.727  1.00  0.00      BSYN  
ATOM    641   HG SER    72      -6.033 -62.353 -11.572  1.00  0.00      BSYN  
ATOM    642    C SER    72      -3.671 -62.961  -8.162  1.00  0.00      BSYN  
ATOM    643    O SER    72      -3.513 -64.156  -7.880  1.00  0.00      BSYN  
ATOM    644    N GLY    73      -3.224 -61.931  -7.378  1.00  0.00      BSYN  
ATOM    645    H GLY    73      -2.991 -61.090  -7.825  1.00  0.00      BSYN  
ATOM    646   CA GLY    73      -2.463 -62.265  -6.127  1.00  0.00      BSYN  
ATOM    647    C GLY    73      -1.040 -61.853  -6.361  1.00  0.00      BSYN  
ATOM    648    O GLY    73      -0.299 -61.337  -5.485  1.00  0.00      BSYN  
ATOM    649    N ALA    74      -0.515 -62.103  -7.592  1.00  0.00      BSYN  
ATOM    650    H ALA    74      -0.988 -62.304  -8.426  1.00  0.00      BSYN  
ATOM    651   CA ALA    74       0.890 -61.972  -7.863  1.00  0.00      BSYN  
ATOM    652   CB ALA    74       1.732 -63.028  -7.374  1.00  0.00      BSYN  
ATOM    653    C ALA    74       1.212 -61.766  -9.311  1.00  0.00      BSYN  
ATOM    654    O ALA    74       0.502 -62.314 -10.193  1.00  0.00      BSYN  
ATOM    655    N GLY    75       2.203 -60.930  -9.687  1.00  0.00      BSYN  
ATOM    656    H GLY    75       2.646 -60.439  -8.964  1.00  0.00      BSYN  
ATOM    657   CA GLY    75       2.758 -60.967 -11.089  1.00  0.00      BSYN  
ATOM    658    C GLY    75       3.614 -59.843 -11.499  1.00  0.00      BSYN  
ATOM    659    O GLY    75       3.644 -59.582 -12.694  1.00  0.00      BSYN  
ATOM    660    N ASN    76       4.263 -59.282 -10.519  1.00  0.00      BSYN  
ATOM    661    H ASN    76       4.561 -59.848  -9.776  1.00  0.00      BSYN  
ATOM    662   CA ASN    76       4.818 -57.956 -10.534  1.00  0.00      BSYN  
ATOM    663   CB ASN    76       4.027 -56.887 -11.276  1.00  0.00      BSYN  
ATOM    664   CG ASN    76       5.102 -56.260 -12.205  1.00  0.00      BSYN  
ATOM    665  OD1 ASN    76       5.186 -55.076 -12.090  1.00  0.00      BSYN  
ATOM    666  ND2 ASN    76       5.746 -57.049 -13.002  1.00  0.00      BSYN  
ATOM    667 HD21 ASN    76       6.435 -56.568 -13.507  1.00  0.00      BSYN  
ATOM    668 HD22 ASN    76       5.401 -57.964 -13.053  1.00  0.00      BSYN  
ATOM    669    C ASN    76       5.246 -57.452  -9.162  1.00  0.00      BSYN  
ATOM    670    O ASN    76       5.937 -56.448  -9.004  1.00  0.00      BSYN  
ATOM    671    N ILE    77       4.397 -57.935  -8.276  1.00  0.00      BSYN  
ATOM    672    H ILE    77       3.544 -58.405  -8.379  1.00  0.00      BSYN  
ATOM    673   CA ILE    77       4.751 -57.803  -6.879  1.00  0.00      BSYN  
ATOM    674   CB ILE    77       4.261 -56.381  -6.172  1.00  0.00      BSYN  
ATOM    675  CG2 ILE    77       2.890 -56.117  -6.717  1.00  0.00      BSYN  
ATOM    676  CG1 ILE    77       4.317 -56.430  -4.644  1.00  0.00      BSYN  
ATOM    677   CD ILE    77       5.670 -56.734  -3.881  1.00  0.00      BSYN  
ATOM    678    C ILE    77       4.297 -59.129  -6.180  1.00  0.00      BSYN  
ATOM    679    O ILE    77       3.197 -59.329  -5.852  1.00  0.00      BSYN  
ATOM    680    N ALA    78       5.289 -59.834  -5.660  1.00  0.00      BSYN  
ATOM    681    H ALA    78       6.172 -59.413  -5.601  1.00  0.00      BSYN  
ATOM    682   CA ALA    78       5.077 -61.189  -5.015  1.00  0.00      BSYN  
ATOM    683   CB ALA    78       6.458 -62.001  -4.884  1.00  0.00      BSYN  
ATOM    684    C ALA    78       4.446 -61.033  -3.584  1.00  0.00      BSYN  
ATOM    685    O ALA    78       4.378 -62.039  -2.995  1.00  0.00      BSYN  
ATOM    686    N ALA    79       4.227 -59.821  -3.076  1.00  0.00      BSYN  
ATOM    687    H ALA    79       4.343 -59.006  -3.608  1.00  0.00      BSYN  
ATOM    688   CA ALA    79       3.719 -59.700  -1.792  1.00  0.00      BSYN  
ATOM    689   CB ALA    79       4.521 -59.011  -0.711  1.00  0.00      BSYN  
ATOM    690    C ALA    79       2.393 -58.876  -2.060  1.00  0.00      BSYN  
ATOM    691    O ALA    79       2.508 -57.666  -2.363  1.00  0.00      BSYN  
ATOM    692    N ALA    80       1.155 -59.424  -2.267  1.00  0.00      BSYN  
ATOM    693    H ALA    80       0.965 -60.359  -2.046  1.00  0.00      BSYN  
ATOM    694   CA ALA    80      -0.096 -58.644  -2.395  1.00  0.00      BSYN  
ATOM    695   CB ALA    80      -0.393 -58.180  -3.795  1.00  0.00      BSYN  
ATOM    696    C ALA    80      -1.347 -59.486  -2.010  1.00  0.00      BSYN  
ATOM    697    O ALA    80      -1.478 -60.643  -2.424  1.00  0.00      BSYN  
ATOM    698    N THR    81      -2.231 -58.920  -1.174  1.00  0.00      BSYN  
ATOM    699    H THR    81      -2.214 -57.959  -0.985  1.00  0.00      BSYN  
ATOM    700   CA THR    81      -3.384 -59.714  -0.724  1.00  0.00      BSYN  
ATOM    701   CB THR    81      -4.007 -59.511   0.715  1.00  0.00      BSYN  
ATOM    702  OG1 THR    81      -2.984 -59.412   1.669  1.00  0.00      BSYN  
ATOM    703  HG1 THR    81      -2.356 -60.122   1.821  1.00  0.00      BSYN  
ATOM    704  CG2 THR    81      -4.891 -60.741   1.007  1.00  0.00      BSYN  
ATOM    705    C THR    81      -4.459 -59.485  -1.803  1.00  0.00      BSYN  
ATOM    706    O THR    81      -5.470 -58.829  -1.621  1.00  0.00      BSYN  
ATOM    707    N GLY    82      -4.273 -60.410  -2.739  1.00  0.00      BSYN  
ATOM    708    H GLY    82      -3.464 -60.935  -2.912  1.00  0.00      BSYN  
ATOM    709   CA GLY    82      -5.141 -60.486  -3.871  1.00  0.00      BSYN  
ATOM    710    C GLY    82      -5.676 -61.832  -4.183  1.00  0.00      BSYN  
ATOM    711    O GLY    82      -5.081 -62.938  -3.925  1.00  0.00      BSYN  
ATOM    712    N LEU    83      -6.895 -61.930  -4.740  1.00  0.00      BSYN  
ATOM    713    H LEU    83      -7.294 -62.826  -4.758  1.00  0.00      BSYN  
ATOM    714   CA LEU    83      -7.697 -60.706  -5.049  1.00  0.00      BSYN  
ATOM    715   CB LEU    83      -8.114 -60.905  -6.440  1.00  0.00      BSYN  
ATOM    716   CG LEU    83      -8.751 -59.786  -7.312  1.00  0.00      BSYN  
ATOM    717  CD1 LEU    83      -8.119 -58.462  -7.197  1.00  0.00      BSYN  
ATOM    718  CD2 LEU    83      -8.586 -60.270  -8.728  1.00  0.00      BSYN  
ATOM    719    C LEU    83      -8.914 -60.625  -4.141  1.00  0.00      BSYN  
ATOM    720    O LEU    83      -9.230 -61.576  -3.469  1.00  0.00      BSYN  
ATOM    721    N VAL    84      -9.343 -59.421  -3.845  1.00  0.00      BSYN  
ATOM    722    H VAL    84      -8.754 -58.670  -4.064  1.00  0.00      BSYN  
ATOM    723   CA VAL    84     -10.639 -59.108  -3.153  1.00  0.00      BSYN  
ATOM    724   CB VAL    84     -10.619 -57.760  -2.256  1.00  0.00      BSYN  
ATOM    725  CG1 VAL    84     -12.011 -57.597  -1.583  1.00  0.00      BSYN  
ATOM    726  CG2 VAL    84      -9.551 -57.688  -1.210  1.00  0.00      BSYN  
ATOM    727    C VAL    84     -11.621 -59.049  -4.241  1.00  0.00      BSYN  
ATOM    728    O VAL    84     -11.423 -58.357  -5.270  1.00  0.00      BSYN  
ATOM    729    N LYS    85     -12.748 -59.722  -4.052  1.00  0.00      BSYN  
ATOM    730    H LYS    85     -12.911 -60.377  -3.342  1.00  0.00      BSYN  
ATOM    731   CA LYS    85     -13.819 -59.828  -5.048  1.00  0.00      BSYN  
ATOM    732   CB LYS    85     -13.332 -60.821  -6.161  1.00  0.00      BSYN  
ATOM    733   CG LYS    85     -13.978 -60.982  -7.515  1.00  0.00      BSYN  
ATOM    734   CD LYS    85     -12.904 -61.463  -8.513  1.00  0.00      BSYN  
ATOM    735   CE LYS    85     -13.284 -62.324  -9.666  1.00  0.00      BSYN  
ATOM    736   NZ LYS    85     -14.183 -63.438  -9.240  1.00  0.00      BSYN  
ATOM    737  HZ1 LYS    85     -15.036 -63.220  -8.687  1.00  0.00      BSYN  
ATOM    738  HZ2 LYS    85     -14.304 -64.002 -10.106  1.00  0.00      BSYN  
ATOM    739  HZ3 LYS    85     -13.614 -64.014  -8.588  1.00  0.00      BSYN  
ATOM    740    C LYS    85     -15.259 -60.030  -4.492  1.00  0.00      BSYN  
ATOM    741    O LYS    85     -15.209 -60.488  -3.276  1.00  0.00      BSYN  
ATOM    742    N ARG    86     -16.361 -59.983  -5.275  1.00  0.00      BSYN  
ATOM    743    H ARG    86     -16.273 -60.031  -6.250  1.00  0.00      BSYN  
ATOM    744   CA ARG    86     -17.687 -60.230  -4.742  1.00  0.00      BSYN  
ATOM    745   CB ARG    86     -18.640 -58.980  -5.013  1.00  0.00      BSYN  
ATOM    746   CG ARG    86     -20.058 -59.298  -4.873  1.00  0.00      BSYN  
ATOM    747   CD ARG    86     -20.887 -58.301  -4.117  1.00  0.00      BSYN  
ATOM    748   NE ARG    86     -20.407 -58.069  -2.705  1.00  0.00      BSYN  
ATOM    749   HE ARG    86     -19.820 -58.699  -2.238  1.00  0.00      BSYN  
ATOM    750   CZ ARG    86     -20.912 -57.090  -1.913  1.00  0.00      BSYN  
ATOM    751  NH1 ARG    86     -21.916 -56.318  -2.371  1.00  0.00      BSYN  
ATOM    752 HH11 ARG    86     -22.321 -55.598  -1.808  1.00  0.00      BSYN  
ATOM    753 HH12 ARG    86     -22.322 -56.504  -3.266  1.00  0.00      BSYN  
ATOM    754  NH2 ARG    86     -20.633 -56.936  -0.596  1.00  0.00      BSYN  
ATOM    755 HH21 ARG    86     -21.227 -56.333  -0.065  1.00  0.00      BSYN  
ATOM    756 HH22 ARG    86     -19.885 -57.483  -0.220  1.00  0.00      BSYN  
ATOM    757    C ARG    86     -18.163 -61.501  -5.546  1.00  0.00      BSYN  
ATOM    758    O ARG    86     -18.431 -61.520  -6.794  1.00  0.00      BSYN  
ATOM    759    N GLU    87     -18.247 -62.552  -4.708  1.00  0.00      BSYN  
ATOM    760    H GLU    87     -18.166 -62.323  -3.759  1.00  0.00      BSYN  
ATOM    761   CA GLU    87     -18.494 -63.858  -5.278  1.00  0.00      BSYN  
ATOM    762   CB GLU    87     -17.141 -64.467  -5.663  1.00  0.00      BSYN  
ATOM    763   CG GLU    87     -16.116 -64.735  -4.505  1.00  0.00      BSYN  
ATOM    764   CD GLU    87     -15.591 -66.209  -4.375  1.00  0.00      BSYN  
ATOM    765  OE1 GLU    87     -16.341 -67.140  -4.615  1.00  0.00      BSYN  
ATOM    766  OE2 GLU    87     -14.348 -66.351  -4.396  1.00  0.00      BSYN  
ATOM    767    C GLU    87     -19.319 -64.885  -4.455  1.00  0.00      BSYN  
ATOM    768    O GLU    87     -19.051 -65.088  -3.317  1.00  0.00      BSYN  
ATOM    769    N GLU    88     -20.368 -65.657  -4.901  1.00  0.00      BSYN  
ATOM    770    H GLU    88     -20.720 -66.454  -4.453  1.00  0.00      BSYN  
ATOM    771   CA GLU    88     -20.869 -65.486  -6.255  1.00  0.00      BSYN  
ATOM    772   CB GLU    88     -20.549 -66.687  -7.126  1.00  0.00      BSYN  
ATOM    773   CG GLU    88     -19.083 -66.914  -7.450  1.00  0.00      BSYN  
ATOM    774   CD GLU    88     -18.871 -67.108  -9.005  1.00  0.00      BSYN  
ATOM    775  OE1 GLU    88     -18.141 -67.987  -9.425  1.00  0.00      BSYN  
ATOM    776  OE2 GLU    88     -19.325 -66.425  -9.941  1.00  0.00      BSYN  
ATOM    777    C GLU    88     -22.445 -65.349  -6.226  1.00  0.00      BSYN  
ATOM    778    O GLU    88     -23.188 -66.324  -6.368  1.00  0.00      BSYN  
ATOM    779    N PHE    89     -22.776 -64.045  -5.980  1.00  0.00      BSYN  
ATOM    780    H PHE    89     -22.258 -63.244  -6.206  1.00  0.00      BSYN  
ATOM    781   CA PHE    89     -24.000 -63.670  -5.289  1.00  0.00      BSYN  
ATOM    782   CB PHE    89     -23.926 -62.283  -4.631  1.00  0.00      BSYN  
ATOM    783   CG PHE    89     -23.140 -62.180  -3.256  1.00  0.00      BSYN  
ATOM    784  CD1 PHE    89     -22.039 -62.906  -2.851  1.00  0.00      BSYN  
ATOM    785  CD2 PHE    89     -23.550 -61.219  -2.281  1.00  0.00      BSYN  
ATOM    786  CE1 PHE    89     -21.450 -62.715  -1.684  1.00  0.00      BSYN  
ATOM    787  CE2 PHE    89     -22.907 -60.976  -1.093  1.00  0.00      BSYN  
ATOM    788   CZ PHE    89     -21.911 -61.814  -0.744  1.00  0.00      BSYN  
ATOM    789    C PHE    89     -25.189 -63.678  -6.189  1.00  0.00      BSYN  
ATOM    790    O PHE    89     -24.945 -63.395  -7.390  1.00  0.00      BSYN  
ATOM    791    N PRO    90     -26.405 -63.994  -5.841  1.00  0.00      BSYN  
ATOM    792   CD PRO    90     -26.752 -64.482  -4.473  1.00  0.00      BSYN  
ATOM    793   CA PRO    90     -27.531 -64.013  -6.822  1.00  0.00      BSYN  
ATOM    794   CB PRO    90     -28.662 -64.573  -5.946  1.00  0.00      BSYN  
ATOM    795   CG PRO    90     -28.215 -64.248  -4.530  1.00  0.00      BSYN  
ATOM    796    C PRO    90     -27.849 -62.618  -7.395  1.00  0.00      BSYN  
ATOM    797    O PRO    90     -28.977 -62.646  -7.950  1.00  0.00      BSYN  
ATOM    798    N THR    91     -27.075 -61.591  -7.360  1.00  0.00      BSYN  
ATOM    799    H THR    91     -26.142 -61.591  -7.060  1.00  0.00      BSYN  
ATOM    800   CA THR    91     -27.572 -60.230  -7.506  1.00  0.00      BSYN  
ATOM    801   CB THR    91     -26.816 -59.337  -6.394  1.00  0.00      BSYN  
ATOM    802  OG1 THR    91     -25.403 -59.392  -6.464  1.00  0.00      BSYN  
ATOM    803  HG1 THR    91     -25.111 -60.161  -5.969  1.00  0.00      BSYN  
ATOM    804  CG2 THR    91     -27.084 -59.749  -4.961  1.00  0.00      BSYN  
ATOM    805    C THR    91     -27.380 -59.817  -9.027  1.00  0.00      BSYN  
ATOM    806    O THR    91     -26.257 -59.484  -9.472  1.00  0.00      BSYN  
ATOM    807    N ASP    92     -28.488 -59.866  -9.682  1.00  0.00      BSYN  
ATOM    808    H ASP    92     -29.136 -60.544  -9.397  1.00  0.00      BSYN  
ATOM    809   CA ASP    92     -28.530 -59.219 -11.022  1.00  0.00      BSYN  
ATOM    810   CB ASP    92     -29.457 -60.013 -11.966  1.00  0.00      BSYN  
ATOM    811   CG ASP    92     -29.781 -59.346 -13.256  1.00  0.00      BSYN  
ATOM    812  OD1 ASP    92     -30.896 -58.821 -13.177  1.00  0.00      BSYN  
ATOM    813  OD2 ASP    92     -29.007 -59.355 -14.178  1.00  0.00      BSYN  
ATOM    814    C ASP    92     -28.874 -57.689 -11.057  1.00  0.00      BSYN  
ATOM    815    O ASP    92     -29.746 -57.193 -10.387  1.00  0.00      BSYN  
ATOM    816    N LEU    93     -28.078 -56.897 -11.888  1.00  0.00      BSYN  
ATOM    817    H LEU    93     -27.614 -57.356 -12.619  1.00  0.00      BSYN  
ATOM    818   CA LEU    93     -28.121 -55.443 -11.841  1.00  0.00      BSYN  
ATOM    819   CB LEU    93     -26.694 -54.679 -11.802  1.00  0.00      BSYN  
ATOM    820   CG LEU    93     -26.051 -54.615 -10.389  1.00  0.00      BSYN  
ATOM    821  CD1 LEU    93     -24.856 -53.666 -10.459  1.00  0.00      BSYN  
ATOM    822  CD2 LEU    93     -27.026 -53.790  -9.685  1.00  0.00      BSYN  
ATOM    823    C LEU    93     -28.717 -55.096 -13.203  1.00  0.00      BSYN  
ATOM    824    O LEU    93     -28.705 -55.930 -14.134  1.00  0.00      BSYN  
ATOM    825    N LYS    94     -29.408 -53.945 -13.151  1.00  0.00      BSYN  
ATOM    826    H LYS    94     -29.588 -53.467 -12.314  1.00  0.00      BSYN  
ATOM    827   CA LYS    94     -29.998 -53.402 -14.332  1.00  0.00      BSYN  
ATOM    828   CB LYS    94     -31.530 -53.649 -14.307  1.00  0.00      BSYN  
ATOM    829   CG LYS    94     -32.364 -53.249 -15.537  1.00  0.00      BSYN  
ATOM    830   CD LYS    94     -32.073 -54.049 -16.712  1.00  0.00      BSYN  
ATOM    831   CE LYS    94     -32.892 -53.575 -17.918  1.00  0.00      BSYN  
ATOM    832   NZ LYS    94     -32.453 -52.282 -18.259  1.00  0.00      BSYN  
ATOM    833  HZ1 LYS    94     -32.604 -51.682 -17.423  1.00  0.00      BSYN  
ATOM    834  HZ2 LYS    94     -31.427 -52.316 -18.425  1.00  0.00      BSYN  
ATOM    835  HZ3 LYS    94     -33.045 -52.137 -19.102  1.00  0.00      BSYN  
ATOM    836    C LYS    94     -29.730 -51.886 -14.506  1.00  0.00      BSYN  
ATOM    837    O LYS    94     -30.203 -50.994 -13.769  1.00  0.00      BSYN  
ATOM    838    N PRO    95     -28.970 -51.534 -15.518  1.00  0.00      BSYN  
ATOM    839   CD PRO    95     -28.470 -52.435 -16.496  1.00  0.00      BSYN  
ATOM    840   CA PRO    95     -28.645 -50.151 -15.978  1.00  0.00      BSYN  
ATOM    841   CB PRO    95     -27.355 -50.285 -16.718  1.00  0.00      BSYN  
ATOM    842   CG PRO    95     -27.054 -51.833 -16.783  1.00  0.00      BSYN  
ATOM    843    C PRO    95     -29.749 -49.348 -16.661  1.00  0.00      BSYN  
ATOM    844    O PRO    95     -30.759 -49.846 -17.140  1.00  0.00      BSYN  
ATOM    845    N GLU    96     -29.611 -47.949 -16.531  1.00  0.00      BSYN  
ATOM    846    H GLU    96     -29.036 -47.524 -15.860  1.00  0.00      BSYN  
ATOM    847   CA GLU    96     -30.377 -47.087 -17.405  1.00  0.00      BSYN  
ATOM    848   CB GLU    96     -31.801 -46.732 -16.811  1.00  0.00      BSYN  
ATOM    849   CG GLU    96     -33.089 -47.473 -17.247  1.00  0.00      BSYN  
ATOM    850   CD GLU    96     -34.212 -47.205 -16.377  1.00  0.00      BSYN  
ATOM    851  OE1 GLU    96     -34.325 -47.874 -15.401  1.00  0.00      BSYN  
ATOM    852  OE2 GLU    96     -34.989 -46.314 -16.649  1.00  0.00      BSYN  
ATOM    853    C GLU    96     -29.689 -45.751 -17.716  1.00  0.00      BSYN  
ATOM    854    O GLU    96     -29.513 -45.364 -18.876  1.00  0.00      BSYN  
ATOM    855    N GLU    97     -29.236 -45.032 -16.651  1.00  0.00      BSYN  
ATOM    856    H GLU    97     -29.371 -45.288 -15.715  1.00  0.00      BSYN  
ATOM    857   CA GLU    97     -28.356 -43.770 -16.861  1.00  0.00      BSYN  
ATOM    858   CB GLU    97     -28.303 -42.597 -15.842  1.00  0.00      BSYN  
ATOM    859   CG GLU    97     -29.537 -41.834 -15.477  1.00  0.00      BSYN  
ATOM    860   CD GLU    97     -30.325 -42.417 -14.298  1.00  0.00      BSYN  
ATOM    861  OE1 GLU    97     -31.208 -43.133 -14.680  1.00  0.00      BSYN  
ATOM    862  OE2 GLU    97     -29.918 -42.195 -13.151  1.00  0.00      BSYN  
ATOM    863    C GLU    97     -26.930 -44.277 -17.047  1.00  0.00      BSYN  
ATOM    864    O GLU    97     -26.425 -45.016 -16.154  1.00  0.00      BSYN  
ATOM    865    N VAL    98     -26.293 -43.731 -18.089  1.00  0.00      BSYN  
ATOM    866    H VAL    98     -26.673 -43.263 -18.862  1.00  0.00      BSYN  
ATOM    867   CA VAL    98     -24.914 -43.965 -18.362  1.00  0.00      BSYN  
ATOM    868   CB VAL    98     -24.820 -44.888 -19.568  1.00  0.00      BSYN  
ATOM    869  CG1 VAL    98     -25.425 -44.371 -20.838  1.00  0.00      BSYN  
ATOM    870  CG2 VAL    98     -23.408 -45.450 -19.770  1.00  0.00      BSYN  
ATOM    871    C VAL    98     -24.018 -42.755 -18.597  1.00  0.00      BSYN  
ATOM    872    O VAL    98     -24.014 -42.027 -19.599  1.00  0.00      BSYN  
ATOM    873    N ALA    99     -23.039 -42.676 -17.713  1.00  0.00      BSYN  
ATOM    874    H ALA    99     -23.021 -43.262 -16.928  1.00  0.00      BSYN  
ATOM    875   CA ALA    99     -22.090 -41.588 -17.596  1.00  0.00      BSYN  
ATOM    876   CB ALA    99     -21.995 -41.257 -16.092  1.00  0.00      BSYN  
ATOM    877    C ALA    99     -20.705 -41.760 -18.249  1.00  0.00      BSYN  
ATOM    878    O ALA    99     -19.874 -42.631 -17.946  1.00  0.00      BSYN  
ATOM    879    N GLN   100     -20.573 -40.836 -19.263  1.00  0.00      BSYN  
ATOM    880    H GLN   100     -21.251 -40.135 -19.365  1.00  0.00      BSYN  
ATOM    881   CA GLN   100     -19.323 -40.763 -19.995  1.00  0.00      BSYN  
ATOM    882   CB GLN   100     -19.623 -41.536 -21.348  1.00  0.00      BSYN  
ATOM    883   CG GLN   100     -20.806 -41.158 -22.263  1.00  0.00      BSYN  
ATOM    884   CD GLN   100     -21.198 -42.123 -23.424  1.00  0.00      BSYN  
ATOM    885  OE1 GLN   100     -21.402 -41.684 -24.487  1.00  0.00      BSYN  
ATOM    886  NE2 GLN   100     -21.538 -43.464 -23.276  1.00  0.00      BSYN  
ATOM    887 HE21 GLN   100     -21.659 -43.967 -24.109  1.00  0.00      BSYN  
ATOM    888 HE22 GLN   100     -21.678 -43.865 -22.393  1.00  0.00      BSYN  
ATOM    889    C GLN   100     -19.007 -39.309 -20.283  1.00  0.00      BSYN  
ATOM    890    O GLN   100     -19.910 -38.422 -20.308  1.00  0.00      BSYN  
ATOM    891    N GLU   101     -17.770 -39.224 -19.652  1.00  0.00      BSYN  
ATOM    892    H GLU   101     -17.359 -40.019 -19.253  1.00  0.00      BSYN  
ATOM    893   CA GLU   101     -17.036 -37.988 -19.504  1.00  0.00      BSYN  
ATOM    894   CB GLU   101     -16.574 -37.624 -17.961  1.00  0.00      BSYN  
ATOM    895   CG GLU   101     -17.703 -37.533 -16.937  1.00  0.00      BSYN  
ATOM    896   CD GLU   101     -18.828 -36.523 -17.164  1.00  0.00      BSYN  
ATOM    897  OE1 GLU   101     -20.052 -36.782 -16.965  1.00  0.00      BSYN  
ATOM    898  OE2 GLU   101     -18.492 -35.420 -17.575  1.00  0.00      BSYN  
ATOM    899    C GLU   101     -16.043 -37.601 -20.570  1.00  0.00      BSYN  
ATOM    900    O GLU   101     -16.392 -36.977 -21.533  1.00  0.00      BSYN  
ATOM    901    N ALA   102     -14.862 -38.225 -20.529  1.00  0.00      BSYN  
ATOM    902    H ALA   102     -14.649 -38.703 -19.701  1.00  0.00      BSYN  
ATOM    903   CA ALA   102     -13.745 -38.107 -21.392  1.00  0.00      BSYN  
ATOM    904   CB ALA   102     -13.129 -36.663 -21.183  1.00  0.00      BSYN  
ATOM    905    C ALA   102     -12.689 -39.138 -20.875  1.00  0.00      BSYN  
ATOM    906    O ALA   102     -12.904 -39.767 -19.798  1.00  0.00      BSYN  
ATOM    907    N ALA   103     -11.523 -39.214 -21.544  1.00  0.00      BSYN  
ATOM    908    H ALA   103     -11.284 -38.397 -22.030  1.00  0.00      BSYN  
ATOM    909   CA ALA   103     -10.666 -40.391 -21.476  1.00  0.00      BSYN  
ATOM    910   CB ALA   103      -9.749 -40.407 -22.689  1.00  0.00      BSYN  
ATOM    911    C ALA   103      -9.753 -40.436 -20.267  1.00  0.00      BSYN  
ATOM    912    O ALA   103      -8.992 -39.459 -19.910  1.00  0.00      BSYN  
ATOM    913    N GLU   104      -9.891 -41.531 -19.520  1.00  0.00      BSYN  
ATOM    914    H GLU   104     -10.600 -42.191 -19.671  1.00  0.00      BSYN  
ATOM    915   CA GLU   104      -9.172 -41.566 -18.254  1.00  0.00      BSYN  
ATOM    916   CB GLU   104     -10.251 -41.757 -17.161  1.00  0.00      BSYN  
ATOM    917   CG GLU   104     -11.267 -40.573 -17.018  1.00  0.00      BSYN  
ATOM    918   CD GLU   104     -12.620 -40.893 -16.341  1.00  0.00      BSYN  
ATOM    919  OE1 GLU   104     -13.692 -40.568 -16.881  1.00  0.00      BSYN  
ATOM    920  OE2 GLU   104     -12.554 -41.441 -15.234  1.00  0.00      BSYN  
ATOM    921    C GLU   104      -8.047 -42.627 -18.329  1.00  0.00      BSYN  
ATOM    922    O GLU   104      -8.137 -43.489 -19.195  1.00  0.00      BSYN  
ATOM    923    N GLU   105      -7.015 -42.128 -17.601  1.00  0.00      BSYN  
ATOM    924    H GLU   105      -7.124 -41.283 -17.116  1.00  0.00      BSYN  
ATOM    925   CA GLU   105      -5.949 -42.982 -17.279  1.00  0.00      BSYN  
ATOM    926   CB GLU   105      -4.765 -42.062 -16.984  1.00  0.00      BSYN  
ATOM    927   CG GLU   105      -4.283 -41.368 -18.278  1.00  0.00      BSYN  
ATOM    928   CD GLU   105      -3.412 -40.255 -18.136  1.00  0.00      BSYN  
ATOM    929  OE1 GLU   105      -2.354 -40.308 -18.699  1.00  0.00      BSYN  
ATOM    930  OE2 GLU   105      -3.787 -39.251 -17.455  1.00  0.00      BSYN  
ATOM    931    C GLU   105      -6.266 -43.801 -16.008  1.00  0.00      BSYN  
ATOM    932    O GLU   105      -6.463 -43.276 -14.912  1.00  0.00      BSYN  
ATOM    933    N PRO   106      -6.325 -45.165 -16.042  1.00  0.00      BSYN  
ATOM    934   CD PRO   106      -6.658 -45.842 -17.276  1.00  0.00      BSYN  
ATOM    935   CA PRO   106      -6.588 -46.140 -14.878  1.00  0.00      BSYN  
ATOM    936   CB PRO   106      -7.149 -47.406 -15.638  1.00  0.00      BSYN  
ATOM    937   CG PRO   106      -6.570 -47.305 -16.961  1.00  0.00      BSYN  
ATOM    938    C PRO   106      -5.448 -46.573 -14.032  1.00  0.00      BSYN  
ATOM    939    O PRO   106      -5.442 -47.631 -13.316  1.00  0.00      BSYN  
ATOM    940    N LEU   107      -4.444 -45.791 -13.980  1.00  0.00      BSYN  
ATOM    941    H LEU   107      -4.453 -44.863 -14.294  1.00  0.00      BSYN  
ATOM    942   CA LEU   107      -3.141 -46.258 -13.522  1.00  0.00      BSYN  
ATOM    943   CB LEU   107      -2.116 -45.799 -14.523  1.00  0.00      BSYN  
ATOM    944   CG LEU   107      -0.505 -46.050 -14.519  1.00  0.00      BSYN  
ATOM    945  CD1 LEU   107       0.213 -47.443 -14.498  1.00  0.00      BSYN  
ATOM    946  CD2 LEU   107      -0.054 -45.252 -15.692  1.00  0.00      BSYN  
ATOM    947    C LEU   107      -2.789 -45.871 -12.102  1.00  0.00      BSYN  
ATOM    948    O LEU   107      -3.013 -44.789 -11.679  1.00  0.00      BSYN  
ATOM    949    N ILE   108      -2.125 -46.744 -11.337  1.00  0.00      BSYN  
ATOM    950    H ILE   108      -1.734 -47.473 -11.862  1.00  0.00      BSYN  
ATOM    951   CA ILE   108      -1.931 -46.633  -9.910  1.00  0.00      BSYN  
ATOM    952   CB ILE   108      -2.639 -47.848  -9.190  1.00  0.00      BSYN  
ATOM    953  CG2 ILE   108      -2.798 -47.830  -7.570  1.00  0.00      BSYN  
ATOM    954  CG1 ILE   108      -4.074 -48.149  -9.694  1.00  0.00      BSYN  
ATOM    955   CD ILE   108      -5.022 -47.007  -9.600  1.00  0.00      BSYN  
ATOM    956    C ILE   108      -0.395 -46.792  -9.615  1.00  0.00      BSYN  
ATOM    957    O ILE   108       0.170 -47.849  -9.740  1.00  0.00      BSYN  
ATOM    958    N GLU   109       0.209 -45.758  -8.969  1.00  0.00      BSYN  
ATOM    959    H GLU   109       1.136 -45.995  -8.757  1.00  0.00      BSYN  
ATOM    960   CA GLU   109      -0.392 -44.603  -8.366  1.00  0.00      BSYN  
ATOM    961   CB GLU   109      -0.242 -44.354  -6.842  1.00  0.00      BSYN  
ATOM    962   CG GLU   109      -0.729 -45.435  -5.921  1.00  0.00      BSYN  
ATOM    963   CD GLU   109      -0.658 -45.168  -4.411  1.00  0.00      BSYN  
ATOM    964  OE1 GLU   109       0.360 -45.009  -3.805  1.00  0.00      BSYN  
ATOM    965  OE2 GLU   109      -1.802 -45.202  -3.807  1.00  0.00      BSYN  
ATOM    966    C GLU   109      -0.033 -43.271  -9.099  1.00  0.00      BSYN  
ATOM    967    O GLU   109       1.150 -43.213  -9.510  1.00  0.00      BSYN  
ATOM    968    N PRO   110      -0.865 -42.378  -9.446  1.00  0.00      BSYN  
ATOM    969   CD PRO   110      -2.327 -42.571  -9.388  1.00  0.00      BSYN  
ATOM    970   CA PRO   110      -0.612 -40.986  -9.899  1.00  0.00      BSYN  
ATOM    971   CB PRO   110      -1.927 -40.421 -10.328  1.00  0.00      BSYN  
ATOM    972   CG PRO   110      -2.723 -41.660 -10.453  1.00  0.00      BSYN  
ATOM    973    C PRO   110      -0.118 -40.146  -8.780  1.00  0.00      BSYN  
ATOM    974    O PRO   110      -0.822 -39.737  -7.897  1.00  0.00      BSYN  
ATOM    975    N LEU   111       1.127 -39.790  -9.085  1.00  0.00      BSYN  
ATOM    976    H LEU   111       1.484 -39.919  -9.989  1.00  0.00      BSYN  
ATOM    977   CA LEU   111       1.824 -39.030  -8.041  1.00  0.00      BSYN  
ATOM    978   CB LEU   111       2.798 -39.968  -7.392  1.00  0.00      BSYN  
ATOM    979   CG LEU   111       2.168 -40.752  -6.273  1.00  0.00      BSYN  
ATOM    980  CD1 LEU   111       2.722 -42.169  -6.191  1.00  0.00      BSYN  
ATOM    981  CD2 LEU   111       2.262 -40.064  -4.837  1.00  0.00      BSYN  
ATOM    982    C LEU   111       2.471 -37.721  -8.617  1.00  0.00      BSYN  
ATOM    983    O LEU   111       3.572 -37.691  -9.169  1.00  0.00      BSYN  
ATOM    984    N MET   112       1.663 -36.560  -8.644  1.00  0.00      BSYN  
ATOM    985    H MET   112       0.708 -36.523  -8.425  1.00  0.00      BSYN  
ATOM    986   CA MET   112       2.149 -35.225  -9.155  1.00  0.00      BSYN  
ATOM    987   CB MET   112       1.507 -34.977 -10.490  1.00  0.00      BSYN  
ATOM    988   CG MET   112       2.274 -34.961 -11.758  1.00  0.00      BSYN  
ATOM    989   SD MET   112       2.890 -36.465 -12.564  1.00  0.00      BSYN  
ATOM    990   CE MET   112       1.323 -36.698 -13.277  1.00  0.00      BSYN  
ATOM    991    C MET   112       1.880 -34.112  -8.115  1.00  0.00      BSYN  
ATOM    992    O MET   112       2.760 -33.825  -7.319  1.00  0.00      BSYN  
ATOM    993    N GLU   113       0.647 -33.554  -8.038  1.00  0.00      BSYN  
ATOM    994    H GLU   113       0.001 -34.265  -8.232  1.00  0.00      BSYN  
ATOM    995   CA GLU   113       0.348 -32.201  -7.577  1.00  0.00      BSYN  
ATOM    996   CB GLU   113      -0.179 -31.218  -8.559  1.00  0.00      BSYN  
ATOM    997   CG GLU   113       0.907 -30.827  -9.563  1.00  0.00      BSYN  
ATOM    998   CD GLU   113       0.303 -29.767 -10.532  1.00  0.00      BSYN  
ATOM    999  OE1 GLU   113       0.154 -30.077 -11.700  1.00  0.00      BSYN  
ATOM   1000  OE2 GLU   113       0.032 -28.615 -10.105  1.00  0.00      BSYN  
ATOM   1001    C GLU   113      -0.723 -32.322  -6.456  1.00  0.00      BSYN  
ATOM   1002    O GLU   113      -1.908 -32.776  -6.481  1.00  0.00      BSYN  
ATOM   1003    N PRO   114      -0.284 -31.798  -5.278  1.00  0.00      BSYN  
ATOM   1004   CD PRO   114       1.153 -31.767  -4.884  1.00  0.00      BSYN  
ATOM   1005   CA PRO   114      -1.116 -31.749  -4.014  1.00  0.00      BSYN  
ATOM   1006   CB PRO   114      -0.129 -31.233  -2.939  1.00  0.00      BSYN  
ATOM   1007   CG PRO   114       1.167 -32.043  -3.342  1.00  0.00      BSYN  
ATOM   1008    C PRO   114      -2.375 -30.880  -4.130  1.00  0.00      BSYN  
ATOM   1009    O PRO   114      -2.468 -29.939  -4.952  1.00  0.00      BSYN  
ATOM   1010    N GLU   115      -3.362 -31.255  -3.303  1.00  0.00      BSYN  
ATOM   1011    H GLU   115      -3.112 -31.968  -2.680  1.00  0.00      BSYN  
ATOM   1012   CA GLU   115      -4.713 -30.679  -3.193  1.00  0.00      BSYN  
ATOM   1013   CB GLU   115      -5.485 -30.953  -4.434  1.00  0.00      BSYN  
ATOM   1014   CG GLU   115      -6.573 -29.888  -4.773  1.00  0.00      BSYN  
ATOM   1015   CD GLU   115      -7.497 -30.280  -5.881  1.00  0.00      BSYN  
ATOM   1016  OE1 GLU   115      -7.290 -31.222  -6.642  1.00  0.00      BSYN  
ATOM   1017  OE2 GLU   115      -8.706 -29.847  -5.895  1.00  0.00      BSYN  
ATOM   1018    C GLU   115      -5.160 -31.348  -1.857  1.00  0.00      BSYN  
ATOM   1019    O GLU   115      -5.151 -32.623  -1.658  1.00  0.00      BSYN  
ATOM   1020    N GLY   116      -5.682 -30.558  -0.961  1.00  0.00      BSYN  
ATOM   1021    H GLY   116      -6.263 -29.871  -1.348  1.00  0.00      BSYN  
ATOM   1022   CA GLY   116      -5.925 -31.131   0.359  1.00  0.00      BSYN  
ATOM   1023    C GLY   116      -7.423 -31.137   0.736  1.00  0.00      BSYN  
ATOM   1024    O GLY   116      -7.804 -31.047   1.815  1.00  0.00      BSYN  
ATOM   1025    N GLU   117      -8.215 -31.328  -0.330  1.00  0.00      BSYN  
ATOM   1026    H GLU   117      -7.876 -31.581  -1.214  1.00  0.00      BSYN  
ATOM   1027   CA GLU   117      -9.681 -31.359  -0.311  1.00  0.00      BSYN  
ATOM   1028   CB GLU   117     -10.346 -31.069  -1.570  1.00  0.00      BSYN  
ATOM   1029   CG GLU   117      -9.870 -29.794  -2.296  1.00  0.00      BSYN  
ATOM   1030   CD GLU   117     -10.626 -28.429  -2.124  1.00  0.00      BSYN  
ATOM   1031  OE1 GLU   117     -10.219 -27.445  -2.775  1.00  0.00      BSYN  
ATOM   1032  OE2 GLU   117     -11.583 -28.279  -1.304  1.00  0.00      BSYN  
ATOM   1033    C GLU   117     -10.194 -32.667   0.229  1.00  0.00      BSYN  
ATOM   1034    O GLU   117     -10.494 -33.584  -0.516  1.00  0.00      BSYN  
ATOM   1035    N SER   118     -10.327 -32.853   1.620  1.00  0.00      BSYN  
ATOM   1036    H SER   118     -10.071 -32.236   2.337  1.00  0.00      BSYN  
ATOM   1037   CA SER   118     -10.876 -34.038   2.172  1.00  0.00      BSYN  
ATOM   1038   CB SER   118     -10.435 -34.302   3.552  1.00  0.00      BSYN  
ATOM   1039   OG SER   118     -10.813 -33.094   4.305  1.00  0.00      BSYN  
ATOM   1040   HG SER   118     -10.770 -33.294   5.243  1.00  0.00      BSYN  
ATOM   1041    C SER   118     -12.265 -34.576   2.047  1.00  0.00      BSYN  
ATOM   1042    O SER   118     -12.528 -35.733   1.701  1.00  0.00      BSYN  
ATOM   1043    N TYR   119     -13.185 -33.693   2.332  1.00  0.00      BSYN  
ATOM   1044    H TYR   119     -12.835 -32.882   2.756  1.00  0.00      BSYN  
ATOM   1045   CA TYR   119     -14.612 -34.049   2.357  1.00  0.00      BSYN  
ATOM   1046   CB TYR   119     -15.281 -34.012   3.747  1.00  0.00      BSYN  
ATOM   1047   CG TYR   119     -16.710 -34.571   3.941  1.00  0.00      BSYN  
ATOM   1048  CD1 TYR   119     -16.884 -35.892   4.005  1.00  0.00      BSYN  
ATOM   1049  CE1 TYR   119     -18.195 -36.349   4.346  1.00  0.00      BSYN  
ATOM   1050  CD2 TYR   119     -17.748 -33.714   4.290  1.00  0.00      BSYN  
ATOM   1051  CE2 TYR   119     -19.033 -34.162   4.703  1.00  0.00      BSYN  
ATOM   1052   CZ TYR   119     -19.198 -35.475   4.721  1.00  0.00      BSYN  
ATOM   1053   OH TYR   119     -20.375 -35.897   5.288  1.00  0.00      BSYN  
ATOM   1054   HH TYR   119     -20.725 -35.089   5.670  1.00  0.00      BSYN  
ATOM   1055    C TYR   119     -15.184 -32.905   1.426  1.00  0.00      BSYN  
ATOM   1056    O TYR   119     -15.401 -31.731   1.816  1.00  0.00      BSYN  
ATOM   1057    N GLU   120     -15.483 -33.368   0.239  1.00  0.00      BSYN  
ATOM   1058    H GLU   120     -15.319 -34.298  -0.025  1.00  0.00      BSYN  
ATOM   1059   CA GLU   120     -16.153 -32.432  -0.703  1.00  0.00      BSYN  
ATOM   1060   CB GLU   120     -15.881 -32.813  -2.113  1.00  0.00      BSYN  
ATOM   1061   CG GLU   120     -14.538 -32.615  -2.600  1.00  0.00      BSYN  
ATOM   1062   CD GLU   120     -14.353 -31.189  -3.159  1.00  0.00      BSYN  
ATOM   1063  OE1 GLU   120     -14.584 -30.994  -4.328  1.00  0.00      BSYN  
ATOM   1064  OE2 GLU   120     -13.892 -30.246  -2.502  1.00  0.00      BSYN  
ATOM   1065    C GLU   120     -17.627 -32.690  -0.299  1.00  0.00      BSYN  
ATOM   1066    O GLU   120     -18.052 -33.802  -0.378  1.00  0.00      BSYN  
ATOM   1067    N ASP   121     -18.215 -31.651   0.152  1.00  0.00      BSYN  
ATOM   1068    H ASP   121     -17.785 -30.770   0.125  1.00  0.00      BSYN  
ATOM   1069   CA ASP   121     -19.646 -31.634   0.555  1.00  0.00      BSYN  
ATOM   1070   CB ASP   121     -20.175 -30.339   1.332  1.00  0.00      BSYN  
ATOM   1071   CG ASP   121     -20.431 -29.146   0.487  1.00  0.00      BSYN  
ATOM   1072  OD1 ASP   121     -21.633 -28.780   0.533  1.00  0.00      BSYN  
ATOM   1073  OD2 ASP   121     -19.572 -28.585  -0.201  1.00  0.00      BSYN  
ATOM   1074    C ASP   121     -20.475 -31.975  -0.647  1.00  0.00      BSYN  
ATOM   1075    O ASP   121     -20.405 -31.394  -1.713  1.00  0.00      BSYN  
ATOM   1076    N PRO   122     -21.534 -32.825  -0.491  1.00  0.00      BSYN  
ATOM   1077   CD PRO   122     -22.130 -33.210   0.804  1.00  0.00      BSYN  
ATOM   1078   CA PRO   122     -22.228 -33.475  -1.593  1.00  0.00      BSYN  
ATOM   1079   CB PRO   122     -22.994 -34.501  -0.805  1.00  0.00      BSYN  
ATOM   1080   CG PRO   122     -23.501 -33.810   0.359  1.00  0.00      BSYN  
ATOM   1081    C PRO   122     -22.969 -32.431  -2.409  1.00  0.00      BSYN  
ATOM   1082    O PRO   122     -23.641 -31.581  -1.854  1.00  0.00      BSYN  
ATOM   1083    N PRO   123     -22.846 -32.535  -3.729  1.00  0.00      BSYN  
ATOM   1084   CD PRO   123     -22.297 -33.741  -4.465  1.00  0.00      BSYN  
ATOM   1085   CA PRO   123     -23.385 -31.687  -4.760  1.00  0.00      BSYN  
ATOM   1086   CB PRO   123     -22.961 -32.342  -6.006  1.00  0.00      BSYN  
ATOM   1087   CG PRO   123     -21.655 -33.035  -5.628  1.00  0.00      BSYN  
ATOM   1088    C PRO   123     -24.874 -31.658  -4.586  1.00  0.00      BSYN  
ATOM   1089    O PRO   123     -25.436 -30.576  -4.441  1.00  0.00      BSYN  
ATOM   1090    N GLN   124     -25.576 -32.840  -4.430  1.00  0.00      BSYN  
ATOM   1091    H GLN   124     -25.123 -33.675  -4.672  1.00  0.00      BSYN  
ATOM   1092   CA GLN   124     -26.970 -32.757  -4.074  1.00  0.00      BSYN  
ATOM   1093   CB GLN   124     -27.878 -33.596  -5.089  1.00  0.00      BSYN  
ATOM   1094   CG GLN   124     -27.795 -33.176  -6.619  1.00  0.00      BSYN  
ATOM   1095   CD GLN   124     -28.923 -33.787  -7.466  1.00  0.00      BSYN  
ATOM   1096  OE1 GLN   124     -30.098 -33.740  -7.085  1.00  0.00      BSYN  
ATOM   1097  NE2 GLN   124     -28.394 -34.345  -8.569  1.00  0.00      BSYN  
ATOM   1098 HE21 GLN   124     -27.445 -34.320  -8.813  1.00  0.00      BSYN  
ATOM   1099 HE22 GLN   124     -29.087 -34.703  -9.162  1.00  0.00      BSYN  
ATOM   1100    C GLN   124     -27.245 -32.830  -2.582  1.00  0.00      BSYN  
ATOM   1101    O GLN   124     -26.474 -33.324  -1.719  1.00  0.00      BSYN  
ATOM   1102    N GLU   125     -28.505 -32.383  -2.330  1.00  0.00      BSYN  
ATOM   1103    H GLU   125     -29.094 -32.224  -3.097  1.00  0.00      BSYN  
ATOM   1104   CA GLU   125     -28.831 -32.260  -0.927  1.00  0.00      BSYN  
ATOM   1105   CB GLU   125     -29.815 -31.130  -0.866  1.00  0.00      BSYN  
ATOM   1106   CG GLU   125     -30.142 -30.686   0.514  1.00  0.00      BSYN  
ATOM   1107   CD GLU   125     -30.806 -29.363   0.760  1.00  0.00      BSYN  
ATOM   1108  OE1 GLU   125     -30.277 -28.366   0.231  1.00  0.00      BSYN  
ATOM   1109  OE2 GLU   125     -31.793 -29.330   1.469  1.00  0.00      BSYN  
ATOM   1110    C GLU   125     -29.526 -33.538  -0.299  1.00  0.00      BSYN  
ATOM   1111    O GLU   125     -30.649 -33.859  -0.671  1.00  0.00      BSYN  
ATOM   1112    N GLU   126     -28.955 -34.319   0.588  1.00  0.00      BSYN  
ATOM   1113    H GLU   126     -28.051 -34.062   0.864  1.00  0.00      BSYN  
ATOM   1114   CA GLU   126     -29.629 -35.544   1.007  1.00  0.00      BSYN  
ATOM   1115   CB GLU   126     -28.607 -36.513   1.609  1.00  0.00      BSYN  
ATOM   1116   CG GLU   126     -27.322 -36.872   0.674  1.00  0.00      BSYN  
ATOM   1117   CD GLU   126     -26.130 -37.119   1.573  1.00  0.00      BSYN  
ATOM   1118  OE1 GLU   126     -25.576 -36.170   2.046  1.00  0.00      BSYN  
ATOM   1119  OE2 GLU   126     -25.705 -38.238   1.718  1.00  0.00      BSYN  
ATOM   1120    C GLU   126     -30.768 -35.398   2.042  1.00  0.00      BSYN  
ATOM   1121    O GLU   126     -30.487 -35.257   3.180  1.00  0.00      BSYN  
ATOM   1122    N TYR   127     -32.070 -35.710   1.703  1.00  0.00      BSYN  
ATOM   1123    H TYR   127     -32.093 -36.063   0.789  1.00  0.00      BSYN  
ATOM   1124   CA TYR   127     -33.189 -35.660   2.711  1.00  0.00      BSYN  
ATOM   1125   CB TYR   127     -34.402 -34.917   2.181  1.00  0.00      BSYN  
ATOM   1126   CG TYR   127     -35.102 -35.419   0.865  1.00  0.00      BSYN  
ATOM   1127  CD1 TYR   127     -34.635 -36.653   0.150  1.00  0.00      BSYN  
ATOM   1128  CE1 TYR   127     -35.211 -37.155  -0.957  1.00  0.00      BSYN  
ATOM   1129  CD2 TYR   127     -36.295 -34.849   0.378  1.00  0.00      BSYN  
ATOM   1130  CE2 TYR   127     -36.850 -35.359  -0.811  1.00  0.00      BSYN  
ATOM   1131   CZ TYR   127     -36.357 -36.508  -1.445  1.00  0.00      BSYN  
ATOM   1132   OH TYR   127     -37.003 -36.894  -2.545  1.00  0.00      BSYN  
ATOM   1133   HH TYR   127     -36.513 -37.532  -3.069  1.00  0.00      BSYN  
ATOM   1134    C TYR   127     -33.448 -37.129   2.984  1.00  0.00      BSYN  
ATOM   1135    O TYR   127     -32.767 -38.013   2.429  1.00  0.00      BSYN  
ATOM   1136    N GLN   128     -34.259 -37.219   4.077  1.00  0.00      BSYN  
ATOM   1137    H GLN   128     -34.772 -36.522   4.536  1.00  0.00      BSYN  
ATOM   1138   CA GLN   128     -34.555 -38.604   4.290  1.00  0.00      BSYN  
ATOM   1139   CB GLN   128     -34.195 -39.119   5.678  1.00  0.00      BSYN  
ATOM   1140   CG GLN   128     -34.494 -40.623   5.881  1.00  0.00      BSYN  
ATOM   1141   CD GLN   128     -33.848 -41.648   4.900  1.00  0.00      BSYN  
ATOM   1142  OE1 GLN   128     -32.664 -42.034   5.025  1.00  0.00      BSYN  
ATOM   1143  NE2 GLN   128     -34.495 -42.227   3.833  1.00  0.00      BSYN  
ATOM   1144 HE21 GLN   128     -34.070 -42.869   3.226  1.00  0.00      BSYN  
ATOM   1145 HE22 GLN   128     -35.367 -41.793   3.725  1.00  0.00      BSYN  
ATOM   1146    C GLN   128     -36.129 -38.655   4.177  1.00  0.00      BSYN  
ATOM   1147    O GLN   128     -36.915 -38.019   4.869  1.00  0.00      BSYN  
ATOM   1148    N GLU   129     -36.427 -39.422   3.134  1.00  0.00      BSYN  
ATOM   1149    H GLU   129     -35.721 -39.670   2.501  1.00  0.00      BSYN  
ATOM   1150   CA GLU   129     -37.782 -39.823   2.780  1.00  0.00      BSYN  
ATOM   1151   CB GLU   129     -37.866 -40.522   1.409  1.00  0.00      BSYN  
ATOM   1152   CG GLU   129     -37.733 -39.599   0.358  1.00  0.00      BSYN  
ATOM   1153   CD GLU   129     -37.872 -40.048  -1.109  1.00  0.00      BSYN  
ATOM   1154  OE1 GLU   129     -38.782 -39.595  -1.848  1.00  0.00      BSYN  
ATOM   1155  OE2 GLU   129     -36.939 -40.750  -1.640  1.00  0.00      BSYN  
ATOM   1156    C GLU   129     -38.242 -40.711   3.834  1.00  0.00      BSYN  
ATOM   1157    O GLU   129     -37.730 -41.781   4.160  1.00  0.00      BSYN  
ATOM   1158    N TYR   130     -39.187 -40.128   4.611  1.00  0.00      BSYN  
ATOM   1159    H TYR   130     -39.005 -39.197   4.855  1.00  0.00      BSYN  
ATOM   1160   CA TYR   130     -40.095 -40.842   5.519  1.00  0.00      BSYN  
ATOM   1161   CB TYR   130     -40.367 -40.173   6.964  1.00  0.00      BSYN  
ATOM   1162   CG TYR   130     -39.086 -39.736   7.792  1.00  0.00      BSYN  
ATOM   1163  CD1 TYR   130     -38.868 -38.332   7.725  1.00  0.00      BSYN  
ATOM   1164  CE1 TYR   130     -37.659 -37.684   8.117  1.00  0.00      BSYN  
ATOM   1165  CD2 TYR   130     -38.141 -40.463   8.408  1.00  0.00      BSYN  
ATOM   1166  CE2 TYR   130     -36.914 -39.928   8.761  1.00  0.00      BSYN  
ATOM   1167   CZ TYR   130     -36.685 -38.543   8.621  1.00  0.00      BSYN  
ATOM   1168   OH TYR   130     -35.417 -38.055   9.023  1.00  0.00      BSYN  
ATOM   1169   HH TYR   130     -35.531 -37.103   9.085  1.00  0.00      BSYN  
ATOM   1170    C TYR   130     -41.391 -41.349   4.932  1.00  0.00      BSYN  
ATOM   1171    O TYR   130     -42.205 -40.570   4.451  1.00  0.00      BSYN  
ATOM   1172    N GLU   131     -41.654 -42.698   4.861  1.00  0.00      BSYN  
ATOM   1173    H GLU   131     -41.087 -43.194   5.487  1.00  0.00      BSYN  
ATOM   1174   CA GLU   131     -42.807 -43.365   4.115  1.00  0.00      BSYN  
ATOM   1175   CB GLU   131     -42.447 -44.764   3.494  1.00  0.00      BSYN  
ATOM   1176   CG GLU   131     -41.439 -44.787   2.353  1.00  0.00      BSYN  
ATOM   1177   CD GLU   131     -40.038 -44.208   2.548  1.00  0.00      BSYN  
ATOM   1178  OE1 GLU   131     -39.846 -43.151   1.956  1.00  0.00      BSYN  
ATOM   1179  OE2 GLU   131     -39.327 -44.828   3.211  1.00  0.00      BSYN  
ATOM   1180    C GLU   131     -44.137 -43.544   4.911  1.00  0.00      BSYN  
ATOM   1181    O GLU   131     -44.233 -44.411   5.833  1.00  0.00      BSYN  
ATOM   1182    N PRO   132     -45.244 -42.876   4.553  1.00  0.00      BSYN  
ATOM   1183   CD PRO   132     -45.102 -41.535   3.915  1.00  0.00      BSYN  
ATOM   1184   CA PRO   132     -46.631 -43.074   5.131  1.00  0.00      BSYN  
ATOM   1185   CB PRO   132     -47.105 -41.768   5.073  1.00  0.00      BSYN  
ATOM   1186   CG PRO   132     -46.525 -41.168   3.775  1.00  0.00      BSYN  
ATOM   1187    C PRO   132     -47.502 -43.972   4.201  1.00  0.00      BSYN  
ATOM   1188    O PRO   132     -47.145 -44.492   3.140  1.00  0.00      BSYN  
ATOM   1189    N GLU   133     -48.610 -44.550   4.678  1.00  0.00      BSYN  
ATOM   1190    H GLU   133     -48.929 -44.492   5.603  1.00  0.00      BSYN  
ATOM   1191   CA GLU   133     -49.620 -45.255   3.911  1.00  0.00      BSYN  
ATOM   1192   CB GLU   133     -49.526 -46.749   4.150  1.00  0.00      BSYN  
ATOM   1193   CG GLU   133     -48.249 -47.467   3.701  1.00  0.00      BSYN  
ATOM   1194   CD GLU   133     -48.159 -48.962   3.837  1.00  0.00      BSYN  
ATOM   1195  OE1 GLU   133     -48.430 -49.770   2.934  1.00  0.00      BSYN  
ATOM   1196  OE2 GLU   133     -47.783 -49.430   4.878  1.00  0.00      BSYN  
ATOM   1197    C GLU   133     -50.969 -44.827   4.505  1.00  0.00      BSYN  
ATOM   1198    O GLU   133     -51.072 -43.954   5.455  1.00  0.00      BSYN  
ATOM   1199    N ALA   134     -52.040 -45.472   3.884  1.00  0.00      BSYN  
ATOM   1200    H ALA   134     -51.783 -45.869   3.026  1.00  0.00      BSYN  
ATOM   1201   CA ALA   134     -53.463 -45.279   4.152  1.00  0.00      BSYN  
ATOM   1202   CB ALA   134     -54.388 -45.357   3.007  1.00  0.00      BSYN  
ATOM   1203    C ALA   134     -54.010 -45.826   5.429  1.00  0.00      BSYN  
ATOM   1204  OT1 ALA   134     -54.344 -45.004   6.254  1.00  0.00      BSYN  
ATOM   1205  OT2 ALA   134     -53.951 -47.128   5.492  1.00  0.00      BSYN  
END
