# Supplementary material for: Data set of intrinsically disordered proteins analysed at a local protein conformation level
Source: Data Brief. 2020 Mar 5;29:105383. doi: 10.1016/j.dib.2020.105383 (PMC7078294; doi:10.1016/j.dib.2020.105383)
Supplement: Supplementary file 1 [file mmc1.zip › the data/1-DATA/PED1AAD-pdb/1AAD-104.pdb]

CRYST1    1.000    1.000    1.000  90.00  90.00  90.00 P 1           1
ATOM      1  HT1 MET     1      -5.032 -64.435 -44.450  1.00  0.00      BSYN  
ATOM      2  HT2 MET     1      -5.935 -65.058 -43.180  1.00  0.00      BSYN  
ATOM      3    N MET     1      -5.072 -65.196 -43.743  1.00  0.00      BSYN  
ATOM      4  HT3 MET     1      -5.077 -66.179 -44.084  1.00  0.00      BSYN  
ATOM      5   CA MET     1      -3.956 -65.045 -42.954  1.00  0.00      BSYN  
ATOM      6   CB MET     1      -4.070 -63.822 -42.034  1.00  0.00      BSYN  
ATOM      7   CG MET     1      -2.804 -63.291 -41.315  1.00  0.00      BSYN  
ATOM      8   SD MET     1      -3.611 -62.230 -40.052  1.00  0.00      BSYN  
ATOM      9   CE MET     1      -3.072 -62.848 -38.548  1.00  0.00      BSYN  
ATOM     10    C MET     1      -3.879 -66.389 -42.180  1.00  0.00      BSYN  
ATOM     11    O MET     1      -4.866 -67.205 -42.187  1.00  0.00      BSYN  
ATOM     12    N ASP     2      -2.929 -66.587 -41.327  1.00  0.00      BSYN  
ATOM     13    H ASP     2      -2.483 -65.829 -40.894  1.00  0.00      BSYN  
ATOM     14   CA ASP     2      -2.573 -67.905 -41.066  1.00  0.00      BSYN  
ATOM     15   CB ASP     2      -1.114 -67.912 -40.626  1.00  0.00      BSYN  
ATOM     16   CG ASP     2      -0.635 -69.340 -40.390  1.00  0.00      BSYN  
ATOM     17  OD1 ASP     2      -0.297 -70.013 -41.302  1.00  0.00      BSYN  
ATOM     18  OD2 ASP     2      -0.550 -69.701 -39.198  1.00  0.00      BSYN  
ATOM     19    C ASP     2      -3.484 -68.459 -39.924  1.00  0.00      BSYN  
ATOM     20    O ASP     2      -3.538 -67.743 -38.912  1.00  0.00      BSYN  
ATOM     21    N VAL     3      -3.979 -69.725 -40.028  1.00  0.00      BSYN  
ATOM     22    H VAL     3      -4.224 -70.045 -40.921  1.00  0.00      BSYN  
ATOM     23   CA VAL     3      -4.594 -70.330 -38.876  1.00  0.00      BSYN  
ATOM     24   CB VAL     3      -6.152 -70.562 -39.178  1.00  0.00      BSYN  
ATOM     25  CG1 VAL     3      -6.975 -69.255 -39.203  1.00  0.00      BSYN  
ATOM     26  CG2 VAL     3      -6.320 -71.015 -40.511  1.00  0.00      BSYN  
ATOM     27    C VAL     3      -4.013 -71.668 -38.342  1.00  0.00      BSYN  
ATOM     28    O VAL     3      -4.717 -72.538 -37.844  1.00  0.00      BSYN  
ATOM     29    N PHE     4      -2.647 -71.892 -38.649  1.00  0.00      BSYN  
ATOM     30    H PHE     4      -1.948 -71.335 -39.051  1.00  0.00      BSYN  
ATOM     31   CA PHE     4      -2.054 -73.150 -38.216  1.00  0.00      BSYN  
ATOM     32   CB PHE     4      -1.092 -73.799 -39.284  1.00  0.00      BSYN  
ATOM     33   CG PHE     4      -1.795 -74.313 -40.526  1.00  0.00      BSYN  
ATOM     34  CD1 PHE     4      -1.800 -73.537 -41.672  1.00  0.00      BSYN  
ATOM     35  CD2 PHE     4      -2.590 -75.423 -40.443  1.00  0.00      BSYN  
ATOM     36  CE1 PHE     4      -2.649 -73.890 -42.808  1.00  0.00      BSYN  
ATOM     37  CE2 PHE     4      -3.386 -75.756 -41.466  1.00  0.00      BSYN  
ATOM     38   CZ PHE     4      -3.368 -75.012 -42.641  1.00  0.00      BSYN  
ATOM     39    C PHE     4      -1.244 -72.972 -36.949  1.00  0.00      BSYN  
ATOM     40    O PHE     4      -0.847 -71.913 -36.487  1.00  0.00      BSYN  
ATOM     41    N MET     5      -1.305 -74.180 -36.397  1.00  0.00      BSYN  
ATOM     42    H MET     5      -1.736 -74.970 -36.786  1.00  0.00      BSYN  
ATOM     43   CA MET     5      -0.664 -74.490 -35.132  1.00  0.00      BSYN  
ATOM     44   CB MET     5      -1.341 -75.774 -34.504  1.00  0.00      BSYN  
ATOM     45   CG MET     5      -2.813 -75.747 -34.725  1.00  0.00      BSYN  
ATOM     46   SD MET     5      -3.696 -77.357 -34.650  1.00  0.00      BSYN  
ATOM     47   CE MET     5      -3.265 -77.475 -32.940  1.00  0.00      BSYN  
ATOM     48    C MET     5       0.846 -74.542 -35.189  1.00  0.00      BSYN  
ATOM     49    O MET     5       1.533 -74.681 -34.243  1.00  0.00      BSYN  
ATOM     50    N LYS     6       1.320 -74.653 -36.377  1.00  0.00      BSYN  
ATOM     51    H LYS     6       0.760 -74.809 -37.166  1.00  0.00      BSYN  
ATOM     52   CA LYS     6       2.744 -74.521 -36.610  1.00  0.00      BSYN  
ATOM     53   CB LYS     6       3.521 -75.918 -36.373  1.00  0.00      BSYN  
ATOM     54   CG LYS     6       3.171 -77.206 -37.141  1.00  0.00      BSYN  
ATOM     55   CD LYS     6       4.238 -78.293 -36.725  1.00  0.00      BSYN  
ATOM     56   CE LYS     6       5.672 -78.093 -37.332  1.00  0.00      BSYN  
ATOM     57   NZ LYS     6       6.341 -79.368 -37.577  1.00  0.00      BSYN  
ATOM     58  HZ1 LYS     6       5.694 -79.633 -38.347  1.00  0.00      BSYN  
ATOM     59  HZ2 LYS     6       7.357 -79.376 -37.800  1.00  0.00      BSYN  
ATOM     60  HZ3 LYS     6       6.196 -80.048 -36.804  1.00  0.00      BSYN  
ATOM     61    C LYS     6       2.696 -74.031 -38.129  1.00  0.00      BSYN  
ATOM     62    O LYS     6       1.950 -74.564 -38.996  1.00  0.00      BSYN  
ATOM     63    N GLY     7       3.514 -73.003 -38.365  1.00  0.00      BSYN  
ATOM     64    H GLY     7       4.075 -72.672 -37.632  1.00  0.00      BSYN  
ATOM     65   CA GLY     7       3.615 -72.311 -39.667  1.00  0.00      BSYN  
ATOM     66    C GLY     7       4.126 -70.918 -39.467  1.00  0.00      BSYN  
ATOM     67    O GLY     7       4.950 -70.738 -38.675  1.00  0.00      BSYN  
ATOM     68    N LEU     8       3.555 -70.032 -40.228  1.00  0.00      BSYN  
ATOM     69    H LEU     8       2.629 -70.188 -40.507  1.00  0.00      BSYN  
ATOM     70   CA LEU     8       4.240 -68.848 -40.754  1.00  0.00      BSYN  
ATOM     71   CB LEU     8       4.692 -68.928 -42.281  1.00  0.00      BSYN  
ATOM     72   CG LEU     8       5.724 -69.980 -42.794  1.00  0.00      BSYN  
ATOM     73  CD1 LEU     8       6.192 -69.507 -44.195  1.00  0.00      BSYN  
ATOM     74  CD2 LEU     8       6.898 -70.065 -41.733  1.00  0.00      BSYN  
ATOM     75    C LEU     8       3.202 -67.691 -40.781  1.00  0.00      BSYN  
ATOM     76    O LEU     8       2.043 -68.020 -40.959  1.00  0.00      BSYN  
ATOM     77    N SER     9       3.700 -66.462 -40.533  1.00  0.00      BSYN  
ATOM     78    H SER     9       4.657 -66.309 -40.386  1.00  0.00      BSYN  
ATOM     79   CA SER     9       2.724 -65.365 -40.152  1.00  0.00      BSYN  
ATOM     80   CB SER     9       3.276 -64.284 -39.266  1.00  0.00      BSYN  
ATOM     81   OG SER     9       3.907 -64.900 -38.174  1.00  0.00      BSYN  
ATOM     82   HG SER     9       4.806 -65.060 -38.472  1.00  0.00      BSYN  
ATOM     83    C SER     9       2.063 -64.676 -41.353  1.00  0.00      BSYN  
ATOM     84    O SER     9       1.043 -63.980 -41.153  1.00  0.00      BSYN  
ATOM     85    N MET    10       2.657 -64.895 -42.597  1.00  0.00      BSYN  
ATOM     86    H MET    10       3.427 -65.473 -42.782  1.00  0.00      BSYN  
ATOM     87   CA MET    10       2.211 -64.170 -43.773  1.00  0.00      BSYN  
ATOM     88   CB MET    10       2.941 -64.363 -45.121  1.00  0.00      BSYN  
ATOM     89   CG MET    10       4.232 -63.600 -44.796  1.00  0.00      BSYN  
ATOM     90   SD MET    10       5.506 -63.922 -46.101  1.00  0.00      BSYN  
ATOM     91   CE MET    10       6.944 -64.611 -45.247  1.00  0.00      BSYN  
ATOM     92    C MET    10       0.677 -64.291 -44.006  1.00  0.00      BSYN  
ATOM     93    O MET    10       0.057 -65.297 -43.542  1.00  0.00      BSYN  
ATOM     94    N ALA    11       0.122 -63.322 -44.701  1.00  0.00      BSYN  
ATOM     95    H ALA    11       0.584 -62.491 -44.938  1.00  0.00      BSYN  
ATOM     96   CA ALA    11      -1.358 -63.388 -44.923  1.00  0.00      BSYN  
ATOM     97   CB ALA    11      -1.984 -61.949 -44.998  1.00  0.00      BSYN  
ATOM     98    C ALA    11      -1.503 -64.236 -46.165  1.00  0.00      BSYN  
ATOM     99    O ALA    11      -0.992 -63.923 -47.294  1.00  0.00      BSYN  
ATOM    100    N LYS    12      -2.173 -65.347 -45.737  1.00  0.00      BSYN  
ATOM    101    H LYS    12      -2.272 -65.448 -44.767  1.00  0.00      BSYN  
ATOM    102   CA LYS    12      -2.555 -66.405 -46.626  1.00  0.00      BSYN  
ATOM    103   CB LYS    12      -1.676 -67.634 -46.422  1.00  0.00      BSYN  
ATOM    104   CG LYS    12      -1.411 -68.090 -44.904  1.00  0.00      BSYN  
ATOM    105   CD LYS    12      -0.418 -69.254 -44.691  1.00  0.00      BSYN  
ATOM    106   CE LYS    12       1.147 -68.964 -44.762  1.00  0.00      BSYN  
ATOM    107   NZ LYS    12       1.572 -67.840 -43.919  1.00  0.00      BSYN  
ATOM    108  HZ1 LYS    12       1.536 -68.162 -42.930  1.00  0.00      BSYN  
ATOM    109  HZ2 LYS    12       2.573 -67.564 -43.981  1.00  0.00      BSYN  
ATOM    110  HZ3 LYS    12       0.943 -67.047 -44.158  1.00  0.00      BSYN  
ATOM    111    C LYS    12      -4.012 -66.757 -46.745  1.00  0.00      BSYN  
ATOM    112    O LYS    12      -4.392 -67.859 -46.422  1.00  0.00      BSYN  
ATOM    113    N GLU    13      -4.787 -65.685 -47.001  1.00  0.00      BSYN  
ATOM    114    H GLU    13      -4.426 -64.782 -46.882  1.00  0.00      BSYN  
ATOM    115   CA GLU    13      -6.181 -65.551 -47.435  1.00  0.00      BSYN  
ATOM    116   CB GLU    13      -6.862 -64.396 -46.741  1.00  0.00      BSYN  
ATOM    117   CG GLU    13      -7.545 -64.884 -45.443  1.00  0.00      BSYN  
ATOM    118   CD GLU    13      -8.480 -63.992 -44.683  1.00  0.00      BSYN  
ATOM    119  OE1 GLU    13      -9.468 -63.531 -45.283  1.00  0.00      BSYN  
ATOM    120  OE2 GLU    13      -8.288 -63.844 -43.487  1.00  0.00      BSYN  
ATOM    121    C GLU    13      -6.371 -65.547 -48.950  1.00  0.00      BSYN  
ATOM    122    O GLU    13      -5.606 -65.122 -49.801  1.00  0.00      BSYN  
ATOM    123    N GLY    14      -7.555 -65.983 -49.250  1.00  0.00      BSYN  
ATOM    124    H GLY    14      -8.177 -66.115 -48.504  1.00  0.00      BSYN  
ATOM    125   CA GLY    14      -8.095 -66.049 -50.549  1.00  0.00      BSYN  
ATOM    126    C GLY    14      -9.455 -66.702 -50.504  1.00  0.00      BSYN  
ATOM    127    O GLY    14      -9.593 -67.699 -49.847  1.00  0.00      BSYN  
ATOM    128    N VAL    15     -10.506 -66.069 -51.027  1.00  0.00      BSYN  
ATOM    129    H VAL    15     -10.382 -65.111 -51.196  1.00  0.00      BSYN  
ATOM    130   CA VAL    15     -11.828 -66.662 -50.865  1.00  0.00      BSYN  
ATOM    131   CB VAL    15     -12.657 -65.812 -49.668  1.00  0.00      BSYN  
ATOM    132  CG1 VAL    15     -13.432 -64.490 -50.109  1.00  0.00      BSYN  
ATOM    133  CG2 VAL    15     -13.760 -66.769 -49.072  1.00  0.00      BSYN  
ATOM    134    C VAL    15     -12.424 -67.185 -52.190  1.00  0.00      BSYN  
ATOM    135    O VAL    15     -12.291 -66.448 -53.191  1.00  0.00      BSYN  
ATOM    136    N VAL    16     -13.236 -68.271 -52.100  1.00  0.00      BSYN  
ATOM    137    H VAL    16     -13.449 -68.705 -51.248  1.00  0.00      BSYN  
ATOM    138   CA VAL    16     -13.664 -68.763 -53.364  1.00  0.00      BSYN  
ATOM    139   CB VAL    16     -13.098 -70.149 -53.754  1.00  0.00      BSYN  
ATOM    140  CG1 VAL    16     -13.177 -71.186 -52.652  1.00  0.00      BSYN  
ATOM    141  CG2 VAL    16     -13.440 -70.540 -55.237  1.00  0.00      BSYN  
ATOM    142    C VAL    16     -15.121 -68.485 -53.402  1.00  0.00      BSYN  
ATOM    143    O VAL    16     -15.924 -69.181 -52.752  1.00  0.00      BSYN  
ATOM    144    N ALA    17     -15.338 -67.332 -53.864  1.00  0.00      BSYN  
ATOM    145    H ALA    17     -14.565 -66.772 -54.088  1.00  0.00      BSYN  
ATOM    146   CA ALA    17     -16.667 -66.714 -54.095  1.00  0.00      BSYN  
ATOM    147   CB ALA    17     -17.394 -67.605 -55.163  1.00  0.00      BSYN  
ATOM    148    C ALA    17     -17.566 -66.497 -52.834  1.00  0.00      BSYN  
ATOM    149    O ALA    17     -18.572 -67.127 -52.624  1.00  0.00      BSYN  
ATOM    150    N ALA    18     -17.075 -65.677 -51.855  1.00  0.00      BSYN  
ATOM    151    H ALA    18     -16.129 -65.422 -51.863  1.00  0.00      BSYN  
ATOM    152   CA ALA    18     -17.848 -65.450 -50.659  1.00  0.00      BSYN  
ATOM    153   CB ALA    18     -17.297 -66.418 -49.622  1.00  0.00      BSYN  
ATOM    154    C ALA    18     -17.671 -63.962 -50.196  1.00  0.00      BSYN  
ATOM    155    O ALA    18     -17.637 -63.565 -48.982  1.00  0.00      BSYN  
ATOM    156    N ALA    19     -17.849 -63.080 -51.210  1.00  0.00      BSYN  
ATOM    157    H ALA    19     -18.031 -63.371 -52.128  1.00  0.00      BSYN  
ATOM    158   CA ALA    19     -17.960 -61.638 -50.992  1.00  0.00      BSYN  
ATOM    159   CB ALA    19     -17.083 -60.902 -52.038  1.00  0.00      BSYN  
ATOM    160    C ALA    19     -19.486 -61.230 -51.049  1.00  0.00      BSYN  
ATOM    161    O ALA    19     -20.100 -61.233 -52.118  1.00  0.00      BSYN  
ATOM    162    N GLU    20     -19.948 -60.766 -49.891  1.00  0.00      BSYN  
ATOM    163    H GLU    20     -19.266 -60.717 -49.188  1.00  0.00      BSYN  
ATOM    164   CA GLU    20     -21.314 -60.420 -49.747  1.00  0.00      BSYN  
ATOM    165   CB GLU    20     -21.508 -60.159 -48.223  1.00  0.00      BSYN  
ATOM    166   CG GLU    20     -21.421 -61.250 -47.108  1.00  0.00      BSYN  
ATOM    167   CD GLU    20     -22.595 -62.131 -47.210  1.00  0.00      BSYN  
ATOM    168  OE1 GLU    20     -23.740 -61.841 -46.818  1.00  0.00      BSYN  
ATOM    169  OE2 GLU    20     -22.436 -63.130 -47.866  1.00  0.00      BSYN  
ATOM    170    C GLU    20     -21.899 -59.419 -50.662  1.00  0.00      BSYN  
ATOM    171    O GLU    20     -23.150 -59.365 -50.851  1.00  0.00      BSYN  
ATOM    172    N LYS    21     -21.030 -58.542 -51.236  1.00  0.00      BSYN  
ATOM    173    H LYS    21     -20.075 -58.601 -51.021  1.00  0.00      BSYN  
ATOM    174   CA LYS    21     -21.507 -57.425 -52.062  1.00  0.00      BSYN  
ATOM    175   CB LYS    21     -20.838 -56.102 -51.768  1.00  0.00      BSYN  
ATOM    176   CG LYS    21     -19.610 -56.234 -50.900  1.00  0.00      BSYN  
ATOM    177   CD LYS    21     -18.798 -54.985 -50.809  1.00  0.00      BSYN  
ATOM    178   CE LYS    21     -17.677 -54.945 -49.796  1.00  0.00      BSYN  
ATOM    179   NZ LYS    21     -17.057 -53.643 -49.646  1.00  0.00      BSYN  
ATOM    180  HZ1 LYS    21     -16.274 -53.627 -48.961  1.00  0.00      BSYN  
ATOM    181  HZ2 LYS    21     -16.565 -53.500 -50.551  1.00  0.00      BSYN  
ATOM    182  HZ3 LYS    21     -17.721 -52.845 -49.601  1.00  0.00      BSYN  
ATOM    183    C LYS    21     -21.181 -57.697 -53.571  1.00  0.00      BSYN  
ATOM    184    O LYS    21     -21.291 -56.865 -54.431  1.00  0.00      BSYN  
ATOM    185    N THR    22     -20.809 -58.895 -53.997  1.00  0.00      BSYN  
ATOM    186    H THR    22     -20.767 -59.604 -53.322  1.00  0.00      BSYN  
ATOM    187   CA THR    22     -20.762 -59.212 -55.429  1.00  0.00      BSYN  
ATOM    188   CB THR    22     -19.385 -59.867 -55.837  1.00  0.00      BSYN  
ATOM    189  OG1 THR    22     -18.403 -59.266 -55.044  1.00  0.00      BSYN  
ATOM    190  HG1 THR    22     -17.811 -58.724 -55.571  1.00  0.00      BSYN  
ATOM    191  CG2 THR    22     -18.991 -59.751 -57.287  1.00  0.00      BSYN  
ATOM    192    C THR    22     -21.906 -60.008 -55.871  1.00  0.00      BSYN  
ATOM    193    O THR    22     -21.944 -60.604 -56.980  1.00  0.00      BSYN  
ATOM    194    N LYS    23     -22.871 -60.400 -55.005  1.00  0.00      BSYN  
ATOM    195    H LYS    23     -22.773 -60.180 -54.055  1.00  0.00      BSYN  
ATOM    196   CA LYS    23     -24.003 -61.357 -55.314  1.00  0.00      BSYN  
ATOM    197   CB LYS    23     -25.190 -60.481 -55.750  1.00  0.00      BSYN  
ATOM    198   CG LYS    23     -25.715 -59.665 -54.689  1.00  0.00      BSYN  
ATOM    199   CD LYS    23     -26.854 -60.280 -53.990  1.00  0.00      BSYN  
ATOM    200   CE LYS    23     -27.197 -59.635 -52.687  1.00  0.00      BSYN  
ATOM    201   NZ LYS    23     -26.146 -59.981 -51.610  1.00  0.00      BSYN  
ATOM    202  HZ1 LYS    23     -25.183 -59.649 -51.822  1.00  0.00      BSYN  
ATOM    203  HZ2 LYS    23     -26.470 -59.443 -50.781  1.00  0.00      BSYN  
ATOM    204  HZ3 LYS    23     -26.330 -60.991 -51.445  1.00  0.00      BSYN  
ATOM    205    C LYS    23     -23.686 -62.638 -56.076  1.00  0.00      BSYN  
ATOM    206    O LYS    23     -24.538 -63.133 -56.797  1.00  0.00      BSYN  
ATOM    207    N GLN    24     -22.398 -63.095 -55.921  1.00  0.00      BSYN  
ATOM    208    H GLN    24     -21.817 -62.582 -55.321  1.00  0.00      BSYN  
ATOM    209   CA GLN    24     -22.074 -64.271 -56.750  1.00  0.00      BSYN  
ATOM    210   CB GLN    24     -21.481 -63.851 -58.065  1.00  0.00      BSYN  
ATOM    211   CG GLN    24     -21.254 -64.887 -58.967  1.00  0.00      BSYN  
ATOM    212   CD GLN    24     -22.438 -65.475 -59.679  1.00  0.00      BSYN  
ATOM    213  OE1 GLN    24     -23.499 -64.895 -60.074  1.00  0.00      BSYN  
ATOM    214  NE2 GLN    24     -22.367 -66.786 -60.003  1.00  0.00      BSYN  
ATOM    215 HE21 GLN    24     -21.648 -67.385 -59.710  1.00  0.00      BSYN  
ATOM    216 HE22 GLN    24     -22.989 -67.150 -60.668  1.00  0.00      BSYN  
ATOM    217    C GLN    24     -21.063 -65.097 -56.013  1.00  0.00      BSYN  
ATOM    218    O GLN    24     -19.997 -64.641 -55.893  1.00  0.00      BSYN  
ATOM    219    N GLY    25     -21.432 -66.294 -55.442  1.00  0.00      BSYN  
ATOM    220    H GLY    25     -20.665 -66.845 -55.178  1.00  0.00      BSYN  
ATOM    221   CA GLY    25     -22.886 -66.699 -55.401  1.00  0.00      BSYN  
ATOM    222    C GLY    25     -23.296 -66.513 -53.891  1.00  0.00      BSYN  
ATOM    223    O GLY    25     -24.405 -66.102 -53.623  1.00  0.00      BSYN  
ATOM    224    N VAL    26     -22.398 -66.672 -52.987  1.00  0.00      BSYN  
ATOM    225    H VAL    26     -21.525 -66.777 -53.418  1.00  0.00      BSYN  
ATOM    226   CA VAL    26     -22.506 -66.753 -51.521  1.00  0.00      BSYN  
ATOM    227   CB VAL    26     -22.861 -65.437 -50.894  1.00  0.00      BSYN  
ATOM    228  CG1 VAL    26     -22.787 -65.712 -49.392  1.00  0.00      BSYN  
ATOM    229  CG2 VAL    26     -21.677 -64.394 -51.244  1.00  0.00      BSYN  
ATOM    230    C VAL    26     -23.294 -68.012 -51.073  1.00  0.00      BSYN  
ATOM    231    O VAL    26     -22.692 -69.034 -50.592  1.00  0.00      BSYN  
ATOM    232    N THR    27     -24.606 -68.012 -51.271  1.00  0.00      BSYN  
ATOM    233    H THR    27     -24.990 -67.468 -51.989  1.00  0.00      BSYN  
ATOM    234   CA THR    27     -25.395 -69.059 -50.764  1.00  0.00      BSYN  
ATOM    235   CB THR    27     -26.651 -68.671 -50.039  1.00  0.00      BSYN  
ATOM    236  OG1 THR    27     -27.140 -67.519 -50.609  1.00  0.00      BSYN  
ATOM    237  HG1 THR    27     -28.054 -67.471 -50.318  1.00  0.00      BSYN  
ATOM    238  CG2 THR    27     -26.152 -68.365 -48.675  1.00  0.00      BSYN  
ATOM    239    C THR    27     -25.750 -70.121 -51.776  1.00  0.00      BSYN  
ATOM    240    O THR    27     -26.751 -70.104 -52.499  1.00  0.00      BSYN  
ATOM    241    N GLU    28     -24.913 -71.081 -51.699  1.00  0.00      BSYN  
ATOM    242    H GLU    28     -24.107 -70.972 -51.151  1.00  0.00      BSYN  
ATOM    243   CA GLU    28     -24.921 -72.337 -52.567  1.00  0.00      BSYN  
ATOM    244   CB GLU    28     -23.919 -71.957 -53.640  1.00  0.00      BSYN  
ATOM    245   CG GLU    28     -22.517 -71.581 -53.153  1.00  0.00      BSYN  
ATOM    246   CD GLU    28     -21.442 -70.983 -54.138  1.00  0.00      BSYN  
ATOM    247  OE1 GLU    28     -20.911 -69.867 -53.906  1.00  0.00      BSYN  
ATOM    248  OE2 GLU    28     -21.181 -71.664 -55.084  1.00  0.00      BSYN  
ATOM    249    C GLU    28     -24.555 -73.492 -51.720  1.00  0.00      BSYN  
ATOM    250    O GLU    28     -24.235 -73.446 -50.543  1.00  0.00      BSYN  
ATOM    251    N ALA    29     -24.688 -74.645 -52.364  1.00  0.00      BSYN  
ATOM    252    H ALA    29     -24.807 -74.494 -53.325  1.00  0.00      BSYN  
ATOM    253   CA ALA    29     -24.346 -75.952 -51.874  1.00  0.00      BSYN  
ATOM    254   CB ALA    29     -25.661 -76.492 -51.170  1.00  0.00      BSYN  
ATOM    255    C ALA    29     -23.859 -76.958 -52.928  1.00  0.00      BSYN  
ATOM    256    O ALA    29     -23.828 -76.677 -54.082  1.00  0.00      BSYN  
ATOM    257    N ALA    30     -23.733 -78.227 -52.426  1.00  0.00      BSYN  
ATOM    258    H ALA    30     -23.777 -78.350 -51.454  1.00  0.00      BSYN  
ATOM    259   CA ALA    30     -23.078 -79.288 -53.158  1.00  0.00      BSYN  
ATOM    260   CB ALA    30     -23.307 -80.540 -52.370  1.00  0.00      BSYN  
ATOM    261    C ALA    30     -23.284 -79.752 -54.620  1.00  0.00      BSYN  
ATOM    262    O ALA    30     -22.654 -80.719 -55.029  1.00  0.00      BSYN  
ATOM    263    N GLU    31     -24.012 -78.943 -55.494  1.00  0.00      BSYN  
ATOM    264    H GLU    31     -24.693 -78.443 -54.998  1.00  0.00      BSYN  
ATOM    265   CA GLU    31     -24.118 -79.284 -56.987  1.00  0.00      BSYN  
ATOM    266   CB GLU    31     -25.393 -78.539 -57.570  1.00  0.00      BSYN  
ATOM    267   CG GLU    31     -26.687 -78.900 -57.004  1.00  0.00      BSYN  
ATOM    268   CD GLU    31     -27.228 -78.232 -55.706  1.00  0.00      BSYN  
ATOM    269  OE1 GLU    31     -27.459 -78.853 -54.661  1.00  0.00      BSYN  
ATOM    270  OE2 GLU    31     -27.498 -77.039 -55.694  1.00  0.00      BSYN  
ATOM    271    C GLU    31     -22.823 -78.875 -57.690  1.00  0.00      BSYN  
ATOM    272    O GLU    31     -22.261 -79.621 -58.577  1.00  0.00      BSYN  
ATOM    273    N LYS    32     -22.312 -77.701 -57.292  1.00  0.00      BSYN  
ATOM    274    H LYS    32     -22.819 -77.036 -56.781  1.00  0.00      BSYN  
ATOM    275   CA LYS    32     -20.949 -77.359 -57.564  1.00  0.00      BSYN  
ATOM    276   CB LYS    32     -20.832 -76.087 -58.486  1.00  0.00      BSYN  
ATOM    277   CG LYS    32     -19.750 -76.216 -59.517  1.00  0.00      BSYN  
ATOM    278   CD LYS    32     -19.693 -75.000 -60.338  1.00  0.00      BSYN  
ATOM    279   CE LYS    32     -18.599 -75.260 -61.448  1.00  0.00      BSYN  
ATOM    280   NZ LYS    32     -18.481 -74.019 -62.227  1.00  0.00      BSYN  
ATOM    281  HZ1 LYS    32     -17.968 -73.597 -61.427  1.00  0.00      BSYN  
ATOM    282  HZ2 LYS    32     -18.011 -74.167 -63.143  1.00  0.00      BSYN  
ATOM    283  HZ3 LYS    32     -19.433 -73.606 -62.292  1.00  0.00      BSYN  
ATOM    284    C LYS    32     -20.261 -76.943 -56.308  1.00  0.00      BSYN  
ATOM    285    O LYS    32     -20.853 -76.207 -55.498  1.00  0.00      BSYN  
ATOM    286    N THR    33     -19.131 -77.631 -56.046  1.00  0.00      BSYN  
ATOM    287    H THR    33     -18.601 -77.891 -56.828  1.00  0.00      BSYN  
ATOM    288   CA THR    33     -18.355 -77.643 -54.818  1.00  0.00      BSYN  
ATOM    289   CB THR    33     -17.762 -79.107 -54.561  1.00  0.00      BSYN  
ATOM    290  OG1 THR    33     -17.156 -79.591 -55.761  1.00  0.00      BSYN  
ATOM    291  HG1 THR    33     -16.319 -79.153 -55.931  1.00  0.00      BSYN  
ATOM    292  CG2 THR    33     -19.042 -79.867 -53.973  1.00  0.00      BSYN  
ATOM    293    C THR    33     -17.207 -76.627 -54.519  1.00  0.00      BSYN  
ATOM    294    O THR    33     -16.313 -76.566 -55.427  1.00  0.00      BSYN  
ATOM    295    N LYS    34     -17.362 -75.715 -53.546  1.00  0.00      BSYN  
ATOM    296    H LYS    34     -17.924 -75.982 -52.789  1.00  0.00      BSYN  
ATOM    297   CA LYS    34     -16.348 -74.669 -53.282  1.00  0.00      BSYN  
ATOM    298   CB LYS    34     -16.852 -73.237 -53.199  1.00  0.00      BSYN  
ATOM    299   CG LYS    34     -17.740 -72.860 -52.017  1.00  0.00      BSYN  
ATOM    300   CD LYS    34     -17.786 -71.353 -52.086  1.00  0.00      BSYN  
ATOM    301   CE LYS    34     -18.675 -71.054 -50.915  1.00  0.00      BSYN  
ATOM    302   NZ LYS    34     -18.693 -69.594 -51.014  1.00  0.00      BSYN  
ATOM    303  HZ1 LYS    34     -18.852 -69.181 -51.955  1.00  0.00      BSYN  
ATOM    304  HZ2 LYS    34     -19.216 -68.961 -50.375  1.00  0.00      BSYN  
ATOM    305  HZ3 LYS    34     -17.664 -69.492 -50.902  1.00  0.00      BSYN  
ATOM    306    C LYS    34     -15.600 -75.093 -52.023  1.00  0.00      BSYN  
ATOM    307    O LYS    34     -16.133 -75.829 -51.199  1.00  0.00      BSYN  
ATOM    308    N GLU    35     -14.302 -74.739 -51.865  1.00  0.00      BSYN  
ATOM    309    H GLU    35     -13.789 -74.300 -52.575  1.00  0.00      BSYN  
ATOM    310   CA GLU    35     -13.355 -75.443 -50.990  1.00  0.00      BSYN  
ATOM    311   CB GLU    35     -12.678 -76.473 -51.979  1.00  0.00      BSYN  
ATOM    312   CG GLU    35     -11.934 -75.756 -53.120  1.00  0.00      BSYN  
ATOM    313   CD GLU    35     -11.226 -76.784 -54.029  1.00  0.00      BSYN  
ATOM    314  OE1 GLU    35     -10.326 -77.476 -53.502  1.00  0.00      BSYN  
ATOM    315  OE2 GLU    35     -11.496 -76.788 -55.211  1.00  0.00      BSYN  
ATOM    316    C GLU    35     -12.422 -74.492 -50.295  1.00  0.00      BSYN  
ATOM    317    O GLU    35     -12.500 -73.263 -50.406  1.00  0.00      BSYN  
ATOM    318    N GLY    36     -11.642 -75.211 -49.439  1.00  0.00      BSYN  
ATOM    319    H GLY    36     -11.571 -76.185 -49.359  1.00  0.00      BSYN  
ATOM    320   CA GLY    36     -10.999 -74.502 -48.408  1.00  0.00      BSYN  
ATOM    321    C GLY    36     -10.114 -75.538 -47.782  1.00  0.00      BSYN  
ATOM    322    O GLY    36      -8.871 -75.244 -47.663  1.00  0.00      BSYN  
ATOM    323    N VAL    37     -10.668 -76.558 -47.060  1.00  0.00      BSYN  
ATOM    324    H VAL    37     -11.633 -76.575 -46.890  1.00  0.00      BSYN  
ATOM    325   CA VAL    37      -9.878 -77.619 -46.441  1.00  0.00      BSYN  
ATOM    326   CB VAL    37     -10.027 -77.319 -44.962  1.00  0.00      BSYN  
ATOM    327  CG1 VAL    37     -11.381 -77.613 -44.302  1.00  0.00      BSYN  
ATOM    328  CG2 VAL    37      -8.752 -77.724 -44.237  1.00  0.00      BSYN  
ATOM    329    C VAL    37     -10.478 -78.954 -46.904  1.00  0.00      BSYN  
ATOM    330    O VAL    37     -11.577 -79.099 -47.426  1.00  0.00      BSYN  
ATOM    331    N LEU    38      -9.718 -79.998 -46.534  1.00  0.00      BSYN  
ATOM    332    H LEU    38      -8.915 -79.803 -46.007  1.00  0.00      BSYN  
ATOM    333   CA LEU    38     -10.222 -81.390 -46.841  1.00  0.00      BSYN  
ATOM    334   CB LEU    38      -9.305 -82.446 -46.293  1.00  0.00      BSYN  
ATOM    335   CG LEU    38      -8.034 -82.917 -47.155  1.00  0.00      BSYN  
ATOM    336  CD1 LEU    38      -7.593 -84.296 -46.802  1.00  0.00      BSYN  
ATOM    337  CD2 LEU    38      -8.297 -82.837 -48.595  1.00  0.00      BSYN  
ATOM    338    C LEU    38     -11.657 -81.814 -46.434  1.00  0.00      BSYN  
ATOM    339    O LEU    38     -12.243 -82.807 -46.943  1.00  0.00      BSYN  
ATOM    340    N TYR    39     -12.210 -81.121 -45.354  1.00  0.00      BSYN  
ATOM    341    H TYR    39     -11.627 -80.707 -44.684  1.00  0.00      BSYN  
ATOM    342   CA TYR    39     -13.596 -81.379 -45.063  1.00  0.00      BSYN  
ATOM    343   CB TYR    39     -13.621 -82.136 -43.676  1.00  0.00      BSYN  
ATOM    344   CG TYR    39     -15.022 -82.479 -43.234  1.00  0.00      BSYN  
ATOM    345  CD1 TYR    39     -15.301 -82.489 -41.897  1.00  0.00      BSYN  
ATOM    346  CE1 TYR    39     -16.560 -82.922 -41.444  1.00  0.00      BSYN  
ATOM    347  CD2 TYR    39     -15.971 -82.984 -44.140  1.00  0.00      BSYN  
ATOM    348  CE2 TYR    39     -17.282 -83.489 -43.736  1.00  0.00      BSYN  
ATOM    349   CZ TYR    39     -17.559 -83.392 -42.358  1.00  0.00      BSYN  
ATOM    350   OH TYR    39     -18.829 -83.737 -41.985  1.00  0.00      BSYN  
ATOM    351   HH TYR    39     -18.886 -83.759 -41.027  1.00  0.00      BSYN  
ATOM    352    C TYR    39     -14.415 -80.102 -45.310  1.00  0.00      BSYN  
ATOM    353    O TYR    39     -14.452 -79.086 -44.591  1.00  0.00      BSYN  
ATOM    354    N VAL    40     -15.119 -80.183 -46.399  1.00  0.00      BSYN  
ATOM    355    H VAL    40     -15.027 -81.068 -46.809  1.00  0.00      BSYN  
ATOM    356   CA VAL    40     -16.029 -79.064 -46.805  1.00  0.00      BSYN  
ATOM    357   CB VAL    40     -15.948 -78.888 -48.302  1.00  0.00      BSYN  
ATOM    358  CG1 VAL    40     -14.569 -78.327 -48.804  1.00  0.00      BSYN  
ATOM    359  CG2 VAL    40     -16.185 -80.200 -49.011  1.00  0.00      BSYN  
ATOM    360    C VAL    40     -17.459 -79.201 -46.233  1.00  0.00      BSYN  
ATOM    361    O VAL    40     -18.245 -80.080 -46.569  1.00  0.00      BSYN  
ATOM    362    N GLY    41     -17.636 -78.077 -45.535  1.00  0.00      BSYN  
ATOM    363    H GLY    41     -17.023 -77.329 -45.379  1.00  0.00      BSYN  
ATOM    364   CA GLY    41     -18.893 -77.941 -44.914  1.00  0.00      BSYN  
ATOM    365    C GLY    41     -18.987 -76.545 -44.665  1.00  0.00      BSYN  
ATOM    366    O GLY    41     -18.087 -75.689 -44.728  1.00  0.00      BSYN  
ATOM    367    N SER    42     -20.209 -76.072 -44.741  1.00  0.00      BSYN  
ATOM    368    H SER    42     -20.919 -76.726 -44.908  1.00  0.00      BSYN  
ATOM    369   CA SER    42     -20.605 -74.654 -44.645  1.00  0.00      BSYN  
ATOM    370   CB SER    42     -22.069 -74.543 -45.100  1.00  0.00      BSYN  
ATOM    371   OG SER    42     -22.387 -75.008 -46.444  1.00  0.00      BSYN  
ATOM    372   HG SER    42     -21.856 -75.804 -46.525  1.00  0.00      BSYN  
ATOM    373    C SER    42     -20.213 -74.049 -43.234  1.00  0.00      BSYN  
ATOM    374    O SER    42     -20.593 -74.567 -42.162  1.00  0.00      BSYN  
ATOM    375    N LYS    43     -19.438 -72.933 -43.198  1.00  0.00      BSYN  
ATOM    376    H LYS    43     -19.166 -72.597 -44.078  1.00  0.00      BSYN  
ATOM    377   CA LYS    43     -18.780 -72.312 -42.014  1.00  0.00      BSYN  
ATOM    378   CB LYS    43     -17.415 -72.949 -41.843  1.00  0.00      BSYN  
ATOM    379   CG LYS    43     -16.471 -73.143 -43.071  1.00  0.00      BSYN  
ATOM    380   CD LYS    43     -14.978 -73.624 -42.893  1.00  0.00      BSYN  
ATOM    381   CE LYS    43     -15.170 -74.843 -42.191  1.00  0.00      BSYN  
ATOM    382   NZ LYS    43     -14.027 -75.532 -41.577  1.00  0.00      BSYN  
ATOM    383  HZ1 LYS    43     -13.580 -74.863 -40.919  1.00  0.00      BSYN  
ATOM    384  HZ2 LYS    43     -14.441 -76.335 -41.060  1.00  0.00      BSYN  
ATOM    385  HZ3 LYS    43     -13.412 -75.973 -42.291  1.00  0.00      BSYN  
ATOM    386    C LYS    43     -18.658 -70.775 -42.047  1.00  0.00      BSYN  
ATOM    387    O LYS    43     -18.859 -70.152 -43.096  1.00  0.00      BSYN  
ATOM    388    N THR    44     -18.318 -70.007 -40.992  1.00  0.00      BSYN  
ATOM    389    H THR    44     -18.278 -69.031 -41.078  1.00  0.00      BSYN  
ATOM    390   CA THR    44     -17.733 -70.359 -39.673  1.00  0.00      BSYN  
ATOM    391   CB THR    44     -17.111 -68.993 -39.008  1.00  0.00      BSYN  
ATOM    392  OG1 THR    44     -16.002 -68.745 -39.839  1.00  0.00      BSYN  
ATOM    393  HG1 THR    44     -16.185 -68.126 -40.551  1.00  0.00      BSYN  
ATOM    394  CG2 THR    44     -16.415 -69.337 -37.742  1.00  0.00      BSYN  
ATOM    395    C THR    44     -18.688 -71.148 -38.714  1.00  0.00      BSYN  
ATOM    396    O THR    44     -19.710 -70.595 -38.452  1.00  0.00      BSYN  
ATOM    397    N ARG    45     -18.402 -72.378 -38.356  1.00  0.00      BSYN  
ATOM    398    H ARG    45     -17.509 -72.753 -38.510  1.00  0.00      BSYN  
ATOM    399   CA ARG    45     -19.274 -73.149 -37.433  1.00  0.00      BSYN  
ATOM    400   CB ARG    45     -19.732 -74.481 -37.929  1.00  0.00      BSYN  
ATOM    401   CG ARG    45     -18.935 -75.791 -37.717  1.00  0.00      BSYN  
ATOM    402   CD ARG    45     -19.804 -77.206 -37.960  1.00  0.00      BSYN  
ATOM    403   NE ARG    45     -19.025 -78.482 -38.013  1.00  0.00      BSYN  
ATOM    404   HE ARG    45     -19.198 -78.941 -37.165  1.00  0.00      BSYN  
ATOM    405   CZ ARG    45     -18.466 -79.024 -39.056  1.00  0.00      BSYN  
ATOM    406  NH1 ARG    45     -18.147 -80.329 -39.088  1.00  0.00      BSYN  
ATOM    407 HH11 ARG    45     -17.698 -80.740 -39.881  1.00  0.00      BSYN  
ATOM    408 HH12 ARG    45     -18.427 -80.883 -38.304  1.00  0.00      BSYN  
ATOM    409  NH2 ARG    45     -17.984 -78.244 -39.991  1.00  0.00      BSYN  
ATOM    410 HH21 ARG    45     -17.621 -78.549 -40.871  1.00  0.00      BSYN  
ATOM    411 HH22 ARG    45     -18.263 -77.293 -39.854  1.00  0.00      BSYN  
ATOM    412    C ARG    45     -18.751 -73.115 -36.011  1.00  0.00      BSYN  
ATOM    413    O ARG    45     -17.597 -73.501 -35.772  1.00  0.00      BSYN  
ATOM    414    N GLU    46     -19.634 -72.743 -35.071  1.00  0.00      BSYN  
ATOM    415    H GLU    46     -20.549 -72.720 -35.422  1.00  0.00      BSYN  
ATOM    416   CA GLU    46     -19.305 -72.619 -33.723  1.00  0.00      BSYN  
ATOM    417   CB GLU    46     -19.751 -71.363 -33.092  1.00  0.00      BSYN  
ATOM    418   CG GLU    46     -18.982 -70.071 -33.322  1.00  0.00      BSYN  
ATOM    419   CD GLU    46     -19.615 -68.749 -32.797  1.00  0.00      BSYN  
ATOM    420  OE1 GLU    46     -20.805 -68.481 -33.109  1.00  0.00      BSYN  
ATOM    421  OE2 GLU    46     -19.003 -68.035 -31.982  1.00  0.00      BSYN  
ATOM    422    C GLU    46     -20.013 -73.718 -32.908  1.00  0.00      BSYN  
ATOM    423    O GLU    46     -21.190 -73.519 -32.382  1.00  0.00      BSYN  
ATOM    424    N GLY    47     -19.302 -74.838 -32.874  1.00  0.00      BSYN  
ATOM    425    H GLY    47     -18.585 -75.174 -33.451  1.00  0.00      BSYN  
ATOM    426   CA GLY    47     -19.725 -76.001 -32.192  1.00  0.00      BSYN  
ATOM    427    C GLY    47     -18.768 -75.822 -31.028  1.00  0.00      BSYN  
ATOM    428    O GLY    47     -17.728 -76.477 -30.818  1.00  0.00      BSYN  
ATOM    429    N VAL    48     -19.423 -75.206 -30.054  1.00  0.00      BSYN  
ATOM    430    H VAL    48     -20.271 -74.773 -30.288  1.00  0.00      BSYN  
ATOM    431   CA VAL    48     -18.886 -75.052 -28.625  1.00  0.00      BSYN  
ATOM    432   CB VAL    48     -19.351 -73.728 -27.894  1.00  0.00      BSYN  
ATOM    433  CG1 VAL    48     -18.782 -72.580 -28.756  1.00  0.00      BSYN  
ATOM    434  CG2 VAL    48     -20.945 -73.782 -28.096  1.00  0.00      BSYN  
ATOM    435    C VAL    48     -18.682 -76.136 -27.687  1.00  0.00      BSYN  
ATOM    436    O VAL    48     -18.557 -75.948 -26.477  1.00  0.00      BSYN  
ATOM    437    N VAL    49     -18.932 -77.382 -28.163  1.00  0.00      BSYN  
ATOM    438    H VAL    49     -19.324 -77.477 -29.056  1.00  0.00      BSYN  
ATOM    439   CA VAL    49     -18.564 -78.619 -27.489  1.00  0.00      BSYN  
ATOM    440   CB VAL    49     -19.538 -79.814 -27.996  1.00  0.00      BSYN  
ATOM    441  CG1 VAL    49     -20.991 -79.585 -27.625  1.00  0.00      BSYN  
ATOM    442  CG2 VAL    49     -19.377 -80.073 -29.488  1.00  0.00      BSYN  
ATOM    443    C VAL    49     -17.027 -79.003 -27.538  1.00  0.00      BSYN  
ATOM    444    O VAL    49     -16.485 -79.060 -26.476  1.00  0.00      BSYN  
ATOM    445    N GLN    50     -16.378 -79.178 -28.676  1.00  0.00      BSYN  
ATOM    446    H GLN    50     -16.763 -79.149 -29.577  1.00  0.00      BSYN  
ATOM    447   CA GLN    50     -15.017 -79.699 -28.621  1.00  0.00      BSYN  
ATOM    448   CB GLN    50     -14.945 -81.305 -28.922  1.00  0.00      BSYN  
ATOM    449   CG GLN    50     -15.506 -82.146 -27.859  1.00  0.00      BSYN  
ATOM    450   CD GLN    50     -14.675 -82.295 -26.597  1.00  0.00      BSYN  
ATOM    451  OE1 GLN    50     -13.453 -82.260 -26.625  1.00  0.00      BSYN  
ATOM    452  NE2 GLN    50     -15.140 -82.249 -25.408  1.00  0.00      BSYN  
ATOM    453 HE21 GLN    50     -16.030 -82.147 -25.009  1.00  0.00      BSYN  
ATOM    454 HE22 GLN    50     -14.422 -82.344 -24.749  1.00  0.00      BSYN  
ATOM    455    C GLN    50     -14.114 -78.825 -29.566  1.00  0.00      BSYN  
ATOM    456    O GLN    50     -14.572 -78.326 -30.537  1.00  0.00      BSYN  
ATOM    457    N GLY    51     -12.809 -78.860 -29.289  1.00  0.00      BSYN  
ATOM    458    H GLY    51     -12.577 -79.322 -28.456  1.00  0.00      BSYN  
ATOM    459   CA GLY    51     -11.868 -78.186 -30.186  1.00  0.00      BSYN  
ATOM    460    C GLY    51     -10.406 -78.518 -30.075  1.00  0.00      BSYN  
ATOM    461    O GLY    51     -10.080 -79.350 -29.219  1.00  0.00      BSYN  
ATOM    462    N VAL    52      -9.699 -77.703 -30.879  1.00  0.00      BSYN  
ATOM    463    H VAL    52     -10.037 -76.866 -31.259  1.00  0.00      BSYN  
ATOM    464   CA VAL    52      -8.343 -78.017 -31.274  1.00  0.00      BSYN  
ATOM    465   CB VAL    52      -7.629 -76.726 -31.978  1.00  0.00      BSYN  
ATOM    466  CG1 VAL    52      -8.062 -76.611 -33.370  1.00  0.00      BSYN  
ATOM    467  CG2 VAL    52      -7.644 -75.432 -31.138  1.00  0.00      BSYN  
ATOM    468    C VAL    52      -7.311 -78.687 -30.397  1.00  0.00      BSYN  
ATOM    469    O VAL    52      -6.557 -79.610 -30.702  1.00  0.00      BSYN  
ATOM    470    N ALA    53      -7.195 -78.247 -29.176  1.00  0.00      BSYN  
ATOM    471    H ALA    53      -7.987 -77.872 -28.738  1.00  0.00      BSYN  
ATOM    472   CA ALA    53      -6.092 -78.447 -28.213  1.00  0.00      BSYN  
ATOM    473   CB ALA    53      -5.975 -77.469 -27.032  1.00  0.00      BSYN  
ATOM    474    C ALA    53      -6.483 -79.771 -27.547  1.00  0.00      BSYN  
ATOM    475    O ALA    53      -7.015 -79.772 -26.483  1.00  0.00      BSYN  
ATOM    476    N SER    54      -6.265 -80.936 -28.292  1.00  0.00      BSYN  
ATOM    477    H SER    54      -5.715 -80.779 -29.088  1.00  0.00      BSYN  
ATOM    478   CA SER    54      -6.732 -82.239 -28.003  1.00  0.00      BSYN  
ATOM    479   CB SER    54      -7.204 -82.998 -29.254  1.00  0.00      BSYN  
ATOM    480   OG SER    54      -8.601 -82.605 -29.237  1.00  0.00      BSYN  
ATOM    481   HG SER    54      -9.096 -82.419 -30.039  1.00  0.00      BSYN  
ATOM    482    C SER    54      -5.852 -83.057 -27.053  1.00  0.00      BSYN  
ATOM    483    O SER    54      -5.506 -84.206 -27.178  1.00  0.00      BSYN  
ATOM    484    N VAL    55      -5.354 -82.295 -26.087  1.00  0.00      BSYN  
ATOM    485    H VAL    55      -5.957 -81.554 -25.868  1.00  0.00      BSYN  
ATOM    486   CA VAL    55      -4.234 -82.646 -25.207  1.00  0.00      BSYN  
ATOM    487   CB VAL    55      -3.154 -81.473 -24.935  1.00  0.00      BSYN  
ATOM    488  CG1 VAL    55      -2.635 -81.021 -26.249  1.00  0.00      BSYN  
ATOM    489  CG2 VAL    55      -3.615 -80.343 -24.137  1.00  0.00      BSYN  
ATOM    490    C VAL    55      -4.797 -83.216 -23.953  1.00  0.00      BSYN  
ATOM    491    O VAL    55      -5.961 -82.992 -23.568  1.00  0.00      BSYN  
ATOM    492    N ALA    56      -3.863 -83.941 -23.330  1.00  0.00      BSYN  
ATOM    493    H ALA    56      -3.032 -84.206 -23.777  1.00  0.00      BSYN  
ATOM    494   CA ALA    56      -4.069 -84.492 -22.012  1.00  0.00      BSYN  
ATOM    495   CB ALA    56      -2.819 -85.017 -21.461  1.00  0.00      BSYN  
ATOM    496    C ALA    56      -4.440 -83.454 -20.958  1.00  0.00      BSYN  
ATOM    497    O ALA    56      -4.976 -83.969 -19.938  1.00  0.00      BSYN  
ATOM    498    N GLU    57      -4.000 -82.229 -21.168  1.00  0.00      BSYN  
ATOM    499    H GLU    57      -3.272 -81.885 -21.727  1.00  0.00      BSYN  
ATOM    500   CA GLU    57      -4.356 -81.152 -20.143  1.00  0.00      BSYN  
ATOM    501   CB GLU    57      -3.406 -79.916 -20.317  1.00  0.00      BSYN  
ATOM    502   CG GLU    57      -1.924 -80.187 -20.218  1.00  0.00      BSYN  
ATOM    503   CD GLU    57      -1.407 -80.821 -18.846  1.00  0.00      BSYN  
ATOM    504  OE1 GLU    57      -1.097 -80.007 -17.942  1.00  0.00      BSYN  
ATOM    505  OE2 GLU    57      -1.246 -82.015 -18.753  1.00  0.00      BSYN  
ATOM    506    C GLU    57      -5.828 -80.808 -20.088  1.00  0.00      BSYN  
ATOM    507    O GLU    57      -6.248 -80.026 -19.195  1.00  0.00      BSYN  
ATOM    508    N LYS    58      -6.635 -81.392 -20.953  1.00  0.00      BSYN  
ATOM    509    H LYS    58      -6.382 -82.085 -21.597  1.00  0.00      BSYN  
ATOM    510   CA LYS    58      -8.019 -81.074 -20.950  1.00  0.00      BSYN  
ATOM    511   CB LYS    58      -8.342 -81.074 -22.403  1.00  0.00      BSYN  
ATOM    512   CG LYS    58      -9.717 -80.497 -22.723  1.00  0.00      BSYN  
ATOM    513   CD LYS    58      -9.940 -80.501 -24.248  1.00  0.00      BSYN  
ATOM    514   CE LYS    58     -11.498 -80.295 -24.304  1.00  0.00      BSYN  
ATOM    515   NZ LYS    58     -11.819 -80.156 -25.686  1.00  0.00      BSYN  
ATOM    516  HZ1 LYS    58     -11.225 -79.503 -26.236  1.00  0.00      BSYN  
ATOM    517  HZ2 LYS    58     -11.710 -81.086 -26.138  1.00  0.00      BSYN  
ATOM    518  HZ3 LYS    58     -12.847 -80.020 -25.763  1.00  0.00      BSYN  
ATOM    519    C LYS    58      -8.861 -82.188 -20.373  1.00  0.00      BSYN  
ATOM    520    O LYS    58      -9.690 -81.885 -19.503  1.00  0.00      BSYN  
ATOM    521    N THR    59      -8.411 -83.411 -20.471  1.00  0.00      BSYN  
ATOM    522    H THR    59      -7.528 -83.599 -20.854  1.00  0.00      BSYN  
ATOM    523   CA THR    59      -8.972 -84.678 -20.035  1.00  0.00      BSYN  
ATOM    524   CB THR    59      -9.019 -85.759 -21.132  1.00  0.00      BSYN  
ATOM    525  OG1 THR    59      -7.775 -85.674 -21.772  1.00  0.00      BSYN  
ATOM    526  HG1 THR    59      -7.973 -85.910 -22.681  1.00  0.00      BSYN  
ATOM    527  CG2 THR    59     -10.127 -85.314 -22.173  1.00  0.00      BSYN  
ATOM    528    C THR    59      -8.395 -85.315 -18.780  1.00  0.00      BSYN  
ATOM    529    O THR    59      -9.160 -85.380 -17.794  1.00  0.00      BSYN  
ATOM    530    N LYS    60      -7.250 -86.015 -18.801  1.00  0.00      BSYN  
ATOM    531    H LYS    60      -6.774 -85.985 -19.657  1.00  0.00      BSYN  
ATOM    532   CA LYS    60      -6.665 -86.457 -17.535  1.00  0.00      BSYN  
ATOM    533   CB LYS    60      -5.760 -87.659 -17.827  1.00  0.00      BSYN  
ATOM    534   CG LYS    60      -5.433 -88.650 -16.650  1.00  0.00      BSYN  
ATOM    535   CD LYS    60      -6.601 -89.591 -16.306  1.00  0.00      BSYN  
ATOM    536   CE LYS    60      -6.236 -90.664 -15.393  1.00  0.00      BSYN  
ATOM    537   NZ LYS    60      -6.077 -90.365 -13.933  1.00  0.00      BSYN  
ATOM    538  HZ1 LYS    60      -6.961 -89.928 -13.603  1.00  0.00      BSYN  
ATOM    539  HZ2 LYS    60      -6.123 -91.286 -13.453  1.00  0.00      BSYN  
ATOM    540  HZ3 LYS    60      -5.259 -89.749 -13.751  1.00  0.00      BSYN  
ATOM    541    C LYS    60      -6.029 -85.415 -16.601  1.00  0.00      BSYN  
ATOM    542    O LYS    60      -5.017 -84.778 -16.978  1.00  0.00      BSYN  
ATOM    543    N GLU    61      -6.844 -85.022 -15.622  1.00  0.00      BSYN  
ATOM    544    H GLU    61      -7.726 -85.412 -15.448  1.00  0.00      BSYN  
ATOM    545   CA GLU    61      -6.266 -84.143 -14.636  1.00  0.00      BSYN  
ATOM    546   CB GLU    61      -7.296 -83.004 -14.360  1.00  0.00      BSYN  
ATOM    547   CG GLU    61      -7.376 -81.639 -14.948  1.00  0.00      BSYN  
ATOM    548   CD GLU    61      -8.526 -80.776 -14.549  1.00  0.00      BSYN  
ATOM    549  OE1 GLU    61      -9.551 -80.819 -15.145  1.00  0.00      BSYN  
ATOM    550  OE2 GLU    61      -8.400 -79.832 -13.773  1.00  0.00      BSYN  
ATOM    551    C GLU    61      -5.874 -84.891 -13.395  1.00  0.00      BSYN  
ATOM    552    O GLU    61      -4.722 -84.914 -13.028  1.00  0.00      BSYN  
ATOM    553    N GLN    62      -6.737 -85.919 -12.998  1.00  0.00      BSYN  
ATOM    554    H GLN    62      -7.300 -86.231 -13.738  1.00  0.00      BSYN  
ATOM    555   CA GLN    62      -6.889 -86.304 -11.630  1.00  0.00      BSYN  
ATOM    556   CB GLN    62      -8.407 -86.683 -11.552  1.00  0.00      BSYN  
ATOM    557   CG GLN    62      -9.338 -85.452 -11.307  1.00  0.00      BSYN  
ATOM    558   CD GLN    62      -9.758 -85.315  -9.913  1.00  0.00      BSYN  
ATOM    559  OE1 GLN    62      -9.933 -86.315  -9.198  1.00  0.00      BSYN  
ATOM    560  NE2 GLN    62     -10.198 -84.197  -9.365  1.00  0.00      BSYN  
ATOM    561 HE21 GLN    62     -10.125 -84.212  -8.388  1.00  0.00      BSYN  
ATOM    562 HE22 GLN    62     -10.834 -83.628  -9.846  1.00  0.00      BSYN  
ATOM    563    C GLN    62      -6.048 -87.397 -11.039  1.00  0.00      BSYN  
ATOM    564    O GLN    62      -6.387 -88.205 -10.162  1.00  0.00      BSYN  
ATOM    565    N ALA    63      -4.760 -87.389 -11.577  1.00  0.00      BSYN  
ATOM    566    H ALA    63      -4.431 -86.847 -12.325  1.00  0.00      BSYN  
ATOM    567   CA ALA    63      -3.757 -88.251 -10.914  1.00  0.00      BSYN  
ATOM    568   CB ALA    63      -3.575 -89.415 -11.768  1.00  0.00      BSYN  
ATOM    569    C ALA    63      -2.448 -87.605 -10.651  1.00  0.00      BSYN  
ATOM    570    O ALA    63      -1.988 -86.769 -11.471  1.00  0.00      BSYN  
ATOM    571    N SER    64      -1.760 -87.930  -9.512  1.00  0.00      BSYN  
ATOM    572    H SER    64      -2.071 -88.652  -8.928  1.00  0.00      BSYN  
ATOM    573   CA SER    64      -0.493 -87.189  -9.235  1.00  0.00      BSYN  
ATOM    574   CB SER    64      -0.362 -87.120  -7.729  1.00  0.00      BSYN  
ATOM    575   OG SER    64      -0.653 -88.384  -7.150  1.00  0.00      BSYN  
ATOM    576   HG SER    64      -0.089 -89.053  -7.544  1.00  0.00      BSYN  
ATOM    577    C SER    64       0.796 -88.003  -9.844  1.00  0.00      BSYN  
ATOM    578    O SER    64       1.376 -88.820  -9.156  1.00  0.00      BSYN  
ATOM    579    N HIS    65       1.364 -87.683 -10.981  1.00  0.00      BSYN  
ATOM    580    H HIS    65       0.974 -86.863 -11.348  1.00  0.00      BSYN  
ATOM    581   CA HIS    65       2.587 -88.197 -11.569  1.00  0.00      BSYN  
ATOM    582   CB HIS    65       2.186 -88.958 -12.850  1.00  0.00      BSYN  
ATOM    583   CG HIS    65       2.726 -90.347 -12.757  1.00  0.00      BSYN  
ATOM    584  ND1 HIS    65       2.439 -91.182 -11.690  1.00  0.00      BSYN  
ATOM    585  HD1 HIS    65       2.011 -91.023 -10.823  1.00  0.00      BSYN  
ATOM    586  CD2 HIS    65       3.674 -90.940 -13.603  1.00  0.00      BSYN  
ATOM    587  NE2 HIS    65       3.823 -92.122 -12.954  1.00  0.00      BSYN  
ATOM    588  CE1 HIS    65       3.115 -92.291 -11.872  1.00  0.00      BSYN  
ATOM    589    C HIS    65       3.577 -87.085 -11.883  1.00  0.00      BSYN  
ATOM    590    O HIS    65       3.259 -86.017 -12.335  1.00  0.00      BSYN  
ATOM    591    N LEU    66       4.822 -87.516 -11.661  1.00  0.00      BSYN  
ATOM    592    H LEU    66       4.867 -88.470 -11.443  1.00  0.00      BSYN  
ATOM    593   CA LEU    66       5.929 -86.598 -11.819  1.00  0.00      BSYN  
ATOM    594   CB LEU    66       6.886 -86.684 -10.582  1.00  0.00      BSYN  
ATOM    595   CG LEU    66       6.558 -85.973  -9.236  1.00  0.00      BSYN  
ATOM    596  CD1 LEU    66       5.190 -86.492  -8.654  1.00  0.00      BSYN  
ATOM    597  CD2 LEU    66       7.671 -86.109  -8.169  1.00  0.00      BSYN  
ATOM    598    C LEU    66       6.828 -86.967 -12.962  1.00  0.00      BSYN  
ATOM    599    O LEU    66       7.377 -86.108 -13.586  1.00  0.00      BSYN  
ATOM    600    N GLY    67       6.936 -88.249 -13.240  1.00  0.00      BSYN  
ATOM    601    H GLY    67       6.355 -88.910 -12.809  1.00  0.00      BSYN  
ATOM    602   CA GLY    67       7.670 -88.738 -14.404  1.00  0.00      BSYN  
ATOM    603    C GLY    67       7.536 -90.257 -14.534  1.00  0.00      BSYN  
ATOM    604    O GLY    67       7.964 -90.937 -13.618  1.00  0.00      BSYN  
ATOM    605    N GLY    68       6.641 -90.756 -15.385  1.00  0.00      BSYN  
ATOM    606    H GLY    68       6.641 -91.711 -15.609  1.00  0.00      BSYN  
ATOM    607   CA GLY    68       5.641 -89.948 -16.159  1.00  0.00      BSYN  
ATOM    608    C GLY    68       4.628 -90.861 -16.917  1.00  0.00      BSYN  
ATOM    609    O GLY    68       4.896 -91.665 -17.808  1.00  0.00      BSYN  
ATOM    610    N ALA    69       3.446 -90.504 -16.606  1.00  0.00      BSYN  
ATOM    611    H ALA    69       3.192 -89.805 -15.968  1.00  0.00      BSYN  
ATOM    612   CA ALA    69       2.346 -91.202 -17.272  1.00  0.00      BSYN  
ATOM    613   CB ALA    69       1.665 -92.202 -16.361  1.00  0.00      BSYN  
ATOM    614    C ALA    69       1.199 -90.270 -17.819  1.00  0.00      BSYN  
ATOM    615    O ALA    69       0.628 -90.424 -18.907  1.00  0.00      BSYN  
ATOM    616    N VAL    70       0.808 -89.260 -17.006  1.00  0.00      BSYN  
ATOM    617    H VAL    70       1.070 -89.279 -16.062  1.00  0.00      BSYN  
ATOM    618   CA VAL    70      -0.194 -88.217 -17.439  1.00  0.00      BSYN  
ATOM    619   CB VAL    70      -0.997 -87.667 -16.201  1.00  0.00      BSYN  
ATOM    620  CG1 VAL    70      -2.168 -86.981 -16.808  1.00  0.00      BSYN  
ATOM    621  CG2 VAL    70      -1.670 -88.627 -15.161  1.00  0.00      BSYN  
ATOM    622    C VAL    70       0.668 -87.171 -18.176  1.00  0.00      BSYN  
ATOM    623    O VAL    70       1.689 -86.766 -17.589  1.00  0.00      BSYN  
ATOM    624    N PHE    71       0.166 -86.849 -19.397  1.00  0.00      BSYN  
ATOM    625    H PHE    71      -0.800 -86.696 -19.348  1.00  0.00      BSYN  
ATOM    626   CA PHE    71       1.090 -86.361 -20.483  1.00  0.00      BSYN  
ATOM    627   CB PHE    71       0.638 -86.624 -21.954  1.00  0.00      BSYN  
ATOM    628   CG PHE    71       1.584 -86.249 -23.152  1.00  0.00      BSYN  
ATOM    629  CD1 PHE    71       2.941 -86.665 -23.058  1.00  0.00      BSYN  
ATOM    630  CD2 PHE    71       1.192 -85.438 -24.195  1.00  0.00      BSYN  
ATOM    631  CE1 PHE    71       3.828 -85.993 -23.906  1.00  0.00      BSYN  
ATOM    632  CE2 PHE    71       2.173 -84.960 -25.077  1.00  0.00      BSYN  
ATOM    633   CZ PHE    71       3.524 -85.190 -24.959  1.00  0.00      BSYN  
ATOM    634    C PHE    71       1.193 -84.877 -20.229  1.00  0.00      BSYN  
ATOM    635    O PHE    71       0.312 -84.125 -20.672  1.00  0.00      BSYN  
ATOM    636    N SER    72       2.259 -84.501 -19.444  1.00  0.00      BSYN  
ATOM    637    H SER    72       2.904 -85.100 -19.013  1.00  0.00      BSYN  
ATOM    638   CA SER    72       2.564 -83.080 -19.207  1.00  0.00      BSYN  
ATOM    639   CB SER    72       3.559 -82.785 -18.135  1.00  0.00      BSYN  
ATOM    640   OG SER    72       4.604 -83.736 -18.033  1.00  0.00      BSYN  
ATOM    641   HG SER    72       4.270 -84.623 -18.187  1.00  0.00      BSYN  
ATOM    642    C SER    72       3.082 -82.458 -20.467  1.00  0.00      BSYN  
ATOM    643    O SER    72       4.219 -82.096 -20.719  1.00  0.00      BSYN  
ATOM    644    N GLY    73       1.973 -82.145 -21.212  1.00  0.00      BSYN  
ATOM    645    H GLY    73       1.051 -82.309 -20.924  1.00  0.00      BSYN  
ATOM    646   CA GLY    73       1.930 -81.384 -22.493  1.00  0.00      BSYN  
ATOM    647    C GLY    73       1.858 -79.879 -22.381  1.00  0.00      BSYN  
ATOM    648    O GLY    73       1.226 -79.302 -21.512  1.00  0.00      BSYN  
ATOM    649    N ALA    74       2.244 -79.161 -23.455  1.00  0.00      BSYN  
ATOM    650    H ALA    74       2.652 -79.553 -24.255  1.00  0.00      BSYN  
ATOM    651   CA ALA    74       2.151 -77.673 -23.320  1.00  0.00      BSYN  
ATOM    652   CB ALA    74       3.421 -77.141 -23.886  1.00  0.00      BSYN  
ATOM    653    C ALA    74       0.979 -77.031 -23.930  1.00  0.00      BSYN  
ATOM    654    O ALA    74       0.601 -77.434 -25.000  1.00  0.00      BSYN  
ATOM    655    N GLY    75       0.334 -76.226 -23.065  1.00  0.00      BSYN  
ATOM    656    H GLY    75       0.584 -76.173 -22.119  1.00  0.00      BSYN  
ATOM    657   CA GLY    75      -0.677 -75.214 -23.647  1.00  0.00      BSYN  
ATOM    658    C GLY    75      -1.933 -75.543 -22.912  1.00  0.00      BSYN  
ATOM    659    O GLY    75      -2.970 -76.037 -23.457  1.00  0.00      BSYN  
ATOM    660    N ASN    76      -1.893 -74.906 -21.689  1.00  0.00      BSYN  
ATOM    661    H ASN    76      -1.068 -74.669 -21.216  1.00  0.00      BSYN  
ATOM    662   CA ASN    76      -3.124 -74.866 -20.935  1.00  0.00      BSYN  
ATOM    663   CB ASN    76      -3.283 -76.028 -19.967  1.00  0.00      BSYN  
ATOM    664   CG ASN    76      -4.566 -76.102 -19.152  1.00  0.00      BSYN  
ATOM    665  OD1 ASN    76      -5.711 -76.068 -19.626  1.00  0.00      BSYN  
ATOM    666  ND2 ASN    76      -4.558 -76.420 -17.875  1.00  0.00      BSYN  
ATOM    667 HD21 ASN    76      -5.397 -76.243 -17.400  1.00  0.00      BSYN  
ATOM    668 HD22 ASN    76      -3.803 -76.834 -17.408  1.00  0.00      BSYN  
ATOM    669    C ASN    76      -3.213 -73.505 -20.215  1.00  0.00      BSYN  
ATOM    670    O ASN    76      -2.409 -73.418 -19.230  1.00  0.00      BSYN  
ATOM    671    N ILE    77      -3.810 -72.438 -20.748  1.00  0.00      BSYN  
ATOM    672    H ILE    77      -4.176 -72.425 -21.656  1.00  0.00      BSYN  
ATOM    673   CA ILE    77      -3.925 -71.105 -20.171  1.00  0.00      BSYN  
ATOM    674   CB ILE    77      -2.995 -70.050 -20.970  1.00  0.00      BSYN  
ATOM    675  CG2 ILE    77      -1.731 -70.339 -20.374  1.00  0.00      BSYN  
ATOM    676  CG1 ILE    77      -3.001 -70.385 -22.536  1.00  0.00      BSYN  
ATOM    677   CD ILE    77      -3.918 -69.554 -23.523  1.00  0.00      BSYN  
ATOM    678    C ILE    77      -5.324 -70.515 -20.312  1.00  0.00      BSYN  
ATOM    679    O ILE    77      -6.001 -70.878 -21.310  1.00  0.00      BSYN  
ATOM    680    N ALA    78      -5.752 -69.720 -19.332  1.00  0.00      BSYN  
ATOM    681    H ALA    78      -5.038 -69.772 -18.663  1.00  0.00      BSYN  
ATOM    682   CA ALA    78      -6.999 -69.063 -19.158  1.00  0.00      BSYN  
ATOM    683   CB ALA    78      -7.602 -69.196 -17.829  1.00  0.00      BSYN  
ATOM    684    C ALA    78      -7.091 -67.597 -19.539  1.00  0.00      BSYN  
ATOM    685    O ALA    78      -6.372 -66.715 -19.027  1.00  0.00      BSYN  
ATOM    686    N ALA    79      -7.957 -67.331 -20.504  1.00  0.00      BSYN  
ATOM    687    H ALA    79      -8.504 -68.077 -20.828  1.00  0.00      BSYN  
ATOM    688   CA ALA    79      -8.362 -65.994 -20.850  1.00  0.00      BSYN  
ATOM    689   CB ALA    79      -8.561 -65.897 -22.277  1.00  0.00      BSYN  
ATOM    690    C ALA    79      -9.613 -65.607 -20.027  1.00  0.00      BSYN  
ATOM    691    O ALA    79     -10.622 -66.414 -19.932  1.00  0.00      BSYN  
ATOM    692    N ALA    80      -9.485 -64.378 -19.422  1.00  0.00      BSYN  
ATOM    693    H ALA    80      -8.688 -63.819 -19.538  1.00  0.00      BSYN  
ATOM    694   CA ALA    80     -10.476 -63.966 -18.390  1.00  0.00      BSYN  
ATOM    695   CB ALA    80      -9.846 -62.897 -17.527  1.00  0.00      BSYN  
ATOM    696    C ALA    80     -11.753 -63.453 -19.066  1.00  0.00      BSYN  
ATOM    697    O ALA    80     -11.901 -63.238 -20.240  1.00  0.00      BSYN  
ATOM    698    N THR    81     -12.840 -63.320 -18.293  1.00  0.00      BSYN  
ATOM    699    H THR    81     -12.667 -63.483 -17.342  1.00  0.00      BSYN  
ATOM    700   CA THR    81     -14.189 -62.882 -18.806  1.00  0.00      BSYN  
ATOM    701   CB THR    81     -15.234 -63.045 -17.690  1.00  0.00      BSYN  
ATOM    702  OG1 THR    81     -14.877 -62.221 -16.577  1.00  0.00      BSYN  
ATOM    703  HG1 THR    81     -15.594 -61.608 -16.397  1.00  0.00      BSYN  
ATOM    704  CG2 THR    81     -15.222 -64.510 -17.261  1.00  0.00      BSYN  
ATOM    705    C THR    81     -14.221 -61.352 -19.066  1.00  0.00      BSYN  
ATOM    706    O THR    81     -14.862 -60.947 -19.974  1.00  0.00      BSYN  
ATOM    707    N GLY    82     -13.331 -60.676 -18.346  1.00  0.00      BSYN  
ATOM    708    H GLY    82     -12.676 -61.294 -17.960  1.00  0.00      BSYN  
ATOM    709   CA GLY    82     -13.414 -59.217 -18.407  1.00  0.00      BSYN  
ATOM    710    C GLY    82     -12.050 -58.674 -18.198  1.00  0.00      BSYN  
ATOM    711    O GLY    82     -11.646 -58.746 -17.048  1.00  0.00      BSYN  
ATOM    712    N LEU    83     -11.237 -58.222 -19.167  1.00  0.00      BSYN  
ATOM    713    H LEU    83     -10.461 -57.747 -18.801  1.00  0.00      BSYN  
ATOM    714   CA LEU    83     -11.379 -58.349 -20.546  1.00  0.00      BSYN  
ATOM    715   CB LEU    83     -10.693 -57.141 -21.245  1.00  0.00      BSYN  
ATOM    716   CG LEU    83     -11.367 -55.701 -21.136  1.00  0.00      BSYN  
ATOM    717  CD1 LEU    83     -10.263 -54.613 -21.087  1.00  0.00      BSYN  
ATOM    718  CD2 LEU    83     -12.163 -55.472 -22.362  1.00  0.00      BSYN  
ATOM    719    C LEU    83     -10.771 -59.566 -21.109  1.00  0.00      BSYN  
ATOM    720    O LEU    83     -10.189 -60.428 -20.415  1.00  0.00      BSYN  
ATOM    721    N VAL    84     -11.462 -59.731 -22.199  1.00  0.00      BSYN  
ATOM    722    H VAL    84     -12.155 -59.091 -22.464  1.00  0.00      BSYN  
ATOM    723   CA VAL    84     -11.163 -60.786 -23.081  1.00  0.00      BSYN  
ATOM    724   CB VAL    84     -12.425 -61.535 -23.650  1.00  0.00      BSYN  
ATOM    725  CG1 VAL    84     -13.493 -61.964 -22.528  1.00  0.00      BSYN  
ATOM    726  CG2 VAL    84     -13.326 -60.631 -24.376  1.00  0.00      BSYN  
ATOM    727    C VAL    84     -10.202 -60.587 -24.273  1.00  0.00      BSYN  
ATOM    728    O VAL    84      -9.734 -61.563 -24.907  1.00  0.00      BSYN  
ATOM    729    N LYS    85      -9.672 -59.346 -24.493  1.00  0.00      BSYN  
ATOM    730    H LYS    85     -10.195 -58.628 -24.077  1.00  0.00      BSYN  
ATOM    731   CA LYS    85      -8.707 -59.038 -25.612  1.00  0.00      BSYN  
ATOM    732   CB LYS    85      -8.575 -57.523 -26.004  1.00  0.00      BSYN  
ATOM    733   CG LYS    85      -9.759 -57.111 -27.048  1.00  0.00      BSYN  
ATOM    734   CD LYS    85      -9.341 -55.706 -27.566  1.00  0.00      BSYN  
ATOM    735   CE LYS    85     -10.153 -55.137 -28.738  1.00  0.00      BSYN  
ATOM    736   NZ LYS    85     -11.504 -54.605 -28.365  1.00  0.00      BSYN  
ATOM    737  HZ1 LYS    85     -12.016 -54.454 -29.258  1.00  0.00      BSYN  
ATOM    738  HZ2 LYS    85     -11.967 -55.417 -27.908  1.00  0.00      BSYN  
ATOM    739  HZ3 LYS    85     -11.367 -53.771 -27.760  1.00  0.00      BSYN  
ATOM    740    C LYS    85      -7.315 -59.716 -25.505  1.00  0.00      BSYN  
ATOM    741    O LYS    85      -6.957 -59.985 -24.445  1.00  0.00      BSYN  
ATOM    742    N ARG    86      -6.554 -59.746 -26.602  1.00  0.00      BSYN  
ATOM    743    H ARG    86      -7.007 -59.336 -27.368  1.00  0.00      BSYN  
ATOM    744   CA ARG    86      -5.301 -60.494 -26.771  1.00  0.00      BSYN  
ATOM    745   CB ARG    86      -4.967 -60.675 -28.217  1.00  0.00      BSYN  
ATOM    746   CG ARG    86      -5.513 -62.039 -28.701  1.00  0.00      BSYN  
ATOM    747   CD ARG    86      -4.448 -62.627 -29.738  1.00  0.00      BSYN  
ATOM    748   NE ARG    86      -4.833 -63.823 -30.497  1.00  0.00      BSYN  
ATOM    749   HE ARG    86      -5.197 -63.684 -31.396  1.00  0.00      BSYN  
ATOM    750   CZ ARG    86      -4.772 -65.116 -29.947  1.00  0.00      BSYN  
ATOM    751  NH1 ARG    86      -4.489 -65.286 -28.658  1.00  0.00      BSYN  
ATOM    752 HH11 ARG    86      -4.642 -66.174 -28.226  1.00  0.00      BSYN  
ATOM    753 HH12 ARG    86      -4.201 -64.548 -28.048  1.00  0.00      BSYN  
ATOM    754  NH2 ARG    86      -4.972 -66.237 -30.678  1.00  0.00      BSYN  
ATOM    755 HH21 ARG    86      -4.656 -67.148 -30.414  1.00  0.00      BSYN  
ATOM    756 HH22 ARG    86      -5.130 -66.212 -31.665  1.00  0.00      BSYN  
ATOM    757    C ARG    86      -4.139 -59.924 -25.984  1.00  0.00      BSYN  
ATOM    758    O ARG    86      -3.336 -59.050 -26.277  1.00  0.00      BSYN  
ATOM    759    N GLU    87      -4.089 -60.556 -24.799  1.00  0.00      BSYN  
ATOM    760    H GLU    87      -4.785 -61.210 -24.578  1.00  0.00      BSYN  
ATOM    761   CA GLU    87      -3.107 -60.211 -23.778  1.00  0.00      BSYN  
ATOM    762   CB GLU    87      -3.769 -59.983 -22.453  1.00  0.00      BSYN  
ATOM    763   CG GLU    87      -4.578 -58.703 -22.270  1.00  0.00      BSYN  
ATOM    764   CD GLU    87      -3.669 -57.479 -22.694  1.00  0.00      BSYN  
ATOM    765  OE1 GLU    87      -4.000 -56.840 -23.720  1.00  0.00      BSYN  
ATOM    766  OE2 GLU    87      -2.773 -57.134 -21.898  1.00  0.00      BSYN  
ATOM    767    C GLU    87      -2.035 -61.290 -23.597  1.00  0.00      BSYN  
ATOM    768    O GLU    87      -2.332 -62.533 -23.420  1.00  0.00      BSYN  
ATOM    769    N GLU    88      -0.748 -60.941 -23.645  1.00  0.00      BSYN  
ATOM    770    H GLU    88      -0.182 -61.701 -23.895  1.00  0.00      BSYN  
ATOM    771   CA GLU    88      -0.230 -59.610 -23.646  1.00  0.00      BSYN  
ATOM    772   CB GLU    88       0.607 -59.399 -22.372  1.00  0.00      BSYN  
ATOM    773   CG GLU    88      -0.115 -59.473 -21.065  1.00  0.00      BSYN  
ATOM    774   CD GLU    88       0.603 -60.364 -20.051  1.00  0.00      BSYN  
ATOM    775  OE1 GLU    88       1.805 -60.186 -19.749  1.00  0.00      BSYN  
ATOM    776  OE2 GLU    88      -0.022 -61.348 -19.593  1.00  0.00      BSYN  
ATOM    777    C GLU    88       0.537 -59.381 -24.955  1.00  0.00      BSYN  
ATOM    778    O GLU    88       0.451 -58.366 -25.578  1.00  0.00      BSYN  
ATOM    779    N PHE    89       1.306 -60.327 -25.398  1.00  0.00      BSYN  
ATOM    780    H PHE    89       1.045 -61.195 -25.025  1.00  0.00      BSYN  
ATOM    781   CA PHE    89       2.233 -60.183 -26.495  1.00  0.00      BSYN  
ATOM    782   CB PHE    89       3.603 -59.606 -26.083  1.00  0.00      BSYN  
ATOM    783   CG PHE    89       4.223 -58.465 -26.909  1.00  0.00      BSYN  
ATOM    784  CD1 PHE    89       3.343 -57.746 -27.738  1.00  0.00      BSYN  
ATOM    785  CD2 PHE    89       5.546 -58.141 -26.792  1.00  0.00      BSYN  
ATOM    786  CE1 PHE    89       3.852 -56.675 -28.409  1.00  0.00      BSYN  
ATOM    787  CE2 PHE    89       6.011 -57.006 -27.476  1.00  0.00      BSYN  
ATOM    788   CZ PHE    89       5.197 -56.311 -28.399  1.00  0.00      BSYN  
ATOM    789    C PHE    89       2.528 -61.595 -27.154  1.00  0.00      BSYN  
ATOM    790    O PHE    89       2.783 -62.535 -26.340  1.00  0.00      BSYN  
ATOM    791    N PRO    90       2.658 -61.850 -28.512  1.00  0.00      BSYN  
ATOM    792   CD PRO    90       2.563 -60.873 -29.557  1.00  0.00      BSYN  
ATOM    793   CA PRO    90       2.832 -63.124 -29.038  1.00  0.00      BSYN  
ATOM    794   CB PRO    90       2.790 -62.779 -30.600  1.00  0.00      BSYN  
ATOM    795   CG PRO    90       3.557 -61.484 -30.536  1.00  0.00      BSYN  
ATOM    796    C PRO    90       3.905 -64.141 -28.680  1.00  0.00      BSYN  
ATOM    797    O PRO    90       3.759 -65.368 -28.629  1.00  0.00      BSYN  
ATOM    798    N THR    91       5.065 -63.597 -28.464  1.00  0.00      BSYN  
ATOM    799    H THR    91       5.148 -62.621 -28.419  1.00  0.00      BSYN  
ATOM    800   CA THR    91       6.262 -64.366 -28.325  1.00  0.00      BSYN  
ATOM    801   CB THR    91       7.332 -63.468 -29.007  1.00  0.00      BSYN  
ATOM    802  OG1 THR    91       7.414 -62.234 -28.405  1.00  0.00      BSYN  
ATOM    803  HG1 THR    91       8.213 -61.727 -28.571  1.00  0.00      BSYN  
ATOM    804  CG2 THR    91       7.001 -63.228 -30.552  1.00  0.00      BSYN  
ATOM    805    C THR    91       6.522 -64.777 -26.894  1.00  0.00      BSYN  
ATOM    806    O THR    91       7.392 -65.520 -26.511  1.00  0.00      BSYN  
ATOM    807    N ASP    92       5.879 -63.978 -26.118  1.00  0.00      BSYN  
ATOM    808    H ASP    92       5.801 -63.023 -26.327  1.00  0.00      BSYN  
ATOM    809   CA ASP    92       5.751 -64.314 -24.738  1.00  0.00      BSYN  
ATOM    810   CB ASP    92       5.249 -63.014 -23.998  1.00  0.00      BSYN  
ATOM    811   CG ASP    92       5.354 -63.192 -22.463  1.00  0.00      BSYN  
ATOM    812  OD1 ASP    92       6.469 -63.410 -21.914  1.00  0.00      BSYN  
ATOM    813  OD2 ASP    92       4.298 -63.075 -21.766  1.00  0.00      BSYN  
ATOM    814    C ASP    92       4.709 -65.450 -24.528  1.00  0.00      BSYN  
ATOM    815    O ASP    92       3.500 -65.122 -24.611  1.00  0.00      BSYN  
ATOM    816    N LEU    93       5.179 -66.684 -24.535  1.00  0.00      BSYN  
ATOM    817    H LEU    93       6.150 -66.816 -24.552  1.00  0.00      BSYN  
ATOM    818   CA LEU    93       4.285 -67.854 -24.556  1.00  0.00      BSYN  
ATOM    819   CB LEU    93       4.877 -68.848 -25.532  1.00  0.00      BSYN  
ATOM    820   CG LEU    93       6.108 -69.761 -25.128  1.00  0.00      BSYN  
ATOM    821  CD1 LEU    93       6.477 -70.608 -26.324  1.00  0.00      BSYN  
ATOM    822  CD2 LEU    93       7.357 -69.014 -24.708  1.00  0.00      BSYN  
ATOM    823    C LEU    93       4.080 -68.426 -23.138  1.00  0.00      BSYN  
ATOM    824    O LEU    93       4.994 -68.440 -22.285  1.00  0.00      BSYN  
ATOM    825    N LYS    94       2.824 -68.802 -22.884  1.00  0.00      BSYN  
ATOM    826    H LYS    94       2.114 -68.536 -23.505  1.00  0.00      BSYN  
ATOM    827   CA LYS    94       2.542 -69.485 -21.658  1.00  0.00      BSYN  
ATOM    828   CB LYS    94       1.510 -68.860 -20.795  1.00  0.00      BSYN  
ATOM    829   CG LYS    94       1.616 -67.406 -20.588  1.00  0.00      BSYN  
ATOM    830   CD LYS    94       0.513 -67.014 -19.524  1.00  0.00      BSYN  
ATOM    831   CE LYS    94       0.719 -65.558 -18.953  1.00  0.00      BSYN  
ATOM    832   NZ LYS    94       0.505 -64.474 -19.854  1.00  0.00      BSYN  
ATOM    833  HZ1 LYS    94      -0.514 -64.540 -20.053  1.00  0.00      BSYN  
ATOM    834  HZ2 LYS    94       0.818 -63.575 -19.436  1.00  0.00      BSYN  
ATOM    835  HZ3 LYS    94       0.882 -64.711 -20.793  1.00  0.00      BSYN  
ATOM    836    C LYS    94       2.146 -70.981 -21.910  1.00  0.00      BSYN  
ATOM    837    O LYS    94       1.220 -71.329 -22.636  1.00  0.00      BSYN  
ATOM    838    N PRO    95       3.074 -71.855 -21.487  1.00  0.00      BSYN  
ATOM    839   CD PRO    95       4.382 -71.481 -21.062  1.00  0.00      BSYN  
ATOM    840   CA PRO    95       2.983 -73.298 -21.571  1.00  0.00      BSYN  
ATOM    841   CB PRO    95       4.421 -73.699 -21.380  1.00  0.00      BSYN  
ATOM    842   CG PRO    95       5.216 -72.439 -21.791  1.00  0.00      BSYN  
ATOM    843    C PRO    95       2.195 -73.921 -20.400  1.00  0.00      BSYN  
ATOM    844    O PRO    95       1.472 -74.964 -20.728  1.00  0.00      BSYN  
ATOM    845    N GLU    96       2.406 -73.506 -19.145  1.00  0.00      BSYN  
ATOM    846    H GLU    96       3.148 -72.888 -18.978  1.00  0.00      BSYN  
ATOM    847   CA GLU    96       1.630 -74.034 -18.028  1.00  0.00      BSYN  
ATOM    848   CB GLU    96       2.440 -75.029 -17.199  1.00  0.00      BSYN  
ATOM    849   CG GLU    96       1.659 -76.199 -16.865  1.00  0.00      BSYN  
ATOM    850   CD GLU    96       1.375 -76.309 -15.322  1.00  0.00      BSYN  
ATOM    851  OE1 GLU    96       0.665 -77.254 -15.011  1.00  0.00      BSYN  
ATOM    852  OE2 GLU    96       1.778 -75.526 -14.453  1.00  0.00      BSYN  
ATOM    853    C GLU    96       1.164 -72.802 -17.240  1.00  0.00      BSYN  
ATOM    854    O GLU    96       1.916 -71.892 -17.033  1.00  0.00      BSYN  
ATOM    855    N GLU    97      -0.168 -72.867 -16.948  1.00  0.00      BSYN  
ATOM    856    H GLU    97      -0.786 -73.338 -17.546  1.00  0.00      BSYN  
ATOM    857   CA GLU    97      -0.515 -72.229 -15.740  1.00  0.00      BSYN  
ATOM    858   CB GLU    97      -1.010 -70.828 -15.985  1.00  0.00      BSYN  
ATOM    859   CG GLU    97      -1.205 -69.814 -14.964  1.00  0.00      BSYN  
ATOM    860   CD GLU    97      -0.094 -68.863 -14.815  1.00  0.00      BSYN  
ATOM    861  OE1 GLU    97       0.415 -68.123 -15.681  1.00  0.00      BSYN  
ATOM    862  OE2 GLU    97       0.154 -68.593 -13.663  1.00  0.00      BSYN  
ATOM    863    C GLU    97      -1.420 -73.007 -14.754  1.00  0.00      BSYN  
ATOM    864    O GLU    97      -2.607 -73.375 -15.044  1.00  0.00      BSYN  
ATOM    865    N VAL    98      -1.007 -73.215 -13.540  1.00  0.00      BSYN  
ATOM    866    H VAL    98      -0.043 -73.237 -13.361  1.00  0.00      BSYN  
ATOM    867   CA VAL    98      -1.820 -73.618 -12.390  1.00  0.00      BSYN  
ATOM    868   CB VAL    98      -1.189 -74.829 -11.738  1.00  0.00      BSYN  
ATOM    869  CG1 VAL    98      -1.906 -75.299 -10.480  1.00  0.00      BSYN  
ATOM    870  CG2 VAL    98      -1.603 -75.911 -12.719  1.00  0.00      BSYN  
ATOM    871    C VAL    98      -2.015 -72.428 -11.444  1.00  0.00      BSYN  
ATOM    872    O VAL    98      -1.057 -71.925 -10.904  1.00  0.00      BSYN  
ATOM    873    N ALA    99      -3.309 -72.089 -11.301  1.00  0.00      BSYN  
ATOM    874    H ALA    99      -3.943 -72.416 -11.972  1.00  0.00      BSYN  
ATOM    875   CA ALA    99      -3.891 -71.230 -10.279  1.00  0.00      BSYN  
ATOM    876   CB ALA    99      -3.960 -69.847 -10.835  1.00  0.00      BSYN  
ATOM    877    C ALA    99      -5.308 -71.673 -10.116  1.00  0.00      BSYN  
ATOM    878    O ALA    99      -5.977 -72.155 -11.009  1.00  0.00      BSYN  
ATOM    879    N GLN   100      -5.726 -71.408  -8.857  1.00  0.00      BSYN  
ATOM    880    H GLN   100      -5.180 -70.865  -8.251  1.00  0.00      BSYN  
ATOM    881   CA GLN   100      -7.021 -71.759  -8.391  1.00  0.00      BSYN  
ATOM    882   CB GLN   100      -6.799 -72.816  -7.269  1.00  0.00      BSYN  
ATOM    883   CG GLN   100      -7.995 -73.698  -7.209  1.00  0.00      BSYN  
ATOM    884   CD GLN   100      -7.976 -74.762  -6.131  1.00  0.00      BSYN  
ATOM    885  OE1 GLN   100      -9.118 -75.177  -5.849  1.00  0.00      BSYN  
ATOM    886  NE2 GLN   100      -6.948 -75.260  -5.543  1.00  0.00      BSYN  
ATOM    887 HE21 GLN   100      -6.965 -76.105  -5.046  1.00  0.00      BSYN  
ATOM    888 HE22 GLN   100      -6.153 -74.687  -5.546  1.00  0.00      BSYN  
ATOM    889    C GLN   100      -7.886 -70.618  -7.837  1.00  0.00      BSYN  
ATOM    890    O GLN   100      -7.546 -69.830  -6.986  1.00  0.00      BSYN  
ATOM    891    N GLU   101      -9.066 -70.573  -8.440  1.00  0.00      BSYN  
ATOM    892    H GLU   101      -9.170 -71.283  -9.108  1.00  0.00      BSYN  
ATOM    893   CA GLU   101     -10.079 -69.579  -8.003  1.00  0.00      BSYN  
ATOM    894   CB GLU   101     -10.783 -69.065  -9.227  1.00  0.00      BSYN  
ATOM    895   CG GLU   101      -9.840 -68.209 -10.078  1.00  0.00      BSYN  
ATOM    896   CD GLU   101     -10.419 -68.332 -11.468  1.00  0.00      BSYN  
ATOM    897  OE1 GLU   101      -9.954 -69.216 -12.259  1.00  0.00      BSYN  
ATOM    898  OE2 GLU   101     -11.422 -67.648 -11.810  1.00  0.00      BSYN  
ATOM    899    C GLU   101     -10.912 -70.261  -6.927  1.00  0.00      BSYN  
ATOM    900    O GLU   101     -11.666 -71.239  -7.100  1.00  0.00      BSYN  
ATOM    901    N ALA   102     -10.639 -69.784  -5.708  1.00  0.00      BSYN  
ATOM    902    H ALA   102      -9.772 -69.402  -5.457  1.00  0.00      BSYN  
ATOM    903   CA ALA   102     -11.332 -70.337  -4.549  1.00  0.00      BSYN  
ATOM    904   CB ALA   102     -10.372 -71.116  -3.721  1.00  0.00      BSYN  
ATOM    905    C ALA   102     -12.106 -69.399  -3.586  1.00  0.00      BSYN  
ATOM    906    O ALA   102     -11.556 -68.664  -2.799  1.00  0.00      BSYN  
ATOM    907    N ALA   103     -13.408 -69.644  -3.462  1.00  0.00      BSYN  
ATOM    908    H ALA   103     -13.746 -70.520  -3.743  1.00  0.00      BSYN  
ATOM    909   CA ALA   103     -14.456 -68.767  -2.741  1.00  0.00      BSYN  
ATOM    910   CB ALA   103     -15.889 -69.182  -3.351  1.00  0.00      BSYN  
ATOM    911    C ALA   103     -14.499 -68.979  -1.260  1.00  0.00      BSYN  
ATOM    912    O ALA   103     -14.927 -68.122  -0.530  1.00  0.00      BSYN  
ATOM    913    N GLU   104     -14.041 -70.196  -0.882  1.00  0.00      BSYN  
ATOM    914    H GLU   104     -13.663 -70.744  -1.601  1.00  0.00      BSYN  
ATOM    915   CA GLU   104     -14.176 -70.737   0.447  1.00  0.00      BSYN  
ATOM    916   CB GLU   104     -15.626 -71.143   0.701  1.00  0.00      BSYN  
ATOM    917   CG GLU   104     -15.965 -71.829   2.085  1.00  0.00      BSYN  
ATOM    918   CD GLU   104     -17.300 -72.514   2.168  1.00  0.00      BSYN  
ATOM    919  OE1 GLU   104     -17.789 -73.118   1.250  1.00  0.00      BSYN  
ATOM    920  OE2 GLU   104     -17.917 -72.409   3.275  1.00  0.00      BSYN  
ATOM    921    C GLU   104     -13.231 -71.974   0.766  1.00  0.00      BSYN  
ATOM    922    O GLU   104     -13.512 -73.063   0.347  1.00  0.00      BSYN  
ATOM    923    N GLU   105     -12.175 -71.707   1.523  1.00  0.00      BSYN  
ATOM    924    H GLU   105     -12.026 -70.743   1.621  1.00  0.00      BSYN  
ATOM    925   CA GLU   105     -11.119 -72.660   2.045  1.00  0.00      BSYN  
ATOM    926   CB GLU   105     -11.483 -72.733   3.518  1.00  0.00      BSYN  
ATOM    927   CG GLU   105     -10.555 -71.726   4.332  1.00  0.00      BSYN  
ATOM    928   CD GLU   105     -10.989 -70.276   4.324  1.00  0.00      BSYN  
ATOM    929  OE1 GLU   105     -10.840 -69.597   3.277  1.00  0.00      BSYN  
ATOM    930  OE2 GLU   105     -11.433 -69.747   5.427  1.00  0.00      BSYN  
ATOM    931    C GLU   105     -10.805 -74.040   1.473  1.00  0.00      BSYN  
ATOM    932    O GLU   105     -11.295 -75.015   1.927  1.00  0.00      BSYN  
ATOM    933    N PRO   106      -9.796 -74.298   0.560  1.00  0.00      BSYN  
ATOM    934   CD PRO   106      -9.398 -73.383  -0.471  1.00  0.00      BSYN  
ATOM    935   CA PRO   106      -9.308 -75.717   0.346  1.00  0.00      BSYN  
ATOM    936   CB PRO   106      -8.735 -75.701  -1.096  1.00  0.00      BSYN  
ATOM    937   CG PRO   106      -9.190 -74.371  -1.640  1.00  0.00      BSYN  
ATOM    938    C PRO   106      -8.291 -76.293   1.300  1.00  0.00      BSYN  
ATOM    939    O PRO   106      -7.738 -77.326   1.036  1.00  0.00      BSYN  
ATOM    940    N LEU   107      -7.944 -75.599   2.433  1.00  0.00      BSYN  
ATOM    941    H LEU   107      -8.252 -74.684   2.601  1.00  0.00      BSYN  
ATOM    942   CA LEU   107      -7.010 -76.090   3.435  1.00  0.00      BSYN  
ATOM    943   CB LEU   107      -6.528 -74.938   4.425  1.00  0.00      BSYN  
ATOM    944   CG LEU   107      -5.890 -73.616   3.870  1.00  0.00      BSYN  
ATOM    945  CD1 LEU   107      -6.139 -72.616   4.955  1.00  0.00      BSYN  
ATOM    946  CD2 LEU   107      -4.475 -73.475   3.464  1.00  0.00      BSYN  
ATOM    947    C LEU   107      -7.511 -77.321   4.233  1.00  0.00      BSYN  
ATOM    948    O LEU   107      -6.740 -77.966   4.929  1.00  0.00      BSYN  
ATOM    949    N ILE   108      -8.841 -77.595   4.068  1.00  0.00      BSYN  
ATOM    950    H ILE   108      -9.400 -77.030   3.495  1.00  0.00      BSYN  
ATOM    951   CA ILE   108      -9.508 -78.799   4.716  1.00  0.00      BSYN  
ATOM    952   CB ILE   108     -11.083 -78.841   4.212  1.00  0.00      BSYN  
ATOM    953  CG2 ILE   108     -11.769 -80.232   4.440  1.00  0.00      BSYN  
ATOM    954  CG1 ILE   108     -11.899 -77.720   4.804  1.00  0.00      BSYN  
ATOM    955   CD ILE   108     -12.936 -77.245   3.786  1.00  0.00      BSYN  
ATOM    956    C ILE   108      -8.880 -80.037   4.026  1.00  0.00      BSYN  
ATOM    957    O ILE   108      -8.633 -79.932   2.855  1.00  0.00      BSYN  
ATOM    958    N GLU   109      -8.670 -81.178   4.674  1.00  0.00      BSYN  
ATOM    959    H GLU   109      -8.531 -82.019   4.191  1.00  0.00      BSYN  
ATOM    960   CA GLU   109      -8.483 -81.176   6.152  1.00  0.00      BSYN  
ATOM    961   CB GLU   109      -9.029 -82.484   6.675  1.00  0.00      BSYN  
ATOM    962   CG GLU   109      -9.117 -82.805   8.259  1.00  0.00      BSYN  
ATOM    963   CD GLU   109      -9.619 -84.179   8.618  1.00  0.00      BSYN  
ATOM    964  OE1 GLU   109      -9.512 -85.062   7.743  1.00  0.00      BSYN  
ATOM    965  OE2 GLU   109     -10.207 -84.385   9.663  1.00  0.00      BSYN  
ATOM    966    C GLU   109      -7.082 -80.851   6.678  1.00  0.00      BSYN  
ATOM    967    O GLU   109      -6.058 -81.309   6.118  1.00  0.00      BSYN  
ATOM    968    N PRO   110      -6.962 -79.980   7.700  1.00  0.00      BSYN  
ATOM    969   CD PRO   110      -7.915 -79.176   8.437  1.00  0.00      BSYN  
ATOM    970   CA PRO   110      -5.662 -79.834   8.366  1.00  0.00      BSYN  
ATOM    971   CB PRO   110      -5.801 -78.606   9.146  1.00  0.00      BSYN  
ATOM    972   CG PRO   110      -7.059 -78.012   8.770  1.00  0.00      BSYN  
ATOM    973    C PRO   110      -5.430 -81.001   9.310  1.00  0.00      BSYN  
ATOM    974    O PRO   110      -4.315 -81.575   9.280  1.00  0.00      BSYN  
ATOM    975    N LEU   111      -6.466 -81.365  10.114  1.00  0.00      BSYN  
ATOM    976    H LEU   111      -7.345 -80.943  10.018  1.00  0.00      BSYN  
ATOM    977   CA LEU   111      -6.204 -82.340  11.140  1.00  0.00      BSYN  
ATOM    978   CB LEU   111      -7.433 -82.356  11.941  1.00  0.00      BSYN  
ATOM    979   CG LEU   111      -7.916 -81.033  12.557  1.00  0.00      BSYN  
ATOM    980  CD1 LEU   111      -9.321 -81.155  13.314  1.00  0.00      BSYN  
ATOM    981  CD2 LEU   111      -6.847 -80.583  13.419  1.00  0.00      BSYN  
ATOM    982    C LEU   111      -6.106 -83.763  10.573  1.00  0.00      BSYN  
ATOM    983    O LEU   111      -6.690 -84.117   9.536  1.00  0.00      BSYN  
ATOM    984    N MET   112      -5.285 -84.648  11.166  1.00  0.00      BSYN  
ATOM    985    H MET   112      -4.538 -84.366  11.734  1.00  0.00      BSYN  
ATOM    986   CA MET   112      -5.413 -86.051  10.989  1.00  0.00      BSYN  
ATOM    987   CB MET   112      -4.070 -86.898  11.026  1.00  0.00      BSYN  
ATOM    988   CG MET   112      -4.246 -88.347  10.513  1.00  0.00      BSYN  
ATOM    989   SD MET   112      -3.309 -89.749  11.320  1.00  0.00      BSYN  
ATOM    990   CE MET   112      -4.204 -90.484  12.624  1.00  0.00      BSYN  
ATOM    991    C MET   112      -6.300 -86.447  12.159  1.00  0.00      BSYN  
ATOM    992    O MET   112      -6.050 -86.061  13.307  1.00  0.00      BSYN  
ATOM    993    N GLU   113      -7.362 -87.223  11.845  1.00  0.00      BSYN  
ATOM    994    H GLU   113      -7.662 -86.853  10.988  1.00  0.00      BSYN  
ATOM    995   CA GLU   113      -8.180 -87.959  12.719  1.00  0.00      BSYN  
ATOM    996   CB GLU   113      -8.493 -89.304  11.936  1.00  0.00      BSYN  
ATOM    997   CG GLU   113      -9.872 -89.797  11.517  1.00  0.00      BSYN  
ATOM    998   CD GLU   113     -10.798 -90.030  12.648  1.00  0.00      BSYN  
ATOM    999  OE1 GLU   113     -10.892 -91.145  13.189  1.00  0.00      BSYN  
ATOM   1000  OE2 GLU   113     -11.522 -89.050  13.036  1.00  0.00      BSYN  
ATOM   1001    C GLU   113      -7.744 -88.354  14.173  1.00  0.00      BSYN  
ATOM   1002    O GLU   113      -7.098 -89.339  14.494  1.00  0.00      BSYN  
ATOM   1003    N PRO   114      -8.247 -87.444  15.135  1.00  0.00      BSYN  
ATOM   1004   CD PRO   114      -8.822 -86.214  14.765  1.00  0.00      BSYN  
ATOM   1005   CA PRO   114      -7.996 -87.524  16.559  1.00  0.00      BSYN  
ATOM   1006   CB PRO   114      -8.059 -86.059  16.882  1.00  0.00      BSYN  
ATOM   1007   CG PRO   114      -7.897 -85.269  15.604  1.00  0.00      BSYN  
ATOM   1008    C PRO   114      -9.097 -88.312  17.232  1.00  0.00      BSYN  
ATOM   1009    O PRO   114     -10.322 -87.997  17.140  1.00  0.00      BSYN  
ATOM   1010    N GLU   115      -8.660 -89.442  17.750  1.00  0.00      BSYN  
ATOM   1011    H GLU   115      -7.719 -89.674  17.610  1.00  0.00      BSYN  
ATOM   1012   CA GLU   115      -9.579 -90.253  18.549  1.00  0.00      BSYN  
ATOM   1013   CB GLU   115      -9.546 -91.757  18.221  1.00  0.00      BSYN  
ATOM   1014   CG GLU   115     -10.926 -92.543  18.579  1.00  0.00      BSYN  
ATOM   1015   CD GLU   115     -10.828 -94.042  18.666  1.00  0.00      BSYN  
ATOM   1016  OE1 GLU   115     -10.988 -94.698  19.702  1.00  0.00      BSYN  
ATOM   1017  OE2 GLU   115     -10.723 -94.714  17.613  1.00  0.00      BSYN  
ATOM   1018    C GLU   115      -9.122 -90.080  19.987  1.00  0.00      BSYN  
ATOM   1019    O GLU   115      -8.013 -89.644  20.311  1.00  0.00      BSYN  
ATOM   1020    N GLY   116     -10.101 -90.350  20.810  1.00  0.00      BSYN  
ATOM   1021    H GLY   116     -11.024 -90.470  20.503  1.00  0.00      BSYN  
ATOM   1022   CA GLY   116      -9.816 -90.307  22.222  1.00  0.00      BSYN  
ATOM   1023    C GLY   116     -11.124 -90.344  22.981  1.00  0.00      BSYN  
ATOM   1024    O GLY   116     -12.209 -90.358  22.384  1.00  0.00      BSYN  
ATOM   1025    N GLU   117     -11.149 -90.541  24.348  1.00  0.00      BSYN  
ATOM   1026    H GLU   117     -10.393 -90.958  24.812  1.00  0.00      BSYN  
ATOM   1027   CA GLU   117     -12.336 -90.305  25.254  1.00  0.00      BSYN  
ATOM   1028   CB GLU   117     -12.036 -89.371  26.508  1.00  0.00      BSYN  
ATOM   1029   CG GLU   117     -11.409 -90.246  27.567  1.00  0.00      BSYN  
ATOM   1030   CD GLU   117     -12.399 -91.051  28.460  1.00  0.00      BSYN  
ATOM   1031  OE1 GLU   117     -11.949 -91.573  29.452  1.00  0.00      BSYN  
ATOM   1032  OE2 GLU   117     -13.596 -91.406  28.135  1.00  0.00      BSYN  
ATOM   1033    C GLU   117     -13.726 -89.947  24.780  1.00  0.00      BSYN  
ATOM   1034    O GLU   117     -14.620 -90.788  24.680  1.00  0.00      BSYN  
ATOM   1035    N SER   118     -13.924 -88.681  24.454  1.00  0.00      BSYN  
ATOM   1036    H SER   118     -13.161 -88.066  24.463  1.00  0.00      BSYN  
ATOM   1037   CA SER   118     -15.164 -88.151  23.936  1.00  0.00      BSYN  
ATOM   1038   CB SER   118     -15.530 -86.929  24.773  1.00  0.00      BSYN  
ATOM   1039   OG SER   118     -15.734 -87.164  26.168  1.00  0.00      BSYN  
ATOM   1040   HG SER   118     -15.802 -86.392  26.734  1.00  0.00      BSYN  
ATOM   1041    C SER   118     -14.833 -87.759  22.451  1.00  0.00      BSYN  
ATOM   1042    O SER   118     -14.063 -86.802  22.165  1.00  0.00      BSYN  
ATOM   1043    N TYR   119     -15.681 -88.372  21.597  1.00  0.00      BSYN  
ATOM   1044    H TYR   119     -16.410 -88.964  21.876  1.00  0.00      BSYN  
ATOM   1045   CA TYR   119     -15.580 -88.166  20.142  1.00  0.00      BSYN  
ATOM   1046   CB TYR   119     -14.283 -88.832  19.668  1.00  0.00      BSYN  
ATOM   1047   CG TYR   119     -14.190 -88.494  18.151  1.00  0.00      BSYN  
ATOM   1048  CD1 TYR   119     -14.305 -87.201  17.674  1.00  0.00      BSYN  
ATOM   1049  CE1 TYR   119     -14.099 -86.966  16.346  1.00  0.00      BSYN  
ATOM   1050  CD2 TYR   119     -13.965 -89.520  17.273  1.00  0.00      BSYN  
ATOM   1051  CE2 TYR   119     -13.852 -89.291  15.850  1.00  0.00      BSYN  
ATOM   1052   CZ TYR   119     -13.902 -88.005  15.466  1.00  0.00      BSYN  
ATOM   1053   OH TYR   119     -13.773 -87.713  14.144  1.00  0.00      BSYN  
ATOM   1054   HH TYR   119     -13.565 -88.443  13.556  1.00  0.00      BSYN  
ATOM   1055    C TYR   119     -16.802 -88.710  19.434  1.00  0.00      BSYN  
ATOM   1056    O TYR   119     -17.287 -89.870  19.697  1.00  0.00      BSYN  
ATOM   1057    N GLU   120     -17.278 -88.011  18.414  1.00  0.00      BSYN  
ATOM   1058    H GLU   120     -16.789 -87.269  18.002  1.00  0.00      BSYN  
ATOM   1059   CA GLU   120     -18.589 -88.416  17.786  1.00  0.00      BSYN  
ATOM   1060   CB GLU   120     -19.703 -87.419  18.186  1.00  0.00      BSYN  
ATOM   1061   CG GLU   120     -19.340 -85.926  18.537  1.00  0.00      BSYN  
ATOM   1062   CD GLU   120     -20.471 -85.095  18.970  1.00  0.00      BSYN  
ATOM   1063  OE1 GLU   120     -20.703 -84.718  20.106  1.00  0.00      BSYN  
ATOM   1064  OE2 GLU   120     -21.106 -84.568  18.095  1.00  0.00      BSYN  
ATOM   1065    C GLU   120     -18.390 -88.453  16.281  1.00  0.00      BSYN  
ATOM   1066    O GLU   120     -17.852 -87.552  15.675  1.00  0.00      BSYN  
ATOM   1067    N ASP   121     -18.710 -89.570  15.680  1.00  0.00      BSYN  
ATOM   1068    H ASP   121     -18.985 -90.356  16.197  1.00  0.00      BSYN  
ATOM   1069   CA ASP   121     -18.857 -89.653  14.238  1.00  0.00      BSYN  
ATOM   1070   CB ASP   121     -18.633 -91.090  13.646  1.00  0.00      BSYN  
ATOM   1071   CG ASP   121     -19.770 -92.048  13.833  1.00  0.00      BSYN  
ATOM   1072  OD1 ASP   121     -19.936 -92.480  14.936  1.00  0.00      BSYN  
ATOM   1073  OD2 ASP   121     -20.611 -92.368  12.911  1.00  0.00      BSYN  
ATOM   1074    C ASP   121     -20.140 -88.995  13.625  1.00  0.00      BSYN  
ATOM   1075    O ASP   121     -21.298 -89.338  14.026  1.00  0.00      BSYN  
ATOM   1076    N PRO   122     -19.905 -88.105  12.629  1.00  0.00      BSYN  
ATOM   1077   CD PRO   122     -18.579 -87.688  12.268  1.00  0.00      BSYN  
ATOM   1078   CA PRO   122     -20.816 -87.204  11.875  1.00  0.00      BSYN  
ATOM   1079   CB PRO   122     -20.000 -86.393  10.966  1.00  0.00      BSYN  
ATOM   1080   CG PRO   122     -18.750 -87.209  10.824  1.00  0.00      BSYN  
ATOM   1081    C PRO   122     -21.843 -87.994  10.964  1.00  0.00      BSYN  
ATOM   1082    O PRO   122     -21.603 -89.068  10.353  1.00  0.00      BSYN  
ATOM   1083    N PRO   123     -23.035 -87.385  10.808  1.00  0.00      BSYN  
ATOM   1084   CD PRO   123     -23.693 -86.318  11.598  1.00  0.00      BSYN  
ATOM   1085   CA PRO   123     -24.005 -87.892   9.779  1.00  0.00      BSYN  
ATOM   1086   CB PRO   123     -25.162 -87.030   9.992  1.00  0.00      BSYN  
ATOM   1087   CG PRO   123     -25.164 -86.695  11.445  1.00  0.00      BSYN  
ATOM   1088    C PRO   123     -23.586 -87.864   8.298  1.00  0.00      BSYN  
ATOM   1089    O PRO   123     -22.940 -86.877   7.841  1.00  0.00      BSYN  
ATOM   1090    N GLN   124     -24.023 -88.906   7.519  1.00  0.00      BSYN  
ATOM   1091    H GLN   124     -24.557 -89.670   7.819  1.00  0.00      BSYN  
ATOM   1092   CA GLN   124     -23.773 -89.122   6.122  1.00  0.00      BSYN  
ATOM   1093   CB GLN   124     -23.090 -90.434   6.029  1.00  0.00      BSYN  
ATOM   1094   CG GLN   124     -21.891 -90.547   6.963  1.00  0.00      BSYN  
ATOM   1095   CD GLN   124     -21.321 -91.818   7.398  1.00  0.00      BSYN  
ATOM   1096  OE1 GLN   124     -20.459 -92.438   6.723  1.00  0.00      BSYN  
ATOM   1097  NE2 GLN   124     -21.591 -92.326   8.598  1.00  0.00      BSYN  
ATOM   1098 HE21 GLN   124     -22.169 -92.041   9.335  1.00  0.00      BSYN  
ATOM   1099 HE22 GLN   124     -21.052 -93.118   8.804  1.00  0.00      BSYN  
ATOM   1100    C GLN   124     -24.956 -89.010   5.154  1.00  0.00      BSYN  
ATOM   1101    O GLN   124     -26.075 -89.527   5.373  1.00  0.00      BSYN  
ATOM   1102    N GLU   125     -24.790 -88.109   4.148  1.00  0.00      BSYN  
ATOM   1103    H GLU   125     -23.877 -88.104   3.791  1.00  0.00      BSYN  
ATOM   1104   CA GLU   125     -25.881 -87.379   3.625  1.00  0.00      BSYN  
ATOM   1105   CB GLU   125     -25.410 -85.985   3.322  1.00  0.00      BSYN  
ATOM   1106   CG GLU   125     -25.210 -85.069   4.525  1.00  0.00      BSYN  
ATOM   1107   CD GLU   125     -25.082 -83.537   4.210  1.00  0.00      BSYN  
ATOM   1108  OE1 GLU   125     -25.988 -83.040   3.534  1.00  0.00      BSYN  
ATOM   1109  OE2 GLU   125     -24.184 -82.888   4.644  1.00  0.00      BSYN  
ATOM   1110    C GLU   125     -26.601 -87.937   2.428  1.00  0.00      BSYN  
ATOM   1111    O GLU   125     -26.338 -87.613   1.264  1.00  0.00      BSYN  
ATOM   1112    N GLU   126     -27.542 -88.740   2.866  1.00  0.00      BSYN  
ATOM   1113    H GLU   126     -27.524 -89.093   3.779  1.00  0.00      BSYN  
ATOM   1114   CA GLU   126     -28.404 -89.500   1.952  1.00  0.00      BSYN  
ATOM   1115   CB GLU   126     -28.128 -90.984   2.062  1.00  0.00      BSYN  
ATOM   1116   CG GLU   126     -26.948 -91.645   1.304  1.00  0.00      BSYN  
ATOM   1117   CD GLU   126     -26.100 -92.577   2.214  1.00  0.00      BSYN  
ATOM   1118  OE1 GLU   126     -25.481 -92.099   3.175  1.00  0.00      BSYN  
ATOM   1119  OE2 GLU   126     -26.008 -93.772   2.013  1.00  0.00      BSYN  
ATOM   1120    C GLU   126     -29.805 -89.063   2.143  1.00  0.00      BSYN  
ATOM   1121    O GLU   126     -30.608 -89.766   2.745  1.00  0.00      BSYN  
ATOM   1122    N TYR   127     -30.025 -87.948   1.483  1.00  0.00      BSYN  
ATOM   1123    H TYR   127     -29.197 -87.613   1.080  1.00  0.00      BSYN  
ATOM   1124   CA TYR   127     -31.339 -87.529   1.129  1.00  0.00      BSYN  
ATOM   1125   CB TYR   127     -31.744 -86.119   1.547  1.00  0.00      BSYN  
ATOM   1126   CG TYR   127     -31.073 -85.561   2.833  1.00  0.00      BSYN  
ATOM   1127  CD1 TYR   127     -29.994 -84.766   2.863  1.00  0.00      BSYN  
ATOM   1128  CE1 TYR   127     -29.254 -84.640   4.028  1.00  0.00      BSYN  
ATOM   1129  CD2 TYR   127     -31.414 -86.234   4.013  1.00  0.00      BSYN  
ATOM   1130  CE2 TYR   127     -30.690 -86.214   5.145  1.00  0.00      BSYN  
ATOM   1131   CZ TYR   127     -29.585 -85.390   5.137  1.00  0.00      BSYN  
ATOM   1132   OH TYR   127     -28.826 -85.288   6.287  1.00  0.00      BSYN  
ATOM   1133   HH TYR   127     -29.206 -85.836   6.978  1.00  0.00      BSYN  
ATOM   1134    C TYR   127     -31.602 -87.745  -0.323  1.00  0.00      BSYN  
ATOM   1135    O TYR   127     -32.676 -87.752  -0.862  1.00  0.00      BSYN  
ATOM   1136    N GLN   128     -30.501 -87.958  -1.123  1.00  0.00      BSYN  
ATOM   1137    H GLN   128     -29.606 -88.166  -0.783  1.00  0.00      BSYN  
ATOM   1138   CA GLN   128     -30.670 -87.938  -2.578  1.00  0.00      BSYN  
ATOM   1139   CB GLN   128     -30.359 -86.590  -3.287  1.00  0.00      BSYN  
ATOM   1140   CG GLN   128     -28.962 -85.899  -3.022  1.00  0.00      BSYN  
ATOM   1141   CD GLN   128     -28.671 -85.384  -1.612  1.00  0.00      BSYN  
ATOM   1142  OE1 GLN   128     -28.485 -86.191  -0.723  1.00  0.00      BSYN  
ATOM   1143  NE2 GLN   128     -28.523 -84.044  -1.457  1.00  0.00      BSYN  
ATOM   1144 HE21 GLN   128     -28.184 -83.671  -0.617  1.00  0.00      BSYN  
ATOM   1145 HE22 GLN   128     -28.806 -83.518  -2.233  1.00  0.00      BSYN  
ATOM   1146    C GLN   128     -29.688 -89.023  -3.026  1.00  0.00      BSYN  
ATOM   1147    O GLN   128     -28.990 -89.654  -2.210  1.00  0.00      BSYN  
ATOM   1148    N GLU   129     -29.806 -89.565  -4.231  1.00  0.00      BSYN  
ATOM   1149    H GLU   129     -30.306 -89.167  -4.974  1.00  0.00      BSYN  
ATOM   1150   CA GLU   129     -28.895 -90.650  -4.619  1.00  0.00      BSYN  
ATOM   1151   CB GLU   129     -29.458 -91.609  -5.694  1.00  0.00      BSYN  
ATOM   1152   CG GLU   129     -28.673 -92.906  -5.924  1.00  0.00      BSYN  
ATOM   1153   CD GLU   129     -28.659 -93.345  -7.384  1.00  0.00      BSYN  
ATOM   1154  OE1 GLU   129     -27.725 -94.106  -7.653  1.00  0.00      BSYN  
ATOM   1155  OE2 GLU   129     -29.573 -93.004  -8.056  1.00  0.00      BSYN  
ATOM   1156    C GLU   129     -27.539 -90.057  -4.992  1.00  0.00      BSYN  
ATOM   1157    O GLU   129     -27.297 -89.655  -6.119  1.00  0.00      BSYN  
ATOM   1158    N TYR   130     -26.675 -90.094  -3.876  1.00  0.00      BSYN  
ATOM   1159    H TYR   130     -27.041 -90.065  -2.967  1.00  0.00      BSYN  
ATOM   1160   CA TYR   130     -25.229 -89.816  -3.895  1.00  0.00      BSYN  
ATOM   1161   CB TYR   130     -25.166 -88.604  -2.991  1.00  0.00      BSYN  
ATOM   1162   CG TYR   130     -23.770 -88.167  -2.625  1.00  0.00      BSYN  
ATOM   1163  CD1 TYR   130     -23.366 -88.450  -1.371  1.00  0.00      BSYN  
ATOM   1164  CE1 TYR   130     -22.074 -88.066  -0.967  1.00  0.00      BSYN  
ATOM   1165  CD2 TYR   130     -22.886 -87.622  -3.534  1.00  0.00      BSYN  
ATOM   1166  CE2 TYR   130     -21.558 -87.347  -3.127  1.00  0.00      BSYN  
ATOM   1167   CZ TYR   130     -21.218 -87.521  -1.845  1.00  0.00      BSYN  
ATOM   1168   OH TYR   130     -19.986 -87.181  -1.358  1.00  0.00      BSYN  
ATOM   1169   HH TYR   130     -20.199 -86.941  -0.453  1.00  0.00      BSYN  
ATOM   1170    C TYR   130     -24.388 -90.984  -3.315  1.00  0.00      BSYN  
ATOM   1171    O TYR   130     -24.553 -91.401  -2.138  1.00  0.00      BSYN  
ATOM   1172    N GLU   131     -23.464 -91.399  -4.117  1.00  0.00      BSYN  
ATOM   1173    H GLU   131     -23.660 -91.232  -5.063  1.00  0.00      BSYN  
ATOM   1174   CA GLU   131     -22.385 -92.253  -3.724  1.00  0.00      BSYN  
ATOM   1175   CB GLU   131     -22.225 -93.421  -4.717  1.00  0.00      BSYN  
ATOM   1176   CG GLU   131     -21.300 -94.645  -4.300  1.00  0.00      BSYN  
ATOM   1177   CD GLU   131     -20.993 -95.531  -5.517  1.00  0.00      BSYN  
ATOM   1178  OE1 GLU   131     -20.962 -96.742  -5.231  1.00  0.00      BSYN  
ATOM   1179  OE2 GLU   131     -20.665 -95.092  -6.667  1.00  0.00      BSYN  
ATOM   1180    C GLU   131     -21.059 -91.427  -3.691  1.00  0.00      BSYN  
ATOM   1181    O GLU   131     -20.688 -90.768  -4.697  1.00  0.00      BSYN  
ATOM   1182    N PRO   132     -20.419 -91.353  -2.446  1.00  0.00      BSYN  
ATOM   1183   CD PRO   132     -20.964 -91.923  -1.179  1.00  0.00      BSYN  
ATOM   1184   CA PRO   132     -19.157 -90.663  -2.191  1.00  0.00      BSYN  
ATOM   1185   CB PRO   132     -19.025 -90.852  -0.631  1.00  0.00      BSYN  
ATOM   1186   CG PRO   132     -19.734 -92.127  -0.290  1.00  0.00      BSYN  
ATOM   1187    C PRO   132     -17.869 -91.105  -2.838  1.00  0.00      BSYN  
ATOM   1188    O PRO   132     -17.927 -91.244  -4.006  1.00  0.00      BSYN  
ATOM   1189    N GLU   133     -16.740 -91.247  -2.117  1.00  0.00      BSYN  
ATOM   1190    H GLU   133     -16.740 -91.213  -1.137  1.00  0.00      BSYN  
ATOM   1191   CA GLU   133     -15.503 -91.636  -2.781  1.00  0.00      BSYN  
ATOM   1192   CB GLU   133     -14.703 -90.384  -3.233  1.00  0.00      BSYN  
ATOM   1193   CG GLU   133     -14.220 -90.672  -4.652  1.00  0.00      BSYN  
ATOM   1194   CD GLU   133     -13.298 -89.571  -5.215  1.00  0.00      BSYN  
ATOM   1195  OE1 GLU   133     -13.734 -88.921  -6.148  1.00  0.00      BSYN  
ATOM   1196  OE2 GLU   133     -12.182 -89.404  -4.646  1.00  0.00      BSYN  
ATOM   1197    C GLU   133     -14.611 -92.383  -1.756  1.00  0.00      BSYN  
ATOM   1198    O GLU   133     -15.154 -92.972  -0.864  1.00  0.00      BSYN  
ATOM   1199    N ALA   134     -13.266 -92.314  -1.735  1.00  0.00      BSYN  
ATOM   1200    H ALA   134     -12.806 -91.616  -2.246  1.00  0.00      BSYN  
ATOM   1201   CA ALA   134     -12.370 -93.112  -0.825  1.00  0.00      BSYN  
ATOM   1202   CB ALA   134     -10.958 -93.130  -1.240  1.00  0.00      BSYN  
ATOM   1203    C ALA   134     -12.299 -92.885   0.634  1.00  0.00      BSYN  
ATOM   1204  OT1 ALA   134     -12.756 -91.780   0.980  1.00  0.00      BSYN  
ATOM   1205  OT2 ALA   134     -11.969 -93.793   1.424  1.00  0.00      BSYN  
END
