# Supplementary material for: Data set of intrinsically disordered proteins analysed at a local protein conformation level
Source: Data Brief. 2020 Mar 5;29:105383. doi: 10.1016/j.dib.2020.105383 (PMC7078294; doi:10.1016/j.dib.2020.105383)
Supplement: Supplementary file 1 [file mmc1.zip › the data/1-DATA/PED1AAD-pdb/1AAD-105.pdb]

CRYST1    1.000    1.000    1.000  90.00  90.00  90.00 P 1           1
ATOM      1  HT1 MET     1      -8.291 -57.086 -62.441  1.00  0.00      BSYN  
ATOM      2  HT2 MET     1      -8.787 -58.750 -62.419  1.00  0.00      BSYN  
ATOM      3    N MET     1      -9.024 -57.770 -62.164  1.00  0.00      BSYN  
ATOM      4  HT3 MET     1      -9.399 -57.628 -61.205  1.00  0.00      BSYN  
ATOM      5   CA MET     1     -10.256 -57.409 -62.839  1.00  0.00      BSYN  
ATOM      6   CB MET     1     -10.187 -57.786 -64.288  1.00  0.00      BSYN  
ATOM      7   CG MET     1      -9.804 -56.669 -65.260  1.00  0.00      BSYN  
ATOM      8   SD MET     1     -10.531 -54.934 -65.018  1.00  0.00      BSYN  
ATOM      9   CE MET     1     -12.180 -55.181 -65.561  1.00  0.00      BSYN  
ATOM     10    C MET     1     -11.406 -58.200 -62.217  1.00  0.00      BSYN  
ATOM     11    O MET     1     -11.313 -59.308 -61.673  1.00  0.00      BSYN  
ATOM     12    N ASP     2     -12.637 -57.555 -62.164  1.00  0.00      BSYN  
ATOM     13    H ASP     2     -12.852 -56.613 -62.332  1.00  0.00      BSYN  
ATOM     14   CA ASP     2     -13.794 -58.196 -61.585  1.00  0.00      BSYN  
ATOM     15   CB ASP     2     -14.534 -57.123 -60.759  1.00  0.00      BSYN  
ATOM     16   CG ASP     2     -14.804 -57.455 -59.309  1.00  0.00      BSYN  
ATOM     17  OD1 ASP     2     -14.528 -56.681 -58.380  1.00  0.00      BSYN  
ATOM     18  OD2 ASP     2     -15.272 -58.565 -58.958  1.00  0.00      BSYN  
ATOM     19    C ASP     2     -14.698 -58.868 -62.620  1.00  0.00      BSYN  
ATOM     20    O ASP     2     -15.243 -60.007 -62.524  1.00  0.00      BSYN  
ATOM     21    N VAL     3     -14.787 -58.112 -63.706  1.00  0.00      BSYN  
ATOM     22    H VAL     3     -14.125 -57.409 -63.873  1.00  0.00      BSYN  
ATOM     23   CA VAL     3     -15.634 -58.731 -64.728  1.00  0.00      BSYN  
ATOM     24   CB VAL     3     -16.429 -57.708 -65.672  1.00  0.00      BSYN  
ATOM     25  CG1 VAL     3     -17.268 -58.603 -66.688  1.00  0.00      BSYN  
ATOM     26  CG2 VAL     3     -17.358 -56.801 -64.871  1.00  0.00      BSYN  
ATOM     27    C VAL     3     -14.654 -59.609 -65.638  1.00  0.00      BSYN  
ATOM     28    O VAL     3     -13.702 -59.049 -66.156  1.00  0.00      BSYN  
ATOM     29    N PHE     4     -14.864 -60.961 -65.727  1.00  0.00      BSYN  
ATOM     30    H PHE     4     -15.230 -61.425 -64.945  1.00  0.00      BSYN  
ATOM     31   CA PHE     4     -14.327 -61.743 -66.863  1.00  0.00      BSYN  
ATOM     32   CB PHE     4     -12.966 -62.383 -66.372  1.00  0.00      BSYN  
ATOM     33   CG PHE     4     -12.964 -63.142 -65.002  1.00  0.00      BSYN  
ATOM     34  CD1 PHE     4     -13.296 -62.539 -63.773  1.00  0.00      BSYN  
ATOM     35  CD2 PHE     4     -12.481 -64.458 -64.962  1.00  0.00      BSYN  
ATOM     36  CE1 PHE     4     -13.005 -63.215 -62.613  1.00  0.00      BSYN  
ATOM     37  CE2 PHE     4     -12.212 -65.096 -63.722  1.00  0.00      BSYN  
ATOM     38   CZ PHE     4     -12.389 -64.443 -62.553  1.00  0.00      BSYN  
ATOM     39    C PHE     4     -15.421 -62.666 -67.414  1.00  0.00      BSYN  
ATOM     40    O PHE     4     -16.242 -63.193 -66.682  1.00  0.00      BSYN  
ATOM     41    N MET     5     -15.450 -62.849 -68.706  1.00  0.00      BSYN  
ATOM     42    H MET     5     -14.698 -62.483 -69.218  1.00  0.00      BSYN  
ATOM     43   CA MET     5     -16.285 -63.924 -69.316  1.00  0.00      BSYN  
ATOM     44   CB MET     5     -17.165 -63.569 -70.402  1.00  0.00      BSYN  
ATOM     45   CG MET     5     -18.468 -63.029 -69.894  1.00  0.00      BSYN  
ATOM     46   SD MET     5     -19.623 -62.425 -71.106  1.00  0.00      BSYN  
ATOM     47   CE MET     5     -18.792 -60.900 -71.421  1.00  0.00      BSYN  
ATOM     48    C MET     5     -15.437 -65.136 -69.685  1.00  0.00      BSYN  
ATOM     49    O MET     5     -14.529 -65.108 -70.510  1.00  0.00      BSYN  
ATOM     50    N LYS     6     -15.674 -66.201 -68.789  1.00  0.00      BSYN  
ATOM     51    H LYS     6     -16.366 -66.028 -68.117  1.00  0.00      BSYN  
ATOM     52   CA LYS     6     -15.114 -67.532 -68.808  1.00  0.00      BSYN  
ATOM     53   CB LYS     6     -14.359 -67.759 -67.519  1.00  0.00      BSYN  
ATOM     54   CG LYS     6     -12.944 -68.030 -67.841  1.00  0.00      BSYN  
ATOM     55   CD LYS     6     -12.061 -67.846 -66.712  1.00  0.00      BSYN  
ATOM     56   CE LYS     6     -10.596 -68.060 -67.183  1.00  0.00      BSYN  
ATOM     57   NZ LYS     6     -10.396 -69.521 -67.203  1.00  0.00      BSYN  
ATOM     58  HZ1 LYS     6      -9.376 -69.623 -67.378  1.00  0.00      BSYN  
ATOM     59  HZ2 LYS     6     -10.564 -69.917 -66.257  1.00  0.00      BSYN  
ATOM     60  HZ3 LYS     6     -10.982 -69.873 -67.987  1.00  0.00      BSYN  
ATOM     61    C LYS     6     -16.274 -68.526 -68.843  1.00  0.00      BSYN  
ATOM     62    O LYS     6     -16.749 -68.999 -67.739  1.00  0.00      BSYN  
ATOM     63    N GLY     7     -16.848 -68.742 -70.053  1.00  0.00      BSYN  
ATOM     64    H GLY     7     -16.493 -68.386 -70.894  1.00  0.00      BSYN  
ATOM     65   CA GLY     7     -18.017 -69.530 -70.171  1.00  0.00      BSYN  
ATOM     66    C GLY     7     -18.281 -69.730 -71.567  1.00  0.00      BSYN  
ATOM     67    O GLY     7     -18.453 -70.858 -71.968  1.00  0.00      BSYN  
ATOM     68    N LEU     8     -18.340 -68.742 -72.404  1.00  0.00      BSYN  
ATOM     69    H LEU     8     -18.052 -67.871 -72.061  1.00  0.00      BSYN  
ATOM     70   CA LEU     8     -18.866 -68.914 -73.771  1.00  0.00      BSYN  
ATOM     71   CB LEU     8     -19.419 -67.562 -74.349  1.00  0.00      BSYN  
ATOM     72   CG LEU     8     -20.182 -66.453 -73.625  1.00  0.00      BSYN  
ATOM     73  CD1 LEU     8     -21.465 -67.051 -73.142  1.00  0.00      BSYN  
ATOM     74  CD2 LEU     8     -19.370 -65.658 -72.601  1.00  0.00      BSYN  
ATOM     75    C LEU     8     -17.781 -69.502 -74.717  1.00  0.00      BSYN  
ATOM     76    O LEU     8     -17.029 -68.763 -75.357  1.00  0.00      BSYN  
ATOM     77    N SER     9     -17.792 -70.802 -74.713  1.00  0.00      BSYN  
ATOM     78    H SER     9     -18.679 -71.174 -74.527  1.00  0.00      BSYN  
ATOM     79   CA SER     9     -16.786 -71.714 -75.259  1.00  0.00      BSYN  
ATOM     80   CB SER     9     -16.753 -71.669 -76.819  1.00  0.00      BSYN  
ATOM     81   OG SER     9     -18.049 -71.938 -77.314  1.00  0.00      BSYN  
ATOM     82   HG SER     9     -18.502 -71.145 -77.019  1.00  0.00      BSYN  
ATOM     83    C SER     9     -15.437 -71.465 -74.644  1.00  0.00      BSYN  
ATOM     84    O SER     9     -14.995 -72.426 -74.016  1.00  0.00      BSYN  
ATOM     85    N MET    10     -14.789 -70.322 -74.711  1.00  0.00      BSYN  
ATOM     86    H MET    10     -15.199 -69.586 -75.211  1.00  0.00      BSYN  
ATOM     87   CA MET    10     -13.438 -70.207 -74.135  1.00  0.00      BSYN  
ATOM     88   CB MET    10     -12.557 -69.436 -75.199  1.00  0.00      BSYN  
ATOM     89   CG MET    10     -11.006 -69.478 -75.322  1.00  0.00      BSYN  
ATOM     90   SD MET    10     -10.210 -69.194 -76.958  1.00  0.00      BSYN  
ATOM     91   CE MET    10      -9.343 -70.692 -77.049  1.00  0.00      BSYN  
ATOM     92    C MET    10     -13.357 -69.705 -72.711  1.00  0.00      BSYN  
ATOM     93    O MET    10     -13.388 -68.573 -72.203  1.00  0.00      BSYN  
ATOM     94    N ALA    11     -13.569 -70.851 -72.020  1.00  0.00      BSYN  
ATOM     95    H ALA    11     -13.791 -71.766 -72.292  1.00  0.00      BSYN  
ATOM     96   CA ALA    11     -13.297 -70.738 -70.533  1.00  0.00      BSYN  
ATOM     97   CB ALA    11     -13.967 -71.975 -70.046  1.00  0.00      BSYN  
ATOM     98    C ALA    11     -11.849 -70.968 -70.125  1.00  0.00      BSYN  
ATOM     99    O ALA    11     -11.553 -71.417 -68.991  1.00  0.00      BSYN  
ATOM    100    N LYS    12     -10.842 -70.641 -70.950  1.00  0.00      BSYN  
ATOM    101    H LYS    12     -11.079 -70.020 -71.669  1.00  0.00      BSYN  
ATOM    102   CA LYS    12      -9.446 -71.096 -70.816  1.00  0.00      BSYN  
ATOM    103   CB LYS    12      -9.310 -72.370 -71.688  1.00  0.00      BSYN  
ATOM    104   CG LYS    12      -9.634 -72.132 -73.145  1.00  0.00      BSYN  
ATOM    105   CD LYS    12      -9.476 -73.481 -73.784  1.00  0.00      BSYN  
ATOM    106   CE LYS    12      -9.393 -73.484 -75.214  1.00  0.00      BSYN  
ATOM    107   NZ LYS    12      -9.127 -74.898 -75.708  1.00  0.00      BSYN  
ATOM    108  HZ1 LYS    12      -8.265 -75.034 -75.143  1.00  0.00      BSYN  
ATOM    109  HZ2 LYS    12      -9.808 -75.644 -75.460  1.00  0.00      BSYN  
ATOM    110  HZ3 LYS    12      -9.188 -74.831 -76.745  1.00  0.00      BSYN  
ATOM    111    C LYS    12      -8.358 -70.041 -71.149  1.00  0.00      BSYN  
ATOM    112    O LYS    12      -7.222 -70.267 -71.634  1.00  0.00      BSYN  
ATOM    113    N GLU    13      -8.839 -68.874 -70.813  1.00  0.00      BSYN  
ATOM    114    H GLU    13      -9.491 -69.051 -70.104  1.00  0.00      BSYN  
ATOM    115   CA GLU    13      -8.095 -67.620 -71.197  1.00  0.00      BSYN  
ATOM    116   CB GLU    13      -9.112 -66.551 -71.582  1.00  0.00      BSYN  
ATOM    117   CG GLU    13      -9.212 -66.436 -73.066  1.00  0.00      BSYN  
ATOM    118   CD GLU    13     -10.383 -65.527 -73.501  1.00  0.00      BSYN  
ATOM    119  OE1 GLU    13     -11.468 -65.491 -72.878  1.00  0.00      BSYN  
ATOM    120  OE2 GLU    13     -10.196 -64.895 -74.513  1.00  0.00      BSYN  
ATOM    121    C GLU    13      -6.943 -67.016 -70.334  1.00  0.00      BSYN  
ATOM    122    O GLU    13      -7.165 -66.118 -69.535  1.00  0.00      BSYN  
ATOM    123    N GLY    14      -5.698 -67.457 -70.455  1.00  0.00      BSYN  
ATOM    124    H GLY    14      -5.530 -68.092 -71.183  1.00  0.00      BSYN  
ATOM    125   CA GLY    14      -4.713 -67.089 -69.403  1.00  0.00      BSYN  
ATOM    126    C GLY    14      -4.799 -68.196 -68.304  1.00  0.00      BSYN  
ATOM    127    O GLY    14      -4.036 -69.126 -68.477  1.00  0.00      BSYN  
ATOM    128    N VAL    15      -5.595 -68.178 -67.314  1.00  0.00      BSYN  
ATOM    129    H VAL    15      -6.341 -67.588 -67.077  1.00  0.00      BSYN  
ATOM    130   CA VAL    15      -5.562 -69.133 -66.209  1.00  0.00      BSYN  
ATOM    131   CB VAL    15      -5.672 -68.564 -64.824  1.00  0.00      BSYN  
ATOM    132  CG1 VAL    15      -5.176 -69.551 -63.694  1.00  0.00      BSYN  
ATOM    133  CG2 VAL    15      -4.871 -67.382 -64.677  1.00  0.00      BSYN  
ATOM    134    C VAL    15      -6.483 -70.285 -66.337  1.00  0.00      BSYN  
ATOM    135    O VAL    15      -7.617 -70.513 -65.776  1.00  0.00      BSYN  
ATOM    136    N VAL    16      -6.053 -71.091 -67.291  1.00  0.00      BSYN  
ATOM    137    H VAL    16      -5.212 -70.872 -67.743  1.00  0.00      BSYN  
ATOM    138   CA VAL    16      -6.659 -72.362 -67.782  1.00  0.00      BSYN  
ATOM    139   CB VAL    16      -5.573 -73.156 -68.583  1.00  0.00      BSYN  
ATOM    140  CG1 VAL    16      -4.405 -73.647 -67.575  1.00  0.00      BSYN  
ATOM    141  CG2 VAL    16      -6.203 -74.251 -69.468  1.00  0.00      BSYN  
ATOM    142    C VAL    16      -7.362 -73.343 -66.828  1.00  0.00      BSYN  
ATOM    143    O VAL    16      -8.317 -73.994 -67.269  1.00  0.00      BSYN  
ATOM    144    N ALA    17      -7.003 -73.526 -65.492  1.00  0.00      BSYN  
ATOM    145    H ALA    17      -6.295 -73.012 -65.050  1.00  0.00      BSYN  
ATOM    146   CA ALA    17      -7.563 -74.544 -64.638  1.00  0.00      BSYN  
ATOM    147   CB ALA    17      -6.409 -75.373 -64.220  1.00  0.00      BSYN  
ATOM    148    C ALA    17      -8.204 -73.776 -63.491  1.00  0.00      BSYN  
ATOM    149    O ALA    17      -9.435 -73.842 -63.338  1.00  0.00      BSYN  
ATOM    150    N ALA    18      -7.358 -73.083 -62.803  1.00  0.00      BSYN  
ATOM    151    H ALA    18      -6.527 -72.983 -63.313  1.00  0.00      BSYN  
ATOM    152   CA ALA    18      -7.673 -72.367 -61.466  1.00  0.00      BSYN  
ATOM    153   CB ALA    18      -6.272 -72.098 -60.772  1.00  0.00      BSYN  
ATOM    154    C ALA    18      -8.616 -71.105 -61.400  1.00  0.00      BSYN  
ATOM    155    O ALA    18      -8.386 -70.241 -60.502  1.00  0.00      BSYN  
ATOM    156    N ALA    19      -9.613 -71.022 -62.265  1.00  0.00      BSYN  
ATOM    157    H ALA    19      -9.366 -71.243 -63.187  1.00  0.00      BSYN  
ATOM    158   CA ALA    19     -10.837 -70.328 -61.888  1.00  0.00      BSYN  
ATOM    159   CB ALA    19     -11.774 -70.173 -63.137  1.00  0.00      BSYN  
ATOM    160    C ALA    19     -11.648 -71.077 -60.755  1.00  0.00      BSYN  
ATOM    161    O ALA    19     -12.314 -70.464 -59.863  1.00  0.00      BSYN  
ATOM    162    N GLU    20     -11.858 -72.463 -60.803  1.00  0.00      BSYN  
ATOM    163    H GLU    20     -11.714 -72.991 -61.616  1.00  0.00      BSYN  
ATOM    164   CA GLU    20     -12.278 -73.213 -59.582  1.00  0.00      BSYN  
ATOM    165   CB GLU    20     -13.373 -74.249 -59.860  1.00  0.00      BSYN  
ATOM    166   CG GLU    20     -14.296 -73.860 -60.971  1.00  0.00      BSYN  
ATOM    167   CD GLU    20     -15.677 -73.510 -60.519  1.00  0.00      BSYN  
ATOM    168  OE1 GLU    20     -16.490 -74.410 -60.269  1.00  0.00      BSYN  
ATOM    169  OE2 GLU    20     -15.946 -72.323 -60.500  1.00  0.00      BSYN  
ATOM    170    C GLU    20     -11.234 -73.932 -58.892  1.00  0.00      BSYN  
ATOM    171    O GLU    20     -10.223 -74.440 -59.404  1.00  0.00      BSYN  
ATOM    172    N LYS    21     -11.408 -73.657 -57.556  1.00  0.00      BSYN  
ATOM    173    H LYS    21     -12.092 -73.043 -57.217  1.00  0.00      BSYN  
ATOM    174   CA LYS    21     -10.613 -74.461 -56.548  1.00  0.00      BSYN  
ATOM    175   CB LYS    21     -10.033 -73.480 -55.605  1.00  0.00      BSYN  
ATOM    176   CG LYS    21      -8.703 -73.882 -54.975  1.00  0.00      BSYN  
ATOM    177   CD LYS    21      -7.508 -73.554 -55.829  1.00  0.00      BSYN  
ATOM    178   CE LYS    21      -6.423 -73.248 -54.957  1.00  0.00      BSYN  
ATOM    179   NZ LYS    21      -5.671 -72.336 -55.630  1.00  0.00      BSYN  
ATOM    180  HZ1 LYS    21      -5.222 -72.669 -56.507  1.00  0.00      BSYN  
ATOM    181  HZ2 LYS    21      -6.396 -71.611 -55.808  1.00  0.00      BSYN  
ATOM    182  HZ3 LYS    21      -4.921 -71.936 -55.032  1.00  0.00      BSYN  
ATOM    183    C LYS    21     -11.393 -75.637 -56.072  1.00  0.00      BSYN  
ATOM    184    O LYS    21     -12.621 -75.572 -56.188  1.00  0.00      BSYN  
ATOM    185    N THR    22     -10.806 -76.710 -55.563  1.00  0.00      BSYN  
ATOM    186    H THR    22      -9.872 -76.833 -55.293  1.00  0.00      BSYN  
ATOM    187   CA THR    22     -11.532 -77.922 -55.442  1.00  0.00      BSYN  
ATOM    188   CB THR    22     -11.504 -78.841 -56.594  1.00  0.00      BSYN  
ATOM    189  OG1 THR    22     -11.883 -78.033 -57.733  1.00  0.00      BSYN  
ATOM    190  HG1 THR    22     -12.616 -77.591 -57.299  1.00  0.00      BSYN  
ATOM    191  CG2 THR    22     -12.589 -79.829 -56.445  1.00  0.00      BSYN  
ATOM    192    C THR    22     -10.823 -78.653 -54.267  1.00  0.00      BSYN  
ATOM    193    O THR    22      -9.611 -78.982 -54.217  1.00  0.00      BSYN  
ATOM    194    N LYS    23     -11.611 -78.946 -53.146  1.00  0.00      BSYN  
ATOM    195    H LYS    23     -12.559 -78.715 -53.060  1.00  0.00      BSYN  
ATOM    196   CA LYS    23     -11.114 -79.538 -51.919  1.00  0.00      BSYN  
ATOM    197   CB LYS    23     -12.122 -79.287 -50.697  1.00  0.00      BSYN  
ATOM    198   CG LYS    23     -12.338 -77.995 -49.813  1.00  0.00      BSYN  
ATOM    199   CD LYS    23     -12.348 -78.403 -48.429  1.00  0.00      BSYN  
ATOM    200   CE LYS    23     -13.327 -77.653 -47.761  1.00  0.00      BSYN  
ATOM    201   NZ LYS    23     -13.381 -78.243 -46.458  1.00  0.00      BSYN  
ATOM    202  HZ1 LYS    23     -12.883 -79.155 -46.476  1.00  0.00      BSYN  
ATOM    203  HZ2 LYS    23     -12.955 -77.593 -45.767  1.00  0.00      BSYN  
ATOM    204  HZ3 LYS    23     -14.393 -78.332 -46.233  1.00  0.00      BSYN  
ATOM    205    C LYS    23     -10.706 -81.005 -52.135  1.00  0.00      BSYN  
ATOM    206    O LYS    23      -9.719 -81.563 -51.667  1.00  0.00      BSYN  
ATOM    207    N GLN    24     -11.696 -81.769 -52.633  1.00  0.00      BSYN  
ATOM    208    H GLN    24     -12.358 -81.206 -53.086  1.00  0.00      BSYN  
ATOM    209   CA GLN    24     -11.568 -83.215 -52.890  1.00  0.00      BSYN  
ATOM    210   CB GLN    24     -12.916 -83.851 -52.759  1.00  0.00      BSYN  
ATOM    211   CG GLN    24     -13.129 -85.334 -52.589  1.00  0.00      BSYN  
ATOM    212   CD GLN    24     -14.490 -85.930 -52.930  1.00  0.00      BSYN  
ATOM    213  OE1 GLN    24     -15.243 -85.242 -53.515  1.00  0.00      BSYN  
ATOM    214  NE2 GLN    24     -14.793 -87.126 -52.549  1.00  0.00      BSYN  
ATOM    215 HE21 GLN    24     -14.099 -87.720 -52.192  1.00  0.00      BSYN  
ATOM    216 HE22 GLN    24     -15.719 -87.425 -52.666  1.00  0.00      BSYN  
ATOM    217    C GLN    24     -10.942 -83.517 -54.297  1.00  0.00      BSYN  
ATOM    218    O GLN    24     -11.418 -83.162 -55.402  1.00  0.00      BSYN  
ATOM    219    N GLY    25      -9.825 -84.235 -54.168  1.00  0.00      BSYN  
ATOM    220    H GLY    25      -9.524 -84.715 -54.968  1.00  0.00      BSYN  
ATOM    221   CA GLY    25      -9.158 -84.417 -52.897  1.00  0.00      BSYN  
ATOM    222    C GLY    25      -7.699 -84.249 -53.044  1.00  0.00      BSYN  
ATOM    223    O GLY    25      -6.871 -85.108 -52.896  1.00  0.00      BSYN  
ATOM    224    N VAL    26      -7.391 -83.004 -53.425  1.00  0.00      BSYN  
ATOM    225    H VAL    26      -8.209 -82.467 -53.367  1.00  0.00      BSYN  
ATOM    226   CA VAL    26      -6.059 -82.531 -53.808  1.00  0.00      BSYN  
ATOM    227   CB VAL    26      -6.351 -81.279 -54.728  1.00  0.00      BSYN  
ATOM    228  CG1 VAL    26      -5.295 -80.843 -55.644  1.00  0.00      BSYN  
ATOM    229  CG2 VAL    26      -7.690 -81.391 -55.538  1.00  0.00      BSYN  
ATOM    230    C VAL    26      -4.989 -82.320 -52.694  1.00  0.00      BSYN  
ATOM    231    O VAL    26      -4.895 -81.246 -51.955  1.00  0.00      BSYN  
ATOM    232    N THR    27      -4.140 -83.310 -52.524  1.00  0.00      BSYN  
ATOM    233    H THR    27      -4.363 -84.212 -52.836  1.00  0.00      BSYN  
ATOM    234   CA THR    27      -3.021 -83.072 -51.624  1.00  0.00      BSYN  
ATOM    235   CB THR    27      -2.738 -84.474 -50.906  1.00  0.00      BSYN  
ATOM    236  OG1 THR    27      -3.823 -84.470 -49.978  1.00  0.00      BSYN  
ATOM    237  HG1 THR    27      -4.636 -84.344 -50.473  1.00  0.00      BSYN  
ATOM    238  CG2 THR    27      -1.446 -84.611 -50.022  1.00  0.00      BSYN  
ATOM    239    C THR    27      -1.791 -82.733 -52.415  1.00  0.00      BSYN  
ATOM    240    O THR    27      -1.577 -83.302 -53.509  1.00  0.00      BSYN  
ATOM    241    N GLU    28      -1.031 -81.697 -52.053  1.00  0.00      BSYN  
ATOM    242    H GLU    28      -1.302 -81.278 -51.210  1.00  0.00      BSYN  
ATOM    243   CA GLU    28       0.197 -81.324 -52.833  1.00  0.00      BSYN  
ATOM    244   CB GLU    28      -0.119 -80.163 -53.836  1.00  0.00      BSYN  
ATOM    245   CG GLU    28       0.983 -80.179 -55.027  1.00  0.00      BSYN  
ATOM    246   CD GLU    28       0.251 -79.885 -56.367  1.00  0.00      BSYN  
ATOM    247  OE1 GLU    28       0.173 -78.653 -56.748  1.00  0.00      BSYN  
ATOM    248  OE2 GLU    28      -0.313 -80.804 -57.022  1.00  0.00      BSYN  
ATOM    249    C GLU    28       1.328 -80.983 -51.910  1.00  0.00      BSYN  
ATOM    250    O GLU    28       1.306 -80.270 -50.887  1.00  0.00      BSYN  
ATOM    251    N ALA    29       2.399 -81.667 -52.343  1.00  0.00      BSYN  
ATOM    252    H ALA    29       2.389 -82.370 -53.026  1.00  0.00      BSYN  
ATOM    253   CA ALA    29       3.732 -81.541 -51.699  1.00  0.00      BSYN  
ATOM    254   CB ALA    29       3.934 -82.836 -50.902  1.00  0.00      BSYN  
ATOM    255    C ALA    29       4.933 -81.365 -52.619  1.00  0.00      BSYN  
ATOM    256    O ALA    29       5.264 -82.208 -53.412  1.00  0.00      BSYN  
ATOM    257    N ALA    30       5.743 -80.305 -52.344  1.00  0.00      BSYN  
ATOM    258    H ALA    30       5.471 -79.726 -51.601  1.00  0.00      BSYN  
ATOM    259   CA ALA    30       7.024 -80.033 -53.066  1.00  0.00      BSYN  
ATOM    260   CB ALA    30       7.402 -78.538 -52.920  1.00  0.00      BSYN  
ATOM    261    C ALA    30       8.077 -81.009 -52.624  1.00  0.00      BSYN  
ATOM    262    O ALA    30       7.848 -81.852 -51.712  1.00  0.00      BSYN  
ATOM    263    N GLU    31       9.283 -81.103 -53.258  1.00  0.00      BSYN  
ATOM    264    H GLU    31       9.323 -80.803 -54.190  1.00  0.00      BSYN  
ATOM    265   CA GLU    31      10.229 -82.013 -52.705  1.00  0.00      BSYN  
ATOM    266   CB GLU    31      11.067 -82.581 -53.875  1.00  0.00      BSYN  
ATOM    267   CG GLU    31      11.845 -81.563 -54.766  1.00  0.00      BSYN  
ATOM    268   CD GLU    31      12.848 -82.127 -55.729  1.00  0.00      BSYN  
ATOM    269  OE1 GLU    31      12.838 -81.896 -56.923  1.00  0.00      BSYN  
ATOM    270  OE2 GLU    31      13.769 -82.857 -55.242  1.00  0.00      BSYN  
ATOM    271    C GLU    31      11.050 -81.560 -51.460  1.00  0.00      BSYN  
ATOM    272    O GLU    31      11.637 -82.344 -50.771  1.00  0.00      BSYN  
ATOM    273    N LYS    32      11.119 -80.253 -51.192  1.00  0.00      BSYN  
ATOM    274    H LYS    32      10.744 -79.683 -51.895  1.00  0.00      BSYN  
ATOM    275   CA LYS    32      11.677 -79.644 -49.982  1.00  0.00      BSYN  
ATOM    276   CB LYS    32      11.877 -78.167 -50.307  1.00  0.00      BSYN  
ATOM    277   CG LYS    32      12.171 -77.337 -49.035  1.00  0.00      BSYN  
ATOM    278   CD LYS    32      12.273 -75.872 -49.570  1.00  0.00      BSYN  
ATOM    279   CE LYS    32      13.612 -75.641 -50.264  1.00  0.00      BSYN  
ATOM    280   NZ LYS    32      14.822 -75.926 -49.426  1.00  0.00      BSYN  
ATOM    281  HZ1 LYS    32      14.666 -75.442 -48.518  1.00  0.00      BSYN  
ATOM    282  HZ2 LYS    32      14.732 -76.951 -49.279  1.00  0.00      BSYN  
ATOM    283  HZ3 LYS    32      15.629 -75.623 -50.009  1.00  0.00      BSYN  
ATOM    284    C LYS    32      10.882 -80.054 -48.659  1.00  0.00      BSYN  
ATOM    285    O LYS    32       9.682 -80.055 -48.579  1.00  0.00      BSYN  
ATOM    286    N THR    33      11.556 -80.408 -47.609  1.00  0.00      BSYN  
ATOM    287    H THR    33      12.534 -80.401 -47.666  1.00  0.00      BSYN  
ATOM    288   CA THR    33      10.870 -80.663 -46.288  1.00  0.00      BSYN  
ATOM    289   CB THR    33      11.794 -81.611 -45.337  1.00  0.00      BSYN  
ATOM    290  OG1 THR    33      13.114 -81.183 -45.468  1.00  0.00      BSYN  
ATOM    291  HG1 THR    33      13.151 -80.235 -45.614  1.00  0.00      BSYN  
ATOM    292  CG2 THR    33      11.679 -83.071 -45.788  1.00  0.00      BSYN  
ATOM    293    C THR    33      10.442 -79.373 -45.673  1.00  0.00      BSYN  
ATOM    294    O THR    33      11.266 -78.428 -45.550  1.00  0.00      BSYN  
ATOM    295    N LYS    34       9.138 -79.402 -45.293  1.00  0.00      BSYN  
ATOM    296    H LYS    34       8.508 -80.006 -45.738  1.00  0.00      BSYN  
ATOM    297   CA LYS    34       8.543 -78.545 -44.211  1.00  0.00      BSYN  
ATOM    298   CB LYS    34       7.007 -78.565 -44.383  1.00  0.00      BSYN  
ATOM    299   CG LYS    34       6.556 -77.885 -45.690  1.00  0.00      BSYN  
ATOM    300   CD LYS    34       5.176 -77.311 -45.336  1.00  0.00      BSYN  
ATOM    301   CE LYS    34       5.182 -76.345 -44.114  1.00  0.00      BSYN  
ATOM    302   NZ LYS    34       5.865 -75.062 -44.343  1.00  0.00      BSYN  
ATOM    303  HZ1 LYS    34       6.815 -75.122 -44.762  1.00  0.00      BSYN  
ATOM    304  HZ2 LYS    34       5.353 -74.614 -45.130  1.00  0.00      BSYN  
ATOM    305  HZ3 LYS    34       6.142 -74.363 -43.624  1.00  0.00      BSYN  
ATOM    306    C LYS    34       8.873 -79.117 -42.788  1.00  0.00      BSYN  
ATOM    307    O LYS    34       9.484 -80.138 -42.612  1.00  0.00      BSYN  
ATOM    308    N GLU    35       8.447 -78.493 -41.689  1.00  0.00      BSYN  
ATOM    309    H GLU    35       8.009 -77.617 -41.732  1.00  0.00      BSYN  
ATOM    310   CA GLU    35       8.719 -78.905 -40.375  1.00  0.00      BSYN  
ATOM    311   CB GLU    35       9.813 -77.994 -39.749  1.00  0.00      BSYN  
ATOM    312   CG GLU    35      11.248 -77.990 -39.993  1.00  0.00      BSYN  
ATOM    313   CD GLU    35      11.844 -76.612 -40.155  1.00  0.00      BSYN  
ATOM    314  OE1 GLU    35      12.329 -76.457 -41.243  1.00  0.00      BSYN  
ATOM    315  OE2 GLU    35      11.718 -75.775 -39.302  1.00  0.00      BSYN  
ATOM    316    C GLU    35       7.475 -78.740 -39.555  1.00  0.00      BSYN  
ATOM    317    O GLU    35       6.994 -77.590 -39.365  1.00  0.00      BSYN  
ATOM    318    N GLY    36       6.910 -79.837 -38.932  1.00  0.00      BSYN  
ATOM    319    H GLY    36       7.392 -80.674 -39.103  1.00  0.00      BSYN  
ATOM    320   CA GLY    36       5.756 -79.939 -37.994  1.00  0.00      BSYN  
ATOM    321    C GLY    36       6.275 -79.812 -36.545  1.00  0.00      BSYN  
ATOM    322    O GLY    36       5.903 -80.551 -35.635  1.00  0.00      BSYN  
ATOM    323    N VAL    37       7.095 -78.843 -36.312  1.00  0.00      BSYN  
ATOM    324    H VAL    37       7.225 -78.223 -37.060  1.00  0.00      BSYN  
ATOM    325   CA VAL    37       7.866 -78.649 -35.034  1.00  0.00      BSYN  
ATOM    326   CB VAL    37       9.349 -78.405 -35.165  1.00  0.00      BSYN  
ATOM    327  CG1 VAL    37       9.656 -77.114 -36.050  1.00  0.00      BSYN  
ATOM    328  CG2 VAL    37      10.081 -78.335 -33.837  1.00  0.00      BSYN  
ATOM    329    C VAL    37       7.201 -77.604 -34.133  1.00  0.00      BSYN  
ATOM    330    O VAL    37       6.836 -77.798 -32.947  1.00  0.00      BSYN  
ATOM    331    N LEU    38       6.893 -76.401 -34.721  1.00  0.00      BSYN  
ATOM    332    H LEU    38       6.912 -76.240 -35.687  1.00  0.00      BSYN  
ATOM    333   CA LEU    38       6.112 -75.419 -34.000  1.00  0.00      BSYN  
ATOM    334   CB LEU    38       6.332 -73.963 -34.542  1.00  0.00      BSYN  
ATOM    335   CG LEU    38       7.454 -73.231 -33.776  1.00  0.00      BSYN  
ATOM    336  CD1 LEU    38       7.348 -71.822 -34.231  1.00  0.00      BSYN  
ATOM    337  CD2 LEU    38       7.575 -73.465 -32.250  1.00  0.00      BSYN  
ATOM    338    C LEU    38       4.670 -75.864 -33.956  1.00  0.00      BSYN  
ATOM    339    O LEU    38       3.872 -75.650 -34.808  1.00  0.00      BSYN  
ATOM    340    N TYR    39       4.447 -76.610 -32.833  1.00  0.00      BSYN  
ATOM    341    H TYR    39       5.183 -76.830 -32.224  1.00  0.00      BSYN  
ATOM    342   CA TYR    39       3.157 -76.962 -32.298  1.00  0.00      BSYN  
ATOM    343   CB TYR    39       3.389 -77.591 -30.903  1.00  0.00      BSYN  
ATOM    344   CG TYR    39       3.887 -79.012 -30.883  1.00  0.00      BSYN  
ATOM    345  CD1 TYR    39       4.974 -79.342 -30.101  1.00  0.00      BSYN  
ATOM    346  CE1 TYR    39       5.354 -80.642 -29.940  1.00  0.00      BSYN  
ATOM    347  CD2 TYR    39       3.224 -80.037 -31.553  1.00  0.00      BSYN  
ATOM    348  CE2 TYR    39       3.605 -81.290 -31.456  1.00  0.00      BSYN  
ATOM    349   CZ TYR    39       4.640 -81.624 -30.653  1.00  0.00      BSYN  
ATOM    350   OH TYR    39       4.945 -82.954 -30.429  1.00  0.00      BSYN  
ATOM    351   HH TYR    39       4.779 -83.375 -31.275  1.00  0.00      BSYN  
ATOM    352    C TYR    39       2.201 -75.710 -32.256  1.00  0.00      BSYN  
ATOM    353    O TYR    39       1.081 -75.668 -32.685  1.00  0.00      BSYN  
ATOM    354    N VAL    40       2.842 -74.617 -31.803  1.00  0.00      BSYN  
ATOM    355    H VAL    40       3.811 -74.512 -31.700  1.00  0.00      BSYN  
ATOM    356   CA VAL    40       2.038 -73.408 -31.822  1.00  0.00      BSYN  
ATOM    357   CB VAL    40       2.152 -72.572 -30.450  1.00  0.00      BSYN  
ATOM    358  CG1 VAL    40       1.156 -73.085 -29.486  1.00  0.00      BSYN  
ATOM    359  CG2 VAL    40       3.413 -72.637 -29.630  1.00  0.00      BSYN  
ATOM    360    C VAL    40       2.152 -72.572 -33.117  1.00  0.00      BSYN  
ATOM    361    O VAL    40       2.971 -71.620 -33.246  1.00  0.00      BSYN  
ATOM    362    N GLY    41       1.510 -73.053 -34.157  1.00  0.00      BSYN  
ATOM    363    H GLY    41       1.282 -74.003 -34.242  1.00  0.00      BSYN  
ATOM    364   CA GLY    41       1.466 -72.118 -35.247  1.00  0.00      BSYN  
ATOM    365    C GLY    41       0.316 -71.050 -35.351  1.00  0.00      BSYN  
ATOM    366    O GLY    41       0.584 -69.957 -35.804  1.00  0.00      BSYN  
ATOM    367    N SER    42      -0.915 -71.419 -34.977  1.00  0.00      BSYN  
ATOM    368    H SER    42      -1.030 -72.368 -34.762  1.00  0.00      BSYN  
ATOM    369   CA SER    42      -2.076 -70.591 -35.052  1.00  0.00      BSYN  
ATOM    370   CB SER    42      -3.150 -71.585 -34.907  1.00  0.00      BSYN  
ATOM    371   OG SER    42      -3.328 -72.096 -33.583  1.00  0.00      BSYN  
ATOM    372   HG SER    42      -3.606 -71.379 -33.009  1.00  0.00      BSYN  
ATOM    373    C SER    42      -2.177 -69.244 -34.234  1.00  0.00      BSYN  
ATOM    374    O SER    42      -2.702 -69.329 -33.105  1.00  0.00      BSYN  
ATOM    375    N LYS    43      -1.826 -68.112 -34.808  1.00  0.00      BSYN  
ATOM    376    H LYS    43      -1.405 -68.111 -35.693  1.00  0.00      BSYN  
ATOM    377   CA LYS    43      -1.930 -66.906 -34.020  1.00  0.00      BSYN  
ATOM    378   CB LYS    43      -0.535 -66.444 -33.800  1.00  0.00      BSYN  
ATOM    379   CG LYS    43       0.389 -67.262 -32.818  1.00  0.00      BSYN  
ATOM    380   CD LYS    43       1.856 -66.683 -32.708  1.00  0.00      BSYN  
ATOM    381   CE LYS    43       2.522 -67.547 -31.647  1.00  0.00      BSYN  
ATOM    382   NZ LYS    43       2.896 -66.824 -30.478  1.00  0.00      BSYN  
ATOM    383  HZ1 LYS    43       2.013 -66.577 -29.987  1.00  0.00      BSYN  
ATOM    384  HZ2 LYS    43       3.533 -67.300 -29.809  1.00  0.00      BSYN  
ATOM    385  HZ3 LYS    43       3.395 -66.015 -30.900  1.00  0.00      BSYN  
ATOM    386    C LYS    43      -2.662 -65.714 -34.610  1.00  0.00      BSYN  
ATOM    387    O LYS    43      -2.827 -65.617 -35.803  1.00  0.00      BSYN  
ATOM    388    N THR    44      -3.209 -64.749 -33.774  1.00  0.00      BSYN  
ATOM    389    H THR    44      -3.658 -64.025 -34.258  1.00  0.00      BSYN  
ATOM    390   CA THR    44      -3.131 -64.713 -32.276  1.00  0.00      BSYN  
ATOM    391   CB THR    44      -2.748 -63.255 -31.719  1.00  0.00      BSYN  
ATOM    392  OG1 THR    44      -1.514 -62.939 -32.288  1.00  0.00      BSYN  
ATOM    393  HG1 THR    44      -1.589 -63.190 -33.212  1.00  0.00      BSYN  
ATOM    394  CG2 THR    44      -2.782 -63.212 -30.197  1.00  0.00      BSYN  
ATOM    395    C THR    44      -4.380 -65.268 -31.711  1.00  0.00      BSYN  
ATOM    396    O THR    44      -4.582 -66.381 -31.193  1.00  0.00      BSYN  
ATOM    397    N ARG    45      -5.461 -64.622 -31.989  1.00  0.00      BSYN  
ATOM    398    H ARG    45      -5.357 -63.846 -32.577  1.00  0.00      BSYN  
ATOM    399   CA ARG    45      -6.743 -64.914 -31.314  1.00  0.00      BSYN  
ATOM    400   CB ARG    45      -6.813 -63.983 -30.121  1.00  0.00      BSYN  
ATOM    401   CG ARG    45      -6.711 -62.478 -30.397  1.00  0.00      BSYN  
ATOM    402   CD ARG    45      -6.758 -61.760 -28.977  1.00  0.00      BSYN  
ATOM    403   NE ARG    45      -5.646 -62.198 -28.039  1.00  0.00      BSYN  
ATOM    404   HE ARG    45      -5.243 -63.087 -28.126  1.00  0.00      BSYN  
ATOM    405   CZ ARG    45      -5.305 -61.432 -26.963  1.00  0.00      BSYN  
ATOM    406  NH1 ARG    45      -4.136 -61.645 -26.358  1.00  0.00      BSYN  
ATOM    407 HH11 ARG    45      -3.921 -61.011 -25.614  1.00  0.00      BSYN  
ATOM    408 HH12 ARG    45      -3.418 -62.175 -26.808  1.00  0.00      BSYN  
ATOM    409  NH2 ARG    45      -5.881 -60.261 -26.712  1.00  0.00      BSYN  
ATOM    410 HH21 ARG    45      -5.570 -59.785 -25.889  1.00  0.00      BSYN  
ATOM    411 HH22 ARG    45      -6.537 -59.921 -27.386  1.00  0.00      BSYN  
ATOM    412    C ARG    45      -8.007 -64.873 -32.101  1.00  0.00      BSYN  
ATOM    413    O ARG    45      -8.936 -65.696 -31.855  1.00  0.00      BSYN  
ATOM    414    N GLU    46      -8.229 -63.771 -32.930  1.00  0.00      BSYN  
ATOM    415    H GLU    46      -7.553 -63.123 -32.642  1.00  0.00      BSYN  
ATOM    416   CA GLU    46      -9.481 -63.527 -33.690  1.00  0.00      BSYN  
ATOM    417   CB GLU    46      -9.514 -62.228 -34.566  1.00  0.00      BSYN  
ATOM    418   CG GLU    46      -9.535 -60.885 -34.038  1.00  0.00      BSYN  
ATOM    419   CD GLU    46     -10.027 -59.824 -35.066  1.00  0.00      BSYN  
ATOM    420  OE1 GLU    46     -10.418 -60.090 -36.227  1.00  0.00      BSYN  
ATOM    421  OE2 GLU    46      -9.961 -58.657 -34.670  1.00  0.00      BSYN  
ATOM    422    C GLU    46      -9.908 -64.698 -34.605  1.00  0.00      BSYN  
ATOM    423    O GLU    46     -11.074 -65.119 -34.847  1.00  0.00      BSYN  
ATOM    424    N GLY    47      -8.857 -65.059 -35.268  1.00  0.00      BSYN  
ATOM    425    H GLY    47      -8.071 -64.564 -34.957  1.00  0.00      BSYN  
ATOM    426   CA GLY    47      -8.719 -66.008 -36.390  1.00  0.00      BSYN  
ATOM    427    C GLY    47      -8.911 -65.179 -37.621  1.00  0.00      BSYN  
ATOM    428    O GLY    47      -7.851 -64.872 -38.342  1.00  0.00      BSYN  
ATOM    429    N VAL    48     -10.165 -64.702 -37.878  1.00  0.00      BSYN  
ATOM    430    H VAL    48     -10.901 -64.802 -37.240  1.00  0.00      BSYN  
ATOM    431   CA VAL    48     -10.353 -63.836 -39.036  1.00  0.00      BSYN  
ATOM    432   CB VAL    48     -11.692 -64.279 -39.890  1.00  0.00      BSYN  
ATOM    433  CG1 VAL    48     -13.162 -64.355 -39.284  1.00  0.00      BSYN  
ATOM    434  CG2 VAL    48     -11.835 -63.412 -41.131  1.00  0.00      BSYN  
ATOM    435    C VAL    48     -10.071 -62.329 -38.920  1.00  0.00      BSYN  
ATOM    436    O VAL    48     -10.909 -61.455 -38.452  1.00  0.00      BSYN  
ATOM    437    N VAL    49      -8.897 -61.948 -39.400  1.00  0.00      BSYN  
ATOM    438    H VAL    49      -8.413 -62.565 -39.987  1.00  0.00      BSYN  
ATOM    439   CA VAL    49      -8.412 -60.569 -39.119  1.00  0.00      BSYN  
ATOM    440   CB VAL    49      -6.828 -60.334 -39.210  1.00  0.00      BSYN  
ATOM    441  CG1 VAL    49      -6.065 -61.277 -38.275  1.00  0.00      BSYN  
ATOM    442  CG2 VAL    49      -6.354 -60.485 -40.715  1.00  0.00      BSYN  
ATOM    443    C VAL    49      -9.188 -59.397 -39.759  1.00  0.00      BSYN  
ATOM    444    O VAL    49      -9.470 -59.579 -40.938  1.00  0.00      BSYN  
ATOM    445    N GLN    50      -9.572 -58.313 -39.002  1.00  0.00      BSYN  
ATOM    446    H GLN    50      -9.364 -58.479 -38.059  1.00  0.00      BSYN  
ATOM    447   CA GLN    50     -10.152 -57.129 -39.628  1.00  0.00      BSYN  
ATOM    448   CB GLN    50     -11.093 -56.465 -38.699  1.00  0.00      BSYN  
ATOM    449   CG GLN    50     -12.519 -57.002 -38.731  1.00  0.00      BSYN  
ATOM    450   CD GLN    50     -13.154 -56.735 -40.038  1.00  0.00      BSYN  
ATOM    451  OE1 GLN    50     -13.789 -55.776 -40.351  1.00  0.00      BSYN  
ATOM    452  NE2 GLN    50     -13.113 -57.686 -40.985  1.00  0.00      BSYN  
ATOM    453 HE21 GLN    50     -12.748 -58.580 -40.816  1.00  0.00      BSYN  
ATOM    454 HE22 GLN    50     -13.340 -57.412 -41.898  1.00  0.00      BSYN  
ATOM    455    C GLN    50      -8.758 -56.230 -39.775  1.00  0.00      BSYN  
ATOM    456    O GLN    50      -8.529 -55.367 -38.931  1.00  0.00      BSYN  
ATOM    457    N GLY    51      -8.005 -56.398 -40.850  1.00  0.00      BSYN  
ATOM    458    H GLY    51      -8.286 -57.005 -41.566  1.00  0.00      BSYN  
ATOM    459   CA GLY    51      -6.693 -55.730 -41.044  1.00  0.00      BSYN  
ATOM    460    C GLY    51      -6.758 -54.199 -41.374  1.00  0.00      BSYN  
ATOM    461    O GLY    51      -6.922 -53.633 -42.446  1.00  0.00      BSYN  
ATOM    462    N VAL    52      -6.660 -53.513 -40.216  1.00  0.00      BSYN  
ATOM    463    H VAL    52      -6.688 -54.067 -39.408  1.00  0.00      BSYN  
ATOM    464   CA VAL    52      -6.775 -52.096 -40.115  1.00  0.00      BSYN  
ATOM    465   CB VAL    52      -7.341 -51.703 -38.718  1.00  0.00      BSYN  
ATOM    466  CG1 VAL    52      -7.267 -50.157 -38.576  1.00  0.00      BSYN  
ATOM    467  CG2 VAL    52      -8.732 -52.266 -38.701  1.00  0.00      BSYN  
ATOM    468    C VAL    52      -5.334 -51.523 -40.275  1.00  0.00      BSYN  
ATOM    469    O VAL    52      -4.499 -52.053 -39.649  1.00  0.00      BSYN  
ATOM    470    N ALA    53      -5.044 -50.531 -41.132  1.00  0.00      BSYN  
ATOM    471    H ALA    53      -5.685 -50.017 -41.666  1.00  0.00      BSYN  
ATOM    472   CA ALA    53      -3.694 -50.206 -41.425  1.00  0.00      BSYN  
ATOM    473   CB ALA    53      -3.845 -49.869 -42.925  1.00  0.00      BSYN  
ATOM    474    C ALA    53      -3.042 -49.067 -40.602  1.00  0.00      BSYN  
ATOM    475    O ALA    53      -2.560 -48.105 -41.160  1.00  0.00      BSYN  
ATOM    476    N SER    54      -3.145 -49.185 -39.273  1.00  0.00      BSYN  
ATOM    477    H SER    54      -3.429 -50.057 -38.929  1.00  0.00      BSYN  
ATOM    478   CA SER    54      -2.893 -48.151 -38.261  1.00  0.00      BSYN  
ATOM    479   CB SER    54      -4.176 -47.737 -37.484  1.00  0.00      BSYN  
ATOM    480   OG SER    54      -4.956 -46.829 -38.256  1.00  0.00      BSYN  
ATOM    481   HG SER    54      -5.696 -47.275 -38.676  1.00  0.00      BSYN  
ATOM    482    C SER    54      -1.977 -48.719 -37.099  1.00  0.00      BSYN  
ATOM    483    O SER    54      -2.058 -49.870 -36.687  1.00  0.00      BSYN  
ATOM    484    N VAL    55      -0.914 -47.901 -36.823  1.00  0.00      BSYN  
ATOM    485    H VAL    55      -0.607 -47.194 -37.428  1.00  0.00      BSYN  
ATOM    486   CA VAL    55       0.056 -48.092 -35.814  1.00  0.00      BSYN  
ATOM    487   CB VAL    55       1.415 -48.301 -36.618  1.00  0.00      BSYN  
ATOM    488  CG1 VAL    55       2.517 -48.577 -35.467  1.00  0.00      BSYN  
ATOM    489  CG2 VAL    55       1.257 -49.168 -37.826  1.00  0.00      BSYN  
ATOM    490    C VAL    55      -0.024 -46.879 -34.859  1.00  0.00      BSYN  
ATOM    491    O VAL    55       0.194 -45.752 -35.324  1.00  0.00      BSYN  
ATOM    492    N ALA    56      -0.269 -47.056 -33.505  1.00  0.00      BSYN  
ATOM    493    H ALA    56      -0.045 -47.907 -33.074  1.00  0.00      BSYN  
ATOM    494   CA ALA    56      -0.719 -45.981 -32.688  1.00  0.00      BSYN  
ATOM    495   CB ALA    56      -2.326 -46.210 -32.638  1.00  0.00      BSYN  
ATOM    496    C ALA    56      -0.051 -45.960 -31.249  1.00  0.00      BSYN  
ATOM    497    O ALA    56       0.102 -47.033 -30.680  1.00  0.00      BSYN  
ATOM    498    N GLU    57       0.219 -44.892 -30.612  1.00  0.00      BSYN  
ATOM    499    H GLU    57      -0.074 -44.047 -31.014  1.00  0.00      BSYN  
ATOM    500   CA GLU    57       1.079 -44.756 -29.466  1.00  0.00      BSYN  
ATOM    501   CB GLU    57       1.936 -43.532 -29.466  1.00  0.00      BSYN  
ATOM    502   CG GLU    57       2.830 -43.279 -30.635  1.00  0.00      BSYN  
ATOM    503   CD GLU    57       2.403 -42.199 -31.615  1.00  0.00      BSYN  
ATOM    504  OE1 GLU    57       1.175 -42.098 -31.892  1.00  0.00      BSYN  
ATOM    505  OE2 GLU    57       3.151 -41.431 -32.125  1.00  0.00      BSYN  
ATOM    506    C GLU    57       0.500 -44.937 -28.061  1.00  0.00      BSYN  
ATOM    507    O GLU    57       1.165 -45.519 -27.164  1.00  0.00      BSYN  
ATOM    508    N LYS    58      -0.693 -44.474 -27.895  1.00  0.00      BSYN  
ATOM    509    H LYS    58      -1.021 -43.870 -28.594  1.00  0.00      BSYN  
ATOM    510   CA LYS    58      -1.452 -44.844 -26.692  1.00  0.00      BSYN  
ATOM    511   CB LYS    58      -2.604 -43.747 -26.360  1.00  0.00      BSYN  
ATOM    512   CG LYS    58      -2.364 -42.534 -25.510  1.00  0.00      BSYN  
ATOM    513   CD LYS    58      -2.057 -42.694 -24.001  1.00  0.00      BSYN  
ATOM    514   CE LYS    58      -3.264 -43.377 -23.382  1.00  0.00      BSYN  
ATOM    515   NZ LYS    58      -3.311 -42.777 -22.045  1.00  0.00      BSYN  
ATOM    516  HZ1 LYS    58      -2.359 -42.815 -21.628  1.00  0.00      BSYN  
ATOM    517  HZ2 LYS    58      -3.650 -41.815 -22.248  1.00  0.00      BSYN  
ATOM    518  HZ3 LYS    58      -3.869 -43.358 -21.387  1.00  0.00      BSYN  
ATOM    519    C LYS    58      -2.080 -46.223 -26.762  1.00  0.00      BSYN  
ATOM    520    O LYS    58      -2.260 -46.981 -25.810  1.00  0.00      BSYN  
ATOM    521    N THR    59      -2.328 -46.680 -28.072  1.00  0.00      BSYN  
ATOM    522    H THR    59      -1.703 -46.322 -28.736  1.00  0.00      BSYN  
ATOM    523   CA THR    59      -3.090 -47.798 -28.495  1.00  0.00      BSYN  
ATOM    524   CB THR    59      -3.737 -47.630 -29.944  1.00  0.00      BSYN  
ATOM    525  OG1 THR    59      -4.277 -46.289 -29.981  1.00  0.00      BSYN  
ATOM    526  HG1 THR    59      -4.957 -46.229 -30.657  1.00  0.00      BSYN  
ATOM    527  CG2 THR    59      -4.863 -48.658 -29.937  1.00  0.00      BSYN  
ATOM    528    C THR    59      -2.320 -49.163 -28.521  1.00  0.00      BSYN  
ATOM    529    O THR    59      -2.837 -50.148 -27.874  1.00  0.00      BSYN  
ATOM    530    N LYS    60      -1.222 -49.294 -29.254  1.00  0.00      BSYN  
ATOM    531    H LYS    60      -0.982 -48.484 -29.750  1.00  0.00      BSYN  
ATOM    532   CA LYS    60      -0.352 -50.472 -29.392  1.00  0.00      BSYN  
ATOM    533   CB LYS    60      -0.983 -51.912 -29.525  1.00  0.00      BSYN  
ATOM    534   CG LYS    60      -1.370 -52.277 -30.930  1.00  0.00      BSYN  
ATOM    535   CD LYS    60      -1.757 -53.730 -30.830  1.00  0.00      BSYN  
ATOM    536   CE LYS    60      -1.690 -54.155 -32.312  1.00  0.00      BSYN  
ATOM    537   NZ LYS    60      -1.821 -55.609 -32.391  1.00  0.00      BSYN  
ATOM    538  HZ1 LYS    60      -1.056 -56.051 -32.939  1.00  0.00      BSYN  
ATOM    539  HZ2 LYS    60      -1.860 -56.029 -31.441  1.00  0.00      BSYN  
ATOM    540  HZ3 LYS    60      -2.673 -55.877 -32.924  1.00  0.00      BSYN  
ATOM    541    C LYS    60       0.840 -50.481 -30.358  1.00  0.00      BSYN  
ATOM    542    O LYS    60       0.907 -50.029 -31.531  1.00  0.00      BSYN  
ATOM    543    N GLU    61       1.927 -51.030 -29.780  1.00  0.00      BSYN  
ATOM    544    H GLU    61       1.932 -51.020 -28.800  1.00  0.00      BSYN  
ATOM    545   CA GLU    61       3.165 -51.357 -30.487  1.00  0.00      BSYN  
ATOM    546   CB GLU    61       4.007 -50.049 -30.936  1.00  0.00      BSYN  
ATOM    547   CG GLU    61       5.222 -50.263 -31.874  1.00  0.00      BSYN  
ATOM    548   CD GLU    61       6.062 -49.081 -32.469  1.00  0.00      BSYN  
ATOM    549  OE1 GLU    61       7.309 -49.142 -32.282  1.00  0.00      BSYN  
ATOM    550  OE2 GLU    61       5.496 -48.116 -33.033  1.00  0.00      BSYN  
ATOM    551    C GLU    61       4.077 -52.406 -29.831  1.00  0.00      BSYN  
ATOM    552    O GLU    61       4.104 -53.470 -30.442  1.00  0.00      BSYN  
ATOM    553    N GLN    62       4.864 -52.145 -28.717  1.00  0.00      BSYN  
ATOM    554    H GLN    62       4.902 -51.242 -28.337  1.00  0.00      BSYN  
ATOM    555   CA GLN    62       5.643 -53.163 -28.037  1.00  0.00      BSYN  
ATOM    556   CB GLN    62       6.855 -52.494 -27.186  1.00  0.00      BSYN  
ATOM    557   CG GLN    62       6.417 -51.606 -26.026  1.00  0.00      BSYN  
ATOM    558   CD GLN    62       7.528 -51.069 -25.184  1.00  0.00      BSYN  
ATOM    559  OE1 GLN    62       8.243 -51.953 -24.753  1.00  0.00      BSYN  
ATOM    560  NE2 GLN    62       7.875 -49.811 -24.995  1.00  0.00      BSYN  
ATOM    561 HE21 GLN    62       8.582 -49.555 -24.366  1.00  0.00      BSYN  
ATOM    562 HE22 GLN    62       7.407 -49.142 -25.536  1.00  0.00      BSYN  
ATOM    563    C GLN    62       4.621 -54.068 -27.313  1.00  0.00      BSYN  
ATOM    564    O GLN    62       3.408 -53.878 -27.021  1.00  0.00      BSYN  
ATOM    565    N ALA    63       5.273 -55.174 -27.058  1.00  0.00      BSYN  
ATOM    566    H ALA    63       6.217 -55.312 -27.284  1.00  0.00      BSYN  
ATOM    567   CA ALA    63       4.638 -56.367 -26.463  1.00  0.00      BSYN  
ATOM    568   CB ALA    63       4.052 -57.375 -27.448  1.00  0.00      BSYN  
ATOM    569    C ALA    63       5.453 -57.173 -25.591  1.00  0.00      BSYN  
ATOM    570    O ALA    63       6.633 -56.944 -25.286  1.00  0.00      BSYN  
ATOM    571    N SER    64       4.980 -58.206 -24.912  1.00  0.00      BSYN  
ATOM    572    H SER    64       4.037 -58.433 -25.051  1.00  0.00      BSYN  
ATOM    573   CA SER    64       5.780 -59.157 -24.151  1.00  0.00      BSYN  
ATOM    574   CB SER    64       5.200 -59.474 -22.741  1.00  0.00      BSYN  
ATOM    575   OG SER    64       4.738 -58.342 -22.197  1.00  0.00      BSYN  
ATOM    576   HG SER    64       4.425 -57.845 -22.956  1.00  0.00      BSYN  
ATOM    577    C SER    64       6.148 -60.450 -24.929  1.00  0.00      BSYN  
ATOM    578    O SER    64       5.435 -60.875 -25.831  1.00  0.00      BSYN  
ATOM    579    N HIS    65       7.216 -60.965 -24.401  1.00  0.00      BSYN  
ATOM    580    H HIS    65       7.726 -60.626 -23.635  1.00  0.00      BSYN  
ATOM    581   CA HIS    65       7.728 -62.148 -24.899  1.00  0.00      BSYN  
ATOM    582   CB HIS    65       9.271 -62.159 -24.809  1.00  0.00      BSYN  
ATOM    583   CG HIS    65       9.911 -63.108 -25.733  1.00  0.00      BSYN  
ATOM    584  ND1 HIS    65       9.537 -63.894 -26.701  1.00  0.00      BSYN  
ATOM    585  HD1 HIS    65       8.651 -63.979 -27.111  1.00  0.00      BSYN  
ATOM    586  CD2 HIS    65      11.271 -63.253 -25.749  1.00  0.00      BSYN  
ATOM    587  NE2 HIS    65      11.629 -64.025 -26.764  1.00  0.00      BSYN  
ATOM    588  CE1 HIS    65      10.564 -64.460 -27.267  1.00  0.00      BSYN  
ATOM    589    C HIS    65       7.139 -63.331 -24.197  1.00  0.00      BSYN  
ATOM    590    O HIS    65       7.242 -63.500 -22.992  1.00  0.00      BSYN  
ATOM    591    N LEU    66       6.156 -63.835 -24.902  1.00  0.00      BSYN  
ATOM    592    H LEU    66       5.755 -63.385 -25.675  1.00  0.00      BSYN  
ATOM    593   CA LEU    66       5.856 -65.246 -24.767  1.00  0.00      BSYN  
ATOM    594   CB LEU    66       4.353 -65.198 -24.850  1.00  0.00      BSYN  
ATOM    595   CG LEU    66       3.356 -64.307 -23.998  1.00  0.00      BSYN  
ATOM    596  CD1 LEU    66       1.999 -64.242 -24.715  1.00  0.00      BSYN  
ATOM    597  CD2 LEU    66       3.237 -64.919 -22.590  1.00  0.00      BSYN  
ATOM    598    C LEU    66       6.421 -65.997 -25.938  1.00  0.00      BSYN  
ATOM    599    O LEU    66       7.200 -65.427 -26.749  1.00  0.00      BSYN  
ATOM    600    N GLY    67       5.932 -67.287 -26.071  1.00  0.00      BSYN  
ATOM    601    H GLY    67       5.259 -67.703 -25.493  1.00  0.00      BSYN  
ATOM    602   CA GLY    67       6.674 -68.113 -27.005  1.00  0.00      BSYN  
ATOM    603    C GLY    67       6.459 -69.509 -26.573  1.00  0.00      BSYN  
ATOM    604    O GLY    67       5.384 -70.016 -26.985  1.00  0.00      BSYN  
ATOM    605    N GLY    68       7.408 -70.201 -25.895  1.00  0.00      BSYN  
ATOM    606    H GLY    68       7.276 -71.099 -25.526  1.00  0.00      BSYN  
ATOM    607   CA GLY    68       8.552 -69.438 -25.434  1.00  0.00      BSYN  
ATOM    608    C GLY    68       8.319 -68.985 -23.997  1.00  0.00      BSYN  
ATOM    609    O GLY    68       8.659 -67.878 -23.652  1.00  0.00      BSYN  
ATOM    610    N ALA    69       7.577 -69.712 -23.078  1.00  0.00      BSYN  
ATOM    611    H ALA    69       7.298 -70.600 -23.384  1.00  0.00      BSYN  
ATOM    612   CA ALA    69       7.368 -69.276 -21.691  1.00  0.00      BSYN  
ATOM    613   CB ALA    69       6.203 -70.153 -21.432  1.00  0.00      BSYN  
ATOM    614    C ALA    69       8.604 -69.590 -20.880  1.00  0.00      BSYN  
ATOM    615    O ALA    69       8.953 -70.784 -20.955  1.00  0.00      BSYN  
ATOM    616    N VAL    70       9.194 -68.663 -20.095  1.00  0.00      BSYN  
ATOM    617    H VAL    70       8.789 -67.847 -19.734  1.00  0.00      BSYN  
ATOM    618   CA VAL    70      10.546 -68.967 -19.540  1.00  0.00      BSYN  
ATOM    619   CB VAL    70      11.408 -67.680 -19.689  1.00  0.00      BSYN  
ATOM    620  CG1 VAL    70      10.882 -66.281 -19.334  1.00  0.00      BSYN  
ATOM    621  CG2 VAL    70      12.812 -67.943 -18.976  1.00  0.00      BSYN  
ATOM    622    C VAL    70      10.510 -69.527 -18.157  1.00  0.00      BSYN  
ATOM    623    O VAL    70      10.210 -68.761 -17.199  1.00  0.00      BSYN  
ATOM    624    N PHE    71      10.459 -70.873 -17.860  1.00  0.00      BSYN  
ATOM    625    H PHE    71      10.512 -71.488 -18.621  1.00  0.00      BSYN  
ATOM    626   CA PHE    71      10.391 -71.456 -16.557  1.00  0.00      BSYN  
ATOM    627   CB PHE    71       9.566 -72.816 -16.703  1.00  0.00      BSYN  
ATOM    628   CG PHE    71       9.513 -73.560 -15.300  1.00  0.00      BSYN  
ATOM    629  CD1 PHE    71       9.216 -72.879 -14.188  1.00  0.00      BSYN  
ATOM    630  CD2 PHE    71       9.941 -74.874 -15.197  1.00  0.00      BSYN  
ATOM    631  CE1 PHE    71       9.052 -73.466 -12.976  1.00  0.00      BSYN  
ATOM    632  CE2 PHE    71       9.826 -75.506 -13.960  1.00  0.00      BSYN  
ATOM    633   CZ PHE    71       9.374 -74.812 -12.885  1.00  0.00      BSYN  
ATOM    634    C PHE    71      11.894 -71.654 -16.201  1.00  0.00      BSYN  
ATOM    635    O PHE    71      12.730 -72.143 -17.024  1.00  0.00      BSYN  
ATOM    636    N SER    72      12.192 -71.234 -15.005  1.00  0.00      BSYN  
ATOM    637    H SER    72      11.530 -70.884 -14.374  1.00  0.00      BSYN  
ATOM    638   CA SER    72      13.589 -71.145 -14.634  1.00  0.00      BSYN  
ATOM    639   CB SER    72      13.727 -70.070 -13.457  1.00  0.00      BSYN  
ATOM    640   OG SER    72      13.178 -68.733 -13.426  1.00  0.00      BSYN  
ATOM    641   HG SER    72      13.709 -68.434 -14.168  1.00  0.00      BSYN  
ATOM    642    C SER    72      14.081 -72.466 -14.090  1.00  0.00      BSYN  
ATOM    643    O SER    72      15.100 -72.623 -13.534  1.00  0.00      BSYN  
ATOM    644    N GLY    73      13.320 -73.492 -14.332  1.00  0.00      BSYN  
ATOM    645    H GLY    73      12.431 -73.397 -14.734  1.00  0.00      BSYN  
ATOM    646   CA GLY    73      13.668 -74.832 -13.795  1.00  0.00      BSYN  
ATOM    647    C GLY    73      13.399 -75.045 -12.263  1.00  0.00      BSYN  
ATOM    648    O GLY    73      12.317 -75.619 -11.861  1.00  0.00      BSYN  
ATOM    649    N ALA    74      14.179 -74.408 -11.399  1.00  0.00      BSYN  
ATOM    650    H ALA    74      14.776 -73.683 -11.680  1.00  0.00      BSYN  
ATOM    651   CA ALA    74      13.938 -74.581  -9.938  1.00  0.00      BSYN  
ATOM    652   CB ALA    74      15.037 -73.789  -9.155  1.00  0.00      BSYN  
ATOM    653    C ALA    74      12.621 -73.896  -9.563  1.00  0.00      BSYN  
ATOM    654    O ALA    74      12.404 -72.793  -9.924  1.00  0.00      BSYN  
ATOM    655    N GLY    75      11.566 -74.664  -9.169  1.00  0.00      BSYN  
ATOM    656    H GLY    75      11.513 -75.643  -9.161  1.00  0.00      BSYN  
ATOM    657   CA GLY    75      10.298 -74.074  -8.683  1.00  0.00      BSYN  
ATOM    658    C GLY    75       9.422 -74.921  -7.725  1.00  0.00      BSYN  
ATOM    659    O GLY    75       9.849 -75.441  -6.701  1.00  0.00      BSYN  
ATOM    660    N ASN    76       8.129 -74.947  -8.027  1.00  0.00      BSYN  
ATOM    661    H ASN    76       7.761 -74.713  -8.905  1.00  0.00      BSYN  
ATOM    662   CA ASN    76       7.122 -75.601  -7.176  1.00  0.00      BSYN  
ATOM    663   CB ASN    76       6.347 -74.653  -6.364  1.00  0.00      BSYN  
ATOM    664   CG ASN    76       5.572 -75.366  -5.279  1.00  0.00      BSYN  
ATOM    665  OD1 ASN    76       6.133 -75.879  -4.314  1.00  0.00      BSYN  
ATOM    666  ND2 ASN    76       4.243 -75.098  -5.367  1.00  0.00      BSYN  
ATOM    667 HD21 ASN    76       3.605 -75.493  -4.738  1.00  0.00      BSYN  
ATOM    668 HD22 ASN    76       3.965 -74.433  -6.031  1.00  0.00      BSYN  
ATOM    669    C ASN    76       6.199 -76.503  -7.949  1.00  0.00      BSYN  
ATOM    670    O ASN    76       5.538 -76.086  -8.932  1.00  0.00      BSYN  
ATOM    671    N ILE    77       5.997 -77.579  -7.303  1.00  0.00      BSYN  
ATOM    672    H ILE    77       6.328 -77.680  -6.386  1.00  0.00      BSYN  
ATOM    673   CA ILE    77       5.150 -78.623  -7.888  1.00  0.00      BSYN  
ATOM    674   CB ILE    77       5.538 -80.114  -7.481  1.00  0.00      BSYN  
ATOM    675  CG2 ILE    77       6.679 -80.492  -8.453  1.00  0.00      BSYN  
ATOM    676  CG1 ILE    77       5.736 -80.572  -6.042  1.00  0.00      BSYN  
ATOM    677   CD ILE    77       7.173 -80.550  -5.622  1.00  0.00      BSYN  
ATOM    678    C ILE    77       3.898 -78.193  -7.136  1.00  0.00      BSYN  
ATOM    679    O ILE    77       3.911 -78.073  -5.928  1.00  0.00      BSYN  
ATOM    680    N ALA    78       2.773 -77.890  -7.626  1.00  0.00      BSYN  
ATOM    681    H ALA    78       2.658 -77.752  -8.590  1.00  0.00      BSYN  
ATOM    682   CA ALA    78       1.548 -77.626  -6.711  1.00  0.00      BSYN  
ATOM    683   CB ALA    78       0.707 -76.428  -7.253  1.00  0.00      BSYN  
ATOM    684    C ALA    78       0.663 -78.895  -6.537  1.00  0.00      BSYN  
ATOM    685    O ALA    78       0.412 -79.294  -5.463  1.00  0.00      BSYN  
ATOM    686    N ALA    79       0.492 -79.637  -7.598  1.00  0.00      BSYN  
ATOM    687    H ALA    79       0.776 -79.232  -8.443  1.00  0.00      BSYN  
ATOM    688   CA ALA    79      -0.278 -80.833  -7.808  1.00  0.00      BSYN  
ATOM    689   CB ALA    79      -0.310 -81.234  -9.260  1.00  0.00      BSYN  
ATOM    690    C ALA    79       0.459 -82.065  -7.243  1.00  0.00      BSYN  
ATOM    691    O ALA    79       1.694 -82.074  -7.352  1.00  0.00      BSYN  
ATOM    692    N ALA    80      -0.110 -83.094  -6.722  1.00  0.00      BSYN  
ATOM    693    H ALA    80      -1.068 -83.220  -6.562  1.00  0.00      BSYN  
ATOM    694   CA ALA    80       0.572 -84.277  -6.347  1.00  0.00      BSYN  
ATOM    695   CB ALA    80       0.773 -84.077  -4.833  1.00  0.00      BSYN  
ATOM    696    C ALA    80      -0.367 -85.493  -6.369  1.00  0.00      BSYN  
ATOM    697    O ALA    80      -1.482 -85.372  -6.895  1.00  0.00      BSYN  
ATOM    698    N THR    81       0.317 -86.646  -6.141  1.00  0.00      BSYN  
ATOM    699    H THR    81       1.272 -86.672  -5.922  1.00  0.00      BSYN  
ATOM    700   CA THR    81      -0.350 -87.962  -6.094  1.00  0.00      BSYN  
ATOM    701   CB THR    81       0.107 -88.834  -7.207  1.00  0.00      BSYN  
ATOM    702  OG1 THR    81       0.153 -88.222  -8.441  1.00  0.00      BSYN  
ATOM    703  HG1 THR    81      -0.771 -88.176  -8.696  1.00  0.00      BSYN  
ATOM    704  CG2 THR    81      -0.556 -90.205  -7.346  1.00  0.00      BSYN  
ATOM    705    C THR    81      -0.329 -88.614  -4.716  1.00  0.00      BSYN  
ATOM    706    O THR    81       0.781 -88.672  -4.182  1.00  0.00      BSYN  
ATOM    707    N GLY    82      -1.444 -89.280  -4.309  1.00  0.00      BSYN  
ATOM    708    H GLY    82      -2.094 -89.771  -4.853  1.00  0.00      BSYN  
ATOM    709   CA GLY    82      -1.569 -89.682  -2.999  1.00  0.00      BSYN  
ATOM    710    C GLY    82      -2.924 -89.176  -2.452  1.00  0.00      BSYN  
ATOM    711    O GLY    82      -3.376 -88.072  -2.770  1.00  0.00      BSYN  
ATOM    712    N LEU    83      -3.721 -89.885  -1.618  1.00  0.00      BSYN  
ATOM    713    H LEU    83      -4.556 -89.519  -1.259  1.00  0.00      BSYN  
ATOM    714   CA LEU    83      -3.343 -91.170  -1.192  1.00  0.00      BSYN  
ATOM    715   CB LEU    83      -3.152 -91.120   0.327  1.00  0.00      BSYN  
ATOM    716   CG LEU    83      -4.244 -90.807   1.373  1.00  0.00      BSYN  
ATOM    717  CD1 LEU    83      -4.795 -92.019   2.103  1.00  0.00      BSYN  
ATOM    718  CD2 LEU    83      -3.418 -89.896   2.339  1.00  0.00      BSYN  
ATOM    719    C LEU    83      -4.278 -92.271  -1.596  1.00  0.00      BSYN  
ATOM    720    O LEU    83      -5.172 -92.109  -2.441  1.00  0.00      BSYN  
ATOM    721    N VAL    84      -4.022 -93.514  -1.033  1.00  0.00      BSYN  
ATOM    722    H VAL    84      -3.092 -93.620  -0.744  1.00  0.00      BSYN  
ATOM    723   CA VAL    84      -4.905 -94.649  -1.274  1.00  0.00      BSYN  
ATOM    724   CB VAL    84      -4.134 -95.847  -1.987  1.00  0.00      BSYN  
ATOM    725  CG1 VAL    84      -3.612 -95.525  -3.420  1.00  0.00      BSYN  
ATOM    726  CG2 VAL    84      -2.967 -96.502  -1.151  1.00  0.00      BSYN  
ATOM    727    C VAL    84      -5.396 -95.081   0.103  1.00  0.00      BSYN  
ATOM    728    O VAL    84      -4.614 -94.958   1.118  1.00  0.00      BSYN  
ATOM    729    N LYS    85      -6.582 -95.604   0.468  1.00  0.00      BSYN  
ATOM    730    H LYS    85      -7.134 -95.755  -0.327  1.00  0.00      BSYN  
ATOM    731   CA LYS    85      -7.003 -95.909   1.808  1.00  0.00      BSYN  
ATOM    732   CB LYS    85      -8.503 -96.493   1.577  1.00  0.00      BSYN  
ATOM    733   CG LYS    85      -9.659 -95.902   0.777  1.00  0.00      BSYN  
ATOM    734   CD LYS    85     -10.884 -96.847   0.559  1.00  0.00      BSYN  
ATOM    735   CE LYS    85     -11.833 -96.268  -0.516  1.00  0.00      BSYN  
ATOM    736   NZ LYS    85     -13.000 -97.157  -0.464  1.00  0.00      BSYN  
ATOM    737  HZ1 LYS    85     -12.742 -98.164  -0.497  1.00  0.00      BSYN  
ATOM    738  HZ2 LYS    85     -13.704 -96.809   0.218  1.00  0.00      BSYN  
ATOM    739  HZ3 LYS    85     -13.504 -96.906  -1.339  1.00  0.00      BSYN  
ATOM    740    C LYS    85      -6.118 -97.041   2.340  1.00  0.00      BSYN  
ATOM    741    O LYS    85      -6.092 -98.093   1.708  1.00  0.00      BSYN  
ATOM    742    N ARG    86      -5.451 -96.759   3.439  1.00  0.00      BSYN  
ATOM    743    H ARG    86      -5.898 -96.070   3.974  1.00  0.00      BSYN  
ATOM    744   CA ARG    86      -4.268 -97.562   3.917  1.00  0.00      BSYN  
ATOM    745   CB ARG    86      -3.334 -96.734   4.735  1.00  0.00      BSYN  
ATOM    746   CG ARG    86      -2.231 -96.054   3.973  1.00  0.00      BSYN  
ATOM    747   CD ARG    86      -1.546 -94.911   4.644  1.00  0.00      BSYN  
ATOM    748   NE ARG    86      -0.395 -94.557   3.806  1.00  0.00      BSYN  
ATOM    749   HE ARG    86      -0.528 -94.567   2.836  1.00  0.00      BSYN  
ATOM    750   CZ ARG    86       0.777 -93.959   4.198  1.00  0.00      BSYN  
ATOM    751  NH1 ARG    86       0.807 -93.656   5.548  1.00  0.00      BSYN  
ATOM    752 HH11 ARG    86       1.609 -93.282   6.015  1.00  0.00      BSYN  
ATOM    753 HH12 ARG    86       0.019 -93.896   6.115  1.00  0.00      BSYN  
ATOM    754  NH2 ARG    86       1.809 -93.808   3.377  1.00  0.00      BSYN  
ATOM    755 HH21 ARG    86       2.707 -93.485   3.675  1.00  0.00      BSYN  
ATOM    756 HH22 ARG    86       1.683 -94.135   2.441  1.00  0.00      BSYN  
ATOM    757    C ARG    86      -4.685 -98.834   4.715  1.00  0.00      BSYN  
ATOM    758    O ARG    86      -5.268 -98.915   5.834  1.00  0.00      BSYN  
ATOM    759    N GLU    87      -4.480 -99.873   3.855  1.00  0.00      BSYN  
ATOM    760    H GLU    87      -4.232 -99.689   2.925  1.00  0.00      BSYN  
ATOM    761   CA GLU    87      -4.675-101.181   4.144  1.00  0.00      BSYN  
ATOM    762   CB GLU    87      -5.483-101.871   3.062  1.00  0.00      BSYN  
ATOM    763   CG GLU    87      -5.331-101.414   1.649  1.00  0.00      BSYN  
ATOM    764   CD GLU    87      -6.293-102.095   0.670  1.00  0.00      BSYN  
ATOM    765  OE1 GLU    87      -7.414-102.360   1.064  1.00  0.00      BSYN  
ATOM    766  OE2 GLU    87      -6.014-102.283  -0.513  1.00  0.00      BSYN  
ATOM    767    C GLU    87      -3.423-101.992   4.270  1.00  0.00      BSYN  
ATOM    768    O GLU    87      -2.632-101.849   3.271  1.00  0.00      BSYN  
ATOM    769    N GLU    88      -3.254-102.949   5.161  1.00  0.00      BSYN  
ATOM    770    H GLU    88      -2.594-103.666   5.052  1.00  0.00      BSYN  
ATOM    771   CA GLU    88      -4.017-103.051   6.361  1.00  0.00      BSYN  
ATOM    772   CB GLU    88      -4.559-104.501   6.397  1.00  0.00      BSYN  
ATOM    773   CG GLU    88      -6.013-104.502   6.048  1.00  0.00      BSYN  
ATOM    774   CD GLU    88      -6.465-105.829   5.472  1.00  0.00      BSYN  
ATOM    775  OE1 GLU    88      -6.449-105.894   4.218  1.00  0.00      BSYN  
ATOM    776  OE2 GLU    88      -6.772-106.732   6.270  1.00  0.00      BSYN  
ATOM    777    C GLU    88      -3.341-102.628   7.727  1.00  0.00      BSYN  
ATOM    778    O GLU    88      -2.973-103.419   8.611  1.00  0.00      BSYN  
ATOM    779    N PHE    89      -3.371-101.326   7.905  1.00  0.00      BSYN  
ATOM    780    H PHE    89      -3.534-100.770   7.115  1.00  0.00      BSYN  
ATOM    781   CA PHE    89      -3.192-100.589   9.201  1.00  0.00      BSYN  
ATOM    782   CB PHE    89      -1.743-100.405   9.665  1.00  0.00      BSYN  
ATOM    783   CG PHE    89      -0.921 -99.612   8.647  1.00  0.00      BSYN  
ATOM    784  CD1 PHE    89      -0.466 -98.388   8.873  1.00  0.00      BSYN  
ATOM    785  CD2 PHE    89      -0.505-100.282   7.401  1.00  0.00      BSYN  
ATOM    786  CE1 PHE    89       0.355 -97.756   7.948  1.00  0.00      BSYN  
ATOM    787  CE2 PHE    89       0.257 -99.582   6.430  1.00  0.00      BSYN  
ATOM    788   CZ PHE    89       0.634 -98.342   6.748  1.00  0.00      BSYN  
ATOM    789    C PHE    89      -3.946 -99.316   9.245  1.00  0.00      BSYN  
ATOM    790    O PHE    89      -3.700 -98.391   8.476  1.00  0.00      BSYN  
ATOM    791    N PRO    90      -4.854 -99.143  10.280  1.00  0.00      BSYN  
ATOM    792   CD PRO    90      -5.293-100.170  11.240  1.00  0.00      BSYN  
ATOM    793   CA PRO    90      -5.673 -97.956  10.315  1.00  0.00      BSYN  
ATOM    794   CB PRO    90      -6.862 -98.368  11.184  1.00  0.00      BSYN  
ATOM    795   CG PRO    90      -6.809 -99.920  11.367  1.00  0.00      BSYN  
ATOM    796    C PRO    90      -4.862 -96.741  10.841  1.00  0.00      BSYN  
ATOM    797    O PRO    90      -4.949 -96.350  12.010  1.00  0.00      BSYN  
ATOM    798    N THR    91      -4.085 -96.106  10.008  1.00  0.00      BSYN  
ATOM    799    H THR    91      -4.089 -96.515   9.117  1.00  0.00      BSYN  
ATOM    800   CA THR    91      -3.348 -94.817  10.325  1.00  0.00      BSYN  
ATOM    801   CB THR    91      -2.039 -94.664   9.420  1.00  0.00      BSYN  
ATOM    802  OG1 THR    91      -1.857 -95.683   8.393  1.00  0.00      BSYN  
ATOM    803  HG1 THR    91      -2.354 -95.665   7.572  1.00  0.00      BSYN  
ATOM    804  CG2 THR    91      -0.851 -94.877  10.335  1.00  0.00      BSYN  
ATOM    805    C THR    91      -4.072 -93.422  10.399  1.00  0.00      BSYN  
ATOM    806    O THR    91      -3.731 -92.412   9.838  1.00  0.00      BSYN  
ATOM    807    N ASP    92      -5.100 -93.452  11.314  1.00  0.00      BSYN  
ATOM    808    H ASP    92      -4.947 -94.165  11.970  1.00  0.00      BSYN  
ATOM    809   CA ASP    92      -6.042 -92.383  11.452  1.00  0.00      BSYN  
ATOM    810   CB ASP    92      -7.439 -92.814  12.060  1.00  0.00      BSYN  
ATOM    811   CG ASP    92      -8.592 -91.852  12.139  1.00  0.00      BSYN  
ATOM    812  OD1 ASP    92      -8.834 -91.420  13.298  1.00  0.00      BSYN  
ATOM    813  OD2 ASP    92      -9.255 -91.593  11.091  1.00  0.00      BSYN  
ATOM    814    C ASP    92      -5.451 -91.199  12.237  1.00  0.00      BSYN  
ATOM    815    O ASP    92      -5.807 -90.842  13.377  1.00  0.00      BSYN  
ATOM    816    N LEU    93      -4.567 -90.339  11.657  1.00  0.00      BSYN  
ATOM    817    H LEU    93      -4.181 -90.701  10.832  1.00  0.00      BSYN  
ATOM    818   CA LEU    93      -3.967 -89.103  12.208  1.00  0.00      BSYN  
ATOM    819   CB LEU    93      -2.929 -88.625  11.151  1.00  0.00      BSYN  
ATOM    820   CG LEU    93      -1.654 -89.564  10.811  1.00  0.00      BSYN  
ATOM    821  CD1 LEU    93      -0.851 -88.885   9.712  1.00  0.00      BSYN  
ATOM    822  CD2 LEU    93      -0.837 -89.888  12.063  1.00  0.00      BSYN  
ATOM    823    C LEU    93      -5.144 -88.115  12.293  1.00  0.00      BSYN  
ATOM    824    O LEU    93      -5.098 -87.326  13.280  1.00  0.00      BSYN  
ATOM    825    N LYS    94      -6.250 -88.051  11.504  1.00  0.00      BSYN  
ATOM    826    H LYS    94      -6.579 -88.726  10.874  1.00  0.00      BSYN  
ATOM    827   CA LYS    94      -7.230 -86.955  11.625  1.00  0.00      BSYN  
ATOM    828   CB LYS    94      -7.291 -86.047  10.484  1.00  0.00      BSYN  
ATOM    829   CG LYS    94      -6.223 -85.001  10.577  1.00  0.00      BSYN  
ATOM    830   CD LYS    94      -6.491 -83.766   9.670  1.00  0.00      BSYN  
ATOM    831   CE LYS    94      -5.586 -82.703  10.075  1.00  0.00      BSYN  
ATOM    832   NZ LYS    94      -4.206 -82.864   9.671  1.00  0.00      BSYN  
ATOM    833  HZ1 LYS    94      -3.977 -82.352   8.795  1.00  0.00      BSYN  
ATOM    834  HZ2 LYS    94      -3.496 -82.633  10.395  1.00  0.00      BSYN  
ATOM    835  HZ3 LYS    94      -4.138 -83.893   9.539  1.00  0.00      BSYN  
ATOM    836    C LYS    94      -8.601 -87.591  11.757  1.00  0.00      BSYN  
ATOM    837    O LYS    94      -8.940 -88.344  10.832  1.00  0.00      BSYN  
ATOM    838    N PRO    95      -9.390 -87.563  12.853  1.00  0.00      BSYN  
ATOM    839   CD PRO    95      -8.846 -87.532  14.199  1.00  0.00      BSYN  
ATOM    840   CA PRO    95     -10.676 -88.134  12.954  1.00  0.00      BSYN  
ATOM    841   CB PRO    95     -10.969 -88.315  14.358  1.00  0.00      BSYN  
ATOM    842   CG PRO    95      -9.981 -87.369  15.014  1.00  0.00      BSYN  
ATOM    843    C PRO    95     -11.689 -87.146  12.314  1.00  0.00      BSYN  
ATOM    844    O PRO    95     -11.412 -85.984  12.035  1.00  0.00      BSYN  
ATOM    845    N GLU    96     -12.811 -87.838  12.097  1.00  0.00      BSYN  
ATOM    846    H GLU    96     -12.755 -88.750  11.744  1.00  0.00      BSYN  
ATOM    847   CA GLU    96     -14.105 -87.199  12.455  1.00  0.00      BSYN  
ATOM    848   CB GLU    96     -15.147 -87.650  11.493  1.00  0.00      BSYN  
ATOM    849   CG GLU    96     -14.919 -87.269  10.042  1.00  0.00      BSYN  
ATOM    850   CD GLU    96     -14.342 -88.416   9.221  1.00  0.00      BSYN  
ATOM    851  OE1 GLU    96     -15.075 -89.213   8.613  1.00  0.00      BSYN  
ATOM    852  OE2 GLU    96     -13.144 -88.679   9.186  1.00  0.00      BSYN  
ATOM    853    C GLU    96     -14.466 -87.416  13.944  1.00  0.00      BSYN  
ATOM    854    O GLU    96     -13.723 -86.736  14.704  1.00  0.00      BSYN  
ATOM    855    N GLU    97     -15.427 -88.150  14.543  1.00  0.00      BSYN  
ATOM    856    H GLU    97     -16.017 -88.510  13.848  1.00  0.00      BSYN  
ATOM    857   CA GLU    97     -15.610 -88.337  16.024  1.00  0.00      BSYN  
ATOM    858   CB GLU    97     -17.016 -88.046  16.521  1.00  0.00      BSYN  
ATOM    859   CG GLU    97     -17.133 -86.782  17.482  1.00  0.00      BSYN  
ATOM    860   CD GLU    97     -16.314 -86.679  18.796  1.00  0.00      BSYN  
ATOM    861  OE1 GLU    97     -15.821 -87.727  19.305  1.00  0.00      BSYN  
ATOM    862  OE2 GLU    97     -16.181 -85.617  19.313  1.00  0.00      BSYN  
ATOM    863    C GLU    97     -15.191 -89.718  16.363  1.00  0.00      BSYN  
ATOM    864    O GLU    97     -15.055 -90.562  15.490  1.00  0.00      BSYN  
ATOM    865    N VAL    98     -15.006 -90.110  17.662  1.00  0.00      BSYN  
ATOM    866    H VAL    98     -14.614 -89.490  18.313  1.00  0.00      BSYN  
ATOM    867   CA VAL    98     -14.999 -91.531  18.032  1.00  0.00      BSYN  
ATOM    868   CB VAL    98     -14.562 -91.805  19.532  1.00  0.00      BSYN  
ATOM    869  CG1 VAL    98     -15.485 -91.272  20.499  1.00  0.00      BSYN  
ATOM    870  CG2 VAL    98     -14.332 -93.277  19.871  1.00  0.00      BSYN  
ATOM    871    C VAL    98     -16.408 -92.021  17.756  1.00  0.00      BSYN  
ATOM    872    O VAL    98     -17.427 -91.388  17.972  1.00  0.00      BSYN  
ATOM    873    N ALA    99     -16.319 -93.261  17.128  1.00  0.00      BSYN  
ATOM    874    H ALA    99     -15.451 -93.712  17.068  1.00  0.00      BSYN  
ATOM    875   CA ALA    99     -17.505 -93.756  16.454  1.00  0.00      BSYN  
ATOM    876   CB ALA    99     -17.365 -93.603  15.050  1.00  0.00      BSYN  
ATOM    877    C ALA    99     -17.547 -95.312  16.538  1.00  0.00      BSYN  
ATOM    878    O ALA    99     -16.614 -96.067  16.781  1.00  0.00      BSYN  
ATOM    879    N GLN   100     -18.790 -95.761  16.683  1.00  0.00      BSYN  
ATOM    880    H GLN   100     -19.558 -95.174  16.520  1.00  0.00      BSYN  
ATOM    881   CA GLN   100     -19.138 -97.124  16.837  1.00  0.00      BSYN  
ATOM    882   CB GLN   100     -20.007 -97.489  18.085  1.00  0.00      BSYN  
ATOM    883   CG GLN   100     -19.225 -97.005  19.304  1.00  0.00      BSYN  
ATOM    884   CD GLN   100     -19.692 -97.482  20.640  1.00  0.00      BSYN  
ATOM    885  OE1 GLN   100     -19.920 -96.601  21.467  1.00  0.00      BSYN  
ATOM    886  NE2 GLN   100     -20.080 -98.729  20.825  1.00  0.00      BSYN  
ATOM    887 HE21 GLN   100     -20.264 -99.065  21.727  1.00  0.00      BSYN  
ATOM    888 HE22 GLN   100     -19.964 -99.139  19.943  1.00  0.00      BSYN  
ATOM    889    C GLN   100     -19.993 -97.695  15.688  1.00  0.00      BSYN  
ATOM    890    O GLN   100     -21.199 -97.516  15.507  1.00  0.00      BSYN  
ATOM    891    N GLU   101     -19.225 -98.374  14.775  1.00  0.00      BSYN  
ATOM    892    H GLU   101     -18.263 -98.549  14.845  1.00  0.00      BSYN  
ATOM    893   CA GLU   101     -19.879 -98.964  13.602  1.00  0.00      BSYN  
ATOM    894   CB GLU   101     -19.162 -98.484  12.369  1.00  0.00      BSYN  
ATOM    895   CG GLU   101     -20.185 -98.161  11.287  1.00  0.00      BSYN  
ATOM    896   CD GLU   101     -20.380 -96.748  10.911  1.00  0.00      BSYN  
ATOM    897  OE1 GLU   101     -20.920 -95.961  11.651  1.00  0.00      BSYN  
ATOM    898  OE2 GLU   101     -19.973 -96.455   9.847  1.00  0.00      BSYN  
ATOM    899    C GLU   101     -20.062-100.528  13.546  1.00  0.00      BSYN  
ATOM    900    O GLU   101     -19.145-101.263  13.789  1.00  0.00      BSYN  
ATOM    901    N ALA   102     -21.373-100.875  13.340  1.00  0.00      BSYN  
ATOM    902    H ALA   102     -22.081-100.226  13.142  1.00  0.00      BSYN  
ATOM    903   CA ALA   102     -21.590-102.307  13.181  1.00  0.00      BSYN  
ATOM    904   CB ALA   102     -22.522-102.933  14.256  1.00  0.00      BSYN  
ATOM    905    C ALA   102     -22.182-102.574  11.789  1.00  0.00      BSYN  
ATOM    906    O ALA   102     -21.585-103.400  11.022  1.00  0.00      BSYN  
ATOM    907    N ALA   103     -23.290-101.992  11.183  1.00  0.00      BSYN  
ATOM    908    H ALA   103     -23.635-101.286  11.768  1.00  0.00      BSYN  
ATOM    909   CA ALA   103     -23.902-102.216   9.935  1.00  0.00      BSYN  
ATOM    910   CB ALA   103     -25.408-102.554  10.287  1.00  0.00      BSYN  
ATOM    911    C ALA   103     -24.015-100.942   9.122  1.00  0.00      BSYN  
ATOM    912    O ALA   103     -23.811 -99.920   9.725  1.00  0.00      BSYN  
ATOM    913    N GLU   104     -24.413-100.927   7.900  1.00  0.00      BSYN  
ATOM    914    H GLU   104     -24.837-101.736   7.544  1.00  0.00      BSYN  
ATOM    915   CA GLU   104     -24.279 -99.748   6.997  1.00  0.00      BSYN  
ATOM    916   CB GLU   104     -23.423 -99.879   5.911  1.00  0.00      BSYN  
ATOM    917   CG GLU   104     -22.272 -98.919   6.079  1.00  0.00      BSYN  
ATOM    918   CD GLU   104     -21.272 -99.011   4.884  1.00  0.00      BSYN  
ATOM    919  OE1 GLU   104     -21.651 -98.569   3.770  1.00  0.00      BSYN  
ATOM    920  OE2 GLU   104     -20.203 -99.482   5.081  1.00  0.00      BSYN  
ATOM    921    C GLU   104     -25.670 -99.298   6.494  1.00  0.00      BSYN  
ATOM    922    O GLU   104     -26.502-100.086   6.061  1.00  0.00      BSYN  
ATOM    923    N GLU   105     -25.839 -98.014   6.619  1.00  0.00      BSYN  
ATOM    924    H GLU   105     -25.300 -97.458   7.220  1.00  0.00      BSYN  
ATOM    925   CA GLU   105     -26.835 -97.245   5.920  1.00  0.00      BSYN  
ATOM    926   CB GLU   105     -27.642 -96.489   6.898  1.00  0.00      BSYN  
ATOM    927   CG GLU   105     -28.713 -95.728   6.279  1.00  0.00      BSYN  
ATOM    928   CD GLU   105     -29.462 -94.776   7.126  1.00  0.00      BSYN  
ATOM    929  OE1 GLU   105     -30.606 -94.992   7.495  1.00  0.00      BSYN  
ATOM    930  OE2 GLU   105     -28.980 -93.656   7.311  1.00  0.00      BSYN  
ATOM    931    C GLU   105     -26.193 -96.466   4.760  1.00  0.00      BSYN  
ATOM    932    O GLU   105     -25.343 -95.562   4.989  1.00  0.00      BSYN  
ATOM    933    N PRO   106     -26.358 -96.832   3.508  1.00  0.00      BSYN  
ATOM    934   CD PRO   106     -26.910 -98.075   2.944  1.00  0.00      BSYN  
ATOM    935   CA PRO   106     -25.953 -95.947   2.372  1.00  0.00      BSYN  
ATOM    936   CB PRO   106     -26.353 -96.738   1.118  1.00  0.00      BSYN  
ATOM    937   CG PRO   106     -26.328 -98.207   1.562  1.00  0.00      BSYN  
ATOM    938    C PRO   106     -26.428 -94.464   2.476  1.00  0.00      BSYN  
ATOM    939    O PRO   106     -27.305 -93.961   3.231  1.00  0.00      BSYN  
ATOM    940    N LEU   107     -25.872 -93.595   1.674  1.00  0.00      BSYN  
ATOM    941    H LEU   107     -25.056 -94.048   1.374  1.00  0.00      BSYN  
ATOM    942   CA LEU   107     -26.071 -92.198   1.659  1.00  0.00      BSYN  
ATOM    943   CB LEU   107     -24.770 -91.379   2.006  1.00  0.00      BSYN  
ATOM    944   CG LEU   107     -24.729 -90.134   2.914  1.00  0.00      BSYN  
ATOM    945  CD1 LEU   107     -25.073 -90.740   4.229  1.00  0.00      BSYN  
ATOM    946  CD2 LEU   107     -23.147 -89.605   3.087  1.00  0.00      BSYN  
ATOM    947    C LEU   107     -26.547 -91.981   0.225  1.00  0.00      BSYN  
ATOM    948    O LEU   107     -25.797 -91.505  -0.597  1.00  0.00      BSYN  
ATOM    949    N ILE   108     -27.715 -92.520  -0.130  1.00  0.00      BSYN  
ATOM    950    H ILE   108     -28.053 -93.357   0.250  1.00  0.00      BSYN  
ATOM    951   CA ILE   108     -28.332 -92.138  -1.439  1.00  0.00      BSYN  
ATOM    952   CB ILE   108     -29.078 -93.356  -2.153  1.00  0.00      BSYN  
ATOM    953  CG2 ILE   108     -30.328 -94.029  -1.550  1.00  0.00      BSYN  
ATOM    954  CG1 ILE   108     -29.388 -93.075  -3.567  1.00  0.00      BSYN  
ATOM    955   CD ILE   108     -28.162 -92.971  -4.420  1.00  0.00      BSYN  
ATOM    956    C ILE   108     -29.219 -90.930  -1.210  1.00  0.00      BSYN  
ATOM    957    O ILE   108     -29.953 -90.880  -0.163  1.00  0.00      BSYN  
ATOM    958    N GLU   109     -29.251 -89.781  -1.962  1.00  0.00      BSYN  
ATOM    959    H GLU   109     -29.923 -89.100  -1.752  1.00  0.00      BSYN  
ATOM    960   CA GLU   109     -28.208 -89.571  -2.976  1.00  0.00      BSYN  
ATOM    961   CB GLU   109     -28.825 -89.523  -4.452  1.00  0.00      BSYN  
ATOM    962   CG GLU   109     -27.871 -89.641  -5.662  1.00  0.00      BSYN  
ATOM    963   CD GLU   109     -28.644 -89.912  -7.022  1.00  0.00      BSYN  
ATOM    964  OE1 GLU   109     -29.231 -88.923  -7.470  1.00  0.00      BSYN  
ATOM    965  OE2 GLU   109     -28.721 -91.044  -7.596  1.00  0.00      BSYN  
ATOM    966    C GLU   109     -27.398 -88.316  -2.524  1.00  0.00      BSYN  
ATOM    967    O GLU   109     -27.959 -87.452  -1.790  1.00  0.00      BSYN  
ATOM    968    N PRO   110     -26.117 -88.133  -2.956  1.00  0.00      BSYN  
ATOM    969   CD PRO   110     -25.124 -89.170  -3.207  1.00  0.00      BSYN  
ATOM    970   CA PRO   110     -25.433 -86.816  -3.055  1.00  0.00      BSYN  
ATOM    971   CB PRO   110     -23.951 -87.264  -3.204  1.00  0.00      BSYN  
ATOM    972   CG PRO   110     -23.900 -88.565  -3.956  1.00  0.00      BSYN  
ATOM    973    C PRO   110     -26.113 -86.051  -4.191  1.00  0.00      BSYN  
ATOM    974    O PRO   110     -25.738 -86.195  -5.349  1.00  0.00      BSYN  
ATOM    975    N LEU   111     -27.009 -85.250  -3.763  1.00  0.00      BSYN  
ATOM    976    H LEU   111     -27.173 -84.943  -2.847  1.00  0.00      BSYN  
ATOM    977   CA LEU   111     -27.903 -84.419  -4.507  1.00  0.00      BSYN  
ATOM    978   CB LEU   111     -28.977 -83.904  -3.683  1.00  0.00      BSYN  
ATOM    979   CG LEU   111     -29.891 -84.824  -2.849  1.00  0.00      BSYN  
ATOM    980  CD1 LEU   111     -30.486 -84.173  -1.795  1.00  0.00      BSYN  
ATOM    981  CD2 LEU   111     -30.836 -85.625  -3.674  1.00  0.00      BSYN  
ATOM    982    C LEU   111     -27.184 -83.255  -5.165  1.00  0.00      BSYN  
ATOM    983    O LEU   111     -26.385 -82.492  -4.620  1.00  0.00      BSYN  
ATOM    984    N MET   112     -27.340 -83.484  -6.490  1.00  0.00      BSYN  
ATOM    985    H MET   112     -27.669 -84.383  -6.702  1.00  0.00      BSYN  
ATOM    986   CA MET   112     -26.973 -82.425  -7.447  1.00  0.00      BSYN  
ATOM    987   CB MET   112     -26.709 -83.046  -8.868  1.00  0.00      BSYN  
ATOM    988   CG MET   112     -25.383 -83.707  -8.908  1.00  0.00      BSYN  
ATOM    989   SD MET   112     -24.144 -82.440  -8.912  1.00  0.00      BSYN  
ATOM    990   CE MET   112     -24.254 -81.864 -10.587  1.00  0.00      BSYN  
ATOM    991    C MET   112     -28.149 -81.351  -7.500  1.00  0.00      BSYN  
ATOM    992    O MET   112     -29.311 -81.754  -7.695  1.00  0.00      BSYN  
ATOM    993    N GLU   113     -27.535 -80.123  -7.388  1.00  0.00      BSYN  
ATOM    994    H GLU   113     -26.872 -79.965  -6.683  1.00  0.00      BSYN  
ATOM    995   CA GLU   113     -28.289 -78.983  -7.952  1.00  0.00      BSYN  
ATOM    996   CB GLU   113     -29.512 -78.335  -7.088  1.00  0.00      BSYN  
ATOM    997   CG GLU   113     -29.208 -78.045  -5.591  1.00  0.00      BSYN  
ATOM    998   CD GLU   113     -29.269 -79.118  -4.523  1.00  0.00      BSYN  
ATOM    999  OE1 GLU   113     -30.252 -79.808  -4.583  1.00  0.00      BSYN  
ATOM   1000  OE2 GLU   113     -28.365 -79.192  -3.739  1.00  0.00      BSYN  
ATOM   1001    C GLU   113     -27.192 -77.962  -8.329  1.00  0.00      BSYN  
ATOM   1002    O GLU   113     -26.426 -77.587  -7.459  1.00  0.00      BSYN  
ATOM   1003    N PRO   114     -27.031 -77.519  -9.626  1.00  0.00      BSYN  
ATOM   1004   CD PRO   114     -27.533 -78.396 -10.652  1.00  0.00      BSYN  
ATOM   1005   CA PRO   114     -26.035 -76.498 -10.148  1.00  0.00      BSYN  
ATOM   1006   CB PRO   114     -26.000 -76.938 -11.628  1.00  0.00      BSYN  
ATOM   1007   CG PRO   114     -27.235 -77.739 -12.044  1.00  0.00      BSYN  
ATOM   1008    C PRO   114     -26.532 -75.066  -9.876  1.00  0.00      BSYN  
ATOM   1009    O PRO   114     -27.196 -74.396 -10.681  1.00  0.00      BSYN  
ATOM   1010    N GLU   115     -26.323 -74.688  -8.614  1.00  0.00      BSYN  
ATOM   1011    H GLU   115     -26.004 -75.384  -8.003  1.00  0.00      BSYN  
ATOM   1012   CA GLU   115     -26.416 -73.306  -8.143  1.00  0.00      BSYN  
ATOM   1013   CB GLU   115     -26.991 -73.118  -6.828  1.00  0.00      BSYN  
ATOM   1014   CG GLU   115     -27.513 -71.602  -6.743  1.00  0.00      BSYN  
ATOM   1015   CD GLU   115     -27.480 -71.166  -5.281  1.00  0.00      BSYN  
ATOM   1016  OE1 GLU   115     -26.417 -70.707  -4.958  1.00  0.00      BSYN  
ATOM   1017  OE2 GLU   115     -28.321 -71.287  -4.480  1.00  0.00      BSYN  
ATOM   1018    C GLU   115     -25.020 -72.668  -8.352  1.00  0.00      BSYN  
ATOM   1019    O GLU   115     -24.127 -72.670  -7.521  1.00  0.00      BSYN  
ATOM   1020    N GLY   116     -24.990 -72.220  -9.609  1.00  0.00      BSYN  
ATOM   1021    H GLY   116     -25.758 -72.513 -10.141  1.00  0.00      BSYN  
ATOM   1022   CA GLY   116     -23.748 -71.722 -10.146  1.00  0.00      BSYN  
ATOM   1023    C GLY   116     -22.906 -72.730 -10.770  1.00  0.00      BSYN  
ATOM   1024    O GLY   116     -22.923 -73.309 -11.849  1.00  0.00      BSYN  
ATOM   1025    N GLU   117     -21.934 -72.793  -9.805  1.00  0.00      BSYN  
ATOM   1026    H GLU   117     -21.973 -71.952  -9.303  1.00  0.00      BSYN  
ATOM   1027   CA GLU   117     -21.020 -73.969  -9.775  1.00  0.00      BSYN  
ATOM   1028   CB GLU   117     -20.008 -73.592  -8.686  1.00  0.00      BSYN  
ATOM   1029   CG GLU   117     -18.773 -74.484  -8.302  1.00  0.00      BSYN  
ATOM   1030   CD GLU   117     -17.394 -73.910  -8.521  1.00  0.00      BSYN  
ATOM   1031  OE1 GLU   117     -16.760 -73.240  -7.654  1.00  0.00      BSYN  
ATOM   1032  OE2 GLU   117     -16.959 -74.049  -9.676  1.00  0.00      BSYN  
ATOM   1033    C GLU   117     -21.831 -75.275  -9.337  1.00  0.00      BSYN  
ATOM   1034    O GLU   117     -22.738 -75.185  -8.597  1.00  0.00      BSYN  
ATOM   1035    N SER   118     -21.375 -76.422  -9.856  1.00  0.00      BSYN  
ATOM   1036    H SER   118     -20.735 -76.251 -10.579  1.00  0.00      BSYN  
ATOM   1037   CA SER   118     -21.824 -77.759  -9.506  1.00  0.00      BSYN  
ATOM   1038   CB SER   118     -21.249 -78.814 -10.323  1.00  0.00      BSYN  
ATOM   1039   OG SER   118     -20.918 -78.502 -11.669  1.00  0.00      BSYN  
ATOM   1040   HG SER   118     -20.907 -77.552 -11.806  1.00  0.00      BSYN  
ATOM   1041    C SER   118     -21.510 -77.969  -8.080  1.00  0.00      BSYN  
ATOM   1042    O SER   118     -20.464 -77.444  -7.623  1.00  0.00      BSYN  
ATOM   1043    N TYR   119     -22.435 -78.428  -7.219  1.00  0.00      BSYN  
ATOM   1044    H TYR   119     -23.411 -78.465  -7.289  1.00  0.00      BSYN  
ATOM   1045   CA TYR   119     -21.967 -78.944  -5.945  1.00  0.00      BSYN  
ATOM   1046   CB TYR   119     -22.707 -78.156  -4.839  1.00  0.00      BSYN  
ATOM   1047   CG TYR   119     -22.189 -76.773  -4.550  1.00  0.00      BSYN  
ATOM   1048  CD1 TYR   119     -22.517 -75.740  -5.401  1.00  0.00      BSYN  
ATOM   1049  CE1 TYR   119     -22.040 -74.412  -5.250  1.00  0.00      BSYN  
ATOM   1050  CD2 TYR   119     -21.345 -76.568  -3.511  1.00  0.00      BSYN  
ATOM   1051  CE2 TYR   119     -20.812 -75.265  -3.437  1.00  0.00      BSYN  
ATOM   1052   CZ TYR   119     -21.123 -74.225  -4.275  1.00  0.00      BSYN  
ATOM   1053   OH TYR   119     -20.472 -73.058  -4.158  1.00  0.00      BSYN  
ATOM   1054   HH TYR   119     -20.821 -72.258  -4.559  1.00  0.00      BSYN  
ATOM   1055    C TYR   119     -22.456 -80.370  -6.008  1.00  0.00      BSYN  
ATOM   1056    O TYR   119     -23.054 -81.030  -6.929  1.00  0.00      BSYN  
ATOM   1057    N GLU   120     -21.976 -81.026  -4.919  1.00  0.00      BSYN  
ATOM   1058    H GLU   120     -21.186 -80.670  -4.461  1.00  0.00      BSYN  
ATOM   1059   CA GLU   120     -22.527 -82.281  -4.469  1.00  0.00      BSYN  
ATOM   1060   CB GLU   120     -21.688 -83.459  -4.688  1.00  0.00      BSYN  
ATOM   1061   CG GLU   120     -21.819 -84.125  -5.993  1.00  0.00      BSYN  
ATOM   1062   CD GLU   120     -20.651 -85.158  -6.062  1.00  0.00      BSYN  
ATOM   1063  OE1 GLU   120     -20.933 -86.320  -6.367  1.00  0.00      BSYN  
ATOM   1064  OE2 GLU   120     -19.510 -84.811  -5.877  1.00  0.00      BSYN  
ATOM   1065    C GLU   120     -22.730 -82.110  -2.952  1.00  0.00      BSYN  
ATOM   1066    O GLU   120     -21.741 -81.852  -2.260  1.00  0.00      BSYN  
ATOM   1067    N ASP   121     -24.001 -82.104  -2.508  1.00  0.00      BSYN  
ATOM   1068    H ASP   121     -24.780 -82.204  -3.094  1.00  0.00      BSYN  
ATOM   1069   CA ASP   121     -24.172 -82.130  -0.962  1.00  0.00      BSYN  
ATOM   1070   CB ASP   121     -25.290 -81.169  -0.496  1.00  0.00      BSYN  
ATOM   1071   CG ASP   121     -25.531 -81.134   1.006  1.00  0.00      BSYN  
ATOM   1072  OD1 ASP   121     -26.771 -81.094   1.258  1.00  0.00      BSYN  
ATOM   1073  OD2 ASP   121     -24.686 -81.130   1.917  1.00  0.00      BSYN  
ATOM   1074    C ASP   121     -24.608 -83.574  -0.530  1.00  0.00      BSYN  
ATOM   1075    O ASP   121     -25.627 -84.155  -1.011  1.00  0.00      BSYN  
ATOM   1076    N PRO   122     -23.847 -84.139   0.393  1.00  0.00      BSYN  
ATOM   1077   CD PRO   122     -22.477 -83.765   0.639  1.00  0.00      BSYN  
ATOM   1078   CA PRO   122     -24.217 -85.376   1.143  1.00  0.00      BSYN  
ATOM   1079   CB PRO   122     -22.815 -85.802   1.668  1.00  0.00      BSYN  
ATOM   1080   CG PRO   122     -21.743 -85.040   1.005  1.00  0.00      BSYN  
ATOM   1081    C PRO   122     -25.439 -85.468   2.071  1.00  0.00      BSYN  
ATOM   1082    O PRO   122     -25.620 -84.496   2.713  1.00  0.00      BSYN  
ATOM   1083    N PRO   123     -26.373 -86.514   2.215  1.00  0.00      BSYN  
ATOM   1084   CD PRO   123     -26.734 -87.251   1.078  1.00  0.00      BSYN  
ATOM   1085   CA PRO   123     -27.307 -86.689   3.354  1.00  0.00      BSYN  
ATOM   1086   CB PRO   123     -28.228 -87.867   2.898  1.00  0.00      BSYN  
ATOM   1087   CG PRO   123     -28.097 -87.916   1.396  1.00  0.00      BSYN  
ATOM   1088    C PRO   123     -26.711 -86.782   4.751  1.00  0.00      BSYN  
ATOM   1089    O PRO   123     -26.799 -87.854   5.389  1.00  0.00      BSYN  
ATOM   1090    N GLN   124     -26.040 -85.658   5.188  1.00  0.00      BSYN  
ATOM   1091    H GLN   124     -26.137 -84.865   4.620  1.00  0.00      BSYN  
ATOM   1092   CA GLN   124     -25.420 -85.472   6.472  1.00  0.00      BSYN  
ATOM   1093   CB GLN   124     -23.941 -85.067   6.430  1.00  0.00      BSYN  
ATOM   1094   CG GLN   124     -23.597 -83.763   5.701  1.00  0.00      BSYN  
ATOM   1095   CD GLN   124     -22.162 -83.219   5.999  1.00  0.00      BSYN  
ATOM   1096  OE1 GLN   124     -21.368 -83.478   5.152  1.00  0.00      BSYN  
ATOM   1097  NE2 GLN   124     -21.770 -82.548   7.109  1.00  0.00      BSYN  
ATOM   1098 HE21 GLN   124     -22.472 -82.202   7.698  1.00  0.00      BSYN  
ATOM   1099 HE22 GLN   124     -20.793 -82.562   7.186  1.00  0.00      BSYN  
ATOM   1100    C GLN   124     -26.298 -84.554   7.342  1.00  0.00      BSYN  
ATOM   1101    O GLN   124     -27.426 -84.314   6.987  1.00  0.00      BSYN  
ATOM   1102    N GLU   125     -25.778 -83.929   8.382  1.00  0.00      BSYN  
ATOM   1103    H GLU   125     -24.869 -84.157   8.668  1.00  0.00      BSYN  
ATOM   1104   CA GLU   125     -26.597 -83.128   9.310  1.00  0.00      BSYN  
ATOM   1105   CB GLU   125     -25.865 -83.059  10.611  1.00  0.00      BSYN  
ATOM   1106   CG GLU   125     -25.720 -84.354  11.313  1.00  0.00      BSYN  
ATOM   1107   CD GLU   125     -24.994 -84.183  12.634  1.00  0.00      BSYN  
ATOM   1108  OE1 GLU   125     -23.834 -84.408  12.650  1.00  0.00      BSYN  
ATOM   1109  OE2 GLU   125     -25.683 -83.882  13.627  1.00  0.00      BSYN  
ATOM   1110    C GLU   125     -26.680 -81.738   8.885  1.00  0.00      BSYN  
ATOM   1111    O GLU   125     -25.678 -80.996   8.925  1.00  0.00      BSYN  
ATOM   1112    N GLU   126     -27.853 -81.229   8.331  1.00  0.00      BSYN  
ATOM   1113    H GLU   126     -28.645 -81.761   8.107  1.00  0.00      BSYN  
ATOM   1114   CA GLU   126     -28.010 -79.834   8.043  1.00  0.00      BSYN  
ATOM   1115   CB GLU   126     -27.826 -79.503   6.434  1.00  0.00      BSYN  
ATOM   1116   CG GLU   126     -26.395 -79.543   5.789  1.00  0.00      BSYN  
ATOM   1117   CD GLU   126     -25.572 -78.296   5.451  1.00  0.00      BSYN  
ATOM   1118  OE1 GLU   126     -25.691 -77.815   4.406  1.00  0.00      BSYN  
ATOM   1119  OE2 GLU   126     -24.814 -77.818   6.274  1.00  0.00      BSYN  
ATOM   1120    C GLU   126     -29.371 -79.288   8.516  1.00  0.00      BSYN  
ATOM   1121    O GLU   126     -30.405 -79.958   8.370  1.00  0.00      BSYN  
ATOM   1122    N TYR   127     -29.444 -78.028   8.839  1.00  0.00      BSYN  
ATOM   1123    H TYR   127     -28.678 -77.419   8.780  1.00  0.00      BSYN  
ATOM   1124   CA TYR   127     -30.558 -77.395   9.550  1.00  0.00      BSYN  
ATOM   1125   CB TYR   127     -30.019 -77.304  11.082  1.00  0.00      BSYN  
ATOM   1126   CG TYR   127     -31.024 -77.041  12.178  1.00  0.00      BSYN  
ATOM   1127  CD1 TYR   127     -31.158 -75.734  12.640  1.00  0.00      BSYN  
ATOM   1128  CE1 TYR   127     -32.030 -75.426  13.612  1.00  0.00      BSYN  
ATOM   1129  CD2 TYR   127     -31.792 -78.024  12.762  1.00  0.00      BSYN  
ATOM   1130  CE2 TYR   127     -32.670 -77.672  13.851  1.00  0.00      BSYN  
ATOM   1131   CZ TYR   127     -32.765 -76.311  14.201  1.00  0.00      BSYN  
ATOM   1132   OH TYR   127     -33.617 -75.847  15.242  1.00  0.00      BSYN  
ATOM   1133   HH TYR   127     -34.121 -75.078  14.964  1.00  0.00      BSYN  
ATOM   1134    C TYR   127     -30.691 -76.047   8.912  1.00  0.00      BSYN  
ATOM   1135    O TYR   127     -29.818 -75.195   8.886  1.00  0.00      BSYN  
ATOM   1136    N GLN   128     -31.964 -75.929   8.387  1.00  0.00      BSYN  
ATOM   1137    H GLN   128     -32.530 -76.718   8.255  1.00  0.00      BSYN  
ATOM   1138   CA GLN   128     -32.567 -74.659   8.022  1.00  0.00      BSYN  
ATOM   1139   CB GLN   128     -32.396 -74.279   6.556  1.00  0.00      BSYN  
ATOM   1140   CG GLN   128     -32.739 -75.299   5.530  1.00  0.00      BSYN  
ATOM   1141   CD GLN   128     -32.551 -74.681   4.105  1.00  0.00      BSYN  
ATOM   1142  OE1 GLN   128     -31.805 -75.246   3.275  1.00  0.00      BSYN  
ATOM   1143  NE2 GLN   128     -33.233 -73.629   3.682  1.00  0.00      BSYN  
ATOM   1144 HE21 GLN   128     -33.201 -73.411   2.728  1.00  0.00      BSYN  
ATOM   1145 HE22 GLN   128     -33.728 -73.153   4.381  1.00  0.00      BSYN  
ATOM   1146    C GLN   128     -34.077 -74.726   8.295  1.00  0.00      BSYN  
ATOM   1147    O GLN   128     -34.708 -75.791   8.361  1.00  0.00      BSYN  
ATOM   1148    N GLU   129     -34.757 -73.541   8.506  1.00  0.00      BSYN  
ATOM   1149    H GLU   129     -34.208 -72.732   8.435  1.00  0.00      BSYN  
ATOM   1150   CA GLU   129     -36.144 -73.580   8.709  1.00  0.00      BSYN  
ATOM   1151   CB GLU   129     -36.408 -72.787  10.124  1.00  0.00      BSYN  
ATOM   1152   CG GLU   129     -35.545 -73.099  11.249  1.00  0.00      BSYN  
ATOM   1153   CD GLU   129     -36.220 -72.758  12.599  1.00  0.00      BSYN  
ATOM   1154  OE1 GLU   129     -35.779 -71.820  13.238  1.00  0.00      BSYN  
ATOM   1155  OE2 GLU   129     -37.101 -73.355  12.947  1.00  0.00      BSYN  
ATOM   1156    C GLU   129     -36.930 -72.949   7.577  1.00  0.00      BSYN  
ATOM   1157    O GLU   129     -36.536 -71.920   7.136  1.00  0.00      BSYN  
ATOM   1158    N TYR   130     -37.872 -73.684   7.010  1.00  0.00      BSYN  
ATOM   1159    H TYR   130     -38.069 -74.551   7.421  1.00  0.00      BSYN  
ATOM   1160   CA TYR   130     -38.744 -73.403   5.843  1.00  0.00      BSYN  
ATOM   1161   CB TYR   130     -38.026 -73.840   4.610  1.00  0.00      BSYN  
ATOM   1162   CG TYR   130     -38.773 -73.297   3.399  1.00  0.00      BSYN  
ATOM   1163  CD1 TYR   130     -38.973 -72.005   3.204  1.00  0.00      BSYN  
ATOM   1164  CE1 TYR   130     -39.552 -71.551   2.094  1.00  0.00      BSYN  
ATOM   1165  CD2 TYR   130     -39.175 -74.258   2.499  1.00  0.00      BSYN  
ATOM   1166  CE2 TYR   130     -39.930 -73.800   1.406  1.00  0.00      BSYN  
ATOM   1167   CZ TYR   130     -40.105 -72.418   1.271  1.00  0.00      BSYN  
ATOM   1168   OH TYR   130     -40.842 -71.912   0.332  1.00  0.00      BSYN  
ATOM   1169   HH TYR   130     -41.182 -72.526  -0.323  1.00  0.00      BSYN  
ATOM   1170    C TYR   130     -40.110 -73.965   6.046  1.00  0.00      BSYN  
ATOM   1171    O TYR   130     -40.485 -75.196   6.030  1.00  0.00      BSYN  
ATOM   1172    N GLU   131     -41.043 -72.953   6.115  1.00  0.00      BSYN  
ATOM   1173    H GLU   131     -40.560 -72.162   5.799  1.00  0.00      BSYN  
ATOM   1174   CA GLU   131     -42.318 -73.259   6.800  1.00  0.00      BSYN  
ATOM   1175   CB GLU   131     -42.964 -72.042   7.431  1.00  0.00      BSYN  
ATOM   1176   CG GLU   131     -43.428 -70.988   6.489  1.00  0.00      BSYN  
ATOM   1177   CD GLU   131     -44.078 -69.768   6.995  1.00  0.00      BSYN  
ATOM   1178  OE1 GLU   131     -45.195 -69.934   7.186  1.00  0.00      BSYN  
ATOM   1179  OE2 GLU   131     -43.493 -68.716   7.157  1.00  0.00      BSYN  
ATOM   1180    C GLU   131     -43.325 -74.006   5.981  1.00  0.00      BSYN  
ATOM   1181    O GLU   131     -43.205 -73.752   4.776  1.00  0.00      BSYN  
ATOM   1182    N PRO   132     -44.213 -74.873   6.502  1.00  0.00      BSYN  
ATOM   1183   CD PRO   132     -43.876 -75.699   7.729  1.00  0.00      BSYN  
ATOM   1184   CA PRO   132     -45.176 -75.717   5.847  1.00  0.00      BSYN  
ATOM   1185   CB PRO   132     -45.331 -76.981   6.695  1.00  0.00      BSYN  
ATOM   1186   CG PRO   132     -44.936 -76.593   8.115  1.00  0.00      BSYN  
ATOM   1187    C PRO   132     -46.624 -75.124   5.641  1.00  0.00      BSYN  
ATOM   1188    O PRO   132     -46.783 -73.945   5.673  1.00  0.00      BSYN  
ATOM   1189    N GLU   133     -47.516 -75.975   5.137  1.00  0.00      BSYN  
ATOM   1190    H GLU   133     -47.090 -76.753   4.721  1.00  0.00      BSYN  
ATOM   1191   CA GLU   133     -48.910 -75.691   4.880  1.00  0.00      BSYN  
ATOM   1192   CB GLU   133     -48.920 -74.928   3.572  1.00  0.00      BSYN  
ATOM   1193   CG GLU   133     -49.901 -73.871   3.182  1.00  0.00      BSYN  
ATOM   1194   CD GLU   133     -50.025 -73.268   1.790  1.00  0.00      BSYN  
ATOM   1195  OE1 GLU   133     -50.140 -74.050   0.826  1.00  0.00      BSYN  
ATOM   1196  OE2 GLU   133     -49.928 -72.032   1.663  1.00  0.00      BSYN  
ATOM   1197    C GLU   133     -49.837 -76.956   4.915  1.00  0.00      BSYN  
ATOM   1198    O GLU   133     -49.279 -78.059   4.532  1.00  0.00      BSYN  
ATOM   1199    N ALA   134     -51.096 -76.772   5.480  1.00  0.00      BSYN  
ATOM   1200    H ALA   134     -51.251 -75.839   5.739  1.00  0.00      BSYN  
ATOM   1201   CA ALA   134     -52.200 -77.698   5.269  1.00  0.00      BSYN  
ATOM   1202   CB ALA   134     -51.957 -78.901   6.069  1.00  0.00      BSYN  
ATOM   1203    C ALA   134     -53.417 -76.983   5.874  1.00  0.00      BSYN  
ATOM   1204  OT1 ALA   134     -54.539 -77.320   5.583  1.00  0.00      BSYN  
ATOM   1205  OT2 ALA   134     -53.350 -76.150   6.787  1.00  0.00      BSYN  
END
