# Supplementary material for: Data set of intrinsically disordered proteins analysed at a local protein conformation level
Source: Data Brief. 2020 Mar 5;29:105383. doi: 10.1016/j.dib.2020.105383 (PMC7078294; doi:10.1016/j.dib.2020.105383)
Supplement: Supplementary file 1 [file mmc1.zip › the data/1-DATA/PED1AAD-pdb/1AAD-106.pdb]

CRYST1    1.000    1.000    1.000  90.00  90.00  90.00 P 1           1
ATOM      1  HT1 MET     1      33.780 -66.408 -44.458  1.00  0.00      BSYN  
ATOM      2  HT2 MET     1      32.355 -66.160 -43.569  1.00  0.00      BSYN  
ATOM      3    N MET     1      33.381 -65.995 -43.591  1.00  0.00      BSYN  
ATOM      4  HT3 MET     1      33.676 -66.555 -42.765  1.00  0.00      BSYN  
ATOM      5   CA MET     1      33.654 -64.598 -43.033  1.00  0.00      BSYN  
ATOM      6   CB MET     1      33.034 -63.687 -44.028  1.00  0.00      BSYN  
ATOM      7   CG MET     1      33.931 -63.124 -45.140  1.00  0.00      BSYN  
ATOM      8   SD MET     1      35.274 -62.101 -44.554  1.00  0.00      BSYN  
ATOM      9   CE MET     1      34.324 -60.712 -44.121  1.00  0.00      BSYN  
ATOM     10    C MET     1      32.928 -64.354 -41.733  1.00  0.00      BSYN  
ATOM     11    O MET     1      32.061 -65.163 -41.341  1.00  0.00      BSYN  
ATOM     12    N ASP     2      33.567 -63.436 -40.990  1.00  0.00      BSYN  
ATOM     13    H ASP     2      34.474 -63.195 -41.275  1.00  0.00      BSYN  
ATOM     14   CA ASP     2      32.955 -63.028 -39.745  1.00  0.00      BSYN  
ATOM     15   CB ASP     2      34.091 -62.719 -38.758  1.00  0.00      BSYN  
ATOM     16   CG ASP     2      33.619 -62.372 -37.344  1.00  0.00      BSYN  
ATOM     17  OD1 ASP     2      32.459 -62.022 -37.102  1.00  0.00      BSYN  
ATOM     18  OD2 ASP     2      34.505 -62.453 -36.461  1.00  0.00      BSYN  
ATOM     19    C ASP     2      32.011 -61.802 -40.036  1.00  0.00      BSYN  
ATOM     20    O ASP     2      32.400 -60.670 -40.368  1.00  0.00      BSYN  
ATOM     21    N VAL     3      30.685 -62.073 -39.695  1.00  0.00      BSYN  
ATOM     22    H VAL     3      30.288 -62.969 -39.676  1.00  0.00      BSYN  
ATOM     23   CA VAL     3      29.608 -61.103 -39.608  1.00  0.00      BSYN  
ATOM     24   CB VAL     3      28.296 -61.887 -39.406  1.00  0.00      BSYN  
ATOM     25  CG1 VAL     3      28.024 -62.588 -40.753  1.00  0.00      BSYN  
ATOM     26  CG2 VAL     3      28.154 -62.969 -38.348  1.00  0.00      BSYN  
ATOM     27    C VAL     3      29.861 -59.982 -38.587  1.00  0.00      BSYN  
ATOM     28    O VAL     3      29.664 -58.853 -38.927  1.00  0.00      BSYN  
ATOM     29    N PHE     4      30.327 -60.292 -37.405  1.00  0.00      BSYN  
ATOM     30    H PHE     4      30.508 -61.244 -37.259  1.00  0.00      BSYN  
ATOM     31   CA PHE     4      30.582 -59.384 -36.275  1.00  0.00      BSYN  
ATOM     32   CB PHE     4      30.394 -60.050 -34.866  1.00  0.00      BSYN  
ATOM     33   CG PHE     4      31.571 -61.018 -34.362  1.00  0.00      BSYN  
ATOM     34  CD1 PHE     4      32.910 -60.720 -34.086  1.00  0.00      BSYN  
ATOM     35  CD2 PHE     4      31.091 -62.327 -33.998  1.00  0.00      BSYN  
ATOM     36  CE1 PHE     4      33.737 -61.634 -33.366  1.00  0.00      BSYN  
ATOM     37  CE2 PHE     4      31.876 -63.161 -33.265  1.00  0.00      BSYN  
ATOM     38   CZ PHE     4      33.174 -62.824 -32.925  1.00  0.00      BSYN  
ATOM     39    C PHE     4      31.899 -58.573 -36.466  1.00  0.00      BSYN  
ATOM     40    O PHE     4      32.088 -57.720 -35.604  1.00  0.00      BSYN  
ATOM     41    N MET     5      32.701 -58.806 -37.551  1.00  0.00      BSYN  
ATOM     42    H MET     5      32.634 -59.537 -38.200  1.00  0.00      BSYN  
ATOM     43   CA MET     5      33.964 -57.951 -37.667  1.00  0.00      BSYN  
ATOM     44   CB MET     5      35.010 -58.966 -38.037  1.00  0.00      BSYN  
ATOM     45   CG MET     5      36.305 -58.383 -37.641  1.00  0.00      BSYN  
ATOM     46   SD MET     5      37.800 -59.453 -37.688  1.00  0.00      BSYN  
ATOM     47   CE MET     5      37.772 -59.293 -39.500  1.00  0.00      BSYN  
ATOM     48    C MET     5      33.707 -56.935 -38.762  1.00  0.00      BSYN  
ATOM     49    O MET     5      34.047 -55.698 -38.715  1.00  0.00      BSYN  
ATOM     50    N LYS     6      32.916 -57.499 -39.704  1.00  0.00      BSYN  
ATOM     51    H LYS     6      32.741 -58.449 -39.539  1.00  0.00      BSYN  
ATOM     52   CA LYS     6      32.328 -56.635 -40.791  1.00  0.00      BSYN  
ATOM     53   CB LYS     6      33.186 -56.732 -42.125  1.00  0.00      BSYN  
ATOM     54   CG LYS     6      34.220 -55.679 -42.296  1.00  0.00      BSYN  
ATOM     55   CD LYS     6      34.772 -55.799 -43.693  1.00  0.00      BSYN  
ATOM     56   CE LYS     6      35.688 -54.596 -43.847  1.00  0.00      BSYN  
ATOM     57   NZ LYS     6      35.040 -53.298 -44.088  1.00  0.00      BSYN  
ATOM     58  HZ1 LYS     6      34.447 -53.462 -44.926  1.00  0.00      BSYN  
ATOM     59  HZ2 LYS     6      34.420 -52.992 -43.311  1.00  0.00      BSYN  
ATOM     60  HZ3 LYS     6      35.780 -52.589 -44.264  1.00  0.00      BSYN  
ATOM     61    C LYS     6      30.841 -56.827 -41.129  1.00  0.00      BSYN  
ATOM     62    O LYS     6      30.360 -57.890 -41.588  1.00  0.00      BSYN  
ATOM     63    N GLY     7      30.065 -55.884 -40.787  1.00  0.00      BSYN  
ATOM     64    H GLY     7      30.280 -55.286 -40.041  1.00  0.00      BSYN  
ATOM     65   CA GLY     7      28.687 -55.827 -41.355  1.00  0.00      BSYN  
ATOM     66    C GLY     7      27.567 -55.476 -40.347  1.00  0.00      BSYN  
ATOM     67    O GLY     7      27.175 -54.396 -40.090  1.00  0.00      BSYN  
ATOM     68    N LEU     8      27.220 -56.661 -39.735  1.00  0.00      BSYN  
ATOM     69    H LEU     8      27.865 -57.381 -39.899  1.00  0.00      BSYN  
ATOM     70   CA LEU     8      25.997 -56.893 -39.036  1.00  0.00      BSYN  
ATOM     71   CB LEU     8      25.390 -58.271 -39.293  1.00  0.00      BSYN  
ATOM     72   CG LEU     8      23.901 -58.398 -39.094  1.00  0.00      BSYN  
ATOM     73  CD1 LEU     8      23.549 -59.860 -39.584  1.00  0.00      BSYN  
ATOM     74  CD2 LEU     8      23.622 -58.621 -37.596  1.00  0.00      BSYN  
ATOM     75    C LEU     8      26.013 -56.553 -37.530  1.00  0.00      BSYN  
ATOM     76    O LEU     8      26.643 -57.178 -36.687  1.00  0.00      BSYN  
ATOM     77    N SER     9      25.452 -55.348 -37.371  1.00  0.00      BSYN  
ATOM     78    H SER     9      24.922 -55.004 -38.120  1.00  0.00      BSYN  
ATOM     79   CA SER     9      25.300 -54.650 -36.083  1.00  0.00      BSYN  
ATOM     80   CB SER     9      24.948 -53.191 -36.251  1.00  0.00      BSYN  
ATOM     81   OG SER     9      25.950 -52.495 -37.103  1.00  0.00      BSYN  
ATOM     82   HG SER     9      26.772 -52.623 -36.624  1.00  0.00      BSYN  
ATOM     83    C SER     9      24.159 -55.381 -35.341  1.00  0.00      BSYN  
ATOM     84    O SER     9      22.969 -55.314 -35.739  1.00  0.00      BSYN  
ATOM     85    N MET    10      24.538 -56.297 -34.444  1.00  0.00      BSYN  
ATOM     86    H MET    10      25.472 -56.317 -34.148  1.00  0.00      BSYN  
ATOM     87   CA MET    10      23.558 -57.215 -33.867  1.00  0.00      BSYN  
ATOM     88   CB MET    10      24.066 -58.596 -33.943  1.00  0.00      BSYN  
ATOM     89   CG MET    10      23.256 -59.683 -33.136  1.00  0.00      BSYN  
ATOM     90   SD MET    10      21.386 -59.538 -33.225  1.00  0.00      BSYN  
ATOM     91   CE MET    10      20.906 -60.394 -34.699  1.00  0.00      BSYN  
ATOM     92    C MET    10      23.432 -56.692 -32.458  1.00  0.00      BSYN  
ATOM     93    O MET    10      24.235 -56.806 -31.488  1.00  0.00      BSYN  
ATOM     94    N ALA    11      22.202 -56.100 -32.499  1.00  0.00      BSYN  
ATOM     95    H ALA    11      21.573 -56.522 -33.121  1.00  0.00      BSYN  
ATOM     96   CA ALA    11      21.594 -55.293 -31.476  1.00  0.00      BSYN  
ATOM     97   CB ALA    11      21.271 -53.839 -31.915  1.00  0.00      BSYN  
ATOM     98    C ALA    11      20.359 -56.058 -31.039  1.00  0.00      BSYN  
ATOM     99    O ALA    11      19.321 -55.398 -30.983  1.00  0.00      BSYN  
ATOM    100    N LYS    12      20.395 -57.333 -30.960  1.00  0.00      BSYN  
ATOM    101    H LYS    12      21.243 -57.819 -31.038  1.00  0.00      BSYN  
ATOM    102   CA LYS    12      19.137 -58.051 -30.704  1.00  0.00      BSYN  
ATOM    103   CB LYS    12      18.517 -58.390 -32.044  1.00  0.00      BSYN  
ATOM    104   CG LYS    12      17.111 -58.766 -32.040  1.00  0.00      BSYN  
ATOM    105   CD LYS    12      16.975 -59.497 -33.343  1.00  0.00      BSYN  
ATOM    106   CE LYS    12      17.187 -60.989 -33.168  1.00  0.00      BSYN  
ATOM    107   NZ LYS    12      16.870 -61.725 -34.375  1.00  0.00      BSYN  
ATOM    108  HZ1 LYS    12      16.287 -62.458 -33.923  1.00  0.00      BSYN  
ATOM    109  HZ2 LYS    12      16.347 -61.043 -34.960  1.00  0.00      BSYN  
ATOM    110  HZ3 LYS    12      17.661 -62.122 -34.922  1.00  0.00      BSYN  
ATOM    111    C LYS    12      19.325 -59.243 -29.737  1.00  0.00      BSYN  
ATOM    112    O LYS    12      20.350 -59.348 -29.163  1.00  0.00      BSYN  
ATOM    113    N GLU    13      18.422 -60.171 -29.586  1.00  0.00      BSYN  
ATOM    114    H GLU    13      17.630 -60.001 -30.138  1.00  0.00      BSYN  
ATOM    115   CA GLU    13      18.545 -61.283 -28.618  1.00  0.00      BSYN  
ATOM    116   CB GLU    13      17.292 -62.166 -28.512  1.00  0.00      BSYN  
ATOM    117   CG GLU    13      15.882 -61.436 -28.614  1.00  0.00      BSYN  
ATOM    118   CD GLU    13      14.686 -62.218 -29.129  1.00  0.00      BSYN  
ATOM    119  OE1 GLU    13      14.313 -62.007 -30.279  1.00  0.00      BSYN  
ATOM    120  OE2 GLU    13      14.050 -63.040 -28.417  1.00  0.00      BSYN  
ATOM    121    C GLU    13      19.827 -62.211 -28.896  1.00  0.00      BSYN  
ATOM    122    O GLU    13      20.405 -62.414 -29.951  1.00  0.00      BSYN  
ATOM    123    N GLY    14      20.198 -62.817 -27.811  1.00  0.00      BSYN  
ATOM    124    H GLY    14      19.649 -62.642 -27.018  1.00  0.00      BSYN  
ATOM    125   CA GLY    14      21.305 -63.756 -27.665  1.00  0.00      BSYN  
ATOM    126    C GLY    14      22.608 -62.965 -27.340  1.00  0.00      BSYN  
ATOM    127    O GLY    14      23.536 -63.512 -26.700  1.00  0.00      BSYN  
ATOM    128    N VAL    15      22.821 -61.672 -27.626  1.00  0.00      BSYN  
ATOM    129    H VAL    15      22.179 -61.197 -28.194  1.00  0.00      BSYN  
ATOM    130   CA VAL    15      23.907 -60.916 -26.983  1.00  0.00      BSYN  
ATOM    131   CB VAL    15      24.735 -60.173 -28.010  1.00  0.00      BSYN  
ATOM    132  CG1 VAL    15      25.697 -59.153 -27.434  1.00  0.00      BSYN  
ATOM    133  CG2 VAL    15      25.556 -61.233 -28.630  1.00  0.00      BSYN  
ATOM    134    C VAL    15      23.170 -60.133 -25.941  1.00  0.00      BSYN  
ATOM    135    O VAL    15      23.682 -59.835 -24.858  1.00  0.00      BSYN  
ATOM    136    N VAL    16      21.982 -59.565 -26.174  1.00  0.00      BSYN  
ATOM    137    H VAL    16      21.671 -59.463 -27.098  1.00  0.00      BSYN  
ATOM    138   CA VAL    16      21.214 -59.032 -25.070  1.00  0.00      BSYN  
ATOM    139   CB VAL    16      20.477 -57.796 -25.642  1.00  0.00      BSYN  
ATOM    140  CG1 VAL    16      19.702 -56.837 -24.716  1.00  0.00      BSYN  
ATOM    141  CG2 VAL    16      21.429 -56.882 -26.440  1.00  0.00      BSYN  
ATOM    142    C VAL    16      20.266 -60.076 -24.527  1.00  0.00      BSYN  
ATOM    143    O VAL    16      19.560 -60.823 -25.301  1.00  0.00      BSYN  
ATOM    144    N ALA    17      20.441 -60.354 -23.235  1.00  0.00      BSYN  
ATOM    145    H ALA    17      21.029 -59.768 -22.715  1.00  0.00      BSYN  
ATOM    146   CA ALA    17      19.779 -61.501 -22.567  1.00  0.00      BSYN  
ATOM    147   CB ALA    17      20.518 -61.864 -21.263  1.00  0.00      BSYN  
ATOM    148    C ALA    17      18.269 -61.502 -22.299  1.00  0.00      BSYN  
ATOM    149    O ALA    17      17.590 -62.501 -22.537  1.00  0.00      BSYN  
ATOM    150    N ALA    18      17.878 -60.252 -22.014  1.00  0.00      BSYN  
ATOM    151    H ALA    18      18.482 -59.494 -22.158  1.00  0.00      BSYN  
ATOM    152   CA ALA    18      16.475 -60.010 -21.601  1.00  0.00      BSYN  
ATOM    153   CB ALA    18      16.267 -58.968 -20.570  1.00  0.00      BSYN  
ATOM    154    C ALA    18      15.662 -59.702 -22.761  1.00  0.00      BSYN  
ATOM    155    O ALA    18      15.898 -58.920 -23.676  1.00  0.00      BSYN  
ATOM    156    N ALA    19      14.578 -60.489 -22.801  1.00  0.00      BSYN  
ATOM    157    H ALA    19      14.425 -61.071 -22.028  1.00  0.00      BSYN  
ATOM    158   CA ALA    19      13.543 -60.208 -23.772  1.00  0.00      BSYN  
ATOM    159   CB ALA    19      13.993 -61.008 -25.037  1.00  0.00      BSYN  
ATOM    160    C ALA    19      12.222 -60.720 -23.143  1.00  0.00      BSYN  
ATOM    161    O ALA    19      12.180 -61.530 -22.210  1.00  0.00      BSYN  
ATOM    162    N GLU    20      11.069 -60.405 -23.792  1.00  0.00      BSYN  
ATOM    163    H GLU    20      11.172 -60.100 -24.718  1.00  0.00      BSYN  
ATOM    164   CA GLU    20       9.829 -60.948 -23.385  1.00  0.00      BSYN  
ATOM    165   CB GLU    20       8.834 -59.760 -22.981  1.00  0.00      BSYN  
ATOM    166   CG GLU    20       9.153 -59.334 -21.492  1.00  0.00      BSYN  
ATOM    167   CD GLU    20       8.582 -58.025 -20.837  1.00  0.00      BSYN  
ATOM    168  OE1 GLU    20       7.587 -57.546 -21.445  1.00  0.00      BSYN  
ATOM    169  OE2 GLU    20       9.105 -57.658 -19.797  1.00  0.00      BSYN  
ATOM    170    C GLU    20       9.249 -61.903 -24.412  1.00  0.00      BSYN  
ATOM    171    O GLU    20       8.654 -61.547 -25.431  1.00  0.00      BSYN  
ATOM    172    N LYS    21       9.470 -63.112 -23.991  1.00  0.00      BSYN  
ATOM    173    H LYS    21       9.743 -63.373 -23.086  1.00  0.00      BSYN  
ATOM    174   CA LYS    21       9.143 -64.260 -24.871  1.00  0.00      BSYN  
ATOM    175   CB LYS    21      10.169 -65.366 -24.583  1.00  0.00      BSYN  
ATOM    176   CG LYS    21      11.546 -65.205 -25.182  1.00  0.00      BSYN  
ATOM    177   CD LYS    21      12.291 -66.503 -24.880  1.00  0.00      BSYN  
ATOM    178   CE LYS    21      11.681 -67.748 -25.556  1.00  0.00      BSYN  
ATOM    179   NZ LYS    21      12.380 -68.972 -25.317  1.00  0.00      BSYN  
ATOM    180  HZ1 LYS    21      12.194 -69.218 -24.323  1.00  0.00      BSYN  
ATOM    181  HZ2 LYS    21      12.010 -69.709 -25.951  1.00  0.00      BSYN  
ATOM    182  HZ3 LYS    21      13.410 -68.858 -25.402  1.00  0.00      BSYN  
ATOM    183    C LYS    21       7.736 -64.852 -24.890  1.00  0.00      BSYN  
ATOM    184    O LYS    21       6.915 -64.504 -24.062  1.00  0.00      BSYN  
ATOM    185    N THR    22       7.590 -65.772 -25.788  1.00  0.00      BSYN  
ATOM    186    H THR    22       8.267 -66.073 -26.430  1.00  0.00      BSYN  
ATOM    187   CA THR    22       6.432 -66.732 -25.967  1.00  0.00      BSYN  
ATOM    188   CB THR    22       6.720 -67.736 -27.151  1.00  0.00      BSYN  
ATOM    189  OG1 THR    22       7.850 -68.607 -26.842  1.00  0.00      BSYN  
ATOM    190  HG1 THR    22       7.658 -69.380 -26.306  1.00  0.00      BSYN  
ATOM    191  CG2 THR    22       6.969 -67.022 -28.526  1.00  0.00      BSYN  
ATOM    192    C THR    22       6.015 -67.502 -24.743  1.00  0.00      BSYN  
ATOM    193    O THR    22       6.422 -68.696 -24.504  1.00  0.00      BSYN  
ATOM    194    N LYS    23       5.312 -66.681 -24.115  1.00  0.00      BSYN  
ATOM    195    H LYS    23       5.303 -65.751 -24.424  1.00  0.00      BSYN  
ATOM    196   CA LYS    23       4.722 -67.173 -22.882  1.00  0.00      BSYN  
ATOM    197   CB LYS    23       4.082 -65.973 -22.131  1.00  0.00      BSYN  
ATOM    198   CG LYS    23       5.125 -64.923 -21.707  1.00  0.00      BSYN  
ATOM    199   CD LYS    23       6.083 -65.411 -20.532  1.00  0.00      BSYN  
ATOM    200   CE LYS    23       6.976 -64.301 -19.966  1.00  0.00      BSYN  
ATOM    201   NZ LYS    23       7.700 -64.919 -18.845  1.00  0.00      BSYN  
ATOM    202  HZ1 LYS    23       8.402 -64.355 -18.326  1.00  0.00      BSYN  
ATOM    203  HZ2 LYS    23       6.983 -65.372 -18.243  1.00  0.00      BSYN  
ATOM    204  HZ3 LYS    23       8.165 -65.687 -19.370  1.00  0.00      BSYN  
ATOM    205    C LYS    23       3.576 -68.188 -22.985  1.00  0.00      BSYN  
ATOM    206    O LYS    23       3.474 -69.133 -22.270  1.00  0.00      BSYN  
ATOM    207    N GLN    24       2.806 -68.028 -24.080  1.00  0.00      BSYN  
ATOM    208    H GLN    24       3.276 -67.367 -24.629  1.00  0.00      BSYN  
ATOM    209   CA GLN    24       1.588 -68.715 -24.200  1.00  0.00      BSYN  
ATOM    210   CB GLN    24       0.478 -67.764 -24.902  1.00  0.00      BSYN  
ATOM    211   CG GLN    24       0.094 -66.490 -24.084  1.00  0.00      BSYN  
ATOM    212   CD GLN    24      -0.371 -66.836 -22.660  1.00  0.00      BSYN  
ATOM    213  OE1 GLN    24       0.313 -66.554 -21.751  1.00  0.00      BSYN  
ATOM    214  NE2 GLN    24      -1.587 -67.242 -22.444  1.00  0.00      BSYN  
ATOM    215 HE21 GLN    24      -2.127 -67.332 -23.257  1.00  0.00      BSYN  
ATOM    216 HE22 GLN    24      -1.982 -67.552 -21.602  1.00  0.00      BSYN  
ATOM    217    C GLN    24       1.685 -70.077 -24.956  1.00  0.00      BSYN  
ATOM    218    O GLN    24       2.358 -70.114 -26.003  1.00  0.00      BSYN  
ATOM    219    N GLY    25       1.147 -71.129 -24.441  1.00  0.00      BSYN  
ATOM    220    H GLY    25       1.103 -71.929 -25.005  1.00  0.00      BSYN  
ATOM    221   CA GLY    25       0.466 -71.148 -23.190  1.00  0.00      BSYN  
ATOM    222    C GLY    25      -1.078 -71.361 -23.386  1.00  0.00      BSYN  
ATOM    223    O GLY    25      -1.652 -71.498 -24.456  1.00  0.00      BSYN  
ATOM    224    N VAL    26      -1.859 -71.341 -22.353  1.00  0.00      BSYN  
ATOM    225    H VAL    26      -1.421 -71.061 -21.522  1.00  0.00      BSYN  
ATOM    226   CA VAL    26      -3.342 -71.456 -22.172  1.00  0.00      BSYN  
ATOM    227   CB VAL    26      -3.562 -72.081 -20.687  1.00  0.00      BSYN  
ATOM    228  CG1 VAL    26      -3.208 -71.000 -19.684  1.00  0.00      BSYN  
ATOM    229  CG2 VAL    26      -4.990 -72.289 -20.367  1.00  0.00      BSYN  
ATOM    230    C VAL    26      -4.017 -70.088 -22.239  1.00  0.00      BSYN  
ATOM    231    O VAL    26      -3.594 -68.971 -21.925  1.00  0.00      BSYN  
ATOM    232    N THR    27      -5.331 -69.953 -22.547  1.00  0.00      BSYN  
ATOM    233    H THR    27      -5.907 -70.735 -22.685  1.00  0.00      BSYN  
ATOM    234   CA THR    27      -6.074 -68.643 -22.630  1.00  0.00      BSYN  
ATOM    235   CB THR    27      -6.006 -68.093 -24.133  1.00  0.00      BSYN  
ATOM    236  OG1 THR    27      -4.713 -68.246 -24.744  1.00  0.00      BSYN  
ATOM    237  HG1 THR    27      -5.044 -68.464 -25.619  1.00  0.00      BSYN  
ATOM    238  CG2 THR    27      -6.074 -66.499 -24.255  1.00  0.00      BSYN  
ATOM    239    C THR    27      -7.404 -69.071 -22.238  1.00  0.00      BSYN  
ATOM    240    O THR    27      -7.829 -70.215 -22.533  1.00  0.00      BSYN  
ATOM    241    N GLU    28      -8.283 -68.231 -21.537  1.00  0.00      BSYN  
ATOM    242    H GLU    28      -7.993 -67.297 -21.598  1.00  0.00      BSYN  
ATOM    243   CA GLU    28      -9.538 -68.632 -20.969  1.00  0.00      BSYN  
ATOM    244   CB GLU    28      -9.272 -67.943 -19.634  1.00  0.00      BSYN  
ATOM    245   CG GLU    28     -10.252 -68.533 -18.593  1.00  0.00      BSYN  
ATOM    246   CD GLU    28      -9.572 -69.614 -17.676  1.00  0.00      BSYN  
ATOM    247  OE1 GLU    28      -8.832 -69.261 -16.799  1.00  0.00      BSYN  
ATOM    248  OE2 GLU    28      -9.992 -70.753 -17.769  1.00  0.00      BSYN  
ATOM    249    C GLU    28     -10.622 -67.982 -21.779  1.00  0.00      BSYN  
ATOM    250    O GLU    28     -10.863 -66.794 -21.700  1.00  0.00      BSYN  
ATOM    251    N ALA    29     -11.396 -68.830 -22.444  1.00  0.00      BSYN  
ATOM    252    H ALA    29     -11.066 -69.746 -22.551  1.00  0.00      BSYN  
ATOM    253   CA ALA    29     -12.603 -68.431 -23.181  1.00  0.00      BSYN  
ATOM    254   CB ALA    29     -12.073 -67.782 -24.552  1.00  0.00      BSYN  
ATOM    255    C ALA    29     -13.443 -69.606 -23.670  1.00  0.00      BSYN  
ATOM    256    O ALA    29     -12.907 -70.653 -24.043  1.00  0.00      BSYN  
ATOM    257    N ALA    30     -14.735 -69.270 -23.674  1.00  0.00      BSYN  
ATOM    258    H ALA    30     -14.944 -68.325 -23.521  1.00  0.00      BSYN  
ATOM    259   CA ALA    30     -15.778 -70.249 -24.065  1.00  0.00      BSYN  
ATOM    260   CB ALA    30     -17.171 -69.465 -23.578  1.00  0.00      BSYN  
ATOM    261    C ALA    30     -15.842 -70.743 -25.487  1.00  0.00      BSYN  
ATOM    262    O ALA    30     -16.366 -69.952 -26.366  1.00  0.00      BSYN  
ATOM    263    N GLU    31     -15.280 -71.895 -25.721  1.00  0.00      BSYN  
ATOM    264    H GLU    31     -15.189 -72.392 -24.881  1.00  0.00      BSYN  
ATOM    265   CA GLU    31     -15.325 -72.562 -27.008  1.00  0.00      BSYN  
ATOM    266   CB GLU    31     -13.872 -73.205 -27.306  1.00  0.00      BSYN  
ATOM    267   CG GLU    31     -13.408 -74.289 -26.337  1.00  0.00      BSYN  
ATOM    268   CD GLU    31     -12.703 -73.746 -25.083  1.00  0.00      BSYN  
ATOM    269  OE1 GLU    31     -11.473 -73.783 -25.034  1.00  0.00      BSYN  
ATOM    270  OE2 GLU    31     -13.493 -73.444 -24.219  1.00  0.00      BSYN  
ATOM    271    C GLU    31     -16.578 -73.426 -27.339  1.00  0.00      BSYN  
ATOM    272    O GLU    31     -16.585 -74.610 -27.155  1.00  0.00      BSYN  
ATOM    273    N LYS    32     -17.620 -72.779 -27.868  1.00  0.00      BSYN  
ATOM    274    H LYS    32     -17.724 -71.809 -27.769  1.00  0.00      BSYN  
ATOM    275   CA LYS    32     -18.783 -73.640 -28.286  1.00  0.00      BSYN  
ATOM    276   CB LYS    32     -20.175 -72.921 -28.370  1.00  0.00      BSYN  
ATOM    277   CG LYS    32     -20.627 -72.360 -27.033  1.00  0.00      BSYN  
ATOM    278   CD LYS    32     -21.299 -73.528 -26.274  1.00  0.00      BSYN  
ATOM    279   CE LYS    32     -21.886 -73.062 -24.939  1.00  0.00      BSYN  
ATOM    280   NZ LYS    32     -22.832 -73.960 -24.304  1.00  0.00      BSYN  
ATOM    281  HZ1 LYS    32     -22.533 -74.856 -23.869  1.00  0.00      BSYN  
ATOM    282  HZ2 LYS    32     -23.287 -73.298 -23.644  1.00  0.00      BSYN  
ATOM    283  HZ3 LYS    32     -23.544 -74.071 -25.054  1.00  0.00      BSYN  
ATOM    284    C LYS    32     -18.426 -74.204 -29.674  1.00  0.00      BSYN  
ATOM    285    O LYS    32     -18.801 -73.623 -30.759  1.00  0.00      BSYN  
ATOM    286    N THR    33     -17.886 -75.384 -29.721  1.00  0.00      BSYN  
ATOM    287    H THR    33     -17.806 -75.938 -28.917  1.00  0.00      BSYN  
ATOM    288   CA THR    33     -17.394 -75.925 -30.938  1.00  0.00      BSYN  
ATOM    289   CB THR    33     -15.822 -76.064 -30.762  1.00  0.00      BSYN  
ATOM    290  OG1 THR    33     -15.513 -75.970 -29.398  1.00  0.00      BSYN  
ATOM    291  HG1 THR    33     -15.950 -76.637 -28.863  1.00  0.00      BSYN  
ATOM    292  CG2 THR    33     -15.081 -75.084 -31.592  1.00  0.00      BSYN  
ATOM    293    C THR    33     -17.913 -77.316 -31.288  1.00  0.00      BSYN  
ATOM    294    O THR    33     -17.778 -77.778 -32.400  1.00  0.00      BSYN  
ATOM    295    N LYS    34     -18.501 -77.996 -30.303  1.00  0.00      BSYN  
ATOM    296    H LYS    34     -18.692 -77.613 -29.421  1.00  0.00      BSYN  
ATOM    297   CA LYS    34     -19.132 -79.357 -30.704  1.00  0.00      BSYN  
ATOM    298   CB LYS    34     -17.978 -80.449 -30.567  1.00  0.00      BSYN  
ATOM    299   CG LYS    34     -18.219 -81.712 -31.451  1.00  0.00      BSYN  
ATOM    300   CD LYS    34     -19.361 -82.820 -31.177  1.00  0.00      BSYN  
ATOM    301   CE LYS    34     -19.693 -83.867 -32.201  1.00  0.00      BSYN  
ATOM    302   NZ LYS    34     -19.066 -85.165 -32.154  1.00  0.00      BSYN  
ATOM    303  HZ1 LYS    34     -19.057 -85.595 -31.207  1.00  0.00      BSYN  
ATOM    304  HZ2 LYS    34     -19.526 -85.842 -32.796  1.00  0.00      BSYN  
ATOM    305  HZ3 LYS    34     -18.096 -84.986 -32.482  1.00  0.00      BSYN  
ATOM    306    C LYS    34     -20.292 -79.662 -29.719  1.00  0.00      BSYN  
ATOM    307    O LYS    34     -20.184 -79.348 -28.495  1.00  0.00      BSYN  
ATOM    308    N GLU    35     -21.448 -80.245 -30.082  1.00  0.00      BSYN  
ATOM    309    H GLU    35     -21.473 -80.559 -31.010  1.00  0.00      BSYN  
ATOM    310   CA GLU    35     -22.436 -80.706 -29.136  1.00  0.00      BSYN  
ATOM    311   CB GLU    35     -23.769 -80.821 -29.834  1.00  0.00      BSYN  
ATOM    312   CG GLU    35     -24.207 -79.672 -30.683  1.00  0.00      BSYN  
ATOM    313   CD GLU    35     -24.526 -78.350 -30.032  1.00  0.00      BSYN  
ATOM    314  OE1 GLU    35     -25.325 -77.614 -30.631  1.00  0.00      BSYN  
ATOM    315  OE2 GLU    35     -24.036 -78.146 -28.900  1.00  0.00      BSYN  
ATOM    316    C GLU    35     -22.157 -82.127 -28.465  1.00  0.00      BSYN  
ATOM    317    O GLU    35     -21.722 -82.174 -27.273  1.00  0.00      BSYN  
ATOM    318    N GLY    36     -22.456 -83.218 -29.086  1.00  0.00      BSYN  
ATOM    319    H GLY    36     -22.659 -83.296 -30.042  1.00  0.00      BSYN  
ATOM    320   CA GLY    36     -22.221 -84.566 -28.617  1.00  0.00      BSYN  
ATOM    321    C GLY    36     -23.022 -85.582 -29.405  1.00  0.00      BSYN  
ATOM    322    O GLY    36     -22.530 -86.672 -29.798  1.00  0.00      BSYN  
ATOM    323    N VAL    37     -24.361 -85.299 -29.533  1.00  0.00      BSYN  
ATOM    324    H VAL    37     -24.705 -84.562 -28.987  1.00  0.00      BSYN  
ATOM    325   CA VAL    37     -25.141 -86.101 -30.454  1.00  0.00      BSYN  
ATOM    326   CB VAL    37     -26.599 -86.486 -29.990  1.00  0.00      BSYN  
ATOM    327  CG1 VAL    37     -26.513 -87.313 -28.778  1.00  0.00      BSYN  
ATOM    328  CG2 VAL    37     -27.363 -85.146 -29.727  1.00  0.00      BSYN  
ATOM    329    C VAL    37     -25.095 -85.451 -31.818  1.00  0.00      BSYN  
ATOM    330    O VAL    37     -25.056 -84.272 -31.957  1.00  0.00      BSYN  
ATOM    331    N LEU    38     -24.804 -86.209 -32.916  1.00  0.00      BSYN  
ATOM    332    H LEU    38     -24.420 -87.081 -32.688  1.00  0.00      BSYN  
ATOM    333   CA LEU    38     -24.804 -85.696 -34.285  1.00  0.00      BSYN  
ATOM    334   CB LEU    38     -23.874 -86.379 -35.202  1.00  0.00      BSYN  
ATOM    335   CG LEU    38     -23.509 -87.820 -34.864  1.00  0.00      BSYN  
ATOM    336  CD1 LEU    38     -24.413 -88.849 -35.424  1.00  0.00      BSYN  
ATOM    337  CD2 LEU    38     -22.095 -88.006 -35.293  1.00  0.00      BSYN  
ATOM    338    C LEU    38     -26.176 -85.293 -34.941  1.00  0.00      BSYN  
ATOM    339    O LEU    38     -26.205 -84.909 -36.137  1.00  0.00      BSYN  
ATOM    340    N TYR    39     -27.292 -85.532 -34.117  1.00  0.00      BSYN  
ATOM    341    H TYR    39     -27.101 -85.837 -33.205  1.00  0.00      BSYN  
ATOM    342   CA TYR    39     -28.624 -85.299 -34.719  1.00  0.00      BSYN  
ATOM    343   CB TYR    39     -29.734 -86.299 -34.271  1.00  0.00      BSYN  
ATOM    344   CG TYR    39     -29.637 -87.767 -34.790  1.00  0.00      BSYN  
ATOM    345  CD1 TYR    39     -30.189 -88.801 -34.091  1.00  0.00      BSYN  
ATOM    346  CE1 TYR    39     -30.148 -90.098 -34.672  1.00  0.00      BSYN  
ATOM    347  CD2 TYR    39     -29.045 -88.009 -36.069  1.00  0.00      BSYN  
ATOM    348  CE2 TYR    39     -29.011 -89.201 -36.631  1.00  0.00      BSYN  
ATOM    349   CZ TYR    39     -29.504 -90.283 -35.871  1.00  0.00      BSYN  
ATOM    350   OH TYR    39     -29.441 -91.541 -36.356  1.00  0.00      BSYN  
ATOM    351   HH TYR    39     -28.563 -91.695 -36.712  1.00  0.00      BSYN  
ATOM    352    C TYR    39     -29.093 -83.890 -34.336  1.00  0.00      BSYN  
ATOM    353    O TYR    39     -29.329 -83.768 -33.117  1.00  0.00      BSYN  
ATOM    354    N VAL    40     -29.067 -82.870 -35.255  1.00  0.00      BSYN  
ATOM    355    H VAL    40     -28.901 -83.129 -36.186  1.00  0.00      BSYN  
ATOM    356   CA VAL    40     -29.393 -81.535 -34.901  1.00  0.00      BSYN  
ATOM    357   CB VAL    40     -28.129 -80.575 -35.007  1.00  0.00      BSYN  
ATOM    358  CG1 VAL    40     -27.253 -80.669 -33.707  1.00  0.00      BSYN  
ATOM    359  CG2 VAL    40     -27.185 -80.860 -36.153  1.00  0.00      BSYN  
ATOM    360    C VAL    40     -30.530 -80.956 -35.638  1.00  0.00      BSYN  
ATOM    361    O VAL    40     -30.962 -81.612 -36.674  1.00  0.00      BSYN  
ATOM    362    N GLY    41     -31.073 -79.886 -35.110  1.00  0.00      BSYN  
ATOM    363    H GLY    41     -30.867 -79.586 -34.200  1.00  0.00      BSYN  
ATOM    364   CA GLY    41     -32.061 -79.102 -35.794  1.00  0.00      BSYN  
ATOM    365    C GLY    41     -31.446 -77.741 -36.360  1.00  0.00      BSYN  
ATOM    366    O GLY    41     -31.006 -76.890 -35.649  1.00  0.00      BSYN  
ATOM    367    N SER    42     -31.387 -77.487 -37.655  1.00  0.00      BSYN  
ATOM    368    H SER    42     -31.730 -78.018 -38.404  1.00  0.00      BSYN  
ATOM    369   CA SER    42     -30.850 -76.366 -38.296  1.00  0.00      BSYN  
ATOM    370   CB SER    42     -31.182 -76.452 -39.752  1.00  0.00      BSYN  
ATOM    371   OG SER    42     -30.274 -77.337 -40.323  1.00  0.00      BSYN  
ATOM    372   HG SER    42     -30.417 -77.410 -41.270  1.00  0.00      BSYN  
ATOM    373    C SER    42     -31.010 -74.953 -37.879  1.00  0.00      BSYN  
ATOM    374    O SER    42     -32.113 -74.473 -37.517  1.00  0.00      BSYN  
ATOM    375    N LYS    43     -30.016 -74.054 -37.866  1.00  0.00      BSYN  
ATOM    376    H LYS    43     -29.135 -74.414 -38.098  1.00  0.00      BSYN  
ATOM    377   CA LYS    43     -30.116 -72.664 -37.299  1.00  0.00      BSYN  
ATOM    378   CB LYS    43     -29.745 -72.618 -35.783  1.00  0.00      BSYN  
ATOM    379   CG LYS    43     -28.427 -73.208 -35.487  1.00  0.00      BSYN  
ATOM    380   CD LYS    43     -28.843 -74.397 -34.629  1.00  0.00      BSYN  
ATOM    381   CE LYS    43     -29.448 -74.199 -33.291  1.00  0.00      BSYN  
ATOM    382   NZ LYS    43     -30.059 -75.348 -32.741  1.00  0.00      BSYN  
ATOM    383  HZ1 LYS    43     -29.341 -76.093 -32.635  1.00  0.00      BSYN  
ATOM    384  HZ2 LYS    43     -30.591 -75.177 -31.864  1.00  0.00      BSYN  
ATOM    385  HZ3 LYS    43     -30.776 -75.699 -33.407  1.00  0.00      BSYN  
ATOM    386    C LYS    43     -29.204 -71.622 -38.085  1.00  0.00      BSYN  
ATOM    387    O LYS    43     -27.993 -71.806 -38.240  1.00  0.00      BSYN  
ATOM    388    N THR    44     -29.610 -70.491 -38.665  1.00  0.00      BSYN  
ATOM    389    H THR    44     -29.012 -69.793 -39.005  1.00  0.00      BSYN  
ATOM    390   CA THR    44     -31.006 -70.147 -38.714  1.00  0.00      BSYN  
ATOM    391   CB THR    44     -31.198 -68.606 -38.553  1.00  0.00      BSYN  
ATOM    392  OG1 THR    44     -30.063 -67.944 -39.191  1.00  0.00      BSYN  
ATOM    393  HG1 THR    44     -30.168 -67.015 -38.973  1.00  0.00      BSYN  
ATOM    394  CG2 THR    44     -31.231 -68.336 -37.064  1.00  0.00      BSYN  
ATOM    395    C THR    44     -31.854 -70.598 -39.934  1.00  0.00      BSYN  
ATOM    396    O THR    44     -32.646 -69.952 -40.559  1.00  0.00      BSYN  
ATOM    397    N ARG    45     -31.609 -71.857 -40.387  1.00  0.00      BSYN  
ATOM    398    H ARG    45     -31.550 -72.564 -39.710  1.00  0.00      BSYN  
ATOM    399   CA ARG    45     -32.060 -72.285 -41.657  1.00  0.00      BSYN  
ATOM    400   CB ARG    45     -30.987 -73.147 -42.267  1.00  0.00      BSYN  
ATOM    401   CG ARG    45     -29.738 -72.453 -42.740  1.00  0.00      BSYN  
ATOM    402   CD ARG    45     -28.716 -73.639 -43.160  1.00  0.00      BSYN  
ATOM    403   NE ARG    45     -28.569 -74.583 -42.128  1.00  0.00      BSYN  
ATOM    404   HE ARG    45     -29.270 -75.246 -41.956  1.00  0.00      BSYN  
ATOM    405   CZ ARG    45     -27.567 -74.650 -41.253  1.00  0.00      BSYN  
ATOM    406  NH1 ARG    45     -27.740 -75.298 -40.027  1.00  0.00      BSYN  
ATOM    407 HH11 ARG    45     -27.169 -75.361 -39.208  1.00  0.00      BSYN  
ATOM    408 HH12 ARG    45     -28.608 -75.794 -40.052  1.00  0.00      BSYN  
ATOM    409  NH2 ARG    45     -26.447 -74.046 -41.547  1.00  0.00      BSYN  
ATOM    410 HH21 ARG    45     -25.758 -74.207 -40.840  1.00  0.00      BSYN  
ATOM    411 HH22 ARG    45     -26.395 -73.509 -42.389  1.00  0.00      BSYN  
ATOM    412    C ARG    45     -33.428 -72.825 -41.910  1.00  0.00      BSYN  
ATOM    413    O ARG    45     -33.841 -73.848 -41.324  1.00  0.00      BSYN  
ATOM    414    N GLU    46     -34.159 -72.155 -42.805  1.00  0.00      BSYN  
ATOM    415    H GLU    46     -33.929 -71.366 -43.340  1.00  0.00      BSYN  
ATOM    416   CA GLU    46     -35.564 -72.505 -43.034  1.00  0.00      BSYN  
ATOM    417   CB GLU    46     -36.541 -71.280 -42.780  1.00  0.00      BSYN  
ATOM    418   CG GLU    46     -36.886 -70.737 -41.359  1.00  0.00      BSYN  
ATOM    419   CD GLU    46     -37.452 -71.722 -40.416  1.00  0.00      BSYN  
ATOM    420  OE1 GLU    46     -36.943 -71.843 -39.331  1.00  0.00      BSYN  
ATOM    421  OE2 GLU    46     -38.390 -72.441 -40.834  1.00  0.00      BSYN  
ATOM    422    C GLU    46     -35.789 -73.279 -44.336  1.00  0.00      BSYN  
ATOM    423    O GLU    46     -36.897 -73.113 -44.814  1.00  0.00      BSYN  
ATOM    424    N GLY    47     -34.913 -74.157 -44.846  1.00  0.00      BSYN  
ATOM    425    H GLY    47     -34.236 -74.154 -44.137  1.00  0.00      BSYN  
ATOM    426   CA GLY    47     -35.047 -74.776 -46.121  1.00  0.00      BSYN  
ATOM    427    C GLY    47     -34.513 -73.806 -47.182  1.00  0.00      BSYN  
ATOM    428    O GLY    47     -33.328 -73.854 -47.501  1.00  0.00      BSYN  
ATOM    429    N VAL    48     -35.424 -72.869 -47.570  1.00  0.00      BSYN  
ATOM    430    H VAL    48     -36.336 -72.951 -47.221  1.00  0.00      BSYN  
ATOM    431   CA VAL    48     -35.063 -71.752 -48.434  1.00  0.00      BSYN  
ATOM    432   CB VAL    48     -36.201 -71.226 -49.340  1.00  0.00      BSYN  
ATOM    433  CG1 VAL    48     -36.496 -72.098 -50.609  1.00  0.00      BSYN  
ATOM    434  CG2 VAL    48     -37.492 -71.039 -48.628  1.00  0.00      BSYN  
ATOM    435    C VAL    48     -34.322 -70.640 -47.712  1.00  0.00      BSYN  
ATOM    436    O VAL    48     -34.763 -69.504 -47.775  1.00  0.00      BSYN  
ATOM    437    N VAL    49     -33.271 -70.894 -46.843  1.00  0.00      BSYN  
ATOM    438    H VAL    49     -33.221 -71.790 -46.450  1.00  0.00      BSYN  
ATOM    439   CA VAL    49     -32.484 -69.829 -46.409  1.00  0.00      BSYN  
ATOM    440   CB VAL    49     -32.431 -69.592 -44.898  1.00  0.00      BSYN  
ATOM    441  CG1 VAL    49     -31.301 -68.643 -44.415  1.00  0.00      BSYN  
ATOM    442  CG2 VAL    49     -33.800 -68.840 -44.515  1.00  0.00      BSYN  
ATOM    443    C VAL    49     -31.145 -70.304 -46.945  1.00  0.00      BSYN  
ATOM    444    O VAL    49     -30.745 -71.437 -46.644  1.00  0.00      BSYN  
ATOM    445    N GLN    50     -30.206 -69.507 -47.566  1.00  0.00      BSYN  
ATOM    446    H GLN    50     -30.386 -68.601 -47.893  1.00  0.00      BSYN  
ATOM    447   CA GLN    50     -28.744 -69.888 -47.743  1.00  0.00      BSYN  
ATOM    448   CB GLN    50     -28.167 -69.151 -48.926  1.00  0.00      BSYN  
ATOM    449   CG GLN    50     -26.695 -69.548 -49.277  1.00  0.00      BSYN  
ATOM    450   CD GLN    50     -26.368 -69.982 -50.715  1.00  0.00      BSYN  
ATOM    451  OE1 GLN    50     -27.160 -70.701 -51.386  1.00  0.00      BSYN  
ATOM    452  NE2 GLN    50     -25.186 -69.517 -51.170  1.00  0.00      BSYN  
ATOM    453 HE21 GLN    50     -24.678 -68.881 -50.624  1.00  0.00      BSYN  
ATOM    454 HE22 GLN    50     -24.997 -69.619 -52.126  1.00  0.00      BSYN  
ATOM    455    C GLN    50     -27.959 -69.577 -46.433  1.00  0.00      BSYN  
ATOM    456    O GLN    50     -28.001 -68.485 -45.973  1.00  0.00      BSYN  
ATOM    457    N GLY    51     -27.272 -70.511 -45.861  1.00  0.00      BSYN  
ATOM    458    H GLY    51     -27.461 -71.419 -46.174  1.00  0.00      BSYN  
ATOM    459   CA GLY    51     -26.442 -70.338 -44.703  1.00  0.00      BSYN  
ATOM    460    C GLY    51     -25.008 -70.559 -44.866  1.00  0.00      BSYN  
ATOM    461    O GLY    51     -24.243 -70.144 -43.950  1.00  0.00      BSYN  
ATOM    462    N VAL    52     -24.681 -71.118 -46.043  1.00  0.00      BSYN  
ATOM    463    H VAL    52     -25.420 -71.391 -46.626  1.00  0.00      BSYN  
ATOM    464   CA VAL    52     -23.233 -71.062 -46.379  1.00  0.00      BSYN  
ATOM    465   CB VAL    52     -22.631 -72.475 -46.650  1.00  0.00      BSYN  
ATOM    466  CG1 VAL    52     -22.231 -73.041 -45.294  1.00  0.00      BSYN  
ATOM    467  CG2 VAL    52     -23.557 -73.353 -47.452  1.00  0.00      BSYN  
ATOM    468    C VAL    52     -23.185 -70.130 -47.625  1.00  0.00      BSYN  
ATOM    469    O VAL    52     -23.685 -70.450 -48.720  1.00  0.00      BSYN  
ATOM    470    N ALA    53     -22.675 -68.941 -47.323  1.00  0.00      BSYN  
ATOM    471    H ALA    53     -22.156 -68.556 -46.587  1.00  0.00      BSYN  
ATOM    472   CA ALA    53     -22.795 -67.807 -48.321  1.00  0.00      BSYN  
ATOM    473   CB ALA    53     -24.135 -67.160 -47.979  1.00  0.00      BSYN  
ATOM    474    C ALA    53     -21.666 -66.809 -48.827  1.00  0.00      BSYN  
ATOM    475    O ALA    53     -21.013 -66.376 -47.910  1.00  0.00      BSYN  
ATOM    476    N SER    54     -21.550 -66.565 -50.177  1.00  0.00      BSYN  
ATOM    477    H SER    54     -22.303 -66.854 -50.734  1.00  0.00      BSYN  
ATOM    478   CA SER    54     -20.464 -65.840 -50.773  1.00  0.00      BSYN  
ATOM    479   CB SER    54     -20.318 -64.323 -50.415  1.00  0.00      BSYN  
ATOM    480   OG SER    54     -21.152 -63.424 -51.321  1.00  0.00      BSYN  
ATOM    481   HG SER    54     -21.764 -62.794 -50.933  1.00  0.00      BSYN  
ATOM    482    C SER    54     -19.049 -66.498 -50.803  1.00  0.00      BSYN  
ATOM    483    O SER    54     -18.557 -66.956 -51.790  1.00  0.00      BSYN  
ATOM    484    N VAL    55     -18.702 -66.855 -49.543  1.00  0.00      BSYN  
ATOM    485    H VAL    55     -19.201 -66.740 -48.708  1.00  0.00      BSYN  
ATOM    486   CA VAL    55     -17.549 -67.676 -49.373  1.00  0.00      BSYN  
ATOM    487   CB VAL    55     -16.603 -67.286 -48.153  1.00  0.00      BSYN  
ATOM    488  CG1 VAL    55     -15.519 -66.367 -48.429  1.00  0.00      BSYN  
ATOM    489  CG2 VAL    55     -17.342 -67.027 -46.847  1.00  0.00      BSYN  
ATOM    490    C VAL    55     -18.311 -69.024 -49.121  1.00  0.00      BSYN  
ATOM    491    O VAL    55     -19.327 -69.038 -48.312  1.00  0.00      BSYN  
ATOM    492    N ALA    56     -17.901 -70.042 -49.895  1.00  0.00      BSYN  
ATOM    493    H ALA    56     -17.444 -69.761 -50.715  1.00  0.00      BSYN  
ATOM    494   CA ALA    56     -18.301 -71.457 -49.594  1.00  0.00      BSYN  
ATOM    495   CB ALA    56     -18.024 -72.156 -50.782  1.00  0.00      BSYN  
ATOM    496    C ALA    56     -17.463 -71.989 -48.415  1.00  0.00      BSYN  
ATOM    497    O ALA    56     -16.284 -72.092 -48.515  1.00  0.00      BSYN  
ATOM    498    N GLU    57     -18.203 -72.439 -47.317  1.00  0.00      BSYN  
ATOM    499    H GLU    57     -19.178 -72.395 -47.398  1.00  0.00      BSYN  
ATOM    500   CA GLU    57     -17.530 -72.979 -46.151  1.00  0.00      BSYN  
ATOM    501   CB GLU    57     -17.852 -72.293 -44.751  1.00  0.00      BSYN  
ATOM    502   CG GLU    57     -17.574 -70.823 -44.694  1.00  0.00      BSYN  
ATOM    503   CD GLU    57     -17.581 -69.942 -43.423  1.00  0.00      BSYN  
ATOM    504  OE1 GLU    57     -18.748 -69.540 -43.110  1.00  0.00      BSYN  
ATOM    505  OE2 GLU    57     -16.578 -69.755 -42.752  1.00  0.00      BSYN  
ATOM    506    C GLU    57     -17.367 -74.398 -46.107  1.00  0.00      BSYN  
ATOM    507    O GLU    57     -17.961 -75.169 -45.443  1.00  0.00      BSYN  
ATOM    508    N LYS    58     -16.265 -74.689 -46.877  1.00  0.00      BSYN  
ATOM    509    H LYS    58     -15.637 -73.948 -47.011  1.00  0.00      BSYN  
ATOM    510   CA LYS    58     -15.783 -75.948 -47.224  1.00  0.00      BSYN  
ATOM    511   CB LYS    58     -16.709 -76.401 -48.430  1.00  0.00      BSYN  
ATOM    512   CG LYS    58     -16.682 -77.817 -48.851  1.00  0.00      BSYN  
ATOM    513   CD LYS    58     -16.570 -77.737 -50.384  1.00  0.00      BSYN  
ATOM    514   CE LYS    58     -16.683 -79.054 -51.084  1.00  0.00      BSYN  
ATOM    515   NZ LYS    58     -15.724 -80.048 -50.512  1.00  0.00      BSYN  
ATOM    516  HZ1 LYS    58     -14.820 -79.537 -50.450  1.00  0.00      BSYN  
ATOM    517  HZ2 LYS    58     -16.077 -80.530 -49.660  1.00  0.00      BSYN  
ATOM    518  HZ3 LYS    58     -15.413 -80.637 -51.311  1.00  0.00      BSYN  
ATOM    519    C LYS    58     -14.303 -75.932 -47.606  1.00  0.00      BSYN  
ATOM    520    O LYS    58     -13.625 -76.895 -47.354  1.00  0.00      BSYN  
ATOM    521    N THR    59     -13.736 -74.895 -48.189  1.00  0.00      BSYN  
ATOM    522    H THR    59     -14.377 -74.200 -48.448  1.00  0.00      BSYN  
ATOM    523   CA THR    59     -12.287 -74.821 -48.550  1.00  0.00      BSYN  
ATOM    524   CB THR    59     -11.878 -74.300 -49.896  1.00  0.00      BSYN  
ATOM    525  OG1 THR    59     -12.438 -72.992 -50.231  1.00  0.00      BSYN  
ATOM    526  HG1 THR    59     -11.737 -72.425 -49.901  1.00  0.00      BSYN  
ATOM    527  CG2 THR    59     -11.862 -75.336 -51.028  1.00  0.00      BSYN  
ATOM    528    C THR    59     -11.407 -74.422 -47.367  1.00  0.00      BSYN  
ATOM    529    O THR    59     -10.913 -73.324 -47.125  1.00  0.00      BSYN  
ATOM    530    N LYS    60     -10.985 -75.522 -46.678  1.00  0.00      BSYN  
ATOM    531    H LYS    60     -11.511 -76.324 -46.876  1.00  0.00      BSYN  
ATOM    532   CA LYS    60     -10.161 -75.657 -45.514  1.00  0.00      BSYN  
ATOM    533   CB LYS    60     -11.068 -75.968 -44.276  1.00  0.00      BSYN  
ATOM    534   CG LYS    60     -10.668 -76.273 -42.805  1.00  0.00      BSYN  
ATOM    535   CD LYS    60     -10.172 -74.974 -42.307  1.00  0.00      BSYN  
ATOM    536   CE LYS    60      -9.819 -75.322 -40.923  1.00  0.00      BSYN  
ATOM    537   NZ LYS    60      -9.580 -74.169 -40.125  1.00  0.00      BSYN  
ATOM    538  HZ1 LYS    60     -10.340 -73.487 -39.929  1.00  0.00      BSYN  
ATOM    539  HZ2 LYS    60      -8.912 -74.250 -39.331  1.00  0.00      BSYN  
ATOM    540  HZ3 LYS    60      -8.894 -73.568 -40.625  1.00  0.00      BSYN  
ATOM    541    C LYS    60      -9.038 -76.563 -45.506  1.00  0.00      BSYN  
ATOM    542    O LYS    60      -8.965 -77.629 -46.151  1.00  0.00      BSYN  
ATOM    543    N GLU    61      -7.978 -76.077 -44.791  1.00  0.00      BSYN  
ATOM    544    H GLU    61      -7.960 -75.131 -44.536  1.00  0.00      BSYN  
ATOM    545   CA GLU    61      -6.778 -76.869 -44.848  1.00  0.00      BSYN  
ATOM    546   CB GLU    61      -5.998 -76.782 -46.140  1.00  0.00      BSYN  
ATOM    547   CG GLU    61      -4.780 -77.779 -46.352  1.00  0.00      BSYN  
ATOM    548   CD GLU    61      -5.262 -79.097 -46.677  1.00  0.00      BSYN  
ATOM    549  OE1 GLU    61      -5.355 -79.396 -47.881  1.00  0.00      BSYN  
ATOM    550  OE2 GLU    61      -5.436 -80.022 -45.867  1.00  0.00      BSYN  
ATOM    551    C GLU    61      -5.791 -76.475 -43.786  1.00  0.00      BSYN  
ATOM    552    O GLU    61      -5.093 -75.444 -43.892  1.00  0.00      BSYN  
ATOM    553    N GLN    62      -5.513 -77.310 -42.733  1.00  0.00      BSYN  
ATOM    554    H GLN    62      -6.007 -78.139 -42.562  1.00  0.00      BSYN  
ATOM    555   CA GLN    62      -4.677 -76.946 -41.677  1.00  0.00      BSYN  
ATOM    556   CB GLN    62      -5.660 -76.850 -40.564  1.00  0.00      BSYN  
ATOM    557   CG GLN    62      -5.404 -76.014 -39.322  1.00  0.00      BSYN  
ATOM    558   CD GLN    62      -6.499 -74.985 -39.315  1.00  0.00      BSYN  
ATOM    559  OE1 GLN    62      -7.502 -75.181 -38.685  1.00  0.00      BSYN  
ATOM    560  NE2 GLN    62      -6.288 -73.913 -40.038  1.00  0.00      BSYN  
ATOM    561 HE21 GLN    62      -6.819 -73.092 -39.963  1.00  0.00      BSYN  
ATOM    562 HE22 GLN    62      -5.431 -73.970 -40.509  1.00  0.00      BSYN  
ATOM    563    C GLN    62      -3.717 -78.135 -41.415  1.00  0.00      BSYN  
ATOM    564    O GLN    62      -4.180 -79.215 -41.082  1.00  0.00      BSYN  
ATOM    565    N ALA    63      -2.478 -77.906 -41.731  1.00  0.00      BSYN  
ATOM    566    H ALA    63      -2.395 -76.976 -42.028  1.00  0.00      BSYN  
ATOM    567   CA ALA    63      -1.342 -78.733 -41.553  1.00  0.00      BSYN  
ATOM    568   CB ALA    63      -0.528 -78.814 -42.913  1.00  0.00      BSYN  
ATOM    569    C ALA    63      -0.384 -78.504 -40.357  1.00  0.00      BSYN  
ATOM    570    O ALA    63      -0.162 -77.358 -39.950  1.00  0.00      BSYN  
ATOM    571    N SER    64      -0.002 -79.632 -39.796  1.00  0.00      BSYN  
ATOM    572    H SER    64      -0.267 -80.478 -40.213  1.00  0.00      BSYN  
ATOM    573   CA SER    64       0.643 -79.545 -38.490  1.00  0.00      BSYN  
ATOM    574   CB SER    64      -0.391 -79.631 -37.451  1.00  0.00      BSYN  
ATOM    575   OG SER    64      -1.139 -80.826 -37.530  1.00  0.00      BSYN  
ATOM    576   HG SER    64      -1.029 -81.466 -36.823  1.00  0.00      BSYN  
ATOM    577    C SER    64       1.512 -80.802 -38.414  1.00  0.00      BSYN  
ATOM    578    O SER    64       1.461 -81.703 -39.300  1.00  0.00      BSYN  
ATOM    579    N HIS    65       2.268 -80.907 -37.335  1.00  0.00      BSYN  
ATOM    580    H HIS    65       2.306 -80.079 -36.812  1.00  0.00      BSYN  
ATOM    581   CA HIS    65       3.012 -82.170 -37.111  1.00  0.00      BSYN  
ATOM    582   CB HIS    65       4.553 -81.930 -37.019  1.00  0.00      BSYN  
ATOM    583   CG HIS    65       5.292 -81.211 -38.207  1.00  0.00      BSYN  
ATOM    584  ND1 HIS    65       6.224 -81.640 -38.925  1.00  0.00      BSYN  
ATOM    585  HD1 HIS    65       6.746 -82.429 -38.673  1.00  0.00      BSYN  
ATOM    586  CD2 HIS    65       4.860 -79.976 -38.673  1.00  0.00      BSYN  
ATOM    587  NE2 HIS    65       5.690 -79.710 -39.658  1.00  0.00      BSYN  
ATOM    588  CE1 HIS    65       6.469 -80.701 -39.848  1.00  0.00      BSYN  
ATOM    589    C HIS    65       2.516 -82.870 -35.843  1.00  0.00      BSYN  
ATOM    590    O HIS    65       2.363 -82.136 -34.905  1.00  0.00      BSYN  
ATOM    591    N LEU    66       2.054 -84.109 -35.877  1.00  0.00      BSYN  
ATOM    592    H LEU    66       2.110 -84.532 -36.759  1.00  0.00      BSYN  
ATOM    593   CA LEU    66       1.322 -84.682 -34.735  1.00  0.00      BSYN  
ATOM    594   CB LEU    66      -0.007 -85.106 -35.223  1.00  0.00      BSYN  
ATOM    595   CG LEU    66      -1.219 -84.088 -35.341  1.00  0.00      BSYN  
ATOM    596  CD1 LEU    66      -2.521 -84.781 -35.995  1.00  0.00      BSYN  
ATOM    597  CD2 LEU    66      -1.533 -83.591 -33.936  1.00  0.00      BSYN  
ATOM    598    C LEU    66       2.230 -85.864 -34.429  1.00  0.00      BSYN  
ATOM    599    O LEU    66       3.029 -86.227 -35.265  1.00  0.00      BSYN  
ATOM    600    N GLY    67       2.168 -86.528 -33.304  1.00  0.00      BSYN  
ATOM    601    H GLY    67       1.610 -86.179 -32.578  1.00  0.00      BSYN  
ATOM    602   CA GLY    67       3.134 -87.590 -33.121  1.00  0.00      BSYN  
ATOM    603    C GLY    67       3.219 -87.960 -31.623  1.00  0.00      BSYN  
ATOM    604    O GLY    67       2.660 -88.975 -31.159  1.00  0.00      BSYN  
ATOM    605    N GLY    68       3.968 -87.228 -30.792  1.00  0.00      BSYN  
ATOM    606    H GLY    68       4.069 -87.623 -29.900  1.00  0.00      BSYN  
ATOM    607   CA GLY    68       4.916 -86.146 -31.248  1.00  0.00      BSYN  
ATOM    608    C GLY    68       6.459 -86.408 -30.868  1.00  0.00      BSYN  
ATOM    609    O GLY    68       6.883 -86.080 -29.760  1.00  0.00      BSYN  
ATOM    610    N ALA    69       7.262 -86.816 -31.938  1.00  0.00      BSYN  
ATOM    611    H ALA    69       6.747 -86.863 -32.771  1.00  0.00      BSYN  
ATOM    612   CA ALA    69       8.629 -86.868 -31.853  1.00  0.00      BSYN  
ATOM    613   CB ALA    69       9.245 -88.153 -32.381  1.00  0.00      BSYN  
ATOM    614    C ALA    69       9.248 -85.648 -32.492  1.00  0.00      BSYN  
ATOM    615    O ALA    69       8.530 -84.662 -32.786  1.00  0.00      BSYN  
ATOM    616    N VAL    70      10.577 -85.687 -32.448  1.00  0.00      BSYN  
ATOM    617    H VAL    70      11.206 -86.409 -32.240  1.00  0.00      BSYN  
ATOM    618   CA VAL    70      11.413 -84.449 -32.705  1.00  0.00      BSYN  
ATOM    619   CB VAL    70      12.841 -84.888 -32.533  1.00  0.00      BSYN  
ATOM    620  CG1 VAL    70      13.796 -83.789 -32.746  1.00  0.00      BSYN  
ATOM    621  CG2 VAL    70      13.036 -85.189 -31.007  1.00  0.00      BSYN  
ATOM    622    C VAL    70      11.203 -83.708 -34.024  1.00  0.00      BSYN  
ATOM    623    O VAL    70      11.929 -84.031 -35.040  1.00  0.00      BSYN  
ATOM    624    N PHE    71      10.130 -82.992 -34.077  1.00  0.00      BSYN  
ATOM    625    H PHE    71       9.374 -83.051 -33.456  1.00  0.00      BSYN  
ATOM    626   CA PHE    71       9.906 -81.895 -35.077  1.00  0.00      BSYN  
ATOM    627   CB PHE    71       8.649 -82.268 -36.029  1.00  0.00      BSYN  
ATOM    628   CG PHE    71       8.796 -83.557 -36.851  1.00  0.00      BSYN  
ATOM    629  CD1 PHE    71       8.959 -84.784 -36.317  1.00  0.00      BSYN  
ATOM    630  CD2 PHE    71       8.776 -83.391 -38.217  1.00  0.00      BSYN  
ATOM    631  CE1 PHE    71       9.181 -85.947 -37.054  1.00  0.00      BSYN  
ATOM    632  CE2 PHE    71       8.713 -84.563 -39.061  1.00  0.00      BSYN  
ATOM    633   CZ PHE    71       8.997 -85.830 -38.439  1.00  0.00      BSYN  
ATOM    634    C PHE    71       9.470 -80.659 -34.394  1.00  0.00      BSYN  
ATOM    635    O PHE    71      10.348 -79.962 -34.114  1.00  0.00      BSYN  
ATOM    636    N SER    72       8.247 -80.578 -33.884  1.00  0.00      BSYN  
ATOM    637    H SER    72       7.548 -81.176 -33.547  1.00  0.00      BSYN  
ATOM    638   CA SER    72       7.983 -79.168 -33.424  1.00  0.00      BSYN  
ATOM    639   CB SER    72       6.677 -78.605 -34.154  1.00  0.00      BSYN  
ATOM    640   OG SER    72       6.869 -78.644 -35.592  1.00  0.00      BSYN  
ATOM    641   HG SER    72       6.252 -79.326 -35.869  1.00  0.00      BSYN  
ATOM    642    C SER    72       8.018 -79.047 -31.933  1.00  0.00      BSYN  
ATOM    643    O SER    72       6.998 -79.143 -31.190  1.00  0.00      BSYN  
ATOM    644    N GLY    73       9.120 -78.635 -31.362  1.00  0.00      BSYN  
ATOM    645    H GLY    73       9.812 -78.366 -32.002  1.00  0.00      BSYN  
ATOM    646   CA GLY    73       9.390 -78.508 -29.948  1.00  0.00      BSYN  
ATOM    647    C GLY    73       9.014 -77.105 -29.682  1.00  0.00      BSYN  
ATOM    648    O GLY    73       9.944 -76.349 -29.743  1.00  0.00      BSYN  
ATOM    649    N ALA    74       7.797 -76.889 -29.193  1.00  0.00      BSYN  
ATOM    650    H ALA    74       7.191 -77.659 -29.189  1.00  0.00      BSYN  
ATOM    651   CA ALA    74       7.267 -75.575 -28.881  1.00  0.00      BSYN  
ATOM    652   CB ALA    74       5.854 -75.380 -29.458  1.00  0.00      BSYN  
ATOM    653    C ALA    74       7.093 -75.120 -27.356  1.00  0.00      BSYN  
ATOM    654    O ALA    74       7.060 -73.981 -26.954  1.00  0.00      BSYN  
ATOM    655    N GLY    75       6.904 -76.182 -26.535  1.00  0.00      BSYN  
ATOM    656    H GLY    75       7.011 -77.041 -26.996  1.00  0.00      BSYN  
ATOM    657   CA GLY    75       6.789 -75.906 -25.064  1.00  0.00      BSYN  
ATOM    658    C GLY    75       5.397 -76.305 -24.587  1.00  0.00      BSYN  
ATOM    659    O GLY    75       5.122 -77.494 -24.283  1.00  0.00      BSYN  
ATOM    660    N ASN    76       4.595 -75.279 -24.411  1.00  0.00      BSYN  
ATOM    661    H ASN    76       4.866 -74.343 -24.521  1.00  0.00      BSYN  
ATOM    662   CA ASN    76       3.242 -75.545 -23.959  1.00  0.00      BSYN  
ATOM    663   CB ASN    76       2.938 -75.326 -22.559  1.00  0.00      BSYN  
ATOM    664   CG ASN    76       3.386 -74.023 -21.932  1.00  0.00      BSYN  
ATOM    665  OD1 ASN    76       4.531 -73.546 -22.057  1.00  0.00      BSYN  
ATOM    666  ND2 ASN    76       2.575 -73.273 -21.113  1.00  0.00      BSYN  
ATOM    667 HD21 ASN    76       2.903 -72.397 -20.821  1.00  0.00      BSYN  
ATOM    668 HD22 ASN    76       1.807 -73.636 -20.625  1.00  0.00      BSYN  
ATOM    669    C ASN    76       2.139 -74.975 -24.787  1.00  0.00      BSYN  
ATOM    670    O ASN    76       1.683 -73.891 -24.395  1.00  0.00      BSYN  
ATOM    671    N ILE    77       1.533 -75.769 -25.715  1.00  0.00      BSYN  
ATOM    672    H ILE    77       2.030 -76.610 -25.801  1.00  0.00      BSYN  
ATOM    673   CA ILE    77       0.325 -75.257 -26.311  1.00  0.00      BSYN  
ATOM    674   CB ILE    77       0.305 -75.315 -27.891  1.00  0.00      BSYN  
ATOM    675  CG2 ILE    77      -1.119 -75.321 -28.425  1.00  0.00      BSYN  
ATOM    676  CG1 ILE    77       1.342 -74.334 -28.586  1.00  0.00      BSYN  
ATOM    677   CD ILE    77       1.113 -72.863 -28.726  1.00  0.00      BSYN  
ATOM    678    C ILE    77      -0.802 -76.068 -25.617  1.00  0.00      BSYN  
ATOM    679    O ILE    77      -1.030 -77.285 -25.892  1.00  0.00      BSYN  
ATOM    680    N ALA    78      -1.570 -75.304 -24.809  1.00  0.00      BSYN  
ATOM    681    H ALA    78      -1.388 -74.362 -24.607  1.00  0.00      BSYN  
ATOM    682   CA ALA    78      -2.547 -75.934 -23.901  1.00  0.00      BSYN  
ATOM    683   CB ALA    78      -2.961 -75.107 -22.796  1.00  0.00      BSYN  
ATOM    684    C ALA    78      -3.814 -76.230 -24.668  1.00  0.00      BSYN  
ATOM    685    O ALA    78      -4.512 -77.249 -24.407  1.00  0.00      BSYN  
ATOM    686    N ALA    79      -4.037 -75.331 -25.588  1.00  0.00      BSYN  
ATOM    687    H ALA    79      -3.717 -74.419 -25.423  1.00  0.00      BSYN  
ATOM    688   CA ALA    79      -5.092 -75.383 -26.668  1.00  0.00      BSYN  
ATOM    689   CB ALA    79      -5.300 -73.998 -27.386  1.00  0.00      BSYN  
ATOM    690    C ALA    79      -4.784 -76.446 -27.714  1.00  0.00      BSYN  
ATOM    691    O ALA    79      -4.417 -76.179 -28.863  1.00  0.00      BSYN  
ATOM    692    N ALA    80      -4.935 -77.723 -27.408  1.00  0.00      BSYN  
ATOM    693    H ALA    80      -5.419 -78.003 -26.604  1.00  0.00      BSYN  
ATOM    694   CA ALA    80      -4.699 -78.778 -28.416  1.00  0.00      BSYN  
ATOM    695   CB ALA    80      -4.290 -80.074 -27.545  1.00  0.00      BSYN  
ATOM    696    C ALA    80      -6.159 -79.021 -28.959  1.00  0.00      BSYN  
ATOM    697    O ALA    80      -7.103 -79.470 -28.284  1.00  0.00      BSYN  
ATOM    698    N THR    81      -6.215 -78.618 -30.219  1.00  0.00      BSYN  
ATOM    699    H THR    81      -5.476 -78.416 -30.829  1.00  0.00      BSYN  
ATOM    700   CA THR    81      -7.392 -78.418 -30.891  1.00  0.00      BSYN  
ATOM    701   CB THR    81      -7.408 -77.066 -31.663  1.00  0.00      BSYN  
ATOM    702  OG1 THR    81      -7.303 -75.848 -30.869  1.00  0.00      BSYN  
ATOM    703  HG1 THR    81      -6.411 -75.788 -30.521  1.00  0.00      BSYN  
ATOM    704  CG2 THR    81      -8.559 -76.951 -32.571  1.00  0.00      BSYN  
ATOM    705    C THR    81      -7.793 -79.519 -31.797  1.00  0.00      BSYN  
ATOM    706    O THR    81      -7.104 -79.975 -32.710  1.00  0.00      BSYN  
ATOM    707    N GLY    82      -8.829 -80.176 -31.271  1.00  0.00      BSYN  
ATOM    708    H GLY    82      -8.951 -79.956 -30.324  1.00  0.00      BSYN  
ATOM    709   CA GLY    82      -9.539 -81.205 -32.088  1.00  0.00      BSYN  
ATOM    710    C GLY    82     -10.767 -81.667 -31.324  1.00  0.00      BSYN  
ATOM    711    O GLY    82     -10.901 -81.399 -30.109  1.00  0.00      BSYN  
ATOM    712    N LEU    83     -11.771 -82.347 -31.866  1.00  0.00      BSYN  
ATOM    713    H LEU    83     -12.579 -82.251 -31.320  1.00  0.00      BSYN  
ATOM    714   CA LEU    83     -11.624 -83.126 -33.044  1.00  0.00      BSYN  
ATOM    715   CB LEU    83     -12.025 -84.589 -32.745  1.00  0.00      BSYN  
ATOM    716   CG LEU    83     -12.157 -85.534 -33.869  1.00  0.00      BSYN  
ATOM    717  CD1 LEU    83     -10.756 -86.050 -34.224  1.00  0.00      BSYN  
ATOM    718  CD2 LEU    83     -12.897 -86.731 -33.294  1.00  0.00      BSYN  
ATOM    719    C LEU    83     -12.240 -82.669 -34.307  1.00  0.00      BSYN  
ATOM    720    O LEU    83     -13.460 -82.444 -34.212  1.00  0.00      BSYN  
ATOM    721    N VAL    84     -11.445 -82.791 -35.387  1.00  0.00      BSYN  
ATOM    722    H VAL    84     -10.531 -83.143 -35.394  1.00  0.00      BSYN  
ATOM    723   CA VAL    84     -11.891 -82.515 -36.718  1.00  0.00      BSYN  
ATOM    724   CB VAL    84     -10.755 -82.223 -37.755  1.00  0.00      BSYN  
ATOM    725  CG1 VAL    84     -10.454 -80.745 -37.579  1.00  0.00      BSYN  
ATOM    726  CG2 VAL    84      -9.509 -82.994 -37.728  1.00  0.00      BSYN  
ATOM    727    C VAL    84     -12.866 -83.487 -37.400  1.00  0.00      BSYN  
ATOM    728    O VAL    84     -12.771 -84.691 -37.185  1.00  0.00      BSYN  
ATOM    729    N LYS    85     -13.701 -83.021 -38.319  1.00  0.00      BSYN  
ATOM    730    H LYS    85     -14.064 -82.132 -38.122  1.00  0.00      BSYN  
ATOM    731   CA LYS    85     -14.413 -83.986 -39.222  1.00  0.00      BSYN  
ATOM    732   CB LYS    85     -15.898 -83.718 -39.270  1.00  0.00      BSYN  
ATOM    733   CG LYS    85     -16.651 -83.924 -37.951  1.00  0.00      BSYN  
ATOM    734   CD LYS    85     -17.942 -83.153 -37.961  1.00  0.00      BSYN  
ATOM    735   CE LYS    85     -18.317 -82.171 -36.874  1.00  0.00      BSYN  
ATOM    736   NZ LYS    85     -17.442 -81.020 -37.313  1.00  0.00      BSYN  
ATOM    737  HZ1 LYS    85     -17.616 -81.019 -38.338  1.00  0.00      BSYN  
ATOM    738  HZ2 LYS    85     -17.878 -80.178 -36.886  1.00  0.00      BSYN  
ATOM    739  HZ3 LYS    85     -16.447 -81.006 -37.011  1.00  0.00      BSYN  
ATOM    740    C LYS    85     -13.880 -83.997 -40.589  1.00  0.00      BSYN  
ATOM    741    O LYS    85     -13.821 -82.948 -41.252  1.00  0.00      BSYN  
ATOM    742    N ARG    86     -13.074 -84.911 -40.865  1.00  0.00      BSYN  
ATOM    743    H ARG    86     -12.838 -85.401 -40.049  1.00  0.00      BSYN  
ATOM    744   CA ARG    86     -12.563 -85.196 -42.164  1.00  0.00      BSYN  
ATOM    745   CB ARG    86     -11.184 -85.962 -42.310  1.00  0.00      BSYN  
ATOM    746   CG ARG    86     -10.503 -85.797 -43.552  1.00  0.00      BSYN  
ATOM    747   CD ARG    86      -9.288 -86.671 -43.645  1.00  0.00      BSYN  
ATOM    748   NE ARG    86      -8.866 -86.581 -45.101  1.00  0.00      BSYN  
ATOM    749   HE ARG    86      -9.679 -86.568 -45.647  1.00  0.00      BSYN  
ATOM    750   CZ ARG    86      -7.553 -86.453 -45.460  1.00  0.00      BSYN  
ATOM    751  NH1 ARG    86      -6.516 -85.998 -44.726  1.00  0.00      BSYN  
ATOM    752 HH11 ARG    86      -5.618 -85.965 -45.163  1.00  0.00      BSYN  
ATOM    753 HH12 ARG    86      -6.543 -85.786 -43.749  1.00  0.00      BSYN  
ATOM    754  NH2 ARG    86      -7.282 -86.542 -46.745  1.00  0.00      BSYN  
ATOM    755 HH21 ARG    86      -6.378 -86.441 -47.161  1.00  0.00      BSYN  
ATOM    756 HH22 ARG    86      -8.133 -86.739 -47.232  1.00  0.00      BSYN  
ATOM    757    C ARG    86     -13.396 -85.777 -43.292  1.00  0.00      BSYN  
ATOM    758    O ARG    86     -14.215 -86.746 -43.120  1.00  0.00      BSYN  
ATOM    759    N GLU    87     -13.526 -85.126 -44.414  1.00  0.00      BSYN  
ATOM    760    H GLU    87     -13.103 -84.251 -44.286  1.00  0.00      BSYN  
ATOM    761   CA GLU    87     -13.927 -85.501 -45.740  1.00  0.00      BSYN  
ATOM    762   CB GLU    87     -14.318 -84.300 -46.603  1.00  0.00      BSYN  
ATOM    763   CG GLU    87     -15.323 -83.355 -46.043  1.00  0.00      BSYN  
ATOM    764   CD GLU    87     -15.329 -82.114 -46.899  1.00  0.00      BSYN  
ATOM    765  OE1 GLU    87     -14.373 -81.344 -46.906  1.00  0.00      BSYN  
ATOM    766  OE2 GLU    87     -16.328 -81.851 -47.608  1.00  0.00      BSYN  
ATOM    767    C GLU    87     -12.839 -86.326 -46.368  1.00  0.00      BSYN  
ATOM    768    O GLU    87     -11.802 -85.654 -46.645  1.00  0.00      BSYN  
ATOM    769    N GLU    88     -12.862 -87.658 -46.552  1.00  0.00      BSYN  
ATOM    770    H GLU    88     -12.011 -88.123 -46.412  1.00  0.00      BSYN  
ATOM    771   CA GLU    88     -14.142 -88.304 -46.580  1.00  0.00      BSYN  
ATOM    772   CB GLU    88     -14.232 -89.090 -47.789  1.00  0.00      BSYN  
ATOM    773   CG GLU    88     -15.054 -88.440 -48.895  1.00  0.00      BSYN  
ATOM    774   CD GLU    88     -14.691 -87.144 -49.517  1.00  0.00      BSYN  
ATOM    775  OE1 GLU    88     -15.501 -86.237 -49.593  1.00  0.00      BSYN  
ATOM    776  OE2 GLU    88     -13.574 -87.088 -50.040  1.00  0.00      BSYN  
ATOM    777    C GLU    88     -14.318 -89.256 -45.355  1.00  0.00      BSYN  
ATOM    778    O GLU    88     -13.621 -90.197 -45.201  1.00  0.00      BSYN  
ATOM    779    N PHE    89     -15.352 -89.044 -44.590  1.00  0.00      BSYN  
ATOM    780    H PHE    89     -15.797 -88.171 -44.574  1.00  0.00      BSYN  
ATOM    781   CA PHE    89     -15.638 -89.895 -43.447  1.00  0.00      BSYN  
ATOM    782   CB PHE    89     -15.517 -89.039 -42.207  1.00  0.00      BSYN  
ATOM    783   CG PHE    89     -14.926 -89.749 -41.008  1.00  0.00      BSYN  
ATOM    784  CD1 PHE    89     -15.658 -90.496 -40.004  1.00  0.00      BSYN  
ATOM    785  CD2 PHE    89     -13.579 -89.858 -40.988  1.00  0.00      BSYN  
ATOM    786  CE1 PHE    89     -14.994 -91.383 -39.211  1.00  0.00      BSYN  
ATOM    787  CE2 PHE    89     -12.861 -90.625 -40.117  1.00  0.00      BSYN  
ATOM    788   CZ PHE    89     -13.541 -91.396 -39.247  1.00  0.00      BSYN  
ATOM    789    C PHE    89     -17.088 -90.425 -43.510  1.00  0.00      BSYN  
ATOM    790    O PHE    89     -18.109 -89.696 -43.595  1.00  0.00      BSYN  
ATOM    791    N PRO    90     -17.288 -91.704 -43.481  1.00  0.00      BSYN  
ATOM    792   CD PRO    90     -16.350 -92.716 -43.903  1.00  0.00      BSYN  
ATOM    793   CA PRO    90     -18.602 -92.395 -43.311  1.00  0.00      BSYN  
ATOM    794   CB PRO    90     -18.287 -93.864 -43.533  1.00  0.00      BSYN  
ATOM    795   CG PRO    90     -16.889 -93.974 -43.248  1.00  0.00      BSYN  
ATOM    796    C PRO    90     -19.438 -92.150 -42.082  1.00  0.00      BSYN  
ATOM    797    O PRO    90     -18.948 -92.158 -40.965  1.00  0.00      BSYN  
ATOM    798    N THR    91     -20.733 -92.337 -42.338  1.00  0.00      BSYN  
ATOM    799    H THR    91     -21.067 -92.468 -43.250  1.00  0.00      BSYN  
ATOM    800   CA THR    91     -21.782 -92.290 -41.327  1.00  0.00      BSYN  
ATOM    801   CB THR    91     -23.171 -92.302 -41.984  1.00  0.00      BSYN  
ATOM    802  OG1 THR    91     -23.172 -93.039 -43.147  1.00  0.00      BSYN  
ATOM    803  HG1 THR    91     -23.660 -92.706 -43.904  1.00  0.00      BSYN  
ATOM    804  CG2 THR    91     -23.479 -90.779 -42.293  1.00  0.00      BSYN  
ATOM    805    C THR    91     -21.544 -93.338 -40.191  1.00  0.00      BSYN  
ATOM    806    O THR    91     -21.867 -93.057 -39.060  1.00  0.00      BSYN  
ATOM    807    N ASP    92     -21.029 -94.472 -40.616  1.00  0.00      BSYN  
ATOM    808    H ASP    92     -20.533 -94.598 -41.451  1.00  0.00      BSYN  
ATOM    809   CA ASP    92     -21.057 -95.553 -39.716  1.00  0.00      BSYN  
ATOM    810   CB ASP    92     -20.481 -96.667 -40.616  1.00  0.00      BSYN  
ATOM    811   CG ASP    92     -20.626 -97.961 -39.851  1.00  0.00      BSYN  
ATOM    812  OD1 ASP    92     -19.597 -98.592 -39.810  1.00  0.00      BSYN  
ATOM    813  OD2 ASP    92     -21.703 -98.347 -39.438  1.00  0.00      BSYN  
ATOM    814    C ASP    92     -20.154 -95.425 -38.489  1.00  0.00      BSYN  
ATOM    815    O ASP    92     -20.411 -96.041 -37.459  1.00  0.00      BSYN  
ATOM    816    N LEU    93     -18.970 -94.696 -38.550  1.00  0.00      BSYN  
ATOM    817    H LEU    93     -18.846 -93.940 -39.161  1.00  0.00      BSYN  
ATOM    818   CA LEU    93     -17.992 -94.771 -37.466  1.00  0.00      BSYN  
ATOM    819   CB LEU    93     -16.712 -95.499 -37.876  1.00  0.00      BSYN  
ATOM    820   CG LEU    93     -17.021 -96.939 -38.224  1.00  0.00      BSYN  
ATOM    821  CD1 LEU    93     -15.968 -97.638 -39.242  1.00  0.00      BSYN  
ATOM    822  CD2 LEU    93     -17.365 -97.852 -37.056  1.00  0.00      BSYN  
ATOM    823    C LEU    93     -17.521 -93.422 -36.925  1.00  0.00      BSYN  
ATOM    824    O LEU    93     -16.518 -93.364 -36.256  1.00  0.00      BSYN  
ATOM    825    N LYS    94     -18.352 -92.374 -37.071  1.00  0.00      BSYN  
ATOM    826    H LYS    94     -19.202 -92.430 -37.556  1.00  0.00      BSYN  
ATOM    827   CA LYS    94     -18.068 -91.018 -36.545  1.00  0.00      BSYN  
ATOM    828   CB LYS    94     -18.708 -89.843 -37.462  1.00  0.00      BSYN  
ATOM    829   CG LYS    94     -18.473 -88.401 -37.206  1.00  0.00      BSYN  
ATOM    830   CD LYS    94     -19.041 -87.563 -38.328  1.00  0.00      BSYN  
ATOM    831   CE LYS    94     -19.436 -86.151 -38.070  1.00  0.00      BSYN  
ATOM    832   NZ LYS    94     -20.213 -85.684 -39.250  1.00  0.00      BSYN  
ATOM    833  HZ1 LYS    94     -20.600 -84.734 -39.074  1.00  0.00      BSYN  
ATOM    834  HZ2 LYS    94     -19.663 -85.507 -40.115  1.00  0.00      BSYN  
ATOM    835  HZ3 LYS    94     -20.938 -86.422 -39.348  1.00  0.00      BSYN  
ATOM    836    C LYS    94     -18.390 -90.892 -35.014  1.00  0.00      BSYN  
ATOM    837    O LYS    94     -19.354 -91.613 -34.588  1.00  0.00      BSYN  
ATOM    838    N PRO    95     -17.693 -90.195 -34.062  1.00  0.00      BSYN  
ATOM    839   CD PRO    95     -16.598 -89.265 -34.328  1.00  0.00      BSYN  
ATOM    840   CA PRO    95     -18.016 -90.243 -32.700  1.00  0.00      BSYN  
ATOM    841   CB PRO    95     -16.967 -89.305 -32.120  1.00  0.00      BSYN  
ATOM    842   CG PRO    95     -15.801 -89.449 -33.061  1.00  0.00      BSYN  
ATOM    843    C PRO    95     -19.411 -89.749 -32.299  1.00  0.00      BSYN  
ATOM    844    O PRO    95     -19.901 -88.755 -32.801  1.00  0.00      BSYN  
ATOM    845    N GLU    96     -19.979 -90.687 -31.543  1.00  0.00      BSYN  
ATOM    846    H GLU    96     -19.459 -91.473 -31.275  1.00  0.00      BSYN  
ATOM    847   CA GLU    96     -21.286 -90.498 -31.062  1.00  0.00      BSYN  
ATOM    848   CB GLU    96     -22.092 -91.700 -31.523  1.00  0.00      BSYN  
ATOM    849   CG GLU    96     -22.457 -91.392 -33.080  1.00  0.00      BSYN  
ATOM    850   CD GLU    96     -22.923 -92.567 -33.898  1.00  0.00      BSYN  
ATOM    851  OE1 GLU    96     -22.165 -93.502 -34.099  1.00  0.00      BSYN  
ATOM    852  OE2 GLU    96     -24.042 -92.512 -34.465  1.00  0.00      BSYN  
ATOM    853    C GLU    96     -21.222 -90.374 -29.595  1.00  0.00      BSYN  
ATOM    854    O GLU    96     -21.685 -91.207 -28.855  1.00  0.00      BSYN  
ATOM    855    N GLU    97     -20.793 -89.167 -29.275  1.00  0.00      BSYN  
ATOM    856    H GLU    97     -20.946 -88.367 -29.821  1.00  0.00      BSYN  
ATOM    857   CA GLU    97     -20.493 -88.905 -27.927  1.00  0.00      BSYN  
ATOM    858   CB GLU    97     -19.426 -87.686 -27.965  1.00  0.00      BSYN  
ATOM    859   CG GLU    97     -18.704 -87.384 -26.592  1.00  0.00      BSYN  
ATOM    860   CD GLU    97     -17.949 -86.085 -26.546  1.00  0.00      BSYN  
ATOM    861  OE1 GLU    97     -17.041 -85.918 -27.359  1.00  0.00      BSYN  
ATOM    862  OE2 GLU    97     -18.248 -85.262 -25.638  1.00  0.00      BSYN  
ATOM    863    C GLU    97     -21.634 -88.687 -26.913  1.00  0.00      BSYN  
ATOM    864    O GLU    97     -22.360 -87.671 -26.954  1.00  0.00      BSYN  
ATOM    865    N VAL    98     -21.839 -89.441 -25.825  1.00  0.00      BSYN  
ATOM    866    H VAL    98     -21.138 -90.123 -25.770  1.00  0.00      BSYN  
ATOM    867   CA VAL    98     -22.805 -89.200 -24.797  1.00  0.00      BSYN  
ATOM    868   CB VAL    98     -23.146 -90.500 -23.893  1.00  0.00      BSYN  
ATOM    869  CG1 VAL    98     -24.063 -91.140 -24.895  1.00  0.00      BSYN  
ATOM    870  CG2 VAL    98     -21.976 -91.197 -23.202  1.00  0.00      BSYN  
ATOM    871    C VAL    98     -22.549 -87.985 -23.847  1.00  0.00      BSYN  
ATOM    872    O VAL    98     -21.530 -87.841 -23.183  1.00  0.00      BSYN  
ATOM    873    N ALA    99     -23.489 -87.105 -23.658  1.00  0.00      BSYN  
ATOM    874    H ALA    99     -24.362 -87.358 -24.025  1.00  0.00      BSYN  
ATOM    875   CA ALA    99     -23.366 -86.082 -22.682  1.00  0.00      BSYN  
ATOM    876   CB ALA    99     -24.679 -85.298 -22.878  1.00  0.00      BSYN  
ATOM    877    C ALA    99     -23.281 -86.412 -21.187  1.00  0.00      BSYN  
ATOM    878    O ALA    99     -24.073 -86.980 -20.527  1.00  0.00      BSYN  
ATOM    879    N GLN   100     -22.071 -86.233 -20.578  1.00  0.00      BSYN  
ATOM    880    H GLN   100     -21.317 -85.882 -21.096  1.00  0.00      BSYN  
ATOM    881   CA GLN   100     -21.866 -86.370 -19.201  1.00  0.00      BSYN  
ATOM    882   CB GLN   100     -21.143 -87.754 -19.024  1.00  0.00      BSYN  
ATOM    883   CG GLN   100     -21.492 -88.403 -17.684  1.00  0.00      BSYN  
ATOM    884   CD GLN   100     -20.972 -89.839 -17.382  1.00  0.00      BSYN  
ATOM    885  OE1 GLN   100     -19.853 -90.273 -17.729  1.00  0.00      BSYN  
ATOM    886  NE2 GLN   100     -21.785 -90.638 -16.676  1.00  0.00      BSYN  
ATOM    887 HE21 GLN   100     -21.558 -91.590 -16.627  1.00  0.00      BSYN  
ATOM    888 HE22 GLN   100     -22.481 -90.136 -16.203  1.00  0.00      BSYN  
ATOM    889    C GLN   100     -21.053 -85.321 -18.519  1.00  0.00      BSYN  
ATOM    890    O GLN   100     -19.992 -84.885 -19.069  1.00  0.00      BSYN  
ATOM    891    N GLU   101     -21.688 -84.814 -17.461  1.00  0.00      BSYN  
ATOM    892    H GLU   101     -22.478 -85.289 -17.128  1.00  0.00      BSYN  
ATOM    893   CA GLU   101     -21.224 -83.609 -16.899  1.00  0.00      BSYN  
ATOM    894   CB GLU   101     -22.012 -82.382 -17.394  1.00  0.00      BSYN  
ATOM    895   CG GLU   101     -21.577 -81.672 -18.739  1.00  0.00      BSYN  
ATOM    896   CD GLU   101     -22.575 -80.645 -19.184  1.00  0.00      BSYN  
ATOM    897  OE1 GLU   101     -23.492 -81.149 -19.857  1.00  0.00      BSYN  
ATOM    898  OE2 GLU   101     -22.479 -79.457 -18.891  1.00  0.00      BSYN  
ATOM    899    C GLU   101     -21.277 -83.817 -15.433  1.00  0.00      BSYN  
ATOM    900    O GLU   101     -21.873 -84.756 -14.870  1.00  0.00      BSYN  
ATOM    901    N ALA   102     -20.519 -82.973 -14.721  1.00  0.00      BSYN  
ATOM    902    H ALA   102     -20.233 -82.244 -15.311  1.00  0.00      BSYN  
ATOM    903   CA ALA   102     -20.449 -82.860 -13.281  1.00  0.00      BSYN  
ATOM    904   CB ALA   102     -19.287 -81.947 -12.880  1.00  0.00      BSYN  
ATOM    905    C ALA   102     -21.732 -82.195 -12.744  1.00  0.00      BSYN  
ATOM    906    O ALA   102     -22.174 -81.174 -13.202  1.00  0.00      BSYN  
ATOM    907    N ALA   103     -22.272 -82.975 -11.782  1.00  0.00      BSYN  
ATOM    908    H ALA   103     -21.973 -83.900 -11.655  1.00  0.00      BSYN  
ATOM    909   CA ALA   103     -23.148 -82.409 -10.789  1.00  0.00      BSYN  
ATOM    910   CB ALA   103     -24.528 -82.963 -10.816  1.00  0.00      BSYN  
ATOM    911    C ALA   103     -22.561 -82.235  -9.419  1.00  0.00      BSYN  
ATOM    912    O ALA   103     -22.242 -81.120  -9.109  1.00  0.00      BSYN  
ATOM    913    N GLU   104     -22.363 -83.303  -8.657  1.00  0.00      BSYN  
ATOM    914    H GLU   104     -22.351 -84.243  -8.934  1.00  0.00      BSYN  
ATOM    915   CA GLU   104     -21.886 -83.160  -7.247  1.00  0.00      BSYN  
ATOM    916   CB GLU   104     -22.294 -84.325  -6.412  1.00  0.00      BSYN  
ATOM    917   CG GLU   104     -21.671 -85.662  -6.697  1.00  0.00      BSYN  
ATOM    918   CD GLU   104     -22.351 -86.797  -6.048  1.00  0.00      BSYN  
ATOM    919  OE1 GLU   104     -21.745 -87.696  -5.439  1.00  0.00      BSYN  
ATOM    920  OE2 GLU   104     -23.523 -86.907  -6.190  1.00  0.00      BSYN  
ATOM    921    C GLU   104     -20.458 -82.954  -6.938  1.00  0.00      BSYN  
ATOM    922    O GLU   104     -19.656 -83.048  -7.861  1.00  0.00      BSYN  
ATOM    923    N GLU   105     -20.194 -82.422  -5.651  1.00  0.00      BSYN  
ATOM    924    H GLU   105     -21.001 -82.611  -5.128  1.00  0.00      BSYN  
ATOM    925   CA GLU   105     -18.956 -82.004  -5.120  1.00  0.00      BSYN  
ATOM    926   CB GLU   105     -18.464 -80.696  -5.968  1.00  0.00      BSYN  
ATOM    927   CG GLU   105     -19.312 -79.358  -5.844  1.00  0.00      BSYN  
ATOM    928   CD GLU   105     -18.875 -78.066  -6.634  1.00  0.00      BSYN  
ATOM    929  OE1 GLU   105     -19.238 -77.717  -7.717  1.00  0.00      BSYN  
ATOM    930  OE2 GLU   105     -17.988 -77.438  -6.083  1.00  0.00      BSYN  
ATOM    931    C GLU   105     -18.890 -81.769  -3.655  1.00  0.00      BSYN  
ATOM    932    O GLU   105     -18.628 -80.693  -3.120  1.00  0.00      BSYN  
ATOM    933    N PRO   106     -19.243 -82.792  -2.840  1.00  0.00      BSYN  
ATOM    934   CD PRO   106     -19.108 -84.241  -3.027  1.00  0.00      BSYN  
ATOM    935   CA PRO   106     -19.443 -82.478  -1.449  1.00  0.00      BSYN  
ATOM    936   CB PRO   106     -20.073 -83.649  -0.906  1.00  0.00      BSYN  
ATOM    937   CG PRO   106     -19.173 -84.678  -1.620  1.00  0.00      BSYN  
ATOM    938    C PRO   106     -18.410 -81.894  -0.481  1.00  0.00      BSYN  
ATOM    939    O PRO   106     -17.309 -82.475  -0.266  1.00  0.00      BSYN  
ATOM    940    N LEU   107     -18.754 -80.602  -0.406  1.00  0.00      BSYN  
ATOM    941    H LEU   107     -19.481 -80.090  -0.818  1.00  0.00      BSYN  
ATOM    942   CA LEU   107     -18.123 -79.817   0.600  1.00  0.00      BSYN  
ATOM    943   CB LEU   107     -17.398 -78.697  -0.153  1.00  0.00      BSYN  
ATOM    944   CG LEU   107     -16.344 -77.617   0.408  1.00  0.00      BSYN  
ATOM    945  CD1 LEU   107     -15.272 -78.398   1.194  1.00  0.00      BSYN  
ATOM    946  CD2 LEU   107     -15.775 -76.789  -0.718  1.00  0.00      BSYN  
ATOM    947    C LEU   107     -18.916 -79.309   1.782  1.00  0.00      BSYN  
ATOM    948    O LEU   107     -18.437 -79.121   2.883  1.00  0.00      BSYN  
ATOM    949    N ILE   108     -20.199 -79.038   1.426  1.00  0.00      BSYN  
ATOM    950    H ILE   108     -20.560 -79.565   0.683  1.00  0.00      BSYN  
ATOM    951   CA ILE   108     -21.171 -78.360   2.270  1.00  0.00      BSYN  
ATOM    952   CB ILE   108     -21.856 -77.168   1.474  1.00  0.00      BSYN  
ATOM    953  CG2 ILE   108     -21.031 -75.910   1.498  1.00  0.00      BSYN  
ATOM    954  CG1 ILE   108     -22.349 -77.543   0.154  1.00  0.00      BSYN  
ATOM    955   CD ILE   108     -23.119 -76.588  -0.794  1.00  0.00      BSYN  
ATOM    956    C ILE   108     -22.003 -79.318   3.082  1.00  0.00      BSYN  
ATOM    957    O ILE   108     -22.681 -80.161   2.482  1.00  0.00      BSYN  
ATOM    958    N GLU   109     -22.099 -79.304   4.437  1.00  0.00      BSYN  
ATOM    959    H GLU   109     -22.793 -79.800   4.921  1.00  0.00      BSYN  
ATOM    960   CA GLU   109     -21.446 -78.373   5.413  1.00  0.00      BSYN  
ATOM    961   CB GLU   109     -22.457 -77.786   6.366  1.00  0.00      BSYN  
ATOM    962   CG GLU   109     -23.625 -77.132   5.727  1.00  0.00      BSYN  
ATOM    963   CD GLU   109     -24.766 -76.808   6.716  1.00  0.00      BSYN  
ATOM    964  OE1 GLU   109     -25.465 -77.788   7.075  1.00  0.00      BSYN  
ATOM    965  OE2 GLU   109     -24.882 -75.717   7.211  1.00  0.00      BSYN  
ATOM    966    C GLU   109     -20.280 -78.943   6.168  1.00  0.00      BSYN  
ATOM    967    O GLU   109     -20.464 -79.737   7.112  1.00  0.00      BSYN  
ATOM    968    N PRO   110     -19.122 -78.302   6.120  1.00  0.00      BSYN  
ATOM    969   CD PRO   110     -18.854 -76.888   5.681  1.00  0.00      BSYN  
ATOM    970   CA PRO   110     -17.991 -78.856   6.811  1.00  0.00      BSYN  
ATOM    971   CB PRO   110     -16.808 -78.002   6.210  1.00  0.00      BSYN  
ATOM    972   CG PRO   110     -17.411 -76.630   6.234  1.00  0.00      BSYN  
ATOM    973    C PRO   110     -17.897 -78.535   8.306  1.00  0.00      BSYN  
ATOM    974    O PRO   110     -18.782 -78.008   8.973  1.00  0.00      BSYN  
ATOM    975    N LEU   111     -16.654 -78.792   8.837  1.00  0.00      BSYN  
ATOM    976    H LEU   111     -15.858 -78.766   8.267  1.00  0.00      BSYN  
ATOM    977   CA LEU   111     -16.518 -79.181  10.174  1.00  0.00      BSYN  
ATOM    978   CB LEU   111     -16.857 -80.672  10.277  1.00  0.00      BSYN  
ATOM    979   CG LEU   111     -17.697 -81.082  11.486  1.00  0.00      BSYN  
ATOM    980  CD1 LEU   111     -18.675 -79.996  12.051  1.00  0.00      BSYN  
ATOM    981  CD2 LEU   111     -18.585 -82.308  11.312  1.00  0.00      BSYN  
ATOM    982    C LEU   111     -15.195 -78.769  10.843  1.00  0.00      BSYN  
ATOM    983    O LEU   111     -14.157 -78.850  10.208  1.00  0.00      BSYN  
ATOM    984    N MET   112     -15.291 -78.282  12.124  1.00  0.00      BSYN  
ATOM    985    H MET   112     -16.187 -78.125  12.487  1.00  0.00      BSYN  
ATOM    986   CA MET   112     -14.096 -77.908  12.940  1.00  0.00      BSYN  
ATOM    987   CB MET   112     -14.347 -76.788  13.980  1.00  0.00      BSYN  
ATOM    988   CG MET   112     -14.435 -75.392  13.391  1.00  0.00      BSYN  
ATOM    989   SD MET   112     -15.292 -75.180  11.808  1.00  0.00      BSYN  
ATOM    990   CE MET   112     -16.794 -74.385  12.320  1.00  0.00      BSYN  
ATOM    991    C MET   112     -13.664 -79.173  13.632  1.00  0.00      BSYN  
ATOM    992    O MET   112     -14.604 -79.924  13.920  1.00  0.00      BSYN  
ATOM    993    N GLU   113     -12.366 -79.521  13.856  1.00  0.00      BSYN  
ATOM    994    H GLU   113     -11.553 -79.042  13.591  1.00  0.00      BSYN  
ATOM    995   CA GLU   113     -12.090 -80.628  14.693  1.00  0.00      BSYN  
ATOM    996   CB GLU   113     -11.959 -82.028  13.965  1.00  0.00      BSYN  
ATOM    997   CG GLU   113     -12.021 -83.492  14.676  1.00  0.00      BSYN  
ATOM    998   CD GLU   113     -11.799 -84.637  13.663  1.00  0.00      BSYN  
ATOM    999  OE1 GLU   113     -10.685 -84.910  13.250  1.00  0.00      BSYN  
ATOM   1000  OE2 GLU   113     -12.766 -85.312  13.375  1.00  0.00      BSYN  
ATOM   1001    C GLU   113     -10.946 -80.389  15.684  1.00  0.00      BSYN  
ATOM   1002    O GLU   113      -9.846 -80.360  15.186  1.00  0.00      BSYN  
ATOM   1003    N PRO   114     -11.002 -80.178  16.995  1.00  0.00      BSYN  
ATOM   1004   CD PRO   114     -12.225 -79.865  17.741  1.00  0.00      BSYN  
ATOM   1005   CA PRO   114      -9.889 -80.049  17.976  1.00  0.00      BSYN  
ATOM   1006   CB PRO   114     -10.435 -79.246  19.072  1.00  0.00      BSYN  
ATOM   1007   CG PRO   114     -11.753 -78.772  18.605  1.00  0.00      BSYN  
ATOM   1008    C PRO   114      -9.429 -81.441  18.440  1.00  0.00      BSYN  
ATOM   1009    O PRO   114     -10.017 -82.224  19.200  1.00  0.00      BSYN  
ATOM   1010    N GLU   115      -8.249 -81.661  17.974  1.00  0.00      BSYN  
ATOM   1011    H GLU   115      -7.704 -80.993  17.508  1.00  0.00      BSYN  
ATOM   1012   CA GLU   115      -7.538 -82.914  18.136  1.00  0.00      BSYN  
ATOM   1013   CB GLU   115      -6.488 -83.112  17.035  1.00  0.00      BSYN  
ATOM   1014   CG GLU   115      -6.854 -83.257  15.476  1.00  0.00      BSYN  
ATOM   1015   CD GLU   115      -5.595 -83.868  14.754  1.00  0.00      BSYN  
ATOM   1016  OE1 GLU   115      -4.628 -83.133  14.526  1.00  0.00      BSYN  
ATOM   1017  OE2 GLU   115      -5.510 -85.103  14.527  1.00  0.00      BSYN  
ATOM   1018    C GLU   115      -7.047 -83.085  19.622  1.00  0.00      BSYN  
ATOM   1019    O GLU   115      -6.206 -82.266  20.060  1.00  0.00      BSYN  
ATOM   1020    N GLY   116      -7.525 -83.988  20.497  1.00  0.00      BSYN  
ATOM   1021    H GLY   116      -8.243 -84.621  20.290  1.00  0.00      BSYN  
ATOM   1022   CA GLY   116      -7.072 -83.947  21.853  1.00  0.00      BSYN  
ATOM   1023    C GLY   116      -7.533 -85.091  22.700  1.00  0.00      BSYN  
ATOM   1024    O GLY   116      -8.481 -85.834  22.303  1.00  0.00      BSYN  
ATOM   1025    N GLU   117      -6.737 -85.115  23.713  1.00  0.00      BSYN  
ATOM   1026    H GLU   117      -6.344 -84.338  24.161  1.00  0.00      BSYN  
ATOM   1027   CA GLU   117      -6.688 -86.431  24.437  1.00  0.00      BSYN  
ATOM   1028   CB GLU   117      -5.180 -86.736  24.657  1.00  0.00      BSYN  
ATOM   1029   CG GLU   117      -4.400 -87.367  23.504  1.00  0.00      BSYN  
ATOM   1030   CD GLU   117      -2.793 -87.438  23.755  1.00  0.00      BSYN  
ATOM   1031  OE1 GLU   117      -2.527 -87.674  24.932  1.00  0.00      BSYN  
ATOM   1032  OE2 GLU   117      -1.926 -87.357  22.785  1.00  0.00      BSYN  
ATOM   1033    C GLU   117      -7.346 -86.678  25.778  1.00  0.00      BSYN  
ATOM   1034    O GLU   117      -7.415 -87.778  26.285  1.00  0.00      BSYN  
ATOM   1035    N SER   118      -7.787 -85.523  26.397  1.00  0.00      BSYN  
ATOM   1036    H SER   118      -8.030 -84.709  25.907  1.00  0.00      BSYN  
ATOM   1037   CA SER   118      -8.263 -85.536  27.748  1.00  0.00      BSYN  
ATOM   1038   CB SER   118      -7.196 -85.047  28.682  1.00  0.00      BSYN  
ATOM   1039   OG SER   118      -6.185 -85.911  28.701  1.00  0.00      BSYN  
ATOM   1040   HG SER   118      -6.567 -86.788  28.784  1.00  0.00      BSYN  
ATOM   1041    C SER   118      -9.583 -84.789  28.054  1.00  0.00      BSYN  
ATOM   1042    O SER   118     -10.344 -85.255  28.928  1.00  0.00      BSYN  
ATOM   1043    N TYR   119      -9.827 -83.641  27.464  1.00  0.00      BSYN  
ATOM   1044    H TYR   119      -9.264 -83.302  26.737  1.00  0.00      BSYN  
ATOM   1045   CA TYR   119     -10.968 -82.793  27.591  1.00  0.00      BSYN  
ATOM   1046   CB TYR   119     -10.659 -81.326  27.507  1.00  0.00      BSYN  
ATOM   1047   CG TYR   119     -10.161 -80.775  28.859  1.00  0.00      BSYN  
ATOM   1048  CD1 TYR   119     -10.996 -79.923  29.616  1.00  0.00      BSYN  
ATOM   1049  CE1 TYR   119     -10.617 -79.515  30.864  1.00  0.00      BSYN  
ATOM   1050  CD2 TYR   119      -8.979 -81.215  29.367  1.00  0.00      BSYN  
ATOM   1051  CE2 TYR   119      -8.571 -80.738  30.584  1.00  0.00      BSYN  
ATOM   1052   CZ TYR   119      -9.340 -79.884  31.254  1.00  0.00      BSYN  
ATOM   1053   OH TYR   119      -8.778 -79.453  32.488  1.00  0.00      BSYN  
ATOM   1054   HH TYR   119      -9.053 -78.683  32.991  1.00  0.00      BSYN  
ATOM   1055    C TYR   119     -12.054 -82.969  26.521  1.00  0.00      BSYN  
ATOM   1056    O TYR   119     -11.807 -83.245  25.353  1.00  0.00      BSYN  
ATOM   1057    N GLU   120     -13.341 -82.696  26.832  1.00  0.00      BSYN  
ATOM   1058    H GLU   120     -13.778 -82.415  27.663  1.00  0.00      BSYN  
ATOM   1059   CA GLU   120     -14.371 -82.892  25.807  1.00  0.00      BSYN  
ATOM   1060   CB GLU   120     -15.703 -83.324  26.491  1.00  0.00      BSYN  
ATOM   1061   CG GLU   120     -15.622 -84.692  27.405  1.00  0.00      BSYN  
ATOM   1062   CD GLU   120     -15.622 -86.120  26.702  1.00  0.00      BSYN  
ATOM   1063  OE1 GLU   120     -14.572 -86.564  26.293  1.00  0.00      BSYN  
ATOM   1064  OE2 GLU   120     -16.687 -86.683  26.444  1.00  0.00      BSYN  
ATOM   1065    C GLU   120     -14.611 -81.555  25.141  1.00  0.00      BSYN  
ATOM   1066    O GLU   120     -14.933 -80.549  25.810  1.00  0.00      BSYN  
ATOM   1067    N ASP   121     -14.436 -81.307  23.830  1.00  0.00      BSYN  
ATOM   1068    H ASP   121     -13.954 -82.000  23.331  1.00  0.00      BSYN  
ATOM   1069   CA ASP   121     -14.826 -80.069  23.232  1.00  0.00      BSYN  
ATOM   1070   CB ASP   121     -13.637 -79.140  22.836  1.00  0.00      BSYN  
ATOM   1071   CG ASP   121     -12.897 -78.503  24.040  1.00  0.00      BSYN  
ATOM   1072  OD1 ASP   121     -13.645 -77.711  24.652  1.00  0.00      BSYN  
ATOM   1073  OD2 ASP   121     -11.752 -78.668  24.246  1.00  0.00      BSYN  
ATOM   1074    C ASP   121     -15.802 -80.142  21.992  1.00  0.00      BSYN  
ATOM   1075    O ASP   121     -15.391 -80.185  20.875  1.00  0.00      BSYN  
ATOM   1076    N PRO   122     -17.076 -80.204  22.301  1.00  0.00      BSYN  
ATOM   1077   CD PRO   122     -17.602 -80.517  23.681  1.00  0.00      BSYN  
ATOM   1078   CA PRO   122     -18.120 -80.608  21.351  1.00  0.00      BSYN  
ATOM   1079   CB PRO   122     -19.353 -81.181  22.108  1.00  0.00      BSYN  
ATOM   1080   CG PRO   122     -19.096 -80.575  23.483  1.00  0.00      BSYN  
ATOM   1081    C PRO   122     -18.492 -79.525  20.378  1.00  0.00      BSYN  
ATOM   1082    O PRO   122     -18.507 -78.275  20.597  1.00  0.00      BSYN  
ATOM   1083    N PRO   123     -18.675 -79.914  19.082  1.00  0.00      BSYN  
ATOM   1084   CD PRO   123     -17.942 -81.019  18.573  1.00  0.00      BSYN  
ATOM   1085   CA PRO   123     -19.130 -78.946  18.032  1.00  0.00      BSYN  
ATOM   1086   CB PRO   123     -18.667 -79.653  16.756  1.00  0.00      BSYN  
ATOM   1087   CG PRO   123     -17.418 -80.432  17.280  1.00  0.00      BSYN  
ATOM   1088    C PRO   123     -20.662 -78.979  18.083  1.00  0.00      BSYN  
ATOM   1089    O PRO   123     -21.288 -79.859  17.411  1.00  0.00      BSYN  
ATOM   1090    N GLN   124     -21.250 -78.149  18.927  1.00  0.00      BSYN  
ATOM   1091    H GLN   124     -20.656 -77.454  19.283  1.00  0.00      BSYN  
ATOM   1092   CA GLN   124     -22.645 -78.293  19.286  1.00  0.00      BSYN  
ATOM   1093   CB GLN   124     -23.104 -78.284  20.809  1.00  0.00      BSYN  
ATOM   1094   CG GLN   124     -22.926 -79.705  21.467  1.00  0.00      BSYN  
ATOM   1095   CD GLN   124     -23.822 -80.790  20.783  1.00  0.00      BSYN  
ATOM   1096  OE1 GLN   124     -23.400 -81.426  19.820  1.00  0.00      BSYN  
ATOM   1097  NE2 GLN   124     -24.898 -81.099  21.372  1.00  0.00      BSYN  
ATOM   1098 HE21 GLN   124     -24.974 -80.577  22.198  1.00  0.00      BSYN  
ATOM   1099 HE22 GLN   124     -25.598 -81.724  21.089  1.00  0.00      BSYN  
ATOM   1100    C GLN   124     -23.630 -77.349  18.423  1.00  0.00      BSYN  
ATOM   1101    O GLN   124     -23.707 -76.132  18.545  1.00  0.00      BSYN  
ATOM   1102    N GLU   125     -24.573 -78.094  17.734  1.00  0.00      BSYN  
ATOM   1103    H GLU   125     -24.225 -78.940  17.383  1.00  0.00      BSYN  
ATOM   1104   CA GLU   125     -25.657 -77.372  17.010  1.00  0.00      BSYN  
ATOM   1105   CB GLU   125     -25.227 -76.809  15.680  1.00  0.00      BSYN  
ATOM   1106   CG GLU   125     -26.270 -75.929  14.830  1.00  0.00      BSYN  
ATOM   1107   CD GLU   125     -26.838 -74.776  15.593  1.00  0.00      BSYN  
ATOM   1108  OE1 GLU   125     -27.636 -74.954  16.526  1.00  0.00      BSYN  
ATOM   1109  OE2 GLU   125     -26.369 -73.611  15.423  1.00  0.00      BSYN  
ATOM   1110    C GLU   125     -26.702 -78.410  16.854  1.00  0.00      BSYN  
ATOM   1111    O GLU   125     -26.421 -79.512  16.387  1.00  0.00      BSYN  
ATOM   1112    N GLU   126     -27.902 -78.017  17.167  1.00  0.00      BSYN  
ATOM   1113    H GLU   126     -28.189 -77.214  17.650  1.00  0.00      BSYN  
ATOM   1114   CA GLU   126     -29.100 -78.682  16.653  1.00  0.00      BSYN  
ATOM   1115   CB GLU   126     -29.993 -79.450  17.647  1.00  0.00      BSYN  
ATOM   1116   CG GLU   126     -30.835 -78.910  18.966  1.00  0.00      BSYN  
ATOM   1117   CD GLU   126     -29.854 -78.750  20.120  1.00  0.00      BSYN  
ATOM   1118  OE1 GLU   126     -29.086 -77.821  20.183  1.00  0.00      BSYN  
ATOM   1119  OE2 GLU   126     -29.853 -79.541  21.049  1.00  0.00      BSYN  
ATOM   1120    C GLU   126     -29.877 -77.588  15.911  1.00  0.00      BSYN  
ATOM   1121    O GLU   126     -30.292 -76.648  16.538  1.00  0.00      BSYN  
ATOM   1122    N TYR   127     -29.858 -77.964  14.611  1.00  0.00      BSYN  
ATOM   1123    H TYR   127     -29.743 -78.859  14.229  1.00  0.00      BSYN  
ATOM   1124   CA TYR   127     -30.622 -77.192  13.652  1.00  0.00      BSYN  
ATOM   1125   CB TYR   127     -29.737 -76.378  12.620  1.00  0.00      BSYN  
ATOM   1126   CG TYR   127     -30.552 -75.302  11.904  1.00  0.00      BSYN  
ATOM   1127  CD1 TYR   127     -30.377 -74.035  12.392  1.00  0.00      BSYN  
ATOM   1128  CE1 TYR   127     -30.979 -73.025  11.807  1.00  0.00      BSYN  
ATOM   1129  CD2 TYR   127     -31.263 -75.578  10.788  1.00  0.00      BSYN  
ATOM   1130  CE2 TYR   127     -31.874 -74.491  10.148  1.00  0.00      BSYN  
ATOM   1131   CZ TYR   127     -31.790 -73.275  10.714  1.00  0.00      BSYN  
ATOM   1132   OH TYR   127     -32.515 -72.138  10.271  1.00  0.00      BSYN  
ATOM   1133   HH TYR   127     -32.831 -72.084   9.366  1.00  0.00      BSYN  
ATOM   1134    C TYR   127     -31.643 -78.068  12.972  1.00  0.00      BSYN  
ATOM   1135    O TYR   127     -31.574 -78.968  12.112  1.00  0.00      BSYN  
ATOM   1136    N GLN   128     -32.845 -77.758  13.403  1.00  0.00      BSYN  
ATOM   1137    H GLN   128     -32.946 -76.955  13.955  1.00  0.00      BSYN  
ATOM   1138   CA GLN   128     -34.050 -78.553  13.100  1.00  0.00      BSYN  
ATOM   1139   CB GLN   128     -34.754 -78.846  14.417  1.00  0.00      BSYN  
ATOM   1140   CG GLN   128     -34.058 -78.923  15.729  1.00  0.00      BSYN  
ATOM   1141   CD GLN   128     -33.766 -80.316  16.207  1.00  0.00      BSYN  
ATOM   1142  OE1 GLN   128     -32.998 -81.009  15.621  1.00  0.00      BSYN  
ATOM   1143  NE2 GLN   128     -34.371 -80.845  17.333  1.00  0.00      BSYN  
ATOM   1144 HE21 GLN   128     -34.091 -81.779  17.430  1.00  0.00      BSYN  
ATOM   1145 HE22 GLN   128     -35.075 -80.410  17.858  1.00  0.00      BSYN  
ATOM   1146    C GLN   128     -34.940 -77.640  12.254  1.00  0.00      BSYN  
ATOM   1147    O GLN   128     -34.913 -76.417  12.240  1.00  0.00      BSYN  
ATOM   1148    N GLU   129     -35.475 -78.253  11.143  1.00  0.00      BSYN  
ATOM   1149    H GLU   129     -35.210 -79.098  10.721  1.00  0.00      BSYN  
ATOM   1150   CA GLU   129     -36.278 -77.504  10.135  1.00  0.00      BSYN  
ATOM   1151   CB GLU   129     -36.232 -78.377   8.951  1.00  0.00      BSYN  
ATOM   1152   CG GLU   129     -35.920 -77.912   7.472  1.00  0.00      BSYN  
ATOM   1153   CD GLU   129     -35.792 -79.032   6.482  1.00  0.00      BSYN  
ATOM   1154  OE1 GLU   129     -34.872 -79.845   6.619  1.00  0.00      BSYN  
ATOM   1155  OE2 GLU   129     -36.589 -79.003   5.494  1.00  0.00      BSYN  
ATOM   1156    C GLU   129     -37.637 -76.928  10.385  1.00  0.00      BSYN  
ATOM   1157    O GLU   129     -38.669 -77.519   9.935  1.00  0.00      BSYN  
ATOM   1158    N TYR   130     -37.695 -75.673  10.922  1.00  0.00      BSYN  
ATOM   1159    H TYR   130     -36.882 -75.206  11.205  1.00  0.00      BSYN  
ATOM   1160   CA TYR   130     -38.920 -74.898  10.867  1.00  0.00      BSYN  
ATOM   1161   CB TYR   130     -39.261 -74.113  12.175  1.00  0.00      BSYN  
ATOM   1162   CG TYR   130     -38.152 -73.224  12.964  1.00  0.00      BSYN  
ATOM   1163  CD1 TYR   130     -37.878 -71.878  12.520  1.00  0.00      BSYN  
ATOM   1164  CE1 TYR   130     -36.883 -71.186  13.090  1.00  0.00      BSYN  
ATOM   1165  CD2 TYR   130     -37.319 -73.773  13.938  1.00  0.00      BSYN  
ATOM   1166  CE2 TYR   130     -36.326 -73.104  14.479  1.00  0.00      BSYN  
ATOM   1167   CZ TYR   130     -36.132 -71.810  14.069  1.00  0.00      BSYN  
ATOM   1168   OH TYR   130     -35.160 -71.047  14.725  1.00  0.00      BSYN  
ATOM   1169   HH TYR   130     -35.336 -70.149  14.436  1.00  0.00      BSYN  
ATOM   1170    C TYR   130     -39.094 -73.963   9.680  1.00  0.00      BSYN  
ATOM   1171    O TYR   130     -38.674 -72.778   9.539  1.00  0.00      BSYN  
ATOM   1172    N GLU   131     -39.630 -74.621   8.660  1.00  0.00      BSYN  
ATOM   1173    H GLU   131     -39.735 -75.596   8.673  1.00  0.00      BSYN  
ATOM   1174   CA GLU   131     -40.061 -74.104   7.345  1.00  0.00      BSYN  
ATOM   1175   CB GLU   131     -40.645 -75.258   6.534  1.00  0.00      BSYN  
ATOM   1176   CG GLU   131     -39.495 -76.177   5.859  1.00  0.00      BSYN  
ATOM   1177   CD GLU   131     -39.445 -75.949   4.381  1.00  0.00      BSYN  
ATOM   1178  OE1 GLU   131     -39.734 -76.881   3.624  1.00  0.00      BSYN  
ATOM   1179  OE2 GLU   131     -39.140 -74.835   3.907  1.00  0.00      BSYN  
ATOM   1180    C GLU   131     -41.100 -72.972   7.434  1.00  0.00      BSYN  
ATOM   1181    O GLU   131     -42.124 -73.112   8.113  1.00  0.00      BSYN  
ATOM   1182    N PRO   132     -40.927 -71.852   6.699  1.00  0.00      BSYN  
ATOM   1183   CD PRO   132     -39.856 -71.655   5.734  1.00  0.00      BSYN  
ATOM   1184   CA PRO   132     -41.743 -70.591   6.630  1.00  0.00      BSYN  
ATOM   1185   CB PRO   132     -40.785 -69.545   5.987  1.00  0.00      BSYN  
ATOM   1186   CG PRO   132     -40.075 -70.440   4.900  1.00  0.00      BSYN  
ATOM   1187    C PRO   132     -43.117 -70.607   5.980  1.00  0.00      BSYN  
ATOM   1188    O PRO   132     -43.437 -71.534   5.138  1.00  0.00      BSYN  
ATOM   1189    N GLU   133     -43.956 -69.729   6.496  1.00  0.00      BSYN  
ATOM   1190    H GLU   133     -43.764 -69.318   7.365  1.00  0.00      BSYN  
ATOM   1191   CA GLU   133     -45.239 -69.316   5.800  1.00  0.00      BSYN  
ATOM   1192   CB GLU   133     -46.336 -69.313   6.866  1.00  0.00      BSYN  
ATOM   1193   CG GLU   133     -46.580 -70.652   7.497  1.00  0.00      BSYN  
ATOM   1194   CD GLU   133     -47.186 -71.688   6.608  1.00  0.00      BSYN  
ATOM   1195  OE1 GLU   133     -48.422 -71.666   6.324  1.00  0.00      BSYN  
ATOM   1196  OE2 GLU   133     -46.431 -72.572   6.143  1.00  0.00      BSYN  
ATOM   1197    C GLU   133     -45.216 -67.896   5.088  1.00  0.00      BSYN  
ATOM   1198    O GLU   133     -44.379 -67.063   5.382  1.00  0.00      BSYN  
ATOM   1199    N ALA   134     -46.162 -67.824   4.158  1.00  0.00      BSYN  
ATOM   1200    H ALA   134     -46.723 -68.617   4.025  1.00  0.00      BSYN  
ATOM   1201   CA ALA   134     -46.422 -66.522   3.557  1.00  0.00      BSYN  
ATOM   1202   CB ALA   134     -47.137 -66.888   2.182  1.00  0.00      BSYN  
ATOM   1203    C ALA   134     -47.213 -65.618   4.492  1.00  0.00      BSYN  
ATOM   1204  OT1 ALA   134     -48.324 -65.903   4.833  1.00  0.00      BSYN  
ATOM   1205  OT2 ALA   134     -46.641 -64.565   4.840  1.00  0.00      BSYN  
END
