# Supplementary material for: Data set of intrinsically disordered proteins analysed at a local protein conformation level
Source: Data Brief. 2020 Mar 5;29:105383. doi: 10.1016/j.dib.2020.105383 (PMC7078294; doi:10.1016/j.dib.2020.105383)
Supplement: Supplementary file 1 [file mmc1.zip › the data/1-DATA/PED1AAD-pdb/1AAD-107.pdb]

CRYST1    1.000    1.000    1.000  90.00  90.00  90.00 P 1           1
ATOM      1  HT1 MET     1     -20.157 -49.687 -47.177  1.00  0.00      BSYN  
ATOM      2  HT2 MET     1     -19.785 -48.857 -48.594  1.00  0.00      BSYN  
ATOM      3    N MET     1     -19.717 -49.778 -48.115  1.00  0.00      BSYN  
ATOM      4  HT3 MET     1     -18.699 -49.860 -47.917  1.00  0.00      BSYN  
ATOM      5   CA MET     1     -20.320 -50.949 -48.745  1.00  0.00      BSYN  
ATOM      6   CB MET     1     -19.848 -51.070 -50.115  1.00  0.00      BSYN  
ATOM      7   CG MET     1     -20.040 -49.786 -50.837  1.00  0.00      BSYN  
ATOM      8   SD MET     1     -19.174 -49.619 -52.431  1.00  0.00      BSYN  
ATOM      9   CE MET     1     -20.211 -50.649 -53.285  1.00  0.00      BSYN  
ATOM     10    C MET     1     -19.974 -52.276 -48.084  1.00  0.00      BSYN  
ATOM     11    O MET     1     -18.994 -52.356 -47.496  1.00  0.00      BSYN  
ATOM     12    N ASP     2     -20.728 -53.302 -48.208  1.00  0.00      BSYN  
ATOM     13    H ASP     2     -21.610 -52.991 -48.502  1.00  0.00      BSYN  
ATOM     14   CA ASP     2     -20.396 -54.594 -47.554  1.00  0.00      BSYN  
ATOM     15   CB ASP     2     -20.660 -54.573 -46.102  1.00  0.00      BSYN  
ATOM     16   CG ASP     2     -19.505 -54.957 -45.150  1.00  0.00      BSYN  
ATOM     17  OD1 ASP     2     -19.635 -55.660 -44.115  1.00  0.00      BSYN  
ATOM     18  OD2 ASP     2     -18.433 -54.442 -45.493  1.00  0.00      BSYN  
ATOM     19    C ASP     2     -21.194 -55.755 -48.312  1.00  0.00      BSYN  
ATOM     20    O ASP     2     -22.224 -56.247 -47.956  1.00  0.00      BSYN  
ATOM     21    N VAL     3     -20.604 -56.099 -49.528  1.00  0.00      BSYN  
ATOM     22    H VAL     3     -19.808 -55.578 -49.761  1.00  0.00      BSYN  
ATOM     23   CA VAL     3     -21.152 -57.250 -50.266  1.00  0.00      BSYN  
ATOM     24   CB VAL     3     -21.941 -56.973 -51.515  1.00  0.00      BSYN  
ATOM     25  CG1 VAL     3     -22.839 -58.176 -52.231  1.00  0.00      BSYN  
ATOM     26  CG2 VAL     3     -22.866 -55.708 -51.279  1.00  0.00      BSYN  
ATOM     27    C VAL     3     -20.206 -58.381 -50.571  1.00  0.00      BSYN  
ATOM     28    O VAL     3     -19.574 -58.652 -51.641  1.00  0.00      BSYN  
ATOM     29    N PHE     4     -20.092 -59.138 -49.508  1.00  0.00      BSYN  
ATOM     30    H PHE     4     -20.616 -58.864 -48.726  1.00  0.00      BSYN  
ATOM     31   CA PHE     4     -18.875 -59.878 -49.443  1.00  0.00      BSYN  
ATOM     32   CB PHE     4     -18.350 -59.965 -47.968  1.00  0.00      BSYN  
ATOM     33   CG PHE     4     -16.816 -60.119 -47.758  1.00  0.00      BSYN  
ATOM     34  CD1 PHE     4     -15.991 -59.280 -48.385  1.00  0.00      BSYN  
ATOM     35  CD2 PHE     4     -16.354 -61.223 -47.118  1.00  0.00      BSYN  
ATOM     36  CE1 PHE     4     -14.675 -59.578 -48.423  1.00  0.00      BSYN  
ATOM     37  CE2 PHE     4     -15.024 -61.546 -47.153  1.00  0.00      BSYN  
ATOM     38   CZ PHE     4     -14.187 -60.692 -47.791  1.00  0.00      BSYN  
ATOM     39    C PHE     4     -18.887 -61.278 -50.180  1.00  0.00      BSYN  
ATOM     40    O PHE     4     -17.827 -61.672 -50.523  1.00  0.00      BSYN  
ATOM     41    N MET     5     -20.164 -61.761 -50.476  1.00  0.00      BSYN  
ATOM     42    H MET     5     -20.981 -61.304 -50.185  1.00  0.00      BSYN  
ATOM     43   CA MET     5     -20.479 -62.937 -51.198  1.00  0.00      BSYN  
ATOM     44   CB MET     5     -20.826 -64.136 -50.162  1.00  0.00      BSYN  
ATOM     45   CG MET     5     -22.216 -64.085 -49.302  1.00  0.00      BSYN  
ATOM     46   SD MET     5     -22.463 -62.912 -47.971  1.00  0.00      BSYN  
ATOM     47   CE MET     5     -21.558 -63.887 -46.747  1.00  0.00      BSYN  
ATOM     48    C MET     5     -21.594 -62.630 -52.182  1.00  0.00      BSYN  
ATOM     49    O MET     5     -22.745 -62.402 -51.899  1.00  0.00      BSYN  
ATOM     50    N LYS     6     -21.213 -62.933 -53.423  1.00  0.00      BSYN  
ATOM     51    H LYS     6     -20.444 -63.527 -53.550  1.00  0.00      BSYN  
ATOM     52   CA LYS     6     -21.848 -62.619 -54.760  1.00  0.00      BSYN  
ATOM     53   CB LYS     6     -20.792 -62.017 -55.731  1.00  0.00      BSYN  
ATOM     54   CG LYS     6     -19.361 -62.665 -55.551  1.00  0.00      BSYN  
ATOM     55   CD LYS     6     -18.324 -61.692 -55.999  1.00  0.00      BSYN  
ATOM     56   CE LYS     6     -17.624 -62.499 -57.094  1.00  0.00      BSYN  
ATOM     57   NZ LYS     6     -16.785 -61.521 -57.602  1.00  0.00      BSYN  
ATOM     58  HZ1 LYS     6     -16.349 -61.668 -58.534  1.00  0.00      BSYN  
ATOM     59  HZ2 LYS     6     -17.277 -60.617 -57.751  1.00  0.00      BSYN  
ATOM     60  HZ3 LYS     6     -16.066 -61.302 -56.882  1.00  0.00      BSYN  
ATOM     61    C LYS     6     -22.625 -63.731 -55.409  1.00  0.00      BSYN  
ATOM     62    O LYS     6     -23.244 -63.480 -56.413  1.00  0.00      BSYN  
ATOM     63    N GLY     7     -22.689 -64.929 -54.846  1.00  0.00      BSYN  
ATOM     64    H GLY     7     -22.301 -65.162 -53.977  1.00  0.00      BSYN  
ATOM     65   CA GLY     7     -23.339 -66.090 -55.499  1.00  0.00      BSYN  
ATOM     66    C GLY     7     -22.356 -67.026 -56.194  1.00  0.00      BSYN  
ATOM     67    O GLY     7     -22.841 -67.954 -56.854  1.00  0.00      BSYN  
ATOM     68    N LEU     8     -21.051 -66.925 -55.786  1.00  0.00      BSYN  
ATOM     69    H LEU     8     -20.776 -66.149 -55.255  1.00  0.00      BSYN  
ATOM     70   CA LEU     8     -20.126 -67.888 -56.376  1.00  0.00      BSYN  
ATOM     71   CB LEU     8     -19.001 -67.192 -57.126  1.00  0.00      BSYN  
ATOM     72   CG LEU     8     -18.095 -67.804 -58.001  1.00  0.00      BSYN  
ATOM     73  CD1 LEU     8     -18.919 -68.268 -59.224  1.00  0.00      BSYN  
ATOM     74  CD2 LEU     8     -17.122 -66.898 -58.509  1.00  0.00      BSYN  
ATOM     75    C LEU     8     -19.415 -68.491 -55.186  1.00  0.00      BSYN  
ATOM     76    O LEU     8     -19.468 -67.952 -54.076  1.00  0.00      BSYN  
ATOM     77    N SER     9     -18.795 -69.674 -55.377  1.00  0.00      BSYN  
ATOM     78    H SER     9     -18.862 -69.908 -56.326  1.00  0.00      BSYN  
ATOM     79   CA SER     9     -18.131 -70.410 -54.304  1.00  0.00      BSYN  
ATOM     80   CB SER     9     -18.620 -71.803 -54.407  1.00  0.00      BSYN  
ATOM     81   OG SER     9     -18.337 -72.315 -55.676  1.00  0.00      BSYN  
ATOM     82   HG SER     9     -19.157 -72.548 -56.119  1.00  0.00      BSYN  
ATOM     83    C SER     9     -16.561 -70.435 -54.430  1.00  0.00      BSYN  
ATOM     84    O SER     9     -15.809 -71.048 -53.662  1.00  0.00      BSYN  
ATOM     85    N MET    10     -16.018 -69.609 -55.382  1.00  0.00      BSYN  
ATOM     86    H MET    10     -16.581 -69.088 -55.993  1.00  0.00      BSYN  
ATOM     87   CA MET    10     -14.652 -69.678 -55.626  1.00  0.00      BSYN  
ATOM     88   CB MET    10     -14.363 -69.231 -56.991  1.00  0.00      BSYN  
ATOM     89   CG MET    10     -13.186 -69.739 -57.808  1.00  0.00      BSYN  
ATOM     90   SD MET    10     -13.727 -71.281 -58.441  1.00  0.00      BSYN  
ATOM     91   CE MET    10     -14.449 -70.737 -59.891  1.00  0.00      BSYN  
ATOM     92    C MET    10     -13.754 -68.970 -54.594  1.00  0.00      BSYN  
ATOM     93    O MET    10     -12.427 -69.116 -54.485  1.00  0.00      BSYN  
ATOM     94    N ALA    11     -14.498 -68.288 -53.640  1.00  0.00      BSYN  
ATOM     95    H ALA    11     -15.457 -68.488 -53.666  1.00  0.00      BSYN  
ATOM     96   CA ALA    11     -13.967 -67.461 -52.637  1.00  0.00      BSYN  
ATOM     97   CB ALA    11     -15.025 -66.431 -52.130  1.00  0.00      BSYN  
ATOM     98    C ALA    11     -13.549 -68.234 -51.311  1.00  0.00      BSYN  
ATOM     99    O ALA    11     -13.933 -69.400 -51.205  1.00  0.00      BSYN  
ATOM    100    N LYS    12     -12.603 -67.572 -50.482  1.00  0.00      BSYN  
ATOM    101    H LYS    12     -11.963 -66.989 -50.941  1.00  0.00      BSYN  
ATOM    102   CA LYS    12     -12.315 -67.732 -49.095  1.00  0.00      BSYN  
ATOM    103   CB LYS    12     -10.756 -67.972 -48.906  1.00  0.00      BSYN  
ATOM    104   CG LYS    12     -10.236 -68.000 -47.460  1.00  0.00      BSYN  
ATOM    105   CD LYS    12     -10.889 -69.048 -46.631  1.00  0.00      BSYN  
ATOM    106   CE LYS    12     -10.615 -68.860 -45.138  1.00  0.00      BSYN  
ATOM    107   NZ LYS    12      -9.263 -69.218 -44.785  1.00  0.00      BSYN  
ATOM    108  HZ1 LYS    12      -9.063 -70.230 -44.910  1.00  0.00      BSYN  
ATOM    109  HZ2 LYS    12      -8.554 -68.706 -45.349  1.00  0.00      BSYN  
ATOM    110  HZ3 LYS    12      -8.932 -69.045 -43.814  1.00  0.00      BSYN  
ATOM    111    C LYS    12     -12.929 -66.613 -48.237  1.00  0.00      BSYN  
ATOM    112    O LYS    12     -12.610 -65.558 -48.666  1.00  0.00      BSYN  
ATOM    113    N GLU    13     -13.628 -66.835 -47.117  1.00  0.00      BSYN  
ATOM    114    H GLU    13     -13.856 -67.650 -46.623  1.00  0.00      BSYN  
ATOM    115   CA GLU    13     -13.990 -65.655 -46.325  1.00  0.00      BSYN  
ATOM    116   CB GLU    13     -14.871 -66.057 -45.195  1.00  0.00      BSYN  
ATOM    117   CG GLU    13     -16.344 -66.444 -45.375  1.00  0.00      BSYN  
ATOM    118   CD GLU    13     -16.534 -67.811 -45.983  1.00  0.00      BSYN  
ATOM    119  OE1 GLU    13     -16.673 -68.878 -45.280  1.00  0.00      BSYN  
ATOM    120  OE2 GLU    13     -16.446 -67.929 -47.245  1.00  0.00      BSYN  
ATOM    121    C GLU    13     -12.854 -64.945 -45.669  1.00  0.00      BSYN  
ATOM    122    O GLU    13     -12.850 -63.707 -45.812  1.00  0.00      BSYN  
ATOM    123    N GLY    14     -11.964 -65.588 -44.906  1.00  0.00      BSYN  
ATOM    124    H GLY    14     -12.008 -66.537 -44.666  1.00  0.00      BSYN  
ATOM    125   CA GLY    14     -10.916 -64.911 -44.225  1.00  0.00      BSYN  
ATOM    126    C GLY    14     -11.287 -64.777 -42.743  1.00  0.00      BSYN  
ATOM    127    O GLY    14     -11.983 -65.639 -42.128  1.00  0.00      BSYN  
ATOM    128    N VAL    15     -10.932 -63.566 -42.190  1.00  0.00      BSYN  
ATOM    129    H VAL    15     -10.695 -62.770 -42.709  1.00  0.00      BSYN  
ATOM    130   CA VAL    15     -11.200 -63.161 -40.830  1.00  0.00      BSYN  
ATOM    131   CB VAL    15     -10.429 -61.882 -40.466  1.00  0.00      BSYN  
ATOM    132  CG1 VAL    15      -8.969 -62.197 -40.557  1.00  0.00      BSYN  
ATOM    133  CG2 VAL    15     -10.765 -60.617 -41.244  1.00  0.00      BSYN  
ATOM    134    C VAL    15     -12.494 -63.118 -40.116  1.00  0.00      BSYN  
ATOM    135    O VAL    15     -12.545 -63.620 -39.016  1.00  0.00      BSYN  
ATOM    136    N VAL    16     -13.530 -62.541 -40.733  1.00  0.00      BSYN  
ATOM    137    H VAL    16     -13.498 -62.126 -41.620  1.00  0.00      BSYN  
ATOM    138   CA VAL    16     -14.818 -62.562 -40.073  1.00  0.00      BSYN  
ATOM    139   CB VAL    16     -15.779 -61.345 -40.503  1.00  0.00      BSYN  
ATOM    140  CG1 VAL    16     -16.912 -61.315 -39.355  1.00  0.00      BSYN  
ATOM    141  CG2 VAL    16     -15.160 -59.946 -40.398  1.00  0.00      BSYN  
ATOM    142    C VAL    16     -15.718 -63.829 -40.065  1.00  0.00      BSYN  
ATOM    143    O VAL    16     -16.183 -64.373 -41.050  1.00  0.00      BSYN  
ATOM    144    N ALA    17     -15.706 -64.415 -38.879  1.00  0.00      BSYN  
ATOM    145    H ALA    17     -15.390 -63.997 -38.051  1.00  0.00      BSYN  
ATOM    146   CA ALA    17     -16.496 -65.567 -38.552  1.00  0.00      BSYN  
ATOM    147   CB ALA    17     -15.693 -66.857 -38.233  1.00  0.00      BSYN  
ATOM    148    C ALA    17     -17.602 -65.423 -37.536  1.00  0.00      BSYN  
ATOM    149    O ALA    17     -17.492 -65.806 -36.259  1.00  0.00      BSYN  
ATOM    150    N ALA    18     -18.804 -65.128 -38.042  1.00  0.00      BSYN  
ATOM    151    H ALA    18     -19.059 -65.244 -38.981  1.00  0.00      BSYN  
ATOM    152   CA ALA    18     -19.946 -64.819 -37.126  1.00  0.00      BSYN  
ATOM    153   CB ALA    18     -20.757 -63.862 -37.875  1.00  0.00      BSYN  
ATOM    154    C ALA    18     -20.703 -65.913 -36.593  1.00  0.00      BSYN  
ATOM    155    O ALA    18     -20.751 -67.031 -37.059  1.00  0.00      BSYN  
ATOM    156    N ALA    19     -21.249 -65.704 -35.340  1.00  0.00      BSYN  
ATOM    157    H ALA    19     -21.059 -64.943 -34.753  1.00  0.00      BSYN  
ATOM    158   CA ALA    19     -22.258 -66.711 -34.832  1.00  0.00      BSYN  
ATOM    159   CB ALA    19     -21.579 -67.770 -34.077  1.00  0.00      BSYN  
ATOM    160    C ALA    19     -23.373 -66.179 -34.013  1.00  0.00      BSYN  
ATOM    161    O ALA    19     -23.435 -66.502 -32.820  1.00  0.00      BSYN  
ATOM    162    N GLU    20     -24.245 -65.396 -34.716  1.00  0.00      BSYN  
ATOM    163    H GLU    20     -24.384 -65.578 -35.669  1.00  0.00      BSYN  
ATOM    164   CA GLU    20     -25.150 -64.657 -33.829  1.00  0.00      BSYN  
ATOM    165   CB GLU    20     -24.333 -63.526 -33.145  1.00  0.00      BSYN  
ATOM    166   CG GLU    20     -23.750 -62.258 -33.797  1.00  0.00      BSYN  
ATOM    167   CD GLU    20     -22.748 -62.514 -34.950  1.00  0.00      BSYN  
ATOM    168  OE1 GLU    20     -21.478 -62.498 -34.850  1.00  0.00      BSYN  
ATOM    169  OE2 GLU    20     -23.227 -62.840 -36.030  1.00  0.00      BSYN  
ATOM    170    C GLU    20     -26.419 -64.182 -34.546  1.00  0.00      BSYN  
ATOM    171    O GLU    20     -26.494 -64.039 -35.788  1.00  0.00      BSYN  
ATOM    172    N LYS    21     -27.450 -63.753 -33.732  1.00  0.00      BSYN  
ATOM    173    H LYS    21     -27.479 -64.122 -32.825  1.00  0.00      BSYN  
ATOM    174   CA LYS    21     -28.540 -62.930 -34.119  1.00  0.00      BSYN  
ATOM    175   CB LYS    21     -29.447 -62.505 -32.945  1.00  0.00      BSYN  
ATOM    176   CG LYS    21     -30.645 -63.401 -32.878  1.00  0.00      BSYN  
ATOM    177   CD LYS    21     -31.404 -62.953 -31.629  1.00  0.00      BSYN  
ATOM    178   CE LYS    21     -32.414 -63.947 -31.135  1.00  0.00      BSYN  
ATOM    179   NZ LYS    21     -32.087 -65.360 -31.040  1.00  0.00      BSYN  
ATOM    180  HZ1 LYS    21     -31.303 -65.650 -30.421  1.00  0.00      BSYN  
ATOM    181  HZ2 LYS    21     -33.004 -65.753 -30.746  1.00  0.00      BSYN  
ATOM    182  HZ3 LYS    21     -31.910 -65.453 -32.060  1.00  0.00      BSYN  
ATOM    183    C LYS    21     -28.243 -61.583 -34.807  1.00  0.00      BSYN  
ATOM    184    O LYS    21     -29.224 -61.060 -35.345  1.00  0.00      BSYN  
ATOM    185    N THR    22     -27.057 -61.033 -34.990  1.00  0.00      BSYN  
ATOM    186    H THR    22     -26.216 -61.445 -34.701  1.00  0.00      BSYN  
ATOM    187   CA THR    22     -26.889 -59.766 -35.628  1.00  0.00      BSYN  
ATOM    188   CB THR    22     -26.827 -58.628 -34.579  1.00  0.00      BSYN  
ATOM    189  OG1 THR    22     -26.622 -59.310 -33.365  1.00  0.00      BSYN  
ATOM    190  HG1 THR    22     -27.088 -59.007 -32.583  1.00  0.00      BSYN  
ATOM    191  CG2 THR    22     -28.234 -58.104 -34.588  1.00  0.00      BSYN  
ATOM    192    C THR    22     -25.718 -59.948 -36.602  1.00  0.00      BSYN  
ATOM    193    O THR    22     -24.633 -59.468 -36.447  1.00  0.00      BSYN  
ATOM    194    N LYS    23     -26.081 -60.710 -37.679  1.00  0.00      BSYN  
ATOM    195    H LYS    23     -27.010 -61.022 -37.702  1.00  0.00      BSYN  
ATOM    196   CA LYS    23     -25.222 -60.934 -38.861  1.00  0.00      BSYN  
ATOM    197   CB LYS    23     -25.478 -62.372 -39.418  1.00  0.00      BSYN  
ATOM    198   CG LYS    23     -24.660 -63.414 -38.771  1.00  0.00      BSYN  
ATOM    199   CD LYS    23     -24.934 -64.959 -39.307  1.00  0.00      BSYN  
ATOM    200   CE LYS    23     -23.856 -66.057 -39.081  1.00  0.00      BSYN  
ATOM    201   NZ LYS    23     -24.056 -67.021 -40.151  1.00  0.00      BSYN  
ATOM    202  HZ1 LYS    23     -23.757 -66.601 -41.054  1.00  0.00      BSYN  
ATOM    203  HZ2 LYS    23     -23.523 -67.842 -39.800  1.00  0.00      BSYN  
ATOM    204  HZ3 LYS    23     -25.079 -67.200 -40.197  1.00  0.00      BSYN  
ATOM    205    C LYS    23     -25.564 -59.928 -39.916  1.00  0.00      BSYN  
ATOM    206    O LYS    23     -26.309 -60.159 -40.807  1.00  0.00      BSYN  
ATOM    207    N GLN    24     -25.084 -58.742 -39.652  1.00  0.00      BSYN  
ATOM    208    H GLN    24     -24.901 -58.541 -38.711  1.00  0.00      BSYN  
ATOM    209   CA GLN    24     -25.092 -57.651 -40.670  1.00  0.00      BSYN  
ATOM    210   CB GLN    24     -26.609 -56.946 -40.716  1.00  0.00      BSYN  
ATOM    211   CG GLN    24     -27.473 -57.250 -41.971  1.00  0.00      BSYN  
ATOM    212   CD GLN    24     -28.623 -56.246 -42.111  1.00  0.00      BSYN  
ATOM    213  OE1 GLN    24     -28.455 -55.266 -42.810  1.00  0.00      BSYN  
ATOM    214  NE2 GLN    24     -29.798 -56.510 -41.591  1.00  0.00      BSYN  
ATOM    215 HE21 GLN    24     -29.983 -57.320 -41.072  1.00  0.00      BSYN  
ATOM    216 HE22 GLN    24     -30.594 -55.959 -41.748  1.00  0.00      BSYN  
ATOM    217    C GLN    24     -24.120 -56.474 -40.319  1.00  0.00      BSYN  
ATOM    218    O GLN    24     -24.591 -55.463 -39.670  1.00  0.00      BSYN  
ATOM    219    N GLY    25     -22.775 -56.418 -40.561  1.00  0.00      BSYN  
ATOM    220    H GLY    25     -22.272 -55.588 -40.422  1.00  0.00      BSYN  
ATOM    221   CA GLY    25     -22.030 -57.588 -41.046  1.00  0.00      BSYN  
ATOM    222    C GLY    25     -21.719 -58.641 -39.992  1.00  0.00      BSYN  
ATOM    223    O GLY    25     -21.753 -59.875 -40.228  1.00  0.00      BSYN  
ATOM    224    N VAL    26     -21.414 -58.102 -38.809  1.00  0.00      BSYN  
ATOM    225    H VAL    26     -21.636 -57.149 -38.758  1.00  0.00      BSYN  
ATOM    226   CA VAL    26     -21.095 -58.828 -37.611  1.00  0.00      BSYN  
ATOM    227   CB VAL    26     -19.564 -59.113 -37.509  1.00  0.00      BSYN  
ATOM    228  CG1 VAL    26     -18.737 -57.824 -37.409  1.00  0.00      BSYN  
ATOM    229  CG2 VAL    26     -19.229 -60.363 -36.663  1.00  0.00      BSYN  
ATOM    230    C VAL    26     -21.544 -58.138 -36.323  1.00  0.00      BSYN  
ATOM    231    O VAL    26     -22.102 -56.967 -36.374  1.00  0.00      BSYN  
ATOM    232    N THR    27     -21.357 -58.809 -35.167  1.00  0.00      BSYN  
ATOM    233    H THR    27     -21.311 -59.787 -35.187  1.00  0.00      BSYN  
ATOM    234   CA THR    27     -21.540 -58.083 -33.913  1.00  0.00      BSYN  
ATOM    235   CB THR    27     -22.071 -58.759 -32.607  1.00  0.00      BSYN  
ATOM    236  OG1 THR    27     -22.057 -57.790 -31.607  1.00  0.00      BSYN  
ATOM    237  HG1 THR    27     -21.812 -58.284 -30.821  1.00  0.00      BSYN  
ATOM    238  CG2 THR    27     -21.213 -59.926 -32.267  1.00  0.00      BSYN  
ATOM    239    C THR    27     -20.376 -57.216 -33.661  1.00  0.00      BSYN  
ATOM    240    O THR    27     -19.218 -57.664 -33.491  1.00  0.00      BSYN  
ATOM    241    N GLU    28     -20.731 -55.897 -33.757  1.00  0.00      BSYN  
ATOM    242    H GLU    28     -21.639 -55.643 -34.023  1.00  0.00      BSYN  
ATOM    243   CA GLU    28     -19.882 -54.774 -33.543  1.00  0.00      BSYN  
ATOM    244   CB GLU    28     -19.767 -54.060 -34.962  1.00  0.00      BSYN  
ATOM    245   CG GLU    28     -18.295 -54.306 -35.300  1.00  0.00      BSYN  
ATOM    246   CD GLU    28     -17.858 -53.555 -36.653  1.00  0.00      BSYN  
ATOM    247  OE1 GLU    28     -18.412 -53.735 -37.735  1.00  0.00      BSYN  
ATOM    248  OE2 GLU    28     -16.872 -52.865 -36.669  1.00  0.00      BSYN  
ATOM    249    C GLU    28     -20.104 -53.869 -32.276  1.00  0.00      BSYN  
ATOM    250    O GLU    28     -20.251 -52.606 -32.290  1.00  0.00      BSYN  
ATOM    251    N ALA    29     -19.974 -54.711 -31.213  1.00  0.00      BSYN  
ATOM    252    H ALA    29     -19.603 -55.598 -31.403  1.00  0.00      BSYN  
ATOM    253   CA ALA    29     -20.195 -54.289 -29.809  1.00  0.00      BSYN  
ATOM    254   CB ALA    29     -20.019 -55.585 -28.918  1.00  0.00      BSYN  
ATOM    255    C ALA    29     -19.096 -53.315 -29.454  1.00  0.00      BSYN  
ATOM    256    O ALA    29     -17.969 -53.725 -29.048  1.00  0.00      BSYN  
ATOM    257    N ALA    30     -19.410 -51.976 -29.608  1.00  0.00      BSYN  
ATOM    258    H ALA    30     -20.336 -51.662 -29.541  1.00  0.00      BSYN  
ATOM    259   CA ALA    30     -18.518 -50.786 -29.535  1.00  0.00      BSYN  
ATOM    260   CB ALA    30     -19.382 -49.638 -29.956  1.00  0.00      BSYN  
ATOM    261    C ALA    30     -17.922 -50.516 -28.185  1.00  0.00      BSYN  
ATOM    262    O ALA    30     -18.070 -51.366 -27.295  1.00  0.00      BSYN  
ATOM    263    N GLU    31     -16.943 -49.586 -28.106  1.00  0.00      BSYN  
ATOM    264    H GLU    31     -16.480 -49.289 -28.917  1.00  0.00      BSYN  
ATOM    265   CA GLU    31     -16.483 -48.965 -26.847  1.00  0.00      BSYN  
ATOM    266   CB GLU    31     -15.509 -47.784 -27.052  1.00  0.00      BSYN  
ATOM    267   CG GLU    31     -14.197 -48.052 -27.838  1.00  0.00      BSYN  
ATOM    268   CD GLU    31     -14.230 -47.412 -29.247  1.00  0.00      BSYN  
ATOM    269  OE1 GLU    31     -14.359 -48.153 -30.198  1.00  0.00      BSYN  
ATOM    270  OE2 GLU    31     -14.109 -46.197 -29.273  1.00  0.00      BSYN  
ATOM    271    C GLU    31     -17.628 -48.592 -25.951  1.00  0.00      BSYN  
ATOM    272    O GLU    31     -18.209 -47.495 -26.101  1.00  0.00      BSYN  
ATOM    273    N LYS    32     -18.100 -49.539 -25.140  1.00  0.00      BSYN  
ATOM    274    H LYS    32     -17.990 -50.508 -25.240  1.00  0.00      BSYN  
ATOM    275   CA LYS    32     -19.054 -49.442 -24.016  1.00  0.00      BSYN  
ATOM    276   CB LYS    32     -20.253 -50.327 -24.262  1.00  0.00      BSYN  
ATOM    277   CG LYS    32     -21.237 -49.745 -25.298  1.00  0.00      BSYN  
ATOM    278   CD LYS    32     -22.324 -50.726 -25.835  1.00  0.00      BSYN  
ATOM    279   CE LYS    32     -21.764 -51.881 -26.708  1.00  0.00      BSYN  
ATOM    280   NZ LYS    32     -23.054 -52.354 -27.325  1.00  0.00      BSYN  
ATOM    281  HZ1 LYS    32     -22.843 -53.197 -27.896  1.00  0.00      BSYN  
ATOM    282  HZ2 LYS    32     -23.658 -52.377 -26.478  1.00  0.00      BSYN  
ATOM    283  HZ3 LYS    32     -23.469 -51.663 -27.981  1.00  0.00      BSYN  
ATOM    284    C LYS    32     -18.465 -49.756 -22.666  1.00  0.00      BSYN  
ATOM    285    O LYS    32     -18.283 -50.867 -22.235  1.00  0.00      BSYN  
ATOM    286    N THR    33     -18.220 -48.740 -21.930  1.00  0.00      BSYN  
ATOM    287    H THR    33     -17.976 -47.940 -22.441  1.00  0.00      BSYN  
ATOM    288   CA THR    33     -18.266 -48.813 -20.523  1.00  0.00      BSYN  
ATOM    289   CB THR    33     -16.794 -48.591 -19.995  1.00  0.00      BSYN  
ATOM    290  OG1 THR    33     -15.916 -49.477 -20.777  1.00  0.00      BSYN  
ATOM    291  HG1 THR    33     -16.162 -50.400 -20.863  1.00  0.00      BSYN  
ATOM    292  CG2 THR    33     -16.699 -49.365 -18.587  1.00  0.00      BSYN  
ATOM    293    C THR    33     -19.137 -47.635 -20.086  1.00  0.00      BSYN  
ATOM    294    O THR    33     -18.745 -46.672 -19.474  1.00  0.00      BSYN  
ATOM    295    N LYS    34     -20.429 -47.879 -20.316  1.00  0.00      BSYN  
ATOM    296    H LYS    34     -20.550 -48.414 -21.129  1.00  0.00      BSYN  
ATOM    297   CA LYS    34     -21.469 -47.181 -19.625  1.00  0.00      BSYN  
ATOM    298   CB LYS    34     -22.740 -47.695 -20.167  1.00  0.00      BSYN  
ATOM    299   CG LYS    34     -22.995 -47.438 -21.715  1.00  0.00      BSYN  
ATOM    300   CD LYS    34     -24.325 -47.516 -22.430  1.00  0.00      BSYN  
ATOM    301   CE LYS    34     -25.304 -46.574 -21.835  1.00  0.00      BSYN  
ATOM    302   NZ LYS    34     -26.506 -46.747 -22.580  1.00  0.00      BSYN  
ATOM    303  HZ1 LYS    34     -27.108 -45.902 -22.499  1.00  0.00      BSYN  
ATOM    304  HZ2 LYS    34     -26.078 -46.552 -23.507  1.00  0.00      BSYN  
ATOM    305  HZ3 LYS    34     -27.089 -47.593 -22.420  1.00  0.00      BSYN  
ATOM    306    C LYS    34     -21.336 -47.240 -18.086  1.00  0.00      BSYN  
ATOM    307    O LYS    34     -21.662 -48.261 -17.506  1.00  0.00      BSYN  
ATOM    308    N GLU    35     -20.658 -46.176 -17.417  1.00  0.00      BSYN  
ATOM    309    H GLU    35     -20.121 -45.658 -18.052  1.00  0.00      BSYN  
ATOM    310   CA GLU    35     -20.568 -46.110 -15.955  1.00  0.00      BSYN  
ATOM    311   CB GLU    35     -19.318 -45.380 -15.525  1.00  0.00      BSYN  
ATOM    312   CG GLU    35     -18.087 -45.547 -16.370  1.00  0.00      BSYN  
ATOM    313   CD GLU    35     -16.777 -44.969 -15.874  1.00  0.00      BSYN  
ATOM    314  OE1 GLU    35     -16.455 -43.801 -16.046  1.00  0.00      BSYN  
ATOM    315  OE2 GLU    35     -16.112 -45.761 -15.206  1.00  0.00      BSYN  
ATOM    316    C GLU    35     -21.773 -45.507 -15.132  1.00  0.00      BSYN  
ATOM    317    O GLU    35     -21.832 -44.334 -14.772  1.00  0.00      BSYN  
ATOM    318    N GLY    36     -22.652 -46.384 -14.577  1.00  0.00      BSYN  
ATOM    319    H GLY    36     -22.104 -47.155 -14.320  1.00  0.00      BSYN  
ATOM    320   CA GLY    36     -23.994 -46.120 -14.095  1.00  0.00      BSYN  
ATOM    321    C GLY    36     -24.525 -47.464 -13.734  1.00  0.00      BSYN  
ATOM    322    O GLY    36     -25.795 -47.680 -13.741  1.00  0.00      BSYN  
ATOM    323    N VAL    37     -23.692 -48.470 -13.292  1.00  0.00      BSYN  
ATOM    324    H VAL    37     -22.959 -48.008 -12.834  1.00  0.00      BSYN  
ATOM    325   CA VAL    37     -24.073 -49.859 -13.223  1.00  0.00      BSYN  
ATOM    326   CB VAL    37     -22.830 -50.797 -13.653  1.00  0.00      BSYN  
ATOM    327  CG1 VAL    37     -22.957 -52.336 -13.560  1.00  0.00      BSYN  
ATOM    328  CG2 VAL    37     -22.422 -50.464 -15.037  1.00  0.00      BSYN  
ATOM    329    C VAL    37     -24.755 -50.511 -12.008  1.00  0.00      BSYN  
ATOM    330    O VAL    37     -24.670 -50.118 -10.904  1.00  0.00      BSYN  
ATOM    331    N LEU    38     -25.559 -51.614 -12.201  1.00  0.00      BSYN  
ATOM    332    H LEU    38     -25.717 -51.891 -13.128  1.00  0.00      BSYN  
ATOM    333   CA LEU    38     -26.213 -52.232 -11.112  1.00  0.00      BSYN  
ATOM    334   CB LEU    38     -27.489 -52.825 -11.596  1.00  0.00      BSYN  
ATOM    335   CG LEU    38     -28.347 -52.101 -12.660  1.00  0.00      BSYN  
ATOM    336  CD1 LEU    38     -29.337 -53.001 -13.380  1.00  0.00      BSYN  
ATOM    337  CD2 LEU    38     -28.972 -50.904 -12.075  1.00  0.00      BSYN  
ATOM    338    C LEU    38     -25.257 -53.345 -10.660  1.00  0.00      BSYN  
ATOM    339    O LEU    38     -24.933 -54.333 -11.347  1.00  0.00      BSYN  
ATOM    340    N TYR    39     -24.864 -53.125  -9.419  1.00  0.00      BSYN  
ATOM    341    H TYR    39     -25.288 -52.444  -8.857  1.00  0.00      BSYN  
ATOM    342   CA TYR    39     -23.780 -53.918  -8.948  1.00  0.00      BSYN  
ATOM    343   CB TYR    39     -22.974 -53.256  -7.792  1.00  0.00      BSYN  
ATOM    344   CG TYR    39     -22.017 -52.257  -8.440  1.00  0.00      BSYN  
ATOM    345  CD1 TYR    39     -22.230 -50.861  -8.207  1.00  0.00      BSYN  
ATOM    346  CE1 TYR    39     -21.277 -49.945  -8.470  1.00  0.00      BSYN  
ATOM    347  CD2 TYR    39     -20.843 -52.647  -8.955  1.00  0.00      BSYN  
ATOM    348  CE2 TYR    39     -19.886 -51.656  -9.346  1.00  0.00      BSYN  
ATOM    349   CZ TYR    39     -20.136 -50.354  -9.068  1.00  0.00      BSYN  
ATOM    350   OH TYR    39     -19.363 -49.335  -9.687  1.00  0.00      BSYN  
ATOM    351   HH TYR    39     -18.548 -49.728 -10.007  1.00  0.00      BSYN  
ATOM    352    C TYR    39     -24.306 -55.244  -8.560  1.00  0.00      BSYN  
ATOM    353    O TYR    39     -24.726 -55.460  -7.469  1.00  0.00      BSYN  
ATOM    354    N VAL    40     -24.334 -56.127  -9.546  1.00  0.00      BSYN  
ATOM    355    H VAL    40     -24.163 -55.921 -10.489  1.00  0.00      BSYN  
ATOM    356   CA VAL    40     -25.049 -57.403  -9.229  1.00  0.00      BSYN  
ATOM    357   CB VAL    40     -26.085 -57.891 -10.339  1.00  0.00      BSYN  
ATOM    358  CG1 VAL    40     -27.056 -58.865  -9.639  1.00  0.00      BSYN  
ATOM    359  CG2 VAL    40     -26.956 -56.771 -10.897  1.00  0.00      BSYN  
ATOM    360    C VAL    40     -24.153 -58.559  -8.804  1.00  0.00      BSYN  
ATOM    361    O VAL    40     -23.364 -59.112  -9.610  1.00  0.00      BSYN  
ATOM    362    N GLY    41     -24.441 -58.963  -7.611  1.00  0.00      BSYN  
ATOM    363    H GLY    41     -25.136 -58.472  -7.126  1.00  0.00      BSYN  
ATOM    364   CA GLY    41     -23.806 -60.091  -7.019  1.00  0.00      BSYN  
ATOM    365    C GLY    41     -24.007 -61.421  -7.667  1.00  0.00      BSYN  
ATOM    366    O GLY    41     -23.188 -62.272  -7.392  1.00  0.00      BSYN  
ATOM    367    N SER    42     -24.907 -61.734  -8.599  1.00  0.00      BSYN  
ATOM    368    H SER    42     -25.482 -60.965  -8.797  1.00  0.00      BSYN  
ATOM    369   CA SER    42     -25.063 -63.067  -9.295  1.00  0.00      BSYN  
ATOM    370   CB SER    42     -26.493 -63.646  -9.240  1.00  0.00      BSYN  
ATOM    371   OG SER    42     -26.982 -63.305  -7.945  1.00  0.00      BSYN  
ATOM    372   HG SER    42     -26.228 -63.746  -7.547  1.00  0.00      BSYN  
ATOM    373    C SER    42     -24.685 -62.991 -10.749  1.00  0.00      BSYN  
ATOM    374    O SER    42     -24.701 -61.867 -11.300  1.00  0.00      BSYN  
ATOM    375    N LYS    43     -24.174 -64.154 -11.288  1.00  0.00      BSYN  
ATOM    376    H LYS    43     -24.564 -64.984 -10.941  1.00  0.00      BSYN  
ATOM    377   CA LYS    43     -23.148 -64.100 -12.415  1.00  0.00      BSYN  
ATOM    378   CB LYS    43     -21.770 -64.535 -11.833  1.00  0.00      BSYN  
ATOM    379   CG LYS    43     -20.881 -63.296 -11.339  1.00  0.00      BSYN  
ATOM    380   CD LYS    43     -19.545 -63.955 -11.173  1.00  0.00      BSYN  
ATOM    381   CE LYS    43     -18.299 -63.623 -10.147  1.00  0.00      BSYN  
ATOM    382   NZ LYS    43     -18.575 -62.447  -9.324  1.00  0.00      BSYN  
ATOM    383  HZ1 LYS    43     -19.052 -61.640  -9.775  1.00  0.00      BSYN  
ATOM    384  HZ2 LYS    43     -19.185 -62.869  -8.595  1.00  0.00      BSYN  
ATOM    385  HZ3 LYS    43     -17.708 -62.125  -8.847  1.00  0.00      BSYN  
ATOM    386    C LYS    43     -23.711 -64.895 -13.638  1.00  0.00      BSYN  
ATOM    387    O LYS    43     -24.733 -65.466 -13.418  1.00  0.00      BSYN  
ATOM    388    N THR    44     -23.173 -64.901 -14.857  1.00  0.00      BSYN  
ATOM    389    H THR    44     -23.478 -65.483 -15.583  1.00  0.00      BSYN  
ATOM    390   CA THR    44     -22.058 -64.182 -15.293  1.00  0.00      BSYN  
ATOM    391   CB THR    44     -20.905 -65.022 -15.953  1.00  0.00      BSYN  
ATOM    392  OG1 THR    44     -20.621 -66.101 -15.052  1.00  0.00      BSYN  
ATOM    393  HG1 THR    44     -20.212 -65.656 -14.306  1.00  0.00      BSYN  
ATOM    394  CG2 THR    44     -19.601 -64.227 -16.232  1.00  0.00      BSYN  
ATOM    395    C THR    44     -22.611 -63.192 -16.211  1.00  0.00      BSYN  
ATOM    396    O THR    44     -23.212 -63.611 -17.201  1.00  0.00      BSYN  
ATOM    397    N ARG    45     -22.536 -61.932 -15.895  1.00  0.00      BSYN  
ATOM    398    H ARG    45     -22.195 -61.943 -14.977  1.00  0.00      BSYN  
ATOM    399   CA ARG    45     -22.875 -60.912 -16.878  1.00  0.00      BSYN  
ATOM    400   CB ARG    45     -24.278 -60.494 -16.628  1.00  0.00      BSYN  
ATOM    401   CG ARG    45     -24.946 -59.519 -17.613  1.00  0.00      BSYN  
ATOM    402   CD ARG    45     -26.557 -59.624 -17.771  1.00  0.00      BSYN  
ATOM    403   NE ARG    45     -26.932 -60.633 -18.706  1.00  0.00      BSYN  
ATOM    404   HE ARG    45     -26.200 -61.270 -18.843  1.00  0.00      BSYN  
ATOM    405   CZ ARG    45     -28.140 -60.899 -19.122  1.00  0.00      BSYN  
ATOM    406  NH1 ARG    45     -28.277 -61.643 -20.244  1.00  0.00      BSYN  
ATOM    407 HH11 ARG    45     -29.118 -61.740 -20.777  1.00  0.00      BSYN  
ATOM    408 HH12 ARG    45     -27.402 -61.837 -20.688  1.00  0.00      BSYN  
ATOM    409  NH2 ARG    45     -29.267 -60.479 -18.594  1.00  0.00      BSYN  
ATOM    410 HH21 ARG    45     -30.073 -60.536 -19.184  1.00  0.00      BSYN  
ATOM    411 HH22 ARG    45     -29.358 -59.935 -17.760  1.00  0.00      BSYN  
ATOM    412    C ARG    45     -21.890 -59.742 -16.990  1.00  0.00      BSYN  
ATOM    413    O ARG    45     -21.600 -59.408 -18.150  1.00  0.00      BSYN  
ATOM    414    N GLU    46     -21.366 -59.339 -15.845  1.00  0.00      BSYN  
ATOM    415    H GLU    46     -21.692 -59.893 -15.106  1.00  0.00      BSYN  
ATOM    416   CA GLU    46     -20.287 -58.256 -15.800  1.00  0.00      BSYN  
ATOM    417   CB GLU    46     -20.904 -56.880 -15.337  1.00  0.00      BSYN  
ATOM    418   CG GLU    46     -21.362 -56.637 -13.974  1.00  0.00      BSYN  
ATOM    419   CD GLU    46     -22.868 -56.569 -13.821  1.00  0.00      BSYN  
ATOM    420  OE1 GLU    46     -23.459 -57.374 -13.074  1.00  0.00      BSYN  
ATOM    421  OE2 GLU    46     -23.300 -55.677 -14.521  1.00  0.00      BSYN  
ATOM    422    C GLU    46     -19.199 -58.665 -14.787  1.00  0.00      BSYN  
ATOM    423    O GLU    46     -19.355 -59.308 -13.772  1.00  0.00      BSYN  
ATOM    424    N GLY    47     -17.945 -58.244 -15.095  1.00  0.00      BSYN  
ATOM    425    H GLY    47     -17.606 -57.757 -15.875  1.00  0.00      BSYN  
ATOM    426   CA GLY    47     -16.825 -58.427 -14.175  1.00  0.00      BSYN  
ATOM    427    C GLY    47     -16.053 -57.084 -14.101  1.00  0.00      BSYN  
ATOM    428    O GLY    47     -14.987 -56.836 -14.734  1.00  0.00      BSYN  
ATOM    429    N VAL    48     -16.698 -56.160 -13.445  1.00  0.00      BSYN  
ATOM    430    H VAL    48     -17.400 -56.418 -12.812  1.00  0.00      BSYN  
ATOM    431   CA VAL    48     -16.161 -54.744 -13.241  1.00  0.00      BSYN  
ATOM    432   CB VAL    48     -17.181 -53.659 -13.391  1.00  0.00      BSYN  
ATOM    433  CG1 VAL    48     -18.206 -53.771 -12.195  1.00  0.00      BSYN  
ATOM    434  CG2 VAL    48     -16.479 -52.330 -13.616  1.00  0.00      BSYN  
ATOM    435    C VAL    48     -15.325 -54.652 -12.003  1.00  0.00      BSYN  
ATOM    436    O VAL    48     -15.633 -55.070 -10.911  1.00  0.00      BSYN  
ATOM    437    N VAL    49     -14.178 -54.130 -12.409  1.00  0.00      BSYN  
ATOM    438    H VAL    49     -14.089 -53.913 -13.361  1.00  0.00      BSYN  
ATOM    439   CA VAL    49     -13.054 -53.757 -11.456  1.00  0.00      BSYN  
ATOM    440   CB VAL    49     -12.033 -54.920 -11.578  1.00  0.00      BSYN  
ATOM    441  CG1 VAL    49     -11.954 -55.816 -10.283  1.00  0.00      BSYN  
ATOM    442  CG2 VAL    49     -11.774 -55.610 -12.928  1.00  0.00      BSYN  
ATOM    443    C VAL    49     -12.326 -52.482 -11.822  1.00  0.00      BSYN  
ATOM    444    O VAL    49     -12.337 -52.016 -12.941  1.00  0.00      BSYN  
ATOM    445    N GLN    50     -11.720 -51.911 -10.818  1.00  0.00      BSYN  
ATOM    446    H GLN    50     -11.832 -52.444 -10.003  1.00  0.00      BSYN  
ATOM    447   CA GLN    50     -11.120 -50.615 -10.861  1.00  0.00      BSYN  
ATOM    448   CB GLN    50     -10.920 -50.017  -9.394  1.00  0.00      BSYN  
ATOM    449   CG GLN    50     -12.042 -49.618  -8.506  1.00  0.00      BSYN  
ATOM    450   CD GLN    50     -12.990 -50.777  -8.059  1.00  0.00      BSYN  
ATOM    451  OE1 GLN    50     -13.665 -51.369  -8.845  1.00  0.00      BSYN  
ATOM    452  NE2 GLN    50     -13.000 -51.163  -6.739  1.00  0.00      BSYN  
ATOM    453 HE21 GLN    50     -12.450 -50.692  -6.079  1.00  0.00      BSYN  
ATOM    454 HE22 GLN    50     -13.749 -51.715  -6.431  1.00  0.00      BSYN  
ATOM    455    C GLN    50      -9.943 -50.217 -11.676  1.00  0.00      BSYN  
ATOM    456    O GLN    50      -9.386 -49.115 -11.570  1.00  0.00      BSYN  
ATOM    457    N GLY    51      -9.577 -51.154 -12.542  1.00  0.00      BSYN  
ATOM    458    H GLY    51      -9.889 -52.081 -12.478  1.00  0.00      BSYN  
ATOM    459   CA GLY    51      -8.756 -50.867 -13.600  1.00  0.00      BSYN  
ATOM    460    C GLY    51      -7.280 -50.731 -13.209  1.00  0.00      BSYN  
ATOM    461    O GLY    51      -6.471 -51.474 -13.726  1.00  0.00      BSYN  
ATOM    462    N VAL    52      -6.886 -49.909 -12.323  1.00  0.00      BSYN  
ATOM    463    H VAL    52      -7.562 -49.581 -11.694  1.00  0.00      BSYN  
ATOM    464   CA VAL    52      -5.592 -49.325 -12.311  1.00  0.00      BSYN  
ATOM    465   CB VAL    52      -5.732 -47.819 -12.577  1.00  0.00      BSYN  
ATOM    466  CG1 VAL    52      -4.585 -47.000 -12.341  1.00  0.00      BSYN  
ATOM    467  CG2 VAL    52      -6.428 -47.712 -13.990  1.00  0.00      BSYN  
ATOM    468    C VAL    52      -5.039 -49.554 -10.896  1.00  0.00      BSYN  
ATOM    469    O VAL    52      -5.919 -49.466 -10.061  1.00  0.00      BSYN  
ATOM    470    N ALA    53      -3.899 -49.932 -10.659  1.00  0.00      BSYN  
ATOM    471    H ALA    53      -3.230 -50.015 -11.371  1.00  0.00      BSYN  
ATOM    472   CA ALA    53      -3.353 -50.166  -9.285  1.00  0.00      BSYN  
ATOM    473   CB ALA    53      -3.404 -48.870  -8.442  1.00  0.00      BSYN  
ATOM    474    C ALA    53      -3.786 -51.421  -8.381  1.00  0.00      BSYN  
ATOM    475    O ALA    53      -2.972 -51.937  -7.610  1.00  0.00      BSYN  
ATOM    476    N SER    54      -5.080 -51.628  -8.525  1.00  0.00      BSYN  
ATOM    477    H SER    54      -5.493 -50.855  -8.962  1.00  0.00      BSYN  
ATOM    478   CA SER    54      -5.770 -52.806  -8.004  1.00  0.00      BSYN  
ATOM    479   CB SER    54      -7.234 -52.413  -8.040  1.00  0.00      BSYN  
ATOM    480   OG SER    54      -7.713 -52.248  -9.360  1.00  0.00      BSYN  
ATOM    481   HG SER    54      -8.444 -51.629  -9.304  1.00  0.00      BSYN  
ATOM    482    C SER    54      -5.460 -54.067  -8.795  1.00  0.00      BSYN  
ATOM    483    O SER    54      -5.976 -55.197  -8.608  1.00  0.00      BSYN  
ATOM    484    N VAL    55      -4.699 -54.007  -9.988  1.00  0.00      BSYN  
ATOM    485    H VAL    55      -4.490 -53.162 -10.438  1.00  0.00      BSYN  
ATOM    486   CA VAL    55      -4.465 -55.218 -10.775  1.00  0.00      BSYN  
ATOM    487   CB VAL    55      -4.350 -54.956 -12.292  1.00  0.00      BSYN  
ATOM    488  CG1 VAL    55      -5.580 -54.654 -12.976  1.00  0.00      BSYN  
ATOM    489  CG2 VAL    55      -3.309 -53.865 -12.559  1.00  0.00      BSYN  
ATOM    490    C VAL    55      -3.402 -56.131 -10.254  1.00  0.00      BSYN  
ATOM    491    O VAL    55      -3.601 -57.392 -10.240  1.00  0.00      BSYN  
ATOM    492    N ALA    56      -2.249 -55.627  -9.771  1.00  0.00      BSYN  
ATOM    493    H ALA    56      -1.975 -54.724 -10.035  1.00  0.00      BSYN  
ATOM    494   CA ALA    56      -1.473 -56.453  -8.856  1.00  0.00      BSYN  
ATOM    495   CB ALA    56       0.041 -55.929  -8.893  1.00  0.00      BSYN  
ATOM    496    C ALA    56      -1.822 -56.913  -7.510  1.00  0.00      BSYN  
ATOM    497    O ALA    56      -1.288 -57.814  -6.836  1.00  0.00      BSYN  
ATOM    498    N GLU    57      -2.899 -56.280  -7.073  1.00  0.00      BSYN  
ATOM    499    H GLU    57      -3.291 -55.652  -7.716  1.00  0.00      BSYN  
ATOM    500   CA GLU    57      -3.514 -56.432  -5.801  1.00  0.00      BSYN  
ATOM    501   CB GLU    57      -4.515 -55.334  -5.481  1.00  0.00      BSYN  
ATOM    502   CG GLU    57      -4.907 -55.291  -3.965  1.00  0.00      BSYN  
ATOM    503   CD GLU    57      -6.236 -54.565  -3.804  1.00  0.00      BSYN  
ATOM    504  OE1 GLU    57      -6.625 -53.597  -4.540  1.00  0.00      BSYN  
ATOM    505  OE2 GLU    57      -7.012 -55.010  -2.954  1.00  0.00      BSYN  
ATOM    506    C GLU    57      -4.078 -57.826  -5.477  1.00  0.00      BSYN  
ATOM    507    O GLU    57      -3.701 -58.410  -4.495  1.00  0.00      BSYN  
ATOM    508    N LYS    58      -4.890 -58.253  -6.423  1.00  0.00      BSYN  
ATOM    509    H LYS    58      -4.760 -57.673  -7.203  1.00  0.00      BSYN  
ATOM    510   CA LYS    58      -5.618 -59.447  -6.400  1.00  0.00      BSYN  
ATOM    511   CB LYS    58      -7.016 -59.217  -7.072  1.00  0.00      BSYN  
ATOM    512   CG LYS    58      -6.965 -58.437  -8.336  1.00  0.00      BSYN  
ATOM    513   CD LYS    58      -8.352 -58.238  -8.835  1.00  0.00      BSYN  
ATOM    514   CE LYS    58      -8.322 -57.357 -10.021  1.00  0.00      BSYN  
ATOM    515   NZ LYS    58      -8.395 -55.927  -9.543  1.00  0.00      BSYN  
ATOM    516  HZ1 LYS    58      -7.525 -55.693  -9.023  1.00  0.00      BSYN  
ATOM    517  HZ2 LYS    58      -8.432 -55.305 -10.375  1.00  0.00      BSYN  
ATOM    518  HZ3 LYS    58      -9.197 -55.763  -8.901  1.00  0.00      BSYN  
ATOM    519    C LYS    58      -4.925 -60.717  -6.889  1.00  0.00      BSYN  
ATOM    520    O LYS    58      -5.621 -61.708  -6.962  1.00  0.00      BSYN  
ATOM    521    N THR    59      -3.612 -60.703  -7.107  1.00  0.00      BSYN  
ATOM    522    H THR    59      -3.114 -59.865  -7.009  1.00  0.00      BSYN  
ATOM    523   CA THR    59      -2.951 -61.889  -7.657  1.00  0.00      BSYN  
ATOM    524   CB THR    59      -2.549 -61.833  -9.173  1.00  0.00      BSYN  
ATOM    525  OG1 THR    59      -2.361 -60.377  -9.361  1.00  0.00      BSYN  
ATOM    526  HG1 THR    59      -1.445 -60.110  -9.257  1.00  0.00      BSYN  
ATOM    527  CG2 THR    59      -3.482 -62.228 -10.264  1.00  0.00      BSYN  
ATOM    528    C THR    59      -1.707 -62.014  -6.904  1.00  0.00      BSYN  
ATOM    529    O THR    59      -0.835 -61.098  -6.991  1.00  0.00      BSYN  
ATOM    530    N LYS    60      -1.567 -63.108  -6.150  1.00  0.00      BSYN  
ATOM    531    H LYS    60      -2.297 -63.761  -6.130  1.00  0.00      BSYN  
ATOM    532   CA LYS    60      -0.327 -63.427  -5.405  1.00  0.00      BSYN  
ATOM    533   CB LYS    60      -0.620 -64.402  -4.284  1.00  0.00      BSYN  
ATOM    534   CG LYS    60      -1.643 -63.892  -3.357  1.00  0.00      BSYN  
ATOM    535   CD LYS    60      -1.283 -62.579  -2.745  1.00  0.00      BSYN  
ATOM    536   CE LYS    60      -2.757 -62.056  -2.399  1.00  0.00      BSYN  
ATOM    537   NZ LYS    60      -2.754 -60.689  -1.762  1.00  0.00      BSYN  
ATOM    538  HZ1 LYS    60      -2.294 -60.654  -0.830  1.00  0.00      BSYN  
ATOM    539  HZ2 LYS    60      -2.186 -60.064  -2.368  1.00  0.00      BSYN  
ATOM    540  HZ3 LYS    60      -3.738 -60.378  -1.632  1.00  0.00      BSYN  
ATOM    541    C LYS    60       0.902 -63.909  -6.202  1.00  0.00      BSYN  
ATOM    542    O LYS    60       0.822 -64.251  -7.346  1.00  0.00      BSYN  
ATOM    543    N GLU    61       2.039 -63.864  -5.643  1.00  0.00      BSYN  
ATOM    544    H GLU    61       1.889 -63.594  -4.713  1.00  0.00      BSYN  
ATOM    545   CA GLU    61       3.310 -64.206  -6.177  1.00  0.00      BSYN  
ATOM    546   CB GLU    61       4.447 -63.241  -5.830  1.00  0.00      BSYN  
ATOM    547   CG GLU    61       4.242 -61.946  -6.531  1.00  0.00      BSYN  
ATOM    548   CD GLU    61       5.256 -60.815  -6.217  1.00  0.00      BSYN  
ATOM    549  OE1 GLU    61       5.100 -59.952  -5.337  1.00  0.00      BSYN  
ATOM    550  OE2 GLU    61       6.333 -60.810  -6.880  1.00  0.00      BSYN  
ATOM    551    C GLU    61       3.651 -65.573  -5.569  1.00  0.00      BSYN  
ATOM    552    O GLU    61       3.201 -65.954  -4.457  1.00  0.00      BSYN  
ATOM    553    N GLN    62       4.337 -66.512  -6.226  1.00  0.00      BSYN  
ATOM    554    H GLN    62       4.715 -66.382  -7.121  1.00  0.00      BSYN  
ATOM    555   CA GLN    62       4.675 -67.853  -5.754  1.00  0.00      BSYN  
ATOM    556   CB GLN    62       5.069 -68.713  -6.979  1.00  0.00      BSYN  
ATOM    557   CG GLN    62       4.015 -69.483  -7.735  1.00  0.00      BSYN  
ATOM    558   CD GLN    62       4.233 -70.792  -8.509  1.00  0.00      BSYN  
ATOM    559  OE1 GLN    62       3.600 -71.171  -9.493  1.00  0.00      BSYN  
ATOM    560  NE2 GLN    62       5.311 -71.471  -8.103  1.00  0.00      BSYN  
ATOM    561 HE21 GLN    62       5.466 -72.388  -8.411  1.00  0.00      BSYN  
ATOM    562 HE22 GLN    62       5.973 -70.975  -7.578  1.00  0.00      BSYN  
ATOM    563    C GLN    62       5.906 -67.606  -4.802  1.00  0.00      BSYN  
ATOM    564    O GLN    62       7.024 -67.600  -5.260  1.00  0.00      BSYN  
ATOM    565    N ALA    63       5.738 -67.128  -3.601  1.00  0.00      BSYN  
ATOM    566    H ALA    63       4.815 -66.934  -3.334  1.00  0.00      BSYN  
ATOM    567   CA ALA    63       6.810 -66.903  -2.615  1.00  0.00      BSYN  
ATOM    568   CB ALA    63       6.252 -66.144  -1.459  1.00  0.00      BSYN  
ATOM    569    C ALA    63       7.739 -67.964  -2.142  1.00  0.00      BSYN  
ATOM    570    O ALA    63       7.462 -68.817  -1.290  1.00  0.00      BSYN  
ATOM    571    N SER    64       8.896 -67.953  -2.833  1.00  0.00      BSYN  
ATOM    572    H SER    64       8.956 -67.280  -3.543  1.00  0.00      BSYN  
ATOM    573   CA SER    64       9.878 -68.933  -2.486  1.00  0.00      BSYN  
ATOM    574   CB SER    64      10.891 -69.097  -3.570  1.00  0.00      BSYN  
ATOM    575   OG SER    64      10.395 -69.687  -4.772  1.00  0.00      BSYN  
ATOM    576   HG SER    64      10.334 -69.175  -5.582  1.00  0.00      BSYN  
ATOM    577    C SER    64      10.636 -68.543  -1.243  1.00  0.00      BSYN  
ATOM    578    O SER    64      10.662 -67.332  -0.904  1.00  0.00      BSYN  
ATOM    579    N HIS    65      11.262 -69.538  -0.727  1.00  0.00      BSYN  
ATOM    580    H HIS    65      11.121 -70.330  -1.286  1.00  0.00      BSYN  
ATOM    581   CA HIS    65      11.991 -69.473   0.490  1.00  0.00      BSYN  
ATOM    582   CB HIS    65      12.296 -70.914   0.974  1.00  0.00      BSYN  
ATOM    583   CG HIS    65      12.712 -71.808  -0.155  1.00  0.00      BSYN  
ATOM    584  ND1 HIS    65      13.594 -71.648  -1.106  1.00  0.00      BSYN  
ATOM    585  HD1 HIS    65      13.826 -70.733  -1.373  1.00  0.00      BSYN  
ATOM    586  CD2 HIS    65      12.123 -73.050  -0.419  1.00  0.00      BSYN  
ATOM    587  NE2 HIS    65      12.881 -73.555  -1.333  1.00  0.00      BSYN  
ATOM    588  CE1 HIS    65      13.750 -72.761  -1.722  1.00  0.00      BSYN  
ATOM    589    C HIS    65      13.239 -68.664   0.338  1.00  0.00      BSYN  
ATOM    590    O HIS    65      13.872 -68.812  -0.698  1.00  0.00      BSYN  
ATOM    591    N LEU    66      13.745 -68.031   1.420  1.00  0.00      BSYN  
ATOM    592    H LEU    66      13.230 -68.040   2.254  1.00  0.00      BSYN  
ATOM    593   CA LEU    66      14.812 -67.129   1.364  1.00  0.00      BSYN  
ATOM    594   CB LEU    66      14.528 -65.696   1.760  1.00  0.00      BSYN  
ATOM    595   CG LEU    66      13.912 -64.649   0.882  1.00  0.00      BSYN  
ATOM    596  CD1 LEU    66      12.513 -64.972   0.341  1.00  0.00      BSYN  
ATOM    597  CD2 LEU    66      13.896 -63.377   1.719  1.00  0.00      BSYN  
ATOM    598    C LEU    66      15.972 -67.668   2.159  1.00  0.00      BSYN  
ATOM    599    O LEU    66      16.635 -66.916   2.817  1.00  0.00      BSYN  
ATOM    600    N GLY    67      16.147 -68.952   1.990  1.00  0.00      BSYN  
ATOM    601    H GLY    67      15.438 -69.490   1.578  1.00  0.00      BSYN  
ATOM    602   CA GLY    67      17.243 -69.685   2.507  1.00  0.00      BSYN  
ATOM    603    C GLY    67      16.916 -70.006   4.004  1.00  0.00      BSYN  
ATOM    604    O GLY    67      15.784 -70.395   4.207  1.00  0.00      BSYN  
ATOM    605    N GLY    68      17.854 -69.749   4.851  1.00  0.00      BSYN  
ATOM    606    H GLY    68      17.641 -69.875   5.799  1.00  0.00      BSYN  
ATOM    607   CA GLY    68      19.128 -69.368   4.334  1.00  0.00      BSYN  
ATOM    608    C GLY    68      19.879 -68.484   5.244  1.00  0.00      BSYN  
ATOM    609    O GLY    68      20.796 -68.949   5.932  1.00  0.00      BSYN  
ATOM    610    N ALA    69      19.843 -67.177   4.812  1.00  0.00      BSYN  
ATOM    611    H ALA    69      19.353 -66.945   3.996  1.00  0.00      BSYN  
ATOM    612   CA ALA    69      20.137 -66.147   5.785  1.00  0.00      BSYN  
ATOM    613   CB ALA    69      20.475 -64.830   5.067  1.00  0.00      BSYN  
ATOM    614    C ALA    69      18.971 -65.950   6.826  1.00  0.00      BSYN  
ATOM    615    O ALA    69      19.173 -65.577   8.010  1.00  0.00      BSYN  
ATOM    616    N VAL    70      17.741 -66.083   6.346  1.00  0.00      BSYN  
ATOM    617    H VAL    70      17.817 -66.442   5.437  1.00  0.00      BSYN  
ATOM    618   CA VAL    70      16.519 -65.944   7.122  1.00  0.00      BSYN  
ATOM    619   CB VAL    70      15.273 -65.655   6.185  1.00  0.00      BSYN  
ATOM    620  CG1 VAL    70      14.172 -64.931   6.855  1.00  0.00      BSYN  
ATOM    621  CG2 VAL    70      15.763 -64.699   5.184  1.00  0.00      BSYN  
ATOM    622    C VAL    70      16.182 -66.924   8.247  1.00  0.00      BSYN  
ATOM    623    O VAL    70      16.383 -66.653   9.416  1.00  0.00      BSYN  
ATOM    624    N PHE    71      15.793 -68.154   7.827  1.00  0.00      BSYN  
ATOM    625    H PHE    71      15.457 -68.312   6.920  1.00  0.00      BSYN  
ATOM    626   CA PHE    71      15.546 -69.253   8.786  1.00  0.00      BSYN  
ATOM    627   CB PHE    71      14.098 -69.295   9.309  1.00  0.00      BSYN  
ATOM    628   CG PHE    71      13.026 -69.814   8.310  1.00  0.00      BSYN  
ATOM    629  CD1 PHE    71      12.187 -70.811   8.723  1.00  0.00      BSYN  
ATOM    630  CD2 PHE    71      12.954 -69.197   7.037  1.00  0.00      BSYN  
ATOM    631  CE1 PHE    71      11.406 -71.351   7.783  1.00  0.00      BSYN  
ATOM    632  CE2 PHE    71      12.126 -69.744   6.131  1.00  0.00      BSYN  
ATOM    633   CZ PHE    71      11.449 -70.897   6.442  1.00  0.00      BSYN  
ATOM    634    C PHE    71      16.132 -70.603   8.532  1.00  0.00      BSYN  
ATOM    635    O PHE    71      16.774 -70.673   7.443  1.00  0.00      BSYN  
ATOM    636    N SER    72      15.839 -71.647   9.286  1.00  0.00      BSYN  
ATOM    637    H SER    72      15.218 -71.452  10.019  1.00  0.00      BSYN  
ATOM    638   CA SER    72      16.384 -73.009   9.322  1.00  0.00      BSYN  
ATOM    639   CB SER    72      15.942 -73.768  10.653  1.00  0.00      BSYN  
ATOM    640   OG SER    72      14.598 -74.028  10.772  1.00  0.00      BSYN  
ATOM    641   HG SER    72      14.534 -74.381  11.663  1.00  0.00      BSYN  
ATOM    642    C SER    72      15.765 -73.806   8.074  1.00  0.00      BSYN  
ATOM    643    O SER    72      16.390 -74.772   7.606  1.00  0.00      BSYN  
ATOM    644    N GLY    73      14.602 -73.502   7.433  1.00  0.00      BSYN  
ATOM    645    H GLY    73      13.990 -72.901   7.908  1.00  0.00      BSYN  
ATOM    646   CA GLY    73      13.992 -74.136   6.173  1.00  0.00      BSYN  
ATOM    647    C GLY    73      14.691 -73.717   4.895  1.00  0.00      BSYN  
ATOM    648    O GLY    73      13.929 -73.346   3.958  1.00  0.00      BSYN  
ATOM    649    N ALA    74      15.896 -74.204   4.790  1.00  0.00      BSYN  
ATOM    650    H ALA    74      16.172 -74.858   5.466  1.00  0.00      BSYN  
ATOM    651   CA ALA    74      16.931 -73.873   3.796  1.00  0.00      BSYN  
ATOM    652   CB ALA    74      18.328 -73.655   4.398  1.00  0.00      BSYN  
ATOM    653    C ALA    74      17.056 -74.845   2.577  1.00  0.00      BSYN  
ATOM    654    O ALA    74      17.991 -75.578   2.288  1.00  0.00      BSYN  
ATOM    655    N GLY    75      15.920 -74.924   1.902  1.00  0.00      BSYN  
ATOM    656    H GLY    75      15.153 -74.396   2.206  1.00  0.00      BSYN  
ATOM    657   CA GLY    75      15.883 -75.634   0.632  1.00  0.00      BSYN  
ATOM    658    C GLY    75      15.434 -77.088   0.817  1.00  0.00      BSYN  
ATOM    659    O GLY    75      14.247 -77.349   0.954  1.00  0.00      BSYN  
ATOM    660    N ASN    76      16.453 -77.995   0.709  1.00  0.00      BSYN  
ATOM    661    H ASN    76      17.289 -77.575   0.417  1.00  0.00      BSYN  
ATOM    662   CA ASN    76      16.342 -79.361   0.690  1.00  0.00      BSYN  
ATOM    663   CB ASN    76      17.730 -79.952   0.316  1.00  0.00      BSYN  
ATOM    664   CG ASN    76      17.698 -81.435   0.171  1.00  0.00      BSYN  
ATOM    665  OD1 ASN    76      16.789 -82.107  -0.341  1.00  0.00      BSYN  
ATOM    666  ND2 ASN    76      18.746 -82.148   0.560  1.00  0.00      BSYN  
ATOM    667 HD21 ASN    76      18.713 -83.125   0.480  1.00  0.00      BSYN  
ATOM    668 HD22 ASN    76      19.436 -81.616   1.009  1.00  0.00      BSYN  
ATOM    669    C ASN    76      16.044 -79.799   2.114  1.00  0.00      BSYN  
ATOM    670    O ASN    76      16.887 -80.263   2.893  1.00  0.00      BSYN  
ATOM    671    N ILE    77      14.732 -79.785   2.377  1.00  0.00      BSYN  
ATOM    672    H ILE    77      14.116 -79.587   1.641  1.00  0.00      BSYN  
ATOM    673   CA ILE    77      14.147 -80.093   3.694  1.00  0.00      BSYN  
ATOM    674   CB ILE    77      12.921 -79.210   4.024  1.00  0.00      BSYN  
ATOM    675  CG2 ILE    77      11.890 -79.676   5.027  1.00  0.00      BSYN  
ATOM    676  CG1 ILE    77      13.423 -77.811   4.250  1.00  0.00      BSYN  
ATOM    677   CD ILE    77      14.475 -77.609   5.422  1.00  0.00      BSYN  
ATOM    678    C ILE    77      13.887 -81.569   3.788  1.00  0.00      BSYN  
ATOM    679    O ILE    77      14.607 -82.296   4.461  1.00  0.00      BSYN  
ATOM    680    N ALA    78      12.797 -82.095   3.254  1.00  0.00      BSYN  
ATOM    681    H ALA    78      12.170 -81.585   2.700  1.00  0.00      BSYN  
ATOM    682   CA ALA    78      12.597 -83.560   3.338  1.00  0.00      BSYN  
ATOM    683   CB ALA    78      11.422 -83.933   2.630  1.00  0.00      BSYN  
ATOM    684    C ALA    78      13.623 -84.276   2.537  1.00  0.00      BSYN  
ATOM    685    O ALA    78      14.023 -83.809   1.547  1.00  0.00      BSYN  
ATOM    686    N ALA    79      14.240 -85.279   3.052  1.00  0.00      BSYN  
ATOM    687    H ALA    79      14.113 -85.522   3.993  1.00  0.00      BSYN  
ATOM    688   CA ALA    79      15.187 -86.127   2.403  1.00  0.00      BSYN  
ATOM    689   CB ALA    79      15.635 -87.171   3.431  1.00  0.00      BSYN  
ATOM    690    C ALA    79      14.400 -86.926   1.370  1.00  0.00      BSYN  
ATOM    691    O ALA    79      13.471 -87.652   1.769  1.00  0.00      BSYN  
ATOM    692    N ALA    80      14.835 -86.812   0.126  1.00  0.00      BSYN  
ATOM    693    H ALA    80      15.443 -86.045   0.074  1.00  0.00      BSYN  
ATOM    694   CA ALA    80      14.344 -87.725  -0.942  1.00  0.00      BSYN  
ATOM    695   CB ALA    80      14.137 -86.963  -2.202  1.00  0.00      BSYN  
ATOM    696    C ALA    80      15.345 -88.972  -1.127  1.00  0.00      BSYN  
ATOM    697    O ALA    80      16.294 -88.885  -1.959  1.00  0.00      BSYN  
ATOM    698    N THR    81      15.074 -90.042  -0.302  1.00  0.00      BSYN  
ATOM    699    H THR    81      14.446 -90.024   0.450  1.00  0.00      BSYN  
ATOM    700   CA THR    81      15.773 -91.230  -0.385  1.00  0.00      BSYN  
ATOM    701   CB THR    81      16.244 -91.595   1.003  1.00  0.00      BSYN  
ATOM    702  OG1 THR    81      17.043 -90.495   1.425  1.00  0.00      BSYN  
ATOM    703  HG1 THR    81      17.713 -90.873   1.999  1.00  0.00      BSYN  
ATOM    704  CG2 THR    81      17.107 -92.818   1.041  1.00  0.00      BSYN  
ATOM    705    C THR    81      14.991 -92.340  -1.069  1.00  0.00      BSYN  
ATOM    706    O THR    81      13.971 -92.797  -0.503  1.00  0.00      BSYN  
ATOM    707    N GLY    82      15.480 -92.877  -2.161  1.00  0.00      BSYN  
ATOM    708    H GLY    82      16.448 -92.769  -2.267  1.00  0.00      BSYN  
ATOM    709   CA GLY    82      14.880 -93.764  -3.102  1.00  0.00      BSYN  
ATOM    710    C GLY    82      13.886 -93.094  -4.109  1.00  0.00      BSYN  
ATOM    711    O GLY    82      13.315 -92.001  -3.731  1.00  0.00      BSYN  
ATOM    712    N LEU    83      13.744 -93.550  -5.322  1.00  0.00      BSYN  
ATOM    713    H LEU    83      13.411 -93.006  -6.066  1.00  0.00      BSYN  
ATOM    714   CA LEU    83      14.286 -94.856  -5.773  1.00  0.00      BSYN  
ATOM    715   CB LEU    83      13.397 -95.446  -6.856  1.00  0.00      BSYN  
ATOM    716   CG LEU    83      11.930 -95.568  -6.599  1.00  0.00      BSYN  
ATOM    717  CD1 LEU    83      11.032 -95.652  -7.771  1.00  0.00      BSYN  
ATOM    718  CD2 LEU    83      11.545 -96.665  -5.577  1.00  0.00      BSYN  
ATOM    719    C LEU    83      15.778 -94.924  -6.196  1.00  0.00      BSYN  
ATOM    720    O LEU    83      16.496 -93.870  -6.239  1.00  0.00      BSYN  
ATOM    721    N VAL    84      16.183 -96.157  -6.437  1.00  0.00      BSYN  
ATOM    722    H VAL    84      15.464 -96.821  -6.374  1.00  0.00      BSYN  
ATOM    723   CA VAL    84      17.480 -96.547  -6.767  1.00  0.00      BSYN  
ATOM    724   CB VAL    84      18.330 -97.059  -5.615  1.00  0.00      BSYN  
ATOM    725  CG1 VAL    84      17.672 -98.360  -5.171  1.00  0.00      BSYN  
ATOM    726  CG2 VAL    84      19.738 -97.393  -5.975  1.00  0.00      BSYN  
ATOM    727    C VAL    84      17.510 -97.436  -7.957  1.00  0.00      BSYN  
ATOM    728    O VAL    84      16.852 -98.386  -8.029  1.00  0.00      BSYN  
ATOM    729    N LYS    85      18.202 -97.010  -9.052  1.00  0.00      BSYN  
ATOM    730    H LYS    85      18.874 -96.299  -9.015  1.00  0.00      BSYN  
ATOM    731   CA LYS    85      18.266 -97.689 -10.349  1.00  0.00      BSYN  
ATOM    732   CB LYS    85      18.503 -96.641 -11.511  1.00  0.00      BSYN  
ATOM    733   CG LYS    85      18.152 -97.096 -12.907  1.00  0.00      BSYN  
ATOM    734   CD LYS    85      16.632 -97.259 -12.938  1.00  0.00      BSYN  
ATOM    735   CE LYS    85      16.195 -98.068 -14.216  1.00  0.00      BSYN  
ATOM    736   NZ LYS    85      14.741 -98.273 -14.041  1.00  0.00      BSYN  
ATOM    737  HZ1 LYS    85      14.431 -98.974 -14.744  1.00  0.00      BSYN  
ATOM    738  HZ2 LYS    85      14.404 -98.408 -13.067  1.00  0.00      BSYN  
ATOM    739  HZ3 LYS    85      14.319 -97.372 -14.343  1.00  0.00      BSYN  
ATOM    740    C LYS    85      19.488 -98.649 -10.576  1.00  0.00      BSYN  
ATOM    741    O LYS    85      20.578 -98.263 -10.285  1.00  0.00      BSYN  
ATOM    742    N ARG    86      19.168 -99.858 -11.026  1.00  0.00      BSYN  
ATOM    743    H ARG    86      18.232 -99.935 -11.306  1.00  0.00      BSYN  
ATOM    744   CA ARG    86      20.032-101.015 -11.216  1.00  0.00      BSYN  
ATOM    745   CB ARG    86      19.875-101.999 -10.070  1.00  0.00      BSYN  
ATOM    746   CG ARG    86      20.097-101.448  -8.718  1.00  0.00      BSYN  
ATOM    747   CD ARG    86      20.060-102.571  -7.665  1.00  0.00      BSYN  
ATOM    748   NE ARG    86      20.023-102.089  -6.223  1.00  0.00      BSYN  
ATOM    749   HE ARG    86      20.025-101.118  -6.091  1.00  0.00      BSYN  
ATOM    750   CZ ARG    86      20.032-102.787  -5.106  1.00  0.00      BSYN  
ATOM    751  NH1 ARG    86      19.627-104.059  -5.251  1.00  0.00      BSYN  
ATOM    752 HH11 ARG    86      19.573-104.627  -4.429  1.00  0.00      BSYN  
ATOM    753 HH12 ARG    86      19.132-104.322  -6.079  1.00  0.00      BSYN  
ATOM    754  NH2 ARG    86      20.625-102.347  -3.989  1.00  0.00      BSYN  
ATOM    755 HH21 ARG    86      20.357-102.685  -3.087  1.00  0.00      BSYN  
ATOM    756 HH22 ARG    86      21.179-101.518  -4.061  1.00  0.00      BSYN  
ATOM    757    C ARG    86      19.760-101.468 -12.577  1.00  0.00      BSYN  
ATOM    758    O ARG    86      18.619-101.660 -13.067  1.00  0.00      BSYN  
ATOM    759    N GLU    87      20.808-101.571 -13.314  1.00  0.00      BSYN  
ATOM    760    H GLU    87      21.709-101.451 -12.947  1.00  0.00      BSYN  
ATOM    761   CA GLU    87      20.933-102.041 -14.621  1.00  0.00      BSYN  
ATOM    762   CB GLU    87      22.262-101.456 -15.245  1.00  0.00      BSYN  
ATOM    763   CG GLU    87      22.038-100.124 -15.874  1.00  0.00      BSYN  
ATOM    764   CD GLU    87      23.325 -99.809 -16.564  1.00  0.00      BSYN  
ATOM    765  OE1 GLU    87      24.287 -99.521 -15.888  1.00  0.00      BSYN  
ATOM    766  OE2 GLU    87      23.318 -99.656 -17.721  1.00  0.00      BSYN  
ATOM    767    C GLU    87      21.120-103.575 -14.611  1.00  0.00      BSYN  
ATOM    768    O GLU    87      21.924-104.080 -13.794  1.00  0.00      BSYN  
ATOM    769    N GLU    88      20.400-104.432 -15.325  1.00  0.00      BSYN  
ATOM    770    H GLU    88      20.607-105.376 -15.161  1.00  0.00      BSYN  
ATOM    771   CA GLU    88      19.135-104.120 -15.961  1.00  0.00      BSYN  
ATOM    772   CB GLU    88      19.300-104.222 -17.449  1.00  0.00      BSYN  
ATOM    773   CG GLU    88      18.175-103.798 -18.444  1.00  0.00      BSYN  
ATOM    774   CD GLU    88      17.632-102.441 -18.129  1.00  0.00      BSYN  
ATOM    775  OE1 GLU    88      18.236-101.414 -17.947  1.00  0.00      BSYN  
ATOM    776  OE2 GLU    88      16.441-102.207 -18.036  1.00  0.00      BSYN  
ATOM    777    C GLU    88      18.051-105.065 -15.395  1.00  0.00      BSYN  
ATOM    778    O GLU    88      17.390-105.771 -16.168  1.00  0.00      BSYN  
ATOM    779    N PHE    89      17.924-105.062 -14.106  1.00  0.00      BSYN  
ATOM    780    H PHE    89      18.509-104.565 -13.496  1.00  0.00      BSYN  
ATOM    781   CA PHE    89      16.922-105.905 -13.518  1.00  0.00      BSYN  
ATOM    782   CB PHE    89      17.459-106.995 -12.659  1.00  0.00      BSYN  
ATOM    783   CG PHE    89      17.965-108.225 -13.542  1.00  0.00      BSYN  
ATOM    784  CD1 PHE    89      17.169-109.325 -13.819  1.00  0.00      BSYN  
ATOM    785  CD2 PHE    89      19.224-108.292 -14.147  1.00  0.00      BSYN  
ATOM    786  CE1 PHE    89      17.446-110.319 -14.609  1.00  0.00      BSYN  
ATOM    787  CE2 PHE    89      19.586-109.366 -14.903  1.00  0.00      BSYN  
ATOM    788   CZ PHE    89      18.699-110.372 -15.259  1.00  0.00      BSYN  
ATOM    789    C PHE    89      16.041-104.866 -12.861  1.00  0.00      BSYN  
ATOM    790    O PHE    89      16.529-104.180 -11.986  1.00  0.00      BSYN  
ATOM    791    N PRO    90      14.752-104.739 -13.161  1.00  0.00      BSYN  
ATOM    792   CD PRO    90      14.016-105.749 -13.984  1.00  0.00      BSYN  
ATOM    793   CA PRO    90      13.890-103.710 -12.664  1.00  0.00      BSYN  
ATOM    794   CB PRO    90      12.811-103.712 -13.670  1.00  0.00      BSYN  
ATOM    795   CG PRO    90      12.550-105.130 -13.927  1.00  0.00      BSYN  
ATOM    796    C PRO    90      13.317-103.659 -11.218  1.00  0.00      BSYN  
ATOM    797    O PRO    90      12.523-104.420 -10.716  1.00  0.00      BSYN  
ATOM    798    N THR    91      13.832-102.630 -10.394  1.00  0.00      BSYN  
ATOM    799    H THR    91      13.814-101.742 -10.810  1.00  0.00      BSYN  
ATOM    800   CA THR    91      14.052-102.744  -8.977  1.00  0.00      BSYN  
ATOM    801   CB THR    91      14.780-101.416  -8.610  1.00  0.00      BSYN  
ATOM    802  OG1 THR    91      15.765-101.195  -9.707  1.00  0.00      BSYN  
ATOM    803  HG1 THR    91      16.387-100.530  -9.402  1.00  0.00      BSYN  
ATOM    804  CG2 THR    91      15.635-101.684  -7.384  1.00  0.00      BSYN  
ATOM    805    C THR    91      12.887-102.939  -7.985  1.00  0.00      BSYN  
ATOM    806    O THR    91      12.516-104.041  -7.635  1.00  0.00      BSYN  
ATOM    807    N ASP    92      12.219-101.824  -7.646  1.00  0.00      BSYN  
ATOM    808    H ASP    92      12.551-100.916  -7.809  1.00  0.00      BSYN  
ATOM    809   CA ASP    92      10.978-102.033  -6.883  1.00  0.00      BSYN  
ATOM    810   CB ASP    92      10.852-101.036  -5.773  1.00  0.00      BSYN  
ATOM    811   CG ASP    92      11.961-101.203  -4.643  1.00  0.00      BSYN  
ATOM    812  OD1 ASP    92      12.973-100.436  -4.728  1.00  0.00      BSYN  
ATOM    813  OD2 ASP    92      11.740-102.041  -3.803  1.00  0.00      BSYN  
ATOM    814    C ASP    92       9.733-102.054  -7.805  1.00  0.00      BSYN  
ATOM    815    O ASP    92       9.233-100.972  -8.374  1.00  0.00      BSYN  
ATOM    816    N LEU    93       9.155-103.245  -8.195  1.00  0.00      BSYN  
ATOM    817    H LEU    93       9.432-104.117  -7.844  1.00  0.00      BSYN  
ATOM    818   CA LEU    93       8.060-103.219  -9.109  1.00  0.00      BSYN  
ATOM    819   CB LEU    93       8.146-104.312 -10.069  1.00  0.00      BSYN  
ATOM    820   CG LEU    93       9.272-104.403 -11.094  1.00  0.00      BSYN  
ATOM    821  CD1 LEU    93       9.041-105.429 -12.217  1.00  0.00      BSYN  
ATOM    822  CD2 LEU    93       9.516-103.043 -11.702  1.00  0.00      BSYN  
ATOM    823    C LEU    93       6.765-103.135  -8.302  1.00  0.00      BSYN  
ATOM    824    O LEU    93       6.384-103.838  -7.394  1.00  0.00      BSYN  
ATOM    825    N LYS    94       6.145-102.032  -8.594  1.00  0.00      BSYN  
ATOM    826    H LYS    94       6.686-101.242  -8.802  1.00  0.00      BSYN  
ATOM    827   CA LYS    94       4.758-101.810  -8.202  1.00  0.00      BSYN  
ATOM    828   CB LYS    94       4.664-100.422  -7.576  1.00  0.00      BSYN  
ATOM    829   CG LYS    94       5.570-100.021  -6.333  1.00  0.00      BSYN  
ATOM    830   CD LYS    94       5.214-100.972  -5.194  1.00  0.00      BSYN  
ATOM    831   CE LYS    94       5.713-100.139  -4.050  1.00  0.00      BSYN  
ATOM    832   NZ LYS    94       5.626-100.829  -2.826  1.00  0.00      BSYN  
ATOM    833  HZ1 LYS    94       4.695-100.893  -2.366  1.00  0.00      BSYN  
ATOM    834  HZ2 LYS    94       5.995-101.765  -3.090  1.00  0.00      BSYN  
ATOM    835  HZ3 LYS    94       6.334-100.276  -2.301  1.00  0.00      BSYN  
ATOM    836    C LYS    94       3.925-101.748  -9.451  1.00  0.00      BSYN  
ATOM    837    O LYS    94       4.258-101.277 -10.596  1.00  0.00      BSYN  
ATOM    838    N PRO    95       2.737-102.309  -9.238  1.00  0.00      BSYN  
ATOM    839   CD PRO    95       2.269-102.853  -7.909  1.00  0.00      BSYN  
ATOM    840   CA PRO    95       1.717-102.463 -10.340  1.00  0.00      BSYN  
ATOM    841   CB PRO    95       0.954-103.645  -9.664  1.00  0.00      BSYN  
ATOM    842   CG PRO    95       0.805-103.261  -8.150  1.00  0.00      BSYN  
ATOM    843    C PRO    95       0.915-101.226 -10.683  1.00  0.00      BSYN  
ATOM    844    O PRO    95       1.448-100.209 -10.406  1.00  0.00      BSYN  
ATOM    845    N GLU    96      -0.308-101.541 -11.209  1.00  0.00      BSYN  
ATOM    846    H GLU    96      -0.506-102.296 -11.802  1.00  0.00      BSYN  
ATOM    847   CA GLU    96      -1.334-100.558 -11.155  1.00  0.00      BSYN  
ATOM    848   CB GLU    96      -2.186-100.664 -12.431  1.00  0.00      BSYN  
ATOM    849   CG GLU    96      -1.651-100.081 -13.691  1.00  0.00      BSYN  
ATOM    850   CD GLU    96      -0.233-100.533 -13.973  1.00  0.00      BSYN  
ATOM    851  OE1 GLU    96       0.697 -99.794 -14.228  1.00  0.00      BSYN  
ATOM    852  OE2 GLU    96      -0.039-101.724 -14.197  1.00  0.00      BSYN  
ATOM    853    C GLU    96      -2.148-101.008  -9.977  1.00  0.00      BSYN  
ATOM    854    O GLU    96      -2.424-102.038  -9.518  1.00  0.00      BSYN  
ATOM    855    N GLU    97      -2.629 -99.874  -9.426  1.00  0.00      BSYN  
ATOM    856    H GLU    97      -2.291 -99.061  -9.855  1.00  0.00      BSYN  
ATOM    857   CA GLU    97      -3.371 -99.889  -8.221  1.00  0.00      BSYN  
ATOM    858   CB GLU    97      -2.886 -98.793  -7.207  1.00  0.00      BSYN  
ATOM    859   CG GLU    97      -1.386 -98.980  -6.689  1.00  0.00      BSYN  
ATOM    860   CD GLU    97      -1.223 -99.941  -5.599  1.00  0.00      BSYN  
ATOM    861  OE1 GLU    97      -0.582 -99.655  -4.633  1.00  0.00      BSYN  
ATOM    862  OE2 GLU    97      -1.613-101.173  -5.688  1.00  0.00      BSYN  
ATOM    863    C GLU    97      -4.880 -99.575  -8.573  1.00  0.00      BSYN  
ATOM    864    O GLU    97      -5.126 -98.699  -9.422  1.00  0.00      BSYN  
ATOM    865    N VAL    98      -5.778-100.311  -7.827  1.00  0.00      BSYN  
ATOM    866    H VAL    98      -5.614-100.913  -7.071  1.00  0.00      BSYN  
ATOM    867   CA VAL    98      -7.265-100.151  -8.092  1.00  0.00      BSYN  
ATOM    868   CB VAL    98      -7.945-101.583  -8.408  1.00  0.00      BSYN  
ATOM    869  CG1 VAL    98      -9.310-101.370  -9.029  1.00  0.00      BSYN  
ATOM    870  CG2 VAL    98      -6.972-102.350  -9.171  1.00  0.00      BSYN  
ATOM    871    C VAL    98      -7.972 -99.365  -6.973  1.00  0.00      BSYN  
ATOM    872    O VAL    98      -8.586 -99.770  -5.962  1.00  0.00      BSYN  
ATOM    873    N ALA    99      -8.012 -98.037  -7.232  1.00  0.00      BSYN  
ATOM    874    H ALA    99      -7.631 -97.725  -8.079  1.00  0.00      BSYN  
ATOM    875   CA ALA    99      -8.488 -97.168  -6.137  1.00  0.00      BSYN  
ATOM    876   CB ALA    99      -7.546 -95.914  -6.008  1.00  0.00      BSYN  
ATOM    877    C ALA    99      -9.882 -96.582  -6.583  1.00  0.00      BSYN  
ATOM    878    O ALA    99      -9.938 -96.290  -7.812  1.00  0.00      BSYN  
ATOM    879    N GLN   100     -10.900 -96.511  -5.728  1.00  0.00      BSYN  
ATOM    880    H GLN   100     -10.553 -96.884  -4.891  1.00  0.00      BSYN  
ATOM    881   CA GLN   100     -12.201 -95.952  -5.970  1.00  0.00      BSYN  
ATOM    882   CB GLN   100     -13.255 -96.720  -5.060  1.00  0.00      BSYN  
ATOM    883   CG GLN   100     -13.444 -98.107  -5.659  1.00  0.00      BSYN  
ATOM    884   CD GLN   100     -14.093 -98.072  -6.978  1.00  0.00      BSYN  
ATOM    885  OE1 GLN   100     -13.423 -97.792  -7.998  1.00  0.00      BSYN  
ATOM    886  NE2 GLN   100     -15.423 -98.288  -7.002  1.00  0.00      BSYN  
ATOM    887 HE21 GLN   100     -15.830 -98.363  -7.890  1.00  0.00      BSYN  
ATOM    888 HE22 GLN   100     -15.861 -98.438  -6.138  1.00  0.00      BSYN  
ATOM    889    C GLN   100     -12.459 -94.452  -5.853  1.00  0.00      BSYN  
ATOM    890    O GLN   100     -11.904 -93.917  -4.920  1.00  0.00      BSYN  
ATOM    891    N GLU   101     -13.241 -93.920  -6.736  1.00  0.00      BSYN  
ATOM    892    H GLU   101     -13.622 -94.571  -7.362  1.00  0.00      BSYN  
ATOM    893   CA GLU   101     -13.683 -92.547  -6.738  1.00  0.00      BSYN  
ATOM    894   CB GLU   101     -14.413 -92.500  -8.050  1.00  0.00      BSYN  
ATOM    895   CG GLU   101     -13.781 -92.747  -9.322  1.00  0.00      BSYN  
ATOM    896   CD GLU   101     -12.459 -91.982  -9.489  1.00  0.00      BSYN  
ATOM    897  OE1 GLU   101     -11.374 -92.556  -9.394  1.00  0.00      BSYN  
ATOM    898  OE2 GLU   101     -12.562 -90.862  -9.868  1.00  0.00      BSYN  
ATOM    899    C GLU   101     -14.543 -92.003  -5.545  1.00  0.00      BSYN  
ATOM    900    O GLU   101     -15.467 -92.772  -5.331  1.00  0.00      BSYN  
ATOM    901    N ALA   102     -14.589 -90.819  -4.984  1.00  0.00      BSYN  
ATOM    902    H ALA   102     -13.719 -90.425  -4.765  1.00  0.00      BSYN  
ATOM    903   CA ALA   102     -15.708 -90.375  -4.162  1.00  0.00      BSYN  
ATOM    904   CB ALA   102     -15.118 -89.113  -3.496  1.00  0.00      BSYN  
ATOM    905    C ALA   102     -16.932 -90.009  -5.026  1.00  0.00      BSYN  
ATOM    906    O ALA   102     -17.117 -88.950  -5.640  1.00  0.00      BSYN  
ATOM    907    N ALA   103     -17.626 -91.086  -5.063  1.00  0.00      BSYN  
ATOM    908    H ALA   103     -17.284 -91.906  -4.649  1.00  0.00      BSYN  
ATOM    909   CA ALA   103     -18.941 -91.143  -5.602  1.00  0.00      BSYN  
ATOM    910   CB ALA   103     -18.837 -91.135  -7.053  1.00  0.00      BSYN  
ATOM    911    C ALA   103     -19.720 -92.321  -5.171  1.00  0.00      BSYN  
ATOM    912    O ALA   103     -19.125 -93.344  -4.774  1.00  0.00      BSYN  
ATOM    913    N GLU   104     -21.000 -92.357  -5.056  1.00  0.00      BSYN  
ATOM    914    H GLU   104     -21.592 -91.599  -5.248  1.00  0.00      BSYN  
ATOM    915   CA GLU   104     -21.729 -93.629  -4.836  1.00  0.00      BSYN  
ATOM    916   CB GLU   104     -23.229 -93.396  -4.403  1.00  0.00      BSYN  
ATOM    917   CG GLU   104     -23.321 -92.385  -3.089  1.00  0.00      BSYN  
ATOM    918   CD GLU   104     -24.728 -91.932  -2.915  1.00  0.00      BSYN  
ATOM    919  OE1 GLU   104     -25.098 -90.853  -3.305  1.00  0.00      BSYN  
ATOM    920  OE2 GLU   104     -25.629 -92.634  -2.507  1.00  0.00      BSYN  
ATOM    921    C GLU   104     -21.872 -94.312  -6.155  1.00  0.00      BSYN  
ATOM    922    O GLU   104     -21.305 -94.083  -7.234  1.00  0.00      BSYN  
ATOM    923    N GLU   105     -22.628 -95.456  -6.091  1.00  0.00      BSYN  
ATOM    924    H GLU   105     -22.798 -95.826  -5.199  1.00  0.00      BSYN  
ATOM    925   CA GLU   105     -22.802 -96.499  -7.121  1.00  0.00      BSYN  
ATOM    926   CB GLU   105     -23.869 -97.355  -6.387  1.00  0.00      BSYN  
ATOM    927   CG GLU   105     -23.998 -98.711  -6.892  1.00  0.00      BSYN  
ATOM    928   CD GLU   105     -24.909 -99.720  -6.185  1.00  0.00      BSYN  
ATOM    929  OE1 GLU   105     -25.641-100.368  -6.975  1.00  0.00      BSYN  
ATOM    930  OE2 GLU   105     -24.897 -99.965  -4.986  1.00  0.00      BSYN  
ATOM    931    C GLU   105     -23.431 -95.990  -8.382  1.00  0.00      BSYN  
ATOM    932    O GLU   105     -24.549 -95.449  -8.283  1.00  0.00      BSYN  
ATOM    933    N PRO   106     -22.877 -96.232  -9.597  1.00  0.00      BSYN  
ATOM    934   CD PRO   106     -21.398 -96.141  -9.762  1.00  0.00      BSYN  
ATOM    935   CA PRO   106     -23.500 -96.104 -10.904  1.00  0.00      BSYN  
ATOM    936   CB PRO   106     -22.399 -95.646 -11.820  1.00  0.00      BSYN  
ATOM    937   CG PRO   106     -21.319 -95.195 -10.916  1.00  0.00      BSYN  
ATOM    938    C PRO   106     -23.925 -97.393 -11.420  1.00  0.00      BSYN  
ATOM    939    O PRO   106     -23.174 -98.116 -12.015  1.00  0.00      BSYN  
ATOM    940    N LEU   107     -25.160 -97.746 -11.049  1.00  0.00      BSYN  
ATOM    941    H LEU   107     -25.694 -97.077 -10.572  1.00  0.00      BSYN  
ATOM    942   CA LEU   107     -25.850 -98.950 -11.322  1.00  0.00      BSYN  
ATOM    943   CB LEU   107     -26.885 -99.300 -10.226  1.00  0.00      BSYN  
ATOM    944   CG LEU   107     -27.865 -98.143  -9.888  1.00  0.00      BSYN  
ATOM    945  CD1 LEU   107     -29.185 -98.148 -10.730  1.00  0.00      BSYN  
ATOM    946  CD2 LEU   107     -28.408 -98.427  -8.476  1.00  0.00      BSYN  
ATOM    947    C LEU   107     -26.267 -99.044 -12.750  1.00  0.00      BSYN  
ATOM    948    O LEU   107     -27.022 -98.154 -13.230  1.00  0.00      BSYN  
ATOM    949    N ILE   108     -25.686 -99.971 -13.564  1.00  0.00      BSYN  
ATOM    950    H ILE   108     -25.025-100.604 -13.212  1.00  0.00      BSYN  
ATOM    951   CA ILE   108     -25.981 -99.999 -14.966  1.00  0.00      BSYN  
ATOM    952   CB ILE   108     -24.770-100.357 -15.809  1.00  0.00      BSYN  
ATOM    953  CG2 ILE   108     -24.079 -99.146 -16.334  1.00  0.00      BSYN  
ATOM    954  CG1 ILE   108     -23.637-101.275 -15.330  1.00  0.00      BSYN  
ATOM    955   CD ILE   108     -23.975-102.632 -14.656  1.00  0.00      BSYN  
ATOM    956    C ILE   108     -27.256-100.839 -15.161  1.00  0.00      BSYN  
ATOM    957    O ILE   108     -27.410-101.683 -14.328  1.00  0.00      BSYN  
ATOM    958    N GLU   109     -28.270-100.832 -16.038  1.00  0.00      BSYN  
ATOM    959    H GLU   109     -29.015-101.458 -15.921  1.00  0.00      BSYN  
ATOM    960   CA GLU   109     -28.355 -99.975 -17.165  1.00  0.00      BSYN  
ATOM    961   CB GLU   109     -27.844-100.972 -18.369  1.00  0.00      BSYN  
ATOM    962   CG GLU   109     -27.600-100.384 -19.772  1.00  0.00      BSYN  
ATOM    963   CD GLU   109     -27.323-101.349 -20.916  1.00  0.00      BSYN  
ATOM    964  OE1 GLU   109     -26.113-101.694 -20.868  1.00  0.00      BSYN  
ATOM    965  OE2 GLU   109     -28.144-101.762 -21.692  1.00  0.00      BSYN  
ATOM    966    C GLU   109     -29.861 -99.787 -17.414  1.00  0.00      BSYN  
ATOM    967    O GLU   109     -30.768-100.655 -17.189  1.00  0.00      BSYN  
ATOM    968    N PRO   110     -30.208 -98.617 -17.964  1.00  0.00      BSYN  
ATOM    969   CD PRO   110     -29.336 -97.473 -17.856  1.00  0.00      BSYN  
ATOM    970   CA PRO   110     -31.627 -98.302 -18.293  1.00  0.00      BSYN  
ATOM    971   CB PRO   110     -31.597 -96.701 -18.544  1.00  0.00      BSYN  
ATOM    972   CG PRO   110     -30.304 -96.176 -17.786  1.00  0.00      BSYN  
ATOM    973    C PRO   110     -32.016 -99.040 -19.516  1.00  0.00      BSYN  
ATOM    974    O PRO   110     -31.195 -99.072 -20.558  1.00  0.00      BSYN  
ATOM    975    N LEU   111     -33.238 -99.568 -19.465  1.00  0.00      BSYN  
ATOM    976    H LEU   111     -33.817 -99.569 -18.675  1.00  0.00      BSYN  
ATOM    977   CA LEU   111     -33.877-100.161 -20.639  1.00  0.00      BSYN  
ATOM    978   CB LEU   111     -34.789-101.392 -20.363  1.00  0.00      BSYN  
ATOM    979   CG LEU   111     -34.126-102.667 -20.063  1.00  0.00      BSYN  
ATOM    980  CD1 LEU   111     -33.199-103.006 -21.202  1.00  0.00      BSYN  
ATOM    981  CD2 LEU   111     -33.660-102.718 -18.592  1.00  0.00      BSYN  
ATOM    982    C LEU   111     -34.885 -99.208 -21.334  1.00  0.00      BSYN  
ATOM    983    O LEU   111     -34.683 -98.820 -22.497  1.00  0.00      BSYN  
ATOM    984    N MET   112     -35.997 -98.803 -20.751  1.00  0.00      BSYN  
ATOM    985    H MET   112     -36.613 -99.238 -20.125  1.00  0.00      BSYN  
ATOM    986   CA MET   112     -36.756 -97.675 -21.324  1.00  0.00      BSYN  
ATOM    987   CB MET   112     -36.030 -96.398 -21.224  1.00  0.00      BSYN  
ATOM    988   CG MET   112     -36.283 -95.513 -19.930  1.00  0.00      BSYN  
ATOM    989   SD MET   112     -35.263 -94.051 -19.539  1.00  0.00      BSYN  
ATOM    990   CE MET   112     -35.892 -93.302 -17.976  1.00  0.00      BSYN  
ATOM    991    C MET   112     -37.677 -97.663 -22.538  1.00  0.00      BSYN  
ATOM    992    O MET   112     -38.804 -97.214 -22.512  1.00  0.00      BSYN  
ATOM    993    N GLU   113     -37.166 -98.214 -23.672  1.00  0.00      BSYN  
ATOM    994    H GLU   113     -36.275 -98.622 -23.635  1.00  0.00      BSYN  
ATOM    995   CA GLU   113     -37.994 -98.233 -24.906  1.00  0.00      BSYN  
ATOM    996   CB GLU   113     -37.463 -97.239 -25.941  1.00  0.00      BSYN  
ATOM    997   CG GLU   113     -37.183 -95.793 -25.728  1.00  0.00      BSYN  
ATOM    998   CD GLU   113     -37.024 -94.905 -26.885  1.00  0.00      BSYN  
ATOM    999  OE1 GLU   113     -35.902 -94.630 -27.377  1.00  0.00      BSYN  
ATOM   1000  OE2 GLU   113     -37.980 -94.478 -27.435  1.00  0.00      BSYN  
ATOM   1001    C GLU   113     -38.245 -99.552 -25.711  1.00  0.00      BSYN  
ATOM   1002    O GLU   113     -37.427-100.397 -25.948  1.00  0.00      BSYN  
ATOM   1003    N PRO   114     -39.532 -99.729 -26.120  1.00  0.00      BSYN  
ATOM   1004   CD PRO   114     -40.851 -99.319 -25.466  1.00  0.00      BSYN  
ATOM   1005   CA PRO   114     -39.897-100.697 -27.189  1.00  0.00      BSYN  
ATOM   1006   CB PRO   114     -41.419-100.875 -27.057  1.00  0.00      BSYN  
ATOM   1007   CG PRO   114     -41.599-100.581 -25.568  1.00  0.00      BSYN  
ATOM   1008    C PRO   114     -39.484-100.451 -28.646  1.00  0.00      BSYN  
ATOM   1009    O PRO   114     -40.256-100.664 -29.622  1.00  0.00      BSYN  
ATOM   1010    N GLU   115     -38.166-100.236 -28.787  1.00  0.00      BSYN  
ATOM   1011    H GLU   115     -37.670-100.511 -27.988  1.00  0.00      BSYN  
ATOM   1012   CA GLU   115     -37.701-100.008 -30.154  1.00  0.00      BSYN  
ATOM   1013   CB GLU   115     -37.225 -98.457 -30.140  1.00  0.00      BSYN  
ATOM   1014   CG GLU   115     -36.938 -98.059 -31.512  1.00  0.00      BSYN  
ATOM   1015   CD GLU   115     -36.673 -96.655 -31.915  1.00  0.00      BSYN  
ATOM   1016  OE1 GLU   115     -37.480 -95.766 -31.782  1.00  0.00      BSYN  
ATOM   1017  OE2 GLU   115     -35.528 -96.476 -32.330  1.00  0.00      BSYN  
ATOM   1018    C GLU   115     -36.603-100.960 -30.550  1.00  0.00      BSYN  
ATOM   1019    O GLU   115     -35.855-101.386 -29.719  1.00  0.00      BSYN  
ATOM   1020    N GLY   116     -36.701-101.462 -31.780  1.00  0.00      BSYN  
ATOM   1021    H GLY   116     -37.479-101.392 -32.373  1.00  0.00      BSYN  
ATOM   1022   CA GLY   116     -35.682-102.273 -32.419  1.00  0.00      BSYN  
ATOM   1023    C GLY   116     -34.891-101.616 -33.592  1.00  0.00      BSYN  
ATOM   1024    O GLY   116     -33.926-102.223 -34.118  1.00  0.00      BSYN  
ATOM   1025    N GLU   117     -35.218-100.312 -33.780  1.00  0.00      BSYN  
ATOM   1026    H GLU   117     -35.814 -99.859 -33.148  1.00  0.00      BSYN  
ATOM   1027   CA GLU   117     -34.817 -99.558 -34.913  1.00  0.00      BSYN  
ATOM   1028   CB GLU   117     -36.004 -98.538 -35.227  1.00  0.00      BSYN  
ATOM   1029   CG GLU   117     -35.739 -97.331 -36.221  1.00  0.00      BSYN  
ATOM   1030   CD GLU   117     -36.837 -96.275 -36.571  1.00  0.00      BSYN  
ATOM   1031  OE1 GLU   117     -37.183 -95.389 -35.832  1.00  0.00      BSYN  
ATOM   1032  OE2 GLU   117     -37.556 -96.501 -37.575  1.00  0.00      BSYN  
ATOM   1033    C GLU   117     -33.568 -98.796 -34.434  1.00  0.00      BSYN  
ATOM   1034    O GLU   117     -33.528 -98.409 -33.299  1.00  0.00      BSYN  
ATOM   1035    N SER   118     -32.551 -98.816 -35.294  1.00  0.00      BSYN  
ATOM   1036    H SER   118     -32.739 -99.250 -36.152  1.00  0.00      BSYN  
ATOM   1037   CA SER   118     -31.295 -98.164 -34.971  1.00  0.00      BSYN  
ATOM   1038   CB SER   118     -30.243 -99.192 -34.645  1.00  0.00      BSYN  
ATOM   1039   OG SER   118     -30.883-100.318 -33.936  1.00  0.00      BSYN  
ATOM   1040   HG SER   118     -31.741-100.429 -34.352  1.00  0.00      BSYN  
ATOM   1041    C SER   118     -30.767 -97.130 -35.988  1.00  0.00      BSYN  
ATOM   1042    O SER   118     -30.909 -97.180 -37.191  1.00  0.00      BSYN  
ATOM   1043    N TYR   119     -30.189 -96.065 -35.428  1.00  0.00      BSYN  
ATOM   1044    H TYR   119     -29.959 -96.101 -34.477  1.00  0.00      BSYN  
ATOM   1045   CA TYR   119     -29.498 -94.889 -36.017  1.00  0.00      BSYN  
ATOM   1046   CB TYR   119     -29.750 -93.517 -35.430  1.00  0.00      BSYN  
ATOM   1047   CG TYR   119     -31.239 -93.211 -35.059  1.00  0.00      BSYN  
ATOM   1048  CD1 TYR   119     -32.191 -93.077 -36.129  1.00  0.00      BSYN  
ATOM   1049  CE1 TYR   119     -33.536 -93.210 -35.924  1.00  0.00      BSYN  
ATOM   1050  CD2 TYR   119     -31.657 -93.285 -33.780  1.00  0.00      BSYN  
ATOM   1051  CE2 TYR   119     -33.049 -93.218 -33.633  1.00  0.00      BSYN  
ATOM   1052   CZ TYR   119     -33.987 -93.185 -34.566  1.00  0.00      BSYN  
ATOM   1053   OH TYR   119     -35.248 -93.051 -34.309  1.00  0.00      BSYN  
ATOM   1054   HH TYR   119     -35.602 -92.732 -35.142  1.00  0.00      BSYN  
ATOM   1055    C TYR   119     -28.022 -95.082 -36.283  1.00  0.00      BSYN  
ATOM   1056    O TYR   119     -27.232 -95.231 -35.292  1.00  0.00      BSYN  
ATOM   1057    N GLU   120     -27.578 -94.942 -37.512  1.00  0.00      BSYN  
ATOM   1058    H GLU   120     -28.204 -94.681 -38.220  1.00  0.00      BSYN  
ATOM   1059   CA GLU   120     -26.225 -95.285 -37.928  1.00  0.00      BSYN  
ATOM   1060   CB GLU   120     -26.322 -96.360 -39.025  1.00  0.00      BSYN  
ATOM   1061   CG GLU   120     -25.222 -97.472 -38.786  1.00  0.00      BSYN  
ATOM   1062   CD GLU   120     -25.168 -98.635 -39.746  1.00  0.00      BSYN  
ATOM   1063  OE1 GLU   120     -25.003 -98.413 -40.983  1.00  0.00      BSYN  
ATOM   1064  OE2 GLU   120     -25.326 -99.705 -39.288  1.00  0.00      BSYN  
ATOM   1065    C GLU   120     -25.416 -94.103 -38.486  1.00  0.00      BSYN  
ATOM   1066    O GLU   120     -25.957 -93.136 -38.994  1.00  0.00      BSYN  
ATOM   1067    N ASP   121     -24.054 -94.041 -38.332  1.00  0.00      BSYN  
ATOM   1068    H ASP   121     -23.592 -94.782 -37.887  1.00  0.00      BSYN  
ATOM   1069   CA ASP   121     -23.333 -92.812 -38.678  1.00  0.00      BSYN  
ATOM   1070   CB ASP   121     -23.350 -91.677 -37.513  1.00  0.00      BSYN  
ATOM   1071   CG ASP   121     -24.596 -90.768 -37.401  1.00  0.00      BSYN  
ATOM   1072  OD1 ASP   121     -25.292 -90.776 -36.531  1.00  0.00      BSYN  
ATOM   1073  OD2 ASP   121     -24.804 -89.830 -38.167  1.00  0.00      BSYN  
ATOM   1074    C ASP   121     -21.935 -92.924 -39.109  1.00  0.00      BSYN  
ATOM   1075    O ASP   121     -21.125 -93.674 -38.578  1.00  0.00      BSYN  
ATOM   1076    N PRO   122     -21.682 -92.250 -40.278  1.00  0.00      BSYN  
ATOM   1077   CD PRO   122     -22.604 -91.754 -41.290  1.00  0.00      BSYN  
ATOM   1078   CA PRO   122     -20.329 -91.917 -40.678  1.00  0.00      BSYN  
ATOM   1079   CB PRO   122     -20.514 -91.064 -41.869  1.00  0.00      BSYN  
ATOM   1080   CG PRO   122     -21.803 -91.573 -42.566  1.00  0.00      BSYN  
ATOM   1081    C PRO   122     -19.521 -91.199 -39.534  1.00  0.00      BSYN  
ATOM   1082    O PRO   122     -20.013 -90.416 -38.747  1.00  0.00      BSYN  
ATOM   1083    N PRO   123     -18.288 -91.656 -39.393  1.00  0.00      BSYN  
ATOM   1084   CD PRO   123     -17.753 -92.892 -39.935  1.00  0.00      BSYN  
ATOM   1085   CA PRO   123     -17.357 -91.018 -38.387  1.00  0.00      BSYN  
ATOM   1086   CB PRO   123     -16.275 -92.131 -38.134  1.00  0.00      BSYN  
ATOM   1087   CG PRO   123     -16.616 -93.299 -39.003  1.00  0.00      BSYN  
ATOM   1088    C PRO   123     -16.864 -89.629 -38.844  1.00  0.00      BSYN  
ATOM   1089    O PRO   123     -16.182 -89.577 -39.853  1.00  0.00      BSYN  
ATOM   1090    N GLN   124     -17.211 -88.500 -38.240  1.00  0.00      BSYN  
ATOM   1091    H GLN   124     -17.978 -88.703 -37.665  1.00  0.00      BSYN  
ATOM   1092   CA GLN   124     -16.681 -87.165 -38.497  1.00  0.00      BSYN  
ATOM   1093   CB GLN   124     -17.762 -86.138 -38.434  1.00  0.00      BSYN  
ATOM   1094   CG GLN   124     -18.741 -86.410 -39.627  1.00  0.00      BSYN  
ATOM   1095   CD GLN   124     -19.550 -85.172 -39.916  1.00  0.00      BSYN  
ATOM   1096  OE1 GLN   124     -19.758 -84.319 -39.088  1.00  0.00      BSYN  
ATOM   1097  NE2 GLN   124     -19.922 -85.081 -41.264  1.00  0.00      BSYN  
ATOM   1098 HE21 GLN   124     -19.568 -85.715 -41.922  1.00  0.00      BSYN  
ATOM   1099 HE22 GLN   124     -20.422 -84.288 -41.550  1.00  0.00      BSYN  
ATOM   1100    C GLN   124     -15.466 -86.886 -37.666  1.00  0.00      BSYN  
ATOM   1101    O GLN   124     -15.502 -86.889 -36.446  1.00  0.00      BSYN  
ATOM   1102    N GLU   125     -14.444 -86.645 -38.444  1.00  0.00      BSYN  
ATOM   1103    H GLU   125     -14.502 -86.273 -39.348  1.00  0.00      BSYN  
ATOM   1104   CA GLU   125     -13.084 -86.736 -37.866  1.00  0.00      BSYN  
ATOM   1105   CB GLU   125     -12.359 -87.933 -38.554  1.00  0.00      BSYN  
ATOM   1106   CG GLU   125     -11.085 -88.442 -37.900  1.00  0.00      BSYN  
ATOM   1107   CD GLU   125     -11.096 -88.460 -36.383  1.00  0.00      BSYN  
ATOM   1108  OE1 GLU   125     -10.530 -87.618 -35.751  1.00  0.00      BSYN  
ATOM   1109  OE2 GLU   125     -11.537 -89.410 -35.781  1.00  0.00      BSYN  
ATOM   1110    C GLU   125     -12.468 -85.368 -38.363  1.00  0.00      BSYN  
ATOM   1111    O GLU   125     -13.245 -84.459 -38.716  1.00  0.00      BSYN  
ATOM   1112    N GLU   126     -11.080 -85.310 -38.445  1.00  0.00      BSYN  
ATOM   1113    H GLU   126     -10.577 -86.053 -38.050  1.00  0.00      BSYN  
ATOM   1114   CA GLU   126     -10.289 -84.184 -38.977  1.00  0.00      BSYN  
ATOM   1115   CB GLU   126      -8.885 -84.511 -38.793  1.00  0.00      BSYN  
ATOM   1116   CG GLU   126      -8.409 -84.791 -37.368  1.00  0.00      BSYN  
ATOM   1117   CD GLU   126      -6.931 -85.194 -37.370  1.00  0.00      BSYN  
ATOM   1118  OE1 GLU   126      -6.154 -84.293 -37.698  1.00  0.00      BSYN  
ATOM   1119  OE2 GLU   126      -6.533 -86.320 -37.053  1.00  0.00      BSYN  
ATOM   1120    C GLU   126     -10.524 -83.749 -40.463  1.00  0.00      BSYN  
ATOM   1121    O GLU   126     -10.760 -84.643 -41.283  1.00  0.00      BSYN  
ATOM   1122    N TYR   127     -10.220 -82.528 -40.779  1.00  0.00      BSYN  
ATOM   1123    H TYR   127     -10.164 -81.859 -40.065  1.00  0.00      BSYN  
ATOM   1124   CA TYR   127     -10.121 -82.120 -42.169  1.00  0.00      BSYN  
ATOM   1125   CB TYR   127     -11.379 -81.401 -42.768  1.00  0.00      BSYN  
ATOM   1126   CG TYR   127     -11.528 -81.451 -44.294  1.00  0.00      BSYN  
ATOM   1127  CD1 TYR   127     -12.018 -82.638 -44.840  1.00  0.00      BSYN  
ATOM   1128  CE1 TYR   127     -12.173 -82.826 -46.179  1.00  0.00      BSYN  
ATOM   1129  CD2 TYR   127     -11.182 -80.421 -45.066  1.00  0.00      BSYN  
ATOM   1130  CE2 TYR   127     -11.246 -80.556 -46.506  1.00  0.00      BSYN  
ATOM   1131   CZ TYR   127     -11.809 -81.732 -46.994  1.00  0.00      BSYN  
ATOM   1132   OH TYR   127     -11.890 -82.006 -48.387  1.00  0.00      BSYN  
ATOM   1133   HH TYR   127     -11.970 -82.944 -48.573  1.00  0.00      BSYN  
ATOM   1134    C TYR   127      -8.985 -81.118 -42.236  1.00  0.00      BSYN  
ATOM   1135    O TYR   127      -9.133 -79.897 -41.996  1.00  0.00      BSYN  
ATOM   1136    N GLN   128      -7.954 -81.712 -42.813  1.00  0.00      BSYN  
ATOM   1137    H GLN   128      -7.994 -82.661 -43.054  1.00  0.00      BSYN  
ATOM   1138   CA GLN   128      -6.756 -80.902 -42.968  1.00  0.00      BSYN  
ATOM   1139   CB GLN   128      -5.979 -80.936 -41.614  1.00  0.00      BSYN  
ATOM   1140   CG GLN   128      -4.518 -80.627 -41.721  1.00  0.00      BSYN  
ATOM   1141   CD GLN   128      -3.856 -79.832 -40.592  1.00  0.00      BSYN  
ATOM   1142  OE1 GLN   128      -4.315 -78.995 -39.816  1.00  0.00      BSYN  
ATOM   1143  NE2 GLN   128      -2.440 -79.935 -40.601  1.00  0.00      BSYN  
ATOM   1144 HE21 GLN   128      -1.852 -79.729 -39.845  1.00  0.00      BSYN  
ATOM   1145 HE22 GLN   128      -2.142 -80.431 -41.392  1.00  0.00      BSYN  
ATOM   1146    C GLN   128      -5.931 -81.294 -44.195  1.00  0.00      BSYN  
ATOM   1147    O GLN   128      -5.659 -80.463 -45.027  1.00  0.00      BSYN  
ATOM   1148    N GLU   129      -5.707 -82.610 -44.285  1.00  0.00      BSYN  
ATOM   1149    H GLU   129      -5.986 -83.112 -43.491  1.00  0.00      BSYN  
ATOM   1150   CA GLU   129      -5.399 -83.221 -45.615  1.00  0.00      BSYN  
ATOM   1151   CB GLU   129      -4.639 -84.536 -45.408  1.00  0.00      BSYN  
ATOM   1152   CG GLU   129      -3.143 -84.481 -44.841  1.00  0.00      BSYN  
ATOM   1153   CD GLU   129      -2.715 -83.360 -43.859  1.00  0.00      BSYN  
ATOM   1154  OE1 GLU   129      -3.306 -83.412 -42.743  1.00  0.00      BSYN  
ATOM   1155  OE2 GLU   129      -1.964 -82.461 -44.161  1.00  0.00      BSYN  
ATOM   1156    C GLU   129      -6.678 -83.345 -46.533  1.00  0.00      BSYN  
ATOM   1157    O GLU   129      -7.856 -83.162 -46.156  1.00  0.00      BSYN  
ATOM   1158    N TYR   130      -6.446 -83.432 -47.812  1.00  0.00      BSYN  
ATOM   1159    H TYR   130      -5.494 -83.346 -48.029  1.00  0.00      BSYN  
ATOM   1160   CA TYR   130      -7.514 -83.636 -48.788  1.00  0.00      BSYN  
ATOM   1161   CB TYR   130      -7.942 -82.299 -49.581  1.00  0.00      BSYN  
ATOM   1162   CG TYR   130      -6.938 -81.292 -50.179  1.00  0.00      BSYN  
ATOM   1163  CD1 TYR   130      -7.478 -80.507 -51.178  1.00  0.00      BSYN  
ATOM   1164  CE1 TYR   130      -6.935 -79.447 -51.690  1.00  0.00      BSYN  
ATOM   1165  CD2 TYR   130      -5.744 -81.064 -49.605  1.00  0.00      BSYN  
ATOM   1166  CE2 TYR   130      -5.219 -79.825 -50.006  1.00  0.00      BSYN  
ATOM   1167   CZ TYR   130      -5.750 -79.071 -51.087  1.00  0.00      BSYN  
ATOM   1168   OH TYR   130      -5.073 -78.019 -51.599  1.00  0.00      BSYN  
ATOM   1169   HH TYR   130      -5.065 -78.257 -52.528  1.00  0.00      BSYN  
ATOM   1170    C TYR   130      -7.367 -84.784 -49.730  1.00  0.00      BSYN  
ATOM   1171    O TYR   130      -6.537 -84.694 -50.631  1.00  0.00      BSYN  
ATOM   1172    N GLU   131      -8.063 -85.947 -49.586  1.00  0.00      BSYN  
ATOM   1173    H GLU   131      -8.644 -86.134 -48.820  1.00  0.00      BSYN  
ATOM   1174   CA GLU   131      -7.941 -87.072 -50.468  1.00  0.00      BSYN  
ATOM   1175   CB GLU   131      -8.349 -88.463 -49.873  1.00  0.00      BSYN  
ATOM   1176   CG GLU   131      -7.236 -88.858 -49.062  1.00  0.00      BSYN  
ATOM   1177   CD GLU   131      -7.525 -90.033 -48.166  1.00  0.00      BSYN  
ATOM   1178  OE1 GLU   131      -8.134 -90.975 -48.639  1.00  0.00      BSYN  
ATOM   1179  OE2 GLU   131      -7.349 -89.953 -46.962  1.00  0.00      BSYN  
ATOM   1180    C GLU   131      -8.492 -86.866 -51.908  1.00  0.00      BSYN  
ATOM   1181    O GLU   131      -9.588 -86.377 -52.055  1.00  0.00      BSYN  
ATOM   1182    N PRO   132      -7.780 -87.347 -53.011  1.00  0.00      BSYN  
ATOM   1183   CD PRO   132      -6.403 -86.927 -53.299  1.00  0.00      BSYN  
ATOM   1184   CA PRO   132      -8.492 -87.382 -54.401  1.00  0.00      BSYN  
ATOM   1185   CB PRO   132      -7.536 -86.450 -55.256  1.00  0.00      BSYN  
ATOM   1186   CG PRO   132      -6.442 -85.886 -54.350  1.00  0.00      BSYN  
ATOM   1187    C PRO   132      -8.634 -88.788 -55.012  1.00  0.00      BSYN  
ATOM   1188    O PRO   132      -8.607 -89.871 -54.471  1.00  0.00      BSYN  
ATOM   1189    N GLU   133      -8.882 -88.572 -56.298  1.00  0.00      BSYN  
ATOM   1190    H GLU   133      -8.698 -87.723 -56.750  1.00  0.00      BSYN  
ATOM   1191   CA GLU   133      -9.448 -89.627 -57.155  1.00  0.00      BSYN  
ATOM   1192   CB GLU   133     -10.904 -89.447 -57.554  1.00  0.00      BSYN  
ATOM   1193   CG GLU   133     -11.897 -90.181 -56.606  1.00  0.00      BSYN  
ATOM   1194   CD GLU   133     -13.345 -89.716 -56.749  1.00  0.00      BSYN  
ATOM   1195  OE1 GLU   133     -13.931 -88.863 -55.975  1.00  0.00      BSYN  
ATOM   1196  OE2 GLU   133     -13.946 -90.215 -57.694  1.00  0.00      BSYN  
ATOM   1197    C GLU   133      -8.678 -89.768 -58.448  1.00  0.00      BSYN  
ATOM   1198    O GLU   133      -8.144 -88.827 -58.993  1.00  0.00      BSYN  
ATOM   1199    N ALA   134      -8.580 -91.043 -58.982  1.00  0.00      BSYN  
ATOM   1200    H ALA   134      -9.065 -91.778 -58.553  1.00  0.00      BSYN  
ATOM   1201   CA ALA   134      -8.081 -91.422 -60.297  1.00  0.00      BSYN  
ATOM   1202   CB ALA   134      -8.266 -92.897 -60.699  1.00  0.00      BSYN  
ATOM   1203    C ALA   134      -8.777 -90.501 -61.382  1.00  0.00      BSYN  
ATOM   1204  OT1 ALA   134      -8.069 -90.013 -62.220  1.00  0.00      BSYN  
ATOM   1205  OT2 ALA   134      -9.994 -90.413 -61.271  1.00  0.00      BSYN  
END
