# Supplementary material for: Data set of intrinsically disordered proteins analysed at a local protein conformation level
Source: Data Brief. 2020 Mar 5;29:105383. doi: 10.1016/j.dib.2020.105383 (PMC7078294; doi:10.1016/j.dib.2020.105383)
Supplement: Supplementary file 1 [file mmc1.zip › the data/1-DATA/PED1AAD-pdb/1AAD-108.pdb]

CRYST1    1.000    1.000    1.000  90.00  90.00  90.00 P 1           1
ATOM      1  HT1 MET     1     -31.377 -44.539  26.491  1.00  0.00      BSYN  
ATOM      2  HT2 MET     1     -30.313 -43.316  26.124  1.00  0.00      BSYN  
ATOM      3    N MET     1     -30.469 -44.339  26.024  1.00  0.00      BSYN  
ATOM      4  HT3 MET     1     -29.660 -44.806  26.483  1.00  0.00      BSYN  
ATOM      5   CA MET     1     -30.545 -44.718  24.626  1.00  0.00      BSYN  
ATOM      6   CB MET     1     -31.762 -44.120  23.972  1.00  0.00      BSYN  
ATOM      7   CG MET     1     -32.533 -45.062  22.918  1.00  0.00      BSYN  
ATOM      8   SD MET     1     -34.138 -44.459  22.314  1.00  0.00      BSYN  
ATOM      9   CE MET     1     -33.686 -43.826  20.713  1.00  0.00      BSYN  
ATOM     10    C MET     1     -29.330 -44.140  23.887  1.00  0.00      BSYN  
ATOM     11    O MET     1     -28.933 -42.993  24.143  1.00  0.00      BSYN  
ATOM     12    N ASP     2     -28.654 -44.875  23.064  1.00  0.00      BSYN  
ATOM     13    H ASP     2     -28.713 -45.843  23.205  1.00  0.00      BSYN  
ATOM     14   CA ASP     2     -27.817 -44.484  22.041  1.00  0.00      BSYN  
ATOM     15   CB ASP     2     -26.457 -44.428  22.394  1.00  0.00      BSYN  
ATOM     16   CG ASP     2     -25.641 -43.249  21.785  1.00  0.00      BSYN  
ATOM     17  OD1 ASP     2     -25.472 -43.105  20.517  1.00  0.00      BSYN  
ATOM     18  OD2 ASP     2     -25.189 -42.406  22.617  1.00  0.00      BSYN  
ATOM     19    C ASP     2     -28.007 -45.411  20.772  1.00  0.00      BSYN  
ATOM     20    O ASP     2     -27.914 -46.628  20.871  1.00  0.00      BSYN  
ATOM     21    N VAL     3     -28.110 -44.769  19.584  1.00  0.00      BSYN  
ATOM     22    H VAL     3     -28.308 -43.826  19.407  1.00  0.00      BSYN  
ATOM     23   CA VAL     3     -28.401 -45.553  18.385  1.00  0.00      BSYN  
ATOM     24   CB VAL     3     -28.728 -44.609  17.297  1.00  0.00      BSYN  
ATOM     25  CG1 VAL     3     -30.013 -43.982  17.645  1.00  0.00      BSYN  
ATOM     26  CG2 VAL     3     -27.489 -43.840  16.862  1.00  0.00      BSYN  
ATOM     27    C VAL     3     -27.395 -46.587  17.805  1.00  0.00      BSYN  
ATOM     28    O VAL     3     -27.812 -47.324  16.905  1.00  0.00      BSYN  
ATOM     29    N PHE     4     -26.108 -46.659  18.204  1.00  0.00      BSYN  
ATOM     30    H PHE     4     -25.667 -46.013  18.794  1.00  0.00      BSYN  
ATOM     31   CA PHE     4     -25.134 -47.570  17.623  1.00  0.00      BSYN  
ATOM     32   CB PHE     4     -23.598 -47.147  17.742  1.00  0.00      BSYN  
ATOM     33   CG PHE     4     -23.115 -45.876  16.960  1.00  0.00      BSYN  
ATOM     34  CD1 PHE     4     -23.452 -45.568  15.637  1.00  0.00      BSYN  
ATOM     35  CD2 PHE     4     -22.357 -44.952  17.715  1.00  0.00      BSYN  
ATOM     36  CE1 PHE     4     -23.069 -44.407  15.040  1.00  0.00      BSYN  
ATOM     37  CE2 PHE     4     -21.961 -43.769  17.127  1.00  0.00      BSYN  
ATOM     38   CZ PHE     4     -22.311 -43.415  15.789  1.00  0.00      BSYN  
ATOM     39    C PHE     4     -25.169 -48.973  18.145  1.00  0.00      BSYN  
ATOM     40    O PHE     4     -24.800 -50.011  17.596  1.00  0.00      BSYN  
ATOM     41    N MET     5     -25.744 -49.053  19.384  1.00  0.00      BSYN  
ATOM     42    H MET     5     -25.806 -48.180  19.826  1.00  0.00      BSYN  
ATOM     43   CA MET     5     -25.952 -50.212  20.287  1.00  0.00      BSYN  
ATOM     44   CB MET     5     -27.275 -50.819  19.966  1.00  0.00      BSYN  
ATOM     45   CG MET     5     -28.523 -50.042  20.313  1.00  0.00      BSYN  
ATOM     46   SD MET     5     -29.982 -51.114  20.494  1.00  0.00      BSYN  
ATOM     47   CE MET     5     -30.890 -50.600  19.096  1.00  0.00      BSYN  
ATOM     48    C MET     5     -25.029 -51.379  20.460  1.00  0.00      BSYN  
ATOM     49    O MET     5     -24.916 -51.780  21.624  1.00  0.00      BSYN  
ATOM     50    N LYS     6     -24.395 -52.072  19.419  1.00  0.00      BSYN  
ATOM     51    H LYS     6     -24.310 -51.523  18.612  1.00  0.00      BSYN  
ATOM     52   CA LYS     6     -23.602 -53.281  19.633  1.00  0.00      BSYN  
ATOM     53   CB LYS     6     -23.980 -54.443  18.767  1.00  0.00      BSYN  
ATOM     54   CG LYS     6     -24.294 -55.561  19.746  1.00  0.00      BSYN  
ATOM     55   CD LYS     6     -25.463 -55.195  20.750  1.00  0.00      BSYN  
ATOM     56   CE LYS     6     -26.706 -55.258  19.850  1.00  0.00      BSYN  
ATOM     57   NZ LYS     6     -27.842 -55.141  20.735  1.00  0.00      BSYN  
ATOM     58  HZ1 LYS     6     -27.762 -54.226  21.223  1.00  0.00      BSYN  
ATOM     59  HZ2 LYS     6     -28.734 -55.140  20.200  1.00  0.00      BSYN  
ATOM     60  HZ3 LYS     6     -27.767 -55.860  21.483  1.00  0.00      BSYN  
ATOM     61    C LYS     6     -22.119 -52.866  19.569  1.00  0.00      BSYN  
ATOM     62    O LYS     6     -21.863 -51.845  19.029  1.00  0.00      BSYN  
ATOM     63    N GLY     7     -21.298 -53.631  20.247  1.00  0.00      BSYN  
ATOM     64    H GLY     7     -21.554 -54.483  20.658  1.00  0.00      BSYN  
ATOM     65   CA GLY     7     -19.860 -53.401  20.443  1.00  0.00      BSYN  
ATOM     66    C GLY     7     -19.591 -52.477  21.592  1.00  0.00      BSYN  
ATOM     67    O GLY     7     -19.459 -51.207  21.414  1.00  0.00      BSYN  
ATOM     68    N LEU     8     -19.363 -53.038  22.799  1.00  0.00      BSYN  
ATOM     69    H LEU     8     -18.962 -53.924  22.921  1.00  0.00      BSYN  
ATOM     70   CA LEU     8     -19.459 -52.163  23.912  1.00  0.00      BSYN  
ATOM     71   CB LEU     8     -20.182 -52.739  25.134  1.00  0.00      BSYN  
ATOM     72   CG LEU     8     -21.623 -53.468  25.049  1.00  0.00      BSYN  
ATOM     73  CD1 LEU     8     -21.992 -53.953  26.441  1.00  0.00      BSYN  
ATOM     74  CD2 LEU     8     -22.620 -52.335  24.540  1.00  0.00      BSYN  
ATOM     75    C LEU     8     -18.029 -51.879  24.361  1.00  0.00      BSYN  
ATOM     76    O LEU     8     -17.490 -52.731  25.048  1.00  0.00      BSYN  
ATOM     77    N SER     9     -17.360 -50.841  23.806  1.00  0.00      BSYN  
ATOM     78    H SER     9     -17.619 -50.435  22.953  1.00  0.00      BSYN  
ATOM     79   CA SER     9     -16.143 -50.339  24.411  1.00  0.00      BSYN  
ATOM     80   CB SER     9     -15.300 -49.638  23.393  1.00  0.00      BSYN  
ATOM     81   OG SER     9     -15.010 -50.512  22.279  1.00  0.00      BSYN  
ATOM     82   HG SER     9     -15.098 -51.381  22.678  1.00  0.00      BSYN  
ATOM     83    C SER     9     -16.572 -49.310  25.448  1.00  0.00      BSYN  
ATOM     84    O SER     9     -16.937 -48.155  25.134  1.00  0.00      BSYN  
ATOM     85    N MET    10     -16.440 -49.679  26.738  1.00  0.00      BSYN  
ATOM     86    H MET    10     -16.733 -50.580  26.989  1.00  0.00      BSYN  
ATOM     87   CA MET    10     -16.265 -48.561  27.750  1.00  0.00      BSYN  
ATOM     88   CB MET    10     -16.915 -48.998  29.044  1.00  0.00      BSYN  
ATOM     89   CG MET    10     -18.419 -49.190  28.822  1.00  0.00      BSYN  
ATOM     90   SD MET    10     -19.156 -48.157  27.582  1.00  0.00      BSYN  
ATOM     91   CE MET    10     -20.170 -49.373  26.797  1.00  0.00      BSYN  
ATOM     92    C MET    10     -14.944 -47.902  27.606  1.00  0.00      BSYN  
ATOM     93    O MET    10     -13.963 -48.387  28.170  1.00  0.00      BSYN  
ATOM     94    N ALA    11     -14.911 -46.757  26.890  1.00  0.00      BSYN  
ATOM     95    H ALA    11     -15.717 -46.437  26.433  1.00  0.00      BSYN  
ATOM     96   CA ALA    11     -13.770 -45.903  26.609  1.00  0.00      BSYN  
ATOM     97   CB ALA    11     -14.026 -44.907  25.389  1.00  0.00      BSYN  
ATOM     98    C ALA    11     -13.647 -44.962  27.791  1.00  0.00      BSYN  
ATOM     99    O ALA    11     -14.594 -44.400  28.353  1.00  0.00      BSYN  
ATOM    100    N LYS    12     -12.367 -44.864  28.119  1.00  0.00      BSYN  
ATOM    101    H LYS    12     -11.764 -45.201  27.424  1.00  0.00      BSYN  
ATOM    102   CA LYS    12     -11.984 -44.340  29.412  1.00  0.00      BSYN  
ATOM    103   CB LYS    12     -10.654 -44.923  29.788  1.00  0.00      BSYN  
ATOM    104   CG LYS    12      -9.257 -44.724  29.145  1.00  0.00      BSYN  
ATOM    105   CD LYS    12      -8.191 -45.703  29.767  1.00  0.00      BSYN  
ATOM    106   CE LYS    12      -8.470 -47.015  29.160  1.00  0.00      BSYN  
ATOM    107   NZ LYS    12      -7.849 -46.889  27.883  1.00  0.00      BSYN  
ATOM    108  HZ1 LYS    12      -7.226 -46.069  27.737  1.00  0.00      BSYN  
ATOM    109  HZ2 LYS    12      -7.380 -47.803  27.718  1.00  0.00      BSYN  
ATOM    110  HZ3 LYS    12      -8.563 -46.931  27.128  1.00  0.00      BSYN  
ATOM    111    C LYS    12     -12.001 -42.846  29.610  1.00  0.00      BSYN  
ATOM    112    O LYS    12     -11.843 -42.412  30.749  1.00  0.00      BSYN  
ATOM    113    N GLU    13     -12.110 -42.073  28.520  1.00  0.00      BSYN  
ATOM    114    H GLU    13     -12.303 -42.386  27.611  1.00  0.00      BSYN  
ATOM    115   CA GLU    13     -12.324 -40.669  28.667  1.00  0.00      BSYN  
ATOM    116   CB GLU    13     -11.783 -40.074  27.379  1.00  0.00      BSYN  
ATOM    117   CG GLU    13     -10.362 -39.582  27.491  1.00  0.00      BSYN  
ATOM    118   CD GLU    13      -9.369 -40.462  26.766  1.00  0.00      BSYN  
ATOM    119  OE1 GLU    13      -8.651 -40.039  25.835  1.00  0.00      BSYN  
ATOM    120  OE2 GLU    13      -9.255 -41.672  27.157  1.00  0.00      BSYN  
ATOM    121    C GLU    13     -13.802 -40.288  28.766  1.00  0.00      BSYN  
ATOM    122    O GLU    13     -14.090 -39.116  29.012  1.00  0.00      BSYN  
ATOM    123    N GLY    14     -14.781 -41.188  28.468  1.00  0.00      BSYN  
ATOM    124    H GLY    14     -14.529 -42.132  28.548  1.00  0.00      BSYN  
ATOM    125   CA GLY    14     -16.263 -40.908  28.389  1.00  0.00      BSYN  
ATOM    126    C GLY    14     -16.673 -40.495  26.996  1.00  0.00      BSYN  
ATOM    127    O GLY    14     -17.565 -41.050  26.362  1.00  0.00      BSYN  
ATOM    128    N VAL    15     -16.001 -39.459  26.509  1.00  0.00      BSYN  
ATOM    129    H VAL    15     -15.160 -39.376  27.005  1.00  0.00      BSYN  
ATOM    130   CA VAL    15     -16.258 -38.787  25.205  1.00  0.00      BSYN  
ATOM    131   CB VAL    15     -15.837 -37.278  25.150  1.00  0.00      BSYN  
ATOM    132  CG1 VAL    15     -16.856 -36.371  25.972  1.00  0.00      BSYN  
ATOM    133  CG2 VAL    15     -14.348 -37.103  25.620  1.00  0.00      BSYN  
ATOM    134    C VAL    15     -15.688 -39.603  24.077  1.00  0.00      BSYN  
ATOM    135    O VAL    15     -14.507 -39.910  24.173  1.00  0.00      BSYN  
ATOM    136    N VAL    16     -16.430 -39.923  23.012  1.00  0.00      BSYN  
ATOM    137    H VAL    16     -17.305 -39.483  22.995  1.00  0.00      BSYN  
ATOM    138   CA VAL    16     -16.035 -40.759  21.913  1.00  0.00      BSYN  
ATOM    139   CB VAL    16     -17.319 -40.991  21.025  1.00  0.00      BSYN  
ATOM    140  CG1 VAL    16     -17.058 -41.698  19.870  1.00  0.00      BSYN  
ATOM    141  CG2 VAL    16     -18.311 -41.763  21.904  1.00  0.00      BSYN  
ATOM    142    C VAL    16     -14.812 -40.161  21.107  1.00  0.00      BSYN  
ATOM    143    O VAL    16     -14.938 -39.241  20.275  1.00  0.00      BSYN  
ATOM    144    N ALA    17     -13.593 -40.640  21.373  1.00  0.00      BSYN  
ATOM    145    H ALA    17     -13.455 -41.128  22.211  1.00  0.00      BSYN  
ATOM    146   CA ALA    17     -12.374 -40.259  20.739  1.00  0.00      BSYN  
ATOM    147   CB ALA    17     -12.016 -38.824  21.288  1.00  0.00      BSYN  
ATOM    148    C ALA    17     -11.267 -41.243  20.924  1.00  0.00      BSYN  
ATOM    149    O ALA    17     -10.313 -41.226  20.147  1.00  0.00      BSYN  
ATOM    150    N ALA    18     -11.285 -42.206  21.878  1.00  0.00      BSYN  
ATOM    151    H ALA    18     -12.162 -42.369  22.284  1.00  0.00      BSYN  
ATOM    152   CA ALA    18     -10.115 -43.144  22.257  1.00  0.00      BSYN  
ATOM    153   CB ALA    18      -9.128 -42.302  22.930  1.00  0.00      BSYN  
ATOM    154    C ALA    18     -10.636 -44.052  23.337  1.00  0.00      BSYN  
ATOM    155    O ALA    18     -11.267 -43.744  24.319  1.00  0.00      BSYN  
ATOM    156    N ALA    19     -10.341 -45.305  22.906  1.00  0.00      BSYN  
ATOM    157    H ALA    19      -9.903 -45.317  22.030  1.00  0.00      BSYN  
ATOM    158   CA ALA    19     -10.558 -46.607  23.586  1.00  0.00      BSYN  
ATOM    159   CB ALA    19     -11.909 -47.177  23.184  1.00  0.00      BSYN  
ATOM    160    C ALA    19      -9.555 -47.701  23.193  1.00  0.00      BSYN  
ATOM    161    O ALA    19      -8.787 -47.496  22.281  1.00  0.00      BSYN  
ATOM    162    N GLU    20      -9.705 -48.941  23.768  1.00  0.00      BSYN  
ATOM    163    H GLU    20     -10.524 -49.220  24.228  1.00  0.00      BSYN  
ATOM    164   CA GLU    20      -8.768 -50.001  23.547  1.00  0.00      BSYN  
ATOM    165   CB GLU    20      -7.558 -50.194  24.682  1.00  0.00      BSYN  
ATOM    166   CG GLU    20      -6.315 -49.132  24.780  1.00  0.00      BSYN  
ATOM    167   CD GLU    20      -5.442 -49.369  26.056  1.00  0.00      BSYN  
ATOM    168  OE1 GLU    20      -4.986 -48.359  26.575  1.00  0.00      BSYN  
ATOM    169  OE2 GLU    20      -5.364 -50.441  26.593  1.00  0.00      BSYN  
ATOM    170    C GLU    20      -9.485 -51.222  23.162  1.00  0.00      BSYN  
ATOM    171    O GLU    20     -10.121 -51.837  24.045  1.00  0.00      BSYN  
ATOM    172    N LYS    21      -9.590 -51.715  21.931  1.00  0.00      BSYN  
ATOM    173    H LYS    21      -9.088 -51.163  21.296  1.00  0.00      BSYN  
ATOM    174   CA LYS    21     -10.452 -52.858  21.534  1.00  0.00      BSYN  
ATOM    175   CB LYS    21     -10.051 -53.508  20.174  1.00  0.00      BSYN  
ATOM    176   CG LYS    21     -10.705 -52.653  18.944  1.00  0.00      BSYN  
ATOM    177   CD LYS    21     -12.227 -52.767  18.991  1.00  0.00      BSYN  
ATOM    178   CE LYS    21     -12.569 -51.543  18.197  1.00  0.00      BSYN  
ATOM    179   NZ LYS    21     -13.991 -51.327  18.222  1.00  0.00      BSYN  
ATOM    180  HZ1 LYS    21     -14.224 -50.319  18.119  1.00  0.00      BSYN  
ATOM    181  HZ2 LYS    21     -14.507 -51.872  17.502  1.00  0.00      BSYN  
ATOM    182  HZ3 LYS    21     -14.557 -51.689  19.016  1.00  0.00      BSYN  
ATOM    183    C LYS    21     -10.549 -54.059  22.475  1.00  0.00      BSYN  
ATOM    184    O LYS    21      -9.613 -54.978  22.662  1.00  0.00      BSYN  
ATOM    185    N THR    22     -11.781 -54.056  22.958  1.00  0.00      BSYN  
ATOM    186    H THR    22     -12.427 -53.392  22.638  1.00  0.00      BSYN  
ATOM    187   CA THR    22     -12.200 -55.242  23.826  1.00  0.00      BSYN  
ATOM    188   CB THR    22     -13.313 -54.929  24.679  1.00  0.00      BSYN  
ATOM    189  OG1 THR    22     -14.286 -54.140  24.127  1.00  0.00      BSYN  
ATOM    190  HG1 THR    22     -14.985 -54.190  24.784  1.00  0.00      BSYN  
ATOM    191  CG2 THR    22     -12.769 -54.425  26.078  1.00  0.00      BSYN  
ATOM    192    C THR    22     -12.504 -56.471  22.915  1.00  0.00      BSYN  
ATOM    193    O THR    22     -12.589 -57.552  23.456  1.00  0.00      BSYN  
ATOM    194    N LYS    23     -12.431 -56.343  21.542  1.00  0.00      BSYN  
ATOM    195    H LYS    23     -12.231 -55.446  21.203  1.00  0.00      BSYN  
ATOM    196   CA LYS    23     -12.474 -57.333  20.518  1.00  0.00      BSYN  
ATOM    197   CB LYS    23     -13.186 -56.773  19.298  1.00  0.00      BSYN  
ATOM    198   CG LYS    23     -14.425 -56.107  19.453  1.00  0.00      BSYN  
ATOM    199   CD LYS    23     -15.438 -57.296  19.899  1.00  0.00      BSYN  
ATOM    200   CE LYS    23     -16.745 -57.221  19.224  1.00  0.00      BSYN  
ATOM    201   NZ LYS    23     -17.511 -58.334  19.531  1.00  0.00      BSYN  
ATOM    202  HZ1 LYS    23     -18.438 -58.468  19.079  1.00  0.00      BSYN  
ATOM    203  HZ2 LYS    23     -16.839 -59.056  19.200  1.00  0.00      BSYN  
ATOM    204  HZ3 LYS    23     -17.448 -58.479  20.559  1.00  0.00      BSYN  
ATOM    205    C LYS    23     -11.069 -57.852  20.174  1.00  0.00      BSYN  
ATOM    206    O LYS    23     -10.284 -57.360  19.415  1.00  0.00      BSYN  
ATOM    207    N GLN    24     -10.587 -58.796  20.942  1.00  0.00      BSYN  
ATOM    208    H GLN    24     -11.258 -59.282  21.465  1.00  0.00      BSYN  
ATOM    209   CA GLN    24      -9.242 -59.302  20.838  1.00  0.00      BSYN  
ATOM    210   CB GLN    24      -8.555 -59.068  22.161  1.00  0.00      BSYN  
ATOM    211   CG GLN    24      -7.880 -57.649  22.165  1.00  0.00      BSYN  
ATOM    212   CD GLN    24      -6.463 -57.546  21.474  1.00  0.00      BSYN  
ATOM    213  OE1 GLN    24      -6.115 -58.027  20.415  1.00  0.00      BSYN  
ATOM    214  NE2 GLN    24      -5.562 -56.923  22.224  1.00  0.00      BSYN  
ATOM    215 HE21 GLN    24      -5.882 -56.525  23.061  1.00  0.00      BSYN  
ATOM    216 HE22 GLN    24      -4.640 -56.874  21.894  1.00  0.00      BSYN  
ATOM    217    C GLN    24      -9.116 -60.868  20.446  1.00  0.00      BSYN  
ATOM    218    O GLN    24      -9.882 -61.642  21.010  1.00  0.00      BSYN  
ATOM    219    N GLY    25      -8.272 -61.284  19.521  1.00  0.00      BSYN  
ATOM    220    H GLY    25      -8.429 -62.208  19.233  1.00  0.00      BSYN  
ATOM    221   CA GLY    25      -7.257 -60.596  18.804  1.00  0.00      BSYN  
ATOM    222    C GLY    25      -7.751 -60.330  17.405  1.00  0.00      BSYN  
ATOM    223    O GLY    25      -7.962 -61.313  16.698  1.00  0.00      BSYN  
ATOM    224    N VAL    26      -7.731 -59.036  16.889  1.00  0.00      BSYN  
ATOM    225    H VAL    26      -7.564 -58.301  17.515  1.00  0.00      BSYN  
ATOM    226   CA VAL    26      -8.050 -58.660  15.457  1.00  0.00      BSYN  
ATOM    227   CB VAL    26      -8.577 -57.231  15.243  1.00  0.00      BSYN  
ATOM    228  CG1 VAL    26      -8.809 -56.760  13.780  1.00  0.00      BSYN  
ATOM    229  CG2 VAL    26      -9.935 -57.236  15.780  1.00  0.00      BSYN  
ATOM    230    C VAL    26      -6.896 -58.946  14.529  1.00  0.00      BSYN  
ATOM    231    O VAL    26      -5.788 -58.754  14.851  1.00  0.00      BSYN  
ATOM    232    N THR    27      -7.121 -59.626  13.386  1.00  0.00      BSYN  
ATOM    233    H THR    27      -8.051 -59.585  13.077  1.00  0.00      BSYN  
ATOM    234   CA THR    27      -5.961 -60.139  12.548  1.00  0.00      BSYN  
ATOM    235   CB THR    27      -5.923 -61.717  12.574  1.00  0.00      BSYN  
ATOM    236  OG1 THR    27      -6.456 -62.106  13.803  1.00  0.00      BSYN  
ATOM    237  HG1 THR    27      -7.189 -61.528  14.029  1.00  0.00      BSYN  
ATOM    238  CG2 THR    27      -4.566 -62.385  12.135  1.00  0.00      BSYN  
ATOM    239    C THR    27      -6.348 -59.703  11.175  1.00  0.00      BSYN  
ATOM    240    O THR    27      -7.444 -59.776  10.718  1.00  0.00      BSYN  
ATOM    241    N GLU    28      -5.221 -59.339  10.558  1.00  0.00      BSYN  
ATOM    242    H GLU    28      -4.417 -59.615  11.045  1.00  0.00      BSYN  
ATOM    243   CA GLU    28      -5.198 -58.466   9.448  1.00  0.00      BSYN  
ATOM    244   CB GLU    28      -3.904 -57.736   9.469  1.00  0.00      BSYN  
ATOM    245   CG GLU    28      -3.813 -56.288   8.993  1.00  0.00      BSYN  
ATOM    246   CD GLU    28      -2.574 -55.497   9.307  1.00  0.00      BSYN  
ATOM    247  OE1 GLU    28      -2.006 -54.787   8.494  1.00  0.00      BSYN  
ATOM    248  OE2 GLU    28      -2.060 -55.591  10.443  1.00  0.00      BSYN  
ATOM    249    C GLU    28      -5.300 -59.122   8.127  1.00  0.00      BSYN  
ATOM    250    O GLU    28      -5.741 -58.455   7.146  1.00  0.00      BSYN  
ATOM    251    N ALA    29      -4.949 -60.409   7.932  1.00  0.00      BSYN  
ATOM    252    H ALA    29      -4.958 -60.796   8.833  1.00  0.00      BSYN  
ATOM    253   CA ALA    29      -5.206 -61.218   6.682  1.00  0.00      BSYN  
ATOM    254   CB ALA    29      -3.834 -61.725   6.012  1.00  0.00      BSYN  
ATOM    255    C ALA    29      -6.201 -62.372   6.666  1.00  0.00      BSYN  
ATOM    256    O ALA    29      -6.542 -62.893   7.726  1.00  0.00      BSYN  
ATOM    257    N ALA    30      -6.693 -62.769   5.507  1.00  0.00      BSYN  
ATOM    258    H ALA    30      -6.439 -62.248   4.717  1.00  0.00      BSYN  
ATOM    259   CA ALA    30      -7.381 -64.030   5.292  1.00  0.00      BSYN  
ATOM    260   CB ALA    30      -8.237 -63.801   4.095  1.00  0.00      BSYN  
ATOM    261    C ALA    30      -6.490 -65.216   5.005  1.00  0.00      BSYN  
ATOM    262    O ALA    30      -5.460 -65.257   4.321  1.00  0.00      BSYN  
ATOM    263    N GLU    31      -6.905 -66.284   5.748  1.00  0.00      BSYN  
ATOM    264    H GLU    31      -7.232 -66.096   6.652  1.00  0.00      BSYN  
ATOM    265   CA GLU    31      -6.585 -67.577   5.182  1.00  0.00      BSYN  
ATOM    266   CB GLU    31      -7.117 -68.619   6.137  1.00  0.00      BSYN  
ATOM    267   CG GLU    31      -6.652 -69.892   5.692  1.00  0.00      BSYN  
ATOM    268   CD GLU    31      -7.276 -71.124   6.407  1.00  0.00      BSYN  
ATOM    269  OE1 GLU    31      -6.454 -72.007   6.723  1.00  0.00      BSYN  
ATOM    270  OE2 GLU    31      -8.457 -71.188   6.734  1.00  0.00      BSYN  
ATOM    271    C GLU    31      -7.302 -67.693   3.794  1.00  0.00      BSYN  
ATOM    272    O GLU    31      -8.493 -67.420   3.761  1.00  0.00      BSYN  
ATOM    273    N LYS    32      -6.585 -68.039   2.718  1.00  0.00      BSYN  
ATOM    274    H LYS    32      -5.749 -68.537   2.832  1.00  0.00      BSYN  
ATOM    275   CA LYS    32      -7.062 -67.798   1.325  1.00  0.00      BSYN  
ATOM    276   CB LYS    32      -5.962 -67.568   0.361  1.00  0.00      BSYN  
ATOM    277   CG LYS    32      -4.896 -68.712   0.162  1.00  0.00      BSYN  
ATOM    278   CD LYS    32      -3.501 -68.107  -0.231  1.00  0.00      BSYN  
ATOM    279   CE LYS    32      -2.467 -68.962  -0.879  1.00  0.00      BSYN  
ATOM    280   NZ LYS    32      -2.843 -69.197  -2.267  1.00  0.00      BSYN  
ATOM    281  HZ1 LYS    32      -3.024 -68.294  -2.750  1.00  0.00      BSYN  
ATOM    282  HZ2 LYS    32      -2.043 -69.633  -2.768  1.00  0.00      BSYN  
ATOM    283  HZ3 LYS    32      -3.743 -69.718  -2.292  1.00  0.00      BSYN  
ATOM    284    C LYS    32      -7.959 -68.803   0.751  1.00  0.00      BSYN  
ATOM    285    O LYS    32      -7.684 -70.015   0.886  1.00  0.00      BSYN  
ATOM    286    N THR    33      -9.111 -68.444   0.336  1.00  0.00      BSYN  
ATOM    287    H THR    33      -9.435 -67.572   0.645  1.00  0.00      BSYN  
ATOM    288   CA THR    33      -9.919 -69.390  -0.509  1.00  0.00      BSYN  
ATOM    289   CB THR    33     -11.459 -69.370  -0.244  1.00  0.00      BSYN  
ATOM    290  OG1 THR    33     -11.451 -69.706   1.222  1.00  0.00      BSYN  
ATOM    291  HG1 THR    33     -12.220 -69.561   1.777  1.00  0.00      BSYN  
ATOM    292  CG2 THR    33     -12.136 -70.496  -0.915  1.00  0.00      BSYN  
ATOM    293    C THR    33      -9.719 -68.998  -1.941  1.00  0.00      BSYN  
ATOM    294    O THR    33     -10.115 -68.013  -2.486  1.00  0.00      BSYN  
ATOM    295    N LYS    34      -9.019 -69.885  -2.698  1.00  0.00      BSYN  
ATOM    296    H LYS    34      -9.010 -70.845  -2.501  1.00  0.00      BSYN  
ATOM    297   CA LYS    34      -8.584 -69.530  -3.983  1.00  0.00      BSYN  
ATOM    298   CB LYS    34      -6.942 -69.421  -3.851  1.00  0.00      BSYN  
ATOM    299   CG LYS    34      -6.174 -69.127  -5.142  1.00  0.00      BSYN  
ATOM    300   CD LYS    34      -4.811 -69.545  -5.065  1.00  0.00      BSYN  
ATOM    301   CE LYS    34      -4.142 -69.235  -6.392  1.00  0.00      BSYN  
ATOM    302   NZ LYS    34      -3.016 -70.106  -6.724  1.00  0.00      BSYN  
ATOM    303  HZ1 LYS    34      -2.400 -70.081  -5.887  1.00  0.00      BSYN  
ATOM    304  HZ2 LYS    34      -3.358 -71.084  -6.813  1.00  0.00      BSYN  
ATOM    305  HZ3 LYS    34      -2.449 -69.820  -7.548  1.00  0.00      BSYN  
ATOM    306    C LYS    34      -8.879 -70.613  -5.090  1.00  0.00      BSYN  
ATOM    307    O LYS    34      -9.030 -71.771  -4.860  1.00  0.00      BSYN  
ATOM    308    N GLU    35      -9.016 -70.143  -6.298  1.00  0.00      BSYN  
ATOM    309    H GLU    35      -9.090 -69.172  -6.405  1.00  0.00      BSYN  
ATOM    310   CA GLU    35      -9.268 -70.995  -7.485  1.00  0.00      BSYN  
ATOM    311   CB GLU    35      -9.939 -70.009  -8.479  1.00  0.00      BSYN  
ATOM    312   CG GLU    35     -10.983 -70.730  -9.377  1.00  0.00      BSYN  
ATOM    313   CD GLU    35     -10.576 -71.830 -10.375  1.00  0.00      BSYN  
ATOM    314  OE1 GLU    35     -10.162 -71.567 -11.503  1.00  0.00      BSYN  
ATOM    315  OE2 GLU    35     -10.780 -73.034 -10.046  1.00  0.00      BSYN  
ATOM    316    C GLU    35      -7.926 -71.746  -7.950  1.00  0.00      BSYN  
ATOM    317    O GLU    35      -7.820 -71.837  -9.163  1.00  0.00      BSYN  
ATOM    318    N GLY    36      -7.017 -72.155  -6.983  1.00  0.00      BSYN  
ATOM    319    H GLY    36      -7.022 -72.064  -6.007  1.00  0.00      BSYN  
ATOM    320   CA GLY    36      -6.112 -73.121  -7.539  1.00  0.00      BSYN  
ATOM    321    C GLY    36      -5.099 -73.531  -6.571  1.00  0.00      BSYN  
ATOM    322    O GLY    36      -3.926 -73.106  -6.474  1.00  0.00      BSYN  
ATOM    323    N VAL    37      -5.609 -74.646  -5.958  1.00  0.00      BSYN  
ATOM    324    H VAL    37      -6.489 -75.042  -6.127  1.00  0.00      BSYN  
ATOM    325   CA VAL    37      -4.748 -75.273  -4.832  1.00  0.00      BSYN  
ATOM    326   CB VAL    37      -5.729 -75.502  -3.555  1.00  0.00      BSYN  
ATOM    327  CG1 VAL    37      -4.854 -75.926  -2.317  1.00  0.00      BSYN  
ATOM    328  CG2 VAL    37      -6.468 -74.095  -3.243  1.00  0.00      BSYN  
ATOM    329    C VAL    37      -3.949 -76.467  -5.348  1.00  0.00      BSYN  
ATOM    330    O VAL    37      -2.759 -76.263  -5.444  1.00  0.00      BSYN  
ATOM    331    N LEU    38      -4.688 -77.552  -5.796  1.00  0.00      BSYN  
ATOM    332    H LEU    38      -5.648 -77.447  -5.631  1.00  0.00      BSYN  
ATOM    333   CA LEU    38      -4.214 -78.730  -6.377  1.00  0.00      BSYN  
ATOM    334   CB LEU    38      -5.110 -79.868  -5.982  1.00  0.00      BSYN  
ATOM    335   CG LEU    38      -4.617 -80.582  -4.697  1.00  0.00      BSYN  
ATOM    336  CD1 LEU    38      -5.753 -81.422  -4.099  1.00  0.00      BSYN  
ATOM    337  CD2 LEU    38      -3.364 -81.388  -4.927  1.00  0.00      BSYN  
ATOM    338    C LEU    38      -3.966 -78.737  -7.814  1.00  0.00      BSYN  
ATOM    339    O LEU    38      -3.903 -77.595  -8.386  1.00  0.00      BSYN  
ATOM    340    N TYR    39      -3.831 -79.822  -8.595  1.00  0.00      BSYN  
ATOM    341    H TYR    39      -3.966 -80.666  -8.117  1.00  0.00      BSYN  
ATOM    342   CA TYR    39      -3.496 -79.777 -10.008  1.00  0.00      BSYN  
ATOM    343   CB TYR    39      -3.033 -81.189 -10.536  1.00  0.00      BSYN  
ATOM    344   CG TYR    39      -1.693 -81.605  -9.873  1.00  0.00      BSYN  
ATOM    345  CD1 TYR    39      -1.558 -82.776  -9.242  1.00  0.00      BSYN  
ATOM    346  CE1 TYR    39      -0.338 -83.209  -8.770  1.00  0.00      BSYN  
ATOM    347  CD2 TYR    39      -0.578 -80.788 -10.042  1.00  0.00      BSYN  
ATOM    348  CE2 TYR    39       0.656 -81.132  -9.592  1.00  0.00      BSYN  
ATOM    349   CZ TYR    39       0.758 -82.384  -9.094  1.00  0.00      BSYN  
ATOM    350   OH TYR    39       2.031 -82.859  -8.812  1.00  0.00      BSYN  
ATOM    351   HH TYR    39       1.926 -83.767  -8.518  1.00  0.00      BSYN  
ATOM    352    C TYR    39      -4.713 -79.387 -10.864  1.00  0.00      BSYN  
ATOM    353    O TYR    39      -5.577 -80.239 -10.807  1.00  0.00      BSYN  
ATOM    354    N VAL    40      -4.796 -78.296 -11.585  1.00  0.00      BSYN  
ATOM    355    H VAL    40      -4.394 -77.473 -11.237  1.00  0.00      BSYN  
ATOM    356   CA VAL    40      -5.746 -78.281 -12.729  1.00  0.00      BSYN  
ATOM    357   CB VAL    40      -5.965 -76.911 -13.297  1.00  0.00      BSYN  
ATOM    358  CG1 VAL    40      -6.925 -76.006 -12.545  1.00  0.00      BSYN  
ATOM    359  CG2 VAL    40      -4.629 -76.086 -13.412  1.00  0.00      BSYN  
ATOM    360    C VAL    40      -5.320 -79.207 -13.865  1.00  0.00      BSYN  
ATOM    361    O VAL    40      -4.174 -79.081 -14.340  1.00  0.00      BSYN  
ATOM    362    N GLY    41      -6.043 -80.239 -14.199  1.00  0.00      BSYN  
ATOM    363    H GLY    41      -6.800 -80.349 -13.587  1.00  0.00      BSYN  
ATOM    364   CA GLY    41      -5.697 -81.235 -15.376  1.00  0.00      BSYN  
ATOM    365    C GLY    41      -6.797 -81.062 -16.339  1.00  0.00      BSYN  
ATOM    366    O GLY    41      -7.882 -81.671 -16.096  1.00  0.00      BSYN  
ATOM    367    N SER    42      -6.641 -80.223 -17.399  1.00  0.00      BSYN  
ATOM    368    H SER    42      -5.785 -79.750 -17.469  1.00  0.00      BSYN  
ATOM    369   CA SER    42      -7.656 -80.088 -18.329  1.00  0.00      BSYN  
ATOM    370   CB SER    42      -8.189 -78.663 -18.221  1.00  0.00      BSYN  
ATOM    371   OG SER    42      -9.056 -78.516 -17.071  1.00  0.00      BSYN  
ATOM    372   HG SER    42      -9.873 -79.005 -17.195  1.00  0.00      BSYN  
ATOM    373    C SER    42      -7.197 -80.534 -19.735  1.00  0.00      BSYN  
ATOM    374    O SER    42      -6.022 -80.304 -20.105  1.00  0.00      BSYN  
ATOM    375    N LYS    43      -8.081 -80.965 -20.620  1.00  0.00      BSYN  
ATOM    376    H LYS    43      -9.003 -80.898 -20.295  1.00  0.00      BSYN  
ATOM    377   CA LYS    43      -7.685 -81.440 -21.968  1.00  0.00      BSYN  
ATOM    378   CB LYS    43      -7.144 -82.891 -21.876  1.00  0.00      BSYN  
ATOM    379   CG LYS    43      -5.701 -82.996 -21.819  1.00  0.00      BSYN  
ATOM    380   CD LYS    43      -5.652 -84.413 -21.499  1.00  0.00      BSYN  
ATOM    381   CE LYS    43      -4.234 -84.852 -21.556  1.00  0.00      BSYN  
ATOM    382   NZ LYS    43      -4.136 -86.271 -21.711  1.00  0.00      BSYN  
ATOM    383  HZ1 LYS    43      -5.000 -86.627 -21.255  1.00  0.00      BSYN  
ATOM    384  HZ2 LYS    43      -4.004 -86.626 -22.680  1.00  0.00      BSYN  
ATOM    385  HZ3 LYS    43      -3.408 -86.720 -21.119  1.00  0.00      BSYN  
ATOM    386    C LYS    43      -8.722 -81.382 -23.110  1.00  0.00      BSYN  
ATOM    387    O LYS    43      -9.904 -81.704 -22.904  1.00  0.00      BSYN  
ATOM    388    N THR    44      -8.397 -80.994 -24.333  1.00  0.00      BSYN  
ATOM    389    H THR    44      -8.910 -81.344 -25.091  1.00  0.00      BSYN  
ATOM    390   CA THR    44      -7.120 -80.474 -24.743  1.00  0.00      BSYN  
ATOM    391   CB THR    44      -6.406 -81.448 -25.769  1.00  0.00      BSYN  
ATOM    392  OG1 THR    44      -6.117 -82.664 -25.125  1.00  0.00      BSYN  
ATOM    393  HG1 THR    44      -6.704 -82.695 -24.366  1.00  0.00      BSYN  
ATOM    394  CG2 THR    44      -5.084 -80.815 -26.322  1.00  0.00      BSYN  
ATOM    395    C THR    44      -7.070 -79.056 -25.219  1.00  0.00      BSYN  
ATOM    396    O THR    44      -6.365 -78.273 -24.532  1.00  0.00      BSYN  
ATOM    397    N ARG    45      -7.633 -78.750 -26.371  1.00  0.00      BSYN  
ATOM    398    H ARG    45      -8.404 -79.250 -26.710  1.00  0.00      BSYN  
ATOM    399   CA ARG    45      -7.511 -77.407 -26.999  1.00  0.00      BSYN  
ATOM    400   CB ARG    45      -7.492 -77.261 -28.588  1.00  0.00      BSYN  
ATOM    401   CG ARG    45      -6.194 -77.838 -29.191  1.00  0.00      BSYN  
ATOM    402   CD ARG    45      -4.919 -77.267 -28.763  1.00  0.00      BSYN  
ATOM    403   NE ARG    45      -3.689 -78.020 -29.089  1.00  0.00      BSYN  
ATOM    404   HE ARG    45      -3.635 -78.345 -30.011  1.00  0.00      BSYN  
ATOM    405   CZ ARG    45      -2.725 -78.344 -28.152  1.00  0.00      BSYN  
ATOM    406  NH1 ARG    45      -1.718 -79.129 -28.550  1.00  0.00      BSYN  
ATOM    407 HH11 ARG    45      -1.043 -79.570 -27.959  1.00  0.00      BSYN  
ATOM    408 HH12 ARG    45      -1.462 -79.395 -29.479  1.00  0.00      BSYN  
ATOM    409  NH2 ARG    45      -2.698 -77.918 -26.890  1.00  0.00      BSYN  
ATOM    410 HH21 ARG    45      -1.900 -78.058 -26.304  1.00  0.00      BSYN  
ATOM    411 HH22 ARG    45      -3.405 -77.356 -26.459  1.00  0.00      BSYN  
ATOM    412    C ARG    45      -8.786 -76.765 -26.498  1.00  0.00      BSYN  
ATOM    413    O ARG    45      -9.792 -77.486 -26.170  1.00  0.00      BSYN  
ATOM    414    N GLU    46      -8.857 -75.412 -26.624  1.00  0.00      BSYN  
ATOM    415    H GLU    46      -8.126 -74.884 -27.006  1.00  0.00      BSYN  
ATOM    416   CA GLU    46      -9.900 -74.572 -26.127  1.00  0.00      BSYN  
ATOM    417   CB GLU    46      -9.288 -73.279 -25.631  1.00  0.00      BSYN  
ATOM    418   CG GLU    46      -9.453 -73.079 -24.134  1.00  0.00      BSYN  
ATOM    419   CD GLU    46      -8.883 -71.725 -23.708  1.00  0.00      BSYN  
ATOM    420  OE1 GLU    46      -7.737 -71.733 -23.317  1.00  0.00      BSYN  
ATOM    421  OE2 GLU    46      -9.580 -70.717 -23.589  1.00  0.00      BSYN  
ATOM    422    C GLU    46     -10.961 -74.467 -27.086  1.00  0.00      BSYN  
ATOM    423    O GLU    46     -11.132 -73.424 -27.784  1.00  0.00      BSYN  
ATOM    424    N GLY    47     -11.545 -75.631 -27.138  1.00  0.00      BSYN  
ATOM    425    H GLY    47     -11.244 -76.217 -26.412  1.00  0.00      BSYN  
ATOM    426   CA GLY    47     -12.313 -76.100 -28.307  1.00  0.00      BSYN  
ATOM    427    C GLY    47     -12.630 -77.512 -27.997  1.00  0.00      BSYN  
ATOM    428    O GLY    47     -13.569 -77.829 -27.233  1.00  0.00      BSYN  
ATOM    429    N VAL    48     -11.884 -78.438 -28.653  1.00  0.00      BSYN  
ATOM    430    H VAL    48     -11.168 -78.243 -29.292  1.00  0.00      BSYN  
ATOM    431   CA VAL    48     -12.141 -79.917 -28.424  1.00  0.00      BSYN  
ATOM    432   CB VAL    48     -11.534 -80.742 -29.739  1.00  0.00      BSYN  
ATOM    433  CG1 VAL    48     -10.054 -80.634 -29.823  1.00  0.00      BSYN  
ATOM    434  CG2 VAL    48     -12.438 -81.978 -29.742  1.00  0.00      BSYN  
ATOM    435    C VAL    48     -11.696 -80.392 -27.050  1.00  0.00      BSYN  
ATOM    436    O VAL    48     -10.503 -80.718 -26.858  1.00  0.00      BSYN  
ATOM    437    N VAL    49     -12.658 -80.447 -26.182  1.00  0.00      BSYN  
ATOM    438    H VAL    49     -13.556 -80.237 -26.515  1.00  0.00      BSYN  
ATOM    439   CA VAL    49     -12.483 -80.801 -24.822  1.00  0.00      BSYN  
ATOM    440   CB VAL    49     -13.385 -80.018 -23.928  1.00  0.00      BSYN  
ATOM    441  CG1 VAL    49     -12.868 -80.039 -22.465  1.00  0.00      BSYN  
ATOM    442  CG2 VAL    49     -13.379 -78.650 -24.187  1.00  0.00      BSYN  
ATOM    443    C VAL    49     -12.850 -82.304 -24.697  1.00  0.00      BSYN  
ATOM    444    O VAL    49     -13.969 -82.606 -25.099  1.00  0.00      BSYN  
ATOM    445    N GLN    50     -11.863 -83.110 -24.291  1.00  0.00      BSYN  
ATOM    446    H GLN    50     -10.966 -82.721 -24.217  1.00  0.00      BSYN  
ATOM    447   CA GLN    50     -12.116 -84.537 -23.944  1.00  0.00      BSYN  
ATOM    448   CB GLN    50     -12.946 -84.684 -22.648  1.00  0.00      BSYN  
ATOM    449   CG GLN    50     -12.293 -84.304 -21.183  1.00  0.00      BSYN  
ATOM    450   CD GLN    50     -13.311 -84.330 -20.079  1.00  0.00      BSYN  
ATOM    451  OE1 GLN    50     -14.165 -85.224 -20.024  1.00  0.00      BSYN  
ATOM    452  NE2 GLN    50     -13.240 -83.270 -19.313  1.00  0.00      BSYN  
ATOM    453 HE21 GLN    50     -12.654 -82.502 -19.480  1.00  0.00      BSYN  
ATOM    454 HE22 GLN    50     -13.792 -83.395 -18.514  1.00  0.00      BSYN  
ATOM    455    C GLN    50     -12.719 -85.346 -24.983  1.00  0.00      BSYN  
ATOM    456    O GLN    50     -13.630 -86.220 -24.894  1.00  0.00      BSYN  
ATOM    457    N GLY    51     -11.988 -85.103 -26.134  1.00  0.00      BSYN  
ATOM    458    H GLY    51     -11.188 -84.609 -25.858  1.00  0.00      BSYN  
ATOM    459   CA GLY    51     -12.278 -85.768 -27.365  1.00  0.00      BSYN  
ATOM    460    C GLY    51     -13.672 -85.839 -28.068  1.00  0.00      BSYN  
ATOM    461    O GLY    51     -13.819 -86.769 -28.902  1.00  0.00      BSYN  
ATOM    462    N VAL    52     -14.589 -85.057 -27.568  1.00  0.00      BSYN  
ATOM    463    H VAL    52     -14.453 -84.719 -26.658  1.00  0.00      BSYN  
ATOM    464   CA VAL    52     -15.841 -84.863 -28.378  1.00  0.00      BSYN  
ATOM    465   CB VAL    52     -17.130 -85.197 -27.521  1.00  0.00      BSYN  
ATOM    466  CG1 VAL    52     -17.143 -86.587 -27.270  1.00  0.00      BSYN  
ATOM    467  CG2 VAL    52     -17.381 -84.458 -26.224  1.00  0.00      BSYN  
ATOM    468    C VAL    52     -15.834 -83.393 -28.884  1.00  0.00      BSYN  
ATOM    469    O VAL    52     -15.024 -82.625 -28.336  1.00  0.00      BSYN  
ATOM    470    N ALA    53     -16.467 -83.231 -30.030  1.00  0.00      BSYN  
ATOM    471    H ALA    53     -16.879 -83.922 -30.588  1.00  0.00      BSYN  
ATOM    472   CA ALA    53     -16.589 -81.821 -30.563  1.00  0.00      BSYN  
ATOM    473   CB ALA    53     -17.096 -81.824 -32.013  1.00  0.00      BSYN  
ATOM    474    C ALA    53     -17.382 -80.743 -29.724  1.00  0.00      BSYN  
ATOM    475    O ALA    53     -18.550 -80.340 -29.967  1.00  0.00      BSYN  
ATOM    476    N SER    54     -16.734 -80.379 -28.629  1.00  0.00      BSYN  
ATOM    477    H SER    54     -15.955 -80.902 -28.346  1.00  0.00      BSYN  
ATOM    478   CA SER    54     -17.207 -79.236 -27.840  1.00  0.00      BSYN  
ATOM    479   CB SER    54     -16.367 -79.109 -26.618  1.00  0.00      BSYN  
ATOM    480   OG SER    54     -16.205 -80.306 -25.885  1.00  0.00      BSYN  
ATOM    481   HG SER    54     -16.129 -80.112 -24.948  1.00  0.00      BSYN  
ATOM    482    C SER    54     -17.267 -77.863 -28.507  1.00  0.00      BSYN  
ATOM    483    O SER    54     -16.376 -77.496 -29.257  1.00  0.00      BSYN  
ATOM    484    N VAL    55     -18.347 -77.144 -28.216  1.00  0.00      BSYN  
ATOM    485    H VAL    55     -18.643 -77.380 -27.312  1.00  0.00      BSYN  
ATOM    486   CA VAL    55     -18.761 -75.983 -29.032  1.00  0.00      BSYN  
ATOM    487   CB VAL    55     -20.004 -76.069 -29.901  1.00  0.00      BSYN  
ATOM    488  CG1 VAL    55     -19.444 -76.697 -31.215  1.00  0.00      BSYN  
ATOM    489  CG2 VAL    55     -21.085 -76.938 -29.225  1.00  0.00      BSYN  
ATOM    490    C VAL    55     -19.054 -74.722 -28.217  1.00  0.00      BSYN  
ATOM    491    O VAL    55     -19.779 -74.763 -27.296  1.00  0.00      BSYN  
ATOM    492    N ALA    56     -18.545 -73.633 -28.691  1.00  0.00      BSYN  
ATOM    493    H ALA    56     -18.094 -73.735 -29.555  1.00  0.00      BSYN  
ATOM    494   CA ALA    56     -18.812 -72.301 -28.218  1.00  0.00      BSYN  
ATOM    495   CB ALA    56     -17.588 -71.543 -28.585  1.00  0.00      BSYN  
ATOM    496    C ALA    56     -20.029 -71.442 -28.563  1.00  0.00      BSYN  
ATOM    497    O ALA    56     -20.177 -70.860 -29.674  1.00  0.00      BSYN  
ATOM    498    N GLU    57     -20.884 -71.143 -27.588  1.00  0.00      BSYN  
ATOM    499    H GLU    57     -20.430 -71.401 -26.759  1.00  0.00      BSYN  
ATOM    500   CA GLU    57     -22.124 -70.498 -27.849  1.00  0.00      BSYN  
ATOM    501   CB GLU    57     -23.343 -71.442 -27.435  1.00  0.00      BSYN  
ATOM    502   CG GLU    57     -23.500 -72.757 -28.245  1.00  0.00      BSYN  
ATOM    503   CD GLU    57     -24.773 -73.523 -28.187  1.00  0.00      BSYN  
ATOM    504  OE1 GLU    57     -25.081 -74.042 -29.187  1.00  0.00      BSYN  
ATOM    505  OE2 GLU    57     -25.386 -73.510 -27.157  1.00  0.00      BSYN  
ATOM    506    C GLU    57     -22.355 -69.081 -27.345  1.00  0.00      BSYN  
ATOM    507    O GLU    57     -22.632 -68.131 -28.068  1.00  0.00      BSYN  
ATOM    508    N LYS    58     -22.041 -69.017 -26.025  1.00  0.00      BSYN  
ATOM    509    H LYS    58     -21.830 -69.807 -25.485  1.00  0.00      BSYN  
ATOM    510   CA LYS    58     -21.745 -67.766 -25.452  1.00  0.00      BSYN  
ATOM    511   CB LYS    58     -22.720 -67.493 -24.275  1.00  0.00      BSYN  
ATOM    512   CG LYS    58     -22.564 -66.075 -23.641  1.00  0.00      BSYN  
ATOM    513   CD LYS    58     -23.584 -65.623 -22.589  1.00  0.00      BSYN  
ATOM    514   CE LYS    58     -24.952 -66.181 -22.630  1.00  0.00      BSYN  
ATOM    515   NZ LYS    58     -25.632 -65.873 -23.950  1.00  0.00      BSYN  
ATOM    516  HZ1 LYS    58     -25.475 -66.522 -24.747  1.00  0.00      BSYN  
ATOM    517  HZ2 LYS    58     -26.646 -65.759 -23.751  1.00  0.00      BSYN  
ATOM    518  HZ3 LYS    58     -25.181 -65.000 -24.292  1.00  0.00      BSYN  
ATOM    519    C LYS    58     -20.277 -67.540 -24.968  1.00  0.00      BSYN  
ATOM    520    O LYS    58     -19.849 -68.165 -24.023  1.00  0.00      BSYN  
ATOM    521    N THR    59     -19.568 -66.826 -25.789  1.00  0.00      BSYN  
ATOM    522    H THR    59     -20.079 -66.569 -26.585  1.00  0.00      BSYN  
ATOM    523   CA THR    59     -18.187 -66.488 -25.515  1.00  0.00      BSYN  
ATOM    524   CB THR    59     -17.475 -65.666 -26.554  1.00  0.00      BSYN  
ATOM    525  OG1 THR    59     -18.279 -64.577 -26.824  1.00  0.00      BSYN  
ATOM    526  HG1 THR    59     -18.164 -64.258 -27.721  1.00  0.00      BSYN  
ATOM    527  CG2 THR    59     -17.096 -66.243 -27.886  1.00  0.00      BSYN  
ATOM    528    C THR    59     -17.909 -65.906 -24.139  1.00  0.00      BSYN  
ATOM    529    O THR    59     -18.706 -65.093 -23.618  1.00  0.00      BSYN  
ATOM    530    N LYS    60     -16.731 -66.218 -23.551  1.00  0.00      BSYN  
ATOM    531    H LYS    60     -16.175 -66.890 -23.998  1.00  0.00      BSYN  
ATOM    532   CA LYS    60     -16.208 -65.746 -22.255  1.00  0.00      BSYN  
ATOM    533   CB LYS    60     -15.170 -66.789 -21.831  1.00  0.00      BSYN  
ATOM    534   CG LYS    60     -14.775 -66.441 -20.407  1.00  0.00      BSYN  
ATOM    535   CD LYS    60     -14.483 -67.758 -19.734  1.00  0.00      BSYN  
ATOM    536   CE LYS    60     -13.250 -67.637 -18.987  1.00  0.00      BSYN  
ATOM    537   NZ LYS    60     -13.069 -68.738 -18.049  1.00  0.00      BSYN  
ATOM    538  HZ1 LYS    60     -13.016 -69.534 -18.715  1.00  0.00      BSYN  
ATOM    539  HZ2 LYS    60     -12.165 -68.647 -17.542  1.00  0.00      BSYN  
ATOM    540  HZ3 LYS    60     -13.900 -68.856 -17.435  1.00  0.00      BSYN  
ATOM    541    C LYS    60     -15.414 -64.493 -22.349  1.00  0.00      BSYN  
ATOM    542    O LYS    60     -14.531 -64.345 -23.157  1.00  0.00      BSYN  
ATOM    543    N GLU    61     -15.836 -63.568 -21.516  1.00  0.00      BSYN  
ATOM    544    H GLU    61     -16.627 -63.826 -20.999  1.00  0.00      BSYN  
ATOM    545   CA GLU    61     -15.071 -62.355 -21.236  1.00  0.00      BSYN  
ATOM    546   CB GLU    61     -15.290 -61.264 -22.429  1.00  0.00      BSYN  
ATOM    547   CG GLU    61     -14.103 -60.423 -22.726  1.00  0.00      BSYN  
ATOM    548   CD GLU    61     -14.500 -59.198 -23.578  1.00  0.00      BSYN  
ATOM    549  OE1 GLU    61     -14.206 -58.024 -23.092  1.00  0.00      BSYN  
ATOM    550  OE2 GLU    61     -15.128 -59.243 -24.634  1.00  0.00      BSYN  
ATOM    551    C GLU    61     -15.438 -61.783 -19.912  1.00  0.00      BSYN  
ATOM    552    O GLU    61     -16.626 -61.594 -19.592  1.00  0.00      BSYN  
ATOM    553    N GLN    62     -14.463 -61.590 -18.973  1.00  0.00      BSYN  
ATOM    554    H GLN    62     -13.564 -61.973 -19.053  1.00  0.00      BSYN  
ATOM    555   CA GLN    62     -14.831 -61.128 -17.644  1.00  0.00      BSYN  
ATOM    556   CB GLN    62     -13.851 -61.365 -16.350  1.00  0.00      BSYN  
ATOM    557   CG GLN    62     -12.449 -60.775 -16.599  1.00  0.00      BSYN  
ATOM    558   CD GLN    62     -11.467 -61.564 -17.559  1.00  0.00      BSYN  
ATOM    559  OE1 GLN    62     -11.154 -60.918 -18.538  1.00  0.00      BSYN  
ATOM    560  NE2 GLN    62     -11.141 -62.817 -17.225  1.00  0.00      BSYN  
ATOM    561 HE21 GLN    62     -10.461 -63.340 -17.699  1.00  0.00      BSYN  
ATOM    562 HE22 GLN    62     -11.706 -63.305 -16.591  1.00  0.00      BSYN  
ATOM    563    C GLN    62     -15.397 -59.684 -17.668  1.00  0.00      BSYN  
ATOM    564    O GLN    62     -15.466 -58.987 -18.667  1.00  0.00      BSYN  
ATOM    565    N ALA    63     -15.980 -59.168 -16.615  1.00  0.00      BSYN  
ATOM    566    H ALA    63     -16.273 -59.754 -15.886  1.00  0.00      BSYN  
ATOM    567   CA ALA    63     -16.718 -57.836 -16.504  1.00  0.00      BSYN  
ATOM    568   CB ALA    63     -17.665 -58.051 -15.397  1.00  0.00      BSYN  
ATOM    569    C ALA    63     -15.926 -56.645 -16.033  1.00  0.00      BSYN  
ATOM    570    O ALA    63     -16.499 -55.567 -16.057  1.00  0.00      BSYN  
ATOM    571    N SER    64     -14.681 -56.931 -15.710  1.00  0.00      BSYN  
ATOM    572    H SER    64     -14.239 -57.655 -16.201  1.00  0.00      BSYN  
ATOM    573   CA SER    64     -13.848 -56.083 -14.893  1.00  0.00      BSYN  
ATOM    574   CB SER    64     -13.075 -57.107 -13.930  1.00  0.00      BSYN  
ATOM    575   OG SER    64     -12.515 -58.088 -14.732  1.00  0.00      BSYN  
ATOM    576   HG SER    64     -11.580 -57.896 -14.833  1.00  0.00      BSYN  
ATOM    577    C SER    64     -12.858 -55.154 -15.557  1.00  0.00      BSYN  
ATOM    578    O SER    64     -11.601 -55.043 -15.139  1.00  0.00      BSYN  
ATOM    579    N HIS    65     -13.370 -54.546 -16.633  1.00  0.00      BSYN  
ATOM    580    H HIS    65     -14.342 -54.507 -16.750  1.00  0.00      BSYN  
ATOM    581   CA HIS    65     -12.469 -53.684 -17.385  1.00  0.00      BSYN  
ATOM    582   CB HIS    65     -12.455 -53.890 -18.918  1.00  0.00      BSYN  
ATOM    583   CG HIS    65     -11.865 -55.199 -19.407  1.00  0.00      BSYN  
ATOM    584  ND1 HIS    65     -10.653 -55.383 -19.981  1.00  0.00      BSYN  
ATOM    585  HD1 HIS    65      -9.820 -54.867 -19.943  1.00  0.00      BSYN  
ATOM    586  CD2 HIS    65     -12.575 -56.365 -19.197  1.00  0.00      BSYN  
ATOM    587  NE2 HIS    65     -11.673 -57.259 -19.572  1.00  0.00      BSYN  
ATOM    588  CE1 HIS    65     -10.602 -56.724 -20.020  1.00  0.00      BSYN  
ATOM    589    C HIS    65     -12.844 -52.206 -17.105  1.00  0.00      BSYN  
ATOM    590    O HIS    65     -13.438 -51.532 -17.975  1.00  0.00      BSYN  
ATOM    591    N LEU    66     -12.452 -51.707 -15.975  1.00  0.00      BSYN  
ATOM    592    H LEU    66     -11.942 -52.374 -15.469  1.00  0.00      BSYN  
ATOM    593   CA LEU    66     -12.501 -50.296 -15.592  1.00  0.00      BSYN  
ATOM    594   CB LEU    66     -12.597 -50.363 -14.079  1.00  0.00      BSYN  
ATOM    595   CG LEU    66     -13.756 -50.695 -13.111  1.00  0.00      BSYN  
ATOM    596  CD1 LEU    66     -13.627 -49.855 -11.901  1.00  0.00      BSYN  
ATOM    597  CD2 LEU    66     -15.006 -50.241 -13.817  1.00  0.00      BSYN  
ATOM    598    C LEU    66     -11.345 -49.419 -16.041  1.00  0.00      BSYN  
ATOM    599    O LEU    66     -11.383 -48.180 -16.024  1.00  0.00      BSYN  
ATOM    600    N GLY    67     -10.165 -50.164 -16.120  1.00  0.00      BSYN  
ATOM    601    H GLY    67     -10.088 -51.087 -15.801  1.00  0.00      BSYN  
ATOM    602   CA GLY    67      -8.938 -49.616 -16.649  1.00  0.00      BSYN  
ATOM    603    C GLY    67      -7.769 -50.579 -16.851  1.00  0.00      BSYN  
ATOM    604    O GLY    67      -6.858 -50.502 -16.052  1.00  0.00      BSYN  
ATOM    605    N GLY    68      -7.722 -51.641 -17.722  1.00  0.00      BSYN  
ATOM    606    H GLY    68      -6.866 -52.117 -17.746  1.00  0.00      BSYN  
ATOM    607   CA GLY    68      -8.836 -51.974 -18.687  1.00  0.00      BSYN  
ATOM    608    C GLY    68      -8.943 -51.107 -19.962  1.00  0.00      BSYN  
ATOM    609    O GLY    68      -8.182 -51.315 -20.875  1.00  0.00      BSYN  
ATOM    610    N ALA    69      -9.844 -50.158 -20.010  1.00  0.00      BSYN  
ATOM    611    H ALA    69     -10.707 -50.243 -19.552  1.00  0.00      BSYN  
ATOM    612   CA ALA    69      -9.915 -49.227 -21.046  1.00  0.00      BSYN  
ATOM    613   CB ALA    69     -10.971 -49.723 -22.064  1.00  0.00      BSYN  
ATOM    614    C ALA    69     -10.386 -47.823 -20.567  1.00  0.00      BSYN  
ATOM    615    O ALA    69     -11.077 -47.659 -19.554  1.00  0.00      BSYN  
ATOM    616    N VAL    70     -10.057 -46.761 -21.362  1.00  0.00      BSYN  
ATOM    617    H VAL    70      -9.504 -46.926 -22.154  1.00  0.00      BSYN  
ATOM    618   CA VAL    70     -10.480 -45.456 -21.076  1.00  0.00      BSYN  
ATOM    619   CB VAL    70      -9.620 -44.459 -21.817  1.00  0.00      BSYN  
ATOM    620  CG1 VAL    70      -9.841 -43.139 -21.324  1.00  0.00      BSYN  
ATOM    621  CG2 VAL    70      -8.109 -44.664 -21.662  1.00  0.00      BSYN  
ATOM    622    C VAL    70     -11.958 -45.212 -21.379  1.00  0.00      BSYN  
ATOM    623    O VAL    70     -12.503 -45.350 -22.469  1.00  0.00      BSYN  
ATOM    624    N PHE    71     -12.563 -44.589 -20.370  1.00  0.00      BSYN  
ATOM    625    H PHE    71     -12.071 -44.631 -19.523  1.00  0.00      BSYN  
ATOM    626   CA PHE    71     -13.945 -43.999 -20.333  1.00  0.00      BSYN  
ATOM    627   CB PHE    71     -14.546 -43.954 -18.816  1.00  0.00      BSYN  
ATOM    628   CG PHE    71     -14.838 -45.356 -18.265  1.00  0.00      BSYN  
ATOM    629  CD1 PHE    71     -13.930 -45.983 -17.381  1.00  0.00      BSYN  
ATOM    630  CD2 PHE    71     -15.992 -46.027 -18.532  1.00  0.00      BSYN  
ATOM    631  CE1 PHE    71     -14.234 -47.179 -16.821  1.00  0.00      BSYN  
ATOM    632  CE2 PHE    71     -16.328 -47.288 -17.963  1.00  0.00      BSYN  
ATOM    633   CZ PHE    71     -15.423 -47.782 -17.091  1.00  0.00      BSYN  
ATOM    634    C PHE    71     -14.105 -42.748 -21.149  1.00  0.00      BSYN  
ATOM    635    O PHE    71     -15.237 -42.123 -21.318  1.00  0.00      BSYN  
ATOM    636    N SER    72     -12.923 -42.216 -21.583  1.00  0.00      BSYN  
ATOM    637    H SER    72     -12.144 -42.805 -21.503  1.00  0.00      BSYN  
ATOM    638   CA SER    72     -13.027 -41.186 -22.642  1.00  0.00      BSYN  
ATOM    639   CB SER    72     -12.193 -39.903 -22.305  1.00  0.00      BSYN  
ATOM    640   OG SER    72     -11.173 -39.950 -21.297  1.00  0.00      BSYN  
ATOM    641   HG SER    72     -10.999 -39.044 -21.030  1.00  0.00      BSYN  
ATOM    642    C SER    72     -12.489 -41.688 -23.967  1.00  0.00      BSYN  
ATOM    643    O SER    72     -11.444 -41.368 -24.497  1.00  0.00      BSYN  
ATOM    644    N GLY    73     -13.426 -42.523 -24.389  1.00  0.00      BSYN  
ATOM    645    H GLY    73     -13.940 -42.997 -23.701  1.00  0.00      BSYN  
ATOM    646   CA GLY    73     -13.420 -42.959 -25.812  1.00  0.00      BSYN  
ATOM    647    C GLY    73     -12.497 -43.990 -26.249  1.00  0.00      BSYN  
ATOM    648    O GLY    73     -12.434 -44.207 -27.464  1.00  0.00      BSYN  
ATOM    649    N ALA    74     -11.733 -44.721 -25.429  1.00  0.00      BSYN  
ATOM    650    H ALA    74     -11.698 -44.583 -24.460  1.00  0.00      BSYN  
ATOM    651   CA ALA    74     -10.654 -45.575 -26.014  1.00  0.00      BSYN  
ATOM    652   CB ALA    74      -9.303 -45.199 -25.390  1.00  0.00      BSYN  
ATOM    653    C ALA    74     -10.749 -47.162 -25.803  1.00  0.00      BSYN  
ATOM    654    O ALA    74     -10.784 -47.648 -24.693  1.00  0.00      BSYN  
ATOM    655    N GLY    75     -10.713 -47.818 -27.009  1.00  0.00      BSYN  
ATOM    656    H GLY    75     -10.526 -47.299 -27.820  1.00  0.00      BSYN  
ATOM    657   CA GLY    75     -10.794 -49.259 -27.156  1.00  0.00      BSYN  
ATOM    658    C GLY    75     -12.201 -49.734 -27.306  1.00  0.00      BSYN  
ATOM    659    O GLY    75     -13.217 -49.060 -27.575  1.00  0.00      BSYN  
ATOM    660    N ASN    76     -12.171 -50.977 -27.224  1.00  0.00      BSYN  
ATOM    661    H ASN    76     -11.372 -51.514 -27.039  1.00  0.00      BSYN  
ATOM    662   CA ASN    76     -13.395 -51.779 -27.220  1.00  0.00      BSYN  
ATOM    663   CB ASN    76     -13.510 -53.034 -28.077  1.00  0.00      BSYN  
ATOM    664   CG ASN    76     -14.906 -53.660 -28.354  1.00  0.00      BSYN  
ATOM    665  OD1 ASN    76     -15.826 -52.866 -28.365  1.00  0.00      BSYN  
ATOM    666  ND2 ASN    76     -15.214 -54.991 -28.268  1.00  0.00      BSYN  
ATOM    667 HD21 ASN    76     -16.009 -55.474 -28.577  1.00  0.00      BSYN  
ATOM    668 HD22 ASN    76     -14.615 -55.440 -27.634  1.00  0.00      BSYN  
ATOM    669    C ASN    76     -14.253 -51.857 -25.957  1.00  0.00      BSYN  
ATOM    670    O ASN    76     -14.286 -52.804 -25.185  1.00  0.00      BSYN  
ATOM    671    N ILE    77     -14.838 -50.711 -25.752  1.00  0.00      BSYN  
ATOM    672    H ILE    77     -14.546 -49.827 -26.057  1.00  0.00      BSYN  
ATOM    673   CA ILE    77     -15.919 -50.752 -24.747  1.00  0.00      BSYN  
ATOM    674   CB ILE    77     -15.966 -49.448 -23.848  1.00  0.00      BSYN  
ATOM    675  CG2 ILE    77     -15.058 -49.702 -22.601  1.00  0.00      BSYN  
ATOM    676  CG1 ILE    77     -16.112 -48.126 -24.685  1.00  0.00      BSYN  
ATOM    677   CD ILE    77     -15.106 -47.048 -24.667  1.00  0.00      BSYN  
ATOM    678    C ILE    77     -17.312 -50.884 -25.439  1.00  0.00      BSYN  
ATOM    679    O ILE    77     -18.333 -51.371 -24.875  1.00  0.00      BSYN  
ATOM    680    N ALA    78     -17.514 -50.286 -26.632  1.00  0.00      BSYN  
ATOM    681    H ALA    78     -16.916 -49.581 -26.956  1.00  0.00      BSYN  
ATOM    682   CA ALA    78     -18.869 -50.211 -27.214  1.00  0.00      BSYN  
ATOM    683   CB ALA    78     -19.011 -48.948 -28.071  1.00  0.00      BSYN  
ATOM    684    C ALA    78     -19.573 -51.409 -27.854  1.00  0.00      BSYN  
ATOM    685    O ALA    78     -20.792 -51.468 -27.841  1.00  0.00      BSYN  
ATOM    686    N ALA    79     -18.803 -52.281 -28.514  1.00  0.00      BSYN  
ATOM    687    H ALA    79     -17.861 -52.159 -28.272  1.00  0.00      BSYN  
ATOM    688   CA ALA    79     -19.346 -53.382 -29.242  1.00  0.00      BSYN  
ATOM    689   CB ALA    79     -18.503 -53.558 -30.462  1.00  0.00      BSYN  
ATOM    690    C ALA    79     -19.141 -54.816 -28.669  1.00  0.00      BSYN  
ATOM    691    O ALA    79     -18.108 -55.133 -28.105  1.00  0.00      BSYN  
ATOM    692    N ALA    80     -20.202 -55.628 -28.868  1.00  0.00      BSYN  
ATOM    693    H ALA    80     -21.005 -55.331 -29.345  1.00  0.00      BSYN  
ATOM    694   CA ALA    80     -20.009 -57.052 -28.350  1.00  0.00      BSYN  
ATOM    695   CB ALA    80     -20.999 -57.251 -27.223  1.00  0.00      BSYN  
ATOM    696    C ALA    80     -20.184 -57.992 -29.573  1.00  0.00      BSYN  
ATOM    697    O ALA    80     -21.066 -58.804 -29.787  1.00  0.00      BSYN  
ATOM    698    N THR    81     -19.175 -57.704 -30.347  1.00  0.00      BSYN  
ATOM    699    H THR    81     -18.694 -56.865 -30.189  1.00  0.00      BSYN  
ATOM    700   CA THR    81     -19.005 -58.517 -31.571  1.00  0.00      BSYN  
ATOM    701   CB THR    81     -19.196 -57.408 -32.737  1.00  0.00      BSYN  
ATOM    702  OG1 THR    81     -18.834 -56.061 -32.230  1.00  0.00      BSYN  
ATOM    703  HG1 THR    81     -18.586 -55.512 -32.978  1.00  0.00      BSYN  
ATOM    704  CG2 THR    81     -20.549 -57.333 -33.376  1.00  0.00      BSYN  
ATOM    705    C THR    81     -17.655 -59.269 -31.624  1.00  0.00      BSYN  
ATOM    706    O THR    81     -17.433 -60.356 -32.092  1.00  0.00      BSYN  
ATOM    707    N GLY    82     -16.601 -58.423 -31.333  1.00  0.00      BSYN  
ATOM    708    H GLY    82     -16.769 -57.457 -31.354  1.00  0.00      BSYN  
ATOM    709   CA GLY    82     -15.221 -58.996 -31.143  1.00  0.00      BSYN  
ATOM    710    C GLY    82     -14.120 -58.029 -31.535  1.00  0.00      BSYN  
ATOM    711    O GLY    82     -14.161 -56.784 -31.405  1.00  0.00      BSYN  
ATOM    712    N LEU    83     -13.015 -58.511 -32.082  1.00  0.00      BSYN  
ATOM    713    H LEU    83     -12.187 -57.987 -32.065  1.00  0.00      BSYN  
ATOM    714   CA LEU    83     -12.866 -59.924 -32.408  1.00  0.00      BSYN  
ATOM    715   CB LEU    83     -13.194 -60.401 -33.873  1.00  0.00      BSYN  
ATOM    716   CG LEU    83     -13.878 -61.561 -34.316  1.00  0.00      BSYN  
ATOM    717  CD1 LEU    83     -15.228 -61.297 -34.736  1.00  0.00      BSYN  
ATOM    718  CD2 LEU    83     -13.044 -62.610 -35.101  1.00  0.00      BSYN  
ATOM    719    C LEU    83     -11.441 -60.417 -32.152  1.00  0.00      BSYN  
ATOM    720    O LEU    83     -10.433 -59.878 -32.750  1.00  0.00      BSYN  
ATOM    721    N VAL    84     -11.137 -61.492 -31.350  1.00  0.00      BSYN  
ATOM    722    H VAL    84     -11.929 -61.730 -30.823  1.00  0.00      BSYN  
ATOM    723   CA VAL    84      -9.755 -61.867 -31.059  1.00  0.00      BSYN  
ATOM    724   CB VAL    84      -9.795 -62.582 -29.707  1.00  0.00      BSYN  
ATOM    725  CG1 VAL    84      -8.379 -62.940 -29.444  1.00  0.00      BSYN  
ATOM    726  CG2 VAL    84     -10.621 -61.734 -28.566  1.00  0.00      BSYN  
ATOM    727    C VAL    84      -9.282 -62.813 -32.150  1.00  0.00      BSYN  
ATOM    728    O VAL    84     -10.048 -63.522 -32.694  1.00  0.00      BSYN  
ATOM    729    N LYS    85      -8.118 -62.629 -32.689  1.00  0.00      BSYN  
ATOM    730    H LYS    85      -7.619 -61.974 -32.158  1.00  0.00      BSYN  
ATOM    731   CA LYS    85      -7.596 -63.393 -33.765  1.00  0.00      BSYN  
ATOM    732   CB LYS    85      -6.531 -62.758 -34.604  1.00  0.00      BSYN  
ATOM    733   CG LYS    85      -7.063 -61.676 -35.495  1.00  0.00      BSYN  
ATOM    734   CD LYS    85      -6.165 -61.125 -36.536  1.00  0.00      BSYN  
ATOM    735   CE LYS    85      -4.765 -60.601 -36.043  1.00  0.00      BSYN  
ATOM    736   NZ LYS    85      -4.143 -59.816 -37.180  1.00  0.00      BSYN  
ATOM    737  HZ1 LYS    85      -4.969 -59.252 -37.464  1.00  0.00      BSYN  
ATOM    738  HZ2 LYS    85      -3.421 -59.104 -36.948  1.00  0.00      BSYN  
ATOM    739  HZ3 LYS    85      -3.817 -60.398 -37.979  1.00  0.00      BSYN  
ATOM    740    C LYS    85      -6.999 -64.631 -33.094  1.00  0.00      BSYN  
ATOM    741    O LYS    85      -6.121 -64.560 -32.226  1.00  0.00      BSYN  
ATOM    742    N ARG    86      -7.654 -65.673 -33.717  1.00  0.00      BSYN  
ATOM    743    H ARG    86      -8.000 -65.488 -34.615  1.00  0.00      BSYN  
ATOM    744   CA ARG    86      -7.175 -67.044 -33.355  1.00  0.00      BSYN  
ATOM    745   CB ARG    86      -8.263 -68.036 -33.287  1.00  0.00      BSYN  
ATOM    746   CG ARG    86      -9.238 -67.947 -34.410  1.00  0.00      BSYN  
ATOM    747   CD ARG    86     -10.436 -68.868 -34.329  1.00  0.00      BSYN  
ATOM    748   NE ARG    86     -11.047 -68.851 -35.736  1.00  0.00      BSYN  
ATOM    749   HE ARG    86     -11.001 -68.039 -36.284  1.00  0.00      BSYN  
ATOM    750   CZ ARG    86     -11.966 -69.790 -36.109  1.00  0.00      BSYN  
ATOM    751  NH1 ARG    86     -12.514 -70.722 -35.267  1.00  0.00      BSYN  
ATOM    752 HH11 ARG    86     -13.023 -71.521 -35.589  1.00  0.00      BSYN  
ATOM    753 HH12 ARG    86     -12.446 -70.620 -34.274  1.00  0.00      BSYN  
ATOM    754  NH2 ARG    86     -12.109 -69.822 -37.397  1.00  0.00      BSYN  
ATOM    755 HH21 ARG    86     -12.898 -70.264 -37.825  1.00  0.00      BSYN  
ATOM    756 HH22 ARG    86     -11.591 -69.076 -37.813  1.00  0.00      BSYN  
ATOM    757    C ARG    86      -6.108 -67.634 -34.233  1.00  0.00      BSYN  
ATOM    758    O ARG    86      -6.271 -67.920 -35.445  1.00  0.00      BSYN  
ATOM    759    N GLU    87      -4.996 -67.947 -33.493  1.00  0.00      BSYN  
ATOM    760    H GLU    87      -5.293 -67.869 -32.562  1.00  0.00      BSYN  
ATOM    761   CA GLU    87      -3.752 -68.326 -34.071  1.00  0.00      BSYN  
ATOM    762   CB GLU    87      -2.740 -67.207 -33.607  1.00  0.00      BSYN  
ATOM    763   CG GLU    87      -2.382 -66.198 -34.841  1.00  0.00      BSYN  
ATOM    764   CD GLU    87      -1.506 -65.005 -34.306  1.00  0.00      BSYN  
ATOM    765  OE1 GLU    87      -0.239 -65.183 -34.276  1.00  0.00      BSYN  
ATOM    766  OE2 GLU    87      -1.931 -64.028 -33.691  1.00  0.00      BSYN  
ATOM    767    C GLU    87      -3.178 -69.713 -33.557  1.00  0.00      BSYN  
ATOM    768    O GLU    87      -3.412 -69.986 -32.358  1.00  0.00      BSYN  
ATOM    769    N GLU    88      -2.520 -70.665 -34.165  1.00  0.00      BSYN  
ATOM    770    H GLU    88      -2.218 -71.421 -33.619  1.00  0.00      BSYN  
ATOM    771   CA GLU    88      -2.271 -70.511 -35.586  1.00  0.00      BSYN  
ATOM    772   CB GLU    88      -0.830 -70.872 -35.793  1.00  0.00      BSYN  
ATOM    773   CG GLU    88       0.039 -69.625 -35.561  1.00  0.00      BSYN  
ATOM    774   CD GLU    88       1.532 -69.801 -35.960  1.00  0.00      BSYN  
ATOM    775  OE1 GLU    88       2.357 -70.560 -35.352  1.00  0.00      BSYN  
ATOM    776  OE2 GLU    88       1.910 -69.054 -36.931  1.00  0.00      BSYN  
ATOM    777    C GLU    88      -3.005 -71.434 -36.471  1.00  0.00      BSYN  
ATOM    778    O GLU    88      -2.683 -72.532 -36.879  1.00  0.00      BSYN  
ATOM    779    N PHE    89      -4.273 -71.076 -36.793  1.00  0.00      BSYN  
ATOM    780    H PHE    89      -4.687 -70.206 -36.611  1.00  0.00      BSYN  
ATOM    781   CA PHE    89      -5.142 -71.860 -37.613  1.00  0.00      BSYN  
ATOM    782   CB PHE    89      -6.401 -72.073 -36.811  1.00  0.00      BSYN  
ATOM    783   CG PHE    89      -7.475 -73.047 -37.424  1.00  0.00      BSYN  
ATOM    784  CD1 PHE    89      -7.085 -74.185 -38.047  1.00  0.00      BSYN  
ATOM    785  CD2 PHE    89      -8.750 -72.654 -37.267  1.00  0.00      BSYN  
ATOM    786  CE1 PHE    89      -8.124 -75.012 -38.469  1.00  0.00      BSYN  
ATOM    787  CE2 PHE    89      -9.740 -73.507 -37.672  1.00  0.00      BSYN  
ATOM    788   CZ PHE    89      -9.375 -74.709 -38.184  1.00  0.00      BSYN  
ATOM    789    C PHE    89      -5.487 -70.992 -38.806  1.00  0.00      BSYN  
ATOM    790    O PHE    89      -6.265 -70.005 -38.625  1.00  0.00      BSYN  
ATOM    791    N PRO    90      -4.840 -71.109 -40.002  1.00  0.00      BSYN  
ATOM    792   CD PRO    90      -3.746 -72.116 -40.225  1.00  0.00      BSYN  
ATOM    793   CA PRO    90      -5.249 -70.413 -41.221  1.00  0.00      BSYN  
ATOM    794   CB PRO    90      -4.094 -70.611 -42.055  1.00  0.00      BSYN  
ATOM    795   CG PRO    90      -3.133 -71.632 -41.534  1.00  0.00      BSYN  
ATOM    796    C PRO    90      -6.613 -70.939 -41.723  1.00  0.00      BSYN  
ATOM    797    O PRO    90      -6.681 -72.119 -41.658  1.00  0.00      BSYN  
ATOM    798    N THR    91      -7.568 -70.177 -42.273  1.00  0.00      BSYN  
ATOM    799    H THR    91      -7.599 -69.223 -42.496  1.00  0.00      BSYN  
ATOM    800   CA THR    91      -8.802 -70.729 -42.804  1.00  0.00      BSYN  
ATOM    801   CB THR    91     -10.040 -69.738 -42.795  1.00  0.00      BSYN  
ATOM    802  OG1 THR    91      -9.762 -69.018 -41.574  1.00  0.00      BSYN  
ATOM    803  HG1 THR    91     -10.107 -69.611 -40.903  1.00  0.00      BSYN  
ATOM    804  CG2 THR    91     -11.336 -70.543 -42.494  1.00  0.00      BSYN  
ATOM    805    C THR    91      -8.347 -71.168 -44.175  1.00  0.00      BSYN  
ATOM    806    O THR    91      -8.037 -70.449 -45.173  1.00  0.00      BSYN  
ATOM    807    N ASP    92      -8.187 -72.430 -44.175  1.00  0.00      BSYN  
ATOM    808    H ASP    92      -8.201 -72.889 -43.310  1.00  0.00      BSYN  
ATOM    809   CA ASP    92      -7.919 -73.197 -45.345  1.00  0.00      BSYN  
ATOM    810   CB ASP    92      -7.546 -74.661 -45.053  1.00  0.00      BSYN  
ATOM    811   CG ASP    92      -7.132 -75.547 -46.200  1.00  0.00      BSYN  
ATOM    812  OD1 ASP    92      -7.921 -76.334 -46.777  1.00  0.00      BSYN  
ATOM    813  OD2 ASP    92      -5.927 -75.597 -46.351  1.00  0.00      BSYN  
ATOM    814    C ASP    92      -9.088 -73.118 -46.407  1.00  0.00      BSYN  
ATOM    815    O ASP    92     -10.245 -73.432 -46.095  1.00  0.00      BSYN  
ATOM    816    N LEU    93      -8.870 -72.739 -47.640  1.00  0.00      BSYN  
ATOM    817    H LEU    93      -7.953 -72.533 -47.918  1.00  0.00      BSYN  
ATOM    818   CA LEU    93      -9.746 -72.440 -48.731  1.00  0.00      BSYN  
ATOM    819   CB LEU    93      -9.328 -71.202 -49.524  1.00  0.00      BSYN  
ATOM    820   CG LEU    93      -9.324 -69.774 -48.892  1.00  0.00      BSYN  
ATOM    821  CD1 LEU    93      -8.602 -68.664 -49.643  1.00  0.00      BSYN  
ATOM    822  CD2 LEU    93     -10.722 -69.322 -48.701  1.00  0.00      BSYN  
ATOM    823    C LEU    93     -10.054 -73.436 -49.899  1.00  0.00      BSYN  
ATOM    824    O LEU    93     -11.178 -73.883 -49.933  1.00  0.00      BSYN  
ATOM    825    N LYS    94      -9.103 -73.979 -50.715  1.00  0.00      BSYN  
ATOM    826    H LYS    94      -8.218 -74.014 -50.296  1.00  0.00      BSYN  
ATOM    827   CA LYS    94      -9.316 -74.632 -52.026  1.00  0.00      BSYN  
ATOM    828   CB LYS    94      -8.078 -74.665 -52.748  1.00  0.00      BSYN  
ATOM    829   CG LYS    94      -7.959 -74.794 -54.210  1.00  0.00      BSYN  
ATOM    830   CD LYS    94      -6.615 -75.366 -54.559  1.00  0.00      BSYN  
ATOM    831   CE LYS    94      -6.494 -75.521 -56.037  1.00  0.00      BSYN  
ATOM    832   NZ LYS    94      -5.239 -75.841 -56.639  1.00  0.00      BSYN  
ATOM    833  HZ1 LYS    94      -5.366 -76.155 -57.622  1.00  0.00      BSYN  
ATOM    834  HZ2 LYS    94      -4.698 -74.965 -56.494  1.00  0.00      BSYN  
ATOM    835  HZ3 LYS    94      -4.942 -76.649 -56.055  1.00  0.00      BSYN  
ATOM    836    C LYS    94      -9.643 -76.059 -51.563  1.00  0.00      BSYN  
ATOM    837    O LYS    94      -8.840 -76.709 -50.786  1.00  0.00      BSYN  
ATOM    838    N PRO    95     -10.836 -76.522 -51.851  1.00  0.00      BSYN  
ATOM    839   CD PRO    95     -11.946 -75.809 -52.339  1.00  0.00      BSYN  
ATOM    840   CA PRO    95     -11.205 -77.914 -51.646  1.00  0.00      BSYN  
ATOM    841   CB PRO    95     -12.650 -77.985 -51.937  1.00  0.00      BSYN  
ATOM    842   CG PRO    95     -12.701 -77.009 -53.075  1.00  0.00      BSYN  
ATOM    843    C PRO    95     -10.474 -78.857 -52.592  1.00  0.00      BSYN  
ATOM    844    O PRO    95     -10.110 -78.435 -53.662  1.00  0.00      BSYN  
ATOM    845    N GLU    96     -10.338 -80.156 -52.284  1.00  0.00      BSYN  
ATOM    846    H GLU    96     -10.646 -80.401 -51.386  1.00  0.00      BSYN  
ATOM    847   CA GLU    96      -9.943 -81.147 -53.270  1.00  0.00      BSYN  
ATOM    848   CB GLU    96      -8.883 -82.248 -52.784  1.00  0.00      BSYN  
ATOM    849   CG GLU    96      -7.512 -81.561 -52.567  1.00  0.00      BSYN  
ATOM    850   CD GLU    96      -6.671 -82.379 -51.675  1.00  0.00      BSYN  
ATOM    851  OE1 GLU    96      -6.982 -82.479 -50.572  1.00  0.00      BSYN  
ATOM    852  OE2 GLU    96      -5.692 -82.968 -52.103  1.00  0.00      BSYN  
ATOM    853    C GLU    96     -11.141 -81.824 -53.988  1.00  0.00      BSYN  
ATOM    854    O GLU    96     -12.172 -81.948 -53.296  1.00  0.00      BSYN  
ATOM    855    N GLU    97     -11.144 -82.035 -55.346  1.00  0.00      BSYN  
ATOM    856    H GLU    97     -10.334 -81.707 -55.791  1.00  0.00      BSYN  
ATOM    857   CA GLU    97     -12.256 -82.728 -56.105  1.00  0.00      BSYN  
ATOM    858   CB GLU    97     -12.429 -82.171 -57.499  1.00  0.00      BSYN  
ATOM    859   CG GLU    97     -13.075 -80.722 -57.545  1.00  0.00      BSYN  
ATOM    860   CD GLU    97     -13.452 -80.073 -58.799  1.00  0.00      BSYN  
ATOM    861  OE1 GLU    97     -12.609 -79.996 -59.714  1.00  0.00      BSYN  
ATOM    862  OE2 GLU    97     -14.583 -79.712 -58.951  1.00  0.00      BSYN  
ATOM    863    C GLU    97     -12.171 -84.222 -56.193  1.00  0.00      BSYN  
ATOM    864    O GLU    97     -11.164 -84.741 -55.937  1.00  0.00      BSYN  
ATOM    865    N VAL    98     -13.338 -84.901 -56.269  1.00  0.00      BSYN  
ATOM    866    H VAL    98     -14.208 -84.469 -56.400  1.00  0.00      BSYN  
ATOM    867   CA VAL    98     -13.353 -86.396 -56.304  1.00  0.00      BSYN  
ATOM    868   CB VAL    98     -14.770 -87.010 -56.065  1.00  0.00      BSYN  
ATOM    869  CG1 VAL    98     -15.130 -86.923 -54.597  1.00  0.00      BSYN  
ATOM    870  CG2 VAL    98     -15.997 -86.390 -56.796  1.00  0.00      BSYN  
ATOM    871    C VAL    98     -13.035 -86.864 -57.709  1.00  0.00      BSYN  
ATOM    872    O VAL    98     -13.256 -86.143 -58.580  1.00  0.00      BSYN  
ATOM    873    N ALA    99     -12.623 -88.097 -57.912  1.00  0.00      BSYN  
ATOM    874    H ALA    99     -12.519 -88.537 -57.042  1.00  0.00      BSYN  
ATOM    875   CA ALA    99     -12.044 -88.634 -59.156  1.00  0.00      BSYN  
ATOM    876   CB ALA    99     -10.765 -89.278 -58.748  1.00  0.00      BSYN  
ATOM    877    C ALA    99     -13.071 -89.648 -59.783  1.00  0.00      BSYN  
ATOM    878    O ALA    99     -14.055 -90.016 -59.158  1.00  0.00      BSYN  
ATOM    879    N GLN   100     -12.977 -90.039 -61.105  1.00  0.00      BSYN  
ATOM    880    H GLN   100     -12.322 -89.549 -61.645  1.00  0.00      BSYN  
ATOM    881   CA GLN   100     -13.659 -91.161 -61.618  1.00  0.00      BSYN  
ATOM    882   CB GLN   100     -14.061 -90.877 -63.051  1.00  0.00      BSYN  
ATOM    883   CG GLN   100     -15.328 -91.705 -63.335  1.00  0.00      BSYN  
ATOM    884   CD GLN   100     -15.997 -91.160 -64.569  1.00  0.00      BSYN  
ATOM    885  OE1 GLN   100     -15.402 -91.138 -65.675  1.00  0.00      BSYN  
ATOM    886  NE2 GLN   100     -17.299 -90.922 -64.324  1.00  0.00      BSYN  
ATOM    887 HE21 GLN   100     -17.842 -90.574 -65.062  1.00  0.00      BSYN  
ATOM    888 HE22 GLN   100     -17.700 -90.917 -63.430  1.00  0.00      BSYN  
ATOM    889    C GLN   100     -12.827 -92.439 -61.517  1.00  0.00      BSYN  
ATOM    890    O GLN   100     -11.627 -92.302 -61.667  1.00  0.00      BSYN  
ATOM    891    N GLU   101     -13.395 -93.585 -61.110  1.00  0.00      BSYN  
ATOM    892    H GLU   101     -14.353 -93.533 -60.911  1.00  0.00      BSYN  
ATOM    893   CA GLU   101     -12.772 -94.863 -60.864  1.00  0.00      BSYN  
ATOM    894   CB GLU   101     -12.235 -95.098 -59.544  1.00  0.00      BSYN  
ATOM    895   CG GLU   101     -13.175 -94.689 -58.434  1.00  0.00      BSYN  
ATOM    896   CD GLU   101     -12.705 -94.677 -56.991  1.00  0.00      BSYN  
ATOM    897  OE1 GLU   101     -13.342 -93.978 -56.243  1.00  0.00      BSYN  
ATOM    898  OE2 GLU   101     -11.787 -95.427 -56.644  1.00  0.00      BSYN  
ATOM    899    C GLU   101     -13.884 -95.847 -61.066  1.00  0.00      BSYN  
ATOM    900    O GLU   101     -14.932 -95.573 -60.568  1.00  0.00      BSYN  
ATOM    901    N ALA   102     -13.662 -96.998 -61.606  1.00  0.00      BSYN  
ATOM    902    H ALA   102     -12.883 -97.071 -62.196  1.00  0.00      BSYN  
ATOM    903   CA ALA   102     -14.749 -97.906 -61.886  1.00  0.00      BSYN  
ATOM    904   CB ALA   102     -15.166 -97.636 -63.210  1.00  0.00      BSYN  
ATOM    905    C ALA   102     -14.443 -99.439 -61.790  1.00  0.00      BSYN  
ATOM    906    O ALA   102     -13.376 -99.817 -62.302  1.00  0.00      BSYN  
ATOM    907    N ALA   103     -15.073-100.294 -60.963  1.00  0.00      BSYN  
ATOM    908    H ALA   103     -15.686 -99.985 -60.262  1.00  0.00      BSYN  
ATOM    909   CA ALA   103     -14.667-101.703 -60.943  1.00  0.00      BSYN  
ATOM    910   CB ALA   103     -15.229-102.417 -59.804  1.00  0.00      BSYN  
ATOM    911    C ALA   103     -15.071-102.542 -62.122  1.00  0.00      BSYN  
ATOM    912    O ALA   103     -15.993-102.199 -62.884  1.00  0.00      BSYN  
ATOM    913    N GLU   104     -14.300-103.612 -62.375  1.00  0.00      BSYN  
ATOM    914    H GLU   104     -13.399-103.473 -62.014  1.00  0.00      BSYN  
ATOM    915   CA GLU   104     -14.640-104.721 -63.254  1.00  0.00      BSYN  
ATOM    916   CB GLU   104     -13.815-104.856 -64.568  1.00  0.00      BSYN  
ATOM    917   CG GLU   104     -13.824-103.686 -65.498  1.00  0.00      BSYN  
ATOM    918   CD GLU   104     -12.498-102.936 -65.396  1.00  0.00      BSYN  
ATOM    919  OE1 GLU   104     -11.683-103.169 -66.244  1.00  0.00      BSYN  
ATOM    920  OE2 GLU   104     -12.306-102.150 -64.454  1.00  0.00      BSYN  
ATOM    921    C GLU   104     -14.575-106.010 -62.426  1.00  0.00      BSYN  
ATOM    922    O GLU   104     -15.576-106.696 -62.503  1.00  0.00      BSYN  
ATOM    923    N GLU   105     -13.465-106.171 -61.543  1.00  0.00      BSYN  
ATOM    924    H GLU   105     -13.050-105.330 -61.260  1.00  0.00      BSYN  
ATOM    925   CA GLU   105     -12.931-107.419 -60.927  1.00  0.00      BSYN  
ATOM    926   CB GLU   105     -11.463-107.504 -60.828  1.00  0.00      BSYN  
ATOM    927   CG GLU   105     -10.685-108.071 -61.883  1.00  0.00      BSYN  
ATOM    928   CD GLU   105      -9.211-108.440 -61.523  1.00  0.00      BSYN  
ATOM    929  OE1 GLU   105      -8.327-107.788 -62.059  1.00  0.00      BSYN  
ATOM    930  OE2 GLU   105      -8.938-109.350 -60.761  1.00  0.00      BSYN  
ATOM    931    C GLU   105     -13.597-107.583 -59.528  1.00  0.00      BSYN  
ATOM    932    O GLU   105     -13.212-106.844 -58.581  1.00  0.00      BSYN  
ATOM    933    N PRO   106     -14.425-108.554 -59.248  1.00  0.00      BSYN  
ATOM    934   CD PRO   106     -14.989-109.568 -60.276  1.00  0.00      BSYN  
ATOM    935   CA PRO   106     -15.105-108.876 -57.988  1.00  0.00      BSYN  
ATOM    936   CB PRO   106     -16.302-109.725 -58.446  1.00  0.00      BSYN  
ATOM    937   CG PRO   106     -15.815-110.528 -59.598  1.00  0.00      BSYN  
ATOM    938    C PRO   106     -14.307-109.678 -57.048  1.00  0.00      BSYN  
ATOM    939    O PRO   106     -13.620-110.688 -57.409  1.00  0.00      BSYN  
ATOM    940    N LEU   107     -14.534-109.450 -55.742  1.00  0.00      BSYN  
ATOM    941    H LEU   107     -15.152-108.710 -55.567  1.00  0.00      BSYN  
ATOM    942   CA LEU   107     -13.953-110.308 -54.668  1.00  0.00      BSYN  
ATOM    943   CB LEU   107     -13.623-109.485 -53.441  1.00  0.00      BSYN  
ATOM    944   CG LEU   107     -12.411-109.903 -52.425  1.00  0.00      BSYN  
ATOM    945  CD1 LEU   107     -11.236-110.106 -53.377  1.00  0.00      BSYN  
ATOM    946  CD2 LEU   107     -12.312-108.761 -51.460  1.00  0.00      BSYN  
ATOM    947    C LEU   107     -14.833-111.477 -54.224  1.00  0.00      BSYN  
ATOM    948    O LEU   107     -15.901-111.302 -53.594  1.00  0.00      BSYN  
ATOM    949    N ILE   108     -14.502-112.499 -54.922  1.00  0.00      BSYN  
ATOM    950    H ILE   108     -13.695-112.392 -55.468  1.00  0.00      BSYN  
ATOM    951   CA ILE   108     -15.205-113.757 -54.841  1.00  0.00      BSYN  
ATOM    952   CB ILE   108     -16.088-114.166 -56.174  1.00  0.00      BSYN  
ATOM    953  CG2 ILE   108     -17.490-113.624 -56.173  1.00  0.00      BSYN  
ATOM    954  CG1 ILE   108     -15.547-113.705 -57.526  1.00  0.00      BSYN  
ATOM    955   CD ILE   108     -16.092-114.554 -58.731  1.00  0.00      BSYN  
ATOM    956    C ILE   108     -14.432-114.995 -54.483  1.00  0.00      BSYN  
ATOM    957    O ILE   108     -13.778-115.527 -55.367  1.00  0.00      BSYN  
ATOM    958    N GLU   109     -14.497-115.676 -53.360  1.00  0.00      BSYN  
ATOM    959    H GLU   109     -13.757-116.308 -53.247  1.00  0.00      BSYN  
ATOM    960   CA GLU   109     -15.490-115.436 -52.263  1.00  0.00      BSYN  
ATOM    961   CB GLU   109     -15.977-116.900 -51.887  1.00  0.00      BSYN  
ATOM    962   CG GLU   109     -17.287-117.176 -52.390  1.00  0.00      BSYN  
ATOM    963   CD GLU   109     -17.805-118.576 -52.591  1.00  0.00      BSYN  
ATOM    964  OE1 GLU   109     -18.979-118.804 -52.684  1.00  0.00      BSYN  
ATOM    965  OE2 GLU   109     -16.959-119.459 -52.661  1.00  0.00      BSYN  
ATOM    966    C GLU   109     -15.017-114.714 -51.009  1.00  0.00      BSYN  
ATOM    967    O GLU   109     -13.973-115.126 -50.512  1.00  0.00      BSYN  
ATOM    968    N PRO   110     -15.778-113.787 -50.341  1.00  0.00      BSYN  
ATOM    969   CD PRO   110     -17.200-113.595 -50.695  1.00  0.00      BSYN  
ATOM    970   CA PRO   110     -15.376-113.005 -49.169  1.00  0.00      BSYN  
ATOM    971   CB PRO   110     -16.525-112.093 -48.911  1.00  0.00      BSYN  
ATOM    972   CG PRO   110     -17.369-112.203 -50.244  1.00  0.00      BSYN  
ATOM    973    C PRO   110     -14.941-113.850 -48.004  1.00  0.00      BSYN  
ATOM    974    O PRO   110     -15.852-114.321 -47.150  1.00  0.00      BSYN  
ATOM    975    N LEU   111     -13.620-114.109 -47.903  1.00  0.00      BSYN  
ATOM    976    H LEU   111     -13.053-113.972 -48.691  1.00  0.00      BSYN  
ATOM    977   CA LEU   111     -13.067-114.537 -46.666  1.00  0.00      BSYN  
ATOM    978   CB LEU   111     -11.834-115.504 -47.108  1.00  0.00      BSYN  
ATOM    979   CG LEU   111     -12.108-116.978 -47.438  1.00  0.00      BSYN  
ATOM    980  CD1 LEU   111     -10.757-117.575 -47.900  1.00  0.00      BSYN  
ATOM    981  CD2 LEU   111     -12.593-117.824 -46.303  1.00  0.00      BSYN  
ATOM    982    C LEU   111     -12.512-113.358 -45.770  1.00  0.00      BSYN  
ATOM    983    O LEU   111     -12.554-113.428 -44.540  1.00  0.00      BSYN  
ATOM    984    N MET   112     -11.925-112.322 -46.384  1.00  0.00      BSYN  
ATOM    985    H MET   112     -11.500-112.416 -47.262  1.00  0.00      BSYN  
ATOM    986   CA MET   112     -11.522-111.108 -45.638  1.00  0.00      BSYN  
ATOM    987   CB MET   112     -10.090-110.729 -45.849  1.00  0.00      BSYN  
ATOM    988   CG MET   112      -9.218-111.904 -45.737  1.00  0.00      BSYN  
ATOM    989   SD MET   112      -8.352-111.915 -44.097  1.00  0.00      BSYN  
ATOM    990   CE MET   112      -6.895-112.722 -44.643  1.00  0.00      BSYN  
ATOM    991    C MET   112     -12.389-109.857 -45.967  1.00  0.00      BSYN  
ATOM    992    O MET   112     -12.969-109.822 -46.908  1.00  0.00      BSYN  
ATOM    993    N GLU   113     -12.554-109.036 -44.941  1.00  0.00      BSYN  
ATOM    994    H GLU   113     -12.261-109.281 -44.039  1.00  0.00      BSYN  
ATOM    995   CA GLU   113     -13.209-107.749 -45.087  1.00  0.00      BSYN  
ATOM    996   CB GLU   113     -14.746-107.831 -44.628  1.00  0.00      BSYN  
ATOM    997   CG GLU   113     -15.727-109.040 -44.808  1.00  0.00      BSYN  
ATOM    998   CD GLU   113     -15.352-110.222 -43.907  1.00  0.00      BSYN  
ATOM    999  OE1 GLU   113     -14.943-111.146 -44.574  1.00  0.00      BSYN  
ATOM   1000  OE2 GLU   113     -15.505-110.227 -42.682  1.00  0.00      BSYN  
ATOM   1001    C GLU   113     -12.635-106.435 -44.489  1.00  0.00      BSYN  
ATOM   1002    O GLU   113     -12.098-106.450 -43.404  1.00  0.00      BSYN  
ATOM   1003    N PRO   114     -12.346-105.396 -45.299  1.00  0.00      BSYN  
ATOM   1004   CD PRO   114     -12.248-105.598 -46.769  1.00  0.00      BSYN  
ATOM   1005   CA PRO   114     -11.931-103.955 -44.921  1.00  0.00      BSYN  
ATOM   1006   CB PRO   114     -11.568-103.385 -46.330  1.00  0.00      BSYN  
ATOM   1007   CG PRO   114     -12.462-104.217 -47.262  1.00  0.00      BSYN  
ATOM   1008    C PRO   114     -12.914-103.087 -44.173  1.00  0.00      BSYN  
ATOM   1009    O PRO   114     -12.518-102.117 -43.458  1.00  0.00      BSYN  
ATOM   1010    N GLU   115     -14.154-103.517 -44.215  1.00  0.00      BSYN  
ATOM   1011    H GLU   115     -14.323-104.268 -44.821  1.00  0.00      BSYN  
ATOM   1012   CA GLU   115     -15.187-102.869 -43.450  1.00  0.00      BSYN  
ATOM   1013   CB GLU   115     -16.346-102.458 -44.367  1.00  0.00      BSYN  
ATOM   1014   CG GLU   115     -15.966-101.485 -45.518  1.00  0.00      BSYN  
ATOM   1015   CD GLU   115     -16.983-101.049 -46.489  1.00  0.00      BSYN  
ATOM   1016  OE1 GLU   115     -16.728-100.111 -47.280  1.00  0.00      BSYN  
ATOM   1017  OE2 GLU   115     -17.999-101.681 -46.759  1.00  0.00      BSYN  
ATOM   1018    C GLU   115     -15.712-103.747 -42.362  1.00  0.00      BSYN  
ATOM   1019    O GLU   115     -16.694-103.290 -41.723  1.00  0.00      BSYN  
ATOM   1020    N GLY   116     -15.197-104.906 -42.034  1.00  0.00      BSYN  
ATOM   1021    H GLY   116     -14.506-105.248 -42.639  1.00  0.00      BSYN  
ATOM   1022   CA GLY   116     -15.680-105.619 -40.833  1.00  0.00      BSYN  
ATOM   1023    C GLY   116     -14.515-105.514 -39.917  1.00  0.00      BSYN  
ATOM   1024    O GLY   116     -14.626-104.737 -38.888  1.00  0.00      BSYN  
ATOM   1025    N GLU   117     -13.347-106.137 -40.190  1.00  0.00      BSYN  
ATOM   1026    H GLU   117     -13.102-106.572 -41.033  1.00  0.00      BSYN  
ATOM   1027   CA GLU   117     -12.227-106.096 -39.279  1.00  0.00      BSYN  
ATOM   1028   CB GLU   117     -11.675-107.576 -39.161  1.00  0.00      BSYN  
ATOM   1029   CG GLU   117     -11.202-108.088 -37.783  1.00  0.00      BSYN  
ATOM   1030   CD GLU   117     -10.054-107.345 -37.118  1.00  0.00      BSYN  
ATOM   1031  OE1 GLU   117      -8.916-107.630 -37.555  1.00  0.00      BSYN  
ATOM   1032  OE2 GLU   117     -10.254-106.465 -36.298  1.00  0.00      BSYN  
ATOM   1033    C GLU   117     -11.158-105.153 -39.942  1.00  0.00      BSYN  
ATOM   1034    O GLU   117     -11.127-104.738 -41.081  1.00  0.00      BSYN  
ATOM   1035    N SER   118     -10.336-104.720 -38.954  1.00  0.00      BSYN  
ATOM   1036    H SER   118     -10.528-104.954 -38.022  1.00  0.00      BSYN  
ATOM   1037   CA SER   118      -9.204-103.873 -39.102  1.00  0.00      BSYN  
ATOM   1038   CB SER   118      -9.468-102.648 -38.136  1.00  0.00      BSYN  
ATOM   1039   OG SER   118     -10.778-102.085 -38.402  1.00  0.00      BSYN  
ATOM   1040   HG SER   118     -10.979-102.213 -39.332  1.00  0.00      BSYN  
ATOM   1041    C SER   118      -7.945-104.630 -38.788  1.00  0.00      BSYN  
ATOM   1042    O SER   118      -7.572-105.202 -37.747  1.00  0.00      BSYN  
ATOM   1043    N TYR   119      -7.252-104.800 -39.934  1.00  0.00      BSYN  
ATOM   1044    H TYR   119      -7.484-104.216 -40.687  1.00  0.00      BSYN  
ATOM   1045   CA TYR   119      -6.082-105.573 -40.047  1.00  0.00      BSYN  
ATOM   1046   CB TYR   119      -5.927-105.908 -41.539  1.00  0.00      BSYN  
ATOM   1047   CG TYR   119      -7.080-106.806 -41.937  1.00  0.00      BSYN  
ATOM   1048  CD1 TYR   119      -7.189-108.048 -41.369  1.00  0.00      BSYN  
ATOM   1049  CE1 TYR   119      -8.369-108.850 -41.564  1.00  0.00      BSYN  
ATOM   1050  CD2 TYR   119      -8.133-106.375 -42.767  1.00  0.00      BSYN  
ATOM   1051  CE2 TYR   119      -9.211-107.203 -42.946  1.00  0.00      BSYN  
ATOM   1052   CZ TYR   119      -9.290-108.381 -42.381  1.00  0.00      BSYN  
ATOM   1053   OH TYR   119     -10.394-109.146 -42.654  1.00  0.00      BSYN  
ATOM   1054   HH TYR   119     -10.318-109.979 -42.183  1.00  0.00      BSYN  
ATOM   1055    C TYR   119      -4.871-104.958 -39.414  1.00  0.00      BSYN  
ATOM   1056    O TYR   119      -4.233-104.148 -40.029  1.00  0.00      BSYN  
ATOM   1057    N GLU   120      -4.696-105.143 -38.137  1.00  0.00      BSYN  
ATOM   1058    H GLU   120      -5.361-105.503 -37.513  1.00  0.00      BSYN  
ATOM   1059   CA GLU   120      -3.619-104.502 -37.373  1.00  0.00      BSYN  
ATOM   1060   CB GLU   120      -4.015-104.172 -35.873  1.00  0.00      BSYN  
ATOM   1061   CG GLU   120      -3.866-102.717 -35.954  1.00  0.00      BSYN  
ATOM   1062   CD GLU   120      -5.078-101.813 -36.299  1.00  0.00      BSYN  
ATOM   1063  OE1 GLU   120      -5.593-101.841 -37.430  1.00  0.00      BSYN  
ATOM   1064  OE2 GLU   120      -5.504-101.057 -35.399  1.00  0.00      BSYN  
ATOM   1065    C GLU   120      -2.314-105.319 -37.251  1.00  0.00      BSYN  
ATOM   1066    O GLU   120      -1.794-105.709 -36.154  1.00  0.00      BSYN  
ATOM   1067    N ASP   121      -1.453-105.421 -38.337  1.00  0.00      BSYN  
ATOM   1068    H ASP   121      -1.654-104.889 -39.134  1.00  0.00      BSYN  
ATOM   1069   CA ASP   121      -0.371-106.306 -38.401  1.00  0.00      BSYN  
ATOM   1070   CB ASP   121      -0.165-106.707 -39.843  1.00  0.00      BSYN  
ATOM   1071   CG ASP   121       0.095-105.757 -41.048  1.00  0.00      BSYN  
ATOM   1072  OD1 ASP   121       0.257-106.208 -42.195  1.00  0.00      BSYN  
ATOM   1073  OD2 ASP   121       0.105-104.527 -40.829  1.00  0.00      BSYN  
ATOM   1074    C ASP   121       0.949-105.557 -37.916  1.00  0.00      BSYN  
ATOM   1075    O ASP   121       1.191-104.391 -38.077  1.00  0.00      BSYN  
ATOM   1076    N PRO   122       1.775-106.191 -37.063  1.00  0.00      BSYN  
ATOM   1077   CD PRO   122       1.444-107.454 -36.441  1.00  0.00      BSYN  
ATOM   1078   CA PRO   122       3.220-105.789 -36.794  1.00  0.00      BSYN  
ATOM   1079   CB PRO   122       3.540-106.521 -35.580  1.00  0.00      BSYN  
ATOM   1080   CG PRO   122       2.423-107.413 -35.182  1.00  0.00      BSYN  
ATOM   1081    C PRO   122       4.223-106.189 -37.862  1.00  0.00      BSYN  
ATOM   1082    O PRO   122       4.103-107.318 -38.371  1.00  0.00      BSYN  
ATOM   1083    N PRO   123       5.285-105.384 -38.142  1.00  0.00      BSYN  
ATOM   1084   CD PRO   123       5.681-104.156 -37.409  1.00  0.00      BSYN  
ATOM   1085   CA PRO   123       6.230-105.648 -39.217  1.00  0.00      BSYN  
ATOM   1086   CB PRO   123       7.092-104.382 -39.177  1.00  0.00      BSYN  
ATOM   1087   CG PRO   123       7.205-104.107 -37.750  1.00  0.00      BSYN  
ATOM   1088    C PRO   123       7.033-106.955 -39.235  1.00  0.00      BSYN  
ATOM   1089    O PRO   123       7.622-107.248 -40.257  1.00  0.00      BSYN  
ATOM   1090    N GLN   124       6.859-107.767 -38.159  1.00  0.00      BSYN  
ATOM   1091    H GLN   124       6.414-107.538 -37.317  1.00  0.00      BSYN  
ATOM   1092   CA GLN   124       7.514-109.060 -38.007  1.00  0.00      BSYN  
ATOM   1093   CB GLN   124       7.327-109.371 -36.607  1.00  0.00      BSYN  
ATOM   1094   CG GLN   124       8.322-108.893 -35.577  1.00  0.00      BSYN  
ATOM   1095   CD GLN   124       9.725-109.510 -35.571  1.00  0.00      BSYN  
ATOM   1096  OE1 GLN   124       9.879-110.670 -35.138  1.00  0.00      BSYN  
ATOM   1097  NE2 GLN   124      10.821-108.763 -35.797  1.00  0.00      BSYN  
ATOM   1098 HE21 GLN   124      10.730-107.800 -35.956  1.00  0.00      BSYN  
ATOM   1099 HE22 GLN   124      11.729-109.133 -35.798  1.00  0.00      BSYN  
ATOM   1100    C GLN   124       7.182-110.194 -38.951  1.00  0.00      BSYN  
ATOM   1101    O GLN   124       6.191-110.889 -38.677  1.00  0.00      BSYN  
ATOM   1102    N GLU   125       7.931-110.279 -40.034  1.00  0.00      BSYN  
ATOM   1103    H GLU   125       8.703-109.698 -40.198  1.00  0.00      BSYN  
ATOM   1104   CA GLU   125       7.624-111.258 -41.045  1.00  0.00      BSYN  
ATOM   1105   CB GLU   125       7.363-110.728 -42.536  1.00  0.00      BSYN  
ATOM   1106   CG GLU   125       6.488-109.533 -42.575  1.00  0.00      BSYN  
ATOM   1107   CD GLU   125       6.651-108.947 -44.016  1.00  0.00      BSYN  
ATOM   1108  OE1 GLU   125       7.741-108.549 -44.443  1.00  0.00      BSYN  
ATOM   1109  OE2 GLU   125       5.637-108.968 -44.745  1.00  0.00      BSYN  
ATOM   1110    C GLU   125       8.616-112.417 -40.984  1.00  0.00      BSYN  
ATOM   1111    O GLU   125       9.692-112.494 -41.630  1.00  0.00      BSYN  
ATOM   1112    N GLU   126       8.166-113.247 -40.012  1.00  0.00      BSYN  
ATOM   1113    H GLU   126       7.604-112.730 -39.398  1.00  0.00      BSYN  
ATOM   1114   CA GLU   126       8.427-114.686 -39.603  1.00  0.00      BSYN  
ATOM   1115   CB GLU   126       9.460-114.691 -38.449  1.00  0.00      BSYN  
ATOM   1116   CG GLU   126       9.994-115.986 -37.814  1.00  0.00      BSYN  
ATOM   1117   CD GLU   126      11.028-116.806 -38.622  1.00  0.00      BSYN  
ATOM   1118  OE1 GLU   126      10.648-117.854 -39.220  1.00  0.00      BSYN  
ATOM   1119  OE2 GLU   126      12.167-116.424 -38.758  1.00  0.00      BSYN  
ATOM   1120    C GLU   126       7.120-115.251 -39.154  1.00  0.00      BSYN  
ATOM   1121    O GLU   126       6.739-116.320 -39.624  1.00  0.00      BSYN  
ATOM   1122    N TYR   127       6.392-114.464 -38.414  1.00  0.00      BSYN  
ATOM   1123    H TYR   127       6.802-113.576 -38.464  1.00  0.00      BSYN  
ATOM   1124   CA TYR   127       5.007-114.667 -38.110  1.00  0.00      BSYN  
ATOM   1125   CB TYR   127       4.847-113.844 -36.770  1.00  0.00      BSYN  
ATOM   1126   CG TYR   127       5.811-114.195 -35.669  1.00  0.00      BSYN  
ATOM   1127  CD1 TYR   127       6.369-113.143 -34.932  1.00  0.00      BSYN  
ATOM   1128  CE1 TYR   127       7.228-113.379 -33.842  1.00  0.00      BSYN  
ATOM   1129  CD2 TYR   127       6.092-115.461 -35.289  1.00  0.00      BSYN  
ATOM   1130  CE2 TYR   127       6.918-115.726 -34.228  1.00  0.00      BSYN  
ATOM   1131   CZ TYR   127       7.578-114.726 -33.559  1.00  0.00      BSYN  
ATOM   1132   OH TYR   127       8.594-114.998 -32.668  1.00  0.00      BSYN  
ATOM   1133   HH TYR   127       8.850-114.174 -32.246  1.00  0.00      BSYN  
ATOM   1134    C TYR   127       3.886-114.478 -39.096  1.00  0.00      BSYN  
ATOM   1135    O TYR   127       2.934-115.278 -39.207  1.00  0.00      BSYN  
ATOM   1136    N GLN   128       3.962-113.385 -39.795  1.00  0.00      BSYN  
ATOM   1137    H GLN   128       4.304-112.546 -39.420  1.00  0.00      BSYN  
ATOM   1138   CA GLN   128       3.259-113.296 -41.070  1.00  0.00      BSYN  
ATOM   1139   CB GLN   128       3.084-111.831 -41.548  1.00  0.00      BSYN  
ATOM   1140   CG GLN   128       2.194-111.097 -40.527  1.00  0.00      BSYN  
ATOM   1141   CD GLN   128       1.835-109.728 -40.793  1.00  0.00      BSYN  
ATOM   1142  OE1 GLN   128       0.877-109.376 -40.137  1.00  0.00      BSYN  
ATOM   1143  NE2 GLN   128       2.442-108.920 -41.564  1.00  0.00      BSYN  
ATOM   1144 HE21 GLN   128       1.978-108.058 -41.538  1.00  0.00      BSYN  
ATOM   1145 HE22 GLN   128       3.326-109.181 -41.899  1.00  0.00      BSYN  
ATOM   1146    C GLN   128       3.845-114.074 -42.320  1.00  0.00      BSYN  
ATOM   1147    O GLN   128       4.616-113.626 -43.138  1.00  0.00      BSYN  
ATOM   1148    N GLU   129       3.353-115.281 -42.550  1.00  0.00      BSYN  
ATOM   1149    H GLU   129       2.789-115.616 -41.822  1.00  0.00      BSYN  
ATOM   1150   CA GLU   129       3.665-116.174 -43.611  1.00  0.00      BSYN  
ATOM   1151   CB GLU   129       4.190-117.575 -42.977  1.00  0.00      BSYN  
ATOM   1152   CG GLU   129       3.315-118.204 -41.896  1.00  0.00      BSYN  
ATOM   1153   CD GLU   129       3.217-119.712 -41.979  1.00  0.00      BSYN  
ATOM   1154  OE1 GLU   129       2.343-120.276 -42.635  1.00  0.00      BSYN  
ATOM   1155  OE2 GLU   129       4.117-120.296 -41.428  1.00  0.00      BSYN  
ATOM   1156    C GLU   129       2.345-116.454 -44.355  1.00  0.00      BSYN  
ATOM   1157    O GLU   129       1.276-116.590 -43.762  1.00  0.00      BSYN  
ATOM   1158    N TYR   130       2.589-116.259 -45.660  1.00  0.00      BSYN  
ATOM   1159    H TYR   130       3.459-115.947 -45.985  1.00  0.00      BSYN  
ATOM   1160   CA TYR   130       1.696-116.062 -46.729  1.00  0.00      BSYN  
ATOM   1161   CB TYR   130       2.034-114.627 -47.220  1.00  0.00      BSYN  
ATOM   1162   CG TYR   130       1.021-114.058 -48.359  1.00  0.00      BSYN  
ATOM   1163  CD1 TYR   130      -0.281-114.238 -48.173  1.00  0.00      BSYN  
ATOM   1164  CE1 TYR   130      -1.253-113.729 -49.015  1.00  0.00      BSYN  
ATOM   1165  CD2 TYR   130       1.403-113.276 -49.437  1.00  0.00      BSYN  
ATOM   1166  CE2 TYR   130       0.454-112.775 -50.304  1.00  0.00      BSYN  
ATOM   1167   CZ TYR   130      -0.847-112.965 -50.122  1.00  0.00      BSYN  
ATOM   1168   OH TYR   130      -1.708-112.242 -50.930  1.00  0.00      BSYN  
ATOM   1169   HH TYR   130      -2.589-112.610 -50.839  1.00  0.00      BSYN  
ATOM   1170    C TYR   130       2.167-117.058 -47.795  1.00  0.00      BSYN  
ATOM   1171    O TYR   130       3.260-117.471 -47.779  1.00  0.00      BSYN  
ATOM   1172    N GLU   131       1.309-117.491 -48.677  1.00  0.00      BSYN  
ATOM   1173    H GLU   131       0.383-117.244 -48.472  1.00  0.00      BSYN  
ATOM   1174   CA GLU   131       1.595-118.637 -49.636  1.00  0.00      BSYN  
ATOM   1175   CB GLU   131       0.582-119.794 -49.367  1.00  0.00      BSYN  
ATOM   1176   CG GLU   131      -0.890-119.477 -48.998  1.00  0.00      BSYN  
ATOM   1177   CD GLU   131      -1.827-120.481 -49.724  1.00  0.00      BSYN  
ATOM   1178  OE1 GLU   131      -2.231-120.181 -50.859  1.00  0.00      BSYN  
ATOM   1179  OE2 GLU   131      -2.215-121.474 -49.062  1.00  0.00      BSYN  
ATOM   1180    C GLU   131       1.569-118.300 -51.159  1.00  0.00      BSYN  
ATOM   1181    O GLU   131       0.842-117.419 -51.636  1.00  0.00      BSYN  
ATOM   1182    N PRO   132       2.632-118.614 -51.937  1.00  0.00      BSYN  
ATOM   1183   CD PRO   132       3.704-119.508 -51.504  1.00  0.00      BSYN  
ATOM   1184   CA PRO   132       2.923-118.202 -53.344  1.00  0.00      BSYN  
ATOM   1185   CB PRO   132       4.435-118.478 -53.503  1.00  0.00      BSYN  
ATOM   1186   CG PRO   132       4.648-119.720 -52.659  1.00  0.00      BSYN  
ATOM   1187    C PRO   132       2.118-118.932 -54.353  1.00  0.00      BSYN  
ATOM   1188    O PRO   132       1.520-119.958 -53.970  1.00  0.00      BSYN  
ATOM   1189    N GLU   133       2.005-118.399 -55.620  1.00  0.00      BSYN  
ATOM   1190    H GLU   133       2.048-117.429 -55.757  1.00  0.00      BSYN  
ATOM   1191   CA GLU   133       1.511-119.270 -56.676  1.00  0.00      BSYN  
ATOM   1192   CB GLU   133       0.017-118.928 -56.914  1.00  0.00      BSYN  
ATOM   1193   CG GLU   133      -0.849-119.957 -57.610  1.00  0.00      BSYN  
ATOM   1194   CD GLU   133      -2.385-119.904 -57.254  1.00  0.00      BSYN  
ATOM   1195  OE1 GLU   133      -2.808-120.694 -56.386  1.00  0.00      BSYN  
ATOM   1196  OE2 GLU   133      -3.024-119.045 -57.839  1.00  0.00      BSYN  
ATOM   1197    C GLU   133       2.351-119.034 -57.937  1.00  0.00      BSYN  
ATOM   1198    O GLU   133       2.785-117.957 -58.295  1.00  0.00      BSYN  
ATOM   1199    N ALA   134       2.556-120.062 -58.698  1.00  0.00      BSYN  
ATOM   1200    H ALA   134       2.437-120.995 -58.421  1.00  0.00      BSYN  
ATOM   1201   CA ALA   134       3.099-120.026 -60.098  1.00  0.00      BSYN  
ATOM   1202   CB ALA   134       2.736-121.437 -60.773  1.00  0.00      BSYN  
ATOM   1203    C ALA   134       2.721-118.958 -61.110  1.00  0.00      BSYN  
ATOM   1204  OT1 ALA   134       3.715-118.504 -61.696  1.00  0.00      BSYN  
ATOM   1205  OT2 ALA   134       1.565-118.576 -61.207  1.00  0.00      BSYN  
END
