# Supplementary material for: Data set of intrinsically disordered proteins analysed at a local protein conformation level
Source: Data Brief. 2020 Mar 5;29:105383. doi: 10.1016/j.dib.2020.105383 (PMC7078294; doi:10.1016/j.dib.2020.105383)
Supplement: Supplementary file 1 [file mmc1.zip › the data/1-DATA/PED1AAD-pdb/1AAD-109.pdb]

CRYST1    1.000    1.000    1.000  90.00  90.00  90.00 P 1           1
ATOM      1  HT1 MET     1     -38.936-114.379 -25.133  1.00  0.00      BSYN  
ATOM      2  HT2 MET     1     -37.412-113.638 -25.325  1.00  0.00      BSYN  
ATOM      3    N MET     1     -38.001-114.228 -24.703  1.00  0.00      BSYN  
ATOM      4  HT3 MET     1     -38.188-113.824 -23.763  1.00  0.00      BSYN  
ATOM      5   CA MET     1     -37.331-115.493 -24.579  1.00  0.00      BSYN  
ATOM      6   CB MET     1     -35.835-115.271 -24.563  1.00  0.00      BSYN  
ATOM      7   CG MET     1     -34.947-115.948 -25.543  1.00  0.00      BSYN  
ATOM      8   SD MET     1     -35.339-117.681 -25.886  1.00  0.00      BSYN  
ATOM      9   CE MET     1     -34.088-118.532 -25.032  1.00  0.00      BSYN  
ATOM     10    C MET     1     -37.936-116.194 -23.323  1.00  0.00      BSYN  
ATOM     11    O MET     1     -39.182-116.384 -23.360  1.00  0.00      BSYN  
ATOM     12    N ASP     2     -37.144-116.593 -22.303  1.00  0.00      BSYN  
ATOM     13    H ASP     2     -36.185-116.775 -22.393  1.00  0.00      BSYN  
ATOM     14   CA ASP     2     -37.661-116.940 -20.961  1.00  0.00      BSYN  
ATOM     15   CB ASP     2     -37.728-118.423 -20.847  1.00  0.00      BSYN  
ATOM     16   CG ASP     2     -36.969-119.273 -19.778  1.00  0.00      BSYN  
ATOM     17  OD1 ASP     2     -35.996-119.908 -20.103  1.00  0.00      BSYN  
ATOM     18  OD2 ASP     2     -37.319-119.319 -18.633  1.00  0.00      BSYN  
ATOM     19    C ASP     2     -36.703-116.348 -19.993  1.00  0.00      BSYN  
ATOM     20    O ASP     2     -35.547-116.610 -20.015  1.00  0.00      BSYN  
ATOM     21    N VAL     3     -37.212-115.360 -19.358  1.00  0.00      BSYN  
ATOM     22    H VAL     3     -38.009-114.911 -19.710  1.00  0.00      BSYN  
ATOM     23   CA VAL     3     -36.515-114.940 -18.108  1.00  0.00      BSYN  
ATOM     24   CB VAL     3     -36.910-113.438 -17.784  1.00  0.00      BSYN  
ATOM     25  CG1 VAL     3     -36.806-112.418 -18.952  1.00  0.00      BSYN  
ATOM     26  CG2 VAL     3     -38.265-113.265 -17.089  1.00  0.00      BSYN  
ATOM     27    C VAL     3     -36.778-116.010 -17.065  1.00  0.00      BSYN  
ATOM     28    O VAL     3     -37.615-116.941 -17.089  1.00  0.00      BSYN  
ATOM     29    N PHE     4     -35.732-115.744 -16.264  1.00  0.00      BSYN  
ATOM     30    H PHE     4     -35.315-114.859 -16.306  1.00  0.00      BSYN  
ATOM     31   CA PHE     4     -35.381-116.672 -15.099  1.00  0.00      BSYN  
ATOM     32   CB PHE     4     -34.127-116.193 -14.474  1.00  0.00      BSYN  
ATOM     33   CG PHE     4     -32.888-116.169 -15.334  1.00  0.00      BSYN  
ATOM     34  CD1 PHE     4     -31.747-116.762 -14.838  1.00  0.00      BSYN  
ATOM     35  CD2 PHE     4     -32.853-115.646 -16.639  1.00  0.00      BSYN  
ATOM     36  CE1 PHE     4     -30.624-116.829 -15.599  1.00  0.00      BSYN  
ATOM     37  CE2 PHE     4     -31.724-115.733 -17.418  1.00  0.00      BSYN  
ATOM     38   CZ PHE     4     -30.602-116.287 -16.897  1.00  0.00      BSYN  
ATOM     39    C PHE     4     -36.454-116.843 -14.086  1.00  0.00      BSYN  
ATOM     40    O PHE     4     -36.980-115.984 -13.464  1.00  0.00      BSYN  
ATOM     41    N MET     5     -36.724-118.216 -13.750  1.00  0.00      BSYN  
ATOM     42    H MET     5     -36.235-118.976 -14.128  1.00  0.00      BSYN  
ATOM     43   CA MET     5     -37.703-118.478 -12.768  1.00  0.00      BSYN  
ATOM     44   CB MET     5     -38.159-119.897 -12.793  1.00  0.00      BSYN  
ATOM     45   CG MET     5     -39.584-120.056 -12.138  1.00  0.00      BSYN  
ATOM     46   SD MET     5     -40.877-118.804 -12.331  1.00  0.00      BSYN  
ATOM     47   CE MET     5     -41.496-118.872 -14.008  1.00  0.00      BSYN  
ATOM     48    C MET     5     -37.215-117.994 -11.335  1.00  0.00      BSYN  
ATOM     49    O MET     5     -36.541-118.641 -10.537  1.00  0.00      BSYN  
ATOM     50    N LYS     6     -37.732-116.802 -10.993  1.00  0.00      BSYN  
ATOM     51    H LYS     6     -38.209-116.309 -11.692  1.00  0.00      BSYN  
ATOM     52   CA LYS     6     -37.458-116.158  -9.669  1.00  0.00      BSYN  
ATOM     53   CB LYS     6     -37.776-114.671  -9.786  1.00  0.00      BSYN  
ATOM     54   CG LYS     6     -37.109-113.825 -10.860  1.00  0.00      BSYN  
ATOM     55   CD LYS     6     -37.424-112.383 -10.666  1.00  0.00      BSYN  
ATOM     56   CE LYS     6     -38.736-112.228 -11.295  1.00  0.00      BSYN  
ATOM     57   NZ LYS     6     -38.688-112.608 -12.765  1.00  0.00      BSYN  
ATOM     58  HZ1 LYS     6     -39.588-112.299 -13.184  1.00  0.00      BSYN  
ATOM     59  HZ2 LYS     6     -38.001-112.097 -13.355  1.00  0.00      BSYN  
ATOM     60  HZ3 LYS     6     -38.518-113.613 -12.969  1.00  0.00      BSYN  
ATOM     61    C LYS     6     -38.182-116.764  -8.467  1.00  0.00      BSYN  
ATOM     62    O LYS     6     -39.151-116.236  -7.917  1.00  0.00      BSYN  
ATOM     63    N GLY     7     -37.745-117.971  -8.078  1.00  0.00      BSYN  
ATOM     64    H GLY     7     -36.909-118.313  -8.458  1.00  0.00      BSYN  
ATOM     65   CA GLY     7     -38.571-118.907  -7.262  1.00  0.00      BSYN  
ATOM     66    C GLY     7     -38.104-120.397  -7.299  1.00  0.00      BSYN  
ATOM     67    O GLY     7     -38.897-121.191  -7.796  1.00  0.00      BSYN  
ATOM     68    N LEU     8     -36.878-120.615  -6.915  1.00  0.00      BSYN  
ATOM     69    H LEU     8     -36.445-119.897  -6.406  1.00  0.00      BSYN  
ATOM     70   CA LEU     8     -36.147-121.870  -7.244  1.00  0.00      BSYN  
ATOM     71   CB LEU     8     -34.536-121.860  -7.054  1.00  0.00      BSYN  
ATOM     72   CG LEU     8     -33.548-120.866  -7.612  1.00  0.00      BSYN  
ATOM     73  CD1 LEU     8     -32.176-121.271  -7.148  1.00  0.00      BSYN  
ATOM     74  CD2 LEU     8     -33.692-120.527  -9.005  1.00  0.00      BSYN  
ATOM     75    C LEU     8     -36.519-123.176  -6.619  1.00  0.00      BSYN  
ATOM     76    O LEU     8     -36.753-123.338  -5.396  1.00  0.00      BSYN  
ATOM     77    N SER     9     -36.607-124.123  -7.635  1.00  0.00      BSYN  
ATOM     78    H SER     9     -36.844-123.878  -8.554  1.00  0.00      BSYN  
ATOM     79   CA SER     9     -36.896-125.498  -7.360  1.00  0.00      BSYN  
ATOM     80   CB SER     9     -37.794-126.125  -8.538  1.00  0.00      BSYN  
ATOM     81   OG SER     9     -38.667-125.269  -9.184  1.00  0.00      BSYN  
ATOM     82   HG SER     9     -38.069-124.638  -9.592  1.00  0.00      BSYN  
ATOM     83    C SER     9     -35.615-126.295  -7.187  1.00  0.00      BSYN  
ATOM     84    O SER     9     -35.034-126.322  -6.106  1.00  0.00      BSYN  
ATOM     85    N MET    10     -35.149-126.998  -8.251  1.00  0.00      BSYN  
ATOM     86    H MET    10     -35.798-126.980  -8.986  1.00  0.00      BSYN  
ATOM     87   CA MET    10     -33.823-127.569  -8.416  1.00  0.00      BSYN  
ATOM     88   CB MET    10     -33.829-128.958  -8.972  1.00  0.00      BSYN  
ATOM     89   CG MET    10     -34.679-129.936  -8.281  1.00  0.00      BSYN  
ATOM     90   SD MET    10     -34.482-129.875  -6.446  1.00  0.00      BSYN  
ATOM     91   CE MET    10     -33.055-130.795  -6.093  1.00  0.00      BSYN  
ATOM     92    C MET    10     -33.041-126.861  -9.570  1.00  0.00      BSYN  
ATOM     93    O MET    10     -33.637-126.387 -10.573  1.00  0.00      BSYN  
ATOM     94    N ALA    11     -31.661-126.858  -9.479  1.00  0.00      BSYN  
ATOM     95    H ALA    11     -31.348-127.148  -8.596  1.00  0.00      BSYN  
ATOM     96   CA ALA    11     -30.875-126.436 -10.630  1.00  0.00      BSYN  
ATOM     97   CB ALA    11     -29.382-126.276 -10.282  1.00  0.00      BSYN  
ATOM     98    C ALA    11     -31.066-127.305 -11.886  1.00  0.00      BSYN  
ATOM     99    O ALA    11     -30.874-128.487 -12.000  1.00  0.00      BSYN  
ATOM    100    N LYS    12     -31.325-126.711 -13.034  1.00  0.00      BSYN  
ATOM    101    H LYS    12     -31.366-125.740 -12.906  1.00  0.00      BSYN  
ATOM    102   CA LYS    12     -31.306-127.355 -14.383  1.00  0.00      BSYN  
ATOM    103   CB LYS    12     -32.781-127.646 -14.782  1.00  0.00      BSYN  
ATOM    104   CG LYS    12     -32.686-128.834 -15.890  1.00  0.00      BSYN  
ATOM    105   CD LYS    12     -33.946-129.165 -16.763  1.00  0.00      BSYN  
ATOM    106   CE LYS    12     -33.849-130.327 -17.486  1.00  0.00      BSYN  
ATOM    107   NZ LYS    12     -35.230-130.957 -17.706  1.00  0.00      BSYN  
ATOM    108  HZ1 LYS    12     -35.572-130.683 -18.649  1.00  0.00      BSYN  
ATOM    109  HZ2 LYS    12     -35.297-131.994 -17.667  1.00  0.00      BSYN  
ATOM    110  HZ3 LYS    12     -35.904-130.672 -16.967  1.00  0.00      BSYN  
ATOM    111    C LYS    12     -30.714-126.410 -15.440  1.00  0.00      BSYN  
ATOM    112    O LYS    12     -31.187-125.259 -15.565  1.00  0.00      BSYN  
ATOM    113    N GLU    13     -29.665-126.851 -16.142  1.00  0.00      BSYN  
ATOM    114    H GLU    13     -29.210-127.597 -15.700  1.00  0.00      BSYN  
ATOM    115   CA GLU    13     -29.356-126.333 -17.553  1.00  0.00      BSYN  
ATOM    116   CB GLU    13     -28.615-127.509 -18.284  1.00  0.00      BSYN  
ATOM    117   CG GLU    13     -27.290-127.799 -17.692  1.00  0.00      BSYN  
ATOM    118   CD GLU    13     -26.722-129.148 -18.171  1.00  0.00      BSYN  
ATOM    119  OE1 GLU    13     -27.217-130.214 -17.858  1.00  0.00      BSYN  
ATOM    120  OE2 GLU    13     -25.749-129.158 -18.841  1.00  0.00      BSYN  
ATOM    121    C GLU    13     -30.562-126.210 -18.397  1.00  0.00      BSYN  
ATOM    122    O GLU    13     -31.489-126.900 -18.313  1.00  0.00      BSYN  
ATOM    123    N GLY    14     -30.597-125.316 -19.403  1.00  0.00      BSYN  
ATOM    124    H GLY    14     -29.769-124.860 -19.663  1.00  0.00      BSYN  
ATOM    125   CA GLY    14     -31.668-125.068 -20.310  1.00  0.00      BSYN  
ATOM    126    C GLY    14     -32.575-124.056 -19.757  1.00  0.00      BSYN  
ATOM    127    O GLY    14     -32.935-123.121 -20.543  1.00  0.00      BSYN  
ATOM    128    N VAL    15     -32.857-124.079 -18.465  1.00  0.00      BSYN  
ATOM    129    H VAL    15     -32.494-124.826 -17.944  1.00  0.00      BSYN  
ATOM    130   CA VAL    15     -33.916-123.293 -17.866  1.00  0.00      BSYN  
ATOM    131   CB VAL    15     -34.943-124.096 -17.009  1.00  0.00      BSYN  
ATOM    132  CG1 VAL    15     -35.988-123.178 -16.391  1.00  0.00      BSYN  
ATOM    133  CG2 VAL    15     -35.370-125.440 -17.715  1.00  0.00      BSYN  
ATOM    134    C VAL    15     -33.294-122.185 -16.981  1.00  0.00      BSYN  
ATOM    135    O VAL    15     -33.643-121.029 -17.147  1.00  0.00      BSYN  
ATOM    136    N VAL    16     -32.279-122.577 -16.234  1.00  0.00      BSYN  
ATOM    137    H VAL    16     -31.994-123.514 -16.270  1.00  0.00      BSYN  
ATOM    138   CA VAL    16     -31.510-121.617 -15.392  1.00  0.00      BSYN  
ATOM    139   CB VAL    16     -31.603-121.988 -13.822  1.00  0.00      BSYN  
ATOM    140  CG1 VAL    16     -30.642-121.299 -12.848  1.00  0.00      BSYN  
ATOM    141  CG2 VAL    16     -33.091-121.956 -13.331  1.00  0.00      BSYN  
ATOM    142    C VAL    16     -30.093-121.232 -15.832  1.00  0.00      BSYN  
ATOM    143    O VAL    16     -29.724-120.103 -15.871  1.00  0.00      BSYN  
ATOM    144    N ALA    17     -29.230-122.213 -16.117  1.00  0.00      BSYN  
ATOM    145    H ALA    17     -29.605-123.071 -15.827  1.00  0.00      BSYN  
ATOM    146   CA ALA    17     -27.850-121.884 -16.373  1.00  0.00      BSYN  
ATOM    147   CB ALA    17     -27.058-122.841 -15.556  1.00  0.00      BSYN  
ATOM    148    C ALA    17     -27.295-121.944 -17.813  1.00  0.00      BSYN  
ATOM    149    O ALA    17     -27.327-123.030 -18.496  1.00  0.00      BSYN  
ATOM    150    N ALA    18     -26.775-120.809 -18.200  1.00  0.00      BSYN  
ATOM    151    H ALA    18     -26.832-120.072 -17.556  1.00  0.00      BSYN  
ATOM    152   CA ALA    18     -26.430-120.311 -19.531  1.00  0.00      BSYN  
ATOM    153   CB ALA    18     -27.391-120.679 -20.582  1.00  0.00      BSYN  
ATOM    154    C ALA    18     -26.540-118.840 -19.469  1.00  0.00      BSYN  
ATOM    155    O ALA    18     -27.565-118.276 -18.973  1.00  0.00      BSYN  
ATOM    156    N ALA    19     -25.530-118.007 -19.852  1.00  0.00      BSYN  
ATOM    157    H ALA    19     -24.795-118.352 -20.401  1.00  0.00      BSYN  
ATOM    158   CA ALA    19     -25.459-116.619 -19.667  1.00  0.00      BSYN  
ATOM    159   CB ALA    19     -24.038-116.030 -19.425  1.00  0.00      BSYN  
ATOM    160    C ALA    19     -26.123-115.855 -20.875  1.00  0.00      BSYN  
ATOM    161    O ALA    19     -25.452-115.514 -21.857  1.00  0.00      BSYN  
ATOM    162    N GLU    20     -27.345-115.539 -20.514  1.00  0.00      BSYN  
ATOM    163    H GLU    20     -27.608-115.985 -19.682  1.00  0.00      BSYN  
ATOM    164   CA GLU    20     -28.227-114.768 -21.418  1.00  0.00      BSYN  
ATOM    165   CB GLU    20     -29.583-115.306 -21.702  1.00  0.00      BSYN  
ATOM    166   CG GLU    20     -29.906-116.698 -22.420  1.00  0.00      BSYN  
ATOM    167   CD GLU    20     -31.430-116.819 -22.361  1.00  0.00      BSYN  
ATOM    168  OE1 GLU    20     -31.897-117.427 -21.363  1.00  0.00      BSYN  
ATOM    169  OE2 GLU    20     -32.049-116.189 -23.241  1.00  0.00      BSYN  
ATOM    170    C GLU    20     -28.530-113.371 -20.831  1.00  0.00      BSYN  
ATOM    171    O GLU    20     -28.503-113.167 -19.630  1.00  0.00      BSYN  
ATOM    172    N LYS    21     -28.543-112.432 -21.637  1.00  0.00      BSYN  
ATOM    173    H LYS    21     -28.773-112.707 -22.549  1.00  0.00      BSYN  
ATOM    174   CA LYS    21     -28.687-111.051 -21.156  1.00  0.00      BSYN  
ATOM    175   CB LYS    21     -27.687-110.097 -21.988  1.00  0.00      BSYN  
ATOM    176   CG LYS    21     -27.909-110.013 -23.564  1.00  0.00      BSYN  
ATOM    177   CD LYS    21     -27.272-111.170 -24.363  1.00  0.00      BSYN  
ATOM    178   CE LYS    21     -25.806-111.287 -23.992  1.00  0.00      BSYN  
ATOM    179   NZ LYS    21     -25.374-112.321 -24.706  1.00  0.00      BSYN  
ATOM    180  HZ1 LYS    21     -25.317-112.236 -25.741  1.00  0.00      BSYN  
ATOM    181  HZ2 LYS    21     -24.393-112.582 -24.481  1.00  0.00      BSYN  
ATOM    182  HZ3 LYS    21     -25.886-113.179 -24.416  1.00  0.00      BSYN  
ATOM    183    C LYS    21     -30.024-110.501 -21.167  1.00  0.00      BSYN  
ATOM    184    O LYS    21     -30.140-109.266 -20.880  1.00  0.00      BSYN  
ATOM    185    N THR    22     -31.020-111.353 -21.308  1.00  0.00      BSYN  
ATOM    186    H THR    22     -30.890-112.314 -21.449  1.00  0.00      BSYN  
ATOM    187   CA THR    22     -32.427-110.985 -21.128  1.00  0.00      BSYN  
ATOM    188   CB THR    22     -33.297-111.950 -22.071  1.00  0.00      BSYN  
ATOM    189  OG1 THR    22     -32.634-111.929 -23.359  1.00  0.00      BSYN  
ATOM    190  HG1 THR    22     -32.258-111.048 -23.430  1.00  0.00      BSYN  
ATOM    191  CG2 THR    22     -34.703-111.540 -22.212  1.00  0.00      BSYN  
ATOM    192    C THR    22     -32.822-111.076 -19.705  1.00  0.00      BSYN  
ATOM    193    O THR    22     -33.545-112.006 -19.232  1.00  0.00      BSYN  
ATOM    194    N LYS    23     -32.295-110.090 -18.867  1.00  0.00      BSYN  
ATOM    195    H LYS    23     -31.670-109.377 -19.116  1.00  0.00      BSYN  
ATOM    196   CA LYS    23     -32.418-110.226 -17.392  1.00  0.00      BSYN  
ATOM    197   CB LYS    23     -30.952-110.130 -16.826  1.00  0.00      BSYN  
ATOM    198   CG LYS    23     -30.129-111.421 -16.760  1.00  0.00      BSYN  
ATOM    199   CD LYS    23     -28.826-111.280 -15.966  1.00  0.00      BSYN  
ATOM    200   CE LYS    23     -27.546-111.726 -16.661  1.00  0.00      BSYN  
ATOM    201   NZ LYS    23     -27.634-113.073 -17.154  1.00  0.00      BSYN  
ATOM    202  HZ1 LYS    23     -26.658-113.426 -17.225  1.00  0.00      BSYN  
ATOM    203  HZ2 LYS    23     -28.058-113.710 -16.450  1.00  0.00      BSYN  
ATOM    204  HZ3 LYS    23     -28.151-113.014 -18.054  1.00  0.00      BSYN  
ATOM    205    C LYS    23     -33.357-109.365 -16.533  1.00  0.00      BSYN  
ATOM    206    O LYS    23     -32.990-108.499 -15.696  1.00  0.00      BSYN  
ATOM    207    N GLN    24     -34.603-109.737 -16.592  1.00  0.00      BSYN  
ATOM    208    H GLN    24     -34.943-110.391 -17.237  1.00  0.00      BSYN  
ATOM    209   CA GLN    24     -35.591-109.119 -15.659  1.00  0.00      BSYN  
ATOM    210   CB GLN    24     -36.839-108.777 -16.355  1.00  0.00      BSYN  
ATOM    211   CG GLN    24     -37.863-108.518 -15.476  1.00  0.00      BSYN  
ATOM    212   CD GLN    24     -38.918-107.487 -15.691  1.00  0.00      BSYN  
ATOM    213  OE1 GLN    24     -38.830-106.393 -15.085  1.00  0.00      BSYN  
ATOM    214  NE2 GLN    24     -39.979-107.851 -16.439  1.00  0.00      BSYN  
ATOM    215 HE21 GLN    24     -39.944-108.695 -16.935  1.00  0.00      BSYN  
ATOM    216 HE22 GLN    24     -40.699-107.191 -16.516  1.00  0.00      BSYN  
ATOM    217    C GLN    24     -35.788-109.996 -14.406  1.00  0.00      BSYN  
ATOM    218    O GLN    24     -36.401-111.009 -14.418  1.00  0.00      BSYN  
ATOM    219    N GLY    25     -35.356-109.601 -13.208  1.00  0.00      BSYN  
ATOM    220    H GLY    25     -35.494-110.250 -12.487  1.00  0.00      BSYN  
ATOM    221   CA GLY    25     -34.806-108.312 -12.803  1.00  0.00      BSYN  
ATOM    222    C GLY    25     -33.493-108.390 -12.034  1.00  0.00      BSYN  
ATOM    223    O GLY    25     -33.385-109.081 -11.005  1.00  0.00      BSYN  
ATOM    224    N VAL    26     -32.403-107.824 -12.487  1.00  0.00      BSYN  
ATOM    225    H VAL    26     -32.520-107.485 -13.399  1.00  0.00      BSYN  
ATOM    226   CA VAL    26     -31.109-107.717 -11.839  1.00  0.00      BSYN  
ATOM    227   CB VAL    26     -30.011-107.591 -12.926  1.00  0.00      BSYN  
ATOM    228  CG1 VAL    26     -29.804-109.010 -13.396  1.00  0.00      BSYN  
ATOM    229  CG2 VAL    26     -30.130-106.555 -14.060  1.00  0.00      BSYN  
ATOM    230    C VAL    26     -31.143-106.458 -10.917  1.00  0.00      BSYN  
ATOM    231    O VAL    26     -30.519-105.439 -11.044  1.00  0.00      BSYN  
ATOM    232    N THR    27     -32.125-106.490 -10.057  1.00  0.00      BSYN  
ATOM    233    H THR    27     -32.763-107.230  -9.978  1.00  0.00      BSYN  
ATOM    234   CA THR    27     -32.204-105.390  -8.982  1.00  0.00      BSYN  
ATOM    235   CB THR    27     -33.577-105.358  -8.395  1.00  0.00      BSYN  
ATOM    236  OG1 THR    27     -34.300-104.867  -9.487  1.00  0.00      BSYN  
ATOM    237  HG1 THR    27     -34.430-103.944  -9.257  1.00  0.00      BSYN  
ATOM    238  CG2 THR    27     -33.740-104.547  -7.093  1.00  0.00      BSYN  
ATOM    239    C THR    27     -31.046-105.468  -8.002  1.00  0.00      BSYN  
ATOM    240    O THR    27     -31.054-106.265  -7.052  1.00  0.00      BSYN  
ATOM    241    N GLU    28     -30.162-104.524  -8.397  1.00  0.00      BSYN  
ATOM    242    H GLU    28     -30.480-103.907  -9.089  1.00  0.00      BSYN  
ATOM    243   CA GLU    28     -29.085-104.131  -7.482  1.00  0.00      BSYN  
ATOM    244   CB GLU    28     -27.868-103.653  -8.192  1.00  0.00      BSYN  
ATOM    245   CG GLU    28     -26.684-103.310  -7.299  1.00  0.00      BSYN  
ATOM    246   CD GLU    28     -25.156-103.333  -7.808  1.00  0.00      BSYN  
ATOM    247  OE1 GLU    28     -24.729-104.069  -8.641  1.00  0.00      BSYN  
ATOM    248  OE2 GLU    28     -24.453-102.503  -7.167  1.00  0.00      BSYN  
ATOM    249    C GLU    28     -29.583-103.079  -6.573  1.00  0.00      BSYN  
ATOM    250    O GLU    28     -29.863-101.965  -6.967  1.00  0.00      BSYN  
ATOM    251    N ALA    29     -29.751-103.463  -5.254  1.00  0.00      BSYN  
ATOM    252    H ALA    29     -29.336-104.285  -4.919  1.00  0.00      BSYN  
ATOM    253   CA ALA    29     -30.290-102.409  -4.391  1.00  0.00      BSYN  
ATOM    254   CB ALA    29     -31.040-103.028  -3.286  1.00  0.00      BSYN  
ATOM    255    C ALA    29     -29.160-101.634  -3.698  1.00  0.00      BSYN  
ATOM    256    O ALA    29     -28.509-102.000  -2.629  1.00  0.00      BSYN  
ATOM    257    N ALA    30     -28.847-100.638  -4.646  1.00  0.00      BSYN  
ATOM    258    H ALA    30     -29.157-100.614  -5.576  1.00  0.00      BSYN  
ATOM    259   CA ALA    30     -27.775 -99.654  -4.482  1.00  0.00      BSYN  
ATOM    260   CB ALA    30     -27.361 -99.114  -5.785  1.00  0.00      BSYN  
ATOM    261    C ALA    30     -27.949 -98.428  -3.505  1.00  0.00      BSYN  
ATOM    262    O ALA    30     -28.853 -97.669  -3.825  1.00  0.00      BSYN  
ATOM    263    N GLU    31     -27.104 -98.299  -2.454  1.00  0.00      BSYN  
ATOM    264    H GLU    31     -26.367 -98.935  -2.346  1.00  0.00      BSYN  
ATOM    265   CA GLU    31     -27.163 -97.204  -1.379  1.00  0.00      BSYN  
ATOM    266   CB GLU    31     -28.009 -97.675  -0.243  1.00  0.00      BSYN  
ATOM    267   CG GLU    31     -29.513 -98.151  -0.564  1.00  0.00      BSYN  
ATOM    268   CD GLU    31     -30.484 -97.023  -0.456  1.00  0.00      BSYN  
ATOM    269  OE1 GLU    31     -31.028 -96.609  -1.427  1.00  0.00      BSYN  
ATOM    270  OE2 GLU    31     -30.645 -96.552   0.641  1.00  0.00      BSYN  
ATOM    271    C GLU    31     -25.834 -96.720  -0.814  1.00  0.00      BSYN  
ATOM    272    O GLU    31     -24.798 -97.427  -0.802  1.00  0.00      BSYN  
ATOM    273    N LYS    32     -25.869 -95.450  -0.307  1.00  0.00      BSYN  
ATOM    274    H LYS    32     -26.755 -95.110  -0.061  1.00  0.00      BSYN  
ATOM    275   CA LYS    32     -24.752 -94.778   0.248  1.00  0.00      BSYN  
ATOM    276   CB LYS    32     -24.428 -93.492  -0.501  1.00  0.00      BSYN  
ATOM    277   CG LYS    32     -23.797 -93.614  -1.826  1.00  0.00      BSYN  
ATOM    278   CD LYS    32     -23.306 -92.271  -2.264  1.00  0.00      BSYN  
ATOM    279   CE LYS    32     -22.634 -91.213  -1.380  1.00  0.00      BSYN  
ATOM    280   NZ LYS    32     -22.514 -89.953  -2.157  1.00  0.00      BSYN  
ATOM    281  HZ1 LYS    32     -23.477 -89.562  -2.210  1.00  0.00      BSYN  
ATOM    282  HZ2 LYS    32     -21.910 -89.237  -1.705  1.00  0.00      BSYN  
ATOM    283  HZ3 LYS    32     -22.185 -90.142  -3.125  1.00  0.00      BSYN  
ATOM    284    C LYS    32     -24.801 -94.393   1.766  1.00  0.00      BSYN  
ATOM    285    O LYS    32     -25.906 -93.983   2.228  1.00  0.00      BSYN  
ATOM    286    N THR    33     -23.746 -94.537   2.645  1.00  0.00      BSYN  
ATOM    287    H THR    33     -23.030 -95.141   2.357  1.00  0.00      BSYN  
ATOM    288   CA THR    33     -23.685 -94.259   4.121  1.00  0.00      BSYN  
ATOM    289   CB THR    33     -22.695 -95.260   4.762  1.00  0.00      BSYN  
ATOM    290  OG1 THR    33     -22.916 -96.456   4.026  1.00  0.00      BSYN  
ATOM    291  HG1 THR    33     -23.328 -97.196   4.477  1.00  0.00      BSYN  
ATOM    292  CG2 THR    33     -22.695 -95.572   6.257  1.00  0.00      BSYN  
ATOM    293    C THR    33     -23.166 -92.819   4.478  1.00  0.00      BSYN  
ATOM    294    O THR    33     -22.355 -92.153   3.746  1.00  0.00      BSYN  
ATOM    295    N LYS    34     -23.552 -92.401   5.691  1.00  0.00      BSYN  
ATOM    296    H LYS    34     -23.937 -92.979   6.383  1.00  0.00      BSYN  
ATOM    297   CA LYS    34     -23.392 -91.150   6.386  1.00  0.00      BSYN  
ATOM    298   CB LYS    34     -24.325 -90.058   5.892  1.00  0.00      BSYN  
ATOM    299   CG LYS    34     -23.747 -89.438   4.664  1.00  0.00      BSYN  
ATOM    300   CD LYS    34     -24.702 -88.485   4.044  1.00  0.00      BSYN  
ATOM    301   CE LYS    34     -24.099 -87.986   2.753  1.00  0.00      BSYN  
ATOM    302   NZ LYS    34     -25.015 -86.891   2.348  1.00  0.00      BSYN  
ATOM    303  HZ1 LYS    34     -25.966 -87.210   2.073  1.00  0.00      BSYN  
ATOM    304  HZ2 LYS    34     -24.985 -86.041   2.947  1.00  0.00      BSYN  
ATOM    305  HZ3 LYS    34     -24.725 -86.567   1.403  1.00  0.00      BSYN  
ATOM    306    C LYS    34     -23.335 -91.116   7.920  1.00  0.00      BSYN  
ATOM    307    O LYS    34     -24.269 -91.108   8.727  1.00  0.00      BSYN  
ATOM    308    N GLU    35     -22.057 -91.169   8.315  1.00  0.00      BSYN  
ATOM    309    H GLU    35     -21.345 -91.260   7.647  1.00  0.00      BSYN  
ATOM    310   CA GLU    35     -21.577 -90.943   9.690  1.00  0.00      BSYN  
ATOM    311   CB GLU    35     -20.324 -91.748   9.994  1.00  0.00      BSYN  
ATOM    312   CG GLU    35     -20.100 -91.938  11.559  1.00  0.00      BSYN  
ATOM    313   CD GLU    35     -20.577 -93.276  12.068  1.00  0.00      BSYN  
ATOM    314  OE1 GLU    35     -19.670 -94.166  12.113  1.00  0.00      BSYN  
ATOM    315  OE2 GLU    35     -21.684 -93.463  12.497  1.00  0.00      BSYN  
ATOM    316    C GLU    35     -21.196 -89.432   9.696  1.00  0.00      BSYN  
ATOM    317    O GLU    35     -20.084 -89.004   9.339  1.00  0.00      BSYN  
ATOM    318    N GLY    36     -22.230 -88.755  10.215  1.00  0.00      BSYN  
ATOM    319    H GLY    36     -23.017 -89.192  10.603  1.00  0.00      BSYN  
ATOM    320   CA GLY    36     -22.326 -87.230  10.357  1.00  0.00      BSYN  
ATOM    321    C GLY    36     -21.999 -86.845  11.751  1.00  0.00      BSYN  
ATOM    322    O GLY    36     -22.863 -86.817  12.620  1.00  0.00      BSYN  
ATOM    323    N VAL    37     -20.691 -86.552  11.946  1.00  0.00      BSYN  
ATOM    324    H VAL    37     -20.058 -86.410  11.211  1.00  0.00      BSYN  
ATOM    325   CA VAL    37     -20.076 -86.297  13.215  1.00  0.00      BSYN  
ATOM    326   CB VAL    37     -18.578 -86.541  12.989  1.00  0.00      BSYN  
ATOM    327  CG1 VAL    37     -17.728 -85.843  14.000  1.00  0.00      BSYN  
ATOM    328  CG2 VAL    37     -18.162 -87.976  13.043  1.00  0.00      BSYN  
ATOM    329    C VAL    37     -20.491 -84.966  13.826  1.00  0.00      BSYN  
ATOM    330    O VAL    37     -20.828 -85.099  15.042  1.00  0.00      BSYN  
ATOM    331    N LEU    38     -20.678 -83.893  12.960  1.00  0.00      BSYN  
ATOM    332    H LEU    38     -20.419 -84.021  12.023  1.00  0.00      BSYN  
ATOM    333   CA LEU    38     -20.977 -82.577  13.435  1.00  0.00      BSYN  
ATOM    334   CB LEU    38     -19.741 -81.525  13.303  1.00  0.00      BSYN  
ATOM    335   CG LEU    38     -18.235 -81.715  12.925  1.00  0.00      BSYN  
ATOM    336  CD1 LEU    38     -18.198 -82.344  11.554  1.00  0.00      BSYN  
ATOM    337  CD2 LEU    38     -17.508 -80.301  13.108  1.00  0.00      BSYN  
ATOM    338    C LEU    38     -22.365 -82.066  12.955  1.00  0.00      BSYN  
ATOM    339    O LEU    38     -22.736 -82.759  11.942  1.00  0.00      BSYN  
ATOM    340    N TYR    39     -22.939 -81.026  13.614  1.00  0.00      BSYN  
ATOM    341    H TYR    39     -22.458 -80.574  14.339  1.00  0.00      BSYN  
ATOM    342   CA TYR    39     -24.228 -80.551  13.151  1.00  0.00      BSYN  
ATOM    343   CB TYR    39     -25.145 -80.200  14.360  1.00  0.00      BSYN  
ATOM    344   CG TYR    39     -25.711 -81.400  15.009  1.00  0.00      BSYN  
ATOM    345  CD1 TYR    39     -25.180 -81.685  16.259  1.00  0.00      BSYN  
ATOM    346  CE1 TYR    39     -25.488 -82.863  16.883  1.00  0.00      BSYN  
ATOM    347  CD2 TYR    39     -26.654 -82.206  14.450  1.00  0.00      BSYN  
ATOM    348  CE2 TYR    39     -27.040 -83.347  15.112  1.00  0.00      BSYN  
ATOM    349   CZ TYR    39     -26.476 -83.739  16.301  1.00  0.00      BSYN  
ATOM    350   OH TYR    39     -26.963 -84.796  17.047  1.00  0.00      BSYN  
ATOM    351   HH TYR    39     -26.381 -85.551  16.932  1.00  0.00      BSYN  
ATOM    352    C TYR    39     -24.019 -79.374  12.167  1.00  0.00      BSYN  
ATOM    353    O TYR    39     -25.044 -78.950  11.629  1.00  0.00      BSYN  
ATOM    354    N VAL    40     -22.775 -79.028  11.727  1.00  0.00      BSYN  
ATOM    355    H VAL    40     -22.064 -79.680  11.555  1.00  0.00      BSYN  
ATOM    356   CA VAL    40     -22.447 -77.700  11.236  1.00  0.00      BSYN  
ATOM    357   CB VAL    40     -20.901 -77.435  11.166  1.00  0.00      BSYN  
ATOM    358  CG1 VAL    40     -20.201 -77.728  12.453  1.00  0.00      BSYN  
ATOM    359  CG2 VAL    40     -20.057 -78.142  10.154  1.00  0.00      BSYN  
ATOM    360    C VAL    40     -23.201 -77.344   9.956  1.00  0.00      BSYN  
ATOM    361    O VAL    40     -23.279 -76.268   9.436  1.00  0.00      BSYN  
ATOM    362    N GLY    41     -23.269 -78.447   9.242  1.00  0.00      BSYN  
ATOM    363    H GLY    41     -22.835 -79.264   9.567  1.00  0.00      BSYN  
ATOM    364   CA GLY    41     -23.872 -78.523   7.948  1.00  0.00      BSYN  
ATOM    365    C GLY    41     -25.147 -79.355   7.793  1.00  0.00      BSYN  
ATOM    366    O GLY    41     -25.273 -80.009   6.798  1.00  0.00      BSYN  
ATOM    367    N SER    42     -26.183 -79.120   8.639  1.00  0.00      BSYN  
ATOM    368    H SER    42     -25.976 -78.472   9.344  1.00  0.00      BSYN  
ATOM    369   CA SER    42     -27.489 -79.718   8.535  1.00  0.00      BSYN  
ATOM    370   CB SER    42     -28.118 -80.007   9.884  1.00  0.00      BSYN  
ATOM    371   OG SER    42     -27.575 -80.976  10.858  1.00  0.00      BSYN  
ATOM    372   HG SER    42     -26.724 -80.645  11.154  1.00  0.00      BSYN  
ATOM    373    C SER    42     -28.543 -79.009   7.597  1.00  0.00      BSYN  
ATOM    374    O SER    42     -28.678 -77.748   7.645  1.00  0.00      BSYN  
ATOM    375    N LYS    43     -29.156 -79.843   6.724  1.00  0.00      BSYN  
ATOM    376    H LYS    43     -28.875 -80.779   6.663  1.00  0.00      BSYN  
ATOM    377   CA LYS    43     -30.276 -79.323   5.945  1.00  0.00      BSYN  
ATOM    378   CB LYS    43     -29.700 -78.808   4.614  1.00  0.00      BSYN  
ATOM    379   CG LYS    43     -28.741 -77.715   4.473  1.00  0.00      BSYN  
ATOM    380   CD LYS    43     -29.513 -76.453   3.922  1.00  0.00      BSYN  
ATOM    381   CE LYS    43     -28.476 -75.362   3.667  1.00  0.00      BSYN  
ATOM    382   NZ LYS    43     -27.497 -75.019   4.840  1.00  0.00      BSYN  
ATOM    383  HZ1 LYS    43     -26.676 -74.581   4.376  1.00  0.00      BSYN  
ATOM    384  HZ2 LYS    43     -28.125 -74.447   5.441  1.00  0.00      BSYN  
ATOM    385  HZ3 LYS    43     -27.124 -75.794   5.424  1.00  0.00      BSYN  
ATOM    386    C LYS    43     -31.364 -80.385   5.749  1.00  0.00      BSYN  
ATOM    387    O LYS    43     -31.094 -81.595   5.888  1.00  0.00      BSYN  
ATOM    388    N THR    44     -32.595 -80.072   5.404  1.00  0.00      BSYN  
ATOM    389    H THR    44     -33.202 -80.712   4.977  1.00  0.00      BSYN  
ATOM    390   CA THR    44     -33.085 -78.696   5.666  1.00  0.00      BSYN  
ATOM    391   CB THR    44     -33.741 -78.013   4.422  1.00  0.00      BSYN  
ATOM    392  OG1 THR    44     -32.770 -77.931   3.419  1.00  0.00      BSYN  
ATOM    393  HG1 THR    44     -32.222 -78.713   3.512  1.00  0.00      BSYN  
ATOM    394  CG2 THR    44     -34.180 -76.527   4.636  1.00  0.00      BSYN  
ATOM    395    C THR    44     -33.978 -78.514   6.824  1.00  0.00      BSYN  
ATOM    396    O THR    44     -34.884 -79.249   6.977  1.00  0.00      BSYN  
ATOM    397    N ARG    45     -33.565 -77.589   7.657  1.00  0.00      BSYN  
ATOM    398    H ARG    45     -32.791 -77.108   7.296  1.00  0.00      BSYN  
ATOM    399   CA ARG    45     -34.293 -77.201   8.857  1.00  0.00      BSYN  
ATOM    400   CB ARG    45     -33.844 -78.189  10.034  1.00  0.00      BSYN  
ATOM    401   CG ARG    45     -34.575 -79.545  10.136  1.00  0.00      BSYN  
ATOM    402   CD ARG    45     -33.862 -80.122  11.323  1.00  0.00      BSYN  
ATOM    403   NE ARG    45     -34.522 -81.430  11.708  1.00  0.00      BSYN  
ATOM    404   HE ARG    45     -34.512 -82.149  11.042  1.00  0.00      BSYN  
ATOM    405   CZ ARG    45     -35.093 -81.661  12.879  1.00  0.00      BSYN  
ATOM    406  NH1 ARG    45     -35.800 -82.797  13.098  1.00  0.00      BSYN  
ATOM    407 HH11 ARG    45     -36.457 -82.863  13.849  1.00  0.00      BSYN  
ATOM    408 HH12 ARG    45     -36.033 -83.337  12.290  1.00  0.00      BSYN  
ATOM    409  NH2 ARG    45     -35.048 -80.711  13.810  1.00  0.00      BSYN  
ATOM    410 HH21 ARG    45     -35.531 -80.719  14.685  1.00  0.00      BSYN  
ATOM    411 HH22 ARG    45     -34.426 -79.958  13.597  1.00  0.00      BSYN  
ATOM    412    C ARG    45     -33.839 -75.821   9.274  1.00  0.00      BSYN  
ATOM    413    O ARG    45     -32.655 -75.440   9.044  1.00  0.00      BSYN  
ATOM    414    N GLU    46     -34.726 -74.958   9.783  1.00  0.00      BSYN  
ATOM    415    H GLU    46     -35.633 -75.319   9.869  1.00  0.00      BSYN  
ATOM    416   CA GLU    46     -34.403 -73.723  10.521  1.00  0.00      BSYN  
ATOM    417   CB GLU    46     -35.683 -72.738  10.601  1.00  0.00      BSYN  
ATOM    418   CG GLU    46     -36.046 -72.130   9.317  1.00  0.00      BSYN  
ATOM    419   CD GLU    46     -37.311 -71.382   9.159  1.00  0.00      BSYN  
ATOM    420  OE1 GLU    46     -38.125 -71.514  10.040  1.00  0.00      BSYN  
ATOM    421  OE2 GLU    46     -37.613 -70.767   8.096  1.00  0.00      BSYN  
ATOM    422    C GLU    46     -33.927 -74.328  11.789  1.00  0.00      BSYN  
ATOM    423    O GLU    46     -34.509 -74.732  12.736  1.00  0.00      BSYN  
ATOM    424    N GLY    47     -32.681 -74.470  11.566  1.00  0.00      BSYN  
ATOM    425    H GLY    47     -32.282 -74.343  10.680  1.00  0.00      BSYN  
ATOM    426   CA GLY    47     -31.734 -74.652  12.650  1.00  0.00      BSYN  
ATOM    427    C GLY    47     -30.296 -75.006  12.209  1.00  0.00      BSYN  
ATOM    428    O GLY    47     -29.742 -76.149  12.543  1.00  0.00      BSYN  
ATOM    429    N VAL    48     -29.816 -74.098  11.437  1.00  0.00      BSYN  
ATOM    430    H VAL    48     -30.322 -73.275  11.269  1.00  0.00      BSYN  
ATOM    431   CA VAL    48     -28.462 -74.163  10.835  1.00  0.00      BSYN  
ATOM    432   CB VAL    48     -28.169 -73.201   9.645  1.00  0.00      BSYN  
ATOM    433  CG1 VAL    48     -27.405 -74.066   8.769  1.00  0.00      BSYN  
ATOM    434  CG2 VAL    48     -29.263 -72.428   9.013  1.00  0.00      BSYN  
ATOM    435    C VAL    48     -27.495 -73.701  11.973  1.00  0.00      BSYN  
ATOM    436    O VAL    48     -27.082 -72.518  11.979  1.00  0.00      BSYN  
ATOM    437    N VAL    49     -27.010 -74.588  12.788  1.00  0.00      BSYN  
ATOM    438    H VAL    49     -27.399 -75.474  12.631  1.00  0.00      BSYN  
ATOM    439   CA VAL    49     -25.992 -74.259  13.786  1.00  0.00      BSYN  
ATOM    440   CB VAL    49     -26.064 -75.034  15.090  1.00  0.00      BSYN  
ATOM    441  CG1 VAL    49     -27.342 -74.710  15.784  1.00  0.00      BSYN  
ATOM    442  CG2 VAL    49     -25.877 -76.562  15.074  1.00  0.00      BSYN  
ATOM    443    C VAL    49     -24.564 -74.223  13.273  1.00  0.00      BSYN  
ATOM    444    O VAL    49     -24.019 -75.254  12.824  1.00  0.00      BSYN  
ATOM    445    N GLN    50     -23.944 -73.067  13.470  1.00  0.00      BSYN  
ATOM    446    H GLN    50     -24.468 -72.303  13.791  1.00  0.00      BSYN  
ATOM    447   CA GLN    50     -22.607 -72.864  13.086  1.00  0.00      BSYN  
ATOM    448   CB GLN    50     -22.616 -72.038  11.822  1.00  0.00      BSYN  
ATOM    449   CG GLN    50     -21.322 -72.372  11.079  1.00  0.00      BSYN  
ATOM    450   CD GLN    50     -21.402 -71.838   9.717  1.00  0.00      BSYN  
ATOM    451  OE1 GLN    50     -22.122 -72.467   8.916  1.00  0.00      BSYN  
ATOM    452  NE2 GLN    50     -20.808 -70.674   9.379  1.00  0.00      BSYN  
ATOM    453 HE21 GLN    50     -20.226 -70.263  10.051  1.00  0.00      BSYN  
ATOM    454 HE22 GLN    50     -20.899 -70.174   8.541  1.00  0.00      BSYN  
ATOM    455    C GLN    50     -21.736 -72.252  14.178  1.00  0.00      BSYN  
ATOM    456    O GLN    50     -22.026 -71.185  14.680  1.00  0.00      BSYN  
ATOM    457    N GLY    51     -20.531 -72.858  14.388  1.00  0.00      BSYN  
ATOM    458    H GLY    51     -20.315 -73.730  13.995  1.00  0.00      BSYN  
ATOM    459   CA GLY    51     -19.422 -72.411  15.228  1.00  0.00      BSYN  
ATOM    460    C GLY    51     -19.626 -72.494  16.773  1.00  0.00      BSYN  
ATOM    461    O GLY    51     -18.901 -73.185  17.566  1.00  0.00      BSYN  
ATOM    462    N VAL    52     -20.556 -71.646  17.108  1.00  0.00      BSYN  
ATOM    463    H VAL    52     -20.973 -71.118  16.395  1.00  0.00      BSYN  
ATOM    464   CA VAL    52     -21.049 -71.304  18.497  1.00  0.00      BSYN  
ATOM    465   CB VAL    52     -21.507 -69.805  18.552  1.00  0.00      BSYN  
ATOM    466  CG1 VAL    52     -20.372 -68.900  18.061  1.00  0.00      BSYN  
ATOM    467  CG2 VAL    52     -22.654 -69.280  17.688  1.00  0.00      BSYN  
ATOM    468    C VAL    52     -22.083 -72.275  19.109  1.00  0.00      BSYN  
ATOM    469    O VAL    52     -23.288 -72.035  19.237  1.00  0.00      BSYN  
ATOM    470    N ALA    53     -21.476 -73.347  19.525  1.00  0.00      BSYN  
ATOM    471    H ALA    53     -20.497 -73.390  19.509  1.00  0.00      BSYN  
ATOM    472   CA ALA    53     -22.196 -74.453  20.178  1.00  0.00      BSYN  
ATOM    473   CB ALA    53     -21.793 -75.755  19.480  1.00  0.00      BSYN  
ATOM    474    C ALA    53     -21.596 -74.498  21.603  1.00  0.00      BSYN  
ATOM    475    O ALA    53     -22.258 -74.946  22.560  1.00  0.00      BSYN  
ATOM    476    N SER    54     -20.288 -74.179  21.850  1.00  0.00      BSYN  
ATOM    477    H SER    54     -19.686 -74.066  21.085  1.00  0.00      BSYN  
ATOM    478   CA SER    54     -19.566 -74.012  23.132  1.00  0.00      BSYN  
ATOM    479   CB SER    54     -18.091 -74.313  22.803  1.00  0.00      BSYN  
ATOM    480   OG SER    54     -17.974 -75.620  22.224  1.00  0.00      BSYN  
ATOM    481   HG SER    54     -17.305 -76.172  22.635  1.00  0.00      BSYN  
ATOM    482    C SER    54     -19.733 -72.640  23.998  1.00  0.00      BSYN  
ATOM    483    O SER    54     -20.075 -72.707  25.205  1.00  0.00      BSYN  
ATOM    484    N VAL    55     -19.481 -71.524  23.438  1.00  0.00      BSYN  
ATOM    485    H VAL    55     -19.248 -71.499  22.486  1.00  0.00      BSYN  
ATOM    486   CA VAL    55     -19.508 -70.172  24.118  1.00  0.00      BSYN  
ATOM    487   CB VAL    55     -18.076 -69.554  24.119  1.00  0.00      BSYN  
ATOM    488  CG1 VAL    55     -18.120 -67.913  24.187  1.00  0.00      BSYN  
ATOM    489  CG2 VAL    55     -17.571 -69.946  25.489  1.00  0.00      BSYN  
ATOM    490    C VAL    55     -20.311 -69.355  23.091  1.00  0.00      BSYN  
ATOM    491    O VAL    55     -20.174 -69.482  21.851  1.00  0.00      BSYN  
ATOM    492    N ALA    56     -21.275 -68.577  23.554  1.00  0.00      BSYN  
ATOM    493    H ALA    56     -21.343 -68.227  24.467  1.00  0.00      BSYN  
ATOM    494   CA ALA    56     -22.280 -67.943  22.699  1.00  0.00      BSYN  
ATOM    495   CB ALA    56     -23.693 -68.176  23.266  1.00  0.00      BSYN  
ATOM    496    C ALA    56     -22.131 -66.544  22.124  1.00  0.00      BSYN  
ATOM    497    O ALA    56     -21.890 -65.525  22.786  1.00  0.00      BSYN  
ATOM    498    N GLU    57     -21.973 -66.841  20.799  1.00  0.00      BSYN  
ATOM    499    H GLU    57     -22.451 -67.576  20.362  1.00  0.00      BSYN  
ATOM    500   CA GLU    57     -21.610 -65.740  20.012  1.00  0.00      BSYN  
ATOM    501   CB GLU    57     -20.133 -65.335  19.919  1.00  0.00      BSYN  
ATOM    502   CG GLU    57     -19.898 -63.921  19.540  1.00  0.00      BSYN  
ATOM    503   CD GLU    57     -18.425 -63.560  19.489  1.00  0.00      BSYN  
ATOM    504  OE1 GLU    57     -18.008 -62.690  20.200  1.00  0.00      BSYN  
ATOM    505  OE2 GLU    57     -17.681 -64.119  18.619  1.00  0.00      BSYN  
ATOM    506    C GLU    57     -22.231 -65.759  18.605  1.00  0.00      BSYN  
ATOM    507    O GLU    57     -21.661 -65.707  17.568  1.00  0.00      BSYN  
ATOM    508    N LYS    58     -23.526 -65.863  18.899  1.00  0.00      BSYN  
ATOM    509    H LYS    58     -23.754 -66.166  19.802  1.00  0.00      BSYN  
ATOM    510   CA LYS    58     -24.496 -65.963  17.823  1.00  0.00      BSYN  
ATOM    511   CB LYS    58     -25.831 -66.473  18.455  1.00  0.00      BSYN  
ATOM    512   CG LYS    58     -25.893 -67.729  19.333  1.00  0.00      BSYN  
ATOM    513   CD LYS    58     -27.371 -67.977  19.918  1.00  0.00      BSYN  
ATOM    514   CE LYS    58     -28.368 -67.895  18.709  1.00  0.00      BSYN  
ATOM    515   NZ LYS    58     -28.539 -69.235  18.321  1.00  0.00      BSYN  
ATOM    516  HZ1 LYS    58     -29.014 -69.240  17.396  1.00  0.00      BSYN  
ATOM    517  HZ2 LYS    58     -27.568 -69.607  18.326  1.00  0.00      BSYN  
ATOM    518  HZ3 LYS    58     -29.177 -69.650  19.029  1.00  0.00      BSYN  
ATOM    519    C LYS    58     -24.783 -64.661  17.048  1.00  0.00      BSYN  
ATOM    520    O LYS    58     -25.601 -63.829  17.557  1.00  0.00      BSYN  
ATOM    521    N THR    59     -24.212 -64.412  15.880  1.00  0.00      BSYN  
ATOM    522    H THR    59     -24.099 -65.264  15.410  1.00  0.00      BSYN  
ATOM    523   CA THR    59     -24.111 -63.092  15.229  1.00  0.00      BSYN  
ATOM    524   CB THR    59     -22.715 -62.555  15.554  1.00  0.00      BSYN  
ATOM    525  OG1 THR    59     -22.666 -61.202  15.199  1.00  0.00      BSYN  
ATOM    526  HG1 THR    59     -21.732 -60.983  15.236  1.00  0.00      BSYN  
ATOM    527  CG2 THR    59     -21.488 -63.309  15.272  1.00  0.00      BSYN  
ATOM    528    C THR    59     -24.358 -63.273  13.700  1.00  0.00      BSYN  
ATOM    529    O THR    59     -24.687 -64.281  13.154  1.00  0.00      BSYN  
ATOM    530    N LYS    60     -24.419 -62.018  13.157  1.00  0.00      BSYN  
ATOM    531    H LYS    60     -24.702 -61.273  13.727  1.00  0.00      BSYN  
ATOM    532   CA LYS    60     -24.198 -61.667  11.690  1.00  0.00      BSYN  
ATOM    533   CB LYS    60     -23.937 -60.267  11.523  1.00  0.00      BSYN  
ATOM    534   CG LYS    60     -22.992 -59.722  12.520  1.00  0.00      BSYN  
ATOM    535   CD LYS    60     -23.097 -58.233  12.464  1.00  0.00      BSYN  
ATOM    536   CE LYS    60     -22.713 -57.726  13.855  1.00  0.00      BSYN  
ATOM    537   NZ LYS    60     -23.851 -57.941  14.703  1.00  0.00      BSYN  
ATOM    538  HZ1 LYS    60     -23.600 -57.441  15.579  1.00  0.00      BSYN  
ATOM    539  HZ2 LYS    60     -24.604 -57.371  14.267  1.00  0.00      BSYN  
ATOM    540  HZ3 LYS    60     -24.064 -58.959  14.703  1.00  0.00      BSYN  
ATOM    541    C LYS    60     -23.043 -62.410  10.969  1.00  0.00      BSYN  
ATOM    542    O LYS    60     -21.884 -62.417  11.411  1.00  0.00      BSYN  
ATOM    543    N GLU    61     -23.415 -63.078   9.885  1.00  0.00      BSYN  
ATOM    544    H GLU    61     -24.200 -62.758   9.393  1.00  0.00      BSYN  
ATOM    545   CA GLU    61     -22.527 -64.012   9.128  1.00  0.00      BSYN  
ATOM    546   CB GLU    61     -22.355 -65.172   9.968  1.00  0.00      BSYN  
ATOM    547   CG GLU    61     -23.509 -66.017  10.526  1.00  0.00      BSYN  
ATOM    548   CD GLU    61     -22.875 -67.342  11.145  1.00  0.00      BSYN  
ATOM    549  OE1 GLU    61     -21.755 -67.558  11.500  1.00  0.00      BSYN  
ATOM    550  OE2 GLU    61     -23.756 -68.242  11.239  1.00  0.00      BSYN  
ATOM    551    C GLU    61     -23.294 -64.301   7.861  1.00  0.00      BSYN  
ATOM    552    O GLU    61     -24.480 -64.126   7.819  1.00  0.00      BSYN  
ATOM    553    N GLN    62     -22.521 -64.756   6.820  1.00  0.00      BSYN  
ATOM    554    H GLN    62     -21.546 -64.753   6.921  1.00  0.00      BSYN  
ATOM    555   CA GLN    62     -23.036 -65.315   5.603  1.00  0.00      BSYN  
ATOM    556   CB GLN    62     -22.588 -64.440   4.381  1.00  0.00      BSYN  
ATOM    557   CG GLN    62     -23.680 -63.988   3.425  1.00  0.00      BSYN  
ATOM    558   CD GLN    62     -23.192 -63.260   2.160  1.00  0.00      BSYN  
ATOM    559  OE1 GLN    62     -22.571 -62.245   2.208  1.00  0.00      BSYN  
ATOM    560  NE2 GLN    62     -23.213 -63.878   0.986  1.00  0.00      BSYN  
ATOM    561 HE21 GLN    62     -22.834 -63.424   0.205  1.00  0.00      BSYN  
ATOM    562 HE22 GLN    62     -23.628 -64.753   0.835  1.00  0.00      BSYN  
ATOM    563    C GLN    62     -22.307 -66.677   5.394  1.00  0.00      BSYN  
ATOM    564    O GLN    62     -21.767 -67.152   6.394  1.00  0.00      BSYN  
ATOM    565    N ALA    63     -22.720 -67.260   4.196  1.00  0.00      BSYN  
ATOM    566    H ALA    63     -23.465 -66.909   3.665  1.00  0.00      BSYN  
ATOM    567   CA ALA    63     -22.125 -68.560   3.984  1.00  0.00      BSYN  
ATOM    568   CB ALA    63     -23.264 -69.566   3.608  1.00  0.00      BSYN  
ATOM    569    C ALA    63     -21.029 -68.599   2.899  1.00  0.00      BSYN  
ATOM    570    O ALA    63     -19.840 -68.921   3.156  1.00  0.00      BSYN  
ATOM    571    N SER    64     -21.446 -68.357   1.628  1.00  0.00      BSYN  
ATOM    572    H SER    64     -22.270 -67.842   1.498  1.00  0.00      BSYN  
ATOM    573   CA SER    64     -20.519 -68.319   0.477  1.00  0.00      BSYN  
ATOM    574   CB SER    64     -21.084 -69.294  -0.579  1.00  0.00      BSYN  
ATOM    575   OG SER    64     -21.436 -70.623  -0.199  1.00  0.00      BSYN  
ATOM    576   HG SER    64     -22.016 -70.969  -0.881  1.00  0.00      BSYN  
ATOM    577    C SER    64     -20.275 -66.974  -0.132  1.00  0.00      BSYN  
ATOM    578    O SER    64     -20.985 -66.117   0.402  1.00  0.00      BSYN  
ATOM    579    N HIS    65     -19.332 -66.833  -1.059  1.00  0.00      BSYN  
ATOM    580    H HIS    65     -18.794 -67.573  -1.409  1.00  0.00      BSYN  
ATOM    581   CA HIS    65     -19.284 -65.620  -1.878  1.00  0.00      BSYN  
ATOM    582   CB HIS    65     -17.974 -64.776  -1.662  1.00  0.00      BSYN  
ATOM    583   CG HIS    65     -16.668 -65.487  -2.068  1.00  0.00      BSYN  
ATOM    584  ND1 HIS    65     -16.122 -65.544  -3.325  1.00  0.00      BSYN  
ATOM    585  HD1 HIS    65     -16.599 -65.478  -4.178  1.00  0.00      BSYN  
ATOM    586  CD2 HIS    65     -15.719 -66.057  -1.255  1.00  0.00      BSYN  
ATOM    587  NE2 HIS    65     -14.669 -66.376  -2.011  1.00  0.00      BSYN  
ATOM    588  CE1 HIS    65     -14.967 -66.164  -3.272  1.00  0.00      BSYN  
ATOM    589    C HIS    65     -19.445 -65.838  -3.359  1.00  0.00      BSYN  
ATOM    590    O HIS    65     -18.984 -66.806  -3.933  1.00  0.00      BSYN  
ATOM    591    N LEU    66     -20.058 -64.827  -3.986  1.00  0.00      BSYN  
ATOM    592    H LEU    66     -20.644 -64.162  -3.568  1.00  0.00      BSYN  
ATOM    593   CA LEU    66     -19.898 -64.746  -5.432  1.00  0.00      BSYN  
ATOM    594   CB LEU    66     -21.268 -64.605  -6.073  1.00  0.00      BSYN  
ATOM    595   CG LEU    66     -22.234 -65.826  -6.306  1.00  0.00      BSYN  
ATOM    596  CD1 LEU    66     -23.711 -65.480  -6.251  1.00  0.00      BSYN  
ATOM    597  CD2 LEU    66     -21.765 -66.721  -7.472  1.00  0.00      BSYN  
ATOM    598    C LEU    66     -18.871 -63.625  -5.676  1.00  0.00      BSYN  
ATOM    599    O LEU    66     -18.052 -63.323  -4.774  1.00  0.00      BSYN  
ATOM    600    N GLY    67     -18.768 -63.150  -6.896  1.00  0.00      BSYN  
ATOM    601    H GLY    67     -19.373 -63.617  -7.509  1.00  0.00      BSYN  
ATOM    602   CA GLY    67     -17.783 -62.213  -7.389  1.00  0.00      BSYN  
ATOM    603    C GLY    67     -18.359 -60.823  -7.696  1.00  0.00      BSYN  
ATOM    604    O GLY    67     -19.058 -60.650  -8.702  1.00  0.00      BSYN  
ATOM    605    N GLY    68     -18.009 -59.678  -7.049  1.00  0.00      BSYN  
ATOM    606    H GLY    68     -18.179 -58.781  -7.407  1.00  0.00      BSYN  
ATOM    607   CA GLY    68     -16.987 -59.711  -6.031  1.00  0.00      BSYN  
ATOM    608    C GLY    68     -15.624 -59.790  -6.848  1.00  0.00      BSYN  
ATOM    609    O GLY    68     -15.363 -59.132  -7.828  1.00  0.00      BSYN  
ATOM    610    N ALA    69     -14.752 -60.719  -6.422  1.00  0.00      BSYN  
ATOM    611    H ALA    69     -14.975 -61.389  -5.742  1.00  0.00      BSYN  
ATOM    612   CA ALA    69     -13.455 -60.953  -7.135  1.00  0.00      BSYN  
ATOM    613   CB ALA    69     -12.252 -60.657  -6.287  1.00  0.00      BSYN  
ATOM    614    C ALA    69     -13.333 -62.430  -7.604  1.00  0.00      BSYN  
ATOM    615    O ALA    69     -14.103 -63.242  -7.115  1.00  0.00      BSYN  
ATOM    616    N VAL    70     -12.192 -62.739  -8.255  1.00  0.00      BSYN  
ATOM    617    H VAL    70     -11.618 -61.984  -8.498  1.00  0.00      BSYN  
ATOM    618   CA VAL    70     -11.713 -64.142  -8.448  1.00  0.00      BSYN  
ATOM    619   CB VAL    70     -11.494 -64.382  -9.984  1.00  0.00      BSYN  
ATOM    620  CG1 VAL    70     -11.559 -65.834 -10.160  1.00  0.00      BSYN  
ATOM    621  CG2 VAL    70     -12.550 -63.780 -10.848  1.00  0.00      BSYN  
ATOM    622    C VAL    70     -10.431 -64.374  -7.669  1.00  0.00      BSYN  
ATOM    623    O VAL    70      -9.458 -63.666  -7.714  1.00  0.00      BSYN  
ATOM    624    N PHE    71     -10.512 -65.247  -6.703  1.00  0.00      BSYN  
ATOM    625    H PHE    71     -11.204 -65.912  -6.902  1.00  0.00      BSYN  
ATOM    626   CA PHE    71      -9.517 -65.569  -5.683  1.00  0.00      BSYN  
ATOM    627   CB PHE    71     -10.172 -66.749  -4.823  1.00  0.00      BSYN  
ATOM    628   CG PHE    71     -10.824 -66.241  -3.529  1.00  0.00      BSYN  
ATOM    629  CD1 PHE    71     -10.769 -66.940  -2.299  1.00  0.00      BSYN  
ATOM    630  CD2 PHE    71     -11.473 -65.002  -3.493  1.00  0.00      BSYN  
ATOM    631  CE1 PHE    71     -11.304 -66.324  -1.186  1.00  0.00      BSYN  
ATOM    632  CE2 PHE    71     -12.038 -64.387  -2.442  1.00  0.00      BSYN  
ATOM    633   CZ PHE    71     -11.906 -65.097  -1.261  1.00  0.00      BSYN  
ATOM    634    C PHE    71      -8.123 -66.026  -6.283  1.00  0.00      BSYN  
ATOM    635    O PHE    71      -7.118 -65.894  -5.770  1.00  0.00      BSYN  
ATOM    636    N SER    72      -8.047 -66.595  -7.514  1.00  0.00      BSYN  
ATOM    637    H SER    72      -8.940 -66.498  -7.905  1.00  0.00      BSYN  
ATOM    638   CA SER    72      -6.786 -66.928  -8.158  1.00  0.00      BSYN  
ATOM    639   CB SER    72      -6.961 -68.008  -9.277  1.00  0.00      BSYN  
ATOM    640   OG SER    72      -8.088 -67.789 -10.181  1.00  0.00      BSYN  
ATOM    641   HG SER    72      -7.924 -68.600 -10.668  1.00  0.00      BSYN  
ATOM    642    C SER    72      -5.820 -65.796  -8.655  1.00  0.00      BSYN  
ATOM    643    O SER    72      -4.657 -65.910  -8.237  1.00  0.00      BSYN  
ATOM    644    N GLY    73      -6.242 -64.934  -9.605  1.00  0.00      BSYN  
ATOM    645    H GLY    73      -6.942 -65.276 -10.200  1.00  0.00      BSYN  
ATOM    646   CA GLY    73      -5.523 -63.725  -9.799  1.00  0.00      BSYN  
ATOM    647    C GLY    73      -6.139 -62.694 -10.763  1.00  0.00      BSYN  
ATOM    648    O GLY    73      -5.445 -62.141 -11.639  1.00  0.00      BSYN  
ATOM    649    N ALA    74      -7.415 -62.386 -10.598  1.00  0.00      BSYN  
ATOM    650    H ALA    74      -7.961 -62.869  -9.944  1.00  0.00      BSYN  
ATOM    651   CA ALA    74      -8.125 -61.540 -11.536  1.00  0.00      BSYN  
ATOM    652   CB ALA    74      -8.598 -62.528 -12.611  1.00  0.00      BSYN  
ATOM    653    C ALA    74      -9.393 -60.772 -11.099  1.00  0.00      BSYN  
ATOM    654    O ALA    74     -10.085 -61.022 -10.080  1.00  0.00      BSYN  
ATOM    655    N GLY    75      -9.728 -59.767 -11.958  1.00  0.00      BSYN  
ATOM    656    H GLY    75      -9.173 -59.359 -12.656  1.00  0.00      BSYN  
ATOM    657   CA GLY    75     -10.940 -59.062 -11.793  1.00  0.00      BSYN  
ATOM    658    C GLY    75     -10.945 -57.696 -11.311  1.00  0.00      BSYN  
ATOM    659    O GLY    75     -11.442 -56.806 -12.013  1.00  0.00      BSYN  
ATOM    660    N ASN    76     -10.259 -57.570 -10.121  1.00  0.00      BSYN  
ATOM    661    H ASN    76     -10.119 -58.447  -9.706  1.00  0.00      BSYN  
ATOM    662   CA ASN    76     -10.022 -56.266  -9.544  1.00  0.00      BSYN  
ATOM    663   CB ASN    76     -10.201 -56.336  -8.035  1.00  0.00      BSYN  
ATOM    664   CG ASN    76      -9.241 -57.208  -7.291  1.00  0.00      BSYN  
ATOM    665  OD1 ASN    76      -9.039 -58.390  -7.562  1.00  0.00      BSYN  
ATOM    666  ND2 ASN    76      -8.451 -56.706  -6.253  1.00  0.00      BSYN  
ATOM    667 HD21 ASN    76      -7.992 -57.358  -5.684  1.00  0.00      BSYN  
ATOM    668 HD22 ASN    76      -8.581 -55.748  -6.091  1.00  0.00      BSYN  
ATOM    669    C ASN    76      -8.529 -55.926  -9.774  1.00  0.00      BSYN  
ATOM    670    O ASN    76      -8.196 -54.717  -9.731  1.00  0.00      BSYN  
ATOM    671    N ILE    77      -7.658 -56.837 -10.317  1.00  0.00      BSYN  
ATOM    672    H ILE    77      -8.045 -57.735 -10.383  1.00  0.00      BSYN  
ATOM    673   CA ILE    77      -6.412 -56.353 -10.784  1.00  0.00      BSYN  
ATOM    674   CB ILE    77      -5.212 -57.195 -10.463  1.00  0.00      BSYN  
ATOM    675  CG2 ILE    77      -4.555 -56.391  -9.323  1.00  0.00      BSYN  
ATOM    676  CG1 ILE    77      -5.326 -58.628 -10.215  1.00  0.00      BSYN  
ATOM    677   CD ILE    77      -4.057 -59.319 -10.906  1.00  0.00      BSYN  
ATOM    678    C ILE    77      -6.384 -55.995 -12.283  1.00  0.00      BSYN  
ATOM    679    O ILE    77      -6.926 -56.772 -13.104  1.00  0.00      BSYN  
ATOM    680    N ALA    78      -5.831 -54.809 -12.561  1.00  0.00      BSYN  
ATOM    681    H ALA    78      -5.152 -54.472 -11.940  1.00  0.00      BSYN  
ATOM    682   CA ALA    78      -5.847 -54.229 -13.892  1.00  0.00      BSYN  
ATOM    683   CB ALA    78      -5.809 -52.646 -13.653  1.00  0.00      BSYN  
ATOM    684    C ALA    78      -4.721 -54.759 -14.701  1.00  0.00      BSYN  
ATOM    685    O ALA    78      -3.649 -54.082 -14.852  1.00  0.00      BSYN  
ATOM    686    N ALA    79      -4.733 -56.033 -15.094  1.00  0.00      BSYN  
ATOM    687    H ALA    79      -5.616 -56.454 -15.048  1.00  0.00      BSYN  
ATOM    688   CA ALA    79      -3.602 -56.655 -15.859  1.00  0.00      BSYN  
ATOM    689   CB ALA    79      -3.918 -58.085 -15.916  1.00  0.00      BSYN  
ATOM    690    C ALA    79      -3.387 -56.120 -17.301  1.00  0.00      BSYN  
ATOM    691    O ALA    79      -3.999 -56.561 -18.227  1.00  0.00      BSYN  
ATOM    692    N ALA    80      -2.612 -55.048 -17.198  1.00  0.00      BSYN  
ATOM    693    H ALA    80      -2.193 -54.604 -16.431  1.00  0.00      BSYN  
ATOM    694   CA ALA    80      -2.492 -54.260 -18.407  1.00  0.00      BSYN  
ATOM    695   CB ALA    80      -2.493 -52.794 -18.130  1.00  0.00      BSYN  
ATOM    696    C ALA    80      -1.213 -54.580 -19.208  1.00  0.00      BSYN  
ATOM    697    O ALA    80      -0.064 -54.410 -18.818  1.00  0.00      BSYN  
ATOM    698    N THR    81      -1.510 -54.597 -20.552  1.00  0.00      BSYN  
ATOM    699    H THR    81      -2.325 -54.119 -20.811  1.00  0.00      BSYN  
ATOM    700   CA THR    81      -0.669 -55.063 -21.625  1.00  0.00      BSYN  
ATOM    701   CB THR    81      -1.474 -56.230 -22.325  1.00  0.00      BSYN  
ATOM    702  OG1 THR    81      -2.298 -57.070 -21.462  1.00  0.00      BSYN  
ATOM    703  HG1 THR    81      -3.014 -56.597 -21.032  1.00  0.00      BSYN  
ATOM    704  CG2 THR    81      -0.687 -57.007 -23.332  1.00  0.00      BSYN  
ATOM    705    C THR    81      -0.426 -53.908 -22.647  1.00  0.00      BSYN  
ATOM    706    O THR    81      -0.960 -53.926 -23.747  1.00  0.00      BSYN  
ATOM    707    N GLY    82       0.349 -52.830 -22.322  1.00  0.00      BSYN  
ATOM    708    H GLY    82       0.807 -52.834 -21.456  1.00  0.00      BSYN  
ATOM    709   CA GLY    82       0.229 -51.575 -23.147  1.00  0.00      BSYN  
ATOM    710    C GLY    82      -0.411 -50.510 -22.379  1.00  0.00      BSYN  
ATOM    711    O GLY    82       0.170 -50.337 -21.298  1.00  0.00      BSYN  
ATOM    712    N LEU    83      -1.578 -49.824 -22.680  1.00  0.00      BSYN  
ATOM    713    H LEU    83      -1.848 -49.249 -21.934  1.00  0.00      BSYN  
ATOM    714   CA LEU    83      -2.359 -49.981 -23.926  1.00  0.00      BSYN  
ATOM    715   CB LEU    83      -3.927 -49.611 -23.731  1.00  0.00      BSYN  
ATOM    716   CG LEU    83      -4.744 -50.524 -22.860  1.00  0.00      BSYN  
ATOM    717  CD1 LEU    83      -6.135 -50.012 -23.092  1.00  0.00      BSYN  
ATOM    718  CD2 LEU    83      -4.573 -52.015 -23.192  1.00  0.00      BSYN  
ATOM    719    C LEU    83      -1.681 -49.175 -25.001  1.00  0.00      BSYN  
ATOM    720    O LEU    83      -1.860 -49.381 -26.159  1.00  0.00      BSYN  
ATOM    721    N VAL    84      -0.879 -48.227 -24.601  1.00  0.00      BSYN  
ATOM    722    H VAL    84      -0.528 -48.292 -23.688  1.00  0.00      BSYN  
ATOM    723   CA VAL    84      -0.406 -47.067 -25.325  1.00  0.00      BSYN  
ATOM    724   CB VAL    84      -0.321 -45.817 -24.380  1.00  0.00      BSYN  
ATOM    725  CG1 VAL    84       0.809 -45.712 -23.506  1.00  0.00      BSYN  
ATOM    726  CG2 VAL    84      -0.539 -44.416 -25.080  1.00  0.00      BSYN  
ATOM    727    C VAL    84       0.727 -47.062 -26.446  1.00  0.00      BSYN  
ATOM    728    O VAL    84       1.707 -47.878 -26.345  1.00  0.00      BSYN  
ATOM    729    N LYS    85       0.308 -46.284 -27.468  1.00  0.00      BSYN  
ATOM    730    H LYS    85      -0.638 -46.114 -27.658  1.00  0.00      BSYN  
ATOM    731   CA LYS    85       1.259 -45.840 -28.505  1.00  0.00      BSYN  
ATOM    732   CB LYS    85       0.618 -45.283 -29.798  1.00  0.00      BSYN  
ATOM    733   CG LYS    85      -0.109 -43.993 -29.854  1.00  0.00      BSYN  
ATOM    734   CD LYS    85      -0.396 -43.667 -31.205  1.00  0.00      BSYN  
ATOM    735   CE LYS    85       0.802 -42.627 -31.247  1.00  0.00      BSYN  
ATOM    736   NZ LYS    85       0.870 -41.933 -32.491  1.00  0.00      BSYN  
ATOM    737  HZ1 LYS    85       0.701 -40.935 -32.251  1.00  0.00      BSYN  
ATOM    738  HZ2 LYS    85       1.584 -42.161 -33.211  1.00  0.00      BSYN  
ATOM    739  HZ3 LYS    85       0.026 -42.251 -33.008  1.00  0.00      BSYN  
ATOM    740    C LYS    85       2.290 -44.869 -27.866  1.00  0.00      BSYN  
ATOM    741    O LYS    85       2.040 -43.895 -27.140  1.00  0.00      BSYN  
ATOM    742    N ARG    86       3.510 -45.000 -28.292  1.00  0.00      BSYN  
ATOM    743    H ARG    86       3.723 -45.884 -28.659  1.00  0.00      BSYN  
ATOM    744   CA ARG    86       4.454 -43.989 -28.116  1.00  0.00      BSYN  
ATOM    745   CB ARG    86       5.765 -44.813 -28.299  1.00  0.00      BSYN  
ATOM    746   CG ARG    86       5.900 -45.946 -27.430  1.00  0.00      BSYN  
ATOM    747   CD ARG    86       7.455 -46.433 -27.144  1.00  0.00      BSYN  
ATOM    748   NE ARG    86       8.148 -46.758 -28.242  1.00  0.00      BSYN  
ATOM    749   HE ARG    86       8.660 -46.078 -28.728  1.00  0.00      BSYN  
ATOM    750   CZ ARG    86       8.180 -47.925 -28.826  1.00  0.00      BSYN  
ATOM    751  NH1 ARG    86       7.469 -48.899 -28.370  1.00  0.00      BSYN  
ATOM    752 HH11 ARG    86       7.473 -49.837 -28.715  1.00  0.00      BSYN  
ATOM    753 HH12 ARG    86       6.804 -48.671 -27.659  1.00  0.00      BSYN  
ATOM    754  NH2 ARG    86       8.961 -47.964 -29.901  1.00  0.00      BSYN  
ATOM    755 HH21 ARG    86       9.055 -48.801 -30.440  1.00  0.00      BSYN  
ATOM    756 HH22 ARG    86       9.546 -47.210 -30.198  1.00  0.00      BSYN  
ATOM    757    C ARG    86       4.247 -42.913 -29.212  1.00  0.00      BSYN  
ATOM    758    O ARG    86       4.825 -43.092 -30.284  1.00  0.00      BSYN  
ATOM    759    N GLU    87       3.538 -41.895 -28.817  1.00  0.00      BSYN  
ATOM    760    H GLU    87       2.821 -42.265 -28.260  1.00  0.00      BSYN  
ATOM    761   CA GLU    87       3.685 -40.596 -29.378  1.00  0.00      BSYN  
ATOM    762   CB GLU    87       2.355 -39.871 -29.323  1.00  0.00      BSYN  
ATOM    763   CG GLU    87       1.459 -40.199 -28.005  1.00  0.00      BSYN  
ATOM    764   CD GLU    87       0.069 -39.489 -27.891  1.00  0.00      BSYN  
ATOM    765  OE1 GLU    87      -0.043 -38.415 -27.281  1.00  0.00      BSYN  
ATOM    766  OE2 GLU    87      -0.834 -40.177 -28.254  1.00  0.00      BSYN  
ATOM    767    C GLU    87       4.945 -39.851 -28.759  1.00  0.00      BSYN  
ATOM    768    O GLU    87       4.730 -39.143 -27.742  1.00  0.00      BSYN  
ATOM    769    N GLU    88       6.201 -39.673 -29.189  1.00  0.00      BSYN  
ATOM    770    H GLU    88       6.714 -39.197 -28.503  1.00  0.00      BSYN  
ATOM    771   CA GLU    88       6.650 -40.245 -30.332  1.00  0.00      BSYN  
ATOM    772   CB GLU    88       6.827 -39.099 -31.339  1.00  0.00      BSYN  
ATOM    773   CG GLU    88       7.844 -37.981 -30.806  1.00  0.00      BSYN  
ATOM    774   CD GLU    88       9.294 -38.223 -31.010  1.00  0.00      BSYN  
ATOM    775  OE1 GLU    88      10.092 -37.767 -30.116  1.00  0.00      BSYN  
ATOM    776  OE2 GLU    88       9.708 -38.974 -31.879  1.00  0.00      BSYN  
ATOM    777    C GLU    88       7.907 -41.088 -30.089  1.00  0.00      BSYN  
ATOM    778    O GLU    88       8.499 -41.022 -29.016  1.00  0.00      BSYN  
ATOM    779    N PHE    89       8.125 -41.888 -31.090  1.00  0.00      BSYN  
ATOM    780    H PHE    89       7.405 -41.837 -31.752  1.00  0.00      BSYN  
ATOM    781   CA PHE    89       9.393 -42.654 -31.402  1.00  0.00      BSYN  
ATOM    782   CB PHE    89       9.314 -44.166 -30.929  1.00  0.00      BSYN  
ATOM    783   CG PHE    89      10.735 -44.650 -30.690  1.00  0.00      BSYN  
ATOM    784  CD1 PHE    89      11.343 -45.441 -31.629  1.00  0.00      BSYN  
ATOM    785  CD2 PHE    89      11.335 -44.188 -29.530  1.00  0.00      BSYN  
ATOM    786  CE1 PHE    89      12.601 -45.820 -31.384  1.00  0.00      BSYN  
ATOM    787  CE2 PHE    89      12.655 -44.457 -29.349  1.00  0.00      BSYN  
ATOM    788   CZ PHE    89      13.307 -45.302 -30.267  1.00  0.00      BSYN  
ATOM    789    C PHE    89       9.743 -42.523 -32.885  1.00  0.00      BSYN  
ATOM    790    O PHE    89       8.965 -42.745 -33.817  1.00  0.00      BSYN  
ATOM    791    N PRO    90      11.006 -42.007 -33.152  1.00  0.00      BSYN  
ATOM    792   CD PRO    90      11.881 -41.458 -32.111  1.00  0.00      BSYN  
ATOM    793   CA PRO    90      11.510 -41.757 -34.512  1.00  0.00      BSYN  
ATOM    794   CB PRO    90      12.596 -40.829 -34.082  1.00  0.00      BSYN  
ATOM    795   CG PRO    90      13.226 -41.412 -32.800  1.00  0.00      BSYN  
ATOM    796    C PRO    90      11.997 -42.913 -35.278  1.00  0.00      BSYN  
ATOM    797    O PRO    90      12.962 -42.798 -36.084  1.00  0.00      BSYN  
ATOM    798    N THR    91      11.372 -44.116 -35.245  1.00  0.00      BSYN  
ATOM    799    H THR    91      10.757 -44.234 -34.491  1.00  0.00      BSYN  
ATOM    800   CA THR    91      11.600 -45.298 -36.105  1.00  0.00      BSYN  
ATOM    801   CB THR    91      11.251 -46.626 -35.573  1.00  0.00      BSYN  
ATOM    802  OG1 THR    91      12.030 -46.655 -34.418  1.00  0.00      BSYN  
ATOM    803  HG1 THR    91      11.421 -46.768 -33.684  1.00  0.00      BSYN  
ATOM    804  CG2 THR    91      11.834 -47.613 -36.523  1.00  0.00      BSYN  
ATOM    805    C THR    91      10.802 -45.004 -37.402  1.00  0.00      BSYN  
ATOM    806    O THR    91       9.636 -45.438 -37.431  1.00  0.00      BSYN  
ATOM    807    N ASP    92      11.517 -44.330 -38.304  1.00  0.00      BSYN  
ATOM    808    H ASP    92      12.492 -44.265 -38.242  1.00  0.00      BSYN  
ATOM    809   CA ASP    92      10.863 -43.728 -39.447  1.00  0.00      BSYN  
ATOM    810   CB ASP    92       9.657 -42.687 -39.137  1.00  0.00      BSYN  
ATOM    811   CG ASP    92       9.300 -42.030 -40.485  1.00  0.00      BSYN  
ATOM    812  OD1 ASP    92       9.817 -40.969 -40.663  1.00  0.00      BSYN  
ATOM    813  OD2 ASP    92       8.440 -42.530 -41.186  1.00  0.00      BSYN  
ATOM    814    C ASP    92      12.093 -43.129 -40.129  1.00  0.00      BSYN  
ATOM    815    O ASP    92      12.545 -42.075 -39.727  1.00  0.00      BSYN  
ATOM    816    N LEU    93      12.517 -43.992 -40.986  1.00  0.00      BSYN  
ATOM    817    H LEU    93      12.139 -44.895 -41.027  1.00  0.00      BSYN  
ATOM    818   CA LEU    93      13.695 -43.815 -41.886  1.00  0.00      BSYN  
ATOM    819   CB LEU    93      14.836 -44.899 -41.651  1.00  0.00      BSYN  
ATOM    820   CG LEU    93      15.525 -44.990 -40.182  1.00  0.00      BSYN  
ATOM    821  CD1 LEU    93      14.594 -45.422 -38.861  1.00  0.00      BSYN  
ATOM    822  CD2 LEU    93      16.443 -46.206 -40.318  1.00  0.00      BSYN  
ATOM    823    C LEU    93      13.341 -43.822 -43.360  1.00  0.00      BSYN  
ATOM    824    O LEU    93      13.789 -43.015 -44.191  1.00  0.00      BSYN  
ATOM    825    N LYS    94      12.340 -44.698 -43.699  1.00  0.00      BSYN  
ATOM    826    H LYS    94      12.323 -45.441 -43.060  1.00  0.00      BSYN  
ATOM    827   CA LYS    94      11.589 -44.707 -44.956  1.00  0.00      BSYN  
ATOM    828   CB LYS    94      11.834 -45.829 -46.022  1.00  0.00      BSYN  
ATOM    829   CG LYS    94      13.181 -45.546 -46.634  1.00  0.00      BSYN  
ATOM    830   CD LYS    94      13.380 -44.240 -47.262  1.00  0.00      BSYN  
ATOM    831   CE LYS    94      12.616 -44.116 -48.546  1.00  0.00      BSYN  
ATOM    832   NZ LYS    94      12.749 -42.797 -49.027  1.00  0.00      BSYN  
ATOM    833  HZ1 LYS    94      11.828 -42.702 -49.503  1.00  0.00      BSYN  
ATOM    834  HZ2 LYS    94      12.706 -42.208 -48.171  1.00  0.00      BSYN  
ATOM    835  HZ3 LYS    94      13.587 -42.659 -49.627  1.00  0.00      BSYN  
ATOM    836    C LYS    94      10.092 -44.635 -44.601  1.00  0.00      BSYN  
ATOM    837    O LYS    94       9.441 -45.645 -44.198  1.00  0.00      BSYN  
ATOM    838    N PRO    95       9.604 -43.450 -44.968  1.00  0.00      BSYN  
ATOM    839   CD PRO    95      10.355 -42.241 -45.300  1.00  0.00      BSYN  
ATOM    840   CA PRO    95       8.120 -43.182 -44.864  1.00  0.00      BSYN  
ATOM    841   CB PRO    95       8.098 -41.777 -45.183  1.00  0.00      BSYN  
ATOM    842   CG PRO    95       9.425 -41.284 -44.621  1.00  0.00      BSYN  
ATOM    843    C PRO    95       7.466 -43.867 -46.053  1.00  0.00      BSYN  
ATOM    844    O PRO    95       7.916 -44.513 -47.029  1.00  0.00      BSYN  
ATOM    845    N GLU    96       6.190 -43.617 -45.918  1.00  0.00      BSYN  
ATOM    846    H GLU    96       5.903 -43.001 -45.213  1.00  0.00      BSYN  
ATOM    847   CA GLU    96       5.046 -44.060 -46.774  1.00  0.00      BSYN  
ATOM    848   CB GLU    96       3.800 -44.537 -45.958  1.00  0.00      BSYN  
ATOM    849   CG GLU    96       4.012 -45.681 -44.956  1.00  0.00      BSYN  
ATOM    850   CD GLU    96       2.816 -45.959 -44.061  1.00  0.00      BSYN  
ATOM    851  OE1 GLU    96       2.011 -46.872 -44.307  1.00  0.00      BSYN  
ATOM    852  OE2 GLU    96       2.664 -45.240 -43.013  1.00  0.00      BSYN  
ATOM    853    C GLU    96       4.598 -43.025 -47.800  1.00  0.00      BSYN  
ATOM    854    O GLU    96       4.473 -41.889 -47.495  1.00  0.00      BSYN  
ATOM    855    N GLU    97       4.381 -43.412 -49.038  1.00  0.00      BSYN  
ATOM    856    H GLU    97       4.482 -44.348 -49.311  1.00  0.00      BSYN  
ATOM    857   CA GLU    97       4.143 -42.518 -50.156  1.00  0.00      BSYN  
ATOM    858   CB GLU    97       5.266 -42.860 -51.161  1.00  0.00      BSYN  
ATOM    859   CG GLU    97       6.517 -42.109 -50.879  1.00  0.00      BSYN  
ATOM    860   CD GLU    97       7.588 -42.579 -51.915  1.00  0.00      BSYN  
ATOM    861  OE1 GLU    97       7.839 -41.912 -52.950  1.00  0.00      BSYN  
ATOM    862  OE2 GLU    97       8.194 -43.609 -51.683  1.00  0.00      BSYN  
ATOM    863    C GLU    97       2.854 -42.913 -50.863  1.00  0.00      BSYN  
ATOM    864    O GLU    97       2.516 -44.121 -50.823  1.00  0.00      BSYN  
ATOM    865    N VAL    98       2.146 -42.005 -51.451  1.00  0.00      BSYN  
ATOM    866    H VAL    98       2.387 -41.059 -51.363  1.00  0.00      BSYN  
ATOM    867   CA VAL    98       0.845 -42.256 -52.155  1.00  0.00      BSYN  
ATOM    868   CB VAL    98      -0.268 -41.218 -51.956  1.00  0.00      BSYN  
ATOM    869  CG1 VAL    98      -0.964 -41.408 -50.635  1.00  0.00      BSYN  
ATOM    870  CG2 VAL    98       0.087 -39.805 -52.214  1.00  0.00      BSYN  
ATOM    871    C VAL    98       0.959 -42.630 -53.632  1.00  0.00      BSYN  
ATOM    872    O VAL    98       0.000 -43.221 -54.118  1.00  0.00      BSYN  
ATOM    873    N ALA    99       2.198 -42.688 -54.186  1.00  0.00      BSYN  
ATOM    874    H ALA    99       2.971 -42.365 -53.676  1.00  0.00      BSYN  
ATOM    875   CA ALA    99       2.435 -43.059 -55.616  1.00  0.00      BSYN  
ATOM    876   CB ALA    99       3.663 -42.451 -56.201  1.00  0.00      BSYN  
ATOM    877    C ALA    99       2.578 -44.642 -55.727  1.00  0.00      BSYN  
ATOM    878    O ALA    99       3.470 -45.244 -55.064  1.00  0.00      BSYN  
ATOM    879    N GLN   100       1.689 -45.352 -56.462  1.00  0.00      BSYN  
ATOM    880    H GLN   100       1.023 -44.777 -56.896  1.00  0.00      BSYN  
ATOM    881   CA GLN   100       1.972 -46.702 -56.856  1.00  0.00      BSYN  
ATOM    882   CB GLN   100       0.617 -47.482 -56.640  1.00  0.00      BSYN  
ATOM    883   CG GLN   100      -0.185 -47.276 -55.312  1.00  0.00      BSYN  
ATOM    884   CD GLN   100       0.369 -47.864 -53.999  1.00  0.00      BSYN  
ATOM    885  OE1 GLN   100      -0.052 -48.813 -53.394  1.00  0.00      BSYN  
ATOM    886  NE2 GLN   100       1.407 -47.301 -53.422  1.00  0.00      BSYN  
ATOM    887 HE21 GLN   100       1.727 -47.722 -52.597  1.00  0.00      BSYN  
ATOM    888 HE22 GLN   100       1.810 -46.541 -53.891  1.00  0.00      BSYN  
ATOM    889    C GLN   100       2.301 -46.637 -58.367  1.00  0.00      BSYN  
ATOM    890    O GLN   100       1.340 -46.769 -59.205  1.00  0.00      BSYN  
ATOM    891    N GLU   101       3.627 -46.403 -58.566  1.00  0.00      BSYN  
ATOM    892    H GLU   101       4.192 -46.110 -57.821  1.00  0.00      BSYN  
ATOM    893   CA GLU   101       4.138 -46.457 -59.907  1.00  0.00      BSYN  
ATOM    894   CB GLU   101       4.346 -44.968 -60.320  1.00  0.00      BSYN  
ATOM    895   CG GLU   101       4.393 -44.886 -61.833  1.00  0.00      BSYN  
ATOM    896   CD GLU   101       4.165 -43.533 -62.356  1.00  0.00      BSYN  
ATOM    897  OE1 GLU   101       4.926 -43.125 -63.135  1.00  0.00      BSYN  
ATOM    898  OE2 GLU   101       3.047 -42.924 -62.119  1.00  0.00      BSYN  
ATOM    899    C GLU   101       5.422 -47.256 -59.997  1.00  0.00      BSYN  
ATOM    900    O GLU   101       6.219 -47.196 -59.075  1.00  0.00      BSYN  
ATOM    901    N ALA   102       5.899 -47.852 -61.130  1.00  0.00      BSYN  
ATOM    902    H ALA   102       5.465 -47.551 -61.956  1.00  0.00      BSYN  
ATOM    903   CA ALA   102       6.991 -48.787 -61.255  1.00  0.00      BSYN  
ATOM    904   CB ALA   102       6.507 -49.830 -62.228  1.00  0.00      BSYN  
ATOM    905    C ALA   102       8.324 -48.290 -61.891  1.00  0.00      BSYN  
ATOM    906    O ALA   102       8.485 -48.230 -63.131  1.00  0.00      BSYN  
ATOM    907    N ALA   103       9.343 -48.087 -61.065  1.00  0.00      BSYN  
ATOM    908    H ALA   103       9.233 -48.304 -60.116  1.00  0.00      BSYN  
ATOM    909   CA ALA   103      10.667 -47.522 -61.403  1.00  0.00      BSYN  
ATOM    910   CB ALA   103      10.376 -45.944 -61.810  1.00  0.00      BSYN  
ATOM    911    C ALA   103      11.826 -47.670 -60.319  1.00  0.00      BSYN  
ATOM    912    O ALA   103      12.199 -48.812 -59.984  1.00  0.00      BSYN  
ATOM    913    N GLU   104      12.243 -46.593 -59.633  1.00  0.00      BSYN  
ATOM    914    H GLU   104      11.618 -45.840 -59.685  1.00  0.00      BSYN  
ATOM    915   CA GLU   104      13.443 -46.575 -58.721  1.00  0.00      BSYN  
ATOM    916   CB GLU   104      14.331 -45.570 -59.410  1.00  0.00      BSYN  
ATOM    917   CG GLU   104      14.933 -45.877 -60.765  1.00  0.00      BSYN  
ATOM    918   CD GLU   104      14.730 -44.981 -61.885  1.00  0.00      BSYN  
ATOM    919  OE1 GLU   104      13.671 -44.433 -62.137  1.00  0.00      BSYN  
ATOM    920  OE2 GLU   104      15.740 -44.845 -62.549  1.00  0.00      BSYN  
ATOM    921    C GLU   104      13.191 -46.194 -57.264  1.00  0.00      BSYN  
ATOM    922    O GLU   104      13.234 -45.067 -56.760  1.00  0.00      BSYN  
ATOM    923    N GLU   105      12.844 -47.296 -56.574  1.00  0.00      BSYN  
ATOM    924    H GLU   105      12.794 -48.161 -57.032  1.00  0.00      BSYN  
ATOM    925   CA GLU   105      12.544 -47.359 -55.185  1.00  0.00      BSYN  
ATOM    926   CB GLU   105      11.750 -48.562 -54.780  1.00  0.00      BSYN  
ATOM    927   CG GLU   105      10.171 -48.262 -55.085  1.00  0.00      BSYN  
ATOM    928   CD GLU   105       9.296 -49.465 -54.638  1.00  0.00      BSYN  
ATOM    929  OE1 GLU   105       8.814 -49.523 -53.510  1.00  0.00      BSYN  
ATOM    930  OE2 GLU   105       9.116 -50.400 -55.422  1.00  0.00      BSYN  
ATOM    931    C GLU   105      13.793 -47.287 -54.360  1.00  0.00      BSYN  
ATOM    932    O GLU   105      14.756 -48.003 -54.566  1.00  0.00      BSYN  
ATOM    933    N PRO   106      13.785 -46.271 -53.437  1.00  0.00      BSYN  
ATOM    934   CD PRO   106      12.652 -45.414 -53.124  1.00  0.00      BSYN  
ATOM    935   CA PRO   106      14.956 -46.061 -52.615  1.00  0.00      BSYN  
ATOM    936   CB PRO   106      14.291 -45.236 -51.545  1.00  0.00      BSYN  
ATOM    937   CG PRO   106      13.371 -44.356 -52.291  1.00  0.00      BSYN  
ATOM    938    C PRO   106      15.690 -47.264 -52.033  1.00  0.00      BSYN  
ATOM    939    O PRO   106      16.900 -47.309 -52.110  1.00  0.00      BSYN  
ATOM    940    N LEU   107      15.004 -48.200 -51.428  1.00  0.00      BSYN  
ATOM    941    H LEU   107      14.142 -47.881 -51.090  1.00  0.00      BSYN  
ATOM    942   CA LEU   107      15.562 -49.503 -50.968  1.00  0.00      BSYN  
ATOM    943   CB LEU   107      15.466 -49.632 -49.495  1.00  0.00      BSYN  
ATOM    944   CG LEU   107      16.541 -49.324 -48.452  1.00  0.00      BSYN  
ATOM    945  CD1 LEU   107      17.507 -50.399 -48.414  1.00  0.00      BSYN  
ATOM    946  CD2 LEU   107      16.849 -47.940 -48.841  1.00  0.00      BSYN  
ATOM    947    C LEU   107      14.929 -50.715 -51.615  1.00  0.00      BSYN  
ATOM    948    O LEU   107      13.929 -51.325 -51.329  1.00  0.00      BSYN  
ATOM    949    N ILE   108      15.450 -50.873 -52.815  1.00  0.00      BSYN  
ATOM    950    H ILE   108      15.814 -50.082 -53.264  1.00  0.00      BSYN  
ATOM    951   CA ILE   108      15.251 -52.117 -53.529  1.00  0.00      BSYN  
ATOM    952   CB ILE   108      15.461 -52.078 -55.100  1.00  0.00      BSYN  
ATOM    953  CG2 ILE   108      14.376 -51.274 -55.834  1.00  0.00      BSYN  
ATOM    954  CG1 ILE   108      16.772 -51.348 -55.357  1.00  0.00      BSYN  
ATOM    955   CD ILE   108      17.152 -51.242 -56.816  1.00  0.00      BSYN  
ATOM    956    C ILE   108      16.167 -53.128 -52.953  1.00  0.00      BSYN  
ATOM    957    O ILE   108      17.373 -53.101 -53.078  1.00  0.00      BSYN  
ATOM    958    N GLU   109      15.738 -54.356 -52.337  1.00  0.00      BSYN  
ATOM    959    H GLU   109      16.475 -54.859 -51.932  1.00  0.00      BSYN  
ATOM    960   CA GLU   109      14.434 -54.775 -51.874  1.00  0.00      BSYN  
ATOM    961   CB GLU   109      13.803 -55.714 -53.067  1.00  0.00      BSYN  
ATOM    962   CG GLU   109      14.690 -56.938 -53.455  1.00  0.00      BSYN  
ATOM    963   CD GLU   109      16.081 -56.792 -54.050  1.00  0.00      BSYN  
ATOM    964  OE1 GLU   109      17.080 -56.846 -53.311  1.00  0.00      BSYN  
ATOM    965  OE2 GLU   109      16.133 -56.513 -55.209  1.00  0.00      BSYN  
ATOM    966    C GLU   109      14.282 -55.399 -50.523  1.00  0.00      BSYN  
ATOM    967    O GLU   109      15.312 -55.952 -50.028  1.00  0.00      BSYN  
ATOM    968    N PRO   110      13.232 -55.139 -49.704  1.00  0.00      BSYN  
ATOM    969   CD PRO   110      12.437 -53.974 -49.854  1.00  0.00      BSYN  
ATOM    970   CA PRO   110      12.909 -55.792 -48.471  1.00  0.00      BSYN  
ATOM    971   CB PRO   110      11.931 -54.925 -47.921  1.00  0.00      BSYN  
ATOM    972   CG PRO   110      12.316 -53.531 -48.392  1.00  0.00      BSYN  
ATOM    973    C PRO   110      12.490 -57.191 -48.560  1.00  0.00      BSYN  
ATOM    974    O PRO   110      11.459 -57.566 -49.127  1.00  0.00      BSYN  
ATOM    975    N LEU   111      13.501 -58.011 -48.098  1.00  0.00      BSYN  
ATOM    976    H LEU   111      14.396 -57.687 -47.864  1.00  0.00      BSYN  
ATOM    977   CA LEU   111      13.248 -59.405 -47.824  1.00  0.00      BSYN  
ATOM    978   CB LEU   111      14.142 -60.329 -48.580  1.00  0.00      BSYN  
ATOM    979   CG LEU   111      13.667 -60.632 -49.977  1.00  0.00      BSYN  
ATOM    980  CD1 LEU   111      14.883 -60.577 -50.800  1.00  0.00      BSYN  
ATOM    981  CD2 LEU   111      12.971 -61.936 -50.002  1.00  0.00      BSYN  
ATOM    982    C LEU   111      13.335 -59.751 -46.276  1.00  0.00      BSYN  
ATOM    983    O LEU   111      14.302 -60.249 -45.643  1.00  0.00      BSYN  
ATOM    984    N MET   112      12.166 -59.519 -45.662  1.00  0.00      BSYN  
ATOM    985    H MET   112      11.541 -58.852 -46.017  1.00  0.00      BSYN  
ATOM    986   CA MET   112      11.750 -59.961 -44.377  1.00  0.00      BSYN  
ATOM    987   CB MET   112      11.984 -58.912 -43.231  1.00  0.00      BSYN  
ATOM    988   CG MET   112      12.249 -59.412 -41.787  1.00  0.00      BSYN  
ATOM    989   SD MET   112      13.377 -60.664 -41.130  1.00  0.00      BSYN  
ATOM    990   CE MET   112      14.714 -60.574 -42.284  1.00  0.00      BSYN  
ATOM    991    C MET   112      10.271 -60.198 -44.300  1.00  0.00      BSYN  
ATOM    992    O MET   112       9.818 -61.294 -44.044  1.00  0.00      BSYN  
ATOM    993    N GLU   113       9.590 -59.127 -44.550  1.00  0.00      BSYN  
ATOM    994    H GLU   113       9.998 -58.296 -44.874  1.00  0.00      BSYN  
ATOM    995   CA GLU   113       8.154 -59.161 -44.372  1.00  0.00      BSYN  
ATOM    996   CB GLU   113       7.736 -57.741 -44.129  1.00  0.00      BSYN  
ATOM    997   CG GLU   113       6.666 -57.594 -42.903  1.00  0.00      BSYN  
ATOM    998   CD GLU   113       6.127 -56.158 -42.789  1.00  0.00      BSYN  
ATOM    999  OE1 GLU   113       5.973 -55.722 -41.655  1.00  0.00      BSYN  
ATOM   1000  OE2 GLU   113       5.881 -55.451 -43.785  1.00  0.00      BSYN  
ATOM   1001    C GLU   113       7.547 -59.595 -45.686  1.00  0.00      BSYN  
ATOM   1002    O GLU   113       7.821 -58.846 -46.602  1.00  0.00      BSYN  
ATOM   1003    N PRO   114       6.709 -60.617 -45.903  1.00  0.00      BSYN  
ATOM   1004   CD PRO   114       6.235 -61.550 -44.838  1.00  0.00      BSYN  
ATOM   1005   CA PRO   114       6.155 -60.953 -47.274  1.00  0.00      BSYN  
ATOM   1006   CB PRO   114       5.407 -62.111 -46.923  1.00  0.00      BSYN  
ATOM   1007   CG PRO   114       5.988 -62.811 -45.734  1.00  0.00      BSYN  
ATOM   1008    C PRO   114       5.126 -59.919 -47.687  1.00  0.00      BSYN  
ATOM   1009    O PRO   114       4.319 -59.444 -46.933  1.00  0.00      BSYN  
ATOM   1010    N GLU   115       5.141 -59.622 -48.950  1.00  0.00      BSYN  
ATOM   1011    H GLU   115       5.537 -60.267 -49.572  1.00  0.00      BSYN  
ATOM   1012   CA GLU   115       4.466 -58.448 -49.554  1.00  0.00      BSYN  
ATOM   1013   CB GLU   115       5.303 -57.191 -49.900  1.00  0.00      BSYN  
ATOM   1014   CG GLU   115       6.268 -56.881 -48.653  1.00  0.00      BSYN  
ATOM   1015   CD GLU   115       5.755 -55.855 -47.678  1.00  0.00      BSYN  
ATOM   1016  OE1 GLU   115       4.774 -56.061 -46.992  1.00  0.00      BSYN  
ATOM   1017  OE2 GLU   115       6.268 -54.749 -47.644  1.00  0.00      BSYN  
ATOM   1018    C GLU   115       3.703 -59.071 -50.862  1.00  0.00      BSYN  
ATOM   1019    O GLU   115       4.038 -60.026 -51.603  1.00  0.00      BSYN  
ATOM   1020    N GLY   116       2.449 -58.678 -50.734  1.00  0.00      BSYN  
ATOM   1021    H GLY   116       2.258 -58.230 -49.884  1.00  0.00      BSYN  
ATOM   1022   CA GLY   116       1.320 -58.788 -51.627  1.00  0.00      BSYN  
ATOM   1023    C GLY   116       0.475 -60.069 -51.328  1.00  0.00      BSYN  
ATOM   1024    O GLY   116      -0.759 -59.957 -51.233  1.00  0.00      BSYN  
ATOM   1025    N GLU   117       1.151 -61.219 -51.164  1.00  0.00      BSYN  
ATOM   1026    H GLU   117       2.087 -61.055 -50.923  1.00  0.00      BSYN  
ATOM   1027   CA GLU   117       0.501 -62.480 -51.020  1.00  0.00      BSYN  
ATOM   1028   CB GLU   117      -0.330 -63.070 -52.301  1.00  0.00      BSYN  
ATOM   1029   CG GLU   117       0.540 -63.576 -53.471  1.00  0.00      BSYN  
ATOM   1030   CD GLU   117      -0.360 -64.301 -54.422  1.00  0.00      BSYN  
ATOM   1031  OE1 GLU   117      -0.724 -65.463 -54.203  1.00  0.00      BSYN  
ATOM   1032  OE2 GLU   117      -0.816 -63.568 -55.332  1.00  0.00      BSYN  
ATOM   1033    C GLU   117       1.535 -63.563 -50.615  1.00  0.00      BSYN  
ATOM   1034    O GLU   117       2.737 -63.532 -50.983  1.00  0.00      BSYN  
ATOM   1035    N SER   118       1.122 -64.592 -49.780  1.00  0.00      BSYN  
ATOM   1036    H SER   118       0.154 -64.674 -49.651  1.00  0.00      BSYN  
ATOM   1037   CA SER   118       1.963 -65.594 -49.089  1.00  0.00      BSYN  
ATOM   1038   CB SER   118       1.327 -65.805 -47.748  1.00  0.00      BSYN  
ATOM   1039   OG SER   118       1.468 -64.806 -46.820  1.00  0.00      BSYN  
ATOM   1040   HG SER   118       1.478 -63.975 -47.300  1.00  0.00      BSYN  
ATOM   1041    C SER   118       1.943 -66.970 -49.845  1.00  0.00      BSYN  
ATOM   1042    O SER   118       1.657 -68.039 -49.364  1.00  0.00      BSYN  
ATOM   1043    N TYR   119       2.577 -66.979 -51.090  1.00  0.00      BSYN  
ATOM   1044    H TYR   119       2.966 -66.160 -51.461  1.00  0.00      BSYN  
ATOM   1045   CA TYR   119       2.633 -68.052 -52.012  1.00  0.00      BSYN  
ATOM   1046   CB TYR   119       3.663 -67.518 -53.010  1.00  0.00      BSYN  
ATOM   1047   CG TYR   119       4.785 -68.443 -53.434  1.00  0.00      BSYN  
ATOM   1048  CD1 TYR   119       4.761 -69.007 -54.659  1.00  0.00      BSYN  
ATOM   1049  CE1 TYR   119       5.879 -69.749 -55.118  1.00  0.00      BSYN  
ATOM   1050  CD2 TYR   119       5.929 -68.583 -52.647  1.00  0.00      BSYN  
ATOM   1051  CE2 TYR   119       7.102 -69.152 -53.051  1.00  0.00      BSYN  
ATOM   1052   CZ TYR   119       6.996 -69.782 -54.286  1.00  0.00      BSYN  
ATOM   1053   OH TYR   119       7.998 -70.542 -54.693  1.00  0.00      BSYN  
ATOM   1054   HH TYR   119       7.959 -70.423 -55.645  1.00  0.00      BSYN  
ATOM   1055    C TYR   119       2.740 -69.514 -51.487  1.00  0.00      BSYN  
ATOM   1056    O TYR   119       2.134 -70.471 -52.012  1.00  0.00      BSYN  
ATOM   1057    N GLU   120       3.583 -69.631 -50.387  1.00  0.00      BSYN  
ATOM   1058    H GLU   120       3.636 -68.728 -50.011  1.00  0.00      BSYN  
ATOM   1059   CA GLU   120       4.334 -70.881 -50.151  1.00  0.00      BSYN  
ATOM   1060   CB GLU   120       5.255 -70.532 -49.005  1.00  0.00      BSYN  
ATOM   1061   CG GLU   120       6.366 -71.661 -49.078  1.00  0.00      BSYN  
ATOM   1062   CD GLU   120       7.595 -71.211 -48.285  1.00  0.00      BSYN  
ATOM   1063  OE1 GLU   120       8.325 -72.106 -48.041  1.00  0.00      BSYN  
ATOM   1064  OE2 GLU   120       7.792 -70.049 -47.879  1.00  0.00      BSYN  
ATOM   1065    C GLU   120       3.666 -72.169 -49.991  1.00  0.00      BSYN  
ATOM   1066    O GLU   120       2.704 -72.221 -49.251  1.00  0.00      BSYN  
ATOM   1067    N ASP   121       4.216 -73.247 -50.605  1.00  0.00      BSYN  
ATOM   1068    H ASP   121       4.980 -73.182 -51.216  1.00  0.00      BSYN  
ATOM   1069   CA ASP   121       3.651 -74.525 -50.493  1.00  0.00      BSYN  
ATOM   1070   CB ASP   121       2.905 -75.113 -51.771  1.00  0.00      BSYN  
ATOM   1071   CG ASP   121       3.749 -74.838 -52.890  1.00  0.00      BSYN  
ATOM   1072  OD1 ASP   121       4.458 -75.742 -53.361  1.00  0.00      BSYN  
ATOM   1073  OD2 ASP   121       3.487 -73.810 -53.527  1.00  0.00      BSYN  
ATOM   1074    C ASP   121       4.720 -75.654 -50.048  1.00  0.00      BSYN  
ATOM   1075    O ASP   121       5.830 -75.713 -50.649  1.00  0.00      BSYN  
ATOM   1076    N PRO   122       4.434 -76.614 -49.107  1.00  0.00      BSYN  
ATOM   1077   CD PRO   122       3.128 -76.865 -48.452  1.00  0.00      BSYN  
ATOM   1078   CA PRO   122       5.469 -77.462 -48.612  1.00  0.00      BSYN  
ATOM   1079   CB PRO   122       4.980 -77.962 -47.328  1.00  0.00      BSYN  
ATOM   1080   CG PRO   122       3.453 -78.007 -47.439  1.00  0.00      BSYN  
ATOM   1081    C PRO   122       5.942 -78.510 -49.608  1.00  0.00      BSYN  
ATOM   1082    O PRO   122       5.061 -78.972 -50.406  1.00  0.00      BSYN  
ATOM   1083    N PRO   123       7.253 -78.761 -49.769  1.00  0.00      BSYN  
ATOM   1084   CD PRO   123       8.401 -77.944 -49.273  1.00  0.00      BSYN  
ATOM   1085   CA PRO   123       7.780 -79.822 -50.548  1.00  0.00      BSYN  
ATOM   1086   CB PRO   123       8.865 -79.018 -51.370  1.00  0.00      BSYN  
ATOM   1087   CG PRO   123       9.557 -78.436 -50.088  1.00  0.00      BSYN  
ATOM   1088    C PRO   123       8.098 -81.132 -49.995  1.00  0.00      BSYN  
ATOM   1089    O PRO   123       8.289 -81.196 -48.792  1.00  0.00      BSYN  
ATOM   1090    N GLN   124       8.040 -82.178 -50.763  1.00  0.00      BSYN  
ATOM   1091    H GLN   124       7.725 -81.926 -51.656  1.00  0.00      BSYN  
ATOM   1092   CA GLN   124       8.259 -83.547 -50.341  1.00  0.00      BSYN  
ATOM   1093   CB GLN   124       6.895 -84.154 -50.590  1.00  0.00      BSYN  
ATOM   1094   CG GLN   124       6.860 -85.395 -49.703  1.00  0.00      BSYN  
ATOM   1095   CD GLN   124       5.796 -86.313 -50.087  1.00  0.00      BSYN  
ATOM   1096  OE1 GLN   124       4.695 -86.014 -50.611  1.00  0.00      BSYN  
ATOM   1097  NE2 GLN   124       6.019 -87.592 -49.787  1.00  0.00      BSYN  
ATOM   1098 HE21 GLN   124       6.906 -87.891 -49.498  1.00  0.00      BSYN  
ATOM   1099 HE22 GLN   124       5.249 -88.196 -49.739  1.00  0.00      BSYN  
ATOM   1100    C GLN   124       9.347 -84.005 -51.303  1.00  0.00      BSYN  
ATOM   1101    O GLN   124       9.160 -84.375 -52.493  1.00  0.00      BSYN  
ATOM   1102    N GLU   125      10.631 -83.916 -50.805  1.00  0.00      BSYN  
ATOM   1103    H GLU   125      10.593 -84.041 -49.834  1.00  0.00      BSYN  
ATOM   1104   CA GLU   125      11.924 -83.941 -51.604  1.00  0.00      BSYN  
ATOM   1105   CB GLU   125      13.049 -83.460 -50.818  1.00  0.00      BSYN  
ATOM   1106   CG GLU   125      12.994 -82.082 -50.404  1.00  0.00      BSYN  
ATOM   1107   CD GLU   125      14.370 -81.874 -49.579  1.00  0.00      BSYN  
ATOM   1108  OE1 GLU   125      14.282 -81.586 -48.396  1.00  0.00      BSYN  
ATOM   1109  OE2 GLU   125      15.441 -81.742 -50.135  1.00  0.00      BSYN  
ATOM   1110    C GLU   125      12.435 -85.233 -52.280  1.00  0.00      BSYN  
ATOM   1111    O GLU   125      12.776 -86.251 -51.650  1.00  0.00      BSYN  
ATOM   1112    N GLU   126      12.594 -84.980 -53.529  1.00  0.00      BSYN  
ATOM   1113    H GLU   126      12.659 -84.114 -53.983  1.00  0.00      BSYN  
ATOM   1114   CA GLU   126      12.822 -86.048 -54.513  1.00  0.00      BSYN  
ATOM   1115   CB GLU   126      11.714 -86.019 -55.732  1.00  0.00      BSYN  
ATOM   1116   CG GLU   126      10.964 -84.794 -55.770  1.00  0.00      BSYN  
ATOM   1117   CD GLU   126       9.763 -84.915 -56.628  1.00  0.00      BSYN  
ATOM   1118  OE1 GLU   126       8.737 -85.274 -56.023  1.00  0.00      BSYN  
ATOM   1119  OE2 GLU   126       9.824 -84.740 -57.863  1.00  0.00      BSYN  
ATOM   1120    C GLU   126      14.265 -85.985 -55.062  1.00  0.00      BSYN  
ATOM   1121    O GLU   126      14.482 -85.324 -56.060  1.00  0.00      BSYN  
ATOM   1122    N TYR   127      15.279 -86.587 -54.332  1.00  0.00      BSYN  
ATOM   1123    H TYR   127      15.099 -87.053 -53.489  1.00  0.00      BSYN  
ATOM   1124   CA TYR   127      16.659 -86.585 -54.778  1.00  0.00      BSYN  
ATOM   1125   CB TYR   127      17.557 -87.278 -53.666  1.00  0.00      BSYN  
ATOM   1126   CG TYR   127      17.232 -88.607 -53.108  1.00  0.00      BSYN  
ATOM   1127  CD1 TYR   127      18.092 -89.641 -53.366  1.00  0.00      BSYN  
ATOM   1128  CE1 TYR   127      17.825 -90.953 -52.943  1.00  0.00      BSYN  
ATOM   1129  CD2 TYR   127      16.101 -88.820 -52.417  1.00  0.00      BSYN  
ATOM   1130  CE2 TYR   127      15.828 -90.068 -51.876  1.00  0.00      BSYN  
ATOM   1131   CZ TYR   127      16.678 -91.108 -52.104  1.00  0.00      BSYN  
ATOM   1132   OH TYR   127      16.215 -92.390 -51.814  1.00  0.00      BSYN  
ATOM   1133   HH TYR   127      16.902 -92.810 -52.338  1.00  0.00      BSYN  
ATOM   1134    C TYR   127      16.882 -87.213 -56.133  1.00  0.00      BSYN  
ATOM   1135    O TYR   127      16.213 -88.163 -56.437  1.00  0.00      BSYN  
ATOM   1136    N GLN   128      17.822 -86.674 -56.909  1.00  0.00      BSYN  
ATOM   1137    H GLN   128      18.404 -85.918 -56.683  1.00  0.00      BSYN  
ATOM   1138   CA GLN   128      17.896 -87.041 -58.352  1.00  0.00      BSYN  
ATOM   1139   CB GLN   128      18.223 -88.598 -58.539  1.00  0.00      BSYN  
ATOM   1140   CG GLN   128      19.635 -88.939 -57.823  1.00  0.00      BSYN  
ATOM   1141   CD GLN   128      20.879 -88.334 -58.474  1.00  0.00      BSYN  
ATOM   1142  OE1 GLN   128      21.518 -87.351 -58.082  1.00  0.00      BSYN  
ATOM   1143  NE2 GLN   128      21.234 -89.031 -59.499  1.00  0.00      BSYN  
ATOM   1144 HE21 GLN   128      22.100 -88.633 -59.730  1.00  0.00      BSYN  
ATOM   1145 HE22 GLN   128      20.794 -89.808 -59.903  1.00  0.00      BSYN  
ATOM   1146    C GLN   128      16.668 -86.584 -59.167  1.00  0.00      BSYN  
ATOM   1147    O GLN   128      16.828 -85.896 -60.196  1.00  0.00      BSYN  
ATOM   1148    N GLU   129      15.440 -86.928 -58.757  1.00  0.00      BSYN  
ATOM   1149    H GLU   129      15.378 -87.718 -58.179  1.00  0.00      BSYN  
ATOM   1150   CA GLU   129      14.223 -86.381 -59.455  1.00  0.00      BSYN  
ATOM   1151   CB GLU   129      12.965 -87.309 -59.300  1.00  0.00      BSYN  
ATOM   1152   CG GLU   129      13.325 -88.654 -59.902  1.00  0.00      BSYN  
ATOM   1153   CD GLU   129      12.710 -89.924 -59.208  1.00  0.00      BSYN  
ATOM   1154  OE1 GLU   129      11.520 -90.159 -59.310  1.00  0.00      BSYN  
ATOM   1155  OE2 GLU   129      13.512 -90.638 -58.644  1.00  0.00      BSYN  
ATOM   1156    C GLU   129      13.876 -84.878 -59.441  1.00  0.00      BSYN  
ATOM   1157    O GLU   129      12.971 -84.398 -58.784  1.00  0.00      BSYN  
ATOM   1158    N TYR   130      14.686 -84.025 -60.127  1.00  0.00      BSYN  
ATOM   1159    H TYR   130      15.505 -84.346 -60.560  1.00  0.00      BSYN  
ATOM   1160   CA TYR   130      14.353 -82.595 -60.382  1.00  0.00      BSYN  
ATOM   1161   CB TYR   130      15.679 -81.765 -60.083  1.00  0.00      BSYN  
ATOM   1162   CG TYR   130      16.366 -82.369 -58.801  1.00  0.00      BSYN  
ATOM   1163  CD1 TYR   130      17.505 -83.108 -58.949  1.00  0.00      BSYN  
ATOM   1164  CE1 TYR   130      18.158 -83.457 -57.765  1.00  0.00      BSYN  
ATOM   1165  CD2 TYR   130      15.842 -81.978 -57.570  1.00  0.00      BSYN  
ATOM   1166  CE2 TYR   130      16.487 -82.403 -56.470  1.00  0.00      BSYN  
ATOM   1167   CZ TYR   130      17.637 -83.059 -56.520  1.00  0.00      BSYN  
ATOM   1168   OH TYR   130      18.242 -83.253 -55.349  1.00  0.00      BSYN  
ATOM   1169   HH TYR   130      19.144 -83.578 -55.392  1.00  0.00      BSYN  
ATOM   1170    C TYR   130      13.891 -82.305 -61.787  1.00  0.00      BSYN  
ATOM   1171    O TYR   130      14.238 -83.063 -62.698  1.00  0.00      BSYN  
ATOM   1172    N GLU   131      13.170 -81.223 -61.922  1.00  0.00      BSYN  
ATOM   1173    H GLU   131      12.805 -81.026 -61.034  1.00  0.00      BSYN  
ATOM   1174   CA GLU   131      12.959 -80.557 -63.291  1.00  0.00      BSYN  
ATOM   1175   CB GLU   131      12.162 -79.324 -63.268  1.00  0.00      BSYN  
ATOM   1176   CG GLU   131      10.692 -79.600 -63.322  1.00  0.00      BSYN  
ATOM   1177   CD GLU   131       9.715 -78.397 -63.070  1.00  0.00      BSYN  
ATOM   1178  OE1 GLU   131       8.843 -78.578 -62.239  1.00  0.00      BSYN  
ATOM   1179  OE2 GLU   131       9.754 -77.358 -63.708  1.00  0.00      BSYN  
ATOM   1180    C GLU   131      14.240 -80.212 -64.086  1.00  0.00      BSYN  
ATOM   1181    O GLU   131      15.232 -79.898 -63.430  1.00  0.00      BSYN  
ATOM   1182    N PRO   132      14.343 -80.541 -65.421  1.00  0.00      BSYN  
ATOM   1183   CD PRO   132      13.694 -81.751 -65.848  1.00  0.00      BSYN  
ATOM   1184   CA PRO   132      15.204 -79.935 -66.462  1.00  0.00      BSYN  
ATOM   1185   CB PRO   132      15.184 -81.109 -67.407  1.00  0.00      BSYN  
ATOM   1186   CG PRO   132      13.823 -81.572 -67.446  1.00  0.00      BSYN  
ATOM   1187    C PRO   132      14.881 -78.541 -67.117  1.00  0.00      BSYN  
ATOM   1188    O PRO   132      13.869 -77.994 -66.776  1.00  0.00      BSYN  
ATOM   1189    N GLU   133      15.853 -77.932 -67.900  1.00  0.00      BSYN  
ATOM   1190    H GLU   133      16.511 -78.581 -68.226  1.00  0.00      BSYN  
ATOM   1191   CA GLU   133      15.667 -76.586 -68.412  1.00  0.00      BSYN  
ATOM   1192   CB GLU   133      16.678 -75.653 -67.815  1.00  0.00      BSYN  
ATOM   1193   CG GLU   133      16.098 -74.194 -67.602  1.00  0.00      BSYN  
ATOM   1194   CD GLU   133      16.845 -73.319 -66.563  1.00  0.00      BSYN  
ATOM   1195  OE1 GLU   133      16.177 -72.511 -65.951  1.00  0.00      BSYN  
ATOM   1196  OE2 GLU   133      18.043 -73.404 -66.438  1.00  0.00      BSYN  
ATOM   1197    C GLU   133      15.630 -76.616 -69.970  1.00  0.00      BSYN  
ATOM   1198    O GLU   133      15.384 -77.582 -70.648  1.00  0.00      BSYN  
ATOM   1199    N ALA   134      15.874 -75.480 -70.760  1.00  0.00      BSYN  
ATOM   1200    H ALA   134      15.788 -74.657 -70.235  1.00  0.00      BSYN  
ATOM   1201   CA ALA   134      15.997 -75.362 -72.226  1.00  0.00      BSYN  
ATOM   1202   CB ALA   134      15.572 -73.943 -72.573  1.00  0.00      BSYN  
ATOM   1203    C ALA   134      17.315 -75.629 -72.989  1.00  0.00      BSYN  
ATOM   1204  OT1 ALA   134      17.384 -76.733 -73.472  1.00  0.00      BSYN  
ATOM   1205  OT2 ALA   134      18.221 -74.820 -73.190  1.00  0.00      BSYN  
END
