# Supplementary material for: Data set of intrinsically disordered proteins analysed at a local protein conformation level
Source: Data Brief. 2020 Mar 5;29:105383. doi: 10.1016/j.dib.2020.105383 (PMC7078294; doi:10.1016/j.dib.2020.105383)
Supplement: Supplementary file 1 [file mmc1.zip › the data/1-DATA/PED1AAD-pdb/1AAD-11.pdb]

CRYST1    1.000    1.000    1.000  90.00  90.00  90.00 P 1           1
ATOM      1  HT1 MET     1     -29.280 -62.162   1.693  1.00  0.00      BSYN  
ATOM      2  HT2 MET     1     -28.566 -61.727   0.209  1.00  0.00      BSYN  
ATOM      3    N MET     1     -29.140 -61.392   1.009  1.00  0.00      BSYN  
ATOM      4  HT3 MET     1     -30.082 -61.009   0.792  1.00  0.00      BSYN  
ATOM      5   CA MET     1     -28.226 -60.511   1.700  1.00  0.00      BSYN  
ATOM      6   CB MET     1     -27.945 -59.134   1.079  1.00  0.00      BSYN  
ATOM      7   CG MET     1     -27.604 -59.250  -0.390  1.00  0.00      BSYN  
ATOM      8   SD MET     1     -27.795 -57.642  -1.117  1.00  0.00      BSYN  
ATOM      9   CE MET     1     -29.273 -58.008  -2.041  1.00  0.00      BSYN  
ATOM     10    C MET     1     -28.825 -60.319   3.070  1.00  0.00      BSYN  
ATOM     11    O MET     1     -29.964 -59.812   3.233  1.00  0.00      BSYN  
ATOM     12    N ASP     2     -27.813 -60.548   3.919  1.00  0.00      BSYN  
ATOM     13    H ASP     2     -27.048 -61.078   3.613  1.00  0.00      BSYN  
ATOM     14   CA ASP     2     -27.824 -60.245   5.285  1.00  0.00      BSYN  
ATOM     15   CB ASP     2     -27.437 -61.482   6.090  1.00  0.00      BSYN  
ATOM     16   CG ASP     2     -27.953 -61.575   7.466  1.00  0.00      BSYN  
ATOM     17  OD1 ASP     2     -27.324 -62.307   8.144  1.00  0.00      BSYN  
ATOM     18  OD2 ASP     2     -29.011 -60.997   7.741  1.00  0.00      BSYN  
ATOM     19    C ASP     2     -26.820 -59.102   5.557  1.00  0.00      BSYN  
ATOM     20    O ASP     2     -25.526 -59.176   5.519  1.00  0.00      BSYN  
ATOM     21    N VAL     3     -27.406 -57.909   5.761  1.00  0.00      BSYN  
ATOM     22    H VAL     3     -28.366 -57.739   5.656  1.00  0.00      BSYN  
ATOM     23   CA VAL     3     -26.682 -56.753   6.243  1.00  0.00      BSYN  
ATOM     24   CB VAL     3     -27.490 -55.475   5.637  1.00  0.00      BSYN  
ATOM     25  CG1 VAL     3     -28.792 -55.344   6.267  1.00  0.00      BSYN  
ATOM     26  CG2 VAL     3     -26.760 -54.132   5.671  1.00  0.00      BSYN  
ATOM     27    C VAL     3     -26.507 -56.854   7.750  1.00  0.00      BSYN  
ATOM     28    O VAL     3     -27.289 -57.515   8.454  1.00  0.00      BSYN  
ATOM     29    N PHE     4     -25.583 -56.019   8.307  1.00  0.00      BSYN  
ATOM     30    H PHE     4     -25.022 -55.439   7.751  1.00  0.00      BSYN  
ATOM     31   CA PHE     4     -25.412 -56.027   9.792  1.00  0.00      BSYN  
ATOM     32   CB PHE     4     -23.962 -56.392  10.198  1.00  0.00      BSYN  
ATOM     33   CG PHE     4     -23.763 -57.512  11.140  1.00  0.00      BSYN  
ATOM     34  CD1 PHE     4     -22.476 -57.649  11.611  1.00  0.00      BSYN  
ATOM     35  CD2 PHE     4     -24.630 -58.564  11.456  1.00  0.00      BSYN  
ATOM     36  CE1 PHE     4     -21.999 -58.658  12.458  1.00  0.00      BSYN  
ATOM     37  CE2 PHE     4     -24.233 -59.575  12.350  1.00  0.00      BSYN  
ATOM     38   CZ PHE     4     -22.954 -59.554  12.838  1.00  0.00      BSYN  
ATOM     39    C PHE     4     -25.646 -54.492  10.233  1.00  0.00      BSYN  
ATOM     40    O PHE     4     -24.769 -53.694   9.879  1.00  0.00      BSYN  
ATOM     41    N MET     5     -26.820 -54.152  10.614  1.00  0.00      BSYN  
ATOM     42    H MET     5     -27.457 -54.896  10.661  1.00  0.00      BSYN  
ATOM     43   CA MET     5     -27.137 -52.721  10.822  1.00  0.00      BSYN  
ATOM     44   CB MET     5     -28.455 -52.204  10.133  1.00  0.00      BSYN  
ATOM     45   CG MET     5     -28.894 -52.796   8.805  1.00  0.00      BSYN  
ATOM     46   SD MET     5     -28.424 -51.480   7.716  1.00  0.00      BSYN  
ATOM     47   CE MET     5     -29.994 -50.644   7.386  1.00  0.00      BSYN  
ATOM     48    C MET     5     -26.977 -52.349  12.312  1.00  0.00      BSYN  
ATOM     49    O MET     5     -27.912 -52.440  13.120  1.00  0.00      BSYN  
ATOM     50    N LYS     6     -25.765 -51.837  12.549  1.00  0.00      BSYN  
ATOM     51    H LYS     6     -25.272 -51.617  11.731  1.00  0.00      BSYN  
ATOM     52   CA LYS     6     -25.236 -51.581  13.879  1.00  0.00      BSYN  
ATOM     53   CB LYS     6     -23.947 -52.348  14.319  1.00  0.00      BSYN  
ATOM     54   CG LYS     6     -24.378 -53.863  14.447  1.00  0.00      BSYN  
ATOM     55   CD LYS     6     -23.042 -54.710  14.774  1.00  0.00      BSYN  
ATOM     56   CE LYS     6     -23.361 -56.150  14.971  1.00  0.00      BSYN  
ATOM     57   NZ LYS     6     -22.180 -56.976  15.077  1.00  0.00      BSYN  
ATOM     58  HZ1 LYS     6     -21.567 -56.588  14.331  1.00  0.00      BSYN  
ATOM     59  HZ2 LYS     6     -21.665 -56.959  15.980  1.00  0.00      BSYN  
ATOM     60  HZ3 LYS     6     -22.255 -57.960  14.748  1.00  0.00      BSYN  
ATOM     61    C LYS     6     -24.992 -50.087  14.141  1.00  0.00      BSYN  
ATOM     62    O LYS     6     -24.858 -49.258  13.270  1.00  0.00      BSYN  
ATOM     63    N GLY     7     -24.838 -49.837  15.516  1.00  0.00      BSYN  
ATOM     64    H GLY     7     -24.821 -50.638  16.081  1.00  0.00      BSYN  
ATOM     65   CA GLY     7     -24.388 -48.510  15.897  1.00  0.00      BSYN  
ATOM     66    C GLY     7     -22.903 -48.378  15.947  1.00  0.00      BSYN  
ATOM     67    O GLY     7     -22.244 -48.204  16.985  1.00  0.00      BSYN  
ATOM     68    N LEU     8     -22.371 -48.324  14.712  1.00  0.00      BSYN  
ATOM     69    H LEU     8     -22.931 -48.404  13.912  1.00  0.00      BSYN  
ATOM     70   CA LEU     8     -20.946 -48.377  14.387  1.00  0.00      BSYN  
ATOM     71   CB LEU     8     -20.505 -49.747  14.208  1.00  0.00      BSYN  
ATOM     72   CG LEU     8     -19.912 -50.547  15.325  1.00  0.00      BSYN  
ATOM     73  CD1 LEU     8     -19.795 -52.024  15.145  1.00  0.00      BSYN  
ATOM     74  CD2 LEU     8     -18.583 -50.283  15.912  1.00  0.00      BSYN  
ATOM     75    C LEU     8     -20.849 -47.464  13.141  1.00  0.00      BSYN  
ATOM     76    O LEU     8     -21.535 -47.607  12.142  1.00  0.00      BSYN  
ATOM     77    N SER     9     -20.018 -46.413  13.047  1.00  0.00      BSYN  
ATOM     78    H SER     9     -19.319 -46.322  13.728  1.00  0.00      BSYN  
ATOM     79   CA SER     9     -19.982 -45.579  11.778  1.00  0.00      BSYN  
ATOM     80   CB SER     9     -19.362 -44.272  12.088  1.00  0.00      BSYN  
ATOM     81   OG SER     9     -18.232 -44.304  12.939  1.00  0.00      BSYN  
ATOM     82   HG SER     9     -17.551 -43.784  12.507  1.00  0.00      BSYN  
ATOM     83    C SER     9     -19.363 -46.069  10.469  1.00  0.00      BSYN  
ATOM     84    O SER     9     -18.125 -46.197  10.183  1.00  0.00      BSYN  
ATOM     85    N MET    10     -20.295 -45.974   9.460  1.00  0.00      BSYN  
ATOM     86    H MET    10     -21.163 -45.580   9.686  1.00  0.00      BSYN  
ATOM     87   CA MET    10     -20.037 -46.450   8.021  1.00  0.00      BSYN  
ATOM     88   CB MET    10     -19.730 -45.236   7.182  1.00  0.00      BSYN  
ATOM     89   CG MET    10     -21.022 -44.741   6.480  1.00  0.00      BSYN  
ATOM     90   SD MET    10     -22.363 -43.977   7.464  1.00  0.00      BSYN  
ATOM     91   CE MET    10     -21.499 -42.454   7.247  1.00  0.00      BSYN  
ATOM     92    C MET    10     -19.289 -47.668   7.449  1.00  0.00      BSYN  
ATOM     93    O MET    10     -19.894 -48.446   6.615  1.00  0.00      BSYN  
ATOM     94    N ALA    11     -18.022 -48.014   7.783  1.00  0.00      BSYN  
ATOM     95    H ALA    11     -17.581 -47.650   8.579  1.00  0.00      BSYN  
ATOM     96   CA ALA    11     -17.244 -49.045   7.091  1.00  0.00      BSYN  
ATOM     97   CB ALA    11     -15.810 -48.759   7.122  1.00  0.00      BSYN  
ATOM     98    C ALA    11     -17.462 -50.431   7.694  1.00  0.00      BSYN  
ATOM     99    O ALA    11     -16.710 -50.951   8.497  1.00  0.00      BSYN  
ATOM    100    N LYS    12     -18.739 -50.898   7.504  1.00  0.00      BSYN  
ATOM    101    H LYS    12     -19.299 -50.433   6.848  1.00  0.00      BSYN  
ATOM    102   CA LYS    12     -19.069 -52.283   7.833  1.00  0.00      BSYN  
ATOM    103   CB LYS    12     -20.521 -52.482   8.089  1.00  0.00      BSYN  
ATOM    104   CG LYS    12     -20.703 -52.417   9.564  1.00  0.00      BSYN  
ATOM    105   CD LYS    12     -21.758 -51.373   9.761  1.00  0.00      BSYN  
ATOM    106   CE LYS    12     -22.499 -51.409  11.122  1.00  0.00      BSYN  
ATOM    107   NZ LYS    12     -23.040 -50.148  11.473  1.00  0.00      BSYN  
ATOM    108  HZ1 LYS    12     -23.603 -50.214  12.345  1.00  0.00      BSYN  
ATOM    109  HZ2 LYS    12     -22.112 -49.703  11.620  1.00  0.00      BSYN  
ATOM    110  HZ3 LYS    12     -23.591 -49.774  10.674  1.00  0.00      BSYN  
ATOM    111    C LYS    12     -18.589 -53.460   6.957  1.00  0.00      BSYN  
ATOM    112    O LYS    12     -18.335 -53.291   5.777  1.00  0.00      BSYN  
ATOM    113    N GLU    13     -18.429 -54.813   7.252  1.00  0.00      BSYN  
ATOM    114    H GLU    13     -18.013 -55.433   6.617  1.00  0.00      BSYN  
ATOM    115   CA GLU    13     -18.647 -55.246   8.602  1.00  0.00      BSYN  
ATOM    116   CB GLU    13     -18.434 -56.778   8.595  1.00  0.00      BSYN  
ATOM    117   CG GLU    13     -18.389 -57.753   9.835  1.00  0.00      BSYN  
ATOM    118   CD GLU    13     -18.454 -59.243   9.527  1.00  0.00      BSYN  
ATOM    119  OE1 GLU    13     -19.514 -59.887   9.372  1.00  0.00      BSYN  
ATOM    120  OE2 GLU    13     -17.315 -59.812   9.439  1.00  0.00      BSYN  
ATOM    121    C GLU    13     -17.569 -54.638   9.476  1.00  0.00      BSYN  
ATOM    122    O GLU    13     -18.005 -54.183  10.444  1.00  0.00      BSYN  
ATOM    123    N GLY    14     -16.310 -54.557   9.135  1.00  0.00      BSYN  
ATOM    124    H GLY    14     -16.067 -54.895   8.248  1.00  0.00      BSYN  
ATOM    125   CA GLY    14     -15.268 -53.966  10.042  1.00  0.00      BSYN  
ATOM    126    C GLY    14     -13.931 -54.813  10.002  1.00  0.00      BSYN  
ATOM    127    O GLY    14     -13.655 -55.339   8.984  1.00  0.00      BSYN  
ATOM    128    N VAL    15     -13.032 -54.726  11.036  1.00  0.00      BSYN  
ATOM    129    H VAL    15     -12.988 -53.924  11.597  1.00  0.00      BSYN  
ATOM    130   CA VAL    15     -11.782 -55.468  10.994  1.00  0.00      BSYN  
ATOM    131   CB VAL    15     -11.024 -55.256  12.329  1.00  0.00      BSYN  
ATOM    132  CG1 VAL    15     -11.680 -56.019  13.516  1.00  0.00      BSYN  
ATOM    133  CG2 VAL    15      -9.590 -55.079  12.285  1.00  0.00      BSYN  
ATOM    134    C VAL    15     -11.580 -56.919  10.535  1.00  0.00      BSYN  
ATOM    135    O VAL    15     -10.429 -57.322  10.401  1.00  0.00      BSYN  
ATOM    136    N VAL    16     -12.743 -57.609  10.247  1.00  0.00      BSYN  
ATOM    137    H VAL    16     -13.607 -57.184  10.428  1.00  0.00      BSYN  
ATOM    138   CA VAL    16     -12.697 -58.997   9.694  1.00  0.00      BSYN  
ATOM    139   CB VAL    16     -13.710 -59.942  10.298  1.00  0.00      BSYN  
ATOM    140  CG1 VAL    16     -13.539 -61.424  10.014  1.00  0.00      BSYN  
ATOM    141  CG2 VAL    16     -14.040 -59.608  11.743  1.00  0.00      BSYN  
ATOM    142    C VAL    16     -12.808 -59.046   8.164  1.00  0.00      BSYN  
ATOM    143    O VAL    16     -13.917 -59.424   7.751  1.00  0.00      BSYN  
ATOM    144    N ALA    17     -11.910 -58.600   7.303  1.00  0.00      BSYN  
ATOM    145    H ALA    17     -11.016 -58.268   7.531  1.00  0.00      BSYN  
ATOM    146   CA ALA    17     -12.143 -58.667   5.835  1.00  0.00      BSYN  
ATOM    147   CB ALA    17     -10.940 -58.170   5.222  1.00  0.00      BSYN  
ATOM    148    C ALA    17     -12.333 -60.155   5.314  1.00  0.00      BSYN  
ATOM    149    O ALA    17     -11.635 -61.058   5.705  1.00  0.00      BSYN  
ATOM    150    N ALA    18     -13.447 -60.287   4.515  1.00  0.00      BSYN  
ATOM    151    H ALA    18     -13.728 -59.551   3.932  1.00  0.00      BSYN  
ATOM    152   CA ALA    18     -14.104 -61.509   4.451  1.00  0.00      BSYN  
ATOM    153   CB ALA    18     -15.255 -61.566   5.326  1.00  0.00      BSYN  
ATOM    154    C ALA    18     -14.521 -61.717   2.959  1.00  0.00      BSYN  
ATOM    155    O ALA    18     -14.258 -60.836   2.115  1.00  0.00      BSYN  
ATOM    156    N ALA    19     -15.072 -62.889   2.604  1.00  0.00      BSYN  
ATOM    157    H ALA    19     -15.321 -63.409   3.397  1.00  0.00      BSYN  
ATOM    158   CA ALA    19     -15.316 -63.420   1.244  1.00  0.00      BSYN  
ATOM    159   CB ALA    19     -16.130 -64.758   1.222  1.00  0.00      BSYN  
ATOM    160    C ALA    19     -15.834 -62.518   0.148  1.00  0.00      BSYN  
ATOM    161    O ALA    19     -15.473 -62.563  -1.033  1.00  0.00      BSYN  
ATOM    162    N GLU    20     -16.730 -61.598   0.499  1.00  0.00      BSYN  
ATOM    163    H GLU    20     -16.779 -61.356   1.447  1.00  0.00      BSYN  
ATOM    164   CA GLU    20     -17.413 -60.702  -0.450  1.00  0.00      BSYN  
ATOM    165   CB GLU    20     -18.876 -61.211  -0.777  1.00  0.00      BSYN  
ATOM    166   CG GLU    20     -18.993 -62.103  -1.971  1.00  0.00      BSYN  
ATOM    167   CD GLU    20     -20.477 -62.212  -2.320  1.00  0.00      BSYN  
ATOM    168  OE1 GLU    20     -21.047 -61.313  -2.965  1.00  0.00      BSYN  
ATOM    169  OE2 GLU    20     -21.141 -63.167  -1.926  1.00  0.00      BSYN  
ATOM    170    C GLU    20     -17.336 -59.223  -0.012  1.00  0.00      BSYN  
ATOM    171    O GLU    20     -17.798 -58.318  -0.613  1.00  0.00      BSYN  
ATOM    172    N LYS    21     -16.330 -59.076   0.833  1.00  0.00      BSYN  
ATOM    173    H LYS    21     -15.765 -59.877   0.844  1.00  0.00      BSYN  
ATOM    174   CA LYS    21     -15.913 -57.814   1.443  1.00  0.00      BSYN  
ATOM    175   CB LYS    21     -16.118 -57.929   3.070  1.00  0.00      BSYN  
ATOM    176   CG LYS    21     -17.475 -57.729   3.803  1.00  0.00      BSYN  
ATOM    177   CD LYS    21     -17.983 -56.411   3.702  1.00  0.00      BSYN  
ATOM    178   CE LYS    21     -19.478 -56.541   4.241  1.00  0.00      BSYN  
ATOM    179   NZ LYS    21     -20.341 -57.379   3.456  1.00  0.00      BSYN  
ATOM    180  HZ1 LYS    21     -21.200 -57.513   4.028  1.00  0.00      BSYN  
ATOM    181  HZ2 LYS    21     -20.684 -56.785   2.674  1.00  0.00      BSYN  
ATOM    182  HZ3 LYS    21     -20.018 -58.327   3.177  1.00  0.00      BSYN  
ATOM    183    C LYS    21     -14.467 -57.621   1.027  1.00  0.00      BSYN  
ATOM    184    O LYS    21     -13.606 -57.329   1.884  1.00  0.00      BSYN  
ATOM    185    N THR    22     -14.148 -57.744  -0.235  1.00  0.00      BSYN  
ATOM    186    H THR    22     -14.816 -57.782  -0.952  1.00  0.00      BSYN  
ATOM    187   CA THR    22     -12.804 -57.793  -0.748  1.00  0.00      BSYN  
ATOM    188   CB THR    22     -12.196 -59.149  -0.890  1.00  0.00      BSYN  
ATOM    189  OG1 THR    22     -13.280 -60.149  -0.932  1.00  0.00      BSYN  
ATOM    190  HG1 THR    22     -12.728 -60.886  -1.204  1.00  0.00      BSYN  
ATOM    191  CG2 THR    22     -11.162 -59.534   0.240  1.00  0.00      BSYN  
ATOM    192    C THR    22     -12.686 -57.046  -2.133  1.00  0.00      BSYN  
ATOM    193    O THR    22     -12.721 -57.721  -3.226  1.00  0.00      BSYN  
ATOM    194    N LYS    23     -12.557 -55.722  -2.097  1.00  0.00      BSYN  
ATOM    195    H LYS    23     -12.503 -55.116  -1.329  1.00  0.00      BSYN  
ATOM    196   CA LYS    23     -12.300 -55.080  -3.369  1.00  0.00      BSYN  
ATOM    197   CB LYS    23     -12.869 -53.704  -3.155  1.00  0.00      BSYN  
ATOM    198   CG LYS    23     -13.089 -52.721  -4.324  1.00  0.00      BSYN  
ATOM    199   CD LYS    23     -14.385 -53.071  -5.057  1.00  0.00      BSYN  
ATOM    200   CE LYS    23     -14.342 -53.701  -6.454  1.00  0.00      BSYN  
ATOM    201   NZ LYS    23     -14.191 -52.736  -7.575  1.00  0.00      BSYN  
ATOM    202  HZ1 LYS    23     -14.229 -53.301  -8.448  1.00  0.00      BSYN  
ATOM    203  HZ2 LYS    23     -14.887 -51.967  -7.501  1.00  0.00      BSYN  
ATOM    204  HZ3 LYS    23     -13.225 -52.373  -7.444  1.00  0.00      BSYN  
ATOM    205    C LYS    23     -10.895 -55.197  -4.048  1.00  0.00      BSYN  
ATOM    206    O LYS    23     -10.441 -54.142  -4.460  1.00  0.00      BSYN  
ATOM    207    N GLN    24     -10.241 -56.410  -4.168  1.00  0.00      BSYN  
ATOM    208    H GLN    24     -10.757 -57.186  -3.866  1.00  0.00      BSYN  
ATOM    209   CA GLN    24      -8.885 -56.522  -4.636  1.00  0.00      BSYN  
ATOM    210   CB GLN    24      -7.776 -56.143  -3.599  1.00  0.00      BSYN  
ATOM    211   CG GLN    24      -6.349 -56.251  -4.010  1.00  0.00      BSYN  
ATOM    212   CD GLN    24      -5.521 -55.623  -5.156  1.00  0.00      BSYN  
ATOM    213  OE1 GLN    24      -4.318 -55.982  -5.482  1.00  0.00      BSYN  
ATOM    214  NE2 GLN    24      -5.984 -54.583  -5.879  1.00  0.00      BSYN  
ATOM    215 HE21 GLN    24      -6.859 -54.157  -5.772  1.00  0.00      BSYN  
ATOM    216 HE22 GLN    24      -5.407 -54.358  -6.638  1.00  0.00      BSYN  
ATOM    217    C GLN    24      -8.681 -57.913  -5.104  1.00  0.00      BSYN  
ATOM    218    O GLN    24      -8.852 -58.843  -4.293  1.00  0.00      BSYN  
ATOM    219    N GLY    25      -8.094 -58.152  -6.309  1.00  0.00      BSYN  
ATOM    220    H GLY    25      -7.342 -57.583  -6.575  1.00  0.00      BSYN  
ATOM    221   CA GLY    25      -8.279 -59.437  -7.008  1.00  0.00      BSYN  
ATOM    222    C GLY    25      -9.554 -59.545  -7.790  1.00  0.00      BSYN  
ATOM    223    O GLY    25      -9.829 -60.581  -8.420  1.00  0.00      BSYN  
ATOM    224    N VAL    26     -10.102 -58.311  -8.093  1.00  0.00      BSYN  
ATOM    225    H VAL    26      -9.592 -57.508  -7.855  1.00  0.00      BSYN  
ATOM    226   CA VAL    26     -11.338 -58.089  -8.872  1.00  0.00      BSYN  
ATOM    227   CB VAL    26     -12.139 -56.898  -8.357  1.00  0.00      BSYN  
ATOM    228  CG1 VAL    26     -12.666 -57.453  -7.060  1.00  0.00      BSYN  
ATOM    229  CG2 VAL    26     -11.434 -55.441  -8.493  1.00  0.00      BSYN  
ATOM    230    C VAL    26     -11.242 -57.871 -10.445  1.00  0.00      BSYN  
ATOM    231    O VAL    26     -12.240 -57.906 -11.115  1.00  0.00      BSYN  
ATOM    232    N THR    27     -10.116 -57.453 -10.937  1.00  0.00      BSYN  
ATOM    233    H THR    27      -9.284 -57.460 -10.418  1.00  0.00      BSYN  
ATOM    234   CA THR    27      -9.898 -57.288 -12.395  1.00  0.00      BSYN  
ATOM    235   CB THR    27      -8.429 -56.840 -12.471  1.00  0.00      BSYN  
ATOM    236  OG1 THR    27      -8.435 -55.572 -11.875  1.00  0.00      BSYN  
ATOM    237  HG1 THR    27      -9.014 -55.464 -11.116  1.00  0.00      BSYN  
ATOM    238  CG2 THR    27      -7.749 -56.871 -13.776  1.00  0.00      BSYN  
ATOM    239    C THR    27     -10.003 -58.521 -13.194  1.00  0.00      BSYN  
ATOM    240    O THR    27      -9.177 -59.498 -13.026  1.00  0.00      BSYN  
ATOM    241    N GLU    28     -11.104 -58.563 -13.946  1.00  0.00      BSYN  
ATOM    242    H GLU    28     -11.808 -58.048 -13.500  1.00  0.00      BSYN  
ATOM    243   CA GLU    28     -11.262 -59.589 -14.966  1.00  0.00      BSYN  
ATOM    244   CB GLU    28     -12.620 -60.347 -14.693  1.00  0.00      BSYN  
ATOM    245   CG GLU    28     -12.560 -61.227 -13.403  1.00  0.00      BSYN  
ATOM    246   CD GLU    28     -13.591 -62.347 -13.607  1.00  0.00      BSYN  
ATOM    247  OE1 GLU    28     -14.770 -62.175 -13.296  1.00  0.00      BSYN  
ATOM    248  OE2 GLU    28     -13.055 -63.397 -13.864  1.00  0.00      BSYN  
ATOM    249    C GLU    28     -11.237 -59.164 -16.445  1.00  0.00      BSYN  
ATOM    250    O GLU    28     -12.046 -58.241 -16.835  1.00  0.00      BSYN  
ATOM    251    N ALA    29     -10.291 -59.734 -17.119  1.00  0.00      BSYN  
ATOM    252    H ALA    29      -9.596 -60.108 -16.538  1.00  0.00      BSYN  
ATOM    253   CA ALA    29     -10.272 -59.452 -18.557  1.00  0.00      BSYN  
ATOM    254   CB ALA    29      -8.932 -58.760 -19.016  1.00  0.00      BSYN  
ATOM    255    C ALA    29     -10.347 -60.757 -19.315  1.00  0.00      BSYN  
ATOM    256    O ALA    29     -11.195 -60.937 -20.174  1.00  0.00      BSYN  
ATOM    257    N ALA    30      -9.481 -61.752 -18.949  1.00  0.00      BSYN  
ATOM    258    H ALA    30      -8.877 -61.492 -18.223  1.00  0.00      BSYN  
ATOM    259   CA ALA    30      -9.494 -63.056 -19.564  1.00  0.00      BSYN  
ATOM    260   CB ALA    30      -8.117 -63.592 -19.407  1.00  0.00      BSYN  
ATOM    261    C ALA    30     -10.493 -64.045 -18.914  1.00  0.00      BSYN  
ATOM    262    O ALA    30     -10.509 -64.349 -17.765  1.00  0.00      BSYN  
ATOM    263    N GLU    31     -11.581 -64.069 -19.700  1.00  0.00      BSYN  
ATOM    264    H GLU    31     -11.628 -63.571 -20.542  1.00  0.00      BSYN  
ATOM    265   CA GLU    31     -12.885 -64.739 -19.306  1.00  0.00      BSYN  
ATOM    266   CB GLU    31     -13.906 -64.408 -20.394  1.00  0.00      BSYN  
ATOM    267   CG GLU    31     -15.214 -64.806 -19.792  1.00  0.00      BSYN  
ATOM    268   CD GLU    31     -16.301 -63.968 -20.081  1.00  0.00      BSYN  
ATOM    269  OE1 GLU    31     -16.195 -62.799 -19.878  1.00  0.00      BSYN  
ATOM    270  OE2 GLU    31     -17.335 -64.476 -20.539  1.00  0.00      BSYN  
ATOM    271    C GLU    31     -12.640 -66.249 -19.352  1.00  0.00      BSYN  
ATOM    272    O GLU    31     -12.377 -66.838 -20.377  1.00  0.00      BSYN  
ATOM    273    N LYS    32     -12.646 -66.839 -18.237  1.00  0.00      BSYN  
ATOM    274    H LYS    32     -12.575 -66.363 -17.384  1.00  0.00      BSYN  
ATOM    275   CA LYS    32     -12.793 -68.263 -18.246  1.00  0.00      BSYN  
ATOM    276   CB LYS    32     -11.884 -68.866 -17.179  1.00  0.00      BSYN  
ATOM    277   CG LYS    32     -11.159 -70.174 -17.533  1.00  0.00      BSYN  
ATOM    278   CD LYS    32     -10.518 -70.094 -18.932  1.00  0.00      BSYN  
ATOM    279   CE LYS    32     -10.081 -71.460 -19.400  1.00  0.00      BSYN  
ATOM    280   NZ LYS    32     -11.020 -72.148 -20.363  1.00  0.00      BSYN  
ATOM    281  HZ1 LYS    32     -10.668 -73.125 -20.310  1.00  0.00      BSYN  
ATOM    282  HZ2 LYS    32     -11.970 -71.904 -20.018  1.00  0.00      BSYN  
ATOM    283  HZ3 LYS    32     -10.796 -71.698 -21.273  1.00  0.00      BSYN  
ATOM    284    C LYS    32     -14.161 -68.837 -18.336  1.00  0.00      BSYN  
ATOM    285    O LYS    32     -15.129 -68.479 -17.667  1.00  0.00      BSYN  
ATOM    286    N THR    33     -14.262 -69.913 -19.061  1.00  0.00      BSYN  
ATOM    287    H THR    33     -13.474 -70.139 -19.598  1.00  0.00      BSYN  
ATOM    288   CA THR    33     -15.513 -70.582 -19.161  1.00  0.00      BSYN  
ATOM    289   CB THR    33     -15.903 -71.042 -20.617  1.00  0.00      BSYN  
ATOM    290  OG1 THR    33     -15.727 -69.962 -21.599  1.00  0.00      BSYN  
ATOM    291  HG1 THR    33     -15.719 -70.259 -22.512  1.00  0.00      BSYN  
ATOM    292  CG2 THR    33     -17.317 -71.492 -20.537  1.00  0.00      BSYN  
ATOM    293    C THR    33     -14.961 -71.762 -18.365  1.00  0.00      BSYN  
ATOM    294    O THR    33     -13.930 -72.375 -18.765  1.00  0.00      BSYN  
ATOM    295    N LYS    34     -15.507 -72.001 -17.264  1.00  0.00      BSYN  
ATOM    296    H LYS    34     -16.297 -71.457 -17.061  1.00  0.00      BSYN  
ATOM    297   CA LYS    34     -14.974 -73.053 -16.302  1.00  0.00      BSYN  
ATOM    298   CB LYS    34     -15.429 -72.878 -14.865  1.00  0.00      BSYN  
ATOM    299   CG LYS    34     -14.634 -73.560 -13.747  1.00  0.00      BSYN  
ATOM    300   CD LYS    34     -15.358 -73.427 -12.377  1.00  0.00      BSYN  
ATOM    301   CE LYS    34     -15.282 -71.945 -12.043  1.00  0.00      BSYN  
ATOM    302   NZ LYS    34     -14.083 -71.852 -11.228  1.00  0.00      BSYN  
ATOM    303  HZ1 LYS    34     -13.994 -70.829 -11.062  1.00  0.00      BSYN  
ATOM    304  HZ2 LYS    34     -14.155 -72.420 -10.360  1.00  0.00      BSYN  
ATOM    305  HZ3 LYS    34     -13.250 -72.077 -11.807  1.00  0.00      BSYN  
ATOM    306    C LYS    34     -14.945 -74.533 -16.695  1.00  0.00      BSYN  
ATOM    307    O LYS    34     -15.940 -75.218 -17.032  1.00  0.00      BSYN  
ATOM    308    N GLU    35     -13.743 -75.059 -16.777  1.00  0.00      BSYN  
ATOM    309    H GLU    35     -12.924 -74.558 -16.583  1.00  0.00      BSYN  
ATOM    310   CA GLU    35     -13.461 -76.402 -17.234  1.00  0.00      BSYN  
ATOM    311   CB GLU    35     -12.882 -76.428 -18.676  1.00  0.00      BSYN  
ATOM    312   CG GLU    35     -13.666 -76.290 -19.932  1.00  0.00      BSYN  
ATOM    313   CD GLU    35     -13.065 -76.958 -21.159  1.00  0.00      BSYN  
ATOM    314  OE1 GLU    35     -13.035 -78.145 -21.315  1.00  0.00      BSYN  
ATOM    315  OE2 GLU    35     -12.250 -76.318 -21.877  1.00  0.00      BSYN  
ATOM    316    C GLU    35     -12.396 -77.010 -16.399  1.00  0.00      BSYN  
ATOM    317    O GLU    35     -11.452 -76.346 -16.086  1.00  0.00      BSYN  
ATOM    318    N GLY    36     -12.464 -78.218 -16.102  1.00  0.00      BSYN  
ATOM    319    H GLY    36     -13.196 -78.661 -16.580  1.00  0.00      BSYN  
ATOM    320   CA GLY    36     -11.578 -78.946 -15.151  1.00  0.00      BSYN  
ATOM    321    C GLY    36     -12.046 -78.927 -13.706  1.00  0.00      BSYN  
ATOM    322    O GLY    36     -11.271 -78.793 -12.746  1.00  0.00      BSYN  
ATOM    323    N VAL    37     -13.368 -79.207 -13.567  1.00  0.00      BSYN  
ATOM    324    H VAL    37     -13.939 -79.163 -14.362  1.00  0.00      BSYN  
ATOM    325   CA VAL    37     -13.929 -79.581 -12.257  1.00  0.00      BSYN  
ATOM    326   CB VAL    37     -15.366 -79.042 -11.950  1.00  0.00      BSYN  
ATOM    327  CG1 VAL    37     -15.159 -77.534 -12.050  1.00  0.00      BSYN  
ATOM    328  CG2 VAL    37     -16.479 -79.573 -12.869  1.00  0.00      BSYN  
ATOM    329    C VAL    37     -13.616 -80.892 -11.630  1.00  0.00      BSYN  
ATOM    330    O VAL    37     -14.060 -81.797 -12.288  1.00  0.00      BSYN  
ATOM    331    N LEU    38     -12.908 -80.908 -10.513  1.00  0.00      BSYN  
ATOM    332    H LEU    38     -12.874 -80.109  -9.947  1.00  0.00      BSYN  
ATOM    333   CA LEU    38     -12.556 -82.235  -9.899  1.00  0.00      BSYN  
ATOM    334   CB LEU    38     -11.645 -82.120  -8.735  1.00  0.00      BSYN  
ATOM    335   CG LEU    38     -10.229 -81.706  -9.053  1.00  0.00      BSYN  
ATOM    336  CD1 LEU    38      -9.671 -80.924  -7.881  1.00  0.00      BSYN  
ATOM    337  CD2 LEU    38      -9.221 -83.028  -9.004  1.00  0.00      BSYN  
ATOM    338    C LEU    38     -13.810 -83.100  -9.531  1.00  0.00      BSYN  
ATOM    339    O LEU    38     -14.932 -82.568  -9.421  1.00  0.00      BSYN  
ATOM    340    N TYR    39     -13.477 -84.433  -9.685  1.00  0.00      BSYN  
ATOM    341    H TYR    39     -12.644 -84.661 -10.148  1.00  0.00      BSYN  
ATOM    342   CA TYR    39     -14.451 -85.492  -9.599  1.00  0.00      BSYN  
ATOM    343   CB TYR    39     -14.616 -86.203 -11.030  1.00  0.00      BSYN  
ATOM    344   CG TYR    39     -15.293 -85.230 -11.960  1.00  0.00      BSYN  
ATOM    345  CD1 TYR    39     -14.638 -84.849 -13.030  1.00  0.00      BSYN  
ATOM    346  CE1 TYR    39     -15.407 -84.105 -13.921  1.00  0.00      BSYN  
ATOM    347  CD2 TYR    39     -16.598 -84.787 -11.708  1.00  0.00      BSYN  
ATOM    348  CE2 TYR    39     -17.291 -84.058 -12.590  1.00  0.00      BSYN  
ATOM    349   CZ TYR    39     -16.682 -83.647 -13.772  1.00  0.00      BSYN  
ATOM    350   OH TYR    39     -17.123 -82.808 -14.771  1.00  0.00      BSYN  
ATOM    351   HH TYR    39     -16.329 -82.596 -15.267  1.00  0.00      BSYN  
ATOM    352    C TYR    39     -14.461 -86.523  -8.493  1.00  0.00      BSYN  
ATOM    353    O TYR    39     -14.697 -87.691  -8.597  1.00  0.00      BSYN  
ATOM    354    N VAL    40     -14.307 -85.985  -7.237  1.00  0.00      BSYN  
ATOM    355    H VAL    40     -14.372 -85.012  -7.137  1.00  0.00      BSYN  
ATOM    356   CA VAL    40     -14.149 -86.895  -6.107  1.00  0.00      BSYN  
ATOM    357   CB VAL    40     -13.030 -86.325  -5.101  1.00  0.00      BSYN  
ATOM    358  CG1 VAL    40     -11.823 -85.884  -5.833  1.00  0.00      BSYN  
ATOM    359  CG2 VAL    40     -13.503 -85.003  -4.396  1.00  0.00      BSYN  
ATOM    360    C VAL    40     -15.589 -87.081  -5.441  1.00  0.00      BSYN  
ATOM    361    O VAL    40     -16.511 -86.198  -5.524  1.00  0.00      BSYN  
ATOM    362    N GLY    41     -15.811 -88.237  -4.719  1.00  0.00      BSYN  
ATOM    363    H GLY    41     -16.560 -88.073  -4.109  1.00  0.00      BSYN  
ATOM    364   CA GLY    41     -15.068 -89.477  -4.798  1.00  0.00      BSYN  
ATOM    365    C GLY    41     -15.825 -90.436  -5.623  1.00  0.00      BSYN  
ATOM    366    O GLY    41     -16.424 -91.422  -5.141  1.00  0.00      BSYN  
ATOM    367    N SER    42     -15.693 -90.249  -6.902  1.00  0.00      BSYN  
ATOM    368    H SER    42     -15.082 -89.594  -7.300  1.00  0.00      BSYN  
ATOM    369   CA SER    42     -16.073 -91.191  -7.879  1.00  0.00      BSYN  
ATOM    370   CB SER    42     -17.184 -90.705  -8.775  1.00  0.00      BSYN  
ATOM    371   OG SER    42     -17.098 -89.325  -9.296  1.00  0.00      BSYN  
ATOM    372   HG SER    42     -16.595 -88.892  -8.602  1.00  0.00      BSYN  
ATOM    373    C SER    42     -14.988 -91.813  -8.883  1.00  0.00      BSYN  
ATOM    374    O SER    42     -14.636 -91.254  -9.874  1.00  0.00      BSYN  
ATOM    375    N LYS    43     -14.399 -92.946  -8.311  1.00  0.00      BSYN  
ATOM    376    H LYS    43     -14.702 -93.240  -7.427  1.00  0.00      BSYN  
ATOM    377   CA LYS    43     -13.157 -93.576  -8.841  1.00  0.00      BSYN  
ATOM    378   CB LYS    43     -11.991 -93.461  -7.775  1.00  0.00      BSYN  
ATOM    379   CG LYS    43     -12.155 -94.198  -6.366  1.00  0.00      BSYN  
ATOM    380   CD LYS    43     -10.912 -93.640  -5.634  1.00  0.00      BSYN  
ATOM    381   CE LYS    43     -10.876 -94.124  -4.252  1.00  0.00      BSYN  
ATOM    382   NZ LYS    43      -9.828 -93.491  -3.329  1.00  0.00      BSYN  
ATOM    383  HZ1 LYS    43      -9.974 -92.463  -3.283  1.00  0.00      BSYN  
ATOM    384  HZ2 LYS    43     -10.106 -93.912  -2.420  1.00  0.00      BSYN  
ATOM    385  HZ3 LYS    43      -8.816 -93.678  -3.483  1.00  0.00      BSYN  
ATOM    386    C LYS    43     -13.250 -95.039  -9.381  1.00  0.00      BSYN  
ATOM    387    O LYS    43     -14.174 -95.837  -9.175  1.00  0.00      BSYN  
ATOM    388    N THR    44     -12.336 -95.511 -10.181  1.00  0.00      BSYN  
ATOM    389    H THR    44     -12.377 -96.465 -10.401  1.00  0.00      BSYN  
ATOM    390   CA THR    44     -11.093 -94.925 -10.667  1.00  0.00      BSYN  
ATOM    391   CB THR    44      -9.912 -95.909 -10.317  1.00  0.00      BSYN  
ATOM    392  OG1 THR    44     -10.355 -97.062 -10.977  1.00  0.00      BSYN  
ATOM    393  HG1 THR    44      -9.925 -96.916 -11.823  1.00  0.00      BSYN  
ATOM    394  CG2 THR    44      -9.679 -96.252  -8.875  1.00  0.00      BSYN  
ATOM    395    C THR    44     -11.246 -94.656 -12.133  1.00  0.00      BSYN  
ATOM    396    O THR    44     -10.404 -93.983 -12.821  1.00  0.00      BSYN  
ATOM    397    N ARG    45     -12.244 -95.305 -12.811  1.00  0.00      BSYN  
ATOM    398    H ARG    45     -12.953 -95.785 -12.333  1.00  0.00      BSYN  
ATOM    399   CA ARG    45     -12.498 -95.302 -14.227  1.00  0.00      BSYN  
ATOM    400   CB ARG    45     -13.501 -96.251 -14.732  1.00  0.00      BSYN  
ATOM    401   CG ARG    45     -12.914 -97.657 -14.907  1.00  0.00      BSYN  
ATOM    402   CD ARG    45     -12.854 -98.298 -13.560  1.00  0.00      BSYN  
ATOM    403   NE ARG    45     -12.997 -99.709 -13.739  1.00  0.00      BSYN  
ATOM    404   HE ARG    45     -13.860-100.168 -13.808  1.00  0.00      BSYN  
ATOM    405   CZ ARG    45     -11.816-100.483 -13.695  1.00  0.00      BSYN  
ATOM    406  NH1 ARG    45     -12.033-101.745 -13.865  1.00  0.00      BSYN  
ATOM    407 HH11 ARG    45     -11.298-102.423 -13.884  1.00  0.00      BSYN  
ATOM    408 HH12 ARG    45     -12.951-102.102 -14.037  1.00  0.00      BSYN  
ATOM    409  NH2 ARG    45     -10.588 -99.896 -13.548  1.00  0.00      BSYN  
ATOM    410 HH21 ARG    45      -9.710-100.370 -13.481  1.00  0.00      BSYN  
ATOM    411 HH22 ARG    45     -10.538 -98.904 -13.666  1.00  0.00      BSYN  
ATOM    412    C ARG    45     -12.981 -93.874 -14.734  1.00  0.00      BSYN  
ATOM    413    O ARG    45     -13.749 -93.240 -14.013  1.00  0.00      BSYN  
ATOM    414    N GLU    46     -12.397 -93.432 -15.814  1.00  0.00      BSYN  
ATOM    415    H GLU    46     -11.855 -94.017 -16.384  1.00  0.00      BSYN  
ATOM    416   CA GLU    46     -12.564 -92.022 -16.275  1.00  0.00      BSYN  
ATOM    417   CB GLU    46     -11.390 -91.350 -17.083  1.00  0.00      BSYN  
ATOM    418   CG GLU    46     -10.145 -91.241 -16.354  1.00  0.00      BSYN  
ATOM    419   CD GLU    46      -8.980 -90.602 -17.072  1.00  0.00      BSYN  
ATOM    420  OE1 GLU    46      -8.678 -89.445 -16.972  1.00  0.00      BSYN  
ATOM    421  OE2 GLU    46      -8.195 -91.306 -17.703  1.00  0.00      BSYN  
ATOM    422    C GLU    46     -13.916 -91.819 -16.991  1.00  0.00      BSYN  
ATOM    423    O GLU    46     -14.531 -92.616 -17.628  1.00  0.00      BSYN  
ATOM    424    N GLY    47     -14.442 -90.584 -16.747  1.00  0.00      BSYN  
ATOM    425    H GLY    47     -13.837 -89.923 -16.351  1.00  0.00      BSYN  
ATOM    426   CA GLY    47     -15.745 -90.411 -17.439  1.00  0.00      BSYN  
ATOM    427    C GLY    47     -16.926 -90.455 -16.567  1.00  0.00      BSYN  
ATOM    428    O GLY    47     -17.666 -91.424 -16.704  1.00  0.00      BSYN  
ATOM    429    N VAL    48     -16.977 -89.766 -15.443  1.00  0.00      BSYN  
ATOM    430    H VAL    48     -16.171 -89.227 -15.301  1.00  0.00      BSYN  
ATOM    431   CA VAL    48     -18.107 -89.753 -14.585  1.00  0.00      BSYN  
ATOM    432   CB VAL    48     -17.667 -89.323 -13.160  1.00  0.00      BSYN  
ATOM    433  CG1 VAL    48     -19.033 -89.176 -12.364  1.00  0.00      BSYN  
ATOM    434  CG2 VAL    48     -16.707 -90.260 -12.515  1.00  0.00      BSYN  
ATOM    435    C VAL    48     -19.056 -88.779 -15.278  1.00  0.00      BSYN  
ATOM    436    O VAL    48     -18.870 -87.579 -15.308  1.00  0.00      BSYN  
ATOM    437    N VAL    49     -19.848 -89.496 -16.102  1.00  0.00      BSYN  
ATOM    438    H VAL    49     -19.823 -90.464 -16.251  1.00  0.00      BSYN  
ATOM    439   CA VAL    49     -20.922 -88.839 -16.817  1.00  0.00      BSYN  
ATOM    440   CB VAL    49     -21.438 -89.736 -17.995  1.00  0.00      BSYN  
ATOM    441  CG1 VAL    49     -22.275 -88.868 -18.996  1.00  0.00      BSYN  
ATOM    442  CG2 VAL    49     -20.415 -90.477 -18.590  1.00  0.00      BSYN  
ATOM    443    C VAL    49     -21.984 -88.351 -15.843  1.00  0.00      BSYN  
ATOM    444    O VAL    49     -22.134 -88.718 -14.670  1.00  0.00      BSYN  
ATOM    445    N GLN    50     -22.666 -87.310 -16.328  1.00  0.00      BSYN  
ATOM    446    H GLN    50     -22.475 -86.938 -17.214  1.00  0.00      BSYN  
ATOM    447   CA GLN    50     -23.830 -86.677 -15.674  1.00  0.00      BSYN  
ATOM    448   CB GLN    50     -23.445 -85.737 -14.444  1.00  0.00      BSYN  
ATOM    449   CG GLN    50     -24.315 -85.403 -13.325  1.00  0.00      BSYN  
ATOM    450   CD GLN    50     -23.521 -84.611 -12.287  1.00  0.00      BSYN  
ATOM    451  OE1 GLN    50     -23.209 -83.467 -12.451  1.00  0.00      BSYN  
ATOM    452  NE2 GLN    50     -23.336 -85.454 -11.249  1.00  0.00      BSYN  
ATOM    453 HE21 GLN    50     -23.567 -86.406 -11.244  1.00  0.00      BSYN  
ATOM    454 HE22 GLN    50     -22.976 -84.973 -10.475  1.00  0.00      BSYN  
ATOM    455    C GLN    50     -24.815 -85.944 -16.603  1.00  0.00      BSYN  
ATOM    456    O GLN    50     -24.305 -85.384 -17.534  1.00  0.00      BSYN  
ATOM    457    N GLY    51     -26.145 -85.790 -16.373  1.00  0.00      BSYN  
ATOM    458    H GLY    51     -26.633 -86.275 -15.676  1.00  0.00      BSYN  
ATOM    459   CA GLY    51     -27.096 -85.289 -17.381  1.00  0.00      BSYN  
ATOM    460    C GLY    51     -28.142 -86.412 -17.719  1.00  0.00      BSYN  
ATOM    461    O GLY    51     -28.066 -87.491 -17.065  1.00  0.00      BSYN  
ATOM    462    N VAL    52     -29.084 -86.263 -18.614  1.00  0.00      BSYN  
ATOM    463    H VAL    52     -29.543 -87.128 -18.647  1.00  0.00      BSYN  
ATOM    464   CA VAL    52     -29.457 -84.952 -19.107  1.00  0.00      BSYN  
ATOM    465   CB VAL    52     -29.876 -84.882 -20.572  1.00  0.00      BSYN  
ATOM    466  CG1 VAL    52     -28.902 -85.378 -21.675  1.00  0.00      BSYN  
ATOM    467  CG2 VAL    52     -31.045 -85.940 -20.769  1.00  0.00      BSYN  
ATOM    468    C VAL    52     -30.506 -84.341 -18.208  1.00  0.00      BSYN  
ATOM    469    O VAL    52     -31.601 -84.813 -17.742  1.00  0.00      BSYN  
ATOM    470    N ALA    53     -30.100 -83.067 -17.926  1.00  0.00      BSYN  
ATOM    471    H ALA    53     -29.197 -82.777 -18.174  1.00  0.00      BSYN  
ATOM    472   CA ALA    53     -30.970 -82.095 -17.094  1.00  0.00      BSYN  
ATOM    473   CB ALA    53     -30.087 -81.035 -16.555  1.00  0.00      BSYN  
ATOM    474    C ALA    53     -31.822 -81.510 -18.144  1.00  0.00      BSYN  
ATOM    475    O ALA    53     -33.094 -81.770 -18.234  1.00  0.00      BSYN  
ATOM    476    N SER    54     -31.189 -80.964 -19.143  1.00  0.00      BSYN  
ATOM    477    H SER    54     -30.209 -80.966 -19.152  1.00  0.00      BSYN  
ATOM    478   CA SER    54     -31.851 -80.292 -20.326  1.00  0.00      BSYN  
ATOM    479   CB SER    54     -31.178 -78.976 -20.495  1.00  0.00      BSYN  
ATOM    480   OG SER    54     -30.948 -78.213 -19.273  1.00  0.00      BSYN  
ATOM    481   HG SER    54     -30.440 -77.464 -19.592  1.00  0.00      BSYN  
ATOM    482    C SER    54     -31.655 -80.921 -21.670  1.00  0.00      BSYN  
ATOM    483    O SER    54     -30.648 -81.618 -21.849  1.00  0.00      BSYN  
ATOM    484    N VAL    55     -32.609 -80.685 -22.648  1.00  0.00      BSYN  
ATOM    485    H VAL    55     -33.225 -79.940 -22.489  1.00  0.00      BSYN  
ATOM    486   CA VAL    55     -32.677 -81.457 -23.882  1.00  0.00      BSYN  
ATOM    487   CB VAL    55     -33.571 -82.720 -23.923  1.00  0.00      BSYN  
ATOM    488  CG1 VAL    55     -32.800 -83.742 -24.706  1.00  0.00      BSYN  
ATOM    489  CG2 VAL    55     -34.014 -83.372 -22.708  1.00  0.00      BSYN  
ATOM    490    C VAL    55     -32.968 -80.644 -25.126  1.00  0.00      BSYN  
ATOM    491    O VAL    55     -32.406 -80.933 -26.196  1.00  0.00      BSYN  
ATOM    492    N ALA    56     -33.937 -79.712 -24.874  1.00  0.00      BSYN  
ATOM    493    H ALA    56     -34.543 -79.895 -24.126  1.00  0.00      BSYN  
ATOM    494   CA ALA    56     -34.349 -78.689 -25.769  1.00  0.00      BSYN  
ATOM    495   CB ALA    56     -35.776 -78.372 -25.400  1.00  0.00      BSYN  
ATOM    496    C ALA    56     -33.510 -77.471 -25.507  1.00  0.00      BSYN  
ATOM    497    O ALA    56     -33.660 -76.546 -26.256  1.00  0.00      BSYN  
ATOM    498    N GLU    57     -32.614 -77.310 -24.525  1.00  0.00      BSYN  
ATOM    499    H GLU    57     -32.159 -78.061 -24.090  1.00  0.00      BSYN  
ATOM    500   CA GLU    57     -32.177 -75.963 -24.329  1.00  0.00      BSYN  
ATOM    501   CB GLU    57     -33.011 -75.205 -23.125  1.00  0.00      BSYN  
ATOM    502   CG GLU    57     -34.323 -74.642 -23.499  1.00  0.00      BSYN  
ATOM    503   CD GLU    57     -35.138 -74.058 -22.341  1.00  0.00      BSYN  
ATOM    504  OE1 GLU    57     -35.211 -72.870 -22.072  1.00  0.00      BSYN  
ATOM    505  OE2 GLU    57     -35.784 -74.862 -21.717  1.00  0.00      BSYN  
ATOM    506    C GLU    57     -30.708 -76.103 -24.013  1.00  0.00      BSYN  
ATOM    507    O GLU    57     -30.281 -76.621 -22.968  1.00  0.00      BSYN  
ATOM    508    N LYS    58     -29.861 -75.638 -24.981  1.00  0.00      BSYN  
ATOM    509    H LYS    58     -30.295 -74.985 -25.570  1.00  0.00      BSYN  
ATOM    510   CA LYS    58     -28.386 -75.845 -24.963  1.00  0.00      BSYN  
ATOM    511   CB LYS    58     -28.001 -77.370 -25.020  1.00  0.00      BSYN  
ATOM    512   CG LYS    58     -26.571 -77.803 -25.078  1.00  0.00      BSYN  
ATOM    513   CD LYS    58     -26.230 -79.200 -25.023  1.00  0.00      BSYN  
ATOM    514   CE LYS    58     -24.758 -79.128 -24.787  1.00  0.00      BSYN  
ATOM    515   NZ LYS    58     -23.895 -78.986 -26.032  1.00  0.00      BSYN  
ATOM    516  HZ1 LYS    58     -24.360 -79.668 -26.665  1.00  0.00      BSYN  
ATOM    517  HZ2 LYS    58     -24.011 -78.008 -26.368  1.00  0.00      BSYN  
ATOM    518  HZ3 LYS    58     -22.898 -79.120 -25.770  1.00  0.00      BSYN  
ATOM    519    C LYS    58     -27.585 -74.935 -25.801  1.00  0.00      BSYN  
ATOM    520    O LYS    58     -28.134 -74.554 -26.780  1.00  0.00      BSYN  
ATOM    521    N THR    59     -26.346 -74.556 -25.516  1.00  0.00      BSYN  
ATOM    522    H THR    59     -26.071 -74.898 -24.640  1.00  0.00      BSYN  
ATOM    523   CA THR    59     -25.447 -73.811 -26.350  1.00  0.00      BSYN  
ATOM    524   CB THR    59     -24.601 -72.875 -25.501  1.00  0.00      BSYN  
ATOM    525  OG1 THR    59     -25.451 -72.102 -24.648  1.00  0.00      BSYN  
ATOM    526  HG1 THR    59     -25.507 -72.456 -23.757  1.00  0.00      BSYN  
ATOM    527  CG2 THR    59     -23.898 -71.863 -26.375  1.00  0.00      BSYN  
ATOM    528    C THR    59     -24.506 -74.857 -27.061  1.00  0.00      BSYN  
ATOM    529    O THR    59     -23.427 -75.402 -26.648  1.00  0.00      BSYN  
ATOM    530    N LYS    60     -24.800 -74.975 -28.343  1.00  0.00      BSYN  
ATOM    531    H LYS    60     -25.137 -74.185 -28.814  1.00  0.00      BSYN  
ATOM    532   CA LYS    60     -24.466 -76.162 -28.981  1.00  0.00      BSYN  
ATOM    533   CB LYS    60     -25.767 -76.819 -29.347  1.00  0.00      BSYN  
ATOM    534   CG LYS    60     -25.755 -78.351 -29.809  1.00  0.00      BSYN  
ATOM    535   CD LYS    60     -27.178 -78.472 -30.230  1.00  0.00      BSYN  
ATOM    536   CE LYS    60     -27.680 -79.686 -30.947  1.00  0.00      BSYN  
ATOM    537   NZ LYS    60     -28.966 -79.479 -31.416  1.00  0.00      BSYN  
ATOM    538  HZ1 LYS    60     -29.124 -78.594 -31.939  1.00  0.00      BSYN  
ATOM    539  HZ2 LYS    60     -29.361 -80.224 -32.024  1.00  0.00      BSYN  
ATOM    540  HZ3 LYS    60     -29.551 -79.482 -30.556  1.00  0.00      BSYN  
ATOM    541    C LYS    60     -23.729 -75.639 -30.323  1.00  0.00      BSYN  
ATOM    542    O LYS    60     -24.027 -74.653 -30.962  1.00  0.00      BSYN  
ATOM    543    N GLU    61     -22.636 -76.464 -30.584  1.00  0.00      BSYN  
ATOM    544    H GLU    61     -22.276 -77.060 -29.895  1.00  0.00      BSYN  
ATOM    545   CA GLU    61     -21.919 -76.296 -31.831  1.00  0.00      BSYN  
ATOM    546   CB GLU    61     -20.789 -75.314 -31.630  1.00  0.00      BSYN  
ATOM    547   CG GLU    61     -20.789 -74.682 -32.985  1.00  0.00      BSYN  
ATOM    548   CD GLU    61     -19.783 -73.566 -33.098  1.00  0.00      BSYN  
ATOM    549  OE1 GLU    61     -20.191 -72.396 -33.189  1.00  0.00      BSYN  
ATOM    550  OE2 GLU    61     -18.554 -73.801 -32.998  1.00  0.00      BSYN  
ATOM    551    C GLU    61     -21.366 -77.688 -32.050  1.00  0.00      BSYN  
ATOM    552    O GLU    61     -21.624 -78.375 -33.009  1.00  0.00      BSYN  
ATOM    553    N GLN    62     -20.524 -78.239 -31.096  1.00  0.00      BSYN  
ATOM    554    H GLN    62     -20.559 -77.741 -30.252  1.00  0.00      BSYN  
ATOM    555   CA GLN    62     -19.975 -79.445 -31.417  1.00  0.00      BSYN  
ATOM    556   CB GLN    62     -18.483 -79.369 -30.927  1.00  0.00      BSYN  
ATOM    557   CG GLN    62     -17.603 -78.165 -31.296  1.00  0.00      BSYN  
ATOM    558   CD GLN    62     -16.386 -78.649 -32.130  1.00  0.00      BSYN  
ATOM    559  OE1 GLN    62     -15.702 -79.651 -31.785  1.00  0.00      BSYN  
ATOM    560  NE2 GLN    62     -16.083 -78.165 -33.281  1.00  0.00      BSYN  
ATOM    561 HE21 GLN    62     -16.596 -77.444 -33.702  1.00  0.00      BSYN  
ATOM    562 HE22 GLN    62     -15.311 -78.605 -33.695  1.00  0.00      BSYN  
ATOM    563    C GLN    62     -20.722 -80.671 -31.097  1.00  0.00      BSYN  
ATOM    564    O GLN    62     -21.532 -80.703 -30.200  1.00  0.00      BSYN  
ATOM    565    N ALA    63     -20.652 -81.734 -31.941  1.00  0.00      BSYN  
ATOM    566    H ALA    63     -20.170 -81.425 -32.736  1.00  0.00      BSYN  
ATOM    567   CA ALA    63     -21.400 -82.929 -31.861  1.00  0.00      BSYN  
ATOM    568   CB ALA    63     -22.505 -82.978 -32.938  1.00  0.00      BSYN  
ATOM    569    C ALA    63     -20.514 -84.175 -32.134  1.00  0.00      BSYN  
ATOM    570    O ALA    63     -21.043 -85.221 -32.134  1.00  0.00      BSYN  
ATOM    571    N SER    64     -19.193 -83.975 -32.395  1.00  0.00      BSYN  
ATOM    572    H SER    64     -18.695 -83.158 -32.183  1.00  0.00      BSYN  
ATOM    573   CA SER    64     -18.427 -85.014 -33.097  1.00  0.00      BSYN  
ATOM    574   CB SER    64     -17.238 -84.294 -33.751  1.00  0.00      BSYN  
ATOM    575   OG SER    64     -17.883 -83.304 -34.527  1.00  0.00      BSYN  
ATOM    576   HG SER    64     -17.252 -82.768 -35.013  1.00  0.00      BSYN  
ATOM    577    C SER    64     -17.972 -86.147 -32.216  1.00  0.00      BSYN  
ATOM    578    O SER    64     -17.307 -85.891 -31.203  1.00  0.00      BSYN  
ATOM    579    N HIS    65     -18.340 -87.358 -32.509  1.00  0.00      BSYN  
ATOM    580    H HIS    65     -18.954 -87.348 -33.273  1.00  0.00      BSYN  
ATOM    581   CA HIS    65     -17.949 -88.502 -31.698  1.00  0.00      BSYN  
ATOM    582   CB HIS    65     -18.879 -89.713 -31.539  1.00  0.00      BSYN  
ATOM    583   CG HIS    65     -18.344 -90.906 -30.928  1.00  0.00      BSYN  
ATOM    584  ND1 HIS    65     -17.523 -91.889 -31.428  1.00  0.00      BSYN  
ATOM    585  HD1 HIS    65     -17.338 -92.066 -32.374  1.00  0.00      BSYN  
ATOM    586  CD2 HIS    65     -18.559 -91.159 -29.645  1.00  0.00      BSYN  
ATOM    587  NE2 HIS    65     -17.885 -92.215 -29.348  1.00  0.00      BSYN  
ATOM    588  CE1 HIS    65     -17.373 -92.691 -30.410  1.00  0.00      BSYN  
ATOM    589    C HIS    65     -16.637 -88.952 -32.410  1.00  0.00      BSYN  
ATOM    590    O HIS    65     -16.541 -89.570 -33.454  1.00  0.00      BSYN  
ATOM    591    N LEU    66     -15.614 -88.431 -31.782  1.00  0.00      BSYN  
ATOM    592    H LEU    66     -15.856 -87.806 -31.066  1.00  0.00      BSYN  
ATOM    593   CA LEU    66     -14.207 -88.576 -32.179  1.00  0.00      BSYN  
ATOM    594   CB LEU    66     -13.661 -89.900 -31.737  1.00  0.00      BSYN  
ATOM    595   CG LEU    66     -13.680 -90.452 -30.385  1.00  0.00      BSYN  
ATOM    596  CD1 LEU    66     -13.398 -91.981 -30.277  1.00  0.00      BSYN  
ATOM    597  CD2 LEU    66     -12.646 -89.758 -29.471  1.00  0.00      BSYN  
ATOM    598    C LEU    66     -13.910 -88.050 -33.597  1.00  0.00      BSYN  
ATOM    599    O LEU    66     -13.450 -86.900 -33.854  1.00  0.00      BSYN  
ATOM    600    N GLY    67     -13.949 -89.016 -34.563  1.00  0.00      BSYN  
ATOM    601    H GLY    67     -13.882 -89.961 -34.310  1.00  0.00      BSYN  
ATOM    602   CA GLY    67     -13.923 -88.591 -35.937  1.00  0.00      BSYN  
ATOM    603    C GLY    67     -14.888 -89.429 -36.817  1.00  0.00      BSYN  
ATOM    604    O GLY    67     -14.652 -89.401 -38.028  1.00  0.00      BSYN  
ATOM    605    N GLY    68     -15.896 -89.881 -36.249  1.00  0.00      BSYN  
ATOM    606    H GLY    68     -16.061 -89.589 -35.328  1.00  0.00      BSYN  
ATOM    607   CA GLY    68     -16.694 -90.917 -36.970  1.00  0.00      BSYN  
ATOM    608    C GLY    68     -18.227 -90.941 -36.797  1.00  0.00      BSYN  
ATOM    609    O GLY    68     -19.001 -90.926 -37.726  1.00  0.00      BSYN  
ATOM    610    N ALA    69     -18.628 -90.927 -35.501  1.00  0.00      BSYN  
ATOM    611    H ALA    69     -17.975 -90.738 -34.796  1.00  0.00      BSYN  
ATOM    612   CA ALA    69     -20.005 -91.235 -35.066  1.00  0.00      BSYN  
ATOM    613   CB ALA    69     -20.037 -92.101 -33.921  1.00  0.00      BSYN  
ATOM    614    C ALA    69     -20.758 -89.944 -34.852  1.00  0.00      BSYN  
ATOM    615    O ALA    69     -20.368 -89.176 -33.977  1.00  0.00      BSYN  
ATOM    616    N VAL    70     -21.845 -89.779 -35.529  1.00  0.00      BSYN  
ATOM    617    H VAL    70     -22.213 -90.448 -36.144  1.00  0.00      BSYN  
ATOM    618   CA VAL    70     -22.533 -88.542 -35.527  1.00  0.00      BSYN  
ATOM    619   CB VAL    70     -22.460 -87.742 -36.873  1.00  0.00      BSYN  
ATOM    620  CG1 VAL    70     -22.582 -86.368 -36.537  1.00  0.00      BSYN  
ATOM    621  CG2 VAL    70     -21.233 -88.120 -37.849  1.00  0.00      BSYN  
ATOM    622    C VAL    70     -23.936 -88.937 -35.089  1.00  0.00      BSYN  
ATOM    623    O VAL    70     -24.738 -89.410 -35.860  1.00  0.00      BSYN  
ATOM    624    N PHE    71     -24.327 -88.566 -33.909  1.00  0.00      BSYN  
ATOM    625    H PHE    71     -23.651 -88.238 -33.280  1.00  0.00      BSYN  
ATOM    626   CA PHE    71     -25.648 -88.642 -33.379  1.00  0.00      BSYN  
ATOM    627   CB PHE    71     -25.824 -89.436 -32.042  1.00  0.00      BSYN  
ATOM    628   CG PHE    71     -24.699 -89.084 -31.077  1.00  0.00      BSYN  
ATOM    629  CD1 PHE    71     -23.488 -89.579 -31.260  1.00  0.00      BSYN  
ATOM    630  CD2 PHE    71     -24.925 -88.143 -30.051  1.00  0.00      BSYN  
ATOM    631  CE1 PHE    71     -22.428 -89.240 -30.376  1.00  0.00      BSYN  
ATOM    632  CE2 PHE    71     -23.891 -87.744 -29.163  1.00  0.00      BSYN  
ATOM    633   CZ PHE    71     -22.623 -88.358 -29.326  1.00  0.00      BSYN  
ATOM    634    C PHE    71     -26.221 -87.254 -33.351  1.00  0.00      BSYN  
ATOM    635    O PHE    71     -26.390 -86.483 -32.338  1.00  0.00      BSYN  
ATOM    636    N SER    72     -26.586 -86.813 -34.607  1.00  0.00      BSYN  
ATOM    637    H SER    72     -26.749 -87.578 -35.198  1.00  0.00      BSYN  
ATOM    638   CA SER    72     -27.059 -85.411 -34.897  1.00  0.00      BSYN  
ATOM    639   CB SER    72     -26.831 -85.132 -36.464  1.00  0.00      BSYN  
ATOM    640   OG SER    72     -25.397 -85.428 -36.498  1.00  0.00      BSYN  
ATOM    641   HG SER    72     -25.161 -85.226 -37.406  1.00  0.00      BSYN  
ATOM    642    C SER    72     -28.501 -85.213 -34.457  1.00  0.00      BSYN  
ATOM    643    O SER    72     -29.519 -85.824 -34.829  1.00  0.00      BSYN  
ATOM    644    N GLY    73     -28.623 -84.277 -33.513  1.00  0.00      BSYN  
ATOM    645    H GLY    73     -27.953 -83.729 -33.052  1.00  0.00      BSYN  
ATOM    646   CA GLY    73     -29.975 -84.265 -32.902  1.00  0.00      BSYN  
ATOM    647    C GLY    73     -30.709 -82.978 -33.211  1.00  0.00      BSYN  
ATOM    648    O GLY    73     -30.148 -81.977 -33.021  1.00  0.00      BSYN  
ATOM    649    N ALA    74     -31.949 -82.852 -33.717  1.00  0.00      BSYN  
ATOM    650    H ALA    74     -32.189 -81.901 -33.733  1.00  0.00      BSYN  
ATOM    651   CA ALA    74     -32.797 -83.936 -34.257  1.00  0.00      BSYN  
ATOM    652   CB ALA    74     -34.047 -84.109 -33.399  1.00  0.00      BSYN  
ATOM    653    C ALA    74     -33.046 -83.901 -35.733  1.00  0.00      BSYN  
ATOM    654    O ALA    74     -33.733 -83.078 -36.310  1.00  0.00      BSYN  
ATOM    655    N GLY    75     -32.492 -84.947 -36.295  1.00  0.00      BSYN  
ATOM    656    H GLY    75     -32.446 -85.773 -35.769  1.00  0.00      BSYN  
ATOM    657   CA GLY    75     -32.363 -85.018 -37.748  1.00  0.00      BSYN  
ATOM    658    C GLY    75     -31.591 -86.366 -38.178  1.00  0.00      BSYN  
ATOM    659    O GLY    75     -31.778 -87.467 -37.585  1.00  0.00      BSYN  
ATOM    660    N ASN    76     -30.724 -86.047 -39.158  1.00  0.00      BSYN  
ATOM    661    H ASN    76     -30.466 -85.124 -39.361  1.00  0.00      BSYN  
ATOM    662   CA ASN    76     -29.935 -87.100 -39.884  1.00  0.00      BSYN  
ATOM    663   CB ASN    76     -29.533 -86.635 -41.381  1.00  0.00      BSYN  
ATOM    664   CG ASN    76     -29.394 -85.094 -41.457  1.00  0.00      BSYN  
ATOM    665  OD1 ASN    76     -28.487 -84.304 -41.218  1.00  0.00      BSYN  
ATOM    666  ND2 ASN    76     -30.596 -84.711 -41.834  1.00  0.00      BSYN  
ATOM    667 HD21 ASN    76     -30.733 -83.742 -41.891  1.00  0.00      BSYN  
ATOM    668 HD22 ASN    76     -31.380 -85.295 -41.903  1.00  0.00      BSYN  
ATOM    669    C ASN    76     -28.624 -87.545 -39.209  1.00  0.00      BSYN  
ATOM    670    O ASN    76     -27.677 -86.843 -39.274  1.00  0.00      BSYN  
ATOM    671    N ILE    77     -28.522 -88.798 -38.739  1.00  0.00      BSYN  
ATOM    672    H ILE    77     -29.339 -89.341 -38.746  1.00  0.00      BSYN  
ATOM    673   CA ILE    77     -27.352 -89.411 -38.118  1.00  0.00      BSYN  
ATOM    674   CB ILE    77     -27.703 -90.363 -36.923  1.00  0.00      BSYN  
ATOM    675  CG2 ILE    77     -28.461 -89.640 -35.761  1.00  0.00      BSYN  
ATOM    676  CG1 ILE    77     -28.415 -91.705 -37.342  1.00  0.00      BSYN  
ATOM    677   CD ILE    77     -29.698 -91.704 -38.228  1.00  0.00      BSYN  
ATOM    678    C ILE    77     -26.532 -90.148 -39.119  1.00  0.00      BSYN  
ATOM    679    O ILE    77     -27.035 -90.538 -40.214  1.00  0.00      BSYN  
ATOM    680    N ALA    78     -25.285 -90.196 -38.802  1.00  0.00      BSYN  
ATOM    681    H ALA    78     -24.998 -89.725 -37.992  1.00  0.00      BSYN  
ATOM    682   CA ALA    78     -24.442 -91.160 -39.457  1.00  0.00      BSYN  
ATOM    683   CB ALA    78     -23.721 -90.539 -40.700  1.00  0.00      BSYN  
ATOM    684    C ALA    78     -23.360 -91.732 -38.547  1.00  0.00      BSYN  
ATOM    685    O ALA    78     -22.432 -90.954 -38.186  1.00  0.00      BSYN  
ATOM    686    N ALA    79     -23.429 -92.969 -38.143  1.00  0.00      BSYN  
ATOM    687    H ALA    79     -24.222 -93.501 -38.362  1.00  0.00      BSYN  
ATOM    688   CA ALA    79     -22.328 -93.507 -37.301  1.00  0.00      BSYN  
ATOM    689   CB ALA    79     -22.939 -94.335 -35.998  1.00  0.00      BSYN  
ATOM    690    C ALA    79     -21.324 -94.285 -38.089  1.00  0.00      BSYN  
ATOM    691    O ALA    79     -21.413 -95.499 -38.153  1.00  0.00      BSYN  
ATOM    692    N ALA    80     -20.214 -93.620 -38.577  1.00  0.00      BSYN  
ATOM    693    H ALA    80     -20.078 -92.653 -38.504  1.00  0.00      BSYN  
ATOM    694   CA ALA    80     -19.057 -94.398 -39.169  1.00  0.00      BSYN  
ATOM    695   CB ALA    80     -18.479 -93.398 -40.126  1.00  0.00      BSYN  
ATOM    696    C ALA    80     -18.124 -94.807 -38.103  1.00  0.00      BSYN  
ATOM    697    O ALA    80     -17.063 -94.225 -37.735  1.00  0.00      BSYN  
ATOM    698    N THR    81     -18.479 -95.961 -37.573  1.00  0.00      BSYN  
ATOM    699    H THR    81     -19.217 -96.442 -38.003  1.00  0.00      BSYN  
ATOM    700   CA THR    81     -17.944 -96.540 -36.381  1.00  0.00      BSYN  
ATOM    701   CB THR    81     -19.059 -96.486 -35.211  1.00  0.00      BSYN  
ATOM    702  OG1 THR    81     -19.455 -95.112 -35.189  1.00  0.00      BSYN  
ATOM    703  HG1 THR    81     -19.972 -94.938 -34.399  1.00  0.00      BSYN  
ATOM    704  CG2 THR    81     -18.312 -96.925 -33.861  1.00  0.00      BSYN  
ATOM    705    C THR    81     -17.240 -97.907 -36.678  1.00  0.00      BSYN  
ATOM    706    O THR    81     -17.863 -98.903 -37.005  1.00  0.00      BSYN  
ATOM    707    N GLY    82     -15.929 -97.743 -36.393  1.00  0.00      BSYN  
ATOM    708    H GLY    82     -15.726 -97.149 -35.641  1.00  0.00      BSYN  
ATOM    709   CA GLY    82     -14.990 -98.772 -36.680  1.00  0.00      BSYN  
ATOM    710    C GLY    82     -14.295 -99.052 -35.335  1.00  0.00      BSYN  
ATOM    711    O GLY    82     -14.558-100.005 -34.738  1.00  0.00      BSYN  
ATOM    712    N LEU    83     -13.243 -98.349 -34.807  1.00  0.00      BSYN  
ATOM    713    H LEU    83     -12.982 -98.585 -33.892  1.00  0.00      BSYN  
ATOM    714   CA LEU    83     -12.575 -97.298 -35.554  1.00  0.00      BSYN  
ATOM    715   CB LEU    83     -12.635 -95.881 -34.823  1.00  0.00      BSYN  
ATOM    716   CG LEU    83     -14.002 -95.559 -34.301  1.00  0.00      BSYN  
ATOM    717  CD1 LEU    83     -14.045 -96.051 -32.899  1.00  0.00      BSYN  
ATOM    718  CD2 LEU    83     -14.404 -94.081 -34.272  1.00  0.00      BSYN  
ATOM    719    C LEU    83     -11.104 -97.659 -35.784  1.00  0.00      BSYN  
ATOM    720    O LEU    83     -10.517 -98.413 -35.017  1.00  0.00      BSYN  
ATOM    721    N VAL    84     -10.541 -97.121 -36.841  1.00  0.00      BSYN  
ATOM    722    H VAL    84     -11.006 -96.363 -37.253  1.00  0.00      BSYN  
ATOM    723   CA VAL    84      -9.500 -97.560 -37.677  1.00  0.00      BSYN  
ATOM    724   CB VAL    84      -9.619 -96.764 -38.957  1.00  0.00      BSYN  
ATOM    725  CG1 VAL    84      -9.276 -95.241 -39.138  1.00  0.00      BSYN  
ATOM    726  CG2 VAL    84      -8.953 -97.471 -40.140  1.00  0.00      BSYN  
ATOM    727    C VAL    84      -8.180 -97.307 -36.966  1.00  0.00      BSYN  
ATOM    728    O VAL    84      -7.109 -97.705 -37.552  1.00  0.00      BSYN  
ATOM    729    N LYS    85      -8.189 -96.586 -35.816  1.00  0.00      BSYN  
ATOM    730    H LYS    85      -9.047 -96.179 -35.573  1.00  0.00      BSYN  
ATOM    731   CA LYS    85      -7.089 -96.332 -34.944  1.00  0.00      BSYN  
ATOM    732   CB LYS    85      -7.084 -94.769 -34.639  1.00  0.00      BSYN  
ATOM    733   CG LYS    85      -7.756 -94.002 -33.533  1.00  0.00      BSYN  
ATOM    734   CD LYS    85      -9.259 -94.078 -33.678  1.00  0.00      BSYN  
ATOM    735   CE LYS    85      -9.829 -92.832 -32.814  1.00  0.00      BSYN  
ATOM    736   NZ LYS    85     -11.334 -92.976 -32.836  1.00  0.00      BSYN  
ATOM    737  HZ1 LYS    85     -11.557 -93.886 -32.382  1.00  0.00      BSYN  
ATOM    738  HZ2 LYS    85     -11.811 -92.176 -32.373  1.00  0.00      BSYN  
ATOM    739  HZ3 LYS    85     -11.744 -92.941 -33.791  1.00  0.00      BSYN  
ATOM    740    C LYS    85      -7.055 -97.226 -33.654  1.00  0.00      BSYN  
ATOM    741    O LYS    85      -7.730 -96.957 -32.701  1.00  0.00      BSYN  
ATOM    742    N ARG    86      -6.373 -98.428 -33.757  1.00  0.00      BSYN  
ATOM    743    H ARG    86      -5.867 -98.739 -34.536  1.00  0.00      BSYN  
ATOM    744   CA ARG    86      -6.369 -99.248 -32.534  1.00  0.00      BSYN  
ATOM    745   CB ARG    86      -6.949-100.689 -32.680  1.00  0.00      BSYN  
ATOM    746   CG ARG    86      -8.419-100.811 -32.576  1.00  0.00      BSYN  
ATOM    747   CD ARG    86      -8.615-100.009 -31.321  1.00  0.00      BSYN  
ATOM    748   NE ARG    86     -10.057 -99.858 -31.059  1.00  0.00      BSYN  
ATOM    749   HE ARG    86     -10.478-100.609 -30.590  1.00  0.00      BSYN  
ATOM    750   CZ ARG    86     -10.944 -98.876 -31.499  1.00  0.00      BSYN  
ATOM    751  NH1 ARG    86     -10.430 -97.843 -32.252  1.00  0.00      BSYN  
ATOM    752 HH11 ARG    86     -10.914 -97.078 -32.678  1.00  0.00      BSYN  
ATOM    753 HH12 ARG    86      -9.482 -97.943 -32.554  1.00  0.00      BSYN  
ATOM    754  NH2 ARG    86     -12.216 -98.871 -31.289  1.00  0.00      BSYN  
ATOM    755 HH21 ARG    86     -12.778 -98.125 -31.646  1.00  0.00      BSYN  
ATOM    756 HH22 ARG    86     -12.610 -99.588 -30.714  1.00  0.00      BSYN  
ATOM    757    C ARG    86      -4.960 -99.344 -32.003  1.00  0.00      BSYN  
ATOM    758    O ARG    86      -4.207-100.189 -32.314  1.00  0.00      BSYN  
ATOM    759    N GLU    87      -4.550 -98.227 -31.343  1.00  0.00      BSYN  
ATOM    760    H GLU    87      -5.106 -97.421 -31.361  1.00  0.00      BSYN  
ATOM    761   CA GLU    87      -3.245 -98.150 -30.734  1.00  0.00      BSYN  
ATOM    762   CB GLU    87      -2.836 -96.742 -30.387  1.00  0.00      BSYN  
ATOM    763   CG GLU    87      -1.287 -96.371 -30.498  1.00  0.00      BSYN  
ATOM    764   CD GLU    87      -0.927 -95.034 -31.342  1.00  0.00      BSYN  
ATOM    765  OE1 GLU    87       0.086 -94.348 -31.007  1.00  0.00      BSYN  
ATOM    766  OE2 GLU    87      -1.635 -94.675 -32.252  1.00  0.00      BSYN  
ATOM    767    C GLU    87      -3.136 -98.761 -29.317  1.00  0.00      BSYN  
ATOM    768    O GLU    87      -3.883 -98.622 -28.429  1.00  0.00      BSYN  
ATOM    769    N GLU    88      -2.116 -99.642 -29.324  1.00  0.00      BSYN  
ATOM    770    H GLU    88      -1.651 -99.747 -30.181  1.00  0.00      BSYN  
ATOM    771   CA GLU    88      -1.622-100.448 -28.188  1.00  0.00      BSYN  
ATOM    772   CB GLU    88      -2.811-101.336 -27.631  1.00  0.00      BSYN  
ATOM    773   CG GLU    88      -2.310-102.414 -26.608  1.00  0.00      BSYN  
ATOM    774   CD GLU    88      -3.008-102.381 -25.247  1.00  0.00      BSYN  
ATOM    775  OE1 GLU    88      -3.395-103.503 -24.824  1.00  0.00      BSYN  
ATOM    776  OE2 GLU    88      -3.112-101.366 -24.607  1.00  0.00      BSYN  
ATOM    777    C GLU    88      -0.324-101.252 -28.534  1.00  0.00      BSYN  
ATOM    778    O GLU    88      -0.475-102.209 -29.349  1.00  0.00      BSYN  
ATOM    779    N PHE    89       0.804-100.854 -27.987  1.00  0.00      BSYN  
ATOM    780    H PHE    89       0.721-100.006 -27.503  1.00  0.00      BSYN  
ATOM    781   CA PHE    89       2.202-101.382 -28.355  1.00  0.00      BSYN  
ATOM    782   CB PHE    89       2.984-100.440 -29.378  1.00  0.00      BSYN  
ATOM    783   CG PHE    89       2.664-100.655 -30.876  1.00  0.00      BSYN  
ATOM    784  CD1 PHE    89       2.065-101.746 -31.399  1.00  0.00      BSYN  
ATOM    785  CD2 PHE    89       3.077 -99.553 -31.665  1.00  0.00      BSYN  
ATOM    786  CE1 PHE    89       1.865-101.846 -32.763  1.00  0.00      BSYN  
ATOM    787  CE2 PHE    89       2.832 -99.611 -33.012  1.00  0.00      BSYN  
ATOM    788   CZ PHE    89       2.237-100.770 -33.519  1.00  0.00      BSYN  
ATOM    789    C PHE    89       3.054-101.469 -27.047  1.00  0.00      BSYN  
ATOM    790    O PHE    89       3.325-100.545 -26.348  1.00  0.00      BSYN  
ATOM    791    N PRO    90       3.643-102.725 -26.877  1.00  0.00      BSYN  
ATOM    792   CD PRO    90       3.011-103.941 -27.336  1.00  0.00      BSYN  
ATOM    793   CA PRO    90       4.644-103.036 -25.860  1.00  0.00      BSYN  
ATOM    794   CB PRO    90       4.736-104.555 -26.034  1.00  0.00      BSYN  
ATOM    795   CG PRO    90       3.319-105.076 -26.274  1.00  0.00      BSYN  
ATOM    796    C PRO    90       5.945-102.368 -26.136  1.00  0.00      BSYN  
ATOM    797    O PRO    90       6.605-101.753 -25.227  1.00  0.00      BSYN  
ATOM    798    N THR    91       6.330-102.680 -27.337  1.00  0.00      BSYN  
ATOM    799    H THR    91       5.777-103.010 -28.076  1.00  0.00      BSYN  
ATOM    800   CA THR    91       7.594-102.214 -27.789  1.00  0.00      BSYN  
ATOM    801   CB THR    91       8.545-103.393 -27.872  1.00  0.00      BSYN  
ATOM    802  OG1 THR    91       8.734-103.972 -26.590  1.00  0.00      BSYN  
ATOM    803  HG1 THR    91       9.294-103.329 -26.149  1.00  0.00      BSYN  
ATOM    804  CG2 THR    91       9.875-102.863 -28.294  1.00  0.00      BSYN  
ATOM    805    C THR    91       7.262-101.767 -29.187  1.00  0.00      BSYN  
ATOM    806    O THR    91       6.921-102.512 -30.118  1.00  0.00      BSYN  
ATOM    807    N ASP    92       7.123-100.407 -29.270  1.00  0.00      BSYN  
ATOM    808    H ASP    92       7.443 -99.863 -28.520  1.00  0.00      BSYN  
ATOM    809   CA ASP    92       6.750 -99.650 -30.441  1.00  0.00      BSYN  
ATOM    810   CB ASP    92       6.704 -98.151 -29.906  1.00  0.00      BSYN  
ATOM    811   CG ASP    92       6.196 -97.053 -30.837  1.00  0.00      BSYN  
ATOM    812  OD1 ASP    92       6.828 -95.969 -30.885  1.00  0.00      BSYN  
ATOM    813  OD2 ASP    92       5.177 -97.300 -31.441  1.00  0.00      BSYN  
ATOM    814    C ASP    92       7.651 -99.886 -31.690  1.00  0.00      BSYN  
ATOM    815    O ASP    92       8.770 -99.642 -31.375  1.00  0.00      BSYN  
ATOM    816    N LEU    93       7.362-100.267 -32.898  1.00  0.00      BSYN  
ATOM    817    H LEU    93       6.407-100.475 -32.969  1.00  0.00      BSYN  
ATOM    818   CA LEU    93       8.368-100.339 -33.981  1.00  0.00      BSYN  
ATOM    819   CB LEU    93       7.843-101.274 -35.077  1.00  0.00      BSYN  
ATOM    820   CG LEU    93       7.325-102.708 -34.806  1.00  0.00      BSYN  
ATOM    821  CD1 LEU    93       6.790-103.540 -36.002  1.00  0.00      BSYN  
ATOM    822  CD2 LEU    93       8.600-103.453 -34.217  1.00  0.00      BSYN  
ATOM    823    C LEU    93       8.984 -99.092 -34.636  1.00  0.00      BSYN  
ATOM    824    O LEU    93       8.539 -97.925 -34.590  1.00  0.00      BSYN  
ATOM    825    N LYS    94      10.187 -99.334 -35.191  1.00  0.00      BSYN  
ATOM    826    H LYS    94      10.548-100.241 -35.100  1.00  0.00      BSYN  
ATOM    827   CA LYS    94      10.842 -98.260 -36.000  1.00  0.00      BSYN  
ATOM    828   CB LYS    94      11.629 -97.281 -35.190  1.00  0.00      BSYN  
ATOM    829   CG LYS    94      12.768 -96.383 -35.728  1.00  0.00      BSYN  
ATOM    830   CD LYS    94      13.558 -95.924 -34.453  1.00  0.00      BSYN  
ATOM    831   CE LYS    94      14.299 -97.058 -33.801  1.00  0.00      BSYN  
ATOM    832   NZ LYS    94      15.150 -96.317 -32.892  1.00  0.00      BSYN  
ATOM    833  HZ1 LYS    94      14.674 -95.686 -32.216  1.00  0.00      BSYN  
ATOM    834  HZ2 LYS    94      15.607 -96.932 -32.188  1.00  0.00      BSYN  
ATOM    835  HZ3 LYS    94      15.848 -95.778 -33.441  1.00  0.00      BSYN  
ATOM    836    C LYS    94      11.699 -99.045 -37.010  1.00  0.00      BSYN  
ATOM    837    O LYS    94      12.194-100.138 -36.798  1.00  0.00      BSYN  
ATOM    838    N PRO    95      11.667 -98.480 -38.214  1.00  0.00      BSYN  
ATOM    839   CD PRO    95      12.726 -98.468 -39.217  1.00  0.00      BSYN  
ATOM    840   CA PRO    95      10.731 -97.456 -38.658  1.00  0.00      BSYN  
ATOM    841   CB PRO    95      11.515 -96.596 -39.724  1.00  0.00      BSYN  
ATOM    842   CG PRO    95      12.965 -96.932 -39.541  1.00  0.00      BSYN  
ATOM    843    C PRO    95       9.420 -97.915 -39.274  1.00  0.00      BSYN  
ATOM    844    O PRO    95       8.551 -97.052 -39.344  1.00  0.00      BSYN  
ATOM    845    N GLU    96       9.555 -99.096 -39.908  1.00  0.00      BSYN  
ATOM    846    H GLU    96      10.421 -99.543 -39.807  1.00  0.00      BSYN  
ATOM    847   CA GLU    96       8.379 -99.613 -40.704  1.00  0.00      BSYN  
ATOM    848   CB GLU    96       8.960-100.468 -41.728  1.00  0.00      BSYN  
ATOM    849   CG GLU    96       8.517-100.071 -43.039  1.00  0.00      BSYN  
ATOM    850   CD GLU    96       9.364-100.507 -44.271  1.00  0.00      BSYN  
ATOM    851  OE1 GLU    96       9.215-101.577 -44.840  1.00  0.00      BSYN  
ATOM    852  OE2 GLU    96      10.002 -99.616 -44.710  1.00  0.00      BSYN  
ATOM    853    C GLU    96       7.163-100.263 -39.945  1.00  0.00      BSYN  
ATOM    854    O GLU    96       7.031-101.483 -39.802  1.00  0.00      BSYN  
ATOM    855    N GLU    97       6.505 -99.191 -39.374  1.00  0.00      BSYN  
ATOM    856    H GLU    97       6.471 -98.296 -39.772  1.00  0.00      BSYN  
ATOM    857   CA GLU    97       5.271 -99.413 -38.611  1.00  0.00      BSYN  
ATOM    858   CB GLU    97       5.321 -98.793 -37.170  1.00  0.00      BSYN  
ATOM    859   CG GLU    97       5.259 -97.434 -37.074  1.00  0.00      BSYN  
ATOM    860   CD GLU    97       4.942 -96.755 -35.762  1.00  0.00      BSYN  
ATOM    861  OE1 GLU    97       4.016 -95.953 -35.716  1.00  0.00      BSYN  
ATOM    862  OE2 GLU    97       5.643 -97.072 -34.825  1.00  0.00      BSYN  
ATOM    863    C GLU    97       4.011 -99.101 -39.431  1.00  0.00      BSYN  
ATOM    864    O GLU    97       3.608 -97.978 -39.485  1.00  0.00      BSYN  
ATOM    865    N VAL    98       3.362-100.080 -40.103  1.00  0.00      BSYN  
ATOM    866    H VAL    98       3.564-101.034 -40.007  1.00  0.00      BSYN  
ATOM    867   CA VAL    98       2.247 -99.701 -40.930  1.00  0.00      BSYN  
ATOM    868   CB VAL    98       2.381-100.307 -42.385  1.00  0.00      BSYN  
ATOM    869  CG1 VAL    98       3.505 -99.629 -43.235  1.00  0.00      BSYN  
ATOM    870  CG2 VAL    98       2.446-101.924 -42.518  1.00  0.00      BSYN  
ATOM    871    C VAL    98       0.912 -99.999 -40.323  1.00  0.00      BSYN  
ATOM    872    O VAL    98       0.646-100.925 -39.508  1.00  0.00      BSYN  
ATOM    873    N ALA    99      -0.124 -99.392 -40.998  1.00  0.00      BSYN  
ATOM    874    H ALA    99      -0.005 -99.093 -41.924  1.00  0.00      BSYN  
ATOM    875   CA ALA    99      -1.528 -99.088 -40.572  1.00  0.00      BSYN  
ATOM    876   CB ALA    99      -1.629 -97.648 -40.066  1.00  0.00      BSYN  
ATOM    877    C ALA    99      -2.382 -99.146 -41.866  1.00  0.00      BSYN  
ATOM    878    O ALA    99      -1.960 -99.389 -43.015  1.00  0.00      BSYN  
ATOM    879    N GLN   100      -3.736 -99.082 -41.714  1.00  0.00      BSYN  
ATOM    880    H GLN   100      -4.010 -98.374 -41.095  1.00  0.00      BSYN  
ATOM    881   CA GLN   100      -4.633 -99.545 -42.769  1.00  0.00      BSYN  
ATOM    882   CB GLN   100      -5.974-100.027 -42.222  1.00  0.00      BSYN  
ATOM    883   CG GLN   100      -6.946-100.629 -43.143  1.00  0.00      BSYN  
ATOM    884   CD GLN   100      -6.948-102.175 -43.164  1.00  0.00      BSYN  
ATOM    885  OE1 GLN   100      -6.797-102.845 -44.189  1.00  0.00      BSYN  
ATOM    886  NE2 GLN   100      -7.225-102.816 -42.003  1.00  0.00      BSYN  
ATOM    887 HE21 GLN   100      -7.231-103.796 -42.033  1.00  0.00      BSYN  
ATOM    888 HE22 GLN   100      -7.370-102.256 -41.212  1.00  0.00      BSYN  
ATOM    889    C GLN   100      -4.810 -98.400 -43.815  1.00  0.00      BSYN  
ATOM    890    O GLN   100      -5.529 -97.522 -43.532  1.00  0.00      BSYN  
ATOM    891    N GLU   101      -4.154 -98.553 -44.923  1.00  0.00      BSYN  
ATOM    892    H GLU   101      -3.438 -99.221 -44.966  1.00  0.00      BSYN  
ATOM    893   CA GLU   101      -4.309 -97.762 -46.140  1.00  0.00      BSYN  
ATOM    894   CB GLU   101      -3.282 -98.073 -47.240  1.00  0.00      BSYN  
ATOM    895   CG GLU   101      -1.943 -97.737 -46.740  1.00  0.00      BSYN  
ATOM    896   CD GLU   101      -0.691 -98.382 -47.424  1.00  0.00      BSYN  
ATOM    897  OE1 GLU   101      -0.701 -99.556 -47.885  1.00  0.00      BSYN  
ATOM    898  OE2 GLU   101       0.371 -97.712 -47.458  1.00  0.00      BSYN  
ATOM    899    C GLU   101      -5.676 -97.407 -46.704  1.00  0.00      BSYN  
ATOM    900    O GLU   101      -6.298 -98.218 -47.448  1.00  0.00      BSYN  
ATOM    901    N ALA   102      -5.849 -96.099 -46.587  1.00  0.00      BSYN  
ATOM    902    H ALA   102      -5.186 -95.450 -46.273  1.00  0.00      BSYN  
ATOM    903   CA ALA   102      -7.160 -95.524 -46.747  1.00  0.00      BSYN  
ATOM    904   CB ALA   102      -7.731 -94.845 -45.448  1.00  0.00      BSYN  
ATOM    905    C ALA   102      -6.989 -94.365 -47.613  1.00  0.00      BSYN  
ATOM    906    O ALA   102      -6.171 -93.507 -47.322  1.00  0.00      BSYN  
ATOM    907    N ALA   103      -7.841 -94.354 -48.587  1.00  0.00      BSYN  
ATOM    908    H ALA   103      -8.416 -95.135 -48.447  1.00  0.00      BSYN  
ATOM    909   CA ALA   103      -7.964 -93.495 -49.696  1.00  0.00      BSYN  
ATOM    910   CB ALA   103      -8.454 -94.313 -50.877  1.00  0.00      BSYN  
ATOM    911    C ALA   103      -8.800 -92.228 -49.362  1.00  0.00      BSYN  
ATOM    912    O ALA   103      -9.818 -92.343 -48.619  1.00  0.00      BSYN  
ATOM    913    N GLU   104      -8.301 -91.163 -50.018  1.00  0.00      BSYN  
ATOM    914    H GLU   104      -7.531 -91.361 -50.591  1.00  0.00      BSYN  
ATOM    915   CA GLU   104      -8.718 -89.765 -49.660  1.00  0.00      BSYN  
ATOM    916   CB GLU   104      -7.916 -89.199 -48.624  1.00  0.00      BSYN  
ATOM    917   CG GLU   104      -6.465 -88.828 -49.003  1.00  0.00      BSYN  
ATOM    918   CD GLU   104      -5.822 -88.180 -47.807  1.00  0.00      BSYN  
ATOM    919  OE1 GLU   104      -4.929 -88.785 -47.165  1.00  0.00      BSYN  
ATOM    920  OE2 GLU   104      -6.154 -87.015 -47.492  1.00  0.00      BSYN  
ATOM    921    C GLU   104      -8.906 -88.767 -50.830  1.00  0.00      BSYN  
ATOM    922    O GLU   104      -8.556 -89.041 -52.023  1.00  0.00      BSYN  
ATOM    923    N GLU   105      -9.315 -87.584 -50.584  1.00  0.00      BSYN  
ATOM    924    H GLU   105      -9.597 -87.523 -49.647  1.00  0.00      BSYN  
ATOM    925   CA GLU   105      -9.392 -86.498 -51.456  1.00  0.00      BSYN  
ATOM    926   CB GLU   105     -10.844 -85.858 -51.557  1.00  0.00      BSYN  
ATOM    927   CG GLU   105     -11.414 -85.256 -50.256  1.00  0.00      BSYN  
ATOM    928   CD GLU   105     -12.859 -84.758 -50.373  1.00  0.00      BSYN  
ATOM    929  OE1 GLU   105     -13.675 -85.597 -50.689  1.00  0.00      BSYN  
ATOM    930  OE2 GLU   105     -13.145 -83.525 -50.221  1.00  0.00      BSYN  
ATOM    931    C GLU   105      -8.494 -85.461 -50.829  1.00  0.00      BSYN  
ATOM    932    O GLU   105      -8.250 -85.518 -49.615  1.00  0.00      BSYN  
ATOM    933    N PRO   106      -7.858 -84.430 -51.538  1.00  0.00      BSYN  
ATOM    934   CD PRO   106      -7.479 -84.658 -52.942  1.00  0.00      BSYN  
ATOM    935   CA PRO   106      -7.151 -83.359 -50.995  1.00  0.00      BSYN  
ATOM    936   CB PRO   106      -6.404 -82.878 -52.161  1.00  0.00      BSYN  
ATOM    937   CG PRO   106      -6.157 -83.935 -53.249  1.00  0.00      BSYN  
ATOM    938    C PRO   106      -8.122 -82.415 -50.287  1.00  0.00      BSYN  
ATOM    939    O PRO   106      -9.150 -81.891 -50.721  1.00  0.00      BSYN  
ATOM    940    N LEU   107      -7.639 -82.136 -49.089  1.00  0.00      BSYN  
ATOM    941    H LEU   107      -6.732 -82.477 -48.942  1.00  0.00      BSYN  
ATOM    942   CA LEU   107      -8.463 -81.515 -48.047  1.00  0.00      BSYN  
ATOM    943   CB LEU   107      -8.371 -82.348 -46.681  1.00  0.00      BSYN  
ATOM    944   CG LEU   107      -9.656 -82.791 -46.038  1.00  0.00      BSYN  
ATOM    945  CD1 LEU   107     -10.128 -84.170 -46.577  1.00  0.00      BSYN  
ATOM    946  CD2 LEU   107      -9.736 -82.953 -44.509  1.00  0.00      BSYN  
ATOM    947    C LEU   107      -7.832 -80.131 -47.905  1.00  0.00      BSYN  
ATOM    948    O LEU   107      -6.721 -79.865 -47.384  1.00  0.00      BSYN  
ATOM    949    N ILE   108      -8.464 -79.027 -48.432  1.00  0.00      BSYN  
ATOM    950    H ILE   108      -9.019 -79.056 -49.239  1.00  0.00      BSYN  
ATOM    951   CA ILE   108      -8.218 -77.660 -47.995  1.00  0.00      BSYN  
ATOM    952   CB ILE   108      -8.879 -76.635 -49.053  1.00  0.00      BSYN  
ATOM    953  CG2 ILE   108      -8.790 -75.240 -48.544  1.00  0.00      BSYN  
ATOM    954  CG1 ILE   108      -8.469 -76.817 -50.471  1.00  0.00      BSYN  
ATOM    955   CD ILE   108      -7.031 -76.515 -50.650  1.00  0.00      BSYN  
ATOM    956    C ILE   108      -8.513 -77.419 -46.556  1.00  0.00      BSYN  
ATOM    957    O ILE   108      -9.611 -77.739 -46.143  1.00  0.00      BSYN  
ATOM    958    N GLU   109      -7.525 -76.983 -45.801  1.00  0.00      BSYN  
ATOM    959    H GLU   109      -6.677 -76.995 -46.291  1.00  0.00      BSYN  
ATOM    960   CA GLU   109      -7.885 -76.615 -44.409  1.00  0.00      BSYN  
ATOM    961   CB GLU   109      -6.657 -76.903 -43.651  1.00  0.00      BSYN  
ATOM    962   CG GLU   109      -6.198 -78.348 -43.356  1.00  0.00      BSYN  
ATOM    963   CD GLU   109      -7.101 -79.293 -42.515  1.00  0.00      BSYN  
ATOM    964  OE1 GLU   109      -7.443 -78.901 -41.378  1.00  0.00      BSYN  
ATOM    965  OE2 GLU   109      -7.360 -80.357 -42.833  1.00  0.00      BSYN  
ATOM    966    C GLU   109      -8.156 -75.090 -44.198  1.00  0.00      BSYN  
ATOM    967    O GLU   109      -7.216 -74.360 -44.516  1.00  0.00      BSYN  
ATOM    968    N PRO   110      -9.431 -74.754 -43.950  1.00  0.00      BSYN  
ATOM    969   CD PRO   110     -10.319 -75.671 -43.243  1.00  0.00      BSYN  
ATOM    970   CA PRO   110     -10.180 -73.541 -44.333  1.00  0.00      BSYN  
ATOM    971   CB PRO   110     -11.619 -74.227 -44.423  1.00  0.00      BSYN  
ATOM    972   CG PRO   110     -11.569 -75.672 -44.041  1.00  0.00      BSYN  
ATOM    973    C PRO   110     -10.110 -72.461 -43.230  1.00  0.00      BSYN  
ATOM    974    O PRO   110     -10.764 -71.397 -43.247  1.00  0.00      BSYN  
ATOM    975    N LEU   111      -9.334 -72.765 -42.142  1.00  0.00      BSYN  
ATOM    976    H LEU   111      -8.871 -73.628 -42.186  1.00  0.00      BSYN  
ATOM    977   CA LEU   111      -9.115 -71.707 -41.180  1.00  0.00      BSYN  
ATOM    978   CB LEU   111      -8.857 -72.514 -39.909  1.00  0.00      BSYN  
ATOM    979   CG LEU   111      -9.680 -73.621 -39.332  1.00  0.00      BSYN  
ATOM    980  CD1 LEU   111     -11.178 -73.421 -39.444  1.00  0.00      BSYN  
ATOM    981  CD2 LEU   111      -9.203 -74.914 -40.037  1.00  0.00      BSYN  
ATOM    982    C LEU   111      -7.908 -70.755 -41.481  1.00  0.00      BSYN  
ATOM    983    O LEU   111      -7.135 -70.749 -42.551  1.00  0.00      BSYN  
ATOM    984    N MET   112      -7.692 -69.848 -40.528  1.00  0.00      BSYN  
ATOM    985    H MET   112      -8.103 -69.843 -39.639  1.00  0.00      BSYN  
ATOM    986   CA MET   112      -6.755 -68.827 -40.701  1.00  0.00      BSYN  
ATOM    987   CB MET   112      -7.559 -67.489 -40.477  1.00  0.00      BSYN  
ATOM    988   CG MET   112      -8.431 -67.091 -41.677  1.00  0.00      BSYN  
ATOM    989   SD MET   112      -7.282 -66.808 -43.059  1.00  0.00      BSYN  
ATOM    990   CE MET   112      -7.811 -65.128 -43.129  1.00  0.00      BSYN  
ATOM    991    C MET   112      -5.421 -68.787 -39.994  1.00  0.00      BSYN  
ATOM    992    O MET   112      -5.311 -69.425 -38.961  1.00  0.00      BSYN  
ATOM    993    N GLU   113      -4.478 -68.077 -40.602  1.00  0.00      BSYN  
ATOM    994    H GLU   113      -4.692 -67.742 -41.498  1.00  0.00      BSYN  
ATOM    995   CA GLU   113      -3.199 -67.998 -39.986  1.00  0.00      BSYN  
ATOM    996   CB GLU   113      -2.301 -69.206 -40.095  1.00  0.00      BSYN  
ATOM    997   CG GLU   113      -2.389 -70.206 -41.161  1.00  0.00      BSYN  
ATOM    998   CD GLU   113      -1.263 -71.278 -41.353  1.00  0.00      BSYN  
ATOM    999  OE1 GLU   113      -0.103 -70.949 -41.750  1.00  0.00      BSYN  
ATOM   1000  OE2 GLU   113      -1.650 -72.388 -41.158  1.00  0.00      BSYN  
ATOM   1001    C GLU   113      -2.354 -66.821 -40.519  1.00  0.00      BSYN  
ATOM   1002    O GLU   113      -2.383 -66.590 -41.726  1.00  0.00      BSYN  
ATOM   1003    N PRO   114      -1.599 -66.073 -39.741  1.00  0.00      BSYN  
ATOM   1004   CD PRO   114      -1.739 -66.091 -38.353  1.00  0.00      BSYN  
ATOM   1005   CA PRO   114      -0.597 -65.171 -40.272  1.00  0.00      BSYN  
ATOM   1006   CB PRO   114      -0.409 -64.222 -39.070  1.00  0.00      BSYN  
ATOM   1007   CG PRO   114      -0.880 -64.950 -37.819  1.00  0.00      BSYN  
ATOM   1008    C PRO   114       0.644 -65.643 -40.889  1.00  0.00      BSYN  
ATOM   1009    O PRO   114       1.301 -66.477 -40.215  1.00  0.00      BSYN  
ATOM   1010    N GLU   115       0.764 -65.172 -42.073  1.00  0.00      BSYN  
ATOM   1011    H GLU   115       0.078 -64.735 -42.620  1.00  0.00      BSYN  
ATOM   1012   CA GLU   115       1.892 -65.599 -42.806  1.00  0.00      BSYN  
ATOM   1013   CB GLU   115       1.726 -65.537 -44.365  1.00  0.00      BSYN  
ATOM   1014   CG GLU   115       1.058 -66.848 -44.717  1.00  0.00      BSYN  
ATOM   1015   CD GLU   115      -0.457 -66.899 -44.995  1.00  0.00      BSYN  
ATOM   1016  OE1 GLU   115      -1.270 -66.414 -44.209  1.00  0.00      BSYN  
ATOM   1017  OE2 GLU   115      -0.821 -67.393 -46.086  1.00  0.00      BSYN  
ATOM   1018    C GLU   115       3.257 -64.953 -42.332  1.00  0.00      BSYN  
ATOM   1019    O GLU   115       3.774 -63.974 -42.761  1.00  0.00      BSYN  
ATOM   1020    N GLY   116       3.898 -65.851 -41.517  1.00  0.00      BSYN  
ATOM   1021    H GLY   116       3.573 -66.759 -41.347  1.00  0.00      BSYN  
ATOM   1022   CA GLY   116       5.161 -65.652 -40.883  1.00  0.00      BSYN  
ATOM   1023    C GLY   116       5.339 -66.582 -39.692  1.00  0.00      BSYN  
ATOM   1024    O GLY   116       6.209 -67.385 -39.655  1.00  0.00      BSYN  
ATOM   1025    N GLU   117       4.367 -66.640 -38.797  1.00  0.00      BSYN  
ATOM   1026    H GLU   117       3.576 -66.104 -39.017  1.00  0.00      BSYN  
ATOM   1027   CA GLU   117       4.300 -67.549 -37.684  1.00  0.00      BSYN  
ATOM   1028   CB GLU   117       4.762 -66.984 -36.301  1.00  0.00      BSYN  
ATOM   1029   CG GLU   117       5.115 -68.101 -35.150  1.00  0.00      BSYN  
ATOM   1030   CD GLU   117       6.523 -68.651 -35.203  1.00  0.00      BSYN  
ATOM   1031  OE1 GLU   117       6.796 -69.626 -35.845  1.00  0.00      BSYN  
ATOM   1032  OE2 GLU   117       7.387 -68.048 -34.558  1.00  0.00      BSYN  
ATOM   1033    C GLU   117       2.860 -68.025 -37.471  1.00  0.00      BSYN  
ATOM   1034    O GLU   117       1.904 -67.346 -37.686  1.00  0.00      BSYN  
ATOM   1035    N SER   118       2.754 -69.310 -37.126  1.00  0.00      BSYN  
ATOM   1036    H SER   118       3.571 -69.837 -37.248  1.00  0.00      BSYN  
ATOM   1037   CA SER   118       1.515 -69.920 -36.737  1.00  0.00      BSYN  
ATOM   1038   CB SER   118       1.710 -71.453 -36.807  1.00  0.00      BSYN  
ATOM   1039   OG SER   118       2.031 -71.836 -38.099  1.00  0.00      BSYN  
ATOM   1040   HG SER   118       2.949 -71.584 -38.218  1.00  0.00      BSYN  
ATOM   1041    C SER   118       1.403 -69.566 -35.280  1.00  0.00      BSYN  
ATOM   1042    O SER   118       2.107 -70.053 -34.374  1.00  0.00      BSYN  
ATOM   1043    N TYR   119       0.576 -68.536 -35.060  1.00  0.00      BSYN  
ATOM   1044    H TYR   119       0.100 -68.230 -35.859  1.00  0.00      BSYN  
ATOM   1045   CA TYR   119       0.396 -68.102 -33.649  1.00  0.00      BSYN  
ATOM   1046   CB TYR   119      -0.379 -66.881 -33.494  1.00  0.00      BSYN  
ATOM   1047   CG TYR   119       0.198 -65.505 -33.794  1.00  0.00      BSYN  
ATOM   1048  CD1 TYR   119       1.300 -65.295 -34.599  1.00  0.00      BSYN  
ATOM   1049  CE1 TYR   119       1.831 -64.030 -34.883  1.00  0.00      BSYN  
ATOM   1050  CD2 TYR   119      -0.492 -64.332 -33.371  1.00  0.00      BSYN  
ATOM   1051  CE2 TYR   119      -0.004 -63.097 -33.756  1.00  0.00      BSYN  
ATOM   1052   CZ TYR   119       1.164 -62.946 -34.480  1.00  0.00      BSYN  
ATOM   1053   OH TYR   119       1.600 -61.655 -34.713  1.00  0.00      BSYN  
ATOM   1054   HH TYR   119       2.416 -61.655 -35.219  1.00  0.00      BSYN  
ATOM   1055    C TYR   119      -0.164 -69.218 -32.790  1.00  0.00      BSYN  
ATOM   1056    O TYR   119      -0.822 -70.136 -33.262  1.00  0.00      BSYN  
ATOM   1057    N GLU   120       0.195 -69.216 -31.556  1.00  0.00      BSYN  
ATOM   1058    H GLU   120       0.787 -68.464 -31.347  1.00  0.00      BSYN  
ATOM   1059   CA GLU   120      -0.087 -70.203 -30.512  1.00  0.00      BSYN  
ATOM   1060   CB GLU   120       0.873 -71.428 -30.571  1.00  0.00      BSYN  
ATOM   1061   CG GLU   120       0.746 -72.400 -31.733  1.00  0.00      BSYN  
ATOM   1062   CD GLU   120       1.029 -73.897 -31.442  1.00  0.00      BSYN  
ATOM   1063  OE1 GLU   120       1.835 -74.517 -32.154  1.00  0.00      BSYN  
ATOM   1064  OE2 GLU   120       0.496 -74.464 -30.408  1.00  0.00      BSYN  
ATOM   1065    C GLU   120       0.102 -69.474 -29.182  1.00  0.00      BSYN  
ATOM   1066    O GLU   120       1.007 -68.683 -29.029  1.00  0.00      BSYN  
ATOM   1067    N ASP   121      -0.794 -69.794 -28.162  1.00  0.00      BSYN  
ATOM   1068    H ASP   121      -1.324 -70.610 -28.042  1.00  0.00      BSYN  
ATOM   1069   CA ASP   121      -0.872 -68.872 -27.013  1.00  0.00      BSYN  
ATOM   1070   CB ASP   121      -2.412 -68.742 -26.569  1.00  0.00      BSYN  
ATOM   1071   CG ASP   121      -2.578 -68.084 -25.185  1.00  0.00      BSYN  
ATOM   1072  OD1 ASP   121      -2.075 -66.992 -24.947  1.00  0.00      BSYN  
ATOM   1073  OD2 ASP   121      -3.176 -68.816 -24.335  1.00  0.00      BSYN  
ATOM   1074    C ASP   121      -0.064 -69.405 -25.794  1.00  0.00      BSYN  
ATOM   1075    O ASP   121      -0.493 -70.323 -25.085  1.00  0.00      BSYN  
ATOM   1076    N PRO   122       1.054 -68.743 -25.551  1.00  0.00      BSYN  
ATOM   1077   CD PRO   122       1.378 -67.446 -26.057  1.00  0.00      BSYN  
ATOM   1078   CA PRO   122       1.981 -69.178 -24.524  1.00  0.00      BSYN  
ATOM   1079   CB PRO   122       3.318 -68.473 -24.831  1.00  0.00      BSYN  
ATOM   1080   CG PRO   122       2.967 -67.290 -25.633  1.00  0.00      BSYN  
ATOM   1081    C PRO   122       1.624 -68.983 -23.062  1.00  0.00      BSYN  
ATOM   1082    O PRO   122       1.265 -67.926 -22.673  1.00  0.00      BSYN  
ATOM   1083    N PRO   123       1.655 -70.082 -22.260  1.00  0.00      BSYN  
ATOM   1084   CD PRO   123       2.044 -71.455 -22.642  1.00  0.00      BSYN  
ATOM   1085   CA PRO   123       1.082 -70.177 -20.891  1.00  0.00      BSYN  
ATOM   1086   CB PRO   123       1.130 -71.672 -20.589  1.00  0.00      BSYN  
ATOM   1087   CG PRO   123       1.044 -72.294 -21.904  1.00  0.00      BSYN  
ATOM   1088    C PRO   123       1.868 -69.317 -19.891  1.00  0.00      BSYN  
ATOM   1089    O PRO   123       1.289 -68.613 -19.071  1.00  0.00      BSYN  
ATOM   1090    N GLN   124       3.219 -69.509 -20.100  1.00  0.00      BSYN  
ATOM   1091    H GLN   124       3.479 -70.100 -20.837  1.00  0.00      BSYN  
ATOM   1092   CA GLN   124       4.170 -68.447 -19.666  1.00  0.00      BSYN  
ATOM   1093   CB GLN   124       5.619 -69.049 -19.697  1.00  0.00      BSYN  
ATOM   1094   CG GLN   124       6.067 -69.508 -21.099  1.00  0.00      BSYN  
ATOM   1095   CD GLN   124       7.385 -70.293 -21.115  1.00  0.00      BSYN  
ATOM   1096  OE1 GLN   124       7.776 -71.051 -20.223  1.00  0.00      BSYN  
ATOM   1097  NE2 GLN   124       8.010 -70.013 -22.234  1.00  0.00      BSYN  
ATOM   1098 HE21 GLN   124       7.544 -69.487 -22.917  1.00  0.00      BSYN  
ATOM   1099 HE22 GLN   124       8.970 -70.199 -22.306  1.00  0.00      BSYN  
ATOM   1100    C GLN   124       3.896 -67.075 -20.317  1.00  0.00      BSYN  
ATOM   1101    O GLN   124       3.777 -66.903 -21.481  1.00  0.00      BSYN  
ATOM   1102    N GLU   125       4.052 -66.005 -19.539  1.00  0.00      BSYN  
ATOM   1103    H GLU   125       4.343 -66.063 -18.605  1.00  0.00      BSYN  
ATOM   1104   CA GLU   125       3.907 -64.688 -20.045  1.00  0.00      BSYN  
ATOM   1105   CB GLU   125       3.616 -63.660 -18.876  1.00  0.00      BSYN  
ATOM   1106   CG GLU   125       3.008 -62.322 -19.207  1.00  0.00      BSYN  
ATOM   1107   CD GLU   125       1.549 -62.300 -19.613  1.00  0.00      BSYN  
ATOM   1108  OE1 GLU   125       0.621 -62.660 -18.858  1.00  0.00      BSYN  
ATOM   1109  OE2 GLU   125       1.223 -61.794 -20.666  1.00  0.00      BSYN  
ATOM   1110    C GLU   125       5.244 -64.295 -20.645  1.00  0.00      BSYN  
ATOM   1111    O GLU   125       6.239 -64.239 -19.929  1.00  0.00      BSYN  
ATOM   1112    N GLU   126       5.185 -64.111 -21.959  1.00  0.00      BSYN  
ATOM   1113    H GLU   126       4.317 -64.145 -22.413  1.00  0.00      BSYN  
ATOM   1114   CA GLU   126       6.332 -63.892 -22.803  1.00  0.00      BSYN  
ATOM   1115   CB GLU   126       6.383 -64.549 -24.220  1.00  0.00      BSYN  
ATOM   1116   CG GLU   126       6.612 -66.068 -24.180  1.00  0.00      BSYN  
ATOM   1117   CD GLU   126       7.320 -66.733 -25.374  1.00  0.00      BSYN  
ATOM   1118  OE1 GLU   126       8.233 -67.554 -25.228  1.00  0.00      BSYN  
ATOM   1119  OE2 GLU   126       6.751 -66.505 -26.439  1.00  0.00      BSYN  
ATOM   1120    C GLU   126       6.677 -62.414 -22.943  1.00  0.00      BSYN  
ATOM   1121    O GLU   126       6.293 -61.581 -23.765  1.00  0.00      BSYN  
ATOM   1122    N TYR   127       7.529 -61.921 -22.053  1.00  0.00      BSYN  
ATOM   1123    H TYR   127       8.149 -62.490 -21.550  1.00  0.00      BSYN  
ATOM   1124   CA TYR   127       7.888 -60.484 -22.036  1.00  0.00      BSYN  
ATOM   1125   CB TYR   127       7.848 -59.930 -20.649  1.00  0.00      BSYN  
ATOM   1126   CG TYR   127       7.976 -58.401 -20.610  1.00  0.00      BSYN  
ATOM   1127  CD1 TYR   127       6.922 -57.554 -20.988  1.00  0.00      BSYN  
ATOM   1128  CE1 TYR   127       7.215 -56.183 -20.777  1.00  0.00      BSYN  
ATOM   1129  CD2 TYR   127       9.166 -57.907 -20.165  1.00  0.00      BSYN  
ATOM   1130  CE2 TYR   127       9.398 -56.590 -20.093  1.00  0.00      BSYN  
ATOM   1131   CZ TYR   127       8.451 -55.692 -20.317  1.00  0.00      BSYN  
ATOM   1132   OH TYR   127       8.578 -54.308 -20.129  1.00  0.00      BSYN  
ATOM   1133   HH TYR   127       9.372 -54.059 -19.650  1.00  0.00      BSYN  
ATOM   1134    C TYR   127       9.336 -60.569 -22.684  1.00  0.00      BSYN  
ATOM   1135    O TYR   127      10.063 -61.470 -22.325  1.00  0.00      BSYN  
ATOM   1136    N GLN   128       9.646 -59.650 -23.628  1.00  0.00      BSYN  
ATOM   1137    H GLN   128       8.948 -59.157 -24.108  1.00  0.00      BSYN  
ATOM   1138   CA GLN   128      11.012 -59.379 -24.091  1.00  0.00      BSYN  
ATOM   1139   CB GLN   128      11.038 -59.417 -25.576  1.00  0.00      BSYN  
ATOM   1140   CG GLN   128      12.438 -59.237 -26.361  1.00  0.00      BSYN  
ATOM   1141   CD GLN   128      12.430 -59.017 -27.864  1.00  0.00      BSYN  
ATOM   1142  OE1 GLN   128      12.486 -57.948 -28.343  1.00  0.00      BSYN  
ATOM   1143  NE2 GLN   128      12.303 -60.091 -28.618  1.00  0.00      BSYN  
ATOM   1144 HE21 GLN   128      12.173 -60.938 -28.142  1.00  0.00      BSYN  
ATOM   1145 HE22 GLN   128      12.635 -60.033 -29.538  1.00  0.00      BSYN  
ATOM   1146    C GLN   128      11.758 -58.201 -23.566  1.00  0.00      BSYN  
ATOM   1147    O GLN   128      11.239 -57.082 -23.510  1.00  0.00      BSYN  
ATOM   1148    N GLU   129      13.033 -58.451 -23.293  1.00  0.00      BSYN  
ATOM   1149    H GLU   129      13.363 -59.334 -23.560  1.00  0.00      BSYN  
ATOM   1150   CA GLU   129      13.743 -57.633 -22.358  1.00  0.00      BSYN  
ATOM   1151   CB GLU   129      14.945 -58.287 -21.649  1.00  0.00      BSYN  
ATOM   1152   CG GLU   129      14.222 -59.199 -20.599  1.00  0.00      BSYN  
ATOM   1153   CD GLU   129      15.231 -60.309 -20.198  1.00  0.00      BSYN  
ATOM   1154  OE1 GLU   129      16.084 -60.231 -19.335  1.00  0.00      BSYN  
ATOM   1155  OE2 GLU   129      14.987 -61.406 -20.722  1.00  0.00      BSYN  
ATOM   1156    C GLU   129      14.217 -56.339 -22.895  1.00  0.00      BSYN  
ATOM   1157    O GLU   129      14.793 -56.180 -23.950  1.00  0.00      BSYN  
ATOM   1158    N TYR   130      13.836 -55.335 -22.074  1.00  0.00      BSYN  
ATOM   1159    H TYR   130      13.298 -55.759 -21.373  1.00  0.00      BSYN  
ATOM   1160   CA TYR   130      14.266 -53.897 -22.185  1.00  0.00      BSYN  
ATOM   1161   CB TYR   130      12.929 -53.169 -22.144  1.00  0.00      BSYN  
ATOM   1162   CG TYR   130      12.989 -51.822 -22.931  1.00  0.00      BSYN  
ATOM   1163  CD1 TYR   130      14.071 -50.980 -22.762  1.00  0.00      BSYN  
ATOM   1164  CE1 TYR   130      14.186 -49.887 -23.617  1.00  0.00      BSYN  
ATOM   1165  CD2 TYR   130      11.956 -51.472 -23.779  1.00  0.00      BSYN  
ATOM   1166  CE2 TYR   130      12.087 -50.351 -24.511  1.00  0.00      BSYN  
ATOM   1167   CZ TYR   130      13.182 -49.558 -24.452  1.00  0.00      BSYN  
ATOM   1168   OH TYR   130      13.264 -48.463 -25.230  1.00  0.00      BSYN  
ATOM   1169   HH TYR   130      14.141 -48.090 -25.344  1.00  0.00      BSYN  
ATOM   1170    C TYR   130      15.148 -53.588 -21.024  1.00  0.00      BSYN  
ATOM   1171    O TYR   130      14.824 -54.115 -19.913  1.00  0.00      BSYN  
ATOM   1172    N GLU   131      16.199 -52.702 -21.223  1.00  0.00      BSYN  
ATOM   1173    H GLU   131      16.568 -52.503 -22.109  1.00  0.00      BSYN  
ATOM   1174   CA GLU   131      16.841 -52.360 -19.954  1.00  0.00      BSYN  
ATOM   1175   CB GLU   131      18.368 -52.247 -19.993  1.00  0.00      BSYN  
ATOM   1176   CG GLU   131      19.275 -53.330 -20.621  1.00  0.00      BSYN  
ATOM   1177   CD GLU   131      20.729 -53.169 -20.560  1.00  0.00      BSYN  
ATOM   1178  OE1 GLU   131      21.264 -53.699 -19.564  1.00  0.00      BSYN  
ATOM   1179  OE2 GLU   131      21.291 -52.474 -21.439  1.00  0.00      BSYN  
ATOM   1180    C GLU   131      16.326 -51.060 -19.311  1.00  0.00      BSYN  
ATOM   1181    O GLU   131      16.270 -50.013 -19.978  1.00  0.00      BSYN  
ATOM   1182    N PRO   132      15.873 -51.043 -18.012  1.00  0.00      BSYN  
ATOM   1183   CD PRO   132      15.445 -52.300 -17.384  1.00  0.00      BSYN  
ATOM   1184   CA PRO   132      15.681 -49.859 -17.089  1.00  0.00      BSYN  
ATOM   1185   CB PRO   132      14.482 -50.265 -16.223  1.00  0.00      BSYN  
ATOM   1186   CG PRO   132      14.939 -51.779 -16.024  1.00  0.00      BSYN  
ATOM   1187    C PRO   132      16.845 -49.508 -16.134  1.00  0.00      BSYN  
ATOM   1188    O PRO   132      17.694 -50.379 -15.844  1.00  0.00      BSYN  
ATOM   1189    N GLU   133      16.736 -48.289 -15.468  1.00  0.00      BSYN  
ATOM   1190    H GLU   133      16.281 -47.531 -15.891  1.00  0.00      BSYN  
ATOM   1191   CA GLU   133      17.656 -48.000 -14.347  1.00  0.00      BSYN  
ATOM   1192   CB GLU   133      18.984 -47.280 -14.829  1.00  0.00      BSYN  
ATOM   1193   CG GLU   133      18.718 -46.212 -15.965  1.00  0.00      BSYN  
ATOM   1194   CD GLU   133      19.924 -45.631 -16.709  1.00  0.00      BSYN  
ATOM   1195  OE1 GLU   133      20.508 -46.355 -17.490  1.00  0.00      BSYN  
ATOM   1196  OE2 GLU   133      20.165 -44.444 -16.634  1.00  0.00      BSYN  
ATOM   1197    C GLU   133      17.135 -47.247 -13.080  1.00  0.00      BSYN  
ATOM   1198    O GLU   133      15.982 -46.869 -13.051  1.00  0.00      BSYN  
ATOM   1199    N ALA   134      17.916 -46.983 -12.038  1.00  0.00      BSYN  
ATOM   1200    H ALA   134      18.731 -47.507 -11.891  1.00  0.00      BSYN  
ATOM   1201   CA ALA   134      17.610 -46.132 -10.862  1.00  0.00      BSYN  
ATOM   1202   CB ALA   134      16.734 -47.055  -9.907  1.00  0.00      BSYN  
ATOM   1203    C ALA   134      18.799 -45.669 -10.080  1.00  0.00      BSYN  
ATOM   1204  OT1 ALA   134      19.942 -46.176 -10.309  1.00  0.00      BSYN  
ATOM   1205  OT2 ALA   134      18.642 -44.717  -9.291  1.00  0.00      BSYN  
END
