# Supplementary material for: Data set of intrinsically disordered proteins analysed at a local protein conformation level
Source: Data Brief. 2020 Mar 5;29:105383. doi: 10.1016/j.dib.2020.105383 (PMC7078294; doi:10.1016/j.dib.2020.105383)
Supplement: Supplementary file 1 [file mmc1.zip › the data/1-DATA/PED1AAD-pdb/1AAD-110.pdb]

CRYST1    1.000    1.000    1.000  90.00  90.00  90.00 P 1           1
ATOM      1  HT1 MET     1     -28.568 -80.983 -39.776  1.00  0.00      BSYN  
ATOM      2  HT2 MET     1     -29.604 -82.419 -39.830  1.00  0.00      BSYN  
ATOM      3    N MET     1     -29.402 -81.487 -39.414  1.00  0.00      BSYN  
ATOM      4  HT3 MET     1     -29.097 -81.593 -38.425  1.00  0.00      BSYN  
ATOM      5   CA MET     1     -30.698 -80.816 -39.356  1.00  0.00      BSYN  
ATOM      6   CB MET     1     -31.847 -81.801 -39.196  1.00  0.00      BSYN  
ATOM      7   CG MET     1     -32.945 -81.601 -38.089  1.00  0.00      BSYN  
ATOM      8   SD MET     1     -34.002 -83.138 -38.000  1.00  0.00      BSYN  
ATOM      9   CE MET     1     -33.302 -84.061 -36.577  1.00  0.00      BSYN  
ATOM     10    C MET     1     -30.403 -79.874 -38.251  1.00  0.00      BSYN  
ATOM     11    O MET     1     -29.811 -80.442 -37.285  1.00  0.00      BSYN  
ATOM     12    N ASP     2     -30.563 -78.648 -38.474  1.00  0.00      BSYN  
ATOM     13    H ASP     2     -30.948 -78.399 -39.340  1.00  0.00      BSYN  
ATOM     14   CA ASP     2     -30.253 -77.701 -37.425  1.00  0.00      BSYN  
ATOM     15   CB ASP     2     -29.228 -76.826 -37.949  1.00  0.00      BSYN  
ATOM     16   CG ASP     2     -28.581 -75.804 -37.022  1.00  0.00      BSYN  
ATOM     17  OD1 ASP     2     -29.276 -75.091 -36.369  1.00  0.00      BSYN  
ATOM     18  OD2 ASP     2     -27.356 -75.902 -37.009  1.00  0.00      BSYN  
ATOM     19    C ASP     2     -31.488 -76.933 -37.276  1.00  0.00      BSYN  
ATOM     20    O ASP     2     -31.934 -76.248 -38.153  1.00  0.00      BSYN  
ATOM     21    N VAL     3     -32.218 -77.025 -36.177  1.00  0.00      BSYN  
ATOM     22    H VAL     3     -31.884 -77.303 -35.298  1.00  0.00      BSYN  
ATOM     23   CA VAL     3     -33.617 -76.589 -36.240  1.00  0.00      BSYN  
ATOM     24   CB VAL     3     -34.465 -77.890 -35.977  1.00  0.00      BSYN  
ATOM     25  CG1 VAL     3     -34.973 -78.185 -34.624  1.00  0.00      BSYN  
ATOM     26  CG2 VAL     3     -35.525 -77.898 -37.152  1.00  0.00      BSYN  
ATOM     27    C VAL     3     -33.940 -75.331 -35.430  1.00  0.00      BSYN  
ATOM     28    O VAL     3     -34.897 -74.654 -35.726  1.00  0.00      BSYN  
ATOM     29    N PHE     4     -33.156 -74.964 -34.413  1.00  0.00      BSYN  
ATOM     30    H PHE     4     -32.292 -75.406 -34.277  1.00  0.00      BSYN  
ATOM     31   CA PHE     4     -33.298 -73.628 -33.787  1.00  0.00      BSYN  
ATOM     32   CB PHE     4     -33.586 -73.665 -32.244  1.00  0.00      BSYN  
ATOM     33   CG PHE     4     -34.791 -74.511 -31.794  1.00  0.00      BSYN  
ATOM     34  CD1 PHE     4     -36.047 -74.104 -32.045  1.00  0.00      BSYN  
ATOM     35  CD2 PHE     4     -34.560 -75.677 -31.040  1.00  0.00      BSYN  
ATOM     36  CE1 PHE     4     -37.060 -74.939 -31.534  1.00  0.00      BSYN  
ATOM     37  CE2 PHE     4     -35.601 -76.465 -30.633  1.00  0.00      BSYN  
ATOM     38   CZ PHE     4     -36.918 -76.156 -30.894  1.00  0.00      BSYN  
ATOM     39    C PHE     4     -31.985 -72.780 -34.049  1.00  0.00      BSYN  
ATOM     40    O PHE     4     -30.949 -73.408 -34.271  1.00  0.00      BSYN  
ATOM     41    N MET     5     -32.034 -71.499 -34.176  1.00  0.00      BSYN  
ATOM     42    H MET     5     -32.867 -71.016 -33.996  1.00  0.00      BSYN  
ATOM     43   CA MET     5     -30.971 -70.787 -34.894  1.00  0.00      BSYN  
ATOM     44   CB MET     5     -31.249 -70.651 -36.404  1.00  0.00      BSYN  
ATOM     45   CG MET     5     -32.448 -69.767 -36.728  1.00  0.00      BSYN  
ATOM     46   SD MET     5     -34.009 -70.634 -36.316  1.00  0.00      BSYN  
ATOM     47   CE MET     5     -34.263 -71.024 -38.029  1.00  0.00      BSYN  
ATOM     48    C MET     5     -30.537 -69.417 -34.361  1.00  0.00      BSYN  
ATOM     49    O MET     5     -31.324 -68.455 -34.278  1.00  0.00      BSYN  
ATOM     50    N LYS     6     -29.245 -69.194 -34.120  1.00  0.00      BSYN  
ATOM     51    H LYS     6     -28.695 -69.994 -34.256  1.00  0.00      BSYN  
ATOM     52   CA LYS     6     -28.641 -68.021 -33.531  1.00  0.00      BSYN  
ATOM     53   CB LYS     6     -27.348 -68.336 -32.661  1.00  0.00      BSYN  
ATOM     54   CG LYS     6     -27.642 -69.071 -31.378  1.00  0.00      BSYN  
ATOM     55   CD LYS     6     -26.323 -69.341 -30.547  1.00  0.00      BSYN  
ATOM     56   CE LYS     6     -26.886 -70.068 -29.348  1.00  0.00      BSYN  
ATOM     57   NZ LYS     6     -27.388 -69.075 -28.331  1.00  0.00      BSYN  
ATOM     58  HZ1 LYS     6     -27.822 -69.601 -27.546  1.00  0.00      BSYN  
ATOM     59  HZ2 LYS     6     -26.522 -68.542 -28.113  1.00  0.00      BSYN  
ATOM     60  HZ3 LYS     6     -28.110 -68.606 -28.914  1.00  0.00      BSYN  
ATOM     61    C LYS     6     -28.050 -67.203 -34.632  1.00  0.00      BSYN  
ATOM     62    O LYS     6     -27.379 -67.784 -35.502  1.00  0.00      BSYN  
ATOM     63    N GLY     7     -28.194 -65.903 -34.842  1.00  0.00      BSYN  
ATOM     64    H GLY     7     -28.608 -65.329 -34.164  1.00  0.00      BSYN  
ATOM     65   CA GLY     7     -27.395 -65.152 -35.888  1.00  0.00      BSYN  
ATOM     66    C GLY     7     -28.197 -64.442 -36.994  1.00  0.00      BSYN  
ATOM     67    O GLY     7     -27.830 -64.749 -38.131  1.00  0.00      BSYN  
ATOM     68    N LEU     8     -29.136 -63.547 -36.725  1.00  0.00      BSYN  
ATOM     69    H LEU     8     -29.119 -63.316 -35.773  1.00  0.00      BSYN  
ATOM     70   CA LEU     8     -30.129 -63.004 -37.601  1.00  0.00      BSYN  
ATOM     71   CB LEU     8     -31.447 -63.015 -36.945  1.00  0.00      BSYN  
ATOM     72   CG LEU     8     -32.199 -64.219 -36.704  1.00  0.00      BSYN  
ATOM     73  CD1 LEU     8     -31.577 -64.824 -35.369  1.00  0.00      BSYN  
ATOM     74  CD2 LEU     8     -33.634 -63.917 -36.601  1.00  0.00      BSYN  
ATOM     75    C LEU     8     -29.780 -61.590 -38.049  1.00  0.00      BSYN  
ATOM     76    O LEU     8     -30.232 -60.626 -37.459  1.00  0.00      BSYN  
ATOM     77    N SER     9     -29.013 -61.491 -39.148  1.00  0.00      BSYN  
ATOM     78    H SER     9     -28.864 -62.384 -39.523  1.00  0.00      BSYN  
ATOM     79   CA SER     9     -28.576 -60.284 -39.867  1.00  0.00      BSYN  
ATOM     80   CB SER     9     -27.142 -60.599 -40.532  1.00  0.00      BSYN  
ATOM     81   OG SER     9     -26.032 -61.025 -39.652  1.00  0.00      BSYN  
ATOM     82   HG SER     9     -25.684 -60.577 -38.877  1.00  0.00      BSYN  
ATOM     83    C SER     9     -29.622 -60.172 -41.018  1.00  0.00      BSYN  
ATOM     84    O SER     9     -30.122 -61.248 -41.439  1.00  0.00      BSYN  
ATOM     85    N MET    10     -29.662 -58.962 -41.565  1.00  0.00      BSYN  
ATOM     86    H MET    10     -29.290 -58.131 -41.202  1.00  0.00      BSYN  
ATOM     87   CA MET    10     -30.688 -58.590 -42.555  1.00  0.00      BSYN  
ATOM     88   CB MET    10     -31.924 -58.285 -41.659  1.00  0.00      BSYN  
ATOM     89   CG MET    10     -32.960 -59.361 -41.763  1.00  0.00      BSYN  
ATOM     90   SD MET    10     -34.547 -58.910 -41.056  1.00  0.00      BSYN  
ATOM     91   CE MET    10     -34.680 -60.548 -40.399  1.00  0.00      BSYN  
ATOM     92    C MET    10     -30.149 -57.425 -43.291  1.00  0.00      BSYN  
ATOM     93    O MET    10     -29.370 -56.719 -42.821  1.00  0.00      BSYN  
ATOM     94    N ALA    11     -30.704 -57.255 -44.431  1.00  0.00      BSYN  
ATOM     95    H ALA    11     -31.282 -57.953 -44.803  1.00  0.00      BSYN  
ATOM     96   CA ALA    11     -30.662 -56.126 -45.323  1.00  0.00      BSYN  
ATOM     97   CB ALA    11     -31.984 -56.244 -46.123  1.00  0.00      BSYN  
ATOM     98    C ALA    11     -30.667 -54.689 -44.697  1.00  0.00      BSYN  
ATOM     99    O ALA    11     -30.185 -53.782 -45.322  1.00  0.00      BSYN  
ATOM    100    N LYS    12     -31.307 -54.502 -43.597  1.00  0.00      BSYN  
ATOM    101    H LYS    12     -31.765 -55.237 -43.139  1.00  0.00      BSYN  
ATOM    102   CA LYS    12     -31.383 -53.196 -42.924  1.00  0.00      BSYN  
ATOM    103   CB LYS    12     -32.743 -52.679 -43.283  1.00  0.00      BSYN  
ATOM    104   CG LYS    12     -32.729 -51.357 -43.848  1.00  0.00      BSYN  
ATOM    105   CD LYS    12     -34.149 -51.056 -44.386  1.00  0.00      BSYN  
ATOM    106   CE LYS    12     -34.103 -49.827 -45.386  1.00  0.00      BSYN  
ATOM    107   NZ LYS    12     -35.404 -49.650 -45.855  1.00  0.00      BSYN  
ATOM    108  HZ1 LYS    12     -36.044 -49.842 -45.058  1.00  0.00      BSYN  
ATOM    109  HZ2 LYS    12     -35.563 -48.823 -46.464  1.00  0.00      BSYN  
ATOM    110  HZ3 LYS    12     -35.575 -50.433 -46.517  1.00  0.00      BSYN  
ATOM    111    C LYS    12     -31.238 -53.403 -41.419  1.00  0.00      BSYN  
ATOM    112    O LYS    12     -32.149 -53.880 -40.743  1.00  0.00      BSYN  
ATOM    113    N GLU    13     -30.152 -53.070 -40.834  1.00  0.00      BSYN  
ATOM    114    H GLU    13     -30.057 -53.016 -39.860  1.00  0.00      BSYN  
ATOM    115   CA GLU    13     -28.921 -52.827 -41.468  1.00  0.00      BSYN  
ATOM    116   CB GLU    13     -28.500 -51.285 -41.239  1.00  0.00      BSYN  
ATOM    117   CG GLU    13     -27.184 -50.904 -42.061  1.00  0.00      BSYN  
ATOM    118   CD GLU    13     -26.542 -49.498 -41.669  1.00  0.00      BSYN  
ATOM    119  OE1 GLU    13     -25.640 -49.563 -40.797  1.00  0.00      BSYN  
ATOM    120  OE2 GLU    13     -27.013 -48.493 -42.139  1.00  0.00      BSYN  
ATOM    121    C GLU    13     -27.908 -53.712 -40.744  1.00  0.00      BSYN  
ATOM    122    O GLU    13     -27.091 -53.304 -39.968  1.00  0.00      BSYN  
ATOM    123    N GLY    14     -27.975 -54.965 -40.975  1.00  0.00      BSYN  
ATOM    124    H GLY    14     -28.434 -55.242 -41.795  1.00  0.00      BSYN  
ATOM    125   CA GLY    14     -27.245 -56.076 -40.257  1.00  0.00      BSYN  
ATOM    126    C GLY    14     -28.078 -56.647 -39.104  1.00  0.00      BSYN  
ATOM    127    O GLY    14     -29.301 -56.663 -39.243  1.00  0.00      BSYN  
ATOM    128    N VAL    15     -27.526 -56.914 -37.901  1.00  0.00      BSYN  
ATOM    129    H VAL    15     -26.573 -56.722 -37.778  1.00  0.00      BSYN  
ATOM    130   CA VAL    15     -28.231 -57.377 -36.688  1.00  0.00      BSYN  
ATOM    131   CB VAL    15     -27.373 -57.881 -35.521  1.00  0.00      BSYN  
ATOM    132  CG1 VAL    15     -28.069 -58.450 -34.338  1.00  0.00      BSYN  
ATOM    133  CG2 VAL    15     -26.111 -58.581 -35.856  1.00  0.00      BSYN  
ATOM    134    C VAL    15     -29.355 -56.604 -36.085  1.00  0.00      BSYN  
ATOM    135    O VAL    15     -29.196 -55.508 -35.508  1.00  0.00      BSYN  
ATOM    136    N VAL    16     -30.524 -57.196 -36.512  1.00  0.00      BSYN  
ATOM    137    H VAL    16     -30.605 -57.827 -37.258  1.00  0.00      BSYN  
ATOM    138   CA VAL    16     -31.831 -56.730 -36.037  1.00  0.00      BSYN  
ATOM    139   CB VAL    16     -32.962 -57.084 -36.967  1.00  0.00      BSYN  
ATOM    140  CG1 VAL    16     -32.706 -56.581 -38.496  1.00  0.00      BSYN  
ATOM    141  CG2 VAL    16     -32.932 -58.596 -37.128  1.00  0.00      BSYN  
ATOM    142    C VAL    16     -32.183 -57.221 -34.560  1.00  0.00      BSYN  
ATOM    143    O VAL    16     -33.057 -56.727 -33.900  1.00  0.00      BSYN  
ATOM    144    N ALA    17     -31.581 -58.218 -33.927  1.00  0.00      BSYN  
ATOM    145    H ALA    17     -30.669 -58.317 -34.273  1.00  0.00      BSYN  
ATOM    146   CA ALA    17     -31.811 -58.721 -32.591  1.00  0.00      BSYN  
ATOM    147   CB ALA    17     -32.974 -59.654 -32.551  1.00  0.00      BSYN  
ATOM    148    C ALA    17     -30.621 -59.468 -31.978  1.00  0.00      BSYN  
ATOM    149    O ALA    17     -29.913 -58.915 -31.127  1.00  0.00      BSYN  
ATOM    150    N ALA    18     -30.284 -60.781 -32.428  1.00  0.00      BSYN  
ATOM    151    H ALA    18     -30.631 -61.066 -33.299  1.00  0.00      BSYN  
ATOM    152   CA ALA    18     -29.172 -61.536 -31.832  1.00  0.00      BSYN  
ATOM    153   CB ALA    18     -29.697 -62.721 -30.958  1.00  0.00      BSYN  
ATOM    154    C ALA    18     -28.207 -62.108 -32.875  1.00  0.00      BSYN  
ATOM    155    O ALA    18     -28.477 -63.007 -33.641  1.00  0.00      BSYN  
ATOM    156    N ALA    19     -26.965 -61.580 -32.777  1.00  0.00      BSYN  
ATOM    157    H ALA    19     -26.764 -60.931 -32.071  1.00  0.00      BSYN  
ATOM    158   CA ALA    19     -25.813 -61.843 -33.652  1.00  0.00      BSYN  
ATOM    159   CB ALA    19     -24.603 -61.075 -33.128  1.00  0.00      BSYN  
ATOM    160    C ALA    19     -25.341 -63.295 -33.518  1.00  0.00      BSYN  
ATOM    161    O ALA    19     -25.700 -64.015 -32.591  1.00  0.00      BSYN  
ATOM    162    N GLU    20     -24.360 -63.591 -34.411  1.00  0.00      BSYN  
ATOM    163    H GLU    20     -24.207 -63.062 -35.222  1.00  0.00      BSYN  
ATOM    164   CA GLU    20     -23.445 -64.608 -34.166  1.00  0.00      BSYN  
ATOM    165   CB GLU    20     -23.276 -65.253 -35.508  1.00  0.00      BSYN  
ATOM    166   CG GLU    20     -22.535 -66.578 -35.444  1.00  0.00      BSYN  
ATOM    167   CD GLU    20     -23.025 -67.807 -34.584  1.00  0.00      BSYN  
ATOM    168  OE1 GLU    20     -23.569 -68.717 -35.202  1.00  0.00      BSYN  
ATOM    169  OE2 GLU    20     -22.843 -67.812 -33.396  1.00  0.00      BSYN  
ATOM    170    C GLU    20     -22.102 -64.052 -33.651  1.00  0.00      BSYN  
ATOM    171    O GLU    20     -21.479 -63.184 -34.336  1.00  0.00      BSYN  
ATOM    172    N LYS    21     -21.663 -64.570 -32.518  1.00  0.00      BSYN  
ATOM    173    H LYS    21     -22.126 -65.348 -32.144  1.00  0.00      BSYN  
ATOM    174   CA LYS    21     -20.352 -64.274 -31.822  1.00  0.00      BSYN  
ATOM    175   CB LYS    21     -20.612 -62.969 -30.970  1.00  0.00      BSYN  
ATOM    176   CG LYS    21     -21.542 -63.072 -29.740  1.00  0.00      BSYN  
ATOM    177   CD LYS    21     -21.935 -61.626 -29.537  1.00  0.00      BSYN  
ATOM    178   CE LYS    21     -22.503 -61.627 -28.043  1.00  0.00      BSYN  
ATOM    179   NZ LYS    21     -23.827 -62.305 -27.858  1.00  0.00      BSYN  
ATOM    180  HZ1 LYS    21     -23.596 -63.300 -28.054  1.00  0.00      BSYN  
ATOM    181  HZ2 LYS    21     -24.345 -62.289 -26.956  1.00  0.00      BSYN  
ATOM    182  HZ3 LYS    21     -24.332 -61.924 -28.683  1.00  0.00      BSYN  
ATOM    183    C LYS    21     -19.727 -65.445 -31.006  1.00  0.00      BSYN  
ATOM    184    O LYS    21     -20.496 -66.268 -30.436  1.00  0.00      BSYN  
ATOM    185    N THR    22     -18.426 -65.428 -30.885  1.00  0.00      BSYN  
ATOM    186    H THR    22     -17.974 -64.596 -31.137  1.00  0.00      BSYN  
ATOM    187   CA THR    22     -17.701 -66.490 -30.239  1.00  0.00      BSYN  
ATOM    188   CB THR    22     -16.440 -66.851 -31.072  1.00  0.00      BSYN  
ATOM    189  OG1 THR    22     -16.804 -67.176 -32.359  1.00  0.00      BSYN  
ATOM    190  HG1 THR    22     -16.043 -67.647 -32.706  1.00  0.00      BSYN  
ATOM    191  CG2 THR    22     -15.575 -67.866 -30.374  1.00  0.00      BSYN  
ATOM    192    C THR    22     -17.323 -65.904 -28.840  1.00  0.00      BSYN  
ATOM    193    O THR    22     -16.720 -64.821 -28.689  1.00  0.00      BSYN  
ATOM    194    N LYS    23     -17.705 -66.828 -27.892  1.00  0.00      BSYN  
ATOM    195    H LYS    23     -18.233 -67.609 -28.159  1.00  0.00      BSYN  
ATOM    196   CA LYS    23     -17.586 -66.456 -26.499  1.00  0.00      BSYN  
ATOM    197   CB LYS    23     -18.939 -66.811 -25.806  1.00  0.00      BSYN  
ATOM    198   CG LYS    23     -19.639 -68.177 -25.718  1.00  0.00      BSYN  
ATOM    199   CD LYS    23     -20.845 -68.093 -24.882  1.00  0.00      BSYN  
ATOM    200   CE LYS    23     -21.975 -67.535 -25.655  1.00  0.00      BSYN  
ATOM    201   NZ LYS    23     -23.303 -67.542 -24.962  1.00  0.00      BSYN  
ATOM    202  HZ1 LYS    23     -23.845 -67.388 -25.836  1.00  0.00      BSYN  
ATOM    203  HZ2 LYS    23     -23.520 -68.514 -24.662  1.00  0.00      BSYN  
ATOM    204  HZ3 LYS    23     -23.602 -66.898 -24.202  1.00  0.00      BSYN  
ATOM    205    C LYS    23     -16.245 -67.040 -25.950  1.00  0.00      BSYN  
ATOM    206    O LYS    23     -16.003 -68.214 -26.049  1.00  0.00      BSYN  
ATOM    207    N GLN    24     -15.491 -66.156 -25.264  1.00  0.00      BSYN  
ATOM    208    H GLN    24     -15.660 -65.224 -25.516  1.00  0.00      BSYN  
ATOM    209   CA GLN    24     -14.593 -66.660 -24.279  1.00  0.00      BSYN  
ATOM    210   CB GLN    24     -13.126 -66.740 -24.753  1.00  0.00      BSYN  
ATOM    211   CG GLN    24     -12.653 -65.863 -26.001  1.00  0.00      BSYN  
ATOM    212   CD GLN    24     -11.187 -65.737 -26.143  1.00  0.00      BSYN  
ATOM    213  OE1 GLN    24     -10.331 -66.668 -25.985  1.00  0.00      BSYN  
ATOM    214  NE2 GLN    24     -10.780 -64.458 -26.183  1.00  0.00      BSYN  
ATOM    215 HE21 GLN    24     -11.387 -63.702 -26.039  1.00  0.00      BSYN  
ATOM    216 HE22 GLN    24      -9.865 -64.201 -26.422  1.00  0.00      BSYN  
ATOM    217    C GLN    24     -14.549 -65.854 -22.991  1.00  0.00      BSYN  
ATOM    218    O GLN    24     -14.015 -64.706 -22.853  1.00  0.00      BSYN  
ATOM    219    N GLY    25     -15.388 -66.305 -22.029  1.00  0.00      BSYN  
ATOM    220    H GLY    25     -15.992 -67.050 -22.230  1.00  0.00      BSYN  
ATOM    221   CA GLY    25     -15.545 -65.555 -20.823  1.00  0.00      BSYN  
ATOM    222    C GLY    25     -16.509 -64.351 -21.068  1.00  0.00      BSYN  
ATOM    223    O GLY    25     -17.200 -64.354 -22.142  1.00  0.00      BSYN  
ATOM    224    N VAL    26     -16.555 -63.469 -20.064  1.00  0.00      BSYN  
ATOM    225    H VAL    26     -15.800 -63.308 -19.461  1.00  0.00      BSYN  
ATOM    226   CA VAL    26     -17.527 -62.393 -20.175  1.00  0.00      BSYN  
ATOM    227   CB VAL    26     -18.113 -61.967 -18.734  1.00  0.00      BSYN  
ATOM    228  CG1 VAL    26     -19.497 -61.377 -19.044  1.00  0.00      BSYN  
ATOM    229  CG2 VAL    26     -18.332 -63.106 -17.786  1.00  0.00      BSYN  
ATOM    230    C VAL    26     -17.036 -61.186 -20.925  1.00  0.00      BSYN  
ATOM    231    O VAL    26     -15.953 -60.747 -20.581  1.00  0.00      BSYN  
ATOM    232    N THR    27     -17.701 -60.629 -21.944  1.00  0.00      BSYN  
ATOM    233    H THR    27     -18.587 -60.940 -22.222  1.00  0.00      BSYN  
ATOM    234   CA THR    27     -17.391 -59.502 -22.777  1.00  0.00      BSYN  
ATOM    235   CB THR    27     -18.310 -59.464 -24.074  1.00  0.00      BSYN  
ATOM    236  OG1 THR    27     -19.662 -59.409 -23.624  1.00  0.00      BSYN  
ATOM    237  HG1 THR    27     -19.619 -58.541 -23.216  1.00  0.00      BSYN  
ATOM    238  CG2 THR    27     -18.123 -60.537 -25.105  1.00  0.00      BSYN  
ATOM    239    C THR    27     -17.239 -58.151 -22.239  1.00  0.00      BSYN  
ATOM    240    O THR    27     -16.337 -57.388 -22.498  1.00  0.00      BSYN  
ATOM    241    N GLU    28     -18.168 -57.867 -21.366  1.00  0.00      BSYN  
ATOM    242    H GLU    28     -18.595 -58.643 -20.947  1.00  0.00      BSYN  
ATOM    243   CA GLU    28     -18.546 -56.504 -20.995  1.00  0.00      BSYN  
ATOM    244   CB GLU    28     -19.937 -56.048 -20.843  1.00  0.00      BSYN  
ATOM    245   CG GLU    28     -20.974 -56.375 -21.897  1.00  0.00      BSYN  
ATOM    246   CD GLU    28     -22.394 -56.632 -21.326  1.00  0.00      BSYN  
ATOM    247  OE1 GLU    28     -23.111 -55.726 -20.963  1.00  0.00      BSYN  
ATOM    248  OE2 GLU    28     -22.866 -57.806 -21.418  1.00  0.00      BSYN  
ATOM    249    C GLU    28     -17.757 -56.168 -19.733  1.00  0.00      BSYN  
ATOM    250    O GLU    28     -17.785 -55.046 -19.279  1.00  0.00      BSYN  
ATOM    251    N ALA    29     -17.187 -57.200 -19.090  1.00  0.00      BSYN  
ATOM    252    H ALA    29     -17.462 -58.134 -19.193  1.00  0.00      BSYN  
ATOM    253   CA ALA    29     -16.167 -57.125 -18.133  1.00  0.00      BSYN  
ATOM    254   CB ALA    29     -15.874 -58.513 -17.784  1.00  0.00      BSYN  
ATOM    255    C ALA    29     -14.917 -56.394 -18.526  1.00  0.00      BSYN  
ATOM    256    O ALA    29     -14.155 -56.017 -17.655  1.00  0.00      BSYN  
ATOM    257    N ALA    30     -14.670 -56.270 -19.906  1.00  0.00      BSYN  
ATOM    258    H ALA    30     -15.202 -56.755 -20.571  1.00  0.00      BSYN  
ATOM    259   CA ALA    30     -13.444 -55.702 -20.417  1.00  0.00      BSYN  
ATOM    260   CB ALA    30     -13.493 -55.816 -21.967  1.00  0.00      BSYN  
ATOM    261    C ALA    30     -13.004 -54.336 -19.952  1.00  0.00      BSYN  
ATOM    262    O ALA    30     -13.287 -53.308 -20.570  1.00  0.00      BSYN  
ATOM    263    N GLU    31     -12.225 -54.483 -18.830  1.00  0.00      BSYN  
ATOM    264    H GLU    31     -12.103 -55.418 -18.563  1.00  0.00      BSYN  
ATOM    265   CA GLU    31     -11.590 -53.439 -18.017  1.00  0.00      BSYN  
ATOM    266   CB GLU    31     -10.974 -52.267 -18.813  1.00  0.00      BSYN  
ATOM    267   CG GLU    31      -9.761 -51.909 -18.003  1.00  0.00      BSYN  
ATOM    268   CD GLU    31      -8.736 -50.927 -18.578  1.00  0.00      BSYN  
ATOM    269  OE1 GLU    31      -7.570 -51.256 -18.829  1.00  0.00      BSYN  
ATOM    270  OE2 GLU    31      -9.057 -49.733 -18.672  1.00  0.00      BSYN  
ATOM    271    C GLU    31     -12.577 -52.764 -17.019  1.00  0.00      BSYN  
ATOM    272    O GLU    31     -12.213 -52.568 -15.841  1.00  0.00      BSYN  
ATOM    273    N LYS    32     -13.720 -52.277 -17.427  1.00  0.00      BSYN  
ATOM    274    H LYS    32     -14.240 -52.666 -18.161  1.00  0.00      BSYN  
ATOM    275   CA LYS    32     -14.550 -51.458 -16.565  1.00  0.00      BSYN  
ATOM    276   CB LYS    32     -15.643 -50.726 -17.330  1.00  0.00      BSYN  
ATOM    277   CG LYS    32     -16.446 -51.315 -18.510  1.00  0.00      BSYN  
ATOM    278   CD LYS    32     -17.580 -50.501 -19.119  1.00  0.00      BSYN  
ATOM    279   CE LYS    32     -18.022 -51.168 -20.451  1.00  0.00      BSYN  
ATOM    280   NZ LYS    32     -18.676 -52.407 -20.121  1.00  0.00      BSYN  
ATOM    281  HZ1 LYS    32     -19.045 -52.264 -19.159  1.00  0.00      BSYN  
ATOM    282  HZ2 LYS    32     -19.585 -52.528 -20.611  1.00  0.00      BSYN  
ATOM    283  HZ3 LYS    32     -18.100 -53.270 -20.203  1.00  0.00      BSYN  
ATOM    284    C LYS    32     -15.269 -52.155 -15.448  1.00  0.00      BSYN  
ATOM    285    O LYS    32     -15.897 -51.499 -14.663  1.00  0.00      BSYN  
ATOM    286    N THR    33     -15.092 -53.452 -15.242  1.00  0.00      BSYN  
ATOM    287    H THR    33     -14.314 -53.714 -15.777  1.00  0.00      BSYN  
ATOM    288   CA THR    33     -15.744 -54.383 -14.272  1.00  0.00      BSYN  
ATOM    289   CB THR    33     -17.009 -55.068 -14.882  1.00  0.00      BSYN  
ATOM    290  OG1 THR    33     -17.882 -53.975 -14.899  1.00  0.00      BSYN  
ATOM    291  HG1 THR    33     -17.839 -53.778 -13.960  1.00  0.00      BSYN  
ATOM    292  CG2 THR    33     -17.825 -56.218 -14.146  1.00  0.00      BSYN  
ATOM    293    C THR    33     -14.599 -55.267 -13.991  1.00  0.00      BSYN  
ATOM    294    O THR    33     -13.795 -55.629 -14.876  1.00  0.00      BSYN  
ATOM    295    N LYS    34     -14.444 -55.707 -12.729  1.00  0.00      BSYN  
ATOM    296    H LYS    34     -14.993 -55.364 -11.993  1.00  0.00      BSYN  
ATOM    297   CA LYS    34     -13.209 -56.430 -12.424  1.00  0.00      BSYN  
ATOM    298   CB LYS    34     -12.366 -55.877 -11.366  1.00  0.00      BSYN  
ATOM    299   CG LYS    34     -10.877 -56.077 -11.613  1.00  0.00      BSYN  
ATOM    300   CD LYS    34     -10.025 -55.420 -10.542  1.00  0.00      BSYN  
ATOM    301   CE LYS    34      -8.597 -55.778 -10.705  1.00  0.00      BSYN  
ATOM    302   NZ LYS    34      -7.680 -55.200  -9.733  1.00  0.00      BSYN  
ATOM    303  HZ1 LYS    34      -7.973 -54.204  -9.673  1.00  0.00      BSYN  
ATOM    304  HZ2 LYS    34      -7.700 -55.547  -8.753  1.00  0.00      BSYN  
ATOM    305  HZ3 LYS    34      -6.728 -55.403 -10.099  1.00  0.00      BSYN  
ATOM    306    C LYS    34     -13.616 -57.863 -11.950  1.00  0.00      BSYN  
ATOM    307    O LYS    34     -14.389 -57.967 -11.031  1.00  0.00      BSYN  
ATOM    308    N GLU    35     -13.551 -58.980 -12.716  1.00  0.00      BSYN  
ATOM    309    H GLU    35     -13.220 -58.890 -13.635  1.00  0.00      BSYN  
ATOM    310   CA GLU    35     -14.097 -60.214 -12.345  1.00  0.00      BSYN  
ATOM    311   CB GLU    35     -15.230 -60.519 -13.291  1.00  0.00      BSYN  
ATOM    312   CG GLU    35     -16.397 -61.301 -12.735  1.00  0.00      BSYN  
ATOM    313   CD GLU    35     -17.649 -61.292 -13.548  1.00  0.00      BSYN  
ATOM    314  OE1 GLU    35     -18.594 -60.644 -13.001  1.00  0.00      BSYN  
ATOM    315  OE2 GLU    35     -17.682 -61.959 -14.588  1.00  0.00      BSYN  
ATOM    316    C GLU    35     -13.084 -61.389 -12.333  1.00  0.00      BSYN  
ATOM    317    O GLU    35     -12.431 -61.760 -13.322  1.00  0.00      BSYN  
ATOM    318    N GLY    36     -13.175 -61.943 -11.174  1.00  0.00      BSYN  
ATOM    319    H GLY    36     -13.879 -61.657 -10.556  1.00  0.00      BSYN  
ATOM    320   CA GLY    36     -12.391 -63.150 -11.160  1.00  0.00      BSYN  
ATOM    321    C GLY    36     -11.627 -63.298  -9.805  1.00  0.00      BSYN  
ATOM    322    O GLY    36     -10.379 -63.121  -9.731  1.00  0.00      BSYN  
ATOM    323    N VAL    37     -12.309 -63.418  -8.663  1.00  0.00      BSYN  
ATOM    324    H VAL    37     -13.284 -63.509  -8.628  1.00  0.00      BSYN  
ATOM    325   CA VAL    37     -11.658 -63.619  -7.433  1.00  0.00      BSYN  
ATOM    326   CB VAL    37     -12.690 -63.023  -6.405  1.00  0.00      BSYN  
ATOM    327  CG1 VAL    37     -12.374 -63.175  -4.917  1.00  0.00      BSYN  
ATOM    328  CG2 VAL    37     -12.570 -61.527  -6.415  1.00  0.00      BSYN  
ATOM    329    C VAL    37     -11.472 -65.138  -7.398  1.00  0.00      BSYN  
ATOM    330    O VAL    37     -12.426 -65.911  -7.687  1.00  0.00      BSYN  
ATOM    331    N LEU    38     -10.274 -65.575  -6.975  1.00  0.00      BSYN  
ATOM    332    H LEU    38      -9.707 -64.976  -6.446  1.00  0.00      BSYN  
ATOM    333   CA LEU    38      -9.998 -66.949  -6.998  1.00  0.00      BSYN  
ATOM    334   CB LEU    38      -8.801 -67.184  -7.806  1.00  0.00      BSYN  
ATOM    335   CG LEU    38      -7.501 -66.528  -7.540  1.00  0.00      BSYN  
ATOM    336  CD1 LEU    38      -6.340 -67.279  -8.141  1.00  0.00      BSYN  
ATOM    337  CD2 LEU    38      -7.402 -65.075  -8.005  1.00  0.00      BSYN  
ATOM    338    C LEU    38      -9.619 -67.514  -5.603  1.00  0.00      BSYN  
ATOM    339    O LEU    38      -9.494 -66.675  -4.634  1.00  0.00      BSYN  
ATOM    340    N TYR    39      -9.443 -68.899  -5.552  1.00  0.00      BSYN  
ATOM    341    H TYR    39      -9.223 -69.331  -6.404  1.00  0.00      BSYN  
ATOM    342   CA TYR    39      -9.204 -69.686  -4.361  1.00  0.00      BSYN  
ATOM    343   CB TYR    39     -10.338 -69.530  -3.255  1.00  0.00      BSYN  
ATOM    344   CG TYR    39      -9.973 -70.288  -1.924  1.00  0.00      BSYN  
ATOM    345  CD1 TYR    39      -8.940 -69.866  -1.146  1.00  0.00      BSYN  
ATOM    346  CE1 TYR    39      -8.867 -70.388   0.124  1.00  0.00      BSYN  
ATOM    347  CD2 TYR    39     -10.941 -71.232  -1.547  1.00  0.00      BSYN  
ATOM    348  CE2 TYR    39     -10.734 -71.846  -0.358  1.00  0.00      BSYN  
ATOM    349   CZ TYR    39      -9.801 -71.324   0.530  1.00  0.00      BSYN  
ATOM    350   OH TYR    39      -9.820 -71.755   1.834  1.00  0.00      BSYN  
ATOM    351   HH TYR    39     -10.324 -72.565   1.942  1.00  0.00      BSYN  
ATOM    352    C TYR    39      -9.134 -71.169  -4.827  1.00  0.00      BSYN  
ATOM    353    O TYR    39      -9.995 -71.838  -5.436  1.00  0.00      BSYN  
ATOM    354    N VAL    40      -7.992 -71.617  -4.378  1.00  0.00      BSYN  
ATOM    355    H VAL    40      -7.565 -71.252  -3.575  1.00  0.00      BSYN  
ATOM    356   CA VAL    40      -7.222 -72.650  -5.191  1.00  0.00      BSYN  
ATOM    357   CB VAL    40      -5.772 -72.746  -4.775  1.00  0.00      BSYN  
ATOM    358  CG1 VAL    40      -5.137 -71.766  -5.755  1.00  0.00      BSYN  
ATOM    359  CG2 VAL    40      -5.516 -72.444  -3.308  1.00  0.00      BSYN  
ATOM    360    C VAL    40      -7.965 -73.962  -5.025  1.00  0.00      BSYN  
ATOM    361    O VAL    40      -7.987 -74.634  -4.016  1.00  0.00      BSYN  
ATOM    362    N GLY    41      -8.669 -74.457  -6.003  1.00  0.00      BSYN  
ATOM    363    H GLY    41      -8.662 -73.860  -6.780  1.00  0.00      BSYN  
ATOM    364   CA GLY    41      -9.531 -75.675  -6.075  1.00  0.00      BSYN  
ATOM    365    C GLY    41     -10.921 -75.560  -5.499  1.00  0.00      BSYN  
ATOM    366    O GLY    41     -11.457 -76.621  -5.272  1.00  0.00      BSYN  
ATOM    367    N SER    42     -11.548 -74.308  -5.364  1.00  0.00      BSYN  
ATOM    368    H SER    42     -10.930 -73.548  -5.381  1.00  0.00      BSYN  
ATOM    369   CA SER    42     -12.920 -74.312  -4.866  1.00  0.00      BSYN  
ATOM    370   CB SER    42     -12.962 -73.638  -3.559  1.00  0.00      BSYN  
ATOM    371   OG SER    42     -12.649 -74.463  -2.388  1.00  0.00      BSYN  
ATOM    372   HG SER    42     -11.702 -74.613  -2.437  1.00  0.00      BSYN  
ATOM    373    C SER    42     -13.787 -73.585  -5.841  1.00  0.00      BSYN  
ATOM    374    O SER    42     -14.979 -73.357  -5.601  1.00  0.00      BSYN  
ATOM    375    N LYS    43     -13.397 -73.072  -7.076  1.00  0.00      BSYN  
ATOM    376    H LYS    43     -12.479 -73.340  -7.293  1.00  0.00      BSYN  
ATOM    377   CA LYS    43     -14.145 -72.080  -7.860  1.00  0.00      BSYN  
ATOM    378   CB LYS    43     -13.582 -70.597  -7.717  1.00  0.00      BSYN  
ATOM    379   CG LYS    43     -14.762 -69.921  -6.797  1.00  0.00      BSYN  
ATOM    380   CD LYS    43     -14.380 -68.554  -6.277  1.00  0.00      BSYN  
ATOM    381   CE LYS    43     -13.794 -68.253  -4.936  1.00  0.00      BSYN  
ATOM    382   NZ LYS    43     -13.712 -66.781  -5.045  1.00  0.00      BSYN  
ATOM    383  HZ1 LYS    43     -13.395 -66.413  -4.125  1.00  0.00      BSYN  
ATOM    384  HZ2 LYS    43     -13.018 -66.430  -5.735  1.00  0.00      BSYN  
ATOM    385  HZ3 LYS    43     -14.619 -66.353  -5.318  1.00  0.00      BSYN  
ATOM    386    C LYS    43     -14.037 -72.374  -9.297  1.00  0.00      BSYN  
ATOM    387    O LYS    43     -12.910 -72.485  -9.865  1.00  0.00      BSYN  
ATOM    388    N THR    44     -15.069 -72.437 -10.174  1.00  0.00      BSYN  
ATOM    389    H THR    44     -14.983 -72.350 -11.146  1.00  0.00      BSYN  
ATOM    390   CA THR    44     -16.464 -72.147  -9.956  1.00  0.00      BSYN  
ATOM    391   CB THR    44     -17.153 -71.372 -10.992  1.00  0.00      BSYN  
ATOM    392  OG1 THR    44     -16.955 -71.973 -12.261  1.00  0.00      BSYN  
ATOM    393  HG1 THR    44     -17.868 -72.042 -12.550  1.00  0.00      BSYN  
ATOM    394  CG2 THR    44     -16.737 -69.918 -10.930  1.00  0.00      BSYN  
ATOM    395    C THR    44     -17.361 -73.234  -9.399  1.00  0.00      BSYN  
ATOM    396    O THR    44     -18.364 -73.118  -8.742  1.00  0.00      BSYN  
ATOM    397    N ARG    45     -16.818 -74.331  -9.769  1.00  0.00      BSYN  
ATOM    398    H ARG    45     -16.174 -74.196 -10.495  1.00  0.00      BSYN  
ATOM    399   CA ARG    45     -17.304 -75.689  -9.520  1.00  0.00      BSYN  
ATOM    400   CB ARG    45     -18.228 -76.252 -10.673  1.00  0.00      BSYN  
ATOM    401   CG ARG    45     -17.800 -76.047 -12.144  1.00  0.00      BSYN  
ATOM    402   CD ARG    45     -18.887 -76.666 -13.097  1.00  0.00      BSYN  
ATOM    403   NE ARG    45     -20.225 -76.054 -13.235  1.00  0.00      BSYN  
ATOM    404   HE ARG    45     -20.331 -75.130 -12.926  1.00  0.00      BSYN  
ATOM    405   CZ ARG    45     -21.344 -76.771 -13.677  1.00  0.00      BSYN  
ATOM    406  NH1 ARG    45     -21.371 -77.992 -14.262  1.00  0.00      BSYN  
ATOM    407 HH11 ARG    45     -22.208 -78.520 -14.408  1.00  0.00      BSYN  
ATOM    408 HH12 ARG    45     -20.552 -78.552 -14.388  1.00  0.00      BSYN  
ATOM    409  NH2 ARG    45     -22.497 -76.275 -13.474  1.00  0.00      BSYN  
ATOM    410 HH21 ARG    45     -23.383 -76.739 -13.475  1.00  0.00      BSYN  
ATOM    411 HH22 ARG    45     -22.503 -75.391 -13.007  1.00  0.00      BSYN  
ATOM    412    C ARG    45     -16.238 -76.749  -9.147  1.00  0.00      BSYN  
ATOM    413    O ARG    45     -15.334 -77.158  -9.840  1.00  0.00      BSYN  
ATOM    414    N GLU    46     -16.311 -77.102  -7.942  1.00  0.00      BSYN  
ATOM    415    H GLU    46     -17.029 -76.849  -7.325  1.00  0.00      BSYN  
ATOM    416   CA GLU    46     -15.438 -78.019  -7.251  1.00  0.00      BSYN  
ATOM    417   CB GLU    46     -15.980 -78.131  -5.880  1.00  0.00      BSYN  
ATOM    418   CG GLU    46     -15.164 -78.883  -4.937  1.00  0.00      BSYN  
ATOM    419   CD GLU    46     -15.821 -78.783  -3.597  1.00  0.00      BSYN  
ATOM    420  OE1 GLU    46     -16.662 -79.598  -3.322  1.00  0.00      BSYN  
ATOM    421  OE2 GLU    46     -15.606 -77.835  -2.944  1.00  0.00      BSYN  
ATOM    422    C GLU    46     -15.334 -79.339  -7.989  1.00  0.00      BSYN  
ATOM    423    O GLU    46     -14.245 -79.865  -7.662  1.00  0.00      BSYN  
ATOM    424    N GLY    47     -16.348 -79.790  -8.660  1.00  0.00      BSYN  
ATOM    425    H GLY    47     -17.181 -79.275  -8.687  1.00  0.00      BSYN  
ATOM    426   CA GLY    47     -16.140 -81.051  -9.348  1.00  0.00      BSYN  
ATOM    427    C GLY    47     -15.895 -80.840 -10.870  1.00  0.00      BSYN  
ATOM    428    O GLY    47     -16.856 -80.808 -11.646  1.00  0.00      BSYN  
ATOM    429    N VAL    48     -14.579 -80.609 -11.186  1.00  0.00      BSYN  
ATOM    430    H VAL    48     -14.007 -80.382 -10.423  1.00  0.00      BSYN  
ATOM    431   CA VAL    48     -14.337 -80.251 -12.579  1.00  0.00      BSYN  
ATOM    432   CB VAL    48     -13.696 -78.827 -12.454  1.00  0.00      BSYN  
ATOM    433  CG1 VAL    48     -12.234 -78.751 -12.089  1.00  0.00      BSYN  
ATOM    434  CG2 VAL    48     -14.001 -78.132 -13.779  1.00  0.00      BSYN  
ATOM    435    C VAL    48     -13.598 -81.278 -13.375  1.00  0.00      BSYN  
ATOM    436    O VAL    48     -12.486 -81.744 -12.957  1.00  0.00      BSYN  
ATOM    437    N VAL    49     -14.139 -81.592 -14.577  1.00  0.00      BSYN  
ATOM    438    H VAL    49     -14.931 -81.153 -14.950  1.00  0.00      BSYN  
ATOM    439   CA VAL    49     -13.355 -82.513 -15.468  1.00  0.00      BSYN  
ATOM    440   CB VAL    49     -14.232 -83.232 -16.502  1.00  0.00      BSYN  
ATOM    441  CG1 VAL    49     -13.279 -84.320 -16.922  1.00  0.00      BSYN  
ATOM    442  CG2 VAL    49     -15.436 -84.185 -16.070  1.00  0.00      BSYN  
ATOM    443    C VAL    49     -12.253 -81.533 -16.030  1.00  0.00      BSYN  
ATOM    444    O VAL    49     -12.493 -80.363 -16.386  1.00  0.00      BSYN  
ATOM    445    N GLN    50     -11.028 -82.139 -16.111  1.00  0.00      BSYN  
ATOM    446    H GLN    50     -10.905 -83.056 -15.789  1.00  0.00      BSYN  
ATOM    447   CA GLN    50      -9.884 -81.350 -16.694  1.00  0.00      BSYN  
ATOM    448   CB GLN    50      -8.796 -81.284 -15.673  1.00  0.00      BSYN  
ATOM    449   CG GLN    50      -8.585 -82.323 -14.639  1.00  0.00      BSYN  
ATOM    450   CD GLN    50      -7.160 -82.259 -14.147  1.00  0.00      BSYN  
ATOM    451  OE1 GLN    50      -6.902 -83.131 -13.327  1.00  0.00      BSYN  
ATOM    452  NE2 GLN    50      -6.291 -81.342 -14.530  1.00  0.00      BSYN  
ATOM    453 HE21 GLN    50      -6.558 -80.604 -15.117  1.00  0.00      BSYN  
ATOM    454 HE22 GLN    50      -5.399 -81.572 -14.195  1.00  0.00      BSYN  
ATOM    455    C GLN    50      -9.537 -82.003 -18.059  1.00  0.00      BSYN  
ATOM    456    O GLN    50      -9.260 -81.343 -19.059  1.00  0.00      BSYN  
ATOM    457    N GLY    51      -9.443 -83.318 -17.988  1.00  0.00      BSYN  
ATOM    458    H GLY    51      -9.894 -83.721 -17.217  1.00  0.00      BSYN  
ATOM    459   CA GLY    51      -9.250 -84.136 -19.145  1.00  0.00      BSYN  
ATOM    460    C GLY    51      -8.425 -85.388 -18.906  1.00  0.00      BSYN  
ATOM    461    O GLY    51      -8.735 -85.981 -17.928  1.00  0.00      BSYN  
ATOM    462    N VAL    52      -7.307 -85.732 -19.586  1.00  0.00      BSYN  
ATOM    463    H VAL    52      -6.903 -86.624 -19.556  1.00  0.00      BSYN  
ATOM    464   CA VAL    52      -6.756 -84.821 -20.589  1.00  0.00      BSYN  
ATOM    465   CB VAL    52      -5.250 -84.913 -20.566  1.00  0.00      BSYN  
ATOM    466  CG1 VAL    52      -4.629 -83.541 -21.101  1.00  0.00      BSYN  
ATOM    467  CG2 VAL    52      -4.652 -84.986 -19.063  1.00  0.00      BSYN  
ATOM    468    C VAL    52      -7.348 -85.014 -22.018  1.00  0.00      BSYN  
ATOM    469    O VAL    52      -8.212 -85.896 -22.243  1.00  0.00      BSYN  
ATOM    470    N ALA    53      -6.941 -84.314 -23.053  1.00  0.00      BSYN  
ATOM    471    H ALA    53      -6.355 -83.545 -22.893  1.00  0.00      BSYN  
ATOM    472   CA ALA    53      -7.377 -84.537 -24.456  1.00  0.00      BSYN  
ATOM    473   CB ALA    53      -8.102 -83.347 -25.030  1.00  0.00      BSYN  
ATOM    474    C ALA    53      -6.103 -84.627 -25.163  1.00  0.00      BSYN  
ATOM    475    O ALA    53      -5.407 -83.613 -25.039  1.00  0.00      BSYN  
ATOM    476    N SER    54      -5.916 -85.791 -25.885  1.00  0.00      BSYN  
ATOM    477    H SER    54      -6.595 -86.477 -26.052  1.00  0.00      BSYN  
ATOM    478   CA SER    54      -4.549 -85.901 -26.537  1.00  0.00      BSYN  
ATOM    479   CB SER    54      -4.083 -87.373 -26.424  1.00  0.00      BSYN  
ATOM    480   OG SER    54      -3.427 -87.584 -25.232  1.00  0.00      BSYN  
ATOM    481   HG SER    54      -3.354 -86.913 -24.550  1.00  0.00      BSYN  
ATOM    482    C SER    54      -4.759 -85.395 -28.020  1.00  0.00      BSYN  
ATOM    483    O SER    54      -5.413 -85.954 -28.825  1.00  0.00      BSYN  
ATOM    484    N VAL    55      -4.049 -84.252 -28.202  1.00  0.00      BSYN  
ATOM    485    H VAL    55      -3.414 -84.001 -27.499  1.00  0.00      BSYN  
ATOM    486   CA VAL    55      -3.953 -83.636 -29.514  1.00  0.00      BSYN  
ATOM    487   CB VAL    55      -4.024 -82.042 -29.407  1.00  0.00      BSYN  
ATOM    488  CG1 VAL    55      -5.412 -81.429 -29.300  1.00  0.00      BSYN  
ATOM    489  CG2 VAL    55      -3.345 -81.510 -28.194  1.00  0.00      BSYN  
ATOM    490    C VAL    55      -2.780 -84.242 -30.253  1.00  0.00      BSYN  
ATOM    491    O VAL    55      -1.621 -84.215 -29.910  1.00  0.00      BSYN  
ATOM    492    N ALA    56      -3.058 -84.848 -31.456  1.00  0.00      BSYN  
ATOM    493    H ALA    56      -4.002 -85.113 -31.476  1.00  0.00      BSYN  
ATOM    494   CA ALA    56      -2.007 -85.201 -32.530  1.00  0.00      BSYN  
ATOM    495   CB ALA    56      -2.577 -85.867 -33.745  1.00  0.00      BSYN  
ATOM    496    C ALA    56      -1.470 -83.835 -32.944  1.00  0.00      BSYN  
ATOM    497    O ALA    56      -2.286 -82.961 -32.994  1.00  0.00      BSYN  
ATOM    498    N GLU    57      -0.128 -83.668 -33.186  1.00  0.00      BSYN  
ATOM    499    H GLU    57       0.438 -84.468 -33.175  1.00  0.00      BSYN  
ATOM    500   CA GLU    57       0.488 -82.395 -33.538  1.00  0.00      BSYN  
ATOM    501   CB GLU    57       1.127 -81.507 -32.435  1.00  0.00      BSYN  
ATOM    502   CG GLU    57       0.015 -81.100 -31.474  1.00  0.00      BSYN  
ATOM    503   CD GLU    57      -0.755 -79.774 -31.596  1.00  0.00      BSYN  
ATOM    504  OE1 GLU    57      -1.980 -79.756 -31.872  1.00  0.00      BSYN  
ATOM    505  OE2 GLU    57      -0.173 -78.697 -31.401  1.00  0.00      BSYN  
ATOM    506    C GLU    57       1.423 -82.599 -34.756  1.00  0.00      BSYN  
ATOM    507    O GLU    57       2.532 -83.066 -34.592  1.00  0.00      BSYN  
ATOM    508    N LYS    58       0.957 -82.314 -36.016  1.00  0.00      BSYN  
ATOM    509    H LYS    58       0.054 -81.940 -36.078  1.00  0.00      BSYN  
ATOM    510   CA LYS    58       1.824 -82.639 -37.209  1.00  0.00      BSYN  
ATOM    511   CB LYS    58       0.915 -83.620 -38.014  1.00  0.00      BSYN  
ATOM    512   CG LYS    58       0.817 -84.995 -37.467  1.00  0.00      BSYN  
ATOM    513   CD LYS    58      -0.371 -85.865 -37.936  1.00  0.00      BSYN  
ATOM    514   CE LYS    58      -1.667 -85.351 -37.265  1.00  0.00      BSYN  
ATOM    515   NZ LYS    58      -2.637 -86.041 -38.137  1.00  0.00      BSYN  
ATOM    516  HZ1 LYS    58      -2.587 -87.053 -37.900  1.00  0.00      BSYN  
ATOM    517  HZ2 LYS    58      -3.655 -85.838 -38.070  1.00  0.00      BSYN  
ATOM    518  HZ3 LYS    58      -2.393 -86.032 -39.148  1.00  0.00      BSYN  
ATOM    519    C LYS    58       2.350 -81.370 -37.936  1.00  0.00      BSYN  
ATOM    520    O LYS    58       2.258 -80.272 -37.526  1.00  0.00      BSYN  
ATOM    521    N THR    59       3.069 -81.643 -39.026  1.00  0.00      BSYN  
ATOM    522    H THR    59       3.480 -82.532 -39.066  1.00  0.00      BSYN  
ATOM    523   CA THR    59       3.502 -80.603 -39.973  1.00  0.00      BSYN  
ATOM    524   CB THR    59       4.969 -80.067 -39.834  1.00  0.00      BSYN  
ATOM    525  OG1 THR    59       5.086 -79.293 -38.650  1.00  0.00      BSYN  
ATOM    526  HG1 THR    59       4.419 -78.611 -38.550  1.00  0.00      BSYN  
ATOM    527  CG2 THR    59       5.638 -79.365 -41.042  1.00  0.00      BSYN  
ATOM    528    C THR    59       3.152 -81.085 -41.341  1.00  0.00      BSYN  
ATOM    529    O THR    59       2.564 -80.387 -42.174  1.00  0.00      BSYN  
ATOM    530    N LYS    60       3.500 -82.291 -41.639  1.00  0.00      BSYN  
ATOM    531    H LYS    60       3.899 -82.896 -40.979  1.00  0.00      BSYN  
ATOM    532   CA LYS    60       3.208 -82.928 -42.945  1.00  0.00      BSYN  
ATOM    533   CB LYS    60       4.248 -84.182 -42.979  1.00  0.00      BSYN  
ATOM    534   CG LYS    60       5.286 -84.286 -44.155  1.00  0.00      BSYN  
ATOM    535   CD LYS    60       4.456 -84.054 -45.328  1.00  0.00      BSYN  
ATOM    536   CE LYS    60       5.268 -84.494 -46.520  1.00  0.00      BSYN  
ATOM    537   NZ LYS    60       5.756 -85.887 -46.426  1.00  0.00      BSYN  
ATOM    538  HZ1 LYS    60       5.054 -86.557 -46.051  1.00  0.00      BSYN  
ATOM    539  HZ2 LYS    60       6.288 -86.159 -47.277  1.00  0.00      BSYN  
ATOM    540  HZ3 LYS    60       6.461 -85.767 -45.671  1.00  0.00      BSYN  
ATOM    541    C LYS    60       1.721 -83.456 -42.938  1.00  0.00      BSYN  
ATOM    542    O LYS    60       1.499 -84.512 -42.536  1.00  0.00      BSYN  
ATOM    543    N GLU    61       0.835 -82.648 -43.272  1.00  0.00      BSYN  
ATOM    544    H GLU    61       1.111 -81.747 -43.543  1.00  0.00      BSYN  
ATOM    545   CA GLU    61      -0.590 -82.855 -43.280  1.00  0.00      BSYN  
ATOM    546   CB GLU    61      -1.202 -81.809 -42.334  1.00  0.00      BSYN  
ATOM    547   CG GLU    61      -2.550 -82.218 -41.915  1.00  0.00      BSYN  
ATOM    548   CD GLU    61      -3.310 -80.997 -41.459  1.00  0.00      BSYN  
ATOM    549  OE1 GLU    61      -3.352 -80.709 -40.230  1.00  0.00      BSYN  
ATOM    550  OE2 GLU    61      -3.941 -80.346 -42.249  1.00  0.00      BSYN  
ATOM    551    C GLU    61      -1.067 -82.802 -44.754  1.00  0.00      BSYN  
ATOM    552    O GLU    61      -0.393 -82.199 -45.630  1.00  0.00      BSYN  
ATOM    553    N GLN    62      -2.154 -83.575 -45.063  1.00  0.00      BSYN  
ATOM    554    H GLN    62      -2.816 -83.770 -44.368  1.00  0.00      BSYN  
ATOM    555   CA GLN    62      -2.532 -83.719 -46.469  1.00  0.00      BSYN  
ATOM    556   CB GLN    62      -1.897 -84.991 -46.998  1.00  0.00      BSYN  
ATOM    557   CG GLN    62      -1.935 -85.204 -48.447  1.00  0.00      BSYN  
ATOM    558   CD GLN    62      -1.241 -86.471 -48.922  1.00  0.00      BSYN  
ATOM    559  OE1 GLN    62      -0.580 -87.347 -48.229  1.00  0.00      BSYN  
ATOM    560  NE2 GLN    62      -1.450 -86.899 -50.139  1.00  0.00      BSYN  
ATOM    561 HE21 GLN    62      -1.983 -86.275 -50.674  1.00  0.00      BSYN  
ATOM    562 HE22 GLN    62      -0.919 -87.626 -50.526  1.00  0.00      BSYN  
ATOM    563    C GLN    62      -3.997 -83.661 -46.567  1.00  0.00      BSYN  
ATOM    564    O GLN    62      -4.592 -82.715 -47.146  1.00  0.00      BSYN  
ATOM    565    N ALA    63      -4.688 -84.727 -46.134  1.00  0.00      BSYN  
ATOM    566    H ALA    63      -4.173 -85.459 -45.734  1.00  0.00      BSYN  
ATOM    567   CA ALA    63      -6.171 -84.774 -46.050  1.00  0.00      BSYN  
ATOM    568   CB ALA    63      -6.431 -86.186 -46.531  1.00  0.00      BSYN  
ATOM    569    C ALA    63      -6.640 -84.622 -44.580  1.00  0.00      BSYN  
ATOM    570    O ALA    63      -5.856 -84.258 -43.665  1.00  0.00      BSYN  
ATOM    571    N SER    64      -7.939 -84.986 -44.321  1.00  0.00      BSYN  
ATOM    572    H SER    64      -8.488 -85.344 -45.050  1.00  0.00      BSYN  
ATOM    573   CA SER    64      -8.616 -84.943 -42.997  1.00  0.00      BSYN  
ATOM    574   CB SER    64      -9.517 -83.786 -42.930  1.00  0.00      BSYN  
ATOM    575   OG SER    64      -8.732 -82.639 -42.813  1.00  0.00      BSYN  
ATOM    576   HG SER    64      -7.808 -82.750 -42.574  1.00  0.00      BSYN  
ATOM    577    C SER    64      -9.459 -86.230 -43.048  1.00  0.00      BSYN  
ATOM    578    O SER    64     -10.658 -86.181 -42.967  1.00  0.00      BSYN  
ATOM    579    N HIS    65      -8.738 -87.303 -43.037  1.00  0.00      BSYN  
ATOM    580    H HIS    65      -7.802 -87.314 -42.746  1.00  0.00      BSYN  
ATOM    581   CA HIS    65      -9.243 -88.649 -43.132  1.00  0.00      BSYN  
ATOM    582   CB HIS    65      -8.290 -89.502 -44.022  1.00  0.00      BSYN  
ATOM    583   CG HIS    65      -8.918 -90.902 -44.249  1.00  0.00      BSYN  
ATOM    584  ND1 HIS    65     -10.133 -91.285 -44.455  1.00  0.00      BSYN  
ATOM    585  HD1 HIS    65     -10.884 -90.784 -44.836  1.00  0.00      BSYN  
ATOM    586  CD2 HIS    65      -8.069 -91.999 -44.082  1.00  0.00      BSYN  
ATOM    587  NE2 HIS    65      -8.882 -93.072 -44.189  1.00  0.00      BSYN  
ATOM    588  CE1 HIS    65     -10.115 -92.665 -44.358  1.00  0.00      BSYN  
ATOM    589    C HIS    65      -9.291 -89.308 -41.760  1.00  0.00      BSYN  
ATOM    590    O HIS    65      -8.286 -89.196 -41.037  1.00  0.00      BSYN  
ATOM    591    N LEU    66     -10.387 -90.027 -41.449  1.00  0.00      BSYN  
ATOM    592    H LEU    66     -10.978 -90.234 -42.203  1.00  0.00      BSYN  
ATOM    593   CA LEU    66     -10.559 -90.573 -40.141  1.00  0.00      BSYN  
ATOM    594   CB LEU    66     -11.931 -90.335 -39.472  1.00  0.00      BSYN  
ATOM    595   CG LEU    66     -12.326 -88.884 -39.178  1.00  0.00      BSYN  
ATOM    596  CD1 LEU    66     -13.547 -88.859 -38.246  1.00  0.00      BSYN  
ATOM    597  CD2 LEU    66     -11.184 -88.271 -38.417  1.00  0.00      BSYN  
ATOM    598    C LEU    66     -10.271 -92.021 -40.174  1.00  0.00      BSYN  
ATOM    599    O LEU    66     -10.794 -92.623 -41.123  1.00  0.00      BSYN  
ATOM    600    N GLY    67      -9.712 -92.676 -39.105  1.00  0.00      BSYN  
ATOM    601    H GLY    67      -9.668 -92.159 -38.274  1.00  0.00      BSYN  
ATOM    602   CA GLY    67      -9.248 -94.094 -39.106  1.00  0.00      BSYN  
ATOM    603    C GLY    67      -9.991 -95.161 -38.411  1.00  0.00      BSYN  
ATOM    604    O GLY    67      -9.437 -96.063 -37.709  1.00  0.00      BSYN  
ATOM    605    N GLY    68     -11.329 -95.142 -38.784  1.00  0.00      BSYN  
ATOM    606    H GLY    68     -11.649 -94.559 -39.504  1.00  0.00      BSYN  
ATOM    607   CA GLY    68     -12.374 -95.802 -38.043  1.00  0.00      BSYN  
ATOM    608    C GLY    68     -13.446 -96.355 -39.069  1.00  0.00      BSYN  
ATOM    609    O GLY    68     -13.622 -97.532 -39.155  1.00  0.00      BSYN  
ATOM    610    N ALA    69     -14.142 -95.406 -39.837  1.00  0.00      BSYN  
ATOM    611    H ALA    69     -13.912 -94.467 -39.677  1.00  0.00      BSYN  
ATOM    612   CA ALA    69     -14.928 -95.666 -41.057  1.00  0.00      BSYN  
ATOM    613   CB ALA    69     -16.321 -95.429 -40.764  1.00  0.00      BSYN  
ATOM    614    C ALA    69     -14.655 -94.730 -42.217  1.00  0.00      BSYN  
ATOM    615    O ALA    69     -14.604 -93.533 -41.989  1.00  0.00      BSYN  
ATOM    616    N VAL    70     -14.404 -95.251 -43.405  1.00  0.00      BSYN  
ATOM    617    H VAL    70     -14.682 -96.187 -43.489  1.00  0.00      BSYN  
ATOM    618   CA VAL    70     -13.814 -94.566 -44.555  1.00  0.00      BSYN  
ATOM    619   CB VAL    70     -13.278 -95.613 -45.466  1.00  0.00      BSYN  
ATOM    620  CG1 VAL    70     -12.087 -96.396 -44.859  1.00  0.00      BSYN  
ATOM    621  CG2 VAL    70     -14.251 -96.675 -45.782  1.00  0.00      BSYN  
ATOM    622    C VAL    70     -14.666 -93.536 -45.364  1.00  0.00      BSYN  
ATOM    623    O VAL    70     -14.418 -93.215 -46.602  1.00  0.00      BSYN  
ATOM    624    N PHE    71     -15.695 -92.967 -44.739  1.00  0.00      BSYN  
ATOM    625    H PHE    71     -15.705 -92.766 -43.780  1.00  0.00      BSYN  
ATOM    626   CA PHE    71     -16.843 -92.338 -45.467  1.00  0.00      BSYN  
ATOM    627   CB PHE    71     -18.186 -93.062 -45.074  1.00  0.00      BSYN  
ATOM    628   CG PHE    71     -19.233 -93.340 -46.168  1.00  0.00      BSYN  
ATOM    629  CD1 PHE    71     -19.396 -92.611 -47.456  1.00  0.00      BSYN  
ATOM    630  CD2 PHE    71     -20.177 -94.400 -45.962  1.00  0.00      BSYN  
ATOM    631  CE1 PHE    71     -20.453 -92.810 -48.298  1.00  0.00      BSYN  
ATOM    632  CE2 PHE    71     -21.147 -94.532 -46.953  1.00  0.00      BSYN  
ATOM    633   CZ PHE    71     -21.417 -93.730 -48.000  1.00  0.00      BSYN  
ATOM    634    C PHE    71     -16.882 -90.842 -45.258  1.00  0.00      BSYN  
ATOM    635    O PHE    71     -16.442 -90.131 -46.108  1.00  0.00      BSYN  
ATOM    636    N SER    72     -17.371 -90.455 -44.142  1.00  0.00      BSYN  
ATOM    637    H SER    72     -17.734 -91.136 -43.539  1.00  0.00      BSYN  
ATOM    638   CA SER    72     -17.617 -89.056 -43.574  1.00  0.00      BSYN  
ATOM    639   CB SER    72     -18.794 -88.366 -44.351  1.00  0.00      BSYN  
ATOM    640   OG SER    72     -18.731 -86.928 -44.156  1.00  0.00      BSYN  
ATOM    641   HG SER    72     -19.130 -86.426 -44.870  1.00  0.00      BSYN  
ATOM    642    C SER    72     -18.007 -89.264 -42.104  1.00  0.00      BSYN  
ATOM    643    O SER    72     -18.781 -90.197 -41.636  1.00  0.00      BSYN  
ATOM    644    N GLY    73     -17.247 -88.503 -41.288  1.00  0.00      BSYN  
ATOM    645    H GLY    73     -16.509 -88.061 -41.758  1.00  0.00      BSYN  
ATOM    646   CA GLY    73     -17.676 -88.335 -39.904  1.00  0.00      BSYN  
ATOM    647    C GLY    73     -17.217 -86.904 -39.372  1.00  0.00      BSYN  
ATOM    648    O GLY    73     -16.060 -86.487 -39.507  1.00  0.00      BSYN  
ATOM    649    N ALA    74     -17.925 -86.074 -38.638  1.00  0.00      BSYN  
ATOM    650    H ALA    74     -17.266 -85.466 -38.243  1.00  0.00      BSYN  
ATOM    651   CA ALA    74     -19.377 -86.144 -38.356  1.00  0.00      BSYN  
ATOM    652   CB ALA    74     -19.505 -86.476 -36.922  1.00  0.00      BSYN  
ATOM    653    C ALA    74     -20.006 -84.808 -38.545  1.00  0.00      BSYN  
ATOM    654    O ALA    74     -19.349 -83.846 -38.821  1.00  0.00      BSYN  
ATOM    655    N GLY    75     -21.285 -84.687 -38.511  1.00  0.00      BSYN  
ATOM    656    H GLY    75     -21.736 -85.545 -38.368  1.00  0.00      BSYN  
ATOM    657   CA GLY    75     -21.978 -83.438 -38.717  1.00  0.00      BSYN  
ATOM    658    C GLY    75     -23.373 -83.410 -38.124  1.00  0.00      BSYN  
ATOM    659    O GLY    75     -24.232 -82.605 -38.538  1.00  0.00      BSYN  
ATOM    660    N ASN    76     -23.587 -84.267 -37.123  1.00  0.00      BSYN  
ATOM    661    H ASN    76     -22.864 -84.914 -36.983  1.00  0.00      BSYN  
ATOM    662   CA ASN    76     -24.719 -84.166 -36.219  1.00  0.00      BSYN  
ATOM    663   CB ASN    76     -24.897 -85.534 -35.575  1.00  0.00      BSYN  
ATOM    664   CG ASN    76     -25.514 -86.724 -36.378  1.00  0.00      BSYN  
ATOM    665  OD1 ASN    76     -24.866 -87.376 -37.177  1.00  0.00      BSYN  
ATOM    666  ND2 ASN    76     -26.754 -86.932 -36.237  1.00  0.00      BSYN  
ATOM    667 HD21 ASN    76     -27.206 -87.667 -36.701  1.00  0.00      BSYN  
ATOM    668 HD22 ASN    76     -27.272 -86.233 -35.785  1.00  0.00      BSYN  
ATOM    669    C ASN    76     -24.275 -83.225 -35.109  1.00  0.00      BSYN  
ATOM    670    O ASN    76     -24.875 -82.162 -34.872  1.00  0.00      BSYN  
ATOM    671    N ILE    77     -23.207 -83.538 -34.450  1.00  0.00      BSYN  
ATOM    672    H ILE    77     -22.890 -84.459 -34.346  1.00  0.00      BSYN  
ATOM    673   CA ILE    77     -22.397 -82.701 -33.539  1.00  0.00      BSYN  
ATOM    674   CB ILE    77     -22.606 -83.085 -32.009  1.00  0.00      BSYN  
ATOM    675  CG2 ILE    77     -23.639 -82.114 -31.631  1.00  0.00      BSYN  
ATOM    676  CG1 ILE    77     -22.904 -84.541 -31.578  1.00  0.00      BSYN  
ATOM    677   CD ILE    77     -21.893 -85.229 -30.568  1.00  0.00      BSYN  
ATOM    678    C ILE    77     -20.919 -82.872 -33.996  1.00  0.00      BSYN  
ATOM    679    O ILE    77     -20.752 -83.025 -35.212  1.00  0.00      BSYN  
ATOM    680    N ALA    78     -19.879 -82.789 -33.102  1.00  0.00      BSYN  
ATOM    681    H ALA    78     -20.187 -83.128 -32.236  1.00  0.00      BSYN  
ATOM    682   CA ALA    78     -18.426 -82.622 -33.450  1.00  0.00      BSYN  
ATOM    683   CB ALA    78     -18.009 -81.319 -32.824  1.00  0.00      BSYN  
ATOM    684    C ALA    78     -17.680 -83.873 -32.885  1.00  0.00      BSYN  
ATOM    685    O ALA    78     -16.719 -83.665 -32.145  1.00  0.00      BSYN  
ATOM    686    N ALA    79     -18.063 -85.115 -33.271  1.00  0.00      BSYN  
ATOM    687    H ALA    79     -18.500 -85.345 -34.117  1.00  0.00      BSYN  
ATOM    688   CA ALA    79     -17.631 -86.271 -32.486  1.00  0.00      BSYN  
ATOM    689   CB ALA    79     -18.698 -86.662 -31.474  1.00  0.00      BSYN  
ATOM    690    C ALA    79     -17.208 -87.391 -33.419  1.00  0.00      BSYN  
ATOM    691    O ALA    79     -17.865 -87.972 -34.236  1.00  0.00      BSYN  
ATOM    692    N ALA    80     -15.926 -87.742 -33.144  1.00  0.00      BSYN  
ATOM    693    H ALA    80     -15.678 -87.624 -32.203  1.00  0.00      BSYN  
ATOM    694   CA ALA    80     -15.024 -88.436 -34.093  1.00  0.00      BSYN  
ATOM    695   CB ALA    80     -13.693 -88.089 -33.496  1.00  0.00      BSYN  
ATOM    696    C ALA    80     -15.216 -89.985 -34.222  1.00  0.00      BSYN  
ATOM    697    O ALA    80     -15.406 -90.680 -33.237  1.00  0.00      BSYN  
ATOM    698    N THR    81     -15.303 -90.488 -35.435  1.00  0.00      BSYN  
ATOM    699    H THR    81     -15.178 -89.926 -36.228  1.00  0.00      BSYN  
ATOM    700   CA THR    81     -15.284 -91.841 -35.648  1.00  0.00      BSYN  
ATOM    701   CB THR    81     -16.053 -92.234 -36.980  1.00  0.00      BSYN  
ATOM    702  OG1 THR    81     -17.131 -91.328 -37.037  1.00  0.00      BSYN  
ATOM    703  HG1 THR    81     -17.832 -91.952 -36.830  1.00  0.00      BSYN  
ATOM    704  CG2 THR    81     -16.380 -93.733 -37.224  1.00  0.00      BSYN  
ATOM    705    C THR    81     -13.815 -92.336 -35.716  1.00  0.00      BSYN  
ATOM    706    O THR    81     -13.158 -92.433 -36.703  1.00  0.00      BSYN  
ATOM    707    N GLY    82     -13.216 -92.668 -34.522  1.00  0.00      BSYN  
ATOM    708    H GLY    82     -13.872 -92.534 -33.807  1.00  0.00      BSYN  
ATOM    709   CA GLY    82     -11.701 -92.906 -34.497  1.00  0.00      BSYN  
ATOM    710    C GLY    82     -11.235 -92.441 -33.116  1.00  0.00      BSYN  
ATOM    711    O GLY    82     -10.553 -91.443 -32.959  1.00  0.00      BSYN  
ATOM    712    N LEU    83     -11.442 -93.070 -31.964  1.00  0.00      BSYN  
ATOM    713    H LEU    83     -11.005 -92.822 -31.123  1.00  0.00      BSYN  
ATOM    714   CA LEU    83     -12.106 -94.327 -31.948  1.00  0.00      BSYN  
ATOM    715   CB LEU    83     -11.189 -95.455 -31.844  1.00  0.00      BSYN  
ATOM    716   CG LEU    83     -11.562 -96.983 -32.159  1.00  0.00      BSYN  
ATOM    717  CD1 LEU    83     -12.279 -97.237 -33.393  1.00  0.00      BSYN  
ATOM    718  CD2 LEU    83     -10.204 -97.593 -32.411  1.00  0.00      BSYN  
ATOM    719    C LEU    83     -12.920 -94.336 -30.672  1.00  0.00      BSYN  
ATOM    720    O LEU    83     -12.367 -93.932 -29.703  1.00  0.00      BSYN  
ATOM    721    N VAL    84     -14.213 -94.522 -30.832  1.00  0.00      BSYN  
ATOM    722    H VAL    84     -14.462 -94.789 -31.742  1.00  0.00      BSYN  
ATOM    723   CA VAL    84     -15.099 -94.286 -29.667  1.00  0.00      BSYN  
ATOM    724   CB VAL    84     -16.511 -93.775 -30.004  1.00  0.00      BSYN  
ATOM    725  CG1 VAL    84     -16.491 -92.531 -30.641  1.00  0.00      BSYN  
ATOM    726  CG2 VAL    84     -17.352 -94.869 -30.590  1.00  0.00      BSYN  
ATOM    727    C VAL    84     -15.003 -95.251 -28.474  1.00  0.00      BSYN  
ATOM    728    O VAL    84     -15.176 -94.952 -27.279  1.00  0.00      BSYN  
ATOM    729    N LYS    85     -14.619 -96.458 -28.910  1.00  0.00      BSYN  
ATOM    730    H LYS    85     -14.528 -96.763 -29.837  1.00  0.00      BSYN  
ATOM    731   CA LYS    85     -14.267 -97.516 -28.074  1.00  0.00      BSYN  
ATOM    732   CB LYS    85     -14.685 -98.891 -28.849  1.00  0.00      BSYN  
ATOM    733   CG LYS    85     -14.722 -99.937 -27.726  1.00  0.00      BSYN  
ATOM    734   CD LYS    85     -15.548-101.102 -28.286  1.00  0.00      BSYN  
ATOM    735   CE LYS    85     -15.476-102.443 -27.541  1.00  0.00      BSYN  
ATOM    736   NZ LYS    85     -14.137-103.066 -27.643  1.00  0.00      BSYN  
ATOM    737  HZ1 LYS    85     -13.632-102.793 -26.776  1.00  0.00      BSYN  
ATOM    738  HZ2 LYS    85     -14.149-104.105 -27.604  1.00  0.00      BSYN  
ATOM    739  HZ3 LYS    85     -13.645-102.763 -28.508  1.00  0.00      BSYN  
ATOM    740    C LYS    85     -12.824 -97.338 -27.780  1.00  0.00      BSYN  
ATOM    741    O LYS    85     -11.966 -97.957 -28.442  1.00  0.00      BSYN  
ATOM    742    N ARG    86     -12.469 -96.575 -26.811  1.00  0.00      BSYN  
ATOM    743    H ARG    86     -13.086 -95.930 -26.407  1.00  0.00      BSYN  
ATOM    744   CA ARG    86     -11.168 -96.752 -26.059  1.00  0.00      BSYN  
ATOM    745   CB ARG    86     -10.763 -95.488 -25.326  1.00  0.00      BSYN  
ATOM    746   CG ARG    86      -9.259 -95.213 -25.119  1.00  0.00      BSYN  
ATOM    747   CD ARG    86      -9.247 -94.461 -23.712  1.00  0.00      BSYN  
ATOM    748   NE ARG    86      -8.048 -93.724 -23.846  1.00  0.00      BSYN  
ATOM    749   HE ARG    86      -7.497 -93.931 -24.630  1.00  0.00      BSYN  
ATOM    750   CZ ARG    86      -7.725 -92.672 -23.003  1.00  0.00      BSYN  
ATOM    751  NH1 ARG    86      -8.609 -92.323 -22.081  1.00  0.00      BSYN  
ATOM    752 HH11 ARG    86      -8.336 -91.547 -21.513  1.00  0.00      BSYN  
ATOM    753 HH12 ARG    86      -9.448 -92.804 -21.827  1.00  0.00      BSYN  
ATOM    754  NH2 ARG    86      -6.693 -91.889 -23.045  1.00  0.00      BSYN  
ATOM    755 HH21 ARG    86      -6.642 -91.096 -22.437  1.00  0.00      BSYN  
ATOM    756 HH22 ARG    86      -5.991 -92.048 -23.739  1.00  0.00      BSYN  
ATOM    757    C ARG    86     -11.178 -97.968 -25.303  1.00  0.00      BSYN  
ATOM    758    O ARG    86     -12.004 -98.156 -24.384  1.00  0.00      BSYN  
ATOM    759    N GLU    87     -10.374 -98.995 -25.726  1.00  0.00      BSYN  
ATOM    760    H GLU    87      -9.726 -98.806 -26.436  1.00  0.00      BSYN  
ATOM    761   CA GLU    87     -10.323-100.278 -25.048  1.00  0.00      BSYN  
ATOM    762   CB GLU    87      -9.894-101.412 -26.013  1.00  0.00      BSYN  
ATOM    763   CG GLU    87      -8.517-101.253 -26.640  1.00  0.00      BSYN  
ATOM    764   CD GLU    87      -8.158-102.123 -27.795  1.00  0.00      BSYN  
ATOM    765  OE1 GLU    87      -8.894-102.391 -28.695  1.00  0.00      BSYN  
ATOM    766  OE2 GLU    87      -6.983-102.433 -27.743  1.00  0.00      BSYN  
ATOM    767    C GLU    87      -9.607-100.221 -23.731  1.00  0.00      BSYN  
ATOM    768    O GLU    87      -8.765 -99.304 -23.470  1.00  0.00      BSYN  
ATOM    769    N GLU    88      -9.839-101.271 -22.939  1.00  0.00      BSYN  
ATOM    770    H GLU    88      -9.908-102.119 -23.427  1.00  0.00      BSYN  
ATOM    771   CA GLU    88      -9.587-101.240 -21.466  1.00  0.00      BSYN  
ATOM    772   CB GLU    88     -10.818-100.558 -20.680  1.00  0.00      BSYN  
ATOM    773   CG GLU    88     -12.317-100.963 -20.812  1.00  0.00      BSYN  
ATOM    774   CD GLU    88     -13.263-100.180 -19.972  1.00  0.00      BSYN  
ATOM    775  OE1 GLU    88     -14.280-100.760 -19.679  1.00  0.00      BSYN  
ATOM    776  OE2 GLU    88     -12.933 -99.130 -19.400  1.00  0.00      BSYN  
ATOM    777    C GLU    88      -9.407-102.675 -20.899  1.00  0.00      BSYN  
ATOM    778    O GLU    88      -9.667-103.782 -21.438  1.00  0.00      BSYN  
ATOM    779    N PHE    89      -8.703-102.489 -19.733  1.00  0.00      BSYN  
ATOM    780    H PHE    89      -8.051-101.758 -19.722  1.00  0.00      BSYN  
ATOM    781   CA PHE    89      -8.468-103.560 -18.808  1.00  0.00      BSYN  
ATOM    782   CB PHE    89      -6.994-103.615 -18.365  1.00  0.00      BSYN  
ATOM    783   CG PHE    89      -6.250-104.140 -19.593  1.00  0.00      BSYN  
ATOM    784  CD1 PHE    89      -6.832-105.069 -20.519  1.00  0.00      BSYN  
ATOM    785  CD2 PHE    89      -5.120-103.477 -20.025  1.00  0.00      BSYN  
ATOM    786  CE1 PHE    89      -6.293-105.413 -21.673  1.00  0.00      BSYN  
ATOM    787  CE2 PHE    89      -4.695-103.658 -21.308  1.00  0.00      BSYN  
ATOM    788   CZ PHE    89      -5.276-104.599 -22.150  1.00  0.00      BSYN  
ATOM    789    C PHE    89      -9.414-103.538 -17.588  1.00  0.00      BSYN  
ATOM    790    O PHE    89      -9.699-102.400 -17.012  1.00  0.00      BSYN  
ATOM    791    N PRO    90      -9.839-104.759 -17.205  1.00  0.00      BSYN  
ATOM    792   CD PRO    90      -9.751-106.026 -17.899  1.00  0.00      BSYN  
ATOM    793   CA PRO    90     -10.756-104.903 -16.185  1.00  0.00      BSYN  
ATOM    794   CB PRO    90     -11.279-106.331 -16.329  1.00  0.00      BSYN  
ATOM    795   CG PRO    90     -11.105-106.832 -17.724  1.00  0.00      BSYN  
ATOM    796    C PRO    90      -9.968-104.713 -14.914  1.00  0.00      BSYN  
ATOM    797    O PRO    90      -8.986-105.379 -14.663  1.00  0.00      BSYN  
ATOM    798    N THR    91     -10.348-103.717 -14.138  1.00  0.00      BSYN  
ATOM    799    H THR    91     -11.029-103.115 -14.504  1.00  0.00      BSYN  
ATOM    800   CA THR    91      -9.839-103.324 -12.878  1.00  0.00      BSYN  
ATOM    801   CB THR    91     -10.282-101.937 -12.402  1.00  0.00      BSYN  
ATOM    802  OG1 THR    91     -10.392-101.074 -13.594  1.00  0.00      BSYN  
ATOM    803  HG1 THR    91      -9.914-100.260 -13.417  1.00  0.00      BSYN  
ATOM    804  CG2 THR    91      -9.450-101.301 -11.261  1.00  0.00      BSYN  
ATOM    805    C THR    91     -10.281-104.230 -11.766  1.00  0.00      BSYN  
ATOM    806    O THR    91     -11.505-104.330 -11.406  1.00  0.00      BSYN  
ATOM    807    N ASP    92      -9.243-104.806 -11.186  1.00  0.00      BSYN  
ATOM    808    H ASP    92      -8.307-104.601 -11.394  1.00  0.00      BSYN  
ATOM    809   CA ASP    92      -9.379-105.861 -10.173  1.00  0.00      BSYN  
ATOM    810   CB ASP    92      -9.215-107.359 -10.699  1.00  0.00      BSYN  
ATOM    811   CG ASP    92      -9.856-108.625  -9.870  1.00  0.00      BSYN  
ATOM    812  OD1 ASP    92     -10.712-109.319 -10.437  1.00  0.00      BSYN  
ATOM    813  OD2 ASP    92      -9.351-108.890  -8.767  1.00  0.00      BSYN  
ATOM    814    C ASP    92      -8.429-105.636  -9.033  1.00  0.00      BSYN  
ATOM    815    O ASP    92      -7.221-105.346  -9.176  1.00  0.00      BSYN  
ATOM    816    N LEU    93      -8.955-105.687  -7.789  1.00  0.00      BSYN  
ATOM    817    H LEU    93      -9.852-106.067  -7.677  1.00  0.00      BSYN  
ATOM    818   CA LEU    93      -8.166-105.227  -6.596  1.00  0.00      BSYN  
ATOM    819   CB LEU    93      -8.824-104.118  -5.815  1.00  0.00      BSYN  
ATOM    820   CG LEU    93      -9.230-102.694  -6.284  1.00  0.00      BSYN  
ATOM    821  CD1 LEU    93     -10.357-102.199  -5.446  1.00  0.00      BSYN  
ATOM    822  CD2 LEU    93      -8.237-101.671  -6.335  1.00  0.00      BSYN  
ATOM    823    C LEU    93      -7.808-106.414  -5.671  1.00  0.00      BSYN  
ATOM    824    O LEU    93      -6.659-106.797  -5.554  1.00  0.00      BSYN  
ATOM    825    N LYS    94      -8.925-106.750  -5.127  1.00  0.00      BSYN  
ATOM    826    H LYS    94      -9.745-106.501  -5.602  1.00  0.00      BSYN  
ATOM    827   CA LYS    94      -8.897-107.887  -4.201  1.00  0.00      BSYN  
ATOM    828   CB LYS    94      -8.810-107.270  -2.857  1.00  0.00      BSYN  
ATOM    829   CG LYS    94      -7.628-106.537  -2.172  1.00  0.00      BSYN  
ATOM    830   CD LYS    94      -8.236-105.654  -1.108  1.00  0.00      BSYN  
ATOM    831   CE LYS    94      -9.024-104.459  -1.692  1.00  0.00      BSYN  
ATOM    832   NZ LYS    94      -9.788-103.752  -0.690  1.00  0.00      BSYN  
ATOM    833  HZ1 LYS    94     -10.506-103.133  -1.118  1.00  0.00      BSYN  
ATOM    834  HZ2 LYS    94     -10.351-104.286   0.002  1.00  0.00      BSYN  
ATOM    835  HZ3 LYS    94      -9.233-103.125  -0.073  1.00  0.00      BSYN  
ATOM    836    C LYS    94     -10.215-108.653  -4.226  1.00  0.00      BSYN  
ATOM    837    O LYS    94     -11.288-108.092  -4.597  1.00  0.00      BSYN  
ATOM    838    N PRO    95     -10.269-109.998  -3.936  1.00  0.00      BSYN  
ATOM    839   CD PRO    95     -11.496-110.794  -4.126  1.00  0.00      BSYN  
ATOM    840   CA PRO    95      -9.082-110.765  -3.678  1.00  0.00      BSYN  
ATOM    841   CB PRO    95      -9.652-112.102  -3.390  1.00  0.00      BSYN  
ATOM    842   CG PRO    95     -11.156-111.839  -3.146  1.00  0.00      BSYN  
ATOM    843    C PRO    95      -7.897-111.008  -4.608  1.00  0.00      BSYN  
ATOM    844    O PRO    95      -6.829-110.887  -4.108  1.00  0.00      BSYN  
ATOM    845    N GLU    96      -8.105-111.463  -5.835  1.00  0.00      BSYN  
ATOM    846    H GLU    96      -8.995-111.840  -5.997  1.00  0.00      BSYN  
ATOM    847   CA GLU    96      -7.008-111.663  -6.815  1.00  0.00      BSYN  
ATOM    848   CB GLU    96      -7.561-112.421  -8.031  1.00  0.00      BSYN  
ATOM    849   CG GLU    96      -6.764-113.167  -9.059  1.00  0.00      BSYN  
ATOM    850   CD GLU    96      -7.514-113.855 -10.189  1.00  0.00      BSYN  
ATOM    851  OE1 GLU    96      -7.202-115.004 -10.546  1.00  0.00      BSYN  
ATOM    852  OE2 GLU    96      -8.488-113.307 -10.789  1.00  0.00      BSYN  
ATOM    853    C GLU    96      -6.148-110.560  -7.206  1.00  0.00      BSYN  
ATOM    854    O GLU    96      -6.295-109.909  -8.275  1.00  0.00      BSYN  
ATOM    855    N GLU    97      -5.078-110.422  -6.418  1.00  0.00      BSYN  
ATOM    856    H GLU    97      -5.051-111.048  -5.664  1.00  0.00      BSYN  
ATOM    857   CA GLU    97      -4.027-109.455  -6.649  1.00  0.00      BSYN  
ATOM    858   CB GLU    97      -3.297-109.126  -5.352  1.00  0.00      BSYN  
ATOM    859   CG GLU    97      -4.400-108.693  -4.348  1.00  0.00      BSYN  
ATOM    860   CD GLU    97      -3.946-108.677  -2.888  1.00  0.00      BSYN  
ATOM    861  OE1 GLU    97      -3.892-107.601  -2.250  1.00  0.00      BSYN  
ATOM    862  OE2 GLU    97      -3.713-109.746  -2.452  1.00  0.00      BSYN  
ATOM    863    C GLU    97      -3.080-109.909  -7.731  1.00  0.00      BSYN  
ATOM    864    O GLU    97      -2.251-110.766  -7.578  1.00  0.00      BSYN  
ATOM    865    N VAL    98      -3.464-109.344  -8.852  1.00  0.00      BSYN  
ATOM    866    H VAL    98      -4.433-109.255  -8.971  1.00  0.00      BSYN  
ATOM    867   CA VAL    98      -2.623-109.260  -9.975  1.00  0.00      BSYN  
ATOM    868   CB VAL    98      -3.302-109.426 -11.382  1.00  0.00      BSYN  
ATOM    869  CG1 VAL    98      -3.765-110.843 -11.523  1.00  0.00      BSYN  
ATOM    870  CG2 VAL    98      -4.587-108.677 -11.445  1.00  0.00      BSYN  
ATOM    871    C VAL    98      -1.830-108.014  -9.923  1.00  0.00      BSYN  
ATOM    872    O VAL    98      -2.335-106.893  -9.838  1.00  0.00      BSYN  
ATOM    873    N ALA    99      -0.499-108.016 -10.085  1.00  0.00      BSYN  
ATOM    874    H ALA    99      -0.104-108.858 -10.393  1.00  0.00      BSYN  
ATOM    875   CA ALA    99       0.395-106.871  -9.928  1.00  0.00      BSYN  
ATOM    876   CB ALA    99       1.572-107.279  -8.960  1.00  0.00      BSYN  
ATOM    877    C ALA    99       0.844-106.373 -11.359  1.00  0.00      BSYN  
ATOM    878    O ALA    99       1.636-107.169 -11.932  1.00  0.00      BSYN  
ATOM    879    N GLN   100       0.573-105.074 -11.790  1.00  0.00      BSYN  
ATOM    880    H GLN   100      -0.134-104.525 -11.392  1.00  0.00      BSYN  
ATOM    881   CA GLN   100       1.167-104.700 -13.054  1.00  0.00      BSYN  
ATOM    882   CB GLN   100       0.074-104.167 -13.896  1.00  0.00      BSYN  
ATOM    883   CG GLN   100      -1.030-105.094 -14.384  1.00  0.00      BSYN  
ATOM    884   CD GLN   100      -1.776-104.482 -15.553  1.00  0.00      BSYN  
ATOM    885  OE1 GLN   100      -2.863-104.043 -15.320  1.00  0.00      BSYN  
ATOM    886  NE2 GLN   100      -1.279-104.336 -16.724  1.00  0.00      BSYN  
ATOM    887 HE21 GLN   100      -1.793-104.052 -17.508  1.00  0.00      BSYN  
ATOM    888 HE22 GLN   100      -0.314-104.504 -16.702  1.00  0.00      BSYN  
ATOM    889    C GLN   100       2.260-103.618 -12.922  1.00  0.00      BSYN  
ATOM    890    O GLN   100       2.001-102.453 -12.713  1.00  0.00      BSYN  
ATOM    891    N GLU   101       3.517-104.015 -13.077  1.00  0.00      BSYN  
ATOM    892    H GLU   101       3.733-104.905 -13.426  1.00  0.00      BSYN  
ATOM    893   CA GLU   101       4.752-103.169 -12.834  1.00  0.00      BSYN  
ATOM    894   CB GLU   101       5.554-103.967 -11.822  1.00  0.00      BSYN  
ATOM    895   CG GLU   101       6.437-102.894 -11.186  1.00  0.00      BSYN  
ATOM    896   CD GLU   101       7.111-103.435  -9.966  1.00  0.00      BSYN  
ATOM    897  OE1 GLU   101       6.564-103.613  -8.864  1.00  0.00      BSYN  
ATOM    898  OE2 GLU   101       8.322-103.677 -10.118  1.00  0.00      BSYN  
ATOM    899    C GLU   101       5.542-103.215 -14.150  1.00  0.00      BSYN  
ATOM    900    O GLU   101       5.823-104.215 -14.852  1.00  0.00      BSYN  
ATOM    901    N ALA   102       5.921-102.029 -14.564  1.00  0.00      BSYN  
ATOM    902    H ALA   102       5.665-101.253 -14.023  1.00  0.00      BSYN  
ATOM    903   CA ALA   102       6.734-101.861 -15.807  1.00  0.00      BSYN  
ATOM    904   CB ALA   102       6.123-100.975 -16.848  1.00  0.00      BSYN  
ATOM    905    C ALA   102       7.956-100.907 -15.487  1.00  0.00      BSYN  
ATOM    906    O ALA   102       7.939-100.184 -14.468  1.00  0.00      BSYN  
ATOM    907    N ALA   103       9.056-101.185 -16.195  1.00  0.00      BSYN  
ATOM    908    H ALA   103       9.050-102.035 -16.684  1.00  0.00      BSYN  
ATOM    909   CA ALA   103      10.250-100.258 -16.118  1.00  0.00      BSYN  
ATOM    910   CB ALA   103      11.363-100.877 -16.928  1.00  0.00      BSYN  
ATOM    911    C ALA   103      10.030 -98.817 -16.610  1.00  0.00      BSYN  
ATOM    912    O ALA   103      10.608 -97.884 -16.089  1.00  0.00      BSYN  
ATOM    913    N GLU   104       9.238 -98.794 -17.691  1.00  0.00      BSYN  
ATOM    914    H GLU   104       8.840 -99.638 -17.991  1.00  0.00      BSYN  
ATOM    915   CA GLU   104       8.651 -97.526 -18.213  1.00  0.00      BSYN  
ATOM    916   CB GLU   104       8.342 -97.642 -19.654  1.00  0.00      BSYN  
ATOM    917   CG GLU   104       8.132 -96.210 -20.320  1.00  0.00      BSYN  
ATOM    918   CD GLU   104       8.527 -96.009 -21.841  1.00  0.00      BSYN  
ATOM    919  OE1 GLU   104       7.732 -95.554 -22.699  1.00  0.00      BSYN  
ATOM    920  OE2 GLU   104       9.632 -96.381 -22.194  1.00  0.00      BSYN  
ATOM    921    C GLU   104       7.457 -97.212 -17.385  1.00  0.00      BSYN  
ATOM    922    O GLU   104       6.395 -97.873 -17.457  1.00  0.00      BSYN  
ATOM    923    N GLU   105       7.634 -96.121 -16.553  1.00  0.00      BSYN  
ATOM    924    H GLU   105       8.586 -95.890 -16.591  1.00  0.00      BSYN  
ATOM    925   CA GLU   105       6.507 -95.464 -15.859  1.00  0.00      BSYN  
ATOM    926   CB GLU   105       6.523 -95.440 -14.417  1.00  0.00      BSYN  
ATOM    927   CG GLU   105       6.232 -96.754 -13.741  1.00  0.00      BSYN  
ATOM    928   CD GLU   105       5.958 -96.605 -12.261  1.00  0.00      BSYN  
ATOM    929  OE1 GLU   105       5.397 -95.640 -11.832  1.00  0.00      BSYN  
ATOM    930  OE2 GLU   105       6.411 -97.518 -11.581  1.00  0.00      BSYN  
ATOM    931    C GLU   105       6.180 -94.096 -16.391  1.00  0.00      BSYN  
ATOM    932    O GLU   105       7.065 -93.285 -16.439  1.00  0.00      BSYN  
ATOM    933    N PRO   106       5.034 -93.883 -17.122  1.00  0.00      BSYN  
ATOM    934   CD PRO   106       4.338 -94.913 -17.974  1.00  0.00      BSYN  
ATOM    935   CA PRO   106       4.748 -92.512 -17.597  1.00  0.00      BSYN  
ATOM    936   CB PRO   106       4.082 -92.758 -18.855  1.00  0.00      BSYN  
ATOM    937   CG PRO   106       3.263 -94.013 -18.748  1.00  0.00      BSYN  
ATOM    938    C PRO   106       4.004 -91.366 -16.888  1.00  0.00      BSYN  
ATOM    939    O PRO   106       2.773 -91.222 -16.934  1.00  0.00      BSYN  
ATOM    940    N LEU   107       4.854 -90.523 -16.230  1.00  0.00      BSYN  
ATOM    941    H LEU   107       5.816 -90.543 -16.416  1.00  0.00      BSYN  
ATOM    942   CA LEU   107       4.396 -89.644 -15.222  1.00  0.00      BSYN  
ATOM    943   CB LEU   107       5.308 -89.495 -13.999  1.00  0.00      BSYN  
ATOM    944   CG LEU   107       5.800 -90.710 -13.143  1.00  0.00      BSYN  
ATOM    945  CD1 LEU   107       7.026 -90.297 -12.365  1.00  0.00      BSYN  
ATOM    946  CD2 LEU   107       4.726 -91.549 -12.363  1.00  0.00      BSYN  
ATOM    947    C LEU   107       3.890 -88.282 -15.670  1.00  0.00      BSYN  
ATOM    948    O LEU   107       4.693 -87.349 -15.554  1.00  0.00      BSYN  
ATOM    949    N ILE   108       2.658 -88.031 -16.133  1.00  0.00      BSYN  
ATOM    950    H ILE   108       2.116 -88.798 -15.853  1.00  0.00      BSYN  
ATOM    951   CA ILE   108       1.936 -86.798 -16.283  1.00  0.00      BSYN  
ATOM    952   CB ILE   108       0.689 -86.930 -17.239  1.00  0.00      BSYN  
ATOM    953  CG2 ILE   108       0.104 -85.617 -17.832  1.00  0.00      BSYN  
ATOM    954  CG1 ILE   108       1.057 -87.756 -18.543  1.00  0.00      BSYN  
ATOM    955   CD ILE   108      -0.162 -88.436 -19.264  1.00  0.00      BSYN  
ATOM    956    C ILE   108       1.427 -86.235 -15.065  1.00  0.00      BSYN  
ATOM    957    O ILE   108       0.888 -86.993 -14.248  1.00  0.00      BSYN  
ATOM    958    N GLU   109       1.527 -84.911 -14.750  1.00  0.00      BSYN  
ATOM    959    H GLU   109       2.041 -84.239 -15.243  1.00  0.00      BSYN  
ATOM    960   CA GLU   109       0.684 -84.460 -13.595  1.00  0.00      BSYN  
ATOM    961   CB GLU   109       1.366 -84.638 -12.248  1.00  0.00      BSYN  
ATOM    962   CG GLU   109       0.670 -84.160 -10.922  1.00  0.00      BSYN  
ATOM    963   CD GLU   109      -0.467 -84.983 -10.449  1.00  0.00      BSYN  
ATOM    964  OE1 GLU   109      -1.404 -85.104 -11.295  1.00  0.00      BSYN  
ATOM    965  OE2 GLU   109      -0.421 -85.632  -9.384  1.00  0.00      BSYN  
ATOM    966    C GLU   109       0.113 -83.030 -13.819  1.00  0.00      BSYN  
ATOM    967    O GLU   109       0.622 -82.031 -13.321  1.00  0.00      BSYN  
ATOM    968    N PRO   110      -1.068 -82.927 -14.446  1.00  0.00      BSYN  
ATOM    969   CD PRO   110      -2.093 -83.982 -14.398  1.00  0.00      BSYN  
ATOM    970   CA PRO   110      -1.659 -81.676 -14.860  1.00  0.00      BSYN  
ATOM    971   CB PRO   110      -2.913 -82.091 -15.729  1.00  0.00      BSYN  
ATOM    972   CG PRO   110      -3.340 -83.478 -15.252  1.00  0.00      BSYN  
ATOM    973    C PRO   110      -1.973 -80.623 -13.756  1.00  0.00      BSYN  
ATOM    974    O PRO   110      -3.042 -80.753 -13.134  1.00  0.00      BSYN  
ATOM    975    N LEU   111      -1.159 -79.652 -13.463  1.00  0.00      BSYN  
ATOM    976    H LEU   111      -0.508 -79.326 -14.119  1.00  0.00      BSYN  
ATOM    977   CA LEU   111      -1.463 -78.725 -12.297  1.00  0.00      BSYN  
ATOM    978   CB LEU   111      -0.165 -78.215 -11.831  1.00  0.00      BSYN  
ATOM    979   CG LEU   111       0.175 -77.772 -10.493  1.00  0.00      BSYN  
ATOM    980  CD1 LEU   111      -0.279 -78.756  -9.432  1.00  0.00      BSYN  
ATOM    981  CD2 LEU   111       1.625 -77.407 -10.431  1.00  0.00      BSYN  
ATOM    982    C LEU   111      -2.467 -77.593 -12.636  1.00  0.00      BSYN  
ATOM    983    O LEU   111      -2.140 -76.429 -12.792  1.00  0.00      BSYN  
ATOM    984    N MET   112      -3.752 -77.924 -12.899  1.00  0.00      BSYN  
ATOM    985    H MET   112      -4.096 -78.841 -12.916  1.00  0.00      BSYN  
ATOM    986   CA MET   112      -4.829 -76.931 -13.236  1.00  0.00      BSYN  
ATOM    987   CB MET   112      -5.640 -77.445 -14.564  1.00  0.00      BSYN  
ATOM    988   CG MET   112      -4.678 -78.048 -15.622  1.00  0.00      BSYN  
ATOM    989   SD MET   112      -3.662 -76.808 -16.536  1.00  0.00      BSYN  
ATOM    990   CE MET   112      -2.013 -77.261 -16.463  1.00  0.00      BSYN  
ATOM    991    C MET   112      -5.622 -76.302 -12.184  1.00  0.00      BSYN  
ATOM    992    O MET   112      -6.880 -76.185 -12.373  1.00  0.00      BSYN  
ATOM    993    N GLU   113      -4.849 -76.254 -11.098  1.00  0.00      BSYN  
ATOM    994    H GLU   113      -4.242 -76.969 -10.816  1.00  0.00      BSYN  
ATOM    995   CA GLU   113      -5.146 -75.305  -9.982  1.00  0.00      BSYN  
ATOM    996   CB GLU   113      -4.645 -75.827  -8.623  1.00  0.00      BSYN  
ATOM    997   CG GLU   113      -5.378 -77.211  -8.081  1.00  0.00      BSYN  
ATOM    998   CD GLU   113      -5.401 -77.440  -6.543  1.00  0.00      BSYN  
ATOM    999  OE1 GLU   113      -4.769 -78.310  -5.918  1.00  0.00      BSYN  
ATOM   1000  OE2 GLU   113      -6.203 -76.698  -5.919  1.00  0.00      BSYN  
ATOM   1001    C GLU   113      -4.430 -73.970 -10.312  1.00  0.00      BSYN  
ATOM   1002    O GLU   113      -3.226 -73.955 -10.401  1.00  0.00      BSYN  
ATOM   1003    N PRO   114      -5.215 -72.870 -10.480  1.00  0.00      BSYN  
ATOM   1004   CD PRO   114      -6.625 -72.765 -10.134  1.00  0.00      BSYN  
ATOM   1005   CA PRO   114      -4.697 -71.575 -10.791  1.00  0.00      BSYN  
ATOM   1006   CB PRO   114      -5.957 -70.727 -11.068  1.00  0.00      BSYN  
ATOM   1007   CG PRO   114      -6.963 -71.298 -10.052  1.00  0.00      BSYN  
ATOM   1008    C PRO   114      -3.743 -70.946  -9.723  1.00  0.00      BSYN  
ATOM   1009    O PRO   114      -4.104 -69.946  -9.070  1.00  0.00      BSYN  
ATOM   1010    N GLU   115      -2.441 -71.365  -9.850  1.00  0.00      BSYN  
ATOM   1011    H GLU   115      -2.280 -72.046 -10.536  1.00  0.00      BSYN  
ATOM   1012   CA GLU   115      -1.472 -70.515  -9.311  1.00  0.00      BSYN  
ATOM   1013   CB GLU   115      -0.524 -71.319  -8.366  1.00  0.00      BSYN  
ATOM   1014   CG GLU   115      -1.194 -71.539  -7.065  1.00  0.00      BSYN  
ATOM   1015   CD GLU   115      -1.135 -70.433  -5.919  1.00  0.00      BSYN  
ATOM   1016  OE1 GLU   115      -1.282 -69.266  -6.199  1.00  0.00      BSYN  
ATOM   1017  OE2 GLU   115      -0.931 -70.807  -4.750  1.00  0.00      BSYN  
ATOM   1018    C GLU   115      -0.740 -69.764 -10.525  1.00  0.00      BSYN  
ATOM   1019    O GLU   115       0.351 -70.103 -11.062  1.00  0.00      BSYN  
ATOM   1020    N GLY   116      -1.512 -68.765 -10.991  1.00  0.00      BSYN  
ATOM   1021    H GLY   116      -2.217 -68.401 -10.415  1.00  0.00      BSYN  
ATOM   1022   CA GLY   116      -1.095 -67.986 -12.161  1.00  0.00      BSYN  
ATOM   1023    C GLY   116      -1.616 -68.698 -13.427  1.00  0.00      BSYN  
ATOM   1024    O GLY   116      -2.707 -68.412 -13.927  1.00  0.00      BSYN  
ATOM   1025    N GLU   117      -0.917 -69.791 -13.839  1.00  0.00      BSYN  
ATOM   1026    H GLU   117      -0.147 -69.922 -13.247  1.00  0.00      BSYN  
ATOM   1027   CA GLU   117      -1.333 -70.748 -14.802  1.00  0.00      BSYN  
ATOM   1028   CB GLU   117      -2.645 -71.563 -14.431  1.00  0.00      BSYN  
ATOM   1029   CG GLU   117      -2.858 -72.929 -15.008  1.00  0.00      BSYN  
ATOM   1030   CD GLU   117      -4.283 -73.531 -15.023  1.00  0.00      BSYN  
ATOM   1031  OE1 GLU   117      -4.670 -74.080 -16.071  1.00  0.00      BSYN  
ATOM   1032  OE2 GLU   117      -4.949 -73.382 -13.962  1.00  0.00      BSYN  
ATOM   1033    C GLU   117      -1.462 -70.416 -16.317  1.00  0.00      BSYN  
ATOM   1034    O GLU   117      -0.952 -71.146 -17.137  1.00  0.00      BSYN  
ATOM   1035    N SER   118      -2.217 -69.330 -16.583  1.00  0.00      BSYN  
ATOM   1036    H SER   118      -2.481 -68.745 -15.843  1.00  0.00      BSYN  
ATOM   1037   CA SER   118      -2.232 -68.766 -17.898  1.00  0.00      BSYN  
ATOM   1038   CB SER   118      -3.576 -68.930 -18.667  1.00  0.00      BSYN  
ATOM   1039   OG SER   118      -3.748 -70.267 -19.000  1.00  0.00      BSYN  
ATOM   1040   HG SER   118      -3.471 -70.938 -18.372  1.00  0.00      BSYN  
ATOM   1041    C SER   118      -1.759 -67.314 -18.019  1.00  0.00      BSYN  
ATOM   1042    O SER   118      -1.580 -66.706 -16.892  1.00  0.00      BSYN  
ATOM   1043    N TYR   119      -1.428 -66.842 -19.211  1.00  0.00      BSYN  
ATOM   1044    H TYR   119      -1.623 -67.289 -20.061  1.00  0.00      BSYN  
ATOM   1045   CA TYR   119      -0.813 -65.562 -19.159  1.00  0.00      BSYN  
ATOM   1046   CB TYR   119       0.125 -65.217 -20.340  1.00  0.00      BSYN  
ATOM   1047   CG TYR   119       1.105 -66.386 -20.440  1.00  0.00      BSYN  
ATOM   1048  CD1 TYR   119       2.216 -66.335 -19.698  1.00  0.00      BSYN  
ATOM   1049  CE1 TYR   119       3.030 -67.409 -19.744  1.00  0.00      BSYN  
ATOM   1050  CD2 TYR   119       0.937 -67.321 -21.422  1.00  0.00      BSYN  
ATOM   1051  CE2 TYR   119       1.859 -68.330 -21.550  1.00  0.00      BSYN  
ATOM   1052   CZ TYR   119       2.871 -68.383 -20.633  1.00  0.00      BSYN  
ATOM   1053   OH TYR   119       3.939 -69.294 -20.607  1.00  0.00      BSYN  
ATOM   1054   HH TYR   119       4.216 -69.263 -19.688  1.00  0.00      BSYN  
ATOM   1055    C TYR   119      -1.768 -64.372 -18.966  1.00  0.00      BSYN  
ATOM   1056    O TYR   119      -2.983 -64.479 -19.328  1.00  0.00      BSYN  
ATOM   1057    N GLU   120      -1.363 -63.367 -18.215  1.00  0.00      BSYN  
ATOM   1058    H GLU   120      -0.670 -63.444 -17.527  1.00  0.00      BSYN  
ATOM   1059   CA GLU   120      -1.935 -62.019 -18.138  1.00  0.00      BSYN  
ATOM   1060   CB GLU   120      -3.023 -62.159 -16.985  1.00  0.00      BSYN  
ATOM   1061   CG GLU   120      -2.940 -62.383 -15.506  1.00  0.00      BSYN  
ATOM   1062   CD GLU   120      -4.397 -62.492 -14.933  1.00  0.00      BSYN  
ATOM   1063  OE1 GLU   120      -4.899 -61.350 -14.934  1.00  0.00      BSYN  
ATOM   1064  OE2 GLU   120      -4.915 -63.582 -14.604  1.00  0.00      BSYN  
ATOM   1065    C GLU   120      -0.737 -61.154 -17.657  1.00  0.00      BSYN  
ATOM   1066    O GLU   120       0.049 -61.530 -16.811  1.00  0.00      BSYN  
ATOM   1067    N ASP   121      -0.536 -60.111 -18.432  1.00  0.00      BSYN  
ATOM   1068    H ASP   121      -0.844 -59.922 -19.343  1.00  0.00      BSYN  
ATOM   1069   CA ASP   121       0.456 -59.114 -18.003  1.00  0.00      BSYN  
ATOM   1070   CB ASP   121       1.895 -59.349 -18.428  1.00  0.00      BSYN  
ATOM   1071   CG ASP   121       3.029 -58.283 -17.906  1.00  0.00      BSYN  
ATOM   1072  OD1 ASP   121       3.064 -57.162 -18.327  1.00  0.00      BSYN  
ATOM   1073  OD2 ASP   121       3.766 -58.671 -17.028  1.00  0.00      BSYN  
ATOM   1074    C ASP   121      -0.052 -57.822 -18.439  1.00  0.00      BSYN  
ATOM   1075    O ASP   121      -0.315 -57.565 -19.625  1.00  0.00      BSYN  
ATOM   1076    N PRO   122      -0.023 -56.958 -17.376  1.00  0.00      BSYN  
ATOM   1077   CD PRO   122       0.001 -57.277 -16.019  1.00  0.00      BSYN  
ATOM   1078   CA PRO   122      -0.426 -55.513 -17.353  1.00  0.00      BSYN  
ATOM   1079   CB PRO   122      -0.110 -55.066 -15.914  1.00  0.00      BSYN  
ATOM   1080   CG PRO   122       0.834 -56.082 -15.478  1.00  0.00      BSYN  
ATOM   1081    C PRO   122       0.475 -54.681 -18.350  1.00  0.00      BSYN  
ATOM   1082    O PRO   122       1.725 -54.786 -18.275  1.00  0.00      BSYN  
ATOM   1083    N PRO   123      -0.079 -53.779 -19.215  1.00  0.00      BSYN  
ATOM   1084   CD PRO   123      -1.488 -53.868 -19.727  1.00  0.00      BSYN  
ATOM   1085   CA PRO   123       0.635 -52.893 -20.161  1.00  0.00      BSYN  
ATOM   1086   CB PRO   123      -0.468 -52.309 -21.019  1.00  0.00      BSYN  
ATOM   1087   CG PRO   123      -1.432 -53.510 -21.201  1.00  0.00      BSYN  
ATOM   1088    C PRO   123       1.430 -51.816 -19.379  1.00  0.00      BSYN  
ATOM   1089    O PRO   123       0.939 -50.734 -19.184  1.00  0.00      BSYN  
ATOM   1090    N GLN   124       2.654 -52.098 -18.882  1.00  0.00      BSYN  
ATOM   1091    H GLN   124       3.002 -52.990 -19.093  1.00  0.00      BSYN  
ATOM   1092   CA GLN   124       3.409 -51.132 -18.167  1.00  0.00      BSYN  
ATOM   1093   CB GLN   124       4.240 -51.869 -17.044  1.00  0.00      BSYN  
ATOM   1094   CG GLN   124       3.597 -52.965 -16.357  1.00  0.00      BSYN  
ATOM   1095   CD GLN   124       4.557 -53.750 -15.630  1.00  0.00      BSYN  
ATOM   1096  OE1 GLN   124       4.770 -53.506 -14.456  1.00  0.00      BSYN  
ATOM   1097  NE2 GLN   124       5.291 -54.723 -16.181  1.00  0.00      BSYN  
ATOM   1098 HE21 GLN   124       5.133 -54.918 -17.128  1.00  0.00      BSYN  
ATOM   1099 HE22 GLN   124       5.965 -55.108 -15.583  1.00  0.00      BSYN  
ATOM   1100    C GLN   124       4.349 -50.306 -19.002  1.00  0.00      BSYN  
ATOM   1101    O GLN   124       5.440 -50.665 -19.379  1.00  0.00      BSYN  
ATOM   1102    N GLU   125       3.852 -49.028 -19.209  1.00  0.00      BSYN  
ATOM   1103    H GLU   125       2.872 -49.018 -19.181  1.00  0.00      BSYN  
ATOM   1104   CA GLU   125       4.813 -48.043 -19.773  1.00  0.00      BSYN  
ATOM   1105   CB GLU   125       4.308 -47.381 -20.991  1.00  0.00      BSYN  
ATOM   1106   CG GLU   125       3.996 -48.213 -22.264  1.00  0.00      BSYN  
ATOM   1107   CD GLU   125       5.265 -48.883 -22.767  1.00  0.00      BSYN  
ATOM   1108  OE1 GLU   125       5.826 -49.799 -22.197  1.00  0.00      BSYN  
ATOM   1109  OE2 GLU   125       5.748 -48.300 -23.771  1.00  0.00      BSYN  
ATOM   1110    C GLU   125       5.275 -46.991 -18.750  1.00  0.00      BSYN  
ATOM   1111    O GLU   125       6.432 -47.071 -18.357  1.00  0.00      BSYN  
ATOM   1112    N GLU   126       4.396 -46.036 -18.366  1.00  0.00      BSYN  
ATOM   1113    H GLU   126       3.488 -45.974 -18.731  1.00  0.00      BSYN  
ATOM   1114   CA GLU   126       4.838 -45.064 -17.410  1.00  0.00      BSYN  
ATOM   1115   CB GLU   126       4.004 -43.759 -17.495  1.00  0.00      BSYN  
ATOM   1116   CG GLU   126       4.067 -43.189 -18.846  1.00  0.00      BSYN  
ATOM   1117   CD GLU   126       3.001 -42.120 -19.206  1.00  0.00      BSYN  
ATOM   1118  OE1 GLU   126       3.280 -40.967 -19.016  1.00  0.00      BSYN  
ATOM   1119  OE2 GLU   126       1.878 -42.452 -19.596  1.00  0.00      BSYN  
ATOM   1120    C GLU   126       4.653 -45.708 -16.065  1.00  0.00      BSYN  
ATOM   1121    O GLU   126       3.585 -45.831 -15.452  1.00  0.00      BSYN  
ATOM   1122    N TYR   127       5.722 -46.186 -15.389  1.00  0.00      BSYN  
ATOM   1123    H TYR   127       6.543 -45.932 -15.860  1.00  0.00      BSYN  
ATOM   1124   CA TYR   127       5.655 -46.826 -14.083  1.00  0.00      BSYN  
ATOM   1125   CB TYR   127       6.687 -47.863 -13.988  1.00  0.00      BSYN  
ATOM   1126   CG TYR   127       6.647 -48.981 -12.928  1.00  0.00      BSYN  
ATOM   1127  CD1 TYR   127       5.689 -49.967 -12.984  1.00  0.00      BSYN  
ATOM   1128  CE1 TYR   127       5.836 -51.165 -12.232  1.00  0.00      BSYN  
ATOM   1129  CD2 TYR   127       7.754 -49.251 -12.157  1.00  0.00      BSYN  
ATOM   1130  CE2 TYR   127       7.979 -50.476 -11.493  1.00  0.00      BSYN  
ATOM   1131   CZ TYR   127       7.030 -51.420 -11.663  1.00  0.00      BSYN  
ATOM   1132   OH TYR   127       7.115 -52.700 -11.126  1.00  0.00      BSYN  
ATOM   1133   HH TYR   127       6.401 -53.278 -11.405  1.00  0.00      BSYN  
ATOM   1134    C TYR   127       5.522 -45.958 -12.898  1.00  0.00      BSYN  
ATOM   1135    O TYR   127       6.404 -45.175 -12.535  1.00  0.00      BSYN  
ATOM   1136    N GLN   128       4.603 -46.170 -12.109  1.00  0.00      BSYN  
ATOM   1137    H GLN   128       3.841 -46.760 -12.282  1.00  0.00      BSYN  
ATOM   1138   CA GLN   128       4.386 -45.331 -10.841  1.00  0.00      BSYN  
ATOM   1139   CB GLN   128       3.228 -44.304 -11.010  1.00  0.00      BSYN  
ATOM   1140   CG GLN   128       3.295 -43.299 -12.126  1.00  0.00      BSYN  
ATOM   1141   CD GLN   128       2.096 -42.448 -12.310  1.00  0.00      BSYN  
ATOM   1142  OE1 GLN   128       2.267 -41.299 -12.743  1.00  0.00      BSYN  
ATOM   1143  NE2 GLN   128       0.849 -42.809 -11.984  1.00  0.00      BSYN  
ATOM   1144 HE21 GLN   128       0.756 -43.714 -11.620  1.00  0.00      BSYN  
ATOM   1145 HE22 GLN   128       0.229 -42.102 -12.261  1.00  0.00      BSYN  
ATOM   1146    C GLN   128       4.203 -46.279  -9.635  1.00  0.00      BSYN  
ATOM   1147    O GLN   128       3.261 -46.996  -9.446  1.00  0.00      BSYN  
ATOM   1148    N GLU   129       5.088 -46.176  -8.696  1.00  0.00      BSYN  
ATOM   1149    H GLU   129       5.880 -45.635  -8.898  1.00  0.00      BSYN  
ATOM   1150   CA GLU   129       4.860 -46.839  -7.463  1.00  0.00      BSYN  
ATOM   1151   CB GLU   129       5.934 -47.731  -6.869  1.00  0.00      BSYN  
ATOM   1152   CG GLU   129       6.398 -48.869  -7.822  1.00  0.00      BSYN  
ATOM   1153   CD GLU   129       6.181 -50.275  -7.321  1.00  0.00      BSYN  
ATOM   1154  OE1 GLU   129       6.258 -51.074  -8.220  1.00  0.00      BSYN  
ATOM   1155  OE2 GLU   129       5.961 -50.628  -6.172  1.00  0.00      BSYN  
ATOM   1156    C GLU   129       4.404 -45.746  -6.506  1.00  0.00      BSYN  
ATOM   1157    O GLU   129       5.127 -44.777  -6.222  1.00  0.00      BSYN  
ATOM   1158    N TYR   130       3.218 -46.169  -5.940  1.00  0.00      BSYN  
ATOM   1159    H TYR   130       2.884 -47.073  -6.115  1.00  0.00      BSYN  
ATOM   1160   CA TYR   130       2.532 -45.395  -4.949  1.00  0.00      BSYN  
ATOM   1161   CB TYR   130       1.163 -45.390  -5.434  1.00  0.00      BSYN  
ATOM   1162   CG TYR   130       0.313 -46.665  -5.232  1.00  0.00      BSYN  
ATOM   1163  CD1 TYR   130      -0.795 -46.582  -4.475  1.00  0.00      BSYN  
ATOM   1164  CE1 TYR   130      -1.806 -47.492  -4.614  1.00  0.00      BSYN  
ATOM   1165  CD2 TYR   130       0.458 -47.813  -6.091  1.00  0.00      BSYN  
ATOM   1166  CE2 TYR   130      -0.564 -48.659  -6.215  1.00  0.00      BSYN  
ATOM   1167   CZ TYR   130      -1.722 -48.547  -5.514  1.00  0.00      BSYN  
ATOM   1168   OH TYR   130      -2.615 -49.585  -5.526  1.00  0.00      BSYN  
ATOM   1169   HH TYR   130      -2.798 -49.985  -4.672  1.00  0.00      BSYN  
ATOM   1170    C TYR   130       2.702 -45.742  -3.523  1.00  0.00      BSYN  
ATOM   1171    O TYR   130       3.312 -46.678  -3.173  1.00  0.00      BSYN  
ATOM   1172    N GLU   131       2.090 -45.022  -2.574  1.00  0.00      BSYN  
ATOM   1173    H GLU   131       1.510 -44.322  -2.940  1.00  0.00      BSYN  
ATOM   1174   CA GLU   131       2.121 -45.440  -1.211  1.00  0.00      BSYN  
ATOM   1175   CB GLU   131       3.208 -44.689  -0.458  1.00  0.00      BSYN  
ATOM   1176   CG GLU   131       4.557 -44.404  -0.964  1.00  0.00      BSYN  
ATOM   1177   CD GLU   131       5.528 -43.775  -0.001  1.00  0.00      BSYN  
ATOM   1178  OE1 GLU   131       5.729 -42.534  -0.129  1.00  0.00      BSYN  
ATOM   1179  OE2 GLU   131       6.059 -44.475   0.930  1.00  0.00      BSYN  
ATOM   1180    C GLU   131       0.842 -45.424  -0.408  1.00  0.00      BSYN  
ATOM   1181    O GLU   131       0.230 -44.315  -0.215  1.00  0.00      BSYN  
ATOM   1182    N PRO   132       0.221 -46.553   0.034  1.00  0.00      BSYN  
ATOM   1183   CD PRO   132       0.254 -47.765  -0.715  1.00  0.00      BSYN  
ATOM   1184   CA PRO   132      -0.868 -46.651   0.964  1.00  0.00      BSYN  
ATOM   1185   CB PRO   132      -1.245 -48.095   0.714  1.00  0.00      BSYN  
ATOM   1186   CG PRO   132       0.005 -48.765   0.337  1.00  0.00      BSYN  
ATOM   1187    C PRO   132      -0.933 -46.140   2.400  1.00  0.00      BSYN  
ATOM   1188    O PRO   132      -0.287 -45.138   2.786  1.00  0.00      BSYN  
ATOM   1189    N GLU   133      -1.734 -46.754   3.310  1.00  0.00      BSYN  
ATOM   1190    H GLU   133      -2.345 -47.483   3.076  1.00  0.00      BSYN  
ATOM   1191   CA GLU   133      -1.778 -46.326   4.777  1.00  0.00      BSYN  
ATOM   1192   CB GLU   133      -2.732 -45.093   5.051  1.00  0.00      BSYN  
ATOM   1193   CG GLU   133      -4.166 -45.430   4.551  1.00  0.00      BSYN  
ATOM   1194   CD GLU   133      -4.410 -45.439   3.041  1.00  0.00      BSYN  
ATOM   1195  OE1 GLU   133      -4.453 -46.501   2.400  1.00  0.00      BSYN  
ATOM   1196  OE2 GLU   133      -4.451 -44.423   2.432  1.00  0.00      BSYN  
ATOM   1197    C GLU   133      -2.186 -47.329   5.911  1.00  0.00      BSYN  
ATOM   1198    O GLU   133      -2.533 -48.449   5.528  1.00  0.00      BSYN  
ATOM   1199    N ALA   134      -2.096 -47.038   7.240  1.00  0.00      BSYN  
ATOM   1200    H ALA   134      -1.678 -46.172   7.427  1.00  0.00      BSYN  
ATOM   1201   CA ALA   134      -2.992 -47.796   8.202  1.00  0.00      BSYN  
ATOM   1202   CB ALA   134      -2.768 -47.033   9.627  1.00  0.00      BSYN  
ATOM   1203    C ALA   134      -4.530 -48.002   8.035  1.00  0.00      BSYN  
ATOM   1204  OT1 ALA   134      -5.349 -47.156   7.664  1.00  0.00      BSYN  
ATOM   1205  OT2 ALA   134      -4.901 -49.146   8.289  1.00  0.00      BSYN  
END
