# Supplementary material for: Data set of intrinsically disordered proteins analysed at a local protein conformation level
Source: Data Brief. 2020 Mar 5;29:105383. doi: 10.1016/j.dib.2020.105383 (PMC7078294; doi:10.1016/j.dib.2020.105383)
Supplement: Supplementary file 1 [file mmc1.zip › the data/1-DATA/PED1AAD-pdb/1AAD-111.pdb]

CRYST1    1.000    1.000    1.000  90.00  90.00  90.00 P 1           1
ATOM      1  HT1 MET     1     -10.929 -97.480 -20.844  1.00  0.00      BSYN  
ATOM      2  HT2 MET     1     -10.941 -96.087 -21.999  1.00  0.00      BSYN  
ATOM      3    N MET     1     -11.307 -96.560 -21.148  1.00  0.00      BSYN  
ATOM      4  HT3 MET     1     -12.275 -96.894 -21.332  1.00  0.00      BSYN  
ATOM      5   CA MET     1     -11.596 -95.916 -19.870  1.00  0.00      BSYN  
ATOM      6   CB MET     1     -12.248 -94.409 -19.936  1.00  0.00      BSYN  
ATOM      7   CG MET     1     -13.375 -94.146 -20.808  1.00  0.00      BSYN  
ATOM      8   SD MET     1     -13.076 -94.942 -22.502  1.00  0.00      BSYN  
ATOM      9   CE MET     1     -11.990 -93.885 -23.388  1.00  0.00      BSYN  
ATOM     10    C MET     1     -12.646 -96.857 -19.284  1.00  0.00      BSYN  
ATOM     11    O MET     1     -13.520 -97.339 -20.086  1.00  0.00      BSYN  
ATOM     12    N ASP     2     -12.664 -97.217 -17.964  1.00  0.00      BSYN  
ATOM     13    H ASP     2     -12.016 -96.854 -17.324  1.00  0.00      BSYN  
ATOM     14   CA ASP     2     -13.388 -98.298 -17.404  1.00  0.00      BSYN  
ATOM     15   CB ASP     2     -12.442 -99.339 -16.841  1.00  0.00      BSYN  
ATOM     16   CG ASP     2     -12.914-100.772 -16.426  1.00  0.00      BSYN  
ATOM     17  OD1 ASP     2     -13.090-101.098 -15.230  1.00  0.00      BSYN  
ATOM     18  OD2 ASP     2     -12.954-101.557 -17.303  1.00  0.00      BSYN  
ATOM     19    C ASP     2     -14.327 -97.758 -16.305  1.00  0.00      BSYN  
ATOM     20    O ASP     2     -14.724 -98.390 -15.271  1.00  0.00      BSYN  
ATOM     21    N VAL     3     -14.769 -96.509 -16.557  1.00  0.00      BSYN  
ATOM     22    H VAL     3     -14.286 -95.944 -17.194  1.00  0.00      BSYN  
ATOM     23   CA VAL     3     -15.702 -95.889 -15.638  1.00  0.00      BSYN  
ATOM     24   CB VAL     3     -15.819 -94.432 -15.926  1.00  0.00      BSYN  
ATOM     25  CG1 VAL     3     -14.453 -93.817 -15.781  1.00  0.00      BSYN  
ATOM     26  CG2 VAL     3     -16.158 -94.115 -17.337  1.00  0.00      BSYN  
ATOM     27    C VAL     3     -17.153 -96.423 -15.791  1.00  0.00      BSYN  
ATOM     28    O VAL     3     -17.948 -96.449 -14.878  1.00  0.00      BSYN  
ATOM     29    N PHE     4     -17.663 -96.909 -16.975  1.00  0.00      BSYN  
ATOM     30    H PHE     4     -17.032 -96.913 -17.725  1.00  0.00      BSYN  
ATOM     31   CA PHE     4     -19.034 -97.374 -17.223  1.00  0.00      BSYN  
ATOM     32   CB PHE     4     -19.538 -98.586 -16.396  1.00  0.00      BSYN  
ATOM     33   CG PHE     4     -18.717 -99.853 -16.356  1.00  0.00      BSYN  
ATOM     34  CD1 PHE     4     -18.493-100.385 -15.131  1.00  0.00      BSYN  
ATOM     35  CD2 PHE     4     -18.208-100.498 -17.450  1.00  0.00      BSYN  
ATOM     36  CE1 PHE     4     -17.773-101.529 -14.997  1.00  0.00      BSYN  
ATOM     37  CE2 PHE     4     -17.485-101.704 -17.309  1.00  0.00      BSYN  
ATOM     38   CZ PHE     4     -17.266-102.243 -16.010  1.00  0.00      BSYN  
ATOM     39    C PHE     4     -20.167 -96.310 -17.083  1.00  0.00      BSYN  
ATOM     40    O PHE     4     -20.465 -95.886 -18.241  1.00  0.00      BSYN  
ATOM     41    N MET     5     -20.635 -95.871 -15.896  1.00  0.00      BSYN  
ATOM     42    H MET     5     -20.088 -96.046 -15.102  1.00  0.00      BSYN  
ATOM     43   CA MET     5     -21.674 -94.858 -15.641  1.00  0.00      BSYN  
ATOM     44   CB MET     5     -22.934 -95.534 -16.176  1.00  0.00      BSYN  
ATOM     45   CG MET     5     -23.522 -96.729 -15.350  1.00  0.00      BSYN  
ATOM     46   SD MET     5     -23.916 -96.539 -13.571  1.00  0.00      BSYN  
ATOM     47   CE MET     5     -22.675 -97.492 -12.673  1.00  0.00      BSYN  
ATOM     48    C MET     5     -21.737 -94.185 -14.303  1.00  0.00      BSYN  
ATOM     49    O MET     5     -22.571 -93.515 -13.800  1.00  0.00      BSYN  
ATOM     50    N LYS     6     -20.578 -94.414 -13.592  1.00  0.00      BSYN  
ATOM     51    H LYS     6     -19.858 -94.884 -14.062  1.00  0.00      BSYN  
ATOM     52   CA LYS     6     -20.436 -93.861 -12.206  1.00  0.00      BSYN  
ATOM     53   CB LYS     6     -20.390 -95.090 -11.242  1.00  0.00      BSYN  
ATOM     54   CG LYS     6     -20.338 -94.840  -9.681  1.00  0.00      BSYN  
ATOM     55   CD LYS     6     -21.676 -94.508  -9.183  1.00  0.00      BSYN  
ATOM     56   CE LYS     6     -22.475 -93.327  -9.598  1.00  0.00      BSYN  
ATOM     57   NZ LYS     6     -23.492 -93.215  -8.628  1.00  0.00      BSYN  
ATOM     58  HZ1 LYS     6     -23.131 -93.557  -7.714  1.00  0.00      BSYN  
ATOM     59  HZ2 LYS     6     -23.914 -92.287  -8.424  1.00  0.00      BSYN  
ATOM     60  HZ3 LYS     6     -24.270 -93.846  -8.907  1.00  0.00      BSYN  
ATOM     61    C LYS     6     -19.296 -92.887 -12.104  1.00  0.00      BSYN  
ATOM     62    O LYS     6     -18.129 -93.265 -12.407  1.00  0.00      BSYN  
ATOM     63    N GLY     7     -19.595 -91.729 -11.508  1.00  0.00      BSYN  
ATOM     64    H GLY     7     -20.499 -91.656 -11.137  1.00  0.00      BSYN  
ATOM     65   CA GLY     7     -18.575 -90.650 -11.553  1.00  0.00      BSYN  
ATOM     66    C GLY     7     -19.130 -89.232 -11.785  1.00  0.00      BSYN  
ATOM     67    O GLY     7     -18.606 -88.527 -12.599  1.00  0.00      BSYN  
ATOM     68    N LEU     8     -20.313 -88.961 -11.256  1.00  0.00      BSYN  
ATOM     69    H LEU     8     -20.836 -89.479 -10.609  1.00  0.00      BSYN  
ATOM     70   CA LEU     8     -20.911 -87.772 -11.659  1.00  0.00      BSYN  
ATOM     71   CB LEU     8     -22.100 -88.168 -12.550  1.00  0.00      BSYN  
ATOM     72   CG LEU     8     -23.418 -88.937 -12.149  1.00  0.00      BSYN  
ATOM     73  CD1 LEU     8     -24.672 -88.649 -12.951  1.00  0.00      BSYN  
ATOM     74  CD2 LEU     8     -23.221 -90.339 -11.950  1.00  0.00      BSYN  
ATOM     75    C LEU     8     -21.405 -87.183 -10.304  1.00  0.00      BSYN  
ATOM     76    O LEU     8     -22.373 -87.486  -9.693  1.00  0.00      BSYN  
ATOM     77    N SER     9     -20.563 -86.259  -9.970  1.00  0.00      BSYN  
ATOM     78    H SER     9     -19.987 -85.927 -10.690  1.00  0.00      BSYN  
ATOM     79   CA SER     9     -20.584 -85.503  -8.755  1.00  0.00      BSYN  
ATOM     80   CB SER     9     -19.238 -85.755  -8.147  1.00  0.00      BSYN  
ATOM     81   OG SER     9     -19.023 -87.060  -7.624  1.00  0.00      BSYN  
ATOM     82   HG SER     9     -19.698 -87.341  -7.001  1.00  0.00      BSYN  
ATOM     83    C SER     9     -20.806 -84.047  -9.095  1.00  0.00      BSYN  
ATOM     84    O SER     9     -19.958 -83.185  -9.341  1.00  0.00      BSYN  
ATOM     85    N MET    10     -22.071 -83.800  -8.842  1.00  0.00      BSYN  
ATOM     86    H MET    10     -22.658 -84.384  -8.318  1.00  0.00      BSYN  
ATOM     87   CA MET    10     -22.636 -82.444  -9.056  1.00  0.00      BSYN  
ATOM     88   CB MET    10     -23.962 -82.551  -9.942  1.00  0.00      BSYN  
ATOM     89   CG MET    10     -23.801 -81.325 -10.852  1.00  0.00      BSYN  
ATOM     90   SD MET    10     -22.522 -81.801 -12.105  1.00  0.00      BSYN  
ATOM     91   CE MET    10     -23.384 -81.654 -13.678  1.00  0.00      BSYN  
ATOM     92    C MET    10     -22.885 -81.577  -7.796  1.00  0.00      BSYN  
ATOM     93    O MET    10     -23.819 -81.943  -7.047  1.00  0.00      BSYN  
ATOM     94    N ALA    11     -22.079 -80.551  -7.927  1.00  0.00      BSYN  
ATOM     95    H ALA    11     -21.515 -80.481  -8.725  1.00  0.00      BSYN  
ATOM     96   CA ALA    11     -21.749 -79.608  -6.888  1.00  0.00      BSYN  
ATOM     97   CB ALA    11     -20.289 -79.165  -6.945  1.00  0.00      BSYN  
ATOM     98    C ALA    11     -22.736 -78.460  -6.726  1.00  0.00      BSYN  
ATOM     99    O ALA    11     -22.561 -77.518  -5.900  1.00  0.00      BSYN  
ATOM    100    N LYS    12     -23.946 -78.613  -7.315  1.00  0.00      BSYN  
ATOM    101    H LYS    12     -24.268 -79.442  -7.726  1.00  0.00      BSYN  
ATOM    102   CA LYS    12     -24.932 -77.484  -7.259  1.00  0.00      BSYN  
ATOM    103   CB LYS    12     -24.944 -76.672  -8.592  1.00  0.00      BSYN  
ATOM    104   CG LYS    12     -23.874 -75.677  -8.804  1.00  0.00      BSYN  
ATOM    105   CD LYS    12     -24.231 -75.188 -10.129  1.00  0.00      BSYN  
ATOM    106   CE LYS    12     -23.588 -73.786 -10.456  1.00  0.00      BSYN  
ATOM    107   NZ LYS    12     -23.938 -73.582 -11.798  1.00  0.00      BSYN  
ATOM    108  HZ1 LYS    12     -22.941 -73.728 -12.054  1.00  0.00      BSYN  
ATOM    109  HZ2 LYS    12     -24.552 -74.258 -12.296  1.00  0.00      BSYN  
ATOM    110  HZ3 LYS    12     -24.198 -72.601 -12.022  1.00  0.00      BSYN  
ATOM    111    C LYS    12     -26.311 -78.108  -7.050  1.00  0.00      BSYN  
ATOM    112    O LYS    12     -26.782 -78.605  -8.024  1.00  0.00      BSYN  
ATOM    113    N GLU    13     -27.023 -78.225  -5.934  1.00  0.00      BSYN  
ATOM    114    H GLU    13     -27.973 -78.465  -5.963  1.00  0.00      BSYN  
ATOM    115   CA GLU    13     -26.443 -77.766  -4.747  1.00  0.00      BSYN  
ATOM    116   CB GLU    13     -27.046 -76.351  -4.414  1.00  0.00      BSYN  
ATOM    117   CG GLU    13     -26.155 -75.532  -3.524  1.00  0.00      BSYN  
ATOM    118   CD GLU    13     -26.504 -74.020  -3.486  1.00  0.00      BSYN  
ATOM    119  OE1 GLU    13     -25.815 -73.305  -4.193  1.00  0.00      BSYN  
ATOM    120  OE2 GLU    13     -27.488 -73.603  -2.904  1.00  0.00      BSYN  
ATOM    121    C GLU    13     -26.672 -78.993  -3.700  1.00  0.00      BSYN  
ATOM    122    O GLU    13     -27.706 -79.096  -3.022  1.00  0.00      BSYN  
ATOM    123    N GLY    14     -25.864 -80.035  -3.925  1.00  0.00      BSYN  
ATOM    124    H GLY    14     -25.134 -79.937  -4.572  1.00  0.00      BSYN  
ATOM    125   CA GLY    14     -26.090 -81.361  -3.319  1.00  0.00      BSYN  
ATOM    126    C GLY    14     -24.753 -82.074  -2.952  1.00  0.00      BSYN  
ATOM    127    O GLY    14     -23.798 -81.675  -3.412  1.00  0.00      BSYN  
ATOM    128    N VAL    15     -24.959 -83.233  -2.216  1.00  0.00      BSYN  
ATOM    129    H VAL    15     -25.769 -83.485  -1.724  1.00  0.00      BSYN  
ATOM    130   CA VAL    15     -23.774 -83.919  -1.797  1.00  0.00      BSYN  
ATOM    131   CB VAL    15     -23.187 -83.314  -0.476  1.00  0.00      BSYN  
ATOM    132  CG1 VAL    15     -24.032 -83.783   0.648  1.00  0.00      BSYN  
ATOM    133  CG2 VAL    15     -21.696 -83.713  -0.292  1.00  0.00      BSYN  
ATOM    134    C VAL    15     -23.844 -85.370  -1.991  1.00  0.00      BSYN  
ATOM    135    O VAL    15     -24.873 -86.065  -1.924  1.00  0.00      BSYN  
ATOM    136    N VAL    16     -22.679 -85.943  -2.267  1.00  0.00      BSYN  
ATOM    137    H VAL    16     -21.741 -85.665  -2.198  1.00  0.00      BSYN  
ATOM    138   CA VAL    16     -22.578 -87.289  -2.793  1.00  0.00      BSYN  
ATOM    139   CB VAL    16     -21.184 -87.452  -3.625  1.00  0.00      BSYN  
ATOM    140  CG1 VAL    16     -20.888 -88.829  -4.173  1.00  0.00      BSYN  
ATOM    141  CG2 VAL    16     -21.137 -86.425  -4.841  1.00  0.00      BSYN  
ATOM    142    C VAL    16     -22.420 -88.126  -1.494  1.00  0.00      BSYN  
ATOM    143    O VAL    16     -21.370 -88.292  -0.831  1.00  0.00      BSYN  
ATOM    144    N ALA    17     -23.568 -88.687  -1.278  1.00  0.00      BSYN  
ATOM    145    H ALA    17     -24.391 -88.474  -1.765  1.00  0.00      BSYN  
ATOM    146   CA ALA    17     -23.711 -89.743  -0.255  1.00  0.00      BSYN  
ATOM    147   CB ALA    17     -24.201 -89.227   1.190  1.00  0.00      BSYN  
ATOM    148    C ALA    17     -24.708 -90.764  -0.750  1.00  0.00      BSYN  
ATOM    149    O ALA    17     -24.282 -91.956  -1.116  1.00  0.00      BSYN  
ATOM    150    N ALA    18     -25.864 -90.154  -1.098  1.00  0.00      BSYN  
ATOM    151    H ALA    18     -26.047 -89.192  -1.110  1.00  0.00      BSYN  
ATOM    152   CA ALA    18     -26.968 -91.032  -1.469  1.00  0.00      BSYN  
ATOM    153   CB ALA    18     -28.071 -90.287  -0.778  1.00  0.00      BSYN  
ATOM    154    C ALA    18     -27.195 -91.236  -2.980  1.00  0.00      BSYN  
ATOM    155    O ALA    18     -26.753 -90.490  -3.853  1.00  0.00      BSYN  
ATOM    156    N ALA    19     -28.012 -92.265  -3.331  1.00  0.00      BSYN  
ATOM    157    H ALA    19     -28.280 -92.980  -2.716  1.00  0.00      BSYN  
ATOM    158   CA ALA    19     -28.321 -92.415  -4.747  1.00  0.00      BSYN  
ATOM    159   CB ALA    19     -27.823 -93.874  -5.145  1.00  0.00      BSYN  
ATOM    160    C ALA    19     -29.783 -92.310  -5.013  1.00  0.00      BSYN  
ATOM    161    O ALA    19     -30.584 -92.306  -4.096  1.00  0.00      BSYN  
ATOM    162    N GLU    20     -30.104 -92.103  -6.311  1.00  0.00      BSYN  
ATOM    163    H GLU    20     -29.345 -91.899  -6.896  1.00  0.00      BSYN  
ATOM    164   CA GLU    20     -31.479 -91.879  -6.826  1.00  0.00      BSYN  
ATOM    165   CB GLU    20     -31.443 -90.879  -8.036  1.00  0.00      BSYN  
ATOM    166   CG GLU    20     -32.786 -90.362  -8.353  1.00  0.00      BSYN  
ATOM    167   CD GLU    20     -33.400 -89.256  -7.510  1.00  0.00      BSYN  
ATOM    168  OE1 GLU    20     -33.058 -88.046  -7.599  1.00  0.00      BSYN  
ATOM    169  OE2 GLU    20     -34.245 -89.497  -6.698  1.00  0.00      BSYN  
ATOM    170    C GLU    20     -32.016 -93.329  -7.187  1.00  0.00      BSYN  
ATOM    171    O GLU    20     -32.905 -93.798  -6.502  1.00  0.00      BSYN  
ATOM    172    N LYS    21     -31.333 -94.014  -8.039  1.00  0.00      BSYN  
ATOM    173    H LYS    21     -30.402 -93.718  -8.122  1.00  0.00      BSYN  
ATOM    174   CA LYS    21     -31.694 -95.264  -8.576  1.00  0.00      BSYN  
ATOM    175   CB LYS    21     -30.943 -95.413  -9.869  1.00  0.00      BSYN  
ATOM    176   CG LYS    21     -29.366 -95.077  -9.997  1.00  0.00      BSYN  
ATOM    177   CD LYS    21     -28.369 -96.058  -9.412  1.00  0.00      BSYN  
ATOM    178   CE LYS    21     -27.022 -95.512  -9.662  1.00  0.00      BSYN  
ATOM    179   NZ LYS    21     -26.089 -96.549  -9.120  1.00  0.00      BSYN  
ATOM    180  HZ1 LYS    21     -26.252 -97.492  -9.527  1.00  0.00      BSYN  
ATOM    181  HZ2 LYS    21     -25.085 -96.335  -9.284  1.00  0.00      BSYN  
ATOM    182  HZ3 LYS    21     -26.134 -96.503  -8.082  1.00  0.00      BSYN  
ATOM    183    C LYS    21     -31.535 -96.423  -7.562  1.00  0.00      BSYN  
ATOM    184    O LYS    21     -31.901 -97.551  -7.918  1.00  0.00      BSYN  
ATOM    185    N THR    22     -31.199 -96.334  -6.257  1.00  0.00      BSYN  
ATOM    186    H THR    22     -31.364 -95.469  -5.827  1.00  0.00      BSYN  
ATOM    187   CA THR    22     -31.019 -97.594  -5.509  1.00  0.00      BSYN  
ATOM    188   CB THR    22     -30.151 -97.361  -4.289  1.00  0.00      BSYN  
ATOM    189  OG1 THR    22     -30.649 -96.287  -3.501  1.00  0.00      BSYN  
ATOM    190  HG1 THR    22     -30.238 -96.091  -2.656  1.00  0.00      BSYN  
ATOM    191  CG2 THR    22     -28.760 -97.448  -4.717  1.00  0.00      BSYN  
ATOM    192    C THR    22     -32.394 -98.045  -5.111  1.00  0.00      BSYN  
ATOM    193    O THR    22     -32.556 -99.274  -5.105  1.00  0.00      BSYN  
ATOM    194    N LYS    23     -33.354 -97.191  -4.824  1.00  0.00      BSYN  
ATOM    195    H LYS    23     -33.205 -96.223  -4.790  1.00  0.00      BSYN  
ATOM    196   CA LYS    23     -34.752 -97.558  -4.709  1.00  0.00      BSYN  
ATOM    197   CB LYS    23     -35.511 -96.209  -4.270  1.00  0.00      BSYN  
ATOM    198   CG LYS    23     -35.519 -95.150  -5.347  1.00  0.00      BSYN  
ATOM    199   CD LYS    23     -36.055 -93.753  -4.836  1.00  0.00      BSYN  
ATOM    200   CE LYS    23     -35.029 -93.088  -3.978  1.00  0.00      BSYN  
ATOM    201   NZ LYS    23     -34.011 -92.293  -4.544  1.00  0.00      BSYN  
ATOM    202  HZ1 LYS    23     -33.339 -91.896  -3.856  1.00  0.00      BSYN  
ATOM    203  HZ2 LYS    23     -33.510 -92.929  -5.196  1.00  0.00      BSYN  
ATOM    204  HZ3 LYS    23     -34.604 -91.581  -5.016  1.00  0.00      BSYN  
ATOM    205    C LYS    23     -35.401 -98.151  -5.961  1.00  0.00      BSYN  
ATOM    206    O LYS    23     -36.304 -98.929  -5.663  1.00  0.00      BSYN  
ATOM    207    N GLN    24     -34.951 -97.997  -7.166  1.00  0.00      BSYN  
ATOM    208    H GLN    24     -34.143 -97.466  -7.322  1.00  0.00      BSYN  
ATOM    209   CA GLN    24     -35.689 -98.467  -8.339  1.00  0.00      BSYN  
ATOM    210   CB GLN    24     -36.257 -97.294  -9.121  1.00  0.00      BSYN  
ATOM    211   CG GLN    24     -37.501 -96.857  -8.470  1.00  0.00      BSYN  
ATOM    212   CD GLN    24     -38.623 -97.563  -9.203  1.00  0.00      BSYN  
ATOM    213  OE1 GLN    24     -39.015 -97.194 -10.310  1.00  0.00      BSYN  
ATOM    214  NE2 GLN    24     -39.122 -98.731  -8.790  1.00  0.00      BSYN  
ATOM    215 HE21 GLN    24     -38.852 -98.973  -7.879  1.00  0.00      BSYN  
ATOM    216 HE22 GLN    24     -39.637 -99.287  -9.412  1.00  0.00      BSYN  
ATOM    217    C GLN    24     -34.857 -99.345  -9.349  1.00  0.00      BSYN  
ATOM    218    O GLN    24     -35.384 -99.747 -10.356  1.00  0.00      BSYN  
ATOM    219    N GLY    25     -33.604 -99.576  -8.954  1.00  0.00      BSYN  
ATOM    220    H GLY    25     -33.233 -99.214  -8.122  1.00  0.00      BSYN  
ATOM    221   CA GLY    25     -32.756-100.384  -9.673  1.00  0.00      BSYN  
ATOM    222    C GLY    25     -32.420-100.018 -11.028  1.00  0.00      BSYN  
ATOM    223    O GLY    25     -31.433 -99.312 -11.127  1.00  0.00      BSYN  
ATOM    224    N VAL    26     -33.014-100.624 -12.017  1.00  0.00      BSYN  
ATOM    225    H VAL    26     -33.663-101.318 -11.774  1.00  0.00      BSYN  
ATOM    226   CA VAL    26     -32.859-100.335 -13.379  1.00  0.00      BSYN  
ATOM    227   CB VAL    26     -33.117-101.561 -14.199  1.00  0.00      BSYN  
ATOM    228  CG1 VAL    26     -33.003-101.288 -15.753  1.00  0.00      BSYN  
ATOM    229  CG2 VAL    26     -32.437-102.775 -13.686  1.00  0.00      BSYN  
ATOM    230    C VAL    26     -33.706 -99.111 -13.739  1.00  0.00      BSYN  
ATOM    231    O VAL    26     -34.924 -99.169 -13.543  1.00  0.00      BSYN  
ATOM    232    N THR    27     -32.979 -98.016 -14.190  1.00  0.00      BSYN  
ATOM    233    H THR    27     -32.032 -97.907 -13.962  1.00  0.00      BSYN  
ATOM    234   CA THR    27     -33.588 -96.869 -14.850  1.00  0.00      BSYN  
ATOM    235   CB THR    27     -33.094 -95.503 -14.410  1.00  0.00      BSYN  
ATOM    236  OG1 THR    27     -31.716 -95.650 -14.406  1.00  0.00      BSYN  
ATOM    237  HG1 THR    27     -31.389 -94.997 -13.783  1.00  0.00      BSYN  
ATOM    238  CG2 THR    27     -33.725 -95.163 -13.012  1.00  0.00      BSYN  
ATOM    239    C THR    27     -33.596 -96.942 -16.414  1.00  0.00      BSYN  
ATOM    240    O THR    27     -34.506 -96.619 -17.113  1.00  0.00      BSYN  
ATOM    241    N GLU    28     -32.512 -97.613 -16.914  1.00  0.00      BSYN  
ATOM    242    H GLU    28     -31.839 -98.086 -16.382  1.00  0.00      BSYN  
ATOM    243   CA GLU    28     -32.390 -97.707 -18.358  1.00  0.00      BSYN  
ATOM    244   CB GLU    28     -30.850 -98.060 -18.673  1.00  0.00      BSYN  
ATOM    245   CG GLU    28     -29.853 -97.069 -18.196  1.00  0.00      BSYN  
ATOM    246   CD GLU    28     -28.317 -97.287 -18.091  1.00  0.00      BSYN  
ATOM    247  OE1 GLU    28     -27.645 -96.303 -17.869  1.00  0.00      BSYN  
ATOM    248  OE2 GLU    28     -27.844 -98.445 -18.192  1.00  0.00      BSYN  
ATOM    249    C GLU    28     -33.394 -98.506 -19.132  1.00  0.00      BSYN  
ATOM    250    O GLU    28     -33.894 -99.502 -18.697  1.00  0.00      BSYN  
ATOM    251    N ALA    29     -33.798 -98.278 -20.379  1.00  0.00      BSYN  
ATOM    252    H ALA    29     -33.055 -98.211 -21.014  1.00  0.00      BSYN  
ATOM    253   CA ALA    29     -35.049 -98.834 -20.935  1.00  0.00      BSYN  
ATOM    254   CB ALA    29     -36.173 -97.914 -20.636  1.00  0.00      BSYN  
ATOM    255    C ALA    29     -34.988 -99.229 -22.355  1.00  0.00      BSYN  
ATOM    256    O ALA    29     -33.981 -98.955 -22.972  1.00  0.00      BSYN  
ATOM    257    N ALA    30     -36.121 -99.774 -22.834  1.00  0.00      BSYN  
ATOM    258    H ALA    30     -36.836-100.160 -22.286  1.00  0.00      BSYN  
ATOM    259   CA ALA    30     -36.408 -99.964 -24.264  1.00  0.00      BSYN  
ATOM    260   CB ALA    30     -36.411-101.476 -24.519  1.00  0.00      BSYN  
ATOM    261    C ALA    30     -37.830 -99.703 -24.611  1.00  0.00      BSYN  
ATOM    262    O ALA    30     -38.777-100.034 -23.857  1.00  0.00      BSYN  
ATOM    263    N GLU    31     -37.958 -99.074 -25.804  1.00  0.00      BSYN  
ATOM    264    H GLU    31     -37.158 -98.608 -26.125  1.00  0.00      BSYN  
ATOM    265   CA GLU    31     -39.270 -98.829 -26.337  1.00  0.00      BSYN  
ATOM    266   CB GLU    31     -39.156 -97.651 -27.286  1.00  0.00      BSYN  
ATOM    267   CG GLU    31     -38.550 -96.437 -26.537  1.00  0.00      BSYN  
ATOM    268   CD GLU    31     -38.194 -95.090 -27.122  1.00  0.00      BSYN  
ATOM    269  OE1 GLU    31     -37.342 -95.009 -27.890  1.00  0.00      BSYN  
ATOM    270  OE2 GLU    31     -38.874 -94.075 -26.869  1.00  0.00      BSYN  
ATOM    271    C GLU    31     -39.904-100.103 -27.035  1.00  0.00      BSYN  
ATOM    272    O GLU    31     -41.035-100.445 -26.869  1.00  0.00      BSYN  
ATOM    273    N LYS    32     -39.006-100.890 -27.718  1.00  0.00      BSYN  
ATOM    274    H LYS    32     -38.132-100.506 -27.941  1.00  0.00      BSYN  
ATOM    275   CA LYS    32     -39.453-102.050 -28.398  1.00  0.00      BSYN  
ATOM    276   CB LYS    32     -38.266-102.653 -29.127  1.00  0.00      BSYN  
ATOM    277   CG LYS    32     -38.291-102.241 -30.675  1.00  0.00      BSYN  
ATOM    278   CD LYS    32     -39.442-102.906 -31.439  1.00  0.00      BSYN  
ATOM    279   CE LYS    32     -39.344-104.338 -31.827  1.00  0.00      BSYN  
ATOM    280   NZ LYS    32     -40.668-104.969 -32.216  1.00  0.00      BSYN  
ATOM    281  HZ1 LYS    32     -41.263-104.798 -31.380  1.00  0.00      BSYN  
ATOM    282  HZ2 LYS    32     -41.074-104.693 -33.133  1.00  0.00      BSYN  
ATOM    283  HZ3 LYS    32     -40.516-105.997 -32.180  1.00  0.00      BSYN  
ATOM    284    C LYS    32     -40.054-103.088 -27.502  1.00  0.00      BSYN  
ATOM    285    O LYS    32     -39.397-104.113 -27.257  1.00  0.00      BSYN  
ATOM    286    N THR    33     -41.372-103.002 -27.208  1.00  0.00      BSYN  
ATOM    287    H THR    33     -41.895-102.255 -27.567  1.00  0.00      BSYN  
ATOM    288   CA THR    33     -41.897-104.015 -26.314  1.00  0.00      BSYN  
ATOM    289   CB THR    33     -42.701-103.457 -25.147  1.00  0.00      BSYN  
ATOM    290  OG1 THR    33     -43.689-102.714 -25.845  1.00  0.00      BSYN  
ATOM    291  HG1 THR    33     -44.122-102.105 -25.242  1.00  0.00      BSYN  
ATOM    292  CG2 THR    33     -42.054-102.532 -24.273  1.00  0.00      BSYN  
ATOM    293    C THR    33     -42.580-105.098 -27.086  1.00  0.00      BSYN  
ATOM    294    O THR    33     -42.465-106.299 -26.769  1.00  0.00      BSYN  
ATOM    295    N LYS    34     -43.141-104.786 -28.268  1.00  0.00      BSYN  
ATOM    296    H LYS    34     -43.025-104.068 -28.925  1.00  0.00      BSYN  
ATOM    297   CA LYS    34     -43.998-105.798 -28.857  1.00  0.00      BSYN  
ATOM    298   CB LYS    34     -45.120-105.160 -29.529  1.00  0.00      BSYN  
ATOM    299   CG LYS    34     -46.387-106.061 -29.832  1.00  0.00      BSYN  
ATOM    300   CD LYS    34     -47.669-105.290 -30.281  1.00  0.00      BSYN  
ATOM    301   CE LYS    34     -48.701-104.943 -29.164  1.00  0.00      BSYN  
ATOM    302   NZ LYS    34     -48.092-103.879 -28.352  1.00  0.00      BSYN  
ATOM    303  HZ1 LYS    34     -47.353-104.484 -27.940  1.00  0.00      BSYN  
ATOM    304  HZ2 LYS    34     -47.709-103.044 -28.839  1.00  0.00      BSYN  
ATOM    305  HZ3 LYS    34     -48.755-103.851 -27.551  1.00  0.00      BSYN  
ATOM    306    C LYS    34     -43.188-106.526 -29.928  1.00  0.00      BSYN  
ATOM    307    O LYS    34     -42.809-105.918 -30.990  1.00  0.00      BSYN  
ATOM    308    N GLU    35     -42.789-107.731 -29.743  1.00  0.00      BSYN  
ATOM    309    H GLU    35     -43.130-108.267 -28.997  1.00  0.00      BSYN  
ATOM    310   CA GLU    35     -41.896-108.476 -30.629  1.00  0.00      BSYN  
ATOM    311   CB GLU    35     -41.330-109.692 -29.842  1.00  0.00      BSYN  
ATOM    312   CG GLU    35     -40.264-109.258 -28.826  1.00  0.00      BSYN  
ATOM    313   CD GLU    35     -39.807-110.129 -27.764  1.00  0.00      BSYN  
ATOM    314  OE1 GLU    35     -40.467-110.840 -27.020  1.00  0.00      BSYN  
ATOM    315  OE2 GLU    35     -38.611-110.187 -27.604  1.00  0.00      BSYN  
ATOM    316    C GLU    35     -42.746-108.841 -31.889  1.00  0.00      BSYN  
ATOM    317    O GLU    35     -42.182-109.650 -32.660  1.00  0.00      BSYN  
ATOM    318    N GLY    36     -44.015-108.259 -32.109  1.00  0.00      BSYN  
ATOM    319    H GLY    36     -44.298-107.705 -31.351  1.00  0.00      BSYN  
ATOM    320   CA GLY    36     -44.838-108.630 -33.254  1.00  0.00      BSYN  
ATOM    321    C GLY    36     -44.924-107.677 -34.427  1.00  0.00      BSYN  
ATOM    322    O GLY    36     -44.136-106.705 -34.439  1.00  0.00      BSYN  
ATOM    323    N VAL    37     -45.873-107.938 -35.315  1.00  0.00      BSYN  
ATOM    324    H VAL    37     -46.657-108.495 -35.126  1.00  0.00      BSYN  
ATOM    325   CA VAL    37     -45.937-107.201 -36.580  1.00  0.00      BSYN  
ATOM    326   CB VAL    37     -46.896-107.878 -37.560  1.00  0.00      BSYN  
ATOM    327  CG1 VAL    37     -46.563-107.279 -38.915  1.00  0.00      BSYN  
ATOM    328  CG2 VAL    37     -47.100-109.426 -37.464  1.00  0.00      BSYN  
ATOM    329    C VAL    37     -46.004-105.690 -36.413  1.00  0.00      BSYN  
ATOM    330    O VAL    37     -47.085-105.093 -36.272  1.00  0.00      BSYN  
ATOM    331    N LEU    38     -44.821-105.106 -36.544  1.00  0.00      BSYN  
ATOM    332    H LEU    38     -44.046-105.687 -36.697  1.00  0.00      BSYN  
ATOM    333   CA LEU    38     -44.578-103.665 -36.699  1.00  0.00      BSYN  
ATOM    334   CB LEU    38     -43.314-103.238 -36.080  1.00  0.00      BSYN  
ATOM    335   CG LEU    38     -42.895-101.876 -35.595  1.00  0.00      BSYN  
ATOM    336  CD1 LEU    38     -43.177-101.632 -34.073  1.00  0.00      BSYN  
ATOM    337  CD2 LEU    38     -41.382-101.757 -35.804  1.00  0.00      BSYN  
ATOM    338    C LEU    38     -44.645-103.033 -38.115  1.00  0.00      BSYN  
ATOM    339    O LEU    38     -43.848-103.258 -39.015  1.00  0.00      BSYN  
ATOM    340    N TYR    39     -45.721-102.262 -38.315  1.00  0.00      BSYN  
ATOM    341    H TYR    39     -46.234-102.130 -37.490  1.00  0.00      BSYN  
ATOM    342   CA TYR    39     -45.918-101.519 -39.563  1.00  0.00      BSYN  
ATOM    343   CB TYR    39     -47.424-101.059 -39.857  1.00  0.00      BSYN  
ATOM    344   CG TYR    39     -48.129-102.409 -40.148  1.00  0.00      BSYN  
ATOM    345  CD1 TYR    39     -47.819-103.216 -41.210  1.00  0.00      BSYN  
ATOM    346  CE1 TYR    39     -48.480-104.327 -41.536  1.00  0.00      BSYN  
ATOM    347  CD2 TYR    39     -49.121-102.874 -39.320  1.00  0.00      BSYN  
ATOM    348  CE2 TYR    39     -49.831-103.995 -39.584  1.00  0.00      BSYN  
ATOM    349   CZ TYR    39     -49.572-104.648 -40.740  1.00  0.00      BSYN  
ATOM    350   OH TYR    39     -50.467-105.588 -41.140  1.00  0.00      BSYN  
ATOM    351   HH TYR    39     -50.158-106.101 -41.889  1.00  0.00      BSYN  
ATOM    352    C TYR    39     -45.101-100.257 -39.444  1.00  0.00      BSYN  
ATOM    353    O TYR    39     -44.927 -99.814 -38.304  1.00  0.00      BSYN  
ATOM    354    N VAL    40     -44.509 -99.762 -40.490  1.00  0.00      BSYN  
ATOM    355    H VAL    40     -44.894-100.138 -41.309  1.00  0.00      BSYN  
ATOM    356   CA VAL    40     -43.699 -98.566 -40.483  1.00  0.00      BSYN  
ATOM    357   CB VAL    40     -42.286 -98.838 -39.741  1.00  0.00      BSYN  
ATOM    358  CG1 VAL    40     -41.310 -99.692 -40.636  1.00  0.00      BSYN  
ATOM    359  CG2 VAL    40     -41.833 -97.405 -39.227  1.00  0.00      BSYN  
ATOM    360    C VAL    40     -43.395 -97.753 -41.807  1.00  0.00      BSYN  
ATOM    361    O VAL    40     -42.898 -98.327 -42.728  1.00  0.00      BSYN  
ATOM    362    N GLY    41     -43.879 -96.511 -41.930  1.00  0.00      BSYN  
ATOM    363    H GLY    41     -44.426 -96.200 -41.179  1.00  0.00      BSYN  
ATOM    364   CA GLY    41     -43.691 -95.704 -43.139  1.00  0.00      BSYN  
ATOM    365    C GLY    41     -43.747 -94.252 -42.643  1.00  0.00      BSYN  
ATOM    366    O GLY    41     -43.197 -93.822 -41.583  1.00  0.00      BSYN  
ATOM    367    N SER    42     -44.379 -93.512 -43.523  1.00  0.00      BSYN  
ATOM    368    H SER    42     -44.727 -94.115 -44.212  1.00  0.00      BSYN  
ATOM    369   CA SER    42     -44.330 -92.146 -43.495  1.00  0.00      BSYN  
ATOM    370   CB SER    42     -44.215 -91.562 -44.984  1.00  0.00      BSYN  
ATOM    371   OG SER    42     -43.076 -92.193 -45.607  1.00  0.00      BSYN  
ATOM    372   HG SER    42     -43.113 -91.913 -46.524  1.00  0.00      BSYN  
ATOM    373    C SER    42     -45.619 -91.683 -42.767  1.00  0.00      BSYN  
ATOM    374    O SER    42     -46.496 -91.035 -43.392  1.00  0.00      BSYN  
ATOM    375    N LYS    43     -45.769 -91.768 -41.423  1.00  0.00      BSYN  
ATOM    376    H LYS    43     -44.980 -91.722 -40.844  1.00  0.00      BSYN  
ATOM    377   CA LYS    43     -47.053 -91.663 -40.650  1.00  0.00      BSYN  
ATOM    378   CB LYS    43     -48.060 -92.739 -40.785  1.00  0.00      BSYN  
ATOM    379   CG LYS    43     -48.599 -93.288 -42.035  1.00  0.00      BSYN  
ATOM    380   CD LYS    43     -49.116 -94.713 -41.930  1.00  0.00      BSYN  
ATOM    381   CE LYS    43     -50.565 -94.664 -41.333  1.00  0.00      BSYN  
ATOM    382   NZ LYS    43     -51.046 -96.022 -41.373  1.00  0.00      BSYN  
ATOM    383  HZ1 LYS    43     -50.351 -96.642 -40.911  1.00  0.00      BSYN  
ATOM    384  HZ2 LYS    43     -51.916 -96.007 -40.804  1.00  0.00      BSYN  
ATOM    385  HZ3 LYS    43     -51.133 -96.470 -42.308  1.00  0.00      BSYN  
ATOM    386    C LYS    43     -46.894 -91.392 -39.065  1.00  0.00      BSYN  
ATOM    387    O LYS    43     -45.951 -91.792 -38.367  1.00  0.00      BSYN  
ATOM    388    N THR    44     -47.740 -90.534 -38.389  1.00  0.00      BSYN  
ATOM    389    H THR    44     -47.789 -90.391 -37.421  1.00  0.00      BSYN  
ATOM    390   CA THR    44     -48.638 -89.628 -39.093  1.00  0.00      BSYN  
ATOM    391   CB THR    44     -50.225 -89.823 -39.153  1.00  0.00      BSYN  
ATOM    392  OG1 THR    44     -50.612 -91.201 -39.547  1.00  0.00      BSYN  
ATOM    393  HG1 THR    44     -50.125 -91.525 -40.308  1.00  0.00      BSYN  
ATOM    394  CG2 THR    44     -50.779 -88.941 -40.206  1.00  0.00      BSYN  
ATOM    395    C THR    44     -48.326 -88.214 -38.531  1.00  0.00      BSYN  
ATOM    396    O THR    44     -48.261 -87.306 -39.353  1.00  0.00      BSYN  
ATOM    397    N ARG    45     -48.117 -87.936 -37.249  1.00  0.00      BSYN  
ATOM    398    H ARG    45     -48.348 -88.575 -36.543  1.00  0.00      BSYN  
ATOM    399   CA ARG    45     -47.586 -86.628 -36.842  1.00  0.00      BSYN  
ATOM    400   CB ARG    45     -47.987 -86.271 -35.411  1.00  0.00      BSYN  
ATOM    401   CG ARG    45     -47.117 -87.021 -34.368  1.00  0.00      BSYN  
ATOM    402   CD ARG    45     -47.004 -86.249 -33.045  1.00  0.00      BSYN  
ATOM    403   NE ARG    45     -48.302 -85.722 -32.648  1.00  0.00      BSYN  
ATOM    404   HE ARG    45     -48.493 -84.770 -32.782  1.00  0.00      BSYN  
ATOM    405   CZ ARG    45     -49.340 -86.482 -32.327  1.00  0.00      BSYN  
ATOM    406  NH1 ARG    45     -50.425 -85.857 -31.953  1.00  0.00      BSYN  
ATOM    407 HH11 ARG    45     -51.243 -86.378 -31.707  1.00  0.00      BSYN  
ATOM    408 HH12 ARG    45     -50.523 -84.869 -32.064  1.00  0.00      BSYN  
ATOM    409  NH2 ARG    45     -49.273 -87.803 -32.254  1.00  0.00      BSYN  
ATOM    410 HH21 ARG    45     -50.029 -88.395 -31.973  1.00  0.00      BSYN  
ATOM    411 HH22 ARG    45     -48.424 -88.207 -32.595  1.00  0.00      BSYN  
ATOM    412    C ARG    45     -46.097 -86.528 -37.030  1.00  0.00      BSYN  
ATOM    413    O ARG    45     -45.183 -87.371 -36.745  1.00  0.00      BSYN  
ATOM    414    N GLU    46     -45.688 -85.227 -37.278  1.00  0.00      BSYN  
ATOM    415    H GLU    46     -46.249 -84.428 -37.189  1.00  0.00      BSYN  
ATOM    416   CA GLU    46     -44.435 -84.910 -37.866  1.00  0.00      BSYN  
ATOM    417   CB GLU    46     -44.471 -84.877 -39.390  1.00  0.00      BSYN  
ATOM    418   CG GLU    46     -43.209 -85.519 -40.075  1.00  0.00      BSYN  
ATOM    419   CD GLU    46     -43.202 -85.208 -41.495  1.00  0.00      BSYN  
ATOM    420  OE1 GLU    46     -42.858 -84.077 -41.866  1.00  0.00      BSYN  
ATOM    421  OE2 GLU    46     -43.488 -86.109 -42.256  1.00  0.00      BSYN  
ATOM    422    C GLU    46     -44.039 -83.462 -37.397  1.00  0.00      BSYN  
ATOM    423    O GLU    46     -44.678 -82.440 -37.477  1.00  0.00      BSYN  
ATOM    424    N GLY    47     -42.837 -83.654 -36.979  1.00  0.00      BSYN  
ATOM    425    H GLY    47     -42.328 -84.491 -37.020  1.00  0.00      BSYN  
ATOM    426   CA GLY    47     -42.176 -82.414 -36.608  1.00  0.00      BSYN  
ATOM    427    C GLY    47     -40.827 -82.626 -36.042  1.00  0.00      BSYN  
ATOM    428    O GLY    47     -40.553 -82.128 -34.913  1.00  0.00      BSYN  
ATOM    429    N VAL    48     -40.061 -83.360 -36.852  1.00  0.00      BSYN  
ATOM    430    H VAL    48     -40.454 -83.731 -37.669  1.00  0.00      BSYN  
ATOM    431   CA VAL    48     -38.705 -83.637 -36.467  1.00  0.00      BSYN  
ATOM    432   CB VAL    48     -38.223 -84.940 -37.017  1.00  0.00      BSYN  
ATOM    433  CG1 VAL    48     -38.982 -86.079 -36.252  1.00  0.00      BSYN  
ATOM    434  CG2 VAL    48     -38.349 -85.042 -38.549  1.00  0.00      BSYN  
ATOM    435    C VAL    48     -37.775 -82.498 -36.805  1.00  0.00      BSYN  
ATOM    436    O VAL    48     -38.176 -81.773 -37.636  1.00  0.00      BSYN  
ATOM    437    N VAL    49     -36.585 -82.288 -36.176  1.00  0.00      BSYN  
ATOM    438    H VAL    49     -36.508 -82.562 -35.238  1.00  0.00      BSYN  
ATOM    439   CA VAL    49     -35.602 -81.500 -36.977  1.00  0.00      BSYN  
ATOM    440   CB VAL    49     -34.658 -80.786 -35.829  1.00  0.00      BSYN  
ATOM    441  CG1 VAL    49     -33.213 -80.540 -36.217  1.00  0.00      BSYN  
ATOM    442  CG2 VAL    49     -35.297 -79.603 -35.224  1.00  0.00      BSYN  
ATOM    443    C VAL    49     -34.700 -82.392 -37.882  1.00  0.00      BSYN  
ATOM    444    O VAL    49     -34.244 -83.495 -37.440  1.00  0.00      BSYN  
ATOM    445    N GLN    50     -34.401 -81.939 -39.126  1.00  0.00      BSYN  
ATOM    446    H GLN    50     -35.078 -81.282 -39.391  1.00  0.00      BSYN  
ATOM    447   CA GLN    50     -33.448 -82.504 -40.065  1.00  0.00      BSYN  
ATOM    448   CB GLN    50     -33.908 -83.440 -41.315  1.00  0.00      BSYN  
ATOM    449   CG GLN    50     -34.560 -84.803 -40.971  1.00  0.00      BSYN  
ATOM    450   CD GLN    50     -34.505 -85.747 -42.088  1.00  0.00      BSYN  
ATOM    451  OE1 GLN    50     -35.539 -86.088 -42.587  1.00  0.00      BSYN  
ATOM    452  NE2 GLN    50     -33.300 -86.225 -42.615  1.00  0.00      BSYN  
ATOM    453 HE21 GLN    50     -32.589 -86.016 -41.973  1.00  0.00      BSYN  
ATOM    454 HE22 GLN    50     -33.276 -86.596 -43.521  1.00  0.00      BSYN  
ATOM    455    C GLN    50     -32.558 -81.391 -40.763  1.00  0.00      BSYN  
ATOM    456    O GLN    50     -32.663 -80.219 -40.462  1.00  0.00      BSYN  
ATOM    457    N GLY    51     -31.971 -81.659 -41.975  1.00  0.00      BSYN  
ATOM    458    H GLY    51     -31.905 -82.548 -42.382  1.00  0.00      BSYN  
ATOM    459   CA GLY    51     -31.336 -80.627 -42.742  1.00  0.00      BSYN  
ATOM    460    C GLY    51     -32.164 -79.641 -43.563  1.00  0.00      BSYN  
ATOM    461    O GLY    51     -33.254 -79.946 -43.912  1.00  0.00      BSYN  
ATOM    462    N VAL    52     -31.636 -78.547 -44.073  1.00  0.00      BSYN  
ATOM    463    H VAL    52     -32.224 -77.928 -44.553  1.00  0.00      BSYN  
ATOM    464   CA VAL    52     -30.217 -78.161 -43.867  1.00  0.00      BSYN  
ATOM    465   CB VAL    52     -29.375 -78.085 -45.148  1.00  0.00      BSYN  
ATOM    466  CG1 VAL    52     -27.899 -78.138 -44.802  1.00  0.00      BSYN  
ATOM    467  CG2 VAL    52     -29.655 -79.348 -45.989  1.00  0.00      BSYN  
ATOM    468    C VAL    52     -30.142 -76.804 -43.130  1.00  0.00      BSYN  
ATOM    469    O VAL    52     -29.488 -76.823 -42.102  1.00  0.00      BSYN  
ATOM    470    N ALA    53     -30.653 -75.781 -43.717  1.00  0.00      BSYN  
ATOM    471    H ALA    53     -31.400 -75.972 -44.321  1.00  0.00      BSYN  
ATOM    472   CA ALA    53     -30.405 -74.431 -43.133  1.00  0.00      BSYN  
ATOM    473   CB ALA    53     -30.131 -73.389 -44.202  1.00  0.00      BSYN  
ATOM    474    C ALA    53     -31.480 -73.968 -42.272  1.00  0.00      BSYN  
ATOM    475    O ALA    53     -32.588 -73.767 -42.718  1.00  0.00      BSYN  
ATOM    476    N SER    54     -31.355 -73.831 -40.970  1.00  0.00      BSYN  
ATOM    477    H SER    54     -30.708 -74.361 -40.459  1.00  0.00      BSYN  
ATOM    478   CA SER    54     -32.341 -73.002 -40.240  1.00  0.00      BSYN  
ATOM    479   CB SER    54     -32.478 -73.414 -38.792  1.00  0.00      BSYN  
ATOM    480   OG SER    54     -32.916 -74.704 -38.590  1.00  0.00      BSYN  
ATOM    481   HG SER    54     -33.063 -74.633 -37.644  1.00  0.00      BSYN  
ATOM    482    C SER    54     -31.870 -71.486 -40.493  1.00  0.00      BSYN  
ATOM    483    O SER    54     -30.987 -70.995 -39.857  1.00  0.00      BSYN  
ATOM    484    N VAL    55     -32.519 -70.780 -41.339  1.00  0.00      BSYN  
ATOM    485    H VAL    55     -33.172 -71.193 -41.941  1.00  0.00      BSYN  
ATOM    486   CA VAL    55     -32.725 -69.298 -41.246  1.00  0.00      BSYN  
ATOM    487   CB VAL    55     -33.964 -68.812 -41.964  1.00  0.00      BSYN  
ATOM    488  CG1 VAL    55     -34.066 -68.737 -43.439  1.00  0.00      BSYN  
ATOM    489  CG2 VAL    55     -35.300 -69.554 -41.557  1.00  0.00      BSYN  
ATOM    490    C VAL    55     -32.878 -68.793 -39.777  1.00  0.00      BSYN  
ATOM    491    O VAL    55     -33.684 -69.317 -38.954  1.00  0.00      BSYN  
ATOM    492    N ALA    56     -31.993 -67.767 -39.583  1.00  0.00      BSYN  
ATOM    493    H ALA    56     -31.312 -67.741 -40.287  1.00  0.00      BSYN  
ATOM    494   CA ALA    56     -32.029 -66.798 -38.482  1.00  0.00      BSYN  
ATOM    495   CB ALA    56     -30.843 -67.097 -37.593  1.00  0.00      BSYN  
ATOM    496    C ALA    56     -32.147 -65.399 -39.004  1.00  0.00      BSYN  
ATOM    497    O ALA    56     -33.016 -64.630 -38.490  1.00  0.00      BSYN  
ATOM    498    N GLU    57     -31.219 -64.999 -39.938  1.00  0.00      BSYN  
ATOM    499    H GLU    57     -30.321 -65.389 -39.903  1.00  0.00      BSYN  
ATOM    500   CA GLU    57     -31.405 -63.676 -40.598  1.00  0.00      BSYN  
ATOM    501   CB GLU    57     -30.044 -63.027 -40.672  1.00  0.00      BSYN  
ATOM    502   CG GLU    57     -29.974 -62.008 -39.433  1.00  0.00      BSYN  
ATOM    503   CD GLU    57     -29.057 -60.817 -39.459  1.00  0.00      BSYN  
ATOM    504  OE1 GLU    57     -27.824 -60.933 -39.257  1.00  0.00      BSYN  
ATOM    505  OE2 GLU    57     -29.541 -59.633 -39.377  1.00  0.00      BSYN  
ATOM    506    C GLU    57     -32.183 -63.797 -41.924  1.00  0.00      BSYN  
ATOM    507    O GLU    57     -32.204 -64.903 -42.474  1.00  0.00      BSYN  
ATOM    508    N LYS    58     -32.581 -62.697 -42.509  1.00  0.00      BSYN  
ATOM    509    H LYS    58     -32.309 -61.817 -42.173  1.00  0.00      BSYN  
ATOM    510   CA LYS    58     -33.284 -62.799 -43.777  1.00  0.00      BSYN  
ATOM    511   CB LYS    58     -34.392 -61.679 -43.819  1.00  0.00      BSYN  
ATOM    512   CG LYS    58     -35.695 -61.736 -42.899  1.00  0.00      BSYN  
ATOM    513   CD LYS    58     -36.583 -62.910 -42.989  1.00  0.00      BSYN  
ATOM    514   CE LYS    58     -37.857 -62.898 -42.178  1.00  0.00      BSYN  
ATOM    515   NZ LYS    58     -38.672 -63.989 -42.571  1.00  0.00      BSYN  
ATOM    516  HZ1 LYS    58     -39.250 -64.295 -41.762  1.00  0.00      BSYN  
ATOM    517  HZ2 LYS    58     -39.218 -63.546 -43.338  1.00  0.00      BSYN  
ATOM    518  HZ3 LYS    58     -37.967 -64.708 -42.829  1.00  0.00      BSYN  
ATOM    519    C LYS    58     -32.412 -62.631 -45.012  1.00  0.00      BSYN  
ATOM    520    O LYS    58     -31.981 -61.483 -45.303  1.00  0.00      BSYN  
ATOM    521    N THR    59     -31.797 -63.782 -45.472  1.00  0.00      BSYN  
ATOM    522    H THR    59     -31.716 -64.532 -44.846  1.00  0.00      BSYN  
ATOM    523   CA THR    59     -31.348 -63.930 -46.853  1.00  0.00      BSYN  
ATOM    524   CB THR    59     -31.418 -65.398 -47.275  1.00  0.00      BSYN  
ATOM    525  OG1 THR    59     -30.979 -66.162 -46.150  1.00  0.00      BSYN  
ATOM    526  HG1 THR    59     -31.725 -66.508 -45.655  1.00  0.00      BSYN  
ATOM    527  CG2 THR    59     -30.345 -65.658 -48.339  1.00  0.00      BSYN  
ATOM    528    C THR    59     -31.975 -62.981 -47.808  1.00  0.00      BSYN  
ATOM    529    O THR    59     -33.171 -62.932 -47.986  1.00  0.00      BSYN  
ATOM    530    N LYS    60     -31.186 -62.090 -48.393  1.00  0.00      BSYN  
ATOM    531    H LYS    60     -30.234 -62.173 -48.179  1.00  0.00      BSYN  
ATOM    532   CA LYS    60     -31.656 -60.976 -49.236  1.00  0.00      BSYN  
ATOM    533   CB LYS    60     -30.823 -59.666 -49.075  1.00  0.00      BSYN  
ATOM    534   CG LYS    60     -30.669 -59.146 -47.614  1.00  0.00      BSYN  
ATOM    535   CD LYS    60     -29.243 -58.624 -47.440  1.00  0.00      BSYN  
ATOM    536   CE LYS    60     -29.057 -58.743 -45.956  1.00  0.00      BSYN  
ATOM    537   NZ LYS    60     -27.756 -58.330 -45.537  1.00  0.00      BSYN  
ATOM    538  HZ1 LYS    60     -27.669 -58.350 -44.501  1.00  0.00      BSYN  
ATOM    539  HZ2 LYS    60     -27.264 -59.184 -45.869  1.00  0.00      BSYN  
ATOM    540  HZ3 LYS    60     -27.310 -57.572 -46.092  1.00  0.00      BSYN  
ATOM    541    C LYS    60     -31.642 -61.489 -50.698  1.00  0.00      BSYN  
ATOM    542    O LYS    60     -30.545 -61.591 -51.368  1.00  0.00      BSYN  
ATOM    543    N GLU    61     -32.906 -61.885 -51.103  1.00  0.00      BSYN  
ATOM    544    H GLU    61     -33.718 -61.618 -50.623  1.00  0.00      BSYN  
ATOM    545   CA GLU    61     -32.954 -62.238 -52.484  1.00  0.00      BSYN  
ATOM    546   CB GLU    61     -34.167 -63.124 -52.879  1.00  0.00      BSYN  
ATOM    547   CG GLU    61     -34.079 -64.345 -52.037  1.00  0.00      BSYN  
ATOM    548   CD GLU    61     -35.158 -65.414 -52.321  1.00  0.00      BSYN  
ATOM    549  OE1 GLU    61     -35.942 -65.263 -53.297  1.00  0.00      BSYN  
ATOM    550  OE2 GLU    61     -35.254 -66.419 -51.524  1.00  0.00      BSYN  
ATOM    551    C GLU    61     -32.788 -61.188 -53.510  1.00  0.00      BSYN  
ATOM    552    O GLU    61     -33.275 -60.021 -53.492  1.00  0.00      BSYN  
ATOM    553    N GLN    62     -31.850 -61.535 -54.458  1.00  0.00      BSYN  
ATOM    554    H GLN    62     -31.535 -62.459 -54.371  1.00  0.00      BSYN  
ATOM    555   CA GLN    62     -31.370 -60.628 -55.392  1.00  0.00      BSYN  
ATOM    556   CB GLN    62     -29.810 -60.859 -55.847  1.00  0.00      BSYN  
ATOM    557   CG GLN    62     -29.392 -62.146 -56.602  1.00  0.00      BSYN  
ATOM    558   CD GLN    62     -28.116 -62.744 -56.011  1.00  0.00      BSYN  
ATOM    559  OE1 GLN    62     -28.096 -63.717 -55.312  1.00  0.00      BSYN  
ATOM    560  NE2 GLN    62     -26.933 -62.216 -56.354  1.00  0.00      BSYN  
ATOM    561 HE21 GLN    62     -27.034 -61.376 -56.849  1.00  0.00      BSYN  
ATOM    562 HE22 GLN    62     -26.119 -62.738 -56.192  1.00  0.00      BSYN  
ATOM    563    C GLN    62     -32.231 -60.695 -56.614  1.00  0.00      BSYN  
ATOM    564    O GLN    62     -32.808 -61.683 -56.963  1.00  0.00      BSYN  
ATOM    565    N ALA    63     -32.300 -59.500 -57.303  1.00  0.00      BSYN  
ATOM    566    H ALA    63     -31.570 -58.848 -57.344  1.00  0.00      BSYN  
ATOM    567   CA ALA    63     -33.130 -59.242 -58.366  1.00  0.00      BSYN  
ATOM    568   CB ALA    63     -33.253 -57.787 -58.625  1.00  0.00      BSYN  
ATOM    569    C ALA    63     -32.750 -59.938 -59.677  1.00  0.00      BSYN  
ATOM    570    O ALA    63     -32.145 -59.541 -60.664  1.00  0.00      BSYN  
ATOM    571    N SER    64     -33.635 -60.936 -59.777  1.00  0.00      BSYN  
ATOM    572    H SER    64     -34.249 -61.011 -59.017  1.00  0.00      BSYN  
ATOM    573   CA SER    64     -33.666 -61.973 -60.867  1.00  0.00      BSYN  
ATOM    574   CB SER    64     -34.044 -63.375 -60.267  1.00  0.00      BSYN  
ATOM    575   OG SER    64     -35.161 -63.474 -59.350  1.00  0.00      BSYN  
ATOM    576   HG SER    64     -35.749 -63.668 -60.083  1.00  0.00      BSYN  
ATOM    577    C SER    64     -34.232 -61.521 -62.272  1.00  0.00      BSYN  
ATOM    578    O SER    64     -35.434 -61.554 -62.450  1.00  0.00      BSYN  
ATOM    579    N HIS    65     -33.389 -60.970 -63.087  1.00  0.00      BSYN  
ATOM    580    H HIS    65     -32.484 -60.780 -62.761  1.00  0.00      BSYN  
ATOM    581   CA HIS    65     -33.804 -60.490 -64.398  1.00  0.00      BSYN  
ATOM    582   CB HIS    65     -33.918 -58.954 -64.354  1.00  0.00      BSYN  
ATOM    583   CG HIS    65     -34.786 -58.286 -63.221  1.00  0.00      BSYN  
ATOM    584  ND1 HIS    65     -35.916 -58.626 -62.645  1.00  0.00      BSYN  
ATOM    585  HD1 HIS    65     -36.313 -59.511 -62.785  1.00  0.00      BSYN  
ATOM    586  CD2 HIS    65     -34.347 -57.215 -62.510  1.00  0.00      BSYN  
ATOM    587  NE2 HIS    65     -35.341 -56.973 -61.624  1.00  0.00      BSYN  
ATOM    588  CE1 HIS    65     -36.254 -57.778 -61.742  1.00  0.00      BSYN  
ATOM    589    C HIS    65     -33.043 -60.926 -65.615  1.00  0.00      BSYN  
ATOM    590    O HIS    65     -33.575 -61.546 -66.563  1.00  0.00      BSYN  
ATOM    591    N LEU    66     -31.792 -60.668 -65.376  1.00  0.00      BSYN  
ATOM    592    H LEU    66     -31.451 -60.265 -64.550  1.00  0.00      BSYN  
ATOM    593   CA LEU    66     -30.810 -61.045 -66.421  1.00  0.00      BSYN  
ATOM    594   CB LEU    66     -30.266 -59.727 -66.985  1.00  0.00      BSYN  
ATOM    595   CG LEU    66     -30.176 -58.372 -66.214  1.00  0.00      BSYN  
ATOM    596  CD1 LEU    66     -28.785 -58.224 -65.459  1.00  0.00      BSYN  
ATOM    597  CD2 LEU    66     -30.309 -57.022 -67.192  1.00  0.00      BSYN  
ATOM    598    C LEU    66     -29.688 -62.046 -66.187  1.00  0.00      BSYN  
ATOM    599    O LEU    66     -29.263 -62.335 -65.023  1.00  0.00      BSYN  
ATOM    600    N GLY    67     -29.203 -62.638 -67.338  1.00  0.00      BSYN  
ATOM    601    H GLY    67     -29.772 -62.630 -68.135  1.00  0.00      BSYN  
ATOM    602   CA GLY    67     -28.146 -63.648 -67.129  1.00  0.00      BSYN  
ATOM    603    C GLY    67     -26.798 -63.331 -67.709  1.00  0.00      BSYN  
ATOM    604    O GLY    67     -26.590 -63.409 -68.913  1.00  0.00      BSYN  
ATOM    605    N GLY    68     -26.062 -62.699 -66.785  1.00  0.00      BSYN  
ATOM    606    H GLY    68     -26.333 -62.754 -65.844  1.00  0.00      BSYN  
ATOM    607   CA GLY    68     -24.744 -62.168 -67.222  1.00  0.00      BSYN  
ATOM    608    C GLY    68     -24.225 -61.179 -66.224  1.00  0.00      BSYN  
ATOM    609    O GLY    68     -24.722 -60.051 -66.127  1.00  0.00      BSYN  
ATOM    610    N ALA    69     -23.391 -61.729 -65.320  1.00  0.00      BSYN  
ATOM    611    H ALA    69     -23.132 -62.674 -65.303  1.00  0.00      BSYN  
ATOM    612   CA ALA    69     -22.561 -60.942 -64.413  1.00  0.00      BSYN  
ATOM    613   CB ALA    69     -22.896 -61.312 -62.986  1.00  0.00      BSYN  
ATOM    614    C ALA    69     -21.056 -61.061 -64.526  1.00  0.00      BSYN  
ATOM    615    O ALA    69     -20.437 -62.016 -64.060  1.00  0.00      BSYN  
ATOM    616    N VAL    70     -20.563 -60.132 -65.321  1.00  0.00      BSYN  
ATOM    617    H VAL    70     -21.134 -59.606 -65.920  1.00  0.00      BSYN  
ATOM    618   CA VAL    70     -19.183 -59.829 -65.350  1.00  0.00      BSYN  
ATOM    619   CB VAL    70     -18.556 -59.199 -66.612  1.00  0.00      BSYN  
ATOM    620  CG1 VAL    70     -17.063 -59.381 -66.687  1.00  0.00      BSYN  
ATOM    621  CG2 VAL    70     -19.320 -59.641 -67.835  1.00  0.00      BSYN  
ATOM    622    C VAL    70     -18.991 -58.736 -64.339  1.00  0.00      BSYN  
ATOM    623    O VAL    70     -19.614 -57.662 -64.216  1.00  0.00      BSYN  
ATOM    624    N PHE    71     -18.079 -59.147 -63.535  1.00  0.00      BSYN  
ATOM    625    H PHE    71     -17.341 -59.744 -63.778  1.00  0.00      BSYN  
ATOM    626   CA PHE    71     -17.678 -58.407 -62.304  1.00  0.00      BSYN  
ATOM    627   CB PHE    71     -17.908 -59.283 -61.094  1.00  0.00      BSYN  
ATOM    628   CG PHE    71     -17.177 -59.072 -59.723  1.00  0.00      BSYN  
ATOM    629  CD1 PHE    71     -17.362 -57.825 -59.082  1.00  0.00      BSYN  
ATOM    630  CD2 PHE    71     -16.518 -60.092 -59.146  1.00  0.00      BSYN  
ATOM    631  CE1 PHE    71     -16.890 -57.794 -57.784  1.00  0.00      BSYN  
ATOM    632  CE2 PHE    71     -15.983 -59.992 -57.927  1.00  0.00      BSYN  
ATOM    633   CZ PHE    71     -16.209 -58.835 -57.228  1.00  0.00      BSYN  
ATOM    634    C PHE    71     -16.265 -57.989 -62.566  1.00  0.00      BSYN  
ATOM    635    O PHE    71     -15.458 -58.785 -63.114  1.00  0.00      BSYN  
ATOM    636    N SER    72     -15.972 -56.719 -62.260  1.00  0.00      BSYN  
ATOM    637    H SER    72     -16.679 -56.049 -62.153  1.00  0.00      BSYN  
ATOM    638   CA SER    72     -14.591 -56.293 -62.237  1.00  0.00      BSYN  
ATOM    639   CB SER    72     -14.462 -54.886 -62.694  1.00  0.00      BSYN  
ATOM    640   OG SER    72     -15.406 -54.608 -63.752  1.00  0.00      BSYN  
ATOM    641   HG SER    72     -15.429 -53.649 -63.790  1.00  0.00      BSYN  
ATOM    642    C SER    72     -13.877 -56.220 -60.842  1.00  0.00      BSYN  
ATOM    643    O SER    72     -14.502 -56.033 -59.834  1.00  0.00      BSYN  
ATOM    644    N GLY    73     -12.564 -56.240 -60.555  1.00  0.00      BSYN  
ATOM    645    H GLY    73     -11.915 -55.959 -61.234  1.00  0.00      BSYN  
ATOM    646   CA GLY    73     -11.941 -56.527 -59.250  1.00  0.00      BSYN  
ATOM    647    C GLY    73     -10.426 -56.830 -59.417  1.00  0.00      BSYN  
ATOM    648    O GLY    73      -9.866 -56.147 -60.164  1.00  0.00      BSYN  
ATOM    649    N ALA    74      -9.836 -57.881 -58.809  1.00  0.00      BSYN  
ATOM    650    H ALA    74      -8.858 -57.818 -58.820  1.00  0.00      BSYN  
ATOM    651   CA ALA    74     -10.428 -59.006 -58.022  1.00  0.00      BSYN  
ATOM    652   CB ALA    74     -11.067 -59.958 -58.923  1.00  0.00      BSYN  
ATOM    653    C ALA    74      -9.347 -59.757 -57.238  1.00  0.00      BSYN  
ATOM    654    O ALA    74      -8.463 -60.169 -57.884  1.00  0.00      BSYN  
ATOM    655    N GLY    75      -9.479 -60.039 -55.883  1.00  0.00      BSYN  
ATOM    656    H GLY    75     -10.383 -59.779 -55.607  1.00  0.00      BSYN  
ATOM    657   CA GLY    75      -8.510 -60.646 -55.091  1.00  0.00      BSYN  
ATOM    658    C GLY    75      -8.614 -60.443 -53.537  1.00  0.00      BSYN  
ATOM    659    O GLY    75      -7.613 -60.663 -52.794  1.00  0.00      BSYN  
ATOM    660    N ASN    76      -9.788 -59.961 -53.000  1.00  0.00      BSYN  
ATOM    661    H ASN    76     -10.687 -60.159 -53.334  1.00  0.00      BSYN  
ATOM    662   CA ASN    76      -9.634 -59.515 -51.623  1.00  0.00      BSYN  
ATOM    663   CB ASN    76     -10.561 -58.319 -51.431  1.00  0.00      BSYN  
ATOM    664   CG ASN    76     -10.930 -57.402 -52.593  1.00  0.00      BSYN  
ATOM    665  OD1 ASN    76     -11.525 -57.773 -53.592  1.00  0.00      BSYN  
ATOM    666  ND2 ASN    76     -10.475 -56.135 -52.423  1.00  0.00      BSYN  
ATOM    667 HD21 ASN    76     -10.836 -55.516 -53.091  1.00  0.00      BSYN  
ATOM    668 HD22 ASN    76      -9.900 -55.906 -51.663  1.00  0.00      BSYN  
ATOM    669    C ASN    76      -9.878 -60.661 -50.585  1.00  0.00      BSYN  
ATOM    670    O ASN    76     -10.805 -60.500 -49.830  1.00  0.00      BSYN  
ATOM    671    N ILE    77      -9.132 -61.800 -50.637  1.00  0.00      BSYN  
ATOM    672    H ILE    77      -8.293 -61.797 -51.144  1.00  0.00      BSYN  
ATOM    673   CA ILE    77      -9.589 -62.897 -49.811  1.00  0.00      BSYN  
ATOM    674   CB ILE    77      -9.947 -64.079 -50.711  1.00  0.00      BSYN  
ATOM    675  CG2 ILE    77      -8.734 -64.475 -51.588  1.00  0.00      BSYN  
ATOM    676  CG1 ILE    77     -10.324 -65.394 -50.049  1.00  0.00      BSYN  
ATOM    677   CD ILE    77      -9.280 -66.339 -49.442  1.00  0.00      BSYN  
ATOM    678    C ILE    77      -8.662 -63.227 -48.658  1.00  0.00      BSYN  
ATOM    679    O ILE    77      -7.529 -63.561 -48.801  1.00  0.00      BSYN  
ATOM    680    N ALA    78      -9.215 -63.021 -47.452  1.00  0.00      BSYN  
ATOM    681    H ALA    78     -10.176 -62.829 -47.423  1.00  0.00      BSYN  
ATOM    682   CA ALA    78      -8.567 -63.116 -46.072  1.00  0.00      BSYN  
ATOM    683   CB ALA    78      -8.268 -64.533 -45.686  1.00  0.00      BSYN  
ATOM    684    C ALA    78      -7.311 -62.137 -45.833  1.00  0.00      BSYN  
ATOM    685    O ALA    78      -7.313 -61.224 -44.933  1.00  0.00      BSYN  
ATOM    686    N ALA    79      -6.289 -62.277 -46.716  1.00  0.00      BSYN  
ATOM    687    H ALA    79      -6.539 -62.527 -47.630  1.00  0.00      BSYN  
ATOM    688   CA ALA    79      -5.100 -61.490 -46.606  1.00  0.00      BSYN  
ATOM    689   CB ALA    79      -3.925 -62.090 -47.440  1.00  0.00      BSYN  
ATOM    690    C ALA    79      -5.312 -59.994 -46.929  1.00  0.00      BSYN  
ATOM    691    O ALA    79      -5.768 -59.596 -47.974  1.00  0.00      BSYN  
ATOM    692    N ALA    80      -4.878 -59.210 -45.968  1.00  0.00      BSYN  
ATOM    693    H ALA    80      -4.798 -59.675 -45.109  1.00  0.00      BSYN  
ATOM    694   CA ALA    80      -4.768 -57.728 -45.989  1.00  0.00      BSYN  
ATOM    695   CB ALA    80      -6.139 -57.049 -45.578  1.00  0.00      BSYN  
ATOM    696    C ALA    80      -3.866 -57.416 -44.786  1.00  0.00      BSYN  
ATOM    697    O ALA    80      -3.099 -58.331 -44.423  1.00  0.00      BSYN  
ATOM    698    N THR    81      -3.773 -56.252 -44.217  1.00  0.00      BSYN  
ATOM    699    H THR    81      -4.260 -55.509 -44.632  1.00  0.00      BSYN  
ATOM    700   CA THR    81      -2.947 -55.816 -43.204  1.00  0.00      BSYN  
ATOM    701   CB THR    81      -2.801 -54.278 -43.091  1.00  0.00      BSYN  
ATOM    702  OG1 THR    81      -2.375 -53.934 -44.354  1.00  0.00      BSYN  
ATOM    703  HG1 THR    81      -1.694 -53.261 -44.291  1.00  0.00      BSYN  
ATOM    704  CG2 THR    81      -1.789 -53.850 -42.183  1.00  0.00      BSYN  
ATOM    705    C THR    81      -3.489 -56.410 -41.942  1.00  0.00      BSYN  
ATOM    706    O THR    81      -4.614 -56.211 -41.536  1.00  0.00      BSYN  
ATOM    707    N GLY    82      -2.595 -57.214 -41.337  1.00  0.00      BSYN  
ATOM    708    H GLY    82      -1.671 -57.156 -41.659  1.00  0.00      BSYN  
ATOM    709   CA GLY    82      -2.856 -57.895 -40.117  1.00  0.00      BSYN  
ATOM    710    C GLY    82      -2.030 -57.349 -38.926  1.00  0.00      BSYN  
ATOM    711    O GLY    82      -2.402 -56.237 -38.497  1.00  0.00      BSYN  
ATOM    712    N LEU    83      -1.009 -58.000 -38.282  1.00  0.00      BSYN  
ATOM    713    H LEU    83      -0.357 -57.646 -37.643  1.00  0.00      BSYN  
ATOM    714   CA LEU    83      -0.573 -59.395 -38.498  1.00  0.00      BSYN  
ATOM    715   CB LEU    83       0.797 -59.328 -39.003  1.00  0.00      BSYN  
ATOM    716   CG LEU    83       1.184 -58.424 -40.171  1.00  0.00      BSYN  
ATOM    717  CD1 LEU    83       2.644 -58.296 -40.129  1.00  0.00      BSYN  
ATOM    718  CD2 LEU    83       0.861 -58.893 -41.650  1.00  0.00      BSYN  
ATOM    719    C LEU    83      -0.702 -60.059 -37.199  1.00  0.00      BSYN  
ATOM    720    O LEU    83      -0.250 -59.444 -36.208  1.00  0.00      BSYN  
ATOM    721    N VAL    84      -1.419 -61.186 -37.071  1.00  0.00      BSYN  
ATOM    722    H VAL    84      -1.888 -61.572 -37.840  1.00  0.00      BSYN  
ATOM    723   CA VAL    84      -1.449 -61.843 -35.743  1.00  0.00      BSYN  
ATOM    724   CB VAL    84      -2.751 -61.551 -34.863  1.00  0.00      BSYN  
ATOM    725  CG1 VAL    84      -2.628 -60.483 -33.773  1.00  0.00      BSYN  
ATOM    726  CG2 VAL    84      -4.047 -61.155 -35.627  1.00  0.00      BSYN  
ATOM    727    C VAL    84      -1.308 -63.390 -35.923  1.00  0.00      BSYN  
ATOM    728    O VAL    84      -2.126 -64.117 -36.548  1.00  0.00      BSYN  
ATOM    729    N LYS    85      -0.101 -63.734 -35.475  1.00  0.00      BSYN  
ATOM    730    H LYS    85       0.576 -63.052 -35.282  1.00  0.00      BSYN  
ATOM    731   CA LYS    85       0.316 -65.176 -35.430  1.00  0.00      BSYN  
ATOM    732   CB LYS    85       1.906 -65.111 -35.469  1.00  0.00      BSYN  
ATOM    733   CG LYS    85       2.421 -64.188 -36.583  1.00  0.00      BSYN  
ATOM    734   CD LYS    85       3.937 -63.960 -36.407  1.00  0.00      BSYN  
ATOM    735   CE LYS    85       4.587 -63.071 -37.422  1.00  0.00      BSYN  
ATOM    736   NZ LYS    85       5.830 -62.429 -37.086  1.00  0.00      BSYN  
ATOM    737  HZ1 LYS    85       5.695 -62.129 -36.100  1.00  0.00      BSYN  
ATOM    738  HZ2 LYS    85       6.653 -63.064 -37.069  1.00  0.00      BSYN  
ATOM    739  HZ3 LYS    85       5.890 -61.531 -37.608  1.00  0.00      BSYN  
ATOM    740    C LYS    85      -0.090 -65.835 -34.133  1.00  0.00      BSYN  
ATOM    741    O LYS    85       0.636 -65.858 -33.126  1.00  0.00      BSYN  
ATOM    742    N ARG    86      -1.250 -66.594 -34.348  1.00  0.00      BSYN  
ATOM    743    H ARG    86      -1.551 -66.623 -35.280  1.00  0.00      BSYN  
ATOM    744   CA ARG    86      -2.100 -67.226 -33.376  1.00  0.00      BSYN  
ATOM    745   CB ARG    86      -3.196 -66.370 -32.887  1.00  0.00      BSYN  
ATOM    746   CG ARG    86      -4.312 -67.044 -31.903  1.00  0.00      BSYN  
ATOM    747   CD ARG    86      -3.641 -67.722 -30.718  1.00  0.00      BSYN  
ATOM    748   NE ARG    86      -4.007 -69.179 -30.468  1.00  0.00      BSYN  
ATOM    749   HE ARG    86      -3.498 -69.816 -31.011  1.00  0.00      BSYN  
ATOM    750   CZ ARG    86      -4.869 -69.505 -29.539  1.00  0.00      BSYN  
ATOM    751  NH1 ARG    86      -5.189 -70.740 -29.238  1.00  0.00      BSYN  
ATOM    752 HH11 ARG    86      -5.647 -71.104 -28.427  1.00  0.00      BSYN  
ATOM    753 HH12 ARG    86      -4.668 -71.497 -29.632  1.00  0.00      BSYN  
ATOM    754  NH2 ARG    86      -5.534 -68.525 -28.921  1.00  0.00      BSYN  
ATOM    755 HH21 ARG    86      -6.276 -68.777 -28.300  1.00  0.00      BSYN  
ATOM    756 HH22 ARG    86      -5.196 -67.584 -28.956  1.00  0.00      BSYN  
ATOM    757    C ARG    86      -2.741 -68.432 -34.099  1.00  0.00      BSYN  
ATOM    758    O ARG    86      -3.231 -68.351 -35.242  1.00  0.00      BSYN  
ATOM    759    N GLU    87      -2.725 -69.583 -33.437  1.00  0.00      BSYN  
ATOM    760    H GLU    87      -2.221 -69.569 -32.597  1.00  0.00      BSYN  
ATOM    761   CA GLU    87      -3.430 -70.743 -33.878  1.00  0.00      BSYN  
ATOM    762   CB GLU    87      -2.509 -71.947 -34.185  1.00  0.00      BSYN  
ATOM    763   CG GLU    87      -2.969 -72.940 -35.230  1.00  0.00      BSYN  
ATOM    764   CD GLU    87      -1.913 -74.055 -35.388  1.00  0.00      BSYN  
ATOM    765  OE1 GLU    87      -1.115 -73.932 -36.354  1.00  0.00      BSYN  
ATOM    766  OE2 GLU    87      -2.035 -75.054 -34.707  1.00  0.00      BSYN  
ATOM    767    C GLU    87      -4.767 -71.010 -33.141  1.00  0.00      BSYN  
ATOM    768    O GLU    87      -4.707 -71.490 -32.119  1.00  0.00      BSYN  
ATOM    769    N GLU    88      -5.941 -70.799 -33.797  1.00  0.00      BSYN  
ATOM    770    H GLU    88      -6.044 -70.662 -34.761  1.00  0.00      BSYN  
ATOM    771   CA GLU    88      -7.188 -71.137 -33.016  1.00  0.00      BSYN  
ATOM    772   CB GLU    88      -8.383 -70.233 -33.240  1.00  0.00      BSYN  
ATOM    773   CG GLU    88      -8.009 -68.923 -32.620  1.00  0.00      BSYN  
ATOM    774   CD GLU    88      -8.851 -67.632 -32.836  1.00  0.00      BSYN  
ATOM    775  OE1 GLU    88      -9.550 -67.267 -31.835  1.00  0.00      BSYN  
ATOM    776  OE2 GLU    88      -8.910 -67.071 -33.883  1.00  0.00      BSYN  
ATOM    777    C GLU    88      -7.741 -72.521 -32.844  1.00  0.00      BSYN  
ATOM    778    O GLU    88      -8.680 -72.988 -33.429  1.00  0.00      BSYN  
ATOM    779    N PHE    89      -7.059 -73.205 -31.881  1.00  0.00      BSYN  
ATOM    780    H PHE    89      -6.117 -72.942 -31.829  1.00  0.00      BSYN  
ATOM    781   CA PHE    89      -7.595 -74.369 -31.262  1.00  0.00      BSYN  
ATOM    782   CB PHE    89      -6.467 -75.274 -30.956  1.00  0.00      BSYN  
ATOM    783   CG PHE    89      -6.723 -76.700 -30.488  1.00  0.00      BSYN  
ATOM    784  CD1 PHE    89      -7.143 -77.621 -31.401  1.00  0.00      BSYN  
ATOM    785  CD2 PHE    89      -6.525 -76.972 -29.158  1.00  0.00      BSYN  
ATOM    786  CE1 PHE    89      -7.416 -78.908 -30.886  1.00  0.00      BSYN  
ATOM    787  CE2 PHE    89      -6.812 -78.174 -28.609  1.00  0.00      BSYN  
ATOM    788   CZ PHE    89      -7.280 -79.156 -29.532  1.00  0.00      BSYN  
ATOM    789    C PHE    89      -8.314 -73.847 -29.951  1.00  0.00      BSYN  
ATOM    790    O PHE    89      -7.739 -73.168 -29.113  1.00  0.00      BSYN  
ATOM    791    N PRO    90      -9.619 -74.198 -29.741  1.00  0.00      BSYN  
ATOM    792   CD PRO    90     -10.572 -74.803 -30.730  1.00  0.00      BSYN  
ATOM    793   CA PRO    90     -10.464 -73.893 -28.568  1.00  0.00      BSYN  
ATOM    794   CB PRO    90     -11.760 -74.566 -28.821  1.00  0.00      BSYN  
ATOM    795   CG PRO    90     -11.955 -74.311 -30.311  1.00  0.00      BSYN  
ATOM    796    C PRO    90      -9.701 -74.661 -27.502  1.00  0.00      BSYN  
ATOM    797    O PRO    90      -9.275 -75.822 -27.607  1.00  0.00      BSYN  
ATOM    798    N THR    91      -9.484 -73.987 -26.366  1.00  0.00      BSYN  
ATOM    799    H THR    91     -10.044 -73.201 -26.195  1.00  0.00      BSYN  
ATOM    800   CA THR    91      -8.663 -74.370 -25.273  1.00  0.00      BSYN  
ATOM    801   CB THR    91      -7.912 -73.187 -24.639  1.00  0.00      BSYN  
ATOM    802  OG1 THR    91      -7.005 -73.034 -25.624  1.00  0.00      BSYN  
ATOM    803  HG1 THR    91      -6.108 -73.226 -25.343  1.00  0.00      BSYN  
ATOM    804  CG2 THR    91      -7.311 -73.397 -23.265  1.00  0.00      BSYN  
ATOM    805    C THR    91      -9.609 -74.841 -24.183  1.00  0.00      BSYN  
ATOM    806    O THR    91     -10.564 -74.208 -23.712  1.00  0.00      BSYN  
ATOM    807    N ASP    92      -9.274 -76.030 -23.739  1.00  0.00      BSYN  
ATOM    808    H ASP    92      -8.399 -76.357 -24.035  1.00  0.00      BSYN  
ATOM    809   CA ASP    92     -10.021 -76.899 -22.774  1.00  0.00      BSYN  
ATOM    810   CB ASP    92     -10.829 -77.737 -23.535  1.00  0.00      BSYN  
ATOM    811   CG ASP    92     -11.400 -78.946 -22.857  1.00  0.00      BSYN  
ATOM    812  OD1 ASP    92     -10.806 -80.067 -22.908  1.00  0.00      BSYN  
ATOM    813  OD2 ASP    92     -12.417 -78.835 -22.143  1.00  0.00      BSYN  
ATOM    814    C ASP    92      -8.970 -77.705 -22.028  1.00  0.00      BSYN  
ATOM    815    O ASP    92      -9.199 -77.862 -20.825  1.00  0.00      BSYN  
ATOM    816    N LEU    93      -7.821 -77.957 -22.701  1.00  0.00      BSYN  
ATOM    817    H LEU    93      -7.789 -77.772 -23.663  1.00  0.00      BSYN  
ATOM    818   CA LEU    93      -6.755 -78.863 -22.287  1.00  0.00      BSYN  
ATOM    819   CB LEU    93      -5.645 -78.835 -23.298  1.00  0.00      BSYN  
ATOM    820   CG LEU    93      -5.807 -79.655 -24.602  1.00  0.00      BSYN  
ATOM    821  CD1 LEU    93      -4.779 -79.318 -25.697  1.00  0.00      BSYN  
ATOM    822  CD2 LEU    93      -5.956 -81.042 -24.062  1.00  0.00      BSYN  
ATOM    823    C LEU    93      -6.047 -78.283 -21.083  1.00  0.00      BSYN  
ATOM    824    O LEU    93      -5.797 -77.107 -20.861  1.00  0.00      BSYN  
ATOM    825    N LYS    94      -5.484 -79.271 -20.367  1.00  0.00      BSYN  
ATOM    826    H LYS    94      -5.190 -80.119 -20.762  1.00  0.00      BSYN  
ATOM    827   CA LYS    94      -4.995 -79.147 -19.052  1.00  0.00      BSYN  
ATOM    828   CB LYS    94      -5.573 -80.173 -18.204  1.00  0.00      BSYN  
ATOM    829   CG LYS    94      -6.920 -79.782 -17.693  1.00  0.00      BSYN  
ATOM    830   CD LYS    94      -7.478 -80.855 -16.796  1.00  0.00      BSYN  
ATOM    831   CE LYS    94      -8.672 -80.506 -15.948  1.00  0.00      BSYN  
ATOM    832   NZ LYS    94      -9.585 -81.638 -15.540  1.00  0.00      BSYN  
ATOM    833  HZ1 LYS    94     -10.471 -81.302 -15.112  1.00  0.00      BSYN  
ATOM    834  HZ2 LYS    94      -9.891 -82.033 -16.452  1.00  0.00      BSYN  
ATOM    835  HZ3 LYS    94      -9.008 -82.402 -15.133  1.00  0.00      BSYN  
ATOM    836    C LYS    94      -3.444 -79.259 -19.058  1.00  0.00      BSYN  
ATOM    837    O LYS    94      -2.850 -79.782 -19.977  1.00  0.00      BSYN  
ATOM    838    N PRO    95      -2.698 -78.418 -18.309  1.00  0.00      BSYN  
ATOM    839   CD PRO    95      -1.493 -78.780 -17.605  1.00  0.00      BSYN  
ATOM    840   CA PRO    95      -3.209 -77.251 -17.611  1.00  0.00      BSYN  
ATOM    841   CB PRO    95      -2.862 -77.451 -16.164  1.00  0.00      BSYN  
ATOM    842   CG PRO    95      -1.471 -78.047 -16.351  1.00  0.00      BSYN  
ATOM    843    C PRO    95      -2.622 -75.856 -18.040  1.00  0.00      BSYN  
ATOM    844    O PRO    95      -1.508 -75.384 -17.676  1.00  0.00      BSYN  
ATOM    845    N GLU    96      -3.340 -75.224 -19.001  1.00  0.00      BSYN  
ATOM    846    H GLU    96      -4.198 -75.586 -19.308  1.00  0.00      BSYN  
ATOM    847   CA GLU    96      -2.883 -73.973 -19.602  1.00  0.00      BSYN  
ATOM    848   CB GLU    96      -3.400 -73.663 -21.066  1.00  0.00      BSYN  
ATOM    849   CG GLU    96      -2.869 -72.627 -21.925  1.00  0.00      BSYN  
ATOM    850   CD GLU    96      -3.207 -72.733 -23.394  1.00  0.00      BSYN  
ATOM    851  OE1 GLU    96      -2.290 -72.975 -24.219  1.00  0.00      BSYN  
ATOM    852  OE2 GLU    96      -4.381 -72.649 -23.818  1.00  0.00      BSYN  
ATOM    853    C GLU    96      -3.267 -72.803 -18.743  1.00  0.00      BSYN  
ATOM    854    O GLU    96      -4.309 -72.166 -18.765  1.00  0.00      BSYN  
ATOM    855    N GLU    97      -2.254 -72.289 -17.993  1.00  0.00      BSYN  
ATOM    856    H GLU    97      -1.472 -72.879 -17.986  1.00  0.00      BSYN  
ATOM    857   CA GLU    97      -2.498 -71.185 -17.154  1.00  0.00      BSYN  
ATOM    858   CB GLU    97      -1.625 -71.537 -15.913  1.00  0.00      BSYN  
ATOM    859   CG GLU    97      -1.919 -72.566 -14.879  1.00  0.00      BSYN  
ATOM    860   CD GLU    97      -0.702 -72.722 -13.912  1.00  0.00      BSYN  
ATOM    861  OE1 GLU    97      -0.323 -71.728 -13.320  1.00  0.00      BSYN  
ATOM    862  OE2 GLU    97      -0.206 -73.812 -13.698  1.00  0.00      BSYN  
ATOM    863    C GLU    97      -1.976 -70.033 -17.994  1.00  0.00      BSYN  
ATOM    864    O GLU    97      -0.761 -70.049 -18.412  1.00  0.00      BSYN  
ATOM    865    N VAL    98      -2.836 -69.144 -18.422  1.00  0.00      BSYN  
ATOM    866    H VAL    98      -3.657 -69.258 -17.898  1.00  0.00      BSYN  
ATOM    867   CA VAL    98      -2.646 -68.025 -19.352  1.00  0.00      BSYN  
ATOM    868   CB VAL    98      -3.986 -67.814 -19.965  1.00  0.00      BSYN  
ATOM    869  CG1 VAL    98      -3.985 -66.647 -20.848  1.00  0.00      BSYN  
ATOM    870  CG2 VAL    98      -4.508 -68.934 -20.966  1.00  0.00      BSYN  
ATOM    871    C VAL    98      -2.212 -66.859 -18.384  1.00  0.00      BSYN  
ATOM    872    O VAL    98      -3.122 -66.242 -17.823  1.00  0.00      BSYN  
ATOM    873    N ALA    99      -0.937 -66.636 -18.364  1.00  0.00      BSYN  
ATOM    874    H ALA    99      -0.283 -67.199 -18.829  1.00  0.00      BSYN  
ATOM    875   CA ALA    99      -0.349 -65.582 -17.520  1.00  0.00      BSYN  
ATOM    876   CB ALA    99       0.495 -66.285 -16.563  1.00  0.00      BSYN  
ATOM    877    C ALA    99       0.449 -64.591 -18.383  1.00  0.00      BSYN  
ATOM    878    O ALA    99       1.181 -64.970 -19.224  1.00  0.00      BSYN  
ATOM    879    N GLN   100      -0.066 -63.356 -18.246  1.00  0.00      BSYN  
ATOM    880    H GLN   100      -0.784 -63.087 -17.636  1.00  0.00      BSYN  
ATOM    881   CA GLN   100       0.350 -62.270 -19.135  1.00  0.00      BSYN  
ATOM    882   CB GLN   100      -0.745 -62.106 -20.238  1.00  0.00      BSYN  
ATOM    883   CG GLN   100      -0.648 -62.734 -21.626  1.00  0.00      BSYN  
ATOM    884   CD GLN   100       0.270 -62.005 -22.611  1.00  0.00      BSYN  
ATOM    885  OE1 GLN   100       1.360 -61.611 -22.278  1.00  0.00      BSYN  
ATOM    886  NE2 GLN   100      -0.182 -61.883 -23.832  1.00  0.00      BSYN  
ATOM    887 HE21 GLN   100       0.358 -61.715 -24.632  1.00  0.00      BSYN  
ATOM    888 HE22 GLN   100      -1.157 -61.957 -23.773  1.00  0.00      BSYN  
ATOM    889    C GLN   100       0.546 -60.912 -18.383  1.00  0.00      BSYN  
ATOM    890    O GLN   100      -0.380 -60.340 -17.670  1.00  0.00      BSYN  
ATOM    891    N GLU   101       1.795 -60.518 -18.386  1.00  0.00      BSYN  
ATOM    892    H GLU   101       2.402 -61.044 -18.947  1.00  0.00      BSYN  
ATOM    893   CA GLU   101       2.287 -59.253 -17.908  1.00  0.00      BSYN  
ATOM    894   CB GLU   101       2.680 -59.366 -16.407  1.00  0.00      BSYN  
ATOM    895   CG GLU   101       1.672 -59.590 -15.309  1.00  0.00      BSYN  
ATOM    896   CD GLU   101       2.259 -59.897 -13.974  1.00  0.00      BSYN  
ATOM    897  OE1 GLU   101       2.265 -59.070 -13.064  1.00  0.00      BSYN  
ATOM    898  OE2 GLU   101       2.777 -61.038 -13.860  1.00  0.00      BSYN  
ATOM    899    C GLU   101       3.543 -58.816 -18.638  1.00  0.00      BSYN  
ATOM    900    O GLU   101       4.108 -59.503 -19.490  1.00  0.00      BSYN  
ATOM    901    N ALA   102       3.892 -57.533 -18.389  1.00  0.00      BSYN  
ATOM    902    H ALA   102       3.146 -56.945 -18.150  1.00  0.00      BSYN  
ATOM    903   CA ALA   102       5.141 -56.914 -18.902  1.00  0.00      BSYN  
ATOM    904   CB ALA   102       4.841 -56.255 -20.202  1.00  0.00      BSYN  
ATOM    905    C ALA   102       5.534 -55.880 -17.847  1.00  0.00      BSYN  
ATOM    906    O ALA   102       4.695 -54.951 -17.508  1.00  0.00      BSYN  
ATOM    907    N ALA   103       6.782 -56.031 -17.347  1.00  0.00      BSYN  
ATOM    908    H ALA   103       7.431 -56.686 -17.679  1.00  0.00      BSYN  
ATOM    909   CA ALA   103       7.354 -55.131 -16.392  1.00  0.00      BSYN  
ATOM    910   CB ALA   103       6.997 -55.590 -14.948  1.00  0.00      BSYN  
ATOM    911    C ALA   103       8.938 -55.242 -16.354  1.00  0.00      BSYN  
ATOM    912    O ALA   103       9.534 -56.033 -17.080  1.00  0.00      BSYN  
ATOM    913    N GLU   104       9.425 -54.285 -15.585  1.00  0.00      BSYN  
ATOM    914    H GLU   104       8.871 -53.478 -15.542  1.00  0.00      BSYN  
ATOM    915   CA GLU   104      10.843 -54.273 -15.196  1.00  0.00      BSYN  
ATOM    916   CB GLU   104      11.661 -53.288 -16.123  1.00  0.00      BSYN  
ATOM    917   CG GLU   104      11.004 -51.872 -16.274  1.00  0.00      BSYN  
ATOM    918   CD GLU   104      10.179 -51.540 -17.542  1.00  0.00      BSYN  
ATOM    919  OE1 GLU   104      10.567 -50.552 -18.210  1.00  0.00      BSYN  
ATOM    920  OE2 GLU   104       9.238 -52.259 -17.804  1.00  0.00      BSYN  
ATOM    921    C GLU   104      11.121 -54.180 -13.703  1.00  0.00      BSYN  
ATOM    922    O GLU   104      12.069 -53.485 -13.245  1.00  0.00      BSYN  
ATOM    923    N GLU   105      10.135 -54.547 -12.778  1.00  0.00      BSYN  
ATOM    924    H GLU   105       9.271 -54.919 -13.050  1.00  0.00      BSYN  
ATOM    925   CA GLU   105      10.390 -54.331 -11.394  1.00  0.00      BSYN  
ATOM    926   CB GLU   105       9.732 -53.067 -10.878  1.00  0.00      BSYN  
ATOM    927   CG GLU   105      10.304 -51.764 -11.435  1.00  0.00      BSYN  
ATOM    928   CD GLU   105       9.712 -50.538 -10.788  1.00  0.00      BSYN  
ATOM    929  OE1 GLU   105       9.888 -50.310  -9.585  1.00  0.00      BSYN  
ATOM    930  OE2 GLU   105       9.076 -49.611 -11.334  1.00  0.00      BSYN  
ATOM    931    C GLU   105      10.039 -55.521 -10.454  1.00  0.00      BSYN  
ATOM    932    O GLU   105       8.977 -56.270 -10.571  1.00  0.00      BSYN  
ATOM    933    N PRO   106      10.975 -55.818  -9.521  1.00  0.00      BSYN  
ATOM    934   CD PRO   106      12.363 -55.129  -9.430  1.00  0.00      BSYN  
ATOM    935   CA PRO   106      10.945 -56.984  -8.564  1.00  0.00      BSYN  
ATOM    936   CB PRO   106      12.308 -56.835  -7.766  1.00  0.00      BSYN  
ATOM    937   CG PRO   106      13.102 -55.629  -8.081  1.00  0.00      BSYN  
ATOM    938    C PRO   106       9.830 -57.114  -7.541  1.00  0.00      BSYN  
ATOM    939    O PRO   106       8.820 -56.412  -7.260  1.00  0.00      BSYN  
ATOM    940    N LEU   107      10.131 -58.234  -6.827  1.00  0.00      BSYN  
ATOM    941    H LEU   107      10.919 -58.756  -7.088  1.00  0.00      BSYN  
ATOM    942   CA LEU   107       9.362 -58.579  -5.617  1.00  0.00      BSYN  
ATOM    943   CB LEU   107       8.396 -59.814  -5.676  1.00  0.00      BSYN  
ATOM    944   CG LEU   107       9.038 -61.148  -6.133  1.00  0.00      BSYN  
ATOM    945  CD1 LEU   107       8.296 -62.343  -5.648  1.00  0.00      BSYN  
ATOM    946  CD2 LEU   107       8.800 -61.259  -7.618  1.00  0.00      BSYN  
ATOM    947    C LEU   107      10.420 -58.740  -4.555  1.00  0.00      BSYN  
ATOM    948    O LEU   107      11.398 -59.469  -4.455  1.00  0.00      BSYN  
ATOM    949    N ILE   108       9.817 -57.959  -3.639  1.00  0.00      BSYN  
ATOM    950    H ILE   108       8.949 -57.527  -3.787  1.00  0.00      BSYN  
ATOM    951   CA ILE   108      10.603 -57.738  -2.407  1.00  0.00      BSYN  
ATOM    952   CB ILE   108      10.296 -56.303  -1.754  1.00  0.00      BSYN  
ATOM    953  CG2 ILE   108      10.975 -56.313  -0.382  1.00  0.00      BSYN  
ATOM    954  CG1 ILE   108      10.712 -55.176  -2.648  1.00  0.00      BSYN  
ATOM    955   CD ILE   108      10.001 -53.859  -2.437  1.00  0.00      BSYN  
ATOM    956    C ILE   108       9.998 -58.812  -1.468  1.00  0.00      BSYN  
ATOM    957    O ILE   108       8.842 -58.870  -1.230  1.00  0.00      BSYN  
ATOM    958    N GLU   109      10.820 -59.791  -1.045  1.00  0.00      BSYN  
ATOM    959    H GLU   109      11.759 -59.617  -1.263  1.00  0.00      BSYN  
ATOM    960   CA GLU   109      10.255 -60.845  -0.162  1.00  0.00      BSYN  
ATOM    961   CB GLU   109      10.908 -62.179  -0.518  1.00  0.00      BSYN  
ATOM    962   CG GLU   109      10.484 -62.695  -1.822  1.00  0.00      BSYN  
ATOM    963   CD GLU   109      11.182 -63.819  -2.566  1.00  0.00      BSYN  
ATOM    964  OE1 GLU   109      10.631 -64.118  -3.606  1.00  0.00      BSYN  
ATOM    965  OE2 GLU   109      12.329 -64.416  -2.292  1.00  0.00      BSYN  
ATOM    966    C GLU   109      10.604 -60.484   1.215  1.00  0.00      BSYN  
ATOM    967    O GLU   109      11.709 -60.381   1.647  1.00  0.00      BSYN  
ATOM    968    N PRO   110       9.601 -60.697   2.111  1.00  0.00      BSYN  
ATOM    969   CD PRO   110       8.313 -61.120   1.783  1.00  0.00      BSYN  
ATOM    970   CA PRO   110       9.674 -60.391   3.549  1.00  0.00      BSYN  
ATOM    971   CB PRO   110       8.337 -60.855   4.204  1.00  0.00      BSYN  
ATOM    972   CG PRO   110       7.706 -61.621   3.097  1.00  0.00      BSYN  
ATOM    973    C PRO   110      10.794 -60.971   4.444  1.00  0.00      BSYN  
ATOM    974    O PRO   110      11.293 -60.371   5.427  1.00  0.00      BSYN  
ATOM    975    N LEU   111      10.965 -62.251   4.176  1.00  0.00      BSYN  
ATOM    976    H LEU   111      10.645 -62.601   3.318  1.00  0.00      BSYN  
ATOM    977   CA LEU   111      11.683 -63.100   5.011  1.00  0.00      BSYN  
ATOM    978   CB LEU   111      11.162 -64.513   4.851  1.00  0.00      BSYN  
ATOM    979   CG LEU   111       9.761 -64.756   5.406  1.00  0.00      BSYN  
ATOM    980  CD1 LEU   111       8.947 -65.932   4.756  1.00  0.00      BSYN  
ATOM    981  CD2 LEU   111      10.039 -64.707   6.901  1.00  0.00      BSYN  
ATOM    982    C LEU   111      13.154 -63.097   4.462  1.00  0.00      BSYN  
ATOM    983    O LEU   111      13.518 -63.625   3.352  1.00  0.00      BSYN  
ATOM    984    N MET   112      13.887 -62.518   5.361  1.00  0.00      BSYN  
ATOM    985    H MET   112      13.488 -62.417   6.251  1.00  0.00      BSYN  
ATOM    986   CA MET   112      15.263 -62.059   5.236  1.00  0.00      BSYN  
ATOM    987   CB MET   112      15.165 -60.475   5.055  1.00  0.00      BSYN  
ATOM    988   CG MET   112      16.142 -59.758   4.063  1.00  0.00      BSYN  
ATOM    989   SD MET   112      16.123 -58.015   4.459  1.00  0.00      BSYN  
ATOM    990   CE MET   112      14.561 -57.537   3.902  1.00  0.00      BSYN  
ATOM    991    C MET   112      15.724 -62.631   6.632  1.00  0.00      BSYN  
ATOM    992    O MET   112      15.881 -61.929   7.579  1.00  0.00      BSYN  
ATOM    993    N GLU   113      15.681 -63.948   6.733  1.00  0.00      BSYN  
ATOM    994    H GLU   113      15.656 -64.531   5.946  1.00  0.00      BSYN  
ATOM    995   CA GLU   113      15.652 -64.665   8.017  1.00  0.00      BSYN  
ATOM    996   CB GLU   113      14.550 -65.833   8.067  1.00  0.00      BSYN  
ATOM    997   CG GLU   113      14.533 -66.585   9.374  1.00  0.00      BSYN  
ATOM    998   CD GLU   113      13.966 -68.005   9.351  1.00  0.00      BSYN  
ATOM    999  OE1 GLU   113      13.134 -68.364  10.200  1.00  0.00      BSYN  
ATOM   1000  OE2 GLU   113      14.446 -68.836   8.581  1.00  0.00      BSYN  
ATOM   1001    C GLU   113      17.072 -65.205   8.074  1.00  0.00      BSYN  
ATOM   1002    O GLU   113      17.597 -65.798   7.099  1.00  0.00      BSYN  
ATOM   1003    N PRO   114      17.699 -65.029   9.227  1.00  0.00      BSYN  
ATOM   1004   CD PRO   114      17.370 -63.962  10.261  1.00  0.00      BSYN  
ATOM   1005   CA PRO   114      18.885 -65.843   9.638  1.00  0.00      BSYN  
ATOM   1006   CB PRO   114      19.328 -65.004  10.880  1.00  0.00      BSYN  
ATOM   1007   CG PRO   114      18.719 -63.659  10.870  1.00  0.00      BSYN  
ATOM   1008    C PRO   114      18.557 -67.294   9.991  1.00  0.00      BSYN  
ATOM   1009    O PRO   114      17.730 -67.648  10.849  1.00  0.00      BSYN  
ATOM   1010    N GLU   115      19.054 -68.129   9.091  1.00  0.00      BSYN  
ATOM   1011    H GLU   115      19.613 -67.735   8.388  1.00  0.00      BSYN  
ATOM   1012   CA GLU   115      19.126 -69.526   9.306  1.00  0.00      BSYN  
ATOM   1013   CB GLU   115      19.539 -70.324   8.177  1.00  0.00      BSYN  
ATOM   1014   CG GLU   115      18.604 -70.217   6.988  1.00  0.00      BSYN  
ATOM   1015   CD GLU   115      17.285 -70.987   7.063  1.00  0.00      BSYN  
ATOM   1016  OE1 GLU   115      17.360 -72.134   7.523  1.00  0.00      BSYN  
ATOM   1017  OE2 GLU   115      16.262 -70.427   6.722  1.00  0.00      BSYN  
ATOM   1018    C GLU   115      20.301 -69.695  10.416  1.00  0.00      BSYN  
ATOM   1019    O GLU   115      21.471 -69.687  10.197  1.00  0.00      BSYN  
ATOM   1020    N GLY   116      19.764 -70.001  11.567  1.00  0.00      BSYN  
ATOM   1021    H GLY   116      19.133 -70.733  11.404  1.00  0.00      BSYN  
ATOM   1022   CA GLY   116      20.455 -69.812  12.854  1.00  0.00      BSYN  
ATOM   1023    C GLY   116      19.649 -68.904  13.787  1.00  0.00      BSYN  
ATOM   1024    O GLY   116      20.127 -68.064  14.507  1.00  0.00      BSYN  
ATOM   1025    N GLU   117      18.317 -69.208  13.797  1.00  0.00      BSYN  
ATOM   1026    H GLU   117      17.862 -69.657  13.053  1.00  0.00      BSYN  
ATOM   1027   CA GLU   117      17.408 -68.390  14.525  1.00  0.00      BSYN  
ATOM   1028   CB GLU   117      17.057 -68.794  15.939  1.00  0.00      BSYN  
ATOM   1029   CG GLU   117      16.308 -70.110  16.289  1.00  0.00      BSYN  
ATOM   1030   CD GLU   117      17.007 -71.436  16.387  1.00  0.00      BSYN  
ATOM   1031  OE1 GLU   117      16.371 -72.497  16.279  1.00  0.00      BSYN  
ATOM   1032  OE2 GLU   117      18.217 -71.407  16.505  1.00  0.00      BSYN  
ATOM   1033    C GLU   117      17.454 -66.893  14.536  1.00  0.00      BSYN  
ATOM   1034    O GLU   117      17.046 -66.274  13.575  1.00  0.00      BSYN  
ATOM   1035    N SER   118      18.166 -66.286  15.516  1.00  0.00      BSYN  
ATOM   1036    H SER   118      18.596 -66.773  16.249  1.00  0.00      BSYN  
ATOM   1037   CA SER   118      18.275 -64.933  15.510  1.00  0.00      BSYN  
ATOM   1038   CB SER   118      17.950 -64.356  16.917  1.00  0.00      BSYN  
ATOM   1039   OG SER   118      17.672 -62.925  17.002  1.00  0.00      BSYN  
ATOM   1040   HG SER   118      16.942 -62.647  17.560  1.00  0.00      BSYN  
ATOM   1041    C SER   118      19.694 -64.656  14.967  1.00  0.00      BSYN  
ATOM   1042    O SER   118      19.905 -63.920  14.063  1.00  0.00      BSYN  
ATOM   1043    N TYR   119      20.746 -65.110  15.625  1.00  0.00      BSYN  
ATOM   1044    H TYR   119      20.653 -65.176  16.598  1.00  0.00      BSYN  
ATOM   1045   CA TYR   119      22.105 -65.027  15.083  1.00  0.00      BSYN  
ATOM   1046   CB TYR   119      23.040 -65.626  16.146  1.00  0.00      BSYN  
ATOM   1047   CG TYR   119      23.202 -64.848  17.397  1.00  0.00      BSYN  
ATOM   1048  CD1 TYR   119      23.256 -65.501  18.591  1.00  0.00      BSYN  
ATOM   1049  CE1 TYR   119      23.536 -64.614  19.671  1.00  0.00      BSYN  
ATOM   1050  CD2 TYR   119      23.261 -63.489  17.165  1.00  0.00      BSYN  
ATOM   1051  CE2 TYR   119      23.492 -62.658  18.232  1.00  0.00      BSYN  
ATOM   1052   CZ TYR   119      23.556 -63.257  19.537  1.00  0.00      BSYN  
ATOM   1053   OH TYR   119      23.869 -62.579  20.681  1.00  0.00      BSYN  
ATOM   1054   HH TYR   119      24.138 -61.675  20.506  1.00  0.00      BSYN  
ATOM   1055    C TYR   119      22.423 -65.659  13.746  1.00  0.00      BSYN  
ATOM   1056    O TYR   119      21.655 -66.458  13.220  1.00  0.00      BSYN  
ATOM   1057    N GLU   120      23.657 -65.273  13.304  1.00  0.00      BSYN  
ATOM   1058    H GLU   120      24.320 -64.878  13.907  1.00  0.00      BSYN  
ATOM   1059   CA GLU   120      24.173 -65.732  12.024  1.00  0.00      BSYN  
ATOM   1060   CB GLU   120      24.851 -64.523  11.319  1.00  0.00      BSYN  
ATOM   1061   CG GLU   120      23.944 -63.729  10.502  1.00  0.00      BSYN  
ATOM   1062   CD GLU   120      24.696 -62.778   9.702  1.00  0.00      BSYN  
ATOM   1063  OE1 GLU   120      25.100 -63.151   8.575  1.00  0.00      BSYN  
ATOM   1064  OE2 GLU   120      24.909 -61.597  10.034  1.00  0.00      BSYN  
ATOM   1065    C GLU   120      25.130 -66.930  12.368  1.00  0.00      BSYN  
ATOM   1066    O GLU   120      25.778 -66.986  13.428  1.00  0.00      BSYN  
ATOM   1067    N ASP   121      25.356 -67.728  11.311  1.00  0.00      BSYN  
ATOM   1068    H ASP   121      25.120 -67.458  10.399  1.00  0.00      BSYN  
ATOM   1069   CA ASP   121      26.359 -68.837  11.428  1.00  0.00      BSYN  
ATOM   1070   CB ASP   121      25.356 -69.975  11.344  1.00  0.00      BSYN  
ATOM   1071   CG ASP   121      26.126 -71.275  11.243  1.00  0.00      BSYN  
ATOM   1072  OD1 ASP   121      26.878 -71.499  12.238  1.00  0.00      BSYN  
ATOM   1073  OD2 ASP   121      26.216 -71.937  10.139  1.00  0.00      BSYN  
ATOM   1074    C ASP   121      27.477 -68.833  10.444  1.00  0.00      BSYN  
ATOM   1075    O ASP   121      27.180 -68.766   9.269  1.00  0.00      BSYN  
ATOM   1076    N PRO   122      28.762 -69.056  10.941  1.00  0.00      BSYN  
ATOM   1077   CD PRO   122      29.228 -68.802  12.297  1.00  0.00      BSYN  
ATOM   1078   CA PRO   122      29.853 -69.587  10.110  1.00  0.00      BSYN  
ATOM   1079   CB PRO   122      31.036 -69.694  11.105  1.00  0.00      BSYN  
ATOM   1080   CG PRO   122      30.749 -68.545  11.962  1.00  0.00      BSYN  
ATOM   1081    C PRO   122      29.487 -71.015   9.577  1.00  0.00      BSYN  
ATOM   1082    O PRO   122      29.117 -71.915  10.367  1.00  0.00      BSYN  
ATOM   1083    N PRO   123      29.529 -71.309   8.243  1.00  0.00      BSYN  
ATOM   1084   CD PRO   123      28.808 -70.440   7.315  1.00  0.00      BSYN  
ATOM   1085   CA PRO   123      29.459 -72.688   7.809  1.00  0.00      BSYN  
ATOM   1086   CB PRO   123      29.036 -72.538   6.306  1.00  0.00      BSYN  
ATOM   1087   CG PRO   123      29.022 -71.062   6.038  1.00  0.00      BSYN  
ATOM   1088    C PRO   123      30.850 -73.348   7.866  1.00  0.00      BSYN  
ATOM   1089    O PRO   123      30.961 -74.347   8.523  1.00  0.00      BSYN  
ATOM   1090    N GLN   124      31.762 -72.799   7.161  1.00  0.00      BSYN  
ATOM   1091    H GLN   124      31.485 -71.938   6.784  1.00  0.00      BSYN  
ATOM   1092   CA GLN   124      33.043 -73.453   6.861  1.00  0.00      BSYN  
ATOM   1093   CB GLN   124      32.838 -74.223   5.542  1.00  0.00      BSYN  
ATOM   1094   CG GLN   124      32.587 -73.393   4.347  1.00  0.00      BSYN  
ATOM   1095   CD GLN   124      32.746 -74.131   2.975  1.00  0.00      BSYN  
ATOM   1096  OE1 GLN   124      31.896 -74.764   2.332  1.00  0.00      BSYN  
ATOM   1097  NE2 GLN   124      34.000 -73.815   2.535  1.00  0.00      BSYN  
ATOM   1098 HE21 GLN   124      34.608 -73.364   3.156  1.00  0.00      BSYN  
ATOM   1099 HE22 GLN   124      34.273 -74.128   1.647  1.00  0.00      BSYN  
ATOM   1100    C GLN   124      34.156 -72.461   6.995  1.00  0.00      BSYN  
ATOM   1101    O GLN   124      34.134 -71.277   6.870  1.00  0.00      BSYN  
ATOM   1102    N GLU   125      35.198 -73.095   7.410  1.00  0.00      BSYN  
ATOM   1103    H GLU   125      35.038 -73.752   8.120  1.00  0.00      BSYN  
ATOM   1104   CA GLU   125      36.542 -72.652   7.141  1.00  0.00      BSYN  
ATOM   1105   CB GLU   125      37.511 -73.775   7.655  1.00  0.00      BSYN  
ATOM   1106   CG GLU   125      37.683 -73.831   9.186  1.00  0.00      BSYN  
ATOM   1107   CD GLU   125      36.999 -75.151   9.677  1.00  0.00      BSYN  
ATOM   1108  OE1 GLU   125      35.809 -75.183   9.671  1.00  0.00      BSYN  
ATOM   1109  OE2 GLU   125      37.504 -76.080  10.219  1.00  0.00      BSYN  
ATOM   1110    C GLU   125      36.697 -72.582   5.595  1.00  0.00      BSYN  
ATOM   1111    O GLU   125      36.192 -73.537   4.890  1.00  0.00      BSYN  
ATOM   1112    N GLU   126      37.226 -71.531   5.109  1.00  0.00      BSYN  
ATOM   1113    H GLU   126      37.531 -70.773   5.649  1.00  0.00      BSYN  
ATOM   1114   CA GLU   126      36.942 -71.121   3.724  1.00  0.00      BSYN  
ATOM   1115   CB GLU   126      36.013 -69.862   3.752  1.00  0.00      BSYN  
ATOM   1116   CG GLU   126      34.561 -70.277   4.056  1.00  0.00      BSYN  
ATOM   1117   CD GLU   126      33.496 -69.167   4.255  1.00  0.00      BSYN  
ATOM   1118  OE1 GLU   126      32.892 -68.930   3.193  1.00  0.00      BSYN  
ATOM   1119  OE2 GLU   126      33.279 -68.674   5.420  1.00  0.00      BSYN  
ATOM   1120    C GLU   126      38.282 -70.865   3.039  1.00  0.00      BSYN  
ATOM   1121    O GLU   126      38.927 -69.842   3.139  1.00  0.00      BSYN  
ATOM   1122    N TYR   127      38.676 -71.983   2.489  1.00  0.00      BSYN  
ATOM   1123    H TYR   127      38.058 -72.741   2.419  1.00  0.00      BSYN  
ATOM   1124   CA TYR   127      39.932 -72.136   1.761  1.00  0.00      BSYN  
ATOM   1125   CB TYR   127      40.609 -73.407   2.256  1.00  0.00      BSYN  
ATOM   1126   CG TYR   127      41.973 -73.825   1.713  1.00  0.00      BSYN  
ATOM   1127  CD1 TYR   127      42.159 -74.920   0.882  1.00  0.00      BSYN  
ATOM   1128  CE1 TYR   127      43.405 -75.096   0.321  1.00  0.00      BSYN  
ATOM   1129  CD2 TYR   127      43.060 -73.052   2.104  1.00  0.00      BSYN  
ATOM   1130  CE2 TYR   127      44.372 -73.250   1.685  1.00  0.00      BSYN  
ATOM   1131   CZ TYR   127      44.518 -74.261   0.638  1.00  0.00      BSYN  
ATOM   1132   OH TYR   127      45.675 -74.474   0.023  1.00  0.00      BSYN  
ATOM   1133   HH TYR   127      45.520 -75.057  -0.724  1.00  0.00      BSYN  
ATOM   1134    C TYR   127      39.793 -72.146   0.192  1.00  0.00      BSYN  
ATOM   1135    O TYR   127      39.110 -73.054  -0.377  1.00  0.00      BSYN  
ATOM   1136    N GLN   128      40.357 -71.039  -0.317  1.00  0.00      BSYN  
ATOM   1137    H GLN   128      40.776 -70.414   0.310  1.00  0.00      BSYN  
ATOM   1138   CA GLN   128      40.366 -70.759  -1.726  1.00  0.00      BSYN  
ATOM   1139   CB GLN   128      40.129 -69.221  -1.970  1.00  0.00      BSYN  
ATOM   1140   CG GLN   128      40.153 -68.688  -3.473  1.00  0.00      BSYN  
ATOM   1141   CD GLN   128      39.768 -67.250  -3.547  1.00  0.00      BSYN  
ATOM   1142  OE1 GLN   128      40.589 -66.388  -3.284  1.00  0.00      BSYN  
ATOM   1143  NE2 GLN   128      38.541 -66.991  -3.937  1.00  0.00      BSYN  
ATOM   1144 HE21 GLN   128      38.147 -67.888  -3.951  1.00  0.00      BSYN  
ATOM   1145 HE22 GLN   128      38.192 -66.116  -4.206  1.00  0.00      BSYN  
ATOM   1146    C GLN   128      41.770 -71.243  -2.204  1.00  0.00      BSYN  
ATOM   1147    O GLN   128      42.796 -70.859  -1.630  1.00  0.00      BSYN  
ATOM   1148    N GLU   129      41.791 -71.946  -3.319  1.00  0.00      BSYN  
ATOM   1149    H GLU   129      41.208 -72.041  -4.101  1.00  0.00      BSYN  
ATOM   1150   CA GLU   129      43.018 -72.562  -3.760  1.00  0.00      BSYN  
ATOM   1151   CB GLU   129      42.914 -74.021  -3.851  1.00  0.00      BSYN  
ATOM   1152   CG GLU   129      43.987 -75.169  -3.787  1.00  0.00      BSYN  
ATOM   1153   CD GLU   129      44.269 -75.878  -5.132  1.00  0.00      BSYN  
ATOM   1154  OE1 GLU   129      45.352 -75.720  -5.726  1.00  0.00      BSYN  
ATOM   1155  OE2 GLU   129      43.415 -76.624  -5.574  1.00  0.00      BSYN  
ATOM   1156    C GLU   129      43.539 -71.917  -5.028  1.00  0.00      BSYN  
ATOM   1157    O GLU   129      42.816 -71.630  -5.963  1.00  0.00      BSYN  
ATOM   1158    N TYR   130      44.719 -71.354  -4.822  1.00  0.00      BSYN  
ATOM   1159    H TYR   130      45.146 -71.480  -3.949  1.00  0.00      BSYN  
ATOM   1160   CA TYR   130      45.485 -70.963  -6.009  1.00  0.00      BSYN  
ATOM   1161   CB TYR   130      45.030 -69.422  -6.205  1.00  0.00      BSYN  
ATOM   1162   CG TYR   130      44.953 -68.604  -4.971  1.00  0.00      BSYN  
ATOM   1163  CD1 TYR   130      46.107 -67.929  -4.602  1.00  0.00      BSYN  
ATOM   1164  CE1 TYR   130      46.076 -67.220  -3.418  1.00  0.00      BSYN  
ATOM   1165  CD2 TYR   130      43.738 -68.483  -4.339  1.00  0.00      BSYN  
ATOM   1166  CE2 TYR   130      43.692 -67.574  -3.347  1.00  0.00      BSYN  
ATOM   1167   CZ TYR   130      44.849 -67.011  -2.865  1.00  0.00      BSYN  
ATOM   1168   OH TYR   130      44.714 -66.204  -1.712  1.00  0.00      BSYN  
ATOM   1169   HH TYR   130      45.499 -65.751  -1.396  1.00  0.00      BSYN  
ATOM   1170    C TYR   130      47.032 -71.058  -5.931  1.00  0.00      BSYN  
ATOM   1171    O TYR   130      47.789 -70.931  -4.961  1.00  0.00      BSYN  
ATOM   1172    N GLU   131      47.364 -71.291  -7.174  1.00  0.00      BSYN  
ATOM   1173    H GLU   131      46.664 -71.230  -7.857  1.00  0.00      BSYN  
ATOM   1174   CA GLU   131      48.674 -71.688  -7.585  1.00  0.00      BSYN  
ATOM   1175   CB GLU   131      48.636 -71.895  -9.168  1.00  0.00      BSYN  
ATOM   1176   CG GLU   131      47.820 -73.040  -9.677  1.00  0.00      BSYN  
ATOM   1177   CD GLU   131      47.022 -72.778 -10.974  1.00  0.00      BSYN  
ATOM   1178  OE1 GLU   131      47.408 -73.242 -11.935  1.00  0.00      BSYN  
ATOM   1179  OE2 GLU   131      46.128 -71.975 -10.901  1.00  0.00      BSYN  
ATOM   1180    C GLU   131      49.865 -70.874  -7.286  1.00  0.00      BSYN  
ATOM   1181    O GLU   131      49.757 -69.686  -7.734  1.00  0.00      BSYN  
ATOM   1182    N PRO   132      51.013 -71.294  -6.756  1.00  0.00      BSYN  
ATOM   1183   CD PRO   132      51.138 -72.503  -5.921  1.00  0.00      BSYN  
ATOM   1184   CA PRO   132      52.274 -70.607  -6.856  1.00  0.00      BSYN  
ATOM   1185   CB PRO   132      52.909 -71.142  -5.562  1.00  0.00      BSYN  
ATOM   1186   CG PRO   132      52.602 -72.616  -5.481  1.00  0.00      BSYN  
ATOM   1187    C PRO   132      53.239 -70.882  -8.033  1.00  0.00      BSYN  
ATOM   1188    O PRO   132      52.851 -71.573  -8.958  1.00  0.00      BSYN  
ATOM   1189    N GLU   133      54.396 -70.185  -8.008  1.00  0.00      BSYN  
ATOM   1190    H GLU   133      54.593 -69.801  -7.128  1.00  0.00      BSYN  
ATOM   1191   CA GLU   133      55.500 -70.125  -8.970  1.00  0.00      BSYN  
ATOM   1192   CB GLU   133      55.080 -69.138 -10.202  1.00  0.00      BSYN  
ATOM   1193   CG GLU   133      54.105 -69.645 -11.303  1.00  0.00      BSYN  
ATOM   1194   CD GLU   133      53.077 -68.597 -11.880  1.00  0.00      BSYN  
ATOM   1195  OE1 GLU   133      52.761 -68.843 -12.978  1.00  0.00      BSYN  
ATOM   1196  OE2 GLU   133      52.393 -67.851 -11.198  1.00  0.00      BSYN  
ATOM   1197    C GLU   133      56.892 -69.652  -8.504  1.00  0.00      BSYN  
ATOM   1198    O GLU   133      57.109 -68.980  -7.412  1.00  0.00      BSYN  
ATOM   1199    N ALA   134      57.889 -69.783  -9.440  1.00  0.00      BSYN  
ATOM   1200    H ALA   134      57.575 -69.879 -10.364  1.00  0.00      BSYN  
ATOM   1201   CA ALA   134      59.259 -69.643  -9.116  1.00  0.00      BSYN  
ATOM   1202   CB ALA   134      59.652 -70.855  -8.244  1.00  0.00      BSYN  
ATOM   1203    C ALA   134      60.028 -69.533 -10.492  1.00  0.00      BSYN  
ATOM   1204  OT1 ALA   134      60.722 -68.555 -10.715  1.00  0.00      BSYN  
ATOM   1205  OT2 ALA   134      59.919 -70.493 -11.303  1.00  0.00      BSYN  
END
