# Supplementary material for: Data set of intrinsically disordered proteins analysed at a local protein conformation level
Source: Data Brief. 2020 Mar 5;29:105383. doi: 10.1016/j.dib.2020.105383 (PMC7078294; doi:10.1016/j.dib.2020.105383)
Supplement: Supplementary file 1 [file mmc1.zip › the data/1-DATA/PED1AAD-pdb/1AAD-112.pdb]

CRYST1    1.000    1.000    1.000  90.00  90.00  90.00 P 1           1
ATOM      1  HT1 MET     1     -30.213-145.213 -18.772  1.00  0.00      BSYN  
ATOM      2  HT2 MET     1     -30.350-143.925 -19.829  1.00  0.00      BSYN  
ATOM      3    N MET     1     -30.890-144.542 -19.188  1.00  0.00      BSYN  
ATOM      4  HT3 MET     1     -31.619-145.155 -19.605  1.00  0.00      BSYN  
ATOM      5   CA MET     1     -31.371-143.736 -18.214  1.00  0.00      BSYN  
ATOM      6   CB MET     1     -30.085-143.004 -17.744  1.00  0.00      BSYN  
ATOM      7   CG MET     1     -30.011-142.775 -16.363  1.00  0.00      BSYN  
ATOM      8   SD MET     1     -28.634-141.570 -15.965  1.00  0.00      BSYN  
ATOM      9   CE MET     1     -27.600-142.462 -14.825  1.00  0.00      BSYN  
ATOM     10    C MET     1     -32.345-142.651 -18.449  1.00  0.00      BSYN  
ATOM     11    O MET     1     -32.137-142.005 -19.472  1.00  0.00      BSYN  
ATOM     12    N ASP     2     -33.345-142.606 -17.508  1.00  0.00      BSYN  
ATOM     13    H ASP     2     -33.380-143.334 -16.853  1.00  0.00      BSYN  
ATOM     14   CA ASP     2     -34.344-141.594 -17.577  1.00  0.00      BSYN  
ATOM     15   CB ASP     2     -35.567-142.165 -16.872  1.00  0.00      BSYN  
ATOM     16   CG ASP     2     -36.900-141.375 -16.985  1.00  0.00      BSYN  
ATOM     17  OD1 ASP     2     -36.934-140.289 -16.411  1.00  0.00      BSYN  
ATOM     18  OD2 ASP     2     -37.873-141.785 -17.701  1.00  0.00      BSYN  
ATOM     19    C ASP     2     -33.923-140.229 -17.077  1.00  0.00      BSYN  
ATOM     20    O ASP     2     -33.269-140.239 -15.944  1.00  0.00      BSYN  
ATOM     21    N VAL     3     -34.189-139.207 -17.849  1.00  0.00      BSYN  
ATOM     22    H VAL     3     -34.444-139.492 -18.751  1.00  0.00      BSYN  
ATOM     23   CA VAL     3     -33.976-137.860 -17.373  1.00  0.00      BSYN  
ATOM     24   CB VAL     3     -33.569-137.001 -18.594  1.00  0.00      BSYN  
ATOM     25  CG1 VAL     3     -32.383-137.645 -19.444  1.00  0.00      BSYN  
ATOM     26  CG2 VAL     3     -34.704-136.637 -19.622  1.00  0.00      BSYN  
ATOM     27    C VAL     3     -35.271-137.479 -16.563  1.00  0.00      BSYN  
ATOM     28    O VAL     3     -36.376-137.711 -17.036  1.00  0.00      BSYN  
ATOM     29    N PHE     4     -35.071-137.123 -15.237  1.00  0.00      BSYN  
ATOM     30    H PHE     4     -34.146-137.046 -14.924  1.00  0.00      BSYN  
ATOM     31   CA PHE     4     -36.051-136.759 -14.218  1.00  0.00      BSYN  
ATOM     32   CB PHE     4     -35.548-137.345 -12.871  1.00  0.00      BSYN  
ATOM     33   CG PHE     4     -36.364-136.956 -11.610  1.00  0.00      BSYN  
ATOM     34  CD1 PHE     4     -37.597-137.489 -11.448  1.00  0.00      BSYN  
ATOM     35  CD2 PHE     4     -35.911-135.951 -10.793  1.00  0.00      BSYN  
ATOM     36  CE1 PHE     4     -38.440-137.079 -10.485  1.00  0.00      BSYN  
ATOM     37  CE2 PHE     4     -36.783-135.410  -9.904  1.00  0.00      BSYN  
ATOM     38   CZ PHE     4     -37.993-136.050  -9.651  1.00  0.00      BSYN  
ATOM     39    C PHE     4     -35.952-135.252 -14.443  1.00  0.00      BSYN  
ATOM     40    O PHE     4     -35.143-134.494 -14.034  1.00  0.00      BSYN  
ATOM     41    N MET     5     -36.821-134.824 -15.382  1.00  0.00      BSYN  
ATOM     42    H MET     5     -37.232-135.579 -15.853  1.00  0.00      BSYN  
ATOM     43   CA MET     5     -36.955-133.546 -15.919  1.00  0.00      BSYN  
ATOM     44   CB MET     5     -37.789-133.806 -17.190  1.00  0.00      BSYN  
ATOM     45   CG MET     5     -38.015-132.921 -18.435  1.00  0.00      BSYN  
ATOM     46   SD MET     5     -39.137-133.845 -19.503  1.00  0.00      BSYN  
ATOM     47   CE MET     5     -37.942-134.967 -20.137  1.00  0.00      BSYN  
ATOM     48    C MET     5     -37.624-132.559 -14.965  1.00  0.00      BSYN  
ATOM     49    O MET     5     -38.181-132.898 -13.926  1.00  0.00      BSYN  
ATOM     50    N LYS     6     -37.824-131.284 -15.330  1.00  0.00      BSYN  
ATOM     51    H LYS     6     -37.613-131.049 -16.257  1.00  0.00      BSYN  
ATOM     52   CA LYS     6     -38.267-130.227 -14.432  1.00  0.00      BSYN  
ATOM     53   CB LYS     6     -37.362-128.964 -14.526  1.00  0.00      BSYN  
ATOM     54   CG LYS     6     -36.107-128.829 -13.731  1.00  0.00      BSYN  
ATOM     55   CD LYS     6     -35.736-127.411 -13.852  1.00  0.00      BSYN  
ATOM     56   CE LYS     6     -34.895-127.121 -12.658  1.00  0.00      BSYN  
ATOM     57   NZ LYS     6     -35.837-126.879 -11.546  1.00  0.00      BSYN  
ATOM     58  HZ1 LYS     6     -36.486-127.678 -11.395  1.00  0.00      BSYN  
ATOM     59  HZ2 LYS     6     -35.221-126.843 -10.709  1.00  0.00      BSYN  
ATOM     60  HZ3 LYS     6     -36.405-126.078 -11.888  1.00  0.00      BSYN  
ATOM     61    C LYS     6     -39.745-129.793 -14.573  1.00  0.00      BSYN  
ATOM     62    O LYS     6     -40.440-129.622 -13.548  1.00  0.00      BSYN  
ATOM     63    N GLY     7     -40.286-129.754 -15.789  1.00  0.00      BSYN  
ATOM     64    H GLY     7     -39.758-129.950 -16.591  1.00  0.00      BSYN  
ATOM     65   CA GLY     7     -41.666-129.324 -16.051  1.00  0.00      BSYN  
ATOM     66    C GLY     7     -41.752-128.625 -17.395  1.00  0.00      BSYN  
ATOM     67    O GLY     7     -41.301-129.274 -18.363  1.00  0.00      BSYN  
ATOM     68    N LEU     8     -42.170-127.384 -17.421  1.00  0.00      BSYN  
ATOM     69    H LEU     8     -42.430-127.044 -16.539  1.00  0.00      BSYN  
ATOM     70   CA LEU     8     -42.276-126.675 -18.690  1.00  0.00      BSYN  
ATOM     71   CB LEU     8     -43.866-126.407 -18.972  1.00  0.00      BSYN  
ATOM     72   CG LEU     8     -44.768-127.621 -19.388  1.00  0.00      BSYN  
ATOM     73  CD1 LEU     8     -46.178-127.273 -19.517  1.00  0.00      BSYN  
ATOM     74  CD2 LEU     8     -44.240-128.198 -20.773  1.00  0.00      BSYN  
ATOM     75    C LEU     8     -41.552-125.352 -18.778  1.00  0.00      BSYN  
ATOM     76    O LEU     8     -41.870-124.265 -19.214  1.00  0.00      BSYN  
ATOM     77    N SER     9     -40.358-125.517 -18.221  1.00  0.00      BSYN  
ATOM     78    H SER     9     -39.986-126.404 -18.034  1.00  0.00      BSYN  
ATOM     79   CA SER     9     -39.534-124.406 -17.955  1.00  0.00      BSYN  
ATOM     80   CB SER     9     -39.088-124.468 -16.541  1.00  0.00      BSYN  
ATOM     81   OG SER     9     -38.339-125.679 -16.319  1.00  0.00      BSYN  
ATOM     82   HG SER     9     -38.428-125.847 -15.378  1.00  0.00      BSYN  
ATOM     83    C SER     9     -38.445-124.158 -19.084  1.00  0.00      BSYN  
ATOM     84    O SER     9     -37.391-123.691 -18.702  1.00  0.00      BSYN  
ATOM     85    N MET    10     -38.650-124.510 -20.375  1.00  0.00      BSYN  
ATOM     86    H MET    10     -39.436-125.014 -20.673  1.00  0.00      BSYN  
ATOM     87   CA MET    10     -37.662-124.319 -21.398  1.00  0.00      BSYN  
ATOM     88   CB MET    10     -37.900-125.387 -22.476  1.00  0.00      BSYN  
ATOM     89   CG MET    10     -37.948-126.824 -22.210  1.00  0.00      BSYN  
ATOM     90   SD MET    10     -38.868-127.221 -20.758  1.00  0.00      BSYN  
ATOM     91   CE MET    10     -40.195-128.059 -21.626  1.00  0.00      BSYN  
ATOM     92    C MET    10     -37.610-122.824 -21.834  1.00  0.00      BSYN  
ATOM     93    O MET    10     -36.591-122.157 -22.104  1.00  0.00      BSYN  
ATOM     94    N ALA    11     -38.808-122.215 -21.964  1.00  0.00      BSYN  
ATOM     95    H ALA    11     -39.381-122.226 -21.169  1.00  0.00      BSYN  
ATOM     96   CA ALA    11     -39.138-121.274 -22.992  1.00  0.00      BSYN  
ATOM     97   CB ALA    11     -39.787-121.952 -24.252  1.00  0.00      BSYN  
ATOM     98    C ALA    11     -40.139-120.228 -22.594  1.00  0.00      BSYN  
ATOM     99    O ALA    11     -40.598-120.116 -21.418  1.00  0.00      BSYN  
ATOM    100    N LYS    12     -40.308-119.218 -23.455  1.00  0.00      BSYN  
ATOM    101    H LYS    12     -39.998-119.328 -24.379  1.00  0.00      BSYN  
ATOM    102   CA LYS    12     -40.927-117.972 -23.082  1.00  0.00      BSYN  
ATOM    103   CB LYS    12     -39.888-116.923 -22.604  1.00  0.00      BSYN  
ATOM    104   CG LYS    12     -40.555-115.903 -21.840  1.00  0.00      BSYN  
ATOM    105   CD LYS    12     -39.771-114.534 -21.764  1.00  0.00      BSYN  
ATOM    106   CE LYS    12     -40.278-113.529 -22.791  1.00  0.00      BSYN  
ATOM    107   NZ LYS    12     -39.602-113.799 -24.063  1.00  0.00      BSYN  
ATOM    108  HZ1 LYS    12     -39.523-114.783 -24.389  1.00  0.00      BSYN  
ATOM    109  HZ2 LYS    12     -40.010-113.215 -24.820  1.00  0.00      BSYN  
ATOM    110  HZ3 LYS    12     -38.628-113.439 -24.000  1.00  0.00      BSYN  
ATOM    111    C LYS    12     -41.695-117.378 -24.247  1.00  0.00      BSYN  
ATOM    112    O LYS    12     -41.167-117.452 -25.365  1.00  0.00      BSYN  
ATOM    113    N GLU    13     -42.866-116.796 -24.013  1.00  0.00      BSYN  
ATOM    114    H GLU    13     -43.003-116.332 -23.160  1.00  0.00      BSYN  
ATOM    115   CA GLU    13     -43.853-116.604 -25.128  1.00  0.00      BSYN  
ATOM    116   CB GLU    13     -45.255-116.469 -24.472  1.00  0.00      BSYN  
ATOM    117   CG GLU    13     -45.639-115.075 -23.999  1.00  0.00      BSYN  
ATOM    118   CD GLU    13     -45.182-114.764 -22.562  1.00  0.00      BSYN  
ATOM    119  OE1 GLU    13     -46.000-114.580 -21.609  1.00  0.00      BSYN  
ATOM    120  OE2 GLU    13     -43.959-114.608 -22.398  1.00  0.00      BSYN  
ATOM    121    C GLU    13     -43.481-115.439 -26.080  1.00  0.00      BSYN  
ATOM    122    O GLU    13     -43.811-115.298 -27.227  1.00  0.00      BSYN  
ATOM    123    N GLY    14     -42.811-114.470 -25.459  1.00  0.00      BSYN  
ATOM    124    H GLY    14     -42.328-114.620 -24.619  1.00  0.00      BSYN  
ATOM    125   CA GLY    14     -42.665-113.055 -26.039  1.00  0.00      BSYN  
ATOM    126    C GLY    14     -41.485-112.692 -26.896  1.00  0.00      BSYN  
ATOM    127    O GLY    14     -40.601-111.918 -26.559  1.00  0.00      BSYN  
ATOM    128    N VAL    15     -41.476-113.490 -27.939  1.00  0.00      BSYN  
ATOM    129    H VAL    15     -42.105-114.238 -27.864  1.00  0.00      BSYN  
ATOM    130   CA VAL    15     -40.629-113.205 -29.074  1.00  0.00      BSYN  
ATOM    131   CB VAL    15     -39.220-113.737 -28.903  1.00  0.00      BSYN  
ATOM    132  CG1 VAL    15     -39.197-115.150 -28.758  1.00  0.00      BSYN  
ATOM    133  CG2 VAL    15     -38.346-113.370 -30.137  1.00  0.00      BSYN  
ATOM    134    C VAL    15     -41.418-113.669 -30.251  1.00  0.00      BSYN  
ATOM    135    O VAL    15     -41.465-113.018 -31.304  1.00  0.00      BSYN  
ATOM    136    N VAL    16     -42.059-114.859 -30.010  1.00  0.00      BSYN  
ATOM    137    H VAL    16     -42.015-115.189 -29.088  1.00  0.00      BSYN  
ATOM    138   CA VAL    16     -42.824-115.422 -31.080  1.00  0.00      BSYN  
ATOM    139   CB VAL    16     -42.518-117.015 -31.216  1.00  0.00      BSYN  
ATOM    140  CG1 VAL    16     -42.892-117.728 -29.820  1.00  0.00      BSYN  
ATOM    141  CG2 VAL    16     -43.054-117.574 -32.444  1.00  0.00      BSYN  
ATOM    142    C VAL    16     -44.364-115.115 -31.091  1.00  0.00      BSYN  
ATOM    143    O VAL    16     -44.883-114.663 -32.066  1.00  0.00      BSYN  
ATOM    144    N ALA    17     -45.042-115.363 -29.898  1.00  0.00      BSYN  
ATOM    145    H ALA    17     -44.439-115.773 -29.243  1.00  0.00      BSYN  
ATOM    146   CA ALA    17     -46.427-114.965 -29.628  1.00  0.00      BSYN  
ATOM    147   CB ALA    17     -46.991-116.010 -28.837  1.00  0.00      BSYN  
ATOM    148    C ALA    17     -46.660-113.698 -28.890  1.00  0.00      BSYN  
ATOM    149    O ALA    17     -45.970-113.383 -27.955  1.00  0.00      BSYN  
ATOM    150    N ALA    18     -47.630-112.976 -29.393  1.00  0.00      BSYN  
ATOM    151    H ALA    18     -48.058-113.162 -30.255  1.00  0.00      BSYN  
ATOM    152   CA ALA    18     -47.919-111.751 -28.770  1.00  0.00      BSYN  
ATOM    153   CB ALA    18     -48.720-110.816 -29.765  1.00  0.00      BSYN  
ATOM    154    C ALA    18     -48.864-112.153 -27.624  1.00  0.00      BSYN  
ATOM    155    O ALA    18     -49.642-113.066 -27.755  1.00  0.00      BSYN  
ATOM    156    N ALA    19     -48.938-111.167 -26.769  1.00  0.00      BSYN  
ATOM    157    H ALA    19     -48.262-110.463 -26.863  1.00  0.00      BSYN  
ATOM    158   CA ALA    19     -49.840-111.352 -25.550  1.00  0.00      BSYN  
ATOM    159   CB ALA    19     -49.075-112.264 -24.563  1.00  0.00      BSYN  
ATOM    160    C ALA    19     -50.198-110.080 -24.852  1.00  0.00      BSYN  
ATOM    161    O ALA    19     -51.160-110.101 -24.051  1.00  0.00      BSYN  
ATOM    162    N GLU    20     -49.655-108.839 -25.093  1.00  0.00      BSYN  
ATOM    163    H GLU    20     -48.699-108.704 -25.264  1.00  0.00      BSYN  
ATOM    164   CA GLU    20     -50.442-107.623 -25.192  1.00  0.00      BSYN  
ATOM    165   CB GLU    20     -49.687-106.371 -24.698  1.00  0.00      BSYN  
ATOM    166   CG GLU    20     -49.326-106.300 -23.239  1.00  0.00      BSYN  
ATOM    167   CD GLU    20     -48.251-105.365 -22.771  1.00  0.00      BSYN  
ATOM    168  OE1 GLU    20     -48.486-104.349 -22.194  1.00  0.00      BSYN  
ATOM    169  OE2 GLU    20     -47.128-105.867 -22.728  1.00  0.00      BSYN  
ATOM    170    C GLU    20     -50.709-107.310 -26.637  1.00  0.00      BSYN  
ATOM    171    O GLU    20     -49.957-107.842 -27.483  1.00  0.00      BSYN  
ATOM    172    N LYS    21     -51.684-106.513 -27.093  1.00  0.00      BSYN  
ATOM    173    H LYS    21     -52.257-106.133 -26.394  1.00  0.00      BSYN  
ATOM    174   CA LYS    21     -51.922-106.223 -28.453  1.00  0.00      BSYN  
ATOM    175   CB LYS    21     -53.324-105.706 -28.728  1.00  0.00      BSYN  
ATOM    176   CG LYS    21     -54.384-106.421 -27.864  1.00  0.00      BSYN  
ATOM    177   CD LYS    21     -55.846-105.929 -28.410  1.00  0.00      BSYN  
ATOM    178   CE LYS    21     -55.973-104.408 -27.957  1.00  0.00      BSYN  
ATOM    179   NZ LYS    21     -57.276-103.974 -27.884  1.00  0.00      BSYN  
ATOM    180  HZ1 LYS    21     -57.534-103.025 -28.221  1.00  0.00      BSYN  
ATOM    181  HZ2 LYS    21     -57.776-104.626 -28.522  1.00  0.00      BSYN  
ATOM    182  HZ3 LYS    21     -57.543-104.120 -26.889  1.00  0.00      BSYN  
ATOM    183    C LYS    21     -50.844-105.475 -29.298  1.00  0.00      BSYN  
ATOM    184    O LYS    21     -50.884-104.237 -29.463  1.00  0.00      BSYN  
ATOM    185    N THR    22     -50.007-106.152 -29.980  1.00  0.00      BSYN  
ATOM    186    H THR    22     -49.909-107.127 -30.009  1.00  0.00      BSYN  
ATOM    187   CA THR    22     -48.897-105.842 -30.891  1.00  0.00      BSYN  
ATOM    188   CB THR    22     -47.628-106.352 -30.164  1.00  0.00      BSYN  
ATOM    189  OG1 THR    22     -47.872-107.663 -29.612  1.00  0.00      BSYN  
ATOM    190  HG1 THR    22     -47.575-108.270 -30.293  1.00  0.00      BSYN  
ATOM    191  CG2 THR    22     -47.077-105.424 -29.137  1.00  0.00      BSYN  
ATOM    192    C THR    22     -49.221-106.442 -32.277  1.00  0.00      BSYN  
ATOM    193    O THR    22     -48.933-107.509 -32.706  1.00  0.00      BSYN  
ATOM    194    N LYS    23     -49.976-105.515 -32.912  1.00  0.00      BSYN  
ATOM    195    H LYS    23     -50.267-104.813 -32.293  1.00  0.00      BSYN  
ATOM    196   CA LYS    23     -50.335-105.497 -34.255  1.00  0.00      BSYN  
ATOM    197   CB LYS    23     -51.635-104.745 -34.611  1.00  0.00      BSYN  
ATOM    198   CG LYS    23     -52.822-105.128 -33.552  1.00  0.00      BSYN  
ATOM    199   CD LYS    23     -53.650-106.361 -33.973  1.00  0.00      BSYN  
ATOM    200   CE LYS    23     -54.482-106.739 -32.719  1.00  0.00      BSYN  
ATOM    201   NZ LYS    23     -55.371-107.774 -33.064  1.00  0.00      BSYN  
ATOM    202  HZ1 LYS    23     -56.125-108.083 -32.417  1.00  0.00      BSYN  
ATOM    203  HZ2 LYS    23     -56.006-107.408 -33.802  1.00  0.00      BSYN  
ATOM    204  HZ3 LYS    23     -54.972-108.699 -33.324  1.00  0.00      BSYN  
ATOM    205    C LYS    23     -49.175-104.941 -35.035  1.00  0.00      BSYN  
ATOM    206    O LYS    23     -48.164-104.507 -34.499  1.00  0.00      BSYN  
ATOM    207    N GLN    24     -49.228-105.188 -36.353  1.00  0.00      BSYN  
ATOM    208    H GLN    24     -49.861-105.806 -36.773  1.00  0.00      BSYN  
ATOM    209   CA GLN    24     -48.207-104.576 -37.235  1.00  0.00      BSYN  
ATOM    210   CB GLN    24     -48.021-105.411 -38.504  1.00  0.00      BSYN  
ATOM    211   CG GLN    24     -47.384-106.749 -38.326  1.00  0.00      BSYN  
ATOM    212   CD GLN    24     -46.574-107.181 -39.556  1.00  0.00      BSYN  
ATOM    213  OE1 GLN    24     -46.842-108.161 -40.169  1.00  0.00      BSYN  
ATOM    214  NE2 GLN    24     -45.669-106.316 -39.985  1.00  0.00      BSYN  
ATOM    215 HE21 GLN    24     -45.466-105.514 -39.459  1.00  0.00      BSYN  
ATOM    216 HE22 GLN    24     -45.486-106.482 -40.933  1.00  0.00      BSYN  
ATOM    217    C GLN    24     -48.680-103.046 -37.364  1.00  0.00      BSYN  
ATOM    218    O GLN    24     -49.653-102.765 -38.120  1.00  0.00      BSYN  
ATOM    219    N GLY    25     -48.108-102.041 -36.664  1.00  0.00      BSYN  
ATOM    220    H GLY    25     -48.517-101.155 -36.576  1.00  0.00      BSYN  
ATOM    221   CA GLY    25     -46.789-102.124 -36.187  1.00  0.00      BSYN  
ATOM    222    C GLY    25     -46.646-101.194 -34.934  1.00  0.00      BSYN  
ATOM    223    O GLY    25     -46.295-100.075 -35.121  1.00  0.00      BSYN  
ATOM    224    N VAL    26     -47.143-101.676 -33.716  1.00  0.00      BSYN  
ATOM    225    H VAL    26     -47.189-102.643 -33.559  1.00  0.00      BSYN  
ATOM    226   CA VAL    26     -47.195-100.804 -32.455  1.00  0.00      BSYN  
ATOM    227   CB VAL    26     -48.247-101.420 -31.522  1.00  0.00      BSYN  
ATOM    228  CG1 VAL    26     -48.597-100.434 -30.269  1.00  0.00      BSYN  
ATOM    229  CG2 VAL    26     -49.568-101.718 -32.192  1.00  0.00      BSYN  
ATOM    230    C VAL    26     -45.728-100.903 -32.010  1.00  0.00      BSYN  
ATOM    231    O VAL    26     -45.325-101.970 -31.571  1.00  0.00      BSYN  
ATOM    232    N THR    27     -45.048 -99.861 -32.407  1.00  0.00      BSYN  
ATOM    233    H THR    27     -45.495 -99.132 -32.885  1.00  0.00      BSYN  
ATOM    234   CA THR    27     -43.564 -99.815 -32.219  1.00  0.00      BSYN  
ATOM    235   CB THR    27     -42.999 -98.643 -33.010  1.00  0.00      BSYN  
ATOM    236  OG1 THR    27     -43.595 -98.592 -34.309  1.00  0.00      BSYN  
ATOM    237  HG1 THR    27     -43.591 -97.745 -34.760  1.00  0.00      BSYN  
ATOM    238  CG2 THR    27     -41.619 -98.777 -33.239  1.00  0.00      BSYN  
ATOM    239    C THR    27     -43.390 -99.461 -30.728  1.00  0.00      BSYN  
ATOM    240    O THR    27     -43.972 -98.489 -30.221  1.00  0.00      BSYN  
ATOM    241    N GLU    28     -42.392-100.061 -30.052  1.00  0.00      BSYN  
ATOM    242    H GLU    28     -41.712-100.624 -30.478  1.00  0.00      BSYN  
ATOM    243   CA GLU    28     -42.343 -99.856 -28.600  1.00  0.00      BSYN  
ATOM    244   CB GLU    28     -42.383-101.270 -27.838  1.00  0.00      BSYN  
ATOM    245   CG GLU    28     -41.122-102.123 -28.121  1.00  0.00      BSYN  
ATOM    246   CD GLU    28     -40.950-103.356 -27.228  1.00  0.00      BSYN  
ATOM    247  OE1 GLU    28     -41.871-104.204 -27.089  1.00  0.00      BSYN  
ATOM    248  OE2 GLU    28     -39.932-103.431 -26.591  1.00  0.00      BSYN  
ATOM    249    C GLU    28     -41.052 -99.005 -28.360  1.00  0.00      BSYN  
ATOM    250    O GLU    28     -40.314 -99.085 -27.385  1.00  0.00      BSYN  
ATOM    251    N ALA    29     -40.918 -97.902 -29.207  1.00  0.00      BSYN  
ATOM    252    H ALA    29     -41.666 -97.631 -29.779  1.00  0.00      BSYN  
ATOM    253   CA ALA    29     -39.696 -97.124 -29.356  1.00  0.00      BSYN  
ATOM    254   CB ALA    29     -39.370 -97.114 -30.752  1.00  0.00      BSYN  
ATOM    255    C ALA    29     -39.859 -95.661 -28.989  1.00  0.00      BSYN  
ATOM    256    O ALA    29     -40.952 -95.090 -29.199  1.00  0.00      BSYN  
ATOM    257    N ALA    30     -38.865 -94.910 -28.574  1.00  0.00      BSYN  
ATOM    258    H ALA    30     -38.012 -95.387 -28.507  1.00  0.00      BSYN  
ATOM    259   CA ALA    30     -38.931 -93.508 -28.419  1.00  0.00      BSYN  
ATOM    260   CB ALA    30     -37.829 -93.241 -27.389  1.00  0.00      BSYN  
ATOM    261    C ALA    30     -38.668 -92.788 -29.804  1.00  0.00      BSYN  
ATOM    262    O ALA    30     -37.667 -92.180 -30.038  1.00  0.00      BSYN  
ATOM    263    N GLU    31     -39.609 -92.983 -30.727  1.00  0.00      BSYN  
ATOM    264    H GLU    31     -40.378 -93.516 -30.435  1.00  0.00      BSYN  
ATOM    265   CA GLU    31     -39.483 -92.470 -32.109  1.00  0.00      BSYN  
ATOM    266   CB GLU    31     -40.105 -93.477 -33.108  1.00  0.00      BSYN  
ATOM    267   CG GLU    31     -39.589 -93.559 -34.568  1.00  0.00      BSYN  
ATOM    268   CD GLU    31     -40.566 -94.521 -35.257  1.00  0.00      BSYN  
ATOM    269  OE1 GLU    31     -41.093 -94.179 -36.348  1.00  0.00      BSYN  
ATOM    270  OE2 GLU    31     -40.650 -95.680 -34.742  1.00  0.00      BSYN  
ATOM    271    C GLU    31     -40.272 -91.139 -32.195  1.00  0.00      BSYN  
ATOM    272    O GLU    31     -41.228 -90.806 -31.479  1.00  0.00      BSYN  
ATOM    273    N LYS    32     -39.840 -90.332 -33.135  1.00  0.00      BSYN  
ATOM    274    H LYS    32     -39.090 -90.757 -33.600  1.00  0.00      BSYN  
ATOM    275   CA LYS    32     -40.498 -89.053 -33.480  1.00  0.00      BSYN  
ATOM    276   CB LYS    32     -39.509 -87.846 -33.884  1.00  0.00      BSYN  
ATOM    277   CG LYS    32     -38.320 -87.713 -32.925  1.00  0.00      BSYN  
ATOM    278   CD LYS    32     -37.350 -86.543 -33.349  1.00  0.00      BSYN  
ATOM    279   CE LYS    32     -36.355 -87.178 -34.461  1.00  0.00      BSYN  
ATOM    280   NZ LYS    32     -35.688 -88.376 -33.988  1.00  0.00      BSYN  
ATOM    281  HZ1 LYS    32     -34.896 -88.165 -33.347  1.00  0.00      BSYN  
ATOM    282  HZ2 LYS    32     -36.459 -88.836 -33.462  1.00  0.00      BSYN  
ATOM    283  HZ3 LYS    32     -35.454 -89.038 -34.755  1.00  0.00      BSYN  
ATOM    284    C LYS    32     -41.511 -89.314 -34.608  1.00  0.00      BSYN  
ATOM    285    O LYS    32     -41.258 -89.554 -35.770  1.00  0.00      BSYN  
ATOM    286    N THR    33     -42.800 -89.095 -34.193  1.00  0.00      BSYN  
ATOM    287    H THR    33     -42.874 -88.767 -33.273  1.00  0.00      BSYN  
ATOM    288   CA THR    33     -43.967 -89.116 -35.011  1.00  0.00      BSYN  
ATOM    289   CB THR    33     -45.378 -89.059 -34.275  1.00  0.00      BSYN  
ATOM    290  OG1 THR    33     -45.084 -88.626 -32.964  1.00  0.00      BSYN  
ATOM    291  HG1 THR    33     -44.725 -87.755 -33.152  1.00  0.00      BSYN  
ATOM    292  CG2 THR    33     -46.059 -90.420 -34.209  1.00  0.00      BSYN  
ATOM    293    C THR    33     -43.780 -87.953 -35.945  1.00  0.00      BSYN  
ATOM    294    O THR    33     -43.075 -86.981 -35.500  1.00  0.00      BSYN  
ATOM    295    N LYS    34     -44.353 -87.949 -37.205  1.00  0.00      BSYN  
ATOM    296    H LYS    34     -44.831 -88.629 -37.723  1.00  0.00      BSYN  
ATOM    297   CA LYS    34     -44.134 -86.796 -38.034  1.00  0.00      BSYN  
ATOM    298   CB LYS    34     -43.661 -87.122 -39.501  1.00  0.00      BSYN  
ATOM    299   CG LYS    34     -42.671 -86.102 -40.016  1.00  0.00      BSYN  
ATOM    300   CD LYS    34     -42.327 -86.202 -41.506  1.00  0.00      BSYN  
ATOM    301   CE LYS    34     -40.845 -85.843 -41.891  1.00  0.00      BSYN  
ATOM    302   NZ LYS    34     -40.565 -85.862 -43.377  1.00  0.00      BSYN  
ATOM    303  HZ1 LYS    34     -41.256 -85.301 -43.914  1.00  0.00      BSYN  
ATOM    304  HZ2 LYS    34     -39.602 -85.468 -43.394  1.00  0.00      BSYN  
ATOM    305  HZ3 LYS    34     -40.771 -86.842 -43.657  1.00  0.00      BSYN  
ATOM    306    C LYS    34     -45.315 -85.873 -38.292  1.00  0.00      BSYN  
ATOM    307    O LYS    34     -45.965 -85.876 -39.359  1.00  0.00      BSYN  
ATOM    308    N GLU    35     -45.267 -84.847 -37.458  1.00  0.00      BSYN  
ATOM    309    H GLU    35     -44.682 -84.862 -36.671  1.00  0.00      BSYN  
ATOM    310   CA GLU    35     -46.039 -83.658 -37.584  1.00  0.00      BSYN  
ATOM    311   CB GLU    35     -46.078 -82.858 -36.257  1.00  0.00      BSYN  
ATOM    312   CG GLU    35     -47.339 -83.404 -35.554  1.00  0.00      BSYN  
ATOM    313   CD GLU    35     -47.127 -83.515 -34.113  1.00  0.00      BSYN  
ATOM    314  OE1 GLU    35     -47.162 -84.692 -33.699  1.00  0.00      BSYN  
ATOM    315  OE2 GLU    35     -46.732 -82.555 -33.393  1.00  0.00      BSYN  
ATOM    316    C GLU    35     -45.663 -82.708 -38.752  1.00  0.00      BSYN  
ATOM    317    O GLU    35     -46.392 -82.116 -39.347  1.00  0.00      BSYN  
ATOM    318    N GLY    36     -44.311 -82.780 -39.109  1.00  0.00      BSYN  
ATOM    319    H GLY    36     -43.790 -83.391 -38.547  1.00  0.00      BSYN  
ATOM    320   CA GLY    36     -43.751 -81.953 -40.168  1.00  0.00      BSYN  
ATOM    321    C GLY    36     -42.169 -82.133 -40.361  1.00  0.00      BSYN  
ATOM    322    O GLY    36     -41.410 -82.805 -39.667  1.00  0.00      BSYN  
ATOM    323    N VAL    37     -41.764 -81.461 -41.382  1.00  0.00      BSYN  
ATOM    324    H VAL    37     -42.337 -81.279 -42.156  1.00  0.00      BSYN  
ATOM    325   CA VAL    37     -40.337 -81.218 -41.442  1.00  0.00      BSYN  
ATOM    326   CB VAL    37     -39.741 -80.981 -42.867  1.00  0.00      BSYN  
ATOM    327  CG1 VAL    37     -40.104 -82.082 -43.821  1.00  0.00      BSYN  
ATOM    328  CG2 VAL    37     -40.222 -79.733 -43.492  1.00  0.00      BSYN  
ATOM    329    C VAL    37     -39.759 -80.115 -40.571  1.00  0.00      BSYN  
ATOM    330    O VAL    37     -40.540 -79.383 -39.916  1.00  0.00      BSYN  
ATOM    331    N LEU    38     -38.550 -79.882 -40.479  1.00  0.00      BSYN  
ATOM    332    H LEU    38     -37.997 -80.114 -41.254  1.00  0.00      BSYN  
ATOM    333   CA LEU    38     -37.909 -79.179 -39.332  1.00  0.00      BSYN  
ATOM    334   CB LEU    38     -36.563 -79.768 -39.135  1.00  0.00      BSYN  
ATOM    335   CG LEU    38     -35.739 -79.880 -37.895  1.00  0.00      BSYN  
ATOM    336  CD1 LEU    38     -36.532 -80.381 -36.599  1.00  0.00      BSYN  
ATOM    337  CD2 LEU    38     -34.468 -80.680 -38.258  1.00  0.00      BSYN  
ATOM    338    C LEU    38     -37.788 -77.772 -39.815  1.00  0.00      BSYN  
ATOM    339    O LEU    38     -36.953 -77.538 -40.721  1.00  0.00      BSYN  
ATOM    340    N TYR    39     -38.627 -76.932 -39.263  1.00  0.00      BSYN  
ATOM    341    H TYR    39     -39.224 -77.383 -38.629  1.00  0.00      BSYN  
ATOM    342   CA TYR    39     -38.670 -75.527 -39.505  1.00  0.00      BSYN  
ATOM    343   CB TYR    39     -39.722 -75.065 -38.406  1.00  0.00      BSYN  
ATOM    344   CG TYR    39     -40.595 -73.945 -38.954  1.00  0.00      BSYN  
ATOM    345  CD1 TYR    39     -40.140 -72.618 -38.787  1.00  0.00      BSYN  
ATOM    346  CE1 TYR    39     -40.868 -71.591 -39.360  1.00  0.00      BSYN  
ATOM    347  CD2 TYR    39     -41.755 -74.157 -39.558  1.00  0.00      BSYN  
ATOM    348  CE2 TYR    39     -42.471 -73.051 -40.203  1.00  0.00      BSYN  
ATOM    349   CZ TYR    39     -42.034 -71.738 -40.079  1.00  0.00      BSYN  
ATOM    350   OH TYR    39     -42.814 -70.642 -40.569  1.00  0.00      BSYN  
ATOM    351   HH TYR    39     -43.751 -70.838 -40.650  1.00  0.00      BSYN  
ATOM    352    C TYR    39     -37.432 -74.656 -39.349  1.00  0.00      BSYN  
ATOM    353    O TYR    39     -37.171 -73.626 -40.081  1.00  0.00      BSYN  
ATOM    354    N VAL    40     -36.704 -75.288 -38.379  1.00  0.00      BSYN  
ATOM    355    H VAL    40     -36.814 -76.199 -38.035  1.00  0.00      BSYN  
ATOM    356   CA VAL    40     -35.525 -74.673 -37.898  1.00  0.00      BSYN  
ATOM    357   CB VAL    40     -35.319 -74.888 -36.382  1.00  0.00      BSYN  
ATOM    358  CG1 VAL    40     -34.502 -73.865 -35.687  1.00  0.00      BSYN  
ATOM    359  CG2 VAL    40     -36.677 -74.722 -35.678  1.00  0.00      BSYN  
ATOM    360    C VAL    40     -34.502 -75.515 -38.655  1.00  0.00      BSYN  
ATOM    361    O VAL    40     -34.159 -76.651 -38.369  1.00  0.00      BSYN  
ATOM    362    N GLY    41     -33.929 -74.760 -39.639  1.00  0.00      BSYN  
ATOM    363    H GLY    41     -34.159 -73.838 -39.880  1.00  0.00      BSYN  
ATOM    364   CA GLY    41     -33.008 -75.423 -40.524  1.00  0.00      BSYN  
ATOM    365    C GLY    41     -33.520 -74.849 -41.849  1.00  0.00      BSYN  
ATOM    366    O GLY    41     -32.719 -74.856 -42.831  1.00  0.00      BSYN  
ATOM    367    N SER    42     -34.814 -74.482 -42.021  1.00  0.00      BSYN  
ATOM    368    H SER    42     -35.563 -74.868 -41.521  1.00  0.00      BSYN  
ATOM    369   CA SER    42     -35.348 -73.642 -43.115  1.00  0.00      BSYN  
ATOM    370   CB SER    42     -36.882 -73.514 -43.068  1.00  0.00      BSYN  
ATOM    371   OG SER    42     -37.562 -74.831 -42.871  1.00  0.00      BSYN  
ATOM    372   HG SER    42     -38.359 -74.742 -42.343  1.00  0.00      BSYN  
ATOM    373    C SER    42     -34.645 -72.296 -43.176  1.00  0.00      BSYN  
ATOM    374    O SER    42     -34.778 -71.689 -44.252  1.00  0.00      BSYN  
ATOM    375    N LYS    43     -33.859 -71.848 -42.189  1.00  0.00      BSYN  
ATOM    376    H LYS    43     -33.555 -72.362 -41.412  1.00  0.00      BSYN  
ATOM    377   CA LYS    43     -33.188 -70.484 -42.214  1.00  0.00      BSYN  
ATOM    378   CB LYS    43     -33.831 -69.589 -41.222  1.00  0.00      BSYN  
ATOM    379   CG LYS    43     -34.957 -68.590 -41.502  1.00  0.00      BSYN  
ATOM    380   CD LYS    43     -34.565 -67.419 -42.302  1.00  0.00      BSYN  
ATOM    381   CE LYS    43     -35.688 -66.469 -42.133  1.00  0.00      BSYN  
ATOM    382   NZ LYS    43     -36.937 -66.989 -42.659  1.00  0.00      BSYN  
ATOM    383  HZ1 LYS    43     -37.261 -67.779 -42.065  1.00  0.00      BSYN  
ATOM    384  HZ2 LYS    43     -37.684 -66.268 -42.706  1.00  0.00      BSYN  
ATOM    385  HZ3 LYS    43     -36.762 -67.309 -43.633  1.00  0.00      BSYN  
ATOM    386    C LYS    43     -31.751 -70.540 -41.778  1.00  0.00      BSYN  
ATOM    387    O LYS    43     -31.334 -71.549 -41.198  1.00  0.00      BSYN  
ATOM    388    N THR    44     -30.776 -69.622 -41.958  1.00  0.00      BSYN  
ATOM    389    H THR    44     -29.857 -69.659 -41.619  1.00  0.00      BSYN  
ATOM    390   CA THR    44     -30.939 -68.455 -42.789  1.00  0.00      BSYN  
ATOM    391   CB THR    44     -29.970 -67.274 -42.375  1.00  0.00      BSYN  
ATOM    392  OG1 THR    44     -29.980 -67.430 -40.910  1.00  0.00      BSYN  
ATOM    393  HG1 THR    44     -30.178 -66.576 -40.519  1.00  0.00      BSYN  
ATOM    394  CG2 THR    44     -30.382 -65.794 -42.650  1.00  0.00      BSYN  
ATOM    395    C THR    44     -30.955 -68.756 -44.293  1.00  0.00      BSYN  
ATOM    396    O THR    44     -29.957 -68.550 -45.010  1.00  0.00      BSYN  
ATOM    397    N ARG    45     -32.061 -69.163 -44.954  1.00  0.00      BSYN  
ATOM    398    H ARG    45     -32.867 -69.289 -44.411  1.00  0.00      BSYN  
ATOM    399   CA ARG    45     -32.085 -69.436 -46.382  1.00  0.00      BSYN  
ATOM    400   CB ARG    45     -32.484 -70.933 -46.456  1.00  0.00      BSYN  
ATOM    401   CG ARG    45     -32.121 -71.830 -47.668  1.00  0.00      BSYN  
ATOM    402   CD ARG    45     -32.649 -73.126 -47.281  1.00  0.00      BSYN  
ATOM    403   NE ARG    45     -32.144 -74.376 -47.936  1.00  0.00      BSYN  
ATOM    404   HE ARG    45     -31.800 -74.206 -48.837  1.00  0.00      BSYN  
ATOM    405   CZ ARG    45     -32.134 -75.558 -47.402  1.00  0.00      BSYN  
ATOM    406  NH1 ARG    45     -31.508 -76.604 -47.940  1.00  0.00      BSYN  
ATOM    407 HH11 ARG    45     -31.616 -77.545 -47.619  1.00  0.00      BSYN  
ATOM    408 HH12 ARG    45     -30.915 -76.537 -48.743  1.00  0.00      BSYN  
ATOM    409  NH2 ARG    45     -32.448 -75.813 -46.145  1.00  0.00      BSYN  
ATOM    410 HH21 ARG    45     -32.585 -76.745 -45.808  1.00  0.00      BSYN  
ATOM    411 HH22 ARG    45     -32.811 -75.049 -45.613  1.00  0.00      BSYN  
ATOM    412    C ARG    45     -33.116 -68.505 -47.067  1.00  0.00      BSYN  
ATOM    413    O ARG    45     -32.829 -67.773 -48.001  1.00  0.00      BSYN  
ATOM    414    N GLU    46     -34.294 -68.637 -46.525  1.00  0.00      BSYN  
ATOM    415    H GLU    46     -34.376 -69.228 -45.749  1.00  0.00      BSYN  
ATOM    416   CA GLU    46     -35.463 -68.040 -47.199  1.00  0.00      BSYN  
ATOM    417   CB GLU    46     -36.710 -68.991 -47.398  1.00  0.00      BSYN  
ATOM    418   CG GLU    46     -36.555 -69.380 -48.895  1.00  0.00      BSYN  
ATOM    419   CD GLU    46     -36.825 -70.828 -49.191  1.00  0.00      BSYN  
ATOM    420  OE1 GLU    46     -37.670 -71.131 -49.986  1.00  0.00      BSYN  
ATOM    421  OE2 GLU    46     -36.048 -71.626 -48.749  1.00  0.00      BSYN  
ATOM    422    C GLU    46     -35.727 -66.843 -46.250  1.00  0.00      BSYN  
ATOM    423    O GLU    46     -36.715 -66.862 -45.501  1.00  0.00      BSYN  
ATOM    424    N GLY    47     -34.848 -65.807 -46.243  1.00  0.00      BSYN  
ATOM    425    H GLY    47     -34.066 -65.702 -46.825  1.00  0.00      BSYN  
ATOM    426   CA GLY    47     -35.104 -64.576 -45.528  1.00  0.00      BSYN  
ATOM    427    C GLY    47     -35.872 -63.622 -46.284  1.00  0.00      BSYN  
ATOM    428    O GLY    47     -35.254 -62.826 -47.026  1.00  0.00      BSYN  
ATOM    429    N VAL    48     -37.161 -63.640 -46.086  1.00  0.00      BSYN  
ATOM    430    H VAL    48     -37.599 -64.124 -45.355  1.00  0.00      BSYN  
ATOM    431   CA VAL    48     -37.945 -62.868 -47.033  1.00  0.00      BSYN  
ATOM    432   CB VAL    48     -38.788 -63.745 -47.987  1.00  0.00      BSYN  
ATOM    433  CG1 VAL    48     -39.554 -64.724 -47.145  1.00  0.00      BSYN  
ATOM    434  CG2 VAL    48     -39.749 -63.127 -48.907  1.00  0.00      BSYN  
ATOM    435    C VAL    48     -38.669 -61.625 -46.583  1.00  0.00      BSYN  
ATOM    436    O VAL    48     -39.844 -61.514 -46.226  1.00  0.00      BSYN  
ATOM    437    N VAL    49     -37.678 -60.672 -46.559  1.00  0.00      BSYN  
ATOM    438    H VAL    49     -36.745 -60.920 -46.388  1.00  0.00      BSYN  
ATOM    439   CA VAL    49     -37.951 -59.257 -46.491  1.00  0.00      BSYN  
ATOM    440   CB VAL    49     -37.057 -58.412 -45.442  1.00  0.00      BSYN  
ATOM    441  CG1 VAL    49     -37.453 -57.012 -45.384  1.00  0.00      BSYN  
ATOM    442  CG2 VAL    49     -37.397 -58.979 -44.103  1.00  0.00      BSYN  
ATOM    443    C VAL    49     -38.015 -58.570 -47.884  1.00  0.00      BSYN  
ATOM    444    O VAL    49     -38.991 -58.044 -48.376  1.00  0.00      BSYN  
ATOM    445    N GLN    50     -36.844 -58.825 -48.476  1.00  0.00      BSYN  
ATOM    446    H GLN    50     -36.217 -59.336 -47.923  1.00  0.00      BSYN  
ATOM    447   CA GLN    50     -36.506 -58.437 -49.860  1.00  0.00      BSYN  
ATOM    448   CB GLN    50     -35.568 -57.235 -49.733  1.00  0.00      BSYN  
ATOM    449   CG GLN    50     -36.179 -55.876 -49.490  1.00  0.00      BSYN  
ATOM    450   CD GLN    50     -36.535 -55.049 -50.749  1.00  0.00      BSYN  
ATOM    451  OE1 GLN    50     -36.318 -55.352 -51.895  1.00  0.00      BSYN  
ATOM    452  NE2 GLN    50     -36.896 -53.786 -50.444  1.00  0.00      BSYN  
ATOM    453 HE21 GLN    50     -36.824 -53.478 -49.516  1.00  0.00      BSYN  
ATOM    454 HE22 GLN    50     -37.291 -53.351 -51.228  1.00  0.00      BSYN  
ATOM    455    C GLN    50     -35.732 -59.551 -50.636  1.00  0.00      BSYN  
ATOM    456    O GLN    50     -36.354 -60.151 -51.508  1.00  0.00      BSYN  
ATOM    457    N GLY    51     -34.531 -59.819 -50.259  1.00  0.00      BSYN  
ATOM    458    H GLY    51     -34.095 -59.229 -49.610  1.00  0.00      BSYN  
ATOM    459   CA GLY    51     -33.928 -61.073 -50.513  1.00  0.00      BSYN  
ATOM    460    C GLY    51     -32.914 -61.706 -49.542  1.00  0.00      BSYN  
ATOM    461    O GLY    51     -32.503 -61.140 -48.489  1.00  0.00      BSYN  
ATOM    462    N VAL    52     -32.398 -62.804 -50.110  1.00  0.00      BSYN  
ATOM    463    H VAL    52     -32.580 -62.940 -51.063  1.00  0.00      BSYN  
ATOM    464   CA VAL    52     -31.471 -63.805 -49.487  1.00  0.00      BSYN  
ATOM    465   CB VAL    52     -31.428 -65.107 -50.178  1.00  0.00      BSYN  
ATOM    466  CG1 VAL    52     -32.871 -65.574 -50.206  1.00  0.00      BSYN  
ATOM    467  CG2 VAL    52     -30.750 -65.051 -51.585  1.00  0.00      BSYN  
ATOM    468    C VAL    52     -30.144 -63.121 -49.252  1.00  0.00      BSYN  
ATOM    469    O VAL    52     -29.544 -62.429 -50.120  1.00  0.00      BSYN  
ATOM    470    N ALA    53     -29.545 -63.382 -48.069  1.00  0.00      BSYN  
ATOM    471    H ALA    53     -29.962 -63.855 -47.319  1.00  0.00      BSYN  
ATOM    472   CA ALA    53     -28.174 -63.042 -47.825  1.00  0.00      BSYN  
ATOM    473   CB ALA    53     -28.069 -61.627 -47.441  1.00  0.00      BSYN  
ATOM    474    C ALA    53     -27.336 -63.873 -46.865  1.00  0.00      BSYN  
ATOM    475    O ALA    53     -27.366 -63.676 -45.713  1.00  0.00      BSYN  
ATOM    476    N SER    54     -26.639 -64.890 -47.410  1.00  0.00      BSYN  
ATOM    477    H SER    54     -26.790 -65.056 -48.364  1.00  0.00      BSYN  
ATOM    478   CA SER    54     -25.808 -65.778 -46.562  1.00  0.00      BSYN  
ATOM    479   CB SER    54     -26.472 -67.273 -46.350  1.00  0.00      BSYN  
ATOM    480   OG SER    54     -27.785 -67.034 -46.108  1.00  0.00      BSYN  
ATOM    481   HG SER    54     -28.218 -67.891 -46.082  1.00  0.00      BSYN  
ATOM    482    C SER    54     -24.330 -65.879 -47.009  1.00  0.00      BSYN  
ATOM    483    O SER    54     -23.985 -66.839 -47.712  1.00  0.00      BSYN  
ATOM    484    N VAL    55     -23.377 -64.892 -46.764  1.00  0.00      BSYN  
ATOM    485    H VAL    55     -23.445 -64.261 -46.018  1.00  0.00      BSYN  
ATOM    486   CA VAL    55     -22.035 -64.892 -47.400  1.00  0.00      BSYN  
ATOM    487   CB VAL    55     -21.743 -63.572 -47.963  1.00  0.00      BSYN  
ATOM    488  CG1 VAL    55     -22.732 -63.312 -49.164  1.00  0.00      BSYN  
ATOM    489  CG2 VAL    55     -21.875 -62.505 -46.870  1.00  0.00      BSYN  
ATOM    490    C VAL    55     -20.988 -65.497 -46.483  1.00  0.00      BSYN  
ATOM    491    O VAL    55     -21.095 -65.348 -45.231  1.00  0.00      BSYN  
ATOM    492    N ALA    56     -19.949 -66.157 -47.050  1.00  0.00      BSYN  
ATOM    493    H ALA    56     -19.530 -65.687 -47.801  1.00  0.00      BSYN  
ATOM    494   CA ALA    56     -19.143 -66.920 -46.090  1.00  0.00      BSYN  
ATOM    495   CB ALA    56     -18.895 -68.344 -46.716  1.00  0.00      BSYN  
ATOM    496    C ALA    56     -17.751 -66.344 -45.755  1.00  0.00      BSYN  
ATOM    497    O ALA    56     -16.929 -65.996 -46.626  1.00  0.00      BSYN  
ATOM    498    N GLU    57     -17.486 -66.195 -44.380  1.00  0.00      BSYN  
ATOM    499    H GLU    57     -18.127 -66.646 -43.791  1.00  0.00      BSYN  
ATOM    500   CA GLU    57     -16.278 -65.733 -43.837  1.00  0.00      BSYN  
ATOM    501   CB GLU    57     -16.330 -64.252 -43.391  1.00  0.00      BSYN  
ATOM    502   CG GLU    57     -14.845 -63.774 -43.052  1.00  0.00      BSYN  
ATOM    503   CD GLU    57     -14.717 -63.302 -41.554  1.00  0.00      BSYN  
ATOM    504  OE1 GLU    57     -13.812 -63.903 -40.836  1.00  0.00      BSYN  
ATOM    505  OE2 GLU    57     -15.507 -62.446 -41.230  1.00  0.00      BSYN  
ATOM    506    C GLU    57     -16.189 -66.654 -42.567  1.00  0.00      BSYN  
ATOM    507    O GLU    57     -17.052 -66.711 -41.708  1.00  0.00      BSYN  
ATOM    508    N LYS    58     -15.163 -67.555 -42.689  1.00  0.00      BSYN  
ATOM    509    H LYS    58     -14.642 -67.404 -43.505  1.00  0.00      BSYN  
ATOM    510   CA LYS    58     -14.811 -68.454 -41.592  1.00  0.00      BSYN  
ATOM    511   CB LYS    58     -14.348 -69.641 -42.390  1.00  0.00      BSYN  
ATOM    512   CG LYS    58     -15.591 -70.382 -42.658  1.00  0.00      BSYN  
ATOM    513   CD LYS    58     -15.286 -71.835 -42.801  1.00  0.00      BSYN  
ATOM    514   CE LYS    58     -15.159 -71.967 -44.255  1.00  0.00      BSYN  
ATOM    515   NZ LYS    58     -16.476 -72.119 -44.800  1.00  0.00      BSYN  
ATOM    516  HZ1 LYS    58     -17.150 -71.459 -44.361  1.00  0.00      BSYN  
ATOM    517  HZ2 LYS    58     -16.526 -71.776 -45.781  1.00  0.00      BSYN  
ATOM    518  HZ3 LYS    58     -16.913 -73.037 -44.579  1.00  0.00      BSYN  
ATOM    519    C LYS    58     -13.730 -68.158 -40.600  1.00  0.00      BSYN  
ATOM    520    O LYS    58     -12.879 -67.340 -40.967  1.00  0.00      BSYN  
ATOM    521    N THR    59     -14.031 -68.647 -39.419  1.00  0.00      BSYN  
ATOM    522    H THR    59     -14.624 -69.424 -39.348  1.00  0.00      BSYN  
ATOM    523   CA THR    59     -13.213 -68.531 -38.215  1.00  0.00      BSYN  
ATOM    524   CB THR    59     -14.037 -68.455 -36.888  1.00  0.00      BSYN  
ATOM    525  OG1 THR    59     -15.109 -67.465 -36.966  1.00  0.00      BSYN  
ATOM    526  HG1 THR    59     -15.039 -67.142 -37.867  1.00  0.00      BSYN  
ATOM    527  CG2 THR    59     -13.137 -68.166 -35.747  1.00  0.00      BSYN  
ATOM    528    C THR    59     -11.991 -69.461 -38.173  1.00  0.00      BSYN  
ATOM    529    O THR    59     -11.908 -70.561 -38.694  1.00  0.00      BSYN  
ATOM    530    N LYS    60     -10.958 -68.815 -37.504  1.00  0.00      BSYN  
ATOM    531    H LYS    60     -11.011 -67.847 -37.360  1.00  0.00      BSYN  
ATOM    532   CA LYS    60      -9.717 -69.549 -37.196  1.00  0.00      BSYN  
ATOM    533   CB LYS    60      -8.572 -69.260 -38.085  1.00  0.00      BSYN  
ATOM    534   CG LYS    60      -8.575 -69.724 -39.462  1.00  0.00      BSYN  
ATOM    535   CD LYS    60      -7.938 -68.556 -40.289  1.00  0.00      BSYN  
ATOM    536   CE LYS    60      -7.616 -69.031 -41.666  1.00  0.00      BSYN  
ATOM    537   NZ LYS    60      -8.347 -68.274 -42.636  1.00  0.00      BSYN  
ATOM    538  HZ1 LYS    60      -9.186 -68.889 -42.599  1.00  0.00      BSYN  
ATOM    539  HZ2 LYS    60      -8.713 -67.314 -42.476  1.00  0.00      BSYN  
ATOM    540  HZ3 LYS    60      -7.936 -68.311 -43.591  1.00  0.00      BSYN  
ATOM    541    C LYS    60      -9.192 -69.200 -35.801  1.00  0.00      BSYN  
ATOM    542    O LYS    60      -8.199 -69.829 -35.410  1.00  0.00      BSYN  
ATOM    543    N GLU    61      -9.807 -68.219 -35.076  1.00  0.00      BSYN  
ATOM    544    H GLU    61     -10.668 -67.945 -35.456  1.00  0.00      BSYN  
ATOM    545   CA GLU    61      -9.254 -67.768 -33.796  1.00  0.00      BSYN  
ATOM    546   CB GLU    61      -9.104 -66.140 -33.790  1.00  0.00      BSYN  
ATOM    547   CG GLU    61      -7.524 -65.809 -33.750  1.00  0.00      BSYN  
ATOM    548   CD GLU    61      -6.630 -66.156 -34.970  1.00  0.00      BSYN  
ATOM    549  OE1 GLU    61      -5.409 -66.336 -34.808  1.00  0.00      BSYN  
ATOM    550  OE2 GLU    61      -7.098 -66.208 -36.093  1.00  0.00      BSYN  
ATOM    551    C GLU    61     -10.139 -68.314 -32.664  1.00  0.00      BSYN  
ATOM    552    O GLU    61     -11.326 -68.069 -32.423  1.00  0.00      BSYN  
ATOM    553    N GLN    62      -9.401 -68.997 -31.854  1.00  0.00      BSYN  
ATOM    554    H GLN    62      -8.528 -69.275 -32.201  1.00  0.00      BSYN  
ATOM    555   CA GLN    62      -9.728 -69.446 -30.455  1.00  0.00      BSYN  
ATOM    556   CB GLN    62      -9.478 -70.980 -30.233  1.00  0.00      BSYN  
ATOM    557   CG GLN    62      -8.011 -71.213 -29.815  1.00  0.00      BSYN  
ATOM    558   CD GLN    62      -7.711 -72.424 -28.969  1.00  0.00      BSYN  
ATOM    559  OE1 GLN    62      -6.639 -72.577 -28.380  1.00  0.00      BSYN  
ATOM    560  NE2 GLN    62      -8.660 -73.300 -28.674  1.00  0.00      BSYN  
ATOM    561 HE21 GLN    62      -8.305 -74.150 -28.341  1.00  0.00      BSYN  
ATOM    562 HE22 GLN    62      -9.622 -73.116 -28.632  1.00  0.00      BSYN  
ATOM    563    C GLN    62      -9.087 -68.457 -29.494  1.00  0.00      BSYN  
ATOM    564    O GLN    62      -8.267 -67.619 -29.737  1.00  0.00      BSYN  
ATOM    565    N ALA    63      -9.450 -68.798 -28.237  1.00  0.00      BSYN  
ATOM    566    H ALA    63      -9.925 -69.645 -28.106  1.00  0.00      BSYN  
ATOM    567   CA ALA    63      -9.001 -68.062 -27.112  1.00  0.00      BSYN  
ATOM    568   CB ALA    63     -10.012 -68.100 -25.881  1.00  0.00      BSYN  
ATOM    569    C ALA    63      -7.656 -68.507 -26.603  1.00  0.00      BSYN  
ATOM    570    O ALA    63      -7.324 -69.664 -26.601  1.00  0.00      BSYN  
ATOM    571    N SER    64      -6.830 -67.622 -25.977  1.00  0.00      BSYN  
ATOM    572    H SER    64      -7.249 -66.836 -25.568  1.00  0.00      BSYN  
ATOM    573   CA SER    64      -5.464 -67.910 -25.723  1.00  0.00      BSYN  
ATOM    574   CB SER    64      -4.834 -67.089 -26.771  1.00  0.00      BSYN  
ATOM    575   OG SER    64      -5.078 -67.646 -28.079  1.00  0.00      BSYN  
ATOM    576   HG SER    64      -5.470 -68.522 -28.090  1.00  0.00      BSYN  
ATOM    577    C SER    64      -4.790 -67.486 -24.389  1.00  0.00      BSYN  
ATOM    578    O SER    64      -4.762 -66.294 -24.122  1.00  0.00      BSYN  
ATOM    579    N HIS    65      -4.428 -68.488 -23.550  1.00  0.00      BSYN  
ATOM    580    H HIS    65      -4.720 -69.352 -23.908  1.00  0.00      BSYN  
ATOM    581   CA HIS    65      -3.629 -68.305 -22.304  1.00  0.00      BSYN  
ATOM    582   CB HIS    65      -4.413 -68.383 -20.950  1.00  0.00      BSYN  
ATOM    583   CG HIS    65      -3.577 -68.025 -19.747  1.00  0.00      BSYN  
ATOM    584  ND1 HIS    65      -3.520 -66.820 -19.220  1.00  0.00      BSYN  
ATOM    585  HD1 HIS    65      -3.671 -65.990 -19.719  1.00  0.00      BSYN  
ATOM    586  CD2 HIS    65      -2.817 -68.904 -18.969  1.00  0.00      BSYN  
ATOM    587  NE2 HIS    65      -2.597 -68.171 -17.912  1.00  0.00      BSYN  
ATOM    588  CE1 HIS    65      -2.941 -66.947 -18.071  1.00  0.00      BSYN  
ATOM    589    C HIS    65      -2.235 -68.956 -22.304  1.00  0.00      BSYN  
ATOM    590    O HIS    65      -2.225 -70.194 -22.320  1.00  0.00      BSYN  
ATOM    591    N LEU    66      -1.146 -68.183 -22.550  1.00  0.00      BSYN  
ATOM    592    H LEU    66      -1.254 -67.267 -22.881  1.00  0.00      BSYN  
ATOM    593   CA LEU    66       0.122 -68.787 -22.460  1.00  0.00      BSYN  
ATOM    594   CB LEU    66       0.753 -68.919 -23.845  1.00  0.00      BSYN  
ATOM    595   CG LEU    66       1.820 -69.887 -23.948  1.00  0.00      BSYN  
ATOM    596  CD1 LEU    66       1.431 -71.348 -24.013  1.00  0.00      BSYN  
ATOM    597  CD2 LEU    66       2.531 -69.543 -25.317  1.00  0.00      BSYN  
ATOM    598    C LEU    66       1.029 -67.950 -21.592  1.00  0.00      BSYN  
ATOM    599    O LEU    66       1.593 -67.025 -22.221  1.00  0.00      BSYN  
ATOM    600    N GLY    67       0.982 -68.113 -20.213  1.00  0.00      BSYN  
ATOM    601    H GLY    67       0.198 -68.594 -19.876  1.00  0.00      BSYN  
ATOM    602   CA GLY    67       1.894 -67.540 -19.253  1.00  0.00      BSYN  
ATOM    603    C GLY    67       2.194 -66.028 -19.290  1.00  0.00      BSYN  
ATOM    604    O GLY    67       1.355 -65.198 -19.567  1.00  0.00      BSYN  
ATOM    605    N GLY    68       3.282 -65.619 -18.685  1.00  0.00      BSYN  
ATOM    606    H GLY    68       3.219 -64.711 -18.323  1.00  0.00      BSYN  
ATOM    607   CA GLY    68       4.435 -66.437 -18.303  1.00  0.00      BSYN  
ATOM    608    C GLY    68       5.444 -65.466 -17.790  1.00  0.00      BSYN  
ATOM    609    O GLY    68       5.444 -64.319 -18.311  1.00  0.00      BSYN  
ATOM    610    N ALA    69       6.274 -65.904 -16.779  1.00  0.00      BSYN  
ATOM    611    H ALA    69       6.299 -66.880 -16.692  1.00  0.00      BSYN  
ATOM    612   CA ALA    69       7.298 -65.120 -16.109  1.00  0.00      BSYN  
ATOM    613   CB ALA    69       8.266 -64.473 -17.111  1.00  0.00      BSYN  
ATOM    614    C ALA    69       6.684 -64.002 -15.267  1.00  0.00      BSYN  
ATOM    615    O ALA    69       7.204 -63.786 -14.118  1.00  0.00      BSYN  
ATOM    616    N VAL    70       5.717 -63.261 -15.777  1.00  0.00      BSYN  
ATOM    617    H VAL    70       5.544 -63.334 -16.739  1.00  0.00      BSYN  
ATOM    618   CA VAL    70       5.042 -62.143 -15.017  1.00  0.00      BSYN  
ATOM    619   CB VAL    70       4.324 -61.223 -16.200  1.00  0.00      BSYN  
ATOM    620  CG1 VAL    70       2.990 -61.905 -16.750  1.00  0.00      BSYN  
ATOM    621  CG2 VAL    70       4.459 -59.823 -15.698  1.00  0.00      BSYN  
ATOM    622    C VAL    70       4.235 -62.469 -13.711  1.00  0.00      BSYN  
ATOM    623    O VAL    70       3.772 -61.558 -13.137  1.00  0.00      BSYN  
ATOM    624    N PHE    71       4.055 -63.724 -13.357  1.00  0.00      BSYN  
ATOM    625    H PHE    71       4.344 -64.444 -13.956  1.00  0.00      BSYN  
ATOM    626   CA PHE    71       3.560 -64.281 -12.143  1.00  0.00      BSYN  
ATOM    627   CB PHE    71       2.755 -65.534 -12.511  1.00  0.00      BSYN  
ATOM    628   CG PHE    71       3.531 -66.764 -12.973  1.00  0.00      BSYN  
ATOM    629  CD1 PHE    71       4.773 -66.711 -13.538  1.00  0.00      BSYN  
ATOM    630  CD2 PHE    71       2.853 -67.958 -12.755  1.00  0.00      BSYN  
ATOM    631  CE1 PHE    71       5.454 -67.876 -13.900  1.00  0.00      BSYN  
ATOM    632  CE2 PHE    71       3.634 -69.018 -13.035  1.00  0.00      BSYN  
ATOM    633   CZ PHE    71       4.852 -69.004 -13.630  1.00  0.00      BSYN  
ATOM    634    C PHE    71       4.401 -64.496 -10.887  1.00  0.00      BSYN  
ATOM    635    O PHE    71       3.817 -64.713  -9.808  1.00  0.00      BSYN  
ATOM    636    N SER    72       5.700 -64.568 -11.098  1.00  0.00      BSYN  
ATOM    637    H SER    72       5.999 -64.087 -11.898  1.00  0.00      BSYN  
ATOM    638   CA SER    72       6.683 -65.197 -10.293  1.00  0.00      BSYN  
ATOM    639   CB SER    72       8.003 -65.306 -11.047  1.00  0.00      BSYN  
ATOM    640   OG SER    72       7.851 -66.141 -12.174  1.00  0.00      BSYN  
ATOM    641   HG SER    72       8.021 -65.481 -12.850  1.00  0.00      BSYN  
ATOM    642    C SER    72       6.983 -64.610  -8.909  1.00  0.00      BSYN  
ATOM    643    O SER    72       7.288 -65.180  -7.896  1.00  0.00      BSYN  
ATOM    644    N GLY    73       7.047 -63.255  -8.941  1.00  0.00      BSYN  
ATOM    645    H GLY    73       6.541 -62.911  -9.706  1.00  0.00      BSYN  
ATOM    646   CA GLY    73       7.539 -62.431  -7.842  1.00  0.00      BSYN  
ATOM    647    C GLY    73       6.545 -62.223  -6.630  1.00  0.00      BSYN  
ATOM    648    O GLY    73       6.135 -61.155  -6.320  1.00  0.00      BSYN  
ATOM    649    N ALA    74       6.435 -63.301  -5.913  1.00  0.00      BSYN  
ATOM    650    H ALA    74       6.877 -64.161  -6.075  1.00  0.00      BSYN  
ATOM    651   CA ALA    74       5.432 -63.391  -4.855  1.00  0.00      BSYN  
ATOM    652   CB ALA    74       4.802 -64.797  -5.098  1.00  0.00      BSYN  
ATOM    653    C ALA    74       6.066 -63.315  -3.491  1.00  0.00      BSYN  
ATOM    654    O ALA    74       7.003 -62.593  -3.329  1.00  0.00      BSYN  
ATOM    655    N GLY    75       5.561 -63.917  -2.454  1.00  0.00      BSYN  
ATOM    656    H GLY    75       4.716 -64.314  -2.751  1.00  0.00      BSYN  
ATOM    657   CA GLY    75       6.243 -64.034  -1.174  1.00  0.00      BSYN  
ATOM    658    C GLY    75       7.077 -65.273  -1.032  1.00  0.00      BSYN  
ATOM    659    O GLY    75       6.778 -66.046  -0.195  1.00  0.00      BSYN  
ATOM    660    N ASN    76       8.144 -65.547  -1.843  1.00  0.00      BSYN  
ATOM    661    H ASN    76       8.583 -64.780  -2.266  1.00  0.00      BSYN  
ATOM    662   CA ASN    76       8.780 -66.886  -1.824  1.00  0.00      BSYN  
ATOM    663   CB ASN    76       8.638 -67.417  -3.300  1.00  0.00      BSYN  
ATOM    664   CG ASN    76       9.031 -68.915  -3.425  1.00  0.00      BSYN  
ATOM    665  OD1 ASN    76       8.199 -69.819  -3.260  1.00  0.00      BSYN  
ATOM    666  ND2 ASN    76      10.310 -69.335  -3.824  1.00  0.00      BSYN  
ATOM    667 HD21 ASN    76      10.587 -70.257  -3.639  1.00  0.00      BSYN  
ATOM    668 HD22 ASN    76      10.797 -68.714  -4.404  1.00  0.00      BSYN  
ATOM    669    C ASN    76      10.283 -66.597  -1.605  1.00  0.00      BSYN  
ATOM    670    O ASN    76      11.140 -67.023  -2.361  1.00  0.00      BSYN  
ATOM    671    N ILE    77      10.643 -66.000  -0.458  1.00  0.00      BSYN  
ATOM    672    H ILE    77       9.958 -66.118   0.233  1.00  0.00      BSYN  
ATOM    673   CA ILE    77      11.953 -65.474  -0.150  1.00  0.00      BSYN  
ATOM    674   CB ILE    77      11.902 -64.345   0.982  1.00  0.00      BSYN  
ATOM    675  CG2 ILE    77      13.145 -63.495   0.699  1.00  0.00      BSYN  
ATOM    676  CG1 ILE    77      10.775 -63.371   1.125  1.00  0.00      BSYN  
ATOM    677   CD ILE    77      10.474 -62.546  -0.218  1.00  0.00      BSYN  
ATOM    678    C ILE    77      12.895 -66.676   0.152  1.00  0.00      BSYN  
ATOM    679    O ILE    77      13.050 -67.135   1.284  1.00  0.00      BSYN  
ATOM    680    N ALA    78      13.557 -67.231  -0.852  1.00  0.00      BSYN  
ATOM    681    H ALA    78      13.764 -66.763  -1.688  1.00  0.00      BSYN  
ATOM    682   CA ALA    78      14.539 -68.326  -0.709  1.00  0.00      BSYN  
ATOM    683   CB ALA    78      15.315 -68.610  -2.099  1.00  0.00      BSYN  
ATOM    684    C ALA    78      15.590 -68.146   0.367  1.00  0.00      BSYN  
ATOM    685    O ALA    78      16.622 -67.441   0.382  1.00  0.00      BSYN  
ATOM    686    N ALA    79      15.274 -69.043   1.406  1.00  0.00      BSYN  
ATOM    687    H ALA    79      14.367 -69.397   1.292  1.00  0.00      BSYN  
ATOM    688   CA ALA    79      16.245 -69.568   2.306  1.00  0.00      BSYN  
ATOM    689   CB ALA    79      15.768 -69.808   3.694  1.00  0.00      BSYN  
ATOM    690    C ALA    79      16.784 -70.884   1.840  1.00  0.00      BSYN  
ATOM    691    O ALA    79      17.162 -71.810   2.547  1.00  0.00      BSYN  
ATOM    692    N ALA    80      17.091 -70.928   0.516  1.00  0.00      BSYN  
ATOM    693    H ALA    80      17.354 -70.199  -0.084  1.00  0.00      BSYN  
ATOM    694   CA ALA    80      17.339 -72.222  -0.186  1.00  0.00      BSYN  
ATOM    695   CB ALA    80      16.868 -72.124  -1.658  1.00  0.00      BSYN  
ATOM    696    C ALA    80      18.777 -72.663  -0.157  1.00  0.00      BSYN  
ATOM    697    O ALA    80      19.636 -71.997  -0.669  1.00  0.00      BSYN  
ATOM    698    N THR    81      19.022 -73.800   0.477  1.00  0.00      BSYN  
ATOM    699    H THR    81      18.184 -74.270   0.666  1.00  0.00      BSYN  
ATOM    700   CA THR    81      20.398 -74.226   0.822  1.00  0.00      BSYN  
ATOM    701   CB THR    81      20.300 -74.823   2.333  1.00  0.00      BSYN  
ATOM    702  OG1 THR    81      19.673 -73.943   3.170  1.00  0.00      BSYN  
ATOM    703  HG1 THR    81      19.168 -73.232   2.768  1.00  0.00      BSYN  
ATOM    704  CG2 THR    81      21.644 -75.175   3.001  1.00  0.00      BSYN  
ATOM    705    C THR    81      20.947 -75.290  -0.143  1.00  0.00      BSYN  
ATOM    706    O THR    81      20.699 -76.546  -0.083  1.00  0.00      BSYN  
ATOM    707    N GLY    82      21.513 -74.568  -1.106  1.00  0.00      BSYN  
ATOM    708    H GLY    82      21.751 -73.620  -1.182  1.00  0.00      BSYN  
ATOM    709   CA GLY    82      21.831 -75.339  -2.342  1.00  0.00      BSYN  
ATOM    710    C GLY    82      23.185 -74.852  -2.941  1.00  0.00      BSYN  
ATOM    711    O GLY    82      24.184 -74.719  -2.156  1.00  0.00      BSYN  
ATOM    712    N LEU    83      23.326 -74.465  -4.148  1.00  0.00      BSYN  
ATOM    713    H LEU    83      24.226 -74.215  -4.446  1.00  0.00      BSYN  
ATOM    714   CA LEU    83      22.232 -74.270  -5.088  1.00  0.00      BSYN  
ATOM    715   CB LEU    83      22.546 -73.162  -6.052  1.00  0.00      BSYN  
ATOM    716   CG LEU    83      21.510 -71.925  -6.018  1.00  0.00      BSYN  
ATOM    717  CD1 LEU    83      21.199 -71.283  -4.662  1.00  0.00      BSYN  
ATOM    718  CD2 LEU    83      22.085 -70.674  -6.778  1.00  0.00      BSYN  
ATOM    719    C LEU    83      21.889 -75.554  -5.958  1.00  0.00      BSYN  
ATOM    720    O LEU    83      22.633 -76.566  -6.017  1.00  0.00      BSYN  
ATOM    721    N VAL    84      20.695 -75.462  -6.713  1.00  0.00      BSYN  
ATOM    722    H VAL    84      20.146 -74.664  -6.561  1.00  0.00      BSYN  
ATOM    723   CA VAL    84      20.194 -76.693  -7.388  1.00  0.00      BSYN  
ATOM    724   CB VAL    84      18.664 -76.881  -7.105  1.00  0.00      BSYN  
ATOM    725  CG1 VAL    84      18.218 -78.304  -7.625  1.00  0.00      BSYN  
ATOM    726  CG2 VAL    84      18.224 -76.425  -5.722  1.00  0.00      BSYN  
ATOM    727    C VAL    84      20.408 -76.271  -8.827  1.00  0.00      BSYN  
ATOM    728    O VAL    84      19.381 -76.032  -9.524  1.00  0.00      BSYN  
ATOM    729    N LYS    85      21.621 -75.938  -9.162  1.00  0.00      BSYN  
ATOM    730    H LYS    85      22.303 -75.888  -8.460  1.00  0.00      BSYN  
ATOM    731   CA LYS    85      21.964 -75.771 -10.585  1.00  0.00      BSYN  
ATOM    732   CB LYS    85      23.402 -75.154 -10.648  1.00  0.00      BSYN  
ATOM    733   CG LYS    85      23.731 -73.731 -10.421  1.00  0.00      BSYN  
ATOM    734   CD LYS    85      25.302 -73.438 -10.363  1.00  0.00      BSYN  
ATOM    735   CE LYS    85      25.585 -72.089  -9.668  1.00  0.00      BSYN  
ATOM    736   NZ LYS    85      26.683 -71.458 -10.538  1.00  0.00      BSYN  
ATOM    737  HZ1 LYS    85      27.599 -71.936 -10.654  1.00  0.00      BSYN  
ATOM    738  HZ2 LYS    85      26.222 -71.346 -11.464  1.00  0.00      BSYN  
ATOM    739  HZ3 LYS    85      26.994 -70.487 -10.332  1.00  0.00      BSYN  
ATOM    740    C LYS    85      22.059 -77.120 -11.273  1.00  0.00      BSYN  
ATOM    741    O LYS    85      22.629 -78.105 -10.829  1.00  0.00      BSYN  
ATOM    742    N ARG    86      21.382 -77.188 -12.443  1.00  0.00      BSYN  
ATOM    743    H ARG    86      20.897 -76.359 -12.640  1.00  0.00      BSYN  
ATOM    744   CA ARG    86      21.466 -78.368 -13.334  1.00  0.00      BSYN  
ATOM    745   CB ARG    86      20.397 -78.035 -14.328  1.00  0.00      BSYN  
ATOM    746   CG ARG    86      18.991 -78.040 -13.708  1.00  0.00      BSYN  
ATOM    747   CD ARG    86      17.756 -78.515 -14.616  1.00  0.00      BSYN  
ATOM    748   NE ARG    86      16.715 -79.078 -13.774  1.00  0.00      BSYN  
ATOM    749   HE ARG    86      16.737 -78.891 -12.812  1.00  0.00      BSYN  
ATOM    750   CZ ARG    86      15.767 -79.954 -14.233  1.00  0.00      BSYN  
ATOM    751  NH1 ARG    86      15.726 -80.409 -15.456  1.00  0.00      BSYN  
ATOM    752 HH11 ARG    86      15.044 -81.140 -15.502  1.00  0.00      BSYN  
ATOM    753 HH12 ARG    86      16.341 -80.192 -16.214  1.00  0.00      BSYN  
ATOM    754  NH2 ARG    86      14.807 -80.479 -13.420  1.00  0.00      BSYN  
ATOM    755 HH21 ARG    86      14.155 -81.217 -13.594  1.00  0.00      BSYN  
ATOM    756 HH22 ARG    86      14.886 -80.210 -12.460  1.00  0.00      BSYN  
ATOM    757    C ARG    86      22.830 -78.255 -14.084  1.00  0.00      BSYN  
ATOM    758    O ARG    86      23.051 -77.788 -15.198  1.00  0.00      BSYN  
ATOM    759    N GLU    87      23.672 -78.784 -13.220  1.00  0.00      BSYN  
ATOM    760    H GLU    87      23.292 -79.099 -12.374  1.00  0.00      BSYN  
ATOM    761   CA GLU    87      25.118 -78.828 -13.495  1.00  0.00      BSYN  
ATOM    762   CB GLU    87      25.996 -78.815 -12.306  1.00  0.00      BSYN  
ATOM    763   CG GLU    87      25.990 -77.684 -11.292  1.00  0.00      BSYN  
ATOM    764   CD GLU    87      27.051 -77.914 -10.215  1.00  0.00      BSYN  
ATOM    765  OE1 GLU    87      26.628 -78.410  -9.124  1.00  0.00      BSYN  
ATOM    766  OE2 GLU    87      28.208 -77.559 -10.285  1.00  0.00      BSYN  
ATOM    767    C GLU    87      25.460 -80.194 -14.067  1.00  0.00      BSYN  
ATOM    768    O GLU    87      25.141 -81.308 -13.578  1.00  0.00      BSYN  
ATOM    769    N GLU    88      26.170 -80.329 -15.245  1.00  0.00      BSYN  
ATOM    770    H GLU    88      26.507 -81.135 -15.689  1.00  0.00      BSYN  
ATOM    771   CA GLU    88      26.582 -79.101 -15.960  1.00  0.00      BSYN  
ATOM    772   CB GLU    88      28.051 -79.082 -16.213  1.00  0.00      BSYN  
ATOM    773   CG GLU    88      28.580 -77.787 -16.736  1.00  0.00      BSYN  
ATOM    774   CD GLU    88      30.005 -77.981 -17.374  1.00  0.00      BSYN  
ATOM    775  OE1 GLU    88      30.087 -77.902 -18.588  1.00  0.00      BSYN  
ATOM    776  OE2 GLU    88      30.985 -78.293 -16.660  1.00  0.00      BSYN  
ATOM    777    C GLU    88      25.839 -78.980 -17.374  1.00  0.00      BSYN  
ATOM    778    O GLU    88      26.080 -79.756 -18.325  1.00  0.00      BSYN  
ATOM    779    N PHE    89      24.982 -77.948 -17.392  1.00  0.00      BSYN  
ATOM    780    H PHE    89      24.813 -77.402 -16.596  1.00  0.00      BSYN  
ATOM    781   CA PHE    89      24.375 -77.663 -18.696  1.00  0.00      BSYN  
ATOM    782   CB PHE    89      22.961 -78.211 -18.727  1.00  0.00      BSYN  
ATOM    783   CG PHE    89      22.709 -79.335 -19.636  1.00  0.00      BSYN  
ATOM    784  CD1 PHE    89      23.303 -79.421 -20.890  1.00  0.00      BSYN  
ATOM    785  CD2 PHE    89      21.633 -80.225 -19.407  1.00  0.00      BSYN  
ATOM    786  CE1 PHE    89      22.763 -80.243 -21.861  1.00  0.00      BSYN  
ATOM    787  CE2 PHE    89      21.144 -81.105 -20.318  1.00  0.00      BSYN  
ATOM    788   CZ PHE    89      21.712 -81.034 -21.577  1.00  0.00      BSYN  
ATOM    789    C PHE    89      24.358 -76.347 -19.388  1.00  0.00      BSYN  
ATOM    790    O PHE    89      24.033 -75.294 -18.808  1.00  0.00      BSYN  
ATOM    791    N PRO    90      24.730 -76.278 -20.651  1.00  0.00      BSYN  
ATOM    792   CD PRO    90      26.009 -76.879 -21.153  1.00  0.00      BSYN  
ATOM    793   CA PRO    90      24.471 -75.108 -21.543  1.00  0.00      BSYN  
ATOM    794   CB PRO    90      25.522 -75.338 -22.789  1.00  0.00      BSYN  
ATOM    795   CG PRO    90      25.901 -76.791 -22.617  1.00  0.00      BSYN  
ATOM    796    C PRO    90      23.071 -74.962 -22.040  1.00  0.00      BSYN  
ATOM    797    O PRO    90      22.621 -73.820 -22.163  1.00  0.00      BSYN  
ATOM    798    N THR    91      22.344 -76.203 -22.155  1.00  0.00      BSYN  
ATOM    799    H THR    91      22.870 -77.030 -22.167  1.00  0.00      BSYN  
ATOM    800   CA THR    91      20.953 -76.141 -22.412  1.00  0.00      BSYN  
ATOM    801   CB THR    91      20.593 -76.928 -23.747  1.00  0.00      BSYN  
ATOM    802  OG1 THR    91      21.467 -78.096 -23.775  1.00  0.00      BSYN  
ATOM    803  HG1 THR    91      21.243 -78.722 -24.468  1.00  0.00      BSYN  
ATOM    804  CG2 THR    91      20.715 -75.967 -24.931  1.00  0.00      BSYN  
ATOM    805    C THR    91      20.311 -76.589 -21.166  1.00  0.00      BSYN  
ATOM    806    O THR    91      20.066 -77.704 -20.772  1.00  0.00      BSYN  
ATOM    807    N ASP    92      20.216 -75.469 -20.418  1.00  0.00      BSYN  
ATOM    808    H ASP    92      20.318 -74.547 -20.734  1.00  0.00      BSYN  
ATOM    809   CA ASP    92      19.534 -75.354 -19.211  1.00  0.00      BSYN  
ATOM    810   CB ASP    92      20.490 -74.379 -18.345  1.00  0.00      BSYN  
ATOM    811   CG ASP    92      20.407 -74.421 -16.837  1.00  0.00      BSYN  
ATOM    812  OD1 ASP    92      21.373 -74.806 -16.139  1.00  0.00      BSYN  
ATOM    813  OD2 ASP    92      19.279 -74.190 -16.368  1.00  0.00      BSYN  
ATOM    814    C ASP    92      18.101 -74.894 -19.305  1.00  0.00      BSYN  
ATOM    815    O ASP    92      17.840 -73.805 -19.872  1.00  0.00      BSYN  
ATOM    816    N LEU    93      17.171 -75.669 -18.803  1.00  0.00      BSYN  
ATOM    817    H LEU    93      17.489 -76.334 -18.157  1.00  0.00      BSYN  
ATOM    818   CA LEU    93      15.737 -75.292 -18.972  1.00  0.00      BSYN  
ATOM    819   CB LEU    93      14.922 -76.364 -18.287  1.00  0.00      BSYN  
ATOM    820   CG LEU    93      14.544 -77.771 -18.924  1.00  0.00      BSYN  
ATOM    821  CD1 LEU    93      13.839 -78.338 -17.854  1.00  0.00      BSYN  
ATOM    822  CD2 LEU    93      13.590 -77.712 -20.256  1.00  0.00      BSYN  
ATOM    823    C LEU    93      15.425 -73.905 -18.461  1.00  0.00      BSYN  
ATOM    824    O LEU    93      14.619 -73.067 -19.001  1.00  0.00      BSYN  
ATOM    825    N LYS    94      16.134 -73.599 -17.300  1.00  0.00      BSYN  
ATOM    826    H LYS    94      16.743 -74.238 -16.874  1.00  0.00      BSYN  
ATOM    827   CA LYS    94      15.807 -72.315 -16.674  1.00  0.00      BSYN  
ATOM    828   CB LYS    94      14.565 -72.470 -15.773  1.00  0.00      BSYN  
ATOM    829   CG LYS    94      14.428 -73.730 -14.983  1.00  0.00      BSYN  
ATOM    830   CD LYS    94      12.925 -73.767 -14.465  1.00  0.00      BSYN  
ATOM    831   CE LYS    94      12.953 -74.827 -13.428  1.00  0.00      BSYN  
ATOM    832   NZ LYS    94      13.890 -74.462 -12.297  1.00  0.00      BSYN  
ATOM    833  HZ1 LYS    94      13.350 -73.763 -11.748  1.00  0.00      BSYN  
ATOM    834  HZ2 LYS    94      14.158 -75.358 -11.843  1.00  0.00      BSYN  
ATOM    835  HZ3 LYS    94      14.685 -73.973 -12.756  1.00  0.00      BSYN  
ATOM    836    C LYS    94      16.955 -71.846 -15.815  1.00  0.00      BSYN  
ATOM    837    O LYS    94      17.461 -72.439 -14.842  1.00  0.00      BSYN  
ATOM    838    N PRO    95      17.536 -70.627 -16.163  1.00  0.00      BSYN  
ATOM    839   CD PRO    95      17.481 -69.922 -17.440  1.00  0.00      BSYN  
ATOM    840   CA PRO    95      18.387 -69.895 -15.290  1.00  0.00      BSYN  
ATOM    841   CB PRO    95      18.240 -68.484 -15.861  1.00  0.00      BSYN  
ATOM    842   CG PRO    95      18.364 -68.657 -17.389  1.00  0.00      BSYN  
ATOM    843    C PRO    95      18.191 -69.932 -13.786  1.00  0.00      BSYN  
ATOM    844    O PRO    95      17.239 -69.376 -13.159  1.00  0.00      BSYN  
ATOM    845    N GLU    96      19.095 -70.682 -13.223  1.00  0.00      BSYN  
ATOM    846    H GLU    96      19.407 -71.397 -13.816  1.00  0.00      BSYN  
ATOM    847   CA GLU    96      19.432 -70.726 -11.809  1.00  0.00      BSYN  
ATOM    848   CB GLU    96      19.708 -72.232 -11.547  1.00  0.00      BSYN  
ATOM    849   CG GLU    96      18.578 -73.181 -11.545  1.00  0.00      BSYN  
ATOM    850   CD GLU    96      18.589 -74.366 -12.609  1.00  0.00      BSYN  
ATOM    851  OE1 GLU    96      19.647 -74.841 -12.915  1.00  0.00      BSYN  
ATOM    852  OE2 GLU    96      17.442 -74.870 -12.855  1.00  0.00      BSYN  
ATOM    853    C GLU    96      20.570 -69.705 -11.430  1.00  0.00      BSYN  
ATOM    854    O GLU    96      21.685 -70.096 -11.273  1.00  0.00      BSYN  
ATOM    855    N GLU    97      20.159 -68.420 -11.247  1.00  0.00      BSYN  
ATOM    856    H GLU    97      19.210 -68.222 -11.390  1.00  0.00      BSYN  
ATOM    857   CA GLU    97      21.163 -67.345 -11.117  1.00  0.00      BSYN  
ATOM    858   CB GLU    97      21.161 -66.764 -12.405  1.00  0.00      BSYN  
ATOM    859   CG GLU    97      22.197 -65.632 -12.453  1.00  0.00      BSYN  
ATOM    860   CD GLU    97      23.320 -66.080 -13.390  1.00  0.00      BSYN  
ATOM    861  OE1 GLU    97      23.361 -65.553 -14.520  1.00  0.00      BSYN  
ATOM    862  OE2 GLU    97      24.166 -66.917 -13.063  1.00  0.00      BSYN  
ATOM    863    C GLU    97      20.809 -66.316 -10.005  1.00  0.00      BSYN  
ATOM    864    O GLU    97      21.666 -66.114  -9.112  1.00  0.00      BSYN  
ATOM    865    N VAL    98      19.663 -65.768  -9.909  1.00  0.00      BSYN  
ATOM    866    H VAL    98      18.891 -66.122 -10.398  1.00  0.00      BSYN  
ATOM    867   CA VAL    98      19.393 -64.642  -9.042  1.00  0.00      BSYN  
ATOM    868   CB VAL    98      18.205 -63.709  -9.571  1.00  0.00      BSYN  
ATOM    869  CG1 VAL    98      17.847 -62.592  -8.672  1.00  0.00      BSYN  
ATOM    870  CG2 VAL    98      18.612 -63.193 -11.018  1.00  0.00      BSYN  
ATOM    871    C VAL    98      19.098 -65.150  -7.706  1.00  0.00      BSYN  
ATOM    872    O VAL    98      18.138 -65.753  -7.362  1.00  0.00      BSYN  
ATOM    873    N ALA    99      20.091 -64.524  -6.990  1.00  0.00      BSYN  
ATOM    874    H ALA    99      20.761 -63.913  -7.362  1.00  0.00      BSYN  
ATOM    875   CA ALA    99      20.248 -64.771  -5.601  1.00  0.00      BSYN  
ATOM    876   CB ALA    99      21.421 -65.887  -5.419  1.00  0.00      BSYN  
ATOM    877    C ALA    99      20.721 -63.486  -4.779  1.00  0.00      BSYN  
ATOM    878    O ALA    99      21.504 -62.611  -5.307  1.00  0.00      BSYN  
ATOM    879    N GLN   100      20.163 -63.398  -3.602  1.00  0.00      BSYN  
ATOM    880    H GLN   100      19.624 -64.191  -3.399  1.00  0.00      BSYN  
ATOM    881   CA GLN   100      20.477 -62.295  -2.705  1.00  0.00      BSYN  
ATOM    882   CB GLN   100      19.376 -62.050  -1.738  1.00  0.00      BSYN  
ATOM    883   CG GLN   100      18.118 -61.433  -2.236  1.00  0.00      BSYN  
ATOM    884   CD GLN   100      17.220 -62.354  -3.003  1.00  0.00      BSYN  
ATOM    885  OE1 GLN   100      17.217 -63.601  -2.879  1.00  0.00      BSYN  
ATOM    886  NE2 GLN   100      16.276 -61.853  -3.847  1.00  0.00      BSYN  
ATOM    887 HE21 GLN   100      15.687 -62.599  -4.084  1.00  0.00      BSYN  
ATOM    888 HE22 GLN   100      16.144 -60.882  -3.847  1.00  0.00      BSYN  
ATOM    889    C GLN   100      21.782 -62.442  -1.895  1.00  0.00      BSYN  
ATOM    890    O GLN   100      22.277 -63.485  -1.595  1.00  0.00      BSYN  
ATOM    891    N GLU   101      22.464 -61.414  -1.610  1.00  0.00      BSYN  
ATOM    892    H GLU   101      22.304 -60.510  -1.953  1.00  0.00      BSYN  
ATOM    893   CA GLU   101      23.763 -61.479  -1.019  1.00  0.00      BSYN  
ATOM    894   CB GLU   101      24.873 -61.197  -2.036  1.00  0.00      BSYN  
ATOM    895   CG GLU   101      25.282 -62.295  -3.010  1.00  0.00      BSYN  
ATOM    896   CD GLU   101      26.632 -62.056  -3.840  1.00  0.00      BSYN  
ATOM    897  OE1 GLU   101      27.125 -60.973  -4.168  1.00  0.00      BSYN  
ATOM    898  OE2 GLU   101      27.164 -63.055  -4.256  1.00  0.00      BSYN  
ATOM    899    C GLU   101      23.797 -60.511   0.128  1.00  0.00      BSYN  
ATOM    900    O GLU   101      23.189 -59.450  -0.020  1.00  0.00      BSYN  
ATOM    901    N ALA   102      24.289 -60.822   1.281  1.00  0.00      BSYN  
ATOM    902    H ALA   102      24.599 -61.721   1.518  1.00  0.00      BSYN  
ATOM    903   CA ALA   102      24.246 -59.876   2.369  1.00  0.00      BSYN  
ATOM    904   CB ALA   102      24.098 -60.798   3.600  1.00  0.00      BSYN  
ATOM    905    C ALA   102      25.634 -59.199   2.409  1.00  0.00      BSYN  
ATOM    906    O ALA   102      26.389 -59.402   3.364  1.00  0.00      BSYN  
ATOM    907    N ALA   103      25.948 -58.406   1.330  1.00  0.00      BSYN  
ATOM    908    H ALA   103      25.213 -57.981   0.841  1.00  0.00      BSYN  
ATOM    909   CA ALA   103      27.374 -58.138   0.968  1.00  0.00      BSYN  
ATOM    910   CB ALA   103      27.907 -59.225   0.144  1.00  0.00      BSYN  
ATOM    911    C ALA   103      27.425 -56.785   0.309  1.00  0.00      BSYN  
ATOM    912    O ALA   103      26.767 -56.656  -0.810  1.00  0.00      BSYN  
ATOM    913    N GLU   104      27.879 -55.931   1.276  1.00  0.00      BSYN  
ATOM    914    H GLU   104      27.985 -56.425   2.115  1.00  0.00      BSYN  
ATOM    915   CA GLU   104      28.190 -54.444   1.254  1.00  0.00      BSYN  
ATOM    916   CB GLU   104      28.214 -53.813   2.722  1.00  0.00      BSYN  
ATOM    917   CG GLU   104      27.048 -54.435   3.583  1.00  0.00      BSYN  
ATOM    918   CD GLU   104      27.597 -54.495   4.987  1.00  0.00      BSYN  
ATOM    919  OE1 GLU   104      28.056 -55.565   5.381  1.00  0.00      BSYN  
ATOM    920  OE2 GLU   104      27.654 -53.501   5.764  1.00  0.00      BSYN  
ATOM    921    C GLU   104      29.549 -54.104   0.626  1.00  0.00      BSYN  
ATOM    922    O GLU   104      30.529 -54.856   0.746  1.00  0.00      BSYN  
ATOM    923    N GLU   105      29.624 -52.923  -0.020  1.00  0.00      BSYN  
ATOM    924    H GLU   105      28.820 -52.383   0.129  1.00  0.00      BSYN  
ATOM    925   CA GLU   105      30.791 -52.578  -0.859  1.00  0.00      BSYN  
ATOM    926   CB GLU   105      30.666 -53.233  -2.227  1.00  0.00      BSYN  
ATOM    927   CG GLU   105      32.091 -53.343  -2.855  1.00  0.00      BSYN  
ATOM    928   CD GLU   105      32.119 -53.359  -4.368  1.00  0.00      BSYN  
ATOM    929  OE1 GLU   105      31.492 -52.468  -4.987  1.00  0.00      BSYN  
ATOM    930  OE2 GLU   105      32.731 -54.260  -5.046  1.00  0.00      BSYN  
ATOM    931    C GLU   105      30.851 -51.001  -0.797  1.00  0.00      BSYN  
ATOM    932    O GLU   105      29.822 -50.327  -0.939  1.00  0.00      BSYN  
ATOM    933    N PRO   106      31.900 -50.229  -0.453  1.00  0.00      BSYN  
ATOM    934   CD PRO   106      33.240 -50.754  -0.145  1.00  0.00      BSYN  
ATOM    935   CA PRO   106      31.945 -48.718  -0.518  1.00  0.00      BSYN  
ATOM    936   CB PRO   106      33.157 -48.303   0.327  1.00  0.00      BSYN  
ATOM    937   CG PRO   106      33.380 -49.745   1.016  1.00  0.00      BSYN  
ATOM    938    C PRO   106      31.899 -48.205  -1.946  1.00  0.00      BSYN  
ATOM    939    O PRO   106      32.847 -48.375  -2.785  1.00  0.00      BSYN  
ATOM    940    N LEU   107      30.758 -47.518  -2.193  1.00  0.00      BSYN  
ATOM    941    H LEU   107      30.267 -47.381  -1.356  1.00  0.00      BSYN  
ATOM    942   CA LEU   107      30.363 -47.078  -3.479  1.00  0.00      BSYN  
ATOM    943   CB LEU   107      28.843 -47.204  -3.809  1.00  0.00      BSYN  
ATOM    944   CG LEU   107      27.710 -46.677  -2.962  1.00  0.00      BSYN  
ATOM    945  CD1 LEU   107      27.607 -47.594  -1.705  1.00  0.00      BSYN  
ATOM    946  CD2 LEU   107      27.852 -45.311  -2.433  1.00  0.00      BSYN  
ATOM    947    C LEU   107      30.859 -45.725  -3.890  1.00  0.00      BSYN  
ATOM    948    O LEU   107      30.387 -44.684  -3.404  1.00  0.00      BSYN  
ATOM    949    N ILE   108      31.918 -45.670  -4.641  1.00  0.00      BSYN  
ATOM    950    H ILE   108      32.381 -46.475  -4.952  1.00  0.00      BSYN  
ATOM    951   CA ILE   108      32.549 -44.405  -5.060  1.00  0.00      BSYN  
ATOM    952   CB ILE   108      34.045 -44.275  -4.580  1.00  0.00      BSYN  
ATOM    953  CG2 ILE   108      34.780 -42.945  -5.121  1.00  0.00      BSYN  
ATOM    954  CG1 ILE   108      34.149 -44.456  -3.052  1.00  0.00      BSYN  
ATOM    955   CD ILE   108      33.402 -43.522  -2.288  1.00  0.00      BSYN  
ATOM    956    C ILE   108      32.714 -44.758  -6.602  1.00  0.00      BSYN  
ATOM    957    O ILE   108      33.062 -45.835  -7.026  1.00  0.00      BSYN  
ATOM    958    N GLU   109      32.414 -43.944  -7.624  1.00  0.00      BSYN  
ATOM    959    H GLU   109      32.927 -44.245  -8.402  1.00  0.00      BSYN  
ATOM    960   CA GLU   109      31.447 -42.972  -7.520  1.00  0.00      BSYN  
ATOM    961   CB GLU   109      31.773 -41.818  -8.544  1.00  0.00      BSYN  
ATOM    962   CG GLU   109      32.572 -40.678  -7.870  1.00  0.00      BSYN  
ATOM    963   CD GLU   109      31.902 -39.771  -6.852  1.00  0.00      BSYN  
ATOM    964  OE1 GLU   109      30.884 -39.188  -7.173  1.00  0.00      BSYN  
ATOM    965  OE2 GLU   109      32.344 -39.602  -5.712  1.00  0.00      BSYN  
ATOM    966    C GLU   109      30.046 -43.496  -7.991  1.00  0.00      BSYN  
ATOM    967    O GLU   109      29.952 -44.302  -9.018  1.00  0.00      BSYN  
ATOM    968    N PRO   110      28.923 -43.162  -7.253  1.00  0.00      BSYN  
ATOM    969   CD PRO   110      28.711 -42.360  -6.099  1.00  0.00      BSYN  
ATOM    970   CA PRO   110      27.609 -43.736  -7.556  1.00  0.00      BSYN  
ATOM    971   CB PRO   110      26.654 -43.226  -6.529  1.00  0.00      BSYN  
ATOM    972   CG PRO   110      27.523 -42.900  -5.335  1.00  0.00      BSYN  
ATOM    973    C PRO   110      27.052 -43.291  -8.835  1.00  0.00      BSYN  
ATOM    974    O PRO   110      26.035 -43.843  -9.262  1.00  0.00      BSYN  
ATOM    975    N LEU   111      27.525 -42.160  -9.391  1.00  0.00      BSYN  
ATOM    976    H LEU   111      28.381 -41.935  -8.970  1.00  0.00      BSYN  
ATOM    977   CA LEU   111      27.099 -41.659 -10.694  1.00  0.00      BSYN  
ATOM    978   CB LEU   111      27.790 -40.309 -10.866  1.00  0.00      BSYN  
ATOM    979   CG LEU   111      27.160 -39.125 -10.016  1.00  0.00      BSYN  
ATOM    980  CD1 LEU   111      28.142 -37.985  -9.833  1.00  0.00      BSYN  
ATOM    981  CD2 LEU   111      25.893 -38.549 -10.709  1.00  0.00      BSYN  
ATOM    982    C LEU   111      27.433 -42.554 -11.902  1.00  0.00      BSYN  
ATOM    983    O LEU   111      26.633 -42.528 -12.799  1.00  0.00      BSYN  
ATOM    984    N MET   112      28.376 -43.562 -11.803  1.00  0.00      BSYN  
ATOM    985    H MET   112      28.976 -43.719 -11.043  1.00  0.00      BSYN  
ATOM    986   CA MET   112      28.656 -44.558 -12.844  1.00  0.00      BSYN  
ATOM    987   CB MET   112      30.001 -45.127 -12.563  1.00  0.00      BSYN  
ATOM    988   CG MET   112      30.934 -45.516 -13.645  1.00  0.00      BSYN  
ATOM    989   SD MET   112      31.865 -46.953 -13.147  1.00  0.00      BSYN  
ATOM    990   CE MET   112      30.760 -48.201 -13.765  1.00  0.00      BSYN  
ATOM    991    C MET   112      27.643 -45.692 -12.869  1.00  0.00      BSYN  
ATOM    992    O MET   112      27.533 -46.371 -13.896  1.00  0.00      BSYN  
ATOM    993    N GLU   113      26.983 -46.002 -11.760  1.00  0.00      BSYN  
ATOM    994    H GLU   113      26.876 -45.287 -11.099  1.00  0.00      BSYN  
ATOM    995   CA GLU   113      25.974 -47.168 -11.637  1.00  0.00      BSYN  
ATOM    996   CB GLU   113      25.871 -47.754 -10.316  1.00  0.00      BSYN  
ATOM    997   CG GLU   113      27.019 -48.439  -9.670  1.00  0.00      BSYN  
ATOM    998   CD GLU   113      26.684 -48.765  -8.241  1.00  0.00      BSYN  
ATOM    999  OE1 GLU   113      26.967 -47.961  -7.364  1.00  0.00      BSYN  
ATOM   1000  OE2 GLU   113      26.144 -49.813  -7.894  1.00  0.00      BSYN  
ATOM   1001    C GLU   113      24.592 -46.865 -12.091  1.00  0.00      BSYN  
ATOM   1002    O GLU   113      23.895 -46.036 -11.506  1.00  0.00      BSYN  
ATOM   1003    N PRO   114      24.155 -47.466 -13.180  1.00  0.00      BSYN  
ATOM   1004   CD PRO   114      24.579 -48.761 -13.528  1.00  0.00      BSYN  
ATOM   1005   CA PRO   114      22.930 -46.986 -13.880  1.00  0.00      BSYN  
ATOM   1006   CB PRO   114      23.307 -47.523 -15.218  1.00  0.00      BSYN  
ATOM   1007   CG PRO   114      23.838 -48.905 -14.875  1.00  0.00      BSYN  
ATOM   1008    C PRO   114      21.644 -47.555 -13.156  1.00  0.00      BSYN  
ATOM   1009    O PRO   114      20.940 -48.448 -13.737  1.00  0.00      BSYN  
ATOM   1010    N GLU   115      21.198 -46.824 -12.102  1.00  0.00      BSYN  
ATOM   1011    H GLU   115      21.435 -45.873 -12.092  1.00  0.00      BSYN  
ATOM   1012   CA GLU   115      20.262 -47.397 -11.138  1.00  0.00      BSYN  
ATOM   1013   CB GLU   115      20.917 -47.912  -9.826  1.00  0.00      BSYN  
ATOM   1014   CG GLU   115      22.034 -49.038  -9.959  1.00  0.00      BSYN  
ATOM   1015   CD GLU   115      22.495 -49.678  -8.732  1.00  0.00      BSYN  
ATOM   1016  OE1 GLU   115      23.433 -50.452  -8.822  1.00  0.00      BSYN  
ATOM   1017  OE2 GLU   115      21.905 -49.516  -7.655  1.00  0.00      BSYN  
ATOM   1018    C GLU   115      19.036 -46.538 -10.774  1.00  0.00      BSYN  
ATOM   1019    O GLU   115      18.177 -47.010 -10.010  1.00  0.00      BSYN  
ATOM   1020    N GLY   116      18.903 -45.254 -11.288  1.00  0.00      BSYN  
ATOM   1021    H GLY   116      19.641 -44.770 -11.715  1.00  0.00      BSYN  
ATOM   1022   CA GLY   116      17.655 -44.459 -11.006  1.00  0.00      BSYN  
ATOM   1023    C GLY   116      16.328 -44.872 -11.629  1.00  0.00      BSYN  
ATOM   1024    O GLY   116      15.289 -44.252 -11.421  1.00  0.00      BSYN  
ATOM   1025    N GLU   117      16.440 -45.764 -12.610  1.00  0.00      BSYN  
ATOM   1026    H GLU   117      17.186 -46.401 -12.618  1.00  0.00      BSYN  
ATOM   1027   CA GLU   117      15.319 -46.155 -13.535  1.00  0.00      BSYN  
ATOM   1028   CB GLU   117      15.953 -46.852 -14.819  1.00  0.00      BSYN  
ATOM   1029   CG GLU   117      16.385 -45.670 -15.752  1.00  0.00      BSYN  
ATOM   1030   CD GLU   117      17.453 -45.933 -16.812  1.00  0.00      BSYN  
ATOM   1031  OE1 GLU   117      18.185 -46.935 -16.858  1.00  0.00      BSYN  
ATOM   1032  OE2 GLU   117      17.660 -45.066 -17.673  1.00  0.00      BSYN  
ATOM   1033    C GLU   117      14.266 -47.012 -12.749  1.00  0.00      BSYN  
ATOM   1034    O GLU   117      14.368 -48.243 -12.640  1.00  0.00      BSYN  
ATOM   1035    N SER   118      13.410 -46.289 -11.980  1.00  0.00      BSYN  
ATOM   1036    H SER   118      13.756 -45.427 -11.668  1.00  0.00      BSYN  
ATOM   1037   CA SER   118      12.290 -46.895 -11.391  1.00  0.00      BSYN  
ATOM   1038   CB SER   118      12.720 -47.008  -9.970  1.00  0.00      BSYN  
ATOM   1039   OG SER   118      13.981 -47.448  -9.473  1.00  0.00      BSYN  
ATOM   1040   HG SER   118      14.551 -46.675  -9.455  1.00  0.00      BSYN  
ATOM   1041    C SER   118      10.864 -46.289 -11.637  1.00  0.00      BSYN  
ATOM   1042    O SER   118      10.121 -45.837 -10.812  1.00  0.00      BSYN  
ATOM   1043    N TYR   119      10.460 -46.296 -12.946  1.00  0.00      BSYN  
ATOM   1044    H TYR   119      11.263 -46.515 -13.463  1.00  0.00      BSYN  
ATOM   1045   CA TYR   119       9.115 -46.050 -13.415  1.00  0.00      BSYN  
ATOM   1046   CB TYR   119       9.176 -45.577 -14.923  1.00  0.00      BSYN  
ATOM   1047   CG TYR   119       9.907 -46.426 -15.985  1.00  0.00      BSYN  
ATOM   1048  CD1 TYR   119       9.299 -47.460 -16.568  1.00  0.00      BSYN  
ATOM   1049  CE1 TYR   119      10.003 -48.402 -17.207  1.00  0.00      BSYN  
ATOM   1050  CD2 TYR   119      11.225 -46.311 -16.198  1.00  0.00      BSYN  
ATOM   1051  CE2 TYR   119      12.028 -47.153 -16.858  1.00  0.00      BSYN  
ATOM   1052   CZ TYR   119      11.404 -48.260 -17.386  1.00  0.00      BSYN  
ATOM   1053   OH TYR   119      12.151 -49.182 -18.030  1.00  0.00      BSYN  
ATOM   1054   HH TYR   119      13.076 -48.928 -18.068  1.00  0.00      BSYN  
ATOM   1055    C TYR   119       8.061 -47.132 -13.123  1.00  0.00      BSYN  
ATOM   1056    O TYR   119       8.454 -48.319 -12.974  1.00  0.00      BSYN  
ATOM   1057    N GLU   120       6.804 -46.802 -13.114  1.00  0.00      BSYN  
ATOM   1058    H GLU   120       6.535 -45.860 -13.090  1.00  0.00      BSYN  
ATOM   1059   CA GLU   120       5.604 -47.578 -12.808  1.00  0.00      BSYN  
ATOM   1060   CB GLU   120       4.695 -46.873 -11.784  1.00  0.00      BSYN  
ATOM   1061   CG GLU   120       5.146 -46.515 -10.459  1.00  0.00      BSYN  
ATOM   1062   CD GLU   120       4.157 -46.049  -9.372  1.00  0.00      BSYN  
ATOM   1063  OE1 GLU   120       3.622 -44.863  -9.433  1.00  0.00      BSYN  
ATOM   1064  OE2 GLU   120       4.114 -46.742  -8.396  1.00  0.00      BSYN  
ATOM   1065    C GLU   120       4.844 -47.842 -14.091  1.00  0.00      BSYN  
ATOM   1066    O GLU   120       4.779 -46.955 -14.991  1.00  0.00      BSYN  
ATOM   1067    N ASP   121       4.247 -49.060 -14.116  1.00  0.00      BSYN  
ATOM   1068    H ASP   121       3.982 -49.573 -13.324  1.00  0.00      BSYN  
ATOM   1069   CA ASP   121       3.389 -49.370 -15.322  1.00  0.00      BSYN  
ATOM   1070   CB ASP   121       4.125 -50.355 -16.291  1.00  0.00      BSYN  
ATOM   1071   CG ASP   121       3.304 -50.515 -17.636  1.00  0.00      BSYN  
ATOM   1072  OD1 ASP   121       2.405 -51.360 -17.765  1.00  0.00      BSYN  
ATOM   1073  OD2 ASP   121       3.683 -49.832 -18.610  1.00  0.00      BSYN  
ATOM   1074    C ASP   121       2.087 -50.023 -14.760  1.00  0.00      BSYN  
ATOM   1075    O ASP   121       2.017 -51.285 -14.720  1.00  0.00      BSYN  
ATOM   1076    N PRO   122       1.069 -49.271 -14.476  1.00  0.00      BSYN  
ATOM   1077   CD PRO   122       1.099 -47.869 -14.893  1.00  0.00      BSYN  
ATOM   1078   CA PRO   122      -0.194 -49.629 -13.768  1.00  0.00      BSYN  
ATOM   1079   CB PRO   122      -0.982 -48.251 -13.907  1.00  0.00      BSYN  
ATOM   1080   CG PRO   122      -0.345 -47.542 -15.034  1.00  0.00      BSYN  
ATOM   1081    C PRO   122      -0.897 -50.770 -14.475  1.00  0.00      BSYN  
ATOM   1082    O PRO   122      -1.045 -50.600 -15.680  1.00  0.00      BSYN  
ATOM   1083    N PRO   123      -1.300 -51.873 -13.827  1.00  0.00      BSYN  
ATOM   1084   CD PRO   123      -0.581 -52.337 -12.609  1.00  0.00      BSYN  
ATOM   1085   CA PRO   123      -1.966 -53.051 -14.402  1.00  0.00      BSYN  
ATOM   1086   CB PRO   123      -1.549 -54.224 -13.531  1.00  0.00      BSYN  
ATOM   1087   CG PRO   123      -0.215 -53.870 -12.921  1.00  0.00      BSYN  
ATOM   1088    C PRO   123      -3.461 -53.003 -14.565  1.00  0.00      BSYN  
ATOM   1089    O PRO   123      -4.356 -53.219 -13.727  1.00  0.00      BSYN  
ATOM   1090    N GLN   124      -3.752 -52.601 -15.830  1.00  0.00      BSYN  
ATOM   1091    H GLN   124      -3.053 -52.469 -16.504  1.00  0.00      BSYN  
ATOM   1092   CA GLN   124      -5.181 -52.274 -16.255  1.00  0.00      BSYN  
ATOM   1093   CB GLN   124      -5.078 -51.218 -17.428  1.00  0.00      BSYN  
ATOM   1094   CG GLN   124      -4.869 -49.793 -17.025  1.00  0.00      BSYN  
ATOM   1095   CD GLN   124      -4.748 -48.957 -18.384  1.00  0.00      BSYN  
ATOM   1096  OE1 GLN   124      -5.762 -48.869 -19.070  1.00  0.00      BSYN  
ATOM   1097  NE2 GLN   124      -3.597 -48.582 -18.762  1.00  0.00      BSYN  
ATOM   1098 HE21 GLN   124      -2.794 -48.861 -18.275  1.00  0.00      BSYN  
ATOM   1099 HE22 GLN   124      -3.573 -47.993 -19.545  1.00  0.00      BSYN  
ATOM   1100    C GLN   124      -5.860 -53.475 -16.928  1.00  0.00      BSYN  
ATOM   1101    O GLN   124      -5.160 -54.298 -17.423  1.00  0.00      BSYN  
ATOM   1102    N GLU   125      -7.210 -53.600 -16.833  1.00  0.00      BSYN  
ATOM   1103    H GLU   125      -7.775 -52.836 -16.595  1.00  0.00      BSYN  
ATOM   1104   CA GLU   125      -7.778 -54.898 -17.192  1.00  0.00      BSYN  
ATOM   1105   CB GLU   125      -8.002 -55.944 -16.085  1.00  0.00      BSYN  
ATOM   1106   CG GLU   125      -8.699 -55.664 -14.839  1.00  0.00      BSYN  
ATOM   1107   CD GLU   125     -10.061 -56.339 -14.540  1.00  0.00      BSYN  
ATOM   1108  OE1 GLU   125     -10.282 -57.458 -14.902  1.00  0.00      BSYN  
ATOM   1109  OE2 GLU   125     -10.971 -55.639 -14.067  1.00  0.00      BSYN  
ATOM   1110    C GLU   125      -9.083 -54.696 -17.935  1.00  0.00      BSYN  
ATOM   1111    O GLU   125     -10.202 -54.820 -17.353  1.00  0.00      BSYN  
ATOM   1112    N GLU   126      -9.032 -54.355 -19.245  1.00  0.00      BSYN  
ATOM   1113    H GLU   126      -8.263 -54.056 -19.774  1.00  0.00      BSYN  
ATOM   1114   CA GLU   126     -10.205 -54.339 -20.036  1.00  0.00      BSYN  
ATOM   1115   CB GLU   126     -10.478 -52.908 -20.680  1.00  0.00      BSYN  
ATOM   1116   CG GLU   126     -10.488 -51.708 -19.744  1.00  0.00      BSYN  
ATOM   1117   CD GLU   126     -11.116 -50.494 -20.356  1.00  0.00      BSYN  
ATOM   1118  OE1 GLU   126     -10.549 -49.446 -20.501  1.00  0.00      BSYN  
ATOM   1119  OE2 GLU   126     -12.274 -50.670 -20.822  1.00  0.00      BSYN  
ATOM   1120    C GLU   126     -10.464 -55.294 -21.268  1.00  0.00      BSYN  
ATOM   1121    O GLU   126     -10.065 -55.133 -22.440  1.00  0.00      BSYN  
ATOM   1122    N TYR   127     -11.507 -56.120 -21.050  1.00  0.00      BSYN  
ATOM   1123    H TYR   127     -12.110 -55.835 -20.333  1.00  0.00      BSYN  
ATOM   1124   CA TYR   127     -11.913 -57.184 -21.929  1.00  0.00      BSYN  
ATOM   1125   CB TYR   127     -11.716 -58.530 -21.489  1.00  0.00      BSYN  
ATOM   1126   CG TYR   127     -10.218 -58.796 -21.377  1.00  0.00      BSYN  
ATOM   1127  CD1 TYR   127      -9.560 -59.250 -22.556  1.00  0.00      BSYN  
ATOM   1128  CE1 TYR   127      -8.234 -59.560 -22.462  1.00  0.00      BSYN  
ATOM   1129  CD2 TYR   127      -9.501 -58.635 -20.239  1.00  0.00      BSYN  
ATOM   1130  CE2 TYR   127      -8.279 -59.141 -20.138  1.00  0.00      BSYN  
ATOM   1131   CZ TYR   127      -7.648 -59.536 -21.256  1.00  0.00      BSYN  
ATOM   1132   OH TYR   127      -6.363 -60.050 -21.225  1.00  0.00      BSYN  
ATOM   1133   HH TYR   127      -6.002 -59.862 -20.356  1.00  0.00      BSYN  
ATOM   1134    C TYR   127     -13.314 -56.873 -22.341  1.00  0.00      BSYN  
ATOM   1135    O TYR   127     -14.194 -57.197 -21.544  1.00  0.00      BSYN  
ATOM   1136    N GLN   128     -13.525 -56.227 -23.539  1.00  0.00      BSYN  
ATOM   1137    H GLN   128     -12.770 -55.800 -23.995  1.00  0.00      BSYN  
ATOM   1138   CA GLN   128     -14.894 -56.011 -23.940  1.00  0.00      BSYN  
ATOM   1139   CB GLN   128     -14.977 -54.767 -24.962  1.00  0.00      BSYN  
ATOM   1140   CG GLN   128     -14.741 -53.383 -24.200  1.00  0.00      BSYN  
ATOM   1141   CD GLN   128     -13.693 -53.274 -23.098  1.00  0.00      BSYN  
ATOM   1142  OE1 GLN   128     -13.952 -53.592 -21.953  1.00  0.00      BSYN  
ATOM   1143  NE2 GLN   128     -12.469 -52.887 -23.425  1.00  0.00      BSYN  
ATOM   1144 HE21 GLN   128     -11.743 -52.853 -22.766  1.00  0.00      BSYN  
ATOM   1145 HE22 GLN   128     -12.287 -52.677 -24.364  1.00  0.00      BSYN  
ATOM   1146    C GLN   128     -15.944 -56.966 -24.378  1.00  0.00      BSYN  
ATOM   1147    O GLN   128     -17.210 -56.733 -24.143  1.00  0.00      BSYN  
ATOM   1148    N GLU   129     -15.512 -58.022 -25.157  1.00  0.00      BSYN  
ATOM   1149    H GLU   129     -14.543 -58.158 -25.208  1.00  0.00      BSYN  
ATOM   1150   CA GLU   129     -16.530 -58.815 -25.903  1.00  0.00      BSYN  
ATOM   1151   CB GLU   129     -15.725 -59.530 -26.969  1.00  0.00      BSYN  
ATOM   1152   CG GLU   129     -16.364 -60.550 -27.966  1.00  0.00      BSYN  
ATOM   1153   CD GLU   129     -15.633 -61.868 -28.179  1.00  0.00      BSYN  
ATOM   1154  OE1 GLU   129     -14.630 -62.091 -27.482  1.00  0.00      BSYN  
ATOM   1155  OE2 GLU   129     -16.042 -62.675 -28.973  1.00  0.00      BSYN  
ATOM   1156    C GLU   129     -17.207 -59.716 -24.927  1.00  0.00      BSYN  
ATOM   1157    O GLU   129     -16.642 -59.943 -23.881  1.00  0.00      BSYN  
ATOM   1158    N TYR   130     -18.396 -60.134 -25.371  1.00  0.00      BSYN  
ATOM   1159    H TYR   130     -18.604 -59.850 -26.286  1.00  0.00      BSYN  
ATOM   1160   CA TYR   130     -19.471 -60.786 -24.594  1.00  0.00      BSYN  
ATOM   1161   CB TYR   130     -20.583 -59.835 -24.098  1.00  0.00      BSYN  
ATOM   1162   CG TYR   130     -21.717 -60.493 -23.473  1.00  0.00      BSYN  
ATOM   1163  CD1 TYR   130     -22.858 -60.545 -24.170  1.00  0.00      BSYN  
ATOM   1164  CE1 TYR   130     -23.924 -61.227 -23.685  1.00  0.00      BSYN  
ATOM   1165  CD2 TYR   130     -21.536 -61.089 -22.203  1.00  0.00      BSYN  
ATOM   1166  CE2 TYR   130     -22.634 -61.881 -21.718  1.00  0.00      BSYN  
ATOM   1167   CZ TYR   130     -23.796 -61.952 -22.506  1.00  0.00      BSYN  
ATOM   1168   OH TYR   130     -24.847 -62.666 -22.094  1.00  0.00      BSYN  
ATOM   1169   HH TYR   130     -24.737 -62.771 -21.146  1.00  0.00      BSYN  
ATOM   1170    C TYR   130     -20.129 -61.768 -25.584  1.00  0.00      BSYN  
ATOM   1171    O TYR   130     -20.658 -61.318 -26.568  1.00  0.00      BSYN  
ATOM   1172    N GLU   131     -20.072 -63.097 -25.230  1.00  0.00      BSYN  
ATOM   1173    H GLU   131     -19.387 -63.232 -24.543  1.00  0.00      BSYN  
ATOM   1174   CA GLU   131     -20.939 -64.162 -25.781  1.00  0.00      BSYN  
ATOM   1175   CB GLU   131     -20.189 -65.119 -26.674  1.00  0.00      BSYN  
ATOM   1176   CG GLU   131     -18.879 -65.710 -26.282  1.00  0.00      BSYN  
ATOM   1177   CD GLU   131     -17.705 -64.760 -26.079  1.00  0.00      BSYN  
ATOM   1178  OE1 GLU   131     -17.566 -63.736 -26.658  1.00  0.00      BSYN  
ATOM   1179  OE2 GLU   131     -16.847 -64.976 -25.182  1.00  0.00      BSYN  
ATOM   1180    C GLU   131     -21.895 -64.756 -24.779  1.00  0.00      BSYN  
ATOM   1181    O GLU   131     -21.361 -65.100 -23.687  1.00  0.00      BSYN  
ATOM   1182    N PRO   132     -23.249 -64.820 -24.989  1.00  0.00      BSYN  
ATOM   1183   CD PRO   132     -23.814 -63.950 -26.007  1.00  0.00      BSYN  
ATOM   1184   CA PRO   132     -24.230 -65.466 -24.083  1.00  0.00      BSYN  
ATOM   1185   CB PRO   132     -25.499 -64.628 -24.355  1.00  0.00      BSYN  
ATOM   1186   CG PRO   132     -25.337 -64.318 -25.901  1.00  0.00      BSYN  
ATOM   1187    C PRO   132     -24.594 -66.931 -24.141  1.00  0.00      BSYN  
ATOM   1188    O PRO   132     -23.713 -67.684 -24.733  1.00  0.00      BSYN  
ATOM   1189    N GLU   133     -25.705 -67.602 -23.684  1.00  0.00      BSYN  
ATOM   1190    H GLU   133     -26.274 -66.990 -23.172  1.00  0.00      BSYN  
ATOM   1191   CA GLU   133     -25.853 -69.052 -23.825  1.00  0.00      BSYN  
ATOM   1192   CB GLU   133     -25.642 -69.792 -22.472  1.00  0.00      BSYN  
ATOM   1193   CG GLU   133     -24.163 -70.085 -22.185  1.00  0.00      BSYN  
ATOM   1194   CD GLU   133     -23.240 -69.147 -21.541  1.00  0.00      BSYN  
ATOM   1195  OE1 GLU   133     -23.663 -68.038 -21.152  1.00  0.00      BSYN  
ATOM   1196  OE2 GLU   133     -22.112 -69.583 -21.300  1.00  0.00      BSYN  
ATOM   1197    C GLU   133     -27.248 -69.405 -24.584  1.00  0.00      BSYN  
ATOM   1198    O GLU   133     -27.376 -69.218 -25.775  1.00  0.00      BSYN  
ATOM   1199    N ALA   134     -28.283 -69.890 -23.814  1.00  0.00      BSYN  
ATOM   1200    H ALA   134     -28.216 -70.180 -22.880  1.00  0.00      BSYN  
ATOM   1201   CA ALA   134     -29.542 -70.348 -24.362  1.00  0.00      BSYN  
ATOM   1202   CB ALA   134     -30.278 -71.457 -23.454  1.00  0.00      BSYN  
ATOM   1203    C ALA   134     -30.499 -69.218 -24.638  1.00  0.00      BSYN  
ATOM   1204  OT1 ALA   134     -31.073 -69.131 -25.707  1.00  0.00      BSYN  
ATOM   1205  OT2 ALA   134     -30.609 -68.297 -23.820  1.00  0.00      BSYN  
END
