# Supplementary material for: Data set of intrinsically disordered proteins analysed at a local protein conformation level
Source: Data Brief. 2020 Mar 5;29:105383. doi: 10.1016/j.dib.2020.105383 (PMC7078294; doi:10.1016/j.dib.2020.105383)
Supplement: Supplementary file 1 [file mmc1.zip › the data/1-DATA/PED1AAD-pdb/1AAD-113.pdb]

CRYST1    1.000    1.000    1.000  90.00  90.00  90.00 P 1           1
ATOM      1  HT1 MET     1      31.644 -69.698 -53.722  1.00  0.00      BSYN  
ATOM      2  HT2 MET     1      31.066 -68.573 -54.784  1.00  0.00      BSYN  
ATOM      3    N MET     1      31.197 -68.761 -53.769  1.00  0.00      BSYN  
ATOM      4  HT3 MET     1      30.260 -68.720 -53.321  1.00  0.00      BSYN  
ATOM      5   CA MET     1      32.154 -67.889 -53.216  1.00  0.00      BSYN  
ATOM      6   CB MET     1      31.681 -66.456 -53.208  1.00  0.00      BSYN  
ATOM      7   CG MET     1      32.642 -65.498 -52.769  1.00  0.00      BSYN  
ATOM      8   SD MET     1      31.975 -63.891 -52.319  1.00  0.00      BSYN  
ATOM      9   CE MET     1      31.111 -63.348 -53.796  1.00  0.00      BSYN  
ATOM     10    C MET     1      32.335 -68.492 -51.823  1.00  0.00      BSYN  
ATOM     11    O MET     1      31.343 -68.655 -51.066  1.00  0.00      BSYN  
ATOM     12    N ASP     2      33.658 -68.738 -51.594  1.00  0.00      BSYN  
ATOM     13    H ASP     2      34.123 -69.011 -52.412  1.00  0.00      BSYN  
ATOM     14   CA ASP     2      34.194 -69.010 -50.268  1.00  0.00      BSYN  
ATOM     15   CB ASP     2      35.482 -69.805 -50.438  1.00  0.00      BSYN  
ATOM     16   CG ASP     2      35.838 -70.375 -49.140  1.00  0.00      BSYN  
ATOM     17  OD1 ASP     2      36.576 -69.726 -48.359  1.00  0.00      BSYN  
ATOM     18  OD2 ASP     2      35.432 -71.468 -48.814  1.00  0.00      BSYN  
ATOM     19    C ASP     2      34.388 -67.610 -49.690  1.00  0.00      BSYN  
ATOM     20    O ASP     2      35.109 -66.828 -50.291  1.00  0.00      BSYN  
ATOM     21    N VAL     3      33.392 -67.216 -48.879  1.00  0.00      BSYN  
ATOM     22    H VAL     3      32.648 -67.852 -48.844  1.00  0.00      BSYN  
ATOM     23   CA VAL     3      33.265 -65.966 -48.171  1.00  0.00      BSYN  
ATOM     24   CB VAL     3      31.841 -65.659 -47.630  1.00  0.00      BSYN  
ATOM     25  CG1 VAL     3      30.988 -65.037 -48.836  1.00  0.00      BSYN  
ATOM     26  CG2 VAL     3      31.203 -66.959 -47.089  1.00  0.00      BSYN  
ATOM     27    C VAL     3      34.315 -65.731 -47.033  1.00  0.00      BSYN  
ATOM     28    O VAL     3      35.452 -66.095 -47.149  1.00  0.00      BSYN  
ATOM     29    N PHE     4      33.963 -65.149 -45.863  1.00  0.00      BSYN  
ATOM     30    H PHE     4      33.035 -64.907 -45.662  1.00  0.00      BSYN  
ATOM     31   CA PHE     4      34.948 -64.776 -44.779  1.00  0.00      BSYN  
ATOM     32   CB PHE     4      35.069 -63.254 -44.622  1.00  0.00      BSYN  
ATOM     33   CG PHE     4      36.129 -62.604 -45.437  1.00  0.00      BSYN  
ATOM     34  CD1 PHE     4      35.924 -61.156 -45.557  1.00  0.00      BSYN  
ATOM     35  CD2 PHE     4      37.264 -63.254 -46.066  1.00  0.00      BSYN  
ATOM     36  CE1 PHE     4      36.866 -60.445 -46.295  1.00  0.00      BSYN  
ATOM     37  CE2 PHE     4      38.150 -62.470 -46.847  1.00  0.00      BSYN  
ATOM     38   CZ PHE     4      38.039 -61.084 -46.842  1.00  0.00      BSYN  
ATOM     39    C PHE     4      34.603 -65.465 -43.478  1.00  0.00      BSYN  
ATOM     40    O PHE     4      33.617 -66.141 -43.351  1.00  0.00      BSYN  
ATOM     41    N MET     5      35.486 -65.313 -42.515  1.00  0.00      BSYN  
ATOM     42    H MET     5      36.318 -64.832 -42.705  1.00  0.00      BSYN  
ATOM     43   CA MET     5      35.408 -65.869 -41.163  1.00  0.00      BSYN  
ATOM     44   CB MET     5      36.642 -65.911 -40.219  1.00  0.00      BSYN  
ATOM     45   CG MET     5      37.868 -65.157 -40.546  1.00  0.00      BSYN  
ATOM     46   SD MET     5      38.581 -64.174 -39.296  1.00  0.00      BSYN  
ATOM     47   CE MET     5      37.491 -62.846 -39.513  1.00  0.00      BSYN  
ATOM     48    C MET     5      34.095 -65.631 -40.483  1.00  0.00      BSYN  
ATOM     49    O MET     5      33.503 -66.498 -39.795  1.00  0.00      BSYN  
ATOM     50    N LYS     6      33.727 -64.372 -40.644  1.00  0.00      BSYN  
ATOM     51    H LYS     6      34.383 -63.661 -40.798  1.00  0.00      BSYN  
ATOM     52   CA LYS     6      32.350 -63.869 -40.452  1.00  0.00      BSYN  
ATOM     53   CB LYS     6      31.303 -64.734 -41.305  1.00  0.00      BSYN  
ATOM     54   CG LYS     6      30.090 -64.168 -41.938  1.00  0.00      BSYN  
ATOM     55   CD LYS     6      30.622 -63.576 -43.233  1.00  0.00      BSYN  
ATOM     56   CE LYS     6      29.549 -62.932 -44.014  1.00  0.00      BSYN  
ATOM     57   NZ LYS     6      28.879 -61.954 -43.217  1.00  0.00      BSYN  
ATOM     58  HZ1 LYS     6      28.424 -62.179 -42.309  1.00  0.00      BSYN  
ATOM     59  HZ2 LYS     6      29.633 -61.307 -42.908  1.00  0.00      BSYN  
ATOM     60  HZ3 LYS     6      28.256 -61.292 -43.721  1.00  0.00      BSYN  
ATOM     61    C LYS     6      31.881 -63.791 -38.961  1.00  0.00      BSYN  
ATOM     62    O LYS     6      31.635 -62.678 -38.492  1.00  0.00      BSYN  
ATOM     63    N GLY     7      31.914 -64.933 -38.184  1.00  0.00      BSYN  
ATOM     64    H GLY     7      32.132 -65.828 -38.516  1.00  0.00      BSYN  
ATOM     65   CA GLY     7      31.603 -64.834 -36.719  1.00  0.00      BSYN  
ATOM     66    C GLY     7      30.089 -64.731 -36.535  1.00  0.00      BSYN  
ATOM     67    O GLY     7      29.348 -65.549 -37.107  1.00  0.00      BSYN  
ATOM     68    N LEU     8      29.672 -63.830 -35.697  1.00  0.00      BSYN  
ATOM     69    H LEU     8      30.333 -63.389 -35.123  1.00  0.00      BSYN  
ATOM     70   CA LEU     8      28.288 -63.675 -35.357  1.00  0.00      BSYN  
ATOM     71   CB LEU     8      27.877 -62.782 -34.072  1.00  0.00      BSYN  
ATOM     72   CG LEU     8      28.598 -63.224 -32.806  1.00  0.00      BSYN  
ATOM     73  CD1 LEU     8      29.023 -62.043 -31.948  1.00  0.00      BSYN  
ATOM     74  CD2 LEU     8      27.586 -64.136 -31.923  1.00  0.00      BSYN  
ATOM     75    C LEU     8      27.297 -63.407 -36.469  1.00  0.00      BSYN  
ATOM     76    O LEU     8      27.092 -62.297 -37.016  1.00  0.00      BSYN  
ATOM     77    N SER     9      26.796 -64.593 -36.897  1.00  0.00      BSYN  
ATOM     78    H SER     9      27.217 -65.445 -36.657  1.00  0.00      BSYN  
ATOM     79   CA SER     9      25.935 -64.555 -38.060  1.00  0.00      BSYN  
ATOM     80   CB SER     9      26.004 -65.856 -38.836  1.00  0.00      BSYN  
ATOM     81   OG SER     9      27.270 -65.951 -39.415  1.00  0.00      BSYN  
ATOM     82   HG SER     9      27.957 -65.799 -38.762  1.00  0.00      BSYN  
ATOM     83    C SER     9      24.487 -64.275 -37.637  1.00  0.00      BSYN  
ATOM     84    O SER     9      23.662 -65.108 -37.220  1.00  0.00      BSYN  
ATOM     85    N MET    10      24.184 -63.006 -37.704  1.00  0.00      BSYN  
ATOM     86    H MET    10      24.952 -62.399 -37.730  1.00  0.00      BSYN  
ATOM     87   CA MET    10      22.899 -62.565 -37.606  1.00  0.00      BSYN  
ATOM     88   CB MET    10      22.851 -61.136 -37.078  1.00  0.00      BSYN  
ATOM     89   CG MET    10      22.556 -60.984 -35.581  1.00  0.00      BSYN  
ATOM     90   SD MET    10      21.701 -59.365 -35.136  1.00  0.00      BSYN  
ATOM     91   CE MET    10      23.037 -58.431 -34.431  1.00  0.00      BSYN  
ATOM     92    C MET    10      21.987 -62.761 -38.837  1.00  0.00      BSYN  
ATOM     93    O MET    10      22.523 -62.859 -39.934  1.00  0.00      BSYN  
ATOM     94    N ALA    11      20.702 -62.763 -38.593  1.00  0.00      BSYN  
ATOM     95    H ALA    11      20.356 -62.729 -37.677  1.00  0.00      BSYN  
ATOM     96   CA ALA    11      19.760 -62.816 -39.762  1.00  0.00      BSYN  
ATOM     97   CB ALA    11      18.348 -62.611 -39.273  1.00  0.00      BSYN  
ATOM     98    C ALA    11      19.851 -61.832 -40.898  1.00  0.00      BSYN  
ATOM     99    O ALA    11      20.503 -60.853 -40.794  1.00  0.00      BSYN  
ATOM    100    N LYS    12      19.358 -62.311 -42.019  1.00  0.00      BSYN  
ATOM    101    H LYS    12      19.154 -63.264 -41.919  1.00  0.00      BSYN  
ATOM    102   CA LYS    12      19.215 -61.470 -43.255  1.00  0.00      BSYN  
ATOM    103   CB LYS    12      19.375 -62.474 -44.371  1.00  0.00      BSYN  
ATOM    104   CG LYS    12      20.566 -63.438 -44.371  1.00  0.00      BSYN  
ATOM    105   CD LYS    12      21.867 -62.538 -44.514  1.00  0.00      BSYN  
ATOM    106   CE LYS    12      21.952 -61.647 -45.703  1.00  0.00      BSYN  
ATOM    107   NZ LYS    12      22.841 -60.545 -45.411  1.00  0.00      BSYN  
ATOM    108  HZ1 LYS    12      23.790 -60.861 -45.695  1.00  0.00      BSYN  
ATOM    109  HZ2 LYS    12      22.570 -59.732 -46.000  1.00  0.00      BSYN  
ATOM    110  HZ3 LYS    12      22.870 -60.275 -44.407  1.00  0.00      BSYN  
ATOM    111    C LYS    12      17.939 -60.683 -43.298  1.00  0.00      BSYN  
ATOM    112    O LYS    12      17.245 -60.746 -44.329  1.00  0.00      BSYN  
ATOM    113    N GLU    13      17.577 -59.983 -42.182  1.00  0.00      BSYN  
ATOM    114    H GLU    13      18.132 -60.015 -41.376  1.00  0.00      BSYN  
ATOM    115   CA GLU    13      16.319 -59.225 -42.141  1.00  0.00      BSYN  
ATOM    116   CB GLU    13      15.535 -59.393 -40.936  1.00  0.00      BSYN  
ATOM    117   CG GLU    13      14.210 -58.731 -40.877  1.00  0.00      BSYN  
ATOM    118   CD GLU    13      13.819 -58.446 -39.437  1.00  0.00      BSYN  
ATOM    119  OE1 GLU    13      13.034 -59.147 -38.874  1.00  0.00      BSYN  
ATOM    120  OE2 GLU    13      14.555 -57.531 -38.943  1.00  0.00      BSYN  
ATOM    121    C GLU    13      16.617 -57.794 -42.528  1.00  0.00      BSYN  
ATOM    122    O GLU    13      17.794 -57.483 -42.637  1.00  0.00      BSYN  
ATOM    123    N GLY    14      15.601 -57.027 -42.896  1.00  0.00      BSYN  
ATOM    124    H GLY    14      14.787 -57.556 -43.029  1.00  0.00      BSYN  
ATOM    125   CA GLY    14      15.723 -55.714 -43.549  1.00  0.00      BSYN  
ATOM    126    C GLY    14      15.693 -55.900 -45.121  1.00  0.00      BSYN  
ATOM    127    O GLY    14      14.786 -55.349 -45.714  1.00  0.00      BSYN  
ATOM    128    N VAL    15      16.665 -56.580 -45.774  1.00  0.00      BSYN  
ATOM    129    H VAL    15      17.488 -56.850 -45.316  1.00  0.00      BSYN  
ATOM    130   CA VAL    15      16.684 -56.854 -47.199  1.00  0.00      BSYN  
ATOM    131   CB VAL    15      18.080 -57.182 -47.708  1.00  0.00      BSYN  
ATOM    132  CG1 VAL    15      19.057 -55.911 -47.823  1.00  0.00      BSYN  
ATOM    133  CG2 VAL    15      18.680 -58.221 -46.829  1.00  0.00      BSYN  
ATOM    134    C VAL    15      15.736 -58.073 -47.555  1.00  0.00      BSYN  
ATOM    135    O VAL    15      15.166 -58.100 -48.628  1.00  0.00      BSYN  
ATOM    136    N VAL    16      15.737 -59.161 -46.825  1.00  0.00      BSYN  
ATOM    137    H VAL    16      16.494 -59.532 -46.325  1.00  0.00      BSYN  
ATOM    138   CA VAL    16      14.439 -59.936 -46.851  1.00  0.00      BSYN  
ATOM    139   CB VAL    16      14.773 -61.397 -46.439  1.00  0.00      BSYN  
ATOM    140  CG1 VAL    16      13.616 -62.410 -45.941  1.00  0.00      BSYN  
ATOM    141  CG2 VAL    16      15.482 -62.191 -47.541  1.00  0.00      BSYN  
ATOM    142    C VAL    16      13.541 -59.476 -45.702  1.00  0.00      BSYN  
ATOM    143    O VAL    16      13.851 -59.381 -44.473  1.00  0.00      BSYN  
ATOM    144    N ALA    17      12.342 -59.143 -46.102  1.00  0.00      BSYN  
ATOM    145    H ALA    17      11.922 -59.378 -46.955  1.00  0.00      BSYN  
ATOM    146   CA ALA    17      11.299 -58.589 -45.327  1.00  0.00      BSYN  
ATOM    147   CB ALA    17      10.865 -57.476 -46.348  1.00  0.00      BSYN  
ATOM    148    C ALA    17      10.201 -59.593 -44.966  1.00  0.00      BSYN  
ATOM    149    O ALA    17      10.386 -60.822 -44.955  1.00  0.00      BSYN  
ATOM    150    N ALA    18       9.247 -59.022 -44.179  1.00  0.00      BSYN  
ATOM    151    H ALA    18       9.206 -58.082 -43.906  1.00  0.00      BSYN  
ATOM    152   CA ALA    18       8.173 -59.807 -43.566  1.00  0.00      BSYN  
ATOM    153   CB ALA    18       8.225 -59.698 -42.020  1.00  0.00      BSYN  
ATOM    154    C ALA    18       6.875 -59.323 -44.194  1.00  0.00      BSYN  
ATOM    155    O ALA    18       5.830 -59.103 -43.513  1.00  0.00      BSYN  
ATOM    156    N ALA    19       6.929 -59.017 -45.476  1.00  0.00      BSYN  
ATOM    157    H ALA    19       7.747 -59.159 -45.997  1.00  0.00      BSYN  
ATOM    158   CA ALA    19       5.850 -58.211 -46.066  1.00  0.00      BSYN  
ATOM    159   CB ALA    19       6.560 -57.264 -46.965  1.00  0.00      BSYN  
ATOM    160    C ALA    19       4.796 -58.981 -46.840  1.00  0.00      BSYN  
ATOM    161    O ALA    19       4.638 -59.119 -48.022  1.00  0.00      BSYN  
ATOM    162    N GLU    20       3.957 -59.551 -45.892  1.00  0.00      BSYN  
ATOM    163    H GLU    20       4.223 -59.404 -44.960  1.00  0.00      BSYN  
ATOM    164   CA GLU    20       2.756 -60.406 -46.339  1.00  0.00      BSYN  
ATOM    165   CB GLU    20       2.731 -61.755 -45.603  1.00  0.00      BSYN  
ATOM    166   CG GLU    20       2.570 -61.835 -44.092  1.00  0.00      BSYN  
ATOM    167   CD GLU    20       2.237 -63.179 -43.521  1.00  0.00      BSYN  
ATOM    168  OE1 GLU    20       1.048 -63.556 -43.439  1.00  0.00      BSYN  
ATOM    169  OE2 GLU    20       3.167 -63.891 -43.118  1.00  0.00      BSYN  
ATOM    170    C GLU    20       1.424 -59.632 -46.190  1.00  0.00      BSYN  
ATOM    171    O GLU    20       0.501 -59.764 -47.027  1.00  0.00      BSYN  
ATOM    172    N LYS    21       1.166 -58.908 -45.126  1.00  0.00      BSYN  
ATOM    173    H LYS    21       1.503 -59.127 -44.232  1.00  0.00      BSYN  
ATOM    174   CA LYS    21       0.117 -57.877 -45.159  1.00  0.00      BSYN  
ATOM    175   CB LYS    21      -0.836 -58.072 -43.955  1.00  0.00      BSYN  
ATOM    176   CG LYS    21      -0.229 -57.937 -42.483  1.00  0.00      BSYN  
ATOM    177   CD LYS    21       0.163 -59.274 -41.848  1.00  0.00      BSYN  
ATOM    178   CE LYS    21      -0.988 -60.000 -41.114  1.00  0.00      BSYN  
ATOM    179   NZ LYS    21      -1.932 -60.638 -41.934  1.00  0.00      BSYN  
ATOM    180  HZ1 LYS    21      -2.435 -60.167 -42.712  1.00  0.00      BSYN  
ATOM    181  HZ2 LYS    21      -1.496 -61.455 -42.407  1.00  0.00      BSYN  
ATOM    182  HZ3 LYS    21      -2.711 -61.062 -41.391  1.00  0.00      BSYN  
ATOM    183    C LYS    21       0.358 -56.432 -45.399  1.00  0.00      BSYN  
ATOM    184    O LYS    21      -0.456 -55.600 -45.737  1.00  0.00      BSYN  
ATOM    185    N THR    22       1.660 -56.189 -45.323  1.00  0.00      BSYN  
ATOM    186    H THR    22       2.348 -56.809 -45.002  1.00  0.00      BSYN  
ATOM    187   CA THR    22       2.055 -54.880 -45.794  1.00  0.00      BSYN  
ATOM    188   CB THR    22       3.502 -54.450 -45.476  1.00  0.00      BSYN  
ATOM    189  OG1 THR    22       4.211 -55.684 -45.648  1.00  0.00      BSYN  
ATOM    190  HG1 THR    22       5.019 -55.401 -45.214  1.00  0.00      BSYN  
ATOM    191  CG2 THR    22       3.668 -53.589 -44.257  1.00  0.00      BSYN  
ATOM    192    C THR    22       1.906 -54.613 -47.257  1.00  0.00      BSYN  
ATOM    193    O THR    22       1.961 -53.465 -47.647  1.00  0.00      BSYN  
ATOM    194    N LYS    23       1.802 -55.696 -48.028  1.00  0.00      BSYN  
ATOM    195    H LYS    23       1.739 -56.613 -47.686  1.00  0.00      BSYN  
ATOM    196   CA LYS    23       1.691 -55.467 -49.514  1.00  0.00      BSYN  
ATOM    197   CB LYS    23       2.959 -55.911 -50.189  1.00  0.00      BSYN  
ATOM    198   CG LYS    23       3.709 -57.308 -50.143  1.00  0.00      BSYN  
ATOM    199   CD LYS    23       4.880 -57.373 -51.153  1.00  0.00      BSYN  
ATOM    200   CE LYS    23       4.282 -57.090 -52.594  1.00  0.00      BSYN  
ATOM    201   NZ LYS    23       5.397 -56.834 -53.457  1.00  0.00      BSYN  
ATOM    202  HZ1 LYS    23       4.952 -56.611 -54.370  1.00  0.00      BSYN  
ATOM    203  HZ2 LYS    23       5.817 -55.951 -53.104  1.00  0.00      BSYN  
ATOM    204  HZ3 LYS    23       6.125 -57.576 -53.498  1.00  0.00      BSYN  
ATOM    205    C LYS    23       0.390 -56.177 -49.911  1.00  0.00      BSYN  
ATOM    206    O LYS    23      -0.603 -56.374 -49.190  1.00  0.00      BSYN  
ATOM    207    N GLN    24       0.226 -56.220 -51.272  1.00  0.00      BSYN  
ATOM    208    H GLN    24       1.018 -56.216 -51.850  1.00  0.00      BSYN  
ATOM    209   CA GLN    24      -1.032 -56.564 -51.880  1.00  0.00      BSYN  
ATOM    210   CB GLN    24      -1.726 -55.340 -52.594  1.00  0.00      BSYN  
ATOM    211   CG GLN    24      -2.643 -54.472 -51.655  1.00  0.00      BSYN  
ATOM    212   CD GLN    24      -3.469 -53.642 -52.528  1.00  0.00      BSYN  
ATOM    213  OE1 GLN    24      -3.245 -52.373 -52.524  1.00  0.00      BSYN  
ATOM    214  NE2 GLN    24      -4.532 -54.167 -53.160  1.00  0.00      BSYN  
ATOM    215 HE21 GLN    24      -4.781 -55.106 -53.029  1.00  0.00      BSYN  
ATOM    216 HE22 GLN    24      -4.994 -53.582 -53.796  1.00  0.00      BSYN  
ATOM    217    C GLN    24      -0.859 -57.667 -52.926  1.00  0.00      BSYN  
ATOM    218    O GLN    24      -0.652 -57.382 -54.081  1.00  0.00      BSYN  
ATOM    219    N GLY    25      -0.977 -58.886 -52.505  1.00  0.00      BSYN  
ATOM    220    H GLY    25      -0.812 -59.543 -53.214  1.00  0.00      BSYN  
ATOM    221   CA GLY    25      -1.428 -59.276 -51.219  1.00  0.00      BSYN  
ATOM    222    C GLY    25      -1.999 -60.713 -51.083  1.00  0.00      BSYN  
ATOM    223    O GLY    25      -1.933 -61.441 -52.090  1.00  0.00      BSYN  
ATOM    224    N VAL    26      -2.282 -61.138 -49.876  1.00  0.00      BSYN  
ATOM    225    H VAL    26      -2.122 -60.499 -49.150  1.00  0.00      BSYN  
ATOM    226   CA VAL    26      -3.112 -62.281 -49.573  1.00  0.00      BSYN  
ATOM    227   CB VAL    26      -2.582 -62.889 -48.259  1.00  0.00      BSYN  
ATOM    228  CG1 VAL    26      -3.134 -64.287 -48.175  1.00  0.00      BSYN  
ATOM    229  CG2 VAL    26      -1.099 -62.759 -47.787  1.00  0.00      BSYN  
ATOM    230    C VAL    26      -4.516 -61.645 -49.260  1.00  0.00      BSYN  
ATOM    231    O VAL    26      -4.659 -60.584 -48.618  1.00  0.00      BSYN  
ATOM    232    N THR    27      -5.608 -62.320 -49.650  1.00  0.00      BSYN  
ATOM    233    H THR    27      -5.590 -63.220 -50.039  1.00  0.00      BSYN  
ATOM    234   CA THR    27      -6.866 -61.683 -49.487  1.00  0.00      BSYN  
ATOM    235   CB THR    27      -7.523 -61.640 -50.962  1.00  0.00      BSYN  
ATOM    236  OG1 THR    27      -7.327 -62.925 -51.501  1.00  0.00      BSYN  
ATOM    237  HG1 THR    27      -8.163 -63.381 -51.626  1.00  0.00      BSYN  
ATOM    238  CG2 THR    27      -6.973 -60.567 -51.837  1.00  0.00      BSYN  
ATOM    239    C THR    27      -7.813 -62.321 -48.424  1.00  0.00      BSYN  
ATOM    240    O THR    27      -8.980 -62.676 -48.584  1.00  0.00      BSYN  
ATOM    241    N GLU    28      -7.138 -62.563 -47.336  1.00  0.00      BSYN  
ATOM    242    H GLU    28      -6.198 -62.288 -47.313  1.00  0.00      BSYN  
ATOM    243   CA GLU    28      -7.737 -63.104 -46.133  1.00  0.00      BSYN  
ATOM    244   CB GLU    28      -8.051 -64.539 -46.468  1.00  0.00      BSYN  
ATOM    245   CG GLU    28      -8.960 -65.180 -45.404  1.00  0.00      BSYN  
ATOM    246   CD GLU    28      -9.512 -66.424 -45.956  1.00  0.00      BSYN  
ATOM    247  OE1 GLU    28     -10.686 -66.710 -45.540  1.00  0.00      BSYN  
ATOM    248  OE2 GLU    28      -8.960 -67.148 -46.809  1.00  0.00      BSYN  
ATOM    249    C GLU    28      -6.701 -63.090 -45.043  1.00  0.00      BSYN  
ATOM    250    O GLU    28      -5.945 -64.088 -44.874  1.00  0.00      BSYN  
ATOM    251    N ALA    29      -6.655 -62.140 -44.196  1.00  0.00      BSYN  
ATOM    252    H ALA    29      -7.350 -61.454 -44.288  1.00  0.00      BSYN  
ATOM    253   CA ALA    29      -5.746 -62.133 -43.045  1.00  0.00      BSYN  
ATOM    254   CB ALA    29      -5.356 -60.772 -42.649  1.00  0.00      BSYN  
ATOM    255    C ALA    29      -6.496 -62.751 -41.874  1.00  0.00      BSYN  
ATOM    256    O ALA    29      -6.702 -62.036 -40.872  1.00  0.00      BSYN  
ATOM    257    N ALA    30      -6.776 -64.047 -41.921  1.00  0.00      BSYN  
ATOM    258    H ALA    30      -6.414 -64.685 -42.570  1.00  0.00      BSYN  
ATOM    259   CA ALA    30      -7.402 -64.785 -40.833  1.00  0.00      BSYN  
ATOM    260   CB ALA    30      -8.920 -64.326 -40.799  1.00  0.00      BSYN  
ATOM    261    C ALA    30      -7.330 -66.260 -41.403  1.00  0.00      BSYN  
ATOM    262    O ALA    30      -8.423 -66.847 -41.667  1.00  0.00      BSYN  
ATOM    263    N GLU    31      -6.148 -66.657 -41.824  1.00  0.00      BSYN  
ATOM    264    H GLU    31      -5.458 -65.971 -41.705  1.00  0.00      BSYN  
ATOM    265   CA GLU    31      -5.846 -68.081 -42.107  1.00  0.00      BSYN  
ATOM    266   CB GLU    31      -4.857 -68.091 -43.225  1.00  0.00      BSYN  
ATOM    267   CG GLU    31      -5.504 -67.693 -44.528  1.00  0.00      BSYN  
ATOM    268   CD GLU    31      -4.742 -67.548 -45.855  1.00  0.00      BSYN  
ATOM    269  OE1 GLU    31      -5.024 -68.358 -46.803  1.00  0.00      BSYN  
ATOM    270  OE2 GLU    31      -3.920 -66.689 -46.048  1.00  0.00      BSYN  
ATOM    271    C GLU    31      -5.268 -68.814 -40.831  1.00  0.00      BSYN  
ATOM    272    O GLU    31      -4.328 -69.502 -40.917  1.00  0.00      BSYN  
ATOM    273    N LYS    32      -6.010 -68.766 -39.706  1.00  0.00      BSYN  
ATOM    274    H LYS    32      -6.855 -68.275 -39.769  1.00  0.00      BSYN  
ATOM    275   CA LYS    32      -5.471 -69.217 -38.425  1.00  0.00      BSYN  
ATOM    276   CB LYS    32      -5.886 -68.157 -37.388  1.00  0.00      BSYN  
ATOM    277   CG LYS    32      -5.375 -66.757 -37.603  1.00  0.00      BSYN  
ATOM    278   CD LYS    32      -3.934 -66.663 -37.573  1.00  0.00      BSYN  
ATOM    279   CE LYS    32      -3.294 -65.335 -37.888  1.00  0.00      BSYN  
ATOM    280   NZ LYS    32      -1.939 -65.447 -37.556  1.00  0.00      BSYN  
ATOM    281  HZ1 LYS    32      -1.737 -65.704 -36.569  1.00  0.00      BSYN  
ATOM    282  HZ2 LYS    32      -1.605 -66.259 -38.113  1.00  0.00      BSYN  
ATOM    283  HZ3 LYS    32      -1.450 -64.551 -37.757  1.00  0.00      BSYN  
ATOM    284    C LYS    32      -6.088 -70.464 -37.946  1.00  0.00      BSYN  
ATOM    285    O LYS    32      -6.882 -71.080 -38.594  1.00  0.00      BSYN  
ATOM    286    N THR    33      -5.520 -71.084 -36.845  1.00  0.00      BSYN  
ATOM    287    H THR    33      -4.648 -70.707 -36.605  1.00  0.00      BSYN  
ATOM    288   CA THR    33      -5.790 -72.346 -36.223  1.00  0.00      BSYN  
ATOM    289   CB THR    33      -4.712 -72.692 -35.149  1.00  0.00      BSYN  
ATOM    290  OG1 THR    33      -3.952 -71.483 -34.930  1.00  0.00      BSYN  
ATOM    291  HG1 THR    33      -3.428 -71.449 -34.126  1.00  0.00      BSYN  
ATOM    292  CG2 THR    33      -3.960 -73.991 -35.484  1.00  0.00      BSYN  
ATOM    293    C THR    33      -7.159 -72.562 -35.504  1.00  0.00      BSYN  
ATOM    294    O THR    33      -7.576 -71.804 -34.577  1.00  0.00      BSYN  
ATOM    295    N LYS    34      -7.884 -73.571 -36.024  1.00  0.00      BSYN  
ATOM    296    H LYS    34      -7.368 -74.258 -36.495  1.00  0.00      BSYN  
ATOM    297   CA LYS    34      -9.322 -73.586 -35.924  1.00  0.00      BSYN  
ATOM    298   CB LYS    34      -9.976 -72.922 -37.124  1.00  0.00      BSYN  
ATOM    299   CG LYS    34     -11.404 -72.566 -36.757  1.00  0.00      BSYN  
ATOM    300   CD LYS    34     -11.927 -71.356 -37.499  1.00  0.00      BSYN  
ATOM    301   CE LYS    34     -11.734 -71.666 -39.019  1.00  0.00      BSYN  
ATOM    302   NZ LYS    34     -10.609 -70.844 -39.498  1.00  0.00      BSYN  
ATOM    303  HZ1 LYS    34      -9.660 -71.028 -39.114  1.00  0.00      BSYN  
ATOM    304  HZ2 LYS    34     -10.390 -70.948 -40.509  1.00  0.00      BSYN  
ATOM    305  HZ3 LYS    34     -10.769 -69.824 -39.372  1.00  0.00      BSYN  
ATOM    306    C LYS    34      -9.665 -75.041 -35.919  1.00  0.00      BSYN  
ATOM    307    O LYS    34      -9.357 -75.870 -36.783  1.00  0.00      BSYN  
ATOM    308    N GLU    35     -10.282 -75.236 -34.750  1.00  0.00      BSYN  
ATOM    309    H GLU    35     -10.397 -74.498 -34.115  1.00  0.00      BSYN  
ATOM    310   CA GLU    35     -10.680 -76.589 -34.484  1.00  0.00      BSYN  
ATOM    311   CB GLU    35      -9.652 -77.390 -33.562  1.00  0.00      BSYN  
ATOM    312   CG GLU    35      -9.513 -78.859 -33.820  1.00  0.00      BSYN  
ATOM    313   CD GLU    35      -8.585 -79.086 -34.971  1.00  0.00      BSYN  
ATOM    314  OE1 GLU    35      -8.956 -79.076 -36.143  1.00  0.00      BSYN  
ATOM    315  OE2 GLU    35      -7.471 -79.549 -34.792  1.00  0.00      BSYN  
ATOM    316    C GLU    35     -11.925 -76.532 -33.615  1.00  0.00      BSYN  
ATOM    317    O GLU    35     -12.231 -75.443 -33.088  1.00  0.00      BSYN  
ATOM    318    N GLY    36     -12.662 -77.661 -33.465  1.00  0.00      BSYN  
ATOM    319    H GLY    36     -12.242 -78.500 -33.748  1.00  0.00      BSYN  
ATOM    320   CA GLY    36     -13.841 -77.666 -32.669  1.00  0.00      BSYN  
ATOM    321    C GLY    36     -15.269 -77.756 -33.232  1.00  0.00      BSYN  
ATOM    322    O GLY    36     -16.285 -77.888 -32.598  1.00  0.00      BSYN  
ATOM    323    N VAL    37     -15.253 -77.767 -34.646  1.00  0.00      BSYN  
ATOM    324    H VAL    37     -14.488 -77.258 -34.985  1.00  0.00      BSYN  
ATOM    325   CA VAL    37     -16.334 -78.369 -35.447  1.00  0.00      BSYN  
ATOM    326   CB VAL    37     -16.433 -77.828 -36.914  1.00  0.00      BSYN  
ATOM    327  CG1 VAL    37     -16.245 -76.327 -36.736  1.00  0.00      BSYN  
ATOM    328  CG2 VAL    37     -15.297 -78.190 -37.640  1.00  0.00      BSYN  
ATOM    329    C VAL    37     -16.261 -79.946 -35.306  1.00  0.00      BSYN  
ATOM    330    O VAL    37     -15.130 -80.487 -35.315  1.00  0.00      BSYN  
ATOM    331    N LEU    38     -17.427 -80.649 -35.102  1.00  0.00      BSYN  
ATOM    332    H LEU    38     -18.217 -80.179 -35.442  1.00  0.00      BSYN  
ATOM    333   CA LEU    38     -17.479 -82.043 -34.659  1.00  0.00      BSYN  
ATOM    334   CB LEU    38     -18.970 -82.330 -34.432  1.00  0.00      BSYN  
ATOM    335   CG LEU    38     -19.626 -81.923 -33.228  1.00  0.00      BSYN  
ATOM    336  CD1 LEU    38     -20.021 -80.410 -33.194  1.00  0.00      BSYN  
ATOM    337  CD2 LEU    38     -20.911 -82.466 -33.677  1.00  0.00      BSYN  
ATOM    338    C LEU    38     -16.965 -83.065 -35.677  1.00  0.00      BSYN  
ATOM    339    O LEU    38     -17.379 -83.162 -36.809  1.00  0.00      BSYN  
ATOM    340    N TYR    39     -15.958 -83.839 -35.221  1.00  0.00      BSYN  
ATOM    341    H TYR    39     -15.733 -83.770 -34.270  1.00  0.00      BSYN  
ATOM    342   CA TYR    39     -15.289 -84.936 -35.965  1.00  0.00      BSYN  
ATOM    343   CB TYR    39     -13.831 -84.705 -35.746  1.00  0.00      BSYN  
ATOM    344   CG TYR    39     -13.179 -83.489 -36.475  1.00  0.00      BSYN  
ATOM    345  CD1 TYR    39     -12.631 -82.509 -35.693  1.00  0.00      BSYN  
ATOM    346  CE1 TYR    39     -11.945 -81.461 -36.276  1.00  0.00      BSYN  
ATOM    347  CD2 TYR    39     -13.154 -83.430 -37.859  1.00  0.00      BSYN  
ATOM    348  CE2 TYR    39     -12.597 -82.329 -38.432  1.00  0.00      BSYN  
ATOM    349   CZ TYR    39     -12.065 -81.351 -37.631  1.00  0.00      BSYN  
ATOM    350   OH TYR    39     -11.871 -80.193 -38.377  1.00  0.00      BSYN  
ATOM    351   HH TYR    39     -11.210 -79.729 -37.858  1.00  0.00      BSYN  
ATOM    352    C TYR    39     -15.807 -86.207 -35.305  1.00  0.00      BSYN  
ATOM    353    O TYR    39     -16.260 -86.226 -34.197  1.00  0.00      BSYN  
ATOM    354    N VAL    40     -15.907 -87.218 -36.171  1.00  0.00      BSYN  
ATOM    355    H VAL    40     -15.908 -86.986 -37.123  1.00  0.00      BSYN  
ATOM    356   CA VAL    40     -16.298 -88.559 -35.857  1.00  0.00      BSYN  
ATOM    357   CB VAL    40     -16.818 -89.384 -37.004  1.00  0.00      BSYN  
ATOM    358  CG1 VAL    40     -18.272 -89.047 -37.305  1.00  0.00      BSYN  
ATOM    359  CG2 VAL    40     -16.033 -89.145 -38.391  1.00  0.00      BSYN  
ATOM    360    C VAL    40     -15.069 -89.281 -35.309  1.00  0.00      BSYN  
ATOM    361    O VAL    40     -13.958 -89.458 -35.773  1.00  0.00      BSYN  
ATOM    362    N GLY    41     -15.425 -90.082 -34.319  1.00  0.00      BSYN  
ATOM    363    H GLY    41     -16.371 -90.119 -34.063  1.00  0.00      BSYN  
ATOM    364   CA GLY    41     -14.623 -91.077 -33.822  1.00  0.00      BSYN  
ATOM    365    C GLY    41     -15.615 -91.845 -32.875  1.00  0.00      BSYN  
ATOM    366    O GLY    41     -16.820 -91.757 -32.864  1.00  0.00      BSYN  
ATOM    367    N SER    42     -14.846 -92.622 -32.158  1.00  0.00      BSYN  
ATOM    368    H SER    42     -13.902 -92.707 -32.408  1.00  0.00      BSYN  
ATOM    369   CA SER    42     -15.163 -93.228 -30.917  1.00  0.00      BSYN  
ATOM    370   CB SER    42     -14.160 -94.254 -30.633  1.00  0.00      BSYN  
ATOM    371   OG SER    42     -12.859 -93.649 -30.670  1.00  0.00      BSYN  
ATOM    372   HG SER    42     -12.755 -92.801 -30.233  1.00  0.00      BSYN  
ATOM    373    C SER    42     -15.323 -92.017 -29.894  1.00  0.00      BSYN  
ATOM    374    O SER    42     -14.362 -91.511 -29.263  1.00  0.00      BSYN  
ATOM    375    N LYS    43     -16.544 -91.638 -29.449  1.00  0.00      BSYN  
ATOM    376    H LYS    43     -17.224 -92.344 -29.466  1.00  0.00      BSYN  
ATOM    377   CA LYS    43     -16.678 -90.274 -28.869  1.00  0.00      BSYN  
ATOM    378   CB LYS    43     -17.366 -89.212 -29.689  1.00  0.00      BSYN  
ATOM    379   CG LYS    43     -18.805 -89.627 -30.295  1.00  0.00      BSYN  
ATOM    380   CD LYS    43     -19.522 -88.313 -30.802  1.00  0.00      BSYN  
ATOM    381   CE LYS    43     -20.023 -87.486 -29.566  1.00  0.00      BSYN  
ATOM    382   NZ LYS    43     -21.049 -88.160 -28.872  1.00  0.00      BSYN  
ATOM    383  HZ1 LYS    43     -21.456 -87.658 -28.057  1.00  0.00      BSYN  
ATOM    384  HZ2 LYS    43     -21.847 -88.209 -29.538  1.00  0.00      BSYN  
ATOM    385  HZ3 LYS    43     -20.723 -89.133 -28.707  1.00  0.00      BSYN  
ATOM    386    C LYS    43     -17.450 -90.485 -27.572  1.00  0.00      BSYN  
ATOM    387    O LYS    43     -18.280 -91.398 -27.615  1.00  0.00      BSYN  
ATOM    388    N THR    44     -17.304 -89.745 -26.442  1.00  0.00      BSYN  
ATOM    389    H THR    44     -17.892 -89.784 -25.659  1.00  0.00      BSYN  
ATOM    390   CA THR    44     -16.173 -88.869 -26.247  1.00  0.00      BSYN  
ATOM    391   CB THR    44     -16.418 -87.726 -25.210  1.00  0.00      BSYN  
ATOM    392  OG1 THR    44     -17.428 -88.012 -24.275  1.00  0.00      BSYN  
ATOM    393  HG1 THR    44     -17.994 -87.237 -24.292  1.00  0.00      BSYN  
ATOM    394  CG2 THR    44     -16.930 -86.577 -26.096  1.00  0.00      BSYN  
ATOM    395    C THR    44     -15.069 -89.814 -25.671  1.00  0.00      BSYN  
ATOM    396    O THR    44     -15.255 -90.591 -24.741  1.00  0.00      BSYN  
ATOM    397    N ARG    45     -14.048 -89.762 -26.549  1.00  0.00      BSYN  
ATOM    398    H ARG    45     -14.011 -89.254 -27.386  1.00  0.00      BSYN  
ATOM    399   CA ARG    45     -12.813 -90.423 -26.371  1.00  0.00      BSYN  
ATOM    400   CB ARG    45     -11.968 -89.775 -25.183  1.00  0.00      BSYN  
ATOM    401   CG ARG    45     -11.692 -88.299 -25.070  1.00  0.00      BSYN  
ATOM    402   CD ARG    45     -10.482 -88.098 -24.182  1.00  0.00      BSYN  
ATOM    403   NE ARG    45     -10.231 -86.681 -23.968  1.00  0.00      BSYN  
ATOM    404   HE ARG    45     -10.946 -86.011 -23.936  1.00  0.00      BSYN  
ATOM    405   CZ ARG    45      -9.027 -86.109 -23.810  1.00  0.00      BSYN  
ATOM    406  NH1 ARG    45      -8.830 -84.882 -23.293  1.00  0.00      BSYN  
ATOM    407 HH11 ARG    45      -7.986 -84.349 -23.225  1.00  0.00      BSYN  
ATOM    408 HH12 ARG    45      -9.623 -84.342 -23.012  1.00  0.00      BSYN  
ATOM    409  NH2 ARG    45      -7.893 -86.750 -23.993  1.00  0.00      BSYN  
ATOM    410 HH21 ARG    45      -7.020 -86.279 -23.869  1.00  0.00      BSYN  
ATOM    411 HH22 ARG    45      -7.873 -87.733 -24.178  1.00  0.00      BSYN  
ATOM    412    C ARG    45     -12.642 -91.942 -26.398  1.00  0.00      BSYN  
ATOM    413    O ARG    45     -12.361 -92.551 -27.387  1.00  0.00      BSYN  
ATOM    414    N GLU    46     -13.121 -92.532 -25.293  1.00  0.00      BSYN  
ATOM    415    H GLU    46     -13.591 -91.956 -24.655  1.00  0.00      BSYN  
ATOM    416   CA GLU    46     -13.143 -94.012 -25.124  1.00  0.00      BSYN  
ATOM    417   CB GLU    46     -12.928 -94.455 -23.711  1.00  0.00      BSYN  
ATOM    418   CG GLU    46     -13.107 -95.954 -23.313  1.00  0.00      BSYN  
ATOM    419   CD GLU    46     -12.057 -96.857 -23.976  1.00  0.00      BSYN  
ATOM    420  OE1 GLU    46     -10.878 -96.775 -23.711  1.00  0.00      BSYN  
ATOM    421  OE2 GLU    46     -12.512 -97.713 -24.836  1.00  0.00      BSYN  
ATOM    422    C GLU    46     -14.365 -94.595 -25.722  1.00  0.00      BSYN  
ATOM    423    O GLU    46     -14.485 -95.818 -25.965  1.00  0.00      BSYN  
ATOM    424    N GLY    47     -15.221 -93.706 -26.283  1.00  0.00      BSYN  
ATOM    425    H GLY    47     -15.008 -92.753 -26.199  1.00  0.00      BSYN  
ATOM    426   CA GLY    47     -16.551 -94.134 -26.619  1.00  0.00      BSYN  
ATOM    427    C GLY    47     -17.579 -93.944 -25.546  1.00  0.00      BSYN  
ATOM    428    O GLY    47     -18.512 -94.700 -25.445  1.00  0.00      BSYN  
ATOM    429    N VAL    48     -17.346 -93.010 -24.614  1.00  0.00      BSYN  
ATOM    430    H VAL    48     -16.442 -92.634 -24.630  1.00  0.00      BSYN  
ATOM    431   CA VAL    48     -18.301 -92.613 -23.629  1.00  0.00      BSYN  
ATOM    432   CB VAL    48     -17.532 -92.550 -22.240  1.00  0.00      BSYN  
ATOM    433  CG1 VAL    48     -18.334 -91.884 -21.196  1.00  0.00      BSYN  
ATOM    434  CG2 VAL    48     -17.017 -93.916 -21.770  1.00  0.00      BSYN  
ATOM    435    C VAL    48     -19.190 -91.411 -24.099  1.00  0.00      BSYN  
ATOM    436    O VAL    48     -18.979 -90.215 -23.978  1.00  0.00      BSYN  
ATOM    437    N VAL    49     -20.235 -92.019 -24.628  1.00  0.00      BSYN  
ATOM    438    H VAL    49     -20.148 -92.995 -24.640  1.00  0.00      BSYN  
ATOM    439   CA VAL    49     -21.370 -91.387 -25.232  1.00  0.00      BSYN  
ATOM    440   CB VAL    49     -22.148 -92.480 -26.104  1.00  0.00      BSYN  
ATOM    441  CG1 VAL    49     -22.470 -93.643 -25.259  1.00  0.00      BSYN  
ATOM    442  CG2 VAL    49     -23.472 -91.891 -26.558  1.00  0.00      BSYN  
ATOM    443    C VAL    49     -22.281 -90.632 -24.207  1.00  0.00      BSYN  
ATOM    444    O VAL    49     -23.260 -91.148 -23.634  1.00  0.00      BSYN  
ATOM    445    N GLN    50     -21.752 -89.472 -23.898  1.00  0.00      BSYN  
ATOM    446    H GLN    50     -20.901 -89.199 -24.299  1.00  0.00      BSYN  
ATOM    447   CA GLN    50     -22.437 -88.504 -23.020  1.00  0.00      BSYN  
ATOM    448   CB GLN    50     -21.707 -88.205 -21.616  1.00  0.00      BSYN  
ATOM    449   CG GLN    50     -21.787 -89.121 -20.458  1.00  0.00      BSYN  
ATOM    450   CD GLN    50     -21.101 -88.569 -19.204  1.00  0.00      BSYN  
ATOM    451  OE1 GLN    50     -19.953 -89.088 -18.849  1.00  0.00      BSYN  
ATOM    452  NE2 GLN    50     -21.814 -87.664 -18.560  1.00  0.00      BSYN  
ATOM    453 HE21 GLN    50     -22.691 -87.450 -18.941  1.00  0.00      BSYN  
ATOM    454 HE22 GLN    50     -21.551 -87.396 -17.654  1.00  0.00      BSYN  
ATOM    455    C GLN    50     -22.776 -87.136 -23.580  1.00  0.00      BSYN  
ATOM    456    O GLN    50     -21.813 -86.327 -23.951  1.00  0.00      BSYN  
ATOM    457    N GLY    51     -24.085 -86.814 -23.754  1.00  0.00      BSYN  
ATOM    458    H GLY    51     -24.827 -87.429 -23.576  1.00  0.00      BSYN  
ATOM    459   CA GLY    51     -24.477 -85.619 -24.427  1.00  0.00      BSYN  
ATOM    460    C GLY    51     -25.740 -84.783 -24.147  1.00  0.00      BSYN  
ATOM    461    O GLY    51     -26.633 -84.750 -24.976  1.00  0.00      BSYN  
ATOM    462    N VAL    52     -25.884 -84.245 -22.899  1.00  0.00      BSYN  
ATOM    463    H VAL    52     -25.078 -84.299 -22.343  1.00  0.00      BSYN  
ATOM    464   CA VAL    52     -27.102 -83.663 -22.423  1.00  0.00      BSYN  
ATOM    465   CB VAL    52     -26.972 -83.746 -20.920  1.00  0.00      BSYN  
ATOM    466  CG1 VAL    52     -28.156 -82.948 -20.222  1.00  0.00      BSYN  
ATOM    467  CG2 VAL    52     -27.154 -85.158 -20.475  1.00  0.00      BSYN  
ATOM    468    C VAL    52     -26.928 -82.238 -22.968  1.00  0.00      BSYN  
ATOM    469    O VAL    52     -25.874 -81.616 -22.771  1.00  0.00      BSYN  
ATOM    470    N ALA    53     -27.911 -81.830 -23.724  1.00  0.00      BSYN  
ATOM    471    H ALA    53     -28.500 -82.522 -24.092  1.00  0.00      BSYN  
ATOM    472   CA ALA    53     -28.039 -80.455 -24.306  1.00  0.00      BSYN  
ATOM    473   CB ALA    53     -27.166 -80.370 -25.608  1.00  0.00      BSYN  
ATOM    474    C ALA    53     -29.433 -80.080 -24.757  1.00  0.00      BSYN  
ATOM    475    O ALA    53     -30.045 -80.926 -25.351  1.00  0.00      BSYN  
ATOM    476    N SER    54     -29.837 -78.842 -24.504  1.00  0.00      BSYN  
ATOM    477    H SER    54     -29.151 -78.183 -24.268  1.00  0.00      BSYN  
ATOM    478   CA SER    54     -31.187 -78.358 -24.783  1.00  0.00      BSYN  
ATOM    479   CB SER    54     -31.808 -78.244 -23.445  1.00  0.00      BSYN  
ATOM    480   OG SER    54     -32.119 -79.556 -23.018  1.00  0.00      BSYN  
ATOM    481   HG SER    54     -32.092 -80.257 -23.674  1.00  0.00      BSYN  
ATOM    482    C SER    54     -31.084 -76.970 -25.418  1.00  0.00      BSYN  
ATOM    483    O SER    54     -30.506 -76.012 -24.828  1.00  0.00      BSYN  
ATOM    484    N VAL    55     -31.652 -76.886 -26.630  1.00  0.00      BSYN  
ATOM    485    H VAL    55     -32.146 -77.624 -27.044  1.00  0.00      BSYN  
ATOM    486   CA VAL    55     -31.475 -75.640 -27.378  1.00  0.00      BSYN  
ATOM    487   CB VAL    55     -32.298 -74.473 -26.829  1.00  0.00      BSYN  
ATOM    488  CG1 VAL    55     -32.266 -73.271 -27.767  1.00  0.00      BSYN  
ATOM    489  CG2 VAL    55     -33.719 -74.784 -26.604  1.00  0.00      BSYN  
ATOM    490    C VAL    55     -29.965 -75.161 -27.597  1.00  0.00      BSYN  
ATOM    491    O VAL    55     -29.679 -74.606 -28.753  1.00  0.00      BSYN  
ATOM    492    N ALA    56     -28.904 -75.147 -26.716  1.00  0.00      BSYN  
ATOM    493    H ALA    56     -29.005 -75.428 -25.783  1.00  0.00      BSYN  
ATOM    494   CA ALA    56     -27.589 -74.700 -27.153  1.00  0.00      BSYN  
ATOM    495   CB ALA    56     -27.372 -73.317 -26.446  1.00  0.00      BSYN  
ATOM    496    C ALA    56     -26.503 -75.678 -26.597  1.00  0.00      BSYN  
ATOM    497    O ALA    56     -26.811 -76.569 -25.769  1.00  0.00      BSYN  
ATOM    498    N GLU    57     -25.223 -75.493 -26.953  1.00  0.00      BSYN  
ATOM    499    H GLU    57     -25.059 -74.607 -27.338  1.00  0.00      BSYN  
ATOM    500   CA GLU    57     -24.023 -76.368 -26.670  1.00  0.00      BSYN  
ATOM    501   CB GLU    57     -23.229 -76.188 -27.944  1.00  0.00      BSYN  
ATOM    502   CG GLU    57     -23.788 -76.729 -29.237  1.00  0.00      BSYN  
ATOM    503   CD GLU    57     -22.966 -76.345 -30.508  1.00  0.00      BSYN  
ATOM    504  OE1 GLU    57     -23.495 -75.562 -31.272  1.00  0.00      BSYN  
ATOM    505  OE2 GLU    57     -21.869 -76.772 -30.692  1.00  0.00      BSYN  
ATOM    506    C GLU    57     -23.044 -76.362 -25.464  1.00  0.00      BSYN  
ATOM    507    O GLU    57     -21.787 -76.345 -25.461  1.00  0.00      BSYN  
ATOM    508    N LYS    58     -23.853 -76.399 -24.426  1.00  0.00      BSYN  
ATOM    509    H LYS    58     -24.732 -76.764 -24.662  1.00  0.00      BSYN  
ATOM    510   CA LYS    58     -23.426 -76.465 -23.036  1.00  0.00      BSYN  
ATOM    511   CB LYS    58     -24.063 -75.319 -22.241  1.00  0.00      BSYN  
ATOM    512   CG LYS    58     -23.212 -75.220 -20.974  1.00  0.00      BSYN  
ATOM    513   CD LYS    58     -21.709 -75.091 -21.203  1.00  0.00      BSYN  
ATOM    514   CE LYS    58     -20.952 -75.404 -19.940  1.00  0.00      BSYN  
ATOM    515   NZ LYS    58     -19.511 -75.332 -20.067  1.00  0.00      BSYN  
ATOM    516  HZ1 LYS    58     -18.942 -75.560 -19.227  1.00  0.00      BSYN  
ATOM    517  HZ2 LYS    58     -19.121 -75.859 -20.875  1.00  0.00      BSYN  
ATOM    518  HZ3 LYS    58     -19.304 -74.372 -20.410  1.00  0.00      BSYN  
ATOM    519    C LYS    58     -23.945 -77.871 -22.720  1.00  0.00      BSYN  
ATOM    520    O LYS    58     -24.841 -78.424 -23.342  1.00  0.00      BSYN  
ATOM    521    N THR    59     -23.311 -78.418 -21.711  1.00  0.00      BSYN  
ATOM    522    H THR    59     -22.534 -77.878 -21.458  1.00  0.00      BSYN  
ATOM    523   CA THR    59     -23.800 -79.636 -20.941  1.00  0.00      BSYN  
ATOM    524   CB THR    59     -22.631 -80.418 -20.232  1.00  0.00      BSYN  
ATOM    525  OG1 THR    59     -21.963 -81.269 -21.126  1.00  0.00      BSYN  
ATOM    526  HG1 THR    59     -21.764 -82.191 -20.946  1.00  0.00      BSYN  
ATOM    527  CG2 THR    59     -23.097 -81.376 -19.029  1.00  0.00      BSYN  
ATOM    528    C THR    59     -24.771 -79.062 -19.923  1.00  0.00      BSYN  
ATOM    529    O THR    59     -24.659 -77.914 -19.413  1.00  0.00      BSYN  
ATOM    530    N LYS    60     -25.924 -79.684 -19.760  1.00  0.00      BSYN  
ATOM    531    H LYS    60     -26.056 -80.625 -20.000  1.00  0.00      BSYN  
ATOM    532   CA LYS    60     -27.061 -79.136 -19.005  1.00  0.00      BSYN  
ATOM    533   CB LYS    60     -28.410 -79.515 -19.361  1.00  0.00      BSYN  
ATOM    534   CG LYS    60     -28.872 -78.592 -20.508  1.00  0.00      BSYN  
ATOM    535   CD LYS    60     -28.930 -77.132 -20.068  1.00  0.00      BSYN  
ATOM    536   CE LYS    60     -29.985 -76.793 -19.033  1.00  0.00      BSYN  
ATOM    537   NZ LYS    60     -30.807 -75.789 -19.638  1.00  0.00      BSYN  
ATOM    538  HZ1 LYS    60     -31.319 -75.351 -18.846  1.00  0.00      BSYN  
ATOM    539  HZ2 LYS    60     -30.061 -75.132 -19.944  1.00  0.00      BSYN  
ATOM    540  HZ3 LYS    60     -31.294 -76.187 -20.466  1.00  0.00      BSYN  
ATOM    541    C LYS    60     -26.701 -79.652 -17.594  1.00  0.00      BSYN  
ATOM    542    O LYS    60     -27.002 -80.771 -17.180  1.00  0.00      BSYN  
ATOM    543    N GLU    61     -26.047 -78.987 -16.745  1.00  0.00      BSYN  
ATOM    544    H GLU    61     -25.973 -78.020 -16.882  1.00  0.00      BSYN  
ATOM    545   CA GLU    61     -25.696 -79.332 -15.366  1.00  0.00      BSYN  
ATOM    546   CB GLU    61     -24.206 -79.663 -15.399  1.00  0.00      BSYN  
ATOM    547   CG GLU    61     -23.671 -80.548 -14.390  1.00  0.00      BSYN  
ATOM    548   CD GLU    61     -22.220 -81.046 -14.547  1.00  0.00      BSYN  
ATOM    549  OE1 GLU    61     -21.369 -80.380 -14.032  1.00  0.00      BSYN  
ATOM    550  OE2 GLU    61     -22.035 -82.191 -14.961  1.00  0.00      BSYN  
ATOM    551    C GLU    61     -26.044 -78.288 -14.285  1.00  0.00      BSYN  
ATOM    552    O GLU    61     -25.398 -77.249 -14.173  1.00  0.00      BSYN  
ATOM    553    N GLN    62     -26.913 -78.684 -13.353  1.00  0.00      BSYN  
ATOM    554    H GLN    62     -27.063 -79.652 -13.335  1.00  0.00      BSYN  
ATOM    555   CA GLN    62     -27.381 -77.928 -12.118  1.00  0.00      BSYN  
ATOM    556   CB GLN    62     -28.718 -78.521 -11.731  1.00  0.00      BSYN  
ATOM    557   CG GLN    62     -29.673 -77.561 -10.789  1.00  0.00      BSYN  
ATOM    558   CD GLN    62     -29.470 -77.221  -9.315  1.00  0.00      BSYN  
ATOM    559  OE1 GLN    62     -28.381 -76.727  -9.043  1.00  0.00      BSYN  
ATOM    560  NE2 GLN    62     -30.231 -77.546  -8.244  1.00  0.00      BSYN  
ATOM    561 HE21 GLN    62     -29.810 -77.364  -7.378  1.00  0.00      BSYN  
ATOM    562 HE22 GLN    62     -31.084 -77.902  -8.569  1.00  0.00      BSYN  
ATOM    563    C GLN    62     -26.302 -78.070 -11.069  1.00  0.00      BSYN  
ATOM    564    O GLN    62     -26.200 -78.952 -10.277  1.00  0.00      BSYN  
ATOM    565    N ALA    63     -25.287 -77.269 -11.295  1.00  0.00      BSYN  
ATOM    566    H ALA    63     -25.422 -76.720 -12.095  1.00  0.00      BSYN  
ATOM    567   CA ALA    63     -24.160 -77.281 -10.439  1.00  0.00      BSYN  
ATOM    568   CB ALA    63     -22.928 -77.459 -11.344  1.00  0.00      BSYN  
ATOM    569    C ALA    63     -24.125 -76.112  -9.542  1.00  0.00      BSYN  
ATOM    570    O ALA    63     -23.206 -75.319  -9.477  1.00  0.00      BSYN  
ATOM    571    N SER    64     -25.182 -76.025  -8.827  1.00  0.00      BSYN  
ATOM    572    H SER    64     -25.959 -76.620  -8.775  1.00  0.00      BSYN  
ATOM    573   CA SER    64     -25.535 -74.913  -7.901  1.00  0.00      BSYN  
ATOM    574   CB SER    64     -24.683 -74.647  -6.667  1.00  0.00      BSYN  
ATOM    575   OG SER    64     -24.563 -75.653  -5.698  1.00  0.00      BSYN  
ATOM    576   HG SER    64     -24.791 -75.299  -4.835  1.00  0.00      BSYN  
ATOM    577    C SER    64     -25.938 -73.725  -8.776  1.00  0.00      BSYN  
ATOM    578    O SER    64     -25.999 -72.609  -8.325  1.00  0.00      BSYN  
ATOM    579    N HIS    65     -26.659 -74.061  -9.904  1.00  0.00      BSYN  
ATOM    580    H HIS    65     -26.902 -75.011  -9.891  1.00  0.00      BSYN  
ATOM    581   CA HIS    65     -27.077 -73.061 -10.882  1.00  0.00      BSYN  
ATOM    582   CB HIS    65     -26.880 -73.551 -12.285  1.00  0.00      BSYN  
ATOM    583   CG HIS    65     -27.193 -72.373 -13.252  1.00  0.00      BSYN  
ATOM    584  ND1 HIS    65     -28.178 -72.237 -14.138  1.00  0.00      BSYN  
ATOM    585  HD1 HIS    65     -29.102 -72.538 -14.264  1.00  0.00      BSYN  
ATOM    586  CD2 HIS    65     -26.223 -71.441 -13.596  1.00  0.00      BSYN  
ATOM    587  NE2 HIS    65     -26.555 -71.032 -14.738  1.00  0.00      BSYN  
ATOM    588  CE1 HIS    65     -27.768 -71.473 -15.083  1.00  0.00      BSYN  
ATOM    589    C HIS    65     -28.618 -72.864 -10.699  1.00  0.00      BSYN  
ATOM    590    O HIS    65     -29.559 -73.470 -11.246  1.00  0.00      BSYN  
ATOM    591    N LEU    66     -28.832 -71.872  -9.806  1.00  0.00      BSYN  
ATOM    592    H LEU    66     -27.990 -71.438  -9.556  1.00  0.00      BSYN  
ATOM    593   CA LEU    66     -30.157 -71.298  -9.512  1.00  0.00      BSYN  
ATOM    594   CB LEU    66     -30.022 -70.117  -8.471  1.00  0.00      BSYN  
ATOM    595   CG LEU    66     -29.591 -70.316  -6.955  1.00  0.00      BSYN  
ATOM    596  CD1 LEU    66     -28.848 -69.108  -6.253  1.00  0.00      BSYN  
ATOM    597  CD2 LEU    66     -30.757 -70.799  -6.208  1.00  0.00      BSYN  
ATOM    598    C LEU    66     -30.773 -70.730 -10.744  1.00  0.00      BSYN  
ATOM    599    O LEU    66     -30.481 -69.583 -11.098  1.00  0.00      BSYN  
ATOM    600    N GLY    67     -31.596 -71.536 -11.416  1.00  0.00      BSYN  
ATOM    601    H GLY    67     -31.907 -72.356 -10.978  1.00  0.00      BSYN  
ATOM    602   CA GLY    67     -32.089 -71.068 -12.721  1.00  0.00      BSYN  
ATOM    603    C GLY    67     -33.200 -71.888 -13.314  1.00  0.00      BSYN  
ATOM    604    O GLY    67     -32.854 -72.683 -14.232  1.00  0.00      BSYN  
ATOM    605    N GLY    68     -34.474 -71.827 -12.952  1.00  0.00      BSYN  
ATOM    606    H GLY    68     -35.241 -72.259 -13.381  1.00  0.00      BSYN  
ATOM    607   CA GLY    68     -34.887 -70.766 -12.052  1.00  0.00      BSYN  
ATOM    608    C GLY    68     -35.962 -69.876 -12.648  1.00  0.00      BSYN  
ATOM    609    O GLY    68     -36.551 -70.288 -13.650  1.00  0.00      BSYN  
ATOM    610    N ALA    69     -36.019 -68.618 -12.181  1.00  0.00      BSYN  
ATOM    611    H ALA    69     -35.465 -68.361 -11.415  1.00  0.00      BSYN  
ATOM    612   CA ALA    69     -36.900 -67.662 -12.863  1.00  0.00      BSYN  
ATOM    613   CB ALA    69     -37.398 -66.535 -11.942  1.00  0.00      BSYN  
ATOM    614    C ALA    69     -36.375 -66.976 -14.108  1.00  0.00      BSYN  
ATOM    615    O ALA    69     -35.483 -66.102 -14.129  1.00  0.00      BSYN  
ATOM    616    N VAL    70     -36.942 -67.408 -15.291  1.00  0.00      BSYN  
ATOM    617    H VAL    70     -37.783 -67.902 -15.188  1.00  0.00      BSYN  
ATOM    618   CA VAL    70     -36.556 -66.952 -16.604  1.00  0.00      BSYN  
ATOM    619   CB VAL    70     -37.241 -67.773 -17.676  1.00  0.00      BSYN  
ATOM    620  CG1 VAL    70     -36.698 -67.273 -19.080  1.00  0.00      BSYN  
ATOM    621  CG2 VAL    70     -36.919 -69.147 -17.550  1.00  0.00      BSYN  
ATOM    622    C VAL    70     -36.907 -65.477 -16.908  1.00  0.00      BSYN  
ATOM    623    O VAL    70     -36.191 -64.741 -17.481  1.00  0.00      BSYN  
ATOM    624    N PHE    71     -37.968 -65.039 -16.193  1.00  0.00      BSYN  
ATOM    625    H PHE    71     -38.576 -65.612 -15.680  1.00  0.00      BSYN  
ATOM    626   CA PHE    71     -38.333 -63.613 -16.445  1.00  0.00      BSYN  
ATOM    627   CB PHE    71     -39.841 -63.595 -16.545  1.00  0.00      BSYN  
ATOM    628   CG PHE    71     -40.632 -62.273 -16.915  1.00  0.00      BSYN  
ATOM    629  CD1 PHE    71     -40.579 -61.797 -18.261  1.00  0.00      BSYN  
ATOM    630  CD2 PHE    71     -41.363 -61.628 -15.990  1.00  0.00      BSYN  
ATOM    631  CE1 PHE    71     -41.417 -60.758 -18.623  1.00  0.00      BSYN  
ATOM    632  CE2 PHE    71     -42.138 -60.550 -16.386  1.00  0.00      BSYN  
ATOM    633   CZ PHE    71     -42.213 -60.137 -17.740  1.00  0.00      BSYN  
ATOM    634    C PHE    71     -37.972 -62.807 -15.166  1.00  0.00      BSYN  
ATOM    635    O PHE    71     -38.592 -63.022 -14.104  1.00  0.00      BSYN  
ATOM    636    N SER    72     -36.850 -61.980 -15.309  1.00  0.00      BSYN  
ATOM    637    H SER    72     -36.484 -61.841 -16.207  1.00  0.00      BSYN  
ATOM    638   CA SER    72     -36.328 -61.185 -14.179  1.00  0.00      BSYN  
ATOM    639   CB SER    72     -34.876 -61.474 -13.772  1.00  0.00      BSYN  
ATOM    640   OG SER    72     -34.721 -62.830 -13.794  1.00  0.00      BSYN  
ATOM    641   HG SER    72     -35.263 -63.134 -14.526  1.00  0.00      BSYN  
ATOM    642    C SER    72     -36.439 -59.656 -14.459  1.00  0.00      BSYN  
ATOM    643    O SER    72     -35.543 -58.866 -14.288  1.00  0.00      BSYN  
ATOM    644    N GLY    73     -37.720 -59.335 -14.911  1.00  0.00      BSYN  
ATOM    645    H GLY    73     -38.277 -60.133 -15.031  1.00  0.00      BSYN  
ATOM    646   CA GLY    73     -38.182 -57.952 -14.935  1.00  0.00      BSYN  
ATOM    647    C GLY    73     -37.827 -57.562 -16.347  1.00  0.00      BSYN  
ATOM    648    O GLY    73     -38.229 -58.000 -17.492  1.00  0.00      BSYN  
ATOM    649    N ALA    74     -37.178 -56.448 -16.274  1.00  0.00      BSYN  
ATOM    650    H ALA    74     -36.868 -56.102 -15.411  1.00  0.00      BSYN  
ATOM    651   CA ALA    74     -36.683 -55.725 -17.425  1.00  0.00      BSYN  
ATOM    652   CB ALA    74     -37.812 -54.844 -17.965  1.00  0.00      BSYN  
ATOM    653    C ALA    74     -35.408 -54.921 -17.189  1.00  0.00      BSYN  
ATOM    654    O ALA    74     -35.092 -54.638 -16.054  1.00  0.00      BSYN  
ATOM    655    N GLY    75     -34.648 -54.625 -18.243  1.00  0.00      BSYN  
ATOM    656    H GLY    75     -35.036 -54.838 -19.118  1.00  0.00      BSYN  
ATOM    657   CA GLY    75     -33.422 -53.910 -18.148  1.00  0.00      BSYN  
ATOM    658    C GLY    75     -33.548 -52.488 -18.519  1.00  0.00      BSYN  
ATOM    659    O GLY    75     -34.251 -52.261 -19.523  1.00  0.00      BSYN  
ATOM    660    N ASN    76     -32.608 -51.614 -17.981  1.00  0.00      BSYN  
ATOM    661    H ASN    76     -31.818 -51.898 -17.474  1.00  0.00      BSYN  
ATOM    662   CA ASN    76     -32.640 -50.214 -18.253  1.00  0.00      BSYN  
ATOM    663   CB ASN    76     -33.747 -49.459 -17.319  1.00  0.00      BSYN  
ATOM    664   CG ASN    76     -33.970 -48.039 -17.715  1.00  0.00      BSYN  
ATOM    665  OD1 ASN    76     -34.061 -47.665 -18.870  1.00  0.00      BSYN  
ATOM    666  ND2 ASN    76     -33.996 -47.350 -16.648  1.00  0.00      BSYN  
ATOM    667 HD21 ASN    76     -34.235 -46.433 -16.897  1.00  0.00      BSYN  
ATOM    668 HD22 ASN    76     -33.752 -47.664 -15.753  1.00  0.00      BSYN  
ATOM    669    C ASN    76     -31.265 -49.527 -18.286  1.00  0.00      BSYN  
ATOM    670    O ASN    76     -30.452 -49.533 -17.471  1.00  0.00      BSYN  
ATOM    671    N ILE    77     -31.068 -48.944 -19.477  1.00  0.00      BSYN  
ATOM    672    H ILE    77     -31.886 -48.866 -20.011  1.00  0.00      BSYN  
ATOM    673   CA ILE    77     -29.808 -48.266 -19.922  1.00  0.00      BSYN  
ATOM    674   CB ILE    77     -29.760 -48.087 -21.484  1.00  0.00      BSYN  
ATOM    675  CG2 ILE    77     -28.281 -47.668 -21.784  1.00  0.00      BSYN  
ATOM    676  CG1 ILE    77     -29.934 -49.501 -22.127  1.00  0.00      BSYN  
ATOM    677   CD ILE    77     -29.049 -50.647 -21.512  1.00  0.00      BSYN  
ATOM    678    C ILE    77     -29.579 -46.968 -19.175  1.00  0.00      BSYN  
ATOM    679    O ILE    77     -28.436 -46.695 -18.868  1.00  0.00      BSYN  
ATOM    680    N ALA    78     -30.625 -46.247 -18.736  1.00  0.00      BSYN  
ATOM    681    H ALA    78     -31.505 -46.501 -19.084  1.00  0.00      BSYN  
ATOM    682   CA ALA    78     -30.513 -45.147 -17.778  1.00  0.00      BSYN  
ATOM    683   CB ALA    78     -31.817 -44.339 -17.890  1.00  0.00      BSYN  
ATOM    684    C ALA    78     -30.359 -45.832 -16.407  1.00  0.00      BSYN  
ATOM    685    O ALA    78     -31.336 -46.020 -15.692  1.00  0.00      BSYN  
ATOM    686    N ALA    79     -29.068 -46.109 -16.065  1.00  0.00      BSYN  
ATOM    687    H ALA    79     -28.505 -46.193 -16.863  1.00  0.00      BSYN  
ATOM    688   CA ALA    79     -28.685 -46.478 -14.784  1.00  0.00      BSYN  
ATOM    689   CB ALA    79     -28.261 -47.999 -14.796  1.00  0.00      BSYN  
ATOM    690    C ALA    79     -27.386 -45.832 -14.335  1.00  0.00      BSYN  
ATOM    691    O ALA    79     -26.592 -45.341 -15.163  1.00  0.00      BSYN  
ATOM    692    N ALA    80     -27.196 -45.838 -12.987  1.00  0.00      BSYN  
ATOM    693    H ALA    80     -27.953 -45.845 -12.364  1.00  0.00      BSYN  
ATOM    694   CA ALA    80     -25.863 -45.698 -12.371  1.00  0.00      BSYN  
ATOM    695   CB ALA    80     -25.677 -44.340 -11.559  1.00  0.00      BSYN  
ATOM    696    C ALA    80     -25.706 -46.730 -11.263  1.00  0.00      BSYN  
ATOM    697    O ALA    80     -24.702 -47.517 -11.167  1.00  0.00      BSYN  
ATOM    698    N THR    81     -26.687 -46.648 -10.340  1.00  0.00      BSYN  
ATOM    699    H THR    81     -27.265 -45.904 -10.071  1.00  0.00      BSYN  
ATOM    700   CA THR    81     -27.033 -47.863  -9.614  1.00  0.00      BSYN  
ATOM    701   CB THR    81     -27.585 -47.753  -8.236  1.00  0.00      BSYN  
ATOM    702  OG1 THR    81     -26.599 -46.860  -7.620  1.00  0.00      BSYN  
ATOM    703  HG1 THR    81     -25.702 -46.914  -7.960  1.00  0.00      BSYN  
ATOM    704  CG2 THR    81     -27.854 -48.922  -7.265  1.00  0.00      BSYN  
ATOM    705    C THR    81     -28.062 -48.625 -10.433  1.00  0.00      BSYN  
ATOM    706    O THR    81     -29.296 -48.451 -10.294  1.00  0.00      BSYN  
ATOM    707    N GLY    82     -27.687 -49.701 -11.158  1.00  0.00      BSYN  
ATOM    708    H GLY    82     -26.741 -49.847 -11.370  1.00  0.00      BSYN  
ATOM    709   CA GLY    82     -28.580 -50.706 -11.810  1.00  0.00      BSYN  
ATOM    710    C GLY    82     -29.049 -51.886 -10.950  1.00  0.00      BSYN  
ATOM    711    O GLY    82     -30.190 -51.948 -10.601  1.00  0.00      BSYN  
ATOM    712    N LEU    83     -28.114 -52.812 -10.659  1.00  0.00      BSYN  
ATOM    713    H LEU    83     -28.295 -53.446  -9.935  1.00  0.00      BSYN  
ATOM    714   CA LEU    83     -26.720 -52.871 -11.162  1.00  0.00      BSYN  
ATOM    715   CB LEU    83     -25.845 -53.582 -10.066  1.00  0.00      BSYN  
ATOM    716   CG LEU    83     -25.588 -52.870  -8.792  1.00  0.00      BSYN  
ATOM    717  CD1 LEU    83     -25.109 -53.876  -7.713  1.00  0.00      BSYN  
ATOM    718  CD2 LEU    83     -24.564 -51.785  -9.081  1.00  0.00      BSYN  
ATOM    719    C LEU    83     -26.665 -53.767 -12.423  1.00  0.00      BSYN  
ATOM    720    O LEU    83     -27.068 -54.930 -12.318  1.00  0.00      BSYN  
ATOM    721    N VAL    84     -26.178 -53.294 -13.514  1.00  0.00      BSYN  
ATOM    722    H VAL    84     -25.814 -52.389 -13.608  1.00  0.00      BSYN  
ATOM    723   CA VAL    84     -25.943 -54.207 -14.637  1.00  0.00      BSYN  
ATOM    724   CB VAL    84     -26.405 -53.367 -15.877  1.00  0.00      BSYN  
ATOM    725  CG1 VAL    84     -27.881 -53.134 -15.823  1.00  0.00      BSYN  
ATOM    726  CG2 VAL    84     -25.742 -51.972 -16.026  1.00  0.00      BSYN  
ATOM    727    C VAL    84     -24.336 -54.496 -14.702  1.00  0.00      BSYN  
ATOM    728    O VAL    84     -23.953 -55.508 -15.374  1.00  0.00      BSYN  
ATOM    729    N LYS    85     -23.584 -53.639 -13.957  1.00  0.00      BSYN  
ATOM    730    H LYS    85     -23.864 -52.908 -13.367  1.00  0.00      BSYN  
ATOM    731   CA LYS    85     -22.187 -53.630 -13.927  1.00  0.00      BSYN  
ATOM    732   CB LYS    85     -21.345 -52.510 -13.216  1.00  0.00      BSYN  
ATOM    733   CG LYS    85     -21.867 -51.130 -13.712  1.00  0.00      BSYN  
ATOM    734   CD LYS    85     -21.417 -50.021 -12.870  1.00  0.00      BSYN  
ATOM    735   CE LYS    85     -21.851 -48.698 -13.503  1.00  0.00      BSYN  
ATOM    736   NZ LYS    85     -21.895 -47.778 -12.383  1.00  0.00      BSYN  
ATOM    737  HZ1 LYS    85     -22.815 -47.727 -11.900  1.00  0.00      BSYN  
ATOM    738  HZ2 LYS    85     -21.184 -48.050 -11.673  1.00  0.00      BSYN  
ATOM    739  HZ3 LYS    85     -21.690 -46.859 -12.823  1.00  0.00      BSYN  
ATOM    740    C LYS    85     -21.665 -54.847 -13.159  1.00  0.00      BSYN  
ATOM    741    O LYS    85     -21.936 -55.281 -12.010  1.00  0.00      BSYN  
ATOM    742    N ARG    86     -20.806 -55.428 -13.988  1.00  0.00      BSYN  
ATOM    743    H ARG    86     -20.993 -55.406 -14.950  1.00  0.00      BSYN  
ATOM    744   CA ARG    86     -19.702 -56.177 -13.408  1.00  0.00      BSYN  
ATOM    745   CB ARG    86     -19.696 -57.608 -14.110  1.00  0.00      BSYN  
ATOM    746   CG ARG    86     -20.641 -58.671 -13.472  1.00  0.00      BSYN  
ATOM    747   CD ARG    86     -19.809 -59.380 -12.332  1.00  0.00      BSYN  
ATOM    748   NE ARG    86     -20.249 -60.775 -12.267  1.00  0.00      BSYN  
ATOM    749   HE ARG    86     -19.762 -61.392 -12.852  1.00  0.00      BSYN  
ATOM    750   CZ ARG    86     -21.348 -61.136 -11.610  1.00  0.00      BSYN  
ATOM    751  NH1 ARG    86     -22.013 -60.324 -10.775  1.00  0.00      BSYN  
ATOM    752 HH11 ARG    86     -22.827 -60.739 -10.369  1.00  0.00      BSYN  
ATOM    753 HH12 ARG    86     -21.604 -59.430 -10.592  1.00  0.00      BSYN  
ATOM    754  NH2 ARG    86     -21.839 -62.343 -11.929  1.00  0.00      BSYN  
ATOM    755 HH21 ARG    86     -22.646 -62.720 -11.475  1.00  0.00      BSYN  
ATOM    756 HH22 ARG    86     -21.411 -62.866 -12.666  1.00  0.00      BSYN  
ATOM    757    C ARG    86     -18.504 -55.327 -13.626  1.00  0.00      BSYN  
ATOM    758    O ARG    86     -17.853 -55.157 -14.661  1.00  0.00      BSYN  
ATOM    759    N GLU    87     -18.201 -54.582 -12.540  1.00  0.00      BSYN  
ATOM    760    H GLU    87     -18.929 -54.674 -11.890  1.00  0.00      BSYN  
ATOM    761   CA GLU    87     -17.112 -53.722 -12.345  1.00  0.00      BSYN  
ATOM    762   CB GLU    87     -17.542 -52.721 -11.290  1.00  0.00      BSYN  
ATOM    763   CG GLU    87     -17.896 -53.262  -9.966  1.00  0.00      BSYN  
ATOM    764   CD GLU    87     -18.474 -52.430  -8.879  1.00  0.00      BSYN  
ATOM    765  OE1 GLU    87     -18.020 -52.598  -7.758  1.00  0.00      BSYN  
ATOM    766  OE2 GLU    87     -19.395 -51.679  -9.032  1.00  0.00      BSYN  
ATOM    767    C GLU    87     -15.712 -54.407 -12.070  1.00  0.00      BSYN  
ATOM    768    O GLU    87     -15.473 -55.229 -11.143  1.00  0.00      BSYN  
ATOM    769    N GLU    88     -14.695 -53.955 -12.833  1.00  0.00      BSYN  
ATOM    770    H GLU    88     -13.799 -54.093 -12.461  1.00  0.00      BSYN  
ATOM    771   CA GLU    88     -14.782 -53.342 -14.122  1.00  0.00      BSYN  
ATOM    772   CB GLU    88     -14.449 -51.794 -14.186  1.00  0.00      BSYN  
ATOM    773   CG GLU    88     -13.490 -51.250 -13.124  1.00  0.00      BSYN  
ATOM    774   CD GLU    88     -13.663 -49.775 -12.912  1.00  0.00      BSYN  
ATOM    775  OE1 GLU    88     -14.415 -49.488 -11.934  1.00  0.00      BSYN  
ATOM    776  OE2 GLU    88     -12.920 -48.989 -13.594  1.00  0.00      BSYN  
ATOM    777    C GLU    88     -14.263 -54.266 -15.171  1.00  0.00      BSYN  
ATOM    778    O GLU    88     -13.056 -54.410 -15.371  1.00  0.00      BSYN  
ATOM    779    N PHE    89     -15.109 -54.886 -15.927  1.00  0.00      BSYN  
ATOM    780    H PHE    89     -16.023 -54.601 -15.719  1.00  0.00      BSYN  
ATOM    781   CA PHE    89     -14.879 -55.811 -17.013  1.00  0.00      BSYN  
ATOM    782   CB PHE    89     -14.950 -57.266 -16.578  1.00  0.00      BSYN  
ATOM    783   CG PHE    89     -13.741 -57.749 -15.864  1.00  0.00      BSYN  
ATOM    784  CD1 PHE    89     -12.584 -57.837 -16.614  1.00  0.00      BSYN  
ATOM    785  CD2 PHE    89     -13.742 -58.051 -14.471  1.00  0.00      BSYN  
ATOM    786  CE1 PHE    89     -11.434 -58.331 -16.087  1.00  0.00      BSYN  
ATOM    787  CE2 PHE    89     -12.521 -58.435 -13.969  1.00  0.00      BSYN  
ATOM    788   CZ PHE    89     -11.370 -58.656 -14.739  1.00  0.00      BSYN  
ATOM    789    C PHE    89     -15.885 -55.625 -18.108  1.00  0.00      BSYN  
ATOM    790    O PHE    89     -17.099 -55.485 -17.881  1.00  0.00      BSYN  
ATOM    791    N PRO    90     -15.549 -55.606 -19.393  1.00  0.00      BSYN  
ATOM    792   CD PRO    90     -14.158 -55.613 -19.865  1.00  0.00      BSYN  
ATOM    793   CA PRO    90     -16.516 -55.630 -20.479  1.00  0.00      BSYN  
ATOM    794   CB PRO    90     -15.626 -55.479 -21.715  1.00  0.00      BSYN  
ATOM    795   CG PRO    90     -14.336 -56.112 -21.265  1.00  0.00      BSYN  
ATOM    796    C PRO    90     -17.415 -56.815 -20.811  1.00  0.00      BSYN  
ATOM    797    O PRO    90     -18.501 -56.773 -21.442  1.00  0.00      BSYN  
ATOM    798    N THR    91     -17.103 -57.987 -20.200  1.00  0.00      BSYN  
ATOM    799    H THR    91     -16.512 -57.956 -19.419  1.00  0.00      BSYN  
ATOM    800   CA THR    91     -17.710 -59.264 -20.622  1.00  0.00      BSYN  
ATOM    801   CB THR    91     -16.667 -60.246 -21.271  1.00  0.00      BSYN  
ATOM    802  OG1 THR    91     -15.387 -59.992 -20.656  1.00  0.00      BSYN  
ATOM    803  HG1 THR    91     -15.407 -59.937 -19.698  1.00  0.00      BSYN  
ATOM    804  CG2 THR    91     -16.539 -60.373 -22.757  1.00  0.00      BSYN  
ATOM    805    C THR    91     -18.315 -60.108 -19.563  1.00  0.00      BSYN  
ATOM    806    O THR    91     -17.775 -60.205 -18.414  1.00  0.00      BSYN  
ATOM    807    N ASP    92     -19.345 -60.842 -19.852  1.00  0.00      BSYN  
ATOM    808    H ASP    92     -19.534 -60.999 -20.801  1.00  0.00      BSYN  
ATOM    809   CA ASP    92     -20.153 -61.593 -18.943  1.00  0.00      BSYN  
ATOM    810   CB ASP    92     -21.570 -60.946 -18.747  1.00  0.00      BSYN  
ATOM    811   CG ASP    92     -22.584 -61.398 -17.644  1.00  0.00      BSYN  
ATOM    812  OD1 ASP    92     -22.223 -62.127 -16.734  1.00  0.00      BSYN  
ATOM    813  OD2 ASP    92     -23.721 -61.088 -17.838  1.00  0.00      BSYN  
ATOM    814    C ASP    92     -20.214 -63.097 -19.158  1.00  0.00      BSYN  
ATOM    815    O ASP    92     -20.971 -63.592 -19.928  1.00  0.00      BSYN  
ATOM    816    N LEU    93     -19.201 -63.715 -18.507  1.00  0.00      BSYN  
ATOM    817    H LEU    93     -18.701 -63.298 -17.775  1.00  0.00      BSYN  
ATOM    818   CA LEU    93     -18.975 -65.142 -18.319  1.00  0.00      BSYN  
ATOM    819   CB LEU    93     -17.875 -65.597 -19.304  1.00  0.00      BSYN  
ATOM    820   CG LEU    93     -18.249 -65.582 -20.697  1.00  0.00      BSYN  
ATOM    821  CD1 LEU    93     -17.171 -64.886 -21.488  1.00  0.00      BSYN  
ATOM    822  CD2 LEU    93     -18.614 -67.005 -21.078  1.00  0.00      BSYN  
ATOM    823    C LEU    93     -18.544 -65.532 -16.924  1.00  0.00      BSYN  
ATOM    824    O LEU    93     -17.696 -64.779 -16.347  1.00  0.00      BSYN  
ATOM    825    N LYS    94     -18.973 -66.641 -16.392  1.00  0.00      BSYN  
ATOM    826    H LYS    94     -19.665 -67.171 -16.839  1.00  0.00      BSYN  
ATOM    827   CA LYS    94     -18.388 -67.119 -15.119  1.00  0.00      BSYN  
ATOM    828   CB LYS    94     -19.531 -67.476 -14.229  1.00  0.00      BSYN  
ATOM    829   CG LYS    94     -20.323 -66.474 -13.482  1.00  0.00      BSYN  
ATOM    830   CD LYS    94     -19.365 -65.761 -12.541  1.00  0.00      BSYN  
ATOM    831   CE LYS    94     -19.026 -64.396 -12.964  1.00  0.00      BSYN  
ATOM    832   NZ LYS    94     -17.907 -63.844 -12.252  1.00  0.00      BSYN  
ATOM    833  HZ1 LYS    94     -17.098 -64.428 -12.545  1.00  0.00      BSYN  
ATOM    834  HZ2 LYS    94     -17.532 -62.904 -12.493  1.00  0.00      BSYN  
ATOM    835  HZ3 LYS    94     -18.014 -63.963 -11.224  1.00  0.00      BSYN  
ATOM    836    C LYS    94     -17.434 -68.269 -15.374  1.00  0.00      BSYN  
ATOM    837    O LYS    94     -17.675 -69.177 -16.188  1.00  0.00      BSYN  
ATOM    838    N PRO    95     -16.121 -68.279 -14.747  1.00  0.00      BSYN  
ATOM    839   CD PRO    95     -15.560 -67.212 -13.987  1.00  0.00      BSYN  
ATOM    840   CA PRO    95     -15.235 -69.345 -14.672  1.00  0.00      BSYN  
ATOM    841   CB PRO    95     -13.928 -68.807 -14.212  1.00  0.00      BSYN  
ATOM    842   CG PRO    95     -14.151 -67.342 -14.408  1.00  0.00      BSYN  
ATOM    843    C PRO    95     -15.476 -70.588 -13.902  1.00  0.00      BSYN  
ATOM    844    O PRO    95     -15.103 -70.817 -12.740  1.00  0.00      BSYN  
ATOM    845    N GLU    96     -16.013 -71.491 -14.658  1.00  0.00      BSYN  
ATOM    846    H GLU    96     -16.503 -71.158 -15.439  1.00  0.00      BSYN  
ATOM    847   CA GLU    96     -15.872 -72.889 -14.301  1.00  0.00      BSYN  
ATOM    848   CB GLU    96     -17.068 -73.568 -14.766  1.00  0.00      BSYN  
ATOM    849   CG GLU    96     -17.864 -73.879 -13.609  1.00  0.00      BSYN  
ATOM    850   CD GLU    96     -17.814 -75.257 -13.013  1.00  0.00      BSYN  
ATOM    851  OE1 GLU    96     -18.797 -76.028 -13.162  1.00  0.00      BSYN  
ATOM    852  OE2 GLU    96     -16.738 -75.657 -12.560  1.00  0.00      BSYN  
ATOM    853    C GLU    96     -14.623 -73.641 -14.561  1.00  0.00      BSYN  
ATOM    854    O GLU    96     -14.261 -73.862 -15.730  1.00  0.00      BSYN  
ATOM    855    N GLU    97     -14.013 -74.327 -13.572  1.00  0.00      BSYN  
ATOM    856    H GLU    97     -14.427 -74.421 -12.689  1.00  0.00      BSYN  
ATOM    857   CA GLU    97     -12.618 -74.919 -13.719  1.00  0.00      BSYN  
ATOM    858   CB GLU    97     -11.560 -74.125 -13.018  1.00  0.00      BSYN  
ATOM    859   CG GLU    97     -10.192 -74.581 -13.484  1.00  0.00      BSYN  
ATOM    860   CD GLU    97      -9.049 -74.606 -12.536  1.00  0.00      BSYN  
ATOM    861  OE1 GLU    97      -9.225 -74.440 -11.336  1.00  0.00      BSYN  
ATOM    862  OE2 GLU    97      -7.900 -74.554 -12.923  1.00  0.00      BSYN  
ATOM    863    C GLU    97     -12.635 -76.435 -13.468  1.00  0.00      BSYN  
ATOM    864    O GLU    97     -13.478 -76.916 -12.741  1.00  0.00      BSYN  
ATOM    865    N VAL    98     -11.831 -77.162 -14.235  1.00  0.00      BSYN  
ATOM    866    H VAL    98     -11.201 -76.691 -14.820  1.00  0.00      BSYN  
ATOM    867   CA VAL    98     -11.783 -78.604 -14.278  1.00  0.00      BSYN  
ATOM    868   CB VAL    98     -11.014 -79.175 -15.577  1.00  0.00      BSYN  
ATOM    869  CG1 VAL    98     -11.721 -78.994 -16.881  1.00  0.00      BSYN  
ATOM    870  CG2 VAL    98      -9.513 -78.744 -15.784  1.00  0.00      BSYN  
ATOM    871    C VAL    98     -11.142 -79.090 -12.968  1.00  0.00      BSYN  
ATOM    872    O VAL    98     -10.544 -78.325 -12.125  1.00  0.00      BSYN  
ATOM    873    N ALA    99     -11.286 -80.375 -12.739  1.00  0.00      BSYN  
ATOM    874    H ALA    99     -11.521 -80.836 -13.572  1.00  0.00      BSYN  
ATOM    875   CA ALA    99     -10.936 -80.872 -11.459  1.00  0.00      BSYN  
ATOM    876   CB ALA    99     -12.084 -81.675 -10.977  1.00  0.00      BSYN  
ATOM    877    C ALA    99      -9.878 -81.960 -11.478  1.00  0.00      BSYN  
ATOM    878    O ALA    99      -9.931 -82.994 -12.254  1.00  0.00      BSYN  
ATOM    879    N GLN   100      -8.797 -81.628 -10.753  1.00  0.00      BSYN  
ATOM    880    H GLN   100      -8.729 -80.850 -10.161  1.00  0.00      BSYN  
ATOM    881   CA GLN   100      -7.561 -82.422 -10.797  1.00  0.00      BSYN  
ATOM    882   CB GLN   100      -6.197 -81.512 -10.734  1.00  0.00      BSYN  
ATOM    883   CG GLN   100      -4.913 -82.318 -10.495  1.00  0.00      BSYN  
ATOM    884   CD GLN   100      -4.244 -82.837 -11.706  1.00  0.00      BSYN  
ATOM    885  OE1 GLN   100      -4.877 -83.592 -12.392  1.00  0.00      BSYN  
ATOM    886  NE2 GLN   100      -3.144 -82.311 -12.181  1.00  0.00      BSYN  
ATOM    887 HE21 GLN   100      -2.719 -82.654 -12.995  1.00  0.00      BSYN  
ATOM    888 HE22 GLN   100      -2.778 -81.564 -11.663  1.00  0.00      BSYN  
ATOM    889    C GLN   100      -7.538 -83.480  -9.637  1.00  0.00      BSYN  
ATOM    890    O GLN   100      -7.508 -83.062  -8.479  1.00  0.00      BSYN  
ATOM    891    N GLU   101      -7.384 -84.797  -9.841  1.00  0.00      BSYN  
ATOM    892    H GLU   101      -7.008 -85.104 -10.692  1.00  0.00      BSYN  
ATOM    893   CA GLU   101      -7.409 -85.721  -8.743  1.00  0.00      BSYN  
ATOM    894   CB GLU   101      -8.200 -87.026  -8.991  1.00  0.00      BSYN  
ATOM    895   CG GLU   101      -9.614 -86.578  -9.167  1.00  0.00      BSYN  
ATOM    896   CD GLU   101     -10.607 -87.618  -9.249  1.00  0.00      BSYN  
ATOM    897  OE1 GLU   101     -11.174 -87.881 -10.230  1.00  0.00      BSYN  
ATOM    898  OE2 GLU   101     -10.787 -88.251  -8.241  1.00  0.00      BSYN  
ATOM    899    C GLU   101      -6.008 -85.890  -8.194  1.00  0.00      BSYN  
ATOM    900    O GLU   101      -4.952 -85.620  -8.821  1.00  0.00      BSYN  
ATOM    901    N ALA   102      -5.956 -86.298  -6.942  1.00  0.00      BSYN  
ATOM    902    H ALA   102      -6.757 -86.516  -6.421  1.00  0.00      BSYN  
ATOM    903   CA ALA   102      -4.757 -86.479  -6.115  1.00  0.00      BSYN  
ATOM    904   CB ALA   102      -4.192 -87.936  -6.304  1.00  0.00      BSYN  
ATOM    905    C ALA   102      -3.658 -85.447  -6.248  1.00  0.00      BSYN  
ATOM    906    O ALA   102      -3.673 -84.578  -5.412  1.00  0.00      BSYN  
ATOM    907    N ALA   103      -2.806 -85.468  -7.246  1.00  0.00      BSYN  
ATOM    908    H ALA   103      -2.954 -86.078  -7.999  1.00  0.00      BSYN  
ATOM    909   CA ALA   103      -1.706 -84.540  -7.412  1.00  0.00      BSYN  
ATOM    910   CB ALA   103      -0.364 -85.027  -6.777  1.00  0.00      BSYN  
ATOM    911    C ALA   103      -1.497 -84.220  -8.877  1.00  0.00      BSYN  
ATOM    912    O ALA   103      -2.263 -84.468  -9.763  1.00  0.00      BSYN  
ATOM    913    N GLU   104      -0.340 -83.581  -9.059  1.00  0.00      BSYN  
ATOM    914    H GLU   104       0.376 -83.566  -8.390  1.00  0.00      BSYN  
ATOM    915   CA GLU   104      -0.076 -82.944 -10.352  1.00  0.00      BSYN  
ATOM    916   CB GLU   104       1.056 -81.912 -10.448  1.00  0.00      BSYN  
ATOM    917   CG GLU   104       0.766 -80.720  -9.596  1.00  0.00      BSYN  
ATOM    918   CD GLU   104       1.466 -80.776  -8.252  1.00  0.00      BSYN  
ATOM    919  OE1 GLU   104       2.496 -81.496  -8.041  1.00  0.00      BSYN  
ATOM    920  OE2 GLU   104       0.991 -80.109  -7.392  1.00  0.00      BSYN  
ATOM    921    C GLU   104       0.049 -83.714 -11.607  1.00  0.00      BSYN  
ATOM    922    O GLU   104      -0.465 -83.393 -12.754  1.00  0.00      BSYN  
ATOM    923    N GLU   105       0.614 -84.924 -11.496  1.00  0.00      BSYN  
ATOM    924    H GLU   105       0.466 -85.403 -10.654  1.00  0.00      BSYN  
ATOM    925   CA GLU   105       1.053 -85.845 -12.569  1.00  0.00      BSYN  
ATOM    926   CB GLU   105       2.151 -86.749 -12.063  1.00  0.00      BSYN  
ATOM    927   CG GLU   105       2.250 -87.006 -10.561  1.00  0.00      BSYN  
ATOM    928   CD GLU   105       1.116 -87.807  -9.963  1.00  0.00      BSYN  
ATOM    929  OE1 GLU   105       1.187 -88.997  -9.855  1.00  0.00      BSYN  
ATOM    930  OE2 GLU   105       0.103 -87.220  -9.495  1.00  0.00      BSYN  
ATOM    931    C GLU   105      -0.142 -86.585 -13.075  1.00  0.00      BSYN  
ATOM    932    O GLU   105      -0.758 -87.348 -12.337  1.00  0.00      BSYN  
ATOM    933    N PRO   106      -0.582 -86.476 -14.337  1.00  0.00      BSYN  
ATOM    934   CD PRO   106      -0.016 -85.520 -15.295  1.00  0.00      BSYN  
ATOM    935   CA PRO   106      -1.689 -87.295 -14.912  1.00  0.00      BSYN  
ATOM    936   CB PRO   106      -2.025 -86.431 -16.044  1.00  0.00      BSYN  
ATOM    937   CG PRO   106      -1.243 -85.094 -16.027  1.00  0.00      BSYN  
ATOM    938    C PRO   106      -1.066 -88.660 -15.398  1.00  0.00      BSYN  
ATOM    939    O PRO   106       0.065 -88.963 -15.218  1.00  0.00      BSYN  
ATOM    940    N LEU   107      -1.969 -89.492 -15.956  1.00  0.00      BSYN  
ATOM    941    H LEU   107      -2.874 -89.120 -16.013  1.00  0.00      BSYN  
ATOM    942   CA LEU   107      -1.486 -90.653 -16.608  1.00  0.00      BSYN  
ATOM    943   CB LEU   107      -1.366 -91.873 -15.836  1.00  0.00      BSYN  
ATOM    944   CG LEU   107      -0.430 -92.962 -16.310  1.00  0.00      BSYN  
ATOM    945  CD1 LEU   107       1.035 -92.663 -16.495  1.00  0.00      BSYN  
ATOM    946  CD2 LEU   107      -0.433 -94.163 -15.365  1.00  0.00      BSYN  
ATOM    947    C LEU   107      -2.245 -90.952 -17.987  1.00  0.00      BSYN  
ATOM    948    O LEU   107      -3.436 -90.939 -17.947  1.00  0.00      BSYN  
ATOM    949    N ILE   108      -1.647 -90.905 -19.159  1.00  0.00      BSYN  
ATOM    950    H ILE   108      -0.691 -90.699 -19.217  1.00  0.00      BSYN  
ATOM    951   CA ILE   108      -2.315 -91.102 -20.429  1.00  0.00      BSYN  
ATOM    952   CB ILE   108      -2.073 -89.976 -21.517  1.00  0.00      BSYN  
ATOM    953  CG2 ILE   108      -3.207 -89.776 -22.493  1.00  0.00      BSYN  
ATOM    954  CG1 ILE   108      -1.863 -88.593 -20.752  1.00  0.00      BSYN  
ATOM    955   CD ILE   108      -2.031 -87.254 -21.544  1.00  0.00      BSYN  
ATOM    956    C ILE   108      -1.825 -92.462 -20.887  1.00  0.00      BSYN  
ATOM    957    O ILE   108      -0.578 -92.645 -20.968  1.00  0.00      BSYN  
ATOM    958    N GLU   109      -2.567 -93.503 -21.057  1.00  0.00      BSYN  
ATOM    959    H GLU   109      -2.114 -94.321 -21.351  1.00  0.00      BSYN  
ATOM    960   CA GLU   109      -3.996 -93.578 -20.790  1.00  0.00      BSYN  
ATOM    961   CB GLU   109      -4.832 -93.271 -21.991  1.00  0.00      BSYN  
ATOM    962   CG GLU   109      -6.324 -92.966 -21.500  1.00  0.00      BSYN  
ATOM    963   CD GLU   109      -6.576 -91.601 -20.835  1.00  0.00      BSYN  
ATOM    964  OE1 GLU   109      -7.559 -91.554 -20.097  1.00  0.00      BSYN  
ATOM    965  OE2 GLU   109      -5.963 -90.556 -21.105  1.00  0.00      BSYN  
ATOM    966    C GLU   109      -4.206 -95.027 -20.378  1.00  0.00      BSYN  
ATOM    967    O GLU   109      -4.181 -95.936 -21.195  1.00  0.00      BSYN  
ATOM    968    N PRO   110      -4.261 -95.411 -19.082  1.00  0.00      BSYN  
ATOM    969   CD PRO   110      -3.868 -94.497 -18.020  1.00  0.00      BSYN  
ATOM    970   CA PRO   110      -4.423 -96.818 -18.626  1.00  0.00      BSYN  
ATOM    971   CB PRO   110      -3.667 -96.793 -17.487  1.00  0.00      BSYN  
ATOM    972   CG PRO   110      -3.911 -95.412 -16.858  1.00  0.00      BSYN  
ATOM    973    C PRO   110      -5.901 -97.307 -18.617  1.00  0.00      BSYN  
ATOM    974    O PRO   110      -6.667 -97.044 -17.719  1.00  0.00      BSYN  
ATOM    975    N LEU   111      -6.281 -97.820 -19.821  1.00  0.00      BSYN  
ATOM    976    H LEU   111      -5.692 -98.125 -20.542  1.00  0.00      BSYN  
ATOM    977   CA LEU   111      -7.628 -98.396 -19.890  1.00  0.00      BSYN  
ATOM    978   CB LEU   111      -8.257 -97.979 -21.135  1.00  0.00      BSYN  
ATOM    979   CG LEU   111      -7.460 -98.302 -22.392  1.00  0.00      BSYN  
ATOM    980  CD1 LEU   111      -8.011 -99.358 -23.237  1.00  0.00      BSYN  
ATOM    981  CD2 LEU   111      -7.107 -96.887 -23.110  1.00  0.00      BSYN  
ATOM    982    C LEU   111      -7.718 -99.913 -19.769  1.00  0.00      BSYN  
ATOM    983    O LEU   111      -6.619-100.493 -19.916  1.00  0.00      BSYN  
ATOM    984    N MET   112      -8.804-100.450 -19.193  1.00  0.00      BSYN  
ATOM    985    H MET   112      -9.533 -99.897 -18.842  1.00  0.00      BSYN  
ATOM    986   CA MET   112      -8.834-101.834 -18.753  1.00  0.00      BSYN  
ATOM    987   CB MET   112      -9.426-101.771 -17.297  1.00  0.00      BSYN  
ATOM    988   CG MET   112      -8.512-101.495 -16.091  1.00  0.00      BSYN  
ATOM    989   SD MET   112      -9.535-101.041 -14.684  1.00  0.00      BSYN  
ATOM    990   CE MET   112      -9.380 -99.256 -14.625  1.00  0.00      BSYN  
ATOM    991    C MET   112      -9.697-102.724 -19.631  1.00  0.00      BSYN  
ATOM    992    O MET   112      -9.220-103.319 -20.558  1.00  0.00      BSYN  
ATOM    993    N GLU   113     -10.993-102.821 -19.260  1.00  0.00      BSYN  
ATOM    994    H GLU   113     -11.433-102.183 -18.661  1.00  0.00      BSYN  
ATOM    995   CA GLU   113     -11.904-103.554 -20.199  1.00  0.00      BSYN  
ATOM    996   CB GLU   113     -12.714-104.644 -19.529  1.00  0.00      BSYN  
ATOM    997   CG GLU   113     -12.272-105.892 -19.999  1.00  0.00      BSYN  
ATOM    998   CD GLU   113     -10.827-106.188 -19.920  1.00  0.00      BSYN  
ATOM    999  OE1 GLU   113     -10.222-106.513 -20.930  1.00  0.00      BSYN  
ATOM   1000  OE2 GLU   113     -10.363-106.145 -18.726  1.00  0.00      BSYN  
ATOM   1001    C GLU   113     -12.935-102.718 -20.987  1.00  0.00      BSYN  
ATOM   1002    O GLU   113     -13.836-102.128 -20.460  1.00  0.00      BSYN  
ATOM   1003    N PRO   114     -12.747-102.596 -22.332  1.00  0.00      BSYN  
ATOM   1004   CD PRO   114     -11.583-103.015 -23.058  1.00  0.00      BSYN  
ATOM   1005   CA PRO   114     -13.519-101.568 -23.137  1.00  0.00      BSYN  
ATOM   1006   CB PRO   114     -12.568-101.325 -24.355  1.00  0.00      BSYN  
ATOM   1007   CG PRO   114     -11.264-101.860 -23.997  1.00  0.00      BSYN  
ATOM   1008    C PRO   114     -14.954-101.941 -23.623  1.00  0.00      BSYN  
ATOM   1009    O PRO   114     -15.511-101.503 -24.664  1.00  0.00      BSYN  
ATOM   1010    N GLU   115     -15.555-102.827 -22.832  1.00  0.00      BSYN  
ATOM   1011    H GLU   115     -15.027-103.135 -22.065  1.00  0.00      BSYN  
ATOM   1012   CA GLU   115     -16.920-103.380 -23.046  1.00  0.00      BSYN  
ATOM   1013   CB GLU   115     -17.067-104.587 -22.068  1.00  0.00      BSYN  
ATOM   1014   CG GLU   115     -16.265-105.828 -22.563  1.00  0.00      BSYN  
ATOM   1015   CD GLU   115     -16.003-106.737 -21.453  1.00  0.00      BSYN  
ATOM   1016  OE1 GLU   115     -16.195-107.951 -21.610  1.00  0.00      BSYN  
ATOM   1017  OE2 GLU   115     -15.382-106.363 -20.434  1.00  0.00      BSYN  
ATOM   1018    C GLU   115     -18.152-102.462 -23.039  1.00  0.00      BSYN  
ATOM   1019    O GLU   115     -19.099-102.718 -23.759  1.00  0.00      BSYN  
ATOM   1020    N GLY   116     -18.067-101.439 -22.234  1.00  0.00      BSYN  
ATOM   1021    H GLY   116     -17.324-101.101 -21.691  1.00  0.00      BSYN  
ATOM   1022   CA GLY   116     -19.189-100.606 -21.965  1.00  0.00      BSYN  
ATOM   1023    C GLY   116     -19.278-100.076 -20.604  1.00  0.00      BSYN  
ATOM   1024    O GLY   116     -19.722 -98.907 -20.563  1.00  0.00      BSYN  
ATOM   1025    N GLU   117     -18.942-100.782 -19.513  1.00  0.00      BSYN  
ATOM   1026    H GLU   117     -18.787-101.749 -19.484  1.00  0.00      BSYN  
ATOM   1027   CA GLU   117     -18.995-100.209 -18.156  1.00  0.00      BSYN  
ATOM   1028   CB GLU   117     -20.333-100.692 -17.592  1.00  0.00      BSYN  
ATOM   1029   CG GLU   117     -21.560 -99.671 -17.500  1.00  0.00      BSYN  
ATOM   1030   CD GLU   117     -22.923-100.252 -17.171  1.00  0.00      BSYN  
ATOM   1031  OE1 GLU   117     -23.301-101.285 -17.712  1.00  0.00      BSYN  
ATOM   1032  OE2 GLU   117     -23.603 -99.657 -16.293  1.00  0.00      BSYN  
ATOM   1033    C GLU   117     -17.827-100.757 -17.226  1.00  0.00      BSYN  
ATOM   1034    O GLU   117     -17.590-101.934 -17.392  1.00  0.00      BSYN  
ATOM   1035    N SER   118     -17.157-100.067 -16.227  1.00  0.00      BSYN  
ATOM   1036    H SER   118     -17.306 -99.103 -16.142  1.00  0.00      BSYN  
ATOM   1037   CA SER   118     -16.268-100.618 -15.174  1.00  0.00      BSYN  
ATOM   1038   CB SER   118     -15.221 -99.538 -14.648  1.00  0.00      BSYN  
ATOM   1039   OG SER   118     -15.754 -98.678 -13.776  1.00  0.00      BSYN  
ATOM   1040   HG SER   118     -15.914 -98.983 -12.880  1.00  0.00      BSYN  
ATOM   1041    C SER   118     -17.110-101.182 -13.964  1.00  0.00      BSYN  
ATOM   1042    O SER   118     -17.912-100.605 -13.217  1.00  0.00      BSYN  
ATOM   1043    N TYR   119     -16.777-102.460 -13.794  1.00  0.00      BSYN  
ATOM   1044    H TYR   119     -16.121-102.808 -14.433  1.00  0.00      BSYN  
ATOM   1045   CA TYR   119     -17.319-103.382 -12.830  1.00  0.00      BSYN  
ATOM   1046   CB TYR   119     -17.348-104.814 -13.267  1.00  0.00      BSYN  
ATOM   1047   CG TYR   119     -17.606-105.078 -14.744  1.00  0.00      BSYN  
ATOM   1048  CD1 TYR   119     -16.680-105.702 -15.522  1.00  0.00      BSYN  
ATOM   1049  CE1 TYR   119     -16.909-105.881 -16.839  1.00  0.00      BSYN  
ATOM   1050  CD2 TYR   119     -18.734-104.654 -15.204  1.00  0.00      BSYN  
ATOM   1051  CE2 TYR   119     -19.105-104.894 -16.524  1.00  0.00      BSYN  
ATOM   1052   CZ TYR   119     -18.213-105.458 -17.412  1.00  0.00      BSYN  
ATOM   1053   OH TYR   119     -18.539-105.639 -18.730  1.00  0.00      BSYN  
ATOM   1054   HH TYR   119     -17.706-105.927 -19.110  1.00  0.00      BSYN  
ATOM   1055    C TYR   119     -16.999-103.108 -11.377  1.00  0.00      BSYN  
ATOM   1056    O TYR   119     -16.675-103.871 -10.514  1.00  0.00      BSYN  
ATOM   1057    N GLU   120     -17.081-101.869 -10.862  1.00  0.00      BSYN  
ATOM   1058    H GLU   120     -17.656-101.228 -11.331  1.00  0.00      BSYN  
ATOM   1059   CA GLU   120     -16.639-101.536  -9.534  1.00  0.00      BSYN  
ATOM   1060   CB GLU   120     -16.248-100.015  -9.464  1.00  0.00      BSYN  
ATOM   1061   CG GLU   120     -14.973 -99.546  -8.887  1.00  0.00      BSYN  
ATOM   1062   CD GLU   120     -15.044 -97.995  -8.882  1.00  0.00      BSYN  
ATOM   1063  OE1 GLU   120     -15.270 -97.470  -7.790  1.00  0.00      BSYN  
ATOM   1064  OE2 GLU   120     -14.788 -97.326  -9.877  1.00  0.00      BSYN  
ATOM   1065    C GLU   120     -17.778-101.800  -8.553  1.00  0.00      BSYN  
ATOM   1066    O GLU   120     -18.794-101.113  -8.556  1.00  0.00      BSYN  
ATOM   1067    N ASP   121     -17.747-103.051  -8.028  1.00  0.00      BSYN  
ATOM   1068    H ASP   121     -17.437-103.766  -8.623  1.00  0.00      BSYN  
ATOM   1069   CA ASP   121     -18.388-103.399  -6.793  1.00  0.00      BSYN  
ATOM   1070   CB ASP   121     -18.539-104.918  -6.583  1.00  0.00      BSYN  
ATOM   1071   CG ASP   121     -19.598-105.476  -5.563  1.00  0.00      BSYN  
ATOM   1072  OD1 ASP   121     -19.051-106.276  -4.729  1.00  0.00      BSYN  
ATOM   1073  OD2 ASP   121     -20.769-105.019  -5.582  1.00  0.00      BSYN  
ATOM   1074    C ASP   121     -17.582-102.885  -5.655  1.00  0.00      BSYN  
ATOM   1075    O ASP   121     -16.340-103.252  -5.570  1.00  0.00      BSYN  
ATOM   1076    N PRO   122     -18.035-102.133  -4.622  1.00  0.00      BSYN  
ATOM   1077   CD PRO   122     -19.378-101.523  -4.507  1.00  0.00      BSYN  
ATOM   1078   CA PRO   122     -17.179-101.619  -3.603  1.00  0.00      BSYN  
ATOM   1079   CB PRO   122     -18.129-100.610  -2.919  1.00  0.00      BSYN  
ATOM   1080   CG PRO   122     -19.042-100.139  -4.007  1.00  0.00      BSYN  
ATOM   1081    C PRO   122     -16.889-102.692  -2.551  1.00  0.00      BSYN  
ATOM   1082    O PRO   122     -17.798-103.488  -2.324  1.00  0.00      BSYN  
ATOM   1083    N PRO   123     -15.729-102.692  -1.984  1.00  0.00      BSYN  
ATOM   1084   CD PRO   123     -14.598-102.067  -2.465  1.00  0.00      BSYN  
ATOM   1085   CA PRO   123     -15.430-103.419  -0.765  1.00  0.00      BSYN  
ATOM   1086   CB PRO   123     -13.957-103.168  -0.536  1.00  0.00      BSYN  
ATOM   1087   CG PRO   123     -13.669-101.912  -1.389  1.00  0.00      BSYN  
ATOM   1088    C PRO   123     -16.320-103.156   0.526  1.00  0.00      BSYN  
ATOM   1089    O PRO   123     -16.418-102.020   0.832  1.00  0.00      BSYN  
ATOM   1090    N GLN   124     -16.894-104.123   1.195  1.00  0.00      BSYN  
ATOM   1091    H GLN   124     -16.439-104.980   1.331  1.00  0.00      BSYN  
ATOM   1092   CA GLN   124     -17.942-103.980   2.253  1.00  0.00      BSYN  
ATOM   1093   CB GLN   124     -19.254-104.795   2.043  1.00  0.00      BSYN  
ATOM   1094   CG GLN   124     -19.831-104.907   0.618  1.00  0.00      BSYN  
ATOM   1095   CD GLN   124     -20.554-103.670   0.112  1.00  0.00      BSYN  
ATOM   1096  OE1 GLN   124     -21.682-103.453   0.493  1.00  0.00      BSYN  
ATOM   1097  NE2 GLN   124     -19.988-102.826  -0.736  1.00  0.00      BSYN  
ATOM   1098 HE21 GLN   124     -19.049-102.760  -1.009  1.00  0.00      BSYN  
ATOM   1099 HE22 GLN   124     -20.601-102.119  -1.026  1.00  0.00      BSYN  
ATOM   1100    C GLN   124     -17.583-104.706   3.532  1.00  0.00      BSYN  
ATOM   1101    O GLN   124     -18.010-104.244   4.567  1.00  0.00      BSYN  
ATOM   1102    N GLU   125     -16.888-105.841   3.475  1.00  0.00      BSYN  
ATOM   1103    H GLU   125     -16.690-106.181   2.578  1.00  0.00      BSYN  
ATOM   1104   CA GLU   125     -16.402-106.619   4.590  1.00  0.00      BSYN  
ATOM   1105   CB GLU   125     -16.002-108.011   4.017  1.00  0.00      BSYN  
ATOM   1106   CG GLU   125     -17.062-109.005   3.678  1.00  0.00      BSYN  
ATOM   1107   CD GLU   125     -16.729-110.489   3.659  1.00  0.00      BSYN  
ATOM   1108  OE1 GLU   125     -17.015-111.268   4.569  1.00  0.00      BSYN  
ATOM   1109  OE2 GLU   125     -16.059-110.834   2.705  1.00  0.00      BSYN  
ATOM   1110    C GLU   125     -15.237-105.983   5.248  1.00  0.00      BSYN  
ATOM   1111    O GLU   125     -14.129-106.542   5.185  1.00  0.00      BSYN  
ATOM   1112    N GLU   126     -15.904-105.213   6.091  1.00  0.00      BSYN  
ATOM   1113    H GLU   126     -16.768-104.858   5.792  1.00  0.00      BSYN  
ATOM   1114   CA GLU   126     -15.333-104.515   7.264  1.00  0.00      BSYN  
ATOM   1115   CB GLU   126     -14.801-105.436   8.327  1.00  0.00      BSYN  
ATOM   1116   CG GLU   126     -15.805-106.272   9.177  1.00  0.00      BSYN  
ATOM   1117   CD GLU   126     -16.369-107.453   8.377  1.00  0.00      BSYN  
ATOM   1118  OE1 GLU   126     -15.726-108.538   8.269  1.00  0.00      BSYN  
ATOM   1119  OE2 GLU   126     -17.409-107.389   7.748  1.00  0.00      BSYN  
ATOM   1120    C GLU   126     -14.199-103.505   6.865  1.00  0.00      BSYN  
ATOM   1121    O GLU   126     -14.291-102.393   7.386  1.00  0.00      BSYN  
ATOM   1122    N TYR   127     -13.383-103.749   5.834  1.00  0.00      BSYN  
ATOM   1123    H TYR   127     -13.531-104.456   5.172  1.00  0.00      BSYN  
ATOM   1124   CA TYR   127     -12.340-102.841   5.444  1.00  0.00      BSYN  
ATOM   1125   CB TYR   127     -11.441-103.498   4.318  1.00  0.00      BSYN  
ATOM   1126   CG TYR   127      -9.954-103.453   4.584  1.00  0.00      BSYN  
ATOM   1127  CD1 TYR   127      -9.396-102.659   5.504  1.00  0.00      BSYN  
ATOM   1128  CE1 TYR   127      -8.076-102.564   5.710  1.00  0.00      BSYN  
ATOM   1129  CD2 TYR   127      -9.153-104.242   3.808  1.00  0.00      BSYN  
ATOM   1130  CE2 TYR   127      -7.856-104.339   4.084  1.00  0.00      BSYN  
ATOM   1131   CZ TYR   127      -7.242-103.451   5.027  1.00  0.00      BSYN  
ATOM   1132   OH TYR   127      -5.930-103.456   5.182  1.00  0.00      BSYN  
ATOM   1133   HH TYR   127      -5.670-102.909   5.927  1.00  0.00      BSYN  
ATOM   1134    C TYR   127     -12.757-101.517   4.691  1.00  0.00      BSYN  
ATOM   1135    O TYR   127     -12.963-101.489   3.499  1.00  0.00      BSYN  
ATOM   1136    N GLN   128     -13.151-100.593   5.532  1.00  0.00      BSYN  
ATOM   1137    H GLN   128     -13.081-100.830   6.480  1.00  0.00      BSYN  
ATOM   1138   CA GLN   128     -13.515 -99.231   5.080  1.00  0.00      BSYN  
ATOM   1139   CB GLN   128     -14.960 -98.822   5.061  1.00  0.00      BSYN  
ATOM   1140   CG GLN   128     -15.904 -99.818   4.353  1.00  0.00      BSYN  
ATOM   1141   CD GLN   128     -17.307 -99.398   4.349  1.00  0.00      BSYN  
ATOM   1142  OE1 GLN   128     -17.909 -99.073   5.368  1.00  0.00      BSYN  
ATOM   1143  NE2 GLN   128     -18.060 -99.432   3.161  1.00  0.00      BSYN  
ATOM   1144 HE21 GLN   128     -19.006 -99.188   3.244  1.00  0.00      BSYN  
ATOM   1145 HE22 GLN   128     -17.636 -99.480   2.279  1.00  0.00      BSYN  
ATOM   1146    C GLN   128     -12.582 -98.352   6.048  1.00  0.00      BSYN  
ATOM   1147    O GLN   128     -13.140 -97.626   6.963  1.00  0.00      BSYN  
ATOM   1148    N GLU   129     -11.257 -98.321   5.929  1.00  0.00      BSYN  
ATOM   1149    H GLU   129     -10.917 -98.967   5.274  1.00  0.00      BSYN  
ATOM   1150   CA GLU   129     -10.513 -97.458   6.761  1.00  0.00      BSYN  
ATOM   1151   CB GLU   129      -9.024 -98.069   7.139  1.00  0.00      BSYN  
ATOM   1152   CG GLU   129      -8.144 -97.386   8.078  1.00  0.00      BSYN  
ATOM   1153   CD GLU   129      -8.570 -97.511   9.581  1.00  0.00      BSYN  
ATOM   1154  OE1 GLU   129      -7.962 -98.337  10.323  1.00  0.00      BSYN  
ATOM   1155  OE2 GLU   129      -9.512 -96.800   9.913  1.00  0.00      BSYN  
ATOM   1156    C GLU   129     -10.398 -96.110   6.075  1.00  0.00      BSYN  
ATOM   1157    O GLU   129      -9.733 -95.940   5.070  1.00  0.00      BSYN  
ATOM   1158    N TYR   130     -10.992 -95.047   6.665  1.00  0.00      BSYN  
ATOM   1159    H TYR   130     -11.239 -95.071   7.614  1.00  0.00      BSYN  
ATOM   1160   CA TYR   130     -11.054 -93.750   5.995  1.00  0.00      BSYN  
ATOM   1161   CB TYR   130     -12.445 -93.323   6.048  1.00  0.00      BSYN  
ATOM   1162   CG TYR   130     -13.100 -92.621   4.878  1.00  0.00      BSYN  
ATOM   1163  CD1 TYR   130     -14.304 -93.013   4.292  1.00  0.00      BSYN  
ATOM   1164  CE1 TYR   130     -15.151 -92.157   3.639  1.00  0.00      BSYN  
ATOM   1165  CD2 TYR   130     -12.614 -91.420   4.617  1.00  0.00      BSYN  
ATOM   1166  CE2 TYR   130     -13.354 -90.528   3.906  1.00  0.00      BSYN  
ATOM   1167   CZ TYR   130     -14.599 -90.882   3.429  1.00  0.00      BSYN  
ATOM   1168   OH TYR   130     -15.184 -89.931   2.624  1.00  0.00      BSYN  
ATOM   1169   HH TYR   130     -16.083 -90.255   2.533  1.00  0.00      BSYN  
ATOM   1170    C TYR   130     -10.130 -92.688   6.538  1.00  0.00      BSYN  
ATOM   1171    O TYR   130     -10.300 -92.406   7.707  1.00  0.00      BSYN  
ATOM   1172    N GLU   131      -9.348 -92.162   5.619  1.00  0.00      BSYN  
ATOM   1173    H GLU   131      -9.487 -92.795   4.884  1.00  0.00      BSYN  
ATOM   1174   CA GLU   131      -8.206 -91.283   5.896  1.00  0.00      BSYN  
ATOM   1175   CB GLU   131      -7.311 -91.051   4.718  1.00  0.00      BSYN  
ATOM   1176   CG GLU   131      -7.764 -90.343   3.393  1.00  0.00      BSYN  
ATOM   1177   CD GLU   131      -6.813 -89.995   2.350  1.00  0.00      BSYN  
ATOM   1178  OE1 GLU   131      -6.767 -90.661   1.324  1.00  0.00      BSYN  
ATOM   1179  OE2 GLU   131      -6.179 -88.889   2.393  1.00  0.00      BSYN  
ATOM   1180    C GLU   131      -8.276 -89.963   6.570  1.00  0.00      BSYN  
ATOM   1181    O GLU   131      -9.257 -89.266   6.271  1.00  0.00      BSYN  
ATOM   1182    N PRO   132      -7.483 -89.556   7.575  1.00  0.00      BSYN  
ATOM   1183   CD PRO   132      -6.645 -90.424   8.367  1.00  0.00      BSYN  
ATOM   1184   CA PRO   132      -7.610 -88.187   8.114  1.00  0.00      BSYN  
ATOM   1185   CB PRO   132      -7.223 -88.447   9.512  1.00  0.00      BSYN  
ATOM   1186   CG PRO   132      -7.051 -89.895   9.671  1.00  0.00      BSYN  
ATOM   1187    C PRO   132      -6.818 -87.001   7.532  1.00  0.00      BSYN  
ATOM   1188    O PRO   132      -6.309 -87.203   6.429  1.00  0.00      BSYN  
ATOM   1189    N GLU   133      -6.701 -85.863   8.240  1.00  0.00      BSYN  
ATOM   1190    H GLU   133      -6.882 -85.955   9.198  1.00  0.00      BSYN  
ATOM   1191   CA GLU   133      -6.263 -84.567   7.557  1.00  0.00      BSYN  
ATOM   1192   CB GLU   133      -7.302 -84.069   6.518  1.00  0.00      BSYN  
ATOM   1193   CG GLU   133      -8.579 -83.541   7.171  1.00  0.00      BSYN  
ATOM   1194   CD GLU   133      -9.709 -84.505   6.878  1.00  0.00      BSYN  
ATOM   1195  OE1 GLU   133     -10.008 -85.405   7.675  1.00  0.00      BSYN  
ATOM   1196  OE2 GLU   133     -10.312 -84.403   5.779  1.00  0.00      BSYN  
ATOM   1197    C GLU   133      -5.597 -83.430   8.311  1.00  0.00      BSYN  
ATOM   1198    O GLU   133      -5.786 -83.319   9.481  1.00  0.00      BSYN  
ATOM   1199    N ALA   134      -4.905 -82.526   7.574  1.00  0.00      BSYN  
ATOM   1200    H ALA   134      -4.935 -82.379   6.606  1.00  0.00      BSYN  
ATOM   1201   CA ALA   134      -4.214 -81.471   8.357  1.00  0.00      BSYN  
ATOM   1202   CB ALA   134      -2.681 -81.626   8.013  1.00  0.00      BSYN  
ATOM   1203    C ALA   134      -4.651 -80.000   8.204  1.00  0.00      BSYN  
ATOM   1204  OT1 ALA   134      -5.848 -79.848   7.950  1.00  0.00      BSYN  
ATOM   1205  OT2 ALA   134      -3.939 -78.970   8.270  1.00  0.00      BSYN  
END
