# Supplementary material for: Data set of intrinsically disordered proteins analysed at a local protein conformation level
Source: Data Brief. 2020 Mar 5;29:105383. doi: 10.1016/j.dib.2020.105383 (PMC7078294; doi:10.1016/j.dib.2020.105383)
Supplement: Supplementary file 1 [file mmc1.zip › the data/1-DATA/PED1AAD-pdb/1AAD-114.pdb]

CRYST1    1.000    1.000    1.000  90.00  90.00  90.00 P 1           1
ATOM      1  HT1 MET     1      -7.860 -53.400 -35.381  1.00  0.00      BSYN  
ATOM      2  HT2 MET     1      -8.297 -52.753 -34.050  1.00  0.00      BSYN  
ATOM      3    N MET     1      -8.449 -52.602 -35.068  1.00  0.00      BSYN  
ATOM      4  HT3 MET     1      -8.005 -51.813 -35.580  1.00  0.00      BSYN  
ATOM      5   CA MET     1      -9.857 -52.792 -35.570  1.00  0.00      BSYN  
ATOM      6   CB MET     1     -10.655 -51.466 -35.251  1.00  0.00      BSYN  
ATOM      7   CG MET     1     -12.131 -51.720 -35.340  1.00  0.00      BSYN  
ATOM      8   SD MET     1     -13.189 -50.701 -34.414  1.00  0.00      BSYN  
ATOM      9   CE MET     1     -13.184 -49.129 -35.125  1.00  0.00      BSYN  
ATOM     10    C MET     1      -9.814 -53.038 -37.016  1.00  0.00      BSYN  
ATOM     11    O MET     1      -9.148 -52.277 -37.741  1.00  0.00      BSYN  
ATOM     12    N ASP     2     -10.396 -54.185 -37.518  1.00  0.00      BSYN  
ATOM     13    H ASP     2     -10.943 -54.702 -36.891  1.00  0.00      BSYN  
ATOM     14   CA ASP     2     -10.273 -54.622 -38.795  1.00  0.00      BSYN  
ATOM     15   CB ASP     2      -9.398 -55.858 -39.093  1.00  0.00      BSYN  
ATOM     16   CG ASP     2      -9.136 -56.289 -40.541  1.00  0.00      BSYN  
ATOM     17  OD1 ASP     2      -9.392 -57.436 -40.787  1.00  0.00      BSYN  
ATOM     18  OD2 ASP     2      -8.804 -55.469 -41.362  1.00  0.00      BSYN  
ATOM     19    C ASP     2     -11.687 -54.600 -39.531  1.00  0.00      BSYN  
ATOM     20    O ASP     2     -12.347 -55.647 -39.709  1.00  0.00      BSYN  
ATOM     21    N VAL     3     -12.201 -53.427 -40.059  1.00  0.00      BSYN  
ATOM     22    H VAL     3     -11.618 -52.660 -39.880  1.00  0.00      BSYN  
ATOM     23   CA VAL     3     -13.382 -53.353 -40.847  1.00  0.00      BSYN  
ATOM     24   CB VAL     3     -14.051 -52.095 -40.587  1.00  0.00      BSYN  
ATOM     25  CG1 VAL     3     -15.357 -51.880 -41.392  1.00  0.00      BSYN  
ATOM     26  CG2 VAL     3     -14.437 -52.047 -39.140  1.00  0.00      BSYN  
ATOM     27    C VAL     3     -13.029 -53.599 -42.294  1.00  0.00      BSYN  
ATOM     28    O VAL     3     -12.638 -52.710 -43.034  1.00  0.00      BSYN  
ATOM     29    N PHE     4     -13.281 -54.875 -42.703  1.00  0.00      BSYN  
ATOM     30    H PHE     4     -13.830 -55.356 -42.050  1.00  0.00      BSYN  
ATOM     31   CA PHE     4     -12.966 -55.451 -43.898  1.00  0.00      BSYN  
ATOM     32   CB PHE     4     -11.540 -56.059 -43.650  1.00  0.00      BSYN  
ATOM     33   CG PHE     4     -10.609 -56.361 -44.842  1.00  0.00      BSYN  
ATOM     34  CD1 PHE     4     -10.070 -57.590 -44.941  1.00  0.00      BSYN  
ATOM     35  CD2 PHE     4     -10.443 -55.410 -45.887  1.00  0.00      BSYN  
ATOM     36  CE1 PHE     4      -9.068 -57.931 -45.932  1.00  0.00      BSYN  
ATOM     37  CE2 PHE     4      -9.486 -55.670 -46.929  1.00  0.00      BSYN  
ATOM     38   CZ PHE     4      -8.817 -56.957 -46.956  1.00  0.00      BSYN  
ATOM     39    C PHE     4     -13.910 -56.564 -44.198  1.00  0.00      BSYN  
ATOM     40    O PHE     4     -14.304 -57.372 -43.420  1.00  0.00      BSYN  
ATOM     41    N MET     5     -14.431 -56.228 -45.392  1.00  0.00      BSYN  
ATOM     42    H MET     5     -13.854 -55.588 -45.859  1.00  0.00      BSYN  
ATOM     43   CA MET     5     -15.754 -56.769 -45.735  1.00  0.00      BSYN  
ATOM     44   CB MET     5     -16.346 -55.636 -46.499  1.00  0.00      BSYN  
ATOM     45   CG MET     5     -16.235 -55.520 -48.017  1.00  0.00      BSYN  
ATOM     46   SD MET     5     -15.048 -54.368 -48.685  1.00  0.00      BSYN  
ATOM     47   CE MET     5     -15.708 -52.995 -47.847  1.00  0.00      BSYN  
ATOM     48    C MET     5     -15.693 -58.060 -46.620  1.00  0.00      BSYN  
ATOM     49    O MET     5     -16.771 -58.618 -46.966  1.00  0.00      BSYN  
ATOM     50    N LYS     6     -14.439 -58.471 -46.969  1.00  0.00      BSYN  
ATOM     51    H LYS     6     -13.640 -58.017 -46.628  1.00  0.00      BSYN  
ATOM     52   CA LYS     6     -14.191 -59.696 -47.621  1.00  0.00      BSYN  
ATOM     53   CB LYS     6     -14.531 -59.505 -49.202  1.00  0.00      BSYN  
ATOM     54   CG LYS     6     -14.785 -60.790 -49.966  1.00  0.00      BSYN  
ATOM     55   CD LYS     6     -13.513 -61.397 -50.708  1.00  0.00      BSYN  
ATOM     56   CE LYS     6     -13.551 -62.874 -50.980  1.00  0.00      BSYN  
ATOM     57   NZ LYS     6     -14.536 -63.095 -51.985  1.00  0.00      BSYN  
ATOM     58  HZ1 LYS     6     -14.806 -64.099 -52.007  1.00  0.00      BSYN  
ATOM     59  HZ2 LYS     6     -15.418 -62.685 -51.618  1.00  0.00      BSYN  
ATOM     60  HZ3 LYS     6     -14.303 -62.782 -52.948  1.00  0.00      BSYN  
ATOM     61    C LYS     6     -12.847 -60.174 -47.460  1.00  0.00      BSYN  
ATOM     62    O LYS     6     -11.900 -59.351 -47.701  1.00  0.00      BSYN  
ATOM     63    N GLY     7     -12.489 -61.492 -47.252  1.00  0.00      BSYN  
ATOM     64    H GLY     7     -13.000 -62.154 -46.741  1.00  0.00      BSYN  
ATOM     65   CA GLY     7     -11.199 -62.085 -47.516  1.00  0.00      BSYN  
ATOM     66    C GLY     7     -10.138 -61.761 -46.504  1.00  0.00      BSYN  
ATOM     67    O GLY     7     -10.354 -61.407 -45.311  1.00  0.00      BSYN  
ATOM     68    N LEU     8      -8.977 -61.660 -47.155  1.00  0.00      BSYN  
ATOM     69    H LEU     8      -9.097 -61.736 -48.125  1.00  0.00      BSYN  
ATOM     70   CA LEU     8      -7.666 -61.762 -46.486  1.00  0.00      BSYN  
ATOM     71   CB LEU     8      -7.361 -63.190 -45.847  1.00  0.00      BSYN  
ATOM     72   CG LEU     8      -8.046 -63.824 -44.689  1.00  0.00      BSYN  
ATOM     73  CD1 LEU     8      -9.114 -64.703 -45.282  1.00  0.00      BSYN  
ATOM     74  CD2 LEU     8      -7.272 -64.829 -43.841  1.00  0.00      BSYN  
ATOM     75    C LEU     8      -6.450 -61.454 -47.417  1.00  0.00      BSYN  
ATOM     76    O LEU     8      -6.378 -61.772 -48.638  1.00  0.00      BSYN  
ATOM     77    N SER     9      -5.482 -60.753 -46.722  1.00  0.00      BSYN  
ATOM     78    H SER     9      -5.888 -60.419 -45.895  1.00  0.00      BSYN  
ATOM     79   CA SER     9      -4.191 -60.406 -47.339  1.00  0.00      BSYN  
ATOM     80   CB SER     9      -3.659 -59.221 -46.504  1.00  0.00      BSYN  
ATOM     81   OG SER     9      -3.591 -59.234 -45.081  1.00  0.00      BSYN  
ATOM     82   HG SER     9      -3.230 -60.100 -44.879  1.00  0.00      BSYN  
ATOM     83    C SER     9      -3.193 -61.601 -47.339  1.00  0.00      BSYN  
ATOM     84    O SER     9      -2.259 -61.630 -48.159  1.00  0.00      BSYN  
ATOM     85    N MET    10      -3.372 -62.455 -46.396  1.00  0.00      BSYN  
ATOM     86    H MET    10      -4.270 -62.572 -46.022  1.00  0.00      BSYN  
ATOM     87   CA MET    10      -2.406 -63.435 -45.955  1.00  0.00      BSYN  
ATOM     88   CB MET    10      -2.125 -63.331 -44.450  1.00  0.00      BSYN  
ATOM     89   CG MET    10      -1.457 -61.981 -44.194  1.00  0.00      BSYN  
ATOM     90   SD MET    10      -0.952 -61.779 -42.477  1.00  0.00      BSYN  
ATOM     91   CE MET    10      -2.107 -60.502 -41.953  1.00  0.00      BSYN  
ATOM     92    C MET    10      -2.551 -64.898 -46.146  1.00  0.00      BSYN  
ATOM     93    O MET    10      -3.328 -65.558 -45.527  1.00  0.00      BSYN  
ATOM     94    N ALA    11      -1.895 -65.308 -47.266  1.00  0.00      BSYN  
ATOM     95    H ALA    11      -1.265 -64.703 -47.711  1.00  0.00      BSYN  
ATOM     96   CA ALA    11      -2.270 -66.625 -47.835  1.00  0.00      BSYN  
ATOM     97   CB ALA    11      -2.012 -66.591 -49.345  1.00  0.00      BSYN  
ATOM     98    C ALA    11      -1.441 -67.719 -47.166  1.00  0.00      BSYN  
ATOM     99    O ALA    11      -1.628 -67.811 -45.983  1.00  0.00      BSYN  
ATOM    100    N LYS    12      -0.340 -68.367 -47.698  1.00  0.00      BSYN  
ATOM    101    H LYS    12      -0.313 -68.395 -48.677  1.00  0.00      BSYN  
ATOM    102   CA LYS    12       0.629 -69.316 -47.098  1.00  0.00      BSYN  
ATOM    103   CB LYS    12       1.201 -70.156 -48.172  1.00  0.00      BSYN  
ATOM    104   CG LYS    12       0.274 -71.098 -48.835  1.00  0.00      BSYN  
ATOM    105   CD LYS    12       1.207 -72.182 -49.582  1.00  0.00      BSYN  
ATOM    106   CE LYS    12       0.390 -73.248 -50.299  1.00  0.00      BSYN  
ATOM    107   NZ LYS    12      -0.406 -72.766 -51.297  1.00  0.00      BSYN  
ATOM    108  HZ1 LYS    12      -0.934 -73.578 -51.676  1.00  0.00      BSYN  
ATOM    109  HZ2 LYS    12      -0.942 -71.893 -51.118  1.00  0.00      BSYN  
ATOM    110  HZ3 LYS    12       0.199 -72.505 -52.101  1.00  0.00      BSYN  
ATOM    111    C LYS    12       1.632 -68.460 -46.228  1.00  0.00      BSYN  
ATOM    112    O LYS    12       2.325 -69.052 -45.359  1.00  0.00      BSYN  
ATOM    113    N GLU    13       1.400 -67.150 -46.256  1.00  0.00      BSYN  
ATOM    114    H GLU    13       0.648 -66.850 -46.808  1.00  0.00      BSYN  
ATOM    115   CA GLU    13       2.363 -66.110 -45.713  1.00  0.00      BSYN  
ATOM    116   CB GLU    13       2.841 -65.304 -46.855  1.00  0.00      BSYN  
ATOM    117   CG GLU    13       3.709 -65.931 -47.945  1.00  0.00      BSYN  
ATOM    118   CD GLU    13       4.954 -66.490 -47.311  1.00  0.00      BSYN  
ATOM    119  OE1 GLU    13       5.274 -67.581 -47.727  1.00  0.00      BSYN  
ATOM    120  OE2 GLU    13       5.556 -65.992 -46.415  1.00  0.00      BSYN  
ATOM    121    C GLU    13       1.627 -65.241 -44.620  1.00  0.00      BSYN  
ATOM    122    O GLU    13       0.680 -64.581 -45.021  1.00  0.00      BSYN  
ATOM    123    N GLY    14       2.076 -65.368 -43.389  1.00  0.00      BSYN  
ATOM    124    H GLY    14       2.475 -66.236 -43.173  1.00  0.00      BSYN  
ATOM    125   CA GLY    14       1.710 -64.496 -42.295  1.00  0.00      BSYN  
ATOM    126    C GLY    14       0.728 -64.999 -41.318  1.00  0.00      BSYN  
ATOM    127    O GLY    14       0.667 -64.584 -40.194  1.00  0.00      BSYN  
ATOM    128    N VAL    15      -0.192 -65.896 -41.622  1.00  0.00      BSYN  
ATOM    129    H VAL    15      -0.279 -66.075 -42.582  1.00  0.00      BSYN  
ATOM    130   CA VAL    15      -1.212 -66.452 -40.811  1.00  0.00      BSYN  
ATOM    131   CB VAL    15      -2.308 -67.128 -41.604  1.00  0.00      BSYN  
ATOM    132  CG1 VAL    15      -3.137 -66.075 -42.157  1.00  0.00      BSYN  
ATOM    133  CG2 VAL    15      -1.925 -68.153 -42.445  1.00  0.00      BSYN  
ATOM    134    C VAL    15      -0.562 -67.379 -39.868  1.00  0.00      BSYN  
ATOM    135    O VAL    15       0.444 -68.003 -40.178  1.00  0.00      BSYN  
ATOM    136    N VAL    16      -1.177 -67.483 -38.706  1.00  0.00      BSYN  
ATOM    137    H VAL    16      -1.949 -66.902 -38.543  1.00  0.00      BSYN  
ATOM    138   CA VAL    16      -0.875 -68.418 -37.636  1.00  0.00      BSYN  
ATOM    139   CB VAL    16      -0.652 -67.673 -36.295  1.00  0.00      BSYN  
ATOM    140  CG1 VAL    16      -0.518 -68.602 -35.103  1.00  0.00      BSYN  
ATOM    141  CG2 VAL    16       0.479 -66.745 -36.451  1.00  0.00      BSYN  
ATOM    142    C VAL    16      -2.214 -69.323 -37.577  1.00  0.00      BSYN  
ATOM    143    O VAL    16      -2.062 -70.590 -37.712  1.00  0.00      BSYN  
ATOM    144    N ALA    17      -3.484 -68.780 -37.498  1.00  0.00      BSYN  
ATOM    145    H ALA    17      -3.726 -67.837 -37.386  1.00  0.00      BSYN  
ATOM    146   CA ALA    17      -4.644 -69.706 -37.559  1.00  0.00      BSYN  
ATOM    147   CB ALA    17      -5.264 -69.829 -36.091  1.00  0.00      BSYN  
ATOM    148    C ALA    17      -5.770 -69.118 -38.463  1.00  0.00      BSYN  
ATOM    149    O ALA    17      -6.494 -68.125 -38.245  1.00  0.00      BSYN  
ATOM    150    N ALA    18      -5.979 -69.931 -39.483  1.00  0.00      BSYN  
ATOM    151    H ALA    18      -5.268 -70.561 -39.726  1.00  0.00      BSYN  
ATOM    152   CA ALA    18      -7.063 -69.630 -40.398  1.00  0.00      BSYN  
ATOM    153   CB ALA    18      -6.632 -69.297 -41.719  1.00  0.00      BSYN  
ATOM    154    C ALA    18      -7.843 -70.937 -40.685  1.00  0.00      BSYN  
ATOM    155    O ALA    18      -9.153 -70.921 -40.714  1.00  0.00      BSYN  
ATOM    156    N ALA    19      -7.149 -72.052 -40.807  1.00  0.00      BSYN  
ATOM    157    H ALA    19      -6.206 -71.926 -41.040  1.00  0.00      BSYN  
ATOM    158   CA ALA    19      -7.939 -73.257 -40.897  1.00  0.00      BSYN  
ATOM    159   CB ALA    19      -7.163 -74.049 -41.819  1.00  0.00      BSYN  
ATOM    160    C ALA    19      -7.900 -74.078 -39.609  1.00  0.00      BSYN  
ATOM    161    O ALA    19      -6.732 -74.386 -39.068  1.00  0.00      BSYN  
ATOM    162    N GLU    20      -8.993 -74.455 -38.957  1.00  0.00      BSYN  
ATOM    163    H GLU    20      -9.926 -74.297 -39.212  1.00  0.00      BSYN  
ATOM    164   CA GLU    20      -8.904 -75.302 -37.701  1.00  0.00      BSYN  
ATOM    165   CB GLU    20      -9.591 -74.589 -36.475  1.00  0.00      BSYN  
ATOM    166   CG GLU    20      -8.609 -73.579 -35.722  1.00  0.00      BSYN  
ATOM    167   CD GLU    20      -8.881 -73.502 -34.202  1.00  0.00      BSYN  
ATOM    168  OE1 GLU    20      -8.949 -72.399 -33.720  1.00  0.00      BSYN  
ATOM    169  OE2 GLU    20      -8.945 -74.562 -33.567  1.00  0.00      BSYN  
ATOM    170    C GLU    20      -9.253 -76.786 -38.117  1.00  0.00      BSYN  
ATOM    171    O GLU    20      -9.616 -77.030 -39.229  1.00  0.00      BSYN  
ATOM    172    N LYS    21      -9.162 -77.851 -37.317  1.00  0.00      BSYN  
ATOM    173    H LYS    21      -8.863 -77.633 -36.409  1.00  0.00      BSYN  
ATOM    174   CA LYS    21      -9.342 -79.220 -37.747  1.00  0.00      BSYN  
ATOM    175   CB LYS    21      -8.278 -80.184 -37.321  1.00  0.00      BSYN  
ATOM    176   CG LYS    21      -6.846 -79.631 -37.472  1.00  0.00      BSYN  
ATOM    177   CD LYS    21      -5.741 -80.607 -37.000  1.00  0.00      BSYN  
ATOM    178   CE LYS    21      -5.525 -80.690 -35.518  1.00  0.00      BSYN  
ATOM    179   NZ LYS    21      -5.167 -79.472 -34.904  1.00  0.00      BSYN  
ATOM    180  HZ1 LYS    21      -5.661 -78.751 -35.467  1.00  0.00      BSYN  
ATOM    181  HZ2 LYS    21      -5.496 -79.477 -33.918  1.00  0.00      BSYN  
ATOM    182  HZ3 LYS    21      -4.148 -79.315 -35.045  1.00  0.00      BSYN  
ATOM    183    C LYS    21     -10.738 -79.535 -37.302  1.00  0.00      BSYN  
ATOM    184    O LYS    21     -11.541 -78.716 -36.885  1.00  0.00      BSYN  
ATOM    185    N THR    22     -11.083 -80.809 -37.113  1.00  0.00      BSYN  
ATOM    186    H THR    22     -10.463 -81.551 -37.275  1.00  0.00      BSYN  
ATOM    187   CA THR    22     -12.123 -81.244 -36.054  1.00  0.00      BSYN  
ATOM    188   CB THR    22     -13.195 -82.074 -36.662  1.00  0.00      BSYN  
ATOM    189  OG1 THR    22     -13.890 -81.165 -37.537  1.00  0.00      BSYN  
ATOM    190  HG1 THR    22     -13.371 -80.492 -37.983  1.00  0.00      BSYN  
ATOM    191  CG2 THR    22     -14.220 -82.339 -35.620  1.00  0.00      BSYN  
ATOM    192    C THR    22     -11.327 -82.036 -35.000  1.00  0.00      BSYN  
ATOM    193    O THR    22     -10.931 -83.165 -35.122  1.00  0.00      BSYN  
ATOM    194    N LYS    23     -11.138 -81.340 -33.851  1.00  0.00      BSYN  
ATOM    195    H LYS    23     -11.486 -80.434 -33.985  1.00  0.00      BSYN  
ATOM    196   CA LYS    23     -10.332 -81.805 -32.744  1.00  0.00      BSYN  
ATOM    197   CB LYS    23      -9.507 -80.724 -32.082  1.00  0.00      BSYN  
ATOM    198   CG LYS    23      -8.424 -79.864 -32.691  1.00  0.00      BSYN  
ATOM    199   CD LYS    23      -9.250 -78.841 -33.515  1.00  0.00      BSYN  
ATOM    200   CE LYS    23     -10.122 -77.940 -32.576  1.00  0.00      BSYN  
ATOM    201   NZ LYS    23     -10.530 -76.945 -33.565  1.00  0.00      BSYN  
ATOM    202  HZ1 LYS    23     -10.976 -77.453 -34.355  1.00  0.00      BSYN  
ATOM    203  HZ2 LYS    23     -11.277 -76.305 -33.228  1.00  0.00      BSYN  
ATOM    204  HZ3 LYS    23      -9.724 -76.466 -34.016  1.00  0.00      BSYN  
ATOM    205    C LYS    23     -11.269 -82.286 -31.626  1.00  0.00      BSYN  
ATOM    206    O LYS    23     -12.379 -81.785 -31.364  1.00  0.00      BSYN  
ATOM    207    N GLN    24     -10.600 -83.158 -30.798  1.00  0.00      BSYN  
ATOM    208    H GLN    24      -9.634 -83.236 -30.944  1.00  0.00      BSYN  
ATOM    209   CA GLN    24     -11.318 -83.800 -29.745  1.00  0.00      BSYN  
ATOM    210   CB GLN    24     -11.036 -85.322 -29.772  1.00  0.00      BSYN  
ATOM    211   CG GLN    24     -12.153 -86.168 -30.369  1.00  0.00      BSYN  
ATOM    212   CD GLN    24     -13.189 -86.379 -29.217  1.00  0.00      BSYN  
ATOM    213  OE1 GLN    24     -14.066 -85.571 -28.999  1.00  0.00      BSYN  
ATOM    214  NE2 GLN    24     -12.919 -87.422 -28.403  1.00  0.00      BSYN  
ATOM    215 HE21 GLN    24     -12.104 -87.931 -28.596  1.00  0.00      BSYN  
ATOM    216 HE22 GLN    24     -13.368 -87.561 -27.543  1.00  0.00      BSYN  
ATOM    217    C GLN    24     -10.920 -83.131 -28.441  1.00  0.00      BSYN  
ATOM    218    O GLN    24      -9.815 -82.776 -28.146  1.00  0.00      BSYN  
ATOM    219    N GLY    25     -11.954 -82.726 -27.660  1.00  0.00      BSYN  
ATOM    220    H GLY    25     -11.626 -82.642 -26.740  1.00  0.00      BSYN  
ATOM    221   CA GLY    25     -13.408 -82.664 -27.954  1.00  0.00      BSYN  
ATOM    222    C GLY    25     -14.322 -82.924 -26.767  1.00  0.00      BSYN  
ATOM    223    O GLY    25     -14.881 -81.976 -26.117  1.00  0.00      BSYN  
ATOM    224    N VAL    26     -14.328 -84.162 -26.377  1.00  0.00      BSYN  
ATOM    225    H VAL    26     -14.065 -84.878 -26.991  1.00  0.00      BSYN  
ATOM    226   CA VAL    26     -14.969 -84.453 -25.166  1.00  0.00      BSYN  
ATOM    227   CB VAL    26     -15.295 -86.031 -25.011  1.00  0.00      BSYN  
ATOM    228  CG1 VAL    26     -14.015 -86.998 -24.669  1.00  0.00      BSYN  
ATOM    229  CG2 VAL    26     -16.457 -86.313 -23.976  1.00  0.00      BSYN  
ATOM    230    C VAL    26     -14.159 -83.940 -23.951  1.00  0.00      BSYN  
ATOM    231    O VAL    26     -14.666 -84.132 -22.846  1.00  0.00      BSYN  
ATOM    232    N THR    27     -12.951 -83.353 -24.129  1.00  0.00      BSYN  
ATOM    233    H THR    27     -12.820 -82.926 -25.002  1.00  0.00      BSYN  
ATOM    234   CA THR    27     -11.969 -82.969 -23.115  1.00  0.00      BSYN  
ATOM    235   CB THR    27     -10.512 -82.986 -23.724  1.00  0.00      BSYN  
ATOM    236  OG1 THR    27     -10.539 -81.948 -24.754  1.00  0.00      BSYN  
ATOM    237  HG1 THR    27     -10.472 -81.071 -24.369  1.00  0.00      BSYN  
ATOM    238  CG2 THR    27     -10.020 -84.399 -24.138  1.00  0.00      BSYN  
ATOM    239    C THR    27     -12.359 -81.518 -22.639  1.00  0.00      BSYN  
ATOM    240    O THR    27     -11.473 -80.736 -22.315  1.00  0.00      BSYN  
ATOM    241    N GLU    28     -13.610 -80.951 -22.578  1.00  0.00      BSYN  
ATOM    242    H GLU    28     -14.393 -81.532 -22.678  1.00  0.00      BSYN  
ATOM    243   CA GLU    28     -13.824 -79.524 -22.345  1.00  0.00      BSYN  
ATOM    244   CB GLU    28     -15.226 -79.160 -22.549  1.00  0.00      BSYN  
ATOM    245   CG GLU    28     -15.720 -79.112 -24.026  1.00  0.00      BSYN  
ATOM    246   CD GLU    28     -17.252 -79.336 -24.007  1.00  0.00      BSYN  
ATOM    247  OE1 GLU    28     -17.954 -78.425 -23.594  1.00  0.00      BSYN  
ATOM    248  OE2 GLU    28     -17.679 -80.438 -24.447  1.00  0.00      BSYN  
ATOM    249    C GLU    28     -13.514 -79.229 -20.844  1.00  0.00      BSYN  
ATOM    250    O GLU    28     -14.108 -79.931 -19.971  1.00  0.00      BSYN  
ATOM    251    N ALA    29     -12.428 -78.464 -20.475  1.00  0.00      BSYN  
ATOM    252    H ALA    29     -11.769 -78.219 -21.158  1.00  0.00      BSYN  
ATOM    253   CA ALA    29     -12.383 -78.009 -19.097  1.00  0.00      BSYN  
ATOM    254   CB ALA    29     -10.878 -77.621 -18.689  1.00  0.00      BSYN  
ATOM    255    C ALA    29     -13.349 -76.872 -18.782  1.00  0.00      BSYN  
ATOM    256    O ALA    29     -13.017 -75.672 -18.871  1.00  0.00      BSYN  
ATOM    257    N ALA    30     -14.550 -77.272 -18.349  1.00  0.00      BSYN  
ATOM    258    H ALA    30     -14.709 -78.238 -18.295  1.00  0.00      BSYN  
ATOM    259   CA ALA    30     -15.610 -76.301 -18.167  1.00  0.00      BSYN  
ATOM    260   CB ALA    30     -16.181 -75.982 -19.486  1.00  0.00      BSYN  
ATOM    261    C ALA    30     -16.777 -77.062 -17.487  1.00  0.00      BSYN  
ATOM    262    O ALA    30     -17.102 -78.262 -17.700  1.00  0.00      BSYN  
ATOM    263    N GLU    31     -17.406 -76.467 -16.520  1.00  0.00      BSYN  
ATOM    264    H GLU    31     -17.192 -75.520 -16.390  1.00  0.00      BSYN  
ATOM    265   CA GLU    31     -18.516 -76.945 -15.706  1.00  0.00      BSYN  
ATOM    266   CB GLU    31     -19.852 -76.899 -16.435  1.00  0.00      BSYN  
ATOM    267   CG GLU    31     -20.280 -77.618 -17.737  1.00  0.00      BSYN  
ATOM    268   CD GLU    31     -21.114 -76.652 -18.628  1.00  0.00      BSYN  
ATOM    269  OE1 GLU    31     -20.863 -75.428 -18.762  1.00  0.00      BSYN  
ATOM    270  OE2 GLU    31     -22.012 -77.129 -19.400  1.00  0.00      BSYN  
ATOM    271    C GLU    31     -18.479 -78.210 -14.828  1.00  0.00      BSYN  
ATOM    272    O GLU    31     -19.446 -78.972 -14.586  1.00  0.00      BSYN  
ATOM    273    N LYS    32     -17.251 -78.370 -14.274  1.00  0.00      BSYN  
ATOM    274    H LYS    32     -16.570 -77.665 -14.284  1.00  0.00      BSYN  
ATOM    275   CA LYS    32     -17.093 -79.505 -13.376  1.00  0.00      BSYN  
ATOM    276   CB LYS    32     -15.739 -80.235 -13.731  1.00  0.00      BSYN  
ATOM    277   CG LYS    32     -16.165 -81.600 -14.216  1.00  0.00      BSYN  
ATOM    278   CD LYS    32     -16.716 -81.727 -15.736  1.00  0.00      BSYN  
ATOM    279   CE LYS    32     -15.627 -81.380 -16.671  1.00  0.00      BSYN  
ATOM    280   NZ LYS    32     -16.036 -80.920 -17.998  1.00  0.00      BSYN  
ATOM    281  HZ1 LYS    32     -15.258 -80.605 -18.612  1.00  0.00      BSYN  
ATOM    282  HZ2 LYS    32     -16.560 -81.641 -18.535  1.00  0.00      BSYN  
ATOM    283  HZ3 LYS    32     -16.576 -80.033 -17.947  1.00  0.00      BSYN  
ATOM    284    C LYS    32     -16.909 -78.987 -11.988  1.00  0.00      BSYN  
ATOM    285    O LYS    32     -17.172 -77.779 -11.802  1.00  0.00      BSYN  
ATOM    286    N THR    33     -16.665 -79.940 -11.041  1.00  0.00      BSYN  
ATOM    287    H THR    33     -16.613 -80.891 -11.271  1.00  0.00      BSYN  
ATOM    288   CA THR    33     -16.363 -79.593  -9.637  1.00  0.00      BSYN  
ATOM    289   CB THR    33     -17.571 -79.959  -8.836  1.00  0.00      BSYN  
ATOM    290  OG1 THR    33     -18.786 -80.279  -9.568  1.00  0.00      BSYN  
ATOM    291  HG1 THR    33     -19.374 -80.773  -8.991  1.00  0.00      BSYN  
ATOM    292  CG2 THR    33     -17.724 -78.949  -7.758  1.00  0.00      BSYN  
ATOM    293    C THR    33     -15.085 -80.387  -9.257  1.00  0.00      BSYN  
ATOM    294    O THR    33     -14.924 -81.478  -9.740  1.00  0.00      BSYN  
ATOM    295    N LYS    34     -14.188 -79.788  -8.423  1.00  0.00      BSYN  
ATOM    296    H LYS    34     -14.255 -78.831  -8.222  1.00  0.00      BSYN  
ATOM    297   CA LYS    34     -13.041 -80.573  -7.930  1.00  0.00      BSYN  
ATOM    298   CB LYS    34     -11.915 -79.587  -8.025  1.00  0.00      BSYN  
ATOM    299   CG LYS    34     -11.542 -79.128  -9.440  1.00  0.00      BSYN  
ATOM    300   CD LYS    34     -10.312 -78.322  -9.686  1.00  0.00      BSYN  
ATOM    301   CE LYS    34     -10.374 -77.709 -11.158  1.00  0.00      BSYN  
ATOM    302   NZ LYS    34     -11.376 -76.690 -11.195  1.00  0.00      BSYN  
ATOM    303  HZ1 LYS    34     -11.281 -76.102 -10.342  1.00  0.00      BSYN  
ATOM    304  HZ2 LYS    34     -11.294 -76.124 -12.063  1.00  0.00      BSYN  
ATOM    305  HZ3 LYS    34     -12.320 -77.126 -11.197  1.00  0.00      BSYN  
ATOM    306    C LYS    34     -13.326 -80.981  -6.478  1.00  0.00      BSYN  
ATOM    307    O LYS    34     -14.226 -80.573  -5.817  1.00  0.00      BSYN  
ATOM    308    N GLU    35     -12.302 -81.733  -6.078  1.00  0.00      BSYN  
ATOM    309    H GLU    35     -11.438 -81.681  -6.537  1.00  0.00      BSYN  
ATOM    310   CA GLU    35     -12.483 -82.738  -5.074  1.00  0.00      BSYN  
ATOM    311   CB GLU    35     -13.375 -83.935  -5.632  1.00  0.00      BSYN  
ATOM    312   CG GLU    35     -14.462 -84.174  -4.619  1.00  0.00      BSYN  
ATOM    313   CD GLU    35     -15.615 -85.040  -4.918  1.00  0.00      BSYN  
ATOM    314  OE1 GLU    35     -15.372 -86.225  -4.629  1.00  0.00      BSYN  
ATOM    315  OE2 GLU    35     -16.732 -84.649  -5.272  1.00  0.00      BSYN  
ATOM    316    C GLU    35     -11.138 -83.284  -4.821  1.00  0.00      BSYN  
ATOM    317    O GLU    35     -10.228 -83.218  -5.601  1.00  0.00      BSYN  
ATOM    318    N GLY    36     -11.190 -83.744  -3.482  1.00  0.00      BSYN  
ATOM    319    H GLY    36     -11.963 -83.572  -2.905  1.00  0.00      BSYN  
ATOM    320   CA GLY    36     -10.055 -84.327  -2.790  1.00  0.00      BSYN  
ATOM    321    C GLY    36      -8.965 -83.293  -2.441  1.00  0.00      BSYN  
ATOM    322    O GLY    36      -9.019 -82.412  -1.543  1.00  0.00      BSYN  
ATOM    323    N VAL    37      -7.909 -83.450  -3.212  1.00  0.00      BSYN  
ATOM    324    H VAL    37      -7.722 -84.198  -3.817  1.00  0.00      BSYN  
ATOM    325   CA VAL    37      -6.727 -82.731  -3.048  1.00  0.00      BSYN  
ATOM    326   CB VAL    37      -5.519 -83.582  -3.443  1.00  0.00      BSYN  
ATOM    327  CG1 VAL    37      -5.562 -84.075  -4.899  1.00  0.00      BSYN  
ATOM    328  CG2 VAL    37      -4.194 -82.895  -2.938  1.00  0.00      BSYN  
ATOM    329    C VAL    37      -6.811 -81.310  -3.679  1.00  0.00      BSYN  
ATOM    330    O VAL    37      -6.637 -80.291  -3.035  1.00  0.00      BSYN  
ATOM    331    N LEU    38      -6.756 -81.225  -5.033  1.00  0.00      BSYN  
ATOM    332    H LEU    38      -6.827 -82.042  -5.570  1.00  0.00      BSYN  
ATOM    333   CA LEU    38      -6.626 -79.885  -5.671  1.00  0.00      BSYN  
ATOM    334   CB LEU    38      -5.596 -79.806  -6.879  1.00  0.00      BSYN  
ATOM    335   CG LEU    38      -4.924 -78.593  -7.163  1.00  0.00      BSYN  
ATOM    336  CD1 LEU    38      -4.424 -77.865  -5.932  1.00  0.00      BSYN  
ATOM    337  CD2 LEU    38      -3.786 -78.969  -8.009  1.00  0.00      BSYN  
ATOM    338    C LEU    38      -7.946 -79.401  -6.213  1.00  0.00      BSYN  
ATOM    339    O LEU    38      -8.579 -80.055  -7.087  1.00  0.00      BSYN  
ATOM    340    N TYR    39      -8.344 -78.370  -5.518  1.00  0.00      BSYN  
ATOM    341    H TYR    39      -7.713 -77.949  -4.898  1.00  0.00      BSYN  
ATOM    342   CA TYR    39      -9.702 -77.817  -5.584  1.00  0.00      BSYN  
ATOM    343   CB TYR    39     -10.293 -77.680  -4.182  1.00  0.00      BSYN  
ATOM    344   CG TYR    39      -9.674 -76.843  -3.082  1.00  0.00      BSYN  
ATOM    345  CD1 TYR    39      -8.783 -77.438  -2.191  1.00  0.00      BSYN  
ATOM    346  CE1 TYR    39      -8.274 -76.794  -1.059  1.00  0.00      BSYN  
ATOM    347  CD2 TYR    39      -9.994 -75.501  -2.856  1.00  0.00      BSYN  
ATOM    348  CE2 TYR    39      -9.455 -74.803  -1.750  1.00  0.00      BSYN  
ATOM    349   CZ TYR    39      -8.573 -75.425  -0.828  1.00  0.00      BSYN  
ATOM    350   OH TYR    39      -8.177 -74.690   0.283  1.00  0.00      BSYN  
ATOM    351   HH TYR    39      -8.995 -74.251   0.523  1.00  0.00      BSYN  
ATOM    352    C TYR    39      -9.740 -76.432  -6.238  1.00  0.00      BSYN  
ATOM    353    O TYR    39     -10.719 -76.019  -6.890  1.00  0.00      BSYN  
ATOM    354    N VAL    40      -8.573 -75.696  -6.053  1.00  0.00      BSYN  
ATOM    355    H VAL    40      -7.867 -76.285  -5.714  1.00  0.00      BSYN  
ATOM    356   CA VAL    40      -8.257 -74.480  -6.800  1.00  0.00      BSYN  
ATOM    357   CB VAL    40      -9.359 -73.439  -6.914  1.00  0.00      BSYN  
ATOM    358  CG1 VAL    40      -9.691 -72.641  -5.642  1.00  0.00      BSYN  
ATOM    359  CG2 VAL    40      -9.120 -72.602  -8.222  1.00  0.00      BSYN  
ATOM    360    C VAL    40      -6.894 -73.958  -6.339  1.00  0.00      BSYN  
ATOM    361    O VAL    40      -6.410 -73.672  -5.200  1.00  0.00      BSYN  
ATOM    362    N GLY    41      -6.116 -73.956  -7.454  1.00  0.00      BSYN  
ATOM    363    H GLY    41      -6.391 -74.426  -8.269  1.00  0.00      BSYN  
ATOM    364   CA GLY    41      -4.769 -73.302  -7.564  1.00  0.00      BSYN  
ATOM    365    C GLY    41      -4.739 -71.936  -6.884  1.00  0.00      BSYN  
ATOM    366    O GLY    41      -5.659 -71.173  -6.831  1.00  0.00      BSYN  
ATOM    367    N SER    42      -3.635 -71.575  -6.236  1.00  0.00      BSYN  
ATOM    368    H SER    42      -3.044 -72.274  -5.887  1.00  0.00      BSYN  
ATOM    369   CA SER    42      -3.526 -70.299  -5.518  1.00  0.00      BSYN  
ATOM    370   CB SER    42      -2.272 -70.383  -4.572  1.00  0.00      BSYN  
ATOM    371   OG SER    42      -1.059 -70.936  -5.192  1.00  0.00      BSYN  
ATOM    372   HG SER    42      -0.500 -71.341  -4.524  1.00  0.00      BSYN  
ATOM    373    C SER    42      -3.288 -69.240  -6.552  1.00  0.00      BSYN  
ATOM    374    O SER    42      -2.475 -69.381  -7.407  1.00  0.00      BSYN  
ATOM    375    N LYS    43      -3.981 -68.128  -6.513  1.00  0.00      BSYN  
ATOM    376    H LYS    43      -4.451 -67.959  -5.670  1.00  0.00      BSYN  
ATOM    377   CA LYS    43      -3.890 -67.087  -7.592  1.00  0.00      BSYN  
ATOM    378   CB LYS    43      -5.367 -66.841  -7.925  1.00  0.00      BSYN  
ATOM    379   CG LYS    43      -6.120 -67.634  -9.081  1.00  0.00      BSYN  
ATOM    380   CD LYS    43      -7.497 -67.277  -9.197  1.00  0.00      BSYN  
ATOM    381   CE LYS    43      -8.372 -68.587  -9.435  1.00  0.00      BSYN  
ATOM    382   NZ LYS    43      -8.220 -69.083 -10.807  1.00  0.00      BSYN  
ATOM    383  HZ1 LYS    43      -8.547 -68.281 -11.382  1.00  0.00      BSYN  
ATOM    384  HZ2 LYS    43      -7.240 -69.351 -11.029  1.00  0.00      BSYN  
ATOM    385  HZ3 LYS    43      -8.765 -69.960 -10.930  1.00  0.00      BSYN  
ATOM    386    C LYS    43      -3.310 -65.636  -7.209  1.00  0.00      BSYN  
ATOM    387    O LYS    43      -3.255 -65.344  -6.050  1.00  0.00      BSYN  
ATOM    388    N THR    44      -2.560 -64.929  -8.078  1.00  0.00      BSYN  
ATOM    389    H THR    44      -2.507 -63.953  -8.152  1.00  0.00      BSYN  
ATOM    390   CA THR    44      -2.069 -65.596  -9.258  1.00  0.00      BSYN  
ATOM    391   CB THR    44      -2.395 -64.783 -10.550  1.00  0.00      BSYN  
ATOM    392  OG1 THR    44      -3.815 -64.896 -10.624  1.00  0.00      BSYN  
ATOM    393  HG1 THR    44      -4.029 -65.813 -10.810  1.00  0.00      BSYN  
ATOM    394  CG2 THR    44      -1.778 -65.307 -11.810  1.00  0.00      BSYN  
ATOM    395    C THR    44      -0.599 -65.945  -9.000  1.00  0.00      BSYN  
ATOM    396    O THR    44       0.203 -65.086  -8.726  1.00  0.00      BSYN  
ATOM    397    N ARG    45      -0.252 -67.227  -8.988  1.00  0.00      BSYN  
ATOM    398    H ARG    45      -0.861 -67.956  -9.230  1.00  0.00      BSYN  
ATOM    399   CA ARG    45       1.201 -67.622  -8.778  1.00  0.00      BSYN  
ATOM    400   CB ARG    45       1.741 -67.294  -7.448  1.00  0.00      BSYN  
ATOM    401   CG ARG    45       3.101 -66.659  -7.579  1.00  0.00      BSYN  
ATOM    402   CD ARG    45       3.253 -65.991  -6.260  1.00  0.00      BSYN  
ATOM    403   NE ARG    45       4.466 -65.075  -6.284  1.00  0.00      BSYN  
ATOM    404   HE ARG    45       4.608 -64.480  -7.049  1.00  0.00      BSYN  
ATOM    405   CZ ARG    45       5.540 -65.201  -5.390  1.00  0.00      BSYN  
ATOM    406  NH1 ARG    45       6.439 -64.274  -5.321  1.00  0.00      BSYN  
ATOM    407 HH11 ARG    45       7.178 -64.241  -4.649  1.00  0.00      BSYN  
ATOM    408 HH12 ARG    45       6.401 -63.486  -5.935  1.00  0.00      BSYN  
ATOM    409  NH2 ARG    45       5.713 -66.283  -4.704  1.00  0.00      BSYN  
ATOM    410 HH21 ARG    45       6.551 -66.354  -4.163  1.00  0.00      BSYN  
ATOM    411 HH22 ARG    45       5.076 -67.052  -4.761  1.00  0.00      BSYN  
ATOM    412    C ARG    45       1.522 -69.049  -9.085  1.00  0.00      BSYN  
ATOM    413    O ARG    45       2.281 -69.290  -9.952  1.00  0.00      BSYN  
ATOM    414    N GLU    46       0.993 -70.022  -8.347  1.00  0.00      BSYN  
ATOM    415    H GLU    46       0.495 -69.857  -7.519  1.00  0.00      BSYN  
ATOM    416   CA GLU    46       0.973 -71.382  -8.806  1.00  0.00      BSYN  
ATOM    417   CB GLU    46       0.459 -72.385  -7.762  1.00  0.00      BSYN  
ATOM    418   CG GLU    46       1.323 -72.231  -6.540  1.00  0.00      BSYN  
ATOM    419   CD GLU    46       1.353 -73.368  -5.583  1.00  0.00      BSYN  
ATOM    420  OE1 GLU    46       0.550 -73.461  -4.689  1.00  0.00      BSYN  
ATOM    421  OE2 GLU    46       2.154 -74.211  -5.772  1.00  0.00      BSYN  
ATOM    422    C GLU    46       0.102 -71.429 -10.044  1.00  0.00      BSYN  
ATOM    423    O GLU    46      -1.039 -70.898 -10.126  1.00  0.00      BSYN  
ATOM    424    N GLY    47       0.491 -72.070 -11.173  1.00  0.00      BSYN  
ATOM    425    H GLY    47       1.173 -72.758 -11.026  1.00  0.00      BSYN  
ATOM    426   CA GLY    47      -0.129 -71.829 -12.476  1.00  0.00      BSYN  
ATOM    427    C GLY    47      -1.261 -72.792 -12.925  1.00  0.00      BSYN  
ATOM    428    O GLY    47      -1.186 -73.979 -12.588  1.00  0.00      BSYN  
ATOM    429    N VAL    48      -2.216 -72.299 -13.700  1.00  0.00      BSYN  
ATOM    430    H VAL    48      -2.023 -71.495 -14.227  1.00  0.00      BSYN  
ATOM    431   CA VAL    48      -3.216 -73.240 -14.222  1.00  0.00      BSYN  
ATOM    432   CB VAL    48      -4.551 -72.434 -14.109  1.00  0.00      BSYN  
ATOM    433  CG1 VAL    48      -5.781 -73.278 -14.362  1.00  0.00      BSYN  
ATOM    434  CG2 VAL    48      -4.732 -71.655 -12.741  1.00  0.00      BSYN  
ATOM    435    C VAL    48      -3.052 -73.651 -15.601  1.00  0.00      BSYN  
ATOM    436    O VAL    48      -2.748 -72.873 -16.512  1.00  0.00      BSYN  
ATOM    437    N VAL    49      -3.185 -74.968 -15.814  1.00  0.00      BSYN  
ATOM    438    H VAL    49      -3.510 -75.606 -15.145  1.00  0.00      BSYN  
ATOM    439   CA VAL    49      -2.983 -75.484 -17.156  1.00  0.00      BSYN  
ATOM    440   CB VAL    49      -1.485 -76.134 -17.412  1.00  0.00      BSYN  
ATOM    441  CG1 VAL    49      -1.573 -76.710 -18.806  1.00  0.00      BSYN  
ATOM    442  CG2 VAL    49      -0.383 -75.086 -17.450  1.00  0.00      BSYN  
ATOM    443    C VAL    49      -3.922 -76.792 -17.167  1.00  0.00      BSYN  
ATOM    444    O VAL    49      -4.919 -76.918 -17.998  1.00  0.00      BSYN  
ATOM    445    N GLN    50      -3.703 -77.715 -16.183  1.00  0.00      BSYN  
ATOM    446    H GLN    50      -3.048 -77.958 -15.496  1.00  0.00      BSYN  
ATOM    447   CA GLN    50      -4.667 -78.777 -16.105  1.00  0.00      BSYN  
ATOM    448   CB GLN    50      -3.917 -80.124 -16.029  1.00  0.00      BSYN  
ATOM    449   CG GLN    50      -3.740 -80.821 -17.385  1.00  0.00      BSYN  
ATOM    450   CD GLN    50      -2.782 -81.969 -17.277  1.00  0.00      BSYN  
ATOM    451  OE1 GLN    50      -2.070 -82.121 -16.267  1.00  0.00      BSYN  
ATOM    452  NE2 GLN    50      -2.626 -82.838 -18.278  1.00  0.00      BSYN  
ATOM    453 HE21 GLN    50      -3.244 -82.846 -19.039  1.00  0.00      BSYN  
ATOM    454 HE22 GLN    50      -1.852 -83.439 -18.259  1.00  0.00      BSYN  
ATOM    455    C GLN    50      -5.418 -78.629 -14.719  1.00  0.00      BSYN  
ATOM    456    O GLN    50      -4.983 -77.948 -13.776  1.00  0.00      BSYN  
ATOM    457    N GLY    51      -6.553 -79.519 -14.546  1.00  0.00      BSYN  
ATOM    458    H GLY    51      -6.731 -80.179 -15.248  1.00  0.00      BSYN  
ATOM    459   CA GLY    51      -7.655 -79.492 -13.506  1.00  0.00      BSYN  
ATOM    460    C GLY    51      -8.098 -80.877 -13.277  1.00  0.00      BSYN  
ATOM    461    O GLY    51      -8.176 -81.706 -14.250  1.00  0.00      BSYN  
ATOM    462    N VAL    52      -8.341 -81.219 -12.040  1.00  0.00      BSYN  
ATOM    463    H VAL    52      -8.181 -80.623 -11.278  1.00  0.00      BSYN  
ATOM    464   CA VAL    52      -8.734 -82.616 -11.696  1.00  0.00      BSYN  
ATOM    465   CB VAL    52      -8.679 -82.898 -10.127  1.00  0.00      BSYN  
ATOM    466  CG1 VAL    52      -7.138 -82.802  -9.817  1.00  0.00      BSYN  
ATOM    467  CG2 VAL    52      -9.439 -82.183  -9.075  1.00  0.00      BSYN  
ATOM    468    C VAL    52     -10.191 -82.988 -12.096  1.00  0.00      BSYN  
ATOM    469    O VAL    52     -11.154 -82.183 -11.932  1.00  0.00      BSYN  
ATOM    470    N ALA    53     -10.322 -84.135 -12.615  1.00  0.00      BSYN  
ATOM    471    H ALA    53      -9.497 -84.499 -12.999  1.00  0.00      BSYN  
ATOM    472   CA ALA    53     -11.589 -84.757 -12.742  1.00  0.00      BSYN  
ATOM    473   CB ALA    53     -12.035 -84.819 -14.200  1.00  0.00      BSYN  
ATOM    474    C ALA    53     -11.621 -86.136 -12.150  1.00  0.00      BSYN  
ATOM    475    O ALA    53     -10.542 -86.829 -12.309  1.00  0.00      BSYN  
ATOM    476    N SER    54     -12.644 -86.552 -11.467  1.00  0.00      BSYN  
ATOM    477    H SER    54     -13.307 -85.974 -11.035  1.00  0.00      BSYN  
ATOM    478   CA SER    54     -12.716 -87.995 -11.018  1.00  0.00      BSYN  
ATOM    479   CB SER    54     -13.965 -88.159 -10.258  1.00  0.00      BSYN  
ATOM    480   OG SER    54     -14.064 -87.428  -9.033  1.00  0.00      BSYN  
ATOM    481   HG SER    54     -13.563 -87.875  -8.347  1.00  0.00      BSYN  
ATOM    482    C SER    54     -12.784 -88.929 -12.247  1.00  0.00      BSYN  
ATOM    483    O SER    54     -13.276 -88.549 -13.299  1.00  0.00      BSYN  
ATOM    484    N VAL    55     -12.063 -90.027 -12.038  1.00  0.00      BSYN  
ATOM    485    H VAL    55     -11.646 -90.290 -11.192  1.00  0.00      BSYN  
ATOM    486   CA VAL    55     -11.965 -91.039 -13.050  1.00  0.00      BSYN  
ATOM    487   CB VAL    55     -10.725 -91.890 -12.926  1.00  0.00      BSYN  
ATOM    488  CG1 VAL    55      -9.501 -91.102 -13.433  1.00  0.00      BSYN  
ATOM    489  CG2 VAL    55     -10.583 -92.608 -11.560  1.00  0.00      BSYN  
ATOM    490    C VAL    55     -13.061 -91.904 -13.322  1.00  0.00      BSYN  
ATOM    491    O VAL    55     -13.944 -92.019 -12.518  1.00  0.00      BSYN  
ATOM    492    N ALA    56     -13.034 -92.618 -14.456  1.00  0.00      BSYN  
ATOM    493    H ALA    56     -12.126 -92.599 -14.826  1.00  0.00      BSYN  
ATOM    494   CA ALA    56     -14.001 -93.392 -15.112  1.00  0.00      BSYN  
ATOM    495   CB ALA    56     -13.521 -94.093 -16.374  1.00  0.00      BSYN  
ATOM    496    C ALA    56     -14.684 -94.404 -14.201  1.00  0.00      BSYN  
ATOM    497    O ALA    56     -14.053 -95.331 -13.591  1.00  0.00      BSYN  
ATOM    498    N GLU    57     -15.956 -94.037 -13.952  1.00  0.00      BSYN  
ATOM    499    H GLU    57     -16.478 -93.395 -14.476  1.00  0.00      BSYN  
ATOM    500   CA GLU    57     -16.830 -94.869 -13.120  1.00  0.00      BSYN  
ATOM    501   CB GLU    57     -18.178 -94.194 -13.042  1.00  0.00      BSYN  
ATOM    502   CG GLU    57     -18.187 -92.969 -12.002  1.00  0.00      BSYN  
ATOM    503   CD GLU    57     -19.446 -92.113 -12.035  1.00  0.00      BSYN  
ATOM    504  OE1 GLU    57     -19.810 -91.440 -11.038  1.00  0.00      BSYN  
ATOM    505  OE2 GLU    57     -20.195 -92.250 -13.052  1.00  0.00      BSYN  
ATOM    506    C GLU    57     -16.939 -96.246 -13.642  1.00  0.00      BSYN  
ATOM    507    O GLU    57     -17.399 -96.312 -14.774  1.00  0.00      BSYN  
ATOM    508    N LYS    58     -16.552 -97.327 -12.908  1.00  0.00      BSYN  
ATOM    509    H LYS    58     -16.107 -97.298 -12.036  1.00  0.00      BSYN  
ATOM    510   CA LYS    58     -16.748 -98.713 -13.364  1.00  0.00      BSYN  
ATOM    511   CB LYS    58     -15.553 -99.274 -13.972  1.00  0.00      BSYN  
ATOM    512   CG LYS    58     -14.292 -99.265 -13.160  1.00  0.00      BSYN  
ATOM    513   CD LYS    58     -13.150 -99.521 -14.122  1.00  0.00      BSYN  
ATOM    514   CE LYS    58     -11.850 -99.384 -13.275  1.00  0.00      BSYN  
ATOM    515   NZ LYS    58     -10.723 -99.693 -14.054  1.00  0.00      BSYN  
ATOM    516  HZ1 LYS    58      -9.829 -99.552 -13.542  1.00  0.00      BSYN  
ATOM    517  HZ2 LYS    58     -10.832-100.714 -14.222  1.00  0.00      BSYN  
ATOM    518  HZ3 LYS    58     -10.729 -99.040 -14.864  1.00  0.00      BSYN  
ATOM    519    C LYS    58     -17.242 -99.593 -12.237  1.00  0.00      BSYN  
ATOM    520    O LYS    58     -16.553 -99.950 -11.320  1.00  0.00      BSYN  
ATOM    521    N THR    59     -18.529 -99.948 -12.505  1.00  0.00      BSYN  
ATOM    522    H THR    59     -19.193 -99.462 -13.036  1.00  0.00      BSYN  
ATOM    523   CA THR    59     -19.193-101.037 -11.751  1.00  0.00      BSYN  
ATOM    524   CB THR    59     -20.224-100.653 -10.597  1.00  0.00      BSYN  
ATOM    525  OG1 THR    59     -20.630-101.736  -9.720  1.00  0.00      BSYN  
ATOM    526  HG1 THR    59     -20.005-101.806  -8.994  1.00  0.00      BSYN  
ATOM    527  CG2 THR    59     -21.529 -99.954 -11.174  1.00  0.00      BSYN  
ATOM    528    C THR    59     -19.850-101.999 -12.710  1.00  0.00      BSYN  
ATOM    529    O THR    59     -19.586-103.142 -12.396  1.00  0.00      BSYN  
ATOM    530    N LYS    60     -20.485-101.648 -13.818  1.00  0.00      BSYN  
ATOM    531    H LYS    60     -20.801-100.723 -13.886  1.00  0.00      BSYN  
ATOM    532   CA LYS    60     -20.492-102.520 -14.989  1.00  0.00      BSYN  
ATOM    533   CB LYS    60     -21.941-103.102 -14.947  1.00  0.00      BSYN  
ATOM    534   CG LYS    60     -22.499-104.029 -16.063  1.00  0.00      BSYN  
ATOM    535   CD LYS    60     -23.721-104.833 -15.610  1.00  0.00      BSYN  
ATOM    536   CE LYS    60     -24.313-105.938 -16.552  1.00  0.00      BSYN  
ATOM    537   NZ LYS    60     -25.126-105.311 -17.681  1.00  0.00      BSYN  
ATOM    538  HZ1 LYS    60     -25.803-106.054 -17.947  1.00  0.00      BSYN  
ATOM    539  HZ2 LYS    60     -25.695-104.557 -17.244  1.00  0.00      BSYN  
ATOM    540  HZ3 LYS    60     -24.480-105.037 -18.448  1.00  0.00      BSYN  
ATOM    541    C LYS    60     -20.177-101.746 -16.364  1.00  0.00      BSYN  
ATOM    542    O LYS    60     -20.979-100.868 -16.761  1.00  0.00      BSYN  
ATOM    543    N GLU    61     -19.203-102.183 -17.218  1.00  0.00      BSYN  
ATOM    544    H GLU    61     -19.033-103.097 -17.528  1.00  0.00      BSYN  
ATOM    545   CA GLU    61     -18.588-101.148 -18.102  1.00  0.00      BSYN  
ATOM    546   CB GLU    61     -17.021-101.296 -18.187  1.00  0.00      BSYN  
ATOM    547   CG GLU    61     -16.398-101.541 -16.711  1.00  0.00      BSYN  
ATOM    548   CD GLU    61     -14.927-101.943 -16.682  1.00  0.00      BSYN  
ATOM    549  OE1 GLU    61     -14.251-101.811 -17.727  1.00  0.00      BSYN  
ATOM    550  OE2 GLU    61     -14.377-102.395 -15.660  1.00  0.00      BSYN  
ATOM    551    C GLU    61     -19.097-101.265 -19.467  1.00  0.00      BSYN  
ATOM    552    O GLU    61     -18.569-102.029 -20.286  1.00  0.00      BSYN  
ATOM    553    N GLN    62     -19.904-100.315 -19.807  1.00  0.00      BSYN  
ATOM    554    H GLN    62     -19.971 -99.559 -19.187  1.00  0.00      BSYN  
ATOM    555   CA GLN    62     -20.822-100.320 -20.997  1.00  0.00      BSYN  
ATOM    556   CB GLN    62     -22.142 -99.588 -20.718  1.00  0.00      BSYN  
ATOM    557   CG GLN    62     -22.870-100.509 -19.759  1.00  0.00      BSYN  
ATOM    558   CD GLN    62     -24.027 -99.870 -18.910  1.00  0.00      BSYN  
ATOM    559  OE1 GLN    62     -24.854 -99.057 -19.334  1.00  0.00      BSYN  
ATOM    560  NE2 GLN    62     -24.108-100.344 -17.643  1.00  0.00      BSYN  
ATOM    561 HE21 GLN    62     -24.655 -99.938 -16.939  1.00  0.00      BSYN  
ATOM    562 HE22 GLN    62     -23.502-101.068 -17.381  1.00  0.00      BSYN  
ATOM    563    C GLN    62     -20.124 -99.593 -22.154  1.00  0.00      BSYN  
ATOM    564    O GLN    62     -20.024 -98.345 -22.151  1.00  0.00      BSYN  
ATOM    565    N ALA    63     -19.573-100.366 -23.072  1.00  0.00      BSYN  
ATOM    566    H ALA    63     -18.883-100.982 -22.749  1.00  0.00      BSYN  
ATOM    567   CA ALA    63     -19.475-100.072 -24.457  1.00  0.00      BSYN  
ATOM    568   CB ALA    63     -18.797-101.275 -25.174  1.00  0.00      BSYN  
ATOM    569    C ALA    63     -20.608 -99.727 -25.386  1.00  0.00      BSYN  
ATOM    570    O ALA    63     -21.712-100.241 -25.276  1.00  0.00      BSYN  
ATOM    571    N SER    64     -20.360 -98.824 -26.347  1.00  0.00      BSYN  
ATOM    572    H SER    64     -19.639 -98.231 -26.647  1.00  0.00      BSYN  
ATOM    573   CA SER    64     -21.431 -98.429 -27.350  1.00  0.00      BSYN  
ATOM    574   CB SER    64     -21.068 -97.130 -28.003  1.00  0.00      BSYN  
ATOM    575   OG SER    64     -20.530 -96.238 -27.060  1.00  0.00      BSYN  
ATOM    576   HG SER    64     -20.185 -95.451 -27.489  1.00  0.00      BSYN  
ATOM    577    C SER    64     -21.722 -99.405 -28.444  1.00  0.00      BSYN  
ATOM    578    O SER    64     -22.606 -99.126 -29.333  1.00  0.00      BSYN  
ATOM    579    N HIS    65     -20.884-100.457 -28.378  1.00  0.00      BSYN  
ATOM    580    H HIS    65     -20.227-100.552 -27.657  1.00  0.00      BSYN  
ATOM    581   CA HIS    65     -21.189-101.576 -29.216  1.00  0.00      BSYN  
ATOM    582   CB HIS    65     -20.300-101.436 -30.487  1.00  0.00      BSYN  
ATOM    583   CG HIS    65     -20.923-102.093 -31.748  1.00  0.00      BSYN  
ATOM    584  ND1 HIS    65     -20.402-103.122 -32.396  1.00  0.00      BSYN  
ATOM    585  HD1 HIS    65     -19.524-103.544 -32.294  1.00  0.00      BSYN  
ATOM    586  CD2 HIS    65     -22.133-101.901 -32.362  1.00  0.00      BSYN  
ATOM    587  NE2 HIS    65     -22.261-102.879 -33.321  1.00  0.00      BSYN  
ATOM    588  CE1 HIS    65     -21.183-103.583 -33.399  1.00  0.00      BSYN  
ATOM    589    C HIS    65     -21.075-102.921 -28.500  1.00  0.00      BSYN  
ATOM    590    O HIS    65     -20.527-103.042 -27.387  1.00  0.00      BSYN  
ATOM    591    N LEU    66     -21.536-103.924 -29.263  1.00  0.00      BSYN  
ATOM    592    H LEU    66     -22.000-103.713 -30.100  1.00  0.00      BSYN  
ATOM    593   CA LEU    66     -21.162-105.274 -28.843  1.00  0.00      BSYN  
ATOM    594   CB LEU    66     -22.118-106.196 -29.523  1.00  0.00      BSYN  
ATOM    595   CG LEU    66     -22.524-106.338 -31.016  1.00  0.00      BSYN  
ATOM    596  CD1 LEU    66     -21.801-107.602 -31.629  1.00  0.00      BSYN  
ATOM    597  CD2 LEU    66     -24.009-106.391 -31.136  1.00  0.00      BSYN  
ATOM    598    C LEU    66     -19.732-105.825 -29.006  1.00  0.00      BSYN  
ATOM    599    O LEU    66     -19.314-106.589 -28.158  1.00  0.00      BSYN  
ATOM    600    N GLY    67     -19.132-105.610 -30.188  1.00  0.00      BSYN  
ATOM    601    H GLY    67     -19.625-105.061 -30.833  1.00  0.00      BSYN  
ATOM    602   CA GLY    67     -17.860-106.266 -30.540  1.00  0.00      BSYN  
ATOM    603    C GLY    67     -17.331-105.922 -31.961  1.00  0.00      BSYN  
ATOM    604    O GLY    67     -18.181-105.521 -32.805  1.00  0.00      BSYN  
ATOM    605    N GLY    68     -16.017-106.090 -32.320  1.00  0.00      BSYN  
ATOM    606    H GLY    68     -15.741-105.754 -33.198  1.00  0.00      BSYN  
ATOM    607   CA GLY    68     -14.920-106.375 -31.348  1.00  0.00      BSYN  
ATOM    608    C GLY    68     -14.134-105.152 -30.719  1.00  0.00      BSYN  
ATOM    609    O GLY    68     -12.960-105.303 -30.391  1.00  0.00      BSYN  
ATOM    610    N ALA    69     -14.765-103.970 -30.894  1.00  0.00      BSYN  
ATOM    611    H ALA    69     -15.569-103.973 -31.454  1.00  0.00      BSYN  
ATOM    612   CA ALA    69     -14.103-102.758 -30.392  1.00  0.00      BSYN  
ATOM    613   CB ALA    69     -14.688-101.548 -31.036  1.00  0.00      BSYN  
ATOM    614    C ALA    69     -14.245-102.505 -28.891  1.00  0.00      BSYN  
ATOM    615    O ALA    69     -15.207-101.921 -28.432  1.00  0.00      BSYN  
ATOM    616    N VAL    70     -13.261-102.756 -28.019  1.00  0.00      BSYN  
ATOM    617    H VAL    70     -12.374-103.019 -28.343  1.00  0.00      BSYN  
ATOM    618   CA VAL    70     -13.458-102.585 -26.534  1.00  0.00      BSYN  
ATOM    619   CB VAL    70     -12.307-103.380 -25.836  1.00  0.00      BSYN  
ATOM    620  CG1 VAL    70     -12.338-103.206 -24.313  1.00  0.00      BSYN  
ATOM    621  CG2 VAL    70     -12.468-104.843 -26.104  1.00  0.00      BSYN  
ATOM    622    C VAL    70     -13.288-101.050 -26.196  1.00  0.00      BSYN  
ATOM    623    O VAL    70     -12.223-100.415 -26.314  1.00  0.00      BSYN  
ATOM    624    N PHE    71     -14.452-100.444 -26.081  1.00  0.00      BSYN  
ATOM    625    H PHE    71     -15.266-100.882 -26.408  1.00  0.00      BSYN  
ATOM    626   CA PHE    71     -14.634 -99.091 -25.479  1.00  0.00      BSYN  
ATOM    627   CB PHE    71     -15.922 -98.438 -25.870  1.00  0.00      BSYN  
ATOM    628   CG PHE    71     -16.268 -98.102 -27.299  1.00  0.00      BSYN  
ATOM    629  CD1 PHE    71     -15.827 -96.997 -27.931  1.00  0.00      BSYN  
ATOM    630  CD2 PHE    71     -17.220 -98.887 -28.004  1.00  0.00      BSYN  
ATOM    631  CE1 PHE    71     -16.197 -96.606 -29.166  1.00  0.00      BSYN  
ATOM    632  CE2 PHE    71     -17.664 -98.447 -29.249  1.00  0.00      BSYN  
ATOM    633   CZ PHE    71     -17.100 -97.390 -29.836  1.00  0.00      BSYN  
ATOM    634    C PHE    71     -14.282 -99.020 -24.000  1.00  0.00      BSYN  
ATOM    635    O PHE    71     -14.941 -99.597 -23.049  1.00  0.00      BSYN  
ATOM    636    N SER    72     -13.253 -98.253 -23.620  1.00  0.00      BSYN  
ATOM    637    H SER    72     -12.593 -97.858 -24.228  1.00  0.00      BSYN  
ATOM    638   CA SER    72     -12.783 -98.261 -22.224  1.00  0.00      BSYN  
ATOM    639   CB SER    72     -11.243 -98.256 -22.266  1.00  0.00      BSYN  
ATOM    640   OG SER    72     -10.774 -97.055 -22.902  1.00  0.00      BSYN  
ATOM    641   HG SER    72      -9.815 -97.114 -22.920  1.00  0.00      BSYN  
ATOM    642    C SER    72     -13.360 -97.341 -21.094  1.00  0.00      BSYN  
ATOM    643    O SER    72     -12.880 -97.507 -19.933  1.00  0.00      BSYN  
ATOM    644    N GLY    73     -14.270 -96.361 -21.456  1.00  0.00      BSYN  
ATOM    645    H GLY    73     -14.513 -96.146 -22.381  1.00  0.00      BSYN  
ATOM    646   CA GLY    73     -15.003 -95.678 -20.433  1.00  0.00      BSYN  
ATOM    647    C GLY    73     -16.545 -95.794 -20.647  1.00  0.00      BSYN  
ATOM    648    O GLY    73     -17.012 -96.064 -21.815  1.00  0.00      BSYN  
ATOM    649    N ALA    74     -17.328 -95.557 -19.518  1.00  0.00      BSYN  
ATOM    650    H ALA    74     -16.861 -95.243 -18.716  1.00  0.00      BSYN  
ATOM    651   CA ALA    74     -18.702 -95.601 -19.752  1.00  0.00      BSYN  
ATOM    652   CB ALA    74     -19.272 -96.835 -19.070  1.00  0.00      BSYN  
ATOM    653    C ALA    74     -19.434 -94.511 -19.067  1.00  0.00      BSYN  
ATOM    654    O ALA    74     -20.248 -93.911 -19.751  1.00  0.00      BSYN  
ATOM    655    N GLY    75     -19.267 -94.199 -17.810  1.00  0.00      BSYN  
ATOM    656    H GLY    75     -18.547 -94.677 -17.348  1.00  0.00      BSYN  
ATOM    657   CA GLY    75     -20.149 -93.338 -17.022  1.00  0.00      BSYN  
ATOM    658    C GLY    75     -20.486 -91.903 -17.384  1.00  0.00      BSYN  
ATOM    659    O GLY    75     -20.182 -90.969 -16.606  1.00  0.00      BSYN  
ATOM    660    N ASN    76     -21.070 -91.618 -18.587  1.00  0.00      BSYN  
ATOM    661    H ASN    76     -21.385 -92.350 -19.158  1.00  0.00      BSYN  
ATOM    662   CA ASN    76     -21.406 -90.223 -18.854  1.00  0.00      BSYN  
ATOM    663   CB ASN    76     -21.805 -90.208 -20.314  1.00  0.00      BSYN  
ATOM    664   CG ASN    76     -22.370 -88.863 -20.745  1.00  0.00      BSYN  
ATOM    665  OD1 ASN    76     -21.957 -87.765 -20.304  1.00  0.00      BSYN  
ATOM    666  ND2 ASN    76     -23.412 -88.850 -21.597  1.00  0.00      BSYN  
ATOM    667 HD21 ASN    76     -23.584 -87.909 -21.806  1.00  0.00      BSYN  
ATOM    668 HD22 ASN    76     -23.939 -89.669 -21.711  1.00  0.00      BSYN  
ATOM    669    C ASN    76     -22.503 -89.738 -17.906  1.00  0.00      BSYN  
ATOM    670    O ASN    76     -23.582 -90.344 -18.021  1.00  0.00      BSYN  
ATOM    671    N ILE    77     -22.211 -88.580 -17.228  1.00  0.00      BSYN  
ATOM    672    H ILE    77     -21.451 -87.991 -17.412  1.00  0.00      BSYN  
ATOM    673   CA ILE    77     -23.105 -87.909 -16.273  1.00  0.00      BSYN  
ATOM    674   CB ILE    77     -22.300 -87.205 -15.226  1.00  0.00      BSYN  
ATOM    675  CG2 ILE    77     -22.979 -86.252 -14.383  1.00  0.00      BSYN  
ATOM    676  CG1 ILE    77     -21.436 -88.296 -14.535  1.00  0.00      BSYN  
ATOM    677   CD ILE    77     -22.164 -88.865 -13.282  1.00  0.00      BSYN  
ATOM    678    C ILE    77     -24.186 -87.153 -17.113  1.00  0.00      BSYN  
ATOM    679    O ILE    77     -24.128 -85.858 -17.348  1.00  0.00      BSYN  
ATOM    680    N ALA    78     -25.152 -87.974 -17.635  1.00  0.00      BSYN  
ATOM    681    H ALA    78     -25.277 -88.886 -17.299  1.00  0.00      BSYN  
ATOM    682   CA ALA    78     -26.178 -87.471 -18.500  1.00  0.00      BSYN  
ATOM    683   CB ALA    78     -26.836 -88.743 -18.937  1.00  0.00      BSYN  
ATOM    684    C ALA    78     -27.100 -86.556 -17.671  1.00  0.00      BSYN  
ATOM    685    O ALA    78     -28.138 -87.010 -17.098  1.00  0.00      BSYN  
ATOM    686    N ALA    79     -26.843 -85.243 -17.741  1.00  0.00      BSYN  
ATOM    687    H ALA    79     -25.945 -85.006 -18.055  1.00  0.00      BSYN  
ATOM    688   CA ALA    79     -27.788 -84.209 -17.319  1.00  0.00      BSYN  
ATOM    689   CB ALA    79     -27.030 -83.109 -16.654  1.00  0.00      BSYN  
ATOM    690    C ALA    79     -28.670 -83.638 -18.407  1.00  0.00      BSYN  
ATOM    691    O ALA    79     -28.247 -83.305 -19.462  1.00  0.00      BSYN  
ATOM    692    N ALA    80     -29.996 -83.511 -18.329  1.00  0.00      BSYN  
ATOM    693    H ALA    80     -30.544 -84.126 -17.799  1.00  0.00      BSYN  
ATOM    694   CA ALA    80     -30.872 -82.616 -19.087  1.00  0.00      BSYN  
ATOM    695   CB ALA    80     -31.754 -83.488 -19.958  1.00  0.00      BSYN  
ATOM    696    C ALA    80     -31.904 -81.917 -18.152  1.00  0.00      BSYN  
ATOM    697    O ALA    80     -32.044 -82.179 -16.958  1.00  0.00      BSYN  
ATOM    698    N THR    81     -32.499 -80.882 -18.723  1.00  0.00      BSYN  
ATOM    699    H THR    81     -32.579 -80.921 -19.699  1.00  0.00      BSYN  
ATOM    700   CA THR    81     -33.217 -79.896 -17.946  1.00  0.00      BSYN  
ATOM    701   CB THR    81     -32.765 -78.520 -18.434  1.00  0.00      BSYN  
ATOM    702  OG1 THR    81     -31.371 -78.548 -18.187  1.00  0.00      BSYN  
ATOM    703  HG1 THR    81     -31.084 -78.182 -17.347  1.00  0.00      BSYN  
ATOM    704  CG2 THR    81     -33.228 -77.533 -17.343  1.00  0.00      BSYN  
ATOM    705    C THR    81     -34.737 -80.052 -18.034  1.00  0.00      BSYN  
ATOM    706    O THR    81     -35.448 -80.674 -17.252  1.00  0.00      BSYN  
ATOM    707    N GLY    82     -35.289 -79.475 -19.146  1.00  0.00      BSYN  
ATOM    708    H GLY    82     -34.735 -79.027 -19.819  1.00  0.00      BSYN  
ATOM    709   CA GLY    82     -36.674 -79.581 -19.574  1.00  0.00      BSYN  
ATOM    710    C GLY    82     -36.879 -79.210 -21.023  1.00  0.00      BSYN  
ATOM    711    O GLY    82     -35.990 -78.482 -21.427  1.00  0.00      BSYN  
ATOM    712    N LEU    83     -37.882 -79.617 -21.812  1.00  0.00      BSYN  
ATOM    713    H LEU    83     -37.848 -79.433 -22.774  1.00  0.00      BSYN  
ATOM    714   CA LEU    83     -38.955 -80.387 -21.219  1.00  0.00      BSYN  
ATOM    715   CB LEU    83     -40.249 -79.588 -21.171  1.00  0.00      BSYN  
ATOM    716   CG LEU    83     -40.836 -78.727 -22.442  1.00  0.00      BSYN  
ATOM    717  CD1 LEU    83     -42.333 -78.583 -22.174  1.00  0.00      BSYN  
ATOM    718  CD2 LEU    83     -40.322 -77.357 -22.382  1.00  0.00      BSYN  
ATOM    719    C LEU    83     -39.207 -81.680 -21.963  1.00  0.00      BSYN  
ATOM    720    O LEU    83     -38.978 -82.769 -21.443  1.00  0.00      BSYN  
ATOM    721    N VAL    84     -39.694 -81.630 -23.247  1.00  0.00      BSYN  
ATOM    722    H VAL    84     -39.943 -80.756 -23.615  1.00  0.00      BSYN  
ATOM    723   CA VAL    84     -39.599 -82.743 -24.170  1.00  0.00      BSYN  
ATOM    724   CB VAL    84     -40.656 -82.783 -25.164  1.00  0.00      BSYN  
ATOM    725  CG1 VAL    84     -40.838 -84.272 -25.305  1.00  0.00      BSYN  
ATOM    726  CG2 VAL    84     -42.002 -82.093 -24.879  1.00  0.00      BSYN  
ATOM    727    C VAL    84     -38.279 -82.636 -24.861  1.00  0.00      BSYN  
ATOM    728    O VAL    84     -37.903 -81.639 -25.527  1.00  0.00      BSYN  
ATOM    729    N LYS    85     -37.619 -83.723 -24.684  1.00  0.00      BSYN  
ATOM    730    H LYS    85     -38.023 -84.559 -24.369  1.00  0.00      BSYN  
ATOM    731   CA LYS    85     -36.204 -83.828 -25.051  1.00  0.00      BSYN  
ATOM    732   CB LYS    85     -35.271 -83.645 -23.805  1.00  0.00      BSYN  
ATOM    733   CG LYS    85     -35.123 -82.212 -23.179  1.00  0.00      BSYN  
ATOM    734   CD LYS    85     -35.081 -81.067 -24.109  1.00  0.00      BSYN  
ATOM    735   CE LYS    85     -33.544 -80.966 -24.362  1.00  0.00      BSYN  
ATOM    736   NZ LYS    85     -33.093 -81.983 -25.177  1.00  0.00      BSYN  
ATOM    737  HZ1 LYS    85     -33.413 -81.775 -26.144  1.00  0.00      BSYN  
ATOM    738  HZ2 LYS    85     -32.060 -81.999 -25.293  1.00  0.00      BSYN  
ATOM    739  HZ3 LYS    85     -33.296 -82.903 -24.737  1.00  0.00      BSYN  
ATOM    740    C LYS    85     -36.158 -85.343 -25.502  1.00  0.00      BSYN  
ATOM    741    O LYS    85     -37.083 -86.022 -25.132  1.00  0.00      BSYN  
ATOM    742    N ARG    86     -35.069 -85.820 -26.224  1.00  0.00      BSYN  
ATOM    743    H ARG    86     -34.255 -85.325 -25.993  1.00  0.00      BSYN  
ATOM    744   CA ARG    86     -35.220 -87.015 -27.017  1.00  0.00      BSYN  
ATOM    745   CB ARG    86     -34.818 -86.657 -28.417  1.00  0.00      BSYN  
ATOM    746   CG ARG    86     -35.377 -87.774 -29.450  1.00  0.00      BSYN  
ATOM    747   CD ARG    86     -34.862 -87.149 -30.699  1.00  0.00      BSYN  
ATOM    748   NE ARG    86     -35.340 -87.904 -31.815  1.00  0.00      BSYN  
ATOM    749   HE ARG    86     -35.744 -88.785 -31.668  1.00  0.00      BSYN  
ATOM    750   CZ ARG    86     -35.687 -87.154 -32.925  1.00  0.00      BSYN  
ATOM    751  NH1 ARG    86     -35.810 -85.859 -32.819  1.00  0.00      BSYN  
ATOM    752 HH11 ARG    86     -35.927 -85.366 -33.681  1.00  0.00      BSYN  
ATOM    753 HH12 ARG    86     -35.592 -85.344 -31.990  1.00  0.00      BSYN  
ATOM    754  NH2 ARG    86     -35.843 -87.620 -34.135  1.00  0.00      BSYN  
ATOM    755 HH21 ARG    86     -36.152 -87.063 -34.906  1.00  0.00      BSYN  
ATOM    756 HH22 ARG    86     -35.735 -88.607 -34.257  1.00  0.00      BSYN  
ATOM    757    C ARG    86     -34.283 -88.022 -26.347  1.00  0.00      BSYN  
ATOM    758    O ARG    86     -33.056 -88.195 -26.403  1.00  0.00      BSYN  
ATOM    759    N GLU    87     -35.049 -88.789 -25.692  1.00  0.00      BSYN  
ATOM    760    H GLU    87     -36.003 -88.567 -25.684  1.00  0.00      BSYN  
ATOM    761   CA GLU    87     -34.460 -89.898 -24.898  1.00  0.00      BSYN  
ATOM    762   CB GLU    87     -35.137 -89.820 -23.487  1.00  0.00      BSYN  
ATOM    763   CG GLU    87     -34.091 -90.085 -22.469  1.00  0.00      BSYN  
ATOM    764   CD GLU    87     -34.480 -90.004 -20.938  1.00  0.00      BSYN  
ATOM    765  OE1 GLU    87     -34.108 -90.963 -20.171  1.00  0.00      BSYN  
ATOM    766  OE2 GLU    87     -35.091 -89.052 -20.439  1.00  0.00      BSYN  
ATOM    767    C GLU    87     -34.363 -91.409 -25.366  1.00  0.00      BSYN  
ATOM    768    O GLU    87     -35.420 -91.969 -25.735  1.00  0.00      BSYN  
ATOM    769    N GLU    88     -33.274 -92.223 -25.392  1.00  0.00      BSYN  
ATOM    770    H GLU    88     -33.275 -93.120 -25.787  1.00  0.00      BSYN  
ATOM    771   CA GLU    88     -32.001 -91.606 -25.166  1.00  0.00      BSYN  
ATOM    772   CB GLU    88     -31.199 -92.158 -24.103  1.00  0.00      BSYN  
ATOM    773   CG GLU    88     -31.586 -93.245 -23.072  1.00  0.00      BSYN  
ATOM    774   CD GLU    88     -31.734 -94.721 -23.485  1.00  0.00      BSYN  
ATOM    775  OE1 GLU    88     -31.002 -95.622 -23.008  1.00  0.00      BSYN  
ATOM    776  OE2 GLU    88     -32.731 -94.990 -24.228  1.00  0.00      BSYN  
ATOM    777    C GLU    88     -31.326 -91.674 -26.526  1.00  0.00      BSYN  
ATOM    778    O GLU    88     -31.255 -92.729 -27.120  1.00  0.00      BSYN  
ATOM    779    N PHE    89     -30.612 -90.655 -26.909  1.00  0.00      BSYN  
ATOM    780    H PHE    89     -30.451 -89.960 -26.237  1.00  0.00      BSYN  
ATOM    781   CA PHE    89     -30.070 -90.643 -28.293  1.00  0.00      BSYN  
ATOM    782   CB PHE    89     -30.733 -89.495 -29.126  1.00  0.00      BSYN  
ATOM    783   CG PHE    89     -31.618 -90.081 -30.206  1.00  0.00      BSYN  
ATOM    784  CD1 PHE    89     -32.909 -90.563 -29.950  1.00  0.00      BSYN  
ATOM    785  CD2 PHE    89     -31.069 -90.169 -31.448  1.00  0.00      BSYN  
ATOM    786  CE1 PHE    89     -33.610 -91.118 -31.042  1.00  0.00      BSYN  
ATOM    787  CE2 PHE    89     -31.793 -90.622 -32.528  1.00  0.00      BSYN  
ATOM    788   CZ PHE    89     -33.070 -91.071 -32.327  1.00  0.00      BSYN  
ATOM    789    C PHE    89     -28.624 -90.595 -28.470  1.00  0.00      BSYN  
ATOM    790    O PHE    89     -28.008 -90.111 -27.528  1.00  0.00      BSYN  
ATOM    791    N PRO    90     -27.837 -91.105 -29.527  1.00  0.00      BSYN  
ATOM    792   CD PRO    90     -28.297 -92.244 -30.255  1.00  0.00      BSYN  
ATOM    793   CA PRO    90     -26.464 -90.712 -29.738  1.00  0.00      BSYN  
ATOM    794   CB PRO    90     -26.003 -91.678 -30.792  1.00  0.00      BSYN  
ATOM    795   CG PRO    90     -27.358 -92.148 -31.446  1.00  0.00      BSYN  
ATOM    796    C PRO    90     -26.050 -89.308 -30.088  1.00  0.00      BSYN  
ATOM    797    O PRO    90     -25.482 -88.937 -31.083  1.00  0.00      BSYN  
ATOM    798    N THR    91     -26.544 -88.363 -29.282  1.00  0.00      BSYN  
ATOM    799    H THR    91     -27.145 -88.690 -28.580  1.00  0.00      BSYN  
ATOM    800   CA THR    91     -26.159 -86.952 -29.364  1.00  0.00      BSYN  
ATOM    801   CB THR    91     -27.011 -86.065 -30.311  1.00  0.00      BSYN  
ATOM    802  OG1 THR    91     -28.368 -86.491 -30.352  1.00  0.00      BSYN  
ATOM    803  HG1 THR    91     -28.643 -86.995 -31.121  1.00  0.00      BSYN  
ATOM    804  CG2 THR    91     -26.458 -86.146 -31.730  1.00  0.00      BSYN  
ATOM    805    C THR    91     -26.148 -86.344 -27.892  1.00  0.00      BSYN  
ATOM    806    O THR    91     -25.509 -85.319 -27.628  1.00  0.00      BSYN  
ATOM    807    N ASP    92     -26.943 -87.033 -27.036  1.00  0.00      BSYN  
ATOM    808    H ASP    92     -27.540 -87.647 -27.512  1.00  0.00      BSYN  
ATOM    809   CA ASP    92     -26.926 -86.767 -25.603  1.00  0.00      BSYN  
ATOM    810   CB ASP    92     -27.943 -87.618 -24.986  1.00  0.00      BSYN  
ATOM    811   CG ASP    92     -28.300 -87.478 -23.479  1.00  0.00      BSYN  
ATOM    812  OD1 ASP    92     -29.111 -86.522 -23.193  1.00  0.00      BSYN  
ATOM    813  OD2 ASP    92     -27.904 -88.227 -22.677  1.00  0.00      BSYN  
ATOM    814    C ASP    92     -25.546 -87.116 -25.081  1.00  0.00      BSYN  
ATOM    815    O ASP    92     -24.931 -86.445 -24.250  1.00  0.00      BSYN  
ATOM    816    N LEU    93     -25.008 -88.247 -25.551  1.00  0.00      BSYN  
ATOM    817    H LEU    93     -25.441 -88.444 -26.407  1.00  0.00      BSYN  
ATOM    818   CA LEU    93     -23.914 -89.098 -24.974  1.00  0.00      BSYN  
ATOM    819   CB LEU    93     -24.059 -90.568 -25.412  1.00  0.00      BSYN  
ATOM    820   CG LEU    93     -25.470 -91.165 -25.286  1.00  0.00      BSYN  
ATOM    821  CD1 LEU    93     -25.467 -92.588 -25.825  1.00  0.00      BSYN  
ATOM    822  CD2 LEU    93     -26.061 -91.265 -23.882  1.00  0.00      BSYN  
ATOM    823    C LEU    93     -22.516 -88.567 -25.382  1.00  0.00      BSYN  
ATOM    824    O LEU    93     -22.082 -88.555 -26.522  1.00  0.00      BSYN  
ATOM    825    N LYS    94     -21.714 -88.219 -24.383  1.00  0.00      BSYN  
ATOM    826    H LYS    94     -22.054 -88.190 -23.465  1.00  0.00      BSYN  
ATOM    827   CA LYS    94     -20.328 -87.835 -24.634  1.00  0.00      BSYN  
ATOM    828   CB LYS    94     -19.982 -86.505 -23.965  1.00  0.00      BSYN  
ATOM    829   CG LYS    94     -20.811 -85.337 -24.412  1.00  0.00      BSYN  
ATOM    830   CD LYS    94     -20.696 -84.747 -25.812  1.00  0.00      BSYN  
ATOM    831   CE LYS    94     -20.106 -83.350 -25.914  1.00  0.00      BSYN  
ATOM    832   NZ LYS    94     -18.701 -83.218 -25.482  1.00  0.00      BSYN  
ATOM    833  HZ1 LYS    94     -18.545 -83.584 -24.522  1.00  0.00      BSYN  
ATOM    834  HZ2 LYS    94     -18.165 -83.844 -26.116  1.00  0.00      BSYN  
ATOM    835  HZ3 LYS    94     -18.392 -82.229 -25.565  1.00  0.00      BSYN  
ATOM    836    C LYS    94     -19.473 -89.034 -24.273  1.00  0.00      BSYN  
ATOM    837    O LYS    94     -19.578 -89.516 -23.128  1.00  0.00      BSYN  
ATOM    838    N PRO    95     -18.576 -89.541 -25.161  1.00  0.00      BSYN  
ATOM    839   CD PRO    95     -18.471 -89.148 -26.493  1.00  0.00      BSYN  
ATOM    840   CA PRO    95     -17.619 -90.612 -24.806  1.00  0.00      BSYN  
ATOM    841   CB PRO    95     -17.443 -91.379 -26.212  1.00  0.00      BSYN  
ATOM    842   CG PRO    95     -17.472 -90.160 -27.155  1.00  0.00      BSYN  
ATOM    843    C PRO    95     -16.360 -90.097 -24.197  1.00  0.00      BSYN  
ATOM    844    O PRO    95     -15.439 -89.707 -24.943  1.00  0.00      BSYN  
ATOM    845    N GLU    96     -16.528 -89.812 -22.919  1.00  0.00      BSYN  
ATOM    846    H GLU    96     -17.394 -89.788 -22.460  1.00  0.00      BSYN  
ATOM    847   CA GLU    96     -15.377 -89.492 -22.116  1.00  0.00      BSYN  
ATOM    848   CB GLU    96     -15.894 -89.041 -20.776  1.00  0.00      BSYN  
ATOM    849   CG GLU    96     -14.981 -88.644 -19.658  1.00  0.00      BSYN  
ATOM    850   CD GLU    96     -15.757 -87.762 -18.612  1.00  0.00      BSYN  
ATOM    851  OE1 GLU    96     -16.438 -88.488 -17.926  1.00  0.00      BSYN  
ATOM    852  OE2 GLU    96     -15.704 -86.524 -18.611  1.00  0.00      BSYN  
ATOM    853    C GLU    96     -14.231 -90.443 -22.023  1.00  0.00      BSYN  
ATOM    854    O GLU    96     -13.911 -91.085 -21.007  1.00  0.00      BSYN  
ATOM    855    N GLU    97     -13.538 -90.591 -23.100  1.00  0.00      BSYN  
ATOM    856    H GLU    97     -13.777 -90.052 -23.883  1.00  0.00      BSYN  
ATOM    857   CA GLU    97     -12.620 -91.635 -23.347  1.00  0.00      BSYN  
ATOM    858   CB GLU    97     -12.311 -91.846 -24.859  1.00  0.00      BSYN  
ATOM    859   CG GLU    97     -11.799 -90.646 -25.734  1.00  0.00      BSYN  
ATOM    860   CD GLU    97     -12.064 -90.830 -27.160  1.00  0.00      BSYN  
ATOM    861  OE1 GLU    97     -11.214 -91.384 -27.840  1.00  0.00      BSYN  
ATOM    862  OE2 GLU    97     -13.107 -90.436 -27.647  1.00  0.00      BSYN  
ATOM    863    C GLU    97     -11.379 -91.469 -22.470  1.00  0.00      BSYN  
ATOM    864    O GLU    97     -10.481 -90.579 -22.671  1.00  0.00      BSYN  
ATOM    865    N VAL    98     -11.379 -92.312 -21.411  1.00  0.00      BSYN  
ATOM    866    H VAL    98     -12.260 -92.708 -21.242  1.00  0.00      BSYN  
ATOM    867   CA VAL    98     -10.225 -92.488 -20.575  1.00  0.00      BSYN  
ATOM    868   CB VAL    98     -10.412 -93.348 -19.287  1.00  0.00      BSYN  
ATOM    869  CG1 VAL    98     -10.806 -92.474 -18.131  1.00  0.00      BSYN  
ATOM    870  CG2 VAL    98     -11.521 -94.464 -19.471  1.00  0.00      BSYN  
ATOM    871    C VAL    98      -8.896 -92.918 -21.223  1.00  0.00      BSYN  
ATOM    872    O VAL    98      -8.638 -94.010 -21.745  1.00  0.00      BSYN  
ATOM    873    N ALA    99      -8.105 -91.850 -21.250  1.00  0.00      BSYN  
ATOM    874    H ALA    99      -8.468 -90.976 -20.994  1.00  0.00      BSYN  
ATOM    875   CA ALA    99      -6.728 -92.034 -21.759  1.00  0.00      BSYN  
ATOM    876   CB ALA    99      -6.489 -91.321 -23.079  1.00  0.00      BSYN  
ATOM    877    C ALA    99      -5.623 -91.626 -20.769  1.00  0.00      BSYN  
ATOM    878    O ALA    99      -5.100 -90.554 -20.934  1.00  0.00      BSYN  
ATOM    879    N GLN   100      -5.112 -92.398 -19.805  1.00  0.00      BSYN  
ATOM    880    H GLN   100      -5.524 -93.280 -19.688  1.00  0.00      BSYN  
ATOM    881   CA GLN   100      -3.888 -91.941 -19.039  1.00  0.00      BSYN  
ATOM    882   CB GLN   100      -3.581 -92.995 -17.991  1.00  0.00      BSYN  
ATOM    883   CG GLN   100      -4.676 -93.482 -17.043  1.00  0.00      BSYN  
ATOM    884   CD GLN   100      -6.012 -92.573 -16.769  1.00  0.00      BSYN  
ATOM    885  OE1 GLN   100      -7.059 -93.147 -16.819  1.00  0.00      BSYN  
ATOM    886  NE2 GLN   100      -6.220 -91.266 -16.629  1.00  0.00      BSYN  
ATOM    887 HE21 GLN   100      -6.966 -90.811 -16.186  1.00  0.00      BSYN  
ATOM    888 HE22 GLN   100      -5.437 -90.757 -16.929  1.00  0.00      BSYN  
ATOM    889    C GLN   100      -2.576 -91.589 -19.709  1.00  0.00      BSYN  
ATOM    890    O GLN   100      -1.954 -92.436 -20.304  1.00  0.00      BSYN  
ATOM    891    N GLU   101      -2.135 -90.391 -19.545  1.00  0.00      BSYN  
ATOM    892    H GLU   101      -2.669 -90.002 -18.821  1.00  0.00      BSYN  
ATOM    893   CA GLU   101      -0.847 -89.937 -20.019  1.00  0.00      BSYN  
ATOM    894   CB GLU   101      -0.931 -88.600 -20.740  1.00  0.00      BSYN  
ATOM    895   CG GLU   101      -1.454 -88.624 -22.168  1.00  0.00      BSYN  
ATOM    896   CD GLU   101      -0.540 -89.466 -23.064  1.00  0.00      BSYN  
ATOM    897  OE1 GLU   101      -0.689 -90.699 -23.212  1.00  0.00      BSYN  
ATOM    898  OE2 GLU   101       0.284 -88.903 -23.790  1.00  0.00      BSYN  
ATOM    899    C GLU   101       0.383 -89.883 -19.130  1.00  0.00      BSYN  
ATOM    900    O GLU   101       0.225 -89.943 -17.858  1.00  0.00      BSYN  
ATOM    901    N ALA   102       1.587 -89.880 -19.613  1.00  0.00      BSYN  
ATOM    902    H ALA   102       1.733 -90.177 -20.535  1.00  0.00      BSYN  
ATOM    903   CA ALA   102       2.715 -89.647 -18.769  1.00  0.00      BSYN  
ATOM    904   CB ALA   102       4.082 -89.687 -19.600  1.00  0.00      BSYN  
ATOM    905    C ALA   102       2.746 -88.314 -17.870  1.00  0.00      BSYN  
ATOM    906    O ALA   102       2.828 -87.231 -18.385  1.00  0.00      BSYN  
ATOM    907    N ALA   103       2.669 -88.417 -16.534  1.00  0.00      BSYN  
ATOM    908    H ALA   103       2.608 -89.273 -16.060  1.00  0.00      BSYN  
ATOM    909   CA ALA   103       2.473 -87.216 -15.746  1.00  0.00      BSYN  
ATOM    910   CB ALA   103       1.902 -87.683 -14.490  1.00  0.00      BSYN  
ATOM    911    C ALA   103       3.842 -86.626 -15.437  1.00  0.00      BSYN  
ATOM    912    O ALA   103       4.438 -86.950 -14.396  1.00  0.00      BSYN  
ATOM    913    N GLU   104       4.405 -85.919 -16.340  1.00  0.00      BSYN  
ATOM    914    H GLU   104       4.288 -86.026 -17.307  1.00  0.00      BSYN  
ATOM    915   CA GLU   104       5.390 -84.840 -16.059  1.00  0.00      BSYN  
ATOM    916   CB GLU   104       6.522 -84.695 -17.019  1.00  0.00      BSYN  
ATOM    917   CG GLU   104       7.353 -85.896 -17.149  1.00  0.00      BSYN  
ATOM    918   CD GLU   104       8.713 -85.519 -17.837  1.00  0.00      BSYN  
ATOM    919  OE1 GLU   104       8.838 -86.078 -18.939  1.00  0.00      BSYN  
ATOM    920  OE2 GLU   104       9.582 -84.779 -17.423  1.00  0.00      BSYN  
ATOM    921    C GLU   104       4.565 -83.527 -16.126  1.00  0.00      BSYN  
ATOM    922    O GLU   104       4.246 -82.890 -17.187  1.00  0.00      BSYN  
ATOM    923    N GLU   105       4.375 -82.975 -14.941  1.00  0.00      BSYN  
ATOM    924    H GLU   105       4.722 -83.262 -14.071  1.00  0.00      BSYN  
ATOM    925   CA GLU   105       3.665 -81.653 -14.907  1.00  0.00      BSYN  
ATOM    926   CB GLU   105       2.695 -81.658 -13.772  1.00  0.00      BSYN  
ATOM    927   CG GLU   105       1.587 -82.699 -13.736  1.00  0.00      BSYN  
ATOM    928   CD GLU   105       0.428 -82.478 -12.783  1.00  0.00      BSYN  
ATOM    929  OE1 GLU   105      -0.647 -82.130 -13.297  1.00  0.00      BSYN  
ATOM    930  OE2 GLU   105       0.559 -82.564 -11.519  1.00  0.00      BSYN  
ATOM    931    C GLU   105       4.612 -80.539 -14.619  1.00  0.00      BSYN  
ATOM    932    O GLU   105       5.559 -80.659 -13.877  1.00  0.00      BSYN  
ATOM    933    N PRO   106       4.496 -79.404 -15.408  1.00  0.00      BSYN  
ATOM    934   CD PRO   106       3.769 -79.370 -16.646  1.00  0.00      BSYN  
ATOM    935   CA PRO   106       5.251 -78.098 -15.179  1.00  0.00      BSYN  
ATOM    936   CB PRO   106       4.958 -77.350 -16.542  1.00  0.00      BSYN  
ATOM    937   CG PRO   106       3.542 -77.771 -16.833  1.00  0.00      BSYN  
ATOM    938    C PRO   106       4.781 -77.338 -13.869  1.00  0.00      BSYN  
ATOM    939    O PRO   106       3.755 -76.630 -13.773  1.00  0.00      BSYN  
ATOM    940    N LEU   107       5.717 -77.244 -12.948  1.00  0.00      BSYN  
ATOM    941    H LEU   107       6.577 -77.708 -13.029  1.00  0.00      BSYN  
ATOM    942   CA LEU   107       5.456 -76.487 -11.736  1.00  0.00      BSYN  
ATOM    943   CB LEU   107       5.783 -77.109 -10.525  1.00  0.00      BSYN  
ATOM    944   CG LEU   107       4.795 -77.967  -9.914  1.00  0.00      BSYN  
ATOM    945  CD1 LEU   107       5.589 -78.990  -9.114  1.00  0.00      BSYN  
ATOM    946  CD2 LEU   107       3.705 -77.211  -9.245  1.00  0.00      BSYN  
ATOM    947    C LEU   107       6.293 -75.204 -11.630  1.00  0.00      BSYN  
ATOM    948    O LEU   107       5.788 -74.060 -11.477  1.00  0.00      BSYN  
ATOM    949    N ILE   108       7.661 -75.408 -11.718  1.00  0.00      BSYN  
ATOM    950    H ILE   108       7.950 -76.314 -11.955  1.00  0.00      BSYN  
ATOM    951   CA ILE   108       8.600 -74.289 -11.285  1.00  0.00      BSYN  
ATOM    952   CB ILE   108       9.266 -74.694 -10.028  1.00  0.00      BSYN  
ATOM    953  CG2 ILE   108       8.567 -73.914  -9.036  1.00  0.00      BSYN  
ATOM    954  CG1 ILE   108       9.400 -76.116  -9.733  1.00  0.00      BSYN  
ATOM    955   CD ILE   108      10.874 -76.592  -9.937  1.00  0.00      BSYN  
ATOM    956    C ILE   108       9.569 -73.884 -12.391  1.00  0.00      BSYN  
ATOM    957    O ILE   108      10.534 -74.637 -12.637  1.00  0.00      BSYN  
ATOM    958    N GLU   109       9.541 -72.717 -12.975  1.00  0.00      BSYN  
ATOM    959    H GLU   109       9.997 -72.708 -13.843  1.00  0.00      BSYN  
ATOM    960   CA GLU   109       8.929 -71.490 -12.504  1.00  0.00      BSYN  
ATOM    961   CB GLU   109       9.950 -70.457 -12.599  1.00  0.00      BSYN  
ATOM    962   CG GLU   109       9.859 -69.007 -12.005  1.00  0.00      BSYN  
ATOM    963   CD GLU   109      10.906 -68.047 -12.679  1.00  0.00      BSYN  
ATOM    964  OE1 GLU   109      10.411 -67.039 -13.199  1.00  0.00      BSYN  
ATOM    965  OE2 GLU   109      12.141 -68.248 -12.579  1.00  0.00      BSYN  
ATOM    966    C GLU   109       7.785 -71.150 -13.429  1.00  0.00      BSYN  
ATOM    967    O GLU   109       7.628 -71.523 -14.595  1.00  0.00      BSYN  
ATOM    968    N PRO   110       6.739 -70.515 -12.711  1.00  0.00      BSYN  
ATOM    969   CD PRO   110       6.654 -70.372 -11.257  1.00  0.00      BSYN  
ATOM    970   CA PRO   110       5.483 -70.019 -13.285  1.00  0.00      BSYN  
ATOM    971   CB PRO   110       4.893 -69.166 -12.124  1.00  0.00      BSYN  
ATOM    972   CG PRO   110       5.776 -69.292 -10.943  1.00  0.00      BSYN  
ATOM    973    C PRO   110       5.588 -69.243 -14.606  1.00  0.00      BSYN  
ATOM    974    O PRO   110       6.328 -68.238 -14.688  1.00  0.00      BSYN  
ATOM    975    N LEU   111       4.928 -69.689 -15.748  1.00  0.00      BSYN  
ATOM    976    H LEU   111       4.612 -70.613 -15.669  1.00  0.00      BSYN  
ATOM    977   CA LEU   111       4.831 -68.992 -16.989  1.00  0.00      BSYN  
ATOM    978   CB LEU   111       4.419 -69.899 -18.134  1.00  0.00      BSYN  
ATOM    979   CG LEU   111       4.539 -71.393 -18.134  1.00  0.00      BSYN  
ATOM    980  CD1 LEU   111       3.333 -71.996 -18.811  1.00  0.00      BSYN  
ATOM    981  CD2 LEU   111       5.752 -71.987 -18.464  1.00  0.00      BSYN  
ATOM    982    C LEU   111       3.662 -67.986 -16.811  1.00  0.00      BSYN  
ATOM    983    O LEU   111       2.440 -68.361 -17.009  1.00  0.00      BSYN  
ATOM    984    N MET   112       3.881 -66.696 -16.459  1.00  0.00      BSYN  
ATOM    985    H MET   112       4.801 -66.366 -16.388  1.00  0.00      BSYN  
ATOM    986   CA MET   112       2.800 -65.685 -16.002  1.00  0.00      BSYN  
ATOM    987   CB MET   112       3.358 -64.632 -15.112  1.00  0.00      BSYN  
ATOM    988   CG MET   112       3.310 -65.059 -13.808  1.00  0.00      BSYN  
ATOM    989   SD MET   112       3.961 -63.824 -12.605  1.00  0.00      BSYN  
ATOM    990   CE MET   112       5.339 -64.616 -11.940  1.00  0.00      BSYN  
ATOM    991    C MET   112       2.046 -65.000 -17.225  1.00  0.00      BSYN  
ATOM    992    O MET   112       2.275 -63.959 -17.755  1.00  0.00      BSYN  
ATOM    993    N GLU   113       1.039 -65.906 -17.406  1.00  0.00      BSYN  
ATOM    994    H GLU   113       1.042 -66.808 -17.022  1.00  0.00      BSYN  
ATOM    995   CA GLU   113      -0.120 -65.628 -18.311  1.00  0.00      BSYN  
ATOM    996   CB GLU   113      -0.773 -66.870 -18.887  1.00  0.00      BSYN  
ATOM    997   CG GLU   113       0.132 -67.761 -19.767  1.00  0.00      BSYN  
ATOM    998   CD GLU   113      -0.367 -68.716 -20.851  1.00  0.00      BSYN  
ATOM    999  OE1 GLU   113      -0.868 -69.819 -20.628  1.00  0.00      BSYN  
ATOM   1000  OE2 GLU   113      -0.252 -68.247 -22.035  1.00  0.00      BSYN  
ATOM   1001    C GLU   113      -1.215 -64.820 -17.532  1.00  0.00      BSYN  
ATOM   1002    O GLU   113      -1.612 -65.161 -16.420  1.00  0.00      BSYN  
ATOM   1003    N PRO   114      -1.709 -63.698 -18.167  1.00  0.00      BSYN  
ATOM   1004   CD PRO   114      -1.048 -62.807 -19.160  1.00  0.00      BSYN  
ATOM   1005   CA PRO   114      -2.814 -62.958 -17.612  1.00  0.00      BSYN  
ATOM   1006   CB PRO   114      -2.385 -61.453 -17.916  1.00  0.00      BSYN  
ATOM   1007   CG PRO   114      -1.835 -61.552 -19.350  1.00  0.00      BSYN  
ATOM   1008    C PRO   114      -4.200 -63.251 -18.157  1.00  0.00      BSYN  
ATOM   1009    O PRO   114      -4.403 -64.274 -18.843  1.00  0.00      BSYN  
ATOM   1010    N GLU   115      -5.112 -62.374 -17.800  1.00  0.00      BSYN  
ATOM   1011    H GLU   115      -4.719 -61.541 -17.465  1.00  0.00      BSYN  
ATOM   1012   CA GLU   115      -6.478 -62.599 -17.985  1.00  0.00      BSYN  
ATOM   1013   CB GLU   115      -7.267 -61.439 -17.472  1.00  0.00      BSYN  
ATOM   1014   CG GLU   115      -7.421 -61.321 -15.967  1.00  0.00      BSYN  
ATOM   1015   CD GLU   115      -8.623 -60.506 -15.659  1.00  0.00      BSYN  
ATOM   1016  OE1 GLU   115      -8.479 -59.309 -15.425  1.00  0.00      BSYN  
ATOM   1017  OE2 GLU   115      -9.706 -60.995 -15.599  1.00  0.00      BSYN  
ATOM   1018    C GLU   115      -6.980 -62.665 -19.413  1.00  0.00      BSYN  
ATOM   1019    O GLU   115      -6.833 -61.673 -20.176  1.00  0.00      BSYN  
ATOM   1020    N GLY   116      -7.673 -63.671 -19.786  1.00  0.00      BSYN  
ATOM   1021    H GLY   116      -7.738 -64.497 -19.261  1.00  0.00      BSYN  
ATOM   1022   CA GLY   116      -8.154 -63.825 -21.159  1.00  0.00      BSYN  
ATOM   1023    C GLY   116      -9.655 -64.213 -21.127  1.00  0.00      BSYN  
ATOM   1024    O GLY   116      -9.897 -65.321 -21.642  1.00  0.00      BSYN  
ATOM   1025    N GLU   117     -10.566 -63.542 -20.335  1.00  0.00      BSYN  
ATOM   1026    H GLU   117     -10.163 -62.955 -19.661  1.00  0.00      BSYN  
ATOM   1027   CA GLU   117     -11.986 -63.707 -20.491  1.00  0.00      BSYN  
ATOM   1028   CB GLU   117     -12.697 -64.816 -19.648  1.00  0.00      BSYN  
ATOM   1029   CG GLU   117     -12.414 -66.339 -20.003  1.00  0.00      BSYN  
ATOM   1030   CD GLU   117     -13.087 -67.508 -19.342  1.00  0.00      BSYN  
ATOM   1031  OE1 GLU   117     -14.117 -68.012 -19.810  1.00  0.00      BSYN  
ATOM   1032  OE2 GLU   117     -12.769 -67.848 -18.232  1.00  0.00      BSYN  
ATOM   1033    C GLU   117     -12.855 -62.441 -20.329  1.00  0.00      BSYN  
ATOM   1034    O GLU   117     -13.263 -61.845 -21.318  1.00  0.00      BSYN  
ATOM   1035    N SER   118     -13.140 -61.992 -19.045  1.00  0.00      BSYN  
ATOM   1036    H SER   118     -12.717 -62.299 -18.216  1.00  0.00      BSYN  
ATOM   1037   CA SER   118     -13.916 -60.743 -18.829  1.00  0.00      BSYN  
ATOM   1038   CB SER   118     -15.135 -60.917 -18.036  1.00  0.00      BSYN  
ATOM   1039   OG SER   118     -16.003 -61.814 -18.756  1.00  0.00      BSYN  
ATOM   1040   HG SER   118     -16.853 -61.720 -18.321  1.00  0.00      BSYN  
ATOM   1041    C SER   118     -13.029 -59.690 -18.210  1.00  0.00      BSYN  
ATOM   1042    O SER   118     -11.991 -60.038 -17.702  1.00  0.00      BSYN  
ATOM   1043    N TYR   119     -13.482 -58.412 -18.199  1.00  0.00      BSYN  
ATOM   1044    H TYR   119     -14.403 -58.360 -18.530  1.00  0.00      BSYN  
ATOM   1045   CA TYR   119     -12.676 -57.267 -17.711  1.00  0.00      BSYN  
ATOM   1046   CB TYR   119     -12.879 -56.040 -18.720  1.00  0.00      BSYN  
ATOM   1047   CG TYR   119     -12.797 -56.486 -20.136  1.00  0.00      BSYN  
ATOM   1048  CD1 TYR   119     -13.946 -56.907 -20.801  1.00  0.00      BSYN  
ATOM   1049  CE1 TYR   119     -14.040 -57.042 -22.110  1.00  0.00      BSYN  
ATOM   1050  CD2 TYR   119     -11.596 -56.339 -20.854  1.00  0.00      BSYN  
ATOM   1051  CE2 TYR   119     -11.679 -56.485 -22.183  1.00  0.00      BSYN  
ATOM   1052   CZ TYR   119     -12.823 -56.895 -22.825  1.00  0.00      BSYN  
ATOM   1053   OH TYR   119     -12.873 -56.921 -24.210  1.00  0.00      BSYN  
ATOM   1054   HH TYR   119     -12.023 -57.094 -24.622  1.00  0.00      BSYN  
ATOM   1055    C TYR   119     -12.712 -56.815 -16.287  1.00  0.00      BSYN  
ATOM   1056    O TYR   119     -13.213 -55.714 -15.946  1.00  0.00      BSYN  
ATOM   1057    N GLU   120     -12.126 -57.670 -15.445  1.00  0.00      BSYN  
ATOM   1058    H GLU   120     -11.802 -58.570 -15.657  1.00  0.00      BSYN  
ATOM   1059   CA GLU   120     -11.929 -57.263 -14.101  1.00  0.00      BSYN  
ATOM   1060   CB GLU   120     -11.643 -58.425 -13.186  1.00  0.00      BSYN  
ATOM   1061   CG GLU   120     -12.834 -59.389 -13.207  1.00  0.00      BSYN  
ATOM   1062   CD GLU   120     -12.718 -60.289 -12.007  1.00  0.00      BSYN  
ATOM   1063  OE1 GLU   120     -12.995 -59.825 -10.889  1.00  0.00      BSYN  
ATOM   1064  OE2 GLU   120     -12.605 -61.482 -12.120  1.00  0.00      BSYN  
ATOM   1065    C GLU   120     -10.754 -56.315 -14.022  1.00  0.00      BSYN  
ATOM   1066    O GLU   120     -11.098 -55.146 -13.739  1.00  0.00      BSYN  
ATOM   1067    N ASP   121      -9.637 -56.631 -14.574  1.00  0.00      BSYN  
ATOM   1068    H ASP   121      -9.600 -57.150 -15.405  1.00  0.00      BSYN  
ATOM   1069   CA ASP   121      -8.374 -55.978 -14.154  1.00  0.00      BSYN  
ATOM   1070   CB ASP   121      -7.114 -56.375 -14.982  1.00  0.00      BSYN  
ATOM   1071   CG ASP   121      -5.710 -56.294 -14.248  1.00  0.00      BSYN  
ATOM   1072  OD1 ASP   121      -5.340 -57.364 -13.835  1.00  0.00      BSYN  
ATOM   1073  OD2 ASP   121      -5.071 -55.250 -14.151  1.00  0.00      BSYN  
ATOM   1074    C ASP   121      -8.351 -54.413 -14.111  1.00  0.00      BSYN  
ATOM   1075    O ASP   121      -8.538 -53.762 -15.101  1.00  0.00      BSYN  
ATOM   1076    N PRO   122      -8.273 -53.893 -12.885  1.00  0.00      BSYN  
ATOM   1077   CD PRO   122      -8.494 -54.635 -11.611  1.00  0.00      BSYN  
ATOM   1078   CA PRO   122      -7.889 -52.526 -12.607  1.00  0.00      BSYN  
ATOM   1079   CB PRO   122      -8.849 -52.192 -11.513  1.00  0.00      BSYN  
ATOM   1080   CG PRO   122      -8.649 -53.433 -10.709  1.00  0.00      BSYN  
ATOM   1081    C PRO   122      -6.402 -52.098 -12.401  1.00  0.00      BSYN  
ATOM   1082    O PRO   122      -5.817 -52.466 -11.454  1.00  0.00      BSYN  
ATOM   1083    N PRO   123      -5.733 -51.314 -13.190  1.00  0.00      BSYN  
ATOM   1084   CD PRO   123      -6.242 -50.904 -14.490  1.00  0.00      BSYN  
ATOM   1085   CA PRO   123      -4.280 -51.150 -13.105  1.00  0.00      BSYN  
ATOM   1086   CB PRO   123      -3.919 -50.879 -14.555  1.00  0.00      BSYN  
ATOM   1087   CG PRO   123      -5.116 -51.101 -15.423  1.00  0.00      BSYN  
ATOM   1088    C PRO   123      -3.940 -49.944 -12.265  1.00  0.00      BSYN  
ATOM   1089    O PRO   123      -4.749 -49.089 -12.040  1.00  0.00      BSYN  
ATOM   1090    N GLN   124      -2.646 -49.836 -11.733  1.00  0.00      BSYN  
ATOM   1091    H GLN   124      -1.892 -50.404 -11.997  1.00  0.00      BSYN  
ATOM   1092   CA GLN   124      -2.120 -48.863 -10.759  1.00  0.00      BSYN  
ATOM   1093   CB GLN   124      -2.444 -49.359  -9.393  1.00  0.00      BSYN  
ATOM   1094   CG GLN   124      -2.164 -48.536  -8.077  1.00  0.00      BSYN  
ATOM   1095   CD GLN   124      -2.943 -47.334  -7.853  1.00  0.00      BSYN  
ATOM   1096  OE1 GLN   124      -4.058 -47.356  -7.256  1.00  0.00      BSYN  
ATOM   1097  NE2 GLN   124      -2.364 -46.169  -8.113  1.00  0.00      BSYN  
ATOM   1098 HE21 GLN   124      -1.574 -45.983  -8.662  1.00  0.00      BSYN  
ATOM   1099 HE22 GLN   124      -2.684 -45.420  -7.569  1.00  0.00      BSYN  
ATOM   1100    C GLN   124      -0.609 -48.805 -11.007  1.00  0.00      BSYN  
ATOM   1101    O GLN   124      -0.133 -47.715 -11.103  1.00  0.00      BSYN  
ATOM   1102    N GLU   125       0.195 -49.933 -10.946  1.00  0.00      BSYN  
ATOM   1103    H GLU   125      -0.174 -50.718 -10.490  1.00  0.00      BSYN  
ATOM   1104   CA GLU   125       1.618 -49.988 -11.305  1.00  0.00      BSYN  
ATOM   1105   CB GLU   125       2.401 -50.996 -10.455  1.00  0.00      BSYN  
ATOM   1106   CG GLU   125       3.913 -50.896 -10.706  1.00  0.00      BSYN  
ATOM   1107   CD GLU   125       4.897 -51.952 -10.142  1.00  0.00      BSYN  
ATOM   1108  OE1 GLU   125       4.692 -53.143 -10.325  1.00  0.00      BSYN  
ATOM   1109  OE2 GLU   125       5.781 -51.516  -9.441  1.00  0.00      BSYN  
ATOM   1110    C GLU   125       1.662 -50.415 -12.857  1.00  0.00      BSYN  
ATOM   1111    O GLU   125       0.997 -51.343 -13.317  1.00  0.00      BSYN  
ATOM   1112    N GLU   126       2.548 -49.664 -13.640  1.00  0.00      BSYN  
ATOM   1113    H GLU   126       2.867 -48.832 -13.231  1.00  0.00      BSYN  
ATOM   1114   CA GLU   126       2.898 -50.085 -14.975  1.00  0.00      BSYN  
ATOM   1115   CB GLU   126       2.152 -49.135 -15.931  1.00  0.00      BSYN  
ATOM   1116   CG GLU   126       2.264 -49.424 -17.401  1.00  0.00      BSYN  
ATOM   1117   CD GLU   126       1.491 -48.278 -18.073  1.00  0.00      BSYN  
ATOM   1118  OE1 GLU   126       0.418 -48.548 -18.722  1.00  0.00      BSYN  
ATOM   1119  OE2 GLU   126       1.994 -47.164 -18.175  1.00  0.00      BSYN  
ATOM   1120    C GLU   126       4.344 -50.198 -15.346  1.00  0.00      BSYN  
ATOM   1121    O GLU   126       5.145 -49.315 -15.037  1.00  0.00      BSYN  
ATOM   1122    N TYR   127       4.628 -51.424 -15.797  1.00  0.00      BSYN  
ATOM   1123    H TYR   127       3.898 -52.063 -15.934  1.00  0.00      BSYN  
ATOM   1124   CA TYR   127       5.912 -51.830 -16.463  1.00  0.00      BSYN  
ATOM   1125   CB TYR   127       6.569 -52.926 -15.622  1.00  0.00      BSYN  
ATOM   1126   CG TYR   127       7.292 -52.230 -14.495  1.00  0.00      BSYN  
ATOM   1127  CD1 TYR   127       8.329 -51.360 -14.750  1.00  0.00      BSYN  
ATOM   1128  CE1 TYR   127       8.715 -50.445 -13.750  1.00  0.00      BSYN  
ATOM   1129  CD2 TYR   127       6.760 -52.296 -13.214  1.00  0.00      BSYN  
ATOM   1130  CE2 TYR   127       7.214 -51.322 -12.273  1.00  0.00      BSYN  
ATOM   1131   CZ TYR   127       8.095 -50.398 -12.595  1.00  0.00      BSYN  
ATOM   1132   OH TYR   127       8.203 -49.212 -11.868  1.00  0.00      BSYN  
ATOM   1133   HH TYR   127       8.967 -48.686 -12.118  1.00  0.00      BSYN  
ATOM   1134    C TYR   127       5.764 -52.421 -17.817  1.00  0.00      BSYN  
ATOM   1135    O TYR   127       6.639 -52.592 -18.606  1.00  0.00      BSYN  
ATOM   1136    N GLN   128       4.519 -52.945 -18.013  1.00  0.00      BSYN  
ATOM   1137    H GLN   128       3.842 -52.682 -17.355  1.00  0.00      BSYN  
ATOM   1138   CA GLN   128       4.119 -53.795 -19.162  1.00  0.00      BSYN  
ATOM   1139   CB GLN   128       2.843 -54.432 -19.038  1.00  0.00      BSYN  
ATOM   1140   CG GLN   128       2.965 -55.746 -18.125  1.00  0.00      BSYN  
ATOM   1141   CD GLN   128       3.043 -55.548 -16.623  1.00  0.00      BSYN  
ATOM   1142  OE1 GLN   128       2.138 -54.930 -15.950  1.00  0.00      BSYN  
ATOM   1143  NE2 GLN   128       4.159 -55.983 -15.993  1.00  0.00      BSYN  
ATOM   1144 HE21 GLN   128       4.177 -55.693 -15.057  1.00  0.00      BSYN  
ATOM   1145 HE22 GLN   128       4.910 -56.514 -16.331  1.00  0.00      BSYN  
ATOM   1146    C GLN   128       4.357 -53.300 -20.619  1.00  0.00      BSYN  
ATOM   1147    O GLN   128       4.907 -54.112 -21.362  1.00  0.00      BSYN  
ATOM   1148    N GLU   129       3.994 -52.073 -21.100  1.00  0.00      BSYN  
ATOM   1149    H GLU   129       3.928 -51.406 -20.385  1.00  0.00      BSYN  
ATOM   1150   CA GLU   129       4.074 -51.558 -22.462  1.00  0.00      BSYN  
ATOM   1151   CB GLU   129       2.675 -51.600 -23.130  1.00  0.00      BSYN  
ATOM   1152   CG GLU   129       2.760 -51.286 -24.627  1.00  0.00      BSYN  
ATOM   1153   CD GLU   129       1.418 -51.236 -25.264  1.00  0.00      BSYN  
ATOM   1154  OE1 GLU   129       0.564 -52.094 -24.966  1.00  0.00      BSYN  
ATOM   1155  OE2 GLU   129       1.162 -50.253 -25.944  1.00  0.00      BSYN  
ATOM   1156    C GLU   129       4.553 -50.130 -22.272  1.00  0.00      BSYN  
ATOM   1157    O GLU   129       3.969 -49.263 -21.548  1.00  0.00      BSYN  
ATOM   1158    N TYR   130       5.694 -49.890 -22.957  1.00  0.00      BSYN  
ATOM   1159    H TYR   130       6.355 -50.593 -23.126  1.00  0.00      BSYN  
ATOM   1160   CA TYR   130       6.160 -48.556 -23.185  1.00  0.00      BSYN  
ATOM   1161   CB TYR   130       7.510 -48.833 -23.889  1.00  0.00      BSYN  
ATOM   1162   CG TYR   130       8.614 -49.426 -23.007  1.00  0.00      BSYN  
ATOM   1163  CD1 TYR   130       9.130 -50.709 -23.416  1.00  0.00      BSYN  
ATOM   1164  CE1 TYR   130      10.050 -51.373 -22.621  1.00  0.00      BSYN  
ATOM   1165  CD2 TYR   130       9.108 -48.820 -21.985  1.00  0.00      BSYN  
ATOM   1166  CE2 TYR   130      10.102 -49.415 -21.189  1.00  0.00      BSYN  
ATOM   1167   CZ TYR   130      10.507 -50.703 -21.484  1.00  0.00      BSYN  
ATOM   1168   OH TYR   130      11.580 -51.263 -20.796  1.00  0.00      BSYN  
ATOM   1169   HH TYR   130      11.837 -52.097 -21.195  1.00  0.00      BSYN  
ATOM   1170    C TYR   130       5.261 -47.784 -24.166  1.00  0.00      BSYN  
ATOM   1171    O TYR   130       5.014 -48.246 -25.270  1.00  0.00      BSYN  
ATOM   1172    N GLU   131       5.034 -46.461 -23.813  1.00  0.00      BSYN  
ATOM   1173    H GLU   131       5.532 -46.062 -23.069  1.00  0.00      BSYN  
ATOM   1174   CA GLU   131       4.295 -45.613 -24.634  1.00  0.00      BSYN  
ATOM   1175   CB GLU   131       3.652 -44.594 -23.833  1.00  0.00      BSYN  
ATOM   1176   CG GLU   131       2.170 -45.137 -23.805  1.00  0.00      BSYN  
ATOM   1177   CD GLU   131       1.046 -44.387 -22.968  1.00  0.00      BSYN  
ATOM   1178  OE1 GLU   131      -0.027 -44.059 -23.382  1.00  0.00      BSYN  
ATOM   1179  OE2 GLU   131       1.323 -44.086 -21.808  1.00  0.00      BSYN  
ATOM   1180    C GLU   131       4.997 -44.977 -25.867  1.00  0.00      BSYN  
ATOM   1181    O GLU   131       6.238 -44.803 -25.761  1.00  0.00      BSYN  
ATOM   1182    N PRO   132       4.283 -44.725 -27.016  1.00  0.00      BSYN  
ATOM   1183   CD PRO   132       3.125 -45.546 -27.413  1.00  0.00      BSYN  
ATOM   1184   CA PRO   132       4.848 -44.066 -28.287  1.00  0.00      BSYN  
ATOM   1185   CB PRO   132       4.555 -45.066 -29.327  1.00  0.00      BSYN  
ATOM   1186   CG PRO   132       3.161 -45.534 -28.925  1.00  0.00      BSYN  
ATOM   1187    C PRO   132       4.191 -42.724 -28.639  1.00  0.00      BSYN  
ATOM   1188    O PRO   132       3.888 -41.885 -27.744  1.00  0.00      BSYN  
ATOM   1189    N GLU   133       3.897 -42.368 -29.972  1.00  0.00      BSYN  
ATOM   1190    H GLU   133       3.694 -43.152 -30.524  1.00  0.00      BSYN  
ATOM   1191   CA GLU   133       3.623 -41.000 -30.350  1.00  0.00      BSYN  
ATOM   1192   CB GLU   133       4.957 -40.425 -30.966  1.00  0.00      BSYN  
ATOM   1193   CG GLU   133       6.044 -39.974 -30.021  1.00  0.00      BSYN  
ATOM   1194   CD GLU   133       7.454 -39.890 -30.721  1.00  0.00      BSYN  
ATOM   1195  OE1 GLU   133       7.855 -38.861 -31.294  1.00  0.00      BSYN  
ATOM   1196  OE2 GLU   133       8.068 -40.966 -30.727  1.00  0.00      BSYN  
ATOM   1197    C GLU   133       2.374 -40.834 -31.237  1.00  0.00      BSYN  
ATOM   1198    O GLU   133       1.744 -41.822 -31.695  1.00  0.00      BSYN  
ATOM   1199    N ALA   134       1.854 -39.645 -31.319  1.00  0.00      BSYN  
ATOM   1200    H ALA   134       1.767 -39.036 -30.556  1.00  0.00      BSYN  
ATOM   1201   CA ALA   134       1.075 -39.202 -32.472  1.00  0.00      BSYN  
ATOM   1202   CB ALA   134      -0.345 -38.745 -32.070  1.00  0.00      BSYN  
ATOM   1203    C ALA   134       1.791 -38.116 -33.258  1.00  0.00      BSYN  
ATOM   1204  OT1 ALA   134       2.788 -37.457 -32.833  1.00  0.00      BSYN  
ATOM   1205  OT2 ALA   134       1.321 -38.056 -34.391  1.00  0.00      BSYN  
END
