# Supplementary material for: Data set of intrinsically disordered proteins analysed at a local protein conformation level
Source: Data Brief. 2020 Mar 5;29:105383. doi: 10.1016/j.dib.2020.105383 (PMC7078294; doi:10.1016/j.dib.2020.105383)
Supplement: Supplementary file 1 [file mmc1.zip › the data/1-DATA/PED1AAD-pdb/1AAD-115.pdb]

CRYST1    1.000    1.000    1.000  90.00  90.00  90.00 P 1           1
ATOM      1  HT1 MET     1     -35.426 -50.824-105.011  1.00  0.00      BSYN  
ATOM      2  HT2 MET     1     -36.283 -52.342-105.381  1.00  0.00      BSYN  
ATOM      3    N MET     1     -35.548 -51.843-104.841  1.00  0.00      BSYN  
ATOM      4  HT3 MET     1     -34.761 -52.422-105.197  1.00  0.00      BSYN  
ATOM      5   CA MET     1     -35.558 -52.046-103.340  1.00  0.00      BSYN  
ATOM      6   CB MET     1     -35.453 -53.424-102.876  1.00  0.00      BSYN  
ATOM      7   CG MET     1     -36.382 -54.176-101.844  1.00  0.00      BSYN  
ATOM      8   SD MET     1     -35.582 -55.725-101.323  1.00  0.00      BSYN  
ATOM      9   CE MET     1     -36.776 -56.923-101.821  1.00  0.00      BSYN  
ATOM     10    C MET     1     -34.374 -51.240-102.812  1.00  0.00      BSYN  
ATOM     11    O MET     1     -33.246 -51.383-103.384  1.00  0.00      BSYN  
ATOM     12    N ASP     2     -34.491 -50.426-101.721  1.00  0.00      BSYN  
ATOM     13    H ASP     2     -35.417 -50.383-101.402  1.00  0.00      BSYN  
ATOM     14   CA ASP     2     -33.370 -49.608-101.258  1.00  0.00      BSYN  
ATOM     15   CB ASP     2     -33.747 -48.110-101.228  1.00  0.00      BSYN  
ATOM     16   CG ASP     2     -32.708 -47.078-101.668  1.00  0.00      BSYN  
ATOM     17  OD1 ASP     2     -33.097 -46.019-102.053  1.00  0.00      BSYN  
ATOM     18  OD2 ASP     2     -31.537 -47.273-101.517  1.00  0.00      BSYN  
ATOM     19    C ASP     2     -33.085 -49.984 -99.756  1.00  0.00      BSYN  
ATOM     20    O ASP     2     -33.961 -49.741 -98.844  1.00  0.00      BSYN  
ATOM     21    N VAL     3     -31.948 -50.682 -99.582  1.00  0.00      BSYN  
ATOM     22    H VAL     3     -31.592 -50.978-100.446  1.00  0.00      BSYN  
ATOM     23   CA VAL     3     -31.397 -51.043 -98.207  1.00  0.00      BSYN  
ATOM     24   CB VAL     3     -30.259 -52.081 -98.185  1.00  0.00      BSYN  
ATOM     25  CG1 VAL     3     -30.691 -53.147 -99.027  1.00  0.00      BSYN  
ATOM     26  CG2 VAL     3     -28.855 -51.716 -98.901  1.00  0.00      BSYN  
ATOM     27    C VAL     3     -31.044 -49.782 -97.438  1.00  0.00      BSYN  
ATOM     28    O VAL     3     -31.217 -49.839 -96.259  1.00  0.00      BSYN  
ATOM     29    N PHE     4     -30.448 -48.757 -98.177  1.00  0.00      BSYN  
ATOM     30    H PHE     4     -30.898 -48.455 -98.993  1.00  0.00      BSYN  
ATOM     31   CA PHE     4     -29.893 -47.692 -97.405  1.00  0.00      BSYN  
ATOM     32   CB PHE     4     -28.461 -47.221 -98.014  1.00  0.00      BSYN  
ATOM     33   CG PHE     4     -27.316 -48.057 -97.354  1.00  0.00      BSYN  
ATOM     34  CD1 PHE     4     -26.936 -47.904 -95.996  1.00  0.00      BSYN  
ATOM     35  CD2 PHE     4     -26.635 -48.960 -98.122  1.00  0.00      BSYN  
ATOM     36  CE1 PHE     4     -25.830 -48.516 -95.484  1.00  0.00      BSYN  
ATOM     37  CE2 PHE     4     -25.565 -49.620 -97.519  1.00  0.00      BSYN  
ATOM     38   CZ PHE     4     -25.097 -49.310 -96.224  1.00  0.00      BSYN  
ATOM     39    C PHE     4     -30.826 -46.516 -97.310  1.00  0.00      BSYN  
ATOM     40    O PHE     4     -31.818 -46.246 -98.063  1.00  0.00      BSYN  
ATOM     41    N MET     5     -30.470 -45.686 -96.329  1.00  0.00      BSYN  
ATOM     42    H MET     5     -29.688 -45.961 -95.806  1.00  0.00      BSYN  
ATOM     43   CA MET     5     -31.216 -44.467 -95.949  1.00  0.00      BSYN  
ATOM     44   CB MET     5     -31.064 -44.213 -94.477  1.00  0.00      BSYN  
ATOM     45   CG MET     5     -31.840 -45.267 -93.687  1.00  0.00      BSYN  
ATOM     46   SD MET     5     -31.210 -45.531 -91.978  1.00  0.00      BSYN  
ATOM     47   CE MET     5     -31.947 -44.157 -91.173  1.00  0.00      BSYN  
ATOM     48    C MET     5     -30.820 -43.293 -96.818  1.00  0.00      BSYN  
ATOM     49    O MET     5     -29.672 -43.004 -96.949  1.00  0.00      BSYN  
ATOM     50    N LYS     6     -31.801 -42.636 -97.379  1.00  0.00      BSYN  
ATOM     51    H LYS     6     -32.728 -42.953 -97.355  1.00  0.00      BSYN  
ATOM     52   CA LYS     6     -31.600 -41.369 -98.142  1.00  0.00      BSYN  
ATOM     53   CB LYS     6     -32.982 -40.748 -98.591  1.00  0.00      BSYN  
ATOM     54   CG LYS     6     -32.755 -39.503 -99.497  1.00  0.00      BSYN  
ATOM     55   CD LYS     6     -33.525 -39.710-100.726  1.00  0.00      BSYN  
ATOM     56   CE LYS     6     -34.917 -40.204-100.790  1.00  0.00      BSYN  
ATOM     57   NZ LYS     6     -34.885 -41.625-100.981  1.00  0.00      BSYN  
ATOM     58  HZ1 LYS     6     -35.846 -42.010-100.880  1.00  0.00      BSYN  
ATOM     59  HZ2 LYS     6     -34.466 -41.812-101.914  1.00  0.00      BSYN  
ATOM     60  HZ3 LYS     6     -34.315 -42.133-100.275  1.00  0.00      BSYN  
ATOM     61    C LYS     6     -30.898 -40.316 -97.272  1.00  0.00      BSYN  
ATOM     62    O LYS     6     -31.418 -39.934 -96.208  1.00  0.00      BSYN  
ATOM     63    N GLY     7     -29.765 -39.938 -97.792  1.00  0.00      BSYN  
ATOM     64    H GLY     7     -29.296 -40.515 -98.430  1.00  0.00      BSYN  
ATOM     65   CA GLY     7     -29.035 -38.785 -97.358  1.00  0.00      BSYN  
ATOM     66    C GLY     7     -27.668 -39.005 -96.721  1.00  0.00      BSYN  
ATOM     67    O GLY     7     -26.636 -38.310 -96.938  1.00  0.00      BSYN  
ATOM     68    N LEU     8     -27.728 -39.990 -95.862  1.00  0.00      BSYN  
ATOM     69    H LEU     8     -28.597 -40.443 -95.841  1.00  0.00      BSYN  
ATOM     70   CA LEU     8     -26.643 -40.382 -94.930  1.00  0.00      BSYN  
ATOM     71   CB LEU     8     -26.900 -39.943 -93.620  1.00  0.00      BSYN  
ATOM     72   CG LEU     8     -26.788 -38.565 -92.947  1.00  0.00      BSYN  
ATOM     73  CD1 LEU     8     -25.331 -38.207 -93.121  1.00  0.00      BSYN  
ATOM     74  CD2 LEU     8     -27.649 -37.347 -93.408  1.00  0.00      BSYN  
ATOM     75    C LEU     8     -26.323 -41.856 -94.739  1.00  0.00      BSYN  
ATOM     76    O LEU     8     -26.895 -42.873 -95.081  1.00  0.00      BSYN  
ATOM     77    N SER     9     -25.003 -41.912 -94.462  1.00  0.00      BSYN  
ATOM     78    H SER     9     -24.450 -41.110 -94.570  1.00  0.00      BSYN  
ATOM     79   CA SER     9     -24.348 -43.255 -94.188  1.00  0.00      BSYN  
ATOM     80   CB SER     9     -22.915 -43.047 -94.646  1.00  0.00      BSYN  
ATOM     81   OG SER     9     -22.728 -42.793 -95.966  1.00  0.00      BSYN  
ATOM     82   HG SER     9     -22.787 -43.518 -96.593  1.00  0.00      BSYN  
ATOM     83    C SER     9     -24.543 -43.979 -92.918  1.00  0.00      BSYN  
ATOM     84    O SER     9     -24.661 -43.416 -91.802  1.00  0.00      BSYN  
ATOM     85    N MET    10     -24.312 -45.255 -93.226  1.00  0.00      BSYN  
ATOM     86    H MET    10     -24.189 -45.548 -94.153  1.00  0.00      BSYN  
ATOM     87   CA MET    10     -24.207 -46.098 -92.019  1.00  0.00      BSYN  
ATOM     88   CB MET    10     -24.673 -47.495 -92.132  1.00  0.00      BSYN  
ATOM     89   CG MET    10     -26.054 -47.579 -91.591  1.00  0.00      BSYN  
ATOM     90   SD MET    10     -27.341 -46.777 -92.683  1.00  0.00      BSYN  
ATOM     91   CE MET    10     -27.805 -45.577 -91.558  1.00  0.00      BSYN  
ATOM     92    C MET    10     -22.759 -46.166 -91.582  1.00  0.00      BSYN  
ATOM     93    O MET    10     -21.837 -46.656 -92.214  1.00  0.00      BSYN  
ATOM     94    N ALA    11     -22.528 -45.411 -90.487  1.00  0.00      BSYN  
ATOM     95    H ALA    11     -23.284 -45.131 -89.929  1.00  0.00      BSYN  
ATOM     96   CA ALA    11     -21.218 -45.246 -89.944  1.00  0.00      BSYN  
ATOM     97   CB ALA    11     -20.466 -44.059 -90.635  1.00  0.00      BSYN  
ATOM     98    C ALA    11     -21.003 -45.298 -88.425  1.00  0.00      BSYN  
ATOM     99    O ALA    11     -21.938 -45.694 -87.771  1.00  0.00      BSYN  
ATOM    100    N LYS    12     -19.860 -44.958 -87.889  1.00  0.00      BSYN  
ATOM    101    H LYS    12     -19.133 -44.710 -88.496  1.00  0.00      BSYN  
ATOM    102   CA LYS    12     -19.689 -45.105 -86.450  1.00  0.00      BSYN  
ATOM    103   CB LYS    12     -18.465 -45.872 -86.019  1.00  0.00      BSYN  
ATOM    104   CG LYS    12     -18.529 -47.329 -86.337  1.00  0.00      BSYN  
ATOM    105   CD LYS    12     -17.911 -47.673 -87.791  1.00  0.00      BSYN  
ATOM    106   CE LYS    12     -17.321 -49.106 -88.008  1.00  0.00      BSYN  
ATOM    107   NZ LYS    12     -16.087 -49.208 -87.275  1.00  0.00      BSYN  
ATOM    108  HZ1 LYS    12     -15.941 -50.217 -87.067  1.00  0.00      BSYN  
ATOM    109  HZ2 LYS    12     -15.404 -48.852 -87.973  1.00  0.00      BSYN  
ATOM    110  HZ3 LYS    12     -16.115 -48.667 -86.387  1.00  0.00      BSYN  
ATOM    111    C LYS    12     -19.691 -43.936 -85.505  1.00  0.00      BSYN  
ATOM    112    O LYS    12     -18.784 -43.168 -85.221  1.00  0.00      BSYN  
ATOM    113    N GLU    13     -20.943 -43.665 -85.087  1.00  0.00      BSYN  
ATOM    114    H GLU    13     -21.446 -44.504 -85.155  1.00  0.00      BSYN  
ATOM    115   CA GLU    13     -21.245 -42.531 -84.283  1.00  0.00      BSYN  
ATOM    116   CB GLU    13     -22.504 -41.890 -84.963  1.00  0.00      BSYN  
ATOM    117   CG GLU    13     -22.241 -41.020 -86.230  1.00  0.00      BSYN  
ATOM    118   CD GLU    13     -21.583 -39.666 -85.847  1.00  0.00      BSYN  
ATOM    119  OE1 GLU    13     -22.258 -38.674 -85.441  1.00  0.00      BSYN  
ATOM    120  OE2 GLU    13     -20.398 -39.575 -85.970  1.00  0.00      BSYN  
ATOM    121    C GLU    13     -21.282 -42.850 -82.771  1.00  0.00      BSYN  
ATOM    122    O GLU    13     -22.242 -43.315 -82.231  1.00  0.00      BSYN  
ATOM    123    N GLY    14     -20.138 -42.805 -82.154  1.00  0.00      BSYN  
ATOM    124    H GLY    14     -19.398 -42.549 -82.743  1.00  0.00      BSYN  
ATOM    125   CA GLY    14     -19.854 -42.871 -80.831  1.00  0.00      BSYN  
ATOM    126    C GLY    14     -19.936 -44.376 -80.326  1.00  0.00      BSYN  
ATOM    127    O GLY    14     -19.092 -45.262 -80.556  1.00  0.00      BSYN  
ATOM    128    N VAL    15     -21.084 -44.525 -79.645  1.00  0.00      BSYN  
ATOM    129    H VAL    15     -21.527 -43.676 -79.439  1.00  0.00      BSYN  
ATOM    130   CA VAL    15     -21.477 -45.713 -78.897  1.00  0.00      BSYN  
ATOM    131   CB VAL    15     -22.722 -45.446 -78.051  1.00  0.00      BSYN  
ATOM    132  CG1 VAL    15     -23.891 -44.894 -78.911  1.00  0.00      BSYN  
ATOM    133  CG2 VAL    15     -23.029 -46.625 -77.026  1.00  0.00      BSYN  
ATOM    134    C VAL    15     -21.610 -46.880 -79.868  1.00  0.00      BSYN  
ATOM    135    O VAL    15     -21.431 -48.044 -79.530  1.00  0.00      BSYN  
ATOM    136    N VAL    16     -21.904 -46.624 -81.140  1.00  0.00      BSYN  
ATOM    137    H VAL    16     -21.930 -45.708 -81.488  1.00  0.00      BSYN  
ATOM    138   CA VAL    16     -21.987 -47.760 -82.121  1.00  0.00      BSYN  
ATOM    139   CB VAL    16     -23.429 -47.714 -82.760  1.00  0.00      BSYN  
ATOM    140  CG1 VAL    16     -23.561 -48.790 -83.878  1.00  0.00      BSYN  
ATOM    141  CG2 VAL    16     -24.528 -48.021 -81.761  1.00  0.00      BSYN  
ATOM    142    C VAL    16     -20.812 -47.879 -83.025  1.00  0.00      BSYN  
ATOM    143    O VAL    16     -20.552 -47.141 -83.949  1.00  0.00      BSYN  
ATOM    144    N ALA    17     -19.964 -48.793 -82.637  1.00  0.00      BSYN  
ATOM    145    H ALA    17     -20.328 -49.321 -81.896  1.00  0.00      BSYN  
ATOM    146   CA ALA    17     -18.689 -48.959 -83.423  1.00  0.00      BSYN  
ATOM    147   CB ALA    17     -17.438 -48.795 -82.769  1.00  0.00      BSYN  
ATOM    148    C ALA    17     -18.563 -50.554 -83.609  1.00  0.00      BSYN  
ATOM    149    O ALA    17     -18.764 -51.262 -82.565  1.00  0.00      BSYN  
ATOM    150    N ALA    18     -18.535 -51.135 -84.809  1.00  0.00      BSYN  
ATOM    151    H ALA    18     -18.719 -50.658 -85.645  1.00  0.00      BSYN  
ATOM    152   CA ALA    18     -18.213 -52.577 -84.850  1.00  0.00      BSYN  
ATOM    153   CB ALA    18     -18.986 -53.262 -85.866  1.00  0.00      BSYN  
ATOM    154    C ALA    18     -16.702 -52.652 -85.225  1.00  0.00      BSYN  
ATOM    155    O ALA    18     -16.324 -52.390 -86.360  1.00  0.00      BSYN  
ATOM    156    N ALA    19     -15.891 -52.890 -84.174  1.00  0.00      BSYN  
ATOM    157    H ALA    19     -16.284 -53.288 -83.369  1.00  0.00      BSYN  
ATOM    158   CA ALA    19     -14.451 -52.875 -84.240  1.00  0.00      BSYN  
ATOM    159   CB ALA    19     -13.920 -51.490 -83.788  1.00  0.00      BSYN  
ATOM    160    C ALA    19     -13.716 -53.987 -83.461  1.00  0.00      BSYN  
ATOM    161    O ALA    19     -14.252 -54.568 -82.452  1.00  0.00      BSYN  
ATOM    162    N GLU    20     -12.532 -54.241 -83.893  1.00  0.00      BSYN  
ATOM    163    H GLU    20     -12.294 -53.570 -84.566  1.00  0.00      BSYN  
ATOM    164   CA GLU    20     -11.639 -55.145 -83.295  1.00  0.00      BSYN  
ATOM    165   CB GLU    20     -10.567 -55.541 -84.325  1.00  0.00      BSYN  
ATOM    166   CG GLU    20     -11.084 -55.886 -85.776  1.00  0.00      BSYN  
ATOM    167   CD GLU    20     -10.279 -56.643 -86.772  1.00  0.00      BSYN  
ATOM    168  OE1 GLU    20      -9.353 -57.382 -86.446  1.00  0.00      BSYN  
ATOM    169  OE2 GLU    20     -10.646 -56.550 -87.962  1.00  0.00      BSYN  
ATOM    170    C GLU    20     -11.059 -54.513 -82.056  1.00  0.00      BSYN  
ATOM    171    O GLU    20      -9.964 -54.106 -81.897  1.00  0.00      BSYN  
ATOM    172    N LYS    21     -11.911 -54.236 -81.038  1.00  0.00      BSYN  
ATOM    173    H LYS    21     -12.863 -54.466 -81.007  1.00  0.00      BSYN  
ATOM    174   CA LYS    21     -11.470 -53.682 -79.801  1.00  0.00      BSYN  
ATOM    175   CB LYS    21     -12.468 -52.507 -79.481  1.00  0.00      BSYN  
ATOM    176   CG LYS    21     -13.878 -52.974 -79.507  1.00  0.00      BSYN  
ATOM    177   CD LYS    21     -14.896 -52.094 -80.179  1.00  0.00      BSYN  
ATOM    178   CE LYS    21     -16.387 -52.717 -80.017  1.00  0.00      BSYN  
ATOM    179   NZ LYS    21     -17.070 -53.134 -81.308  1.00  0.00      BSYN  
ATOM    180  HZ1 LYS    21     -17.905 -53.641 -80.950  1.00  0.00      BSYN  
ATOM    181  HZ2 LYS    21     -17.331 -52.386 -81.983  1.00  0.00      BSYN  
ATOM    182  HZ3 LYS    21     -16.353 -53.727 -81.774  1.00  0.00      BSYN  
ATOM    183    C LYS    21     -11.539 -54.777 -78.701  1.00  0.00      BSYN  
ATOM    184    O LYS    21     -12.047 -55.886 -78.953  1.00  0.00      BSYN  
ATOM    185    N THR    22     -11.119 -54.459 -77.499  1.00  0.00      BSYN  
ATOM    186    H THR    22     -11.246 -53.572 -77.101  1.00  0.00      BSYN  
ATOM    187   CA THR    22     -10.683 -55.444 -76.565  1.00  0.00      BSYN  
ATOM    188   CB THR    22      -9.387 -54.947 -75.805  1.00  0.00      BSYN  
ATOM    189  OG1 THR    22      -8.423 -54.649 -76.825  1.00  0.00      BSYN  
ATOM    190  HG1 THR    22      -8.814 -54.063 -77.477  1.00  0.00      BSYN  
ATOM    191  CG2 THR    22      -8.738 -56.019 -74.910  1.00  0.00      BSYN  
ATOM    192    C THR    22     -11.808 -55.881 -75.622  1.00  0.00      BSYN  
ATOM    193    O THR    22     -12.244 -55.150 -74.772  1.00  0.00      BSYN  
ATOM    194    N LYS    23     -12.186 -57.171 -75.702  1.00  0.00      BSYN  
ATOM    195    H LYS    23     -11.616 -57.727 -76.274  1.00  0.00      BSYN  
ATOM    196   CA LYS    23     -13.285 -57.709 -74.965  1.00  0.00      BSYN  
ATOM    197   CB LYS    23     -13.577 -59.116 -75.552  1.00  0.00      BSYN  
ATOM    198   CG LYS    23     -13.692 -59.209 -77.111  1.00  0.00      BSYN  
ATOM    199   CD LYS    23     -14.207 -60.545 -77.553  1.00  0.00      BSYN  
ATOM    200   CE LYS    23     -14.106 -60.641 -79.120  1.00  0.00      BSYN  
ATOM    201   NZ LYS    23     -14.811 -61.838 -79.520  1.00  0.00      BSYN  
ATOM    202  HZ1 LYS    23     -15.796 -61.793 -79.191  1.00  0.00      BSYN  
ATOM    203  HZ2 LYS    23     -14.623 -61.919 -80.540  1.00  0.00      BSYN  
ATOM    204  HZ3 LYS    23     -14.520 -62.678 -78.980  1.00  0.00      BSYN  
ATOM    205    C LYS    23     -13.123 -57.799 -73.495  1.00  0.00      BSYN  
ATOM    206    O LYS    23     -11.992 -57.810 -72.967  1.00  0.00      BSYN  
ATOM    207    N GLN    24     -14.326 -57.891 -72.864  1.00  0.00      BSYN  
ATOM    208    H GLN    24     -15.101 -57.503 -73.322  1.00  0.00      BSYN  
ATOM    209   CA GLN    24     -14.535 -58.361 -71.533  1.00  0.00      BSYN  
ATOM    210   CB GLN    24     -15.877 -57.767 -71.038  1.00  0.00      BSYN  
ATOM    211   CG GLN    24     -16.112 -58.139 -69.618  1.00  0.00      BSYN  
ATOM    212   CD GLN    24     -17.563 -57.846 -69.163  1.00  0.00      BSYN  
ATOM    213  OE1 GLN    24     -18.009 -56.687 -68.979  1.00  0.00      BSYN  
ATOM    214  NE2 GLN    24     -18.320 -58.901 -69.198  1.00  0.00      BSYN  
ATOM    215 HE21 GLN    24     -17.923 -59.774 -69.403  1.00  0.00      BSYN  
ATOM    216 HE22 GLN    24     -19.279 -58.709 -69.125  1.00  0.00      BSYN  
ATOM    217    C GLN    24     -14.415 -59.911 -71.328  1.00  0.00      BSYN  
ATOM    218    O GLN    24     -15.360 -60.673 -71.607  1.00  0.00      BSYN  
ATOM    219    N GLY    25     -13.285 -60.327 -70.753  1.00  0.00      BSYN  
ATOM    220    H GLY    25     -13.050 -61.274 -70.840  1.00  0.00      BSYN  
ATOM    221   CA GLY    25     -12.217 -59.645 -70.086  1.00  0.00      BSYN  
ATOM    222    C GLY    25     -11.942 -60.467 -68.846  1.00  0.00      BSYN  
ATOM    223    O GLY    25     -11.585 -61.669 -68.841  1.00  0.00      BSYN  
ATOM    224    N VAL    26     -12.297 -59.799 -67.710  1.00  0.00      BSYN  
ATOM    225    H VAL    26     -12.686 -58.910 -67.846  1.00  0.00      BSYN  
ATOM    226   CA VAL    26     -12.088 -60.264 -66.346  1.00  0.00      BSYN  
ATOM    227   CB VAL    26     -11.531 -59.210 -65.491  1.00  0.00      BSYN  
ATOM    228  CG1 VAL    26     -10.019 -59.122 -65.803  1.00  0.00      BSYN  
ATOM    229  CG2 VAL    26     -12.223 -57.891 -65.646  1.00  0.00      BSYN  
ATOM    230    C VAL    26     -13.517 -60.701 -66.048  1.00  0.00      BSYN  
ATOM    231    O VAL    26     -14.466 -59.907 -65.983  1.00  0.00      BSYN  
ATOM    232    N THR    27     -13.609 -62.022 -65.922  1.00  0.00      BSYN  
ATOM    233    H THR    27     -12.979 -62.707 -66.231  1.00  0.00      BSYN  
ATOM    234   CA THR    27     -14.740 -62.613 -65.382  1.00  0.00      BSYN  
ATOM    235   CB THR    27     -15.624 -63.007 -66.625  1.00  0.00      BSYN  
ATOM    236  OG1 THR    27     -16.846 -63.578 -66.034  1.00  0.00      BSYN  
ATOM    237  HG1 THR    27     -17.679 -63.493 -66.504  1.00  0.00      BSYN  
ATOM    238  CG2 THR    27     -14.824 -63.770 -67.627  1.00  0.00      BSYN  
ATOM    239    C THR    27     -14.488 -63.758 -64.462  1.00  0.00      BSYN  
ATOM    240    O THR    27     -13.362 -64.177 -64.260  1.00  0.00      BSYN  
ATOM    241    N GLU    28     -15.508 -64.198 -63.738  1.00  0.00      BSYN  
ATOM    242    H GLU    28     -16.377 -63.933 -64.106  1.00  0.00      BSYN  
ATOM    243   CA GLU    28     -15.288 -65.303 -62.783  1.00  0.00      BSYN  
ATOM    244   CB GLU    28     -16.254 -65.115 -61.568  1.00  0.00      BSYN  
ATOM    245   CG GLU    28     -15.717 -63.918 -60.688  1.00  0.00      BSYN  
ATOM    246   CD GLU    28     -16.619 -63.487 -59.592  1.00  0.00      BSYN  
ATOM    247  OE1 GLU    28     -17.656 -62.870 -59.827  1.00  0.00      BSYN  
ATOM    248  OE2 GLU    28     -16.351 -64.020 -58.514  1.00  0.00      BSYN  
ATOM    249    C GLU    28     -15.374 -66.652 -63.406  1.00  0.00      BSYN  
ATOM    250    O GLU    28     -16.355 -67.351 -63.368  1.00  0.00      BSYN  
ATOM    251    N ALA    29     -14.136 -66.980 -63.909  1.00  0.00      BSYN  
ATOM    252    H ALA    29     -13.306 -66.797 -63.422  1.00  0.00      BSYN  
ATOM    253   CA ALA    29     -14.060 -67.847 -65.085  1.00  0.00      BSYN  
ATOM    254   CB ALA    29     -13.059 -67.096 -66.107  1.00  0.00      BSYN  
ATOM    255    C ALA    29     -13.245 -69.122 -64.811  1.00  0.00      BSYN  
ATOM    256    O ALA    29     -13.632 -70.152 -65.229  1.00  0.00      BSYN  
ATOM    257    N ALA    30     -12.062 -68.952 -64.150  1.00  0.00      BSYN  
ATOM    258    H ALA    30     -11.593 -68.119 -63.937  1.00  0.00      BSYN  
ATOM    259   CA ALA    30     -11.386 -70.274 -63.727  1.00  0.00      BSYN  
ATOM    260   CB ALA    30      -9.925 -70.018 -63.408  1.00  0.00      BSYN  
ATOM    261    C ALA    30     -12.111 -70.627 -62.490  1.00  0.00      BSYN  
ATOM    262    O ALA    30     -11.908 -70.178 -61.368  1.00  0.00      BSYN  
ATOM    263    N GLU    31     -13.115 -71.509 -62.826  1.00  0.00      BSYN  
ATOM    264    H GLU    31     -13.169 -71.601 -63.800  1.00  0.00      BSYN  
ATOM    265   CA GLU    31     -13.922 -72.244 -61.917  1.00  0.00      BSYN  
ATOM    266   CB GLU    31     -15.276 -71.714 -62.212  1.00  0.00      BSYN  
ATOM    267   CG GLU    31     -16.457 -72.191 -61.197  1.00  0.00      BSYN  
ATOM    268   CD GLU    31     -17.536 -71.073 -61.095  1.00  0.00      BSYN  
ATOM    269  OE1 GLU    31     -17.877 -70.538 -62.196  1.00  0.00      BSYN  
ATOM    270  OE2 GLU    31     -17.905 -70.725 -59.944  1.00  0.00      BSYN  
ATOM    271    C GLU    31     -13.637 -73.732 -62.318  1.00  0.00      BSYN  
ATOM    272    O GLU    31     -14.216 -74.288 -63.214  1.00  0.00      BSYN  
ATOM    273    N LYS    32     -12.647 -74.259 -61.638  1.00  0.00      BSYN  
ATOM    274    H LYS    32     -12.009 -73.583 -61.328  1.00  0.00      BSYN  
ATOM    275   CA LYS    32     -12.346 -75.683 -61.680  1.00  0.00      BSYN  
ATOM    276   CB LYS    32     -10.950 -75.766 -62.268  1.00  0.00      BSYN  
ATOM    277   CG LYS    32     -10.949 -75.697 -63.695  1.00  0.00      BSYN  
ATOM    278   CD LYS    32      -9.430 -76.002 -63.937  1.00  0.00      BSYN  
ATOM    279   CE LYS    32      -9.113 -75.943 -65.375  1.00  0.00      BSYN  
ATOM    280   NZ LYS    32     -10.066 -76.763 -66.146  1.00  0.00      BSYN  
ATOM    281  HZ1 LYS    32     -10.926 -76.225 -66.379  1.00  0.00      BSYN  
ATOM    282  HZ2 LYS    32      -9.551 -76.853 -67.045  1.00  0.00      BSYN  
ATOM    283  HZ3 LYS    32     -10.122 -77.650 -65.606  1.00  0.00      BSYN  
ATOM    284    C LYS    32     -12.475 -76.188 -60.258  1.00  0.00      BSYN  
ATOM    285    O LYS    32     -11.795 -76.969 -59.684  1.00  0.00      BSYN  
ATOM    286    N THR    33     -13.400 -75.536 -59.531  1.00  0.00      BSYN  
ATOM    287    H THR    33     -13.815 -74.779 -59.995  1.00  0.00      BSYN  
ATOM    288   CA THR    33     -13.809 -75.869 -58.152  1.00  0.00      BSYN  
ATOM    289   CB THR    33     -14.857 -74.729 -57.870  1.00  0.00      BSYN  
ATOM    290  OG1 THR    33     -15.984 -74.736 -58.801  1.00  0.00      BSYN  
ATOM    291  HG1 THR    33     -16.707 -74.360 -58.293  1.00  0.00      BSYN  
ATOM    292  CG2 THR    33     -14.246 -73.332 -57.498  1.00  0.00      BSYN  
ATOM    293    C THR    33     -14.457 -77.227 -57.745  1.00  0.00      BSYN  
ATOM    294    O THR    33     -14.621 -77.566 -56.544  1.00  0.00      BSYN  
ATOM    295    N LYS    34     -14.680 -78.112 -58.689  1.00  0.00      BSYN  
ATOM    296    H LYS    34     -14.716 -77.645 -59.550  1.00  0.00      BSYN  
ATOM    297   CA LYS    34     -14.982 -79.474 -58.501  1.00  0.00      BSYN  
ATOM    298   CB LYS    34     -15.771 -79.853 -59.759  1.00  0.00      BSYN  
ATOM    299   CG LYS    34     -16.605 -81.076 -59.627  1.00  0.00      BSYN  
ATOM    300   CD LYS    34     -17.391 -81.187 -60.764  1.00  0.00      BSYN  
ATOM    301   CE LYS    34     -18.133 -82.393 -61.377  1.00  0.00      BSYN  
ATOM    302   NZ LYS    34     -17.503 -83.667 -61.511  1.00  0.00      BSYN  
ATOM    303  HZ1 LYS    34     -18.104 -84.308 -62.066  1.00  0.00      BSYN  
ATOM    304  HZ2 LYS    34     -16.487 -83.729 -61.724  1.00  0.00      BSYN  
ATOM    305  HZ3 LYS    34     -17.600 -84.137 -60.588  1.00  0.00      BSYN  
ATOM    306    C LYS    34     -13.746 -80.307 -58.285  1.00  0.00      BSYN  
ATOM    307    O LYS    34     -13.644 -80.781 -57.151  1.00  0.00      BSYN  
ATOM    308    N GLU    35     -12.822 -80.519 -59.259  1.00  0.00      BSYN  
ATOM    309    H GLU    35     -13.003 -80.164 -60.154  1.00  0.00      BSYN  
ATOM    310   CA GLU    35     -11.647 -81.367 -58.988  1.00  0.00      BSYN  
ATOM    311   CB GLU    35     -11.336 -82.122 -60.330  1.00  0.00      BSYN  
ATOM    312   CG GLU    35     -12.453 -83.218 -60.645  1.00  0.00      BSYN  
ATOM    313   CD GLU    35     -13.003 -83.994 -59.507  1.00  0.00      BSYN  
ATOM    314  OE1 GLU    35     -14.196 -83.940 -59.163  1.00  0.00      BSYN  
ATOM    315  OE2 GLU    35     -12.254 -84.867 -58.998  1.00  0.00      BSYN  
ATOM    316    C GLU    35     -10.457 -80.468 -58.725  1.00  0.00      BSYN  
ATOM    317    O GLU    35      -9.872 -79.809 -59.634  1.00  0.00      BSYN  
ATOM    318    N GLY    36     -10.353 -80.535 -57.387  1.00  0.00      BSYN  
ATOM    319    H GLY    36     -10.839 -81.277 -56.970  1.00  0.00      BSYN  
ATOM    320   CA GLY    36      -9.364 -79.728 -56.663  1.00  0.00      BSYN  
ATOM    321    C GLY    36      -8.753 -80.586 -55.675  1.00  0.00      BSYN  
ATOM    322    O GLY    36      -8.524 -81.841 -55.806  1.00  0.00      BSYN  
ATOM    323    N VAL    37      -8.407 -79.945 -54.566  1.00  0.00      BSYN  
ATOM    324    H VAL    37      -8.677 -79.008 -54.665  1.00  0.00      BSYN  
ATOM    325   CA VAL    37      -7.879 -80.553 -53.357  1.00  0.00      BSYN  
ATOM    326   CB VAL    37      -6.820 -79.760 -52.685  1.00  0.00      BSYN  
ATOM    327  CG1 VAL    37      -6.193 -80.554 -51.532  1.00  0.00      BSYN  
ATOM    328  CG2 VAL    37      -5.607 -79.643 -53.543  1.00  0.00      BSYN  
ATOM    329    C VAL    37      -8.928 -80.912 -52.365  1.00  0.00      BSYN  
ATOM    330    O VAL    37      -9.507 -80.212 -51.486  1.00  0.00      BSYN  
ATOM    331    N LEU    38      -9.376 -82.112 -52.568  1.00  0.00      BSYN  
ATOM    332    H LEU    38      -9.052 -82.740 -53.246  1.00  0.00      BSYN  
ATOM    333   CA LEU    38     -10.522 -82.649 -51.814  1.00  0.00      BSYN  
ATOM    334   CB LEU    38     -11.431 -83.456 -52.769  1.00  0.00      BSYN  
ATOM    335   CG LEU    38     -12.254 -82.722 -53.828  1.00  0.00      BSYN  
ATOM    336  CD1 LEU    38     -11.745 -83.005 -55.256  1.00  0.00      BSYN  
ATOM    337  CD2 LEU    38     -13.747 -83.245 -53.607  1.00  0.00      BSYN  
ATOM    338    C LEU    38     -10.260 -83.386 -50.512  1.00  0.00      BSYN  
ATOM    339    O LEU    38     -10.743 -82.916 -49.378  1.00  0.00      BSYN  
ATOM    340    N TYR    39      -9.624 -84.493 -50.554  1.00  0.00      BSYN  
ATOM    341    H TYR    39      -8.958 -84.702 -51.242  1.00  0.00      BSYN  
ATOM    342   CA TYR    39      -9.559 -85.472 -49.428  1.00  0.00      BSYN  
ATOM    343   CB TYR    39      -9.115 -86.848 -50.017  1.00  0.00      BSYN  
ATOM    344   CG TYR    39      -9.022 -87.951 -48.973  1.00  0.00      BSYN  
ATOM    345  CD1 TYR    39      -7.882 -88.661 -48.822  1.00  0.00      BSYN  
ATOM    346  CE1 TYR    39      -7.816 -89.597 -47.827  1.00  0.00      BSYN  
ATOM    347  CD2 TYR    39     -10.139 -88.212 -48.252  1.00  0.00      BSYN  
ATOM    348  CE2 TYR    39     -10.105 -89.130 -47.237  1.00  0.00      BSYN  
ATOM    349   CZ TYR    39      -8.933 -89.852 -47.040  1.00  0.00      BSYN  
ATOM    350   OH TYR    39      -8.806 -90.879 -46.070  1.00  0.00      BSYN  
ATOM    351   HH TYR    39      -8.436 -91.729 -46.319  1.00  0.00      BSYN  
ATOM    352    C TYR    39      -8.436 -85.040 -48.489  1.00  0.00      BSYN  
ATOM    353    O TYR    39      -7.251 -84.906 -48.861  1.00  0.00      BSYN  
ATOM    354    N VAL    40      -8.757 -84.884 -47.259  1.00  0.00      BSYN  
ATOM    355    H VAL    40      -9.684 -84.700 -47.001  1.00  0.00      BSYN  
ATOM    356   CA VAL    40      -7.777 -84.659 -46.130  1.00  0.00      BSYN  
ATOM    357   CB VAL    40      -7.737 -83.312 -45.373  1.00  0.00      BSYN  
ATOM    358  CG1 VAL    40      -7.235 -82.240 -46.368  1.00  0.00      BSYN  
ATOM    359  CG2 VAL    40      -9.136 -83.059 -44.811  1.00  0.00      BSYN  
ATOM    360    C VAL    40      -7.690 -85.710 -45.099  1.00  0.00      BSYN  
ATOM    361    O VAL    40      -6.714 -85.871 -44.334  1.00  0.00      BSYN  
ATOM    362    N GLY    41      -8.843 -86.478 -44.986  1.00  0.00      BSYN  
ATOM    363    H GLY    41      -9.484 -86.553 -45.723  1.00  0.00      BSYN  
ATOM    364   CA GLY    41      -9.055 -87.355 -43.908  1.00  0.00      BSYN  
ATOM    365    C GLY    41      -9.448 -86.673 -42.632  1.00  0.00      BSYN  
ATOM    366    O GLY    41     -10.535 -86.192 -42.496  1.00  0.00      BSYN  
ATOM    367    N SER    42      -8.453 -86.568 -41.712  1.00  0.00      BSYN  
ATOM    368    H SER    42      -7.538 -86.841 -41.933  1.00  0.00      BSYN  
ATOM    369   CA SER    42      -8.738 -86.061 -40.386  1.00  0.00      BSYN  
ATOM    370   CB SER    42      -8.075 -87.049 -39.221  1.00  0.00      BSYN  
ATOM    371   OG SER    42      -8.626 -88.387 -39.269  1.00  0.00      BSYN  
ATOM    372   HG SER    42      -9.558 -88.264 -39.079  1.00  0.00      BSYN  
ATOM    373    C SER    42      -8.197 -84.634 -40.018  1.00  0.00      BSYN  
ATOM    374    O SER    42      -8.304 -84.271 -38.796  1.00  0.00      BSYN  
ATOM    375    N LYS    43      -7.823 -83.772 -40.961  1.00  0.00      BSYN  
ATOM    376    H LYS    43      -7.949 -84.089 -41.880  1.00  0.00      BSYN  
ATOM    377   CA LYS    43      -7.170 -82.440 -40.719  1.00  0.00      BSYN  
ATOM    378   CB LYS    43      -5.845 -82.528 -41.426  1.00  0.00      BSYN  
ATOM    379   CG LYS    43      -4.876 -83.490 -40.856  1.00  0.00      BSYN  
ATOM    380   CD LYS    43      -3.365 -83.361 -41.347  1.00  0.00      BSYN  
ATOM    381   CE LYS    43      -3.518 -84.286 -42.646  1.00  0.00      BSYN  
ATOM    382   NZ LYS    43      -2.322 -84.318 -43.416  1.00  0.00      BSYN  
ATOM    383  HZ1 LYS    43      -1.617 -84.856 -42.872  1.00  0.00      BSYN  
ATOM    384  HZ2 LYS    43      -2.337 -84.640 -44.405  1.00  0.00      BSYN  
ATOM    385  HZ3 LYS    43      -1.862 -83.387 -43.470  1.00  0.00      BSYN  
ATOM    386    C LYS    43      -7.768 -81.132 -40.963  1.00  0.00      BSYN  
ATOM    387    O LYS    43      -8.396 -80.768 -41.984  1.00  0.00      BSYN  
ATOM    388    N THR    44      -7.590 -79.980 -40.208  1.00  0.00      BSYN  
ATOM    389    H THR    44      -7.598 -79.072 -40.577  1.00  0.00      BSYN  
ATOM    390   CA THR    44      -7.139 -80.167 -38.844  1.00  0.00      BSYN  
ATOM    391   CB THR    44      -5.945 -79.241 -38.487  1.00  0.00      BSYN  
ATOM    392  OG1 THR    44      -5.118 -79.701 -39.532  1.00  0.00      BSYN  
ATOM    393  HG1 THR    44      -4.569 -80.485 -39.470  1.00  0.00      BSYN  
ATOM    394  CG2 THR    44      -5.295 -79.569 -37.203  1.00  0.00      BSYN  
ATOM    395    C THR    44      -8.280 -80.072 -37.879  1.00  0.00      BSYN  
ATOM    396    O THR    44      -9.138 -79.197 -37.946  1.00  0.00      BSYN  
ATOM    397    N ARG    45      -8.193 -80.977 -36.816  1.00  0.00      BSYN  
ATOM    398    H ARG    45      -7.484 -81.649 -36.741  1.00  0.00      BSYN  
ATOM    399   CA ARG    45      -9.252 -81.010 -35.776  1.00  0.00      BSYN  
ATOM    400   CB ARG    45      -9.568 -82.489 -35.420  1.00  0.00      BSYN  
ATOM    401   CG ARG    45     -10.449 -83.244 -36.366  1.00  0.00      BSYN  
ATOM    402   CD ARG    45     -11.860 -82.889 -36.643  1.00  0.00      BSYN  
ATOM    403   NE ARG    45     -12.349 -84.023 -37.232  1.00  0.00      BSYN  
ATOM    404   HE ARG    45     -11.716 -84.708 -37.532  1.00  0.00      BSYN  
ATOM    405   CZ ARG    45     -13.650 -84.271 -37.427  1.00  0.00      BSYN  
ATOM    406  NH1 ARG    45     -13.934 -85.447 -37.848  1.00  0.00      BSYN  
ATOM    407 HH11 ARG    45     -14.889 -85.695 -38.009  1.00  0.00      BSYN  
ATOM    408 HH12 ARG    45     -13.323 -86.195 -38.104  1.00  0.00      BSYN  
ATOM    409  NH2 ARG    45     -14.627 -83.318 -37.337  1.00  0.00      BSYN  
ATOM    410 HH21 ARG    45     -15.581 -83.556 -37.153  1.00  0.00      BSYN  
ATOM    411 HH22 ARG    45     -14.391 -82.353 -37.232  1.00  0.00      BSYN  
ATOM    412    C ARG    45      -8.667 -80.321 -34.463  1.00  0.00      BSYN  
ATOM    413    O ARG    45      -7.602 -80.672 -33.878  1.00  0.00      BSYN  
ATOM    414    N GLU    46      -9.435 -79.436 -33.760  1.00  0.00      BSYN  
ATOM    415    H GLU    46     -10.126 -79.010 -34.309  1.00  0.00      BSYN  
ATOM    416   CA GLU    46      -9.328 -79.068 -32.358  1.00  0.00      BSYN  
ATOM    417   CB GLU    46      -9.505 -77.581 -32.194  1.00  0.00      BSYN  
ATOM    418   CG GLU    46      -8.558 -76.818 -33.018  1.00  0.00      BSYN  
ATOM    419   CD GLU    46      -8.647 -75.308 -32.800  1.00  0.00      BSYN  
ATOM    420  OE1 GLU    46      -7.699 -74.854 -32.151  1.00  0.00      BSYN  
ATOM    421  OE2 GLU    46      -9.667 -74.644 -33.088  1.00  0.00      BSYN  
ATOM    422    C GLU    46     -10.157 -79.911 -31.354  1.00  0.00      BSYN  
ATOM    423    O GLU    46     -10.966 -79.499 -30.474  1.00  0.00      BSYN  
ATOM    424    N GLY    47     -10.024 -81.202 -31.565  1.00  0.00      BSYN  
ATOM    425    H GLY    47      -9.224 -81.564 -32.002  1.00  0.00      BSYN  
ATOM    426   CA GLY    47     -11.038 -82.232 -31.223  1.00  0.00      BSYN  
ATOM    427    C GLY    47     -10.634 -83.587 -31.723  1.00  0.00      BSYN  
ATOM    428    O GLY    47     -10.974 -83.987 -32.819  1.00  0.00      BSYN  
ATOM    429    N VAL    48      -9.737 -84.162 -30.971  1.00  0.00      BSYN  
ATOM    430    H VAL    48      -9.297 -83.649 -30.261  1.00  0.00      BSYN  
ATOM    431   CA VAL    48      -9.369 -85.531 -31.213  1.00  0.00      BSYN  
ATOM    432   CB VAL    48      -7.801 -85.802 -31.163  1.00  0.00      BSYN  
ATOM    433  CG1 VAL    48      -7.169 -87.088 -31.865  1.00  0.00      BSYN  
ATOM    434  CG2 VAL    48      -7.110 -84.582 -31.644  1.00  0.00      BSYN  
ATOM    435    C VAL    48     -10.117 -86.620 -30.412  1.00  0.00      BSYN  
ATOM    436    O VAL    48     -10.113 -86.574 -29.173  1.00  0.00      BSYN  
ATOM    437    N VAL    49     -10.562 -87.681 -31.121  1.00  0.00      BSYN  
ATOM    438    H VAL    49     -10.450 -87.569 -32.088  1.00  0.00      BSYN  
ATOM    439   CA VAL    49     -11.082 -88.838 -30.447  1.00  0.00      BSYN  
ATOM    440   CB VAL    49     -11.700 -89.893 -31.216  1.00  0.00      BSYN  
ATOM    441  CG1 VAL    49     -12.407 -90.991 -30.398  1.00  0.00      BSYN  
ATOM    442  CG2 VAL    49     -12.436 -89.159 -32.257  1.00  0.00      BSYN  
ATOM    443    C VAL    49      -9.922 -89.540 -29.558  1.00  0.00      BSYN  
ATOM    444    O VAL    49      -8.888 -90.017 -30.003  1.00  0.00      BSYN  
ATOM    445    N GLN    50     -10.217 -89.781 -28.253  1.00  0.00      BSYN  
ATOM    446    H GLN    50     -11.006 -89.320 -27.900  1.00  0.00      BSYN  
ATOM    447   CA GLN    50      -9.478 -90.768 -27.488  1.00  0.00      BSYN  
ATOM    448   CB GLN    50      -8.268 -90.254 -26.631  1.00  0.00      BSYN  
ATOM    449   CG GLN    50      -6.820 -90.381 -27.297  1.00  0.00      BSYN  
ATOM    450   CD GLN    50      -5.622 -89.599 -26.813  1.00  0.00      BSYN  
ATOM    451  OE1 GLN    50      -4.694 -90.159 -26.284  1.00  0.00      BSYN  
ATOM    452  NE2 GLN    50      -5.558 -88.325 -27.157  1.00  0.00      BSYN  
ATOM    453 HE21 GLN    50      -6.175 -87.915 -27.799  1.00  0.00      BSYN  
ATOM    454 HE22 GLN    50      -4.928 -87.721 -26.712  1.00  0.00      BSYN  
ATOM    455    C GLN    50     -10.570 -91.302 -26.490  1.00  0.00      BSYN  
ATOM    456    O GLN    50     -10.822 -90.629 -25.525  1.00  0.00      BSYN  
ATOM    457    N GLY    51     -10.881 -92.625 -26.622  1.00  0.00      BSYN  
ATOM    458    H GLY    51     -10.314 -93.217 -27.159  1.00  0.00      BSYN  
ATOM    459   CA GLY    51     -12.020 -93.254 -25.879  1.00  0.00      BSYN  
ATOM    460    C GLY    51     -11.610 -93.650 -24.381  1.00  0.00      BSYN  
ATOM    461    O GLY    51     -12.174 -94.544 -23.716  1.00  0.00      BSYN  
ATOM    462    N VAL    52     -10.606 -92.961 -23.872  1.00  0.00      BSYN  
ATOM    463    H VAL    52     -10.353 -92.040 -24.090  1.00  0.00      BSYN  
ATOM    464   CA VAL    52      -9.963 -93.265 -22.567  1.00  0.00      BSYN  
ATOM    465   CB VAL    52      -8.501 -93.570 -22.757  1.00  0.00      BSYN  
ATOM    466  CG1 VAL    52      -7.587 -93.885 -21.539  1.00  0.00      BSYN  
ATOM    467  CG2 VAL    52      -8.328 -94.506 -23.927  1.00  0.00      BSYN  
ATOM    468    C VAL    52     -10.195 -92.131 -21.586  1.00  0.00      BSYN  
ATOM    469    O VAL    52      -9.950 -90.998 -21.913  1.00  0.00      BSYN  
ATOM    470    N ALA    53     -10.891 -92.456 -20.462  1.00  0.00      BSYN  
ATOM    471    H ALA    53     -11.372 -93.306 -20.379  1.00  0.00      BSYN  
ATOM    472   CA ALA    53     -11.364 -91.471 -19.517  1.00  0.00      BSYN  
ATOM    473   CB ALA    53     -12.858 -91.713 -19.282  1.00  0.00      BSYN  
ATOM    474    C ALA    53     -10.604 -91.541 -18.216  1.00  0.00      BSYN  
ATOM    475    O ALA    53     -11.020 -90.990 -17.215  1.00  0.00      BSYN  
ATOM    476    N SER    54      -9.396 -92.199 -18.150  1.00  0.00      BSYN  
ATOM    477    H SER    54      -8.830 -92.358 -18.934  1.00  0.00      BSYN  
ATOM    478   CA SER    54      -8.731 -92.347 -16.919  1.00  0.00      BSYN  
ATOM    479   CB SER    54      -7.884 -93.627 -16.688  1.00  0.00      BSYN  
ATOM    480   OG SER    54      -6.627 -93.682 -17.386  1.00  0.00      BSYN  
ATOM    481   HG SER    54      -6.021 -94.265 -16.923  1.00  0.00      BSYN  
ATOM    482    C SER    54      -7.838 -91.193 -16.559  1.00  0.00      BSYN  
ATOM    483    O SER    54      -6.809 -90.926 -17.192  1.00  0.00      BSYN  
ATOM    484    N VAL    55      -8.189 -90.538 -15.466  1.00  0.00      BSYN  
ATOM    485    H VAL    55      -8.867 -90.940 -14.883  1.00  0.00      BSYN  
ATOM    486   CA VAL    55      -7.423 -89.326 -15.058  1.00  0.00      BSYN  
ATOM    487   CB VAL    55      -8.047 -87.857 -15.552  1.00  0.00      BSYN  
ATOM    488  CG1 VAL    55      -7.241 -86.609 -15.206  1.00  0.00      BSYN  
ATOM    489  CG2 VAL    55      -8.090 -87.840 -17.074  1.00  0.00      BSYN  
ATOM    490    C VAL    55      -7.471 -89.412 -13.574  1.00  0.00      BSYN  
ATOM    491    O VAL    55      -8.394 -88.898 -12.893  1.00  0.00      BSYN  
ATOM    492    N ALA    56      -6.333 -90.029 -13.285  1.00  0.00      BSYN  
ATOM    493    H ALA    56      -5.955 -90.673 -13.920  1.00  0.00      BSYN  
ATOM    494   CA ALA    56      -5.882 -90.190 -11.840  1.00  0.00      BSYN  
ATOM    495   CB ALA    56      -6.151 -91.598 -11.358  1.00  0.00      BSYN  
ATOM    496    C ALA    56      -4.342 -89.999 -11.595  1.00  0.00      BSYN  
ATOM    497    O ALA    56      -3.626 -89.818 -12.627  1.00  0.00      BSYN  
ATOM    498    N GLU    57      -3.736 -90.001 -10.427  1.00  0.00      BSYN  
ATOM    499    H GLU    57      -4.205 -90.119  -9.574  1.00  0.00      BSYN  
ATOM    500   CA GLU    57      -2.289 -89.683 -10.314  1.00  0.00      BSYN  
ATOM    501   CB GLU    57      -1.889 -88.626  -9.236  1.00  0.00      BSYN  
ATOM    502   CG GLU    57      -2.713 -87.407  -9.141  1.00  0.00      BSYN  
ATOM    503   CD GLU    57      -1.984 -86.136  -8.661  1.00  0.00      BSYN  
ATOM    504  OE1 GLU    57      -2.433 -85.563  -7.743  1.00  0.00      BSYN  
ATOM    505  OE2 GLU    57      -0.993 -85.761  -9.297  1.00  0.00      BSYN  
ATOM    506    C GLU    57      -1.386 -90.793 -10.283  1.00  0.00      BSYN  
ATOM    507    O GLU    57      -1.744 -91.978  -9.939  1.00  0.00      BSYN  
ATOM    508    N LYS    58      -0.083 -90.636 -10.543  1.00  0.00      BSYN  
ATOM    509    H LYS    58       0.175 -89.797 -10.979  1.00  0.00      BSYN  
ATOM    510   CA LYS    58       0.951 -91.627 -10.358  1.00  0.00      BSYN  
ATOM    511   CB LYS    58       1.520 -92.061 -11.737  1.00  0.00      BSYN  
ATOM    512   CG LYS    58       0.424 -92.434 -12.629  1.00  0.00      BSYN  
ATOM    513   CD LYS    58       0.747 -92.775 -14.078  1.00  0.00      BSYN  
ATOM    514   CE LYS    58       1.675 -93.956 -14.251  1.00  0.00      BSYN  
ATOM    515   NZ LYS    58       0.926 -95.128 -13.739  1.00  0.00      BSYN  
ATOM    516  HZ1 LYS    58       1.496 -95.744 -13.125  1.00  0.00      BSYN  
ATOM    517  HZ2 LYS    58       0.097 -94.833 -13.186  1.00  0.00      BSYN  
ATOM    518  HZ3 LYS    58       0.654 -95.706 -14.561  1.00  0.00      BSYN  
ATOM    519    C LYS    58       2.105 -91.171  -9.391  1.00  0.00      BSYN  
ATOM    520    O LYS    58       3.307 -91.274  -9.560  1.00  0.00      BSYN  
ATOM    521    N THR    59       1.636 -90.445  -8.413  1.00  0.00      BSYN  
ATOM    522    H THR    59       0.734 -90.110  -8.598  1.00  0.00      BSYN  
ATOM    523   CA THR    59       2.392 -90.056  -7.190  1.00  0.00      BSYN  
ATOM    524   CB THR    59       1.942 -88.640  -6.580  1.00  0.00      BSYN  
ATOM    525  OG1 THR    59       0.589 -88.616  -6.247  1.00  0.00      BSYN  
ATOM    526  HG1 THR    59       0.354 -89.332  -5.653  1.00  0.00      BSYN  
ATOM    527  CG2 THR    59       2.096 -87.512  -7.587  1.00  0.00      BSYN  
ATOM    528    C THR    59       2.331 -91.152  -6.155  1.00  0.00      BSYN  
ATOM    529    O THR    59       2.211 -92.312  -6.542  1.00  0.00      BSYN  
ATOM    530    N LYS    60       2.423 -90.791  -4.819  1.00  0.00      BSYN  
ATOM    531    H LYS    60       2.777 -89.890  -4.670  1.00  0.00      BSYN  
ATOM    532   CA LYS    60       2.150 -91.501  -3.565  1.00  0.00      BSYN  
ATOM    533   CB LYS    60       2.977 -91.037  -2.391  1.00  0.00      BSYN  
ATOM    534   CG LYS    60       3.047 -89.531  -1.915  1.00  0.00      BSYN  
ATOM    535   CD LYS    60       4.382 -89.270  -1.334  1.00  0.00      BSYN  
ATOM    536   CE LYS    60       5.347 -89.136  -2.446  1.00  0.00      BSYN  
ATOM    537   NZ LYS    60       6.220 -88.022  -2.362  1.00  0.00      BSYN  
ATOM    538  HZ1 LYS    60       6.940 -88.175  -1.626  1.00  0.00      BSYN  
ATOM    539  HZ2 LYS    60       6.818 -88.018  -3.213  1.00  0.00      BSYN  
ATOM    540  HZ3 LYS    60       5.741 -87.112  -2.207  1.00  0.00      BSYN  
ATOM    541    C LYS    60       0.654 -91.590  -3.274  1.00  0.00      BSYN  
ATOM    542    O LYS    60       0.039 -90.567  -2.890  1.00  0.00      BSYN  
ATOM    543    N GLU    61       0.044 -92.776  -3.647  1.00  0.00      BSYN  
ATOM    544    H GLU    61       0.632 -93.520  -3.894  1.00  0.00      BSYN  
ATOM    545   CA GLU    61      -1.353 -92.999  -3.544  1.00  0.00      BSYN  
ATOM    546   CB GLU    61      -1.816 -93.871  -4.803  1.00  0.00      BSYN  
ATOM    547   CG GLU    61      -2.127 -92.939  -5.990  1.00  0.00      BSYN  
ATOM    548   CD GLU    61      -1.006 -92.680  -6.906  1.00  0.00      BSYN  
ATOM    549  OE1 GLU    61      -0.501 -93.622  -7.467  1.00  0.00      BSYN  
ATOM    550  OE2 GLU    61      -0.729 -91.484  -7.070  1.00  0.00      BSYN  
ATOM    551    C GLU    61      -1.682 -93.907  -2.356  1.00  0.00      BSYN  
ATOM    552    O GLU    61      -0.906 -94.818  -1.953  1.00  0.00      BSYN  
ATOM    553    N GLN    62      -2.792 -93.509  -1.709  1.00  0.00      BSYN  
ATOM    554    H GLN    62      -2.994 -92.550  -1.711  1.00  0.00      BSYN  
ATOM    555   CA GLN    62      -3.557 -94.289  -0.751  1.00  0.00      BSYN  
ATOM    556   CB GLN    62      -3.212 -93.999   0.738  1.00  0.00      BSYN  
ATOM    557   CG GLN    62      -3.765 -95.056   1.725  1.00  0.00      BSYN  
ATOM    558   CD GLN    62      -3.486 -94.869   3.204  1.00  0.00      BSYN  
ATOM    559  OE1 GLN    62      -3.005 -93.770   3.624  1.00  0.00      BSYN  
ATOM    560  NE2 GLN    62      -3.840 -95.788   4.012  1.00  0.00      BSYN  
ATOM    561 HE21 GLN    62      -3.612 -95.567   4.939  1.00  0.00      BSYN  
ATOM    562 HE22 GLN    62      -4.299 -96.594   3.696  1.00  0.00      BSYN  
ATOM    563    C GLN    62      -5.070 -94.284  -0.963  1.00  0.00      BSYN  
ATOM    564    O GLN    62      -5.649 -93.160  -0.946  1.00  0.00      BSYN  
ATOM    565    N ALA    63      -5.845 -95.367  -1.070  1.00  0.00      BSYN  
ATOM    566    H ALA    63      -5.424 -96.245  -0.958  1.00  0.00      BSYN  
ATOM    567   CA ALA    63      -7.243 -95.231  -1.539  1.00  0.00      BSYN  
ATOM    568   CB ALA    63      -7.476 -96.488  -2.295  1.00  0.00      BSYN  
ATOM    569    C ALA    63      -8.336 -95.117  -0.412  1.00  0.00      BSYN  
ATOM    570    O ALA    63      -8.679 -96.139   0.327  1.00  0.00      BSYN  
ATOM    571    N SER    64      -8.786 -93.852  -0.284  1.00  0.00      BSYN  
ATOM    572    H SER    64      -8.627 -93.248  -1.039  1.00  0.00      BSYN  
ATOM    573   CA SER    64     -10.030 -93.537   0.546  1.00  0.00      BSYN  
ATOM    574   CB SER    64      -9.891 -92.070   1.044  1.00  0.00      BSYN  
ATOM    575   OG SER    64      -8.599 -91.913   1.599  1.00  0.00      BSYN  
ATOM    576   HG SER    64      -8.186 -92.755   1.804  1.00  0.00      BSYN  
ATOM    577    C SER    64     -11.431 -93.788  -0.207  1.00  0.00      BSYN  
ATOM    578    O SER    64     -12.220 -94.641   0.297  1.00  0.00      BSYN  
ATOM    579    N HIS    65     -11.759 -93.060  -1.278  1.00  0.00      BSYN  
ATOM    580    H HIS    65     -11.379 -92.163  -1.378  1.00  0.00      BSYN  
ATOM    581   CA HIS    65     -12.960 -93.375  -2.093  1.00  0.00      BSYN  
ATOM    582   CB HIS    65     -13.544 -92.031  -2.464  1.00  0.00      BSYN  
ATOM    583   CG HIS    65     -14.124 -91.198  -1.267  1.00  0.00      BSYN  
ATOM    584  ND1 HIS    65     -13.650 -90.023  -0.717  1.00  0.00      BSYN  
ATOM    585  HD1 HIS    65     -12.949 -89.468  -1.118  1.00  0.00      BSYN  
ATOM    586  CD2 HIS    65     -15.194 -91.695  -0.591  1.00  0.00      BSYN  
ATOM    587  NE2 HIS    65     -15.332 -90.878   0.441  1.00  0.00      BSYN  
ATOM    588  CE1 HIS    65     -14.452 -89.861   0.369  1.00  0.00      BSYN  
ATOM    589    C HIS    65     -12.498 -94.056  -3.403  1.00  0.00      BSYN  
ATOM    590    O HIS    65     -11.983 -93.520  -4.372  1.00  0.00      BSYN  
ATOM    591    N LEU    66     -12.952 -95.372  -3.187  1.00  0.00      BSYN  
ATOM    592    H LEU    66     -13.600 -95.564  -2.477  1.00  0.00      BSYN  
ATOM    593   CA LEU    66     -12.483 -96.425  -4.030  1.00  0.00      BSYN  
ATOM    594   CB LEU    66     -12.220 -97.777  -3.356  1.00  0.00      BSYN  
ATOM    595   CG LEU    66     -11.003 -97.964  -2.400  1.00  0.00      BSYN  
ATOM    596  CD1 LEU    66     -11.465 -97.432  -1.117  1.00  0.00      BSYN  
ATOM    597  CD2 LEU    66     -10.432 -99.430  -2.391  1.00  0.00      BSYN  
ATOM    598    C LEU    66     -13.165 -96.701  -5.430  1.00  0.00      BSYN  
ATOM    599    O LEU    66     -12.647 -97.554  -6.248  1.00  0.00      BSYN  
ATOM    600    N GLY    67     -13.977 -95.680  -5.678  1.00  0.00      BSYN  
ATOM    601    H GLY    67     -14.134 -94.913  -5.089  1.00  0.00      BSYN  
ATOM    602   CA GLY    67     -14.839 -95.687  -6.856  1.00  0.00      BSYN  
ATOM    603    C GLY    67     -16.293 -95.958  -6.393  1.00  0.00      BSYN  
ATOM    604    O GLY    67     -16.695 -97.106  -6.441  1.00  0.00      BSYN  
ATOM    605    N GLY    68     -17.050 -94.912  -6.089  1.00  0.00      BSYN  
ATOM    606    H GLY    68     -17.861 -94.995  -5.546  1.00  0.00      BSYN  
ATOM    607   CA GLY    68     -16.883 -93.467  -6.450  1.00  0.00      BSYN  
ATOM    608    C GLY    68     -17.600 -93.176  -7.747  1.00  0.00      BSYN  
ATOM    609    O GLY    68     -18.876 -93.124  -7.867  1.00  0.00      BSYN  
ATOM    610    N ALA    69     -16.660 -93.044  -8.715  1.00  0.00      BSYN  
ATOM    611    H ALA    69     -15.849 -93.564  -8.535  1.00  0.00      BSYN  
ATOM    612   CA ALA    69     -16.846 -92.337  -9.995  1.00  0.00      BSYN  
ATOM    613   CB ALA    69     -16.310 -90.882  -9.825  1.00  0.00      BSYN  
ATOM    614    C ALA    69     -16.091 -93.099 -11.115  1.00  0.00      BSYN  
ATOM    615    O ALA    69     -14.979 -93.621 -10.905  1.00  0.00      BSYN  
ATOM    616    N VAL    70     -16.777 -92.881 -12.322  1.00  0.00      BSYN  
ATOM    617    H VAL    70     -17.633 -92.426 -12.465  1.00  0.00      BSYN  
ATOM    618   CA VAL    70     -16.316 -93.653 -13.427  1.00  0.00      BSYN  
ATOM    619   CB VAL    70     -17.368 -94.336 -14.129  1.00  0.00      BSYN  
ATOM    620  CG1 VAL    70     -18.051 -95.397 -13.288  1.00  0.00      BSYN  
ATOM    621  CG2 VAL    70     -18.498 -93.366 -14.569  1.00  0.00      BSYN  
ATOM    622    C VAL    70     -15.334 -92.957 -14.385  1.00  0.00      BSYN  
ATOM    623    O VAL    70     -15.657 -91.874 -14.889  1.00  0.00      BSYN  
ATOM    624    N PHE    71     -14.269 -93.742 -14.652  1.00  0.00      BSYN  
ATOM    625    H PHE    71     -14.051 -94.420 -13.979  1.00  0.00      BSYN  
ATOM    626   CA PHE    71     -13.452 -93.645 -15.835  1.00  0.00      BSYN  
ATOM    627   CB PHE    71     -11.969 -93.426 -15.455  1.00  0.00      BSYN  
ATOM    628   CG PHE    71     -11.792 -92.640 -14.152  1.00  0.00      BSYN  
ATOM    629  CD1 PHE    71     -11.045 -93.368 -13.219  1.00  0.00      BSYN  
ATOM    630  CD2 PHE    71     -12.279 -91.354 -14.010  1.00  0.00      BSYN  
ATOM    631  CE1 PHE    71     -10.584 -92.763 -12.094  1.00  0.00      BSYN  
ATOM    632  CE2 PHE    71     -11.748 -90.815 -12.891  1.00  0.00      BSYN  
ATOM    633   CZ PHE    71     -10.970 -91.472 -11.892  1.00  0.00      BSYN  
ATOM    634    C PHE    71     -13.584 -94.880 -16.712  1.00  0.00      BSYN  
ATOM    635    O PHE    71     -14.141 -95.913 -16.443  1.00  0.00      BSYN  
ATOM    636    N SER    72     -13.053 -94.802 -17.917  1.00  0.00      BSYN  
ATOM    637    H SER    72     -12.525 -93.990 -18.067  1.00  0.00      BSYN  
ATOM    638   CA SER    72     -13.073 -95.811 -18.997  1.00  0.00      BSYN  
ATOM    639   CB SER    72     -13.794 -95.248 -20.290  1.00  0.00      BSYN  
ATOM    640   OG SER    72     -13.372 -94.109 -21.130  1.00  0.00      BSYN  
ATOM    641   HG SER    72     -13.742 -94.197 -22.011  1.00  0.00      BSYN  
ATOM    642    C SER    72     -11.575 -96.163 -19.251  1.00  0.00      BSYN  
ATOM    643    O SER    72     -10.845 -95.202 -19.490  1.00  0.00      BSYN  
ATOM    644    N GLY    73     -11.094 -97.378 -19.242  1.00  0.00      BSYN  
ATOM    645    H GLY    73     -11.701 -98.143 -19.157  1.00  0.00      BSYN  
ATOM    646   CA GLY    73      -9.675 -97.701 -19.433  1.00  0.00      BSYN  
ATOM    647    C GLY    73      -9.136 -98.665 -18.406  1.00  0.00      BSYN  
ATOM    648    O GLY    73      -8.997 -99.821 -18.770  1.00  0.00      BSYN  
ATOM    649    N ALA    74      -8.692 -98.297 -17.205  1.00  0.00      BSYN  
ATOM    650    H ALA    74      -9.145 -97.629 -16.649  1.00  0.00      BSYN  
ATOM    651   CA ALA    74      -7.597 -99.033 -16.565  1.00  0.00      BSYN  
ATOM    652   CB ALA    74      -6.308 -98.793 -17.405  1.00  0.00      BSYN  
ATOM    653    C ALA    74      -7.326 -98.367 -15.225  1.00  0.00      BSYN  
ATOM    654    O ALA    74      -7.232 -97.155 -15.138  1.00  0.00      BSYN  
ATOM    655    N GLY    75      -7.129 -99.058 -14.087  1.00  0.00      BSYN  
ATOM    656    H GLY    75      -7.307-100.021 -14.123  1.00  0.00      BSYN  
ATOM    657   CA GLY    75      -6.674 -98.588 -12.773  1.00  0.00      BSYN  
ATOM    658    C GLY    75      -5.205 -98.212 -12.839  1.00  0.00      BSYN  
ATOM    659    O GLY    75      -4.331 -98.906 -12.383  1.00  0.00      BSYN  
ATOM    660    N ASN    76      -4.866 -97.175 -13.613  1.00  0.00      BSYN  
ATOM    661    H ASN    76      -5.521 -96.577 -14.029  1.00  0.00      BSYN  
ATOM    662   CA ASN    76      -3.416 -96.854 -13.828  1.00  0.00      BSYN  
ATOM    663   CB ASN    76      -3.214 -96.239 -15.250  1.00  0.00      BSYN  
ATOM    664   CG ASN    76      -3.966 -94.975 -15.566  1.00  0.00      BSYN  
ATOM    665  OD1 ASN    76      -5.149 -94.843 -15.148  1.00  0.00      BSYN  
ATOM    666  ND2 ASN    76      -3.334 -93.948 -16.185  1.00  0.00      BSYN  
ATOM    667 HD21 ASN    76      -3.886 -93.182 -16.449  1.00  0.00      BSYN  
ATOM    668 HD22 ASN    76      -2.357 -93.987 -16.246  1.00  0.00      BSYN  
ATOM    669    C ASN    76      -2.641 -96.126 -12.720  1.00  0.00      BSYN  
ATOM    670    O ASN    76      -2.081 -95.068 -12.977  1.00  0.00      BSYN  
ATOM    671    N ILE    77      -2.538 -96.654 -11.490  1.00  0.00      BSYN  
ATOM    672    H ILE    77      -2.666 -97.577 -11.188  1.00  0.00      BSYN  
ATOM    673   CA ILE    77      -2.047 -95.933 -10.375  1.00  0.00      BSYN  
ATOM    674   CB ILE    77      -3.114 -95.626  -9.239  1.00  0.00      BSYN  
ATOM    675  CG2 ILE    77      -3.938 -94.369  -9.713  1.00  0.00      BSYN  
ATOM    676  CG1 ILE    77      -4.117 -96.712  -9.019  1.00  0.00      BSYN  
ATOM    677   CD ILE    77      -5.006 -96.516  -7.747  1.00  0.00      BSYN  
ATOM    678    C ILE    77      -0.745 -96.630  -9.862  1.00  0.00      BSYN  
ATOM    679    O ILE    77      -0.703 -97.867  -9.792  1.00  0.00      BSYN  
ATOM    680    N ALA    78       0.213 -95.762  -9.651  1.00  0.00      BSYN  
ATOM    681    H ALA    78       0.047 -94.796  -9.646  1.00  0.00      BSYN  
ATOM    682   CA ALA    78       1.550 -96.185  -9.316  1.00  0.00      BSYN  
ATOM    683   CB ALA    78       2.445 -95.037  -9.544  1.00  0.00      BSYN  
ATOM    684    C ALA    78       1.872 -96.595  -7.850  1.00  0.00      BSYN  
ATOM    685    O ALA    78       1.226 -96.191  -6.888  1.00  0.00      BSYN  
ATOM    686    N ALA    79       2.745 -97.599  -7.695  1.00  0.00      BSYN  
ATOM    687    H ALA    79       3.062 -98.099  -8.475  1.00  0.00      BSYN  
ATOM    688   CA ALA    79       3.115 -98.203  -6.406  1.00  0.00      BSYN  
ATOM    689   CB ALA    79       4.039 -99.387  -6.672  1.00  0.00      BSYN  
ATOM    690    C ALA    79       3.867 -97.054  -5.626  1.00  0.00      BSYN  
ATOM    691    O ALA    79       4.537 -96.313  -6.261  1.00  0.00      BSYN  
ATOM    692    N ALA    80       3.630 -96.678  -4.395  1.00  0.00      BSYN  
ATOM    693    H ALA    80       2.974 -97.228  -3.920  1.00  0.00      BSYN  
ATOM    694   CA ALA    80       4.395 -95.618  -3.737  1.00  0.00      BSYN  
ATOM    695   CB ALA    80       3.679 -95.068  -2.579  1.00  0.00      BSYN  
ATOM    696    C ALA    80       5.930 -95.795  -3.454  1.00  0.00      BSYN  
ATOM    697    O ALA    80       6.272 -95.884  -2.277  1.00  0.00      BSYN  
ATOM    698    N THR    81       6.700 -95.829  -4.474  1.00  0.00      BSYN  
ATOM    699    H THR    81       6.292 -95.489  -5.298  1.00  0.00      BSYN  
ATOM    700   CA THR    81       8.036 -96.321  -4.311  1.00  0.00      BSYN  
ATOM    701   CB THR    81       8.138 -97.712  -4.750  1.00  0.00      BSYN  
ATOM    702  OG1 THR    81       7.154 -97.822  -5.790  1.00  0.00      BSYN  
ATOM    703  HG1 THR    81       6.232 -97.795  -5.524  1.00  0.00      BSYN  
ATOM    704  CG2 THR    81       8.062 -98.737  -3.716  1.00  0.00      BSYN  
ATOM    705    C THR    81       8.938 -95.502  -5.176  1.00  0.00      BSYN  
ATOM    706    O THR    81       9.679 -94.702  -4.632  1.00  0.00      BSYN  
ATOM    707    N GLY    82       8.871 -95.600  -6.510  1.00  0.00      BSYN  
ATOM    708    H GLY    82       8.237 -96.163  -7.001  1.00  0.00      BSYN  
ATOM    709   CA GLY    82       9.720 -94.755  -7.407  1.00  0.00      BSYN  
ATOM    710    C GLY    82       9.321 -94.839  -8.895  1.00  0.00      BSYN  
ATOM    711    O GLY    82       8.512 -95.678  -9.316  1.00  0.00      BSYN  
ATOM    712    N LEU    83       9.937 -94.095  -9.840  1.00  0.00      BSYN  
ATOM    713    H LEU    83       9.645 -94.151 -10.774  1.00  0.00      BSYN  
ATOM    714   CA LEU    83      10.927 -93.053  -9.567  1.00  0.00      BSYN  
ATOM    715   CB LEU    83      12.259 -93.751  -9.348  1.00  0.00      BSYN  
ATOM    716   CG LEU    83      13.363 -92.864  -8.872  1.00  0.00      BSYN  
ATOM    717  CD1 LEU    83      12.953 -92.484  -7.398  1.00  0.00      BSYN  
ATOM    718  CD2 LEU    83      14.668 -93.516  -8.854  1.00  0.00      BSYN  
ATOM    719    C LEU    83      10.859 -92.077 -10.736  1.00  0.00      BSYN  
ATOM    720    O LEU    83      11.433 -92.269 -11.837  1.00  0.00      BSYN  
ATOM    721    N VAL    84      10.092 -90.995 -10.517  1.00  0.00      BSYN  
ATOM    722    H VAL    84       9.838 -90.807  -9.589  1.00  0.00      BSYN  
ATOM    723   CA VAL    84       9.992 -89.816 -11.354  1.00  0.00      BSYN  
ATOM    724   CB VAL    84       8.584 -89.119 -11.184  1.00  0.00      BSYN  
ATOM    725  CG1 VAL    84       7.350 -90.020 -11.409  1.00  0.00      BSYN  
ATOM    726  CG2 VAL    84       8.433 -88.529  -9.810  1.00  0.00      BSYN  
ATOM    727    C VAL    84      11.177 -88.889 -11.040  1.00  0.00      BSYN  
ATOM    728    O VAL    84      11.450 -88.054 -11.841  1.00  0.00      BSYN  
ATOM    729    N LYS    85      11.910 -88.934  -9.893  1.00  0.00      BSYN  
ATOM    730    H LYS    85      11.737 -89.736  -9.358  1.00  0.00      BSYN  
ATOM    731   CA LYS    85      12.993 -87.991  -9.552  1.00  0.00      BSYN  
ATOM    732   CB LYS    85      12.867 -87.697  -8.068  1.00  0.00      BSYN  
ATOM    733   CG LYS    85      11.588 -86.950  -7.639  1.00  0.00      BSYN  
ATOM    734   CD LYS    85      11.857 -86.585  -6.196  1.00  0.00      BSYN  
ATOM    735   CE LYS    85      11.363 -87.514  -5.107  1.00  0.00      BSYN  
ATOM    736   NZ LYS    85      12.241 -87.316  -3.944  1.00  0.00      BSYN  
ATOM    737  HZ1 LYS    85      13.193 -87.238  -4.356  1.00  0.00      BSYN  
ATOM    738  HZ2 LYS    85      11.959 -86.455  -3.434  1.00  0.00      BSYN  
ATOM    739  HZ3 LYS    85      12.070 -88.075  -3.255  1.00  0.00      BSYN  
ATOM    740    C LYS    85      14.401 -88.501  -9.681  1.00  0.00      BSYN  
ATOM    741    O LYS    85      14.594 -89.674  -9.359  1.00  0.00      BSYN  
ATOM    742    N ARG    86      15.442 -87.655 -10.112  1.00  0.00      BSYN  
ATOM    743    H ARG    86      15.258 -86.897 -10.705  1.00  0.00      BSYN  
ATOM    744   CA ARG    86      16.867 -87.976 -10.112  1.00  0.00      BSYN  
ATOM    745   CB ARG    86      17.660 -87.030 -11.060  1.00  0.00      BSYN  
ATOM    746   CG ARG    86      18.876 -87.532 -11.792  1.00  0.00      BSYN  
ATOM    747   CD ARG    86      18.725 -88.919 -12.363  1.00  0.00      BSYN  
ATOM    748   NE ARG    86      18.802 -89.981 -11.406  1.00  0.00      BSYN  
ATOM    749   HE ARG    86      19.263 -89.941 -10.542  1.00  0.00      BSYN  
ATOM    750   CZ ARG    86      18.464 -91.253 -11.672  1.00  0.00      BSYN  
ATOM    751  NH1 ARG    86      18.294 -91.680 -12.997  1.00  0.00      BSYN  
ATOM    752 HH11 ARG    86      18.143 -92.610 -13.332  1.00  0.00      BSYN  
ATOM    753 HH12 ARG    86      18.284 -90.938 -13.668  1.00  0.00      BSYN  
ATOM    754  NH2 ARG    86      18.241 -92.231 -10.704  1.00  0.00      BSYN  
ATOM    755 HH21 ARG    86      17.892 -93.126 -10.982  1.00  0.00      BSYN  
ATOM    756 HH22 ARG    86      18.284 -91.946  -9.746  1.00  0.00      BSYN  
ATOM    757    C ARG    86      17.473 -87.713  -8.742  1.00  0.00      BSYN  
ATOM    758    O ARG    86      17.248 -86.765  -8.057  1.00  0.00      BSYN  
ATOM    759    N GLU    87      18.179 -88.752  -8.333  1.00  0.00      BSYN  
ATOM    760    H GLU    87      17.957 -89.595  -8.781  1.00  0.00      BSYN  
ATOM    761   CA GLU    87      19.238 -88.541  -7.437  1.00  0.00      BSYN  
ATOM    762   CB GLU    87      19.551 -89.749  -6.747  1.00  0.00      BSYN  
ATOM    763   CG GLU    87      18.695 -89.989  -5.562  1.00  0.00      BSYN  
ATOM    764   CD GLU    87      19.510 -90.153  -4.221  1.00  0.00      BSYN  
ATOM    765  OE1 GLU    87      19.227 -89.334  -3.328  1.00  0.00      BSYN  
ATOM    766  OE2 GLU    87      20.290 -91.094  -4.071  1.00  0.00      BSYN  
ATOM    767    C GLU    87      20.470 -88.110  -8.162  1.00  0.00      BSYN  
ATOM    768    O GLU    87      20.891 -88.931  -8.966  1.00  0.00      BSYN  
ATOM    769    N GLU    88      20.935 -86.887  -8.148  1.00  0.00      BSYN  
ATOM    770    H GLU    88      21.651 -86.643  -8.770  1.00  0.00      BSYN  
ATOM    771   CA GLU    88      20.535 -85.796  -7.186  1.00  0.00      BSYN  
ATOM    772   CB GLU    88      21.759 -85.344  -6.255  1.00  0.00      BSYN  
ATOM    773   CG GLU    88      22.689 -86.407  -5.795  1.00  0.00      BSYN  
ATOM    774   CD GLU    88      23.934 -85.991  -5.106  1.00  0.00      BSYN  
ATOM    775  OE1 GLU    88      23.882 -85.909  -3.879  1.00  0.00      BSYN  
ATOM    776  OE2 GLU    88      25.013 -85.838  -5.682  1.00  0.00      BSYN  
ATOM    777    C GLU    88      19.841 -84.610  -7.895  1.00  0.00      BSYN  
ATOM    778    O GLU    88      20.086 -84.209  -9.040  1.00  0.00      BSYN  
ATOM    779    N PHE    89      18.862 -84.007  -7.253  1.00  0.00      BSYN  
ATOM    780    H PHE    89      18.527 -84.440  -6.440  1.00  0.00      BSYN  
ATOM    781   CA PHE    89      18.438 -82.687  -7.494  1.00  0.00      BSYN  
ATOM    782   CB PHE    89      16.971 -82.633  -6.884  1.00  0.00      BSYN  
ATOM    783   CG PHE    89      15.826 -82.917  -7.849  1.00  0.00      BSYN  
ATOM    784  CD1 PHE    89      15.651 -84.219  -8.255  1.00  0.00      BSYN  
ATOM    785  CD2 PHE    89      15.021 -81.856  -8.354  1.00  0.00      BSYN  
ATOM    786  CE1 PHE    89      14.571 -84.482  -9.031  1.00  0.00      BSYN  
ATOM    787  CE2 PHE    89      13.909 -82.254  -9.112  1.00  0.00      BSYN  
ATOM    788   CZ PHE    89      13.667 -83.534  -9.419  1.00  0.00      BSYN  
ATOM    789    C PHE    89      19.309 -81.671  -6.730  1.00  0.00      BSYN  
ATOM    790    O PHE    89      19.568 -81.976  -5.556  1.00  0.00      BSYN  
ATOM    791    N PRO    90      19.759 -80.495  -7.168  1.00  0.00      BSYN  
ATOM    792   CD PRO    90      20.025 -80.224  -8.560  1.00  0.00      BSYN  
ATOM    793   CA PRO    90      20.302 -79.499  -6.334  1.00  0.00      BSYN  
ATOM    794   CB PRO    90      20.962 -78.477  -7.325  1.00  0.00      BSYN  
ATOM    795   CG PRO    90      21.256 -79.431  -8.448  1.00  0.00      BSYN  
ATOM    796    C PRO    90      19.412 -78.804  -5.373  1.00  0.00      BSYN  
ATOM    797    O PRO    90      19.807 -77.993  -4.564  1.00  0.00      BSYN  
ATOM    798    N THR    91      18.090 -79.166  -5.319  1.00  0.00      BSYN  
ATOM    799    H THR    91      17.733 -79.566  -6.139  1.00  0.00      BSYN  
ATOM    800   CA THR    91      17.233 -78.707  -4.246  1.00  0.00      BSYN  
ATOM    801   CB THR    91      15.752 -78.710  -4.643  1.00  0.00      BSYN  
ATOM    802  OG1 THR    91      15.261 -80.000  -5.086  1.00  0.00      BSYN  
ATOM    803  HG1 THR    91      14.576 -79.929  -5.755  1.00  0.00      BSYN  
ATOM    804  CG2 THR    91      15.653 -77.735  -5.848  1.00  0.00      BSYN  
ATOM    805    C THR    91      17.289 -79.746  -3.152  1.00  0.00      BSYN  
ATOM    806    O THR    91      17.662 -79.377  -2.023  1.00  0.00      BSYN  
ATOM    807    N ASP    92      16.975 -80.984  -3.419  1.00  0.00      BSYN  
ATOM    808    H ASP    92      16.390 -81.245  -4.161  1.00  0.00      BSYN  
ATOM    809   CA ASP    92      17.353 -82.080  -2.532  1.00  0.00      BSYN  
ATOM    810   CB ASP    92      16.207 -83.078  -2.772  1.00  0.00      BSYN  
ATOM    811   CG ASP    92      14.949 -82.939  -1.874  1.00  0.00      BSYN  
ATOM    812  OD1 ASP    92      13.843 -83.008  -2.340  1.00  0.00      BSYN  
ATOM    813  OD2 ASP    92      15.083 -82.729  -0.660  1.00  0.00      BSYN  
ATOM    814    C ASP    92      18.684 -82.724  -2.276  1.00  0.00      BSYN  
ATOM    815    O ASP    92      19.000 -83.817  -2.796  1.00  0.00      BSYN  
ATOM    816    N LEU    93      19.631 -82.035  -1.598  1.00  0.00      BSYN  
ATOM    817    H LEU    93      19.456 -81.146  -1.226  1.00  0.00      BSYN  
ATOM    818   CA LEU    93      20.889 -82.528  -1.109  1.00  0.00      BSYN  
ATOM    819   CB LEU    93      22.038 -81.461  -1.400  1.00  0.00      BSYN  
ATOM    820   CG LEU    93      22.376 -81.137  -2.871  1.00  0.00      BSYN  
ATOM    821  CD1 LEU    93      23.491 -80.057  -2.811  1.00  0.00      BSYN  
ATOM    822  CD2 LEU    93      22.514 -82.408  -3.666  1.00  0.00      BSYN  
ATOM    823    C LEU    93      20.883 -83.026   0.396  1.00  0.00      BSYN  
ATOM    824    O LEU    93      20.128 -82.438   1.216  1.00  0.00      BSYN  
ATOM    825    N LYS    94      21.458 -84.197   0.689  1.00  0.00      BSYN  
ATOM    826    H LYS    94      22.037 -84.708   0.086  1.00  0.00      BSYN  
ATOM    827   CA LYS    94      21.485 -84.645   2.064  1.00  0.00      BSYN  
ATOM    828   CB LYS    94      21.139 -86.103   2.068  1.00  0.00      BSYN  
ATOM    829   CG LYS    94      19.636 -86.217   2.172  1.00  0.00      BSYN  
ATOM    830   CD LYS    94      19.005 -87.507   2.900  1.00  0.00      BSYN  
ATOM    831   CE LYS    94      19.414 -87.465   4.372  1.00  0.00      BSYN  
ATOM    832   NZ LYS    94      19.105 -88.632   5.152  1.00  0.00      BSYN  
ATOM    833  HZ1 LYS    94      19.566 -88.666   6.083  1.00  0.00      BSYN  
ATOM    834  HZ2 LYS    94      18.093 -88.661   5.391  1.00  0.00      BSYN  
ATOM    835  HZ3 LYS    94      19.324 -89.401   4.487  1.00  0.00      BSYN  
ATOM    836    C LYS    94      22.690 -84.503   3.001  1.00  0.00      BSYN  
ATOM    837    O LYS    94      22.532 -84.907   4.137  1.00  0.00      BSYN  
ATOM    838    N PRO    95      23.908 -83.955   2.688  1.00  0.00      BSYN  
ATOM    839   CD PRO    95      24.026 -82.846   1.770  1.00  0.00      BSYN  
ATOM    840   CA PRO    95      25.129 -84.220   3.431  1.00  0.00      BSYN  
ATOM    841   CB PRO    95      26.194 -83.749   2.388  1.00  0.00      BSYN  
ATOM    842   CG PRO    95      25.465 -82.997   1.342  1.00  0.00      BSYN  
ATOM    843    C PRO    95      25.253 -83.513   4.818  1.00  0.00      BSYN  
ATOM    844    O PRO    95      25.478 -82.270   4.829  1.00  0.00      BSYN  
ATOM    845    N GLU    96      24.894 -84.195   5.918  1.00  0.00      BSYN  
ATOM    846    H GLU    96      24.693 -85.152   5.866  1.00  0.00      BSYN  
ATOM    847   CA GLU    96      24.786 -83.733   7.308  1.00  0.00      BSYN  
ATOM    848   CB GLU    96      26.179 -83.459   7.976  1.00  0.00      BSYN  
ATOM    849   CG GLU    96      27.123 -84.606   7.843  1.00  0.00      BSYN  
ATOM    850   CD GLU    96      27.217 -85.385   9.136  1.00  0.00      BSYN  
ATOM    851  OE1 GLU    96      27.864 -84.988  10.089  1.00  0.00      BSYN  
ATOM    852  OE2 GLU    96      26.504 -86.425   9.182  1.00  0.00      BSYN  
ATOM    853    C GLU    96      23.932 -82.496   7.603  1.00  0.00      BSYN  
ATOM    854    O GLU    96      23.855 -82.129   8.696  1.00  0.00      BSYN  
ATOM    855    N GLU    97      23.167 -81.844   6.676  1.00  0.00      BSYN  
ATOM    856    H GLU    97      23.120 -82.220   5.772  1.00  0.00      BSYN  
ATOM    857   CA GLU    97      22.105 -80.756   6.866  1.00  0.00      BSYN  
ATOM    858   CB GLU    97      22.062 -79.873   5.540  1.00  0.00      BSYN  
ATOM    859   CG GLU    97      21.585 -78.398   5.661  1.00  0.00      BSYN  
ATOM    860   CD GLU    97      21.990 -77.564   4.392  1.00  0.00      BSYN  
ATOM    861  OE1 GLU    97      21.213 -77.682   3.443  1.00  0.00      BSYN  
ATOM    862  OE2 GLU    97      22.932 -76.771   4.369  1.00  0.00      BSYN  
ATOM    863    C GLU    97      20.737 -81.433   7.095  1.00  0.00      BSYN  
ATOM    864    O GLU    97      20.405 -82.618   7.114  1.00  0.00      BSYN  
ATOM    865    N VAL    98      19.687 -80.615   7.325  1.00  0.00      BSYN  
ATOM    866    H VAL    98      19.913 -79.662   7.305  1.00  0.00      BSYN  
ATOM    867   CA VAL    98      18.282 -81.175   7.444  1.00  0.00      BSYN  
ATOM    868   CB VAL    98      17.432 -80.579   8.573  1.00  0.00      BSYN  
ATOM    869  CG1 VAL    98      17.952 -81.057   9.841  1.00  0.00      BSYN  
ATOM    870  CG2 VAL    98      17.404 -79.087   8.628  1.00  0.00      BSYN  
ATOM    871    C VAL    98      17.588 -81.002   6.041  1.00  0.00      BSYN  
ATOM    872    O VAL    98      17.847 -80.056   5.284  1.00  0.00      BSYN  
ATOM    873    N ALA    99      16.973 -82.106   5.563  1.00  0.00      BSYN  
ATOM    874    H ALA    99      16.893 -82.848   6.199  1.00  0.00      BSYN  
ATOM    875   CA ALA    99      16.342 -82.261   4.272  1.00  0.00      BSYN  
ATOM    876   CB ALA    99      17.053 -83.271   3.298  1.00  0.00      BSYN  
ATOM    877    C ALA    99      14.886 -82.597   4.504  1.00  0.00      BSYN  
ATOM    878    O ALA    99      14.590 -83.190   5.573  1.00  0.00      BSYN  
ATOM    879    N GLN   100      13.978 -82.228   3.544  1.00  0.00      BSYN  
ATOM    880    H GLN   100      14.308 -82.107   2.629  1.00  0.00      BSYN  
ATOM    881   CA GLN   100      12.484 -82.412   3.618  1.00  0.00      BSYN  
ATOM    882   CB GLN   100      11.743 -81.286   2.900  1.00  0.00      BSYN  
ATOM    883   CG GLN   100      11.797 -79.853   3.261  1.00  0.00      BSYN  
ATOM    884   CD GLN   100      13.127 -79.161   3.188  1.00  0.00      BSYN  
ATOM    885  OE1 GLN   100      13.591 -78.745   4.223  1.00  0.00      BSYN  
ATOM    886  NE2 GLN   100      13.891 -79.012   2.043  1.00  0.00      BSYN  
ATOM    887 HE21 GLN   100      14.829 -78.824   2.252  1.00  0.00      BSYN  
ATOM    888 HE22 GLN   100      13.596 -79.126   1.115  1.00  0.00      BSYN  
ATOM    889    C GLN   100      11.952 -83.710   2.960  1.00  0.00      BSYN  
ATOM    890    O GLN   100      12.302 -83.881   1.798  1.00  0.00      BSYN  
ATOM    891    N GLU   101      11.252 -84.590   3.673  1.00  0.00      BSYN  
ATOM    892    H GLU   101      11.478 -84.901   4.575  1.00  0.00      BSYN  
ATOM    893   CA GLU   101      10.457 -85.653   3.080  1.00  0.00      BSYN  
ATOM    894   CB GLU   101      10.776 -87.079   3.661  1.00  0.00      BSYN  
ATOM    895   CG GLU   101      12.152 -87.610   3.209  1.00  0.00      BSYN  
ATOM    896   CD GLU   101      11.873 -88.686   2.102  1.00  0.00      BSYN  
ATOM    897  OE1 GLU   101      11.085 -89.596   2.304  1.00  0.00      BSYN  
ATOM    898  OE2 GLU   101      12.299 -88.501   0.955  1.00  0.00      BSYN  
ATOM    899    C GLU   101       8.980 -85.254   3.261  1.00  0.00      BSYN  
ATOM    900    O GLU   101       8.571 -84.409   4.020  1.00  0.00      BSYN  
ATOM    901    N ALA   102       8.115 -86.040   2.660  1.00  0.00      BSYN  
ATOM    902    H ALA   102       8.397 -86.974   2.566  1.00  0.00      BSYN  
ATOM    903   CA ALA   102       6.744 -85.588   2.466  1.00  0.00      BSYN  
ATOM    904   CB ALA   102       6.586 -84.866   1.161  1.00  0.00      BSYN  
ATOM    905    C ALA   102       5.581 -86.642   2.593  1.00  0.00      BSYN  
ATOM    906    O ALA   102       5.563 -87.690   1.911  1.00  0.00      BSYN  
ATOM    907    N ALA   103       4.538 -86.300   3.429  1.00  0.00      BSYN  
ATOM    908    H ALA   103       4.422 -85.344   3.614  1.00  0.00      BSYN  
ATOM    909   CA ALA   103       3.406 -87.177   3.817  1.00  0.00      BSYN  
ATOM    910   CB ALA   103       3.875 -88.546   4.490  1.00  0.00      BSYN  
ATOM    911    C ALA   103       2.332 -86.516   4.643  1.00  0.00      BSYN  
ATOM    912    O ALA   103       2.408 -86.257   5.873  1.00  0.00      BSYN  
ATOM    913    N GLU   104       1.352 -86.063   3.925  1.00  0.00      BSYN  
ATOM    914    H GLU   104       1.407 -86.413   3.011  1.00  0.00      BSYN  
ATOM    915   CA GLU   104       0.255 -85.371   4.410  1.00  0.00      BSYN  
ATOM    916   CB GLU   104       0.003 -84.178   3.521  1.00  0.00      BSYN  
ATOM    917   CG GLU   104       0.687 -82.841   3.813  1.00  0.00      BSYN  
ATOM    918   CD GLU   104       0.208 -82.298   5.138  1.00  0.00      BSYN  
ATOM    919  OE1 GLU   104       0.807 -82.635   6.178  1.00  0.00      BSYN  
ATOM    920  OE2 GLU   104      -0.672 -81.449   5.156  1.00  0.00      BSYN  
ATOM    921    C GLU   104      -0.957 -86.121   4.843  1.00  0.00      BSYN  
ATOM    922    O GLU   104      -1.553 -86.735   4.018  1.00  0.00      BSYN  
ATOM    923    N GLU   105      -1.082 -86.374   6.096  1.00  0.00      BSYN  
ATOM    924    H GLU   105      -0.400 -86.052   6.722  1.00  0.00      BSYN  
ATOM    925   CA GLU   105      -2.293 -87.043   6.624  1.00  0.00      BSYN  
ATOM    926   CB GLU   105      -1.878 -87.974   7.751  1.00  0.00      BSYN  
ATOM    927   CG GLU   105      -1.191 -89.143   7.172  1.00  0.00      BSYN  
ATOM    928   CD GLU   105      -0.422 -89.875   8.221  1.00  0.00      BSYN  
ATOM    929  OE1 GLU   105       0.932 -89.876   8.247  1.00  0.00      BSYN  
ATOM    930  OE2 GLU   105      -1.043 -90.531   9.185  1.00  0.00      BSYN  
ATOM    931    C GLU   105      -3.260 -85.986   7.102  1.00  0.00      BSYN  
ATOM    932    O GLU   105      -2.822 -85.009   7.667  1.00  0.00      BSYN  
ATOM    933    N PRO   106      -4.626 -86.119   7.001  1.00  0.00      BSYN  
ATOM    934   CD PRO   106      -5.340 -87.173   6.286  1.00  0.00      BSYN  
ATOM    935   CA PRO   106      -5.533 -85.201   7.522  1.00  0.00      BSYN  
ATOM    936   CB PRO   106      -6.612 -85.205   6.524  1.00  0.00      BSYN  
ATOM    937   CG PRO   106      -6.343 -86.258   5.579  1.00  0.00      BSYN  
ATOM    938    C PRO   106      -5.961 -85.309   8.969  1.00  0.00      BSYN  
ATOM    939    O PRO   106      -6.636 -86.207   9.421  1.00  0.00      BSYN  
ATOM    940    N LEU   107      -5.245 -84.507   9.703  1.00  0.00      BSYN  
ATOM    941    H LEU   107      -4.358 -84.286   9.352  1.00  0.00      BSYN  
ATOM    942   CA LEU   107      -5.690 -84.259  11.068  1.00  0.00      BSYN  
ATOM    943   CB LEU   107      -4.523 -84.001  11.995  1.00  0.00      BSYN  
ATOM    944   CG LEU   107      -3.444 -85.157  12.177  1.00  0.00      BSYN  
ATOM    945  CD1 LEU   107      -2.323 -84.620  13.052  1.00  0.00      BSYN  
ATOM    946  CD2 LEU   107      -3.908 -86.326  12.901  1.00  0.00      BSYN  
ATOM    947    C LEU   107      -6.836 -83.221  11.050  1.00  0.00      BSYN  
ATOM    948    O LEU   107      -7.721 -83.298  11.857  1.00  0.00      BSYN  
ATOM    949    N ILE   108      -6.738 -82.217  10.142  1.00  0.00      BSYN  
ATOM    950    H ILE   108      -5.878 -81.865   9.829  1.00  0.00      BSYN  
ATOM    951   CA ILE   108      -7.776 -81.290   9.879  1.00  0.00      BSYN  
ATOM    952   CB ILE   108      -7.083 -79.959   9.653  1.00  0.00      BSYN  
ATOM    953  CG2 ILE   108      -7.985 -78.785   8.977  1.00  0.00      BSYN  
ATOM    954  CG1 ILE   108      -6.607 -79.465  11.026  1.00  0.00      BSYN  
ATOM    955   CD ILE   108      -5.103 -79.789  11.495  1.00  0.00      BSYN  
ATOM    956    C ILE   108      -8.409 -81.663   8.618  1.00  0.00      BSYN  
ATOM    957    O ILE   108      -7.746 -82.032   7.684  1.00  0.00      BSYN  
ATOM    958    N GLU   109      -9.749 -81.619   8.375  1.00  0.00      BSYN  
ATOM    959    H GLU   109      -9.967 -81.562   7.421  1.00  0.00      BSYN  
ATOM    960   CA GLU   109     -10.761 -81.440   9.474  1.00  0.00      BSYN  
ATOM    961   CB GLU   109     -12.094 -81.084   8.678  1.00  0.00      BSYN  
ATOM    962   CG GLU   109     -11.833 -79.800   7.767  1.00  0.00      BSYN  
ATOM    963   CD GLU   109     -13.122 -79.339   7.261  1.00  0.00      BSYN  
ATOM    964  OE1 GLU   109     -13.233 -79.303   6.046  1.00  0.00      BSYN  
ATOM    965  OE2 GLU   109     -13.963 -78.882   7.979  1.00  0.00      BSYN  
ATOM    966    C GLU   109     -11.137 -82.754  10.207  1.00  0.00      BSYN  
ATOM    967    O GLU   109     -11.226 -83.821   9.607  1.00  0.00      BSYN  
ATOM    968    N PRO   110     -11.606 -82.777  11.479  1.00  0.00      BSYN  
ATOM    969   CD PRO   110     -11.276 -81.645  12.355  1.00  0.00      BSYN  
ATOM    970   CA PRO   110     -12.102 -83.878  12.262  1.00  0.00      BSYN  
ATOM    971   CB PRO   110     -12.404 -83.254  13.623  1.00  0.00      BSYN  
ATOM    972   CG PRO   110     -11.239 -82.390  13.758  1.00  0.00      BSYN  
ATOM    973    C PRO   110     -13.181 -84.765  11.628  1.00  0.00      BSYN  
ATOM    974    O PRO   110     -13.291 -85.974  11.562  1.00  0.00      BSYN  
ATOM    975    N LEU   111     -14.120 -84.196  10.906  1.00  0.00      BSYN  
ATOM    976    H LEU   111     -14.235 -83.233  11.049  1.00  0.00      BSYN  
ATOM    977   CA LEU   111     -15.216 -84.819  10.102  1.00  0.00      BSYN  
ATOM    978   CB LEU   111     -16.364 -83.809   9.941  1.00  0.00      BSYN  
ATOM    979   CG LEU   111     -17.691 -83.937  10.852  1.00  0.00      BSYN  
ATOM    980  CD1 LEU   111     -18.103 -85.386  11.233  1.00  0.00      BSYN  
ATOM    981  CD2 LEU   111     -17.747 -82.877  11.813  1.00  0.00      BSYN  
ATOM    982    C LEU   111     -14.613 -85.091   8.662  1.00  0.00      BSYN  
ATOM    983    O LEU   111     -15.093 -86.097   7.980  1.00  0.00      BSYN  
ATOM    984    N MET   112     -13.691 -84.400   8.036  1.00  0.00      BSYN  
ATOM    985    H MET   112     -13.266 -83.682   8.551  1.00  0.00      BSYN  
ATOM    986   CA MET   112     -13.303 -84.424   6.635  1.00  0.00      BSYN  
ATOM    987   CB MET   112     -12.492 -85.618   6.276  1.00  0.00      BSYN  
ATOM    988   CG MET   112     -10.980 -85.206   6.399  1.00  0.00      BSYN  
ATOM    989   SD MET   112     -10.000 -86.691   6.257  1.00  0.00      BSYN  
ATOM    990   CE MET   112     -10.485 -87.535   7.810  1.00  0.00      BSYN  
ATOM    991    C MET   112     -14.289 -84.162   5.430  1.00  0.00      BSYN  
ATOM    992    O MET   112     -13.908 -83.706   4.341  1.00  0.00      BSYN  
ATOM    993    N GLU   113     -15.685 -84.153   5.699  1.00  0.00      BSYN  
ATOM    994    H GLU   113     -15.888 -84.266   6.651  1.00  0.00      BSYN  
ATOM    995   CA GLU   113     -16.698 -84.010   4.784  1.00  0.00      BSYN  
ATOM    996   CB GLU   113     -16.901 -85.364   4.362  1.00  0.00      BSYN  
ATOM    997   CG GLU   113     -17.111 -85.365   2.815  1.00  0.00      BSYN  
ATOM    998   CD GLU   113     -16.933 -86.723   2.240  1.00  0.00      BSYN  
ATOM    999  OE1 GLU   113     -17.890 -87.500   2.195  1.00  0.00      BSYN  
ATOM   1000  OE2 GLU   113     -15.791 -87.139   1.861  1.00  0.00      BSYN  
ATOM   1001    C GLU   113     -17.966 -83.632   5.673  1.00  0.00      BSYN  
ATOM   1002    O GLU   113     -17.886 -84.008   6.870  1.00  0.00      BSYN  
ATOM   1003    N PRO   114     -18.729 -82.718   5.240  1.00  0.00      BSYN  
ATOM   1004   CD PRO   114     -18.332 -81.682   4.301  1.00  0.00      BSYN  
ATOM   1005   CA PRO   114     -19.979 -82.283   5.840  1.00  0.00      BSYN  
ATOM   1006   CB PRO   114     -20.191 -80.815   5.302  1.00  0.00      BSYN  
ATOM   1007   CG PRO   114     -18.736 -80.345   4.871  1.00  0.00      BSYN  
ATOM   1008    C PRO   114     -21.003 -83.300   5.472  1.00  0.00      BSYN  
ATOM   1009    O PRO   114     -21.903 -83.118   4.593  1.00  0.00      BSYN  
ATOM   1010    N GLU   115     -20.874 -84.561   5.913  1.00  0.00      BSYN  
ATOM   1011    H GLU   115     -20.059 -84.816   6.393  1.00  0.00      BSYN  
ATOM   1012   CA GLU   115     -21.689 -85.707   5.463  1.00  0.00      BSYN  
ATOM   1013   CB GLU   115     -20.951 -87.030   5.689  1.00  0.00      BSYN  
ATOM   1014   CG GLU   115     -20.111 -87.125   6.968  1.00  0.00      BSYN  
ATOM   1015   CD GLU   115     -19.777 -88.479   7.290  1.00  0.00      BSYN  
ATOM   1016  OE1 GLU   115     -20.608 -89.141   7.876  1.00  0.00      BSYN  
ATOM   1017  OE2 GLU   115     -18.647 -88.913   6.783  1.00  0.00      BSYN  
ATOM   1018    C GLU   115     -23.017 -85.778   6.176  1.00  0.00      BSYN  
ATOM   1019    O GLU   115     -23.736 -86.819   6.086  1.00  0.00      BSYN  
ATOM   1020    N GLY   116     -23.381 -84.648   6.801  1.00  0.00      BSYN  
ATOM   1021    H GLY   116     -22.910 -83.789   6.767  1.00  0.00      BSYN  
ATOM   1022   CA GLY   116     -24.735 -84.626   7.434  1.00  0.00      BSYN  
ATOM   1023    C GLY   116     -24.957 -83.299   8.178  1.00  0.00      BSYN  
ATOM   1024    O GLY   116     -24.087 -82.857   8.949  1.00  0.00      BSYN  
ATOM   1025    N GLU   117     -25.981 -82.558   7.744  1.00  0.00      BSYN  
ATOM   1026    H GLU   117     -26.421 -82.997   6.986  1.00  0.00      BSYN  
ATOM   1027   CA GLU   117     -26.338 -81.291   8.402  1.00  0.00      BSYN  
ATOM   1028   CB GLU   117     -27.044 -80.399   7.330  1.00  0.00      BSYN  
ATOM   1029   CG GLU   117     -26.198 -80.228   6.138  1.00  0.00      BSYN  
ATOM   1030   CD GLU   117     -26.969 -80.312   4.820  1.00  0.00      BSYN  
ATOM   1031  OE1 GLU   117     -27.381 -81.328   4.318  1.00  0.00      BSYN  
ATOM   1032  OE2 GLU   117     -27.170 -79.246   4.306  1.00  0.00      BSYN  
ATOM   1033    C GLU   117     -27.009 -81.325   9.746  1.00  0.00      BSYN  
ATOM   1034    O GLU   117     -28.071 -81.965   9.748  1.00  0.00      BSYN  
ATOM   1035    N SER   118     -26.546 -80.682  10.833  1.00  0.00      BSYN  
ATOM   1036    H SER   118     -25.701 -80.190  10.766  1.00  0.00      BSYN  
ATOM   1037   CA SER   118     -26.839 -81.070  12.187  1.00  0.00      BSYN  
ATOM   1038   CB SER   118     -25.724 -81.654  13.006  1.00  0.00      BSYN  
ATOM   1039   OG SER   118     -25.309 -82.902  12.417  1.00  0.00      BSYN  
ATOM   1040   HG SER   118     -25.810 -82.999  11.603  1.00  0.00      BSYN  
ATOM   1041    C SER   118     -27.679 -79.960  12.968  1.00  0.00      BSYN  
ATOM   1042    O SER   118     -27.344 -78.801  13.150  1.00  0.00      BSYN  
ATOM   1043    N TYR   119     -28.675 -80.451  13.697  1.00  0.00      BSYN  
ATOM   1044    H TYR   119     -28.702 -81.419  13.849  1.00  0.00      BSYN  
ATOM   1045   CA TYR   119     -29.624 -79.762  14.571  1.00  0.00      BSYN  
ATOM   1046   CB TYR   119     -30.966 -80.402  14.394  1.00  0.00      BSYN  
ATOM   1047   CG TYR   119     -32.147 -79.459  14.926  1.00  0.00      BSYN  
ATOM   1048  CD1 TYR   119     -33.149 -79.998  15.764  1.00  0.00      BSYN  
ATOM   1049  CE1 TYR   119     -34.014 -79.151  16.380  1.00  0.00      BSYN  
ATOM   1050  CD2 TYR   119     -32.225 -78.166  14.504  1.00  0.00      BSYN  
ATOM   1051  CE2 TYR   119     -33.109 -77.314  15.025  1.00  0.00      BSYN  
ATOM   1052   CZ TYR   119     -33.955 -77.818  16.048  1.00  0.00      BSYN  
ATOM   1053   OH TYR   119     -34.644 -77.004  16.901  1.00  0.00      BSYN  
ATOM   1054   HH TYR   119     -35.145 -77.468  17.576  1.00  0.00      BSYN  
ATOM   1055    C TYR   119     -29.345 -79.632  16.131  1.00  0.00      BSYN  
ATOM   1056    O TYR   119     -29.983 -80.490  16.800  1.00  0.00      BSYN  
ATOM   1057    N GLU   120     -28.423 -78.682  16.474  1.00  0.00      BSYN  
ATOM   1058    H GLU   120     -27.799 -78.327  15.806  1.00  0.00      BSYN  
ATOM   1059   CA GLU   120     -28.354 -78.220  17.833  1.00  0.00      BSYN  
ATOM   1060   CB GLU   120     -27.289 -77.048  17.870  1.00  0.00      BSYN  
ATOM   1061   CG GLU   120     -25.886 -77.554  17.779  1.00  0.00      BSYN  
ATOM   1062   CD GLU   120     -25.041 -76.273  17.936  1.00  0.00      BSYN  
ATOM   1063  OE1 GLU   120     -24.389 -75.959  16.925  1.00  0.00      BSYN  
ATOM   1064  OE2 GLU   120     -25.118 -75.675  19.030  1.00  0.00      BSYN  
ATOM   1065    C GLU   120     -29.642 -77.964  18.715  1.00  0.00      BSYN  
ATOM   1066    O GLU   120     -30.617 -77.269  18.327  1.00  0.00      BSYN  
ATOM   1067    N ASP   121     -29.580 -78.464  19.913  1.00  0.00      BSYN  
ATOM   1068    H ASP   121     -28.791 -78.950  20.231  1.00  0.00      BSYN  
ATOM   1069   CA ASP   121     -30.645 -78.307  20.880  1.00  0.00      BSYN  
ATOM   1070   CB ASP   121     -30.712 -79.425  21.851  1.00  0.00      BSYN  
ATOM   1071   CG ASP   121     -29.520 -79.628  22.769  1.00  0.00      BSYN  
ATOM   1072  OD1 ASP   121     -29.169 -78.696  23.561  1.00  0.00      BSYN  
ATOM   1073  OD2 ASP   121     -28.920 -80.716  22.566  1.00  0.00      BSYN  
ATOM   1074    C ASP   121     -30.618 -76.896  21.475  1.00  0.00      BSYN  
ATOM   1075    O ASP   121     -29.547 -76.409  21.682  1.00  0.00      BSYN  
ATOM   1076    N PRO   122     -31.747 -76.422  22.026  1.00  0.00      BSYN  
ATOM   1077   CD PRO   122     -33.115 -76.993  21.877  1.00  0.00      BSYN  
ATOM   1078   CA PRO   122     -31.821 -75.217  22.847  1.00  0.00      BSYN  
ATOM   1079   CB PRO   122     -33.342 -75.016  23.070  1.00  0.00      BSYN  
ATOM   1080   CG PRO   122     -34.203 -76.004  22.379  1.00  0.00      BSYN  
ATOM   1081    C PRO   122     -30.996 -74.988  24.089  1.00  0.00      BSYN  
ATOM   1082    O PRO   122     -30.705 -75.924  24.833  1.00  0.00      BSYN  
ATOM   1083    N PRO   123     -30.395 -73.789  24.407  1.00  0.00      BSYN  
ATOM   1084   CD PRO   123     -30.067 -72.843  23.448  1.00  0.00      BSYN  
ATOM   1085   CA PRO   123     -29.807 -73.438  25.658  1.00  0.00      BSYN  
ATOM   1086   CB PRO   123     -28.974 -72.208  25.415  1.00  0.00      BSYN  
ATOM   1087   CG PRO   123     -29.700 -71.673  24.265  1.00  0.00      BSYN  
ATOM   1088    C PRO   123     -30.929 -73.059  26.652  1.00  0.00      BSYN  
ATOM   1089    O PRO   123     -32.095 -72.681  26.362  1.00  0.00      BSYN  
ATOM   1090    N GLN   124     -30.423 -72.925  27.894  1.00  0.00      BSYN  
ATOM   1091    H GLN   124     -29.453 -73.050  27.948  1.00  0.00      BSYN  
ATOM   1092   CA GLN   124     -31.145 -72.214  28.945  1.00  0.00      BSYN  
ATOM   1093   CB GLN   124     -31.280 -73.092  30.197  1.00  0.00      BSYN  
ATOM   1094   CG GLN   124     -32.741 -73.771  30.318  1.00  0.00      BSYN  
ATOM   1095   CD GLN   124     -33.226 -74.746  29.274  1.00  0.00      BSYN  
ATOM   1096  OE1 GLN   124     -33.247 -75.993  29.464  1.00  0.00      BSYN  
ATOM   1097  NE2 GLN   124     -33.834 -74.255  28.186  1.00  0.00      BSYN  
ATOM   1098 HE21 GLN   124     -33.827 -73.276  28.163  1.00  0.00      BSYN  
ATOM   1099 HE22 GLN   124     -34.147 -74.855  27.477  1.00  0.00      BSYN  
ATOM   1100    C GLN   124     -30.416 -70.846  29.304  1.00  0.00      BSYN  
ATOM   1101    O GLN   124     -29.189 -70.885  29.254  1.00  0.00      BSYN  
ATOM   1102    N GLU   125     -31.087 -69.772  29.760  1.00  0.00      BSYN  
ATOM   1103    H GLU   125     -32.060 -69.858  29.837  1.00  0.00      BSYN  
ATOM   1104   CA GLU   125     -30.486 -68.470  30.205  1.00  0.00      BSYN  
ATOM   1105   CB GLU   125     -31.464 -67.366  29.803  1.00  0.00      BSYN  
ATOM   1106   CG GLU   125     -31.400 -66.034  30.593  1.00  0.00      BSYN  
ATOM   1107   CD GLU   125     -32.258 -64.962  30.001  1.00  0.00      BSYN  
ATOM   1108  OE1 GLU   125     -33.507 -65.001  30.103  1.00  0.00      BSYN  
ATOM   1109  OE2 GLU   125     -31.738 -64.097  29.348  1.00  0.00      BSYN  
ATOM   1110    C GLU   125     -30.046 -68.377  31.697  1.00  0.00      BSYN  
ATOM   1111    O GLU   125     -30.819 -68.266  32.601  1.00  0.00      BSYN  
ATOM   1112    N GLU   126     -28.720 -68.341  31.920  1.00  0.00      BSYN  
ATOM   1113    H GLU   126     -28.180 -68.882  31.307  1.00  0.00      BSYN  
ATOM   1114   CA GLU   126     -28.091 -67.670  33.003  1.00  0.00      BSYN  
ATOM   1115   CB GLU   126     -26.876 -68.535  33.318  1.00  0.00      BSYN  
ATOM   1116   CG GLU   126     -26.966 -69.040  34.852  1.00  0.00      BSYN  
ATOM   1117   CD GLU   126     -26.114 -70.136  35.407  1.00  0.00      BSYN  
ATOM   1118  OE1 GLU   126     -26.627 -71.056  36.091  1.00  0.00      BSYN  
ATOM   1119  OE2 GLU   126     -24.895 -70.112  35.150  1.00  0.00      BSYN  
ATOM   1120    C GLU   126     -27.882 -66.210  33.023  1.00  0.00      BSYN  
ATOM   1121    O GLU   126     -26.750 -65.685  32.994  1.00  0.00      BSYN  
ATOM   1122    N TYR   127     -28.945 -65.398  32.914  1.00  0.00      BSYN  
ATOM   1123    H TYR   127     -29.814 -65.802  33.119  1.00  0.00      BSYN  
ATOM   1124   CA TYR   127     -28.912 -63.916  32.958  1.00  0.00      BSYN  
ATOM   1125   CB TYR   127     -28.783 -63.396  31.671  1.00  0.00      BSYN  
ATOM   1126   CG TYR   127     -27.509 -62.563  31.482  1.00  0.00      BSYN  
ATOM   1127  CD1 TYR   127     -26.691 -62.927  30.374  1.00  0.00      BSYN  
ATOM   1128  CE1 TYR   127     -25.558 -62.119  30.119  1.00  0.00      BSYN  
ATOM   1129  CD2 TYR   127     -27.197 -61.505  32.305  1.00  0.00      BSYN  
ATOM   1130  CE2 TYR   127     -26.053 -60.877  32.253  1.00  0.00      BSYN  
ATOM   1131   CZ TYR   127     -25.195 -61.220  31.173  1.00  0.00      BSYN  
ATOM   1132   OH TYR   127     -23.942 -60.680  31.007  1.00  0.00      BSYN  
ATOM   1133   HH TYR   127     -23.815 -60.778  30.061  1.00  0.00      BSYN  
ATOM   1134    C TYR   127     -30.184 -63.399  33.699  1.00  0.00      BSYN  
ATOM   1135    O TYR   127     -31.273 -63.363  33.084  1.00  0.00      BSYN  
ATOM   1136    N GLN   128     -30.148 -63.118  34.940  1.00  0.00      BSYN  
ATOM   1137    H GLN   128     -29.356 -63.202  35.511  1.00  0.00      BSYN  
ATOM   1138   CA GLN   128     -31.394 -62.680  35.501  1.00  0.00      BSYN  
ATOM   1139   CB GLN   128     -31.791 -63.587  36.772  1.00  0.00      BSYN  
ATOM   1140   CG GLN   128     -32.108 -65.033  36.417  1.00  0.00      BSYN  
ATOM   1141   CD GLN   128     -33.465 -65.178  35.729  1.00  0.00      BSYN  
ATOM   1142  OE1 GLN   128     -34.528 -64.844  36.261  1.00  0.00      BSYN  
ATOM   1143  NE2 GLN   128     -33.474 -65.851  34.555  1.00  0.00      BSYN  
ATOM   1144 HE21 GLN   128     -34.336 -65.834  34.088  1.00  0.00      BSYN  
ATOM   1145 HE22 GLN   128     -32.586 -66.176  34.299  1.00  0.00      BSYN  
ATOM   1146    C GLN   128     -31.268 -61.177  35.837  1.00  0.00      BSYN  
ATOM   1147    O GLN   128     -30.592 -60.768  36.770  1.00  0.00      BSYN  
ATOM   1148    N GLU   129     -31.809 -60.391  34.915  1.00  0.00      BSYN  
ATOM   1149    H GLU   129     -32.270 -60.765  34.136  1.00  0.00      BSYN  
ATOM   1150   CA GLU   129     -31.863 -58.965  35.115  1.00  0.00      BSYN  
ATOM   1151   CB GLU   129     -32.022 -58.253  33.734  1.00  0.00      BSYN  
ATOM   1152   CG GLU   129     -31.350 -59.022  32.614  1.00  0.00      BSYN  
ATOM   1153   CD GLU   129     -31.698 -58.667  31.169  1.00  0.00      BSYN  
ATOM   1154  OE1 GLU   129     -31.634 -57.494  30.780  1.00  0.00      BSYN  
ATOM   1155  OE2 GLU   129     -32.253 -59.535  30.476  1.00  0.00      BSYN  
ATOM   1156    C GLU   129     -33.076 -58.813  35.972  1.00  0.00      BSYN  
ATOM   1157    O GLU   129     -34.113 -59.277  35.519  1.00  0.00      BSYN  
ATOM   1158    N TYR   130     -32.931 -58.355  37.164  1.00  0.00      BSYN  
ATOM   1159    H TYR   130     -31.999 -58.337  37.466  1.00  0.00      BSYN  
ATOM   1160   CA TYR   130     -34.029 -58.164  38.104  1.00  0.00      BSYN  
ATOM   1161   CB TYR   130     -33.727 -58.779  39.504  1.00  0.00      BSYN  
ATOM   1162   CG TYR   130     -32.554 -58.219  40.276  1.00  0.00      BSYN  
ATOM   1163  CD1 TYR   130     -31.493 -59.046  40.655  1.00  0.00      BSYN  
ATOM   1164  CE1 TYR   130     -30.292 -58.528  41.206  1.00  0.00      BSYN  
ATOM   1165  CD2 TYR   130     -32.342 -56.858  40.478  1.00  0.00      BSYN  
ATOM   1166  CE2 TYR   130     -31.134 -56.391  41.007  1.00  0.00      BSYN  
ATOM   1167   CZ TYR   130     -30.109 -57.181  41.465  1.00  0.00      BSYN  
ATOM   1168   OH TYR   130     -29.019 -56.571  42.113  1.00  0.00      BSYN  
ATOM   1169   HH TYR   130     -29.393 -56.083  42.851  1.00  0.00      BSYN  
ATOM   1170    C TYR   130     -34.680 -56.788  38.257  1.00  0.00      BSYN  
ATOM   1171    O TYR   130     -35.702 -56.756  38.913  1.00  0.00      BSYN  
ATOM   1172    N GLU   131     -34.118 -55.795  37.688  1.00  0.00      BSYN  
ATOM   1173    H GLU   131     -33.480 -56.040  36.985  1.00  0.00      BSYN  
ATOM   1174   CA GLU   131     -34.602 -54.427  37.929  1.00  0.00      BSYN  
ATOM   1175   CB GLU   131     -36.014 -54.164  37.537  1.00  0.00      BSYN  
ATOM   1176   CG GLU   131     -36.292 -54.061  36.068  1.00  0.00      BSYN  
ATOM   1177   CD GLU   131     -36.891 -55.229  35.369  1.00  0.00      BSYN  
ATOM   1178  OE1 GLU   131     -36.893 -55.259  34.136  1.00  0.00      BSYN  
ATOM   1179  OE2 GLU   131     -37.326 -56.197  35.934  1.00  0.00      BSYN  
ATOM   1180    C GLU   131     -34.471 -53.924  39.413  1.00  0.00      BSYN  
ATOM   1181    O GLU   131     -35.172 -54.334  40.337  1.00  0.00      BSYN  
ATOM   1182    N PRO   132     -33.580 -52.951  39.637  1.00  0.00      BSYN  
ATOM   1183   CD PRO   132     -32.803 -52.425  38.570  1.00  0.00      BSYN  
ATOM   1184   CA PRO   132     -33.262 -52.170  40.874  1.00  0.00      BSYN  
ATOM   1185   CB PRO   132     -31.973 -51.572  40.590  1.00  0.00      BSYN  
ATOM   1186   CG PRO   132     -31.431 -52.120  39.260  1.00  0.00      BSYN  
ATOM   1187    C PRO   132     -34.235 -50.993  41.156  1.00  0.00      BSYN  
ATOM   1188    O PRO   132     -35.106 -50.751  40.401  1.00  0.00      BSYN  
ATOM   1189    N GLU   133     -34.018 -49.963  42.036  1.00  0.00      BSYN  
ATOM   1190    H GLU   133     -33.197 -49.808  42.548  1.00  0.00      BSYN  
ATOM   1191   CA GLU   133     -34.944 -49.005  42.488  1.00  0.00      BSYN  
ATOM   1192   CB GLU   133     -36.141 -49.706  43.058  1.00  0.00      BSYN  
ATOM   1193   CG GLU   133     -37.344 -49.337  42.257  1.00  0.00      BSYN  
ATOM   1194   CD GLU   133     -38.687 -49.739  42.861  1.00  0.00      BSYN  
ATOM   1195  OE1 GLU   133     -39.117 -49.049  43.782  1.00  0.00      BSYN  
ATOM   1196  OE2 GLU   133     -39.312 -50.684  42.482  1.00  0.00      BSYN  
ATOM   1197    C GLU   133     -34.321 -48.115  43.630  1.00  0.00      BSYN  
ATOM   1198    O GLU   133     -33.298 -48.283  44.236  1.00  0.00      BSYN  
ATOM   1199    N ALA   134     -35.084 -47.118  44.132  1.00  0.00      BSYN  
ATOM   1200    H ALA   134     -35.913 -46.969  43.630  1.00  0.00      BSYN  
ATOM   1201   CA ALA   134     -34.778 -46.334  45.312  1.00  0.00      BSYN  
ATOM   1202   CB ALA   134     -35.608 -44.994  45.272  1.00  0.00      BSYN  
ATOM   1203    C ALA   134     -34.826 -46.965  46.679  1.00  0.00      BSYN  
ATOM   1204  OT1 ALA   134     -33.845 -47.131  47.354  1.00  0.00      BSYN  
ATOM   1205  OT2 ALA   134     -36.035 -47.309  46.998  1.00  0.00      BSYN  
END
