# Supplementary material for: Data set of intrinsically disordered proteins analysed at a local protein conformation level
Source: Data Brief. 2020 Mar 5;29:105383. doi: 10.1016/j.dib.2020.105383 (PMC7078294; doi:10.1016/j.dib.2020.105383)
Supplement: Supplementary file 1 [file mmc1.zip › the data/1-DATA/PED1AAD-pdb/1AAD-116.pdb]

CRYST1    1.000    1.000    1.000  90.00  90.00  90.00 P 1           1
ATOM      1  HT1 MET     1      21.778 -64.602 -26.778  1.00  0.00      BSYN  
ATOM      2  HT2 MET     1      23.085 -65.202 -27.657  1.00  0.00      BSYN  
ATOM      3    N MET     1      22.220 -65.468 -27.145  1.00  0.00      BSYN  
ATOM      4  HT3 MET     1      22.414 -66.021 -26.286  1.00  0.00      BSYN  
ATOM      5   CA MET     1      21.187 -66.098 -28.009  1.00  0.00      BSYN  
ATOM      6   CB MET     1      20.097 -66.675 -27.191  1.00  0.00      BSYN  
ATOM      7   CG MET     1      20.681 -67.563 -26.155  1.00  0.00      BSYN  
ATOM      8   SD MET     1      21.384 -69.102 -26.785  1.00  0.00      BSYN  
ATOM      9   CE MET     1      20.388 -70.259 -25.828  1.00  0.00      BSYN  
ATOM     10    C MET     1      20.496 -65.186 -29.006  1.00  0.00      BSYN  
ATOM     11    O MET     1      20.375 -63.951 -28.810  1.00  0.00      BSYN  
ATOM     12    N ASP     2      20.073 -65.742 -30.051  1.00  0.00      BSYN  
ATOM     13    H ASP     2      20.295 -66.671 -30.269  1.00  0.00      BSYN  
ATOM     14   CA ASP     2      19.094 -65.117 -30.978  1.00  0.00      BSYN  
ATOM     15   CB ASP     2      19.751 -64.448 -32.175  1.00  0.00      BSYN  
ATOM     16   CG ASP     2      18.800 -63.377 -32.634  1.00  0.00      BSYN  
ATOM     17  OD1 ASP     2      18.004 -63.478 -33.649  1.00  0.00      BSYN  
ATOM     18  OD2 ASP     2      18.762 -62.326 -32.014  1.00  0.00      BSYN  
ATOM     19    C ASP     2      18.083 -66.223 -31.427  1.00  0.00      BSYN  
ATOM     20    O ASP     2      18.381 -67.216 -32.066  1.00  0.00      BSYN  
ATOM     21    N VAL     3      16.914 -65.701 -31.098  1.00  0.00      BSYN  
ATOM     22    H VAL     3      16.870 -64.799 -30.717  1.00  0.00      BSYN  
ATOM     23   CA VAL     3      15.705 -66.276 -31.509  1.00  0.00      BSYN  
ATOM     24   CB VAL     3      14.621 -65.997 -30.382  1.00  0.00      BSYN  
ATOM     25  CG1 VAL     3      13.338 -66.652 -30.834  1.00  0.00      BSYN  
ATOM     26  CG2 VAL     3      15.001 -66.605 -29.020  1.00  0.00      BSYN  
ATOM     27    C VAL     3      15.362 -65.801 -32.916  1.00  0.00      BSYN  
ATOM     28    O VAL     3      15.222 -64.618 -33.246  1.00  0.00      BSYN  
ATOM     29    N PHE     4      15.492 -66.831 -33.774  1.00  0.00      BSYN  
ATOM     30    H PHE     4      15.633 -67.687 -33.319  1.00  0.00      BSYN  
ATOM     31   CA PHE     4      15.407 -66.715 -35.264  1.00  0.00      BSYN  
ATOM     32   CB PHE     4      15.754 -68.055 -35.844  1.00  0.00      BSYN  
ATOM     33   CG PHE     4      17.179 -68.277 -36.432  1.00  0.00      BSYN  
ATOM     34  CD1 PHE     4      17.395 -69.310 -37.363  1.00  0.00      BSYN  
ATOM     35  CD2 PHE     4      18.254 -67.410 -36.098  1.00  0.00      BSYN  
ATOM     36  CE1 PHE     4      18.707 -69.537 -37.834  1.00  0.00      BSYN  
ATOM     37  CE2 PHE     4      19.493 -67.615 -36.633  1.00  0.00      BSYN  
ATOM     38   CZ PHE     4      19.692 -68.714 -37.404  1.00  0.00      BSYN  
ATOM     39    C PHE     4      14.029 -66.238 -35.825  1.00  0.00      BSYN  
ATOM     40    O PHE     4      13.876 -65.316 -36.646  1.00  0.00      BSYN  
ATOM     41    N MET     5      13.010 -66.585 -35.079  1.00  0.00      BSYN  
ATOM     42    H MET     5      13.097 -67.317 -34.433  1.00  0.00      BSYN  
ATOM     43   CA MET     5      11.630 -66.315 -35.442  1.00  0.00      BSYN  
ATOM     44   CB MET     5      10.846 -67.218 -34.508  1.00  0.00      BSYN  
ATOM     45   CG MET     5      10.923 -68.768 -34.670  1.00  0.00      BSYN  
ATOM     46   SD MET     5      12.576 -69.440 -34.549  1.00  0.00      BSYN  
ATOM     47   CE MET     5      12.527 -69.966 -32.871  1.00  0.00      BSYN  
ATOM     48    C MET     5      11.510 -64.765 -35.237  1.00  0.00      BSYN  
ATOM     49    O MET     5      11.830 -64.203 -34.175  1.00  0.00      BSYN  
ATOM     50    N LYS     6      11.016 -64.254 -36.325  1.00  0.00      BSYN  
ATOM     51    H LYS     6      10.475 -64.735 -36.985  1.00  0.00      BSYN  
ATOM     52   CA LYS     6      10.707 -62.850 -36.389  1.00  0.00      BSYN  
ATOM     53   CB LYS     6      10.841 -62.262 -37.798  1.00  0.00      BSYN  
ATOM     54   CG LYS     6      12.397 -62.045 -38.269  1.00  0.00      BSYN  
ATOM     55   CD LYS     6      13.082 -60.857 -37.735  1.00  0.00      BSYN  
ATOM     56   CE LYS     6      14.566 -61.167 -37.389  1.00  0.00      BSYN  
ATOM     57   NZ LYS     6      15.330 -60.803 -38.586  1.00  0.00      BSYN  
ATOM     58  HZ1 LYS     6      16.273 -60.480 -38.289  1.00  0.00      BSYN  
ATOM     59  HZ2 LYS     6      15.351 -61.558 -39.301  1.00  0.00      BSYN  
ATOM     60  HZ3 LYS     6      14.859 -59.995 -39.040  1.00  0.00      BSYN  
ATOM     61    C LYS     6       9.246 -62.554 -35.977  1.00  0.00      BSYN  
ATOM     62    O LYS     6       8.307 -62.267 -36.800  1.00  0.00      BSYN  
ATOM     63    N GLY     7       9.109 -62.452 -34.634  1.00  0.00      BSYN  
ATOM     64    H GLY     7       9.940 -62.534 -34.121  1.00  0.00      BSYN  
ATOM     65   CA GLY     7       7.844 -62.232 -33.966  1.00  0.00      BSYN  
ATOM     66    C GLY     7       7.825 -60.751 -33.772  1.00  0.00      BSYN  
ATOM     67    O GLY     7       8.239 -60.212 -32.719  1.00  0.00      BSYN  
ATOM     68    N LEU     8       7.244 -60.201 -34.766  1.00  0.00      BSYN  
ATOM     69    H LEU     8       7.065 -60.778 -35.538  1.00  0.00      BSYN  
ATOM     70   CA LEU     8       6.922 -58.864 -34.823  1.00  0.00      BSYN  
ATOM     71   CB LEU     8       7.423 -58.251 -36.223  1.00  0.00      BSYN  
ATOM     72   CG LEU     8       8.771 -57.377 -36.307  1.00  0.00      BSYN  
ATOM     73  CD1 LEU     8       9.652 -57.884 -37.528  1.00  0.00      BSYN  
ATOM     74  CD2 LEU     8       8.543 -55.982 -36.135  1.00  0.00      BSYN  
ATOM     75    C LEU     8       5.466 -58.578 -34.504  1.00  0.00      BSYN  
ATOM     76    O LEU     8       4.636 -59.489 -34.180  1.00  0.00      BSYN  
ATOM     77    N SER     9       5.230 -57.267 -34.440  1.00  0.00      BSYN  
ATOM     78    H SER     9       5.956 -56.619 -34.557  1.00  0.00      BSYN  
ATOM     79   CA SER     9       3.808 -56.859 -34.243  1.00  0.00      BSYN  
ATOM     80   CB SER     9       3.832 -55.607 -33.274  1.00  0.00      BSYN  
ATOM     81   OG SER     9       4.821 -54.713 -33.710  1.00  0.00      BSYN  
ATOM     82   HG SER     9       5.744 -54.851 -33.487  1.00  0.00      BSYN  
ATOM     83    C SER     9       3.305 -56.332 -35.544  1.00  0.00      BSYN  
ATOM     84    O SER     9       2.166 -56.710 -35.951  1.00  0.00      BSYN  
ATOM     85    N MET    10       4.135 -55.515 -36.284  1.00  0.00      BSYN  
ATOM     86    H MET    10       5.074 -55.391 -36.033  1.00  0.00      BSYN  
ATOM     87   CA MET    10       3.681 -54.882 -37.463  1.00  0.00      BSYN  
ATOM     88   CB MET    10       3.895 -53.424 -37.593  1.00  0.00      BSYN  
ATOM     89   CG MET    10       2.881 -52.591 -36.938  1.00  0.00      BSYN  
ATOM     90   SD MET    10       2.715 -50.853 -37.526  1.00  0.00      BSYN  
ATOM     91   CE MET    10       1.788 -50.111 -36.170  1.00  0.00      BSYN  
ATOM     92    C MET    10       4.353 -55.575 -38.607  1.00  0.00      BSYN  
ATOM     93    O MET    10       5.551 -55.390 -38.818  1.00  0.00      BSYN  
ATOM     94    N ALA    11       3.520 -56.398 -39.249  1.00  0.00      BSYN  
ATOM     95    H ALA    11       2.608 -56.621 -38.967  1.00  0.00      BSYN  
ATOM     96   CA ALA    11       3.966 -57.046 -40.457  1.00  0.00      BSYN  
ATOM     97   CB ALA    11       4.961 -58.191 -40.113  1.00  0.00      BSYN  
ATOM     98    C ALA    11       2.912 -57.611 -41.414  1.00  0.00      BSYN  
ATOM     99    O ALA    11       1.810 -57.675 -40.962  1.00  0.00      BSYN  
ATOM    100    N LYS    12       3.187 -57.925 -42.608  1.00  0.00      BSYN  
ATOM    101    H LYS    12       4.038 -57.684 -43.031  1.00  0.00      BSYN  
ATOM    102   CA LYS    12       2.363 -58.762 -43.486  1.00  0.00      BSYN  
ATOM    103   CB LYS    12       2.437 -58.417 -44.958  1.00  0.00      BSYN  
ATOM    104   CG LYS    12       2.420 -56.907 -45.348  1.00  0.00      BSYN  
ATOM    105   CD LYS    12       2.263 -56.647 -46.799  1.00  0.00      BSYN  
ATOM    106   CE LYS    12       2.923 -55.265 -47.019  1.00  0.00      BSYN  
ATOM    107   NZ LYS    12       2.864 -55.052 -48.390  1.00  0.00      BSYN  
ATOM    108  HZ1 LYS    12       2.002 -54.488 -48.530  1.00  0.00      BSYN  
ATOM    109  HZ2 LYS    12       3.627 -54.532 -48.869  1.00  0.00      BSYN  
ATOM    110  HZ3 LYS    12       2.751 -55.947 -48.907  1.00  0.00      BSYN  
ATOM    111    C LYS    12       2.634 -60.207 -43.305  1.00  0.00      BSYN  
ATOM    112    O LYS    12       3.726 -60.796 -43.292  1.00  0.00      BSYN  
ATOM    113    N GLU    13       1.494 -60.606 -42.917  1.00  0.00      BSYN  
ATOM    114    H GLU    13       0.746 -59.986 -43.043  1.00  0.00      BSYN  
ATOM    115   CA GLU    13       1.295 -62.102 -42.703  1.00  0.00      BSYN  
ATOM    116   CB GLU    13      -0.114 -62.362 -41.983  1.00  0.00      BSYN  
ATOM    117   CG GLU    13      -0.317 -61.742 -40.628  1.00  0.00      BSYN  
ATOM    118   CD GLU    13      -0.773 -60.272 -40.627  1.00  0.00      BSYN  
ATOM    119  OE1 GLU    13      -0.410 -59.527 -39.720  1.00  0.00      BSYN  
ATOM    120  OE2 GLU    13      -1.474 -59.862 -41.584  1.00  0.00      BSYN  
ATOM    121    C GLU    13       1.391 -63.099 -43.851  1.00  0.00      BSYN  
ATOM    122    O GLU    13       0.466 -63.518 -44.457  1.00  0.00      BSYN  
ATOM    123    N GLY    14       2.635 -63.440 -44.234  1.00  0.00      BSYN  
ATOM    124    H GLY    14       3.395 -63.038 -43.764  1.00  0.00      BSYN  
ATOM    125   CA GLY    14       2.860 -64.292 -45.388  1.00  0.00      BSYN  
ATOM    126    C GLY    14       4.298 -64.621 -45.647  1.00  0.00      BSYN  
ATOM    127    O GLY    14       4.686 -65.798 -45.916  1.00  0.00      BSYN  
ATOM    128    N VAL    15       5.229 -63.694 -45.372  1.00  0.00      BSYN  
ATOM    129    H VAL    15       4.977 -62.777 -45.608  1.00  0.00      BSYN  
ATOM    130   CA VAL    15       6.652 -64.059 -44.949  1.00  0.00      BSYN  
ATOM    131   CB VAL    15       7.680 -62.958 -45.303  1.00  0.00      BSYN  
ATOM    132  CG1 VAL    15       9.084 -63.578 -45.179  1.00  0.00      BSYN  
ATOM    133  CG2 VAL    15       7.484 -62.403 -46.689  1.00  0.00      BSYN  
ATOM    134    C VAL    15       6.888 -64.366 -43.468  1.00  0.00      BSYN  
ATOM    135    O VAL    15       7.576 -65.315 -43.131  1.00  0.00      BSYN  
ATOM    136    N VAL    16       6.457 -63.417 -42.657  1.00  0.00      BSYN  
ATOM    137    H VAL    16       5.964 -62.675 -43.065  1.00  0.00      BSYN  
ATOM    138   CA VAL    16       6.358 -63.692 -41.199  1.00  0.00      BSYN  
ATOM    139   CB VAL    16       6.455 -62.285 -40.524  1.00  0.00      BSYN  
ATOM    140  CG1 VAL    16       6.174 -62.381 -39.084  1.00  0.00      BSYN  
ATOM    141  CG2 VAL    16       7.870 -61.822 -40.773  1.00  0.00      BSYN  
ATOM    142    C VAL    16       5.084 -64.510 -40.892  1.00  0.00      BSYN  
ATOM    143    O VAL    16       3.952 -64.100 -41.249  1.00  0.00      BSYN  
ATOM    144    N ALA    17       5.340 -65.673 -40.244  1.00  0.00      BSYN  
ATOM    145    H ALA    17       6.147 -65.837 -39.713  1.00  0.00      BSYN  
ATOM    146   CA ALA    17       4.235 -66.532 -39.968  1.00  0.00      BSYN  
ATOM    147   CB ALA    17       4.492 -67.857 -40.790  1.00  0.00      BSYN  
ATOM    148    C ALA    17       4.154 -66.893 -38.499  1.00  0.00      BSYN  
ATOM    149    O ALA    17       3.472 -67.916 -38.294  1.00  0.00      BSYN  
ATOM    150    N ALA    18       4.663 -66.152 -37.459  1.00  0.00      BSYN  
ATOM    151    H ALA    18       5.042 -65.258 -37.594  1.00  0.00      BSYN  
ATOM    152   CA ALA    18       4.526 -66.557 -36.078  1.00  0.00      BSYN  
ATOM    153   CB ALA    18       5.956 -66.747 -35.574  1.00  0.00      BSYN  
ATOM    154    C ALA    18       3.804 -65.472 -35.298  1.00  0.00      BSYN  
ATOM    155    O ALA    18       4.267 -64.410 -34.973  1.00  0.00      BSYN  
ATOM    156    N ALA    19       2.583 -65.907 -34.911  1.00  0.00      BSYN  
ATOM    157    H ALA    19       2.255 -66.816 -35.077  1.00  0.00      BSYN  
ATOM    158   CA ALA    19       1.536 -65.017 -34.390  1.00  0.00      BSYN  
ATOM    159   CB ALA    19       0.180 -65.417 -35.085  1.00  0.00      BSYN  
ATOM    160    C ALA    19       1.439 -64.881 -32.836  1.00  0.00      BSYN  
ATOM    161    O ALA    19       2.239 -65.368 -32.038  1.00  0.00      BSYN  
ATOM    162    N GLU    20       0.303 -64.334 -32.425  1.00  0.00      BSYN  
ATOM    163    H GLU    20      -0.399 -64.027 -33.037  1.00  0.00      BSYN  
ATOM    164   CA GLU    20      -0.038 -64.367 -31.010  1.00  0.00      BSYN  
ATOM    165   CB GLU    20      -1.285 -63.549 -30.676  1.00  0.00      BSYN  
ATOM    166   CG GLU    20      -1.643 -62.112 -31.371  1.00  0.00      BSYN  
ATOM    167   CD GLU    20      -2.190 -62.344 -32.855  1.00  0.00      BSYN  
ATOM    168  OE1 GLU    20      -1.345 -62.217 -33.745  1.00  0.00      BSYN  
ATOM    169  OE2 GLU    20      -3.304 -62.731 -33.060  1.00  0.00      BSYN  
ATOM    170    C GLU    20      -0.473 -65.779 -30.522  1.00  0.00      BSYN  
ATOM    171    O GLU    20      -1.657 -66.159 -30.672  1.00  0.00      BSYN  
ATOM    172    N LYS    21       0.510 -66.637 -30.225  1.00  0.00      BSYN  
ATOM    173    H LYS    21       1.453 -66.371 -30.250  1.00  0.00      BSYN  
ATOM    174   CA LYS    21       0.226 -68.090 -29.971  1.00  0.00      BSYN  
ATOM    175   CB LYS    21       0.929 -68.791 -31.110  1.00  0.00      BSYN  
ATOM    176   CG LYS    21       1.229 -70.257 -31.125  1.00  0.00      BSYN  
ATOM    177   CD LYS    21      -0.154 -70.879 -31.447  1.00  0.00      BSYN  
ATOM    178   CE LYS    21      -0.524 -72.292 -31.038  1.00  0.00      BSYN  
ATOM    179   NZ LYS    21      -1.138 -72.170 -29.715  1.00  0.00      BSYN  
ATOM    180  HZ1 LYS    21      -0.446 -71.723 -29.080  1.00  0.00      BSYN  
ATOM    181  HZ2 LYS    21      -2.017 -71.616 -29.736  1.00  0.00      BSYN  
ATOM    182  HZ3 LYS    21      -1.515 -73.089 -29.405  1.00  0.00      BSYN  
ATOM    183    C LYS    21       0.751 -68.525 -28.580  1.00  0.00      BSYN  
ATOM    184    O LYS    21      -0.119 -68.996 -27.862  1.00  0.00      BSYN  
ATOM    185    N THR    22       1.998 -68.397 -28.125  1.00  0.00      BSYN  
ATOM    186    H THR    22       2.539 -67.604 -28.322  1.00  0.00      BSYN  
ATOM    187   CA THR    22       2.395 -69.166 -26.930  1.00  0.00      BSYN  
ATOM    188   CB THR    22       3.749 -69.860 -27.399  1.00  0.00      BSYN  
ATOM    189  OG1 THR    22       3.292 -71.076 -28.040  1.00  0.00      BSYN  
ATOM    190  HG1 THR    22       2.406 -71.399 -27.857  1.00  0.00      BSYN  
ATOM    191  CG2 THR    22       4.829 -70.076 -26.382  1.00  0.00      BSYN  
ATOM    192    C THR    22       2.275 -68.136 -25.811  1.00  0.00      BSYN  
ATOM    193    O THR    22       2.855 -67.054 -25.828  1.00  0.00      BSYN  
ATOM    194    N LYS    23       1.271 -68.471 -24.982  1.00  0.00      BSYN  
ATOM    195    H LYS    23       0.720 -69.278 -25.052  1.00  0.00      BSYN  
ATOM    196   CA LYS    23       1.006 -67.612 -23.856  1.00  0.00      BSYN  
ATOM    197   CB LYS    23      -0.347 -66.822 -24.045  1.00  0.00      BSYN  
ATOM    198   CG LYS    23       0.124 -65.682 -24.741  1.00  0.00      BSYN  
ATOM    199   CD LYS    23      -1.076 -64.857 -25.128  1.00  0.00      BSYN  
ATOM    200   CE LYS    23      -0.530 -63.612 -25.885  1.00  0.00      BSYN  
ATOM    201   NZ LYS    23       0.328 -62.822 -24.919  1.00  0.00      BSYN  
ATOM    202  HZ1 LYS    23       1.185 -63.378 -24.720  1.00  0.00      BSYN  
ATOM    203  HZ2 LYS    23       0.522 -61.833 -25.172  1.00  0.00      BSYN  
ATOM    204  HZ3 LYS    23      -0.105 -63.015 -23.993  1.00  0.00      BSYN  
ATOM    205    C LYS    23       1.021 -68.473 -22.624  1.00  0.00      BSYN  
ATOM    206    O LYS    23       2.162 -68.545 -22.129  1.00  0.00      BSYN  
ATOM    207    N GLN    24      -0.116 -69.047 -22.159  1.00  0.00      BSYN  
ATOM    208    H GLN    24      -0.955 -68.849 -22.625  1.00  0.00      BSYN  
ATOM    209   CA GLN    24      -0.165 -69.808 -20.963  1.00  0.00      BSYN  
ATOM    210   CB GLN    24      -0.721 -69.009 -19.824  1.00  0.00      BSYN  
ATOM    211   CG GLN    24      -0.027 -67.800 -19.319  1.00  0.00      BSYN  
ATOM    212   CD GLN    24      -0.786 -67.035 -18.169  1.00  0.00      BSYN  
ATOM    213  OE1 GLN    24      -1.612 -66.152 -18.529  1.00  0.00      BSYN  
ATOM    214  NE2 GLN    24      -0.316 -67.065 -16.926  1.00  0.00      BSYN  
ATOM    215 HE21 GLN    24       0.593 -67.264 -16.620  1.00  0.00      BSYN  
ATOM    216 HE22 GLN    24      -1.035 -66.770 -16.328  1.00  0.00      BSYN  
ATOM    217    C GLN    24      -1.036 -71.076 -21.082  1.00  0.00      BSYN  
ATOM    218    O GLN    24      -1.962 -71.073 -21.817  1.00  0.00      BSYN  
ATOM    219    N GLY    25      -0.603 -72.199 -20.400  1.00  0.00      BSYN  
ATOM    220    H GLY    25      -1.396 -72.746 -20.218  1.00  0.00      BSYN  
ATOM    221   CA GLY    25       0.630 -72.449 -19.744  1.00  0.00      BSYN  
ATOM    222    C GLY    25       1.178 -73.624 -20.479  1.00  0.00      BSYN  
ATOM    223    O GLY    25       2.148 -73.613 -21.245  1.00  0.00      BSYN  
ATOM    224    N VAL    26       0.470 -74.761 -20.292  1.00  0.00      BSYN  
ATOM    225    H VAL    26      -0.391 -74.827 -19.828  1.00  0.00      BSYN  
ATOM    226   CA VAL    26       0.816 -76.015 -21.011  1.00  0.00      BSYN  
ATOM    227   CB VAL    26       1.148 -77.104 -20.052  1.00  0.00      BSYN  
ATOM    228  CG1 VAL    26       1.952 -78.097 -20.788  1.00  0.00      BSYN  
ATOM    229  CG2 VAL    26       1.924 -76.617 -18.895  1.00  0.00      BSYN  
ATOM    230    C VAL    26      -0.099 -76.422 -22.166  1.00  0.00      BSYN  
ATOM    231    O VAL    26       0.420 -76.329 -23.248  1.00  0.00      BSYN  
ATOM    232    N THR    27      -1.406 -76.824 -21.929  1.00  0.00      BSYN  
ATOM    233    H THR    27      -1.790 -76.909 -21.031  1.00  0.00      BSYN  
ATOM    234   CA THR    27      -2.311 -77.183 -22.979  1.00  0.00      BSYN  
ATOM    235   CB THR    27      -3.225 -78.406 -22.823  1.00  0.00      BSYN  
ATOM    236  OG1 THR    27      -3.955 -78.211 -21.574  1.00  0.00      BSYN  
ATOM    237  HG1 THR    27      -4.316 -77.325 -21.650  1.00  0.00      BSYN  
ATOM    238  CG2 THR    27      -2.385 -79.734 -22.960  1.00  0.00      BSYN  
ATOM    239    C THR    27      -3.116 -76.106 -23.674  1.00  0.00      BSYN  
ATOM    240    O THR    27      -4.302 -76.057 -23.414  1.00  0.00      BSYN  
ATOM    241    N GLU    28      -2.423 -75.423 -24.670  1.00  0.00      BSYN  
ATOM    242    H GLU    28      -1.536 -75.777 -24.891  1.00  0.00      BSYN  
ATOM    243   CA GLU    28      -3.038 -74.371 -25.378  1.00  0.00      BSYN  
ATOM    244   CB GLU    28      -2.312 -73.028 -25.323  1.00  0.00      BSYN  
ATOM    245   CG GLU    28      -3.227 -71.757 -25.780  1.00  0.00      BSYN  
ATOM    246   CD GLU    28      -2.593 -70.413 -26.047  1.00  0.00      BSYN  
ATOM    247  OE1 GLU    28      -1.560 -70.113 -25.453  1.00  0.00      BSYN  
ATOM    248  OE2 GLU    28      -3.069 -69.744 -27.056  1.00  0.00      BSYN  
ATOM    249    C GLU    28      -3.133 -74.621 -26.871  1.00  0.00      BSYN  
ATOM    250    O GLU    28      -2.149 -74.510 -27.562  1.00  0.00      BSYN  
ATOM    251    N ALA    29      -4.267 -75.182 -27.309  1.00  0.00      BSYN  
ATOM    252    H ALA    29      -5.074 -75.146 -26.754  1.00  0.00      BSYN  
ATOM    253   CA ALA    29      -4.336 -75.422 -28.762  1.00  0.00      BSYN  
ATOM    254   CB ALA    29      -5.029 -76.804 -28.979  1.00  0.00      BSYN  
ATOM    255    C ALA    29      -5.147 -74.417 -29.460  1.00  0.00      BSYN  
ATOM    256    O ALA    29      -6.187 -74.007 -28.909  1.00  0.00      BSYN  
ATOM    257    N ALA    30      -4.867 -74.183 -30.757  1.00  0.00      BSYN  
ATOM    258    H ALA    30      -4.041 -74.658 -30.988  1.00  0.00      BSYN  
ATOM    259   CA ALA    30      -5.680 -73.268 -31.574  1.00  0.00      BSYN  
ATOM    260   CB ALA    30      -5.007 -73.105 -32.938  1.00  0.00      BSYN  
ATOM    261    C ALA    30      -7.044 -73.968 -31.851  1.00  0.00      BSYN  
ATOM    262    O ALA    30      -7.211 -74.911 -32.696  1.00  0.00      BSYN  
ATOM    263    N GLU    31      -8.057 -73.584 -31.107  1.00  0.00      BSYN  
ATOM    264    H GLU    31      -7.950 -72.794 -30.537  1.00  0.00      BSYN  
ATOM    265   CA GLU    31      -9.382 -74.133 -31.155  1.00  0.00      BSYN  
ATOM    266   CB GLU    31      -9.996 -74.327 -29.744  1.00  0.00      BSYN  
ATOM    267   CG GLU    31      -9.986 -73.103 -28.830  1.00  0.00      BSYN  
ATOM    268   CD GLU    31     -10.439 -73.305 -27.369  1.00  0.00      BSYN  
ATOM    269  OE1 GLU    31     -11.414 -73.955 -27.110  1.00  0.00      BSYN  
ATOM    270  OE2 GLU    31      -9.758 -72.844 -26.458  1.00  0.00      BSYN  
ATOM    271    C GLU    31     -10.396 -73.453 -32.007  1.00  0.00      BSYN  
ATOM    272    O GLU    31     -10.304 -72.307 -32.561  1.00  0.00      BSYN  
ATOM    273    N LYS    32     -11.462 -74.262 -32.242  1.00  0.00      BSYN  
ATOM    274    H LYS    32     -11.620 -75.079 -31.726  1.00  0.00      BSYN  
ATOM    275   CA LYS    32     -12.454 -73.797 -33.211  1.00  0.00      BSYN  
ATOM    276   CB LYS    32     -13.054 -74.905 -33.884  1.00  0.00      BSYN  
ATOM    277   CG LYS    32     -12.334 -75.265 -35.217  1.00  0.00      BSYN  
ATOM    278   CD LYS    32     -13.143 -75.862 -36.270  1.00  0.00      BSYN  
ATOM    279   CE LYS    32     -12.265 -76.374 -37.474  1.00  0.00      BSYN  
ATOM    280   NZ LYS    32     -12.978 -76.402 -38.772  1.00  0.00      BSYN  
ATOM    281  HZ1 LYS    32     -12.196 -76.486 -39.452  1.00  0.00      BSYN  
ATOM    282  HZ2 LYS    32     -13.699 -77.142 -38.892  1.00  0.00      BSYN  
ATOM    283  HZ3 LYS    32     -13.363 -75.436 -38.775  1.00  0.00      BSYN  
ATOM    284    C LYS    32     -13.601 -72.969 -32.536  1.00  0.00      BSYN  
ATOM    285    O LYS    32     -14.671 -73.509 -32.119  1.00  0.00      BSYN  
ATOM    286    N THR    33     -13.355 -71.666 -32.639  1.00  0.00      BSYN  
ATOM    287    H THR    33     -12.565 -71.289 -33.080  1.00  0.00      BSYN  
ATOM    288   CA THR    33     -14.324 -70.647 -32.194  1.00  0.00      BSYN  
ATOM    289   CB THR    33     -13.598 -69.773 -31.141  1.00  0.00      BSYN  
ATOM    290  OG1 THR    33     -12.665 -68.897 -31.857  1.00  0.00      BSYN  
ATOM    291  HG1 THR    33     -11.916 -68.762 -31.272  1.00  0.00      BSYN  
ATOM    292  CG2 THR    33     -12.906 -70.577 -29.895  1.00  0.00      BSYN  
ATOM    293    C THR    33     -14.908 -69.992 -33.442  1.00  0.00      BSYN  
ATOM    294    O THR    33     -16.023 -70.411 -33.811  1.00  0.00      BSYN  
ATOM    295    N LYS    34     -14.288 -69.023 -34.148  1.00  0.00      BSYN  
ATOM    296    H LYS    34     -13.434 -68.596 -33.927  1.00  0.00      BSYN  
ATOM    297   CA LYS    34     -15.142 -68.460 -35.203  1.00  0.00      BSYN  
ATOM    298   CB LYS    34     -15.467 -67.001 -35.059  1.00  0.00      BSYN  
ATOM    299   CG LYS    34     -14.245 -66.030 -35.053  1.00  0.00      BSYN  
ATOM    300   CD LYS    34     -14.642 -64.618 -34.903  1.00  0.00      BSYN  
ATOM    301   CE LYS    34     -14.957 -64.247 -33.430  1.00  0.00      BSYN  
ATOM    302   NZ LYS    34     -16.324 -64.582 -33.067  1.00  0.00      BSYN  
ATOM    303  HZ1 LYS    34     -16.907 -63.871 -33.552  1.00  0.00      BSYN  
ATOM    304  HZ2 LYS    34     -16.521 -65.570 -33.327  1.00  0.00      BSYN  
ATOM    305  HZ3 LYS    34     -16.537 -64.562 -32.049  1.00  0.00      BSYN  
ATOM    306    C LYS    34     -14.792 -68.938 -36.606  1.00  0.00      BSYN  
ATOM    307    O LYS    34     -14.573 -68.135 -37.551  1.00  0.00      BSYN  
ATOM    308    N GLU    35     -14.850 -70.255 -36.643  1.00  0.00      BSYN  
ATOM    309    H GLU    35     -15.227 -70.806 -35.926  1.00  0.00      BSYN  
ATOM    310   CA GLU    35     -14.553 -70.931 -37.917  1.00  0.00      BSYN  
ATOM    311   CB GLU    35     -13.795 -72.197 -37.557  1.00  0.00      BSYN  
ATOM    312   CG GLU    35     -12.349 -71.910 -37.316  1.00  0.00      BSYN  
ATOM    313   CD GLU    35     -11.351 -71.919 -38.413  1.00  0.00      BSYN  
ATOM    314  OE1 GLU    35     -11.598 -72.293 -39.563  1.00  0.00      BSYN  
ATOM    315  OE2 GLU    35     -10.212 -71.620 -37.967  1.00  0.00      BSYN  
ATOM    316    C GLU    35     -15.740 -71.358 -38.757  1.00  0.00      BSYN  
ATOM    317    O GLU    35     -15.586 -71.440 -39.991  1.00  0.00      BSYN  
ATOM    318    N GLY    36     -17.022 -71.351 -38.269  1.00  0.00      BSYN  
ATOM    319    H GLY    36     -17.283 -71.159 -37.344  1.00  0.00      BSYN  
ATOM    320   CA GLY    36     -18.252 -71.368 -39.026  1.00  0.00      BSYN  
ATOM    321    C GLY    36     -19.106 -70.131 -39.061  1.00  0.00      BSYN  
ATOM    322    O GLY    36     -20.268 -70.085 -39.592  1.00  0.00      BSYN  
ATOM    323    N VAL    37     -18.635 -69.119 -38.222  1.00  0.00      BSYN  
ATOM    324    H VAL    37     -17.682 -69.225 -38.022  1.00  0.00      BSYN  
ATOM    325   CA VAL    37     -19.473 -68.016 -37.829  1.00  0.00      BSYN  
ATOM    326   CB VAL    37     -19.026 -67.292 -36.477  1.00  0.00      BSYN  
ATOM    327  CG1 VAL    37     -20.017 -66.263 -35.965  1.00  0.00      BSYN  
ATOM    328  CG2 VAL    37     -18.802 -68.354 -35.316  1.00  0.00      BSYN  
ATOM    329    C VAL    37     -19.221 -66.919 -38.882  1.00  0.00      BSYN  
ATOM    330    O VAL    37     -20.201 -66.284 -39.315  1.00  0.00      BSYN  
ATOM    331    N LEU    38     -17.990 -66.620 -39.413  1.00  0.00      BSYN  
ATOM    332    H LEU    38     -17.149 -67.008 -39.093  1.00  0.00      BSYN  
ATOM    333   CA LEU    38     -17.795 -65.598 -40.440  1.00  0.00      BSYN  
ATOM    334   CB LEU    38     -16.319 -65.268 -40.422  1.00  0.00      BSYN  
ATOM    335   CG LEU    38     -15.873 -64.203 -39.519  1.00  0.00      BSYN  
ATOM    336  CD1 LEU    38     -15.768 -64.536 -38.113  1.00  0.00      BSYN  
ATOM    337  CD2 LEU    38     -14.430 -63.772 -39.866  1.00  0.00      BSYN  
ATOM    338    C LEU    38     -18.119 -66.216 -41.847  1.00  0.00      BSYN  
ATOM    339    O LEU    38     -18.771 -67.299 -41.826  1.00  0.00      BSYN  
ATOM    340    N TYR    39     -17.895 -65.631 -43.012  1.00  0.00      BSYN  
ATOM    341    H TYR    39     -17.408 -64.808 -42.797  1.00  0.00      BSYN  
ATOM    342   CA TYR    39     -18.048 -66.231 -44.260  1.00  0.00      BSYN  
ATOM    343   CB TYR    39     -18.973 -65.461 -45.223  1.00  0.00      BSYN  
ATOM    344   CG TYR    39     -20.526 -65.546 -45.149  1.00  0.00      BSYN  
ATOM    345  CD1 TYR    39     -21.050 -66.399 -44.185  1.00  0.00      BSYN  
ATOM    346  CE1 TYR    39     -22.401 -66.685 -44.164  1.00  0.00      BSYN  
ATOM    347  CD2 TYR    39     -21.245 -64.988 -46.168  1.00  0.00      BSYN  
ATOM    348  CE2 TYR    39     -22.554 -65.394 -46.288  1.00  0.00      BSYN  
ATOM    349   CZ TYR    39     -23.110 -66.234 -45.314  1.00  0.00      BSYN  
ATOM    350   OH TYR    39     -24.464 -66.649 -45.543  1.00  0.00      BSYN  
ATOM    351   HH TYR    39     -24.763 -67.032 -44.715  1.00  0.00      BSYN  
ATOM    352    C TYR    39     -16.723 -66.635 -44.941  1.00  0.00      BSYN  
ATOM    353    O TYR    39     -15.907 -65.925 -45.427  1.00  0.00      BSYN  
ATOM    354    N VAL    40     -16.463 -67.979 -44.914  1.00  0.00      BSYN  
ATOM    355    H VAL    40     -17.296 -68.495 -44.907  1.00  0.00      BSYN  
ATOM    356   CA VAL    40     -15.154 -68.684 -45.022  1.00  0.00      BSYN  
ATOM    357   CB VAL    40     -14.964 -69.704 -43.885  1.00  0.00      BSYN  
ATOM    358  CG1 VAL    40     -13.482 -69.781 -43.493  1.00  0.00      BSYN  
ATOM    359  CG2 VAL    40     -15.669 -69.385 -42.607  1.00  0.00      BSYN  
ATOM    360    C VAL    40     -14.978 -69.302 -46.446  1.00  0.00      BSYN  
ATOM    361    O VAL    40     -15.941 -69.793 -47.031  1.00  0.00      BSYN  
ATOM    362    N GLY    41     -13.707 -69.150 -46.962  1.00  0.00      BSYN  
ATOM    363    H GLY    41     -13.031 -68.627 -46.481  1.00  0.00      BSYN  
ATOM    364   CA GLY    41     -13.354 -69.741 -48.218  1.00  0.00      BSYN  
ATOM    365    C GLY    41     -13.307 -68.816 -49.406  1.00  0.00      BSYN  
ATOM    366    O GLY    41     -12.249 -68.508 -49.999  1.00  0.00      BSYN  
ATOM    367    N SER    42     -14.578 -68.418 -49.788  1.00  0.00      BSYN  
ATOM    368    H SER    42     -15.286 -68.630 -49.145  1.00  0.00      BSYN  
ATOM    369   CA SER    42     -14.641 -67.503 -50.950  1.00  0.00      BSYN  
ATOM    370   CB SER    42     -16.127 -67.804 -51.414  1.00  0.00      BSYN  
ATOM    371   OG SER    42     -16.376 -68.837 -52.381  1.00  0.00      BSYN  
ATOM    372   HG SER    42     -15.840 -68.938 -53.171  1.00  0.00      BSYN  
ATOM    373    C SER    42     -14.284 -66.080 -50.516  1.00  0.00      BSYN  
ATOM    374    O SER    42     -15.216 -65.384 -50.425  1.00  0.00      BSYN  
ATOM    375    N LYS    43     -13.044 -65.708 -50.209  1.00  0.00      BSYN  
ATOM    376    H LYS    43     -12.369 -66.333 -50.546  1.00  0.00      BSYN  
ATOM    377   CA LYS    43     -12.729 -64.440 -49.618  1.00  0.00      BSYN  
ATOM    378   CB LYS    43     -12.008 -64.700 -48.170  1.00  0.00      BSYN  
ATOM    379   CG LYS    43     -12.969 -65.210 -47.055  1.00  0.00      BSYN  
ATOM    380   CD LYS    43     -12.627 -65.978 -45.878  1.00  0.00      BSYN  
ATOM    381   CE LYS    43     -11.320 -65.475 -45.318  1.00  0.00      BSYN  
ATOM    382   NZ LYS    43     -10.303 -66.413 -45.746  1.00  0.00      BSYN  
ATOM    383  HZ1 LYS    43     -10.543 -67.399 -45.519  1.00  0.00      BSYN  
ATOM    384  HZ2 LYS    43     -10.123 -66.326 -46.767  1.00  0.00      BSYN  
ATOM    385  HZ3 LYS    43      -9.468 -66.043 -45.248  1.00  0.00      BSYN  
ATOM    386    C LYS    43     -11.878 -63.694 -50.530  1.00  0.00      BSYN  
ATOM    387    O LYS    43     -11.213 -64.358 -51.361  1.00  0.00      BSYN  
ATOM    388    N THR    44     -11.760 -62.323 -50.507  1.00  0.00      BSYN  
ATOM    389    H THR    44     -10.929 -61.883 -50.785  1.00  0.00      BSYN  
ATOM    390   CA THR    44     -12.901 -61.505 -49.931  1.00  0.00      BSYN  
ATOM    391   CB THR    44     -12.345 -60.603 -48.786  1.00  0.00      BSYN  
ATOM    392  OG1 THR    44     -11.166 -61.209 -48.265  1.00  0.00      BSYN  
ATOM    393  HG1 THR    44     -10.488 -61.360 -48.927  1.00  0.00      BSYN  
ATOM    394  CG2 THR    44     -13.446 -60.455 -47.810  1.00  0.00      BSYN  
ATOM    395    C THR    44     -13.554 -60.811 -51.178  1.00  0.00      BSYN  
ATOM    396    O THR    44     -14.425 -61.468 -51.699  1.00  0.00      BSYN  
ATOM    397    N ARG    45     -13.073 -59.681 -51.595  1.00  0.00      BSYN  
ATOM    398    H ARG    45     -12.316 -59.365 -51.058  1.00  0.00      BSYN  
ATOM    399   CA ARG    45     -13.557 -59.052 -52.853  1.00  0.00      BSYN  
ATOM    400   CB ARG    45     -12.981 -57.684 -52.968  1.00  0.00      BSYN  
ATOM    401   CG ARG    45     -13.781 -56.726 -52.045  1.00  0.00      BSYN  
ATOM    402   CD ARG    45     -14.031 -55.302 -52.411  1.00  0.00      BSYN  
ATOM    403   NE ARG    45     -14.530 -55.348 -53.760  1.00  0.00      BSYN  
ATOM    404   HE ARG    45     -14.294 -55.997 -54.456  1.00  0.00      BSYN  
ATOM    405   CZ ARG    45     -15.232 -54.251 -54.147  1.00  0.00      BSYN  
ATOM    406  NH1 ARG    45     -15.560 -54.358 -55.412  1.00  0.00      BSYN  
ATOM    407 HH11 ARG    45     -15.891 -53.615 -55.993  1.00  0.00      BSYN  
ATOM    408 HH12 ARG    45     -15.322 -55.214 -55.871  1.00  0.00      BSYN  
ATOM    409  NH2 ARG    45     -15.657 -53.197 -53.473  1.00  0.00      BSYN  
ATOM    410 HH21 ARG    45     -16.300 -52.549 -53.881  1.00  0.00      BSYN  
ATOM    411 HH22 ARG    45     -15.485 -53.240 -52.489  1.00  0.00      BSYN  
ATOM    412    C ARG    45     -13.181 -59.970 -54.048  1.00  0.00      BSYN  
ATOM    413    O ARG    45     -12.068 -60.485 -54.067  1.00  0.00      BSYN  
ATOM    414    N GLU    46     -14.278 -60.163 -54.788  1.00  0.00      BSYN  
ATOM    415    H GLU    46     -15.029 -59.576 -54.564  1.00  0.00      BSYN  
ATOM    416   CA GLU    46     -14.343 -60.932 -56.083  1.00  0.00      BSYN  
ATOM    417   CB GLU    46     -15.577 -61.920 -56.092  1.00  0.00      BSYN  
ATOM    418   CG GLU    46     -15.455 -62.924 -54.843  1.00  0.00      BSYN  
ATOM    419   CD GLU    46     -15.979 -64.272 -54.862  1.00  0.00      BSYN  
ATOM    420  OE1 GLU    46     -15.822 -64.903 -55.873  1.00  0.00      BSYN  
ATOM    421  OE2 GLU    46     -16.627 -64.744 -53.911  1.00  0.00      BSYN  
ATOM    422    C GLU    46     -14.304 -59.904 -57.171  1.00  0.00      BSYN  
ATOM    423    O GLU    46     -13.545 -60.160 -58.102  1.00  0.00      BSYN  
ATOM    424    N GLY    47     -14.892 -58.763 -57.052  1.00  0.00      BSYN  
ATOM    425    H GLY    47     -15.358 -58.440 -56.253  1.00  0.00      BSYN  
ATOM    426   CA GLY    47     -14.751 -57.751 -58.189  1.00  0.00      BSYN  
ATOM    427    C GLY    47     -16.082 -57.005 -58.389  1.00  0.00      BSYN  
ATOM    428    O GLY    47     -16.720 -56.396 -57.505  1.00  0.00      BSYN  
ATOM    429    N VAL    48     -16.798 -57.309 -59.447  1.00  0.00      BSYN  
ATOM    430    H VAL    48     -16.399 -58.003 -60.012  1.00  0.00      BSYN  
ATOM    431   CA VAL    48     -17.968 -56.616 -59.911  1.00  0.00      BSYN  
ATOM    432   CB VAL    48     -17.884 -56.533 -61.420  1.00  0.00      BSYN  
ATOM    433  CG1 VAL    48     -18.622 -55.188 -61.740  1.00  0.00      BSYN  
ATOM    434  CG2 VAL    48     -16.445 -56.229 -62.064  1.00  0.00      BSYN  
ATOM    435    C VAL    48     -19.370 -57.046 -59.349  1.00  0.00      BSYN  
ATOM    436    O VAL    48     -20.184 -57.580 -60.065  1.00  0.00      BSYN  
ATOM    437    N VAL    49     -19.581 -57.043 -58.025  1.00  0.00      BSYN  
ATOM    438    H VAL    49     -18.887 -56.819 -57.371  1.00  0.00      BSYN  
ATOM    439   CA VAL    49     -20.783 -57.541 -57.463  1.00  0.00      BSYN  
ATOM    440   CB VAL    49     -20.473 -58.145 -56.030  1.00  0.00      BSYN  
ATOM    441  CG1 VAL    49     -21.700 -58.687 -55.539  1.00  0.00      BSYN  
ATOM    442  CG2 VAL    49     -19.150 -58.812 -55.790  1.00  0.00      BSYN  
ATOM    443    C VAL    49     -21.853 -56.451 -57.553  1.00  0.00      BSYN  
ATOM    444    O VAL    49     -21.692 -55.369 -56.904  1.00  0.00      BSYN  
ATOM    445    N GLN    50     -22.974 -56.607 -58.279  1.00  0.00      BSYN  
ATOM    446    H GLN    50     -22.991 -57.448 -58.783  1.00  0.00      BSYN  
ATOM    447   CA GLN    50     -24.209 -55.699 -58.177  1.00  0.00      BSYN  
ATOM    448   CB GLN    50     -25.299 -56.401 -58.956  1.00  0.00      BSYN  
ATOM    449   CG GLN    50     -26.520 -55.457 -59.120  1.00  0.00      BSYN  
ATOM    450   CD GLN    50     -27.951 -55.745 -58.531  1.00  0.00      BSYN  
ATOM    451  OE1 GLN    50     -28.821 -55.110 -59.099  1.00  0.00      BSYN  
ATOM    452  NE2 GLN    50     -28.309 -56.710 -57.567  1.00  0.00      BSYN  
ATOM    453 HE21 GLN    50     -27.535 -57.245 -57.294  1.00  0.00      BSYN  
ATOM    454 HE22 GLN    50     -29.269 -56.672 -57.374  1.00  0.00      BSYN  
ATOM    455    C GLN    50     -24.688 -55.659 -56.714  1.00  0.00      BSYN  
ATOM    456    O GLN    50     -25.326 -56.570 -56.148  1.00  0.00      BSYN  
ATOM    457    N GLY    51     -24.459 -54.469 -56.228  1.00  0.00      BSYN  
ATOM    458    H GLY    51     -24.367 -53.729 -56.865  1.00  0.00      BSYN  
ATOM    459   CA GLY    51     -24.795 -54.183 -54.805  1.00  0.00      BSYN  
ATOM    460    C GLY    51     -23.694 -54.676 -53.854  1.00  0.00      BSYN  
ATOM    461    O GLY    51     -23.644 -55.697 -53.286  1.00  0.00      BSYN  
ATOM    462    N VAL    52     -22.728 -53.804 -53.830  1.00  0.00      BSYN  
ATOM    463    H VAL    52     -22.379 -53.291 -54.588  1.00  0.00      BSYN  
ATOM    464   CA VAL    52     -21.874 -54.057 -52.664  1.00  0.00      BSYN  
ATOM    465   CB VAL    52     -20.483 -53.384 -52.956  1.00  0.00      BSYN  
ATOM    466  CG1 VAL    52     -19.453 -54.393 -53.499  1.00  0.00      BSYN  
ATOM    467  CG2 VAL    52     -20.565 -52.149 -53.875  1.00  0.00      BSYN  
ATOM    468    C VAL    52     -22.329 -53.611 -51.291  1.00  0.00      BSYN  
ATOM    469    O VAL    52     -21.527 -53.275 -50.352  1.00  0.00      BSYN  
ATOM    470    N ALA    53     -23.652 -53.347 -51.148  1.00  0.00      BSYN  
ATOM    471    H ALA    53     -24.136 -53.318 -52.000  1.00  0.00      BSYN  
ATOM    472   CA ALA    53     -24.402 -52.800 -49.989  1.00  0.00      BSYN  
ATOM    473   CB ALA    53     -25.929 -52.861 -50.430  1.00  0.00      BSYN  
ATOM    474    C ALA    53     -24.179 -53.607 -48.762  1.00  0.00      BSYN  
ATOM    475    O ALA    53     -24.089 -53.114 -47.605  1.00  0.00      BSYN  
ATOM    476    N SER    54     -24.098 -54.977 -48.943  1.00  0.00      BSYN  
ATOM    477    H SER    54     -24.005 -55.197 -49.893  1.00  0.00      BSYN  
ATOM    478   CA SER    54     -23.874 -55.886 -47.867  1.00  0.00      BSYN  
ATOM    479   CB SER    54     -24.294 -57.264 -48.073  1.00  0.00      BSYN  
ATOM    480   OG SER    54     -25.684 -57.470 -47.933  1.00  0.00      BSYN  
ATOM    481   HG SER    54     -26.135 -56.895 -48.556  1.00  0.00      BSYN  
ATOM    482    C SER    54     -22.319 -55.770 -47.597  1.00  0.00      BSYN  
ATOM    483    O SER    54     -21.518 -56.089 -48.521  1.00  0.00      BSYN  
ATOM    484    N VAL    55     -22.037 -55.476 -46.328  1.00  0.00      BSYN  
ATOM    485    H VAL    55     -22.748 -55.601 -45.665  1.00  0.00      BSYN  
ATOM    486   CA VAL    55     -20.718 -55.077 -45.807  1.00  0.00      BSYN  
ATOM    487   CB VAL    55     -20.501 -53.555 -45.455  1.00  0.00      BSYN  
ATOM    488  CG1 VAL    55     -20.571 -52.653 -46.781  1.00  0.00      BSYN  
ATOM    489  CG2 VAL    55     -21.486 -52.906 -44.588  1.00  0.00      BSYN  
ATOM    490    C VAL    55     -20.371 -56.022 -44.762  1.00  0.00      BSYN  
ATOM    491    O VAL    55     -21.129 -56.822 -44.298  1.00  0.00      BSYN  
ATOM    492    N ALA    56     -19.017 -56.142 -44.598  1.00  0.00      BSYN  
ATOM    493    H ALA    56     -18.601 -55.649 -45.336  1.00  0.00      BSYN  
ATOM    494   CA ALA    56     -18.356 -56.974 -43.659  1.00  0.00      BSYN  
ATOM    495   CB ALA    56     -16.863 -56.556 -43.532  1.00  0.00      BSYN  
ATOM    496    C ALA    56     -19.007 -57.232 -42.278  1.00  0.00      BSYN  
ATOM    497    O ALA    56     -19.061 -56.400 -41.351  1.00  0.00      BSYN  
ATOM    498    N GLU    57     -19.464 -58.469 -42.022  1.00  0.00      BSYN  
ATOM    499    H GLU    57     -19.428 -58.989 -42.851  1.00  0.00      BSYN  
ATOM    500   CA GLU    57     -20.118 -58.955 -40.717  1.00  0.00      BSYN  
ATOM    501   CB GLU    57     -20.940 -60.272 -40.873  1.00  0.00      BSYN  
ATOM    502   CG GLU    57     -21.794 -60.341 -42.176  1.00  0.00      BSYN  
ATOM    503   CD GLU    57     -23.098 -59.536 -42.167  1.00  0.00      BSYN  
ATOM    504  OE1 GLU    57     -23.862 -59.902 -41.301  1.00  0.00      BSYN  
ATOM    505  OE2 GLU    57     -23.295 -58.585 -42.973  1.00  0.00      BSYN  
ATOM    506    C GLU    57     -19.282 -59.127 -39.483  1.00  0.00      BSYN  
ATOM    507    O GLU    57     -18.498 -60.084 -39.251  1.00  0.00      BSYN  
ATOM    508    N LYS    58     -19.181 -58.051 -38.638  1.00  0.00      BSYN  
ATOM    509    H LYS    58     -19.943 -57.451 -38.781  1.00  0.00      BSYN  
ATOM    510   CA LYS    58     -18.255 -57.803 -37.576  1.00  0.00      BSYN  
ATOM    511   CB LYS    58     -18.128 -56.326 -37.266  1.00  0.00      BSYN  
ATOM    512   CG LYS    58     -17.473 -55.626 -38.459  1.00  0.00      BSYN  
ATOM    513   CD LYS    58     -16.009 -55.835 -38.452  1.00  0.00      BSYN  
ATOM    514   CE LYS    58     -15.232 -55.300 -39.565  1.00  0.00      BSYN  
ATOM    515   NZ LYS    58     -15.454 -55.726 -40.901  1.00  0.00      BSYN  
ATOM    516  HZ1 LYS    58     -16.381 -55.366 -41.205  1.00  0.00      BSYN  
ATOM    517  HZ2 LYS    58     -14.699 -55.275 -41.456  1.00  0.00      BSYN  
ATOM    518  HZ3 LYS    58     -15.438 -56.763 -40.980  1.00  0.00      BSYN  
ATOM    519    C LYS    58     -18.676 -58.656 -36.329  1.00  0.00      BSYN  
ATOM    520    O LYS    58     -19.108 -58.076 -35.281  1.00  0.00      BSYN  
ATOM    521    N THR    59     -18.474 -59.965 -36.406  1.00  0.00      BSYN  
ATOM    522    H THR    59     -18.052 -60.281 -37.232  1.00  0.00      BSYN  
ATOM    523   CA THR    59     -19.081 -60.962 -35.564  1.00  0.00      BSYN  
ATOM    524   CB THR    59     -18.872 -62.328 -36.122  1.00  0.00      BSYN  
ATOM    525  OG1 THR    59     -17.472 -62.448 -36.194  1.00  0.00      BSYN  
ATOM    526  HG1 THR    59     -17.396 -62.104 -37.087  1.00  0.00      BSYN  
ATOM    527  CG2 THR    59     -19.646 -62.729 -37.460  1.00  0.00      BSYN  
ATOM    528    C THR    59     -18.544 -60.812 -34.095  1.00  0.00      BSYN  
ATOM    529    O THR    59     -17.466 -60.391 -33.832  1.00  0.00      BSYN  
ATOM    530    N LYS    60     -19.380 -61.352 -33.222  1.00  0.00      BSYN  
ATOM    531    H LYS    60     -20.158 -61.897 -33.464  1.00  0.00      BSYN  
ATOM    532   CA LYS    60     -19.202 -61.167 -31.836  1.00  0.00      BSYN  
ATOM    533   CB LYS    60     -20.548 -61.311 -31.030  1.00  0.00      BSYN  
ATOM    534   CG LYS    60     -21.254 -60.041 -31.158  1.00  0.00      BSYN  
ATOM    535   CD LYS    60     -22.629 -60.045 -30.429  1.00  0.00      BSYN  
ATOM    536   CE LYS    60     -23.284 -58.586 -30.631  1.00  0.00      BSYN  
ATOM    537   NZ LYS    60     -22.712 -57.394 -30.037  1.00  0.00      BSYN  
ATOM    538  HZ1 LYS    60     -23.115 -56.539 -30.473  1.00  0.00      BSYN  
ATOM    539  HZ2 LYS    60     -22.753 -57.331 -29.000  1.00  0.00      BSYN  
ATOM    540  HZ3 LYS    60     -21.718 -57.452 -30.338  1.00  0.00      BSYN  
ATOM    541    C LYS    60     -18.193 -61.999 -31.255  1.00  0.00      BSYN  
ATOM    542    O LYS    60     -18.222 -63.246 -31.481  1.00  0.00      BSYN  
ATOM    543    N GLU    61     -17.367 -61.487 -30.432  1.00  0.00      BSYN  
ATOM    544    H GLU    61     -17.349 -60.520 -30.271  1.00  0.00      BSYN  
ATOM    545   CA GLU    61     -16.240 -62.124 -29.853  1.00  0.00      BSYN  
ATOM    546   CB GLU    61     -14.985 -61.973 -30.677  1.00  0.00      BSYN  
ATOM    547   CG GLU    61     -13.601 -62.385 -29.895  1.00  0.00      BSYN  
ATOM    548   CD GLU    61     -12.299 -61.785 -30.433  1.00  0.00      BSYN  
ATOM    549  OE1 GLU    61     -11.243 -62.295 -30.154  1.00  0.00      BSYN  
ATOM    550  OE2 GLU    61     -12.256 -60.782 -31.210  1.00  0.00      BSYN  
ATOM    551    C GLU    61     -16.145 -61.605 -28.427  1.00  0.00      BSYN  
ATOM    552    O GLU    61     -16.343 -60.434 -28.180  1.00  0.00      BSYN  
ATOM    553    N GLN    62     -15.879 -62.491 -27.468  1.00  0.00      BSYN  
ATOM    554    H GLN    62     -15.803 -63.437 -27.713  1.00  0.00      BSYN  
ATOM    555   CA GLN    62     -15.757 -62.069 -26.046  1.00  0.00      BSYN  
ATOM    556   CB GLN    62     -16.526 -63.035 -25.197  1.00  0.00      BSYN  
ATOM    557   CG GLN    62     -17.970 -62.651 -25.232  1.00  0.00      BSYN  
ATOM    558   CD GLN    62     -18.683 -63.438 -24.077  1.00  0.00      BSYN  
ATOM    559  OE1 GLN    62     -18.293 -63.304 -22.947  1.00  0.00      BSYN  
ATOM    560  NE2 GLN    62     -19.757 -64.162 -24.428  1.00  0.00      BSYN  
ATOM    561 HE21 GLN    62     -20.059 -64.807 -23.755  1.00  0.00      BSYN  
ATOM    562 HE22 GLN    62     -20.141 -63.992 -25.314  1.00  0.00      BSYN  
ATOM    563    C GLN    62     -14.327 -61.842 -25.482  1.00  0.00      BSYN  
ATOM    564    O GLN    62     -13.647 -62.743 -24.956  1.00  0.00      BSYN  
ATOM    565    N ALA    63     -13.930 -60.533 -25.514  1.00  0.00      BSYN  
ATOM    566    H ALA    63     -14.528 -60.011 -26.089  1.00  0.00      BSYN  
ATOM    567   CA ALA    63     -12.788 -60.020 -24.948  1.00  0.00      BSYN  
ATOM    568   CB ALA    63     -12.210 -58.798 -25.749  1.00  0.00      BSYN  
ATOM    569    C ALA    63     -13.030 -59.494 -23.537  1.00  0.00      BSYN  
ATOM    570    O ALA    63     -13.513 -58.337 -23.416  1.00  0.00      BSYN  
ATOM    571    N SER    64     -12.591 -60.316 -22.650  1.00  0.00      BSYN  
ATOM    572    H SER    64     -12.204 -61.185 -22.887  1.00  0.00      BSYN  
ATOM    573   CA SER    64     -12.432 -59.971 -21.252  1.00  0.00      BSYN  
ATOM    574   CB SER    64     -12.926 -61.186 -20.383  1.00  0.00      BSYN  
ATOM    575   OG SER    64     -14.209 -61.498 -20.762  1.00  0.00      BSYN  
ATOM    576   HG SER    64     -14.605 -61.863 -19.967  1.00  0.00      BSYN  
ATOM    577    C SER    64     -11.007 -59.890 -20.934  1.00  0.00      BSYN  
ATOM    578    O SER    64     -10.317 -60.653 -20.314  1.00  0.00      BSYN  
ATOM    579    N HIS    65     -10.645 -58.624 -21.039  1.00  0.00      BSYN  
ATOM    580    H HIS    65     -11.286 -57.898 -21.191  1.00  0.00      BSYN  
ATOM    581   CA HIS    65      -9.380 -58.057 -20.706  1.00  0.00      BSYN  
ATOM    582   CB HIS    65      -9.081 -57.068 -21.807  1.00  0.00      BSYN  
ATOM    583   CG HIS    65      -8.790 -57.848 -23.122  1.00  0.00      BSYN  
ATOM    584  ND1 HIS    65      -9.144 -59.072 -23.439  1.00  0.00      BSYN  
ATOM    585  HD1 HIS    65      -9.739 -59.651 -22.918  1.00  0.00      BSYN  
ATOM    586  CD2 HIS    65      -8.083 -57.209 -24.123  1.00  0.00      BSYN  
ATOM    587  NE2 HIS    65      -7.925 -58.162 -24.977  1.00  0.00      BSYN  
ATOM    588  CE1 HIS    65      -8.563 -59.259 -24.539  1.00  0.00      BSYN  
ATOM    589    C HIS    65      -9.080 -57.524 -19.341  1.00  0.00      BSYN  
ATOM    590    O HIS    65      -9.776 -56.585 -18.957  1.00  0.00      BSYN  
ATOM    591    N LEU    66      -8.125 -58.065 -18.556  1.00  0.00      BSYN  
ATOM    592    H LEU    66      -7.948 -58.966 -18.898  1.00  0.00      BSYN  
ATOM    593   CA LEU    66      -7.709 -57.450 -17.236  1.00  0.00      BSYN  
ATOM    594   CB LEU    66      -8.684 -57.997 -16.175  1.00  0.00      BSYN  
ATOM    595   CG LEU    66      -8.346 -57.961 -14.706  1.00  0.00      BSYN  
ATOM    596  CD1 LEU    66      -8.639 -56.546 -14.164  1.00  0.00      BSYN  
ATOM    597  CD2 LEU    66      -9.388 -58.814 -13.899  1.00  0.00      BSYN  
ATOM    598    C LEU    66      -6.251 -57.742 -16.914  1.00  0.00      BSYN  
ATOM    599    O LEU    66      -5.421 -56.812 -16.857  1.00  0.00      BSYN  
ATOM    600    N GLY    67      -5.954 -59.010 -16.745  1.00  0.00      BSYN  
ATOM    601    H GLY    67      -6.604 -59.728 -16.898  1.00  0.00      BSYN  
ATOM    602   CA GLY    67      -4.642 -59.596 -16.416  1.00  0.00      BSYN  
ATOM    603    C GLY    67      -4.782 -60.993 -15.766  1.00  0.00      BSYN  
ATOM    604    O GLY    67      -4.896 -60.972 -14.432  1.00  0.00      BSYN  
ATOM    605    N GLY    68      -4.795 -62.147 -16.421  1.00  0.00      BSYN  
ATOM    606    H GLY    68      -4.475 -62.925 -15.917  1.00  0.00      BSYN  
ATOM    607   CA GLY    68      -4.484 -62.157 -17.866  1.00  0.00      BSYN  
ATOM    608    C GLY    68      -5.561 -61.672 -18.872  1.00  0.00      BSYN  
ATOM    609    O GLY    68      -6.766 -61.580 -18.528  1.00  0.00      BSYN  
ATOM    610    N ALA    69      -5.125 -61.279 -20.045  1.00  0.00      BSYN  
ATOM    611    H ALA    69      -4.324 -61.612 -20.502  1.00  0.00      BSYN  
ATOM    612   CA ALA    69      -5.994 -60.655 -20.957  1.00  0.00      BSYN  
ATOM    613   CB ALA    69      -4.998 -59.849 -21.852  1.00  0.00      BSYN  
ATOM    614    C ALA    69      -6.553 -61.808 -21.756  1.00  0.00      BSYN  
ATOM    615    O ALA    69      -5.818 -62.310 -22.581  1.00  0.00      BSYN  
ATOM    616    N VAL    70      -7.793 -62.107 -21.528  1.00  0.00      BSYN  
ATOM    617    H VAL    70      -8.400 -61.700 -20.875  1.00  0.00      BSYN  
ATOM    618   CA VAL    70      -8.386 -63.391 -22.019  1.00  0.00      BSYN  
ATOM    619   CB VAL    70      -9.355 -63.922 -21.038  1.00  0.00      BSYN  
ATOM    620  CG1 VAL    70      -9.942 -65.409 -21.262  1.00  0.00      BSYN  
ATOM    621  CG2 VAL    70      -8.681 -64.236 -19.764  1.00  0.00      BSYN  
ATOM    622    C VAL    70      -9.151 -62.985 -23.273  1.00  0.00      BSYN  
ATOM    623    O VAL    70     -10.084 -62.210 -23.314  1.00  0.00      BSYN  
ATOM    624    N PHE    71      -8.718 -63.761 -24.304  1.00  0.00      BSYN  
ATOM    625    H PHE    71      -7.885 -64.231 -24.092  1.00  0.00      BSYN  
ATOM    626   CA PHE    71      -9.588 -63.953 -25.522  1.00  0.00      BSYN  
ATOM    627   CB PHE    71      -8.881 -63.422 -26.776  1.00  0.00      BSYN  
ATOM    628   CG PHE    71      -7.435 -63.911 -26.956  1.00  0.00      BSYN  
ATOM    629  CD1 PHE    71      -7.062 -64.836 -27.925  1.00  0.00      BSYN  
ATOM    630  CD2 PHE    71      -6.338 -63.356 -26.122  1.00  0.00      BSYN  
ATOM    631  CE1 PHE    71      -5.693 -65.106 -28.205  1.00  0.00      BSYN  
ATOM    632  CE2 PHE    71      -5.069 -63.769 -26.342  1.00  0.00      BSYN  
ATOM    633   CZ PHE    71      -4.715 -64.576 -27.389  1.00  0.00      BSYN  
ATOM    634    C PHE    71     -10.065 -65.415 -25.746  1.00  0.00      BSYN  
ATOM    635    O PHE    71     -11.278 -65.587 -26.045  1.00  0.00      BSYN  
ATOM    636    N SER    72      -9.234 -66.333 -25.349  1.00  0.00      BSYN  
ATOM    637    H SER    72      -8.351 -65.967 -25.137  1.00  0.00      BSYN  
ATOM    638   CA SER    72      -9.560 -67.744 -25.222  1.00  0.00      BSYN  
ATOM    639   CB SER    72      -8.783 -68.562 -26.222  1.00  0.00      BSYN  
ATOM    640   OG SER    72      -7.511 -67.904 -26.703  1.00  0.00      BSYN  
ATOM    641   HG SER    72      -6.783 -67.829 -26.081  1.00  0.00      BSYN  
ATOM    642    C SER    72      -9.112 -68.248 -23.864  1.00  0.00      BSYN  
ATOM    643    O SER    72      -8.366 -67.561 -23.059  1.00  0.00      BSYN  
ATOM    644    N GLY    73      -9.594 -69.529 -23.729  1.00  0.00      BSYN  
ATOM    645    H GLY    73      -9.997 -69.942 -24.521  1.00  0.00      BSYN  
ATOM    646   CA GLY    73      -9.263 -70.270 -22.592  1.00  0.00      BSYN  
ATOM    647    C GLY    73      -7.736 -70.713 -22.490  1.00  0.00      BSYN  
ATOM    648    O GLY    73      -7.121 -71.376 -23.342  1.00  0.00      BSYN  
ATOM    649    N ALA    74      -7.308 -70.535 -21.220  1.00  0.00      BSYN  
ATOM    650    H ALA    74      -7.869 -70.214 -20.483  1.00  0.00      BSYN  
ATOM    651   CA ALA    74      -5.953 -70.615 -20.853  1.00  0.00      BSYN  
ATOM    652   CB ALA    74      -5.607 -69.500 -19.806  1.00  0.00      BSYN  
ATOM    653    C ALA    74      -5.498 -71.954 -20.286  1.00  0.00      BSYN  
ATOM    654    O ALA    74      -6.110 -72.556 -19.375  1.00  0.00      BSYN  
ATOM    655    N GLY    75      -4.362 -72.441 -20.582  1.00  0.00      BSYN  
ATOM    656    H GLY    75      -3.585 -71.851 -20.672  1.00  0.00      BSYN  
ATOM    657   CA GLY    75      -4.383 -73.853 -20.984  1.00  0.00      BSYN  
ATOM    658    C GLY    75      -3.536 -74.735 -20.117  1.00  0.00      BSYN  
ATOM    659    O GLY    75      -2.327 -74.889 -20.282  1.00  0.00      BSYN  
ATOM    660    N ASN    76      -4.323 -75.571 -19.457  1.00  0.00      BSYN  
ATOM    661    H ASN    76      -5.254 -75.275 -19.536  1.00  0.00      BSYN  
ATOM    662   CA ASN    76      -3.602 -76.612 -18.678  1.00  0.00      BSYN  
ATOM    663   CB ASN    76      -2.799 -76.117 -17.450  1.00  0.00      BSYN  
ATOM    664   CG ASN    76      -1.728 -76.992 -16.861  1.00  0.00      BSYN  
ATOM    665  OD1 ASN    76      -1.188 -76.636 -15.775  1.00  0.00      BSYN  
ATOM    666  ND2 ASN    76      -1.422 -78.269 -17.409  1.00  0.00      BSYN  
ATOM    667 HD21 ASN    76      -0.539 -78.625 -17.178  1.00  0.00      BSYN  
ATOM    668 HD22 ASN    76      -2.056 -78.558 -18.098  1.00  0.00      BSYN  
ATOM    669    C ASN    76      -4.614 -77.572 -18.106  1.00  0.00      BSYN  
ATOM    670    O ASN    76      -5.349 -77.104 -17.264  1.00  0.00      BSYN  
ATOM    671    N ILE    77      -4.474 -78.822 -18.426  1.00  0.00      BSYN  
ATOM    672    H ILE    77      -3.982 -79.022 -19.250  1.00  0.00      BSYN  
ATOM    673   CA ILE    77      -5.261 -79.831 -17.876  1.00  0.00      BSYN  
ATOM    674   CB ILE    77      -5.738 -80.789 -18.937  1.00  0.00      BSYN  
ATOM    675  CG2 ILE    77      -6.421 -82.018 -18.404  1.00  0.00      BSYN  
ATOM    676  CG1 ILE    77      -6.695 -79.901 -19.862  1.00  0.00      BSYN  
ATOM    677   CD ILE    77      -6.483 -80.172 -21.402  1.00  0.00      BSYN  
ATOM    678    C ILE    77      -4.440 -80.469 -16.767  1.00  0.00      BSYN  
ATOM    679    O ILE    77      -3.220 -80.425 -16.624  1.00  0.00      BSYN  
ATOM    680    N ALA    78      -5.254 -80.752 -15.825  1.00  0.00      BSYN  
ATOM    681    H ALA    78      -6.230 -80.685 -15.881  1.00  0.00      BSYN  
ATOM    682   CA ALA    78      -4.753 -81.255 -14.642  1.00  0.00      BSYN  
ATOM    683   CB ALA    78      -5.817 -81.389 -13.516  1.00  0.00      BSYN  
ATOM    684    C ALA    78      -3.997 -82.639 -14.877  1.00  0.00      BSYN  
ATOM    685    O ALA    78      -2.836 -82.805 -14.673  1.00  0.00      BSYN  
ATOM    686    N ALA    79      -4.665 -83.508 -15.605  1.00  0.00      BSYN  
ATOM    687    H ALA    79      -5.558 -83.357 -15.980  1.00  0.00      BSYN  
ATOM    688   CA ALA    79      -4.133 -84.808 -15.993  1.00  0.00      BSYN  
ATOM    689   CB ALA    79      -5.140 -85.874 -15.474  1.00  0.00      BSYN  
ATOM    690    C ALA    79      -3.925 -84.816 -17.493  1.00  0.00      BSYN  
ATOM    691    O ALA    79      -4.838 -85.381 -18.316  1.00  0.00      BSYN  
ATOM    692    N ALA    80      -2.753 -84.399 -17.909  1.00  0.00      BSYN  
ATOM    693    H ALA    80      -2.052 -84.239 -17.242  1.00  0.00      BSYN  
ATOM    694   CA ALA    80      -2.500 -83.959 -19.274  1.00  0.00      BSYN  
ATOM    695   CB ALA    80      -1.735 -82.643 -19.324  1.00  0.00      BSYN  
ATOM    696    C ALA    80      -1.593 -85.065 -19.852  1.00  0.00      BSYN  
ATOM    697    O ALA    80      -1.856 -85.487 -20.990  1.00  0.00      BSYN  
ATOM    698    N THR    81      -0.604 -85.616 -19.173  1.00  0.00      BSYN  
ATOM    699    H THR    81      -0.281 -85.276 -18.312  1.00  0.00      BSYN  
ATOM    700   CA THR    81       0.126 -86.690 -19.759  1.00  0.00      BSYN  
ATOM    701   CB THR    81       1.608 -86.729 -19.170  1.00  0.00      BSYN  
ATOM    702  OG1 THR    81       1.582 -86.813 -17.730  1.00  0.00      BSYN  
ATOM    703  HG1 THR    81       2.228 -87.513 -17.612  1.00  0.00      BSYN  
ATOM    704  CG2 THR    81       2.433 -85.510 -19.381  1.00  0.00      BSYN  
ATOM    705    C THR    81      -0.473 -87.996 -19.480  1.00  0.00      BSYN  
ATOM    706    O THR    81      -0.271 -88.880 -20.277  1.00  0.00      BSYN  
ATOM    707    N GLY    82      -1.320 -88.046 -18.385  1.00  0.00      BSYN  
ATOM    708    H GLY    82      -1.331 -87.306 -17.742  1.00  0.00      BSYN  
ATOM    709   CA GLY    82      -2.236 -89.172 -18.080  1.00  0.00      BSYN  
ATOM    710    C GLY    82      -3.708 -88.814 -17.759  1.00  0.00      BSYN  
ATOM    711    O GLY    82      -3.818 -88.672 -16.569  1.00  0.00      BSYN  
ATOM    712    N LEU    83      -4.547 -88.487 -18.657  1.00  0.00      BSYN  
ATOM    713    H LEU    83      -5.405 -88.148 -18.325  1.00  0.00      BSYN  
ATOM    714   CA LEU    83      -4.310 -88.473 -20.127  1.00  0.00      BSYN  
ATOM    715   CB LEU    83      -4.454 -89.886 -20.735  1.00  0.00      BSYN  
ATOM    716   CG LEU    83      -4.363 -90.342 -22.270  1.00  0.00      BSYN  
ATOM    717  CD1 LEU    83      -3.128 -89.750 -22.802  1.00  0.00      BSYN  
ATOM    718  CD2 LEU    83      -4.567 -91.765 -22.556  1.00  0.00      BSYN  
ATOM    719    C LEU    83      -5.297 -87.463 -20.697  1.00  0.00      BSYN  
ATOM    720    O LEU    83      -6.455 -87.390 -20.372  1.00  0.00      BSYN  
ATOM    721    N VAL    84      -4.699 -86.724 -21.650  1.00  0.00      BSYN  
ATOM    722    H VAL    84      -3.838 -87.031 -22.004  1.00  0.00      BSYN  
ATOM    723   CA VAL    84      -5.471 -85.574 -22.240  1.00  0.00      BSYN  
ATOM    724   CB VAL    84      -4.844 -84.784 -23.392  1.00  0.00      BSYN  
ATOM    725  CG1 VAL    84      -4.011 -83.693 -22.770  1.00  0.00      BSYN  
ATOM    726  CG2 VAL    84      -3.981 -85.625 -24.364  1.00  0.00      BSYN  
ATOM    727    C VAL    84      -6.838 -85.943 -22.768  1.00  0.00      BSYN  
ATOM    728    O VAL    84      -7.207 -86.710 -23.688  1.00  0.00      BSYN  
ATOM    729    N LYS    85      -7.614 -85.175 -22.064  1.00  0.00      BSYN  
ATOM    730    H LYS    85      -7.334 -84.765 -21.219  1.00  0.00      BSYN  
ATOM    731   CA LYS    85      -9.103 -85.243 -22.233  1.00  0.00      BSYN  
ATOM    732   CB LYS    85      -9.862 -84.849 -20.900  1.00  0.00      BSYN  
ATOM    733   CG LYS    85      -9.872 -86.012 -19.893  1.00  0.00      BSYN  
ATOM    734   CD LYS    85     -10.664 -85.523 -18.654  1.00  0.00      BSYN  
ATOM    735   CE LYS    85     -10.921 -86.581 -17.651  1.00  0.00      BSYN  
ATOM    736   NZ LYS    85      -9.582 -86.941 -17.052  1.00  0.00      BSYN  
ATOM    737  HZ1 LYS    85      -9.199 -86.244 -16.381  1.00  0.00      BSYN  
ATOM    738  HZ2 LYS    85      -9.600 -87.907 -16.667  1.00  0.00      BSYN  
ATOM    739  HZ3 LYS    85      -8.909 -87.093 -17.829  1.00  0.00      BSYN  
ATOM    740    C LYS    85      -9.619 -84.462 -23.452  1.00  0.00      BSYN  
ATOM    741    O LYS    85     -10.072 -83.320 -23.367  1.00  0.00      BSYN  
ATOM    742    N ARG    86      -9.518 -84.949 -24.747  1.00  0.00      BSYN  
ATOM    743    H ARG    86      -9.220 -85.872 -24.891  1.00  0.00      BSYN  
ATOM    744   CA ARG    86      -9.855 -84.285 -25.914  1.00  0.00      BSYN  
ATOM    745   CB ARG    86      -9.093 -84.971 -26.988  1.00  0.00      BSYN  
ATOM    746   CG ARG    86      -7.656 -84.395 -26.896  1.00  0.00      BSYN  
ATOM    747   CD ARG    86      -6.701 -84.988 -27.910  1.00  0.00      BSYN  
ATOM    748   NE ARG    86      -5.535 -84.149 -27.850  1.00  0.00      BSYN  
ATOM    749   HE ARG    86      -4.730 -84.370 -27.336  1.00  0.00      BSYN  
ATOM    750   CZ ARG    86      -5.337 -83.045 -28.731  1.00  0.00      BSYN  
ATOM    751  NH1 ARG    86      -6.309 -82.561 -29.591  1.00  0.00      BSYN  
ATOM    752 HH11 ARG    86      -6.005 -81.792 -30.153  1.00  0.00      BSYN  
ATOM    753 HH12 ARG    86      -7.217 -82.882 -29.321  1.00  0.00      BSYN  
ATOM    754  NH2 ARG    86      -4.144 -82.579 -28.692  1.00  0.00      BSYN  
ATOM    755 HH21 ARG    86      -3.919 -81.903 -29.394  1.00  0.00      BSYN  
ATOM    756 HH22 ARG    86      -3.492 -82.770 -27.958  1.00  0.00      BSYN  
ATOM    757    C ARG    86     -11.278 -84.049 -26.325  1.00  0.00      BSYN  
ATOM    758    O ARG    86     -11.963 -84.798 -27.046  1.00  0.00      BSYN  
ATOM    759    N GLU    87     -11.577 -82.707 -26.083  1.00  0.00      BSYN  
ATOM    760    H GLU    87     -10.982 -82.053 -25.663  1.00  0.00      BSYN  
ATOM    761   CA GLU    87     -12.861 -82.065 -26.404  1.00  0.00      BSYN  
ATOM    762   CB GLU    87     -13.421 -81.938 -25.024  1.00  0.00      BSYN  
ATOM    763   CG GLU    87     -13.992 -83.259 -24.324  1.00  0.00      BSYN  
ATOM    764   CD GLU    87     -14.777 -82.925 -23.068  1.00  0.00      BSYN  
ATOM    765  OE1 GLU    87     -15.445 -81.889 -22.992  1.00  0.00      BSYN  
ATOM    766  OE2 GLU    87     -14.935 -83.652 -22.101  1.00  0.00      BSYN  
ATOM    767    C GLU    87     -12.519 -80.868 -27.156  1.00  0.00      BSYN  
ATOM    768    O GLU    87     -11.870 -79.925 -26.689  1.00  0.00      BSYN  
ATOM    769    N GLU    88     -13.067 -80.791 -28.392  1.00  0.00      BSYN  
ATOM    770    H GLU    88     -12.637 -80.151 -28.996  1.00  0.00      BSYN  
ATOM    771   CA GLU    88     -14.132 -81.618 -28.869  1.00  0.00      BSYN  
ATOM    772   CB GLU    88     -15.385 -80.714 -29.107  1.00  0.00      BSYN  
ATOM    773   CG GLU    88     -16.711 -81.411 -29.212  1.00  0.00      BSYN  
ATOM    774   CD GLU    88     -16.799 -82.477 -27.993  1.00  0.00      BSYN  
ATOM    775  OE1 GLU    88     -16.988 -82.115 -26.894  1.00  0.00      BSYN  
ATOM    776  OE2 GLU    88     -16.775 -83.673 -28.371  1.00  0.00      BSYN  
ATOM    777    C GLU    88     -13.710 -82.493 -30.036  1.00  0.00      BSYN  
ATOM    778    O GLU    88     -14.025 -82.303 -31.261  1.00  0.00      BSYN  
ATOM    779    N PHE    89     -12.939 -83.500 -29.767  1.00  0.00      BSYN  
ATOM    780    H PHE    89     -12.648 -83.670 -28.847  1.00  0.00      BSYN  
ATOM    781   CA PHE    89     -12.620 -84.523 -30.682  1.00  0.00      BSYN  
ATOM    782   CB PHE    89     -11.148 -85.038 -30.413  1.00  0.00      BSYN  
ATOM    783   CG PHE    89     -10.373 -85.726 -31.566  1.00  0.00      BSYN  
ATOM    784  CD1 PHE    89     -10.833 -85.625 -32.824  1.00  0.00      BSYN  
ATOM    785  CD2 PHE    89      -9.178 -86.428 -31.326  1.00  0.00      BSYN  
ATOM    786  CE1 PHE    89     -10.241 -86.167 -33.906  1.00  0.00      BSYN  
ATOM    787  CE2 PHE    89      -8.488 -86.952 -32.382  1.00  0.00      BSYN  
ATOM    788   CZ PHE    89      -9.008 -86.796 -33.667  1.00  0.00      BSYN  
ATOM    789    C PHE    89     -13.725 -85.608 -30.784  1.00  0.00      BSYN  
ATOM    790    O PHE    89     -14.053 -86.142 -29.703  1.00  0.00      BSYN  
ATOM    791    N PRO    90     -14.335 -86.071 -31.858  1.00  0.00      BSYN  
ATOM    792   CD PRO    90     -14.196 -85.560 -33.278  1.00  0.00      BSYN  
ATOM    793   CA PRO    90     -15.390 -87.171 -31.987  1.00  0.00      BSYN  
ATOM    794   CB PRO    90     -15.786 -87.252 -33.494  1.00  0.00      BSYN  
ATOM    795   CG PRO    90     -14.782 -86.590 -34.318  1.00  0.00      BSYN  
ATOM    796    C PRO    90     -14.786 -88.486 -31.593  1.00  0.00      BSYN  
ATOM    797    O PRO    90     -15.643 -89.262 -31.064  1.00  0.00      BSYN  
ATOM    798    N THR    91     -13.443 -88.657 -31.465  1.00  0.00      BSYN  
ATOM    799    H THR    91     -12.941 -87.816 -31.506  1.00  0.00      BSYN  
ATOM    800   CA THR    91     -12.611 -89.890 -31.148  1.00  0.00      BSYN  
ATOM    801   CB THR    91     -11.667 -89.967 -32.411  1.00  0.00      BSYN  
ATOM    802  OG1 THR    91     -12.366 -89.582 -33.626  1.00  0.00      BSYN  
ATOM    803  HG1 THR    91     -12.727 -88.770 -33.263  1.00  0.00      BSYN  
ATOM    804  CG2 THR    91     -10.884 -91.130 -32.507  1.00  0.00      BSYN  
ATOM    805    C THR    91     -11.844 -89.499 -29.969  1.00  0.00      BSYN  
ATOM    806    O THR    91     -10.584 -89.438 -29.838  1.00  0.00      BSYN  
ATOM    807    N ASP    92     -12.557 -89.115 -28.915  1.00  0.00      BSYN  
ATOM    808    H ASP    92     -13.532 -89.084 -29.012  1.00  0.00      BSYN  
ATOM    809   CA ASP    92     -12.119 -88.754 -27.583  1.00  0.00      BSYN  
ATOM    810   CB ASP    92     -13.358 -88.152 -26.921  1.00  0.00      BSYN  
ATOM    811   CG ASP    92     -13.235 -87.971 -25.468  1.00  0.00      BSYN  
ATOM    812  OD1 ASP    92     -12.282 -87.423 -24.929  1.00  0.00      BSYN  
ATOM    813  OD2 ASP    92     -14.004 -88.510 -24.725  1.00  0.00      BSYN  
ATOM    814    C ASP    92     -11.389 -89.813 -26.762  1.00  0.00      BSYN  
ATOM    815    O ASP    92     -11.960 -90.742 -26.281  1.00  0.00      BSYN  
ATOM    816    N LEU    93     -10.014 -89.591 -26.659  1.00  0.00      BSYN  
ATOM    817    H LEU    93      -9.662 -88.756 -27.030  1.00  0.00      BSYN  
ATOM    818   CA LEU    93      -9.219 -90.366 -25.742  1.00  0.00      BSYN  
ATOM    819   CB LEU    93      -7.746 -89.968 -25.878  1.00  0.00      BSYN  
ATOM    820   CG LEU    93      -6.803 -90.318 -27.178  1.00  0.00      BSYN  
ATOM    821  CD1 LEU    93      -5.393 -90.415 -26.683  1.00  0.00      BSYN  
ATOM    822  CD2 LEU    93      -7.140 -91.788 -27.650  1.00  0.00      BSYN  
ATOM    823    C LEU    93      -9.585 -90.148 -24.293  1.00  0.00      BSYN  
ATOM    824    O LEU    93      -9.828 -88.994 -23.899  1.00  0.00      BSYN  
ATOM    825    N LYS    94      -9.523 -91.218 -23.577  1.00  0.00      BSYN  
ATOM    826    H LYS    94      -9.172 -92.047 -23.966  1.00  0.00      BSYN  
ATOM    827   CA LYS    94      -9.963 -91.293 -22.272  1.00  0.00      BSYN  
ATOM    828   CB LYS    94     -11.419 -91.628 -22.140  1.00  0.00      BSYN  
ATOM    829   CG LYS    94     -12.419 -90.480 -21.945  1.00  0.00      BSYN  
ATOM    830   CD LYS    94     -12.414 -89.876 -20.479  1.00  0.00      BSYN  
ATOM    831   CE LYS    94     -13.295 -88.591 -20.467  1.00  0.00      BSYN  
ATOM    832   NZ LYS    94     -12.866 -87.518 -21.462  1.00  0.00      BSYN  
ATOM    833  HZ1 LYS    94     -13.610 -86.796 -21.534  1.00  0.00      BSYN  
ATOM    834  HZ2 LYS    94     -11.979 -87.023 -21.238  1.00  0.00      BSYN  
ATOM    835  HZ3 LYS    94     -12.764 -88.010 -22.373  1.00  0.00      BSYN  
ATOM    836    C LYS    94      -9.234 -92.133 -21.262  1.00  0.00      BSYN  
ATOM    837    O LYS    94      -9.058 -93.315 -21.531  1.00  0.00      BSYN  
ATOM    838    N PRO    95      -8.725 -91.638 -20.099  1.00  0.00      BSYN  
ATOM    839   CD PRO    95      -7.937 -90.385 -20.028  1.00  0.00      BSYN  
ATOM    840   CA PRO    95      -8.345 -92.497 -18.991  1.00  0.00      BSYN  
ATOM    841   CB PRO    95      -7.560 -91.653 -18.086  1.00  0.00      BSYN  
ATOM    842   CG PRO    95      -7.678 -90.285 -18.563  1.00  0.00      BSYN  
ATOM    843    C PRO    95      -9.583 -93.204 -18.376  1.00  0.00      BSYN  
ATOM    844    O PRO    95     -10.687 -93.070 -18.778  1.00  0.00      BSYN  
ATOM    845    N GLU    96      -9.343 -93.988 -17.264  1.00  0.00      BSYN  
ATOM    846    H GLU    96      -8.511 -94.106 -16.761  1.00  0.00      BSYN  
ATOM    847   CA GLU    96     -10.383 -94.868 -16.702  1.00  0.00      BSYN  
ATOM    848   CB GLU    96      -9.653 -95.926 -15.946  1.00  0.00      BSYN  
ATOM    849   CG GLU    96      -9.021 -97.022 -16.820  1.00  0.00      BSYN  
ATOM    850   CD GLU    96     -10.078 -98.040 -17.223  1.00  0.00      BSYN  
ATOM    851  OE1 GLU    96     -10.019 -99.239 -16.958  1.00  0.00      BSYN  
ATOM    852  OE2 GLU    96     -11.088 -97.676 -17.860  1.00  0.00      BSYN  
ATOM    853    C GLU    96     -11.351 -94.131 -15.736  1.00  0.00      BSYN  
ATOM    854    O GLU    96     -12.156 -94.858 -15.112  1.00  0.00      BSYN  
ATOM    855    N GLU    97     -11.254 -92.793 -15.522  1.00  0.00      BSYN  
ATOM    856    H GLU    97     -10.538 -92.338 -16.014  1.00  0.00      BSYN  
ATOM    857   CA GLU    97     -12.070 -91.959 -14.630  1.00  0.00      BSYN  
ATOM    858   CB GLU    97     -11.270 -90.916 -13.917  1.00  0.00      BSYN  
ATOM    859   CG GLU    97      -9.891 -91.339 -13.283  1.00  0.00      BSYN  
ATOM    860   CD GLU    97     -10.006 -91.995 -11.870  1.00  0.00      BSYN  
ATOM    861  OE1 GLU    97      -9.307 -91.456 -10.983  1.00  0.00      BSYN  
ATOM    862  OE2 GLU    97     -10.939 -92.757 -11.560  1.00  0.00      BSYN  
ATOM    863    C GLU    97     -13.361 -91.423 -15.191  1.00  0.00      BSYN  
ATOM    864    O GLU    97     -13.426 -90.765 -16.227  1.00  0.00      BSYN  
ATOM    865    N VAL    98     -14.360 -91.836 -14.409  1.00  0.00      BSYN  
ATOM    866    H VAL    98     -14.281 -92.726 -14.007  1.00  0.00      BSYN  
ATOM    867   CA VAL    98     -15.600 -91.192 -14.488  1.00  0.00      BSYN  
ATOM    868   CB VAL    98     -16.744 -92.093 -14.096  1.00  0.00      BSYN  
ATOM    869  CG1 VAL    98     -18.090 -91.445 -14.246  1.00  0.00      BSYN  
ATOM    870  CG2 VAL    98     -16.732 -93.231 -15.035  1.00  0.00      BSYN  
ATOM    871    C VAL    98     -15.606 -89.821 -13.733  1.00  0.00      BSYN  
ATOM    872    O VAL    98     -15.451 -89.910 -12.477  1.00  0.00      BSYN  
ATOM    873    N ALA    99     -15.817 -88.668 -14.244  1.00  0.00      BSYN  
ATOM    874    H ALA    99     -15.709 -88.515 -15.206  1.00  0.00      BSYN  
ATOM    875   CA ALA    99     -16.189 -87.511 -13.489  1.00  0.00      BSYN  
ATOM    876   CB ALA    99     -14.988 -86.410 -13.445  1.00  0.00      BSYN  
ATOM    877    C ALA    99     -17.330 -86.910 -14.350  1.00  0.00      BSYN  
ATOM    878    O ALA    99     -17.294 -86.929 -15.564  1.00  0.00      BSYN  
ATOM    879    N GLN   100     -18.290 -86.305 -13.683  1.00  0.00      BSYN  
ATOM    880    H GLN   100     -18.455 -86.630 -12.774  1.00  0.00      BSYN  
ATOM    881   CA GLN   100     -19.222 -85.529 -14.395  1.00  0.00      BSYN  
ATOM    882   CB GLN   100     -20.614 -85.447 -13.740  1.00  0.00      BSYN  
ATOM    883   CG GLN   100     -21.936 -85.414 -14.473  1.00  0.00      BSYN  
ATOM    884   CD GLN   100     -22.156 -86.431 -15.525  1.00  0.00      BSYN  
ATOM    885  OE1 GLN   100     -22.269 -86.036 -16.656  1.00  0.00      BSYN  
ATOM    886  NE2 GLN   100     -22.185 -87.750 -15.360  1.00  0.00      BSYN  
ATOM    887 HE21 GLN   100     -22.080 -88.226 -16.210  1.00  0.00      BSYN  
ATOM    888 HE22 GLN   100     -22.106 -88.226 -14.506  1.00  0.00      BSYN  
ATOM    889    C GLN   100     -18.687 -84.189 -14.768  1.00  0.00      BSYN  
ATOM    890    O GLN   100     -17.925 -83.536 -14.079  1.00  0.00      BSYN  
ATOM    891    N GLU   101     -19.234 -83.853 -15.968  1.00  0.00      BSYN  
ATOM    892    H GLU   101     -19.829 -84.419 -16.502  1.00  0.00      BSYN  
ATOM    893   CA GLU   101     -18.863 -82.515 -16.495  1.00  0.00      BSYN  
ATOM    894   CB GLU   101     -18.503 -82.521 -17.990  1.00  0.00      BSYN  
ATOM    895   CG GLU   101     -17.858 -81.244 -18.487  1.00  0.00      BSYN  
ATOM    896   CD GLU   101     -17.113 -81.378 -19.848  1.00  0.00      BSYN  
ATOM    897  OE1 GLU   101     -16.243 -82.320 -19.997  1.00  0.00      BSYN  
ATOM    898  OE2 GLU   101     -17.342 -80.544 -20.756  1.00  0.00      BSYN  
ATOM    899    C GLU   101     -19.964 -81.453 -16.387  1.00  0.00      BSYN  
ATOM    900    O GLU   101     -19.742 -80.397 -15.769  1.00  0.00      BSYN  
ATOM    901    N ALA   102     -21.148 -81.624 -17.078  1.00  0.00      BSYN  
ATOM    902    H ALA   102     -21.176 -82.503 -17.510  1.00  0.00      BSYN  
ATOM    903   CA ALA   102     -22.339 -80.865 -16.961  1.00  0.00      BSYN  
ATOM    904   CB ALA   102     -23.326 -81.212 -18.126  1.00  0.00      BSYN  
ATOM    905    C ALA   102     -23.065 -80.914 -15.632  1.00  0.00      BSYN  
ATOM    906    O ALA   102     -24.227 -81.160 -15.603  1.00  0.00      BSYN  
ATOM    907    N ALA   103     -22.369 -80.442 -14.612  1.00  0.00      BSYN  
ATOM    908    H ALA   103     -21.453 -80.110 -14.714  1.00  0.00      BSYN  
ATOM    909   CA ALA   103     -22.731 -80.643 -13.183  1.00  0.00      BSYN  
ATOM    910   CB ALA   103     -21.818 -81.768 -12.676  1.00  0.00      BSYN  
ATOM    911    C ALA   103     -22.608 -79.499 -12.228  1.00  0.00      BSYN  
ATOM    912    O ALA   103     -21.716 -79.291 -11.404  1.00  0.00      BSYN  
ATOM    913    N GLU   104     -23.546 -78.652 -12.504  1.00  0.00      BSYN  
ATOM    914    H GLU   104     -24.203 -78.836 -13.207  1.00  0.00      BSYN  
ATOM    915   CA GLU   104     -23.732 -77.471 -11.720  1.00  0.00      BSYN  
ATOM    916   CB GLU   104     -24.017 -76.154 -12.606  1.00  0.00      BSYN  
ATOM    917   CG GLU   104     -22.793 -75.368 -12.897  1.00  0.00      BSYN  
ATOM    918   CD GLU   104     -23.124 -74.199 -13.833  1.00  0.00      BSYN  
ATOM    919  OE1 GLU   104     -22.812 -73.113 -13.457  1.00  0.00      BSYN  
ATOM    920  OE2 GLU   104     -23.742 -74.454 -14.847  1.00  0.00      BSYN  
ATOM    921    C GLU   104     -24.666 -77.572 -10.464  1.00  0.00      BSYN  
ATOM    922    O GLU   104     -25.836 -77.302 -10.467  1.00  0.00      BSYN  
ATOM    923    N GLU   105     -24.061 -78.007  -9.383  1.00  0.00      BSYN  
ATOM    924    H GLU   105     -23.096 -78.068  -9.224  1.00  0.00      BSYN  
ATOM    925   CA GLU   105     -24.872 -78.257  -8.272  1.00  0.00      BSYN  
ATOM    926   CB GLU   105     -25.313 -79.748  -8.205  1.00  0.00      BSYN  
ATOM    927   CG GLU   105     -26.409 -80.236  -9.172  1.00  0.00      BSYN  
ATOM    928   CD GLU   105     -26.628 -81.735  -9.116  1.00  0.00      BSYN  
ATOM    929  OE1 GLU   105     -27.475 -82.129  -8.279  1.00  0.00      BSYN  
ATOM    930  OE2 GLU   105     -25.907 -82.537  -9.860  1.00  0.00      BSYN  
ATOM    931    C GLU   105     -24.576 -77.746  -6.821  1.00  0.00      BSYN  
ATOM    932    O GLU   105     -23.609 -78.239  -6.224  1.00  0.00      BSYN  
ATOM    933    N PRO   106     -25.288 -76.672  -6.343  1.00  0.00      BSYN  
ATOM    934   CD PRO   106     -26.157 -75.827  -7.154  1.00  0.00      BSYN  
ATOM    935   CA PRO   106     -25.075 -76.000  -5.076  1.00  0.00      BSYN  
ATOM    936   CB PRO   106     -25.663 -74.565  -5.234  1.00  0.00      BSYN  
ATOM    937   CG PRO   106     -25.773 -74.366  -6.697  1.00  0.00      BSYN  
ATOM    938    C PRO   106     -25.620 -76.628  -3.761  1.00  0.00      BSYN  
ATOM    939    O PRO   106     -26.838 -76.707  -3.539  1.00  0.00      BSYN  
ATOM    940    N LEU   107     -24.671 -77.072  -2.928  1.00  0.00      BSYN  
ATOM    941    H LEU   107     -23.769 -76.981  -3.300  1.00  0.00      BSYN  
ATOM    942   CA LEU   107     -25.007 -77.571  -1.587  1.00  0.00      BSYN  
ATOM    943   CB LEU   107     -23.910 -78.438  -0.998  1.00  0.00      BSYN  
ATOM    944   CG LEU   107     -24.113 -79.904  -1.544  1.00  0.00      BSYN  
ATOM    945  CD1 LEU   107     -22.880 -80.436  -2.329  1.00  0.00      BSYN  
ATOM    946  CD2 LEU   107     -24.468 -80.740  -0.296  1.00  0.00      BSYN  
ATOM    947    C LEU   107     -25.305 -76.424  -0.598  1.00  0.00      BSYN  
ATOM    948    O LEU   107     -24.524 -75.550  -0.372  1.00  0.00      BSYN  
ATOM    949    N ILE   108     -26.526 -76.540  -0.020  1.00  0.00      BSYN  
ATOM    950    H ILE   108     -27.223 -77.087  -0.439  1.00  0.00      BSYN  
ATOM    951   CA ILE   108     -27.012 -75.627   0.946  1.00  0.00      BSYN  
ATOM    952   CB ILE   108     -28.104 -74.597   0.560  1.00  0.00      BSYN  
ATOM    953  CG2 ILE   108     -27.574 -73.594  -0.581  1.00  0.00      BSYN  
ATOM    954  CG1 ILE   108     -29.307 -75.249  -0.039  1.00  0.00      BSYN  
ATOM    955   CD ILE   108     -30.303 -74.341  -0.743  1.00  0.00      BSYN  
ATOM    956    C ILE   108     -27.372 -76.412   2.270  1.00  0.00      BSYN  
ATOM    957    O ILE   108     -28.043 -77.435   2.225  1.00  0.00      BSYN  
ATOM    958    N GLU   109     -26.753 -75.976   3.423  1.00  0.00      BSYN  
ATOM    959    H GLU   109     -26.992 -76.398   4.274  1.00  0.00      BSYN  
ATOM    960   CA GLU   109     -25.866 -74.867   3.426  1.00  0.00      BSYN  
ATOM    961   CB GLU   109     -26.405 -73.427   4.026  1.00  0.00      BSYN  
ATOM    962   CG GLU   109     -26.885 -73.300   5.408  1.00  0.00      BSYN  
ATOM    963   CD GLU   109     -27.193 -71.923   6.025  1.00  0.00      BSYN  
ATOM    964  OE1 GLU   109     -28.270 -71.381   6.085  1.00  0.00      BSYN  
ATOM    965  OE2 GLU   109     -26.192 -71.204   6.371  1.00  0.00      BSYN  
ATOM    966    C GLU   109     -24.628 -75.244   4.334  1.00  0.00      BSYN  
ATOM    967    O GLU   109     -24.859 -75.992   5.291  1.00  0.00      BSYN  
ATOM    968    N PRO   110     -23.372 -74.831   3.960  1.00  0.00      BSYN  
ATOM    969   CD PRO   110     -22.958 -74.162   2.633  1.00  0.00      BSYN  
ATOM    970   CA PRO   110     -22.234 -75.076   4.780  1.00  0.00      BSYN  
ATOM    971   CB PRO   110     -20.970 -74.567   4.018  1.00  0.00      BSYN  
ATOM    972   CG PRO   110     -21.470 -74.714   2.535  1.00  0.00      BSYN  
ATOM    973    C PRO   110     -22.146 -74.702   6.305  1.00  0.00      BSYN  
ATOM    974    O PRO   110     -21.376 -73.836   6.637  1.00  0.00      BSYN  
ATOM    975    N LEU   111     -22.983 -75.282   7.095  1.00  0.00      BSYN  
ATOM    976    H LEU   111     -23.619 -76.006   6.918  1.00  0.00      BSYN  
ATOM    977   CA LEU   111     -22.997 -75.007   8.488  1.00  0.00      BSYN  
ATOM    978   CB LEU   111     -24.358 -74.862   9.076  1.00  0.00      BSYN  
ATOM    979   CG LEU   111     -24.851 -73.460   9.108  1.00  0.00      BSYN  
ATOM    980  CD1 LEU   111     -26.299 -73.381   9.787  1.00  0.00      BSYN  
ATOM    981  CD2 LEU   111     -23.835 -72.436   9.743  1.00  0.00      BSYN  
ATOM    982    C LEU   111     -22.293 -76.037   9.367  1.00  0.00      BSYN  
ATOM    983    O LEU   111     -21.803 -75.884  10.521  1.00  0.00      BSYN  
ATOM    984    N MET   112     -22.348 -77.256   8.836  1.00  0.00      BSYN  
ATOM    985    H MET   112     -22.928 -77.268   8.046  1.00  0.00      BSYN  
ATOM    986   CA MET   112     -21.525 -78.337   9.246  1.00  0.00      BSYN  
ATOM    987   CB MET   112     -22.151 -79.508   8.541  1.00  0.00      BSYN  
ATOM    988   CG MET   112     -21.520 -80.837   8.862  1.00  0.00      BSYN  
ATOM    989   SD MET   112     -19.806 -81.387   8.645  1.00  0.00      BSYN  
ATOM    990   CE MET   112     -19.599 -81.229   6.851  1.00  0.00      BSYN  
ATOM    991    C MET   112     -19.986 -78.277   9.173  1.00  0.00      BSYN  
ATOM    992    O MET   112     -19.210 -78.237   8.148  1.00  0.00      BSYN  
ATOM    993    N GLU   113     -19.422 -78.181  10.430  1.00  0.00      BSYN  
ATOM    994    H GLU   113     -19.929 -78.195  11.268  1.00  0.00      BSYN  
ATOM    995   CA GLU   113     -17.931 -78.111  10.594  1.00  0.00      BSYN  
ATOM    996   CB GLU   113     -17.762 -77.192  11.819  1.00  0.00      BSYN  
ATOM    997   CG GLU   113     -18.490 -75.808  11.691  1.00  0.00      BSYN  
ATOM    998   CD GLU   113     -17.578 -74.694  12.121  1.00  0.00      BSYN  
ATOM    999  OE1 GLU   113     -16.462 -74.671  11.582  1.00  0.00      BSYN  
ATOM   1000  OE2 GLU   113     -17.972 -74.062  13.106  1.00  0.00      BSYN  
ATOM   1001    C GLU   113     -17.295 -79.414  10.833  1.00  0.00      BSYN  
ATOM   1002    O GLU   113     -17.654 -80.263  11.565  1.00  0.00      BSYN  
ATOM   1003    N PRO   114     -16.208 -79.699  10.050  1.00  0.00      BSYN  
ATOM   1004   CD PRO   114     -15.893 -79.080   8.684  1.00  0.00      BSYN  
ATOM   1005   CA PRO   114     -15.383 -80.929  10.222  1.00  0.00      BSYN  
ATOM   1006   CB PRO   114     -14.548 -80.797   9.012  1.00  0.00      BSYN  
ATOM   1007   CG PRO   114     -14.482 -79.349   8.606  1.00  0.00      BSYN  
ATOM   1008    C PRO   114     -14.590 -81.358  11.508  1.00  0.00      BSYN  
ATOM   1009    O PRO   114     -13.504 -80.989  11.901  1.00  0.00      BSYN  
ATOM   1010    N GLU   115     -15.347 -82.237  12.158  1.00  0.00      BSYN  
ATOM   1011    H GLU   115     -16.255 -82.354  11.809  1.00  0.00      BSYN  
ATOM   1012   CA GLU   115     -14.746 -83.184  13.161  1.00  0.00      BSYN  
ATOM   1013   CB GLU   115     -15.237 -82.660  14.569  1.00  0.00      BSYN  
ATOM   1014   CG GLU   115     -14.767 -81.227  14.968  1.00  0.00      BSYN  
ATOM   1015   CD GLU   115     -15.240 -80.643  16.306  1.00  0.00      BSYN  
ATOM   1016  OE1 GLU   115     -16.458 -80.375  16.472  1.00  0.00      BSYN  
ATOM   1017  OE2 GLU   115     -14.428 -80.482  17.236  1.00  0.00      BSYN  
ATOM   1018    C GLU   115     -15.058 -84.682  13.056  1.00  0.00      BSYN  
ATOM   1019    O GLU   115     -16.042 -85.083  12.431  1.00  0.00      BSYN  
ATOM   1020    N GLY   116     -14.120 -85.513  13.384  1.00  0.00      BSYN  
ATOM   1021    H GLY   116     -13.495 -85.181  14.062  1.00  0.00      BSYN  
ATOM   1022   CA GLY   116     -14.153 -86.906  13.064  1.00  0.00      BSYN  
ATOM   1023    C GLY   116     -13.207 -87.748  13.926  1.00  0.00      BSYN  
ATOM   1024    O GLY   116     -12.499 -87.353  14.792  1.00  0.00      BSYN  
ATOM   1025    N GLU   117     -13.242 -88.990  13.460  1.00  0.00      BSYN  
ATOM   1026    H GLU   117     -13.753 -89.234  12.660  1.00  0.00      BSYN  
ATOM   1027   CA GLU   117     -12.455 -89.976  14.099  1.00  0.00      BSYN  
ATOM   1028   CB GLU   117     -13.508 -91.064  14.420  1.00  0.00      BSYN  
ATOM   1029   CG GLU   117     -14.797 -90.739  15.031  1.00  0.00      BSYN  
ATOM   1030   CD GLU   117     -15.804 -91.880  15.281  1.00  0.00      BSYN  
ATOM   1031  OE1 GLU   117     -15.826 -92.391  16.342  1.00  0.00      BSYN  
ATOM   1032  OE2 GLU   117     -16.404 -92.291  14.356  1.00  0.00      BSYN  
ATOM   1033    C GLU   117     -11.175 -90.452  13.345  1.00  0.00      BSYN  
ATOM   1034    O GLU   117     -10.805 -89.685  12.468  1.00  0.00      BSYN  
ATOM   1035    N SER   118     -10.478 -91.566  13.533  1.00  0.00      BSYN  
ATOM   1036    H SER   118     -10.595 -92.077  14.361  1.00  0.00      BSYN  
ATOM   1037   CA SER   118      -9.461 -92.015  12.573  1.00  0.00      BSYN  
ATOM   1038   CB SER   118      -8.019 -91.923  13.034  1.00  0.00      BSYN  
ATOM   1039   OG SER   118      -8.046 -92.093  14.484  1.00  0.00      BSYN  
ATOM   1040   HG SER   118      -8.338 -93.006  14.529  1.00  0.00      BSYN  
ATOM   1041    C SER   118      -9.960 -93.433  12.319  1.00  0.00      BSYN  
ATOM   1042    O SER   118      -9.589 -94.379  13.089  1.00  0.00      BSYN  
ATOM   1043    N TYR   119     -10.973 -93.507  11.425  1.00  0.00      BSYN  
ATOM   1044    H TYR   119     -11.311 -92.651  11.088  1.00  0.00      BSYN  
ATOM   1045   CA TYR   119     -11.592 -94.688  10.874  1.00  0.00      BSYN  
ATOM   1046   CB TYR   119     -12.987 -94.293  10.157  1.00  0.00      BSYN  
ATOM   1047   CG TYR   119     -12.714 -93.896   8.769  1.00  0.00      BSYN  
ATOM   1048  CD1 TYR   119     -12.093 -92.757   8.412  1.00  0.00      BSYN  
ATOM   1049  CE1 TYR   119     -11.811 -92.509   7.153  1.00  0.00      BSYN  
ATOM   1050  CD2 TYR   119     -13.043 -94.818   7.766  1.00  0.00      BSYN  
ATOM   1051  CE2 TYR   119     -12.560 -94.543   6.473  1.00  0.00      BSYN  
ATOM   1052   CZ TYR   119     -11.982 -93.415   6.141  1.00  0.00      BSYN  
ATOM   1053   OH TYR   119     -11.464 -93.104   4.820  1.00  0.00      BSYN  
ATOM   1054   HH TYR   119     -11.094 -92.227   4.945  1.00  0.00      BSYN  
ATOM   1055    C TYR   119     -10.667 -95.694  10.077  1.00  0.00      BSYN  
ATOM   1056    O TYR   119      -9.655 -95.442   9.324  1.00  0.00      BSYN  
ATOM   1057    N GLU   120     -10.958 -96.979  10.327  1.00  0.00      BSYN  
ATOM   1058    H GLU   120     -11.814 -97.364  10.608  1.00  0.00      BSYN  
ATOM   1059   CA GLU   120      -9.997 -98.030  10.023  1.00  0.00      BSYN  
ATOM   1060   CB GLU   120     -10.020 -99.091  11.141  1.00  0.00      BSYN  
ATOM   1061   CG GLU   120      -9.330 -98.771  12.519  1.00  0.00      BSYN  
ATOM   1062   CD GLU   120      -9.641 -99.753  13.656  1.00  0.00      BSYN  
ATOM   1063  OE1 GLU   120     -10.592 -99.583  14.440  1.00  0.00      BSYN  
ATOM   1064  OE2 GLU   120      -9.009-100.796  13.631  1.00  0.00      BSYN  
ATOM   1065    C GLU   120     -10.434 -98.836   8.782  1.00  0.00      BSYN  
ATOM   1066    O GLU   120     -11.465 -99.431   8.703  1.00  0.00      BSYN  
ATOM   1067    N ASP   121      -9.781 -98.698   7.699  1.00  0.00      BSYN  
ATOM   1068    H ASP   121      -9.034 -98.065   7.723  1.00  0.00      BSYN  
ATOM   1069   CA ASP   121      -9.964 -99.621   6.534  1.00  0.00      BSYN  
ATOM   1070   CB ASP   121     -10.590 -98.789   5.390  1.00  0.00      BSYN  
ATOM   1071   CG ASP   121     -11.121 -99.454   4.140  1.00  0.00      BSYN  
ATOM   1072  OD1 ASP   121     -12.296 -99.804   4.231  1.00  0.00      BSYN  
ATOM   1073  OD2 ASP   121     -10.381 -99.571   3.176  1.00  0.00      BSYN  
ATOM   1074    C ASP   121      -8.495 -99.870   6.041  1.00  0.00      BSYN  
ATOM   1075    O ASP   121      -7.944 -98.822   5.542  1.00  0.00      BSYN  
ATOM   1076    N PRO   122      -7.715-100.945   6.101  1.00  0.00      BSYN  
ATOM   1077   CD PRO   122      -7.597-101.719   7.363  1.00  0.00      BSYN  
ATOM   1078   CA PRO   122      -6.457-101.016   5.368  1.00  0.00      BSYN  
ATOM   1079   CB PRO   122      -5.919-102.171   6.042  1.00  0.00      BSYN  
ATOM   1080   CG PRO   122      -6.204-101.862   7.510  1.00  0.00      BSYN  
ATOM   1081    C PRO   122      -6.909-101.445   4.004  1.00  0.00      BSYN  
ATOM   1082    O PRO   122      -7.777-102.274   3.782  1.00  0.00      BSYN  
ATOM   1083    N PRO   123      -6.479-100.617   2.979  1.00  0.00      BSYN  
ATOM   1084   CD PRO   123      -5.857 -99.341   3.141  1.00  0.00      BSYN  
ATOM   1085   CA PRO   123      -6.871-100.751   1.574  1.00  0.00      BSYN  
ATOM   1086   CB PRO   123      -6.610 -99.364   1.016  1.00  0.00      BSYN  
ATOM   1087   CG PRO   123      -5.527 -98.884   1.811  1.00  0.00      BSYN  
ATOM   1088    C PRO   123      -6.202-101.919   0.853  1.00  0.00      BSYN  
ATOM   1089    O PRO   123      -5.136-101.695   0.131  1.00  0.00      BSYN  
ATOM   1090    N GLN   124      -6.799-103.106   1.102  1.00  0.00      BSYN  
ATOM   1091    H GLN   124      -7.526-103.063   1.758  1.00  0.00      BSYN  
ATOM   1092   CA GLN   124      -6.290-104.244   0.431  1.00  0.00      BSYN  
ATOM   1093   CB GLN   124      -5.835-105.043   1.730  1.00  0.00      BSYN  
ATOM   1094   CG GLN   124      -6.903-105.576   2.696  1.00  0.00      BSYN  
ATOM   1095   CD GLN   124      -6.818-107.097   3.169  1.00  0.00      BSYN  
ATOM   1096  OE1 GLN   124      -6.588-108.008   2.433  1.00  0.00      BSYN  
ATOM   1097  NE2 GLN   124      -7.094-107.193   4.452  1.00  0.00      BSYN  
ATOM   1098 HE21 GLN   124      -7.253-106.337   4.903  1.00  0.00      BSYN  
ATOM   1099 HE22 GLN   124      -6.952-108.065   4.876  1.00  0.00      BSYN  
ATOM   1100    C GLN   124      -7.237-104.976  -0.471  1.00  0.00      BSYN  
ATOM   1101    O GLN   124      -7.862-104.362  -1.347  1.00  0.00      BSYN  
ATOM   1102    N GLU   125      -7.158-106.336  -0.640  1.00  0.00      BSYN  
ATOM   1103    H GLU   125      -6.474-106.809  -0.121  1.00  0.00      BSYN  
ATOM   1104   CA GLU   125      -8.373-106.922  -1.197  1.00  0.00      BSYN  
ATOM   1105   CB GLU   125      -8.094-108.232  -1.840  1.00  0.00      BSYN  
ATOM   1106   CG GLU   125      -7.251-109.238  -1.168  1.00  0.00      BSYN  
ATOM   1107   CD GLU   125      -7.106-110.525  -2.030  1.00  0.00      BSYN  
ATOM   1108  OE1 GLU   125      -7.670-111.584  -1.587  1.00  0.00      BSYN  
ATOM   1109  OE2 GLU   125      -6.373-110.490  -3.028  1.00  0.00      BSYN  
ATOM   1110    C GLU   125      -9.490-107.135  -0.156  1.00  0.00      BSYN  
ATOM   1111    O GLU   125      -9.306-107.716   0.895  1.00  0.00      BSYN  
ATOM   1112    N GLU   126     -10.768-106.703  -0.534  1.00  0.00      BSYN  
ATOM   1113    H GLU   126     -10.941-106.599  -1.493  1.00  0.00      BSYN  
ATOM   1114   CA GLU   126     -11.835-106.685   0.508  1.00  0.00      BSYN  
ATOM   1115   CB GLU   126     -12.480-105.335   0.523  1.00  0.00      BSYN  
ATOM   1116   CG GLU   126     -11.567-104.352   1.231  1.00  0.00      BSYN  
ATOM   1117   CD GLU   126     -10.624-103.511   0.328  1.00  0.00      BSYN  
ATOM   1118  OE1 GLU   126      -9.765-102.865   0.905  1.00  0.00      BSYN  
ATOM   1119  OE2 GLU   126     -10.808-103.234  -0.846  1.00  0.00      BSYN  
ATOM   1120    C GLU   126     -13.007-107.627   0.545  1.00  0.00      BSYN  
ATOM   1121    O GLU   126     -13.900-107.828  -0.239  1.00  0.00      BSYN  
ATOM   1122    N TYR   127     -12.953-108.471   1.561  1.00  0.00      BSYN  
ATOM   1123    H TYR   127     -12.140-108.305   2.082  1.00  0.00      BSYN  
ATOM   1124   CA TYR   127     -13.944-109.475   1.836  1.00  0.00      BSYN  
ATOM   1125   CB TYR   127     -13.399-110.815   1.467  1.00  0.00      BSYN  
ATOM   1126   CG TYR   127     -12.039-111.158   1.931  1.00  0.00      BSYN  
ATOM   1127  CD1 TYR   127     -11.772-111.416   3.283  1.00  0.00      BSYN  
ATOM   1128  CE1 TYR   127     -10.517-111.603   3.912  1.00  0.00      BSYN  
ATOM   1129  CD2 TYR   127     -10.933-111.088   1.090  1.00  0.00      BSYN  
ATOM   1130  CE2 TYR   127      -9.627-111.220   1.627  1.00  0.00      BSYN  
ATOM   1131   CZ TYR   127      -9.429-111.473   2.981  1.00  0.00      BSYN  
ATOM   1132   OH TYR   127      -8.190-111.534   3.572  1.00  0.00      BSYN  
ATOM   1133   HH TYR   127      -8.174-111.877   4.469  1.00  0.00      BSYN  
ATOM   1134    C TYR   127     -14.507-109.280   3.318  1.00  0.00      BSYN  
ATOM   1135    O TYR   127     -15.041-110.158   4.037  1.00  0.00      BSYN  
ATOM   1136    N GLN   128     -14.204-108.013   3.817  1.00  0.00      BSYN  
ATOM   1137    H GLN   128     -13.855-107.463   3.084  1.00  0.00      BSYN  
ATOM   1138   CA GLN   128     -14.358-107.475   5.191  1.00  0.00      BSYN  
ATOM   1139   CB GLN   128     -13.464-106.196   5.316  1.00  0.00      BSYN  
ATOM   1140   CG GLN   128     -11.923-106.175   5.016  1.00  0.00      BSYN  
ATOM   1141   CD GLN   128     -11.286-107.564   4.968  1.00  0.00      BSYN  
ATOM   1142  OE1 GLN   128     -11.411-108.513   5.758  1.00  0.00      BSYN  
ATOM   1143  NE2 GLN   128     -10.656-107.555   3.867  1.00  0.00      BSYN  
ATOM   1144 HE21 GLN   128     -10.183-108.387   3.653  1.00  0.00      BSYN  
ATOM   1145 HE22 GLN   128     -10.671-106.756   3.301  1.00  0.00      BSYN  
ATOM   1146    C GLN   128     -15.831-107.283   5.718  1.00  0.00      BSYN  
ATOM   1147    O GLN   128     -15.945-107.431   6.917  1.00  0.00      BSYN  
ATOM   1148    N GLU   129     -16.960-107.008   5.057  1.00  0.00      BSYN  
ATOM   1149    H GLU   129     -17.072-107.298   4.128  1.00  0.00      BSYN  
ATOM   1150   CA GLU   129     -18.007-106.392   5.888  1.00  0.00      BSYN  
ATOM   1151   CB GLU   129     -18.582-105.175   5.186  1.00  0.00      BSYN  
ATOM   1152   CG GLU   129     -17.731-104.038   5.145  1.00  0.00      BSYN  
ATOM   1153   CD GLU   129     -18.385-102.857   4.499  1.00  0.00      BSYN  
ATOM   1154  OE1 GLU   129     -19.349-102.320   5.031  1.00  0.00      BSYN  
ATOM   1155  OE2 GLU   129     -17.970-102.584   3.361  1.00  0.00      BSYN  
ATOM   1156    C GLU   129     -19.226-107.356   6.203  1.00  0.00      BSYN  
ATOM   1157    O GLU   129     -19.384-108.342   5.490  1.00  0.00      BSYN  
ATOM   1158    N TYR   130     -20.050-107.015   7.246  1.00  0.00      BSYN  
ATOM   1159    H TYR   130     -20.145-106.054   7.410  1.00  0.00      BSYN  
ATOM   1160   CA TYR   130     -20.876-107.996   7.871  1.00  0.00      BSYN  
ATOM   1161   CB TYR   130     -20.326-108.250   9.207  1.00  0.00      BSYN  
ATOM   1162   CG TYR   130     -18.847-108.325   9.417  1.00  0.00      BSYN  
ATOM   1163  CD1 TYR   130     -18.316-107.373  10.208  1.00  0.00      BSYN  
ATOM   1164  CE1 TYR   130     -16.968-107.457  10.480  1.00  0.00      BSYN  
ATOM   1165  CD2 TYR   130     -18.103-109.332   8.875  1.00  0.00      BSYN  
ATOM   1166  CE2 TYR   130     -16.746-109.483   9.136  1.00  0.00      BSYN  
ATOM   1167   CZ TYR   130     -16.192-108.533  10.025  1.00  0.00      BSYN  
ATOM   1168   OH TYR   130     -14.836-108.707  10.132  1.00  0.00      BSYN  
ATOM   1169   HH TYR   130     -14.522-108.065  10.773  1.00  0.00      BSYN  
ATOM   1170    C TYR   130     -22.155-107.192   8.015  1.00  0.00      BSYN  
ATOM   1171    O TYR   130     -22.143-106.231   8.789  1.00  0.00      BSYN  
ATOM   1172    N GLU   131     -23.175-107.860   7.465  1.00  0.00      BSYN  
ATOM   1173    H GLU   131     -22.995-108.823   7.425  1.00  0.00      BSYN  
ATOM   1174   CA GLU   131     -24.522-107.307   7.343  1.00  0.00      BSYN  
ATOM   1175   CB GLU   131     -25.185-108.000   6.086  1.00  0.00      BSYN  
ATOM   1176   CG GLU   131     -24.980-109.472   5.928  1.00  0.00      BSYN  
ATOM   1177   CD GLU   131     -26.089-110.038   4.992  1.00  0.00      BSYN  
ATOM   1178  OE1 GLU   131     -27.159-110.290   5.469  1.00  0.00      BSYN  
ATOM   1179  OE2 GLU   131     -25.701-110.362   3.905  1.00  0.00      BSYN  
ATOM   1180    C GLU   131     -25.427-107.278   8.523  1.00  0.00      BSYN  
ATOM   1181    O GLU   131     -25.566-108.264   9.240  1.00  0.00      BSYN  
ATOM   1182    N PRO   132     -25.963-106.133   8.875  1.00  0.00      BSYN  
ATOM   1183   CD PRO   132     -25.439-104.821   8.299  1.00  0.00      BSYN  
ATOM   1184   CA PRO   132     -26.743-105.885  10.070  1.00  0.00      BSYN  
ATOM   1185   CB PRO   132     -26.094-104.630  10.518  1.00  0.00      BSYN  
ATOM   1186   CG PRO   132     -25.828-103.851   9.360  1.00  0.00      BSYN  
ATOM   1187    C PRO   132     -28.257-105.768   9.814  1.00  0.00      BSYN  
ATOM   1188    O PRO   132     -28.609-105.306   8.745  1.00  0.00      BSYN  
ATOM   1189    N GLU   133     -29.017-106.101  10.819  1.00  0.00      BSYN  
ATOM   1190    H GLU   133     -28.702-106.201  11.742  1.00  0.00      BSYN  
ATOM   1191   CA GLU   133     -30.476-106.297  10.578  1.00  0.00      BSYN  
ATOM   1192   CB GLU   133     -30.828-107.789  10.621  1.00  0.00      BSYN  
ATOM   1193   CG GLU   133     -30.675-108.411   9.269  1.00  0.00      BSYN  
ATOM   1194   CD GLU   133     -31.083-109.940   9.455  1.00  0.00      BSYN  
ATOM   1195  OE1 GLU   133     -30.653-110.546  10.374  1.00  0.00      BSYN  
ATOM   1196  OE2 GLU   133     -31.929-110.489   8.699  1.00  0.00      BSYN  
ATOM   1197    C GLU   133     -31.324-105.531  11.577  1.00  0.00      BSYN  
ATOM   1198    O GLU   133     -30.866-105.217  12.691  1.00  0.00      BSYN  
ATOM   1199    N ALA   134     -32.596-105.337  11.219  1.00  0.00      BSYN  
ATOM   1200    H ALA   134     -32.786-105.528  10.277  1.00  0.00      BSYN  
ATOM   1201   CA ALA   134     -33.604-104.687  12.044  1.00  0.00      BSYN  
ATOM   1202   CB ALA   134     -34.599-104.038  11.127  1.00  0.00      BSYN  
ATOM   1203    C ALA   134     -34.457-105.593  12.953  1.00  0.00      BSYN  
ATOM   1204  OT1 ALA   134     -35.134-105.134  13.807  1.00  0.00      BSYN  
ATOM   1205  OT2 ALA   134     -34.347-106.734  12.662  1.00  0.00      BSYN  
END
