# Supplementary material for: Data set of intrinsically disordered proteins analysed at a local protein conformation level
Source: Data Brief. 2020 Mar 5;29:105383. doi: 10.1016/j.dib.2020.105383 (PMC7078294; doi:10.1016/j.dib.2020.105383)
Supplement: Supplementary file 1 [file mmc1.zip › the data/1-DATA/PED1AAD-pdb/1AAD-117.pdb]

CRYST1    1.000    1.000    1.000  90.00  90.00  90.00 P 1           1
ATOM      1  HT1 MET     1      11.722 -57.997  -8.376  1.00  0.00      BSYN  
ATOM      2  HT2 MET     1      10.330 -57.217  -8.804  1.00  0.00      BSYN  
ATOM      3    N MET     1      11.196 -57.110  -8.237  1.00  0.00      BSYN  
ATOM      4  HT3 MET     1      10.912 -57.222  -7.243  1.00  0.00      BSYN  
ATOM      5   CA MET     1      12.075 -56.052  -8.762  1.00  0.00      BSYN  
ATOM      6   CB MET     1      13.408 -55.923  -7.881  1.00  0.00      BSYN  
ATOM      7   CG MET     1      13.335 -55.874  -6.315  1.00  0.00      BSYN  
ATOM      8   SD MET     1      12.633 -54.243  -5.826  1.00  0.00      BSYN  
ATOM      9   CE MET     1      13.920 -53.045  -6.249  1.00  0.00      BSYN  
ATOM     10    C MET     1      12.551 -56.082 -10.176  1.00  0.00      BSYN  
ATOM     11    O MET     1      13.162 -57.056 -10.638  1.00  0.00      BSYN  
ATOM     12    N ASP     2      12.566 -54.878 -10.635  1.00  0.00      BSYN  
ATOM     13    H ASP     2      12.356 -54.028 -10.196  1.00  0.00      BSYN  
ATOM     14   CA ASP     2      12.995 -54.592 -12.029  1.00  0.00      BSYN  
ATOM     15   CB ASP     2      11.746 -54.088 -12.770  1.00  0.00      BSYN  
ATOM     16   CG ASP     2      11.891 -54.365 -14.269  1.00  0.00      BSYN  
ATOM     17  OD1 ASP     2      12.294 -53.412 -14.944  1.00  0.00      BSYN  
ATOM     18  OD2 ASP     2      11.706 -55.469 -14.753  1.00  0.00      BSYN  
ATOM     19    C ASP     2      14.001 -53.369 -11.919  1.00  0.00      BSYN  
ATOM     20    O ASP     2      13.632 -52.447 -11.140  1.00  0.00      BSYN  
ATOM     21    N VAL     3      15.183 -53.382 -12.495  1.00  0.00      BSYN  
ATOM     22    H VAL     3      15.498 -54.062 -13.127  1.00  0.00      BSYN  
ATOM     23   CA VAL     3      16.216 -52.322 -12.224  1.00  0.00      BSYN  
ATOM     24   CB VAL     3      17.602 -52.874 -12.488  1.00  0.00      BSYN  
ATOM     25  CG1 VAL     3      17.902 -53.884 -11.364  1.00  0.00      BSYN  
ATOM     26  CG2 VAL     3      17.779 -53.655 -13.817  1.00  0.00      BSYN  
ATOM     27    C VAL     3      16.012 -50.965 -12.945  1.00  0.00      BSYN  
ATOM     28    O VAL     3      16.710 -49.949 -12.667  1.00  0.00      BSYN  
ATOM     29    N PHE     4      15.065 -50.902 -13.925  1.00  0.00      BSYN  
ATOM     30    H PHE     4      14.542 -51.685 -14.195  1.00  0.00      BSYN  
ATOM     31   CA PHE     4      14.835 -49.591 -14.577  1.00  0.00      BSYN  
ATOM     32   CB PHE     4      15.031 -49.627 -16.095  1.00  0.00      BSYN  
ATOM     33   CG PHE     4      16.318 -50.329 -16.628  1.00  0.00      BSYN  
ATOM     34  CD1 PHE     4      16.341 -51.046 -17.778  1.00  0.00      BSYN  
ATOM     35  CD2 PHE     4      17.537 -49.983 -15.981  1.00  0.00      BSYN  
ATOM     36  CE1 PHE     4      17.550 -51.396 -18.393  1.00  0.00      BSYN  
ATOM     37  CE2 PHE     4      18.766 -50.260 -16.599  1.00  0.00      BSYN  
ATOM     38   CZ PHE     4      18.739 -50.933 -17.850  1.00  0.00      BSYN  
ATOM     39    C PHE     4      13.449 -48.991 -14.292  1.00  0.00      BSYN  
ATOM     40    O PHE     4      12.557 -49.799 -14.110  1.00  0.00      BSYN  
ATOM     41    N MET     5      13.423 -47.715 -13.902  1.00  0.00      BSYN  
ATOM     42    H MET     5      14.326 -47.422 -13.657  1.00  0.00      BSYN  
ATOM     43   CA MET     5      12.261 -46.971 -14.101  1.00  0.00      BSYN  
ATOM     44   CB MET     5      11.826 -46.098 -12.843  1.00  0.00      BSYN  
ATOM     45   CG MET     5      12.930 -45.247 -12.336  1.00  0.00      BSYN  
ATOM     46   SD MET     5      12.285 -44.306 -10.931  1.00  0.00      BSYN  
ATOM     47   CE MET     5      12.502 -42.668 -11.582  1.00  0.00      BSYN  
ATOM     48    C MET     5      12.332 -45.963 -15.270  1.00  0.00      BSYN  
ATOM     49    O MET     5      11.640 -44.972 -15.316  1.00  0.00      BSYN  
ATOM     50    N LYS     6      13.234 -46.189 -16.214  1.00  0.00      BSYN  
ATOM     51    H LYS     6      13.600 -47.047 -16.514  1.00  0.00      BSYN  
ATOM     52   CA LYS     6      13.733 -45.236 -17.155  1.00  0.00      BSYN  
ATOM     53   CB LYS     6      15.249 -45.222 -17.094  1.00  0.00      BSYN  
ATOM     54   CG LYS     6      15.890 -45.357 -15.709  1.00  0.00      BSYN  
ATOM     55   CD LYS     6      17.354 -45.043 -15.875  1.00  0.00      BSYN  
ATOM     56   CE LYS     6      18.313 -45.275 -14.713  1.00  0.00      BSYN  
ATOM     57   NZ LYS     6      19.640 -44.797 -15.174  1.00  0.00      BSYN  
ATOM     58  HZ1 LYS     6      20.300 -44.932 -14.382  1.00  0.00      BSYN  
ATOM     59  HZ2 LYS     6      19.988 -45.455 -15.901  1.00  0.00      BSYN  
ATOM     60  HZ3 LYS     6      19.726 -43.774 -15.341  1.00  0.00      BSYN  
ATOM     61    C LYS     6      13.309 -45.337 -18.594  1.00  0.00      BSYN  
ATOM     62    O LYS     6      13.316 -44.280 -19.313  1.00  0.00      BSYN  
ATOM     63    N GLY     7      13.026 -46.622 -18.928  1.00  0.00      BSYN  
ATOM     64    H GLY     7      13.273 -47.332 -18.301  1.00  0.00      BSYN  
ATOM     65   CA GLY     7      12.766 -46.915 -20.381  1.00  0.00      BSYN  
ATOM     66    C GLY     7      11.982 -48.142 -20.211  1.00  0.00      BSYN  
ATOM     67    O GLY     7      12.427 -49.050 -19.420  1.00  0.00      BSYN  
ATOM     68    N LEU     8      10.825 -48.099 -20.697  1.00  0.00      BSYN  
ATOM     69    H LEU     8      10.484 -47.239 -21.020  1.00  0.00      BSYN  
ATOM     70   CA LEU     8      10.096 -49.381 -20.942  1.00  0.00      BSYN  
ATOM     71   CB LEU     8       8.677 -48.970 -21.073  1.00  0.00      BSYN  
ATOM     72   CG LEU     8       7.857 -48.628 -19.847  1.00  0.00      BSYN  
ATOM     73  CD1 LEU     8       6.628 -47.874 -20.333  1.00  0.00      BSYN  
ATOM     74  CD2 LEU     8       7.414 -49.799 -18.962  1.00  0.00      BSYN  
ATOM     75    C LEU     8      10.581 -50.024 -22.275  1.00  0.00      BSYN  
ATOM     76    O LEU     8      10.900 -49.315 -23.256  1.00  0.00      BSYN  
ATOM     77    N SER     9      11.030 -51.346 -22.120  1.00  0.00      BSYN  
ATOM     78    H SER     9      11.193 -51.568 -21.180  1.00  0.00      BSYN  
ATOM     79   CA SER     9      11.391 -52.271 -23.210  1.00  0.00      BSYN  
ATOM     80   CB SER     9      12.668 -53.056 -22.881  1.00  0.00      BSYN  
ATOM     81   OG SER     9      12.640 -53.955 -21.777  1.00  0.00      BSYN  
ATOM     82   HG SER     9      13.502 -54.088 -21.374  1.00  0.00      BSYN  
ATOM     83    C SER     9      10.239 -53.114 -23.667  1.00  0.00      BSYN  
ATOM     84    O SER     9       9.297 -52.700 -24.394  1.00  0.00      BSYN  
ATOM     85    N MET    10      10.100 -54.374 -23.021  1.00  0.00      BSYN  
ATOM     86    H MET    10      10.569 -54.633 -22.200  1.00  0.00      BSYN  
ATOM     87   CA MET    10       9.311 -55.432 -23.481  1.00  0.00      BSYN  
ATOM     88   CB MET    10      10.092 -56.740 -23.415  1.00  0.00      BSYN  
ATOM     89   CG MET    10      11.301 -56.899 -24.394  1.00  0.00      BSYN  
ATOM     90   SD MET    10      12.622 -58.125 -24.224  1.00  0.00      BSYN  
ATOM     91   CE MET    10      13.858 -57.065 -23.592  1.00  0.00      BSYN  
ATOM     92    C MET    10       7.863 -55.698 -22.986  1.00  0.00      BSYN  
ATOM     93    O MET    10       7.510 -56.685 -22.416  1.00  0.00      BSYN  
ATOM     94    N ALA    11       7.044 -54.638 -23.139  1.00  0.00      BSYN  
ATOM     95    H ALA    11       7.357 -53.817 -23.573  1.00  0.00      BSYN  
ATOM     96   CA ALA    11       5.661 -54.687 -22.716  1.00  0.00      BSYN  
ATOM     97   CB ALA    11       5.313 -53.170 -22.450  1.00  0.00      BSYN  
ATOM     98    C ALA    11       4.811 -55.422 -23.768  1.00  0.00      BSYN  
ATOM     99    O ALA    11       5.319 -55.950 -24.753  1.00  0.00      BSYN  
ATOM    100    N LYS    12       3.500 -55.575 -23.598  1.00  0.00      BSYN  
ATOM    101    H LYS    12       3.166 -55.376 -22.698  1.00  0.00      BSYN  
ATOM    102   CA LYS    12       2.432 -56.129 -24.406  1.00  0.00      BSYN  
ATOM    103   CB LYS    12       1.311 -56.669 -23.464  1.00  0.00      BSYN  
ATOM    104   CG LYS    12       1.402 -58.199 -22.888  1.00  0.00      BSYN  
ATOM    105   CD LYS    12       0.165 -59.090 -23.077  1.00  0.00      BSYN  
ATOM    106   CE LYS    12       0.436 -60.564 -22.659  1.00  0.00      BSYN  
ATOM    107   NZ LYS    12       0.298 -60.751 -21.258  1.00  0.00      BSYN  
ATOM    108  HZ1 LYS    12       1.097 -60.237 -20.837  1.00  0.00      BSYN  
ATOM    109  HZ2 LYS    12      -0.616 -60.435 -20.876  1.00  0.00      BSYN  
ATOM    110  HZ3 LYS    12       0.529 -61.743 -21.046  1.00  0.00      BSYN  
ATOM    111    C LYS    12       1.849 -55.214 -25.458  1.00  0.00      BSYN  
ATOM    112    O LYS    12       2.104 -55.407 -26.680  1.00  0.00      BSYN  
ATOM    113    N GLU    13       1.156 -54.264 -24.870  1.00  0.00      BSYN  
ATOM    114    H GLU    13       0.815 -54.270 -23.951  1.00  0.00      BSYN  
ATOM    115   CA GLU    13       0.626 -53.151 -25.727  1.00  0.00      BSYN  
ATOM    116   CB GLU    13      -0.852 -53.383 -25.874  1.00  0.00      BSYN  
ATOM    117   CG GLU    13      -1.280 -54.638 -26.495  1.00  0.00      BSYN  
ATOM    118   CD GLU    13      -1.581 -54.637 -28.029  1.00  0.00      BSYN  
ATOM    119  OE1 GLU    13      -1.962 -53.563 -28.446  1.00  0.00      BSYN  
ATOM    120  OE2 GLU    13      -1.397 -55.734 -28.597  1.00  0.00      BSYN  
ATOM    121    C GLU    13       0.934 -51.746 -25.140  1.00  0.00      BSYN  
ATOM    122    O GLU    13       1.691 -51.625 -24.182  1.00  0.00      BSYN  
ATOM    123    N GLY    14       0.302 -50.773 -25.770  1.00  0.00      BSYN  
ATOM    124    H GLY    14      -0.047 -50.899 -26.677  1.00  0.00      BSYN  
ATOM    125   CA GLY    14       0.146 -49.440 -25.142  1.00  0.00      BSYN  
ATOM    126    C GLY    14      -0.823 -49.311 -23.923  1.00  0.00      BSYN  
ATOM    127    O GLY    14      -0.547 -48.667 -22.871  1.00  0.00      BSYN  
ATOM    128    N VAL    15      -1.955 -50.032 -24.136  1.00  0.00      BSYN  
ATOM    129    H VAL    15      -2.001 -50.509 -24.991  1.00  0.00      BSYN  
ATOM    130   CA VAL    15      -3.032 -50.181 -23.124  1.00  0.00      BSYN  
ATOM    131   CB VAL    15      -4.317 -50.901 -23.604  1.00  0.00      BSYN  
ATOM    132  CG1 VAL    15      -5.537 -50.748 -22.853  1.00  0.00      BSYN  
ATOM    133  CG2 VAL    15      -4.589 -50.701 -25.045  1.00  0.00      BSYN  
ATOM    134    C VAL    15      -2.513 -51.008 -22.013  1.00  0.00      BSYN  
ATOM    135    O VAL    15      -2.057 -52.167 -22.117  1.00  0.00      BSYN  
ATOM    136    N VAL    16      -2.580 -50.342 -20.796  1.00  0.00      BSYN  
ATOM    137    H VAL    16      -2.627 -49.366 -20.871  1.00  0.00      BSYN  
ATOM    138   CA VAL    16      -2.542 -50.970 -19.452  1.00  0.00      BSYN  
ATOM    139   CB VAL    16      -1.335 -50.249 -18.724  1.00  0.00      BSYN  
ATOM    140  CG1 VAL    16      -0.965 -51.023 -17.479  1.00  0.00      BSYN  
ATOM    141  CG2 VAL    16      -0.259 -50.171 -19.611  1.00  0.00      BSYN  
ATOM    142    C VAL    16      -3.843 -51.006 -18.684  1.00  0.00      BSYN  
ATOM    143    O VAL    16      -4.406 -51.982 -18.193  1.00  0.00      BSYN  
ATOM    144    N ALA    17      -4.500 -49.819 -18.646  1.00  0.00      BSYN  
ATOM    145    H ALA    17      -4.035 -49.045 -19.028  1.00  0.00      BSYN  
ATOM    146   CA ALA    17      -5.790 -49.609 -18.076  1.00  0.00      BSYN  
ATOM    147   CB ALA    17      -6.313 -48.155 -18.003  1.00  0.00      BSYN  
ATOM    148    C ALA    17      -6.759 -50.307 -19.061  1.00  0.00      BSYN  
ATOM    149    O ALA    17      -6.844 -49.982 -20.245  1.00  0.00      BSYN  
ATOM    150    N ALA    18      -7.578 -51.203 -18.460  1.00  0.00      BSYN  
ATOM    151    H ALA    18      -7.249 -51.413 -17.562  1.00  0.00      BSYN  
ATOM    152   CA ALA    18      -8.590 -51.960 -19.213  1.00  0.00      BSYN  
ATOM    153   CB ALA    18      -9.074 -52.960 -18.173  1.00  0.00      BSYN  
ATOM    154    C ALA    18      -9.767 -51.120 -19.709  1.00  0.00      BSYN  
ATOM    155    O ALA    18     -10.456 -50.511 -18.937  1.00  0.00      BSYN  
ATOM    156    N ALA    19      -9.909 -51.002 -21.049  1.00  0.00      BSYN  
ATOM    157    H ALA    19      -9.323 -51.608 -21.549  1.00  0.00      BSYN  
ATOM    158   CA ALA    19     -11.099 -50.362 -21.572  1.00  0.00      BSYN  
ATOM    159   CB ALA    19     -10.620 -49.138 -22.373  1.00  0.00      BSYN  
ATOM    160    C ALA    19     -11.895 -51.298 -22.527  1.00  0.00      BSYN  
ATOM    161    O ALA    19     -12.633 -50.810 -23.378  1.00  0.00      BSYN  
ATOM    162    N GLU    20     -11.793 -52.595 -22.393  1.00  0.00      BSYN  
ATOM    163    H GLU    20     -11.206 -52.920 -21.679  1.00  0.00      BSYN  
ATOM    164   CA GLU    20     -12.268 -53.592 -23.348  1.00  0.00      BSYN  
ATOM    165   CB GLU    20     -11.115 -54.547 -23.706  1.00  0.00      BSYN  
ATOM    166   CG GLU    20     -11.339 -55.508 -24.921  1.00  0.00      BSYN  
ATOM    167   CD GLU    20     -11.676 -54.881 -26.377  1.00  0.00      BSYN  
ATOM    168  OE1 GLU    20     -11.485 -55.603 -27.294  1.00  0.00      BSYN  
ATOM    169  OE2 GLU    20     -12.164 -53.779 -26.574  1.00  0.00      BSYN  
ATOM    170    C GLU    20     -13.556 -54.261 -22.890  1.00  0.00      BSYN  
ATOM    171    O GLU    20     -13.625 -54.756 -21.725  1.00  0.00      BSYN  
ATOM    172    N LYS    21     -14.751 -54.145 -23.542  1.00  0.00      BSYN  
ATOM    173    H LYS    21     -14.857 -53.618 -24.361  1.00  0.00      BSYN  
ATOM    174   CA LYS    21     -15.962 -54.771 -23.172  1.00  0.00      BSYN  
ATOM    175   CB LYS    21     -17.199 -53.836 -23.410  1.00  0.00      BSYN  
ATOM    176   CG LYS    21     -17.131 -52.463 -22.648  1.00  0.00      BSYN  
ATOM    177   CD LYS    21     -16.117 -51.353 -22.823  1.00  0.00      BSYN  
ATOM    178   CE LYS    21     -16.252 -50.997 -24.353  1.00  0.00      BSYN  
ATOM    179   NZ LYS    21     -15.199 -50.065 -24.784  1.00  0.00      BSYN  
ATOM    180  HZ1 LYS    21     -14.249 -50.402 -24.527  1.00  0.00      BSYN  
ATOM    181  HZ2 LYS    21     -15.296 -49.712 -25.757  1.00  0.00      BSYN  
ATOM    182  HZ3 LYS    21     -15.243 -49.197 -24.212  1.00  0.00      BSYN  
ATOM    183    C LYS    21     -16.203 -56.078 -23.847  1.00  0.00      BSYN  
ATOM    184    O LYS    21     -15.998 -56.181 -25.074  1.00  0.00      BSYN  
ATOM    185    N THR    22     -16.773 -56.961 -23.055  1.00  0.00      BSYN  
ATOM    186    H THR    22     -16.590 -56.816 -22.103  1.00  0.00      BSYN  
ATOM    187   CA THR    22     -17.497 -58.134 -23.407  1.00  0.00      BSYN  
ATOM    188   CB THR    22     -16.707 -59.241 -24.126  1.00  0.00      BSYN  
ATOM    189  OG1 THR    22     -16.304 -58.692 -25.303  1.00  0.00      BSYN  
ATOM    190  HG1 THR    22     -15.672 -57.972 -25.368  1.00  0.00      BSYN  
ATOM    191  CG2 THR    22     -17.495 -60.448 -24.283  1.00  0.00      BSYN  
ATOM    192    C THR    22     -18.202 -58.786 -22.102  1.00  0.00      BSYN  
ATOM    193    O THR    22     -17.661 -59.454 -21.227  1.00  0.00      BSYN  
ATOM    194    N LYS    23     -19.518 -58.565 -22.200  1.00  0.00      BSYN  
ATOM    195    H LYS    23     -19.737 -58.166 -23.068  1.00  0.00      BSYN  
ATOM    196   CA LYS    23     -20.552 -58.951 -21.251  1.00  0.00      BSYN  
ATOM    197   CB LYS    23     -21.546 -57.818 -21.173  1.00  0.00      BSYN  
ATOM    198   CG LYS    23     -22.172 -57.578 -19.750  1.00  0.00      BSYN  
ATOM    199   CD LYS    23     -22.652 -56.184 -19.490  1.00  0.00      BSYN  
ATOM    200   CE LYS    23     -24.027 -55.881 -20.185  1.00  0.00      BSYN  
ATOM    201   NZ LYS    23     -24.628 -54.771 -19.498  1.00  0.00      BSYN  
ATOM    202  HZ1 LYS    23     -23.789 -54.182 -19.674  1.00  0.00      BSYN  
ATOM    203  HZ2 LYS    23     -25.500 -54.639 -20.049  1.00  0.00      BSYN  
ATOM    204  HZ3 LYS    23     -24.884 -54.920 -18.501  1.00  0.00      BSYN  
ATOM    205    C LYS    23     -21.276 -60.292 -21.522  1.00  0.00      BSYN  
ATOM    206    O LYS    23     -21.702 -60.510 -22.643  1.00  0.00      BSYN  
ATOM    207    N GLN    24     -21.237 -61.167 -20.546  1.00  0.00      BSYN  
ATOM    208    H GLN    24     -20.932 -60.788 -19.695  1.00  0.00      BSYN  
ATOM    209   CA GLN    24     -21.845 -62.453 -20.519  1.00  0.00      BSYN  
ATOM    210   CB GLN    24     -20.844 -63.499 -20.105  1.00  0.00      BSYN  
ATOM    211   CG GLN    24     -19.652 -63.600 -20.995  1.00  0.00      BSYN  
ATOM    212   CD GLN    24     -19.833 -64.249 -22.326  1.00  0.00      BSYN  
ATOM    213  OE1 GLN    24     -20.925 -64.541 -22.691  1.00  0.00      BSYN  
ATOM    214  NE2 GLN    24     -18.816 -64.546 -23.159  1.00  0.00      BSYN  
ATOM    215 HE21 GLN    24     -17.972 -64.389 -22.686  1.00  0.00      BSYN  
ATOM    216 HE22 GLN    24     -18.949 -64.984 -24.026  1.00  0.00      BSYN  
ATOM    217    C GLN    24     -22.792 -62.273 -19.335  1.00  0.00      BSYN  
ATOM    218    O GLN    24     -22.447 -61.944 -18.199  1.00  0.00      BSYN  
ATOM    219    N GLY    25     -24.093 -62.606 -19.459  1.00  0.00      BSYN  
ATOM    220    H GLY    25     -24.690 -62.582 -18.682  1.00  0.00      BSYN  
ATOM    221   CA GLY    25     -24.831 -62.976 -20.726  1.00  0.00      BSYN  
ATOM    222    C GLY    25     -25.021 -64.464 -20.873  1.00  0.00      BSYN  
ATOM    223    O GLY    25     -24.216 -64.999 -21.667  1.00  0.00      BSYN  
ATOM    224    N VAL    26     -26.095 -65.032 -20.334  1.00  0.00      BSYN  
ATOM    225    H VAL    26     -26.698 -64.438 -19.840  1.00  0.00      BSYN  
ATOM    226   CA VAL    26     -26.179 -66.438 -20.256  1.00  0.00      BSYN  
ATOM    227   CB VAL    26     -27.381 -66.789 -19.214  1.00  0.00      BSYN  
ATOM    228  CG1 VAL    26     -28.779 -66.775 -19.795  1.00  0.00      BSYN  
ATOM    229  CG2 VAL    26     -27.231 -68.205 -18.609  1.00  0.00      BSYN  
ATOM    230    C VAL    26     -26.405 -67.222 -21.539  1.00  0.00      BSYN  
ATOM    231    O VAL    26     -25.919 -68.378 -21.573  1.00  0.00      BSYN  
ATOM    232    N THR    27     -27.081 -66.556 -22.510  1.00  0.00      BSYN  
ATOM    233    H THR    27     -27.776 -65.975 -22.137  1.00  0.00      BSYN  
ATOM    234   CA THR    27     -27.419 -67.104 -23.763  1.00  0.00      BSYN  
ATOM    235   CB THR    27     -28.659 -66.447 -24.474  1.00  0.00      BSYN  
ATOM    236  OG1 THR    27     -28.917 -65.186 -23.956  1.00  0.00      BSYN  
ATOM    237  HG1 THR    27     -29.861 -65.032 -23.871  1.00  0.00      BSYN  
ATOM    238  CG2 THR    27     -29.867 -67.375 -24.582  1.00  0.00      BSYN  
ATOM    239    C THR    27     -26.003 -67.152 -24.551  1.00  0.00      BSYN  
ATOM    240    O THR    27     -25.878 -68.215 -25.164  1.00  0.00      BSYN  
ATOM    241    N GLU    28     -25.131 -66.155 -24.451  1.00  0.00      BSYN  
ATOM    242    H GLU    28     -25.237 -65.361 -23.887  1.00  0.00      BSYN  
ATOM    243   CA GLU    28     -23.921 -66.191 -25.323  1.00  0.00      BSYN  
ATOM    244   CB GLU    28     -23.386 -64.800 -25.602  1.00  0.00      BSYN  
ATOM    245   CG GLU    28     -24.354 -63.928 -26.365  1.00  0.00      BSYN  
ATOM    246   CD GLU    28     -23.951 -62.543 -26.834  1.00  0.00      BSYN  
ATOM    247  OE1 GLU    28     -23.459 -61.736 -25.966  1.00  0.00      BSYN  
ATOM    248  OE2 GLU    28     -24.006 -62.220 -28.036  1.00  0.00      BSYN  
ATOM    249    C GLU    28     -22.820 -67.094 -24.683  1.00  0.00      BSYN  
ATOM    250    O GLU    28     -21.874 -67.519 -25.330  1.00  0.00      BSYN  
ATOM    251    N ALA    29     -23.152 -67.579 -23.465  1.00  0.00      BSYN  
ATOM    252    H ALA    29     -23.811 -67.132 -22.894  1.00  0.00      BSYN  
ATOM    253   CA ALA    29     -22.502 -68.650 -22.802  1.00  0.00      BSYN  
ATOM    254   CB ALA    29     -22.791 -68.506 -21.162  1.00  0.00      BSYN  
ATOM    255    C ALA    29     -22.845 -70.066 -23.262  1.00  0.00      BSYN  
ATOM    256    O ALA    29     -21.998 -70.862 -23.781  1.00  0.00      BSYN  
ATOM    257    N ALA    30     -24.091 -70.409 -23.230  1.00  0.00      BSYN  
ATOM    258    H ALA    30     -24.657 -70.012 -22.535  1.00  0.00      BSYN  
ATOM    259   CA ALA    30     -24.570 -71.711 -23.849  1.00  0.00      BSYN  
ATOM    260   CB ALA    30     -26.119 -71.570 -23.918  1.00  0.00      BSYN  
ATOM    261    C ALA    30     -24.083 -71.857 -25.252  1.00  0.00      BSYN  
ATOM    262    O ALA    30     -23.996 -73.070 -25.482  1.00  0.00      BSYN  
ATOM    263    N GLU    31     -23.950 -70.757 -25.949  1.00  0.00      BSYN  
ATOM    264    H GLU    31     -24.368 -69.880 -25.820  1.00  0.00      BSYN  
ATOM    265   CA GLU    31     -23.363 -70.839 -27.308  1.00  0.00      BSYN  
ATOM    266   CB GLU    31     -23.977 -69.815 -28.138  1.00  0.00      BSYN  
ATOM    267   CG GLU    31     -25.357 -70.332 -28.642  1.00  0.00      BSYN  
ATOM    268   CD GLU    31     -25.631 -69.637 -29.996  1.00  0.00      BSYN  
ATOM    269  OE1 GLU    31     -26.408 -68.687 -29.928  1.00  0.00      BSYN  
ATOM    270  OE2 GLU    31     -25.069 -69.987 -31.087  1.00  0.00      BSYN  
ATOM    271    C GLU    31     -21.803 -70.952 -27.386  1.00  0.00      BSYN  
ATOM    272    O GLU    31     -21.382 -71.219 -28.536  1.00  0.00      BSYN  
ATOM    273    N LYS    32     -20.988 -70.690 -26.336  1.00  0.00      BSYN  
ATOM    274    H LYS    32     -21.475 -70.520 -25.502  1.00  0.00      BSYN  
ATOM    275   CA LYS    32     -19.560 -70.574 -26.488  1.00  0.00      BSYN  
ATOM    276   CB LYS    32     -19.192 -69.213 -26.049  1.00  0.00      BSYN  
ATOM    277   CG LYS    32     -19.212 -68.194 -27.176  1.00  0.00      BSYN  
ATOM    278   CD LYS    32     -18.516 -66.954 -26.753  1.00  0.00      BSYN  
ATOM    279   CE LYS    32     -18.625 -65.788 -27.740  1.00  0.00      BSYN  
ATOM    280   NZ LYS    32     -17.822 -64.639 -27.399  1.00  0.00      BSYN  
ATOM    281  HZ1 LYS    32     -18.586 -64.167 -26.873  1.00  0.00      BSYN  
ATOM    282  HZ2 LYS    32     -17.117 -64.924 -26.690  1.00  0.00      BSYN  
ATOM    283  HZ3 LYS    32     -17.502 -64.167 -28.269  1.00  0.00      BSYN  
ATOM    284    C LYS    32     -18.747 -71.455 -25.519  1.00  0.00      BSYN  
ATOM    285    O LYS    32     -17.467 -71.405 -25.509  1.00  0.00      BSYN  
ATOM    286    N THR    33     -19.358 -72.269 -24.639  1.00  0.00      BSYN  
ATOM    287    H THR    33     -20.311 -72.151 -24.443  1.00  0.00      BSYN  
ATOM    288   CA THR    33     -18.654 -73.171 -23.813  1.00  0.00      BSYN  
ATOM    289   CB THR    33     -19.551 -73.739 -22.694  1.00  0.00      BSYN  
ATOM    290  OG1 THR    33     -20.574 -74.487 -23.232  1.00  0.00      BSYN  
ATOM    291  HG1 THR    33     -20.936 -74.042 -24.001  1.00  0.00      BSYN  
ATOM    292  CG2 THR    33     -19.950 -72.728 -21.621  1.00  0.00      BSYN  
ATOM    293    C THR    33     -17.698 -74.191 -24.468  1.00  0.00      BSYN  
ATOM    294    O THR    33     -17.876 -74.670 -25.546  1.00  0.00      BSYN  
ATOM    295    N LYS    34     -16.616 -74.528 -23.797  1.00  0.00      BSYN  
ATOM    296    H LYS    34     -16.502 -74.320 -22.846  1.00  0.00      BSYN  
ATOM    297   CA LYS    34     -15.714 -75.537 -24.420  1.00  0.00      BSYN  
ATOM    298   CB LYS    34     -14.304 -75.342 -23.795  1.00  0.00      BSYN  
ATOM    299   CG LYS    34     -13.617 -74.206 -24.626  1.00  0.00      BSYN  
ATOM    300   CD LYS    34     -12.383 -73.442 -24.029  1.00  0.00      BSYN  
ATOM    301   CE LYS    34     -12.450 -72.683 -22.668  1.00  0.00      BSYN  
ATOM    302   NZ LYS    34     -13.102 -71.366 -22.853  1.00  0.00      BSYN  
ATOM    303  HZ1 LYS    34     -12.980 -70.840 -21.964  1.00  0.00      BSYN  
ATOM    304  HZ2 LYS    34     -12.598 -70.903 -23.636  1.00  0.00      BSYN  
ATOM    305  HZ3 LYS    34     -14.126 -71.456 -23.015  1.00  0.00      BSYN  
ATOM    306    C LYS    34     -15.986 -76.985 -24.657  1.00  0.00      BSYN  
ATOM    307    O LYS    34     -16.690 -77.490 -23.903  1.00  0.00      BSYN  
ATOM    308    N GLU    35     -15.532 -77.589 -25.733  1.00  0.00      BSYN  
ATOM    309    H GLU    35     -15.033 -77.068 -26.397  1.00  0.00      BSYN  
ATOM    310   CA GLU    35     -15.649 -79.039 -26.012  1.00  0.00      BSYN  
ATOM    311   CB GLU    35     -16.297 -79.123 -27.386  1.00  0.00      BSYN  
ATOM    312   CG GLU    35     -16.485 -80.371 -28.200  1.00  0.00      BSYN  
ATOM    313   CD GLU    35     -17.194 -79.876 -29.411  1.00  0.00      BSYN  
ATOM    314  OE1 GLU    35     -18.279 -80.383 -29.670  1.00  0.00      BSYN  
ATOM    315  OE2 GLU    35     -16.666 -79.081 -30.185  1.00  0.00      BSYN  
ATOM    316    C GLU    35     -14.390 -79.870 -25.907  1.00  0.00      BSYN  
ATOM    317    O GLU    35     -14.312 -80.886 -25.281  1.00  0.00      BSYN  
ATOM    318    N GLY    36     -13.398 -79.271 -26.708  1.00  0.00      BSYN  
ATOM    319    H GLY    36     -13.399 -78.403 -27.162  1.00  0.00      BSYN  
ATOM    320   CA GLY    36     -12.243 -80.179 -26.871  1.00  0.00      BSYN  
ATOM    321    C GLY    36     -12.312 -81.022 -28.118  1.00  0.00      BSYN  
ATOM    322    O GLY    36     -13.303 -80.936 -28.797  1.00  0.00      BSYN  
ATOM    323    N VAL    37     -11.281 -81.762 -28.625  1.00  0.00      BSYN  
ATOM    324    H VAL    37     -10.583 -81.952 -27.965  1.00  0.00      BSYN  
ATOM    325   CA VAL    37     -11.140 -82.240 -29.914  1.00  0.00      BSYN  
ATOM    326   CB VAL    37      -9.684 -82.157 -30.549  1.00  0.00      BSYN  
ATOM    327  CG1 VAL    37      -9.531 -80.766 -31.184  1.00  0.00      BSYN  
ATOM    328  CG2 VAL    37      -8.479 -82.381 -29.559  1.00  0.00      BSYN  
ATOM    329    C VAL    37     -11.640 -83.609 -30.028  1.00  0.00      BSYN  
ATOM    330    O VAL    37     -10.932 -84.618 -29.711  1.00  0.00      BSYN  
ATOM    331    N LEU    38     -12.925 -83.800 -30.246  1.00  0.00      BSYN  
ATOM    332    H LEU    38     -13.574 -83.078 -30.375  1.00  0.00      BSYN  
ATOM    333   CA LEU    38     -13.494 -85.136 -30.374  1.00  0.00      BSYN  
ATOM    334   CB LEU    38     -14.716 -85.311 -29.483  1.00  0.00      BSYN  
ATOM    335   CG LEU    38     -15.463 -84.301 -28.665  1.00  0.00      BSYN  
ATOM    336  CD1 LEU    38     -16.870 -84.584 -28.446  1.00  0.00      BSYN  
ATOM    337  CD2 LEU    38     -14.656 -83.763 -27.420  1.00  0.00      BSYN  
ATOM    338    C LEU    38     -13.756 -85.719 -31.797  1.00  0.00      BSYN  
ATOM    339    O LEU    38     -14.002 -85.061 -32.801  1.00  0.00      BSYN  
ATOM    340    N TYR    39     -13.496 -86.986 -31.878  1.00  0.00      BSYN  
ATOM    341    H TYR    39     -13.158 -87.426 -31.070  1.00  0.00      BSYN  
ATOM    342   CA TYR    39     -13.644 -87.775 -33.152  1.00  0.00      BSYN  
ATOM    343   CB TYR    39     -12.375 -88.516 -33.450  1.00  0.00      BSYN  
ATOM    344   CG TYR    39     -11.631 -87.639 -34.362  1.00  0.00      BSYN  
ATOM    345  CD1 TYR    39     -10.485 -87.025 -33.864  1.00  0.00      BSYN  
ATOM    346  CE1 TYR    39      -9.691 -86.182 -34.550  1.00  0.00      BSYN  
ATOM    347  CD2 TYR    39     -11.968 -87.339 -35.668  1.00  0.00      BSYN  
ATOM    348  CE2 TYR    39     -11.258 -86.432 -36.417  1.00  0.00      BSYN  
ATOM    349   CZ TYR    39     -10.104 -85.845 -35.848  1.00  0.00      BSYN  
ATOM    350   OH TYR    39      -9.359 -84.873 -36.473  1.00  0.00      BSYN  
ATOM    351   HH TYR    39      -9.417 -84.934 -37.429  1.00  0.00      BSYN  
ATOM    352    C TYR    39     -14.680 -88.855 -33.078  1.00  0.00      BSYN  
ATOM    353    O TYR    39     -14.994 -89.644 -32.137  1.00  0.00      BSYN  
ATOM    354    N VAL    40     -15.441 -88.950 -34.190  1.00  0.00      BSYN  
ATOM    355    H VAL    40     -15.418 -88.153 -34.760  1.00  0.00      BSYN  
ATOM    356   CA VAL    40     -16.506 -89.839 -34.441  1.00  0.00      BSYN  
ATOM    357   CB VAL    40     -17.562 -89.260 -35.481  1.00  0.00      BSYN  
ATOM    358  CG1 VAL    40     -17.097 -88.863 -36.840  1.00  0.00      BSYN  
ATOM    359  CG2 VAL    40     -18.766 -90.199 -35.499  1.00  0.00      BSYN  
ATOM    360    C VAL    40     -15.917 -91.142 -34.916  1.00  0.00      BSYN  
ATOM    361    O VAL    40     -15.266 -91.150 -35.948  1.00  0.00      BSYN  
ATOM    362    N GLY    41     -16.588 -92.185 -34.325  1.00  0.00      BSYN  
ATOM    363    H GLY    41     -17.314 -91.968 -33.704  1.00  0.00      BSYN  
ATOM    364   CA GLY    41     -16.198 -93.563 -34.645  1.00  0.00      BSYN  
ATOM    365    C GLY    41     -15.457 -94.245 -33.539  1.00  0.00      BSYN  
ATOM    366    O GLY    41     -15.983 -94.828 -32.559  1.00  0.00      BSYN  
ATOM    367    N SER    42     -14.142 -93.850 -33.538  1.00  0.00      BSYN  
ATOM    368    H SER    42     -13.886 -93.392 -34.365  1.00  0.00      BSYN  
ATOM    369   CA SER    42     -13.117 -94.099 -32.530  1.00  0.00      BSYN  
ATOM    370   CB SER    42     -12.350 -95.435 -32.778  1.00  0.00      BSYN  
ATOM    371   OG SER    42     -11.615 -95.762 -31.656  1.00  0.00      BSYN  
ATOM    372   HG SER    42     -11.754 -96.644 -31.305  1.00  0.00      BSYN  
ATOM    373    C SER    42     -12.045 -92.957 -32.496  1.00  0.00      BSYN  
ATOM    374    O SER    42     -12.351 -91.892 -33.205  1.00  0.00      BSYN  
ATOM    375    N LYS    43     -10.948 -92.980 -31.785  1.00  0.00      BSYN  
ATOM    376    H LYS    43     -10.697 -93.719 -31.193  1.00  0.00      BSYN  
ATOM    377   CA LYS    43     -10.013 -91.910 -31.935  1.00  0.00      BSYN  
ATOM    378   CB LYS    43     -10.330 -91.121 -30.711  1.00  0.00      BSYN  
ATOM    379   CG LYS    43      -9.426 -90.098 -30.316  1.00  0.00      BSYN  
ATOM    380   CD LYS    43      -9.812 -89.367 -29.067  1.00  0.00      BSYN  
ATOM    381   CE LYS    43     -11.155 -88.463 -29.350  1.00  0.00      BSYN  
ATOM    382   NZ LYS    43     -10.941 -87.044 -29.360  1.00  0.00      BSYN  
ATOM    383  HZ1 LYS    43     -11.778 -86.511 -29.670  1.00  0.00      BSYN  
ATOM    384  HZ2 LYS    43     -10.692 -86.579 -28.464  1.00  0.00      BSYN  
ATOM    385  HZ3 LYS    43     -10.247 -86.776 -30.086  1.00  0.00      BSYN  
ATOM    386    C LYS    43      -8.561 -92.522 -31.796  1.00  0.00      BSYN  
ATOM    387    O LYS    43      -8.266 -93.157 -30.856  1.00  0.00      BSYN  
ATOM    388    N THR    44      -7.620 -92.109 -32.660  1.00  0.00      BSYN  
ATOM    389    H THR    44      -6.772 -92.577 -32.513  1.00  0.00      BSYN  
ATOM    390   CA THR    44      -7.724 -91.239 -33.874  1.00  0.00      BSYN  
ATOM    391   CB THR    44      -6.694 -90.108 -34.010  1.00  0.00      BSYN  
ATOM    392  OG1 THR    44      -5.525 -90.793 -34.417  1.00  0.00      BSYN  
ATOM    393  HG1 THR    44      -4.716 -90.287 -34.317  1.00  0.00      BSYN  
ATOM    394  CG2 THR    44      -6.742 -89.341 -32.709  1.00  0.00      BSYN  
ATOM    395    C THR    44      -8.082 -92.066 -35.152  1.00  0.00      BSYN  
ATOM    396    O THR    44      -7.228 -92.233 -36.028  1.00  0.00      BSYN  
ATOM    397    N ARG    45      -9.334 -92.495 -35.243  1.00  0.00      BSYN  
ATOM    398    H ARG    45      -9.826 -92.518 -34.396  1.00  0.00      BSYN  
ATOM    399   CA ARG    45      -9.785 -93.272 -36.461  1.00  0.00      BSYN  
ATOM    400   CB ARG    45      -9.278 -94.680 -36.460  1.00  0.00      BSYN  
ATOM    401   CG ARG    45      -9.596 -95.411 -37.811  1.00  0.00      BSYN  
ATOM    402   CD ARG    45      -8.917 -96.824 -37.811  1.00  0.00      BSYN  
ATOM    403   NE ARG    45      -9.214 -97.489 -36.564  1.00  0.00      BSYN  
ATOM    404   HE ARG    45     -10.097 -97.558 -36.146  1.00  0.00      BSYN  
ATOM    405   CZ ARG    45      -8.287 -98.162 -35.807  1.00  0.00      BSYN  
ATOM    406  NH1 ARG    45      -8.643 -98.776 -34.697  1.00  0.00      BSYN  
ATOM    407 HH11 ARG    45      -8.082 -99.414 -34.170  1.00  0.00      BSYN  
ATOM    408 HH12 ARG    45      -9.614 -98.973 -34.564  1.00  0.00      BSYN  
ATOM    409  NH2 ARG    45      -7.053 -98.286 -36.229  1.00  0.00      BSYN  
ATOM    410 HH21 ARG    45      -6.411 -98.921 -35.800  1.00  0.00      BSYN  
ATOM    411 HH22 ARG    45      -6.839 -97.897 -37.125  1.00  0.00      BSYN  
ATOM    412    C ARG    45     -11.284 -93.281 -36.530  1.00  0.00      BSYN  
ATOM    413    O ARG    45     -11.966 -93.824 -35.674  1.00  0.00      BSYN  
ATOM    414    N GLU    46     -11.720 -92.568 -37.653  1.00  0.00      BSYN  
ATOM    415    H GLU    46     -10.941 -92.345 -38.203  1.00  0.00      BSYN  
ATOM    416   CA GLU    46     -13.067 -92.368 -38.116  1.00  0.00      BSYN  
ATOM    417   CB GLU    46     -13.294 -91.337 -39.225  1.00  0.00      BSYN  
ATOM    418   CG GLU    46     -12.829 -89.971 -38.814  1.00  0.00      BSYN  
ATOM    419   CD GLU    46     -12.799 -88.885 -39.853  1.00  0.00      BSYN  
ATOM    420  OE1 GLU    46     -13.448 -87.886 -39.722  1.00  0.00      BSYN  
ATOM    421  OE2 GLU    46     -12.069 -89.020 -40.898  1.00  0.00      BSYN  
ATOM    422    C GLU    46     -13.621 -93.710 -38.591  1.00  0.00      BSYN  
ATOM    423    O GLU    46     -13.071 -94.364 -39.487  1.00  0.00      BSYN  
ATOM    424    N GLY    47     -14.639 -94.136 -37.929  1.00  0.00      BSYN  
ATOM    425    H GLY    47     -14.833 -93.656 -37.097  1.00  0.00      BSYN  
ATOM    426   CA GLY    47     -15.291 -95.428 -38.213  1.00  0.00      BSYN  
ATOM    427    C GLY    47     -16.693 -95.291 -38.760  1.00  0.00      BSYN  
ATOM    428    O GLY    47     -17.774 -95.704 -38.222  1.00  0.00      BSYN  
ATOM    429    N VAL    48     -16.670 -94.485 -39.824  1.00  0.00      BSYN  
ATOM    430    H VAL    48     -15.801 -94.152 -40.131  1.00  0.00      BSYN  
ATOM    431   CA VAL    48     -17.967 -93.922 -40.164  1.00  0.00      BSYN  
ATOM    432   CB VAL    48     -17.864 -92.433 -40.364  1.00  0.00      BSYN  
ATOM    433  CG1 VAL    48     -19.196 -91.868 -40.159  1.00  0.00      BSYN  
ATOM    434  CG2 VAL    48     -17.042 -91.610 -39.381  1.00  0.00      BSYN  
ATOM    435    C VAL    48     -18.459 -94.556 -41.414  1.00  0.00      BSYN  
ATOM    436    O VAL    48     -19.575 -95.164 -41.422  1.00  0.00      BSYN  
ATOM    437    N VAL    49     -17.670 -94.474 -42.511  1.00  0.00      BSYN  
ATOM    438    H VAL    49     -16.929 -93.834 -42.535  1.00  0.00      BSYN  
ATOM    439   CA VAL    49     -18.146 -95.114 -43.719  1.00  0.00      BSYN  
ATOM    440   CB VAL    49     -17.909 -94.052 -44.906  1.00  0.00      BSYN  
ATOM    441  CG1 VAL    49     -18.854 -92.846 -44.824  1.00  0.00      BSYN  
ATOM    442  CG2 VAL    49     -16.387 -93.715 -44.922  1.00  0.00      BSYN  
ATOM    443    C VAL    49     -17.606 -96.551 -43.765  1.00  0.00      BSYN  
ATOM    444    O VAL    49     -16.509 -96.748 -44.268  1.00  0.00      BSYN  
ATOM    445    N GLN    50     -18.506 -97.401 -43.171  1.00  0.00      BSYN  
ATOM    446    H GLN    50     -19.400 -97.032 -43.015  1.00  0.00      BSYN  
ATOM    447   CA GLN    50     -18.393 -98.837 -42.945  1.00  0.00      BSYN  
ATOM    448   CB GLN    50     -19.089 -99.348 -41.659  1.00  0.00      BSYN  
ATOM    449   CG GLN    50     -18.962 -98.438 -40.445  1.00  0.00      BSYN  
ATOM    450   CD GLN    50     -20.259 -98.199 -39.636  1.00  0.00      BSYN  
ATOM    451  OE1 GLN    50     -21.114 -99.089 -39.580  1.00  0.00      BSYN  
ATOM    452  NE2 GLN    50     -20.495 -96.952 -39.186  1.00  0.00      BSYN  
ATOM    453 HE21 GLN    50     -19.751 -96.322 -39.292  1.00  0.00      BSYN  
ATOM    454 HE22 GLN    50     -21.391 -96.674 -38.901  1.00  0.00      BSYN  
ATOM    455    C GLN    50     -18.890 -99.609 -44.160  1.00  0.00      BSYN  
ATOM    456    O GLN    50     -20.113 -99.522 -44.326  1.00  0.00      BSYN  
ATOM    457    N GLY    51     -18.023-100.159 -45.044  1.00  0.00      BSYN  
ATOM    458    H GLY    51     -17.074-100.048 -44.830  1.00  0.00      BSYN  
ATOM    459   CA GLY    51     -18.464-100.965 -46.141  1.00  0.00      BSYN  
ATOM    460    C GLY    51     -19.475-102.120 -46.120  1.00  0.00      BSYN  
ATOM    461    O GLY    51     -19.193-103.149 -46.701  1.00  0.00      BSYN  
ATOM    462    N VAL    52     -20.775-102.026 -45.788  1.00  0.00      BSYN  
ATOM    463    H VAL    52     -20.951-101.101 -45.516  1.00  0.00      BSYN  
ATOM    464   CA VAL    52     -21.805-103.061 -45.701  1.00  0.00      BSYN  
ATOM    465   CB VAL    52     -22.685-102.833 -44.445  1.00  0.00      BSYN  
ATOM    466  CG1 VAL    52     -23.841-103.925 -44.170  1.00  0.00      BSYN  
ATOM    467  CG2 VAL    52     -21.781-102.523 -43.327  1.00  0.00      BSYN  
ATOM    468    C VAL    52     -22.518-103.490 -47.004  1.00  0.00      BSYN  
ATOM    469    O VAL    52     -23.218-102.696 -47.681  1.00  0.00      BSYN  
ATOM    470    N ALA    53     -22.565-104.780 -47.245  1.00  0.00      BSYN  
ATOM    471    H ALA    53     -22.102-105.324 -46.574  1.00  0.00      BSYN  
ATOM    472   CA ALA    53     -22.994-105.435 -48.451  1.00  0.00      BSYN  
ATOM    473   CB ALA    53     -21.940-106.486 -48.973  1.00  0.00      BSYN  
ATOM    474    C ALA    53     -24.443-106.096 -48.576  1.00  0.00      BSYN  
ATOM    475    O ALA    53     -25.133-105.782 -49.571  1.00  0.00      BSYN  
ATOM    476    N SER    54     -24.892-106.928 -47.632  1.00  0.00      BSYN  
ATOM    477    H SER    54     -24.197-106.972 -46.943  1.00  0.00      BSYN  
ATOM    478   CA SER    54     -26.175-107.533 -47.568  1.00  0.00      BSYN  
ATOM    479   CB SER    54     -26.129-109.036 -47.314  1.00  0.00      BSYN  
ATOM    480   OG SER    54     -25.630-109.616 -48.485  1.00  0.00      BSYN  
ATOM    481   HG SER    54     -24.679-109.508 -48.413  1.00  0.00      BSYN  
ATOM    482    C SER    54     -27.165-106.825 -46.623  1.00  0.00      BSYN  
ATOM    483    O SER    54     -28.029-107.378 -45.886  1.00  0.00      BSYN  
ATOM    484    N VAL    55     -27.136-105.479 -46.931  1.00  0.00      BSYN  
ATOM    485    H VAL    55     -26.464-105.160 -47.570  1.00  0.00      BSYN  
ATOM    486   CA VAL    55     -27.981-104.446 -46.350  1.00  0.00      BSYN  
ATOM    487   CB VAL    55     -27.736-103.185 -47.222  1.00  0.00      BSYN  
ATOM    488  CG1 VAL    55     -28.611-102.003 -46.870  1.00  0.00      BSYN  
ATOM    489  CG2 VAL    55     -26.427-102.531 -47.196  1.00  0.00      BSYN  
ATOM    490    C VAL    55     -29.484-104.758 -46.258  1.00  0.00      BSYN  
ATOM    491    O VAL    55     -30.176-105.129 -47.194  1.00  0.00      BSYN  
ATOM    492    N ALA    56     -29.845-104.822 -44.953  1.00  0.00      BSYN  
ATOM    493    H ALA    56     -29.202-105.018 -44.240  1.00  0.00      BSYN  
ATOM    494   CA ALA    56     -31.174-104.593 -44.568  1.00  0.00      BSYN  
ATOM    495   CB ALA    56     -31.769-105.898 -43.953  1.00  0.00      BSYN  
ATOM    496    C ALA    56     -31.344-103.440 -43.545  1.00  0.00      BSYN  
ATOM    497    O ALA    56     -32.196-103.500 -42.678  1.00  0.00      BSYN  
ATOM    498    N GLU    57     -30.590-102.373 -43.703  1.00  0.00      BSYN  
ATOM    499    H GLU    57     -29.723-102.385 -44.160  1.00  0.00      BSYN  
ATOM    500   CA GLU    57     -30.802-101.166 -42.964  1.00  0.00      BSYN  
ATOM    501   CB GLU    57     -29.621-101.042 -41.987  1.00  0.00      BSYN  
ATOM    502   CG GLU    57     -29.404 -99.739 -41.088  1.00  0.00      BSYN  
ATOM    503   CD GLU    57     -30.636 -99.344 -40.248  1.00  0.00      BSYN  
ATOM    504  OE1 GLU    57     -30.725 -99.781 -39.113  1.00  0.00      BSYN  
ATOM    505  OE2 GLU    57     -31.488 -98.613 -40.773  1.00  0.00      BSYN  
ATOM    506    C GLU    57     -30.936 -99.952 -43.889  1.00  0.00      BSYN  
ATOM    507    O GLU    57     -30.258 -99.888 -44.865  1.00  0.00      BSYN  
ATOM    508    N LYS    58     -31.825 -98.915 -43.745  1.00  0.00      BSYN  
ATOM    509    H LYS    58     -32.569 -99.110 -43.139  1.00  0.00      BSYN  
ATOM    510   CA LYS    58     -31.790 -97.731 -44.526  1.00  0.00      BSYN  
ATOM    511   CB LYS    58     -32.807 -97.805 -45.601  1.00  0.00      BSYN  
ATOM    512   CG LYS    58     -32.818 -98.901 -46.736  1.00  0.00      BSYN  
ATOM    513   CD LYS    58     -33.947 -98.751 -47.744  1.00  0.00      BSYN  
ATOM    514   CE LYS    58     -34.048 -99.964 -48.769  1.00  0.00      BSYN  
ATOM    515   NZ LYS    58     -35.012 -99.596 -49.819  1.00  0.00      BSYN  
ATOM    516  HZ1 LYS    58     -35.050-100.272 -50.609  1.00  0.00      BSYN  
ATOM    517  HZ2 LYS    58     -35.979 -99.480 -49.452  1.00  0.00      BSYN  
ATOM    518  HZ3 LYS    58     -34.907 -98.706 -50.346  1.00  0.00      BSYN  
ATOM    519    C LYS    58     -31.959 -96.381 -43.740  1.00  0.00      BSYN  
ATOM    520    O LYS    58     -31.991 -95.320 -44.318  1.00  0.00      BSYN  
ATOM    521    N THR    59     -32.292 -96.387 -42.501  1.00  0.00      BSYN  
ATOM    522    H THR    59     -32.315 -97.231 -42.003  1.00  0.00      BSYN  
ATOM    523   CA THR    59     -32.480 -95.234 -41.653  1.00  0.00      BSYN  
ATOM    524   CB THR    59     -33.415 -95.475 -40.405  1.00  0.00      BSYN  
ATOM    525  OG1 THR    59     -34.687 -95.890 -40.882  1.00  0.00      BSYN  
ATOM    526  HG1 THR    59     -35.167 -96.234 -40.125  1.00  0.00      BSYN  
ATOM    527  CG2 THR    59     -33.787 -94.134 -39.776  1.00  0.00      BSYN  
ATOM    528    C THR    59     -31.084 -94.920 -41.185  1.00  0.00      BSYN  
ATOM    529    O THR    59     -30.536 -95.605 -40.322  1.00  0.00      BSYN  
ATOM    530    N LYS    60     -30.475 -94.053 -41.991  1.00  0.00      BSYN  
ATOM    531    H LYS    60     -31.085 -93.651 -42.645  1.00  0.00      BSYN  
ATOM    532   CA LYS    60     -29.052 -93.874 -41.965  1.00  0.00      BSYN  
ATOM    533   CB LYS    60     -28.750 -93.494 -43.428  1.00  0.00      BSYN  
ATOM    534   CG LYS    60     -29.256 -94.206 -44.623  1.00  0.00      BSYN  
ATOM    535   CD LYS    60     -28.313 -95.449 -44.774  1.00  0.00      BSYN  
ATOM    536   CE LYS    60     -28.790 -96.326 -45.975  1.00  0.00      BSYN  
ATOM    537   NZ LYS    60     -28.206 -95.832 -47.270  1.00  0.00      BSYN  
ATOM    538  HZ1 LYS    60     -28.037 -96.428 -48.105  1.00  0.00      BSYN  
ATOM    539  HZ2 LYS    60     -28.986 -95.217 -47.577  1.00  0.00      BSYN  
ATOM    540  HZ3 LYS    60     -27.315 -95.398 -46.955  1.00  0.00      BSYN  
ATOM    541    C LYS    60     -28.768 -92.611 -40.971  1.00  0.00      BSYN  
ATOM    542    O LYS    60     -28.549 -91.512 -41.439  1.00  0.00      BSYN  
ATOM    543    N GLU    61     -28.878 -92.915 -39.660  1.00  0.00      BSYN  
ATOM    544    H GLU    61     -28.778 -93.850 -39.385  1.00  0.00      BSYN  
ATOM    545   CA GLU    61     -29.005 -91.897 -38.594  1.00  0.00      BSYN  
ATOM    546   CB GLU    61     -30.348 -92.231 -37.759  1.00  0.00      BSYN  
ATOM    547   CG GLU    61     -30.668 -91.587 -36.498  1.00  0.00      BSYN  
ATOM    548   CD GLU    61     -31.151 -92.357 -35.168  1.00  0.00      BSYN  
ATOM    549  OE1 GLU    61     -32.343 -92.327 -34.921  1.00  0.00      BSYN  
ATOM    550  OE2 GLU    61     -30.412 -92.954 -34.405  1.00  0.00      BSYN  
ATOM    551    C GLU    61     -27.820 -91.860 -37.560  1.00  0.00      BSYN  
ATOM    552    O GLU    61     -27.127 -92.853 -37.265  1.00  0.00      BSYN  
ATOM    553    N GLN    62     -27.606 -90.591 -37.345  1.00  0.00      BSYN  
ATOM    554    H GLN    62     -28.274 -89.960 -37.687  1.00  0.00      BSYN  
ATOM    555   CA GLN    62     -26.689 -90.314 -36.288  1.00  0.00      BSYN  
ATOM    556   CB GLN    62     -25.249 -89.838 -36.784  1.00  0.00      BSYN  
ATOM    557   CG GLN    62     -24.566 -90.837 -37.716  1.00  0.00      BSYN  
ATOM    558   CD GLN    62     -24.041 -92.093 -37.062  1.00  0.00      BSYN  
ATOM    559  OE1 GLN    62     -23.556 -92.153 -35.917  1.00  0.00      BSYN  
ATOM    560  NE2 GLN    62     -24.132 -93.124 -37.832  1.00  0.00      BSYN  
ATOM    561 HE21 GLN    62     -23.899 -93.990 -37.438  1.00  0.00      BSYN  
ATOM    562 HE22 GLN    62     -24.471 -92.991 -38.742  1.00  0.00      BSYN  
ATOM    563    C GLN    62     -27.304 -89.105 -35.530  1.00  0.00      BSYN  
ATOM    564    O GLN    62     -28.124 -88.331 -36.019  1.00  0.00      BSYN  
ATOM    565    N ALA    63     -26.781 -88.914 -34.324  1.00  0.00      BSYN  
ATOM    566    H ALA    63     -25.851 -89.153 -34.124  1.00  0.00      BSYN  
ATOM    567   CA ALA    63     -27.268 -87.798 -33.395  1.00  0.00      BSYN  
ATOM    568   CB ALA    63     -28.570 -88.322 -32.818  1.00  0.00      BSYN  
ATOM    569    C ALA    63     -26.364 -87.563 -32.250  1.00  0.00      BSYN  
ATOM    570    O ALA    63     -25.111 -87.559 -32.563  1.00  0.00      BSYN  
ATOM    571    N SER    64     -26.844 -87.307 -31.043  1.00  0.00      BSYN  
ATOM    572    H SER    64     -27.810 -87.324 -30.876  1.00  0.00      BSYN  
ATOM    573   CA SER    64     -26.177 -86.797 -29.886  1.00  0.00      BSYN  
ATOM    574   CB SER    64     -27.094 -86.085 -28.906  1.00  0.00      BSYN  
ATOM    575   OG SER    64     -26.299 -85.183 -28.323  1.00  0.00      BSYN  
ATOM    576   HG SER    64     -26.693 -84.326 -28.146  1.00  0.00      BSYN  
ATOM    577    C SER    64     -25.618 -87.994 -29.271  1.00  0.00      BSYN  
ATOM    578    O SER    64     -26.400 -88.694 -28.702  1.00  0.00      BSYN  
ATOM    579    N HIS    65     -24.292 -88.231 -29.266  1.00  0.00      BSYN  
ATOM    580    H HIS    65     -23.656 -87.515 -29.055  1.00  0.00      BSYN  
ATOM    581   CA HIS    65     -23.739 -89.544 -28.846  1.00  0.00      BSYN  
ATOM    582   CB HIS    65     -22.256 -89.557 -29.156  1.00  0.00      BSYN  
ATOM    583   CG HIS    65     -21.805 -89.445 -30.600  1.00  0.00      BSYN  
ATOM    584  ND1 HIS    65     -22.066 -88.550 -31.528  1.00  0.00      BSYN  
ATOM    585  HD1 HIS    65     -22.402 -87.641 -31.385  1.00  0.00      BSYN  
ATOM    586  CD2 HIS    65     -21.014 -90.372 -31.216  1.00  0.00      BSYN  
ATOM    587  NE2 HIS    65     -20.796 -90.050 -32.518  1.00  0.00      BSYN  
ATOM    588  CE1 HIS    65     -21.512 -88.947 -32.611  1.00  0.00      BSYN  
ATOM    589    C HIS    65     -23.951 -90.200 -27.564  1.00  0.00      BSYN  
ATOM    590    O HIS    65     -23.490 -91.288 -27.346  1.00  0.00      BSYN  
ATOM    591    N LEU    66     -24.779 -89.642 -26.679  1.00  0.00      BSYN  
ATOM    592    H LEU    66     -25.115 -88.724 -26.614  1.00  0.00      BSYN  
ATOM    593   CA LEU    66     -25.169 -90.387 -25.507  1.00  0.00      BSYN  
ATOM    594   CB LEU    66     -25.336 -89.383 -24.325  1.00  0.00      BSYN  
ATOM    595   CG LEU    66     -24.670 -89.750 -23.069  1.00  0.00      BSYN  
ATOM    596  CD1 LEU    66     -23.137 -89.623 -23.323  1.00  0.00      BSYN  
ATOM    597  CD2 LEU    66     -25.054 -88.750 -22.050  1.00  0.00      BSYN  
ATOM    598    C LEU    66     -26.464 -91.119 -25.552  1.00  0.00      BSYN  
ATOM    599    O LEU    66     -26.621 -92.116 -24.871  1.00  0.00      BSYN  
ATOM    600    N GLY    67     -27.408 -90.574 -26.355  1.00  0.00      BSYN  
ATOM    601    H GLY    67     -27.227 -89.719 -26.799  1.00  0.00      BSYN  
ATOM    602   CA GLY    67     -28.791 -91.172 -26.467  1.00  0.00      BSYN  
ATOM    603    C GLY    67     -29.612 -90.631 -27.692  1.00  0.00      BSYN  
ATOM    604    O GLY    67     -29.122 -89.761 -28.377  1.00  0.00      BSYN  
ATOM    605    N GLY    68     -30.764 -91.098 -27.971  1.00  0.00      BSYN  
ATOM    606    H GLY    68     -31.342 -91.071 -28.762  1.00  0.00      BSYN  
ATOM    607   CA GLY    68     -31.416 -92.087 -27.080  1.00  0.00      BSYN  
ATOM    608    C GLY    68     -32.092 -93.299 -27.644  1.00  0.00      BSYN  
ATOM    609    O GLY    68     -33.200 -93.668 -27.486  1.00  0.00      BSYN  
ATOM    610    N ALA    69     -31.198 -93.927 -28.461  1.00  0.00      BSYN  
ATOM    611    H ALA    69     -30.237 -93.934 -28.270  1.00  0.00      BSYN  
ATOM    612   CA ALA    69     -31.704 -95.029 -29.289  1.00  0.00      BSYN  
ATOM    613   CB ALA    69     -30.480 -95.654 -30.138  1.00  0.00      BSYN  
ATOM    614    C ALA    69     -32.141 -96.180 -28.424  1.00  0.00      BSYN  
ATOM    615    O ALA    69     -32.958 -96.896 -28.957  1.00  0.00      BSYN  
ATOM    616    N VAL    70     -31.803 -96.416 -27.151  1.00  0.00      BSYN  
ATOM    617    H VAL    70     -30.968 -96.041 -26.800  1.00  0.00      BSYN  
ATOM    618   CA VAL    70     -32.709 -97.170 -26.261  1.00  0.00      BSYN  
ATOM    619   CB VAL    70     -31.817 -98.132 -25.406  1.00  0.00      BSYN  
ATOM    620  CG1 VAL    70     -32.605 -99.354 -24.890  1.00  0.00      BSYN  
ATOM    621  CG2 VAL    70     -30.599 -98.738 -26.323  1.00  0.00      BSYN  
ATOM    622    C VAL    70     -33.847 -96.462 -25.535  1.00  0.00      BSYN  
ATOM    623    O VAL    70     -33.769 -96.220 -24.320  1.00  0.00      BSYN  
ATOM    624    N PHE    71     -34.875 -96.387 -26.414  1.00  0.00      BSYN  
ATOM    625    H PHE    71     -34.829 -96.899 -27.249  1.00  0.00      BSYN  
ATOM    626   CA PHE    71     -36.154 -95.874 -26.223  1.00  0.00      BSYN  
ATOM    627   CB PHE    71     -36.936 -95.460 -27.463  1.00  0.00      BSYN  
ATOM    628   CG PHE    71     -38.232 -94.601 -27.494  1.00  0.00      BSYN  
ATOM    629  CD1 PHE    71     -38.127 -93.259 -27.146  1.00  0.00      BSYN  
ATOM    630  CD2 PHE    71     -39.425 -95.166 -27.785  1.00  0.00      BSYN  
ATOM    631  CE1 PHE    71     -39.323 -92.494 -27.069  1.00  0.00      BSYN  
ATOM    632  CE2 PHE    71     -40.641 -94.447 -27.586  1.00  0.00      BSYN  
ATOM    633   CZ PHE    71     -40.551 -93.097 -27.232  1.00  0.00      BSYN  
ATOM    634    C PHE    71     -36.803 -97.134 -25.636  1.00  0.00      BSYN  
ATOM    635    O PHE    71     -36.664 -98.217 -26.181  1.00  0.00      BSYN  
ATOM    636    N SER    72     -37.178 -97.063 -24.390  1.00  0.00      BSYN  
ATOM    637    H SER    72     -36.990 -96.287 -23.821  1.00  0.00      BSYN  
ATOM    638   CA SER    72     -38.046 -98.103 -23.852  1.00  0.00      BSYN  
ATOM    639   CB SER    72     -37.715 -98.287 -22.361  1.00  0.00      BSYN  
ATOM    640   OG SER    72     -38.472 -99.340 -21.816  1.00  0.00      BSYN  
ATOM    641   HG SER    72     -38.335 -99.357 -20.866  1.00  0.00      BSYN  
ATOM    642    C SER    72     -39.573 -97.791 -24.019  1.00  0.00      BSYN  
ATOM    643    O SER    72     -40.359 -98.750 -24.142  1.00  0.00      BSYN  
ATOM    644    N GLY    73     -40.163 -96.550 -24.004  1.00  0.00      BSYN  
ATOM    645    H GLY    73     -39.730 -95.783 -24.434  1.00  0.00      BSYN  
ATOM    646   CA GLY    73     -41.629 -96.504 -23.587  1.00  0.00      BSYN  
ATOM    647    C GLY    73     -42.045 -95.165 -23.083  1.00  0.00      BSYN  
ATOM    648    O GLY    73     -41.537 -94.174 -23.578  1.00  0.00      BSYN  
ATOM    649    N ALA    74     -43.050 -94.980 -22.278  1.00  0.00      BSYN  
ATOM    650    H ALA    74     -43.676 -95.724 -22.152  1.00  0.00      BSYN  
ATOM    651   CA ALA    74     -43.321 -93.639 -21.724  1.00  0.00      BSYN  
ATOM    652   CB ALA    74     -44.737 -93.598 -21.156  1.00  0.00      BSYN  
ATOM    653    C ALA    74     -42.517 -93.245 -20.445  1.00  0.00      BSYN  
ATOM    654    O ALA    74     -42.230 -92.071 -20.125  1.00  0.00      BSYN  
ATOM    655    N GLY    75     -42.160 -94.245 -19.661  1.00  0.00      BSYN  
ATOM    656    H GLY    75     -42.202 -95.151 -20.031  1.00  0.00      BSYN  
ATOM    657   CA GLY    75     -41.342 -94.095 -18.443  1.00  0.00      BSYN  
ATOM    658    C GLY    75     -39.849 -93.842 -18.741  1.00  0.00      BSYN  
ATOM    659    O GLY    75     -38.903 -94.496 -18.193  1.00  0.00      BSYN  
ATOM    660    N ASN    76     -39.621 -92.724 -19.439  1.00  0.00      BSYN  
ATOM    661    H ASN    76     -40.347 -92.145 -19.752  1.00  0.00      BSYN  
ATOM    662   CA ASN    76     -38.252 -92.393 -19.823  1.00  0.00      BSYN  
ATOM    663   CB ASN    76     -38.282 -92.589 -21.242  1.00  0.00      BSYN  
ATOM    664   CG ASN    76     -37.385 -93.743 -21.849  1.00  0.00      BSYN  
ATOM    665  OD1 ASN    76     -37.469 -94.319 -22.889  1.00  0.00      BSYN  
ATOM    666  ND2 ASN    76     -36.302 -94.125 -21.165  1.00  0.00      BSYN  
ATOM    667 HD21 ASN    76     -35.885 -94.680 -21.857  1.00  0.00      BSYN  
ATOM    668 HD22 ASN    76     -36.063 -93.866 -20.250  1.00  0.00      BSYN  
ATOM    669    C ASN    76     -37.736 -91.055 -19.396  1.00  0.00      BSYN  
ATOM    670    O ASN    76     -36.615 -91.000 -18.881  1.00  0.00      BSYN  
ATOM    671    N ILE    77     -38.621 -90.112 -19.393  1.00  0.00      BSYN  
ATOM    672    H ILE    77     -39.476 -90.294 -19.836  1.00  0.00      BSYN  
ATOM    673   CA ILE    77     -38.614 -88.923 -18.598  1.00  0.00      BSYN  
ATOM    674   CB ILE    77     -39.894 -88.078 -18.876  1.00  0.00      BSYN  
ATOM    675  CG2 ILE    77     -40.177 -86.964 -17.775  1.00  0.00      BSYN  
ATOM    676  CG1 ILE    77     -39.807 -87.693 -20.317  1.00  0.00      BSYN  
ATOM    677   CD ILE    77     -38.773 -86.551 -20.637  1.00  0.00      BSYN  
ATOM    678    C ILE    77     -38.446 -89.161 -17.125  1.00  0.00      BSYN  
ATOM    679    O ILE    77     -37.416 -88.693 -16.566  1.00  0.00      BSYN  
ATOM    680    N ALA    78     -39.212 -89.959 -16.441  1.00  0.00      BSYN  
ATOM    681    H ALA    78     -40.110 -90.098 -16.808  1.00  0.00      BSYN  
ATOM    682   CA ALA    78     -39.011 -90.168 -15.063  1.00  0.00      BSYN  
ATOM    683   CB ALA    78     -40.287 -90.840 -14.482  1.00  0.00      BSYN  
ATOM    684    C ALA    78     -37.804 -91.092 -14.646  1.00  0.00      BSYN  
ATOM    685    O ALA    78     -37.367 -91.113 -13.496  1.00  0.00      BSYN  
ATOM    686    N ALA    79     -37.293 -91.893 -15.673  1.00  0.00      BSYN  
ATOM    687    H ALA    79     -37.711 -91.909 -16.559  1.00  0.00      BSYN  
ATOM    688   CA ALA    79     -36.003 -92.573 -15.517  1.00  0.00      BSYN  
ATOM    689   CB ALA    79     -35.747 -93.677 -16.618  1.00  0.00      BSYN  
ATOM    690    C ALA    79     -34.874 -91.655 -15.509  1.00  0.00      BSYN  
ATOM    691    O ALA    79     -33.913 -91.777 -14.668  1.00  0.00      BSYN  
ATOM    692    N ALA    80     -34.806 -90.661 -16.356  1.00  0.00      BSYN  
ATOM    693    H ALA    80     -35.653 -90.591 -16.843  1.00  0.00      BSYN  
ATOM    694   CA ALA    80     -33.741 -89.609 -16.200  1.00  0.00      BSYN  
ATOM    695   CB ALA    80     -33.230 -89.229 -17.522  1.00  0.00      BSYN  
ATOM    696    C ALA    80     -34.112 -88.272 -15.421  1.00  0.00      BSYN  
ATOM    697    O ALA    80     -33.272 -87.454 -15.118  1.00  0.00      BSYN  
ATOM    698    N THR    81     -35.364 -88.053 -14.909  1.00  0.00      BSYN  
ATOM    699    H THR    81     -36.169 -88.538 -15.187  1.00  0.00      BSYN  
ATOM    700   CA THR    81     -35.525 -87.054 -13.826  1.00  0.00      BSYN  
ATOM    701   CB THR    81     -36.936 -86.444 -13.889  1.00  0.00      BSYN  
ATOM    702  OG1 THR    81     -37.847 -87.519 -13.804  1.00  0.00      BSYN  
ATOM    703  HG1 THR    81     -38.069 -87.952 -14.632  1.00  0.00      BSYN  
ATOM    704  CG2 THR    81     -37.149 -85.462 -14.985  1.00  0.00      BSYN  
ATOM    705    C THR    81     -35.080 -87.420 -12.440  1.00  0.00      BSYN  
ATOM    706    O THR    81     -34.137 -86.906 -11.873  1.00  0.00      BSYN  
ATOM    707    N GLY    82     -35.786 -88.333 -11.812  1.00  0.00      BSYN  
ATOM    708    H GLY    82     -36.613 -88.642 -12.238  1.00  0.00      BSYN  
ATOM    709   CA GLY    82     -35.483 -88.940 -10.528  1.00  0.00      BSYN  
ATOM    710    C GLY    82     -36.004 -90.336 -10.363  1.00  0.00      BSYN  
ATOM    711    O GLY    82     -37.198 -90.650 -10.727  1.00  0.00      BSYN  
ATOM    712    N LEU    83     -35.229 -91.362  -9.941  1.00  0.00      BSYN  
ATOM    713    H LEU    83     -35.395 -92.240  -9.539  1.00  0.00      BSYN  
ATOM    714   CA LEU    83     -33.805 -91.029  -9.820  1.00  0.00      BSYN  
ATOM    715   CB LEU    83     -33.323 -91.690  -8.528  1.00  0.00      BSYN  
ATOM    716   CG LEU    83     -33.785 -91.430  -7.203  1.00  0.00      BSYN  
ATOM    717  CD1 LEU    83     -32.724 -91.849  -6.160  1.00  0.00      BSYN  
ATOM    718  CD2 LEU    83     -34.444 -90.029  -6.856  1.00  0.00      BSYN  
ATOM    719    C LEU    83     -33.109 -91.783 -10.911  1.00  0.00      BSYN  
ATOM    720    O LEU    83     -33.550 -92.806 -11.458  1.00  0.00      BSYN  
ATOM    721    N VAL    84     -31.906 -91.312 -11.215  1.00  0.00      BSYN  
ATOM    722    H VAL    84     -31.657 -90.417 -10.903  1.00  0.00      BSYN  
ATOM    723   CA VAL    84     -31.019 -91.882 -12.165  1.00  0.00      BSYN  
ATOM    724   CB VAL    84     -30.463 -90.873 -13.253  1.00  0.00      BSYN  
ATOM    725  CG1 VAL    84     -29.878 -91.549 -14.452  1.00  0.00      BSYN  
ATOM    726  CG2 VAL    84     -31.493 -89.813 -13.516  1.00  0.00      BSYN  
ATOM    727    C VAL    84     -29.861 -92.388 -11.326  1.00  0.00      BSYN  
ATOM    728    O VAL    84     -29.884 -92.186 -10.096  1.00  0.00      BSYN  
ATOM    729    N LYS    85     -28.907 -93.127 -11.856  1.00  0.00      BSYN  
ATOM    730    H LYS    85     -29.174 -93.534 -12.707  1.00  0.00      BSYN  
ATOM    731   CA LYS    85     -27.771 -93.580 -11.034  1.00  0.00      BSYN  
ATOM    732   CB LYS    85     -27.461 -95.111 -11.206  1.00  0.00      BSYN  
ATOM    733   CG LYS    85     -27.157 -95.518  -9.792  1.00  0.00      BSYN  
ATOM    734   CD LYS    85     -26.594 -96.963  -9.779  1.00  0.00      BSYN  
ATOM    735   CE LYS    85     -27.292 -97.986  -8.884  1.00  0.00      BSYN  
ATOM    736   NZ LYS    85     -26.451 -99.020  -8.339  1.00  0.00      BSYN  
ATOM    737  HZ1 LYS    85     -25.916 -99.587  -9.028  1.00  0.00      BSYN  
ATOM    738  HZ2 LYS    85     -25.866 -98.447  -7.697  1.00  0.00      BSYN  
ATOM    739  HZ3 LYS    85     -26.942 -99.672  -7.694  1.00  0.00      BSYN  
ATOM    740    C LYS    85     -26.583 -92.769 -11.510  1.00  0.00      BSYN  
ATOM    741    O LYS    85     -25.986 -92.876 -12.569  1.00  0.00      BSYN  
ATOM    742    N ARG    86     -26.285 -92.021 -10.469  1.00  0.00      BSYN  
ATOM    743    H ARG    86     -26.899 -91.963  -9.707  1.00  0.00      BSYN  
ATOM    744   CA ARG    86     -25.134 -91.111 -10.444  1.00  0.00      BSYN  
ATOM    745   CB ARG    86     -25.665 -89.826  -9.710  1.00  0.00      BSYN  
ATOM    746   CG ARG    86     -26.682 -89.113 -10.541  1.00  0.00      BSYN  
ATOM    747   CD ARG    86     -26.189 -88.127 -11.635  1.00  0.00      BSYN  
ATOM    748   NE ARG    86     -25.253 -88.936 -12.505  1.00  0.00      BSYN  
ATOM    749   HE ARG    86     -24.457 -89.298 -12.061  1.00  0.00      BSYN  
ATOM    750   CZ ARG    86     -25.534 -89.338 -13.806  1.00  0.00      BSYN  
ATOM    751  NH1 ARG    86     -26.613 -89.113 -14.462  1.00  0.00      BSYN  
ATOM    752 HH11 ARG    86     -26.722 -89.469 -15.390  1.00  0.00      BSYN  
ATOM    753 HH12 ARG    86     -27.265 -88.451 -14.092  1.00  0.00      BSYN  
ATOM    754  NH2 ARG    86     -24.636 -90.153 -14.340  1.00  0.00      BSYN  
ATOM    755 HH21 ARG    86     -24.803 -90.206 -15.324  1.00  0.00      BSYN  
ATOM    756 HH22 ARG    86     -23.858 -90.514 -13.825  1.00  0.00      BSYN  
ATOM    757    C ARG    86     -23.941 -91.657  -9.656  1.00  0.00      BSYN  
ATOM    758    O ARG    86     -22.855 -91.075  -9.502  1.00  0.00      BSYN  
ATOM    759    N GLU    87     -24.370 -92.652  -8.912  1.00  0.00      BSYN  
ATOM    760    H GLU    87     -25.264 -92.997  -9.118  1.00  0.00      BSYN  
ATOM    761   CA GLU    87     -23.421 -93.276  -8.001  1.00  0.00      BSYN  
ATOM    762   CB GLU    87     -23.704 -92.920  -6.545  1.00  0.00      BSYN  
ATOM    763   CG GLU    87     -23.128 -91.548  -6.420  1.00  0.00      BSYN  
ATOM    764   CD GLU    87     -22.864 -91.216  -4.981  1.00  0.00      BSYN  
ATOM    765  OE1 GLU    87     -23.745 -90.703  -4.306  1.00  0.00      BSYN  
ATOM    766  OE2 GLU    87     -21.757 -91.482  -4.574  1.00  0.00      BSYN  
ATOM    767    C GLU    87     -23.363 -94.787  -7.987  1.00  0.00      BSYN  
ATOM    768    O GLU    87     -24.227 -95.627  -7.614  1.00  0.00      BSYN  
ATOM    769    N GLU    88     -22.274 -95.358  -8.457  1.00  0.00      BSYN  
ATOM    770    H GLU    88     -22.251 -96.333  -8.551  1.00  0.00      BSYN  
ATOM    771   CA GLU    88     -21.010 -94.704  -8.833  1.00  0.00      BSYN  
ATOM    772   CB GLU    88     -19.773 -94.588  -7.904  1.00  0.00      BSYN  
ATOM    773   CG GLU    88     -20.195 -93.909  -6.610  1.00  0.00      BSYN  
ATOM    774   CD GLU    88     -18.919 -93.569  -5.740  1.00  0.00      BSYN  
ATOM    775  OE1 GLU    88     -18.746 -94.011  -4.704  1.00  0.00      BSYN  
ATOM    776  OE2 GLU    88     -18.089 -92.708  -6.171  1.00  0.00      BSYN  
ATOM    777    C GLU    88     -20.462 -95.383 -10.037  1.00  0.00      BSYN  
ATOM    778    O GLU    88     -20.304 -96.631  -9.907  1.00  0.00      BSYN  
ATOM    779    N PHE    89     -20.220 -94.676 -11.145  1.00  0.00      BSYN  
ATOM    780    H PHE    89     -20.464 -93.730 -11.066  1.00  0.00      BSYN  
ATOM    781   CA PHE    89     -19.560 -95.120 -12.332  1.00  0.00      BSYN  
ATOM    782   CB PHE    89     -19.007 -94.051 -13.305  1.00  0.00      BSYN  
ATOM    783   CG PHE    89     -17.951 -93.074 -12.737  1.00  0.00      BSYN  
ATOM    784  CD1 PHE    89     -18.118 -91.713 -13.175  1.00  0.00      BSYN  
ATOM    785  CD2 PHE    89     -16.925 -93.363 -11.854  1.00  0.00      BSYN  
ATOM    786  CE1 PHE    89     -17.369 -90.601 -12.743  1.00  0.00      BSYN  
ATOM    787  CE2 PHE    89     -16.081 -92.350 -11.502  1.00  0.00      BSYN  
ATOM    788   CZ PHE    89     -16.330 -90.973 -11.871  1.00  0.00      BSYN  
ATOM    789    C PHE    89     -18.478 -96.238 -12.382  1.00  0.00      BSYN  
ATOM    790    O PHE    89     -17.388 -96.279 -11.699  1.00  0.00      BSYN  
ATOM    791    N PRO    90     -18.836 -97.277 -13.218  1.00  0.00      BSYN  
ATOM    792   CD PRO    90     -20.278 -97.529 -13.581  1.00  0.00      BSYN  
ATOM    793   CA PRO    90     -17.896 -98.324 -13.764  1.00  0.00      BSYN  
ATOM    794   CB PRO    90     -18.734 -98.804 -14.901  1.00  0.00      BSYN  
ATOM    795   CG PRO    90     -20.233 -98.853 -14.296  1.00  0.00      BSYN  
ATOM    796    C PRO    90     -16.469 -98.002 -14.268  1.00  0.00      BSYN  
ATOM    797    O PRO    90     -15.644 -98.815 -14.544  1.00  0.00      BSYN  
ATOM    798    N THR    91     -16.051 -96.678 -14.385  1.00  0.00      BSYN  
ATOM    799    H THR    91     -16.362 -95.985 -13.766  1.00  0.00      BSYN  
ATOM    800   CA THR    91     -14.869 -96.190 -15.152  1.00  0.00      BSYN  
ATOM    801   CB THR    91     -15.354 -94.756 -15.780  1.00  0.00      BSYN  
ATOM    802  OG1 THR    91     -16.192 -95.035 -16.868  1.00  0.00      BSYN  
ATOM    803  HG1 THR    91     -16.752 -94.277 -17.048  1.00  0.00      BSYN  
ATOM    804  CG2 THR    91     -14.155 -93.883 -16.249  1.00  0.00      BSYN  
ATOM    805    C THR    91     -13.806 -96.122 -14.118  1.00  0.00      BSYN  
ATOM    806    O THR    91     -13.815 -95.200 -13.295  1.00  0.00      BSYN  
ATOM    807    N ASP    92     -13.023 -97.214 -14.039  1.00  0.00      BSYN  
ATOM    808    H ASP    92     -13.243 -97.893 -14.711  1.00  0.00      BSYN  
ATOM    809   CA ASP    92     -12.017 -97.217 -13.004  1.00  0.00      BSYN  
ATOM    810   CB ASP    92     -12.345 -98.181 -11.896  1.00  0.00      BSYN  
ATOM    811   CG ASP    92     -11.532 -98.184 -10.677  1.00  0.00      BSYN  
ATOM    812  OD1 ASP    92     -10.662 -99.054 -10.610  1.00  0.00      BSYN  
ATOM    813  OD2 ASP    92     -11.774 -97.376  -9.780  1.00  0.00      BSYN  
ATOM    814    C ASP    92     -10.612 -97.591 -13.544  1.00  0.00      BSYN  
ATOM    815    O ASP    92      -9.876 -96.655 -13.699  1.00  0.00      BSYN  
ATOM    816    N LEU    93     -10.339 -98.823 -13.807  1.00  0.00      BSYN  
ATOM    817    H LEU    93     -11.043 -99.457 -13.557  1.00  0.00      BSYN  
ATOM    818   CA LEU    93      -9.025 -99.111 -14.373  1.00  0.00      BSYN  
ATOM    819   CB LEU    93      -8.283-100.063 -13.462  1.00  0.00      BSYN  
ATOM    820   CG LEU    93      -6.724-100.512 -13.578  1.00  0.00      BSYN  
ATOM    821  CD1 LEU    93      -5.862 -99.377 -14.097  1.00  0.00      BSYN  
ATOM    822  CD2 LEU    93      -6.251-100.914 -12.105  1.00  0.00      BSYN  
ATOM    823    C LEU    93      -8.925 -99.549 -15.815  1.00  0.00      BSYN  
ATOM    824    O LEU    93      -9.055-100.733 -16.131  1.00  0.00      BSYN  
ATOM    825    N LYS    94      -8.838 -98.480 -16.570  1.00  0.00      BSYN  
ATOM    826    H LYS    94      -9.122 -97.621 -16.193  1.00  0.00      BSYN  
ATOM    827   CA LYS    94      -8.784 -98.585 -17.969  1.00  0.00      BSYN  
ATOM    828   CB LYS    94      -9.187 -97.197 -18.493  1.00  0.00      BSYN  
ATOM    829   CG LYS    94     -10.280 -97.520 -19.401  1.00  0.00      BSYN  
ATOM    830   CD LYS    94     -11.486 -96.983 -18.789  1.00  0.00      BSYN  
ATOM    831   CE LYS    94     -12.454 -97.100 -19.969  1.00  0.00      BSYN  
ATOM    832   NZ LYS    94     -13.864 -97.208 -19.537  1.00  0.00      BSYN  
ATOM    833  HZ1 LYS    94     -13.909 -98.157 -19.112  1.00  0.00      BSYN  
ATOM    834  HZ2 LYS    94     -14.066 -96.465 -18.839  1.00  0.00      BSYN  
ATOM    835  HZ3 LYS    94     -14.402 -97.133 -20.424  1.00  0.00      BSYN  
ATOM    836    C LYS    94      -7.423 -98.970 -18.588  1.00  0.00      BSYN  
ATOM    837    O LYS    94      -6.334 -98.786 -17.952  1.00  0.00      BSYN  
ATOM    838    N PRO    95      -7.337 -99.631 -19.758  1.00  0.00      BSYN  
ATOM    839   CD PRO    95      -8.472-100.388 -20.223  1.00  0.00      BSYN  
ATOM    840   CA PRO    95      -6.106 -99.829 -20.432  1.00  0.00      BSYN  
ATOM    841   CB PRO    95      -6.436-101.153 -21.162  1.00  0.00      BSYN  
ATOM    842   CG PRO    95      -7.937-100.968 -21.493  1.00  0.00      BSYN  
ATOM    843    C PRO    95      -5.777 -98.636 -21.420  1.00  0.00      BSYN  
ATOM    844    O PRO    95      -4.720 -98.068 -21.636  1.00  0.00      BSYN  
ATOM    845    N GLU    96      -6.888 -98.112 -22.067  1.00  0.00      BSYN  
ATOM    846    H GLU    96      -7.707 -98.484 -21.678  1.00  0.00      BSYN  
ATOM    847   CA GLU    96      -6.877 -97.083 -23.097  1.00  0.00      BSYN  
ATOM    848   CB GLU    96      -7.977 -97.384 -24.153  1.00  0.00      BSYN  
ATOM    849   CG GLU    96      -7.451 -98.328 -25.256  1.00  0.00      BSYN  
ATOM    850   CD GLU    96      -8.288 -98.306 -26.519  1.00  0.00      BSYN  
ATOM    851  OE1 GLU    96      -9.248 -99.123 -26.547  1.00  0.00      BSYN  
ATOM    852  OE2 GLU    96      -8.186 -97.414 -27.313  1.00  0.00      BSYN  
ATOM    853    C GLU    96      -6.993 -95.688 -22.361  1.00  0.00      BSYN  
ATOM    854    O GLU    96      -7.849 -94.885 -22.800  1.00  0.00      BSYN  
ATOM    855    N GLU    97      -6.097 -95.290 -21.478  1.00  0.00      BSYN  
ATOM    856    H GLU    97      -5.325 -95.835 -21.221  1.00  0.00      BSYN  
ATOM    857   CA GLU    97      -5.942 -93.918 -21.160  1.00  0.00      BSYN  
ATOM    858   CB GLU    97      -5.180 -93.720 -19.921  1.00  0.00      BSYN  
ATOM    859   CG GLU    97      -5.803 -94.146 -18.536  1.00  0.00      BSYN  
ATOM    860   CD GLU    97      -4.634 -94.266 -17.506  1.00  0.00      BSYN  
ATOM    861  OE1 GLU    97      -4.618 -93.531 -16.469  1.00  0.00      BSYN  
ATOM    862  OE2 GLU    97      -3.719 -95.109 -17.713  1.00  0.00      BSYN  
ATOM    863    C GLU    97      -5.399 -92.997 -22.308  1.00  0.00      BSYN  
ATOM    864    O GLU    97      -4.164 -92.897 -22.527  1.00  0.00      BSYN  
ATOM    865    N VAL    98      -6.389 -92.542 -23.046  1.00  0.00      BSYN  
ATOM    866    H VAL    98      -7.365 -92.630 -23.004  1.00  0.00      BSYN  
ATOM    867   CA VAL    98      -5.960 -91.532 -23.979  1.00  0.00      BSYN  
ATOM    868   CB VAL    98      -6.930 -91.269 -25.193  1.00  0.00      BSYN  
ATOM    869  CG1 VAL    98      -6.253 -90.548 -26.403  1.00  0.00      BSYN  
ATOM    870  CG2 VAL    98      -7.848 -92.439 -25.561  1.00  0.00      BSYN  
ATOM    871    C VAL    98      -5.685 -90.208 -23.299  1.00  0.00      BSYN  
ATOM    872    O VAL    98      -6.576 -89.583 -22.780  1.00  0.00      BSYN  
ATOM    873    N ALA    99      -4.381 -90.152 -23.056  1.00  0.00      BSYN  
ATOM    874    H ALA    99      -3.869 -90.959 -23.274  1.00  0.00      BSYN  
ATOM    875   CA ALA    99      -3.642 -88.990 -22.557  1.00  0.00      BSYN  
ATOM    876   CB ALA    99      -2.803 -89.523 -21.416  1.00  0.00      BSYN  
ATOM    877    C ALA    99      -2.744 -88.308 -23.672  1.00  0.00      BSYN  
ATOM    878    O ALA    99      -2.320 -88.995 -24.604  1.00  0.00      BSYN  
ATOM    879    N GLN   100      -2.569 -86.954 -23.587  1.00  0.00      BSYN  
ATOM    880    H GLN   100      -3.161 -86.489 -22.960  1.00  0.00      BSYN  
ATOM    881   CA GLN   100      -1.625 -86.165 -24.428  1.00  0.00      BSYN  
ATOM    882   CB GLN   100      -2.358 -85.814 -25.740  1.00  0.00      BSYN  
ATOM    883   CG GLN   100      -1.601 -84.895 -26.738  1.00  0.00      BSYN  
ATOM    884   CD GLN   100      -1.054 -85.860 -27.811  1.00  0.00      BSYN  
ATOM    885  OE1 GLN   100       0.130 -86.102 -27.824  1.00  0.00      BSYN  
ATOM    886  NE2 GLN   100      -1.996 -86.442 -28.648  1.00  0.00      BSYN  
ATOM    887 HE21 GLN   100      -1.637 -87.206 -29.147  1.00  0.00      BSYN  
ATOM    888 HE22 GLN   100      -2.814 -86.057 -29.024  1.00  0.00      BSYN  
ATOM    889    C GLN   100      -1.329 -84.874 -23.673  1.00  0.00      BSYN  
ATOM    890    O GLN   100      -2.267 -84.187 -23.127  1.00  0.00      BSYN  
ATOM    891    N GLU   101      -0.064 -84.440 -23.570  1.00  0.00      BSYN  
ATOM    892    H GLU   101       0.560 -85.178 -23.732  1.00  0.00      BSYN  
ATOM    893   CA GLU   101       0.209 -83.146 -23.012  1.00  0.00      BSYN  
ATOM    894   CB GLU   101       1.576 -83.423 -22.170  1.00  0.00      BSYN  
ATOM    895   CG GLU   101       2.422 -82.374 -21.320  1.00  0.00      BSYN  
ATOM    896   CD GLU   101       1.782 -81.545 -20.168  1.00  0.00      BSYN  
ATOM    897  OE1 GLU   101       2.103 -81.734 -18.969  1.00  0.00      BSYN  
ATOM    898  OE2 GLU   101       1.041 -80.663 -20.406  1.00  0.00      BSYN  
ATOM    899    C GLU   101       0.495 -82.151 -24.110  1.00  0.00      BSYN  
ATOM    900    O GLU   101       0.923 -82.431 -25.201  1.00  0.00      BSYN  
ATOM    901    N ALA   102       0.195 -80.921 -23.920  1.00  0.00      BSYN  
ATOM    902    H ALA   102      -0.085 -80.737 -22.999  1.00  0.00      BSYN  
ATOM    903   CA ALA   102       0.440 -79.888 -24.976  1.00  0.00      BSYN  
ATOM    904   CB ALA   102      -0.661 -78.728 -24.896  1.00  0.00      BSYN  
ATOM    905    C ALA   102       1.855 -79.237 -24.659  1.00  0.00      BSYN  
ATOM    906    O ALA   102       2.068 -78.745 -23.526  1.00  0.00      BSYN  
ATOM    907    N ALA   103       2.774 -79.271 -25.590  1.00  0.00      BSYN  
ATOM    908    H ALA   103       2.667 -79.873 -26.356  1.00  0.00      BSYN  
ATOM    909   CA ALA   103       3.916 -78.466 -25.252  1.00  0.00      BSYN  
ATOM    910   CB ALA   103       5.273 -79.306 -25.167  1.00  0.00      BSYN  
ATOM    911    C ALA   103       4.070 -77.394 -26.369  1.00  0.00      BSYN  
ATOM    912    O ALA   103       4.219 -77.853 -27.555  1.00  0.00      BSYN  
ATOM    913    N GLU   104       4.228 -76.059 -26.171  1.00  0.00      BSYN  
ATOM    914    H GLU   104       4.040 -75.503 -25.386  1.00  0.00      BSYN  
ATOM    915   CA GLU   104       4.340 -75.070 -27.246  1.00  0.00      BSYN  
ATOM    916   CB GLU   104       3.326 -73.888 -27.120  1.00  0.00      BSYN  
ATOM    917   CG GLU   104       1.801 -74.243 -27.076  1.00  0.00      BSYN  
ATOM    918   CD GLU   104       0.919 -73.002 -27.234  1.00  0.00      BSYN  
ATOM    919  OE1 GLU   104       0.299 -72.901 -28.326  1.00  0.00      BSYN  
ATOM    920  OE2 GLU   104       0.743 -72.222 -26.272  1.00  0.00      BSYN  
ATOM    921    C GLU   104       5.784 -74.574 -27.306  1.00  0.00      BSYN  
ATOM    922    O GLU   104       6.127 -74.134 -28.364  1.00  0.00      BSYN  
ATOM    923    N GLU   105       6.635 -74.496 -26.279  1.00  0.00      BSYN  
ATOM    924    H GLU   105       6.279 -74.773 -25.409  1.00  0.00      BSYN  
ATOM    925   CA GLU   105       7.967 -73.862 -26.415  1.00  0.00      BSYN  
ATOM    926   CB GLU   105       7.967 -72.407 -26.162  1.00  0.00      BSYN  
ATOM    927   CG GLU   105       7.293 -72.004 -24.781  1.00  0.00      BSYN  
ATOM    928   CD GLU   105       6.576 -70.593 -24.838  1.00  0.00      BSYN  
ATOM    929  OE1 GLU   105       6.019 -70.184 -23.877  1.00  0.00      BSYN  
ATOM    930  OE2 GLU   105       6.585 -70.053 -25.922  1.00  0.00      BSYN  
ATOM    931    C GLU   105       9.049 -74.728 -25.690  1.00  0.00      BSYN  
ATOM    932    O GLU   105       9.150 -74.454 -24.471  1.00  0.00      BSYN  
ATOM    933    N PRO   106       9.803 -75.588 -26.346  1.00  0.00      BSYN  
ATOM    934   CD PRO   106       9.589 -75.988 -27.706  1.00  0.00      BSYN  
ATOM    935   CA PRO   106      10.973 -76.186 -25.830  1.00  0.00      BSYN  
ATOM    936   CB PRO   106      11.087 -77.583 -26.493  1.00  0.00      BSYN  
ATOM    937   CG PRO   106      10.055 -77.386 -27.715  1.00  0.00      BSYN  
ATOM    938    C PRO   106      12.296 -75.518 -26.197  1.00  0.00      BSYN  
ATOM    939    O PRO   106      13.378 -76.090 -26.176  1.00  0.00      BSYN  
ATOM    940    N LEU   107      12.420 -74.220 -26.332  1.00  0.00      BSYN  
ATOM    941    H LEU   107      11.567 -73.791 -26.113  1.00  0.00      BSYN  
ATOM    942   CA LEU   107      13.645 -73.429 -26.628  1.00  0.00      BSYN  
ATOM    943   CB LEU   107      13.766 -73.182 -28.121  1.00  0.00      BSYN  
ATOM    944   CG LEU   107      13.132 -72.006 -28.831  1.00  0.00      BSYN  
ATOM    945  CD1 LEU   107      13.462 -72.143 -30.277  1.00  0.00      BSYN  
ATOM    946  CD2 LEU   107      11.672 -71.924 -28.639  1.00  0.00      BSYN  
ATOM    947    C LEU   107      14.007 -72.163 -25.850  1.00  0.00      BSYN  
ATOM    948    O LEU   107      13.190 -71.317 -25.490  1.00  0.00      BSYN  
ATOM    949    N ILE   108      15.287 -72.202 -25.667  1.00  0.00      BSYN  
ATOM    950    H ILE   108      15.803 -72.846 -26.195  1.00  0.00      BSYN  
ATOM    951   CA ILE   108      15.943 -71.130 -24.976  1.00  0.00      BSYN  
ATOM    952   CB ILE   108      17.276 -71.718 -24.460  1.00  0.00      BSYN  
ATOM    953  CG2 ILE   108      17.100 -72.317 -23.067  1.00  0.00      BSYN  
ATOM    954  CG1 ILE   108      18.222 -72.669 -25.208  1.00  0.00      BSYN  
ATOM    955   CD ILE   108      19.425 -73.243 -24.330  1.00  0.00      BSYN  
ATOM    956    C ILE   108      16.167 -69.900 -25.843  1.00  0.00      BSYN  
ATOM    957    O ILE   108      16.382 -70.042 -27.077  1.00  0.00      BSYN  
ATOM    958    N GLU   109      16.069 -68.644 -25.436  1.00  0.00      BSYN  
ATOM    959    H GLU   109      16.454 -67.996 -26.062  1.00  0.00      BSYN  
ATOM    960   CA GLU   109      15.521 -68.293 -24.133  1.00  0.00      BSYN  
ATOM    961   CB GLU   109      16.215 -67.130 -23.553  1.00  0.00      BSYN  
ATOM    962   CG GLU   109      17.593 -67.469 -22.835  1.00  0.00      BSYN  
ATOM    963   CD GLU   109      18.148 -66.269 -22.125  1.00  0.00      BSYN  
ATOM    964  OE1 GLU   109      17.381 -65.738 -21.319  1.00  0.00      BSYN  
ATOM    965  OE2 GLU   109      19.227 -65.857 -22.496  1.00  0.00      BSYN  
ATOM    966    C GLU   109      14.036 -68.078 -24.081  1.00  0.00      BSYN  
ATOM    967    O GLU   109      13.479 -67.397 -24.889  1.00  0.00      BSYN  
ATOM    968    N PRO   110      13.360 -68.679 -23.046  1.00  0.00      BSYN  
ATOM    969   CD PRO   110      13.969 -69.824 -22.284  1.00  0.00      BSYN  
ATOM    970   CA PRO   110      11.947 -68.423 -22.813  1.00  0.00      BSYN  
ATOM    971   CB PRO   110      11.628 -69.416 -21.700  1.00  0.00      BSYN  
ATOM    972   CG PRO   110      12.676 -70.510 -21.800  1.00  0.00      BSYN  
ATOM    973    C PRO   110      11.733 -67.057 -22.270  1.00  0.00      BSYN  
ATOM    974    O PRO   110      11.701 -66.733 -21.113  1.00  0.00      BSYN  
ATOM    975    N LEU   111      11.581 -66.096 -23.193  1.00  0.00      BSYN  
ATOM    976    H LEU   111      11.642 -66.399 -24.123  1.00  0.00      BSYN  
ATOM    977   CA LEU   111      11.329 -64.640 -23.018  1.00  0.00      BSYN  
ATOM    978   CB LEU   111      11.179 -64.078 -24.393  1.00  0.00      BSYN  
ATOM    979   CG LEU   111      11.470 -62.589 -24.626  1.00  0.00      BSYN  
ATOM    980  CD1 LEU   111      12.993 -62.422 -24.615  1.00  0.00      BSYN  
ATOM    981  CD2 LEU   111      11.044 -62.315 -26.057  1.00  0.00      BSYN  
ATOM    982    C LEU   111      10.229 -64.098 -22.119  1.00  0.00      BSYN  
ATOM    983    O LEU   111      10.550 -63.396 -21.157  1.00  0.00      BSYN  
ATOM    984    N MET   112       8.884 -64.450 -22.331  1.00  0.00      BSYN  
ATOM    985    H MET   112       8.475 -65.045 -22.994  1.00  0.00      BSYN  
ATOM    986   CA MET   112       7.814 -64.166 -21.302  1.00  0.00      BSYN  
ATOM    987   CB MET   112       7.313 -62.776 -21.536  1.00  0.00      BSYN  
ATOM    988   CG MET   112       6.900 -62.059 -20.235  1.00  0.00      BSYN  
ATOM    989   SD MET   112       5.554 -60.854 -20.232  1.00  0.00      BSYN  
ATOM    990   CE MET   112       6.386 -59.400 -20.733  1.00  0.00      BSYN  
ATOM    991    C MET   112       6.815 -65.367 -21.378  1.00  0.00      BSYN  
ATOM    992    O MET   112       7.354 -66.509 -21.534  1.00  0.00      BSYN  
ATOM    993    N GLU   113       5.480 -65.109 -21.554  1.00  0.00      BSYN  
ATOM    994    H GLU   113       5.292 -64.203 -21.878  1.00  0.00      BSYN  
ATOM    995   CA GLU   113       4.315 -66.067 -21.512  1.00  0.00      BSYN  
ATOM    996   CB GLU   113       3.807 -66.514 -20.179  1.00  0.00      BSYN  
ATOM    997   CG GLU   113       4.929 -67.164 -19.475  1.00  0.00      BSYN  
ATOM    998   CD GLU   113       4.703 -67.402 -17.956  1.00  0.00      BSYN  
ATOM    999  OE1 GLU   113       4.609 -66.355 -17.251  1.00  0.00      BSYN  
ATOM   1000  OE2 GLU   113       4.630 -68.531 -17.391  1.00  0.00      BSYN  
ATOM   1001    C GLU   113       3.099 -65.498 -22.172  1.00  0.00      BSYN  
ATOM   1002    O GLU   113       2.901 -64.268 -22.102  1.00  0.00      BSYN  
ATOM   1003    N PRO   114       2.335 -66.186 -22.999  1.00  0.00      BSYN  
ATOM   1004   CD PRO   114       2.879 -67.194 -23.887  1.00  0.00      BSYN  
ATOM   1005   CA PRO   114       0.917 -65.832 -23.222  1.00  0.00      BSYN  
ATOM   1006   CB PRO   114       0.504 -66.758 -24.331  1.00  0.00      BSYN  
ATOM   1007   CG PRO   114       1.784 -67.086 -24.924  1.00  0.00      BSYN  
ATOM   1008    C PRO   114      -0.002 -66.166 -22.073  1.00  0.00      BSYN  
ATOM   1009    O PRO   114      -0.213 -67.267 -21.637  1.00  0.00      BSYN  
ATOM   1010    N GLU   115      -0.698 -65.089 -21.663  1.00  0.00      BSYN  
ATOM   1011    H GLU   115      -0.769 -64.304 -22.245  1.00  0.00      BSYN  
ATOM   1012   CA GLU   115      -1.689 -65.271 -20.579  1.00  0.00      BSYN  
ATOM   1013   CB GLU   115      -1.370 -64.479 -19.333  1.00  0.00      BSYN  
ATOM   1014   CG GLU   115       0.030 -65.060 -18.788  1.00  0.00      BSYN  
ATOM   1015   CD GLU   115       0.396 -64.672 -17.362  1.00  0.00      BSYN  
ATOM   1016  OE1 GLU   115      -0.043 -65.286 -16.404  1.00  0.00      BSYN  
ATOM   1017  OE2 GLU   115       1.293 -63.813 -17.279  1.00  0.00      BSYN  
ATOM   1018    C GLU   115      -3.121 -65.028 -20.991  1.00  0.00      BSYN  
ATOM   1019    O GLU   115      -3.868 -65.993 -20.937  1.00  0.00      BSYN  
ATOM   1020    N GLY   116      -3.620 -63.785 -21.366  1.00  0.00      BSYN  
ATOM   1021    H GLY   116      -3.033 -63.034 -21.136  1.00  0.00      BSYN  
ATOM   1022   CA GLY   116      -4.891 -63.675 -22.091  1.00  0.00      BSYN  
ATOM   1023    C GLY   116      -5.923 -63.369 -21.040  1.00  0.00      BSYN  
ATOM   1024    O GLY   116      -5.746 -62.438 -20.328  1.00  0.00      BSYN  
ATOM   1025    N GLU   117      -7.121 -64.076 -21.104  1.00  0.00      BSYN  
ATOM   1026    H GLU   117      -7.182 -64.794 -21.768  1.00  0.00      BSYN  
ATOM   1027   CA GLU   117      -8.180 -63.861 -20.262  1.00  0.00      BSYN  
ATOM   1028   CB GLU   117      -9.392 -64.657 -20.806  1.00  0.00      BSYN  
ATOM   1029   CG GLU   117     -10.129 -64.232 -21.995  1.00  0.00      BSYN  
ATOM   1030   CD GLU   117      -9.292 -63.859 -23.236  1.00  0.00      BSYN  
ATOM   1031  OE1 GLU   117      -8.674 -64.840 -23.804  1.00  0.00      BSYN  
ATOM   1032  OE2 GLU   117      -9.443 -62.722 -23.752  1.00  0.00      BSYN  
ATOM   1033    C GLU   117      -8.057 -64.268 -18.763  1.00  0.00      BSYN  
ATOM   1034    O GLU   117      -8.508 -63.496 -17.979  1.00  0.00      BSYN  
ATOM   1035    N SER   118      -7.478 -65.456 -18.461  1.00  0.00      BSYN  
ATOM   1036    H SER   118      -7.299 -65.987 -19.264  1.00  0.00      BSYN  
ATOM   1037   CA SER   118      -7.111 -65.814 -17.100  1.00  0.00      BSYN  
ATOM   1038   CB SER   118      -7.191 -67.295 -16.901  1.00  0.00      BSYN  
ATOM   1039   OG SER   118      -8.465 -67.963 -16.764  1.00  0.00      BSYN  
ATOM   1040   HG SER   118      -8.701 -68.449 -17.558  1.00  0.00      BSYN  
ATOM   1041    C SER   118      -5.730 -65.310 -16.603  1.00  0.00      BSYN  
ATOM   1042    O SER   118      -4.705 -65.328 -17.212  1.00  0.00      BSYN  
ATOM   1043    N TYR   119      -6.046 -64.539 -15.565  1.00  0.00      BSYN  
ATOM   1044    H TYR   119      -6.976 -64.257 -15.438  1.00  0.00      BSYN  
ATOM   1045   CA TYR   119      -5.056 -63.894 -14.683  1.00  0.00      BSYN  
ATOM   1046   CB TYR   119      -5.593 -62.678 -14.052  1.00  0.00      BSYN  
ATOM   1047   CG TYR   119      -6.306 -61.637 -14.909  1.00  0.00      BSYN  
ATOM   1048  CD1 TYR   119      -5.961 -60.270 -14.854  1.00  0.00      BSYN  
ATOM   1049  CE1 TYR   119      -6.511 -59.285 -15.590  1.00  0.00      BSYN  
ATOM   1050  CD2 TYR   119      -7.315 -62.002 -15.649  1.00  0.00      BSYN  
ATOM   1051  CE2 TYR   119      -7.829 -60.991 -16.475  1.00  0.00      BSYN  
ATOM   1052   CZ TYR   119      -7.508 -59.647 -16.461  1.00  0.00      BSYN  
ATOM   1053   OH TYR   119      -8.072 -58.741 -17.258  1.00  0.00      BSYN  
ATOM   1054   HH TYR   119      -8.554 -59.177 -17.965  1.00  0.00      BSYN  
ATOM   1055    C TYR   119      -4.702 -64.801 -13.418  1.00  0.00      BSYN  
ATOM   1056    O TYR   119      -5.527 -65.061 -12.562  1.00  0.00      BSYN  
ATOM   1057    N GLU   120      -3.519 -65.442 -13.427  1.00  0.00      BSYN  
ATOM   1058    H GLU   120      -3.014 -65.463 -14.266  1.00  0.00      BSYN  
ATOM   1059   CA GLU   120      -2.995 -66.180 -12.237  1.00  0.00      BSYN  
ATOM   1060   CB GLU   120      -3.149 -67.697 -12.290  1.00  0.00      BSYN  
ATOM   1061   CG GLU   120      -3.210 -68.224 -10.986  1.00  0.00      BSYN  
ATOM   1062   CD GLU   120      -4.562 -68.027 -10.286  1.00  0.00      BSYN  
ATOM   1063  OE1 GLU   120      -5.531 -68.251 -10.948  1.00  0.00      BSYN  
ATOM   1064  OE2 GLU   120      -4.581 -67.507  -9.249  1.00  0.00      BSYN  
ATOM   1065    C GLU   120      -1.565 -65.692 -12.014  1.00  0.00      BSYN  
ATOM   1066    O GLU   120      -0.547 -66.303 -12.300  1.00  0.00      BSYN  
ATOM   1067    N ASP   121      -1.533 -64.553 -11.304  1.00  0.00      BSYN  
ATOM   1068    H ASP   121      -2.357 -64.174 -10.933  1.00  0.00      BSYN  
ATOM   1069   CA ASP   121      -0.306 -63.780 -10.941  1.00  0.00      BSYN  
ATOM   1070   CB ASP   121      -0.678 -62.306 -10.877  1.00  0.00      BSYN  
ATOM   1071   CG ASP   121       0.368 -61.281 -10.352  1.00  0.00      BSYN  
ATOM   1072  OD1 ASP   121       0.978 -60.567 -11.127  1.00  0.00      BSYN  
ATOM   1073  OD2 ASP   121       0.689 -61.244  -9.153  1.00  0.00      BSYN  
ATOM   1074    C ASP   121      -0.026 -64.218  -9.465  1.00  0.00      BSYN  
ATOM   1075    O ASP   121      -0.962 -64.090  -8.708  1.00  0.00      BSYN  
ATOM   1076    N PRO   122       1.182 -64.839  -9.127  1.00  0.00      BSYN  
ATOM   1077   CD PRO   122       2.357 -64.979 -10.043  1.00  0.00      BSYN  
ATOM   1078   CA PRO   122       1.431 -65.336  -7.778  1.00  0.00      BSYN  
ATOM   1079   CB PRO   122       2.422 -66.379  -8.144  1.00  0.00      BSYN  
ATOM   1080   CG PRO   122       3.379 -65.674  -9.125  1.00  0.00      BSYN  
ATOM   1081    C PRO   122       1.801 -64.191  -6.812  1.00  0.00      BSYN  
ATOM   1082    O PRO   122       2.735 -63.525  -7.144  1.00  0.00      BSYN  
ATOM   1083    N PRO   123       1.042 -63.879  -5.690  1.00  0.00      BSYN  
ATOM   1084   CD PRO   123      -0.360 -64.314  -5.593  1.00  0.00      BSYN  
ATOM   1085   CA PRO   123       1.475 -63.013  -4.574  1.00  0.00      BSYN  
ATOM   1086   CB PRO   123       0.247 -63.203  -3.645  1.00  0.00      BSYN  
ATOM   1087   CG PRO   123      -0.929 -63.293  -4.523  1.00  0.00      BSYN  
ATOM   1088    C PRO   123       2.816 -63.346  -3.897  1.00  0.00      BSYN  
ATOM   1089    O PRO   123       2.979 -64.176  -3.007  1.00  0.00      BSYN  
ATOM   1090    N GLN   124       3.687 -62.430  -4.108  1.00  0.00      BSYN  
ATOM   1091    H GLN   124       3.408 -61.551  -4.441  1.00  0.00      BSYN  
ATOM   1092   CA GLN   124       5.101 -62.663  -3.792  1.00  0.00      BSYN  
ATOM   1093   CB GLN   124       5.727 -63.727  -4.818  1.00  0.00      BSYN  
ATOM   1094   CG GLN   124       6.852 -64.485  -4.048  1.00  0.00      BSYN  
ATOM   1095   CD GLN   124       6.497 -65.790  -3.342  1.00  0.00      BSYN  
ATOM   1096  OE1 GLN   124       7.316 -66.382  -2.715  1.00  0.00      BSYN  
ATOM   1097  NE2 GLN   124       5.256 -66.423  -3.447  1.00  0.00      BSYN  
ATOM   1098 HE21 GLN   124       4.486 -65.855  -3.657  1.00  0.00      BSYN  
ATOM   1099 HE22 GLN   124       5.219 -67.390  -3.288  1.00  0.00      BSYN  
ATOM   1100    C GLN   124       5.873 -61.336  -3.861  1.00  0.00      BSYN  
ATOM   1101    O GLN   124       5.412 -60.449  -4.529  1.00  0.00      BSYN  
ATOM   1102    N GLU   125       7.038 -61.101  -3.138  1.00  0.00      BSYN  
ATOM   1103    H GLU   125       7.443 -61.956  -2.882  1.00  0.00      BSYN  
ATOM   1104   CA GLU   125       7.893 -59.874  -3.137  1.00  0.00      BSYN  
ATOM   1105   CB GLU   125       8.754 -59.979  -1.845  1.00  0.00      BSYN  
ATOM   1106   CG GLU   125       8.147 -59.738  -0.430  1.00  0.00      BSYN  
ATOM   1107   CD GLU   125       9.157 -59.978   0.602  1.00  0.00      BSYN  
ATOM   1108  OE1 GLU   125       9.592 -59.017   1.258  1.00  0.00      BSYN  
ATOM   1109  OE2 GLU   125       9.510 -61.145   0.871  1.00  0.00      BSYN  
ATOM   1110    C GLU   125       8.824 -59.640  -4.303  1.00  0.00      BSYN  
ATOM   1111    O GLU   125       9.508 -58.647  -4.331  1.00  0.00      BSYN  
ATOM   1112    N GLU   126       8.633 -60.531  -5.356  1.00  0.00      BSYN  
ATOM   1113    H GLU   126       8.012 -61.284  -5.273  1.00  0.00      BSYN  
ATOM   1114   CA GLU   126       9.367 -60.475  -6.545  1.00  0.00      BSYN  
ATOM   1115   CB GLU   126      10.400 -61.592  -6.602  1.00  0.00      BSYN  
ATOM   1116   CG GLU   126      11.638 -61.403  -7.485  1.00  0.00      BSYN  
ATOM   1117   CD GLU   126      12.646 -62.463  -7.106  1.00  0.00      BSYN  
ATOM   1118  OE1 GLU   126      13.644 -62.098  -6.451  1.00  0.00      BSYN  
ATOM   1119  OE2 GLU   126      12.608 -63.616  -7.482  1.00  0.00      BSYN  
ATOM   1120    C GLU   126       8.595 -60.209  -7.798  1.00  0.00      BSYN  
ATOM   1121    O GLU   126       9.245 -59.684  -8.818  1.00  0.00      BSYN  
ATOM   1122    N TYR   127       7.224 -60.417  -7.809  1.00  0.00      BSYN  
ATOM   1123    H TYR   127       6.827 -60.679  -6.952  1.00  0.00      BSYN  
ATOM   1124   CA TYR   127       6.312 -60.147  -8.903  1.00  0.00      BSYN  
ATOM   1125   CB TYR   127       5.551 -61.577  -9.091  1.00  0.00      BSYN  
ATOM   1126   CG TYR   127       6.336 -62.472 -10.019  1.00  0.00      BSYN  
ATOM   1127  CD1 TYR   127       6.187 -62.323 -11.408  1.00  0.00      BSYN  
ATOM   1128  CE1 TYR   127       6.695 -63.241 -12.335  1.00  0.00      BSYN  
ATOM   1129  CD2 TYR   127       7.186 -63.463  -9.542  1.00  0.00      BSYN  
ATOM   1130  CE2 TYR   127       7.713 -64.357 -10.420  1.00  0.00      BSYN  
ATOM   1131   CZ TYR   127       7.499 -64.229 -11.772  1.00  0.00      BSYN  
ATOM   1132   OH TYR   127       8.136 -65.251 -12.586  1.00  0.00      BSYN  
ATOM   1133   HH TYR   127       7.719 -66.098 -12.409  1.00  0.00      BSYN  
ATOM   1134    C TYR   127       5.476 -58.896  -8.773  1.00  0.00      BSYN  
ATOM   1135    O TYR   127       5.303 -58.033  -9.613  1.00  0.00      BSYN  
ATOM   1136    N GLN   128       4.861 -58.560  -7.617  1.00  0.00      BSYN  
ATOM   1137    H GLN   128       4.997 -59.112  -6.819  1.00  0.00      BSYN  
ATOM   1138   CA GLN   128       4.155 -57.311  -7.384  1.00  0.00      BSYN  
ATOM   1139   CB GLN   128       3.206 -57.678  -6.336  1.00  0.00      BSYN  
ATOM   1140   CG GLN   128       2.099 -56.707  -6.321  1.00  0.00      BSYN  
ATOM   1141   CD GLN   128       0.924 -56.971  -7.264  1.00  0.00      BSYN  
ATOM   1142  OE1 GLN   128       0.330 -56.087  -7.823  1.00  0.00      BSYN  
ATOM   1143  NE2 GLN   128       0.380 -58.170  -7.347  1.00  0.00      BSYN  
ATOM   1144 HE21 GLN   128      -0.451 -58.334  -7.840  1.00  0.00      BSYN  
ATOM   1145 HE22 GLN   128       0.954 -58.813  -6.882  1.00  0.00      BSYN  
ATOM   1146    C GLN   128       5.278 -56.364  -6.695  1.00  0.00      BSYN  
ATOM   1147    O GLN   128       5.771 -56.678  -5.611  1.00  0.00      BSYN  
ATOM   1148    N GLU   129       5.556 -55.188  -7.375  1.00  0.00      BSYN  
ATOM   1149    H GLU   129       5.168 -55.144  -8.273  1.00  0.00      BSYN  
ATOM   1150   CA GLU   129       6.575 -54.198  -6.953  1.00  0.00      BSYN  
ATOM   1151   CB GLU   129       6.763 -53.204  -8.078  1.00  0.00      BSYN  
ATOM   1152   CG GLU   129       7.705 -52.063  -7.760  1.00  0.00      BSYN  
ATOM   1153   CD GLU   129       8.413 -51.480  -8.986  1.00  0.00      BSYN  
ATOM   1154  OE1 GLU   129       9.563 -51.833  -9.283  1.00  0.00      BSYN  
ATOM   1155  OE2 GLU   129       7.766 -50.737  -9.657  1.00  0.00      BSYN  
ATOM   1156    C GLU   129       5.868 -53.441  -5.865  1.00  0.00      BSYN  
ATOM   1157    O GLU   129       4.724 -52.980  -6.014  1.00  0.00      BSYN  
ATOM   1158    N TYR   130       6.669 -53.187  -4.765  1.00  0.00      BSYN  
ATOM   1159    H TYR   130       7.571 -53.544  -4.626  1.00  0.00      BSYN  
ATOM   1160   CA TYR   130       6.071 -52.215  -3.770  1.00  0.00      BSYN  
ATOM   1161   CB TYR   130       6.456 -52.603  -2.414  1.00  0.00      BSYN  
ATOM   1162   CG TYR   130       5.736 -53.847  -1.813  1.00  0.00      BSYN  
ATOM   1163  CD1 TYR   130       5.223 -54.826  -2.644  1.00  0.00      BSYN  
ATOM   1164  CE1 TYR   130       4.671 -56.015  -2.250  1.00  0.00      BSYN  
ATOM   1165  CD2 TYR   130       5.570 -54.008  -0.486  1.00  0.00      BSYN  
ATOM   1166  CE2 TYR   130       5.093 -55.225   0.002  1.00  0.00      BSYN  
ATOM   1167   CZ TYR   130       4.581 -56.234  -0.836  1.00  0.00      BSYN  
ATOM   1168   OH TYR   130       3.974 -57.258  -0.191  1.00  0.00      BSYN  
ATOM   1169   HH TYR   130       4.230 -58.137  -0.482  1.00  0.00      BSYN  
ATOM   1170    C TYR   130       6.541 -50.788  -4.051  1.00  0.00      BSYN  
ATOM   1171    O TYR   130       7.758 -50.407  -3.925  1.00  0.00      BSYN  
ATOM   1172    N GLU   131       5.549 -49.837  -4.044  1.00  0.00      BSYN  
ATOM   1173    H GLU   131       4.678 -50.276  -3.949  1.00  0.00      BSYN  
ATOM   1174   CA GLU   131       5.816 -48.383  -4.243  1.00  0.00      BSYN  
ATOM   1175   CB GLU   131       4.578 -47.756  -4.679  1.00  0.00      BSYN  
ATOM   1176   CG GLU   131       4.095 -47.996  -6.107  1.00  0.00      BSYN  
ATOM   1177   CD GLU   131       2.610 -47.476  -6.368  1.00  0.00      BSYN  
ATOM   1178  OE1 GLU   131       1.674 -48.251  -6.405  1.00  0.00      BSYN  
ATOM   1179  OE2 GLU   131       2.437 -46.237  -6.693  1.00  0.00      BSYN  
ATOM   1180    C GLU   131       6.514 -47.486  -3.277  1.00  0.00      BSYN  
ATOM   1181    O GLU   131       5.975 -47.063  -2.275  1.00  0.00      BSYN  
ATOM   1182    N PRO   132       7.799 -47.115  -3.556  1.00  0.00      BSYN  
ATOM   1183   CD PRO   132       8.603 -47.473  -4.774  1.00  0.00      BSYN  
ATOM   1184   CA PRO   132       8.782 -46.351  -2.754  1.00  0.00      BSYN  
ATOM   1185   CB PRO   132      10.233 -46.704  -3.340  1.00  0.00      BSYN  
ATOM   1186   CG PRO   132       9.862 -47.899  -4.200  1.00  0.00      BSYN  
ATOM   1187    C PRO   132       8.606 -44.806  -2.762  1.00  0.00      BSYN  
ATOM   1188    O PRO   132       7.666 -44.333  -3.411  1.00  0.00      BSYN  
ATOM   1189    N GLU   133       9.561 -44.085  -2.214  1.00  0.00      BSYN  
ATOM   1190    H GLU   133      10.489 -44.386  -2.116  1.00  0.00      BSYN  
ATOM   1191   CA GLU   133       9.366 -42.708  -1.842  1.00  0.00      BSYN  
ATOM   1192   CB GLU   133       9.202 -42.562  -0.323  1.00  0.00      BSYN  
ATOM   1193   CG GLU   133       8.086 -43.455   0.258  1.00  0.00      BSYN  
ATOM   1194   CD GLU   133       7.327 -42.611   1.333  1.00  0.00      BSYN  
ATOM   1195  OE1 GLU   133       6.913 -41.427   1.032  1.00  0.00      BSYN  
ATOM   1196  OE2 GLU   133       7.303 -42.971   2.492  1.00  0.00      BSYN  
ATOM   1197    C GLU   133      10.708 -41.974  -2.250  1.00  0.00      BSYN  
ATOM   1198    O GLU   133      11.721 -42.513  -2.620  1.00  0.00      BSYN  
ATOM   1199    N ALA   134      10.671 -40.630  -2.116  1.00  0.00      BSYN  
ATOM   1200    H ALA   134       9.981 -40.064  -1.711  1.00  0.00      BSYN  
ATOM   1201   CA ALA   134      11.864 -39.811  -2.488  1.00  0.00      BSYN  
ATOM   1202   CB ALA   134      11.503 -38.385  -2.343  1.00  0.00      BSYN  
ATOM   1203    C ALA   134      13.258 -39.914  -1.761  1.00  0.00      BSYN  
ATOM   1204  OT1 ALA   134      13.391 -39.648  -0.608  1.00  0.00      BSYN  
ATOM   1205  OT2 ALA   134      14.136 -40.386  -2.449  1.00  0.00      BSYN  
END
