# Supplementary material for: Data set of intrinsically disordered proteins analysed at a local protein conformation level
Source: Data Brief. 2020 Mar 5;29:105383. doi: 10.1016/j.dib.2020.105383 (PMC7078294; doi:10.1016/j.dib.2020.105383)
Supplement: Supplementary file 1 [file mmc1.zip › the data/1-DATA/PED1AAD-pdb/1AAD-118.pdb]

CRYST1    1.000    1.000    1.000  90.00  90.00  90.00 P 1           1
ATOM      1  HT1 MET     1     -11.318 -93.031 -42.763  1.00  0.00      BSYN  
ATOM      2  HT2 MET     1     -10.330 -92.394 -41.387  1.00  0.00      BSYN  
ATOM      3    N MET     1     -11.252 -92.554 -41.841  1.00  0.00      BSYN  
ATOM      4  HT3 MET     1     -11.718 -91.626 -41.896  1.00  0.00      BSYN  
ATOM      5   CA MET     1     -12.194 -93.364 -40.954  1.00  0.00      BSYN  
ATOM      6   CB MET     1     -12.393 -94.823 -41.212  1.00  0.00      BSYN  
ATOM      7   CG MET     1     -13.220 -94.981 -42.508  1.00  0.00      BSYN  
ATOM      8   SD MET     1     -14.924 -94.483 -42.229  1.00  0.00      BSYN  
ATOM      9   CE MET     1     -15.259 -93.888 -43.881  1.00  0.00      BSYN  
ATOM     10    C MET     1     -11.774 -93.096 -39.483  1.00  0.00      BSYN  
ATOM     11    O MET     1     -10.571 -92.757 -39.190  1.00  0.00      BSYN  
ATOM     12    N ASP     2     -12.704 -93.333 -38.512  1.00  0.00      BSYN  
ATOM     13    H ASP     2     -13.624 -93.580 -38.741  1.00  0.00      BSYN  
ATOM     14   CA ASP     2     -12.406 -93.280 -37.130  1.00  0.00      BSYN  
ATOM     15   CB ASP     2     -13.727 -93.434 -36.284  1.00  0.00      BSYN  
ATOM     16   CG ASP     2     -14.343 -94.779 -35.955  1.00  0.00      BSYN  
ATOM     17  OD1 ASP     2     -14.937 -95.457 -36.869  1.00  0.00      BSYN  
ATOM     18  OD2 ASP     2     -14.045 -95.263 -34.862  1.00  0.00      BSYN  
ATOM     19    C ASP     2     -11.369 -94.337 -36.781  1.00  0.00      BSYN  
ATOM     20    O ASP     2     -10.669 -94.013 -35.849  1.00  0.00      BSYN  
ATOM     21    N VAL     3     -11.035 -95.377 -37.565  1.00  0.00      BSYN  
ATOM     22    H VAL     3     -11.135 -95.307 -38.537  1.00  0.00      BSYN  
ATOM     23   CA VAL     3     -10.307 -96.573 -37.052  1.00  0.00      BSYN  
ATOM     24   CB VAL     3     -10.756 -98.043 -37.505  1.00  0.00      BSYN  
ATOM     25  CG1 VAL     3     -11.572 -98.719 -36.383  1.00  0.00      BSYN  
ATOM     26  CG2 VAL     3     -11.660 -98.080 -38.728  1.00  0.00      BSYN  
ATOM     27    C VAL     3      -8.859 -96.539 -37.343  1.00  0.00      BSYN  
ATOM     28    O VAL     3      -8.314 -96.472 -38.491  1.00  0.00      BSYN  
ATOM     29    N PHE     4      -8.181 -96.480 -36.199  1.00  0.00      BSYN  
ATOM     30    H PHE     4      -8.684 -96.476 -35.358  1.00  0.00      BSYN  
ATOM     31   CA PHE     4      -6.710 -96.321 -36.259  1.00  0.00      BSYN  
ATOM     32   CB PHE     4      -6.393 -95.292 -35.141  1.00  0.00      BSYN  
ATOM     33   CG PHE     4      -5.268 -94.435 -35.578  1.00  0.00      BSYN  
ATOM     34  CD1 PHE     4      -5.294 -93.065 -35.625  1.00  0.00      BSYN  
ATOM     35  CD2 PHE     4      -4.048 -94.991 -36.088  1.00  0.00      BSYN  
ATOM     36  CE1 PHE     4      -4.194 -92.288 -36.053  1.00  0.00      BSYN  
ATOM     37  CE2 PHE     4      -2.942 -94.230 -36.503  1.00  0.00      BSYN  
ATOM     38   CZ PHE     4      -3.047 -92.837 -36.478  1.00  0.00      BSYN  
ATOM     39    C PHE     4      -6.181 -97.726 -36.104  1.00  0.00      BSYN  
ATOM     40    O PHE     4      -5.589 -98.184 -35.093  1.00  0.00      BSYN  
ATOM     41    N MET     5      -6.397 -98.520 -37.203  1.00  0.00      BSYN  
ATOM     42    H MET     5      -7.000 -98.225 -37.917  1.00  0.00      BSYN  
ATOM     43   CA MET     5      -5.855 -99.883 -37.144  1.00  0.00      BSYN  
ATOM     44   CB MET     5      -6.835-101.028 -37.274  1.00  0.00      BSYN  
ATOM     45   CG MET     5      -6.370-102.496 -36.927  1.00  0.00      BSYN  
ATOM     46   SD MET     5      -7.834-103.494 -37.261  1.00  0.00      BSYN  
ATOM     47   CE MET     5      -7.396-103.658 -38.969  1.00  0.00      BSYN  
ATOM     48    C MET     5      -4.945-100.182 -38.398  1.00  0.00      BSYN  
ATOM     49    O MET     5      -4.024-101.014 -38.366  1.00  0.00      BSYN  
ATOM     50    N LYS     6      -5.151 -99.415 -39.493  1.00  0.00      BSYN  
ATOM     51    H LYS     6      -5.829 -98.713 -39.409  1.00  0.00      BSYN  
ATOM     52   CA LYS     6      -4.379 -99.566 -40.742  1.00  0.00      BSYN  
ATOM     53   CB LYS     6      -5.195-100.301 -41.775  1.00  0.00      BSYN  
ATOM     54   CG LYS     6      -4.293-100.953 -42.911  1.00  0.00      BSYN  
ATOM     55   CD LYS     6      -5.123-101.835 -43.728  1.00  0.00      BSYN  
ATOM     56   CE LYS     6      -4.579-102.165 -45.069  1.00  0.00      BSYN  
ATOM     57   NZ LYS     6      -5.382-103.276 -45.650  1.00  0.00      BSYN  
ATOM     58  HZ1 LYS     6      -5.472-104.023 -44.932  1.00  0.00      BSYN  
ATOM     59  HZ2 LYS     6      -6.312-102.944 -45.978  1.00  0.00      BSYN  
ATOM     60  HZ3 LYS     6      -4.914-103.531 -46.543  1.00  0.00      BSYN  
ATOM     61    C LYS     6      -3.969 -98.145 -41.255  1.00  0.00      BSYN  
ATOM     62    O LYS     6      -4.717 -97.164 -41.107  1.00  0.00      BSYN  
ATOM     63    N GLY     7      -2.699 -97.979 -41.706  1.00  0.00      BSYN  
ATOM     64    H GLY     7      -2.207 -98.826 -41.675  1.00  0.00      BSYN  
ATOM     65   CA GLY     7      -2.194 -96.789 -42.289  1.00  0.00      BSYN  
ATOM     66    C GLY     7      -2.651 -96.969 -43.796  1.00  0.00      BSYN  
ATOM     67    O GLY     7      -2.325 -97.841 -44.553  1.00  0.00      BSYN  
ATOM     68    N LEU     8      -3.392 -96.021 -44.266  1.00  0.00      BSYN  
ATOM     69    H LEU     8      -3.648 -95.252 -43.715  1.00  0.00      BSYN  
ATOM     70   CA LEU     8      -3.702 -95.962 -45.677  1.00  0.00      BSYN  
ATOM     71   CB LEU     8      -5.165 -96.197 -45.735  1.00  0.00      BSYN  
ATOM     72   CG LEU     8      -5.805 -96.414 -47.082  1.00  0.00      BSYN  
ATOM     73  CD1 LEU     8      -5.503 -97.825 -47.376  1.00  0.00      BSYN  
ATOM     74  CD2 LEU     8      -7.393 -96.392 -46.797  1.00  0.00      BSYN  
ATOM     75    C LEU     8      -3.382 -94.688 -46.424  1.00  0.00      BSYN  
ATOM     76    O LEU     8      -3.959 -93.663 -45.980  1.00  0.00      BSYN  
ATOM     77    N SER     9      -2.563 -94.574 -47.454  1.00  0.00      BSYN  
ATOM     78    H SER     9      -2.143 -95.411 -47.742  1.00  0.00      BSYN  
ATOM     79   CA SER     9      -1.990 -93.453 -48.100  1.00  0.00      BSYN  
ATOM     80   CB SER     9      -2.981 -92.378 -48.635  1.00  0.00      BSYN  
ATOM     81   OG SER     9      -4.199 -92.058 -47.990  1.00  0.00      BSYN  
ATOM     82   HG SER     9      -4.577 -92.479 -47.213  1.00  0.00      BSYN  
ATOM     83    C SER     9      -0.868 -93.000 -47.211  1.00  0.00      BSYN  
ATOM     84    O SER     9       0.313 -93.172 -47.592  1.00  0.00      BSYN  
ATOM     85    N MET    10      -1.230 -92.360 -46.035  1.00  0.00      BSYN  
ATOM     86    H MET    10      -2.110 -91.949 -46.164  1.00  0.00      BSYN  
ATOM     87   CA MET    10      -0.363 -92.235 -44.890  1.00  0.00      BSYN  
ATOM     88   CB MET    10      -0.369 -90.951 -44.131  1.00  0.00      BSYN  
ATOM     89   CG MET    10       0.250 -89.874 -45.019  1.00  0.00      BSYN  
ATOM     90   SD MET    10       0.339 -88.317 -44.261  1.00  0.00      BSYN  
ATOM     91   CE MET    10       1.811 -88.395 -43.302  1.00  0.00      BSYN  
ATOM     92    C MET    10      -0.384 -93.494 -44.006  1.00  0.00      BSYN  
ATOM     93    O MET    10      -1.425 -94.119 -43.709  1.00  0.00      BSYN  
ATOM     94    N ALA    11       0.892 -93.721 -43.641  1.00  0.00      BSYN  
ATOM     95    H ALA    11       1.562 -93.007 -43.687  1.00  0.00      BSYN  
ATOM     96   CA ALA    11       1.472 -94.842 -42.878  1.00  0.00      BSYN  
ATOM     97   CB ALA    11       2.006 -95.933 -43.723  1.00  0.00      BSYN  
ATOM     98    C ALA    11       2.669 -94.262 -42.117  1.00  0.00      BSYN  
ATOM     99    O ALA    11       3.585 -93.730 -42.722  1.00  0.00      BSYN  
ATOM    100    N LYS    12       2.791 -94.660 -40.797  1.00  0.00      BSYN  
ATOM    101    H LYS    12       2.010 -95.010 -40.320  1.00  0.00      BSYN  
ATOM    102   CA LYS    12       4.013 -94.541 -40.021  1.00  0.00      BSYN  
ATOM    103   CB LYS    12       3.634 -94.602 -38.416  1.00  0.00      BSYN  
ATOM    104   CG LYS    12       2.901 -93.311 -37.890  1.00  0.00      BSYN  
ATOM    105   CD LYS    12       3.803 -92.503 -37.014  1.00  0.00      BSYN  
ATOM    106   CE LYS    12       3.417 -92.994 -35.548  1.00  0.00      BSYN  
ATOM    107   NZ LYS    12       4.484 -93.800 -35.020  1.00  0.00      BSYN  
ATOM    108  HZ1 LYS    12       5.411 -93.439 -35.324  1.00  0.00      BSYN  
ATOM    109  HZ2 LYS    12       4.351 -93.815 -33.989  1.00  0.00      BSYN  
ATOM    110  HZ3 LYS    12       4.494 -94.798 -35.313  1.00  0.00      BSYN  
ATOM    111    C LYS    12       5.071 -95.640 -40.419  1.00  0.00      BSYN  
ATOM    112    O LYS    12       4.783 -96.493 -41.344  1.00  0.00      BSYN  
ATOM    113    N GLU    13       6.178 -95.536 -39.738  1.00  0.00      BSYN  
ATOM    114    H GLU    13       6.170 -95.025 -38.902  1.00  0.00      BSYN  
ATOM    115   CA GLU    13       7.227 -96.575 -39.821  1.00  0.00      BSYN  
ATOM    116   CB GLU    13       8.664 -96.059 -39.528  1.00  0.00      BSYN  
ATOM    117   CG GLU    13       9.435 -95.546 -40.818  1.00  0.00      BSYN  
ATOM    118   CD GLU    13      10.928 -95.438 -40.563  1.00  0.00      BSYN  
ATOM    119  OE1 GLU    13      11.631 -96.446 -40.467  1.00  0.00      BSYN  
ATOM    120  OE2 GLU    13      11.415 -94.281 -40.443  1.00  0.00      BSYN  
ATOM    121    C GLU    13       6.896 -97.846 -39.119  1.00  0.00      BSYN  
ATOM    122    O GLU    13       7.027 -97.791 -37.882  1.00  0.00      BSYN  
ATOM    123    N GLY    14       6.410 -98.865 -39.913  1.00  0.00      BSYN  
ATOM    124    H GLY    14       6.016 -98.593 -40.768  1.00  0.00      BSYN  
ATOM    125   CA GLY    14       6.087 -99.951 -39.035  1.00  0.00      BSYN  
ATOM    126    C GLY    14       4.722 -99.827 -38.286  1.00  0.00      BSYN  
ATOM    127    O GLY    14       3.629 -99.797 -38.866  1.00  0.00      BSYN  
ATOM    128    N VAL    15       4.783 -99.766 -36.939  1.00  0.00      BSYN  
ATOM    129    H VAL    15       5.653 -99.772 -36.488  1.00  0.00      BSYN  
ATOM    130   CA VAL    15       3.737 -99.726 -36.026  1.00  0.00      BSYN  
ATOM    131   CB VAL    15       4.111-100.379 -34.599  1.00  0.00      BSYN  
ATOM    132  CG1 VAL    15       4.992 -99.339 -33.881  1.00  0.00      BSYN  
ATOM    133  CG2 VAL    15       2.917-100.558 -33.824  1.00  0.00      BSYN  
ATOM    134    C VAL    15       3.017 -98.422 -35.979  1.00  0.00      BSYN  
ATOM    135    O VAL    15       3.592 -97.313 -36.102  1.00  0.00      BSYN  
ATOM    136    N VAL    16       1.637 -98.360 -35.918  1.00  0.00      BSYN  
ATOM    137    H VAL    16       1.222 -99.244 -35.832  1.00  0.00      BSYN  
ATOM    138   CA VAL    16       0.846 -97.144 -35.921  1.00  0.00      BSYN  
ATOM    139   CB VAL    16      -0.225 -97.239 -37.100  1.00  0.00      BSYN  
ATOM    140  CG1 VAL    16       0.636 -97.502 -38.419  1.00  0.00      BSYN  
ATOM    141  CG2 VAL    16      -1.067 -98.499 -36.974  1.00  0.00      BSYN  
ATOM    142    C VAL    16       0.253 -96.782 -34.599  1.00  0.00      BSYN  
ATOM    143    O VAL    16      -0.458 -97.604 -34.055  1.00  0.00      BSYN  
ATOM    144    N ALA    17       0.588 -95.681 -33.932  1.00  0.00      BSYN  
ATOM    145    H ALA    17       0.978 -95.128 -34.641  1.00  0.00      BSYN  
ATOM    146   CA ALA    17       0.127 -95.179 -32.577  1.00  0.00      BSYN  
ATOM    147   CB ALA    17       1.267 -94.266 -32.112  1.00  0.00      BSYN  
ATOM    148    C ALA    17      -1.200 -94.503 -32.642  1.00  0.00      BSYN  
ATOM    149    O ALA    17      -1.285 -93.491 -33.317  1.00  0.00      BSYN  
ATOM    150    N ALA    18      -2.281 -94.997 -32.106  1.00  0.00      BSYN  
ATOM    151    H ALA    18      -2.043 -95.869 -31.726  1.00  0.00      BSYN  
ATOM    152   CA ALA    18      -3.548 -94.326 -31.970  1.00  0.00      BSYN  
ATOM    153   CB ALA    18      -4.636 -95.368 -31.516  1.00  0.00      BSYN  
ATOM    154    C ALA    18      -3.645 -93.097 -31.097  1.00  0.00      BSYN  
ATOM    155    O ALA    18      -3.682 -93.272 -29.849  1.00  0.00      BSYN  
ATOM    156    N ALA    19      -3.809 -92.035 -31.868  1.00  0.00      BSYN  
ATOM    157    H ALA    19      -3.886 -92.155 -32.837  1.00  0.00      BSYN  
ATOM    158   CA ALA    19      -4.066 -90.780 -31.247  1.00  0.00      BSYN  
ATOM    159   CB ALA    19      -2.786 -90.114 -30.823  1.00  0.00      BSYN  
ATOM    160    C ALA    19      -4.921 -89.764 -31.854  1.00  0.00      BSYN  
ATOM    161    O ALA    19      -5.707 -89.123 -31.237  1.00  0.00      BSYN  
ATOM    162    N GLU    20      -4.760 -89.713 -33.183  1.00  0.00      BSYN  
ATOM    163    H GLU    20      -4.033 -90.308 -33.463  1.00  0.00      BSYN  
ATOM    164   CA GLU    20      -5.651 -88.815 -33.934  1.00  0.00      BSYN  
ATOM    165   CB GLU    20      -4.818 -88.229 -35.168  1.00  0.00      BSYN  
ATOM    166   CG GLU    20      -5.051 -86.804 -35.518  1.00  0.00      BSYN  
ATOM    167   CD GLU    20      -4.649 -85.900 -34.309  1.00  0.00      BSYN  
ATOM    168  OE1 GLU    20      -3.418 -85.709 -34.202  1.00  0.00      BSYN  
ATOM    169  OE2 GLU    20      -5.515 -85.332 -33.577  1.00  0.00      BSYN  
ATOM    170    C GLU    20      -6.964 -89.425 -34.372  1.00  0.00      BSYN  
ATOM    171    O GLU    20      -7.036 -90.072 -35.417  1.00  0.00      BSYN  
ATOM    172    N LYS    21      -8.096 -89.240 -33.629  1.00  0.00      BSYN  
ATOM    173    H LYS    21      -7.959 -88.725 -32.806  1.00  0.00      BSYN  
ATOM    174   CA LYS    21      -9.490 -89.523 -34.118  1.00  0.00      BSYN  
ATOM    175   CB LYS    21     -10.443 -89.250 -32.982  1.00  0.00      BSYN  
ATOM    176   CG LYS    21     -10.606 -90.120 -31.590  1.00  0.00      BSYN  
ATOM    177   CD LYS    21     -11.953 -89.739 -30.913  1.00  0.00      BSYN  
ATOM    178   CE LYS    21     -12.348 -90.079 -29.515  1.00  0.00      BSYN  
ATOM    179   NZ LYS    21     -13.728 -90.099 -29.257  1.00  0.00      BSYN  
ATOM    180  HZ1 LYS    21     -14.021 -90.108 -28.260  1.00  0.00      BSYN  
ATOM    181  HZ2 LYS    21     -14.219 -89.299 -29.704  1.00  0.00      BSYN  
ATOM    182  HZ3 LYS    21     -14.005 -90.994 -29.709  1.00  0.00      BSYN  
ATOM    183    C LYS    21     -10.076 -88.676 -35.291  1.00  0.00      BSYN  
ATOM    184    O LYS    21      -9.852 -87.401 -35.284  1.00  0.00      BSYN  
ATOM    185    N THR    22     -10.706 -89.351 -36.276  1.00  0.00      BSYN  
ATOM    186    H THR    22     -11.131 -90.198 -36.026  1.00  0.00      BSYN  
ATOM    187   CA THR    22     -10.867 -88.785 -37.559  1.00  0.00      BSYN  
ATOM    188   CB THR    22      -9.875 -89.575 -38.432  1.00  0.00      BSYN  
ATOM    189  OG1 THR    22      -8.516 -89.369 -38.126  1.00  0.00      BSYN  
ATOM    190  HG1 THR    22      -8.240 -89.887 -37.366  1.00  0.00      BSYN  
ATOM    191  CG2 THR    22     -10.147 -89.043 -39.832  1.00  0.00      BSYN  
ATOM    192    C THR    22     -12.309 -89.095 -38.008  1.00  0.00      BSYN  
ATOM    193    O THR    22     -12.691 -89.675 -39.016  1.00  0.00      BSYN  
ATOM    194    N LYS    23     -13.133 -88.357 -37.223  1.00  0.00      BSYN  
ATOM    195    H LYS    23     -12.743 -87.562 -36.803  1.00  0.00      BSYN  
ATOM    196   CA LYS    23     -14.493 -88.737 -37.041  1.00  0.00      BSYN  
ATOM    197   CB LYS    23     -14.979 -88.270 -35.650  1.00  0.00      BSYN  
ATOM    198   CG LYS    23     -14.088 -88.754 -34.472  1.00  0.00      BSYN  
ATOM    199   CD LYS    23     -14.748 -88.519 -33.065  1.00  0.00      BSYN  
ATOM    200   CE LYS    23     -16.090 -89.154 -32.912  1.00  0.00      BSYN  
ATOM    201   NZ LYS    23     -16.006 -90.605 -32.891  1.00  0.00      BSYN  
ATOM    202  HZ1 LYS    23     -15.598 -91.152 -33.676  1.00  0.00      BSYN  
ATOM    203  HZ2 LYS    23     -15.527 -90.674 -31.971  1.00  0.00      BSYN  
ATOM    204  HZ3 LYS    23     -16.962 -91.008 -32.810  1.00  0.00      BSYN  
ATOM    205    C LYS    23     -15.471 -88.164 -38.111  1.00  0.00      BSYN  
ATOM    206    O LYS    23     -15.118 -87.549 -39.079  1.00  0.00      BSYN  
ATOM    207    N GLN    24     -16.797 -88.384 -38.000  1.00  0.00      BSYN  
ATOM    208    H GLN    24     -17.182 -88.913 -37.270  1.00  0.00      BSYN  
ATOM    209   CA GLN    24     -17.763 -87.707 -38.974  1.00  0.00      BSYN  
ATOM    210   CB GLN    24     -18.377 -88.848 -39.756  1.00  0.00      BSYN  
ATOM    211   CG GLN    24     -18.101 -88.607 -41.278  1.00  0.00      BSYN  
ATOM    212   CD GLN    24     -19.091 -89.214 -42.283  1.00  0.00      BSYN  
ATOM    213  OE1 GLN    24     -18.810 -90.276 -42.844  1.00  0.00      BSYN  
ATOM    214  NE2 GLN    24     -20.038 -88.391 -42.605  1.00  0.00      BSYN  
ATOM    215 HE21 GLN    24     -20.006 -87.569 -42.073  1.00  0.00      BSYN  
ATOM    216 HE22 GLN    24     -20.655 -88.616 -43.333  1.00  0.00      BSYN  
ATOM    217    C GLN    24     -18.746 -86.820 -38.304  1.00  0.00      BSYN  
ATOM    218    O GLN    24     -19.927 -87.115 -38.003  1.00  0.00      BSYN  
ATOM    219    N GLY    25     -18.295 -85.595 -37.875  1.00  0.00      BSYN  
ATOM    220    H GLY    25     -18.904 -84.994 -37.397  1.00  0.00      BSYN  
ATOM    221   CA GLY    25     -17.000 -84.988 -38.080  1.00  0.00      BSYN  
ATOM    222    C GLY    25     -16.801 -84.239 -39.361  1.00  0.00      BSYN  
ATOM    223    O GLY    25     -17.188 -83.033 -39.420  1.00  0.00      BSYN  
ATOM    224    N VAL    26     -16.110 -84.829 -40.378  1.00  0.00      BSYN  
ATOM    225    H VAL    26     -15.643 -85.675 -40.213  1.00  0.00      BSYN  
ATOM    226   CA VAL    26     -16.007 -84.363 -41.744  1.00  0.00      BSYN  
ATOM    227   CB VAL    26     -15.440 -85.322 -42.803  1.00  0.00      BSYN  
ATOM    228  CG1 VAL    26     -14.656 -84.462 -43.703  1.00  0.00      BSYN  
ATOM    229  CG2 VAL    26     -14.512 -86.415 -42.441  1.00  0.00      BSYN  
ATOM    230    C VAL    26     -17.342 -83.820 -42.434  1.00  0.00      BSYN  
ATOM    231    O VAL    26     -18.146 -84.700 -42.754  1.00  0.00      BSYN  
ATOM    232    N THR    27     -17.479 -82.484 -42.678  1.00  0.00      BSYN  
ATOM    233    H THR    27     -16.747 -81.833 -42.672  1.00  0.00      BSYN  
ATOM    234   CA THR    27     -18.696 -81.984 -43.242  1.00  0.00      BSYN  
ATOM    235   CB THR    27     -19.389 -81.149 -42.221  1.00  0.00      BSYN  
ATOM    236  OG1 THR    27     -18.611 -79.986 -42.077  1.00  0.00      BSYN  
ATOM    237  HG1 THR    27     -19.022 -79.356 -41.481  1.00  0.00      BSYN  
ATOM    238  CG2 THR    27     -19.814 -81.916 -40.882  1.00  0.00      BSYN  
ATOM    239    C THR    27     -18.601 -81.509 -44.680  1.00  0.00      BSYN  
ATOM    240    O THR    27     -18.835 -82.291 -45.560  1.00  0.00      BSYN  
ATOM    241    N GLU    28     -18.177 -80.252 -44.840  1.00  0.00      BSYN  
ATOM    242    H GLU    28     -17.844 -79.794 -44.040  1.00  0.00      BSYN  
ATOM    243   CA GLU    28     -18.124 -79.539 -46.018  1.00  0.00      BSYN  
ATOM    244   CB GLU    28     -19.234 -78.429 -46.172  1.00  0.00      BSYN  
ATOM    245   CG GLU    28     -20.457 -79.053 -46.825  1.00  0.00      BSYN  
ATOM    246   CD GLU    28     -20.905 -78.531 -48.236  1.00  0.00      BSYN  
ATOM    247  OE1 GLU    28     -20.546 -77.376 -48.556  1.00  0.00      BSYN  
ATOM    248  OE2 GLU    28     -21.634 -79.320 -48.885  1.00  0.00      BSYN  
ATOM    249    C GLU    28     -16.771 -78.847 -45.956  1.00  0.00      BSYN  
ATOM    250    O GLU    28     -16.417 -78.427 -44.844  1.00  0.00      BSYN  
ATOM    251    N ALA    29     -15.906 -78.768 -46.950  1.00  0.00      BSYN  
ATOM    252    H ALA    29     -16.099 -79.285 -47.760  1.00  0.00      BSYN  
ATOM    253   CA ALA    29     -14.621 -78.030 -46.900  1.00  0.00      BSYN  
ATOM    254   CB ALA    29     -13.807 -78.407 -48.127  1.00  0.00      BSYN  
ATOM    255    C ALA    29     -14.784 -76.539 -46.855  1.00  0.00      BSYN  
ATOM    256    O ALA    29     -15.353 -75.831 -47.709  1.00  0.00      BSYN  
ATOM    257    N ALA    30     -13.952 -76.099 -45.829  1.00  0.00      BSYN  
ATOM    258    H ALA    30     -13.160 -76.616 -45.574  1.00  0.00      BSYN  
ATOM    259   CA ALA    30     -14.190 -74.840 -45.090  1.00  0.00      BSYN  
ATOM    260   CB ALA    30     -13.376 -74.757 -43.836  1.00  0.00      BSYN  
ATOM    261    C ALA    30     -13.794 -73.574 -45.785  1.00  0.00      BSYN  
ATOM    262    O ALA    30     -12.625 -73.300 -46.117  1.00  0.00      BSYN  
ATOM    263    N GLU    31     -14.899 -72.806 -46.187  1.00  0.00      BSYN  
ATOM    264    H GLU    31     -15.612 -73.456 -46.355  1.00  0.00      BSYN  
ATOM    265   CA GLU    31     -15.025 -71.372 -46.606  1.00  0.00      BSYN  
ATOM    266   CB GLU    31     -15.680 -71.184 -48.039  1.00  0.00      BSYN  
ATOM    267   CG GLU    31     -14.964 -71.420 -49.260  1.00  0.00      BSYN  
ATOM    268   CD GLU    31     -14.775 -72.856 -49.864  1.00  0.00      BSYN  
ATOM    269  OE1 GLU    31     -13.626 -73.401 -49.850  1.00  0.00      BSYN  
ATOM    270  OE2 GLU    31     -15.746 -73.498 -50.310  1.00  0.00      BSYN  
ATOM    271    C GLU    31     -16.104 -70.813 -45.539  1.00  0.00      BSYN  
ATOM    272    O GLU    31     -17.084 -71.376 -45.060  1.00  0.00      BSYN  
ATOM    273    N LYS    32     -15.839 -69.578 -45.172  1.00  0.00      BSYN  
ATOM    274    H LYS    32     -15.216 -69.107 -45.764  1.00  0.00      BSYN  
ATOM    275   CA LYS    32     -16.437 -68.926 -44.048  1.00  0.00      BSYN  
ATOM    276   CB LYS    32     -15.209 -68.585 -43.254  1.00  0.00      BSYN  
ATOM    277   CG LYS    32     -15.407 -67.598 -42.185  1.00  0.00      BSYN  
ATOM    278   CD LYS    32     -14.106 -67.304 -41.328  1.00  0.00      BSYN  
ATOM    279   CE LYS    32     -14.195 -66.114 -40.478  1.00  0.00      BSYN  
ATOM    280   NZ LYS    32     -15.120 -66.706 -39.485  1.00  0.00      BSYN  
ATOM    281  HZ1 LYS    32     -14.832 -67.500 -38.878  1.00  0.00      BSYN  
ATOM    282  HZ2 LYS    32     -15.564 -65.943 -38.935  1.00  0.00      BSYN  
ATOM    283  HZ3 LYS    32     -15.812 -66.993 -40.206  1.00  0.00      BSYN  
ATOM    284    C LYS    32     -17.220 -67.789 -44.602  1.00  0.00      BSYN  
ATOM    285    O LYS    32     -16.568 -67.016 -45.335  1.00  0.00      BSYN  
ATOM    286    N THR    33     -18.608 -67.676 -44.319  1.00  0.00      BSYN  
ATOM    287    H THR    33     -18.870 -68.297 -43.607  1.00  0.00      BSYN  
ATOM    288   CA THR    33     -19.384 -66.572 -44.935  1.00  0.00      BSYN  
ATOM    289   CB THR    33     -20.842 -66.842 -44.702  1.00  0.00      BSYN  
ATOM    290  OG1 THR    33     -21.026 -66.819 -43.308  1.00  0.00      BSYN  
ATOM    291  HG1 THR    33     -20.587 -66.013 -43.024  1.00  0.00      BSYN  
ATOM    292  CG2 THR    33     -21.206 -68.222 -45.415  1.00  0.00      BSYN  
ATOM    293    C THR    33     -19.092 -65.163 -44.912  1.00  0.00      BSYN  
ATOM    294    O THR    33     -19.454 -64.353 -45.765  1.00  0.00      BSYN  
ATOM    295    N LYS    34     -18.153 -64.844 -43.946  1.00  0.00      BSYN  
ATOM    296    H LYS    34     -17.863 -65.443 -43.227  1.00  0.00      BSYN  
ATOM    297   CA LYS    34     -17.697 -63.490 -43.724  1.00  0.00      BSYN  
ATOM    298   CB LYS    34     -17.159 -63.480 -42.289  1.00  0.00      BSYN  
ATOM    299   CG LYS    34     -18.160 -63.242 -41.256  1.00  0.00      BSYN  
ATOM    300   CD LYS    34     -17.623 -63.378 -39.968  1.00  0.00      BSYN  
ATOM    301   CE LYS    34     -18.674 -62.962 -38.964  1.00  0.00      BSYN  
ATOM    302   NZ LYS    34     -19.834 -63.823 -38.813  1.00  0.00      BSYN  
ATOM    303  HZ1 LYS    34     -20.656 -63.725 -39.442  1.00  0.00      BSYN  
ATOM    304  HZ2 LYS    34     -19.533 -64.818 -38.858  1.00  0.00      BSYN  
ATOM    305  HZ3 LYS    34     -20.296 -63.704 -37.888  1.00  0.00      BSYN  
ATOM    306    C LYS    34     -16.483 -63.159 -44.668  1.00  0.00      BSYN  
ATOM    307    O LYS    34     -15.234 -63.269 -44.387  1.00  0.00      BSYN  
ATOM    308    N GLU    35     -16.841 -62.733 -45.891  1.00  0.00      BSYN  
ATOM    309    H GLU    35     -17.664 -62.955 -46.374  1.00  0.00      BSYN  
ATOM    310   CA GLU    35     -15.834 -62.138 -46.688  1.00  0.00      BSYN  
ATOM    311   CB GLU    35     -15.459 -63.111 -47.802  1.00  0.00      BSYN  
ATOM    312   CG GLU    35     -14.872 -64.534 -47.677  1.00  0.00      BSYN  
ATOM    313   CD GLU    35     -14.536 -65.079 -49.103  1.00  0.00      BSYN  
ATOM    314  OE1 GLU    35     -13.806 -64.429 -49.859  1.00  0.00      BSYN  
ATOM    315  OE2 GLU    35     -15.100 -66.134 -49.404  1.00  0.00      BSYN  
ATOM    316    C GLU    35     -16.341 -60.756 -47.266  1.00  0.00      BSYN  
ATOM    317    O GLU    35     -15.520 -60.139 -48.032  1.00  0.00      BSYN  
ATOM    318    N GLY    36     -17.496 -60.360 -46.887  1.00  0.00      BSYN  
ATOM    319    H GLY    36     -18.110 -60.853 -46.303  1.00  0.00      BSYN  
ATOM    320   CA GLY    36     -18.111 -59.150 -47.359  1.00  0.00      BSYN  
ATOM    321    C GLY    36     -18.239 -58.186 -46.226  1.00  0.00      BSYN  
ATOM    322    O GLY    36     -18.091 -58.485 -45.029  1.00  0.00      BSYN  
ATOM    323    N VAL    37     -18.456 -56.952 -46.746  1.00  0.00      BSYN  
ATOM    324    H VAL    37     -18.667 -56.923 -47.703  1.00  0.00      BSYN  
ATOM    325   CA VAL    37     -18.452 -55.739 -46.024  1.00  0.00      BSYN  
ATOM    326   CB VAL    37     -17.572 -54.654 -46.818  1.00  0.00      BSYN  
ATOM    327  CG1 VAL    37     -18.182 -54.287 -48.184  1.00  0.00      BSYN  
ATOM    328  CG2 VAL    37     -17.210 -53.489 -45.905  1.00  0.00      BSYN  
ATOM    329    C VAL    37     -19.769 -55.192 -45.398  1.00  0.00      BSYN  
ATOM    330    O VAL    37     -20.473 -54.349 -46.005  1.00  0.00      BSYN  
ATOM    331    N LEU    38     -20.198 -55.808 -44.250  1.00  0.00      BSYN  
ATOM    332    H LEU    38     -19.915 -56.732 -44.086  1.00  0.00      BSYN  
ATOM    333   CA LEU    38     -21.256 -55.175 -43.463  1.00  0.00      BSYN  
ATOM    334   CB LEU    38     -22.037 -56.286 -42.656  1.00  0.00      BSYN  
ATOM    335   CG LEU    38     -22.657 -57.534 -43.457  1.00  0.00      BSYN  
ATOM    336  CD1 LEU    38     -23.217 -58.661 -42.568  1.00  0.00      BSYN  
ATOM    337  CD2 LEU    38     -23.563 -57.077 -44.617  1.00  0.00      BSYN  
ATOM    338    C LEU    38     -20.866 -54.037 -42.516  1.00  0.00      BSYN  
ATOM    339    O LEU    38     -19.905 -53.930 -41.808  1.00  0.00      BSYN  
ATOM    340    N TYR    39     -21.555 -52.952 -42.923  1.00  0.00      BSYN  
ATOM    341    H TYR    39     -22.293 -53.072 -43.557  1.00  0.00      BSYN  
ATOM    342   CA TYR    39     -21.375 -51.613 -42.338  1.00  0.00      BSYN  
ATOM    343   CB TYR    39     -21.774 -50.535 -43.385  1.00  0.00      BSYN  
ATOM    344   CG TYR    39     -21.007 -50.309 -44.628  1.00  0.00      BSYN  
ATOM    345  CD1 TYR    39     -20.286 -49.157 -44.677  1.00  0.00      BSYN  
ATOM    346  CE1 TYR    39     -19.419 -48.974 -45.692  1.00  0.00      BSYN  
ATOM    347  CD2 TYR    39     -20.810 -51.289 -45.670  1.00  0.00      BSYN  
ATOM    348  CE2 TYR    39     -19.932 -51.086 -46.729  1.00  0.00      BSYN  
ATOM    349   CZ TYR    39     -19.213 -49.919 -46.724  1.00  0.00      BSYN  
ATOM    350   OH TYR    39     -18.419 -49.509 -47.790  1.00  0.00      BSYN  
ATOM    351   HH TYR    39     -17.854 -48.744 -47.661  1.00  0.00      BSYN  
ATOM    352    C TYR    39     -22.094 -51.532 -40.980  1.00  0.00      BSYN  
ATOM    353    O TYR    39     -22.018 -50.410 -40.439  1.00  0.00      BSYN  
ATOM    354    N VAL    40     -22.820 -52.496 -40.431  1.00  0.00      BSYN  
ATOM    355    H VAL    40     -22.749 -53.387 -40.834  1.00  0.00      BSYN  
ATOM    356   CA VAL    40     -23.820 -52.127 -39.458  1.00  0.00      BSYN  
ATOM    357   CB VAL    40     -25.013 -53.055 -39.790  1.00  0.00      BSYN  
ATOM    358  CG1 VAL    40     -26.354 -52.523 -39.142  1.00  0.00      BSYN  
ATOM    359  CG2 VAL    40     -25.273 -53.271 -41.329  1.00  0.00      BSYN  
ATOM    360    C VAL    40     -23.195 -52.364 -38.023  1.00  0.00      BSYN  
ATOM    361    O VAL    40     -23.058 -53.476 -37.598  1.00  0.00      BSYN  
ATOM    362    N GLY    41     -22.494 -51.258 -37.718  1.00  0.00      BSYN  
ATOM    363    H GLY    41     -22.548 -50.425 -38.232  1.00  0.00      BSYN  
ATOM    364   CA GLY    41     -21.872 -51.108 -36.409  1.00  0.00      BSYN  
ATOM    365    C GLY    41     -22.555 -50.250 -35.358  1.00  0.00      BSYN  
ATOM    366    O GLY    41     -23.798 -50.245 -35.466  1.00  0.00      BSYN  
ATOM    367    N SER    42     -21.862 -49.801 -34.274  1.00  0.00      BSYN  
ATOM    368    H SER    42     -20.923 -50.049 -34.142  1.00  0.00      BSYN  
ATOM    369   CA SER    42     -22.389 -48.866 -33.331  1.00  0.00      BSYN  
ATOM    370   CB SER    42     -23.074 -49.630 -32.187  1.00  0.00      BSYN  
ATOM    371   OG SER    42     -24.462 -49.880 -32.102  1.00  0.00      BSYN  
ATOM    372   HG SER    42     -24.890 -49.790 -32.956  1.00  0.00      BSYN  
ATOM    373    C SER    42     -21.329 -47.835 -32.816  1.00  0.00      BSYN  
ATOM    374    O SER    42     -20.488 -48.138 -31.968  1.00  0.00      BSYN  
ATOM    375    N LYS    43     -21.368 -46.569 -33.302  1.00  0.00      BSYN  
ATOM    376    H LYS    43     -22.162 -46.324 -33.822  1.00  0.00      BSYN  
ATOM    377   CA LYS    43     -20.272 -45.736 -33.111  1.00  0.00      BSYN  
ATOM    378   CB LYS    43     -19.754 -45.382 -34.452  1.00  0.00      BSYN  
ATOM    379   CG LYS    43     -20.578 -44.453 -35.351  1.00  0.00      BSYN  
ATOM    380   CD LYS    43     -20.092 -44.626 -36.820  1.00  0.00      BSYN  
ATOM    381   CE LYS    43     -20.460 -43.578 -37.763  1.00  0.00      BSYN  
ATOM    382   NZ LYS    43     -19.656 -43.594 -38.942  1.00  0.00      BSYN  
ATOM    383  HZ1 LYS    43     -18.637 -43.433 -38.810  1.00  0.00      BSYN  
ATOM    384  HZ2 LYS    43     -19.817 -44.482 -39.459  1.00  0.00      BSYN  
ATOM    385  HZ3 LYS    43     -19.930 -42.804 -39.561  1.00  0.00      BSYN  
ATOM    386    C LYS    43     -20.577 -44.481 -32.284  1.00  0.00      BSYN  
ATOM    387    O LYS    43     -21.607 -43.821 -32.162  1.00  0.00      BSYN  
ATOM    388    N THR    44     -19.630 -43.983 -31.518  1.00  0.00      BSYN  
ATOM    389    H THR    44     -19.561 -43.035 -31.279  1.00  0.00      BSYN  
ATOM    390   CA THR    44     -18.363 -44.606 -31.101  1.00  0.00      BSYN  
ATOM    391   CB THR    44     -17.183 -43.682 -31.253  1.00  0.00      BSYN  
ATOM    392  OG1 THR    44     -17.643 -42.492 -30.631  1.00  0.00      BSYN  
ATOM    393  HG1 THR    44     -16.836 -41.983 -30.530  1.00  0.00      BSYN  
ATOM    394  CG2 THR    44     -16.925 -43.304 -32.622  1.00  0.00      BSYN  
ATOM    395    C THR    44     -18.441 -45.350 -29.855  1.00  0.00      BSYN  
ATOM    396    O THR    44     -17.901 -44.942 -28.806  1.00  0.00      BSYN  
ATOM    397    N ARG    45     -19.174 -46.497 -29.862  1.00  0.00      BSYN  
ATOM    398    H ARG    45     -19.730 -46.599 -30.662  1.00  0.00      BSYN  
ATOM    399   CA ARG    45     -19.054 -47.583 -28.982  1.00  0.00      BSYN  
ATOM    400   CB ARG    45     -20.398 -47.949 -28.507  1.00  0.00      BSYN  
ATOM    401   CG ARG    45     -21.179 -47.250 -27.515  1.00  0.00      BSYN  
ATOM    402   CD ARG    45     -22.394 -48.136 -27.073  1.00  0.00      BSYN  
ATOM    403   NE ARG    45     -23.382 -47.353 -26.406  1.00  0.00      BSYN  
ATOM    404   HE ARG    45     -23.044 -46.516 -26.024  1.00  0.00      BSYN  
ATOM    405   CZ ARG    45     -24.660 -47.846 -26.194  1.00  0.00      BSYN  
ATOM    406  NH1 ARG    45     -25.641 -47.255 -25.507  1.00  0.00      BSYN  
ATOM    407 HH11 ARG    45     -26.576 -47.554 -25.316  1.00  0.00      BSYN  
ATOM    408 HH12 ARG    45     -25.424 -46.283 -25.412  1.00  0.00      BSYN  
ATOM    409  NH2 ARG    45     -25.005 -48.850 -26.866  1.00  0.00      BSYN  
ATOM    410 HH21 ARG    45     -25.901 -49.295 -26.880  1.00  0.00      BSYN  
ATOM    411 HH22 ARG    45     -24.465 -49.036 -27.687  1.00  0.00      BSYN  
ATOM    412    C ARG    45     -18.135 -48.783 -29.335  1.00  0.00      BSYN  
ATOM    413    O ARG    45     -17.572 -49.468 -28.485  1.00  0.00      BSYN  
ATOM    414    N GLU    46     -17.903 -49.062 -30.681  1.00  0.00      BSYN  
ATOM    415    H GLU    46     -18.415 -48.528 -31.323  1.00  0.00      BSYN  
ATOM    416   CA GLU    46     -16.993 -50.095 -30.999  1.00  0.00      BSYN  
ATOM    417   CB GLU    46     -17.371 -50.597 -32.430  1.00  0.00      BSYN  
ATOM    418   CG GLU    46     -18.298 -51.872 -32.604  1.00  0.00      BSYN  
ATOM    419   CD GLU    46     -19.651 -51.735 -31.939  1.00  0.00      BSYN  
ATOM    420  OE1 GLU    46     -19.816 -51.919 -30.741  1.00  0.00      BSYN  
ATOM    421  OE2 GLU    46     -20.560 -51.561 -32.676  1.00  0.00      BSYN  
ATOM    422    C GLU    46     -15.475 -50.009 -30.703  1.00  0.00      BSYN  
ATOM    423    O GLU    46     -14.685 -49.942 -31.674  1.00  0.00      BSYN  
ATOM    424    N GLY    47     -15.225 -50.100 -29.381  1.00  0.00      BSYN  
ATOM    425    H GLY    47     -15.903 -50.545 -28.830  1.00  0.00      BSYN  
ATOM    426   CA GLY    47     -13.918 -49.594 -28.914  1.00  0.00      BSYN  
ATOM    427    C GLY    47     -13.551 -49.581 -27.436  1.00  0.00      BSYN  
ATOM    428    O GLY    47     -12.970 -50.501 -26.848  1.00  0.00      BSYN  
ATOM    429    N VAL    48     -13.824 -48.418 -26.775  1.00  0.00      BSYN  
ATOM    430    H VAL    48     -14.443 -47.776 -27.180  1.00  0.00      BSYN  
ATOM    431   CA VAL    48     -13.447 -48.329 -25.418  1.00  0.00      BSYN  
ATOM    432   CB VAL    48     -12.942 -46.837 -25.221  1.00  0.00      BSYN  
ATOM    433  CG1 VAL    48     -12.308 -46.676 -23.865  1.00  0.00      BSYN  
ATOM    434  CG2 VAL    48     -12.061 -46.455 -26.381  1.00  0.00      BSYN  
ATOM    435    C VAL    48     -14.566 -48.865 -24.465  1.00  0.00      BSYN  
ATOM    436    O VAL    48     -15.650 -48.313 -24.216  1.00  0.00      BSYN  
ATOM    437    N VAL    49     -14.538 -50.118 -24.094  1.00  0.00      BSYN  
ATOM    438    H VAL    49     -13.990 -50.770 -24.580  1.00  0.00      BSYN  
ATOM    439   CA VAL    49     -15.332 -50.639 -23.033  1.00  0.00      BSYN  
ATOM    440   CB VAL    49     -15.849 -52.021 -23.317  1.00  0.00      BSYN  
ATOM    441  CG1 VAL    49     -17.231 -51.968 -24.069  1.00  0.00      BSYN  
ATOM    442  CG2 VAL    49     -14.881 -52.932 -24.208  1.00  0.00      BSYN  
ATOM    443    C VAL    49     -14.871 -50.528 -21.528  1.00  0.00      BSYN  
ATOM    444    O VAL    49     -13.698 -50.305 -21.177  1.00  0.00      BSYN  
ATOM    445    N GLN    50     -15.856 -50.736 -20.710  1.00  0.00      BSYN  
ATOM    446    H GLN    50     -16.791 -50.646 -20.990  1.00  0.00      BSYN  
ATOM    447   CA GLN    50     -15.555 -51.268 -19.407  1.00  0.00      BSYN  
ATOM    448   CB GLN    50     -16.028 -50.357 -18.298  1.00  0.00      BSYN  
ATOM    449   CG GLN    50     -16.147 -48.871 -18.510  1.00  0.00      BSYN  
ATOM    450   CD GLN    50     -16.769 -48.028 -17.383  1.00  0.00      BSYN  
ATOM    451  OE1 GLN    50     -16.688 -48.226 -16.165  1.00  0.00      BSYN  
ATOM    452  NE2 GLN    50     -17.356 -46.997 -17.965  1.00  0.00      BSYN  
ATOM    453 HE21 GLN    50     -17.546 -46.894 -18.921  1.00  0.00      BSYN  
ATOM    454 HE22 GLN    50     -17.518 -46.253 -17.349  1.00  0.00      BSYN  
ATOM    455    C GLN    50     -16.110 -52.690 -19.322  1.00  0.00      BSYN  
ATOM    456    O GLN    50     -17.345 -52.766 -19.525  1.00  0.00      BSYN  
ATOM    457    N GLY    51     -15.278 -53.671 -19.360  1.00  0.00      BSYN  
ATOM    458    H GLY    51     -14.422 -53.392 -19.745  1.00  0.00      BSYN  
ATOM    459   CA GLY    51     -15.806 -55.067 -19.590  1.00  0.00      BSYN  
ATOM    460    C GLY    51     -15.702 -56.017 -18.360  1.00  0.00      BSYN  
ATOM    461    O GLY    51     -16.576 -56.215 -17.558  1.00  0.00      BSYN  
ATOM    462    N VAL    52     -14.535 -56.696 -18.457  1.00  0.00      BSYN  
ATOM    463    H VAL    52     -14.065 -56.688 -19.317  1.00  0.00      BSYN  
ATOM    464   CA VAL    52     -14.062 -57.436 -17.316  1.00  0.00      BSYN  
ATOM    465   CB VAL    52     -12.884 -58.373 -17.802  1.00  0.00      BSYN  
ATOM    466  CG1 VAL    52     -13.345 -59.285 -18.891  1.00  0.00      BSYN  
ATOM    467  CG2 VAL    52     -11.556 -57.583 -18.070  1.00  0.00      BSYN  
ATOM    468    C VAL    52     -13.580 -56.610 -16.059  1.00  0.00      BSYN  
ATOM    469    O VAL    52     -13.264 -57.346 -15.108  1.00  0.00      BSYN  
ATOM    470    N ALA    53     -13.766 -55.254 -16.023  1.00  0.00      BSYN  
ATOM    471    H ALA    53     -13.868 -54.737 -16.849  1.00  0.00      BSYN  
ATOM    472   CA ALA    53     -13.863 -54.524 -14.706  1.00  0.00      BSYN  
ATOM    473   CB ALA    53     -14.057 -53.025 -14.907  1.00  0.00      BSYN  
ATOM    474    C ALA    53     -14.961 -55.053 -13.781  1.00  0.00      BSYN  
ATOM    475    O ALA    53     -14.573 -55.450 -12.674  1.00  0.00      BSYN  
ATOM    476    N SER    54     -16.140 -55.055 -14.462  1.00  0.00      BSYN  
ATOM    477    H SER    54     -16.172 -54.531 -15.289  1.00  0.00      BSYN  
ATOM    478   CA SER    54     -17.328 -55.614 -14.004  1.00  0.00      BSYN  
ATOM    479   CB SER    54     -17.244 -57.125 -13.743  1.00  0.00      BSYN  
ATOM    480   OG SER    54     -17.131 -57.683 -14.978  1.00  0.00      BSYN  
ATOM    481   HG SER    54     -17.883 -57.510 -15.549  1.00  0.00      BSYN  
ATOM    482    C SER    54     -17.898 -54.937 -12.718  1.00  0.00      BSYN  
ATOM    483    O SER    54     -17.439 -53.839 -12.324  1.00  0.00      BSYN  
ATOM    484    N VAL    55     -18.995 -55.473 -12.034  1.00  0.00      BSYN  
ATOM    485    H VAL    55     -19.597 -56.033 -12.567  1.00  0.00      BSYN  
ATOM    486   CA VAL    55     -19.098 -55.123 -10.575  1.00  0.00      BSYN  
ATOM    487   CB VAL    55     -20.571 -55.492 -10.042  1.00  0.00      BSYN  
ATOM    488  CG1 VAL    55     -20.668 -55.062  -8.566  1.00  0.00      BSYN  
ATOM    489  CG2 VAL    55     -21.800 -54.909 -10.776  1.00  0.00      BSYN  
ATOM    490    C VAL    55     -17.968 -55.755  -9.723  1.00  0.00      BSYN  
ATOM    491    O VAL    55     -17.907 -56.992  -9.649  1.00  0.00      BSYN  
ATOM    492    N ALA    56     -17.318 -54.867  -8.894  1.00  0.00      BSYN  
ATOM    493    H ALA    56     -17.587 -53.947  -8.691  1.00  0.00      BSYN  
ATOM    494   CA ALA    56     -16.291 -55.255  -7.893  1.00  0.00      BSYN  
ATOM    495   CB ALA    56     -17.116 -55.942  -6.731  1.00  0.00      BSYN  
ATOM    496    C ALA    56     -15.129 -56.155  -8.477  1.00  0.00      BSYN  
ATOM    497    O ALA    56     -14.592 -55.714  -9.464  1.00  0.00      BSYN  
ATOM    498    N GLU    57     -14.768 -57.369  -7.953  1.00  0.00      BSYN  
ATOM    499    H GLU    57     -15.065 -57.582  -7.044  1.00  0.00      BSYN  
ATOM    500   CA GLU    57     -14.056 -58.411  -8.752  1.00  0.00      BSYN  
ATOM    501   CB GLU    57     -12.847 -58.917  -7.837  1.00  0.00      BSYN  
ATOM    502   CG GLU    57     -11.591 -58.031  -7.720  1.00  0.00      BSYN  
ATOM    503   CD GLU    57     -10.172 -58.495  -7.262  1.00  0.00      BSYN  
ATOM    504  OE1 GLU    57      -9.304 -57.668  -7.124  1.00  0.00      BSYN  
ATOM    505  OE2 GLU    57      -9.966 -59.693  -6.954  1.00  0.00      BSYN  
ATOM    506    C GLU    57     -14.994 -59.596  -9.029  1.00  0.00      BSYN  
ATOM    507    O GLU    57     -15.617 -59.972  -8.078  1.00  0.00      BSYN  
ATOM    508    N LYS    58     -15.082 -60.232 -10.240  1.00  0.00      BSYN  
ATOM    509    H LYS    58     -14.606 -59.818 -10.990  1.00  0.00      BSYN  
ATOM    510   CA LYS    58     -16.050 -61.297 -10.389  1.00  0.00      BSYN  
ATOM    511   CB LYS    58     -17.269 -61.065 -11.239  1.00  0.00      BSYN  
ATOM    512   CG LYS    58     -18.251 -60.152 -10.551  1.00  0.00      BSYN  
ATOM    513   CD LYS    58     -18.648 -59.192 -11.538  1.00  0.00      BSYN  
ATOM    514   CE LYS    58     -19.890 -59.706 -12.343  1.00  0.00      BSYN  
ATOM    515   NZ LYS    58     -19.783 -61.004 -12.903  1.00  0.00      BSYN  
ATOM    516  HZ1 LYS    58     -19.625 -61.732 -12.178  1.00  0.00      BSYN  
ATOM    517  HZ2 LYS    58     -20.740 -61.237 -13.238  1.00  0.00      BSYN  
ATOM    518  HZ3 LYS    58     -19.022 -61.092 -13.606  1.00  0.00      BSYN  
ATOM    519    C LYS    58     -15.577 -62.697 -10.668  1.00  0.00      BSYN  
ATOM    520    O LYS    58     -14.808 -62.922 -11.575  1.00  0.00      BSYN  
ATOM    521    N THR    59     -15.951 -63.777  -9.901  1.00  0.00      BSYN  
ATOM    522    H THR    59     -16.613 -63.798  -9.179  1.00  0.00      BSYN  
ATOM    523   CA THR    59     -15.694 -65.151 -10.340  1.00  0.00      BSYN  
ATOM    524   CB THR    59     -15.685 -66.193  -9.167  1.00  0.00      BSYN  
ATOM    525  OG1 THR    59     -15.283 -65.363  -8.019  1.00  0.00      BSYN  
ATOM    526  HG1 THR    59     -14.495 -64.916  -8.336  1.00  0.00      BSYN  
ATOM    527  CG2 THR    59     -14.640 -67.126  -9.307  1.00  0.00      BSYN  
ATOM    528    C THR    59     -16.811 -65.419 -11.231  1.00  0.00      BSYN  
ATOM    529    O THR    59     -17.918 -65.728 -10.762  1.00  0.00      BSYN  
ATOM    530    N LYS    60     -16.454 -65.501 -12.519  1.00  0.00      BSYN  
ATOM    531    H LYS    60     -15.555 -65.178 -12.737  1.00  0.00      BSYN  
ATOM    532   CA LYS    60     -17.341 -65.963 -13.592  1.00  0.00      BSYN  
ATOM    533   CB LYS    60     -17.200 -65.184 -14.912  1.00  0.00      BSYN  
ATOM    534   CG LYS    60     -17.262 -63.700 -14.612  1.00  0.00      BSYN  
ATOM    535   CD LYS    60     -17.371 -62.827 -15.910  1.00  0.00      BSYN  
ATOM    536   CE LYS    60     -16.745 -61.440 -15.483  1.00  0.00      BSYN  
ATOM    537   NZ LYS    60     -16.793 -60.391 -16.508  1.00  0.00      BSYN  
ATOM    538  HZ1 LYS    60     -15.862 -60.426 -16.969  1.00  0.00      BSYN  
ATOM    539  HZ2 LYS    60     -17.605 -60.650 -17.104  1.00  0.00      BSYN  
ATOM    540  HZ3 LYS    60     -16.635 -59.411 -16.197  1.00  0.00      BSYN  
ATOM    541    C LYS    60     -16.920 -67.363 -13.991  1.00  0.00      BSYN  
ATOM    542    O LYS    60     -15.690 -67.579 -14.271  1.00  0.00      BSYN  
ATOM    543    N GLU    61     -17.807 -68.330 -13.996  1.00  0.00      BSYN  
ATOM    544    H GLU    61     -18.712 -68.081 -14.279  1.00  0.00      BSYN  
ATOM    545   CA GLU    61     -17.444 -69.720 -13.924  1.00  0.00      BSYN  
ATOM    546   CB GLU    61     -18.490 -70.549 -13.159  1.00  0.00      BSYN  
ATOM    547   CG GLU    61     -18.470 -70.163 -11.610  1.00  0.00      BSYN  
ATOM    548   CD GLU    61     -17.400 -70.779 -10.747  1.00  0.00      BSYN  
ATOM    549  OE1 GLU    61     -16.344 -70.241 -10.537  1.00  0.00      BSYN  
ATOM    550  OE2 GLU    61     -17.699 -71.845 -10.210  1.00  0.00      BSYN  
ATOM    551    C GLU    61     -17.322 -70.361 -15.300  1.00  0.00      BSYN  
ATOM    552    O GLU    61     -18.424 -70.503 -15.865  1.00  0.00      BSYN  
ATOM    553    N GLN    62     -16.226 -70.761 -15.895  1.00  0.00      BSYN  
ATOM    554    H GLN    62     -15.382 -70.901 -15.417  1.00  0.00      BSYN  
ATOM    555   CA GLN    62     -16.232 -71.344 -17.256  1.00  0.00      BSYN  
ATOM    556   CB GLN    62     -14.944 -70.998 -18.078  1.00  0.00      BSYN  
ATOM    557   CG GLN    62     -13.552 -71.628 -17.732  1.00  0.00      BSYN  
ATOM    558   CD GLN    62     -12.255 -71.051 -18.393  1.00  0.00      BSYN  
ATOM    559  OE1 GLN    62     -12.047 -69.805 -18.510  1.00  0.00      BSYN  
ATOM    560  NE2 GLN    62     -11.358 -72.012 -18.746  1.00  0.00      BSYN  
ATOM    561 HE21 GLN    62     -10.663 -71.744 -19.383  1.00  0.00      BSYN  
ATOM    562 HE22 GLN    62     -11.324 -72.910 -18.355  1.00  0.00      BSYN  
ATOM    563    C GLN    62     -16.313 -72.905 -17.134  1.00  0.00      BSYN  
ATOM    564    O GLN    62     -15.567 -73.537 -16.392  1.00  0.00      BSYN  
ATOM    565    N ALA    63     -17.424 -73.411 -17.690  1.00  0.00      BSYN  
ATOM    566    H ALA    63     -18.101 -72.841 -18.111  1.00  0.00      BSYN  
ATOM    567   CA ALA    63     -17.606 -74.797 -17.715  1.00  0.00      BSYN  
ATOM    568   CB ALA    63     -19.074 -75.041 -18.322  1.00  0.00      BSYN  
ATOM    569    C ALA    63     -16.730 -75.572 -18.653  1.00  0.00      BSYN  
ATOM    570    O ALA    63     -16.805 -75.380 -19.879  1.00  0.00      BSYN  
ATOM    571    N SER    64     -16.089 -76.665 -18.085  1.00  0.00      BSYN  
ATOM    572    H SER    64     -16.252 -76.902 -17.148  1.00  0.00      BSYN  
ATOM    573   CA SER    64     -15.234 -77.439 -18.918  1.00  0.00      BSYN  
ATOM    574   CB SER    64     -13.817 -77.645 -18.312  1.00  0.00      BSYN  
ATOM    575   OG SER    64     -13.640 -78.303 -17.048  1.00  0.00      BSYN  
ATOM    576   HG SER    64     -14.405 -78.842 -16.833  1.00  0.00      BSYN  
ATOM    577    C SER    64     -15.866 -78.791 -19.223  1.00  0.00      BSYN  
ATOM    578    O SER    64     -15.472 -79.837 -18.814  1.00  0.00      BSYN  
ATOM    579    N HIS    65     -16.970 -78.704 -20.039  1.00  0.00      BSYN  
ATOM    580    H HIS    65     -17.298 -77.784 -20.111  1.00  0.00      BSYN  
ATOM    581   CA HIS    65     -17.632 -79.831 -20.671  1.00  0.00      BSYN  
ATOM    582   CB HIS    65     -19.195 -79.704 -20.788  1.00  0.00      BSYN  
ATOM    583   CG HIS    65     -19.687 -81.056 -21.424  1.00  0.00      BSYN  
ATOM    584  ND1 HIS    65     -19.835 -81.274 -22.715  1.00  0.00      BSYN  
ATOM    585  HD1 HIS    65     -19.288 -80.938 -23.455  1.00  0.00      BSYN  
ATOM    586  CD2 HIS    65     -19.893 -82.211 -20.802  1.00  0.00      BSYN  
ATOM    587  NE2 HIS    65     -20.471 -83.035 -21.689  1.00  0.00      BSYN  
ATOM    588  CE1 HIS    65     -20.401 -82.434 -22.867  1.00  0.00      BSYN  
ATOM    589    C HIS    65     -17.040 -79.948 -22.113  1.00  0.00      BSYN  
ATOM    590    O HIS    65     -16.646 -81.104 -22.568  1.00  0.00      BSYN  
ATOM    591    N LEU    66     -16.933 -78.929 -22.932  1.00  0.00      BSYN  
ATOM    592    H LEU    66     -17.052 -78.006 -22.624  1.00  0.00      BSYN  
ATOM    593   CA LEU    66     -16.747 -79.010 -24.379  1.00  0.00      BSYN  
ATOM    594   CB LEU    66     -17.689 -78.020 -25.114  1.00  0.00      BSYN  
ATOM    595   CG LEU    66     -18.546 -78.368 -26.316  1.00  0.00      BSYN  
ATOM    596  CD1 LEU    66     -19.640 -79.288 -25.987  1.00  0.00      BSYN  
ATOM    597  CD2 LEU    66     -19.107 -77.006 -26.818  1.00  0.00      BSYN  
ATOM    598    C LEU    66     -15.265 -78.486 -24.708  1.00  0.00      BSYN  
ATOM    599    O LEU    66     -14.325 -78.470 -23.956  1.00  0.00      BSYN  
ATOM    600    N GLY    67     -14.935 -78.128 -25.951  1.00  0.00      BSYN  
ATOM    601    H GLY    67     -15.527 -78.352 -26.699  1.00  0.00      BSYN  
ATOM    602   CA GLY    67     -13.767 -77.372 -26.217  1.00  0.00      BSYN  
ATOM    603    C GLY    67     -13.544 -77.258 -27.747  1.00  0.00      BSYN  
ATOM    604    O GLY    67     -14.033 -76.299 -28.234  1.00  0.00      BSYN  
ATOM    605    N GLY    68     -12.847 -78.138 -28.475  1.00  0.00      BSYN  
ATOM    606    H GLY    68     -12.066 -77.834 -28.982  1.00  0.00      BSYN  
ATOM    607   CA GLY    68     -12.948 -79.560 -28.459  1.00  0.00      BSYN  
ATOM    608    C GLY    68     -13.374 -80.131 -29.803  1.00  0.00      BSYN  
ATOM    609    O GLY    68     -14.226 -81.007 -29.733  1.00  0.00      BSYN  
ATOM    610    N ALA    69     -12.933 -79.549 -30.928  1.00  0.00      BSYN  
ATOM    611    H ALA    69     -12.249 -78.861 -30.782  1.00  0.00      BSYN  
ATOM    612   CA ALA    69     -13.219 -80.033 -32.294  1.00  0.00      BSYN  
ATOM    613   CB ALA    69     -13.024 -78.711 -33.057  1.00  0.00      BSYN  
ATOM    614    C ALA    69     -12.257 -81.049 -32.980  1.00  0.00      BSYN  
ATOM    615    O ALA    69     -11.029 -80.940 -32.882  1.00  0.00      BSYN  
ATOM    616    N VAL    70     -12.640 -81.935 -33.937  1.00  0.00      BSYN  
ATOM    617    H VAL    70     -13.499 -81.742 -34.367  1.00  0.00      BSYN  
ATOM    618   CA VAL    70     -11.650 -83.031 -34.389  1.00  0.00      BSYN  
ATOM    619   CB VAL    70     -12.316 -84.510 -34.638  1.00  0.00      BSYN  
ATOM    620  CG1 VAL    70     -12.467 -84.996 -33.157  1.00  0.00      BSYN  
ATOM    621  CG2 VAL    70     -13.649 -84.411 -35.178  1.00  0.00      BSYN  
ATOM    622    C VAL    70     -10.758 -82.595 -35.571  1.00  0.00      BSYN  
ATOM    623    O VAL    70     -11.035 -82.939 -36.730  1.00  0.00      BSYN  
ATOM    624    N PHE    71      -9.763 -81.778 -35.296  1.00  0.00      BSYN  
ATOM    625    H PHE    71      -9.831 -81.335 -34.425  1.00  0.00      BSYN  
ATOM    626   CA PHE    71      -8.639 -81.540 -36.152  1.00  0.00      BSYN  
ATOM    627   CB PHE    71      -7.841 -80.358 -35.762  1.00  0.00      BSYN  
ATOM    628   CG PHE    71      -8.601 -79.039 -35.855  1.00  0.00      BSYN  
ATOM    629  CD1 PHE    71      -8.452 -78.174 -36.919  1.00  0.00      BSYN  
ATOM    630  CD2 PHE    71      -9.422 -78.689 -34.778  1.00  0.00      BSYN  
ATOM    631  CE1 PHE    71      -9.141 -76.979 -37.068  1.00  0.00      BSYN  
ATOM    632  CE2 PHE    71     -10.036 -77.475 -34.822  1.00  0.00      BSYN  
ATOM    633   CZ PHE    71      -9.930 -76.650 -35.958  1.00  0.00      BSYN  
ATOM    634    C PHE    71      -7.738 -82.767 -36.293  1.00  0.00      BSYN  
ATOM    635    O PHE    71      -6.739 -82.929 -35.528  1.00  0.00      BSYN  
ATOM    636    N SER    72      -8.127 -83.652 -37.168  1.00  0.00      BSYN  
ATOM    637    H SER    72      -8.954 -83.502 -37.671  1.00  0.00      BSYN  
ATOM    638   CA SER    72      -7.203 -84.632 -37.652  1.00  0.00      BSYN  
ATOM    639   CB SER    72      -7.937 -85.820 -38.226  1.00  0.00      BSYN  
ATOM    640   OG SER    72      -8.840 -85.225 -39.193  1.00  0.00      BSYN  
ATOM    641   HG SER    72      -8.364 -84.656 -39.802  1.00  0.00      BSYN  
ATOM    642    C SER    72      -5.986 -84.247 -38.569  1.00  0.00      BSYN  
ATOM    643    O SER    72      -6.151 -84.350 -39.815  1.00  0.00      BSYN  
ATOM    644    N GLY    73      -4.819 -83.835 -37.977  1.00  0.00      BSYN  
ATOM    645    H GLY    73      -4.723 -83.504 -37.059  1.00  0.00      BSYN  
ATOM    646   CA GLY    73      -3.691 -83.463 -38.818  1.00  0.00      BSYN  
ATOM    647    C GLY    73      -2.573 -82.871 -38.063  1.00  0.00      BSYN  
ATOM    648    O GLY    73      -2.513 -81.652 -37.829  1.00  0.00      BSYN  
ATOM    649    N ALA    74      -1.617 -83.779 -37.812  1.00  0.00      BSYN  
ATOM    650    H ALA    74      -1.759 -84.681 -38.168  1.00  0.00      BSYN  
ATOM    651   CA ALA    74      -0.498 -83.414 -36.832  1.00  0.00      BSYN  
ATOM    652   CB ALA    74       0.814 -83.037 -37.657  1.00  0.00      BSYN  
ATOM    653    C ALA    74      -0.623 -82.434 -35.649  1.00  0.00      BSYN  
ATOM    654    O ALA    74      -0.851 -82.845 -34.526  1.00  0.00      BSYN  
ATOM    655    N GLY    75      -0.529 -81.140 -35.904  1.00  0.00      BSYN  
ATOM    656    H GLY    75      -0.346 -80.923 -36.842  1.00  0.00      BSYN  
ATOM    657   CA GLY    75      -0.659 -80.126 -34.839  1.00  0.00      BSYN  
ATOM    658    C GLY    75      -0.429 -78.758 -35.253  1.00  0.00      BSYN  
ATOM    659    O GLY    75       0.647 -78.127 -35.276  1.00  0.00      BSYN  
ATOM    660    N ASN    76      -1.635 -78.275 -35.581  1.00  0.00      BSYN  
ATOM    661    H ASN    76      -2.369 -78.918 -35.665  1.00  0.00      BSYN  
ATOM    662   CA ASN    76      -1.695 -76.947 -36.218  1.00  0.00      BSYN  
ATOM    663   CB ASN    76      -2.537 -76.948 -37.526  1.00  0.00      BSYN  
ATOM    664   CG ASN    76      -1.747 -77.274 -38.830  1.00  0.00      BSYN  
ATOM    665  OD1 ASN    76      -2.213 -76.866 -39.918  1.00  0.00      BSYN  
ATOM    666  ND2 ASN    76      -0.610 -77.907 -38.885  1.00  0.00      BSYN  
ATOM    667 HD21 ASN    76      -0.012 -78.044 -39.649  1.00  0.00      BSYN  
ATOM    668 HD22 ASN    76      -0.336 -78.309 -38.034  1.00  0.00      BSYN  
ATOM    669    C ASN    76      -1.936 -75.736 -35.345  1.00  0.00      BSYN  
ATOM    670    O ASN    76      -2.949 -75.683 -34.722  1.00  0.00      BSYN  
ATOM    671    N ILE    77      -1.024 -74.786 -35.249  1.00  0.00      BSYN  
ATOM    672    H ILE    77      -0.087 -75.059 -35.337  1.00  0.00      BSYN  
ATOM    673   CA ILE    77      -1.261 -73.441 -34.913  1.00  0.00      BSYN  
ATOM    674   CB ILE    77      -0.012 -72.671 -34.557  1.00  0.00      BSYN  
ATOM    675  CG2 ILE    77       0.285 -72.638 -33.139  1.00  0.00      BSYN  
ATOM    676  CG1 ILE    77       1.262 -72.924 -35.557  1.00  0.00      BSYN  
ATOM    677   CD ILE    77       2.362 -71.910 -35.282  1.00  0.00      BSYN  
ATOM    678    C ILE    77      -2.110 -72.674 -35.824  1.00  0.00      BSYN  
ATOM    679    O ILE    77      -1.635 -72.086 -36.825  1.00  0.00      BSYN  
ATOM    680    N ALA    78      -3.300 -72.450 -35.373  1.00  0.00      BSYN  
ATOM    681    H ALA    78      -3.740 -72.957 -34.659  1.00  0.00      BSYN  
ATOM    682   CA ALA    78      -4.129 -71.421 -35.994  1.00  0.00      BSYN  
ATOM    683   CB ALA    78      -5.580 -71.892 -36.238  1.00  0.00      BSYN  
ATOM    684    C ALA    78      -4.212 -70.116 -35.144  1.00  0.00      BSYN  
ATOM    685    O ALA    78      -4.485 -70.136 -33.968  1.00  0.00      BSYN  
ATOM    686    N ALA    79      -4.040 -69.107 -35.971  1.00  0.00      BSYN  
ATOM    687    H ALA    79      -3.842 -69.432 -36.874  1.00  0.00      BSYN  
ATOM    688   CA ALA    79      -4.246 -67.734 -35.656  1.00  0.00      BSYN  
ATOM    689   CB ALA    79      -3.754 -66.929 -36.832  1.00  0.00      BSYN  
ATOM    690    C ALA    79      -5.635 -67.089 -35.290  1.00  0.00      BSYN  
ATOM    691    O ALA    79      -5.951 -65.920 -35.475  1.00  0.00      BSYN  
ATOM    692    N ALA    80      -6.377 -67.915 -34.501  1.00  0.00      BSYN  
ATOM    693    H ALA    80      -6.047 -68.832 -34.401  1.00  0.00      BSYN  
ATOM    694   CA ALA    80      -7.517 -67.484 -33.829  1.00  0.00      BSYN  
ATOM    695   CB ALA    80      -8.608 -67.272 -34.886  1.00  0.00      BSYN  
ATOM    696    C ALA    80      -7.924 -68.420 -32.784  1.00  0.00      BSYN  
ATOM    697    O ALA    80      -8.421 -68.009 -31.762  1.00  0.00      BSYN  
ATOM    698    N THR    81      -7.848 -69.758 -33.158  1.00  0.00      BSYN  
ATOM    699    H THR    81      -7.556 -70.065 -34.042  1.00  0.00      BSYN  
ATOM    700   CA THR    81      -8.252 -70.867 -32.331  1.00  0.00      BSYN  
ATOM    701   CB THR    81      -8.620 -72.197 -33.180  1.00  0.00      BSYN  
ATOM    702  OG1 THR    81      -7.514 -72.390 -34.003  1.00  0.00      BSYN  
ATOM    703  HG1 THR    81      -7.406 -73.313 -34.244  1.00  0.00      BSYN  
ATOM    704  CG2 THR    81      -9.911 -72.065 -34.080  1.00  0.00      BSYN  
ATOM    705    C THR    81      -7.430 -71.240 -31.126  1.00  0.00      BSYN  
ATOM    706    O THR    81      -7.825 -71.541 -30.002  1.00  0.00      BSYN  
ATOM    707    N GLY    82      -6.158 -71.343 -31.468  1.00  0.00      BSYN  
ATOM    708    H GLY    82      -5.725 -71.165 -32.329  1.00  0.00      BSYN  
ATOM    709   CA GLY    82      -5.196 -71.899 -30.523  1.00  0.00      BSYN  
ATOM    710    C GLY    82      -3.903 -72.349 -31.059  1.00  0.00      BSYN  
ATOM    711    O GLY    82      -3.592 -72.081 -32.136  1.00  0.00      BSYN  
ATOM    712    N LEU    83      -2.937 -72.785 -30.248  1.00  0.00      BSYN  
ATOM    713    H LEU    83      -2.124 -72.907 -30.782  1.00  0.00      BSYN  
ATOM    714   CA LEU    83      -2.909 -73.007 -28.816  1.00  0.00      BSYN  
ATOM    715   CB LEU    83      -2.813 -74.577 -28.461  1.00  0.00      BSYN  
ATOM    716   CG LEU    83      -1.851 -75.548 -29.217  1.00  0.00      BSYN  
ATOM    717  CD1 LEU    83      -1.163 -76.476 -28.182  1.00  0.00      BSYN  
ATOM    718  CD2 LEU    83      -2.507 -76.251 -30.362  1.00  0.00      BSYN  
ATOM    719    C LEU    83      -1.916 -72.187 -28.036  1.00  0.00      BSYN  
ATOM    720    O LEU    83      -1.637 -72.643 -26.884  1.00  0.00      BSYN  
ATOM    721    N VAL    84      -1.520 -71.092 -28.618  1.00  0.00      BSYN  
ATOM    722    H VAL    84      -1.821 -70.953 -29.540  1.00  0.00      BSYN  
ATOM    723   CA VAL    84      -0.821 -69.952 -28.025  1.00  0.00      BSYN  
ATOM    724   CB VAL    84       0.115 -69.146 -29.006  1.00  0.00      BSYN  
ATOM    725  CG1 VAL    84      -0.633 -68.392 -30.072  1.00  0.00      BSYN  
ATOM    726  CG2 VAL    84       1.092 -68.275 -28.186  1.00  0.00      BSYN  
ATOM    727    C VAL    84      -1.751 -69.152 -27.151  1.00  0.00      BSYN  
ATOM    728    O VAL    84      -2.798 -68.904 -27.643  1.00  0.00      BSYN  
ATOM    729    N LYS    85      -1.272 -68.692 -26.014  1.00  0.00      BSYN  
ATOM    730    H LYS    85      -0.300 -68.560 -26.008  1.00  0.00      BSYN  
ATOM    731   CA LYS    85      -2.182 -68.109 -24.979  1.00  0.00      BSYN  
ATOM    732   CB LYS    85      -1.852 -68.502 -23.607  1.00  0.00      BSYN  
ATOM    733   CG LYS    85      -2.410 -69.750 -22.868  1.00  0.00      BSYN  
ATOM    734   CD LYS    85      -1.916 -70.996 -23.391  1.00  0.00      BSYN  
ATOM    735   CE LYS    85      -0.435 -71.195 -23.252  1.00  0.00      BSYN  
ATOM    736   NZ LYS    85      -0.071 -72.363 -22.563  1.00  0.00      BSYN  
ATOM    737  HZ1 LYS    85      -0.562 -73.247 -22.806  1.00  0.00      BSYN  
ATOM    738  HZ2 LYS    85       0.898 -72.701 -22.732  1.00  0.00      BSYN  
ATOM    739  HZ3 LYS    85      -0.057 -72.057 -21.569  1.00  0.00      BSYN  
ATOM    740    C LYS    85      -1.908 -66.597 -24.915  1.00  0.00      BSYN  
ATOM    741    O LYS    85      -2.848 -65.770 -24.856  1.00  0.00      BSYN  
ATOM    742    N ARG    86      -0.640 -66.163 -24.974  1.00  0.00      BSYN  
ATOM    743    H ARG    86       0.104 -66.797 -25.048  1.00  0.00      BSYN  
ATOM    744   CA ARG    86      -0.348 -64.735 -25.063  1.00  0.00      BSYN  
ATOM    745   CB ARG    86       1.108 -64.471 -24.589  1.00  0.00      BSYN  
ATOM    746   CG ARG    86       1.671 -64.978 -23.249  1.00  0.00      BSYN  
ATOM    747   CD ARG    86       0.796 -64.426 -22.173  1.00  0.00      BSYN  
ATOM    748   NE ARG    86       1.048 -63.068 -21.980  1.00  0.00      BSYN  
ATOM    749   HE ARG    86       1.933 -62.718 -21.746  1.00  0.00      BSYN  
ATOM    750   CZ ARG    86      -0.021 -62.196 -22.033  1.00  0.00      BSYN  
ATOM    751  NH1 ARG    86      -1.219 -62.627 -22.427  1.00  0.00      BSYN  
ATOM    752 HH11 ARG    86      -1.987 -62.006 -22.269  1.00  0.00      BSYN  
ATOM    753 HH12 ARG    86      -1.341 -63.594 -22.649  1.00  0.00      BSYN  
ATOM    754  NH2 ARG    86       0.182 -61.000 -21.643  1.00  0.00      BSYN  
ATOM    755 HH21 ARG    86      -0.501 -60.280 -21.523  1.00  0.00      BSYN  
ATOM    756 HH22 ARG    86       1.132 -60.898 -21.346  1.00  0.00      BSYN  
ATOM    757    C ARG    86      -0.495 -64.176 -26.502  1.00  0.00      BSYN  
ATOM    758    O ARG    86      -0.413 -62.974 -26.691  1.00  0.00      BSYN  
ATOM    759    N GLU    87      -0.608 -64.963 -27.535  1.00  0.00      BSYN  
ATOM    760    H GLU    87      -0.363 -65.895 -27.356  1.00  0.00      BSYN  
ATOM    761   CA GLU    87      -1.011 -64.395 -28.887  1.00  0.00      BSYN  
ATOM    762   CB GLU    87      -0.107 -64.858 -29.991  1.00  0.00      BSYN  
ATOM    763   CG GLU    87       1.200 -64.137 -30.172  1.00  0.00      BSYN  
ATOM    764   CD GLU    87       2.224 -64.856 -31.028  1.00  0.00      BSYN  
ATOM    765  OE1 GLU    87       1.947 -65.192 -32.197  1.00  0.00      BSYN  
ATOM    766  OE2 GLU    87       3.356 -65.094 -30.577  1.00  0.00      BSYN  
ATOM    767    C GLU    87      -2.474 -64.641 -29.377  1.00  0.00      BSYN  
ATOM    768    O GLU    87      -2.872 -65.791 -29.620  1.00  0.00      BSYN  
ATOM    769    N GLU    88      -3.352 -63.653 -29.312  1.00  0.00      BSYN  
ATOM    770    H GLU    88      -4.144 -63.592 -29.887  1.00  0.00      BSYN  
ATOM    771   CA GLU    88      -3.041 -62.387 -28.651  1.00  0.00      BSYN  
ATOM    772   CB GLU    88      -2.751 -61.457 -29.826  1.00  0.00      BSYN  
ATOM    773   CG GLU    88      -2.412 -59.981 -29.432  1.00  0.00      BSYN  
ATOM    774   CD GLU    88      -2.301 -59.131 -30.694  1.00  0.00      BSYN  
ATOM    775  OE1 GLU    88      -1.243 -58.894 -31.189  1.00  0.00      BSYN  
ATOM    776  OE2 GLU    88      -3.231 -58.597 -31.245  1.00  0.00      BSYN  
ATOM    777    C GLU    88      -4.122 -61.842 -27.752  1.00  0.00      BSYN  
ATOM    778    O GLU    88      -3.749 -61.022 -26.917  1.00  0.00      BSYN  
ATOM    779    N PHE    89      -5.415 -62.162 -27.922  1.00  0.00      BSYN  
ATOM    780    H PHE    89      -5.730 -62.776 -28.618  1.00  0.00      BSYN  
ATOM    781   CA PHE    89      -6.488 -61.397 -27.238  1.00  0.00      BSYN  
ATOM    782   CB PHE    89      -6.953 -60.263 -28.137  1.00  0.00      BSYN  
ATOM    783   CG PHE    89      -7.176 -59.019 -27.350  1.00  0.00      BSYN  
ATOM    784  CD1 PHE    89      -6.141 -58.349 -26.868  1.00  0.00      BSYN  
ATOM    785  CD2 PHE    89      -8.486 -58.575 -27.245  1.00  0.00      BSYN  
ATOM    786  CE1 PHE    89      -6.387 -57.037 -26.262  1.00  0.00      BSYN  
ATOM    787  CE2 PHE    89      -8.730 -57.427 -26.645  1.00  0.00      BSYN  
ATOM    788   CZ PHE    89      -7.739 -56.633 -26.105  1.00  0.00      BSYN  
ATOM    789    C PHE    89      -7.615 -62.253 -26.773  1.00  0.00      BSYN  
ATOM    790    O PHE    89      -8.492 -62.607 -27.552  1.00  0.00      BSYN  
ATOM    791    N PRO    90      -7.475 -62.780 -25.561  1.00  0.00      BSYN  
ATOM    792   CD PRO    90      -6.196 -62.977 -24.934  1.00  0.00      BSYN  
ATOM    793   CA PRO    90      -8.485 -63.540 -24.845  1.00  0.00      BSYN  
ATOM    794   CB PRO    90      -7.747 -63.827 -23.547  1.00  0.00      BSYN  
ATOM    795   CG PRO    90      -6.444 -64.133 -24.092  1.00  0.00      BSYN  
ATOM    796    C PRO    90      -9.790 -62.591 -24.663  1.00  0.00      BSYN  
ATOM    797    O PRO    90     -10.024 -62.020 -23.556  1.00  0.00      BSYN  
ATOM    798    N THR    91     -10.637 -62.481 -25.672  1.00  0.00      BSYN  
ATOM    799    H THR    91     -10.624 -62.980 -26.515  1.00  0.00      BSYN  
ATOM    800   CA THR    91     -11.686 -61.439 -25.567  1.00  0.00      BSYN  
ATOM    801   CB THR    91     -12.105 -61.162 -27.112  1.00  0.00      BSYN  
ATOM    802  OG1 THR    91     -10.855 -60.967 -27.738  1.00  0.00      BSYN  
ATOM    803  HG1 THR    91     -10.572 -60.198 -27.237  1.00  0.00      BSYN  
ATOM    804  CG2 THR    91     -13.117 -60.066 -27.445  1.00  0.00      BSYN  
ATOM    805    C THR    91     -12.795 -61.760 -24.629  1.00  0.00      BSYN  
ATOM    806    O THR    91     -13.283 -60.994 -23.838  1.00  0.00      BSYN  
ATOM    807    N ASP    92     -13.141 -63.084 -24.806  1.00  0.00      BSYN  
ATOM    808    H ASP    92     -12.525 -63.736 -25.202  1.00  0.00      BSYN  
ATOM    809   CA ASP    92     -14.498 -63.604 -24.674  1.00  0.00      BSYN  
ATOM    810   CB ASP    92     -14.558 -65.044 -25.176  1.00  0.00      BSYN  
ATOM    811   CG ASP    92     -15.952 -65.634 -25.478  1.00  0.00      BSYN  
ATOM    812  OD1 ASP    92     -16.603 -66.185 -24.553  1.00  0.00      BSYN  
ATOM    813  OD2 ASP    92     -16.332 -65.652 -26.607  1.00  0.00      BSYN  
ATOM    814    C ASP    92     -15.145 -63.450 -23.311  1.00  0.00      BSYN  
ATOM    815    O ASP    92     -15.075 -64.318 -22.395  1.00  0.00      BSYN  
ATOM    816    N LEU    93     -15.677 -62.254 -23.042  1.00  0.00      BSYN  
ATOM    817    H LEU    93     -15.380 -61.580 -23.688  1.00  0.00      BSYN  
ATOM    818   CA LEU    93     -16.403 -61.925 -21.834  1.00  0.00      BSYN  
ATOM    819   CB LEU    93     -16.451 -60.481 -21.471  1.00  0.00      BSYN  
ATOM    820   CG LEU    93     -16.812 -59.257 -22.499  1.00  0.00      BSYN  
ATOM    821  CD1 LEU    93     -17.544 -58.089 -21.804  1.00  0.00      BSYN  
ATOM    822  CD2 LEU    93     -15.544 -58.809 -23.094  1.00  0.00      BSYN  
ATOM    823    C LEU    93     -17.867 -62.449 -21.693  1.00  0.00      BSYN  
ATOM    824    O LEU    93     -18.334 -62.777 -22.791  1.00  0.00      BSYN  
ATOM    825    N LYS    94     -18.511 -62.674 -20.502  1.00  0.00      BSYN  
ATOM    826    H LYS    94     -17.994 -62.352 -19.734  1.00  0.00      BSYN  
ATOM    827   CA LYS    94     -19.903 -63.025 -20.353  1.00  0.00      BSYN  
ATOM    828   CB LYS    94     -19.951 -64.521 -20.088  1.00  0.00      BSYN  
ATOM    829   CG LYS    94     -19.077 -64.987 -18.826  1.00  0.00      BSYN  
ATOM    830   CD LYS    94     -19.196 -66.505 -18.690  1.00  0.00      BSYN  
ATOM    831   CE LYS    94     -18.628 -67.127 -19.917  1.00  0.00      BSYN  
ATOM    832   NZ LYS    94     -17.344 -66.606 -20.099  1.00  0.00      BSYN  
ATOM    833  HZ1 LYS    94     -16.790 -66.499 -19.226  1.00  0.00      BSYN  
ATOM    834  HZ2 LYS    94     -16.665 -66.979 -20.793  1.00  0.00      BSYN  
ATOM    835  HZ3 LYS    94     -17.656 -65.701 -20.505  1.00  0.00      BSYN  
ATOM    836    C LYS    94     -20.623 -62.197 -19.308  1.00  0.00      BSYN  
ATOM    837    O LYS    94     -19.954 -62.024 -18.292  1.00  0.00      BSYN  
ATOM    838    N PRO    95     -21.772 -61.532 -19.590  1.00  0.00      BSYN  
ATOM    839   CD PRO    95     -22.209 -61.258 -20.893  1.00  0.00      BSYN  
ATOM    840   CA PRO    95     -22.505 -60.753 -18.632  1.00  0.00      BSYN  
ATOM    841   CB PRO    95     -23.480 -59.866 -19.455  1.00  0.00      BSYN  
ATOM    842   CG PRO    95     -22.695 -59.910 -20.689  1.00  0.00      BSYN  
ATOM    843    C PRO    95     -23.251 -61.808 -17.755  1.00  0.00      BSYN  
ATOM    844    O PRO    95     -24.456 -62.069 -17.845  1.00  0.00      BSYN  
ATOM    845    N GLU    96     -22.525 -62.426 -16.843  1.00  0.00      BSYN  
ATOM    846    H GLU    96     -21.575 -62.202 -16.757  1.00  0.00      BSYN  
ATOM    847   CA GLU    96     -23.130 -63.542 -16.006  1.00  0.00      BSYN  
ATOM    848   CB GLU    96     -22.181 -64.684 -16.085  1.00  0.00      BSYN  
ATOM    849   CG GLU    96     -22.711 -66.028 -15.665  1.00  0.00      BSYN  
ATOM    850   CD GLU    96     -21.938 -67.283 -16.163  1.00  0.00      BSYN  
ATOM    851  OE1 GLU    96     -20.713 -67.297 -16.042  1.00  0.00      BSYN  
ATOM    852  OE2 GLU    96     -22.598 -68.145 -16.770  1.00  0.00      BSYN  
ATOM    853    C GLU    96     -23.195 -62.976 -14.600  1.00  0.00      BSYN  
ATOM    854    O GLU    96     -22.360 -62.144 -14.117  1.00  0.00      BSYN  
ATOM    855    N GLU    97     -24.160 -63.482 -13.785  1.00  0.00      BSYN  
ATOM    856    H GLU    97     -24.794 -64.197 -14.005  1.00  0.00      BSYN  
ATOM    857   CA GLU    97     -24.065 -63.099 -12.435  1.00  0.00      BSYN  
ATOM    858   CB GLU    97     -24.947 -61.753 -12.048  1.00  0.00      BSYN  
ATOM    859   CG GLU    97     -24.856 -61.138 -10.689  1.00  0.00      BSYN  
ATOM    860   CD GLU    97     -25.660 -59.840 -10.593  1.00  0.00      BSYN  
ATOM    861  OE1 GLU    97     -25.584 -59.182  -9.549  1.00  0.00      BSYN  
ATOM    862  OE2 GLU    97     -26.524 -59.536 -11.403  1.00  0.00      BSYN  
ATOM    863    C GLU    97     -24.445 -64.416 -11.745  1.00  0.00      BSYN  
ATOM    864    O GLU    97     -25.611 -64.778 -11.611  1.00  0.00      BSYN  
ATOM    865    N VAL    98     -23.493 -65.096 -11.170  1.00  0.00      BSYN  
ATOM    866    H VAL    98     -22.564 -64.784 -11.210  1.00  0.00      BSYN  
ATOM    867   CA VAL    98     -23.744 -66.250 -10.417  1.00  0.00      BSYN  
ATOM    868   CB VAL    98     -22.404 -67.157 -10.192  1.00  0.00      BSYN  
ATOM    869  CG1 VAL    98     -21.948 -67.700 -11.423  1.00  0.00      BSYN  
ATOM    870  CG2 VAL    98     -21.368 -66.367  -9.420  1.00  0.00      BSYN  
ATOM    871    C VAL    98     -24.609 -66.038  -9.198  1.00  0.00      BSYN  
ATOM    872    O VAL    98     -24.273 -65.024  -8.529  1.00  0.00      BSYN  
ATOM    873    N ALA    99     -25.767 -66.771  -9.124  1.00  0.00      BSYN  
ATOM    874    H ALA    99     -25.684 -67.654  -9.541  1.00  0.00      BSYN  
ATOM    875   CA ALA    99     -26.670 -66.497  -7.960  1.00  0.00      BSYN  
ATOM    876   CB ALA    99     -28.108 -66.547  -8.316  1.00  0.00      BSYN  
ATOM    877    C ALA    99     -26.443 -67.505  -6.872  1.00  0.00      BSYN  
ATOM    878    O ALA    99     -26.168 -68.676  -7.038  1.00  0.00      BSYN  
ATOM    879    N GLN   100     -26.429 -66.904  -5.646  1.00  0.00      BSYN  
ATOM    880    H GLN   100     -26.423 -65.928  -5.551  1.00  0.00      BSYN  
ATOM    881   CA GLN   100     -26.408 -67.660  -4.401  1.00  0.00      BSYN  
ATOM    882   CB GLN   100     -26.049 -66.536  -3.429  1.00  0.00      BSYN  
ATOM    883   CG GLN   100     -24.508 -66.206  -3.337  1.00  0.00      BSYN  
ATOM    884   CD GLN   100     -24.042 -64.711  -3.158  1.00  0.00      BSYN  
ATOM    885  OE1 GLN   100     -24.771 -63.736  -3.301  1.00  0.00      BSYN  
ATOM    886  NE2 GLN   100     -22.780 -64.398  -2.752  1.00  0.00      BSYN  
ATOM    887 HE21 GLN   100     -22.575 -63.448  -2.623  1.00  0.00      BSYN  
ATOM    888 HE22 GLN   100     -22.056 -65.025  -2.957  1.00  0.00      BSYN  
ATOM    889    C GLN   100     -27.592 -68.552  -3.956  1.00  0.00      BSYN  
ATOM    890    O GLN   100     -28.666 -68.058  -3.760  1.00  0.00      BSYN  
ATOM    891    N GLU   101     -27.313 -69.758  -3.764  1.00  0.00      BSYN  
ATOM    892    H GLU   101     -26.387 -70.032  -3.593  1.00  0.00      BSYN  
ATOM    893   CA GLU   101     -28.428 -70.627  -3.296  1.00  0.00      BSYN  
ATOM    894   CB GLU   101     -28.611 -71.789  -4.321  1.00  0.00      BSYN  
ATOM    895   CG GLU   101     -27.235 -72.338  -4.611  1.00  0.00      BSYN  
ATOM    896   CD GLU   101     -27.093 -73.556  -5.467  1.00  0.00      BSYN  
ATOM    897  OE1 GLU   101     -26.639 -73.403  -6.585  1.00  0.00      BSYN  
ATOM    898  OE2 GLU   101     -27.458 -74.524  -5.002  1.00  0.00      BSYN  
ATOM    899    C GLU   101     -28.147 -71.250  -1.903  1.00  0.00      BSYN  
ATOM    900    O GLU   101     -27.150 -70.846  -1.296  1.00  0.00      BSYN  
ATOM    901    N ALA   102     -29.001 -72.193  -1.467  1.00  0.00      BSYN  
ATOM    902    H ALA   102     -29.854 -72.277  -1.942  1.00  0.00      BSYN  
ATOM    903   CA ALA   102     -28.903 -72.875  -0.198  1.00  0.00      BSYN  
ATOM    904   CB ALA   102     -29.580 -72.135   0.812  1.00  0.00      BSYN  
ATOM    905    C ALA   102     -29.589 -74.232  -0.228  1.00  0.00      BSYN  
ATOM    906    O ALA   102     -30.184 -74.717   0.710  1.00  0.00      BSYN  
ATOM    907    N ALA   103     -29.624 -74.739  -1.465  1.00  0.00      BSYN  
ATOM    908    H ALA   103     -29.137 -74.318  -2.204  1.00  0.00      BSYN  
ATOM    909   CA ALA   103     -30.197 -75.941  -2.087  1.00  0.00      BSYN  
ATOM    910   CB ALA   103     -29.933 -75.862  -3.572  1.00  0.00      BSYN  
ATOM    911    C ALA   103     -29.869 -77.324  -1.571  1.00  0.00      BSYN  
ATOM    912    O ALA   103     -30.649 -78.177  -1.185  1.00  0.00      BSYN  
ATOM    913    N GLU   104     -28.572 -77.709  -1.466  1.00  0.00      BSYN  
ATOM    914    H GLU   104     -27.946 -77.054  -1.838  1.00  0.00      BSYN  
ATOM    915   CA GLU   104     -28.205 -78.695  -0.511  1.00  0.00      BSYN  
ATOM    916   CB GLU   104     -27.033 -79.495  -1.137  1.00  0.00      BSYN  
ATOM    917   CG GLU   104     -27.452 -80.422  -2.259  1.00  0.00      BSYN  
ATOM    918   CD GLU   104     -28.500 -81.361  -1.686  1.00  0.00      BSYN  
ATOM    919  OE1 GLU   104     -29.766 -81.257  -1.913  1.00  0.00      BSYN  
ATOM    920  OE2 GLU   104     -28.127 -82.206  -0.864  1.00  0.00      BSYN  
ATOM    921    C GLU   104     -27.795 -78.034   0.778  1.00  0.00      BSYN  
ATOM    922    O GLU   104     -27.956 -76.816   1.053  1.00  0.00      BSYN  
ATOM    923    N GLU   105     -27.172 -78.952   1.516  1.00  0.00      BSYN  
ATOM    924    H GLU   105     -27.385 -79.870   1.245  1.00  0.00      BSYN  
ATOM    925   CA GLU   105     -26.296 -78.588   2.705  1.00  0.00      BSYN  
ATOM    926   CB GLU   105     -25.940 -79.803   3.543  1.00  0.00      BSYN  
ATOM    927   CG GLU   105     -25.862 -81.093   2.754  1.00  0.00      BSYN  
ATOM    928   CD GLU   105     -25.828 -82.468   3.483  1.00  0.00      BSYN  
ATOM    929  OE1 GLU   105     -26.661 -82.785   4.301  1.00  0.00      BSYN  
ATOM    930  OE2 GLU   105     -24.768 -83.198   3.246  1.00  0.00      BSYN  
ATOM    931    C GLU   105     -24.917 -77.954   2.399  1.00  0.00      BSYN  
ATOM    932    O GLU   105     -24.148 -78.583   1.598  1.00  0.00      BSYN  
ATOM    933    N PRO   106     -24.488 -76.794   2.936  1.00  0.00      BSYN  
ATOM    934   CD PRO   106     -25.087 -76.208   4.125  1.00  0.00      BSYN  
ATOM    935   CA PRO   106     -23.353 -75.914   2.527  1.00  0.00      BSYN  
ATOM    936   CB PRO   106     -23.856 -74.504   2.896  1.00  0.00      BSYN  
ATOM    937   CG PRO   106     -24.649 -74.762   4.192  1.00  0.00      BSYN  
ATOM    938    C PRO   106     -22.022 -76.191   3.139  1.00  0.00      BSYN  
ATOM    939    O PRO   106     -21.512 -75.266   3.781  1.00  0.00      BSYN  
ATOM    940    N LEU   107     -21.420 -77.371   2.783  1.00  0.00      BSYN  
ATOM    941    H LEU   107     -21.942 -78.078   2.350  1.00  0.00      BSYN  
ATOM    942   CA LEU   107     -20.158 -77.847   3.316  1.00  0.00      BSYN  
ATOM    943   CB LEU   107     -20.064 -79.360   3.472  1.00  0.00      BSYN  
ATOM    944   CG LEU   107     -21.091 -80.094   4.348  1.00  0.00      BSYN  
ATOM    945  CD1 LEU   107     -20.959 -81.532   4.064  1.00  0.00      BSYN  
ATOM    946  CD2 LEU   107     -20.975 -79.624   5.781  1.00  0.00      BSYN  
ATOM    947    C LEU   107     -19.024 -77.337   2.546  1.00  0.00      BSYN  
ATOM    948    O LEU   107     -19.107 -77.106   1.334  1.00  0.00      BSYN  
ATOM    949    N ILE   108     -18.050 -76.971   3.323  1.00  0.00      BSYN  
ATOM    950    H ILE   108     -18.280 -77.053   4.272  1.00  0.00      BSYN  
ATOM    951   CA ILE   108     -16.768 -76.459   3.027  1.00  0.00      BSYN  
ATOM    952   CB ILE   108     -16.598 -74.996   3.302  1.00  0.00      BSYN  
ATOM    953  CG2 ILE   108     -16.802 -74.322   1.999  1.00  0.00      BSYN  
ATOM    954  CG1 ILE   108     -17.359 -74.284   4.356  1.00  0.00      BSYN  
ATOM    955   CD ILE   108     -16.735 -74.448   5.764  1.00  0.00      BSYN  
ATOM    956    C ILE   108     -15.827 -77.301   3.768  1.00  0.00      BSYN  
ATOM    957    O ILE   108     -16.049 -77.421   4.940  1.00  0.00      BSYN  
ATOM    958    N GLU   109     -14.698 -77.887   3.466  1.00  0.00      BSYN  
ATOM    959    H GLU   109     -14.215 -78.264   4.231  1.00  0.00      BSYN  
ATOM    960   CA GLU   109     -14.158 -77.823   2.100  1.00  0.00      BSYN  
ATOM    961   CB GLU   109     -12.676 -78.015   2.133  1.00  0.00      BSYN  
ATOM    962   CG GLU   109     -11.707 -78.008   0.860  1.00  0.00      BSYN  
ATOM    963   CD GLU   109     -11.197 -76.653   0.409  1.00  0.00      BSYN  
ATOM    964  OE1 GLU   109     -10.759 -75.886   1.277  1.00  0.00      BSYN  
ATOM    965  OE2 GLU   109     -11.221 -76.287  -0.718  1.00  0.00      BSYN  
ATOM    966    C GLU   109     -14.932 -78.863   1.274  1.00  0.00      BSYN  
ATOM    967    O GLU   109     -14.925 -80.039   1.700  1.00  0.00      BSYN  
ATOM    968    N PRO   110     -15.531 -78.518   0.153  1.00  0.00      BSYN  
ATOM    969   CD PRO   110     -15.467 -77.120  -0.381  1.00  0.00      BSYN  
ATOM    970   CA PRO   110     -16.228 -79.385  -0.678  1.00  0.00      BSYN  
ATOM    971   CB PRO   110     -17.164 -78.464  -1.484  1.00  0.00      BSYN  
ATOM    972   CG PRO   110     -16.415 -77.230  -1.504  1.00  0.00      BSYN  
ATOM    973    C PRO   110     -15.303 -80.348  -1.493  1.00  0.00      BSYN  
ATOM    974    O PRO   110     -15.602 -80.936  -2.525  1.00  0.00      BSYN  
ATOM    975    N LEU   111     -14.168 -80.816  -0.949  1.00  0.00      BSYN  
ATOM    976    H LEU   111     -13.905 -80.654  -0.019  1.00  0.00      BSYN  
ATOM    977   CA LEU   111     -13.179 -81.642  -1.587  1.00  0.00      BSYN  
ATOM    978   CB LEU   111     -12.152 -80.846  -2.301  1.00  0.00      BSYN  
ATOM    979   CG LEU   111     -12.460 -80.180  -3.624  1.00  0.00      BSYN  
ATOM    980  CD1 LEU   111     -11.521 -79.038  -3.805  1.00  0.00      BSYN  
ATOM    981  CD2 LEU   111     -12.243 -81.247  -4.627  1.00  0.00      BSYN  
ATOM    982    C LEU   111     -12.499 -82.495  -0.499  1.00  0.00      BSYN  
ATOM    983    O LEU   111     -11.676 -82.033   0.292  1.00  0.00      BSYN  
ATOM    984    N MET   112     -13.014 -83.759  -0.195  1.00  0.00      BSYN  
ATOM    985    H MET   112     -13.899 -84.093  -0.450  1.00  0.00      BSYN  
ATOM    986   CA MET   112     -12.310 -84.801   0.579  1.00  0.00      BSYN  
ATOM    987   CB MET   112     -12.854 -84.942   1.963  1.00  0.00      BSYN  
ATOM    988   CG MET   112     -11.954 -85.860   2.957  1.00  0.00      BSYN  
ATOM    989   SD MET   112     -12.919 -86.359   4.389  1.00  0.00      BSYN  
ATOM    990   CE MET   112     -13.563 -87.864   3.729  1.00  0.00      BSYN  
ATOM    991    C MET   112     -12.401 -86.131  -0.237  1.00  0.00      BSYN  
ATOM    992    O MET   112     -13.496 -86.575  -0.651  1.00  0.00      BSYN  
ATOM    993    N GLU   113     -11.228 -86.659  -0.395  1.00  0.00      BSYN  
ATOM    994    H GLU   113     -10.516 -86.138   0.031  1.00  0.00      BSYN  
ATOM    995   CA GLU   113     -10.978 -87.832  -1.170  1.00  0.00      BSYN  
ATOM    996   CB GLU   113      -9.868 -87.651  -2.209  1.00  0.00      BSYN  
ATOM    997   CG GLU   113     -10.176 -86.725  -3.311  1.00  0.00      BSYN  
ATOM    998   CD GLU   113     -10.239 -87.519  -4.566  1.00  0.00      BSYN  
ATOM    999  OE1 GLU   113     -11.305 -87.969  -4.933  1.00  0.00      BSYN  
ATOM   1000  OE2 GLU   113      -9.168 -87.600  -5.186  1.00  0.00      BSYN  
ATOM   1001    C GLU   113     -10.472 -88.906  -0.139  1.00  0.00      BSYN  
ATOM   1002    O GLU   113      -9.456 -88.717   0.458  1.00  0.00      BSYN  
ATOM   1003    N PRO   114     -11.195 -89.984   0.295  1.00  0.00      BSYN  
ATOM   1004   CD PRO   114     -12.594 -90.136   0.012  1.00  0.00      BSYN  
ATOM   1005   CA PRO   114     -10.784 -91.001   1.250  1.00  0.00      BSYN  
ATOM   1006   CB PRO   114     -11.982 -91.639   1.696  1.00  0.00      BSYN  
ATOM   1007   CG PRO   114     -13.111 -90.768   1.325  1.00  0.00      BSYN  
ATOM   1008    C PRO   114      -9.697 -91.983   0.746  1.00  0.00      BSYN  
ATOM   1009    O PRO   114      -9.935 -93.206   0.643  1.00  0.00      BSYN  
ATOM   1010    N GLU   115      -8.350 -91.788   0.523  1.00  0.00      BSYN  
ATOM   1011    H GLU   115      -7.847 -90.969   0.718  1.00  0.00      BSYN  
ATOM   1012   CA GLU   115      -7.261 -92.665   0.206  1.00  0.00      BSYN  
ATOM   1013   CB GLU   115      -6.058 -91.957  -0.621  1.00  0.00      BSYN  
ATOM   1014   CG GLU   115      -6.153 -91.806  -2.147  1.00  0.00      BSYN  
ATOM   1015   CD GLU   115      -6.581 -90.553  -2.854  1.00  0.00      BSYN  
ATOM   1016  OE1 GLU   115      -7.604 -90.486  -3.508  1.00  0.00      BSYN  
ATOM   1017  OE2 GLU   115      -5.864 -89.628  -2.626  1.00  0.00      BSYN  
ATOM   1018    C GLU   115      -6.710 -93.542   1.322  1.00  0.00      BSYN  
ATOM   1019    O GLU   115      -6.198 -93.010   2.304  1.00  0.00      BSYN  
ATOM   1020    N GLY   116      -7.019 -94.861   1.208  1.00  0.00      BSYN  
ATOM   1021    H GLY   116      -7.578 -95.101   0.440  1.00  0.00      BSYN  
ATOM   1022   CA GLY   116      -6.745 -95.995   2.190  1.00  0.00      BSYN  
ATOM   1023    C GLY   116      -8.062 -96.569   2.777  1.00  0.00      BSYN  
ATOM   1024    O GLY   116      -8.108 -97.743   3.131  1.00  0.00      BSYN  
ATOM   1025    N GLU   117      -9.182 -95.767   2.856  1.00  0.00      BSYN  
ATOM   1026    H GLU   117      -9.077 -95.045   2.201  1.00  0.00      BSYN  
ATOM   1027   CA GLU   117     -10.427 -96.247   3.485  1.00  0.00      BSYN  
ATOM   1028   CB GLU   117     -10.953 -95.106   4.392  1.00  0.00      BSYN  
ATOM   1029   CG GLU   117     -10.185 -94.799   5.687  1.00  0.00      BSYN  
ATOM   1030   CD GLU   117     -10.118 -95.792   6.784  1.00  0.00      BSYN  
ATOM   1031  OE1 GLU   117      -9.495 -96.780   6.724  1.00  0.00      BSYN  
ATOM   1032  OE2 GLU   117     -10.754 -95.592   7.804  1.00  0.00      BSYN  
ATOM   1033    C GLU   117     -11.385 -96.689   2.407  1.00  0.00      BSYN  
ATOM   1034    O GLU   117     -11.598 -97.921   2.387  1.00  0.00      BSYN  
ATOM   1035    N SER   118     -11.865 -95.877   1.480  1.00  0.00      BSYN  
ATOM   1036    H SER   118     -11.689 -94.923   1.619  1.00  0.00      BSYN  
ATOM   1037   CA SER   118     -12.599 -96.361   0.284  1.00  0.00      BSYN  
ATOM   1038   CB SER   118     -13.546 -95.317  -0.190  1.00  0.00      BSYN  
ATOM   1039   OG SER   118     -14.385 -94.775   0.802  1.00  0.00      BSYN  
ATOM   1040   HG SER   118     -14.845 -94.001   0.470  1.00  0.00      BSYN  
ATOM   1041    C SER   118     -11.643 -96.740  -0.826  1.00  0.00      BSYN  
ATOM   1042    O SER   118     -11.612 -97.893  -1.374  1.00  0.00      BSYN  
ATOM   1043    N TYR   119     -10.690 -95.863  -1.185  1.00  0.00      BSYN  
ATOM   1044    H TYR   119     -10.787 -94.985  -0.761  1.00  0.00      BSYN  
ATOM   1045   CA TYR   119      -9.678 -96.033  -2.225  1.00  0.00      BSYN  
ATOM   1046   CB TYR   119      -9.136 -94.683  -2.600  1.00  0.00      BSYN  
ATOM   1047   CG TYR   119     -10.162 -93.840  -3.357  1.00  0.00      BSYN  
ATOM   1048  CD1 TYR   119     -10.712 -92.741  -2.752  1.00  0.00      BSYN  
ATOM   1049  CE1 TYR   119     -11.554 -91.873  -3.391  1.00  0.00      BSYN  
ATOM   1050  CD2 TYR   119     -10.489 -94.055  -4.634  1.00  0.00      BSYN  
ATOM   1051  CE2 TYR   119     -11.322 -93.240  -5.355  1.00  0.00      BSYN  
ATOM   1052   CZ TYR   119     -11.863 -92.130  -4.690  1.00  0.00      BSYN  
ATOM   1053   OH TYR   119     -12.932 -91.584  -5.361  1.00  0.00      BSYN  
ATOM   1054   HH TYR   119     -13.179 -90.727  -5.006  1.00  0.00      BSYN  
ATOM   1055    C TYR   119      -8.526 -96.822  -1.702  1.00  0.00      BSYN  
ATOM   1056    O TYR   119      -8.322 -96.834  -0.457  1.00  0.00      BSYN  
ATOM   1057    N GLU   120      -7.812 -97.570  -2.548  1.00  0.00      BSYN  
ATOM   1058    H GLU   120      -8.265 -97.680  -3.410  1.00  0.00      BSYN  
ATOM   1059   CA GLU   120      -6.530 -98.220  -2.275  1.00  0.00      BSYN  
ATOM   1060   CB GLU   120      -6.223 -99.353  -3.262  1.00  0.00      BSYN  
ATOM   1061   CG GLU   120      -7.267-100.445  -3.109  1.00  0.00      BSYN  
ATOM   1062   CD GLU   120      -6.729-101.895  -3.271  1.00  0.00      BSYN  
ATOM   1063  OE1 GLU   120      -6.141-102.349  -2.342  1.00  0.00      BSYN  
ATOM   1064  OE2 GLU   120      -6.856-102.393  -4.348  1.00  0.00      BSYN  
ATOM   1065    C GLU   120      -5.498 -97.197  -2.506  1.00  0.00      BSYN  
ATOM   1066    O GLU   120      -5.164 -96.659  -3.563  1.00  0.00      BSYN  
ATOM   1067    N ASP   121      -4.919 -96.858  -1.336  1.00  0.00      BSYN  
ATOM   1068    H ASP   121      -5.173 -97.165  -0.440  1.00  0.00      BSYN  
ATOM   1069   CA ASP   121      -3.702 -95.975  -1.294  1.00  0.00      BSYN  
ATOM   1070   CB ASP   121      -3.463 -95.429   0.076  1.00  0.00      BSYN  
ATOM   1071   CG ASP   121      -2.419 -94.207  -0.044  1.00  0.00      BSYN  
ATOM   1072  OD1 ASP   121      -2.922 -93.237  -0.676  1.00  0.00      BSYN  
ATOM   1073  OD2 ASP   121      -1.324 -94.269   0.562  1.00  0.00      BSYN  
ATOM   1074    C ASP   121      -2.662 -97.064  -1.490  1.00  0.00      BSYN  
ATOM   1075    O ASP   121      -2.534 -98.010  -0.695  1.00  0.00      BSYN  
ATOM   1076    N PRO   122      -1.932 -96.959  -2.631  1.00  0.00      BSYN  
ATOM   1077   CD PRO   122      -2.345 -96.018  -3.642  1.00  0.00      BSYN  
ATOM   1078   CA PRO   122      -0.841 -97.811  -3.103  1.00  0.00      BSYN  
ATOM   1079   CB PRO   122      -0.868 -97.620  -4.653  1.00  0.00      BSYN  
ATOM   1080   CG PRO   122      -2.288 -96.963  -4.896  1.00  0.00      BSYN  
ATOM   1081    C PRO   122       0.572 -97.594  -2.330  1.00  0.00      BSYN  
ATOM   1082    O PRO   122       1.101 -96.478  -2.167  1.00  0.00      BSYN  
ATOM   1083    N PRO   123       1.129 -98.687  -1.714  1.00  0.00      BSYN  
ATOM   1084   CD PRO   123       0.547 -99.997  -1.609  1.00  0.00      BSYN  
ATOM   1085   CA PRO   123       2.475 -98.637  -1.015  1.00  0.00      BSYN  
ATOM   1086   CB PRO   123       2.616-100.093  -0.636  1.00  0.00      BSYN  
ATOM   1087   CG PRO   123       1.284-100.599  -0.431  1.00  0.00      BSYN  
ATOM   1088    C PRO   123       3.546 -98.131  -1.907  1.00  0.00      BSYN  
ATOM   1089    O PRO   123       3.912 -98.738  -2.929  1.00  0.00      BSYN  
ATOM   1090    N GLN   124       4.129 -97.052  -1.507  1.00  0.00      BSYN  
ATOM   1091    H GLN   124       3.641 -96.483  -0.876  1.00  0.00      BSYN  
ATOM   1092   CA GLN   124       5.261 -96.473  -2.261  1.00  0.00      BSYN  
ATOM   1093   CB GLN   124       4.748 -95.427  -3.305  1.00  0.00      BSYN  
ATOM   1094   CG GLN   124       3.857 -94.319  -2.740  1.00  0.00      BSYN  
ATOM   1095   CD GLN   124       2.892 -93.702  -3.797  1.00  0.00      BSYN  
ATOM   1096  OE1 GLN   124       1.879 -94.314  -4.187  1.00  0.00      BSYN  
ATOM   1097  NE2 GLN   124       3.123 -92.556  -4.404  1.00  0.00      BSYN  
ATOM   1098 HE21 GLN   124       4.002 -92.138  -4.290  1.00  0.00      BSYN  
ATOM   1099 HE22 GLN   124       2.362 -92.079  -4.797  1.00  0.00      BSYN  
ATOM   1100    C GLN   124       6.165 -95.754  -1.216  1.00  0.00      BSYN  
ATOM   1101    O GLN   124       5.659 -95.132  -0.305  1.00  0.00      BSYN  
ATOM   1102    N GLU   125       7.532 -95.878  -1.148  1.00  0.00      BSYN  
ATOM   1103    H GLU   125       7.987 -96.468  -1.785  1.00  0.00      BSYN  
ATOM   1104   CA GLU   125       8.192 -95.134  -0.101  1.00  0.00      BSYN  
ATOM   1105   CB GLU   125       9.647 -95.631   0.115  1.00  0.00      BSYN  
ATOM   1106   CG GLU   125      10.020 -96.227   1.428  1.00  0.00      BSYN  
ATOM   1107   CD GLU   125      11.512 -96.737   1.380  1.00  0.00      BSYN  
ATOM   1108  OE1 GLU   125      11.672 -97.947   1.642  1.00  0.00      BSYN  
ATOM   1109  OE2 GLU   125      12.405 -95.979   1.015  1.00  0.00      BSYN  
ATOM   1110    C GLU   125       8.189 -93.506  -0.266  1.00  0.00      BSYN  
ATOM   1111    O GLU   125       7.998 -92.604   0.620  1.00  0.00      BSYN  
ATOM   1112    N GLU   126       8.189 -93.215  -1.627  1.00  0.00      BSYN  
ATOM   1113    H GLU   126       8.188 -94.003  -2.211  1.00  0.00      BSYN  
ATOM   1114   CA GLU   126       8.171 -91.840  -2.088  1.00  0.00      BSYN  
ATOM   1115   CB GLU   126       8.864 -91.712  -3.386  1.00  0.00      BSYN  
ATOM   1116   CG GLU   126      10.361 -91.759  -3.226  1.00  0.00      BSYN  
ATOM   1117   CD GLU   126      10.952 -90.389  -3.020  1.00  0.00      BSYN  
ATOM   1118  OE1 GLU   126      11.501 -90.115  -1.914  1.00  0.00      BSYN  
ATOM   1119  OE2 GLU   126      10.965 -89.668  -4.049  1.00  0.00      BSYN  
ATOM   1120    C GLU   126       6.673 -91.380  -2.231  1.00  0.00      BSYN  
ATOM   1121    O GLU   126       5.857 -91.784  -3.087  1.00  0.00      BSYN  
ATOM   1122    N TYR   127       6.189 -90.651  -1.325  1.00  0.00      BSYN  
ATOM   1123    H TYR   127       6.860 -90.252  -0.732  1.00  0.00      BSYN  
ATOM   1124   CA TYR   127       4.814 -90.275  -1.248  1.00  0.00      BSYN  
ATOM   1125   CB TYR   127       4.087 -90.596   0.143  1.00  0.00      BSYN  
ATOM   1126   CG TYR   127       2.546 -90.547   0.249  1.00  0.00      BSYN  
ATOM   1127  CD1 TYR   127       1.966 -89.460   0.775  1.00  0.00      BSYN  
ATOM   1128  CE1 TYR   127       0.533 -89.477   0.970  1.00  0.00      BSYN  
ATOM   1129  CD2 TYR   127       1.802 -91.602  -0.286  1.00  0.00      BSYN  
ATOM   1130  CE2 TYR   127       0.388 -91.604  -0.163  1.00  0.00      BSYN  
ATOM   1131   CZ TYR   127      -0.223 -90.503   0.468  1.00  0.00      BSYN  
ATOM   1132   OH TYR   127      -1.588 -90.435   0.519  1.00  0.00      BSYN  
ATOM   1133   HH TYR   127      -2.063 -90.834  -0.214  1.00  0.00      BSYN  
ATOM   1134    C TYR   127       4.680 -88.855  -1.503  1.00  0.00      BSYN  
ATOM   1135    O TYR   127       5.420 -88.019  -0.998  1.00  0.00      BSYN  
ATOM   1136    N GLN   128       3.615 -88.543  -2.295  1.00  0.00      BSYN  
ATOM   1137    H GLN   128       3.295 -89.268  -2.871  1.00  0.00      BSYN  
ATOM   1138   CA GLN   128       3.458 -87.169  -2.867  1.00  0.00      BSYN  
ATOM   1139   CB GLN   128       2.074 -87.092  -3.529  1.00  0.00      BSYN  
ATOM   1140   CG GLN   128       1.029 -87.765  -2.733  1.00  0.00      BSYN  
ATOM   1141   CD GLN   128      -0.204 -88.179  -3.341  1.00  0.00      BSYN  
ATOM   1142  OE1 GLN   128      -1.110 -88.756  -2.706  1.00  0.00      BSYN  
ATOM   1143  NE2 GLN   128      -0.444 -87.773  -4.510  1.00  0.00      BSYN  
ATOM   1144 HE21 GLN   128      -1.382 -87.767  -4.791  1.00  0.00      BSYN  
ATOM   1145 HE22 GLN   128       0.299 -87.564  -5.115  1.00  0.00      BSYN  
ATOM   1146    C GLN   128       3.704 -86.015  -1.878  1.00  0.00      BSYN  
ATOM   1147    O GLN   128       4.284 -84.999  -2.236  1.00  0.00      BSYN  
ATOM   1148    N GLU   129       3.415 -86.094  -0.540  1.00  0.00      BSYN  
ATOM   1149    H GLU   129       3.253 -86.995  -0.190  1.00  0.00      BSYN  
ATOM   1150   CA GLU   129       3.513 -85.023   0.378  1.00  0.00      BSYN  
ATOM   1151   CB GLU   129       2.828 -85.284   1.766  1.00  0.00      BSYN  
ATOM   1152   CG GLU   129       1.359 -85.408   1.800  1.00  0.00      BSYN  
ATOM   1153   CD GLU   129       0.824 -84.720   2.971  1.00  0.00      BSYN  
ATOM   1154  OE1 GLU   129       1.293 -84.770   4.085  1.00  0.00      BSYN  
ATOM   1155  OE2 GLU   129      -0.045 -83.877   2.705  1.00  0.00      BSYN  
ATOM   1156    C GLU   129       4.892 -84.459   0.491  1.00  0.00      BSYN  
ATOM   1157    O GLU   129       5.838 -85.057   0.938  1.00  0.00      BSYN  
ATOM   1158    N TYR   130       5.006 -83.185   0.040  1.00  0.00      BSYN  
ATOM   1159    H TYR   130       4.140 -82.728   0.069  1.00  0.00      BSYN  
ATOM   1160   CA TYR   130       6.268 -82.596  -0.487  1.00  0.00      BSYN  
ATOM   1161   CB TYR   130       5.937 -81.518  -1.544  1.00  0.00      BSYN  
ATOM   1162   CG TYR   130       4.529 -81.256  -1.889  1.00  0.00      BSYN  
ATOM   1163  CD1 TYR   130       3.953 -81.920  -2.890  1.00  0.00      BSYN  
ATOM   1164  CE1 TYR   130       2.688 -81.622  -3.300  1.00  0.00      BSYN  
ATOM   1165  CD2 TYR   130       3.705 -80.383  -1.178  1.00  0.00      BSYN  
ATOM   1166  CE2 TYR   130       2.397 -80.079  -1.507  1.00  0.00      BSYN  
ATOM   1167   CZ TYR   130       1.900 -80.736  -2.661  1.00  0.00      BSYN  
ATOM   1168   OH TYR   130       0.553 -80.699  -2.942  1.00  0.00      BSYN  
ATOM   1169   HH TYR   130       0.123 -80.744  -2.085  1.00  0.00      BSYN  
ATOM   1170    C TYR   130       6.908 -81.970   0.712  1.00  0.00      BSYN  
ATOM   1171    O TYR   130       6.237 -81.248   1.485  1.00  0.00      BSYN  
ATOM   1172    N GLU   131       8.239 -82.300   0.964  1.00  0.00      BSYN  
ATOM   1173    H GLU   131       8.455 -83.149   0.526  1.00  0.00      BSYN  
ATOM   1174   CA GLU   131       9.239 -81.693   1.773  1.00  0.00      BSYN  
ATOM   1175   CB GLU   131      10.462 -82.609   2.095  1.00  0.00      BSYN  
ATOM   1176   CG GLU   131      11.192 -83.136   0.910  1.00  0.00      BSYN  
ATOM   1177   CD GLU   131      11.977 -84.347   1.108  1.00  0.00      BSYN  
ATOM   1178  OE1 GLU   131      11.386 -85.427   1.392  1.00  0.00      BSYN  
ATOM   1179  OE2 GLU   131      13.208 -84.203   1.032  1.00  0.00      BSYN  
ATOM   1180    C GLU   131       9.901 -80.417   1.112  1.00  0.00      BSYN  
ATOM   1181    O GLU   131      10.429 -80.483   0.002  1.00  0.00      BSYN  
ATOM   1182    N PRO   132       9.722 -79.222   1.732  1.00  0.00      BSYN  
ATOM   1183   CD PRO   132       8.668 -79.048   2.691  1.00  0.00      BSYN  
ATOM   1184   CA PRO   132      10.314 -77.878   1.280  1.00  0.00      BSYN  
ATOM   1185   CB PRO   132       9.214 -76.965   1.890  1.00  0.00      BSYN  
ATOM   1186   CG PRO   132       8.702 -77.626   3.133  1.00  0.00      BSYN  
ATOM   1187    C PRO   132      11.536 -77.491   2.135  1.00  0.00      BSYN  
ATOM   1188    O PRO   132      11.883 -77.961   3.180  1.00  0.00      BSYN  
ATOM   1189    N GLU   133      12.329 -76.524   1.690  1.00  0.00      BSYN  
ATOM   1190    H GLU   133      11.999 -76.187   0.830  1.00  0.00      BSYN  
ATOM   1191   CA GLU   133      13.640 -76.128   2.244  1.00  0.00      BSYN  
ATOM   1192   CB GLU   133      14.712 -76.250   1.085  1.00  0.00      BSYN  
ATOM   1193   CG GLU   133      14.616 -77.275   0.008  1.00  0.00      BSYN  
ATOM   1194   CD GLU   133      15.469 -78.574   0.103  1.00  0.00      BSYN  
ATOM   1195  OE1 GLU   133      16.462 -78.633   0.842  1.00  0.00      BSYN  
ATOM   1196  OE2 GLU   133      15.139 -79.601  -0.543  1.00  0.00      BSYN  
ATOM   1197    C GLU   133      13.690 -74.701   2.796  1.00  0.00      BSYN  
ATOM   1198    O GLU   133      12.697 -74.068   2.562  1.00  0.00      BSYN  
ATOM   1199    N ALA   134      14.619 -74.229   3.605  1.00  0.00      BSYN  
ATOM   1200    H ALA   134      15.173 -74.934   4.002  1.00  0.00      BSYN  
ATOM   1201   CA ALA   134      14.732 -72.749   3.999  1.00  0.00      BSYN  
ATOM   1202   CB ALA   134      15.327 -72.772   5.449  1.00  0.00      BSYN  
ATOM   1203    C ALA   134      15.626 -71.978   3.083  1.00  0.00      BSYN  
ATOM   1204  OT1 ALA   134      16.404 -72.620   2.386  1.00  0.00      BSYN  
ATOM   1205  OT2 ALA   134      15.314 -70.724   2.952  1.00  0.00      BSYN  
END
