# Supplementary material for: Data set of intrinsically disordered proteins analysed at a local protein conformation level
Source: Data Brief. 2020 Mar 5;29:105383. doi: 10.1016/j.dib.2020.105383 (PMC7078294; doi:10.1016/j.dib.2020.105383)
Supplement: Supplementary file 1 [file mmc1.zip › the data/1-DATA/PED1AAD-pdb/1AAD-119.pdb]

CRYST1    1.000    1.000    1.000  90.00  90.00  90.00 P 1           1
ATOM      1  HT1 MET     1     -41.839 -27.332   7.599  1.00  0.00      BSYN  
ATOM      2  HT2 MET     1     -42.031 -28.053   5.973  1.00  0.00      BSYN  
ATOM      3    N MET     1     -42.343 -27.982   6.962  1.00  0.00      BSYN  
ATOM      4  HT3 MET     1     -42.113 -28.951   7.264  1.00  0.00      BSYN  
ATOM      5   CA MET     1     -43.624 -27.364   7.191  1.00  0.00      BSYN  
ATOM      6   CB MET     1     -44.609 -28.526   7.490  1.00  0.00      BSYN  
ATOM      7   CG MET     1     -44.882 -29.423   6.164  1.00  0.00      BSYN  
ATOM      8   SD MET     1     -46.442 -30.348   6.374  1.00  0.00      BSYN  
ATOM      9   CE MET     1     -47.461 -29.413   5.268  1.00  0.00      BSYN  
ATOM     10    C MET     1     -43.553 -26.215   8.137  1.00  0.00      BSYN  
ATOM     11    O MET     1     -43.600 -26.439   9.297  1.00  0.00      BSYN  
ATOM     12    N ASP     2     -43.407 -25.112   7.500  1.00  0.00      BSYN  
ATOM     13    H ASP     2     -43.010 -25.279   6.620  1.00  0.00      BSYN  
ATOM     14   CA ASP     2     -43.725 -23.732   7.792  1.00  0.00      BSYN  
ATOM     15   CB ASP     2     -45.110 -23.432   8.458  1.00  0.00      BSYN  
ATOM     16   CG ASP     2     -45.368 -21.905   8.708  1.00  0.00      BSYN  
ATOM     17  OD1 ASP     2     -45.595 -21.171   7.764  1.00  0.00      BSYN  
ATOM     18  OD2 ASP     2     -45.256 -21.454   9.869  1.00  0.00      BSYN  
ATOM     19    C ASP     2     -42.656 -23.218   8.767  1.00  0.00      BSYN  
ATOM     20    O ASP     2     -41.749 -22.416   8.439  1.00  0.00      BSYN  
ATOM     21    N VAL     3     -42.678 -23.923   9.925  1.00  0.00      BSYN  
ATOM     22    H VAL     3     -43.299 -24.680   9.958  1.00  0.00      BSYN  
ATOM     23   CA VAL     3     -41.737 -23.540  10.975  1.00  0.00      BSYN  
ATOM     24   CB VAL     3     -42.436 -22.859  12.287  1.00  0.00      BSYN  
ATOM     25  CG1 VAL     3     -42.765 -21.380  12.156  1.00  0.00      BSYN  
ATOM     26  CG2 VAL     3     -43.731 -23.685  12.652  1.00  0.00      BSYN  
ATOM     27    C VAL     3     -40.689 -24.565  11.283  1.00  0.00      BSYN  
ATOM     28    O VAL     3     -40.288 -24.675  12.398  1.00  0.00      BSYN  
ATOM     29    N PHE     4     -40.122 -25.083  10.187  1.00  0.00      BSYN  
ATOM     30    H PHE     4     -40.448 -24.794   9.310  1.00  0.00      BSYN  
ATOM     31   CA PHE     4     -39.115 -26.139  10.346  1.00  0.00      BSYN  
ATOM     32   CB PHE     4     -39.344 -27.264   9.438  1.00  0.00      BSYN  
ATOM     33   CG PHE     4     -40.206 -28.381  10.060  1.00  0.00      BSYN  
ATOM     34  CD1 PHE     4     -39.998 -29.743   9.685  1.00  0.00      BSYN  
ATOM     35  CD2 PHE     4     -41.281 -28.139  10.927  1.00  0.00      BSYN  
ATOM     36  CE1 PHE     4     -40.927 -30.713  10.070  1.00  0.00      BSYN  
ATOM     37  CE2 PHE     4     -42.040 -29.131  11.396  1.00  0.00      BSYN  
ATOM     38   CZ PHE     4     -41.833 -30.454  10.963  1.00  0.00      BSYN  
ATOM     39    C PHE     4     -37.720 -25.997  10.843  1.00  0.00      BSYN  
ATOM     40    O PHE     4     -36.909 -25.305  10.262  1.00  0.00      BSYN  
ATOM     41    N MET     5     -37.371 -26.791  11.869  1.00  0.00      BSYN  
ATOM     42    H MET     5     -38.003 -27.505  12.094  1.00  0.00      BSYN  
ATOM     43   CA MET     5     -35.991 -26.902  12.491  1.00  0.00      BSYN  
ATOM     44   CB MET     5     -36.002 -27.008  13.973  1.00  0.00      BSYN  
ATOM     45   CG MET     5     -34.644 -26.645  14.621  1.00  0.00      BSYN  
ATOM     46   SD MET     5     -33.572 -28.070  14.637  1.00  0.00      BSYN  
ATOM     47   CE MET     5     -34.076 -28.666  16.206  1.00  0.00      BSYN  
ATOM     48    C MET     5     -35.272 -28.136  11.883  1.00  0.00      BSYN  
ATOM     49    O MET     5     -35.493 -29.294  12.123  1.00  0.00      BSYN  
ATOM     50    N LYS     6     -34.230 -27.564  11.269  1.00  0.00      BSYN  
ATOM     51    H LYS     6     -34.036 -26.604  11.306  1.00  0.00      BSYN  
ATOM     52   CA LYS     6     -33.275 -28.288  10.514  1.00  0.00      BSYN  
ATOM     53   CB LYS     6     -32.604 -27.376   9.385  1.00  0.00      BSYN  
ATOM     54   CG LYS     6     -33.378 -27.330   8.164  1.00  0.00      BSYN  
ATOM     55   CD LYS     6     -32.764 -26.509   7.056  1.00  0.00      BSYN  
ATOM     56   CE LYS     6     -32.038 -27.416   6.150  1.00  0.00      BSYN  
ATOM     57   NZ LYS     6     -31.368 -26.438   5.297  1.00  0.00      BSYN  
ATOM     58  HZ1 LYS     6     -30.939 -25.759   5.958  1.00  0.00      BSYN  
ATOM     59  HZ2 LYS     6     -30.619 -26.824   4.687  1.00  0.00      BSYN  
ATOM     60  HZ3 LYS     6     -32.085 -26.009   4.678  1.00  0.00      BSYN  
ATOM     61    C LYS     6     -32.246 -28.860  11.551  1.00  0.00      BSYN  
ATOM     62    O LYS     6     -31.232 -28.290  11.894  1.00  0.00      BSYN  
ATOM     63    N GLY     7     -32.522 -30.059  12.070  1.00  0.00      BSYN  
ATOM     64    H GLY     7     -33.399 -30.272  11.689  1.00  0.00      BSYN  
ATOM     65   CA GLY     7     -31.542 -30.785  12.897  1.00  0.00      BSYN  
ATOM     66    C GLY     7     -30.199 -31.177  12.299  1.00  0.00      BSYN  
ATOM     67    O GLY     7     -29.812 -32.355  12.311  1.00  0.00      BSYN  
ATOM     68    N LEU     8     -29.400 -30.183  12.024  1.00  0.00      BSYN  
ATOM     69    H LEU     8     -29.701 -29.271  12.216  1.00  0.00      BSYN  
ATOM     70   CA LEU     8     -28.193 -30.450  11.414  1.00  0.00      BSYN  
ATOM     71   CB LEU     8     -27.582 -29.276  10.617  1.00  0.00      BSYN  
ATOM     72   CG LEU     8     -26.273 -29.401   9.892  1.00  0.00      BSYN  
ATOM     73  CD1 LEU     8     -26.482 -30.144   8.567  1.00  0.00      BSYN  
ATOM     74  CD2 LEU     8     -25.600 -28.162   9.663  1.00  0.00      BSYN  
ATOM     75    C LEU     8     -27.179 -30.850  12.495  1.00  0.00      BSYN  
ATOM     76    O LEU     8     -26.676 -30.067  13.380  1.00  0.00      BSYN  
ATOM     77    N SER     9     -26.800 -32.181  12.397  1.00  0.00      BSYN  
ATOM     78    H SER     9     -27.160 -32.816  11.744  1.00  0.00      BSYN  
ATOM     79   CA SER     9     -25.917 -32.799  13.361  1.00  0.00      BSYN  
ATOM     80   CB SER     9     -26.933 -33.677  14.277  1.00  0.00      BSYN  
ATOM     81   OG SER     9     -27.865 -33.012  15.085  1.00  0.00      BSYN  
ATOM     82   HG SER     9     -27.629 -32.108  15.305  1.00  0.00      BSYN  
ATOM     83    C SER     9     -24.849 -33.674  12.842  1.00  0.00      BSYN  
ATOM     84    O SER     9     -24.192 -34.503  13.590  1.00  0.00      BSYN  
ATOM     85    N MET    10     -24.783 -33.618  11.517  1.00  0.00      BSYN  
ATOM     86    H MET    10     -25.504 -33.211  10.992  1.00  0.00      BSYN  
ATOM     87   CA MET    10     -23.735 -34.331  10.715  1.00  0.00      BSYN  
ATOM     88   CB MET    10     -24.123 -35.770  10.452  1.00  0.00      BSYN  
ATOM     89   CG MET    10     -25.547 -35.858   9.902  1.00  0.00      BSYN  
ATOM     90   SD MET    10     -26.036 -37.620   9.781  1.00  0.00      BSYN  
ATOM     91   CE MET    10     -25.016 -38.298   8.565  1.00  0.00      BSYN  
ATOM     92    C MET    10     -23.197 -33.690   9.399  1.00  0.00      BSYN  
ATOM     93    O MET    10     -24.153 -33.192   8.709  1.00  0.00      BSYN  
ATOM     94    N ALA    11     -21.931 -33.488   9.113  1.00  0.00      BSYN  
ATOM     95    H ALA    11     -21.171 -33.577   9.726  1.00  0.00      BSYN  
ATOM     96   CA ALA    11     -21.501 -33.105   7.754  1.00  0.00      BSYN  
ATOM     97   CB ALA    11     -20.946 -31.637   8.009  1.00  0.00      BSYN  
ATOM     98    C ALA    11     -20.566 -34.077   6.978  1.00  0.00      BSYN  
ATOM     99    O ALA    11     -19.496 -34.346   7.513  1.00  0.00      BSYN  
ATOM    100    N LYS    12     -20.837 -34.489   5.719  1.00  0.00      BSYN  
ATOM    101    H LYS    12     -21.489 -33.895   5.292  1.00  0.00      BSYN  
ATOM    102   CA LYS    12     -20.203 -35.485   4.916  1.00  0.00      BSYN  
ATOM    103   CB LYS    12     -21.173 -36.082   3.934  1.00  0.00      BSYN  
ATOM    104   CG LYS    12     -20.928 -37.618   3.655  1.00  0.00      BSYN  
ATOM    105   CD LYS    12     -20.936 -38.570   4.867  1.00  0.00      BSYN  
ATOM    106   CE LYS    12     -21.420 -39.971   4.264  1.00  0.00      BSYN  
ATOM    107   NZ LYS    12     -21.938 -40.644   5.331  1.00  0.00      BSYN  
ATOM    108  HZ1 LYS    12     -21.124 -40.753   5.968  1.00  0.00      BSYN  
ATOM    109  HZ2 LYS    12     -22.744 -40.041   5.593  1.00  0.00      BSYN  
ATOM    110  HZ3 LYS    12     -22.276 -41.379   4.677  1.00  0.00      BSYN  
ATOM    111    C LYS    12     -19.022 -34.933   4.133  1.00  0.00      BSYN  
ATOM    112    O LYS    12     -19.181 -34.102   3.249  1.00  0.00      BSYN  
ATOM    113    N GLU    13     -17.832 -35.214   4.692  1.00  0.00      BSYN  
ATOM    114    H GLU    13     -17.859 -35.582   5.600  1.00  0.00      BSYN  
ATOM    115   CA GLU    13     -16.554 -34.951   3.978  1.00  0.00      BSYN  
ATOM    116   CB GLU    13     -15.864 -33.778   4.729  1.00  0.00      BSYN  
ATOM    117   CG GLU    13     -16.185 -32.486   3.949  1.00  0.00      BSYN  
ATOM    118   CD GLU    13     -15.362 -31.206   4.222  1.00  0.00      BSYN  
ATOM    119  OE1 GLU    13     -14.446 -31.031   3.441  1.00  0.00      BSYN  
ATOM    120  OE2 GLU    13     -15.798 -30.342   5.041  1.00  0.00      BSYN  
ATOM    121    C GLU    13     -15.632 -36.189   3.853  1.00  0.00      BSYN  
ATOM    122    O GLU    13     -15.531 -36.911   4.833  1.00  0.00      BSYN  
ATOM    123    N GLY    14     -14.987 -36.354   2.762  1.00  0.00      BSYN  
ATOM    124    H GLY    14     -14.851 -35.755   1.997  1.00  0.00      BSYN  
ATOM    125   CA GLY    14     -14.050 -37.453   2.618  1.00  0.00      BSYN  
ATOM    126    C GLY    14     -12.764 -37.050   2.063  1.00  0.00      BSYN  
ATOM    127    O GLY    14     -11.879 -36.457   2.816  1.00  0.00      BSYN  
ATOM    128    N VAL    15     -12.568 -37.410   0.815  1.00  0.00      BSYN  
ATOM    129    H VAL    15     -13.315 -37.874   0.383  1.00  0.00      BSYN  
ATOM    130   CA VAL    15     -11.247 -37.151   0.212  1.00  0.00      BSYN  
ATOM    131   CB VAL    15     -10.783 -38.105  -0.930  1.00  0.00      BSYN  
ATOM    132  CG1 VAL    15     -10.820 -39.461  -0.372  1.00  0.00      BSYN  
ATOM    133  CG2 VAL    15     -11.610 -37.801  -2.243  1.00  0.00      BSYN  
ATOM    134    C VAL    15     -11.010 -35.662  -0.107  1.00  0.00      BSYN  
ATOM    135    O VAL    15      -9.948 -35.014   0.144  1.00  0.00      BSYN  
ATOM    136    N VAL    16     -12.078 -35.050  -0.565  1.00  0.00      BSYN  
ATOM    137    H VAL    16     -12.950 -35.439  -0.786  1.00  0.00      BSYN  
ATOM    138   CA VAL    16     -11.965 -33.581  -0.938  1.00  0.00      BSYN  
ATOM    139   CB VAL    16     -12.861 -33.076  -2.091  1.00  0.00      BSYN  
ATOM    140  CG1 VAL    16     -12.104 -33.495  -3.402  1.00  0.00      BSYN  
ATOM    141  CG2 VAL    16     -14.336 -33.645  -1.852  1.00  0.00      BSYN  
ATOM    142    C VAL    16     -11.946 -32.605   0.258  1.00  0.00      BSYN  
ATOM    143    O VAL    16     -12.944 -31.958   0.500  1.00  0.00      BSYN  
ATOM    144    N ALA    17     -10.769 -32.411   0.764  1.00  0.00      BSYN  
ATOM    145    H ALA    17      -9.985 -32.892   0.425  1.00  0.00      BSYN  
ATOM    146   CA ALA    17     -10.495 -31.642   1.962  1.00  0.00      BSYN  
ATOM    147   CB ALA    17      -9.054 -31.575   2.343  1.00  0.00      BSYN  
ATOM    148    C ALA    17     -10.943 -30.146   1.909  1.00  0.00      BSYN  
ATOM    149    O ALA    17     -10.122 -29.314   1.480  1.00  0.00      BSYN  
ATOM    150    N ALA    18     -12.282 -29.938   1.999  1.00  0.00      BSYN  
ATOM    151    H ALA    18     -13.028 -30.514   2.269  1.00  0.00      BSYN  
ATOM    152   CA ALA    18     -12.643 -28.539   1.867  1.00  0.00      BSYN  
ATOM    153   CB ALA    18     -13.968 -28.521   1.131  1.00  0.00      BSYN  
ATOM    154    C ALA    18     -12.726 -27.566   3.034  1.00  0.00      BSYN  
ATOM    155    O ALA    18     -12.823 -26.356   2.953  1.00  0.00      BSYN  
ATOM    156    N ALA    19     -12.566 -28.282   4.165  1.00  0.00      BSYN  
ATOM    157    H ALA    19     -12.324 -29.232   4.166  1.00  0.00      BSYN  
ATOM    158   CA ALA    19     -12.547 -27.481   5.463  1.00  0.00      BSYN  
ATOM    159   CB ALA    19     -13.990 -26.883   5.807  1.00  0.00      BSYN  
ATOM    160    C ALA    19     -12.273 -28.386   6.709  1.00  0.00      BSYN  
ATOM    161    O ALA    19     -11.478 -28.068   7.548  1.00  0.00      BSYN  
ATOM    162    N GLU    20     -12.832 -29.544   6.903  1.00  0.00      BSYN  
ATOM    163    H GLU    20     -13.391 -29.938   6.201  1.00  0.00      BSYN  
ATOM    164   CA GLU    20     -12.475 -30.413   8.063  1.00  0.00      BSYN  
ATOM    165   CB GLU    20     -13.703 -31.298   8.285  1.00  0.00      BSYN  
ATOM    166   CG GLU    20     -15.063 -30.544   8.364  1.00  0.00      BSYN  
ATOM    167   CD GLU    20     -16.283 -31.388   8.639  1.00  0.00      BSYN  
ATOM    168  OE1 GLU    20     -16.541 -32.327   7.944  1.00  0.00      BSYN  
ATOM    169  OE2 GLU    20     -16.929 -31.029   9.644  1.00  0.00      BSYN  
ATOM    170    C GLU    20     -11.135 -31.126   7.816  1.00  0.00      BSYN  
ATOM    171    O GLU    20     -10.668 -31.296   6.769  1.00  0.00      BSYN  
ATOM    172    N LYS    21     -10.533 -31.531   8.940  1.00  0.00      BSYN  
ATOM    173    H LYS    21     -10.767 -30.932   9.679  1.00  0.00      BSYN  
ATOM    174   CA LYS    21      -9.631 -32.630   9.127  1.00  0.00      BSYN  
ATOM    175   CB LYS    21      -8.945 -32.554  10.533  1.00  0.00      BSYN  
ATOM    176   CG LYS    21     -10.006 -32.416  11.631  1.00  0.00      BSYN  
ATOM    177   CD LYS    21      -9.919 -30.972  12.132  1.00  0.00      BSYN  
ATOM    178   CE LYS    21     -10.737 -30.888  13.357  1.00  0.00      BSYN  
ATOM    179   NZ LYS    21     -12.064 -30.896  12.906  1.00  0.00      BSYN  
ATOM    180  HZ1 LYS    21     -12.541 -30.403  13.688  1.00  0.00      BSYN  
ATOM    181  HZ2 LYS    21     -12.216 -30.458  11.975  1.00  0.00      BSYN  
ATOM    182  HZ3 LYS    21     -12.357 -31.894  12.869  1.00  0.00      BSYN  
ATOM    183    C LYS    21     -10.415 -33.964   9.057  1.00  0.00      BSYN  
ATOM    184    O LYS    21     -10.992 -34.570   9.995  1.00  0.00      BSYN  
ATOM    185    N THR    22     -10.184 -34.452   7.833  1.00  0.00      BSYN  
ATOM    186    H THR    22      -9.362 -34.348   7.309  1.00  0.00      BSYN  
ATOM    187   CA THR    22     -10.912 -35.638   7.357  1.00  0.00      BSYN  
ATOM    188   CB THR    22     -11.187 -35.577   5.793  1.00  0.00      BSYN  
ATOM    189  OG1 THR    22      -9.863 -35.372   5.138  1.00  0.00      BSYN  
ATOM    190  HG1 THR    22      -9.512 -36.263   5.067  1.00  0.00      BSYN  
ATOM    191  CG2 THR    22     -11.876 -34.294   5.558  1.00  0.00      BSYN  
ATOM    192    C THR    22     -10.422 -36.983   7.676  1.00  0.00      BSYN  
ATOM    193    O THR    22      -9.746 -37.595   6.895  1.00  0.00      BSYN  
ATOM    194    N LYS    23     -10.903 -37.566   8.763  1.00  0.00      BSYN  
ATOM    195    H LYS    23     -11.494 -36.988   9.290  1.00  0.00      BSYN  
ATOM    196   CA LYS    23     -10.675 -39.013   9.098  1.00  0.00      BSYN  
ATOM    197   CB LYS    23     -10.719 -39.134  10.629  1.00  0.00      BSYN  
ATOM    198   CG LYS    23      -9.749 -38.301  11.385  1.00  0.00      BSYN  
ATOM    199   CD LYS    23      -9.995 -38.394  12.853  1.00  0.00      BSYN  
ATOM    200   CE LYS    23      -9.094 -37.569  13.716  1.00  0.00      BSYN  
ATOM    201   NZ LYS    23      -7.757 -38.080  13.744  1.00  0.00      BSYN  
ATOM    202  HZ1 LYS    23      -7.876 -39.112  13.697  1.00  0.00      BSYN  
ATOM    203  HZ2 LYS    23      -7.299 -37.771  12.863  1.00  0.00      BSYN  
ATOM    204  HZ3 LYS    23      -7.149 -37.868  14.562  1.00  0.00      BSYN  
ATOM    205    C LYS    23     -11.563 -40.113   8.457  1.00  0.00      BSYN  
ATOM    206    O LYS    23     -11.381 -41.250   8.879  1.00  0.00      BSYN  
ATOM    207    N GLN    24     -12.523 -39.735   7.669  1.00  0.00      BSYN  
ATOM    208    H GLN    24     -12.763 -38.801   7.496  1.00  0.00      BSYN  
ATOM    209   CA GLN    24     -13.301 -40.680   6.865  1.00  0.00      BSYN  
ATOM    210   CB GLN    24     -14.762 -40.320   6.919  1.00  0.00      BSYN  
ATOM    211   CG GLN    24     -15.266 -40.178   8.355  1.00  0.00      BSYN  
ATOM    212   CD GLN    24     -16.808 -40.259   8.396  1.00  0.00      BSYN  
ATOM    213  OE1 GLN    24     -17.576 -39.374   8.818  1.00  0.00      BSYN  
ATOM    214  NE2 GLN    24     -17.411 -41.449   8.244  1.00  0.00      BSYN  
ATOM    215 HE21 GLN    24     -17.008 -42.250   7.849  1.00  0.00      BSYN  
ATOM    216 HE22 GLN    24     -18.332 -41.627   8.528  1.00  0.00      BSYN  
ATOM    217    C GLN    24     -12.730 -40.572   5.498  1.00  0.00      BSYN  
ATOM    218    O GLN    24     -12.502 -39.469   5.089  1.00  0.00      BSYN  
ATOM    219    N GLY    25     -12.300 -41.629   4.719  1.00  0.00      BSYN  
ATOM    220    H GLY    25     -11.929 -41.398   3.842  1.00  0.00      BSYN  
ATOM    221   CA GLY    25     -12.466 -43.089   5.014  1.00  0.00      BSYN  
ATOM    222    C GLY    25     -12.319 -43.942   3.819  1.00  0.00      BSYN  
ATOM    223    O GLY    25     -11.395 -44.766   3.679  1.00  0.00      BSYN  
ATOM    224    N VAL    26     -13.345 -43.811   2.916  1.00  0.00      BSYN  
ATOM    225    H VAL    26     -14.120 -43.236   3.084  1.00  0.00      BSYN  
ATOM    226   CA VAL    26     -13.211 -44.500   1.626  1.00  0.00      BSYN  
ATOM    227   CB VAL    26     -14.691 -44.674   1.099  1.00  0.00      BSYN  
ATOM    228  CG1 VAL    26     -15.272 -45.880   1.926  1.00  0.00      BSYN  
ATOM    229  CG2 VAL    26     -15.681 -43.426   1.207  1.00  0.00      BSYN  
ATOM    230    C VAL    26     -12.359 -43.835   0.582  1.00  0.00      BSYN  
ATOM    231    O VAL    26     -12.625 -42.720   0.207  1.00  0.00      BSYN  
ATOM    232    N THR    27     -11.249 -44.575   0.338  1.00  0.00      BSYN  
ATOM    233    H THR    27     -10.899 -45.252   0.955  1.00  0.00      BSYN  
ATOM    234   CA THR    27     -10.304 -44.129  -0.675  1.00  0.00      BSYN  
ATOM    235   CB THR    27      -8.891 -44.644  -0.349  1.00  0.00      BSYN  
ATOM    236  OG1 THR    27      -8.514 -44.429   0.952  1.00  0.00      BSYN  
ATOM    237  HG1 THR    27      -8.581 -43.602   1.436  1.00  0.00      BSYN  
ATOM    238  CG2 THR    27      -7.879 -43.985  -1.198  1.00  0.00      BSYN  
ATOM    239    C THR    27     -10.853 -44.794  -1.932  1.00  0.00      BSYN  
ATOM    240    O THR    27     -10.334 -45.904  -2.375  1.00  0.00      BSYN  
ATOM    241    N GLU    28     -11.862 -44.128  -2.448  1.00  0.00      BSYN  
ATOM    242    H GLU    28     -12.169 -43.412  -1.854  1.00  0.00      BSYN  
ATOM    243   CA GLU    28     -12.688 -44.607  -3.559  1.00  0.00      BSYN  
ATOM    244   CB GLU    28     -13.798 -43.618  -3.927  1.00  0.00      BSYN  
ATOM    245   CG GLU    28     -14.617 -43.115  -2.706  1.00  0.00      BSYN  
ATOM    246   CD GLU    28     -15.668 -42.076  -3.165  1.00  0.00      BSYN  
ATOM    247  OE1 GLU    28     -16.855 -42.363  -3.159  1.00  0.00      BSYN  
ATOM    248  OE2 GLU    28     -15.274 -40.888  -3.385  1.00  0.00      BSYN  
ATOM    249    C GLU    28     -11.889 -44.961  -4.804  1.00  0.00      BSYN  
ATOM    250    O GLU    28     -11.324 -44.102  -5.553  1.00  0.00      BSYN  
ATOM    251    N ALA    29     -11.947 -46.280  -4.988  1.00  0.00      BSYN  
ATOM    252    H ALA    29     -12.491 -46.883  -4.441  1.00  0.00      BSYN  
ATOM    253   CA ALA    29     -11.386 -46.892  -6.166  1.00  0.00      BSYN  
ATOM    254   CB ALA    29     -10.990 -48.235  -5.755  1.00  0.00      BSYN  
ATOM    255    C ALA    29     -12.339 -46.865  -7.312  1.00  0.00      BSYN  
ATOM    256    O ALA    29     -13.424 -47.373  -7.337  1.00  0.00      BSYN  
ATOM    257    N ALA    30     -11.730 -46.024  -8.200  1.00  0.00      BSYN  
ATOM    258    H ALA    30     -10.788 -45.781  -8.075  1.00  0.00      BSYN  
ATOM    259   CA ALA    30     -12.388 -45.539  -9.449  1.00  0.00      BSYN  
ATOM    260   CB ALA    30     -12.924 -44.251  -9.283  1.00  0.00      BSYN  
ATOM    261    C ALA    30     -11.332 -45.555 -10.588  1.00  0.00      BSYN  
ATOM    262    O ALA    30     -11.501 -46.385 -11.521  1.00  0.00      BSYN  
ATOM    263    N GLU    31     -10.309 -44.740 -10.335  1.00  0.00      BSYN  
ATOM    264    H GLU    31     -10.456 -44.115  -9.595  1.00  0.00      BSYN  
ATOM    265   CA GLU    31      -9.299 -44.618 -11.340  1.00  0.00      BSYN  
ATOM    266   CB GLU    31      -8.496 -43.162 -11.287  1.00  0.00      BSYN  
ATOM    267   CG GLU    31      -9.555 -42.053 -11.185  1.00  0.00      BSYN  
ATOM    268   CD GLU    31     -10.232 -41.525 -12.447  1.00  0.00      BSYN  
ATOM    269  OE1 GLU    31      -9.552 -41.339 -13.496  1.00  0.00      BSYN  
ATOM    270  OE2 GLU    31     -11.353 -41.114 -12.252  1.00  0.00      BSYN  
ATOM    271    C GLU    31      -8.319 -45.781 -11.212  1.00  0.00      BSYN  
ATOM    272    O GLU    31      -7.451 -45.698 -10.315  1.00  0.00      BSYN  
ATOM    273    N LYS    32      -8.436 -46.922 -11.953  1.00  0.00      BSYN  
ATOM    274    H LYS    32      -9.252 -47.145 -12.449  1.00  0.00      BSYN  
ATOM    275   CA LYS    32      -7.391 -47.980 -11.847  1.00  0.00      BSYN  
ATOM    276   CB LYS    32      -7.999 -49.392 -11.431  1.00  0.00      BSYN  
ATOM    277   CG LYS    32      -7.138 -50.394 -10.716  1.00  0.00      BSYN  
ATOM    278   CD LYS    32      -7.313 -51.621 -11.602  1.00  0.00      BSYN  
ATOM    279   CE LYS    32      -6.424 -52.708 -11.166  1.00  0.00      BSYN  
ATOM    280   NZ LYS    32      -5.017 -52.587 -11.540  1.00  0.00      BSYN  
ATOM    281  HZ1 LYS    32      -4.707 -51.596 -11.490  1.00  0.00      BSYN  
ATOM    282  HZ2 LYS    32      -4.279 -53.107 -11.025  1.00  0.00      BSYN  
ATOM    283  HZ3 LYS    32      -4.940 -52.852 -12.543  1.00  0.00      BSYN  
ATOM    284    C LYS    32      -6.508 -48.033 -13.092  1.00  0.00      BSYN  
ATOM    285    O LYS    32      -6.988 -47.962 -14.222  1.00  0.00      BSYN  
ATOM    286    N THR    33      -5.204 -48.142 -12.842  1.00  0.00      BSYN  
ATOM    287    H THR    33      -4.731 -48.097 -11.985  1.00  0.00      BSYN  
ATOM    288   CA THR    33      -4.210 -48.470 -13.865  1.00  0.00      BSYN  
ATOM    289   CB THR    33      -2.773 -47.924 -13.505  1.00  0.00      BSYN  
ATOM    290  OG1 THR    33      -2.946 -46.594 -12.961  1.00  0.00      BSYN  
ATOM    291  HG1 THR    33      -3.617 -46.122 -13.459  1.00  0.00      BSYN  
ATOM    292  CG2 THR    33      -1.725 -47.872 -14.589  1.00  0.00      BSYN  
ATOM    293    C THR    33      -4.220 -49.983 -13.966  1.00  0.00      BSYN  
ATOM    294    O THR    33      -3.948 -50.772 -13.071  1.00  0.00      BSYN  
ATOM    295    N LYS    34      -4.516 -50.416 -15.222  1.00  0.00      BSYN  
ATOM    296    H LYS    34      -4.705 -49.781 -15.944  1.00  0.00      BSYN  
ATOM    297   CA LYS    34      -4.317 -51.793 -15.717  1.00  0.00      BSYN  
ATOM    298   CB LYS    34      -5.179 -51.877 -17.090  1.00  0.00      BSYN  
ATOM    299   CG LYS    34      -6.682 -51.636 -16.971  1.00  0.00      BSYN  
ATOM    300   CD LYS    34      -7.296 -52.763 -16.213  1.00  0.00      BSYN  
ATOM    301   CE LYS    34      -8.748 -52.520 -15.849  1.00  0.00      BSYN  
ATOM    302   NZ LYS    34      -9.437 -53.696 -15.342  1.00  0.00      BSYN  
ATOM    303  HZ1 LYS    34      -8.881 -54.239 -14.651  1.00  0.00      BSYN  
ATOM    304  HZ2 LYS    34     -10.377 -53.451 -14.972  1.00  0.00      BSYN  
ATOM    305  HZ3 LYS    34      -9.535 -54.374 -16.125  1.00  0.00      BSYN  
ATOM    306    C LYS    34      -2.826 -52.174 -15.984  1.00  0.00      BSYN  
ATOM    307    O LYS    34      -1.911 -51.338 -16.090  1.00  0.00      BSYN  
ATOM    308    N GLU    35      -2.644 -53.515 -15.979  1.00  0.00      BSYN  
ATOM    309    H GLU    35      -3.499 -53.944 -16.191  1.00  0.00      BSYN  
ATOM    310   CA GLU    35      -1.447 -54.183 -15.945  1.00  0.00      BSYN  
ATOM    311   CB GLU    35      -1.695 -55.559 -15.487  1.00  0.00      BSYN  
ATOM    312   CG GLU    35      -2.345 -55.743 -14.030  1.00  0.00      BSYN  
ATOM    313   CD GLU    35      -1.249 -55.997 -12.978  1.00  0.00      BSYN  
ATOM    314  OE1 GLU    35      -0.902 -55.104 -12.249  1.00  0.00      BSYN  
ATOM    315  OE2 GLU    35      -0.691 -57.144 -12.932  1.00  0.00      BSYN  
ATOM    316    C GLU    35      -0.621 -54.274 -17.225  1.00  0.00      BSYN  
ATOM    317    O GLU    35       0.532 -54.680 -17.047  1.00  0.00      BSYN  
ATOM    318    N GLY    36      -1.203 -53.980 -18.413  1.00  0.00      BSYN  
ATOM    319    H GLY    36      -2.031 -53.459 -18.464  1.00  0.00      BSYN  
ATOM    320   CA GLY    36      -0.534 -54.253 -19.617  1.00  0.00      BSYN  
ATOM    321    C GLY    36      -0.548 -55.682 -20.163  1.00  0.00      BSYN  
ATOM    322    O GLY    36      -0.665 -55.834 -21.392  1.00  0.00      BSYN  
ATOM    323    N VAL    37      -0.569 -56.676 -19.206  1.00  0.00      BSYN  
ATOM    324    H VAL    37      -0.770 -56.430 -18.279  1.00  0.00      BSYN  
ATOM    325   CA VAL    37      -0.597 -58.071 -19.606  1.00  0.00      BSYN  
ATOM    326   CB VAL    37       0.771 -58.791 -19.085  1.00  0.00      BSYN  
ATOM    327  CG1 VAL    37       0.934 -58.642 -17.501  1.00  0.00      BSYN  
ATOM    328  CG2 VAL    37       0.806 -60.318 -19.645  1.00  0.00      BSYN  
ATOM    329    C VAL    37      -1.808 -58.916 -19.111  1.00  0.00      BSYN  
ATOM    330    O VAL    37      -2.282 -58.752 -17.989  1.00  0.00      BSYN  
ATOM    331    N LEU    38      -2.153 -59.932 -19.893  1.00  0.00      BSYN  
ATOM    332    H LEU    38      -1.498 -60.060 -20.610  1.00  0.00      BSYN  
ATOM    333   CA LEU    38      -3.292 -60.838 -19.781  1.00  0.00      BSYN  
ATOM    334   CB LEU    38      -3.693 -61.415 -21.064  1.00  0.00      BSYN  
ATOM    335   CG LEU    38      -4.695 -60.594 -21.900  1.00  0.00      BSYN  
ATOM    336  CD1 LEU    38      -5.145 -61.373 -23.198  1.00  0.00      BSYN  
ATOM    337  CD2 LEU    38      -5.931 -60.387 -21.035  1.00  0.00      BSYN  
ATOM    338    C LEU    38      -2.847 -61.915 -18.812  1.00  0.00      BSYN  
ATOM    339    O LEU    38      -3.403 -61.907 -17.741  1.00  0.00      BSYN  
ATOM    340    N TYR    39      -1.777 -62.639 -19.089  1.00  0.00      BSYN  
ATOM    341    H TYR    39      -1.106 -62.256 -19.693  1.00  0.00      BSYN  
ATOM    342   CA TYR    39      -1.367 -63.771 -18.408  1.00  0.00      BSYN  
ATOM    343   CB TYR    39      -0.795 -64.757 -19.454  1.00  0.00      BSYN  
ATOM    344   CG TYR    39      -1.837 -65.499 -20.299  1.00  0.00      BSYN  
ATOM    345  CD1 TYR    39      -1.357 -66.111 -21.440  1.00  0.00      BSYN  
ATOM    346  CE1 TYR    39      -2.169 -66.809 -22.193  1.00  0.00      BSYN  
ATOM    347  CD2 TYR    39      -3.186 -65.575 -19.983  1.00  0.00      BSYN  
ATOM    348  CE2 TYR    39      -4.014 -66.397 -20.724  1.00  0.00      BSYN  
ATOM    349   CZ TYR    39      -3.475 -67.056 -21.796  1.00  0.00      BSYN  
ATOM    350   OH TYR    39      -4.314 -67.848 -22.449  1.00  0.00      BSYN  
ATOM    351   HH TYR    39      -3.801 -68.613 -22.720  1.00  0.00      BSYN  
ATOM    352    C TYR    39      -0.410 -63.725 -17.265  1.00  0.00      BSYN  
ATOM    353    O TYR    39       0.527 -64.515 -17.111  1.00  0.00      BSYN  
ATOM    354    N VAL    40      -0.793 -62.796 -16.416  1.00  0.00      BSYN  
ATOM    355    H VAL    40      -1.719 -62.482 -16.478  1.00  0.00      BSYN  
ATOM    356   CA VAL    40      -0.063 -62.484 -15.204  1.00  0.00      BSYN  
ATOM    357   CB VAL    40      -0.108 -60.987 -14.647  1.00  0.00      BSYN  
ATOM    358  CG1 VAL    40      -1.579 -60.632 -14.587  1.00  0.00      BSYN  
ATOM    359  CG2 VAL    40       0.768 -60.743 -13.380  1.00  0.00      BSYN  
ATOM    360    C VAL    40      -0.238 -63.555 -14.097  1.00  0.00      BSYN  
ATOM    361    O VAL    40      -1.114 -63.339 -13.281  1.00  0.00      BSYN  
ATOM    362    N GLY    41       0.669 -64.553 -14.162  1.00  0.00      BSYN  
ATOM    363    H GLY    41       1.256 -64.554 -14.946  1.00  0.00      BSYN  
ATOM    364   CA GLY    41       0.714 -65.625 -13.225  1.00  0.00      BSYN  
ATOM    365    C GLY    41       0.322 -67.014 -13.722  1.00  0.00      BSYN  
ATOM    366    O GLY    41       0.392 -67.949 -12.881  1.00  0.00      BSYN  
ATOM    367    N SER    42      -0.391 -67.114 -14.875  1.00  0.00      BSYN  
ATOM    368    H SER    42      -0.776 -66.332 -15.323  1.00  0.00      BSYN  
ATOM    369   CA SER    42      -1.072 -68.347 -15.258  1.00  0.00      BSYN  
ATOM    370   CB SER    42      -2.521 -67.982 -15.594  1.00  0.00      BSYN  
ATOM    371   OG SER    42      -2.585 -67.037 -16.697  1.00  0.00      BSYN  
ATOM    372   HG SER    42      -3.437 -66.933 -17.128  1.00  0.00      BSYN  
ATOM    373    C SER    42      -0.450 -69.181 -16.302  1.00  0.00      BSYN  
ATOM    374    O SER    42       0.025 -70.223 -15.979  1.00  0.00      BSYN  
ATOM    375    N LYS    43      -0.264 -68.752 -17.534  1.00  0.00      BSYN  
ATOM    376    H LYS    43      -0.769 -67.927 -17.691  1.00  0.00      BSYN  
ATOM    377   CA LYS    43       0.327 -69.448 -18.604  1.00  0.00      BSYN  
ATOM    378   CB LYS    43      -0.678 -69.686 -19.644  1.00  0.00      BSYN  
ATOM    379   CG LYS    43      -1.844 -70.655 -19.355  1.00  0.00      BSYN  
ATOM    380   CD LYS    43      -2.378 -70.927 -20.695  1.00  0.00      BSYN  
ATOM    381   CE LYS    43      -1.616 -72.072 -21.403  1.00  0.00      BSYN  
ATOM    382   NZ LYS    43      -1.677 -72.144 -22.904  1.00  0.00      BSYN  
ATOM    383  HZ1 LYS    43      -1.087 -72.901 -23.305  1.00  0.00      BSYN  
ATOM    384  HZ2 LYS    43      -2.695 -72.297 -23.051  1.00  0.00      BSYN  
ATOM    385  HZ3 LYS    43      -1.567 -71.235 -23.398  1.00  0.00      BSYN  
ATOM    386    C LYS    43       1.679 -68.953 -19.271  1.00  0.00      BSYN  
ATOM    387    O LYS    43       1.710 -67.715 -19.428  1.00  0.00      BSYN  
ATOM    388    N THR    44       2.582 -69.754 -19.914  1.00  0.00      BSYN  
ATOM    389    H THR    44       3.404 -69.331 -20.238  1.00  0.00      BSYN  
ATOM    390   CA THR    44       2.404 -71.197 -19.900  1.00  0.00      BSYN  
ATOM    391   CB THR    44       2.948 -71.611 -21.337  1.00  0.00      BSYN  
ATOM    392  OG1 THR    44       4.202 -70.996 -21.278  1.00  0.00      BSYN  
ATOM    393  HG1 THR    44       5.009 -71.504 -21.167  1.00  0.00      BSYN  
ATOM    394  CG2 THR    44       2.263 -70.940 -22.525  1.00  0.00      BSYN  
ATOM    395    C THR    44       3.073 -71.975 -18.790  1.00  0.00      BSYN  
ATOM    396    O THR    44       4.313 -72.111 -18.684  1.00  0.00      BSYN  
ATOM    397    N ARG    45       2.020 -72.381 -17.976  1.00  0.00      BSYN  
ATOM    398    H ARG    45       1.181 -71.878 -18.036  1.00  0.00      BSYN  
ATOM    399   CA ARG    45       2.259 -73.291 -16.913  1.00  0.00      BSYN  
ATOM    400   CB ARG    45       2.275 -72.600 -15.499  1.00  0.00      BSYN  
ATOM    401   CG ARG    45       2.547 -73.411 -14.156  1.00  0.00      BSYN  
ATOM    402   CD ARG    45       2.638 -72.267 -13.065  1.00  0.00      BSYN  
ATOM    403   NE ARG    45       2.800 -72.848 -11.654  1.00  0.00      BSYN  
ATOM    404   HE ARG    45       3.385 -73.622 -11.519  1.00  0.00      BSYN  
ATOM    405   CZ ARG    45       2.487 -72.151 -10.559  1.00  0.00      BSYN  
ATOM    406  NH1 ARG    45       2.745 -72.723  -9.377  1.00  0.00      BSYN  
ATOM    407 HH11 ARG    45       2.442 -72.358  -8.498  1.00  0.00      BSYN  
ATOM    408 HH12 ARG    45       3.430 -73.444  -9.489  1.00  0.00      BSYN  
ATOM    409  NH2 ARG    45       2.159 -70.869 -10.630  1.00  0.00      BSYN  
ATOM    410 HH21 ARG    45       1.684 -70.465  -9.849  1.00  0.00      BSYN  
ATOM    411 HH22 ARG    45       2.101 -70.487 -11.552  1.00  0.00      BSYN  
ATOM    412    C ARG    45       1.095 -74.309 -16.699  1.00  0.00      BSYN  
ATOM    413    O ARG    45       1.396 -75.501 -16.691  1.00  0.00      BSYN  
ATOM    414    N GLU    46      -0.170 -73.967 -16.493  1.00  0.00      BSYN  
ATOM    415    H GLU    46      -0.352 -73.007 -16.419  1.00  0.00      BSYN  
ATOM    416   CA GLU    46      -1.355 -74.824 -16.411  1.00  0.00      BSYN  
ATOM    417   CB GLU    46      -2.656 -74.012 -15.797  1.00  0.00      BSYN  
ATOM    418   CG GLU    46      -3.832 -74.916 -15.471  1.00  0.00      BSYN  
ATOM    419   CD GLU    46      -5.100 -74.160 -15.055  1.00  0.00      BSYN  
ATOM    420  OE1 GLU    46      -5.240 -74.007 -13.805  1.00  0.00      BSYN  
ATOM    421  OE2 GLU    46      -5.823 -73.632 -15.866  1.00  0.00      BSYN  
ATOM    422    C GLU    46      -1.572 -75.531 -17.710  1.00  0.00      BSYN  
ATOM    423    O GLU    46      -2.084 -74.888 -18.618  1.00  0.00      BSYN  
ATOM    424    N GLY    47      -1.375 -76.839 -17.819  1.00  0.00      BSYN  
ATOM    425    H GLY    47      -1.500 -77.384 -17.015  1.00  0.00      BSYN  
ATOM    426   CA GLY    47      -1.045 -77.563 -19.069  1.00  0.00      BSYN  
ATOM    427    C GLY    47      -0.085 -78.730 -18.724  1.00  0.00      BSYN  
ATOM    428    O GLY    47      -0.209 -79.834 -19.181  1.00  0.00      BSYN  
ATOM    429    N VAL    48       0.796 -78.431 -17.846  1.00  0.00      BSYN  
ATOM    430    H VAL    48       0.764 -77.517 -17.493  1.00  0.00      BSYN  
ATOM    431   CA VAL    48       1.659 -79.526 -17.416  1.00  0.00      BSYN  
ATOM    432   CB VAL    48       3.044 -78.942 -17.149  1.00  0.00      BSYN  
ATOM    433  CG1 VAL    48       3.240 -77.972 -16.104  1.00  0.00      BSYN  
ATOM    434  CG2 VAL    48       4.104 -80.018 -17.467  1.00  0.00      BSYN  
ATOM    435    C VAL    48       1.173 -80.073 -16.037  1.00  0.00      BSYN  
ATOM    436    O VAL    48       1.926 -80.852 -15.425  1.00  0.00      BSYN  
ATOM    437    N VAL    49      -0.128 -79.963 -15.641  1.00  0.00      BSYN  
ATOM    438    H VAL    49      -0.823 -79.412 -16.057  1.00  0.00      BSYN  
ATOM    439   CA VAL    49      -0.538 -80.671 -14.456  1.00  0.00      BSYN  
ATOM    440   CB VAL    49      -0.545 -80.016 -12.909  1.00  0.00      BSYN  
ATOM    441  CG1 VAL    49       0.721 -79.690 -12.311  1.00  0.00      BSYN  
ATOM    442  CG2 VAL    49      -1.340 -78.703 -12.987  1.00  0.00      BSYN  
ATOM    443    C VAL    49      -1.780 -81.481 -14.549  1.00  0.00      BSYN  
ATOM    444    O VAL    49      -2.694 -81.069 -15.319  1.00  0.00      BSYN  
ATOM    445    N GLN    50      -1.842 -82.626 -13.853  1.00  0.00      BSYN  
ATOM    446    H GLN    50      -0.983 -82.807 -13.418  1.00  0.00      BSYN  
ATOM    447   CA GLN    50      -2.887 -83.631 -13.936  1.00  0.00      BSYN  
ATOM    448   CB GLN    50      -2.518 -85.038 -13.618  1.00  0.00      BSYN  
ATOM    449   CG GLN    50      -1.335 -85.552 -14.366  1.00  0.00      BSYN  
ATOM    450   CD GLN    50      -1.380 -86.296 -15.690  1.00  0.00      BSYN  
ATOM    451  OE1 GLN    50      -1.879 -85.851 -16.706  1.00  0.00      BSYN  
ATOM    452  NE2 GLN    50      -0.678 -87.363 -15.957  1.00  0.00      BSYN  
ATOM    453 HE21 GLN    50      -0.071 -87.591 -15.223  1.00  0.00      BSYN  
ATOM    454 HE22 GLN    50      -0.656 -87.866 -16.798  1.00  0.00      BSYN  
ATOM    455    C GLN    50      -4.079 -83.371 -13.063  1.00  0.00      BSYN  
ATOM    456    O GLN    50      -3.973 -83.341 -11.809  1.00  0.00      BSYN  
ATOM    457    N GLY    51      -5.242 -83.500 -13.670  1.00  0.00      BSYN  
ATOM    458    H GLY    51      -5.160 -84.214 -14.336  1.00  0.00      BSYN  
ATOM    459   CA GLY    51      -6.491 -83.133 -12.970  1.00  0.00      BSYN  
ATOM    460    C GLY    51      -7.442 -82.230 -13.768  1.00  0.00      BSYN  
ATOM    461    O GLY    51      -7.148 -81.885 -14.899  1.00  0.00      BSYN  
ATOM    462    N VAL    52      -8.600 -81.840 -13.195  1.00  0.00      BSYN  
ATOM    463    H VAL    52      -8.705 -82.228 -12.302  1.00  0.00      BSYN  
ATOM    464   CA VAL    52      -9.477 -80.996 -13.931  1.00  0.00      BSYN  
ATOM    465   CB VAL    52     -10.998 -81.500 -13.773  1.00  0.00      BSYN  
ATOM    466  CG1 VAL    52     -11.859 -80.972 -14.961  1.00  0.00      BSYN  
ATOM    467  CG2 VAL    52     -11.296 -82.982 -13.702  1.00  0.00      BSYN  
ATOM    468    C VAL    52      -9.421 -79.543 -13.628  1.00  0.00      BSYN  
ATOM    469    O VAL    52      -9.758 -78.928 -12.603  1.00  0.00      BSYN  
ATOM    470    N ALA    53      -8.791 -78.947 -14.671  1.00  0.00      BSYN  
ATOM    471    H ALA    53      -8.519 -79.590 -15.359  1.00  0.00      BSYN  
ATOM    472   CA ALA    53      -8.781 -77.462 -14.675  1.00  0.00      BSYN  
ATOM    473   CB ALA    53      -7.495 -77.076 -15.420  1.00  0.00      BSYN  
ATOM    474    C ALA    53      -9.981 -76.764 -15.320  1.00  0.00      BSYN  
ATOM    475    O ALA    53     -10.532 -77.198 -16.337  1.00  0.00      BSYN  
ATOM    476    N SER    54     -10.191 -75.484 -14.880  1.00  0.00      BSYN  
ATOM    477    H SER    54      -9.536 -75.125 -14.245  1.00  0.00      BSYN  
ATOM    478   CA SER    54     -11.343 -74.663 -15.268  1.00  0.00      BSYN  
ATOM    479   CB SER    54     -12.169 -74.200 -14.001  1.00  0.00      BSYN  
ATOM    480   OG SER    54     -11.408 -73.638 -12.938  1.00  0.00      BSYN  
ATOM    481   HG SER    54     -11.033 -74.265 -12.315  1.00  0.00      BSYN  
ATOM    482    C SER    54     -11.148 -73.468 -16.175  1.00  0.00      BSYN  
ATOM    483    O SER    54     -11.905 -72.926 -16.966  1.00  0.00      BSYN  
ATOM    484    N VAL    55      -9.950 -72.905 -15.855  1.00  0.00      BSYN  
ATOM    485    H VAL    55      -9.604 -73.209 -14.991  1.00  0.00      BSYN  
ATOM    486   CA VAL    55      -9.400 -71.774 -16.676  1.00  0.00      BSYN  
ATOM    487   CB VAL    55      -8.405 -70.931 -15.819  1.00  0.00      BSYN  
ATOM    488  CG1 VAL    55      -8.172 -69.609 -16.506  1.00  0.00      BSYN  
ATOM    489  CG2 VAL    55      -8.826 -70.644 -14.416  1.00  0.00      BSYN  
ATOM    490    C VAL    55      -8.704 -72.166 -18.021  1.00  0.00      BSYN  
ATOM    491    O VAL    55      -9.029 -71.569 -19.125  1.00  0.00      BSYN  
ATOM    492    N ALA    56      -7.723 -73.130 -18.035  1.00  0.00      BSYN  
ATOM    493    H ALA    56      -7.244 -73.558 -17.295  1.00  0.00      BSYN  
ATOM    494   CA ALA    56      -7.123 -73.406 -19.367  1.00  0.00      BSYN  
ATOM    495   CB ALA    56      -5.703 -74.019 -19.234  1.00  0.00      BSYN  
ATOM    496    C ALA    56      -8.118 -74.264 -20.166  1.00  0.00      BSYN  
ATOM    497    O ALA    56      -8.221 -75.482 -19.946  1.00  0.00      BSYN  
ATOM    498    N GLU    57      -8.772 -73.685 -21.217  1.00  0.00      BSYN  
ATOM    499    H GLU    57      -8.286 -72.926 -21.604  1.00  0.00      BSYN  
ATOM    500   CA GLU    57      -9.714 -74.386 -21.946  1.00  0.00      BSYN  
ATOM    501   CB GLU    57     -10.708 -73.444 -22.506  1.00  0.00      BSYN  
ATOM    502   CG GLU    57     -11.969 -73.144 -21.620  1.00  0.00      BSYN  
ATOM    503   CD GLU    57     -12.815 -71.967 -22.084  1.00  0.00      BSYN  
ATOM    504  OE1 GLU    57     -12.739 -70.811 -21.535  1.00  0.00      BSYN  
ATOM    505  OE2 GLU    57     -13.569 -72.191 -22.998  1.00  0.00      BSYN  
ATOM    506    C GLU    57      -9.083 -75.294 -22.943  1.00  0.00      BSYN  
ATOM    507    O GLU    57      -8.032 -75.008 -23.559  1.00  0.00      BSYN  
ATOM    508    N LYS    58      -9.736 -76.392 -23.296  1.00  0.00      BSYN  
ATOM    509    H LYS    58     -10.682 -76.635 -23.218  1.00  0.00      BSYN  
ATOM    510   CA LYS    58      -9.068 -77.430 -24.140  1.00  0.00      BSYN  
ATOM    511   CB LYS    58      -8.853 -78.607 -23.205  1.00  0.00      BSYN  
ATOM    512   CG LYS    58      -7.555 -78.302 -22.494  1.00  0.00      BSYN  
ATOM    513   CD LYS    58      -7.409 -79.141 -21.193  1.00  0.00      BSYN  
ATOM    514   CE LYS    58      -6.139 -78.909 -20.351  1.00  0.00      BSYN  
ATOM    515   NZ LYS    58      -6.540 -78.690 -19.016  1.00  0.00      BSYN  
ATOM    516  HZ1 LYS    58      -5.687 -78.758 -18.424  1.00  0.00      BSYN  
ATOM    517  HZ2 LYS    58      -6.911 -77.726 -18.894  1.00  0.00      BSYN  
ATOM    518  HZ3 LYS    58      -7.226 -79.432 -18.772  1.00  0.00      BSYN  
ATOM    519    C LYS    58     -10.014 -77.678 -25.326  1.00  0.00      BSYN  
ATOM    520    O LYS    58     -11.193 -77.425 -25.341  1.00  0.00      BSYN  
ATOM    521    N THR    59      -9.228 -78.194 -26.313  1.00  0.00      BSYN  
ATOM    522    H THR    59      -8.262 -78.075 -26.197  1.00  0.00      BSYN  
ATOM    523   CA THR    59      -9.808 -78.668 -27.623  1.00  0.00      BSYN  
ATOM    524   CB THR    59      -8.789 -78.598 -28.662  1.00  0.00      BSYN  
ATOM    525  OG1 THR    59      -8.068 -77.319 -28.763  1.00  0.00      BSYN  
ATOM    526  HG1 THR    59      -8.530 -76.710 -29.343  1.00  0.00      BSYN  
ATOM    527  CG2 THR    59      -9.286 -79.053 -29.987  1.00  0.00      BSYN  
ATOM    528    C THR    59     -10.405 -80.116 -27.581  1.00  0.00      BSYN  
ATOM    529    O THR    59      -9.771 -81.063 -27.261  1.00  0.00      BSYN  
ATOM    530    N LYS    60     -11.638 -80.150 -28.023  1.00  0.00      BSYN  
ATOM    531    H LYS    60     -11.957 -79.440 -28.619  1.00  0.00      BSYN  
ATOM    532   CA LYS    60     -12.475 -81.286 -27.969  1.00  0.00      BSYN  
ATOM    533   CB LYS    60     -14.005 -80.777 -27.921  1.00  0.00      BSYN  
ATOM    534   CG LYS    60     -15.004 -81.744 -28.361  1.00  0.00      BSYN  
ATOM    535   CD LYS    60     -16.315 -81.001 -28.230  1.00  0.00      BSYN  
ATOM    536   CE LYS    60     -16.633 -80.588 -26.878  1.00  0.00      BSYN  
ATOM    537   NZ LYS    60     -17.742 -79.710 -26.729  1.00  0.00      BSYN  
ATOM    538  HZ1 LYS    60     -18.623 -80.261 -26.698  1.00  0.00      BSYN  
ATOM    539  HZ2 LYS    60     -17.560 -79.158 -25.867  1.00  0.00      BSYN  
ATOM    540  HZ3 LYS    60     -17.748 -79.098 -27.570  1.00  0.00      BSYN  
ATOM    541    C LYS    60     -12.241 -82.197 -29.141  1.00  0.00      BSYN  
ATOM    542    O LYS    60     -12.325 -81.976 -30.317  1.00  0.00      BSYN  
ATOM    543    N GLU    61     -11.670 -83.257 -28.608  1.00  0.00      BSYN  
ATOM    544    H GLU    61     -11.650 -83.460 -27.649  1.00  0.00      BSYN  
ATOM    545   CA GLU    61     -11.224 -84.269 -29.486  1.00  0.00      BSYN  
ATOM    546   CB GLU    61      -9.722 -84.702 -29.314  1.00  0.00      BSYN  
ATOM    547   CG GLU    61      -8.684 -83.694 -29.773  1.00  0.00      BSYN  
ATOM    548   CD GLU    61      -7.290 -84.263 -29.796  1.00  0.00      BSYN  
ATOM    549  OE1 GLU    61      -6.953 -85.175 -29.063  1.00  0.00      BSYN  
ATOM    550  OE2 GLU    61      -6.506 -83.759 -30.651  1.00  0.00      BSYN  
ATOM    551    C GLU    61     -12.204 -85.431 -29.752  1.00  0.00      BSYN  
ATOM    552    O GLU    61     -12.915 -85.917 -28.904  1.00  0.00      BSYN  
ATOM    553    N GLN    62     -12.332 -85.876 -31.012  1.00  0.00      BSYN  
ATOM    554    H GLN    62     -11.619 -85.805 -31.681  1.00  0.00      BSYN  
ATOM    555   CA GLN    62     -13.298 -86.848 -31.466  1.00  0.00      BSYN  
ATOM    556   CB GLN    62     -13.829 -86.659 -32.821  1.00  0.00      BSYN  
ATOM    557   CG GLN    62     -14.945 -85.627 -33.045  1.00  0.00      BSYN  
ATOM    558   CD GLN    62     -14.773 -84.348 -32.236  1.00  0.00      BSYN  
ATOM    559  OE1 GLN    62     -15.467 -84.114 -31.327  1.00  0.00      BSYN  
ATOM    560  NE2 GLN    62     -13.774 -83.530 -32.527  1.00  0.00      BSYN  
ATOM    561 HE21 GLN    62     -13.784 -82.623 -32.157  1.00  0.00      BSYN  
ATOM    562 HE22 GLN    62     -13.195 -83.978 -33.178  1.00  0.00      BSYN  
ATOM    563    C GLN    62     -12.775 -88.264 -31.472  1.00  0.00      BSYN  
ATOM    564    O GLN    62     -13.585 -89.160 -31.251  1.00  0.00      BSYN  
ATOM    565    N ALA    63     -11.434 -88.310 -31.531  1.00  0.00      BSYN  
ATOM    566    H ALA    63     -10.762 -87.597 -31.523  1.00  0.00      BSYN  
ATOM    567   CA ALA    63     -10.713 -89.615 -31.382  1.00  0.00      BSYN  
ATOM    568   CB ALA    63      -9.386 -89.524 -32.094  1.00  0.00      BSYN  
ATOM    569    C ALA    63     -10.308 -89.989 -29.902  1.00  0.00      BSYN  
ATOM    570    O ALA    63     -10.146 -89.235 -28.941  1.00  0.00      BSYN  
ATOM    571    N SER    64      -9.920 -91.292 -29.913  1.00  0.00      BSYN  
ATOM    572    H SER    64      -9.803 -91.699 -30.797  1.00  0.00      BSYN  
ATOM    573   CA SER    64      -9.849 -92.087 -28.677  1.00  0.00      BSYN  
ATOM    574   CB SER    64     -11.097 -93.199 -28.734  1.00  0.00      BSYN  
ATOM    575   OG SER    64     -12.324 -92.817 -29.316  1.00  0.00      BSYN  
ATOM    576   HG SER    64     -12.183 -92.623 -30.245  1.00  0.00      BSYN  
ATOM    577    C SER    64      -8.597 -92.794 -28.346  1.00  0.00      BSYN  
ATOM    578    O SER    64      -8.264 -92.996 -27.189  1.00  0.00      BSYN  
ATOM    579    N HIS    65      -7.825 -93.179 -29.427  1.00  0.00      BSYN  
ATOM    580    H HIS    65      -8.144 -93.088 -30.349  1.00  0.00      BSYN  
ATOM    581   CA HIS    65      -6.531 -93.814 -29.457  1.00  0.00      BSYN  
ATOM    582   CB HIS    65      -6.545 -95.086 -30.276  1.00  0.00      BSYN  
ATOM    583   CG HIS    65      -7.340 -94.949 -31.589  1.00  0.00      BSYN  
ATOM    584  ND1 HIS    65      -7.133 -94.174 -32.606  1.00  0.00      BSYN  
ATOM    585  HD1 HIS    65      -6.438 -93.493 -32.726  1.00  0.00      BSYN  
ATOM    586  CD2 HIS    65      -8.261 -95.868 -32.017  1.00  0.00      BSYN  
ATOM    587  NE2 HIS    65      -8.501 -95.556 -33.283  1.00  0.00      BSYN  
ATOM    588  CE1 HIS    65      -7.752 -94.522 -33.680  1.00  0.00      BSYN  
ATOM    589    C HIS    65      -5.558 -92.812 -30.056  1.00  0.00      BSYN  
ATOM    590    O HIS    65      -5.899 -92.331 -31.124  1.00  0.00      BSYN  
ATOM    591    N LEU    66      -4.438 -92.440 -29.471  1.00  0.00      BSYN  
ATOM    592    H LEU    66      -4.107 -92.911 -28.678  1.00  0.00      BSYN  
ATOM    593   CA LEU    66      -3.668 -91.287 -29.984  1.00  0.00      BSYN  
ATOM    594   CB LEU    66      -3.691 -90.065 -29.013  1.00  0.00      BSYN  
ATOM    595   CG LEU    66      -4.429 -88.768 -29.490  1.00  0.00      BSYN  
ATOM    596  CD1 LEU    66      -3.841 -88.499 -30.863  1.00  0.00      BSYN  
ATOM    597  CD2 LEU    66      -5.966 -88.737 -29.552  1.00  0.00      BSYN  
ATOM    598    C LEU    66      -2.201 -91.828 -30.360  1.00  0.00      BSYN  
ATOM    599    O LEU    66      -1.685 -91.333 -31.380  1.00  0.00      BSYN  
ATOM    600    N GLY    67      -1.539 -92.720 -29.598  1.00  0.00      BSYN  
ATOM    601    H GLY    67      -2.012 -93.138 -28.849  1.00  0.00      BSYN  
ATOM    602   CA GLY    67      -0.083 -93.048 -29.852  1.00  0.00      BSYN  
ATOM    603    C GLY    67       0.068 -94.348 -30.577  1.00  0.00      BSYN  
ATOM    604    O GLY    67       0.273 -94.336 -31.775  1.00  0.00      BSYN  
ATOM    605    N GLY    68       0.118 -95.401 -29.763  1.00  0.00      BSYN  
ATOM    606    H GLY    68       0.330 -96.202 -30.288  1.00  0.00      BSYN  
ATOM    607   CA GLY    68      -0.043 -95.360 -28.259  1.00  0.00      BSYN  
ATOM    608    C GLY    68       1.042 -95.898 -27.399  1.00  0.00      BSYN  
ATOM    609    O GLY    68       2.121 -96.185 -27.873  1.00  0.00      BSYN  
ATOM    610    N ALA    69       0.630 -95.986 -26.165  1.00  0.00      BSYN  
ATOM    611    H ALA    69      -0.100 -95.411 -25.853  1.00  0.00      BSYN  
ATOM    612   CA ALA    69       1.459 -96.743 -25.169  1.00  0.00      BSYN  
ATOM    613   CB ALA    69       1.752 -95.961 -23.889  1.00  0.00      BSYN  
ATOM    614    C ALA    69       0.712 -97.989 -24.678  1.00  0.00      BSYN  
ATOM    615    O ALA    69      -0.502 -98.005 -24.373  1.00  0.00      BSYN  
ATOM    616    N VAL    70       1.535 -99.017 -24.763  1.00  0.00      BSYN  
ATOM    617    H VAL    70       2.387 -98.833 -25.211  1.00  0.00      BSYN  
ATOM    618   CA VAL    70       1.199-100.374 -24.285  1.00  0.00      BSYN  
ATOM    619   CB VAL    70       2.053-101.531 -24.771  1.00  0.00      BSYN  
ATOM    620  CG1 VAL    70       2.179-101.335 -26.339  1.00  0.00      BSYN  
ATOM    621  CG2 VAL    70       3.407-101.710 -24.090  1.00  0.00      BSYN  
ATOM    622    C VAL    70       0.628-100.723 -22.894  1.00  0.00      BSYN  
ATOM    623    O VAL    70       0.141-101.862 -22.589  1.00  0.00      BSYN  
ATOM    624    N PHE    71       0.742 -99.682 -22.102  1.00  0.00      BSYN  
ATOM    625    H PHE    71       1.248 -98.906 -22.422  1.00  0.00      BSYN  
ATOM    626   CA PHE    71       0.197 -99.697 -20.723  1.00  0.00      BSYN  
ATOM    627   CB PHE    71       0.913 -98.541 -20.045  1.00  0.00      BSYN  
ATOM    628   CG PHE    71       2.425 -98.309 -20.201  1.00  0.00      BSYN  
ATOM    629  CD1 PHE    71       3.360 -99.370 -19.875  1.00  0.00      BSYN  
ATOM    630  CD2 PHE    71       2.840 -97.058 -20.523  1.00  0.00      BSYN  
ATOM    631  CE1 PHE    71       4.714 -99.066 -19.842  1.00  0.00      BSYN  
ATOM    632  CE2 PHE    71       4.212 -96.807 -20.549  1.00  0.00      BSYN  
ATOM    633   CZ PHE    71       5.141 -97.810 -20.251  1.00  0.00      BSYN  
ATOM    634    C PHE    71      -1.342 -99.589 -20.549  1.00  0.00      BSYN  
ATOM    635    O PHE    71      -1.875 -99.497 -19.433  1.00  0.00      BSYN  
ATOM    636    N SER    72      -1.845 -99.232 -21.684  1.00  0.00      BSYN  
ATOM    637    H SER    72      -1.226 -98.734 -22.257  1.00  0.00      BSYN  
ATOM    638   CA SER    72      -3.295 -99.331 -22.108  1.00  0.00      BSYN  
ATOM    639   CB SER    72      -3.798 -98.047 -22.765  1.00  0.00      BSYN  
ATOM    640   OG SER    72      -3.356 -96.789 -22.267  1.00  0.00      BSYN  
ATOM    641   HG SER    72      -3.397 -96.818 -21.308  1.00  0.00      BSYN  
ATOM    642    C SER    72      -3.679-100.562 -23.025  1.00  0.00      BSYN  
ATOM    643    O SER    72      -4.348-100.490 -24.030  1.00  0.00      BSYN  
ATOM    644    N GLY    73      -2.964-101.687 -22.893  1.00  0.00      BSYN  
ATOM    645    H GLY    73      -1.989-101.704 -22.792  1.00  0.00      BSYN  
ATOM    646   CA GLY    73      -3.588-102.939 -23.237  1.00  0.00      BSYN  
ATOM    647    C GLY    73      -3.047-104.130 -22.325  1.00  0.00      BSYN  
ATOM    648    O GLY    73      -3.747-104.909 -21.666  1.00  0.00      BSYN  
ATOM    649    N ALA    74      -1.708-104.200 -22.437  1.00  0.00      BSYN  
ATOM    650    H ALA    74      -1.216-103.421 -22.772  1.00  0.00      BSYN  
ATOM    651   CA ALA    74      -0.865-105.214 -21.835  1.00  0.00      BSYN  
ATOM    652   CB ALA    74       0.174-105.863 -22.695  1.00  0.00      BSYN  
ATOM    653    C ALA    74      -0.172-105.029 -20.482  1.00  0.00      BSYN  
ATOM    654    O ALA    74       0.025-105.823 -19.621  1.00  0.00      BSYN  
ATOM    655    N GLY    75       0.368-103.826 -20.434  1.00  0.00      BSYN  
ATOM    656    H GLY    75       0.483-103.321 -21.266  1.00  0.00      BSYN  
ATOM    657   CA GLY    75       0.968-103.178 -19.265  1.00  0.00      BSYN  
ATOM    658    C GLY    75       2.450-103.571 -19.040  1.00  0.00      BSYN  
ATOM    659    O GLY    75       3.370-102.896 -19.530  1.00  0.00      BSYN  
ATOM    660    N ASN    76       2.470-104.743 -18.551  1.00  0.00      BSYN  
ATOM    661    H ASN    76       1.832-105.447 -18.789  1.00  0.00      BSYN  
ATOM    662   CA ASN    76       3.637-105.183 -17.727  1.00  0.00      BSYN  
ATOM    663   CB ASN    76       3.327-106.075 -16.465  1.00  0.00      BSYN  
ATOM    664   CG ASN    76       2.373-105.409 -15.559  1.00  0.00      BSYN  
ATOM    665  OD1 ASN    76       1.747-104.419 -15.751  1.00  0.00      BSYN  
ATOM    666  ND2 ASN    76       2.460-106.014 -14.407  1.00  0.00      BSYN  
ATOM    667 HD21 ASN    76       1.950-105.559 -13.704  1.00  0.00      BSYN  
ATOM    668 HD22 ASN    76       2.957-106.856 -14.345  1.00  0.00      BSYN  
ATOM    669    C ASN    76       4.759-105.907 -18.468  1.00  0.00      BSYN  
ATOM    670    O ASN    76       5.871-106.224 -17.882  1.00  0.00      BSYN  
ATOM    671    N ILE    77       4.417-105.967 -19.747  1.00  0.00      BSYN  
ATOM    672    H ILE    77       3.683-105.406 -20.073  1.00  0.00      BSYN  
ATOM    673   CA ILE    77       5.188-106.816 -20.678  1.00  0.00      BSYN  
ATOM    674   CB ILE    77       4.303-107.944 -21.242  1.00  0.00      BSYN  
ATOM    675  CG2 ILE    77       5.073-108.909 -22.174  1.00  0.00      BSYN  
ATOM    676  CG1 ILE    77       3.520-108.646 -20.253  1.00  0.00      BSYN  
ATOM    677   CD ILE    77       4.160-109.796 -19.439  1.00  0.00      BSYN  
ATOM    678    C ILE    77       5.600-105.847 -21.793  1.00  0.00      BSYN  
ATOM    679    O ILE    77       4.847-105.712 -22.763  1.00  0.00      BSYN  
ATOM    680    N ALA    78       6.800-105.293 -21.516  1.00  0.00      BSYN  
ATOM    681    H ALA    78       7.165-105.394 -20.613  1.00  0.00      BSYN  
ATOM    682   CA ALA    78       7.433-104.439 -22.514  1.00  0.00      BSYN  
ATOM    683   CB ALA    78       7.720-103.171 -21.767  1.00  0.00      BSYN  
ATOM    684    C ALA    78       8.619-105.019 -23.196  1.00  0.00      BSYN  
ATOM    685    O ALA    78       9.100-106.133 -22.939  1.00  0.00      BSYN  
ATOM    686    N ALA    79       9.141-104.245 -24.205  1.00  0.00      BSYN  
ATOM    687    H ALA    79       8.864-103.319 -24.368  1.00  0.00      BSYN  
ATOM    688   CA ALA    79      10.096-104.825 -25.140  1.00  0.00      BSYN  
ATOM    689   CB ALA    79      10.368-103.954 -26.425  1.00  0.00      BSYN  
ATOM    690    C ALA    79      11.466-105.133 -24.483  1.00  0.00      BSYN  
ATOM    691    O ALA    79      12.016-104.379 -23.733  1.00  0.00      BSYN  
ATOM    692    N ALA    80      11.775-106.445 -24.767  1.00  0.00      BSYN  
ATOM    693    H ALA    80      11.245-107.020 -25.358  1.00  0.00      BSYN  
ATOM    694   CA ALA    80      13.025-107.013 -24.343  1.00  0.00      BSYN  
ATOM    695   CB ALA    80      12.778-108.351 -23.721  1.00  0.00      BSYN  
ATOM    696    C ALA    80      13.983-107.325 -25.539  1.00  0.00      BSYN  
ATOM    697    O ALA    80      15.176-107.800 -25.461  1.00  0.00      BSYN  
ATOM    698    N THR    81      13.442-107.326 -26.796  1.00  0.00      BSYN  
ATOM    699    H THR    81      12.472-107.393 -26.924  1.00  0.00      BSYN  
ATOM    700   CA THR    81      14.142-107.366 -28.004  1.00  0.00      BSYN  
ATOM    701   CB THR    81      13.514-108.485 -28.998  1.00  0.00      BSYN  
ATOM    702  OG1 THR    81      12.108-108.236 -29.213  1.00  0.00      BSYN  
ATOM    703  HG1 THR    81      12.058-107.597 -29.928  1.00  0.00      BSYN  
ATOM    704  CG2 THR    81      14.012-109.827 -28.786  1.00  0.00      BSYN  
ATOM    705    C THR    81      14.261-106.123 -28.684  1.00  0.00      BSYN  
ATOM    706    O THR    81      13.260-105.427 -28.669  1.00  0.00      BSYN  
ATOM    707    N GLY    82      15.507-105.728 -28.996  1.00  0.00      BSYN  
ATOM    708    H GLY    82      16.177-106.078 -28.372  1.00  0.00      BSYN  
ATOM    709   CA GLY    82      15.845-104.580 -29.842  1.00  0.00      BSYN  
ATOM    710    C GLY    82      16.631-103.536 -29.094  1.00  0.00      BSYN  
ATOM    711    O GLY    82      16.909-103.766 -27.941  1.00  0.00      BSYN  
ATOM    712    N LEU    83      16.992-102.431 -29.634  1.00  0.00      BSYN  
ATOM    713    H LEU    83      17.541-101.827 -29.091  1.00  0.00      BSYN  
ATOM    714   CA LEU    83      16.579-101.962 -30.908  1.00  0.00      BSYN  
ATOM    715   CB LEU    83      16.165-100.502 -30.897  1.00  0.00      BSYN  
ATOM    716   CG LEU    83      14.746-100.115 -30.502  1.00  0.00      BSYN  
ATOM    717  CD1 LEU    83      14.579 -98.741 -29.761  1.00  0.00      BSYN  
ATOM    718  CD2 LEU    83      13.928-100.263 -31.669  1.00  0.00      BSYN  
ATOM    719    C LEU    83      17.562-102.251 -31.975  1.00  0.00      BSYN  
ATOM    720    O LEU    83      17.309-102.621 -33.128  1.00  0.00      BSYN  
ATOM    721    N VAL    84      18.782-102.308 -31.416  1.00  0.00      BSYN  
ATOM    722    H VAL    84      18.761-102.234 -30.439  1.00  0.00      BSYN  
ATOM    723   CA VAL    84      20.095-102.469 -32.015  1.00  0.00      BSYN  
ATOM    724   CB VAL    84      21.113-101.649 -31.238  1.00  0.00      BSYN  
ATOM    725  CG1 VAL    84      20.606-100.262 -31.377  1.00  0.00      BSYN  
ATOM    726  CG2 VAL    84      21.306-101.888 -29.705  1.00  0.00      BSYN  
ATOM    727    C VAL    84      20.738-103.807 -32.269  1.00  0.00      BSYN  
ATOM    728    O VAL    84      21.793-103.971 -32.884  1.00  0.00      BSYN  
ATOM    729    N LYS    85      20.130-104.872 -31.643  1.00  0.00      BSYN  
ATOM    730    H LYS    85      19.226-104.775 -31.276  1.00  0.00      BSYN  
ATOM    731   CA LYS    85      20.840-106.140 -31.507  1.00  0.00      BSYN  
ATOM    732   CB LYS    85      20.972-106.175 -29.981  1.00  0.00      BSYN  
ATOM    733   CG LYS    85      21.255-107.489 -29.361  1.00  0.00      BSYN  
ATOM    734   CD LYS    85      21.159-107.471 -27.819  1.00  0.00      BSYN  
ATOM    735   CE LYS    85      19.576-107.381 -27.539  1.00  0.00      BSYN  
ATOM    736   NZ LYS    85      19.229-107.127 -26.197  1.00  0.00      BSYN  
ATOM    737  HZ1 LYS    85      19.730-106.251 -25.948  1.00  0.00      BSYN  
ATOM    738  HZ2 LYS    85      18.193-107.188 -26.131  1.00  0.00      BSYN  
ATOM    739  HZ3 LYS    85      19.699-107.887 -25.665  1.00  0.00      BSYN  
ATOM    740    C LYS    85      20.033-107.181 -32.239  1.00  0.00      BSYN  
ATOM    741    O LYS    85      19.011-107.760 -31.843  1.00  0.00      BSYN  
ATOM    742    N ARG    86      20.623-107.574 -33.427  1.00  0.00      BSYN  
ATOM    743    H ARG    86      21.581-107.395 -33.536  1.00  0.00      BSYN  
ATOM    744   CA ARG    86      20.061-108.526 -34.411  1.00  0.00      BSYN  
ATOM    745   CB ARG    86      20.609-108.215 -35.746  1.00  0.00      BSYN  
ATOM    746   CG ARG    86      19.834-107.011 -36.363  1.00  0.00      BSYN  
ATOM    747   CD ARG    86      18.341-107.182 -36.498  1.00  0.00      BSYN  
ATOM    748   NE ARG    86      17.880-108.224 -37.399  1.00  0.00      BSYN  
ATOM    749   HE ARG    86      17.418-108.933 -36.905  1.00  0.00      BSYN  
ATOM    750   CZ ARG    86      18.186-108.193 -38.682  1.00  0.00      BSYN  
ATOM    751  NH1 ARG    86      18.555-107.014 -39.214  1.00  0.00      BSYN  
ATOM    752 HH11 ARG    86      18.751-107.003 -40.195  1.00  0.00      BSYN  
ATOM    753 HH12 ARG    86      18.560-106.152 -38.708  1.00  0.00      BSYN  
ATOM    754  NH2 ARG    86      17.979-109.173 -39.492  1.00  0.00      BSYN  
ATOM    755 HH21 ARG    86      18.182-109.155 -40.471  1.00  0.00      BSYN  
ATOM    756 HH22 ARG    86      17.451-109.900 -39.053  1.00  0.00      BSYN  
ATOM    757    C ARG    86      20.541-110.004 -34.087  1.00  0.00      BSYN  
ATOM    758    O ARG    86      20.024-110.976 -34.614  1.00  0.00      BSYN  
ATOM    759    N GLU    87      21.586-110.127 -33.220  1.00  0.00      BSYN  
ATOM    760    H GLU    87      21.865-109.255 -32.870  1.00  0.00      BSYN  
ATOM    761   CA GLU    87      22.287-111.337 -32.979  1.00  0.00      BSYN  
ATOM    762   CB GLU    87      23.737-110.860 -33.117  1.00  0.00      BSYN  
ATOM    763   CG GLU    87      24.420-109.549 -32.575  1.00  0.00      BSYN  
ATOM    764   CD GLU    87      25.824-109.336 -33.151  1.00  0.00      BSYN  
ATOM    765  OE1 GLU    87      26.641-110.260 -33.195  1.00  0.00      BSYN  
ATOM    766  OE2 GLU    87      26.011-108.209 -33.630  1.00  0.00      BSYN  
ATOM    767    C GLU    87      21.952-111.863 -31.577  1.00  0.00      BSYN  
ATOM    768    O GLU    87      21.879-111.030 -30.612  1.00  0.00      BSYN  
ATOM    769    N GLU    88      21.522-113.017 -31.244  1.00  0.00      BSYN  
ATOM    770    H GLU    88      21.210-113.243 -30.343  1.00  0.00      BSYN  
ATOM    771   CA GLU    88      21.366-114.056 -32.278  1.00  0.00      BSYN  
ATOM    772   CB GLU    88      22.761-114.825 -32.474  1.00  0.00      BSYN  
ATOM    773   CG GLU    88      22.722-115.529 -33.910  1.00  0.00      BSYN  
ATOM    774   CD GLU    88      23.821-116.498 -33.910  1.00  0.00      BSYN  
ATOM    775  OE1 GLU    88      25.003-116.121 -34.289  1.00  0.00      BSYN  
ATOM    776  OE2 GLU    88      23.465-117.638 -33.496  1.00  0.00      BSYN  
ATOM    777    C GLU    88      20.171-114.865 -32.164  1.00  0.00      BSYN  
ATOM    778    O GLU    88      19.965-115.753 -31.363  1.00  0.00      BSYN  
ATOM    779    N PHE    89      19.301-114.381 -33.073  1.00  0.00      BSYN  
ATOM    780    H PHE    89      19.562-113.603 -33.608  1.00  0.00      BSYN  
ATOM    781   CA PHE    89      18.103-115.091 -33.460  1.00  0.00      BSYN  
ATOM    782   CB PHE    89      17.095-114.670 -32.388  1.00  0.00      BSYN  
ATOM    783   CG PHE    89      16.200-115.790 -31.844  1.00  0.00      BSYN  
ATOM    784  CD1 PHE    89      16.675-116.752 -30.945  1.00  0.00      BSYN  
ATOM    785  CD2 PHE    89      14.807-115.826 -32.192  1.00  0.00      BSYN  
ATOM    786  CE1 PHE    89      15.838-117.754 -30.456  1.00  0.00      BSYN  
ATOM    787  CE2 PHE    89      13.977-116.751 -31.612  1.00  0.00      BSYN  
ATOM    788   CZ PHE    89      14.480-117.748 -30.808  1.00  0.00      BSYN  
ATOM    789    C PHE    89      17.651-114.804 -34.878  1.00  0.00      BSYN  
ATOM    790    O PHE    89      17.923-113.717 -35.291  1.00  0.00      BSYN  
ATOM    791    N PRO    90      16.973-115.700 -35.753  1.00  0.00      BSYN  
ATOM    792   CD PRO    90      16.755-117.057 -35.514  1.00  0.00      BSYN  
ATOM    793   CA PRO    90      16.689-115.550 -37.148  1.00  0.00      BSYN  
ATOM    794   CB PRO    90      16.428-116.873 -37.785  1.00  0.00      BSYN  
ATOM    795   CG PRO    90      17.263-117.704 -36.807  1.00  0.00      BSYN  
ATOM    796    C PRO    90      15.407-114.705 -37.140  1.00  0.00      BSYN  
ATOM    797    O PRO    90      14.269-115.032 -36.805  1.00  0.00      BSYN  
ATOM    798    N THR    91      15.586-113.487 -37.479  1.00  0.00      BSYN  
ATOM    799    H THR    91      16.475-113.079 -37.410  1.00  0.00      BSYN  
ATOM    800   CA THR    91      14.423-112.678 -37.778  1.00  0.00      BSYN  
ATOM    801   CB THR    91      14.874-111.157 -38.177  1.00  0.00      BSYN  
ATOM    802  OG1 THR    91      16.209-111.133 -38.645  1.00  0.00      BSYN  
ATOM    803  HG1 THR    91      16.527-111.747 -39.311  1.00  0.00      BSYN  
ATOM    804  CG2 THR    91      14.740-110.391 -36.889  1.00  0.00      BSYN  
ATOM    805    C THR    91      13.320-113.131 -38.757  1.00  0.00      BSYN  
ATOM    806    O THR    91      13.509-113.007 -39.986  1.00  0.00      BSYN  
ATOM    807    N ASP    92      12.213-113.736 -38.230  1.00  0.00      BSYN  
ATOM    808    H ASP    92      12.147-114.161 -37.349  1.00  0.00      BSYN  
ATOM    809   CA ASP    92      10.947-113.907 -38.993  1.00  0.00      BSYN  
ATOM    810   CB ASP    92      10.247-115.248 -38.640  1.00  0.00      BSYN  
ATOM    811   CG ASP    92       8.945-115.410 -39.412  1.00  0.00      BSYN  
ATOM    812  OD1 ASP    92       7.868-114.907 -39.047  1.00  0.00      BSYN  
ATOM    813  OD2 ASP    92       8.942-116.149 -40.378  1.00  0.00      BSYN  
ATOM    814    C ASP    92      10.086-112.676 -38.776  1.00  0.00      BSYN  
ATOM    815    O ASP    92       9.745-112.303 -37.631  1.00  0.00      BSYN  
ATOM    816    N LEU    93       9.737-111.982 -39.924  1.00  0.00      BSYN  
ATOM    817    H LEU    93       9.765-112.379 -40.820  1.00  0.00      BSYN  
ATOM    818   CA LEU    93       9.569-110.547 -39.656  1.00  0.00      BSYN  
ATOM    819   CB LEU    93      10.239-109.802 -40.852  1.00  0.00      BSYN  
ATOM    820   CG LEU    93      11.734-110.006 -41.007  1.00  0.00      BSYN  
ATOM    821  CD1 LEU    93      12.095-109.834 -42.405  1.00  0.00      BSYN  
ATOM    822  CD2 LEU    93      12.736-109.123 -40.156  1.00  0.00      BSYN  
ATOM    823    C LEU    93       8.126-110.129 -39.468  1.00  0.00      BSYN  
ATOM    824    O LEU    93       7.488-109.575 -40.453  1.00  0.00      BSYN  
ATOM    825    N LYS    94       7.604-110.220 -38.189  1.00  0.00      BSYN  
ATOM    826    H LYS    94       8.182-110.590 -37.489  1.00  0.00      BSYN  
ATOM    827   CA LYS    94       6.257-109.750 -37.825  1.00  0.00      BSYN  
ATOM    828   CB LYS    94       5.383-110.989 -37.950  1.00  0.00      BSYN  
ATOM    829   CG LYS    94       3.918-110.798 -37.582  1.00  0.00      BSYN  
ATOM    830   CD LYS    94       3.195-111.939 -36.893  1.00  0.00      BSYN  
ATOM    831   CE LYS    94       2.542-112.928 -37.920  1.00  0.00      BSYN  
ATOM    832   NZ LYS    94       1.784-113.840 -37.100  1.00  0.00      BSYN  
ATOM    833  HZ1 LYS    94       2.391-114.425 -36.492  1.00  0.00      BSYN  
ATOM    834  HZ2 LYS    94       1.050-113.437 -36.483  1.00  0.00      BSYN  
ATOM    835  HZ3 LYS    94       1.328-114.543 -37.716  1.00  0.00      BSYN  
ATOM    836    C LYS    94       6.265-109.223 -36.388  1.00  0.00      BSYN  
ATOM    837    O LYS    94       6.645-109.933 -35.406  1.00  0.00      BSYN  
ATOM    838    N PRO    95       5.954-107.982 -36.112  1.00  0.00      BSYN  
ATOM    839   CD PRO    95       5.811-106.973 -37.091  1.00  0.00      BSYN  
ATOM    840   CA PRO    95       5.841-107.449 -34.738  1.00  0.00      BSYN  
ATOM    841   CB PRO    95       5.356-106.050 -35.202  1.00  0.00      BSYN  
ATOM    842   CG PRO    95       4.739-106.124 -36.653  1.00  0.00      BSYN  
ATOM    843    C PRO    95       4.882-108.072 -33.781  1.00  0.00      BSYN  
ATOM    844    O PRO    95       4.003-108.838 -34.136  1.00  0.00      BSYN  
ATOM    845    N GLU    96       5.064-107.623 -32.532  1.00  0.00      BSYN  
ATOM    846    H GLU    96       5.840-107.060 -32.330  1.00  0.00      BSYN  
ATOM    847   CA GLU    96       4.223-108.045 -31.439  1.00  0.00      BSYN  
ATOM    848   CB GLU    96       5.009-108.830 -30.436  1.00  0.00      BSYN  
ATOM    849   CG GLU    96       6.198-109.589 -30.905  1.00  0.00      BSYN  
ATOM    850   CD GLU    96       7.379-109.821 -30.000  1.00  0.00      BSYN  
ATOM    851  OE1 GLU    96       7.755-111.019 -29.735  1.00  0.00      BSYN  
ATOM    852  OE2 GLU    96       7.973-108.832 -29.600  1.00  0.00      BSYN  
ATOM    853    C GLU    96       3.300-107.029 -30.798  1.00  0.00      BSYN  
ATOM    854    O GLU    96       3.626-106.248 -29.959  1.00  0.00      BSYN  
ATOM    855    N GLU    97       2.060-106.832 -31.300  1.00  0.00      BSYN  
ATOM    856    H GLU    97       1.875-107.427 -32.056  1.00  0.00      BSYN  
ATOM    857   CA GLU    97       1.012-105.943 -30.837  1.00  0.00      BSYN  
ATOM    858   CB GLU    97       0.549-105.020 -31.970  1.00  0.00      BSYN  
ATOM    859   CG GLU    97       1.354-103.715 -32.016  1.00  0.00      BSYN  
ATOM    860   CD GLU    97       0.970-102.583 -31.066  1.00  0.00      BSYN  
ATOM    861  OE1 GLU    97       1.452-101.460 -31.337  1.00  0.00      BSYN  
ATOM    862  OE2 GLU    97       0.133-102.723 -30.175  1.00  0.00      BSYN  
ATOM    863    C GLU    97      -0.238-106.539 -30.032  1.00  0.00      BSYN  
ATOM    864    O GLU    97      -0.997-107.392 -30.507  1.00  0.00      BSYN  
ATOM    865    N VAL    98      -0.418-105.828 -28.942  1.00  0.00      BSYN  
ATOM    866    H VAL    98       0.312-105.286 -28.575  1.00  0.00      BSYN  
ATOM    867   CA VAL    98      -1.611-106.052 -28.153  1.00  0.00      BSYN  
ATOM    868   CB VAL    98      -1.380-105.745 -26.550  1.00  0.00      BSYN  
ATOM    869  CG1 VAL    98      -2.094-104.436 -26.075  1.00  0.00      BSYN  
ATOM    870  CG2 VAL    98      -2.074-106.880 -25.991  1.00  0.00      BSYN  
ATOM    871    C VAL    98      -2.982-105.539 -28.777  1.00  0.00      BSYN  
ATOM    872    O VAL    98      -4.020-106.239 -28.425  1.00  0.00      BSYN  
ATOM    873    N ALA    99      -3.083-104.482 -29.571  1.00  0.00      BSYN  
ATOM    874    H ALA    99      -2.281-103.943 -29.407  1.00  0.00      BSYN  
ATOM    875   CA ALA    99      -4.295-103.932 -30.164  1.00  0.00      BSYN  
ATOM    876   CB ALA    99      -4.800-102.630 -29.565  1.00  0.00      BSYN  
ATOM    877    C ALA    99      -4.252-103.697 -31.714  1.00  0.00      BSYN  
ATOM    878    O ALA    99      -3.542-102.883 -32.280  1.00  0.00      BSYN  
ATOM    879    N GLN   100      -4.964-104.627 -32.309  1.00  0.00      BSYN  
ATOM    880    H GLN   100      -5.156-105.390 -31.724  1.00  0.00      BSYN  
ATOM    881   CA GLN   100      -5.225-104.605 -33.727  1.00  0.00      BSYN  
ATOM    882   CB GLN   100      -5.356-106.037 -34.081  1.00  0.00      BSYN  
ATOM    883   CG GLN   100      -4.893-106.318 -35.580  1.00  0.00      BSYN  
ATOM    884   CD GLN   100      -3.365-106.190 -35.851  1.00  0.00      BSYN  
ATOM    885  OE1 GLN   100      -2.711-105.244 -35.439  1.00  0.00      BSYN  
ATOM    886  NE2 GLN   100      -2.734-106.989 -36.670  1.00  0.00      BSYN  
ATOM    887 HE21 GLN   100      -1.969-106.522 -37.068  1.00  0.00      BSYN  
ATOM    888 HE22 GLN   100      -3.005-107.916 -36.836  1.00  0.00      BSYN  
ATOM    889    C GLN   100      -6.362-103.732 -34.178  1.00  0.00      BSYN  
ATOM    890    O GLN   100      -7.535-103.948 -33.741  1.00  0.00      BSYN  
ATOM    891    N GLU   101      -6.033-102.613 -34.862  1.00  0.00      BSYN  
ATOM    892    H GLU   101      -5.088-102.445 -35.064  1.00  0.00      BSYN  
ATOM    893   CA GLU   101      -7.020-101.707 -35.445  1.00  0.00      BSYN  
ATOM    894   CB GLU   101      -6.318-100.488 -36.168  1.00  0.00      BSYN  
ATOM    895   CG GLU   101      -7.239 -99.252 -36.426  1.00  0.00      BSYN  
ATOM    896   CD GLU   101      -8.149 -98.848 -35.237  1.00  0.00      BSYN  
ATOM    897  OE1 GLU   101      -9.369 -99.039 -35.443  1.00  0.00      BSYN  
ATOM    898  OE2 GLU   101      -7.592 -98.499 -34.184  1.00  0.00      BSYN  
ATOM    899    C GLU   101      -7.776-102.436 -36.534  1.00  0.00      BSYN  
ATOM    900    O GLU   101      -7.167-102.936 -37.474  1.00  0.00      BSYN  
ATOM    901    N ALA   102      -9.131-102.683 -36.327  1.00  0.00      BSYN  
ATOM    902    H ALA   102      -9.400-102.706 -35.384  1.00  0.00      BSYN  
ATOM    903   CA ALA   102     -10.007-103.118 -37.374  1.00  0.00      BSYN  
ATOM    904   CB ALA   102     -10.365-104.534 -36.804  1.00  0.00      BSYN  
ATOM    905    C ALA   102     -11.114-102.250 -37.803  1.00  0.00      BSYN  
ATOM    906    O ALA   102     -12.094-102.765 -38.349  1.00  0.00      BSYN  
ATOM    907    N ALA   103     -10.952-100.933 -37.633  1.00  0.00      BSYN  
ATOM    908    H ALA   103     -10.212-100.422 -37.242  1.00  0.00      BSYN  
ATOM    909   CA ALA   103     -11.897 -99.993 -38.215  1.00  0.00      BSYN  
ATOM    910   CB ALA   103     -12.959 -99.446 -37.321  1.00  0.00      BSYN  
ATOM    911    C ALA   103     -11.297 -98.761 -38.804  1.00  0.00      BSYN  
ATOM    912    O ALA   103     -10.274 -98.194 -38.401  1.00  0.00      BSYN  
ATOM    913    N GLU   104     -12.047 -98.179 -39.787  1.00  0.00      BSYN  
ATOM    914    H GLU   104     -12.919 -98.471 -40.124  1.00  0.00      BSYN  
ATOM    915   CA GLU   104     -11.508 -97.016 -40.456  1.00  0.00      BSYN  
ATOM    916   CB GLU   104     -11.588 -97.134 -42.006  1.00  0.00      BSYN  
ATOM    917   CG GLU   104     -10.247 -97.926 -42.478  1.00  0.00      BSYN  
ATOM    918   CD GLU   104     -10.482 -99.459 -42.868  1.00  0.00      BSYN  
ATOM    919  OE1 GLU   104     -11.390-100.014 -42.359  1.00  0.00      BSYN  
ATOM    920  OE2 GLU   104      -9.640 -99.919 -43.695  1.00  0.00      BSYN  
ATOM    921    C GLU   104     -12.256 -95.741 -40.041  1.00  0.00      BSYN  
ATOM    922    O GLU   104     -13.445 -95.710 -39.989  1.00  0.00      BSYN  
ATOM    923    N GLU   105     -11.530 -94.636 -39.877  1.00  0.00      BSYN  
ATOM    924    H GLU   105     -10.564 -94.699 -40.031  1.00  0.00      BSYN  
ATOM    925   CA GLU   105     -12.146 -93.307 -39.475  1.00  0.00      BSYN  
ATOM    926   CB GLU   105     -11.000 -92.270 -39.241  1.00  0.00      BSYN  
ATOM    927   CG GLU   105      -9.985 -92.662 -38.266  1.00  0.00      BSYN  
ATOM    928   CD GLU   105      -8.819 -93.578 -38.609  1.00  0.00      BSYN  
ATOM    929  OE1 GLU   105      -7.798 -93.092 -38.890  1.00  0.00      BSYN  
ATOM    930  OE2 GLU   105      -8.974 -94.826 -38.594  1.00  0.00      BSYN  
ATOM    931    C GLU   105     -13.094 -92.658 -40.507  1.00  0.00      BSYN  
ATOM    932    O GLU   105     -12.662 -92.294 -41.605  1.00  0.00      BSYN  
ATOM    933    N PRO   106     -14.342 -92.523 -40.097  1.00  0.00      BSYN  
ATOM    934   CD PRO   106     -14.949 -93.233 -38.981  1.00  0.00      BSYN  
ATOM    935   CA PRO   106     -15.365 -91.819 -40.874  1.00  0.00      BSYN  
ATOM    936   CB PRO   106     -16.629 -91.831 -39.912  1.00  0.00      BSYN  
ATOM    937   CG PRO   106     -16.430 -93.099 -39.308  1.00  0.00      BSYN  
ATOM    938    C PRO   106     -15.009 -90.445 -41.304  1.00  0.00      BSYN  
ATOM    939    O PRO   106     -14.191 -89.695 -40.728  1.00  0.00      BSYN  
ATOM    940    N LEU   107     -15.496 -90.190 -42.551  1.00  0.00      BSYN  
ATOM    941    H LEU   107     -16.174 -90.737 -43.000  1.00  0.00      BSYN  
ATOM    942   CA LEU   107     -15.152 -88.971 -43.200  1.00  0.00      BSYN  
ATOM    943   CB LEU   107     -15.168 -88.996 -44.719  1.00  0.00      BSYN  
ATOM    944   CG LEU   107     -16.278 -89.103 -45.742  1.00  0.00      BSYN  
ATOM    945  CD1 LEU   107     -15.633 -88.786 -47.062  1.00  0.00      BSYN  
ATOM    946  CD2 LEU   107     -16.818 -90.475 -45.744  1.00  0.00      BSYN  
ATOM    947    C LEU   107     -16.026 -87.844 -42.630  1.00  0.00      BSYN  
ATOM    948    O LEU   107     -17.192 -87.565 -43.007  1.00  0.00      BSYN  
ATOM    949    N ILE   108     -15.408 -87.124 -41.685  1.00  0.00      BSYN  
ATOM    950    H ILE   108     -14.469 -87.364 -41.538  1.00  0.00      BSYN  
ATOM    951   CA ILE   108     -15.864 -85.977 -41.016  1.00  0.00      BSYN  
ATOM    952   CB ILE   108     -15.488 -85.710 -39.572  1.00  0.00      BSYN  
ATOM    953  CG2 ILE   108     -16.220 -84.563 -38.988  1.00  0.00      BSYN  
ATOM    954  CG1 ILE   108     -15.919 -86.797 -38.661  1.00  0.00      BSYN  
ATOM    955   CD ILE   108     -17.427 -87.290 -38.884  1.00  0.00      BSYN  
ATOM    956    C ILE   108     -15.473 -84.748 -41.842  1.00  0.00      BSYN  
ATOM    957    O ILE   108     -14.327 -84.702 -42.330  1.00  0.00      BSYN  
ATOM    958    N GLU   109     -16.368 -83.796 -42.236  1.00  0.00      BSYN  
ATOM    959    H GLU   109     -15.928 -82.937 -42.403  1.00  0.00      BSYN  
ATOM    960   CA GLU   109     -17.749 -83.918 -42.115  1.00  0.00      BSYN  
ATOM    961   CB GLU   109     -18.376 -82.532 -41.809  1.00  0.00      BSYN  
ATOM    962   CG GLU   109     -19.917 -82.531 -41.932  1.00  0.00      BSYN  
ATOM    963   CD GLU   109     -20.680 -81.283 -41.580  1.00  0.00      BSYN  
ATOM    964  OE1 GLU   109     -21.874 -81.144 -42.079  1.00  0.00      BSYN  
ATOM    965  OE2 GLU   109     -20.127 -80.421 -41.002  1.00  0.00      BSYN  
ATOM    966    C GLU   109     -18.403 -84.508 -43.354  1.00  0.00      BSYN  
ATOM    967    O GLU   109     -17.947 -84.224 -44.433  1.00  0.00      BSYN  
ATOM    968    N PRO   110     -19.486 -85.313 -43.136  1.00  0.00      BSYN  
ATOM    969   CD PRO   110     -19.713 -86.176 -41.968  1.00  0.00      BSYN  
ATOM    970   CA PRO   110     -20.328 -85.773 -44.268  1.00  0.00      BSYN  
ATOM    971   CB PRO   110     -21.030 -87.170 -43.819  1.00  0.00      BSYN  
ATOM    972   CG PRO   110     -21.051 -86.814 -42.275  1.00  0.00      BSYN  
ATOM    973    C PRO   110     -21.311 -84.819 -44.804  1.00  0.00      BSYN  
ATOM    974    O PRO   110     -22.544 -84.791 -44.624  1.00  0.00      BSYN  
ATOM    975    N LEU   111     -20.673 -83.841 -45.443  1.00  0.00      BSYN  
ATOM    976    H LEU   111     -19.760 -83.573 -45.209  1.00  0.00      BSYN  
ATOM    977   CA LEU   111     -21.292 -82.996 -46.490  1.00  0.00      BSYN  
ATOM    978   CB LEU   111     -21.136 -81.488 -46.053  1.00  0.00      BSYN  
ATOM    979   CG LEU   111     -22.286 -80.535 -46.476  1.00  0.00      BSYN  
ATOM    980  CD1 LEU   111     -23.577 -80.848 -45.589  1.00  0.00      BSYN  
ATOM    981  CD2 LEU   111     -21.932 -79.139 -46.371  1.00  0.00      BSYN  
ATOM    982    C LEU   111     -20.484 -83.238 -47.797  1.00  0.00      BSYN  
ATOM    983    O LEU   111     -20.289 -82.364 -48.583  1.00  0.00      BSYN  
ATOM    984    N MET   112     -19.831 -84.400 -47.919  1.00  0.00      BSYN  
ATOM    985    H MET   112     -19.708 -85.090 -47.234  1.00  0.00      BSYN  
ATOM    986   CA MET   112     -19.311 -84.789 -49.289  1.00  0.00      BSYN  
ATOM    987   CB MET   112     -17.746 -84.778 -49.247  1.00  0.00      BSYN  
ATOM    988   CG MET   112     -16.822 -83.540 -49.260  1.00  0.00      BSYN  
ATOM    989   SD MET   112     -17.478 -82.266 -48.220  1.00  0.00      BSYN  
ATOM    990   CE MET   112     -16.276 -82.158 -46.946  1.00  0.00      BSYN  
ATOM    991    C MET   112     -19.987 -86.183 -49.673  1.00  0.00      BSYN  
ATOM    992    O MET   112     -20.524 -86.952 -48.884  1.00  0.00      BSYN  
ATOM    993    N GLU   113     -19.948 -86.325 -51.021  1.00  0.00      BSYN  
ATOM    994    H GLU   113     -19.602 -85.639 -51.628  1.00  0.00      BSYN  
ATOM    995   CA GLU   113     -20.637 -87.447 -51.653  1.00  0.00      BSYN  
ATOM    996   CB GLU   113     -22.055 -86.976 -52.010  1.00  0.00      BSYN  
ATOM    997   CG GLU   113     -23.048 -86.721 -50.888  1.00  0.00      BSYN  
ATOM    998   CD GLU   113     -24.175 -85.682 -51.129  1.00  0.00      BSYN  
ATOM    999  OE1 GLU   113     -24.654 -84.945 -50.209  1.00  0.00      BSYN  
ATOM   1000  OE2 GLU   113     -24.743 -85.754 -52.206  1.00  0.00      BSYN  
ATOM   1001    C GLU   113     -19.939 -87.943 -52.889  1.00  0.00      BSYN  
ATOM   1002    O GLU   113     -19.733 -87.167 -53.883  1.00  0.00      BSYN  
ATOM   1003    N PRO   114     -19.563 -89.240 -52.965  1.00  0.00      BSYN  
ATOM   1004   CD PRO   114     -19.695 -90.109 -51.789  1.00  0.00      BSYN  
ATOM   1005   CA PRO   114     -18.996 -89.934 -54.097  1.00  0.00      BSYN  
ATOM   1006   CB PRO   114     -18.467 -91.237 -53.311  1.00  0.00      BSYN  
ATOM   1007   CG PRO   114     -19.510 -91.552 -52.297  1.00  0.00      BSYN  
ATOM   1008    C PRO   114     -19.952 -90.308 -55.225  1.00  0.00      BSYN  
ATOM   1009    O PRO   114     -19.472 -91.028 -56.103  1.00  0.00      BSYN  
ATOM   1010    N GLU   115     -21.249 -89.901 -55.162  1.00  0.00      BSYN  
ATOM   1011    H GLU   115     -21.387 -89.498 -54.280  1.00  0.00      BSYN  
ATOM   1012   CA GLU   115     -22.239 -90.269 -56.164  1.00  0.00      BSYN  
ATOM   1013   CB GLU   115     -23.079 -91.574 -55.860  1.00  0.00      BSYN  
ATOM   1014   CG GLU   115     -24.209 -92.056 -56.684  1.00  0.00      BSYN  
ATOM   1015   CD GLU   115     -23.840 -92.351 -58.171  1.00  0.00      BSYN  
ATOM   1016  OE1 GLU   115     -23.083 -93.279 -58.382  1.00  0.00      BSYN  
ATOM   1017  OE2 GLU   115     -24.174 -91.588 -59.042  1.00  0.00      BSYN  
ATOM   1018    C GLU   115     -23.134 -88.999 -56.423  1.00  0.00      BSYN  
ATOM   1019    O GLU   115     -24.386 -89.027 -56.243  1.00  0.00      BSYN  
ATOM   1020    N GLY   116     -22.454 -87.806 -56.620  1.00  0.00      BSYN  
ATOM   1021    H GLY   116     -21.571 -87.908 -57.032  1.00  0.00      BSYN  
ATOM   1022   CA GLY   116     -23.235 -86.577 -56.474  1.00  0.00      BSYN  
ATOM   1023    C GLY   116     -23.943 -86.270 -57.768  1.00  0.00      BSYN  
ATOM   1024    O GLY   116     -23.627 -85.317 -58.536  1.00  0.00      BSYN  
ATOM   1025    N GLU   117     -25.027 -86.995 -57.891  1.00  0.00      BSYN  
ATOM   1026    H GLU   117     -25.141 -87.714 -57.235  1.00  0.00      BSYN  
ATOM   1027   CA GLU   117     -26.148 -86.821 -58.818  1.00  0.00      BSYN  
ATOM   1028   CB GLU   117     -25.818 -87.567 -60.116  1.00  0.00      BSYN  
ATOM   1029   CG GLU   117     -24.556 -87.048 -60.864  1.00  0.00      BSYN  
ATOM   1030   CD GLU   117     -24.038 -87.754 -62.112  1.00  0.00      BSYN  
ATOM   1031  OE1 GLU   117     -24.668 -88.683 -62.439  1.00  0.00      BSYN  
ATOM   1032  OE2 GLU   117     -23.057 -87.306 -62.724  1.00  0.00      BSYN  
ATOM   1033    C GLU   117     -27.455 -87.296 -58.238  1.00  0.00      BSYN  
ATOM   1034    O GLU   117     -28.466 -86.624 -58.303  1.00  0.00      BSYN  
ATOM   1035    N SER   118     -27.348 -88.531 -57.728  1.00  0.00      BSYN  
ATOM   1036    H SER   118     -26.558 -89.104 -57.640  1.00  0.00      BSYN  
ATOM   1037   CA SER   118     -28.504 -89.373 -57.373  1.00  0.00      BSYN  
ATOM   1038   CB SER   118     -28.196 -90.877 -57.658  1.00  0.00      BSYN  
ATOM   1039   OG SER   118     -28.165 -91.020 -59.096  1.00  0.00      BSYN  
ATOM   1040   HG SER   118     -27.687 -91.836 -59.261  1.00  0.00      BSYN  
ATOM   1041    C SER   118     -29.220 -89.216 -55.996  1.00  0.00      BSYN  
ATOM   1042    O SER   118     -30.284 -89.677 -55.592  1.00  0.00      BSYN  
ATOM   1043    N TYR   119     -28.600 -88.259 -55.207  1.00  0.00      BSYN  
ATOM   1044    H TYR   119     -28.146 -87.477 -55.586  1.00  0.00      BSYN  
ATOM   1045   CA TYR   119     -28.668 -88.365 -53.805  1.00  0.00      BSYN  
ATOM   1046   CB TYR   119     -27.356 -88.196 -53.063  1.00  0.00      BSYN  
ATOM   1047   CG TYR   119     -26.465 -89.452 -53.011  1.00  0.00      BSYN  
ATOM   1048  CD1 TYR   119     -25.186 -89.235 -52.750  1.00  0.00      BSYN  
ATOM   1049  CE1 TYR   119     -24.444 -90.327 -52.205  1.00  0.00      BSYN  
ATOM   1050  CD2 TYR   119     -27.044 -90.715 -53.104  1.00  0.00      BSYN  
ATOM   1051  CE2 TYR   119     -26.307 -91.805 -52.631  1.00  0.00      BSYN  
ATOM   1052   CZ TYR   119     -25.032 -91.581 -52.091  1.00  0.00      BSYN  
ATOM   1053   OH TYR   119     -24.254 -92.622 -51.541  1.00  0.00      BSYN  
ATOM   1054   HH TYR   119     -24.555 -93.513 -51.735  1.00  0.00      BSYN  
ATOM   1055    C TYR   119     -29.775 -87.544 -53.171  1.00  0.00      BSYN  
ATOM   1056    O TYR   119     -29.617 -86.354 -52.989  1.00  0.00      BSYN  
ATOM   1057    N GLU   120     -30.964 -88.115 -52.989  1.00  0.00      BSYN  
ATOM   1058    H GLU   120     -31.109 -89.070 -53.154  1.00  0.00      BSYN  
ATOM   1059   CA GLU   120     -32.011 -87.232 -52.532  1.00  0.00      BSYN  
ATOM   1060   CB GLU   120     -33.217 -86.809 -53.511  1.00  0.00      BSYN  
ATOM   1061   CG GLU   120     -32.773 -86.251 -54.771  1.00  0.00      BSYN  
ATOM   1062   CD GLU   120     -33.997 -86.135 -55.679  1.00  0.00      BSYN  
ATOM   1063  OE1 GLU   120     -34.817 -85.293 -55.603  1.00  0.00      BSYN  
ATOM   1064  OE2 GLU   120     -34.095 -87.000 -56.518  1.00  0.00      BSYN  
ATOM   1065    C GLU   120     -32.525 -87.736 -51.255  1.00  0.00      BSYN  
ATOM   1066    O GLU   120     -33.219 -88.764 -51.149  1.00  0.00      BSYN  
ATOM   1067    N ASP   121     -32.249 -86.956 -50.284  1.00  0.00      BSYN  
ATOM   1068    H ASP   121     -32.209 -86.022 -50.576  1.00  0.00      BSYN  
ATOM   1069   CA ASP   121     -32.168 -87.250 -48.851  1.00  0.00      BSYN  
ATOM   1070   CB ASP   121     -30.656 -87.252 -48.453  1.00  0.00      BSYN  
ATOM   1071   CG ASP   121     -30.370 -87.394 -46.893  1.00  0.00      BSYN  
ATOM   1072  OD1 ASP   121     -29.453 -86.663 -46.437  1.00  0.00      BSYN  
ATOM   1073  OD2 ASP   121     -30.906 -88.317 -46.252  1.00  0.00      BSYN  
ATOM   1074    C ASP   121     -32.737 -85.983 -48.221  1.00  0.00      BSYN  
ATOM   1075    O ASP   121     -32.224 -84.908 -48.378  1.00  0.00      BSYN  
ATOM   1076    N PRO   122     -33.859 -86.000 -47.433  1.00  0.00      BSYN  
ATOM   1077   CD PRO   122     -34.677 -87.258 -47.237  1.00  0.00      BSYN  
ATOM   1078   CA PRO   122     -34.258 -84.916 -46.521  1.00  0.00      BSYN  
ATOM   1079   CB PRO   122     -35.367 -85.534 -45.674  1.00  0.00      BSYN  
ATOM   1080   CG PRO   122     -34.990 -87.028 -45.799  1.00  0.00      BSYN  
ATOM   1081    C PRO   122     -33.087 -84.329 -45.655  1.00  0.00      BSYN  
ATOM   1082    O PRO   122     -32.048 -84.957 -45.425  1.00  0.00      BSYN  
ATOM   1083    N PRO   123     -33.306 -83.225 -45.006  1.00  0.00      BSYN  
ATOM   1084   CD PRO   123     -34.273 -82.218 -45.423  1.00  0.00      BSYN  
ATOM   1085   CA PRO   123     -32.335 -82.665 -44.071  1.00  0.00      BSYN  
ATOM   1086   CB PRO   123     -32.699 -81.262 -44.076  1.00  0.00      BSYN  
ATOM   1087   CG PRO   123     -33.632 -80.874 -45.141  1.00  0.00      BSYN  
ATOM   1088    C PRO   123     -32.423 -83.410 -42.751  1.00  0.00      BSYN  
ATOM   1089    O PRO   123     -33.406 -84.089 -42.544  1.00  0.00      BSYN  
ATOM   1090    N GLN   124     -31.351 -83.496 -42.015  1.00  0.00      BSYN  
ATOM   1091    H GLN   124     -30.533 -83.010 -42.247  1.00  0.00      BSYN  
ATOM   1092   CA GLN   124     -31.307 -83.883 -40.613  1.00  0.00      BSYN  
ATOM   1093   CB GLN   124     -30.088 -84.714 -40.160  1.00  0.00      BSYN  
ATOM   1094   CG GLN   124     -29.771 -85.438 -38.815  1.00  0.00      BSYN  
ATOM   1095   CD GLN   124     -28.379 -86.083 -38.808  1.00  0.00      BSYN  
ATOM   1096  OE1 GLN   124     -27.799 -86.257 -39.893  1.00  0.00      BSYN  
ATOM   1097  NE2 GLN   124     -27.814 -86.500 -37.690  1.00  0.00      BSYN  
ATOM   1098 HE21 GLN   124     -28.355 -86.499 -36.872  1.00  0.00      BSYN  
ATOM   1099 HE22 GLN   124     -26.889 -86.813 -37.773  1.00  0.00      BSYN  
ATOM   1100    C GLN   124     -31.624 -82.722 -39.659  1.00  0.00      BSYN  
ATOM   1101    O GLN   124     -31.609 -81.576 -40.079  1.00  0.00      BSYN  
ATOM   1102    N GLU   125     -32.196 -83.218 -38.576  1.00  0.00      BSYN  
ATOM   1103    H GLU   125     -32.704 -84.053 -38.640  1.00  0.00      BSYN  
ATOM   1104   CA GLU   125     -32.434 -82.378 -37.407  1.00  0.00      BSYN  
ATOM   1105   CB GLU   125     -33.226 -83.294 -36.435  1.00  0.00      BSYN  
ATOM   1106   CG GLU   125     -34.435 -83.998 -37.215  1.00  0.00      BSYN  
ATOM   1107   CD GLU   125     -35.494 -84.437 -36.212  1.00  0.00      BSYN  
ATOM   1108  OE1 GLU   125     -36.155 -83.519 -35.741  1.00  0.00      BSYN  
ATOM   1109  OE2 GLU   125     -35.671 -85.594 -35.896  1.00  0.00      BSYN  
ATOM   1110    C GLU   125     -31.204 -81.855 -36.736  1.00  0.00      BSYN  
ATOM   1111    O GLU   125     -30.461 -82.500 -36.032  1.00  0.00      BSYN  
ATOM   1112    N GLU   126     -31.181 -80.549 -36.907  1.00  0.00      BSYN  
ATOM   1113    H GLU   126     -31.999 -80.118 -37.233  1.00  0.00      BSYN  
ATOM   1114   CA GLU   126     -30.141 -79.735 -36.149  1.00  0.00      BSYN  
ATOM   1115   CB GLU   126     -29.581 -78.550 -37.001  1.00  0.00      BSYN  
ATOM   1116   CG GLU   126     -29.101 -79.055 -38.420  1.00  0.00      BSYN  
ATOM   1117   CD GLU   126     -28.672 -77.930 -39.344  1.00  0.00      BSYN  
ATOM   1118  OE1 GLU   126     -29.455 -77.462 -40.116  1.00  0.00      BSYN  
ATOM   1119  OE2 GLU   126     -27.486 -77.624 -39.414  1.00  0.00      BSYN  
ATOM   1120    C GLU   126     -30.834 -79.156 -34.886  1.00  0.00      BSYN  
ATOM   1121    O GLU   126     -31.572 -78.181 -34.974  1.00  0.00      BSYN  
ATOM   1122    N TYR   127     -30.631 -79.913 -33.854  1.00  0.00      BSYN  
ATOM   1123    H TYR   127     -30.079 -80.721 -33.894  1.00  0.00      BSYN  
ATOM   1124   CA TYR   127     -31.262 -79.605 -32.577  1.00  0.00      BSYN  
ATOM   1125   CB TYR   127     -32.472 -80.537 -32.374  1.00  0.00      BSYN  
ATOM   1126   CG TYR   127     -33.300 -80.181 -31.084  1.00  0.00      BSYN  
ATOM   1127  CD1 TYR   127     -34.233 -79.183 -31.145  1.00  0.00      BSYN  
ATOM   1128  CE1 TYR   127     -35.026 -78.889 -30.110  1.00  0.00      BSYN  
ATOM   1129  CD2 TYR   127     -33.136 -80.890 -29.936  1.00  0.00      BSYN  
ATOM   1130  CE2 TYR   127     -33.975 -80.678 -28.849  1.00  0.00      BSYN  
ATOM   1131   CZ TYR   127     -34.899 -79.586 -28.941  1.00  0.00      BSYN  
ATOM   1132   OH TYR   127     -35.655 -79.164 -27.928  1.00  0.00      BSYN  
ATOM   1133   HH TYR   127     -35.486 -79.743 -27.181  1.00  0.00      BSYN  
ATOM   1134    C TYR   127     -30.212 -79.739 -31.463  1.00  0.00      BSYN  
ATOM   1135    O TYR   127     -29.445 -80.728 -31.324  1.00  0.00      BSYN  
ATOM   1136    N GLN   128     -30.352 -78.744 -30.536  1.00  0.00      BSYN  
ATOM   1137    H GLN   128     -31.129 -78.151 -30.603  1.00  0.00      BSYN  
ATOM   1138   CA GLN   128     -29.514 -78.528 -29.389  1.00  0.00      BSYN  
ATOM   1139   CB GLN   128     -29.630 -77.055 -28.880  1.00  0.00      BSYN  
ATOM   1140   CG GLN   128     -28.777 -76.087 -29.687  1.00  0.00      BSYN  
ATOM   1141   CD GLN   128     -29.371 -74.662 -29.583  1.00  0.00      BSYN  
ATOM   1142  OE1 GLN   128     -30.018 -74.272 -28.670  1.00  0.00      BSYN  
ATOM   1143  NE2 GLN   128     -29.152 -73.769 -30.483  1.00  0.00      BSYN  
ATOM   1144 HE21 GLN   128     -29.526 -72.872 -30.360  1.00  0.00      BSYN  
ATOM   1145 HE22 GLN   128     -28.827 -74.172 -31.315  1.00  0.00      BSYN  
ATOM   1146    C GLN   128     -29.655 -79.440 -28.120  1.00  0.00      BSYN  
ATOM   1147    O GLN   128     -30.585 -79.198 -27.317  1.00  0.00      BSYN  
ATOM   1148    N GLU   129     -28.702 -80.348 -28.020  1.00  0.00      BSYN  
ATOM   1149    H GLU   129     -28.161 -80.298 -28.835  1.00  0.00      BSYN  
ATOM   1150   CA GLU   129     -28.662 -81.565 -27.202  1.00  0.00      BSYN  
ATOM   1151   CB GLU   129     -28.215 -82.757 -28.073  1.00  0.00      BSYN  
ATOM   1152   CG GLU   129     -29.165 -83.304 -29.137  1.00  0.00      BSYN  
ATOM   1153   CD GLU   129     -28.894 -84.431 -30.195  1.00  0.00      BSYN  
ATOM   1154  OE1 GLU   129     -28.421 -85.512 -29.825  1.00  0.00      BSYN  
ATOM   1155  OE2 GLU   129     -29.279 -84.254 -31.397  1.00  0.00      BSYN  
ATOM   1156    C GLU   129     -27.839 -81.255 -26.020  1.00  0.00      BSYN  
ATOM   1157    O GLU   129     -26.568 -81.208 -26.087  1.00  0.00      BSYN  
ATOM   1158    N TYR   130     -28.576 -81.335 -24.918  1.00  0.00      BSYN  
ATOM   1159    H TYR   130     -29.502 -81.017 -24.950  1.00  0.00      BSYN  
ATOM   1160   CA TYR   130     -27.801 -81.357 -23.672  1.00  0.00      BSYN  
ATOM   1161   CB TYR   130     -28.372 -80.521 -22.492  1.00  0.00      BSYN  
ATOM   1162   CG TYR   130     -28.447 -79.062 -22.728  1.00  0.00      BSYN  
ATOM   1163  CD1 TYR   130     -29.695 -78.542 -23.121  1.00  0.00      BSYN  
ATOM   1164  CE1 TYR   130     -29.930 -77.244 -23.196  1.00  0.00      BSYN  
ATOM   1165  CD2 TYR   130     -27.421 -78.149 -22.444  1.00  0.00      BSYN  
ATOM   1166  CE2 TYR   130     -27.629 -76.783 -22.517  1.00  0.00      BSYN  
ATOM   1167   CZ TYR   130     -28.941 -76.340 -22.887  1.00  0.00      BSYN  
ATOM   1168   OH TYR   130     -29.116 -75.007 -22.897  1.00  0.00      BSYN  
ATOM   1169   HH TYR   130     -30.065 -74.884 -22.976  1.00  0.00      BSYN  
ATOM   1170    C TYR   130     -27.292 -82.695 -23.114  1.00  0.00      BSYN  
ATOM   1171    O TYR   130     -28.007 -83.413 -22.388  1.00  0.00      BSYN  
ATOM   1172    N GLU   131     -25.943 -82.851 -23.246  1.00  0.00      BSYN  
ATOM   1173    H GLU   131     -25.455 -82.311 -23.903  1.00  0.00      BSYN  
ATOM   1174   CA GLU   131     -25.226 -83.874 -22.457  1.00  0.00      BSYN  
ATOM   1175   CB GLU   131     -23.725 -83.666 -22.769  1.00  0.00      BSYN  
ATOM   1176   CG GLU   131     -23.360 -84.617 -23.912  1.00  0.00      BSYN  
ATOM   1177   CD GLU   131     -22.021 -84.176 -24.499  1.00  0.00      BSYN  
ATOM   1178  OE1 GLU   131     -21.041 -84.904 -24.522  1.00  0.00      BSYN  
ATOM   1179  OE2 GLU   131     -22.009 -83.126 -25.066  1.00  0.00      BSYN  
ATOM   1180    C GLU   131     -25.464 -83.594 -20.946  1.00  0.00      BSYN  
ATOM   1181    O GLU   131     -25.642 -82.410 -20.501  1.00  0.00      BSYN  
ATOM   1182    N PRO   132     -25.726 -84.648 -20.175  1.00  0.00      BSYN  
ATOM   1183   CD PRO   132     -26.801 -85.601 -20.394  1.00  0.00      BSYN  
ATOM   1184   CA PRO   132     -25.506 -84.604 -18.754  1.00  0.00      BSYN  
ATOM   1185   CB PRO   132     -26.638 -85.258 -18.063  1.00  0.00      BSYN  
ATOM   1186   CG PRO   132     -27.092 -86.313 -19.062  1.00  0.00      BSYN  
ATOM   1187    C PRO   132     -24.218 -84.993 -18.025  1.00  0.00      BSYN  
ATOM   1188    O PRO   132     -23.124 -84.966 -18.676  1.00  0.00      BSYN  
ATOM   1189    N GLU   133     -24.111 -85.453 -16.708  1.00  0.00      BSYN  
ATOM   1190    H GLU   133     -24.975 -85.760 -16.364  1.00  0.00      BSYN  
ATOM   1191   CA GLU   133     -22.933 -85.505 -15.800  1.00  0.00      BSYN  
ATOM   1192   CB GLU   133     -22.718 -84.092 -15.296  1.00  0.00      BSYN  
ATOM   1193   CG GLU   133     -21.803 -83.290 -16.155  1.00  0.00      BSYN  
ATOM   1194   CD GLU   133     -21.523 -81.870 -15.795  1.00  0.00      BSYN  
ATOM   1195  OE1 GLU   133     -22.361 -81.040 -15.986  1.00  0.00      BSYN  
ATOM   1196  OE2 GLU   133     -20.388 -81.659 -15.341  1.00  0.00      BSYN  
ATOM   1197    C GLU   133     -23.127 -86.483 -14.613  1.00  0.00      BSYN  
ATOM   1198    O GLU   133     -24.212 -87.107 -14.424  1.00  0.00      BSYN  
ATOM   1199    N ALA   134     -21.952 -86.779 -13.958  1.00  0.00      BSYN  
ATOM   1200    H ALA   134     -21.179 -86.210 -14.157  1.00  0.00      BSYN  
ATOM   1201   CA ALA   134     -21.885 -87.610 -12.824  1.00  0.00      BSYN  
ATOM   1202   CB ALA   134     -20.422 -87.828 -12.586  1.00  0.00      BSYN  
ATOM   1203    C ALA   134     -22.352 -86.980 -11.409  1.00  0.00      BSYN  
ATOM   1204  OT1 ALA   134     -22.449 -85.704 -11.408  1.00  0.00      BSYN  
ATOM   1205  OT2 ALA   134     -22.301 -87.821 -10.478  1.00  0.00      BSYN  
END
