# Supplementary material for: Data set of intrinsically disordered proteins analysed at a local protein conformation level
Source: Data Brief. 2020 Mar 5;29:105383. doi: 10.1016/j.dib.2020.105383 (PMC7078294; doi:10.1016/j.dib.2020.105383)
Supplement: Supplementary file 1 [file mmc1.zip › the data/1-DATA/PED1AAD-pdb/1AAD-12.pdb]

CRYST1    1.000    1.000    1.000  90.00  90.00  90.00 P 1           1
ATOM      1  HT1 MET     1     -15.904 -18.898 -30.289  1.00  0.00      BSYN  
ATOM      2  HT2 MET     1     -16.800 -19.994 -31.173  1.00  0.00      BSYN  
ATOM      3    N MET     1     -16.342 -19.840 -30.252  1.00  0.00      BSYN  
ATOM      4  HT3 MET     1     -15.572 -20.512 -30.448  1.00  0.00      BSYN  
ATOM      5   CA MET     1     -16.951 -20.215 -28.955  1.00  0.00      BSYN  
ATOM      6   CB MET     1     -18.045 -19.190 -28.695  1.00  0.00      BSYN  
ATOM      7   CG MET     1     -17.387 -17.882 -28.382  1.00  0.00      BSYN  
ATOM      8   SD MET     1     -17.624 -17.214 -26.705  1.00  0.00      BSYN  
ATOM      9   CE MET     1     -16.142 -17.724 -25.820  1.00  0.00      BSYN  
ATOM     10    C MET     1     -17.258 -21.707 -29.086  1.00  0.00      BSYN  
ATOM     11    O MET     1     -18.405 -22.099 -29.152  1.00  0.00      BSYN  
ATOM     12    N ASP     2     -16.118 -22.434 -29.143  1.00  0.00      BSYN  
ATOM     13    H ASP     2     -15.225 -22.048 -29.264  1.00  0.00      BSYN  
ATOM     14   CA ASP     2     -16.179 -23.906 -29.443  1.00  0.00      BSYN  
ATOM     15   CB ASP     2     -15.003 -24.269 -30.346  1.00  0.00      BSYN  
ATOM     16   CG ASP     2     -14.894 -25.727 -30.716  1.00  0.00      BSYN  
ATOM     17  OD1 ASP     2     -14.097 -26.522 -30.145  1.00  0.00      BSYN  
ATOM     18  OD2 ASP     2     -15.771 -26.126 -31.475  1.00  0.00      BSYN  
ATOM     19    C ASP     2     -16.445 -24.747 -28.106  1.00  0.00      BSYN  
ATOM     20    O ASP     2     -15.562 -25.221 -27.389  1.00  0.00      BSYN  
ATOM     21    N VAL     3     -17.761 -24.869 -27.958  1.00  0.00      BSYN  
ATOM     22    H VAL     3     -18.312 -24.343 -28.575  1.00  0.00      BSYN  
ATOM     23   CA VAL     3     -18.231 -25.655 -26.809  1.00  0.00      BSYN  
ATOM     24   CB VAL     3     -18.528 -24.843 -25.527  1.00  0.00      BSYN  
ATOM     25  CG1 VAL     3     -18.754 -23.407 -25.706  1.00  0.00      BSYN  
ATOM     26  CG2 VAL     3     -19.503 -25.632 -24.640  1.00  0.00      BSYN  
ATOM     27    C VAL     3     -19.447 -26.261 -27.423  1.00  0.00      BSYN  
ATOM     28    O VAL     3     -20.469 -25.680 -27.688  1.00  0.00      BSYN  
ATOM     29    N PHE     4     -19.257 -27.545 -27.819  1.00  0.00      BSYN  
ATOM     30    H PHE     4     -18.413 -28.042 -27.801  1.00  0.00      BSYN  
ATOM     31   CA PHE     4     -20.270 -28.278 -28.510  1.00  0.00      BSYN  
ATOM     32   CB PHE     4     -20.787 -27.715 -29.927  1.00  0.00      BSYN  
ATOM     33   CG PHE     4     -22.186 -28.156 -30.484  1.00  0.00      BSYN  
ATOM     34  CD1 PHE     4     -22.219 -28.837 -31.650  1.00  0.00      BSYN  
ATOM     35  CD2 PHE     4     -23.345 -27.934 -29.794  1.00  0.00      BSYN  
ATOM     36  CE1 PHE     4     -23.345 -29.375 -32.128  1.00  0.00      BSYN  
ATOM     37  CE2 PHE     4     -24.549 -28.453 -30.265  1.00  0.00      BSYN  
ATOM     38   CZ PHE     4     -24.609 -29.159 -31.472  1.00  0.00      BSYN  
ATOM     39    C PHE     4     -20.063 -29.801 -28.623  1.00  0.00      BSYN  
ATOM     40    O PHE     4     -19.247 -30.269 -29.443  1.00  0.00      BSYN  
ATOM     41    N MET     5     -20.796 -30.639 -27.808  1.00  0.00      BSYN  
ATOM     42    H MET     5     -20.671 -31.610 -27.843  1.00  0.00      BSYN  
ATOM     43   CA MET     5     -21.913 -30.130 -26.993  1.00  0.00      BSYN  
ATOM     44   CB MET     5     -23.004 -31.228 -26.870  1.00  0.00      BSYN  
ATOM     45   CG MET     5     -23.232 -31.831 -28.306  1.00  0.00      BSYN  
ATOM     46   SD MET     5     -24.211 -33.321 -28.515  1.00  0.00      BSYN  
ATOM     47   CE MET     5     -25.868 -32.659 -28.370  1.00  0.00      BSYN  
ATOM     48    C MET     5     -21.258 -29.813 -25.584  1.00  0.00      BSYN  
ATOM     49    O MET     5     -21.936 -29.234 -24.721  1.00  0.00      BSYN  
ATOM     50    N LYS     6     -19.917 -30.001 -25.415  1.00  0.00      BSYN  
ATOM     51    H LYS     6     -19.400 -29.919 -26.244  1.00  0.00      BSYN  
ATOM     52   CA LYS     6     -19.239 -30.100 -24.159  1.00  0.00      BSYN  
ATOM     53   CB LYS     6     -19.179 -31.561 -23.559  1.00  0.00      BSYN  
ATOM     54   CG LYS     6     -19.210 -31.561 -22.028  1.00  0.00      BSYN  
ATOM     55   CD LYS     6     -19.053 -32.891 -21.459  1.00  0.00      BSYN  
ATOM     56   CE LYS     6     -18.856 -32.856 -19.953  1.00  0.00      BSYN  
ATOM     57   NZ LYS     6     -17.479 -33.175 -19.593  1.00  0.00      BSYN  
ATOM     58  HZ1 LYS     6     -16.762 -32.882 -20.287  1.00  0.00      BSYN  
ATOM     59  HZ2 LYS     6     -17.186 -32.643 -18.749  1.00  0.00      BSYN  
ATOM     60  HZ3 LYS     6     -17.561 -34.187 -19.370  1.00  0.00      BSYN  
ATOM     61    C LYS     6     -17.821 -29.560 -24.059  1.00  0.00      BSYN  
ATOM     62    O LYS     6     -17.268 -29.622 -25.106  1.00  0.00      BSYN  
ATOM     63    N GLY     7     -17.220 -29.144 -22.939  1.00  0.00      BSYN  
ATOM     64    H GLY     7     -17.682 -29.321 -22.093  1.00  0.00      BSYN  
ATOM     65   CA GLY     7     -16.002 -28.342 -23.010  1.00  0.00      BSYN  
ATOM     66    C GLY     7     -15.564 -27.866 -21.615  1.00  0.00      BSYN  
ATOM     67    O GLY     7     -14.627 -27.102 -21.438  1.00  0.00      BSYN  
ATOM     68    N LEU     8     -16.352 -28.296 -20.631  1.00  0.00      BSYN  
ATOM     69    H LEU     8     -17.320 -28.163 -20.707  1.00  0.00      BSYN  
ATOM     70   CA LEU     8     -15.875 -28.467 -19.275  1.00  0.00      BSYN  
ATOM     71   CB LEU     8     -16.950 -28.513 -18.202  1.00  0.00      BSYN  
ATOM     72   CG LEU     8     -17.464 -27.182 -17.729  1.00  0.00      BSYN  
ATOM     73  CD1 LEU     8     -18.489 -27.440 -16.607  1.00  0.00      BSYN  
ATOM     74  CD2 LEU     8     -16.325 -26.137 -17.320  1.00  0.00      BSYN  
ATOM     75    C LEU     8     -14.915 -29.600 -19.073  1.00  0.00      BSYN  
ATOM     76    O LEU     8     -15.286 -30.540 -18.447  1.00  0.00      BSYN  
ATOM     77    N SER     9     -13.623 -29.349 -19.390  1.00  0.00      BSYN  
ATOM     78    H SER     9     -13.404 -28.484 -19.797  1.00  0.00      BSYN  
ATOM     79   CA SER     9     -12.557 -30.215 -18.909  1.00  0.00      BSYN  
ATOM     80   CB SER     9     -11.458 -30.456 -19.909  1.00  0.00      BSYN  
ATOM     81   OG SER     9     -11.815 -30.547 -21.264  1.00  0.00      BSYN  
ATOM     82   HG SER     9     -11.091 -30.403 -21.877  1.00  0.00      BSYN  
ATOM     83    C SER     9     -11.892 -29.816 -17.567  1.00  0.00      BSYN  
ATOM     84    O SER     9     -10.652 -29.797 -17.408  1.00  0.00      BSYN  
ATOM     85    N MET    10     -12.677 -29.508 -16.504  1.00  0.00      BSYN  
ATOM     86    H MET    10     -13.625 -29.610 -16.728  1.00  0.00      BSYN  
ATOM     87   CA MET    10     -12.296 -28.956 -15.247  1.00  0.00      BSYN  
ATOM     88   CB MET    10     -12.826 -27.646 -15.098  1.00  0.00      BSYN  
ATOM     89   CG MET    10     -12.399 -26.675 -16.079  1.00  0.00      BSYN  
ATOM     90   SD MET    10     -10.679 -26.710 -16.574  1.00  0.00      BSYN  
ATOM     91   CE MET    10      -9.782 -26.434 -15.058  1.00  0.00      BSYN  
ATOM     92    C MET    10     -12.656 -29.944 -14.202  1.00  0.00      BSYN  
ATOM     93    O MET    10     -11.754 -30.080 -13.416  1.00  0.00      BSYN  
ATOM     94    N ALA    11     -13.777 -30.582 -14.256  1.00  0.00      BSYN  
ATOM     95    H ALA    11     -14.460 -30.175 -14.828  1.00  0.00      BSYN  
ATOM     96   CA ALA    11     -14.106 -31.647 -13.312  1.00  0.00      BSYN  
ATOM     97   CB ALA    11     -15.562 -31.763 -13.302  1.00  0.00      BSYN  
ATOM     98    C ALA    11     -13.645 -33.041 -13.876  1.00  0.00      BSYN  
ATOM     99    O ALA    11     -13.435 -33.988 -13.041  1.00  0.00      BSYN  
ATOM    100    N LYS    12     -13.636 -33.178 -15.226  1.00  0.00      BSYN  
ATOM    101    H LYS    12     -13.498 -32.316 -15.671  1.00  0.00      BSYN  
ATOM    102   CA LYS    12     -13.439 -34.496 -15.783  1.00  0.00      BSYN  
ATOM    103   CB LYS    12     -14.695 -34.655 -16.727  1.00  0.00      BSYN  
ATOM    104   CG LYS    12     -15.977 -35.396 -16.295  1.00  0.00      BSYN  
ATOM    105   CD LYS    12     -17.147 -35.644 -17.328  1.00  0.00      BSYN  
ATOM    106   CE LYS    12     -18.211 -36.555 -16.737  1.00  0.00      BSYN  
ATOM    107   NZ LYS    12     -17.650 -37.903 -16.581  1.00  0.00      BSYN  
ATOM    108  HZ1 LYS    12     -16.685 -37.848 -16.962  1.00  0.00      BSYN  
ATOM    109  HZ2 LYS    12     -17.670 -38.110 -15.562  1.00  0.00      BSYN  
ATOM    110  HZ3 LYS    12     -18.058 -38.555 -17.281  1.00  0.00      BSYN  
ATOM    111    C LYS    12     -12.045 -34.670 -16.446  1.00  0.00      BSYN  
ATOM    112    O LYS    12     -11.465 -33.843 -17.254  1.00  0.00      BSYN  
ATOM    113    N GLU    13     -11.672 -35.827 -16.160  1.00  0.00      BSYN  
ATOM    114    H GLU    13     -12.245 -36.564 -15.862  1.00  0.00      BSYN  
ATOM    115   CA GLU    13     -10.287 -36.250 -16.444  1.00  0.00      BSYN  
ATOM    116   CB GLU    13      -9.666 -37.116 -15.218  1.00  0.00      BSYN  
ATOM    117   CG GLU    13      -9.452 -36.222 -13.861  1.00  0.00      BSYN  
ATOM    118   CD GLU    13      -9.151 -37.070 -12.595  1.00  0.00      BSYN  
ATOM    119  OE1 GLU    13     -10.099 -37.340 -11.867  1.00  0.00      BSYN  
ATOM    120  OE2 GLU    13      -8.046 -37.571 -12.390  1.00  0.00      BSYN  
ATOM    121    C GLU    13     -10.094 -37.227 -17.637  1.00  0.00      BSYN  
ATOM    122    O GLU    13      -8.943 -37.507 -17.988  1.00  0.00      BSYN  
ATOM    123    N GLY    14     -11.151 -37.511 -18.409  1.00  0.00      BSYN  
ATOM    124    H GLY    14     -12.049 -37.302 -18.076  1.00  0.00      BSYN  
ATOM    125   CA GLY    14     -11.124 -38.047 -19.733  1.00  0.00      BSYN  
ATOM    126    C GLY    14     -11.227 -36.985 -20.806  1.00  0.00      BSYN  
ATOM    127    O GLY    14     -11.685 -35.861 -20.575  1.00  0.00      BSYN  
ATOM    128    N VAL    15     -10.731 -37.414 -21.984  1.00  0.00      BSYN  
ATOM    129    H VAL    15     -10.498 -38.363 -22.061  1.00  0.00      BSYN  
ATOM    130   CA VAL    15     -10.865 -36.587 -23.224  1.00  0.00      BSYN  
ATOM    131   CB VAL    15      -9.913 -36.970 -24.316  1.00  0.00      BSYN  
ATOM    132  CG1 VAL    15      -9.931 -36.261 -25.615  1.00  0.00      BSYN  
ATOM    133  CG2 VAL    15      -8.472 -36.969 -23.921  1.00  0.00      BSYN  
ATOM    134    C VAL    15     -12.290 -36.574 -23.737  1.00  0.00      BSYN  
ATOM    135    O VAL    15     -12.910 -37.530 -23.979  1.00  0.00      BSYN  
ATOM    136    N VAL    16     -12.916 -35.355 -23.496  1.00  0.00      BSYN  
ATOM    137    H VAL    16     -12.484 -34.600 -23.043  1.00  0.00      BSYN  
ATOM    138   CA VAL    16     -14.281 -35.133 -23.761  1.00  0.00      BSYN  
ATOM    139   CB VAL    16     -14.748 -33.953 -22.975  1.00  0.00      BSYN  
ATOM    140  CG1 VAL    16     -14.623 -34.155 -21.424  1.00  0.00      BSYN  
ATOM    141  CG2 VAL    16     -14.262 -32.556 -23.419  1.00  0.00      BSYN  
ATOM    142    C VAL    16     -14.671 -35.133 -25.267  1.00  0.00      BSYN  
ATOM    143    O VAL    16     -14.037 -34.484 -26.096  1.00  0.00      BSYN  
ATOM    144    N ALA    17     -15.783 -35.758 -25.681  1.00  0.00      BSYN  
ATOM    145    H ALA    17     -16.248 -35.683 -26.540  1.00  0.00      BSYN  
ATOM    146   CA ALA    17     -16.470 -36.750 -24.932  1.00  0.00      BSYN  
ATOM    147   CB ALA    17     -17.996 -36.434 -24.995  1.00  0.00      BSYN  
ATOM    148    C ALA    17     -16.332 -38.150 -25.628  1.00  0.00      BSYN  
ATOM    149    O ALA    17     -17.121 -38.667 -26.373  1.00  0.00      BSYN  
ATOM    150    N ALA    18     -15.317 -38.872 -25.174  1.00  0.00      BSYN  
ATOM    151    H ALA    18     -15.049 -38.837 -24.232  1.00  0.00      BSYN  
ATOM    152   CA ALA    18     -14.868 -40.093 -25.762  1.00  0.00      BSYN  
ATOM    153   CB ALA    18     -14.124 -39.789 -27.090  1.00  0.00      BSYN  
ATOM    154    C ALA    18     -14.091 -40.979 -24.767  1.00  0.00      BSYN  
ATOM    155    O ALA    18     -14.269 -42.213 -24.813  1.00  0.00      BSYN  
ATOM    156    N ALA    19     -13.174 -40.543 -23.984  1.00  0.00      BSYN  
ATOM    157    H ALA    19     -12.928 -39.596 -24.040  1.00  0.00      BSYN  
ATOM    158   CA ALA    19     -12.467 -41.283 -22.951  1.00  0.00      BSYN  
ATOM    159   CB ALA    19     -11.275 -40.681 -22.279  1.00  0.00      BSYN  
ATOM    160    C ALA    19     -13.396 -41.720 -21.821  1.00  0.00      BSYN  
ATOM    161    O ALA    19     -13.762 -42.902 -21.651  1.00  0.00      BSYN  
ATOM    162    N GLU    20     -13.881 -40.738 -21.029  1.00  0.00      BSYN  
ATOM    163    H GLU    20     -13.793 -39.811 -21.337  1.00  0.00      BSYN  
ATOM    164   CA GLU    20     -14.475 -41.015 -19.738  1.00  0.00      BSYN  
ATOM    165   CB GLU    20     -14.252 -39.826 -18.823  1.00  0.00      BSYN  
ATOM    166   CG GLU    20     -14.699 -40.128 -17.360  1.00  0.00      BSYN  
ATOM    167   CD GLU    20     -14.087 -39.212 -16.212  1.00  0.00      BSYN  
ATOM    168  OE1 GLU    20     -14.908 -38.650 -15.485  1.00  0.00      BSYN  
ATOM    169  OE2 GLU    20     -12.918 -39.023 -16.175  1.00  0.00      BSYN  
ATOM    170    C GLU    20     -16.019 -41.014 -20.009  1.00  0.00      BSYN  
ATOM    171    O GLU    20     -16.403 -40.389 -20.997  1.00  0.00      BSYN  
ATOM    172    N LYS    21     -16.768 -41.815 -19.266  1.00  0.00      BSYN  
ATOM    173    H LYS    21     -16.417 -42.569 -18.747  1.00  0.00      BSYN  
ATOM    174   CA LYS    21     -18.257 -42.031 -19.404  1.00  0.00      BSYN  
ATOM    175   CB LYS    21     -18.621 -43.605 -19.485  1.00  0.00      BSYN  
ATOM    176   CG LYS    21     -17.688 -44.504 -20.338  1.00  0.00      BSYN  
ATOM    177   CD LYS    21     -18.051 -45.983 -20.217  1.00  0.00      BSYN  
ATOM    178   CE LYS    21     -16.809 -46.794 -20.183  1.00  0.00      BSYN  
ATOM    179   NZ LYS    21     -16.184 -46.927 -21.460  1.00  0.00      BSYN  
ATOM    180  HZ1 LYS    21     -16.843 -47.271 -22.186  1.00  0.00      BSYN  
ATOM    181  HZ2 LYS    21     -15.722 -46.083 -21.855  1.00  0.00      BSYN  
ATOM    182  HZ3 LYS    21     -15.520 -47.700 -21.250  1.00  0.00      BSYN  
ATOM    183    C LYS    21     -19.088 -41.288 -18.341  1.00  0.00      BSYN  
ATOM    184    O LYS    21     -18.550 -40.370 -17.669  1.00  0.00      BSYN  
ATOM    185    N THR    22     -20.364 -41.558 -18.297  1.00  0.00      BSYN  
ATOM    186    H THR    22     -20.863 -41.879 -19.077  1.00  0.00      BSYN  
ATOM    187   CA THR    22     -21.169 -41.008 -17.252  1.00  0.00      BSYN  
ATOM    188   CB THR    22     -22.186 -40.104 -17.961  1.00  0.00      BSYN  
ATOM    189  OG1 THR    22     -21.518 -39.324 -18.923  1.00  0.00      BSYN  
ATOM    190  HG1 THR    22     -20.800 -38.801 -18.560  1.00  0.00      BSYN  
ATOM    191  CG2 THR    22     -22.945 -39.220 -16.952  1.00  0.00      BSYN  
ATOM    192    C THR    22     -21.757 -42.278 -16.615  1.00  0.00      BSYN  
ATOM    193    O THR    22     -21.322 -42.936 -15.588  1.00  0.00      BSYN  
ATOM    194    N LYS    23     -22.635 -42.873 -17.526  1.00  0.00      BSYN  
ATOM    195    H LYS    23     -22.645 -42.426 -18.398  1.00  0.00      BSYN  
ATOM    196   CA LYS    23     -23.562 -43.952 -17.333  1.00  0.00      BSYN  
ATOM    197   CB LYS    23     -24.844 -43.601 -18.011  1.00  0.00      BSYN  
ATOM    198   CG LYS    23     -25.960 -44.516 -17.402  1.00  0.00      BSYN  
ATOM    199   CD LYS    23     -26.288 -45.626 -18.391  1.00  0.00      BSYN  
ATOM    200   CE LYS    23     -27.692 -46.243 -18.576  1.00  0.00      BSYN  
ATOM    201   NZ LYS    23     -28.703 -45.505 -19.271  1.00  0.00      BSYN  
ATOM    202  HZ1 LYS    23     -28.206 -45.146 -20.111  1.00  0.00      BSYN  
ATOM    203  HZ2 LYS    23     -29.462 -46.163 -19.539  1.00  0.00      BSYN  
ATOM    204  HZ3 LYS    23     -29.075 -44.988 -18.449  1.00  0.00      BSYN  
ATOM    205    C LYS    23     -23.116 -45.419 -17.657  1.00  0.00      BSYN  
ATOM    206    O LYS    23     -22.722 -45.831 -18.766  1.00  0.00      BSYN  
ATOM    207    N GLN    24     -23.284 -46.249 -16.581  1.00  0.00      BSYN  
ATOM    208    H GLN    24     -23.824 -45.827 -15.880  1.00  0.00      BSYN  
ATOM    209   CA GLN    24     -22.742 -47.568 -16.463  1.00  0.00      BSYN  
ATOM    210   CB GLN    24     -22.570 -47.925 -14.987  1.00  0.00      BSYN  
ATOM    211   CG GLN    24     -21.343 -47.147 -14.372  1.00  0.00      BSYN  
ATOM    212   CD GLN    24     -21.584 -46.378 -13.110  1.00  0.00      BSYN  
ATOM    213  OE1 GLN    24     -21.767 -46.860 -12.005  1.00  0.00      BSYN  
ATOM    214  NE2 GLN    24     -21.879 -45.056 -13.258  1.00  0.00      BSYN  
ATOM    215 HE21 GLN    24     -21.821 -44.916 -14.226  1.00  0.00      BSYN  
ATOM    216 HE22 GLN    24     -22.081 -44.350 -12.609  1.00  0.00      BSYN  
ATOM    217    C GLN    24     -23.445 -48.738 -17.358  1.00  0.00      BSYN  
ATOM    218    O GLN    24     -24.699 -48.920 -17.300  1.00  0.00      BSYN  
ATOM    219    N GLY    25     -22.666 -49.539 -18.138  1.00  0.00      BSYN  
ATOM    220    H GLY    25     -21.989 -50.131 -17.749  1.00  0.00      BSYN  
ATOM    221   CA GLY    25     -23.136 -49.956 -19.482  1.00  0.00      BSYN  
ATOM    222    C GLY    25     -22.105 -50.894 -20.111  1.00  0.00      BSYN  
ATOM    223    O GLY    25     -20.914 -50.699 -19.804  1.00  0.00      BSYN  
ATOM    224    N VAL    26     -22.612 -51.804 -20.876  1.00  0.00      BSYN  
ATOM    225    H VAL    26     -23.571 -51.866 -21.066  1.00  0.00      BSYN  
ATOM    226   CA VAL    26     -21.876 -52.639 -21.829  1.00  0.00      BSYN  
ATOM    227   CB VAL    26     -21.640 -54.108 -21.322  1.00  0.00      BSYN  
ATOM    228  CG1 VAL    26     -20.273 -54.054 -20.726  1.00  0.00      BSYN  
ATOM    229  CG2 VAL    26     -22.640 -54.565 -20.262  1.00  0.00      BSYN  
ATOM    230    C VAL    26     -22.357 -52.513 -23.278  1.00  0.00      BSYN  
ATOM    231    O VAL    26     -23.641 -52.517 -23.479  1.00  0.00      BSYN  
ATOM    232    N THR    27     -21.500 -52.316 -24.295  1.00  0.00      BSYN  
ATOM    233    H THR    27     -20.536 -52.275 -24.125  1.00  0.00      BSYN  
ATOM    234   CA THR    27     -21.967 -52.212 -25.672  1.00  0.00      BSYN  
ATOM    235   CB THR    27     -20.965 -51.197 -26.467  1.00  0.00      BSYN  
ATOM    236  OG1 THR    27     -20.904 -50.045 -25.733  1.00  0.00      BSYN  
ATOM    237  HG1 THR    27     -21.790 -49.694 -25.615  1.00  0.00      BSYN  
ATOM    238  CG2 THR    27     -21.493 -50.921 -27.916  1.00  0.00      BSYN  
ATOM    239    C THR    27     -22.170 -53.589 -26.250  1.00  0.00      BSYN  
ATOM    240    O THR    27     -21.165 -54.266 -26.486  1.00  0.00      BSYN  
ATOM    241    N GLU    28     -23.475 -53.820 -26.407  1.00  0.00      BSYN  
ATOM    242    H GLU    28     -24.155 -53.278 -25.956  1.00  0.00      BSYN  
ATOM    243   CA GLU    28     -23.919 -55.030 -26.970  1.00  0.00      BSYN  
ATOM    244   CB GLU    28     -25.401 -55.518 -26.776  1.00  0.00      BSYN  
ATOM    245   CG GLU    28     -26.459 -54.369 -27.000  1.00  0.00      BSYN  
ATOM    246   CD GLU    28     -27.860 -54.668 -26.441  1.00  0.00      BSYN  
ATOM    247  OE1 GLU    28     -28.229 -54.051 -25.415  1.00  0.00      BSYN  
ATOM    248  OE2 GLU    28     -28.528 -55.528 -26.997  1.00  0.00      BSYN  
ATOM    249    C GLU    28     -23.495 -55.216 -28.433  1.00  0.00      BSYN  
ATOM    250    O GLU    28     -23.455 -56.419 -28.845  1.00  0.00      BSYN  
ATOM    251    N ALA    29     -23.064 -54.187 -29.319  1.00  0.00      BSYN  
ATOM    252    H ALA    29     -23.069 -53.240 -29.067  1.00  0.00      BSYN  
ATOM    253   CA ALA    29     -22.553 -54.545 -30.670  1.00  0.00      BSYN  
ATOM    254   CB ALA    29     -22.740 -53.363 -31.672  1.00  0.00      BSYN  
ATOM    255    C ALA    29     -21.131 -55.081 -30.567  1.00  0.00      BSYN  
ATOM    256    O ALA    29     -20.958 -56.089 -31.250  1.00  0.00      BSYN  
ATOM    257    N ALA    30     -20.077 -54.693 -29.815  1.00  0.00      BSYN  
ATOM    258    H ALA    30     -19.992 -53.760 -29.527  1.00  0.00      BSYN  
ATOM    259   CA ALA    30     -18.808 -55.422 -29.679  1.00  0.00      BSYN  
ATOM    260   CB ALA    30     -17.888 -55.141 -30.819  1.00  0.00      BSYN  
ATOM    261    C ALA    30     -18.233 -54.710 -28.472  1.00  0.00      BSYN  
ATOM    262    O ALA    30     -18.110 -53.472 -28.623  1.00  0.00      BSYN  
ATOM    263    N GLU    31     -17.883 -55.416 -27.378  1.00  0.00      BSYN  
ATOM    264    H GLU    31     -17.912 -56.394 -27.313  1.00  0.00      BSYN  
ATOM    265   CA GLU    31     -17.276 -54.938 -26.137  1.00  0.00      BSYN  
ATOM    266   CB GLU    31     -17.807 -55.701 -24.927  1.00  0.00      BSYN  
ATOM    267   CG GLU    31     -19.238 -55.772 -24.648  1.00  0.00      BSYN  
ATOM    268   CD GLU    31     -19.899 -57.033 -25.400  1.00  0.00      BSYN  
ATOM    269  OE1 GLU    31     -19.692 -57.303 -26.611  1.00  0.00      BSYN  
ATOM    270  OE2 GLU    31     -20.520 -57.888 -24.768  1.00  0.00      BSYN  
ATOM    271    C GLU    31     -15.783 -55.205 -26.436  1.00  0.00      BSYN  
ATOM    272    O GLU    31     -15.292 -56.325 -26.346  1.00  0.00      BSYN  
ATOM    273    N LYS    32     -15.103 -54.028 -26.585  1.00  0.00      BSYN  
ATOM    274    H LYS    32     -15.704 -53.254 -26.544  1.00  0.00      BSYN  
ATOM    275   CA LYS    32     -13.708 -53.883 -26.892  1.00  0.00      BSYN  
ATOM    276   CB LYS    32     -13.245 -52.644 -27.691  1.00  0.00      BSYN  
ATOM    277   CG LYS    32     -13.807 -52.245 -29.068  1.00  0.00      BSYN  
ATOM    278   CD LYS    32     -15.282 -51.893 -29.134  1.00  0.00      BSYN  
ATOM    279   CE LYS    32     -16.086 -51.091 -28.127  1.00  0.00      BSYN  
ATOM    280   NZ LYS    32     -15.333 -49.833 -27.932  1.00  0.00      BSYN  
ATOM    281  HZ1 LYS    32     -15.634 -49.405 -28.831  1.00  0.00      BSYN  
ATOM    282  HZ2 LYS    32     -15.640 -49.425 -27.026  1.00  0.00      BSYN  
ATOM    283  HZ3 LYS    32     -14.304 -49.792 -27.789  1.00  0.00      BSYN  
ATOM    284    C LYS    32     -12.971 -53.707 -25.526  1.00  0.00      BSYN  
ATOM    285    O LYS    32     -13.175 -52.861 -24.779  1.00  0.00      BSYN  
ATOM    286    N THR    33     -12.228 -54.777 -25.336  1.00  0.00      BSYN  
ATOM    287    H THR    33     -12.328 -55.597 -25.864  1.00  0.00      BSYN  
ATOM    288   CA THR    33     -11.484 -54.991 -24.062  1.00  0.00      BSYN  
ATOM    289   CB THR    33     -12.106 -56.329 -23.459  1.00  0.00      BSYN  
ATOM    290  OG1 THR    33     -11.688 -56.477 -22.089  1.00  0.00      BSYN  
ATOM    291  HG1 THR    33     -10.744 -56.648 -22.050  1.00  0.00      BSYN  
ATOM    292  CG2 THR    33     -11.775 -57.440 -24.361  1.00  0.00      BSYN  
ATOM    293    C THR    33      -9.931 -55.168 -24.298  1.00  0.00      BSYN  
ATOM    294    O THR    33      -9.372 -55.221 -25.449  1.00  0.00      BSYN  
ATOM    295    N LYS    34      -9.426 -54.940 -23.125  1.00  0.00      BSYN  
ATOM    296    H LYS    34      -9.944 -55.000 -22.295  1.00  0.00      BSYN  
ATOM    297   CA LYS    34      -7.947 -54.911 -23.044  1.00  0.00      BSYN  
ATOM    298   CB LYS    34      -7.482 -53.522 -22.442  1.00  0.00      BSYN  
ATOM    299   CG LYS    34      -7.990 -52.280 -23.051  1.00  0.00      BSYN  
ATOM    300   CD LYS    34      -7.103 -51.983 -24.261  1.00  0.00      BSYN  
ATOM    301   CE LYS    34      -7.799 -51.159 -25.287  1.00  0.00      BSYN  
ATOM    302   NZ LYS    34      -8.462 -50.025 -24.560  1.00  0.00      BSYN  
ATOM    303  HZ1 LYS    34      -8.653 -49.325 -25.304  1.00  0.00      BSYN  
ATOM    304  HZ2 LYS    34      -9.279 -50.323 -23.989  1.00  0.00      BSYN  
ATOM    305  HZ3 LYS    34      -7.697 -49.700 -23.934  1.00  0.00      BSYN  
ATOM    306    C LYS    34      -7.367 -56.181 -22.490  1.00  0.00      BSYN  
ATOM    307    O LYS    34      -6.583 -56.861 -23.172  1.00  0.00      BSYN  
ATOM    308    N GLU    35      -7.543 -56.387 -21.103  1.00  0.00      BSYN  
ATOM    309    H GLU    35      -7.556 -55.579 -20.549  1.00  0.00      BSYN  
ATOM    310   CA GLU    35      -7.309 -57.647 -20.498  1.00  0.00      BSYN  
ATOM    311   CB GLU    35      -7.388 -57.521 -19.013  1.00  0.00      BSYN  
ATOM    312   CG GLU    35      -7.730 -56.156 -18.304  1.00  0.00      BSYN  
ATOM    313   CD GLU    35      -7.395 -55.963 -16.825  1.00  0.00      BSYN  
ATOM    314  OE1 GLU    35      -7.401 -56.813 -16.021  1.00  0.00      BSYN  
ATOM    315  OE2 GLU    35      -6.998 -54.848 -16.425  1.00  0.00      BSYN  
ATOM    316    C GLU    35      -8.370 -58.597 -21.041  1.00  0.00      BSYN  
ATOM    317    O GLU    35      -9.614 -58.360 -20.936  1.00  0.00      BSYN  
ATOM    318    N GLY    36      -7.962 -59.645 -21.847  1.00  0.00      BSYN  
ATOM    319    H GLY    36      -6.985 -59.651 -21.927  1.00  0.00      BSYN  
ATOM    320   CA GLY    36      -8.915 -60.549 -22.461  1.00  0.00      BSYN  
ATOM    321    C GLY    36      -8.100 -61.398 -23.556  1.00  0.00      BSYN  
ATOM    322    O GLY    36      -8.317 -61.172 -24.726  1.00  0.00      BSYN  
ATOM    323    N VAL    37      -7.121 -62.178 -23.083  1.00  0.00      BSYN  
ATOM    324    H VAL    37      -7.078 -62.091 -22.108  1.00  0.00      BSYN  
ATOM    325   CA VAL    37      -6.637 -63.304 -23.809  1.00  0.00      BSYN  
ATOM    326   CB VAL    37      -5.127 -63.628 -23.921  1.00  0.00      BSYN  
ATOM    327  CG1 VAL    37      -4.359 -62.344 -24.479  1.00  0.00      BSYN  
ATOM    328  CG2 VAL    37      -4.500 -63.970 -22.461  1.00  0.00      BSYN  
ATOM    329    C VAL    37      -7.443 -64.600 -23.538  1.00  0.00      BSYN  
ATOM    330    O VAL    37      -7.188 -65.274 -22.514  1.00  0.00      BSYN  
ATOM    331    N LEU    38      -8.198 -65.066 -24.547  1.00  0.00      BSYN  
ATOM    332    H LEU    38      -8.243 -64.466 -25.321  1.00  0.00      BSYN  
ATOM    333   CA LEU    38      -8.867 -66.359 -24.669  1.00  0.00      BSYN  
ATOM    334   CB LEU    38     -10.305 -66.169 -25.115  1.00  0.00      BSYN  
ATOM    335   CG LEU    38     -11.253 -65.551 -24.155  1.00  0.00      BSYN  
ATOM    336  CD1 LEU    38     -12.540 -65.103 -24.744  1.00  0.00      BSYN  
ATOM    337  CD2 LEU    38     -11.435 -66.609 -23.069  1.00  0.00      BSYN  
ATOM    338    C LEU    38      -8.121 -67.335 -25.551  1.00  0.00      BSYN  
ATOM    339    O LEU    38      -7.515 -66.961 -26.517  1.00  0.00      BSYN  
ATOM    340    N TYR    39      -7.919 -68.459 -24.929  1.00  0.00      BSYN  
ATOM    341    H TYR    39      -8.570 -68.919 -24.359  1.00  0.00      BSYN  
ATOM    342   CA TYR    39      -7.060 -69.441 -25.694  1.00  0.00      BSYN  
ATOM    343   CB TYR    39      -5.973 -70.009 -24.911  1.00  0.00      BSYN  
ATOM    344   CG TYR    39      -4.735 -69.199 -24.729  1.00  0.00      BSYN  
ATOM    345  CD1 TYR    39      -4.341 -68.176 -25.579  1.00  0.00      BSYN  
ATOM    346  CE1 TYR    39      -3.315 -67.358 -25.422  1.00  0.00      BSYN  
ATOM    347  CD2 TYR    39      -3.888 -69.401 -23.687  1.00  0.00      BSYN  
ATOM    348  CE2 TYR    39      -2.769 -68.664 -23.445  1.00  0.00      BSYN  
ATOM    349   CZ TYR    39      -2.504 -67.616 -24.357  1.00  0.00      BSYN  
ATOM    350   OH TYR    39      -1.364 -66.820 -24.132  1.00  0.00      BSYN  
ATOM    351   HH TYR    39      -1.290 -66.108 -24.771  1.00  0.00      BSYN  
ATOM    352    C TYR    39      -7.914 -70.622 -26.060  1.00  0.00      BSYN  
ATOM    353    O TYR    39      -8.536 -71.245 -25.213  1.00  0.00      BSYN  
ATOM    354    N VAL    40      -8.013 -70.979 -27.302  1.00  0.00      BSYN  
ATOM    355    H VAL    40      -8.506 -71.805 -27.490  1.00  0.00      BSYN  
ATOM    356   CA VAL    40      -7.719 -70.158 -28.491  1.00  0.00      BSYN  
ATOM    357   CB VAL    40      -7.053 -70.681 -29.724  1.00  0.00      BSYN  
ATOM    358  CG1 VAL    40      -5.681 -70.546 -29.361  1.00  0.00      BSYN  
ATOM    359  CG2 VAL    40      -7.174 -72.196 -30.106  1.00  0.00      BSYN  
ATOM    360    C VAL    40      -8.853 -69.180 -29.069  1.00  0.00      BSYN  
ATOM    361    O VAL    40      -9.994 -69.647 -29.143  1.00  0.00      BSYN  
ATOM    362    N GLY    41      -8.509 -67.978 -29.501  1.00  0.00      BSYN  
ATOM    363    H GLY    41      -7.599 -67.629 -29.597  1.00  0.00      BSYN  
ATOM    364   CA GLY    41      -9.320 -66.909 -30.109  1.00  0.00      BSYN  
ATOM    365    C GLY    41     -10.053 -66.042 -29.079  1.00  0.00      BSYN  
ATOM    366    O GLY    41     -11.215 -66.089 -28.676  1.00  0.00      BSYN  
ATOM    367    N SER    42      -9.185 -65.031 -28.799  1.00  0.00      BSYN  
ATOM    368    H SER    42      -8.324 -65.183 -29.241  1.00  0.00      BSYN  
ATOM    369   CA SER    42      -9.489 -64.016 -27.817  1.00  0.00      BSYN  
ATOM    370   CB SER    42      -8.194 -63.280 -27.604  1.00  0.00      BSYN  
ATOM    371   OG SER    42      -7.050 -63.984 -27.126  1.00  0.00      BSYN  
ATOM    372   HG SER    42      -6.501 -64.245 -27.869  1.00  0.00      BSYN  
ATOM    373    C SER    42     -10.666 -63.078 -28.179  1.00  0.00      BSYN  
ATOM    374    O SER    42     -10.745 -62.783 -29.440  1.00  0.00      BSYN  
ATOM    375    N LYS    43     -11.583 -62.472 -27.373  1.00  0.00      BSYN  
ATOM    376    H LYS    43     -11.478 -62.704 -26.427  1.00  0.00      BSYN  
ATOM    377   CA LYS    43     -12.775 -61.766 -27.794  1.00  0.00      BSYN  
ATOM    378   CB LYS    43     -13.895 -62.554 -27.090  1.00  0.00      BSYN  
ATOM    379   CG LYS    43     -14.660 -62.134 -25.792  1.00  0.00      BSYN  
ATOM    380   CD LYS    43     -15.445 -63.263 -25.078  1.00  0.00      BSYN  
ATOM    381   CE LYS    43     -16.805 -63.412 -25.790  1.00  0.00      BSYN  
ATOM    382   NZ LYS    43     -16.836 -64.289 -26.912  1.00  0.00      BSYN  
ATOM    383  HZ1 LYS    43     -17.837 -64.499 -27.099  1.00  0.00      BSYN  
ATOM    384  HZ2 LYS    43     -16.384 -63.706 -27.645  1.00  0.00      BSYN  
ATOM    385  HZ3 LYS    43     -16.279 -65.104 -26.585  1.00  0.00      BSYN  
ATOM    386    C LYS    43     -12.894 -60.262 -27.501  1.00  0.00      BSYN  
ATOM    387    O LYS    43     -12.286 -59.779 -26.535  1.00  0.00      BSYN  
ATOM    388    N THR    44     -13.743 -59.476 -28.187  1.00  0.00      BSYN  
ATOM    389    H THR    44     -14.096 -58.632 -27.837  1.00  0.00      BSYN  
ATOM    390   CA THR    44     -14.367 -59.910 -29.440  1.00  0.00      BSYN  
ATOM    391   CB THR    44     -15.801 -59.339 -29.376  1.00  0.00      BSYN  
ATOM    392  OG1 THR    44     -15.533 -57.933 -29.222  1.00  0.00      BSYN  
ATOM    393  HG1 THR    44     -16.324 -57.389 -29.188  1.00  0.00      BSYN  
ATOM    394  CG2 THR    44     -16.753 -59.797 -28.320  1.00  0.00      BSYN  
ATOM    395    C THR    44     -13.742 -59.631 -30.788  1.00  0.00      BSYN  
ATOM    396    O THR    44     -14.172 -58.692 -31.486  1.00  0.00      BSYN  
ATOM    397    N ARG    45     -12.683 -60.364 -31.164  1.00  0.00      BSYN  
ATOM    398    H ARG    45     -12.281 -60.896 -30.445  1.00  0.00      BSYN  
ATOM    399   CA ARG    45     -12.127 -60.433 -32.543  1.00  0.00      BSYN  
ATOM    400   CB ARG    45     -10.601 -60.689 -32.386  1.00  0.00      BSYN  
ATOM    401   CG ARG    45     -10.068 -60.517 -33.767  1.00  0.00      BSYN  
ATOM    402   CD ARG    45      -8.642 -61.231 -33.977  1.00  0.00      BSYN  
ATOM    403   NE ARG    45      -7.958 -60.636 -35.108  1.00  0.00      BSYN  
ATOM    404   HE ARG    45      -8.453 -60.421 -35.927  1.00  0.00      BSYN  
ATOM    405   CZ ARG    45      -6.658 -60.278 -35.274  1.00  0.00      BSYN  
ATOM    406  NH1 ARG    45      -6.292 -59.532 -36.312  1.00  0.00      BSYN  
ATOM    407 HH11 ARG    45      -5.309 -59.360 -36.385  1.00  0.00      BSYN  
ATOM    408 HH12 ARG    45      -6.896 -59.210 -37.041  1.00  0.00      BSYN  
ATOM    409  NH2 ARG    45      -5.842 -60.651 -34.289  1.00  0.00      BSYN  
ATOM    410 HH21 ARG    45      -4.875 -60.457 -34.456  1.00  0.00      BSYN  
ATOM    411 HH22 ARG    45      -6.190 -61.312 -33.624  1.00  0.00      BSYN  
ATOM    412    C ARG    45     -12.889 -61.507 -33.281  1.00  0.00      BSYN  
ATOM    413    O ARG    45     -13.178 -62.545 -32.660  1.00  0.00      BSYN  
ATOM    414    N GLU    46     -13.034 -61.498 -34.587  1.00  0.00      BSYN  
ATOM    415    H GLU    46     -13.251 -60.608 -34.935  1.00  0.00      BSYN  
ATOM    416   CA GLU    46     -13.344 -62.650 -35.377  1.00  0.00      BSYN  
ATOM    417   CB GLU    46     -14.911 -62.828 -35.580  1.00  0.00      BSYN  
ATOM    418   CG GLU    46     -15.160 -64.217 -36.052  1.00  0.00      BSYN  
ATOM    419   CD GLU    46     -16.508 -64.573 -36.591  1.00  0.00      BSYN  
ATOM    420  OE1 GLU    46     -16.467 -64.900 -37.789  1.00  0.00      BSYN  
ATOM    421  OE2 GLU    46     -17.516 -64.592 -35.903  1.00  0.00      BSYN  
ATOM    422    C GLU    46     -12.485 -62.992 -36.631  1.00  0.00      BSYN  
ATOM    423    O GLU    46     -12.227 -62.027 -37.387  1.00  0.00      BSYN  
ATOM    424    N GLY    47     -12.090 -64.231 -36.988  1.00  0.00      BSYN  
ATOM    425    H GLY    47     -12.579 -64.969 -36.568  1.00  0.00      BSYN  
ATOM    426   CA GLY    47     -11.304 -64.313 -38.213  1.00  0.00      BSYN  
ATOM    427    C GLY    47     -11.588 -65.706 -38.783  1.00  0.00      BSYN  
ATOM    428    O GLY    47     -12.500 -65.856 -39.623  1.00  0.00      BSYN  
ATOM    429    N VAL    48     -10.811 -66.744 -38.464  1.00  0.00      BSYN  
ATOM    430    H VAL    48     -10.028 -66.668 -37.880  1.00  0.00      BSYN  
ATOM    431   CA VAL    48     -11.089 -68.121 -38.821  1.00  0.00      BSYN  
ATOM    432   CB VAL    48      -9.905 -68.882 -39.483  1.00  0.00      BSYN  
ATOM    433  CG1 VAL    48      -9.009 -69.689 -38.487  1.00  0.00      BSYN  
ATOM    434  CG2 VAL    48     -10.337 -69.889 -40.567  1.00  0.00      BSYN  
ATOM    435    C VAL    48     -11.658 -68.804 -37.652  1.00  0.00      BSYN  
ATOM    436    O VAL    48     -11.404 -68.432 -36.536  1.00  0.00      BSYN  
ATOM    437    N VAL    49     -12.630 -69.720 -37.770  1.00  0.00      BSYN  
ATOM    438    H VAL    49     -13.109 -69.899 -38.606  1.00  0.00      BSYN  
ATOM    439   CA VAL    49     -13.131 -70.297 -36.534  1.00  0.00      BSYN  
ATOM    440   CB VAL    49     -14.353 -71.170 -36.666  1.00  0.00      BSYN  
ATOM    441  CG1 VAL    49     -14.142 -72.485 -37.387  1.00  0.00      BSYN  
ATOM    442  CG2 VAL    49     -15.014 -71.629 -35.370  1.00  0.00      BSYN  
ATOM    443    C VAL    49     -12.034 -71.072 -35.790  1.00  0.00      BSYN  
ATOM    444    O VAL    49     -11.174 -71.792 -36.251  1.00  0.00      BSYN  
ATOM    445    N GLN    50     -12.122 -71.038 -34.406  1.00  0.00      BSYN  
ATOM    446    H GLN    50     -12.689 -70.379 -33.954  1.00  0.00      BSYN  
ATOM    447   CA GLN    50     -11.025 -71.572 -33.554  1.00  0.00      BSYN  
ATOM    448   CB GLN    50     -10.232 -70.431 -33.166  1.00  0.00      BSYN  
ATOM    449   CG GLN    50      -8.686 -70.451 -33.777  1.00  0.00      BSYN  
ATOM    450   CD GLN    50      -7.939 -69.121 -33.734  1.00  0.00      BSYN  
ATOM    451  OE1 GLN    50      -7.181 -68.716 -32.841  1.00  0.00      BSYN  
ATOM    452  NE2 GLN    50      -8.266 -68.282 -34.665  1.00  0.00      BSYN  
ATOM    453 HE21 GLN    50      -8.889 -68.490 -35.393  1.00  0.00      BSYN  
ATOM    454 HE22 GLN    50      -7.857 -67.392 -34.635  1.00  0.00      BSYN  
ATOM    455    C GLN    50     -11.144 -72.644 -32.494  1.00  0.00      BSYN  
ATOM    456    O GLN    50     -11.723 -72.301 -31.430  1.00  0.00      BSYN  
ATOM    457    N GLY    51     -10.667 -73.892 -32.714  1.00  0.00      BSYN  
ATOM    458    H GLY    51     -10.611 -74.348 -31.848  1.00  0.00      BSYN  
ATOM    459   CA GLY    51     -10.129 -74.286 -34.014  1.00  0.00      BSYN  
ATOM    460    C GLY    51     -10.156 -75.731 -34.398  1.00  0.00      BSYN  
ATOM    461    O GLY    51      -9.325 -76.554 -33.987  1.00  0.00      BSYN  
ATOM    462    N VAL    52     -11.123 -76.009 -35.282  1.00  0.00      BSYN  
ATOM    463    H VAL    52     -11.898 -75.447 -35.492  1.00  0.00      BSYN  
ATOM    464   CA VAL    52     -10.961 -77.380 -35.961  1.00  0.00      BSYN  
ATOM    465   CB VAL    52     -12.373 -77.960 -36.394  1.00  0.00      BSYN  
ATOM    466  CG1 VAL    52     -12.921 -77.116 -37.545  1.00  0.00      BSYN  
ATOM    467  CG2 VAL    52     -12.233 -79.457 -36.902  1.00  0.00      BSYN  
ATOM    468    C VAL    52      -9.994 -77.260 -37.103  1.00  0.00      BSYN  
ATOM    469    O VAL    52      -9.400 -78.248 -37.636  1.00  0.00      BSYN  
ATOM    470    N ALA    53      -9.718 -75.975 -37.419  1.00  0.00      BSYN  
ATOM    471    H ALA    53     -10.307 -75.299 -37.024  1.00  0.00      BSYN  
ATOM    472   CA ALA    53      -8.839 -75.479 -38.519  1.00  0.00      BSYN  
ATOM    473   CB ALA    53      -9.067 -73.944 -38.927  1.00  0.00      BSYN  
ATOM    474    C ALA    53      -7.328 -75.637 -38.017  1.00  0.00      BSYN  
ATOM    475    O ALA    53      -6.735 -74.739 -37.333  1.00  0.00      BSYN  
ATOM    476    N SER    54      -6.522 -76.694 -38.353  1.00  0.00      BSYN  
ATOM    477    H SER    54      -6.950 -77.418 -38.854  1.00  0.00      BSYN  
ATOM    478   CA SER    54      -5.089 -76.644 -38.046  1.00  0.00      BSYN  
ATOM    479   CB SER    54      -4.590 -77.849 -37.238  1.00  0.00      BSYN  
ATOM    480   OG SER    54      -4.702 -77.820 -35.824  1.00  0.00      BSYN  
ATOM    481   HG SER    54      -4.339 -76.995 -35.493  1.00  0.00      BSYN  
ATOM    482    C SER    54      -4.327 -76.276 -39.271  1.00  0.00      BSYN  
ATOM    483    O SER    54      -3.229 -76.864 -39.555  1.00  0.00      BSYN  
ATOM    484    N VAL    55      -4.803 -75.222 -39.906  1.00  0.00      BSYN  
ATOM    485    H VAL    55      -5.496 -74.681 -39.472  1.00  0.00      BSYN  
ATOM    486   CA VAL    55      -4.387 -75.054 -41.296  1.00  0.00      BSYN  
ATOM    487   CB VAL    55      -5.546 -75.247 -42.288  1.00  0.00      BSYN  
ATOM    488  CG1 VAL    55      -6.107 -76.609 -42.212  1.00  0.00      BSYN  
ATOM    489  CG2 VAL    55      -6.738 -74.295 -41.911  1.00  0.00      BSYN  
ATOM    490    C VAL    55      -3.563 -73.800 -41.611  1.00  0.00      BSYN  
ATOM    491    O VAL    55      -4.028 -72.699 -41.992  1.00  0.00      BSYN  
ATOM    492    N ALA    56      -2.299 -74.190 -41.797  1.00  0.00      BSYN  
ATOM    493    H ALA    56      -2.078 -75.132 -41.646  1.00  0.00      BSYN  
ATOM    494   CA ALA    56      -1.321 -73.228 -42.272  1.00  0.00      BSYN  
ATOM    495   CB ALA    56      -0.582 -72.648 -41.067  1.00  0.00      BSYN  
ATOM    496    C ALA    56      -0.269 -74.005 -43.121  1.00  0.00      BSYN  
ATOM    497    O ALA    56       0.792 -74.548 -42.735  1.00  0.00      BSYN  
ATOM    498    N GLU    57      -0.679 -74.169 -44.432  1.00  0.00      BSYN  
ATOM    499    H GLU    57      -1.547 -73.783 -44.671  1.00  0.00      BSYN  
ATOM    500   CA GLU    57      -0.189 -75.084 -45.510  1.00  0.00      BSYN  
ATOM    501   CB GLU    57      -1.236 -74.991 -46.721  1.00  0.00      BSYN  
ATOM    502   CG GLU    57      -1.490 -73.656 -47.260  1.00  0.00      BSYN  
ATOM    503   CD GLU    57      -2.372 -73.464 -48.551  1.00  0.00      BSYN  
ATOM    504  OE1 GLU    57      -3.531 -73.818 -48.455  1.00  0.00      BSYN  
ATOM    505  OE2 GLU    57      -1.870 -73.037 -49.564  1.00  0.00      BSYN  
ATOM    506    C GLU    57       1.294 -75.005 -45.982  1.00  0.00      BSYN  
ATOM    507    O GLU    57       1.615 -75.680 -46.920  1.00  0.00      BSYN  
ATOM    508    N LYS    58       2.095 -74.143 -45.336  1.00  0.00      BSYN  
ATOM    509    H LYS    58       1.709 -73.407 -44.818  1.00  0.00      BSYN  
ATOM    510   CA LYS    58       3.505 -74.253 -45.252  1.00  0.00      BSYN  
ATOM    511   CB LYS    58       4.147 -72.876 -45.541  1.00  0.00      BSYN  
ATOM    512   CG LYS    58       3.643 -71.663 -44.784  1.00  0.00      BSYN  
ATOM    513   CD LYS    58       2.145 -71.080 -44.951  1.00  0.00      BSYN  
ATOM    514   CE LYS    58       1.843 -69.820 -44.023  1.00  0.00      BSYN  
ATOM    515   NZ LYS    58       0.526 -69.364 -44.508  1.00  0.00      BSYN  
ATOM    516  HZ1 LYS    58       0.323 -68.375 -44.256  1.00  0.00      BSYN  
ATOM    517  HZ2 LYS    58       0.541 -69.505 -45.539  1.00  0.00      BSYN  
ATOM    518  HZ3 LYS    58      -0.130 -70.021 -44.041  1.00  0.00      BSYN  
ATOM    519    C LYS    58       3.972 -74.889 -43.959  1.00  0.00      BSYN  
ATOM    520    O LYS    58       4.688 -75.851 -44.094  1.00  0.00      BSYN  
ATOM    521    N THR    59       3.776 -74.284 -42.767  1.00  0.00      BSYN  
ATOM    522    H THR    59       3.166 -73.518 -42.748  1.00  0.00      BSYN  
ATOM    523   CA THR    59       4.465 -74.569 -41.554  1.00  0.00      BSYN  
ATOM    524   CB THR    59       4.774 -73.316 -40.719  1.00  0.00      BSYN  
ATOM    525  OG1 THR    59       3.614 -72.486 -40.419  1.00  0.00      BSYN  
ATOM    526  HG1 THR    59       2.946 -72.825 -39.820  1.00  0.00      BSYN  
ATOM    527  CG2 THR    59       5.851 -72.603 -41.479  1.00  0.00      BSYN  
ATOM    528    C THR    59       3.606 -75.594 -40.723  1.00  0.00      BSYN  
ATOM    529    O THR    59       3.011 -75.260 -39.711  1.00  0.00      BSYN  
ATOM    530    N LYS    60       3.712 -76.845 -41.257  1.00  0.00      BSYN  
ATOM    531    H LYS    60       4.323 -76.904 -42.022  1.00  0.00      BSYN  
ATOM    532   CA LYS    60       3.153 -77.966 -40.603  1.00  0.00      BSYN  
ATOM    533   CB LYS    60       1.844 -78.315 -41.253  1.00  0.00      BSYN  
ATOM    534   CG LYS    60       1.953 -79.203 -42.469  1.00  0.00      BSYN  
ATOM    535   CD LYS    60       1.207 -78.574 -43.568  1.00  0.00      BSYN  
ATOM    536   CE LYS    60       1.825 -78.935 -44.854  1.00  0.00      BSYN  
ATOM    537   NZ LYS    60       1.242 -78.296 -45.994  1.00  0.00      BSYN  
ATOM    538  HZ1 LYS    60       0.213 -78.387 -46.118  1.00  0.00      BSYN  
ATOM    539  HZ2 LYS    60       1.444 -77.290 -45.828  1.00  0.00      BSYN  
ATOM    540  HZ3 LYS    60       1.796 -78.443 -46.862  1.00  0.00      BSYN  
ATOM    541    C LYS    60       4.084 -79.165 -40.262  1.00  0.00      BSYN  
ATOM    542    O LYS    60       4.482 -80.096 -40.921  1.00  0.00      BSYN  
ATOM    543    N GLU    61       4.743 -78.988 -39.013  1.00  0.00      BSYN  
ATOM    544    H GLU    61       4.618 -78.147 -38.526  1.00  0.00      BSYN  
ATOM    545   CA GLU    61       5.579 -79.966 -38.296  1.00  0.00      BSYN  
ATOM    546   CB GLU    61       6.813 -79.259 -37.693  1.00  0.00      BSYN  
ATOM    547   CG GLU    61       6.659 -78.363 -36.469  1.00  0.00      BSYN  
ATOM    548   CD GLU    61       6.024 -76.999 -36.747  1.00  0.00      BSYN  
ATOM    549  OE1 GLU    61       4.835 -76.803 -36.402  1.00  0.00      BSYN  
ATOM    550  OE2 GLU    61       6.554 -76.143 -37.433  1.00  0.00      BSYN  
ATOM    551    C GLU    61       4.834 -80.838 -37.347  1.00  0.00      BSYN  
ATOM    552    O GLU    61       5.121 -80.880 -36.096  1.00  0.00      BSYN  
ATOM    553    N GLN    62       3.921 -81.596 -37.990  1.00  0.00      BSYN  
ATOM    554    H GLN    62       3.762 -81.285 -38.905  1.00  0.00      BSYN  
ATOM    555   CA GLN    62       3.076 -82.642 -37.389  1.00  0.00      BSYN  
ATOM    556   CB GLN    62       2.026 -83.092 -38.338  1.00  0.00      BSYN  
ATOM    557   CG GLN    62       0.734 -82.311 -38.091  1.00  0.00      BSYN  
ATOM    558   CD GLN    62      -0.098 -82.904 -36.964  1.00  0.00      BSYN  
ATOM    559  OE1 GLN    62      -0.056 -82.580 -35.758  1.00  0.00      BSYN  
ATOM    560  NE2 GLN    62      -1.004 -83.740 -37.505  1.00  0.00      BSYN  
ATOM    561 HE21 GLN    62      -0.993 -84.040 -38.438  1.00  0.00      BSYN  
ATOM    562 HE22 GLN    62      -1.635 -84.095 -36.844  1.00  0.00      BSYN  
ATOM    563    C GLN    62       3.684 -84.006 -37.082  1.00  0.00      BSYN  
ATOM    564    O GLN    62       4.448 -84.380 -37.954  1.00  0.00      BSYN  
ATOM    565    N ALA    63       3.324 -84.558 -35.919  1.00  0.00      BSYN  
ATOM    566    H ALA    63       2.738 -84.075 -35.300  1.00  0.00      BSYN  
ATOM    567   CA ALA    63       3.465 -85.907 -35.463  1.00  0.00      BSYN  
ATOM    568   CB ALA    63       2.482 -87.004 -36.137  1.00  0.00      BSYN  
ATOM    569    C ALA    63       4.881 -86.278 -35.325  1.00  0.00      BSYN  
ATOM    570    O ALA    63       5.369 -86.064 -34.206  1.00  0.00      BSYN  
ATOM    571    N SER    64       5.586 -86.840 -36.296  1.00  0.00      BSYN  
ATOM    572    H SER    64       5.445 -86.691 -37.255  1.00  0.00      BSYN  
ATOM    573   CA SER    64       6.755 -87.708 -36.043  1.00  0.00      BSYN  
ATOM    574   CB SER    64       6.963 -88.431 -37.271  1.00  0.00      BSYN  
ATOM    575   OG SER    64       5.819 -89.243 -37.630  1.00  0.00      BSYN  
ATOM    576   HG SER    64       5.725 -89.601 -38.516  1.00  0.00      BSYN  
ATOM    577    C SER    64       7.951 -86.781 -35.722  1.00  0.00      BSYN  
ATOM    578    O SER    64       8.846 -86.352 -36.552  1.00  0.00      BSYN  
ATOM    579    N HIS    65       7.879 -86.359 -34.549  1.00  0.00      BSYN  
ATOM    580    H HIS    65       7.051 -86.506 -34.046  1.00  0.00      BSYN  
ATOM    581   CA HIS    65       8.842 -85.688 -33.704  1.00  0.00      BSYN  
ATOM    582   CB HIS    65       8.689 -84.078 -33.784  1.00  0.00      BSYN  
ATOM    583   CG HIS    65       9.288 -83.384 -35.002  1.00  0.00      BSYN  
ATOM    584  ND1 HIS    65      10.346 -83.629 -35.765  1.00  0.00      BSYN  
ATOM    585  HD1 HIS    65      10.666 -84.525 -35.996  1.00  0.00      BSYN  
ATOM    586  CD2 HIS    65       8.716 -82.276 -35.502  1.00  0.00      BSYN  
ATOM    587  NE2 HIS    65       9.474 -81.782 -36.392  1.00  0.00      BSYN  
ATOM    588  CE1 HIS    65      10.423 -82.618 -36.540  1.00  0.00      BSYN  
ATOM    589    C HIS    65       8.777 -86.305 -32.332  1.00  0.00      BSYN  
ATOM    590    O HIS    65       9.578 -87.245 -32.018  1.00  0.00      BSYN  
ATOM    591    N LEU    66       7.703 -85.943 -31.664  1.00  0.00      BSYN  
ATOM    592    H LEU    66       7.059 -85.259 -31.941  1.00  0.00      BSYN  
ATOM    593   CA LEU    66       7.394 -86.593 -30.423  1.00  0.00      BSYN  
ATOM    594   CB LEU    66       7.110 -85.597 -29.422  1.00  0.00      BSYN  
ATOM    595   CG LEU    66       8.441 -84.690 -29.028  1.00  0.00      BSYN  
ATOM    596  CD1 LEU    66       7.992 -83.324 -28.583  1.00  0.00      BSYN  
ATOM    597  CD2 LEU    66       9.411 -85.289 -28.128  1.00  0.00      BSYN  
ATOM    598    C LEU    66       6.094 -87.349 -30.844  1.00  0.00      BSYN  
ATOM    599    O LEU    66       4.977 -86.806 -31.011  1.00  0.00      BSYN  
ATOM    600    N GLY    67       6.378 -88.600 -31.043  1.00  0.00      BSYN  
ATOM    601    H GLY    67       7.332 -88.818 -30.996  1.00  0.00      BSYN  
ATOM    602   CA GLY    67       5.418 -89.647 -31.305  1.00  0.00      BSYN  
ATOM    603    C GLY    67       5.445 -90.217 -32.755  1.00  0.00      BSYN  
ATOM    604    O GLY    67       6.255 -89.840 -33.576  1.00  0.00      BSYN  
ATOM    605    N GLY    68       4.409 -90.944 -33.223  1.00  0.00      BSYN  
ATOM    606    H GLY    68       3.568 -91.125 -32.754  1.00  0.00      BSYN  
ATOM    607   CA GLY    68       4.290 -91.306 -34.588  1.00  0.00      BSYN  
ATOM    608    C GLY    68       2.855 -91.707 -34.890  1.00  0.00      BSYN  
ATOM    609    O GLY    68       1.928 -91.194 -34.161  1.00  0.00      BSYN  
ATOM    610    N ALA    69       2.311 -92.351 -35.881  1.00  0.00      BSYN  
ATOM    611    H ALA    69       2.596 -92.055 -36.771  1.00  0.00      BSYN  
ATOM    612   CA ALA    69       0.985 -92.903 -35.808  1.00  0.00      BSYN  
ATOM    613   CB ALA    69       0.061 -92.303 -36.850  1.00  0.00      BSYN  
ATOM    614    C ALA    69       1.052 -94.424 -35.952  1.00  0.00      BSYN  
ATOM    615    O ALA    69       0.964 -95.026 -37.045  1.00  0.00      BSYN  
ATOM    616    N VAL    70       1.161 -95.051 -34.732  1.00  0.00      BSYN  
ATOM    617    H VAL    70       0.963 -94.552 -33.912  1.00  0.00      BSYN  
ATOM    618   CA VAL    70       1.418 -96.460 -34.563  1.00  0.00      BSYN  
ATOM    619   CB VAL    70       2.515 -96.601 -33.463  1.00  0.00      BSYN  
ATOM    620  CG1 VAL    70       2.019 -95.938 -32.040  1.00  0.00      BSYN  
ATOM    621  CG2 VAL    70       3.159 -97.971 -33.397  1.00  0.00      BSYN  
ATOM    622    C VAL    70       0.205 -97.447 -34.444  1.00  0.00      BSYN  
ATOM    623    O VAL    70       0.352 -98.668 -34.875  1.00  0.00      BSYN  
ATOM    624    N PHE    71      -0.941 -97.102 -33.878  1.00  0.00      BSYN  
ATOM    625    H PHE    71      -1.191 -96.182 -33.652  1.00  0.00      BSYN  
ATOM    626   CA PHE    71      -1.923 -98.230 -33.642  1.00  0.00      BSYN  
ATOM    627   CB PHE    71      -2.867 -98.008 -32.372  1.00  0.00      BSYN  
ATOM    628   CG PHE    71      -2.089 -97.711 -31.210  1.00  0.00      BSYN  
ATOM    629  CD1 PHE    71      -1.158 -98.646 -30.809  1.00  0.00      BSYN  
ATOM    630  CD2 PHE    71      -2.197 -96.491 -30.624  1.00  0.00      BSYN  
ATOM    631  CE1 PHE    71      -0.336 -98.376 -29.721  1.00  0.00      BSYN  
ATOM    632  CE2 PHE    71      -1.271 -96.223 -29.522  1.00  0.00      BSYN  
ATOM    633   CZ PHE    71      -0.374 -97.172 -29.039  1.00  0.00      BSYN  
ATOM    634    C PHE    71      -2.744 -98.441 -34.911  1.00  0.00      BSYN  
ATOM    635    O PHE    71      -3.720 -97.769 -35.198  1.00  0.00      BSYN  
ATOM    636    N SER    72      -2.271 -99.422 -35.819  1.00  0.00      BSYN  
ATOM    637    H SER    72      -1.458 -99.858 -35.488  1.00  0.00      BSYN  
ATOM    638   CA SER    72      -2.654 -99.659 -37.169  1.00  0.00      BSYN  
ATOM    639   CB SER    72      -1.666 -99.177 -38.169  1.00  0.00      BSYN  
ATOM    640   OG SER    72      -1.379 -97.873 -37.864  1.00  0.00      BSYN  
ATOM    641   HG SER    72      -0.654 -97.843 -37.235  1.00  0.00      BSYN  
ATOM    642    C SER    72      -2.759-101.173 -37.235  1.00  0.00      BSYN  
ATOM    643    O SER    72      -1.997-101.846 -37.886  1.00  0.00      BSYN  
ATOM    644    N GLY    73      -3.769-101.737 -36.450  1.00  0.00      BSYN  
ATOM    645    H GLY    73      -4.136-101.096 -35.806  1.00  0.00      BSYN  
ATOM    646   CA GLY    73      -3.986-103.142 -36.156  1.00  0.00      BSYN  
ATOM    647    C GLY    73      -5.472-103.457 -35.947  1.00  0.00      BSYN  
ATOM    648    O GLY    73      -6.149-102.989 -34.981  1.00  0.00      BSYN  
ATOM    649    N ALA    74      -5.883-104.196 -36.916  1.00  0.00      BSYN  
ATOM    650    H ALA    74      -5.273-104.443 -37.641  1.00  0.00      BSYN  
ATOM    651   CA ALA    74      -7.268-104.554 -37.120  1.00  0.00      BSYN  
ATOM    652   CB ALA    74      -7.346-105.311 -38.347  1.00  0.00      BSYN  
ATOM    653    C ALA    74      -7.803-105.517 -36.045  1.00  0.00      BSYN  
ATOM    654    O ALA    74      -7.306-106.612 -35.898  1.00  0.00      BSYN  
ATOM    655    N GLY    75      -8.500-104.834 -35.090  1.00  0.00      BSYN  
ATOM    656    H GLY    75      -8.277-103.902 -34.887  1.00  0.00      BSYN  
ATOM    657   CA GLY    75      -9.261-105.508 -34.108  1.00  0.00      BSYN  
ATOM    658    C GLY    75      -9.964-104.588 -33.113  1.00  0.00      BSYN  
ATOM    659    O GLY    75      -9.620-103.389 -32.926  1.00  0.00      BSYN  
ATOM    660    N ASN    76     -11.092-105.196 -32.601  1.00  0.00      BSYN  
ATOM    661    H ASN    76     -11.310-106.015 -33.092  1.00  0.00      BSYN  
ATOM    662   CA ASN    76     -12.112-104.538 -31.772  1.00  0.00      BSYN  
ATOM    663   CB ASN    76     -12.595-103.239 -32.395  1.00  0.00      BSYN  
ATOM    664   CG ASN    76     -13.365-103.167 -33.756  1.00  0.00      BSYN  
ATOM    665  OD1 ASN    76     -14.414-103.742 -33.826  1.00  0.00      BSYN  
ATOM    666  ND2 ASN    76     -12.850-102.465 -34.744  1.00  0.00      BSYN  
ATOM    667 HD21 ASN    76     -11.941-102.200 -34.491  1.00  0.00      BSYN  
ATOM    668 HD22 ASN    76     -13.321-102.340 -35.595  1.00  0.00      BSYN  
ATOM    669    C ASN    76     -13.257-105.625 -31.713  1.00  0.00      BSYN  
ATOM    670    O ASN    76     -12.987-106.702 -32.235  1.00  0.00      BSYN  
ATOM    671    N ILE    77     -14.388-105.352 -31.031  1.00  0.00      BSYN  
ATOM    672    H ILE    77     -14.358-104.486 -30.573  1.00  0.00      BSYN  
ATOM    673   CA ILE    77     -15.613-106.107 -30.695  1.00  0.00      BSYN  
ATOM    674   CB ILE    77     -16.150-105.555 -29.321  1.00  0.00      BSYN  
ATOM    675  CG2 ILE    77     -15.084-105.485 -28.160  1.00  0.00      BSYN  
ATOM    676  CG1 ILE    77     -16.801-104.275 -29.662  1.00  0.00      BSYN  
ATOM    677   CD ILE    77     -17.817-103.686 -28.611  1.00  0.00      BSYN  
ATOM    678    C ILE    77     -16.679-106.382 -31.762  1.00  0.00      BSYN  
ATOM    679    O ILE    77     -17.881-106.604 -31.469  1.00  0.00      BSYN  
ATOM    680    N ALA    78     -16.208-106.353 -32.971  1.00  0.00      BSYN  
ATOM    681    H ALA    78     -15.233-106.375 -33.069  1.00  0.00      BSYN  
ATOM    682   CA ALA    78     -16.979-106.422 -34.129  1.00  0.00      BSYN  
ATOM    683   CB ALA    78     -17.595-105.140 -34.637  1.00  0.00      BSYN  
ATOM    684    C ALA    78     -16.123-107.118 -35.201  1.00  0.00      BSYN  
ATOM    685    O ALA    78     -16.206-108.341 -35.216  1.00  0.00      BSYN  
ATOM    686    N ALA    79     -15.336-106.397 -36.062  1.00  0.00      BSYN  
ATOM    687    H ALA    79     -15.406-105.446 -36.284  1.00  0.00      BSYN  
ATOM    688   CA ALA    79     -14.470-107.019 -37.075  1.00  0.00      BSYN  
ATOM    689   CB ALA    79     -14.201-105.883 -38.094  1.00  0.00      BSYN  
ATOM    690    C ALA    79     -13.141-107.419 -36.402  1.00  0.00      BSYN  
ATOM    691    O ALA    79     -12.352-106.543 -36.087  1.00  0.00      BSYN  
ATOM    692    N ALA    80     -13.160-108.766 -36.247  1.00  0.00      BSYN  
ATOM    693    H ALA    80     -14.002-109.258 -36.341  1.00  0.00      BSYN  
ATOM    694   CA ALA    80     -12.070-109.439 -35.586  1.00  0.00      BSYN  
ATOM    695   CB ALA    80     -12.564-110.083 -34.212  1.00  0.00      BSYN  
ATOM    696    C ALA    80     -11.681-110.617 -36.562  1.00  0.00      BSYN  
ATOM    697    O ALA    80     -12.554-111.404 -37.010  1.00  0.00      BSYN  
ATOM    698    N THR    81     -10.455-110.595 -36.938  1.00  0.00      BSYN  
ATOM    699    H THR    81      -9.982-109.747 -36.799  1.00  0.00      BSYN  
ATOM    700   CA THR    81      -9.890-111.671 -37.786  1.00  0.00      BSYN  
ATOM    701   CB THR    81      -8.693-110.984 -38.515  1.00  0.00      BSYN  
ATOM    702  OG1 THR    81      -7.992-110.079 -37.624  1.00  0.00      BSYN  
ATOM    703  HG1 THR    81      -7.332-109.593 -38.123  1.00  0.00      BSYN  
ATOM    704  CG2 THR    81      -9.162-110.182 -39.683  1.00  0.00      BSYN  
ATOM    705    C THR    81      -9.491-112.913 -37.026  1.00  0.00      BSYN  
ATOM    706    O THR    81      -8.445-113.540 -37.413  1.00  0.00      BSYN  
ATOM    707    N GLY    82     -10.069-113.397 -35.932  1.00  0.00      BSYN  
ATOM    708    H GLY    82     -10.746-112.766 -35.609  1.00  0.00      BSYN  
ATOM    709   CA GLY    82      -9.918-114.729 -35.285  1.00  0.00      BSYN  
ATOM    710    C GLY    82     -10.941-115.124 -34.218  1.00  0.00      BSYN  
ATOM    711    O GLY    82     -11.899-115.908 -34.406  1.00  0.00      BSYN  
ATOM    712    N LEU    83     -10.644-114.632 -33.005  1.00  0.00      BSYN  
ATOM    713    H LEU    83      -9.769-114.283 -32.736  1.00  0.00      BSYN  
ATOM    714   CA LEU    83     -11.621-114.770 -31.952  1.00  0.00      BSYN  
ATOM    715   CB LEU    83     -10.917-115.007 -30.603  1.00  0.00      BSYN  
ATOM    716   CG LEU    83     -11.781-115.652 -29.690  1.00  0.00      BSYN  
ATOM    717  CD1 LEU    83     -12.070-117.139 -30.123  1.00  0.00      BSYN  
ATOM    718  CD2 LEU    83     -11.107-115.802 -28.280  1.00  0.00      BSYN  
ATOM    719    C LEU    83     -12.741-113.809 -31.897  1.00  0.00      BSYN  
ATOM    720    O LEU    83     -12.649-112.785 -31.147  1.00  0.00      BSYN  
ATOM    721    N VAL    84     -13.838-114.300 -32.518  1.00  0.00      BSYN  
ATOM    722    H VAL    84     -13.868-115.235 -32.809  1.00  0.00      BSYN  
ATOM    723   CA VAL    84     -15.046-113.494 -32.695  1.00  0.00      BSYN  
ATOM    724   CB VAL    84     -15.925-113.675 -33.891  1.00  0.00      BSYN  
ATOM    725  CG1 VAL    84     -17.144-112.880 -33.960  1.00  0.00      BSYN  
ATOM    726  CG2 VAL    84     -15.188-113.455 -35.185  1.00  0.00      BSYN  
ATOM    727    C VAL    84     -15.865-113.923 -31.581  1.00  0.00      BSYN  
ATOM    728    O VAL    84     -16.294-115.046 -31.454  1.00  0.00      BSYN  
ATOM    729    N LYS    85     -15.756-112.976 -30.535  1.00  0.00      BSYN  
ATOM    730    H LYS    85     -15.147-112.212 -30.607  1.00  0.00      BSYN  
ATOM    731   CA LYS    85     -16.529-112.896 -29.289  1.00  0.00      BSYN  
ATOM    732   CB LYS    85     -15.896-111.873 -28.375  1.00  0.00      BSYN  
ATOM    733   CG LYS    85     -14.481-112.202 -27.909  1.00  0.00      BSYN  
ATOM    734   CD LYS    85     -13.752-111.004 -27.409  1.00  0.00      BSYN  
ATOM    735   CE LYS    85     -13.248-110.079 -28.559  1.00  0.00      BSYN  
ATOM    736   NZ LYS    85     -12.208-110.687 -29.365  1.00  0.00      BSYN  
ATOM    737  HZ1 LYS    85     -11.940-109.867 -29.945  1.00  0.00      BSYN  
ATOM    738  HZ2 LYS    85     -11.457-110.968 -28.703  1.00  0.00      BSYN  
ATOM    739  HZ3 LYS    85     -12.613-111.466 -29.922  1.00  0.00      BSYN  
ATOM    740    C LYS    85     -17.960-112.528 -29.607  1.00  0.00      BSYN  
ATOM    741    O LYS    85     -18.406-111.497 -30.029  1.00  0.00      BSYN  
ATOM    742    N ARG    86     -18.807-113.555 -29.416  1.00  0.00      BSYN  
ATOM    743    H ARG    86     -18.383-114.410 -29.194  1.00  0.00      BSYN  
ATOM    744   CA ARG    86     -20.197-113.459 -29.422  1.00  0.00      BSYN  
ATOM    745   CB ARG    86     -21.020-114.669 -29.819  1.00  0.00      BSYN  
ATOM    746   CG ARG    86     -21.016-114.753 -31.292  1.00  0.00      BSYN  
ATOM    747   CD ARG    86     -20.419-116.111 -31.812  1.00  0.00      BSYN  
ATOM    748   NE ARG    86     -21.280-116.864 -32.706  1.00  0.00      BSYN  
ATOM    749   HE ARG    86     -22.065-117.223 -32.241  1.00  0.00      BSYN  
ATOM    750   CZ ARG    86     -21.096-116.911 -34.010  1.00  0.00      BSYN  
ATOM    751  NH1 ARG    86     -20.072-116.324 -34.669  1.00  0.00      BSYN  
ATOM    752 HH11 ARG    86     -20.151-116.393 -35.663  1.00  0.00      BSYN  
ATOM    753 HH12 ARG    86     -19.351-115.828 -34.184  1.00  0.00      BSYN  
ATOM    754  NH2 ARG    86     -22.072-117.443 -34.697  1.00  0.00      BSYN  
ATOM    755 HH21 ARG    86     -21.948-117.447 -35.689  1.00  0.00      BSYN  
ATOM    756 HH22 ARG    86     -22.775-117.995 -34.248  1.00  0.00      BSYN  
ATOM    757    C ARG    86     -20.543-112.712 -28.050  1.00  0.00      BSYN  
ATOM    758    O ARG    86     -20.144-113.045 -26.938  1.00  0.00      BSYN  
ATOM    759    N GLU    87     -21.114-111.525 -28.309  1.00  0.00      BSYN  
ATOM    760    H GLU    87     -21.253-111.385 -29.269  1.00  0.00      BSYN  
ATOM    761   CA GLU    87     -21.558-110.473 -27.355  1.00  0.00      BSYN  
ATOM    762   CB GLU    87     -21.539-109.055 -28.061  1.00  0.00      BSYN  
ATOM    763   CG GLU    87     -20.200-108.415 -28.428  1.00  0.00      BSYN  
ATOM    764   CD GLU    87     -20.320-107.220 -29.426  1.00  0.00      BSYN  
ATOM    765  OE1 GLU    87     -20.408-106.089 -29.013  1.00  0.00      BSYN  
ATOM    766  OE2 GLU    87     -20.337-107.393 -30.632  1.00  0.00      BSYN  
ATOM    767    C GLU    87     -22.862-110.854 -26.811  1.00  0.00      BSYN  
ATOM    768    O GLU    87     -23.687-111.512 -27.503  1.00  0.00      BSYN  
ATOM    769    N GLU    88     -23.135-110.083 -25.732  1.00  0.00      BSYN  
ATOM    770    H GLU    88     -22.650-109.245 -25.580  1.00  0.00      BSYN  
ATOM    771   CA GLU    88     -24.109-110.443 -24.654  1.00  0.00      BSYN  
ATOM    772   CB GLU    88     -23.828-109.868 -23.240  1.00  0.00      BSYN  
ATOM    773   CG GLU    88     -22.550-109.703 -22.531  1.00  0.00      BSYN  
ATOM    774   CD GLU    88     -21.940-110.953 -21.911  1.00  0.00      BSYN  
ATOM    775  OE1 GLU    88     -20.943-111.518 -22.392  1.00  0.00      BSYN  
ATOM    776  OE2 GLU    88     -22.580-111.515 -21.017  1.00  0.00      BSYN  
ATOM    777    C GLU    88     -25.553-110.127 -24.996  1.00  0.00      BSYN  
ATOM    778    O GLU    88     -26.420-110.981 -25.064  1.00  0.00      BSYN  
ATOM    779    N PHE    89     -25.662-108.845 -25.363  1.00  0.00      BSYN  
ATOM    780    H PHE    89     -24.853-108.309 -25.231  1.00  0.00      BSYN  
ATOM    781   CA PHE    89     -26.966-108.230 -25.716  1.00  0.00      BSYN  
ATOM    782   CB PHE    89     -27.103-106.749 -25.470  1.00  0.00      BSYN  
ATOM    783   CG PHE    89     -27.199-106.234 -24.024  1.00  0.00      BSYN  
ATOM    784  CD1 PHE    89     -28.002-106.805 -23.041  1.00  0.00      BSYN  
ATOM    785  CD2 PHE    89     -26.533-105.043 -23.783  1.00  0.00      BSYN  
ATOM    786  CE1 PHE    89     -27.853-106.373 -21.683  1.00  0.00      BSYN  
ATOM    787  CE2 PHE    89     -26.463-104.622 -22.366  1.00  0.00      BSYN  
ATOM    788   CZ PHE    89     -27.018-105.316 -21.341  1.00  0.00      BSYN  
ATOM    789    C PHE    89     -27.172-108.303 -27.213  1.00  0.00      BSYN  
ATOM    790    O PHE    89     -26.133-108.188 -27.903  1.00  0.00      BSYN  
ATOM    791    N PRO    90     -28.390-108.668 -27.708  1.00  0.00      BSYN  
ATOM    792   CD PRO    90     -29.572-109.194 -26.998  1.00  0.00      BSYN  
ATOM    793   CA PRO    90     -28.592-108.678 -29.125  1.00  0.00      BSYN  
ATOM    794   CB PRO    90     -29.890-109.408 -29.224  1.00  0.00      BSYN  
ATOM    795   CG PRO    90     -30.687-108.928 -27.990  1.00  0.00      BSYN  
ATOM    796    C PRO    90     -28.529-107.393 -29.938  1.00  0.00      BSYN  
ATOM    797    O PRO    90     -29.242-106.359 -29.770  1.00  0.00      BSYN  
ATOM    798    N THR    91     -27.700-107.654 -30.962  1.00  0.00      BSYN  
ATOM    799    H THR    91     -27.153-108.467 -30.936  1.00  0.00      BSYN  
ATOM    800   CA THR    91     -27.617-106.866 -32.220  1.00  0.00      BSYN  
ATOM    801   CB THR    91     -26.420-107.335 -32.987  1.00  0.00      BSYN  
ATOM    802  OG1 THR    91     -25.350-106.690 -32.295  1.00  0.00      BSYN  
ATOM    803  HG1 THR    91     -25.473-105.909 -31.751  1.00  0.00      BSYN  
ATOM    804  CG2 THR    91     -26.266-106.660 -34.371  1.00  0.00      BSYN  
ATOM    805    C THR    91     -28.915-106.813 -33.021  1.00  0.00      BSYN  
ATOM    806    O THR    91     -29.506-107.872 -33.387  1.00  0.00      BSYN  
ATOM    807    N ASP    92     -29.498-105.633 -33.316  1.00  0.00      BSYN  
ATOM    808    H ASP    92     -30.301-105.611 -33.876  1.00  0.00      BSYN  
ATOM    809   CA ASP    92     -29.003-104.303 -32.895  1.00  0.00      BSYN  
ATOM    810   CB ASP    92     -28.600-103.333 -34.113  1.00  0.00      BSYN  
ATOM    811   CG ASP    92     -27.689-102.041 -33.741  1.00  0.00      BSYN  
ATOM    812  OD1 ASP    92     -28.158-100.906 -33.799  1.00  0.00      BSYN  
ATOM    813  OD2 ASP    92     -26.594-102.221 -33.334  1.00  0.00      BSYN  
ATOM    814    C ASP    92     -30.121-103.611 -32.215  1.00  0.00      BSYN  
ATOM    815    O ASP    92     -30.594-102.439 -32.362  1.00  0.00      BSYN  
ATOM    816    N LEU    93     -30.567-104.432 -31.235  1.00  0.00      BSYN  
ATOM    817    H LEU    93     -30.094-105.211 -30.875  1.00  0.00      BSYN  
ATOM    818   CA LEU    93     -31.829-104.086 -30.549  1.00  0.00      BSYN  
ATOM    819   CB LEU    93     -32.818-105.224 -30.306  1.00  0.00      BSYN  
ATOM    820   CG LEU    93     -33.255-105.935 -31.661  1.00  0.00      BSYN  
ATOM    821  CD1 LEU    93     -32.450-107.303 -31.741  1.00  0.00      BSYN  
ATOM    822  CD2 LEU    93     -34.794-106.200 -31.535  1.00  0.00      BSYN  
ATOM    823    C LEU    93     -31.439-103.260 -29.215  1.00  0.00      BSYN  
ATOM    824    O LEU    93     -31.908-102.174 -28.849  1.00  0.00      BSYN  
ATOM    825    N LYS    94     -30.482-103.923 -28.651  1.00  0.00      BSYN  
ATOM    826    H LYS    94     -30.567-104.884 -28.822  1.00  0.00      BSYN  
ATOM    827   CA LYS    94     -29.600-103.181 -27.694  1.00  0.00      BSYN  
ATOM    828   CB LYS    94     -29.605-103.918 -26.345  1.00  0.00      BSYN  
ATOM    829   CG LYS    94     -30.876-104.220 -25.755  1.00  0.00      BSYN  
ATOM    830   CD LYS    94     -30.499-104.967 -24.448  1.00  0.00      BSYN  
ATOM    831   CE LYS    94     -31.645-105.755 -23.985  1.00  0.00      BSYN  
ATOM    832   NZ LYS    94     -31.773-106.915 -24.903  1.00  0.00      BSYN  
ATOM    833  HZ1 LYS    94     -31.371-106.651 -25.825  1.00  0.00      BSYN  
ATOM    834  HZ2 LYS    94     -31.176-107.679 -24.529  1.00  0.00      BSYN  
ATOM    835  HZ3 LYS    94     -32.743-107.290 -24.902  1.00  0.00      BSYN  
ATOM    836    C LYS    94     -28.117-103.044 -28.089  1.00  0.00      BSYN  
ATOM    837    O LYS    94     -27.491-103.946 -28.548  1.00  0.00      BSYN  
ATOM    838    N PRO    95     -27.591-101.759 -28.194  1.00  0.00      BSYN  
ATOM    839   CD PRO    95     -28.360-100.528 -28.228  1.00  0.00      BSYN  
ATOM    840   CA PRO    95     -26.169-101.575 -28.560  1.00  0.00      BSYN  
ATOM    841   CB PRO    95     -26.324-100.068 -28.738  1.00  0.00      BSYN  
ATOM    842   CG PRO    95     -27.678 -99.840 -29.300  1.00  0.00      BSYN  
ATOM    843    C PRO    95     -25.157-101.803 -27.453  1.00  0.00      BSYN  
ATOM    844    O PRO    95     -25.477-101.961 -26.252  1.00  0.00      BSYN  
ATOM    845    N GLU    96     -23.849-101.758 -27.801  1.00  0.00      BSYN  
ATOM    846    H GLU    96     -23.697-101.721 -28.768  1.00  0.00      BSYN  
ATOM    847   CA GLU    96     -22.685-101.988 -26.949  1.00  0.00      BSYN  
ATOM    848   CB GLU    96     -22.280-103.574 -26.683  1.00  0.00      BSYN  
ATOM    849   CG GLU    96     -23.186-104.361 -25.703  1.00  0.00      BSYN  
ATOM    850   CD GLU    96     -22.527-105.692 -25.294  1.00  0.00      BSYN  
ATOM    851  OE1 GLU    96     -22.801-106.734 -25.923  1.00  0.00      BSYN  
ATOM    852  OE2 GLU    96     -21.820-105.832 -24.288  1.00  0.00      BSYN  
ATOM    853    C GLU    96     -21.428-101.149 -27.018  1.00  0.00      BSYN  
ATOM    854    O GLU    96     -20.973-100.688 -28.035  1.00  0.00      BSYN  
ATOM    855    N GLU    97     -20.896-100.952 -25.906  1.00  0.00      BSYN  
ATOM    856    H GLU    97     -21.403-101.236 -25.117  1.00  0.00      BSYN  
ATOM    857   CA GLU    97     -19.534-100.226 -25.717  1.00  0.00      BSYN  
ATOM    858   CB GLU    97     -19.704 -98.898 -25.074  1.00  0.00      BSYN  
ATOM    859   CG GLU    97     -20.752 -97.984 -25.609  1.00  0.00      BSYN  
ATOM    860   CD GLU    97     -20.520 -96.573 -25.308  1.00  0.00      BSYN  
ATOM    861  OE1 GLU    97     -20.785 -96.137 -24.155  1.00  0.00      BSYN  
ATOM    862  OE2 GLU    97     -19.975 -95.887 -26.194  1.00  0.00      BSYN  
ATOM    863    C GLU    97     -18.761-101.045 -24.758  1.00  0.00      BSYN  
ATOM    864    O GLU    97     -19.369-101.838 -24.011  1.00  0.00      BSYN  
ATOM    865    N VAL    98     -17.434-100.854 -24.650  1.00  0.00      BSYN  
ATOM    866    H VAL    98     -16.929-100.216 -25.196  1.00  0.00      BSYN  
ATOM    867   CA VAL    98     -16.503-101.687 -23.730  1.00  0.00      BSYN  
ATOM    868   CB VAL    98     -15.022-101.790 -24.291  1.00  0.00      BSYN  
ATOM    869  CG1 VAL    98     -14.479-100.355 -24.352  1.00  0.00      BSYN  
ATOM    870  CG2 VAL    98     -14.087-102.637 -23.475  1.00  0.00      BSYN  
ATOM    871    C VAL    98     -16.529-101.267 -22.287  1.00  0.00      BSYN  
ATOM    872    O VAL    98     -16.710-100.134 -22.090  1.00  0.00      BSYN  
ATOM    873    N ALA    99     -16.336-102.089 -21.265  1.00  0.00      BSYN  
ATOM    874    H ALA    99     -16.568-103.041 -21.288  1.00  0.00      BSYN  
ATOM    875   CA ALA    99     -15.965-101.615 -19.923  1.00  0.00      BSYN  
ATOM    876   CB ALA    99     -17.108-101.673 -18.838  1.00  0.00      BSYN  
ATOM    877    C ALA    99     -14.820-102.302 -19.268  1.00  0.00      BSYN  
ATOM    878    O ALA    99     -14.982-103.487 -18.994  1.00  0.00      BSYN  
ATOM    879    N GLN   100     -13.867-101.449 -18.958  1.00  0.00      BSYN  
ATOM    880    H GLN   100     -14.202-100.557 -19.188  1.00  0.00      BSYN  
ATOM    881   CA GLN   100     -12.722-101.764 -18.216  1.00  0.00      BSYN  
ATOM    882   CB GLN   100     -11.544-100.728 -18.561  1.00  0.00      BSYN  
ATOM    883   CG GLN   100     -12.032 -99.266 -18.483  1.00  0.00      BSYN  
ATOM    884   CD GLN   100     -10.941 -98.241 -18.699  1.00  0.00      BSYN  
ATOM    885  OE1 GLN   100      -9.923 -98.005 -17.984  1.00  0.00      BSYN  
ATOM    886  NE2 GLN   100     -11.204 -97.429 -19.667  1.00  0.00      BSYN  
ATOM    887 HE21 GLN   100     -10.531 -96.728 -19.795  1.00  0.00      BSYN  
ATOM    888 HE22 GLN   100     -12.037 -97.539 -20.171  1.00  0.00      BSYN  
ATOM    889    C GLN   100     -13.059-101.576 -16.704  1.00  0.00      BSYN  
ATOM    890    O GLN   100     -13.583-100.551 -16.359  1.00  0.00      BSYN  
ATOM    891    N GLU   101     -12.921-102.628 -15.942  1.00  0.00      BSYN  
ATOM    892    H GLU   101     -12.410-103.323 -16.406  1.00  0.00      BSYN  
ATOM    893   CA GLU   101     -13.216-102.646 -14.518  1.00  0.00      BSYN  
ATOM    894   CB GLU   101     -14.521-103.390 -14.309  1.00  0.00      BSYN  
ATOM    895   CG GLU   101     -14.941-103.708 -12.896  1.00  0.00      BSYN  
ATOM    896   CD GLU   101     -16.166-102.928 -12.469  1.00  0.00      BSYN  
ATOM    897  OE1 GLU   101     -17.031-102.644 -13.284  1.00  0.00      BSYN  
ATOM    898  OE2 GLU   101     -16.209-102.596 -11.318  1.00  0.00      BSYN  
ATOM    899    C GLU   101     -12.000-103.082 -13.693  1.00  0.00      BSYN  
ATOM    900    O GLU   101     -11.877-104.259 -13.451  1.00  0.00      BSYN  
ATOM    901    N ALA   102     -11.085-102.059 -13.491  1.00  0.00      BSYN  
ATOM    902    H ALA   102     -11.019-101.403 -14.217  1.00  0.00      BSYN  
ATOM    903   CA ALA   102     -10.154-101.998 -12.369  1.00  0.00      BSYN  
ATOM    904   CB ALA   102      -8.981-101.195 -12.511  1.00  0.00      BSYN  
ATOM    905    C ALA   102     -10.921-101.499 -11.125  1.00  0.00      BSYN  
ATOM    906    O ALA   102     -11.878-100.713 -11.230  1.00  0.00      BSYN  
ATOM    907    N ALA   103     -10.411-101.913  -9.931  1.00  0.00      BSYN  
ATOM    908    H ALA   103      -9.649-102.529  -9.969  1.00  0.00      BSYN  
ATOM    909   CA ALA   103     -11.081-101.539  -8.651  1.00  0.00      BSYN  
ATOM    910   CB ALA   103     -10.911-102.765  -7.629  1.00  0.00      BSYN  
ATOM    911    C ALA   103     -10.623-100.273  -7.899  1.00  0.00      BSYN  
ATOM    912    O ALA   103      -9.626 -99.696  -8.153  1.00  0.00      BSYN  
ATOM    913    N GLU   104     -11.447 -99.829  -6.909  1.00  0.00      BSYN  
ATOM    914    H GLU   104     -12.421 -99.843  -7.020  1.00  0.00      BSYN  
ATOM    915   CA GLU   104     -11.026 -99.208  -5.641  1.00  0.00      BSYN  
ATOM    916   CB GLU   104     -12.079 -98.317  -4.872  1.00  0.00      BSYN  
ATOM    917   CG GLU   104     -12.535 -97.201  -5.759  1.00  0.00      BSYN  
ATOM    918   CD GLU   104     -13.105 -96.006  -4.880  1.00  0.00      BSYN  
ATOM    919  OE1 GLU   104     -12.339 -95.167  -4.439  1.00  0.00      BSYN  
ATOM    920  OE2 GLU   104     -14.305 -96.024  -4.508  1.00  0.00      BSYN  
ATOM    921    C GLU   104     -10.363-100.107  -4.623  1.00  0.00      BSYN  
ATOM    922    O GLU   104     -10.789-101.209  -4.362  1.00  0.00      BSYN  
ATOM    923    N GLU   105      -9.357 -99.431  -4.074  1.00  0.00      BSYN  
ATOM    924    H GLU   105      -9.163 -98.597  -4.551  1.00  0.00      BSYN  
ATOM    925   CA GLU   105      -8.497 -99.905  -3.034  1.00  0.00      BSYN  
ATOM    926   CB GLU   105      -7.064 -99.243  -2.865  1.00  0.00      BSYN  
ATOM    927   CG GLU   105      -5.941 -99.626  -3.791  1.00  0.00      BSYN  
ATOM    928   CD GLU   105      -4.645 -99.493  -3.019  1.00  0.00      BSYN  
ATOM    929  OE1 GLU   105      -4.097 -98.406  -2.800  1.00  0.00      BSYN  
ATOM    930  OE2 GLU   105      -4.251-100.524  -2.559  1.00  0.00      BSYN  
ATOM    931    C GLU   105      -9.180 -99.712  -1.687  1.00  0.00      BSYN  
ATOM    932    O GLU   105      -9.466 -98.581  -1.326  1.00  0.00      BSYN  
ATOM    933    N PRO   106      -9.339-100.700  -0.842  1.00  0.00      BSYN  
ATOM    934   CD PRO   106      -8.890-101.958  -1.112  1.00  0.00      BSYN  
ATOM    935   CA PRO   106     -10.026-100.554   0.464  1.00  0.00      BSYN  
ATOM    936   CB PRO   106     -10.268-101.922   0.894  1.00  0.00      BSYN  
ATOM    937   CG PRO   106      -9.997-102.712  -0.489  1.00  0.00      BSYN  
ATOM    938    C PRO   106      -9.269 -99.723   1.536  1.00  0.00      BSYN  
ATOM    939    O PRO   106      -9.969 -99.331   2.602  1.00  0.00      BSYN  
ATOM    940    N LEU   107      -7.984 -99.402   1.409  1.00  0.00      BSYN  
ATOM    941    H LEU   107      -7.342 -99.842   0.813  1.00  0.00      BSYN  
ATOM    942   CA LEU   107      -7.165 -98.554   2.246  1.00  0.00      BSYN  
ATOM    943   CB LEU   107      -5.941 -99.320   2.850  1.00  0.00      BSYN  
ATOM    944   CG LEU   107      -5.083-100.325   2.057  1.00  0.00      BSYN  
ATOM    945  CD1 LEU   107      -3.590-100.221   2.379  1.00  0.00      BSYN  
ATOM    946  CD2 LEU   107      -5.533-101.759   2.062  1.00  0.00      BSYN  
ATOM    947    C LEU   107      -6.674 -97.355   1.408  1.00  0.00      BSYN  
ATOM    948    O LEU   107      -5.525 -97.236   0.898  1.00  0.00      BSYN  
ATOM    949    N ILE   108      -7.629 -96.380   1.617  1.00  0.00      BSYN  
ATOM    950    H ILE   108      -8.489 -96.710   1.951  1.00  0.00      BSYN  
ATOM    951   CA ILE   108      -7.453 -94.991   1.295  1.00  0.00      BSYN  
ATOM    952   CB ILE   108      -8.824 -94.257   1.257  1.00  0.00      BSYN  
ATOM    953  CG2 ILE   108      -9.606 -94.506   2.512  1.00  0.00      BSYN  
ATOM    954  CG1 ILE   108      -8.875 -92.756   0.975  1.00  0.00      BSYN  
ATOM    955   CD ILE   108      -8.630 -92.383  -0.575  1.00  0.00      BSYN  
ATOM    956    C ILE   108      -6.507 -94.313   2.241  1.00  0.00      BSYN  
ATOM    957    O ILE   108      -6.600 -93.976   3.386  1.00  0.00      BSYN  
ATOM    958    N GLU   109      -5.286 -94.429   1.629  1.00  0.00      BSYN  
ATOM    959    H GLU   109      -5.294 -94.719   0.693  1.00  0.00      BSYN  
ATOM    960   CA GLU   109      -4.070 -93.777   2.173  1.00  0.00      BSYN  
ATOM    961   CB GLU   109      -3.233 -94.926   2.978  1.00  0.00      BSYN  
ATOM    962   CG GLU   109      -1.930 -94.543   3.601  1.00  0.00      BSYN  
ATOM    963   CD GLU   109      -1.018 -95.626   4.166  1.00  0.00      BSYN  
ATOM    964  OE1 GLU   109       0.254 -95.586   4.007  1.00  0.00      BSYN  
ATOM    965  OE2 GLU   109      -1.350 -96.423   5.126  1.00  0.00      BSYN  
ATOM    966    C GLU   109      -3.244 -92.879   1.231  1.00  0.00      BSYN  
ATOM    967    O GLU   109      -2.645 -91.892   1.639  1.00  0.00      BSYN  
ATOM    968    N PRO   110      -3.302 -93.125  -0.083  1.00  0.00      BSYN  
ATOM    969   CD PRO   110      -2.983 -94.407  -0.776  1.00  0.00      BSYN  
ATOM    970   CA PRO   110      -2.949 -92.111  -1.033  1.00  0.00      BSYN  
ATOM    971   CB PRO   110      -2.548 -92.657  -2.358  1.00  0.00      BSYN  
ATOM    972   CG PRO   110      -1.926 -93.965  -1.893  1.00  0.00      BSYN  
ATOM    973    C PRO   110      -4.181 -91.140  -1.108  1.00  0.00      BSYN  
ATOM    974    O PRO   110      -5.319 -91.561  -1.198  1.00  0.00      BSYN  
ATOM    975    N LEU   111      -4.024 -89.836  -0.945  1.00  0.00      BSYN  
ATOM    976    H LEU   111      -4.868 -89.340  -0.981  1.00  0.00      BSYN  
ATOM    977   CA LEU   111      -2.722 -89.231  -0.590  1.00  0.00      BSYN  
ATOM    978   CB LEU   111      -2.061 -88.545  -1.815  1.00  0.00      BSYN  
ATOM    979   CG LEU   111      -2.963 -87.584  -2.711  1.00  0.00      BSYN  
ATOM    980  CD1 LEU   111      -2.076 -86.780  -3.458  1.00  0.00      BSYN  
ATOM    981  CD2 LEU   111      -4.106 -88.284  -3.406  1.00  0.00      BSYN  
ATOM    982    C LEU   111      -2.729 -88.242   0.565  1.00  0.00      BSYN  
ATOM    983    O LEU   111      -2.244 -87.092   0.598  1.00  0.00      BSYN  
ATOM    984    N MET   112      -2.996 -88.870   1.691  1.00  0.00      BSYN  
ATOM    985    H MET   112      -2.892 -89.843   1.634  1.00  0.00      BSYN  
ATOM    986   CA MET   112      -3.292 -88.192   2.966  1.00  0.00      BSYN  
ATOM    987   CB MET   112      -4.601 -88.741   3.575  1.00  0.00      BSYN  
ATOM    988   CG MET   112      -5.525 -87.775   4.371  1.00  0.00      BSYN  
ATOM    989   SD MET   112      -4.671 -87.021   5.768  1.00  0.00      BSYN  
ATOM    990   CE MET   112      -5.687 -87.753   7.048  1.00  0.00      BSYN  
ATOM    991    C MET   112      -2.089 -88.337   3.901  1.00  0.00      BSYN  
ATOM    992    O MET   112      -1.680 -87.311   4.552  1.00  0.00      BSYN  
ATOM    993    N GLU   113      -1.566 -89.582   3.923  1.00  0.00      BSYN  
ATOM    994    H GLU   113      -1.952 -90.284   3.359  1.00  0.00      BSYN  
ATOM    995   CA GLU   113      -0.491 -89.882   4.889  1.00  0.00      BSYN  
ATOM    996   CB GLU   113      -0.788 -91.044   5.801  1.00  0.00      BSYN  
ATOM    997   CG GLU   113       0.305 -91.082   6.954  1.00  0.00      BSYN  
ATOM    998   CD GLU   113       0.290 -92.463   7.577  1.00  0.00      BSYN  
ATOM    999  OE1 GLU   113       0.483 -93.376   6.873  1.00  0.00      BSYN  
ATOM   1000  OE2 GLU   113       0.019 -92.616   8.755  1.00  0.00      BSYN  
ATOM   1001    C GLU   113       0.685 -90.170   4.010  1.00  0.00      BSYN  
ATOM   1002    O GLU   113       0.648 -91.241   3.370  1.00  0.00      BSYN  
ATOM   1003    N PRO   114       1.696 -89.379   3.938  1.00  0.00      BSYN  
ATOM   1004   CD PRO   114       1.786 -88.167   4.688  1.00  0.00      BSYN  
ATOM   1005   CA PRO   114       2.868 -89.587   3.069  1.00  0.00      BSYN  
ATOM   1006   CB PRO   114       3.338 -88.205   2.868  1.00  0.00      BSYN  
ATOM   1007   CG PRO   114       2.358 -87.317   3.540  1.00  0.00      BSYN  
ATOM   1008    C PRO   114       4.014 -90.419   3.614  1.00  0.00      BSYN  
ATOM   1009    O PRO   114       4.431 -90.490   4.804  1.00  0.00      BSYN  
ATOM   1010    N GLU   115       4.636 -91.243   2.696  1.00  0.00      BSYN  
ATOM   1011    H GLU   115       4.958 -90.801   1.883  1.00  0.00      BSYN  
ATOM   1012   CA GLU   115       5.450 -92.366   2.995  1.00  0.00      BSYN  
ATOM   1013   CB GLU   115       4.911 -93.580   2.211  1.00  0.00      BSYN  
ATOM   1014   CG GLU   115       3.728 -94.342   2.999  1.00  0.00      BSYN  
ATOM   1015   CD GLU   115       3.201 -95.527   2.340  1.00  0.00      BSYN  
ATOM   1016  OE1 GLU   115       2.332 -95.454   1.475  1.00  0.00      BSYN  
ATOM   1017  OE2 GLU   115       3.609 -96.621   2.636  1.00  0.00      BSYN  
ATOM   1018    C GLU   115       6.938 -92.337   2.807  1.00  0.00      BSYN  
ATOM   1019    O GLU   115       7.425 -92.560   1.686  1.00  0.00      BSYN  
ATOM   1020    N GLY   116       7.680 -91.987   3.903  1.00  0.00      BSYN  
ATOM   1021    H GLY   116       7.297 -91.969   4.805  1.00  0.00      BSYN  
ATOM   1022   CA GLY   116       9.050 -91.732   3.958  1.00  0.00      BSYN  
ATOM   1023    C GLY   116       9.160 -90.218   4.110  1.00  0.00      BSYN  
ATOM   1024    O GLY   116       8.584 -89.480   4.905  1.00  0.00      BSYN  
ATOM   1025    N GLU   117       9.847 -89.673   3.092  1.00  0.00      BSYN  
ATOM   1026    H GLU   117      10.334 -90.304   2.523  1.00  0.00      BSYN  
ATOM   1027   CA GLU   117      10.038 -88.225   3.013  1.00  0.00      BSYN  
ATOM   1028   CB GLU   117      11.568 -88.099   2.760  1.00  0.00      BSYN  
ATOM   1029   CG GLU   117      12.506 -87.723   3.935  1.00  0.00      BSYN  
ATOM   1030   CD GLU   117      13.975 -87.491   3.503  1.00  0.00      BSYN  
ATOM   1031  OE1 GLU   117      14.289 -86.965   2.381  1.00  0.00      BSYN  
ATOM   1032  OE2 GLU   117      14.849 -87.884   4.286  1.00  0.00      BSYN  
ATOM   1033    C GLU   117       9.086 -87.448   2.109  1.00  0.00      BSYN  
ATOM   1034    O GLU   117       8.267 -86.590   2.476  1.00  0.00      BSYN  
ATOM   1035    N SER   118       9.462 -87.686   0.884  1.00  0.00      BSYN  
ATOM   1036    H SER   118      10.155 -88.378   0.866  1.00  0.00      BSYN  
ATOM   1037   CA SER   118       8.725 -87.086  -0.234  1.00  0.00      BSYN  
ATOM   1038   CB SER   118       9.548 -86.003  -0.864  1.00  0.00      BSYN  
ATOM   1039   OG SER   118       9.911 -84.799  -0.121  1.00  0.00      BSYN  
ATOM   1040   HG SER   118       9.909 -85.028   0.811  1.00  0.00      BSYN  
ATOM   1041    C SER   118       8.213 -87.924  -1.323  1.00  0.00      BSYN  
ATOM   1042    O SER   118       8.803 -88.566  -2.207  1.00  0.00      BSYN  
ATOM   1043    N TYR   119       6.961 -87.941  -1.129  1.00  0.00      BSYN  
ATOM   1044    H TYR   119       6.608 -87.649  -0.263  1.00  0.00      BSYN  
ATOM   1045   CA TYR   119       5.980 -88.527  -1.959  1.00  0.00      BSYN  
ATOM   1046   CB TYR   119       5.038 -89.442  -1.114  1.00  0.00      BSYN  
ATOM   1047   CG TYR   119       3.805 -89.964  -1.793  1.00  0.00      BSYN  
ATOM   1048  CD1 TYR   119       3.853 -91.012  -2.650  1.00  0.00      BSYN  
ATOM   1049  CE1 TYR   119       2.804 -91.418  -3.461  1.00  0.00      BSYN  
ATOM   1050  CD2 TYR   119       2.554 -89.342  -1.638  1.00  0.00      BSYN  
ATOM   1051  CE2 TYR   119       1.468 -89.713  -2.446  1.00  0.00      BSYN  
ATOM   1052   CZ TYR   119       1.585 -90.777  -3.369  1.00  0.00      BSYN  
ATOM   1053   OH TYR   119       0.658 -91.165  -4.303  1.00  0.00      BSYN  
ATOM   1054   HH TYR   119       0.782 -90.464  -4.946  1.00  0.00      BSYN  
ATOM   1055    C TYR   119       5.353 -87.514  -2.892  1.00  0.00      BSYN  
ATOM   1056    O TYR   119       4.837 -86.432  -2.525  1.00  0.00      BSYN  
ATOM   1057    N GLU   120       5.280 -87.739  -4.250  1.00  0.00      BSYN  
ATOM   1058    H GLU   120       5.316 -88.682  -4.514  1.00  0.00      BSYN  
ATOM   1059   CA GLU   120       4.897 -86.817  -5.277  1.00  0.00      BSYN  
ATOM   1060   CB GLU   120       6.027 -86.491  -6.320  1.00  0.00      BSYN  
ATOM   1061   CG GLU   120       6.436 -87.479  -7.437  1.00  0.00      BSYN  
ATOM   1062   CD GLU   120       7.564 -88.427  -7.014  1.00  0.00      BSYN  
ATOM   1063  OE1 GLU   120       7.321 -89.220  -6.100  1.00  0.00      BSYN  
ATOM   1064  OE2 GLU   120       8.658 -88.455  -7.655  1.00  0.00      BSYN  
ATOM   1065    C GLU   120       3.582 -87.083  -6.114  1.00  0.00      BSYN  
ATOM   1066    O GLU   120       2.959 -88.087  -5.808  1.00  0.00      BSYN  
ATOM   1067    N ASP   121       3.136 -86.043  -6.880  1.00  0.00      BSYN  
ATOM   1068    H ASP   121       3.570 -85.180  -7.046  1.00  0.00      BSYN  
ATOM   1069   CA ASP   121       1.856 -86.055  -7.578  1.00  0.00      BSYN  
ATOM   1070   CB ASP   121       0.805 -85.412  -6.731  1.00  0.00      BSYN  
ATOM   1071   CG ASP   121      -0.588 -85.374  -7.374  1.00  0.00      BSYN  
ATOM   1072  OD1 ASP   121      -1.017 -86.449  -7.503  1.00  0.00      BSYN  
ATOM   1073  OD2 ASP   121      -1.229 -84.383  -7.582  1.00  0.00      BSYN  
ATOM   1074    C ASP   121       1.899 -85.517  -8.977  1.00  0.00      BSYN  
ATOM   1075    O ASP   121       2.585 -84.485  -9.176  1.00  0.00      BSYN  
ATOM   1076    N PRO   122       1.246 -86.250  -9.878  1.00  0.00      BSYN  
ATOM   1077   CD PRO   122       1.165 -87.687  -9.911  1.00  0.00      BSYN  
ATOM   1078   CA PRO   122       1.054 -85.676 -11.138  1.00  0.00      BSYN  
ATOM   1079   CB PRO   122       1.141 -86.843 -12.147  1.00  0.00      BSYN  
ATOM   1080   CG PRO   122       1.687 -88.027 -11.279  1.00  0.00      BSYN  
ATOM   1081    C PRO   122      -0.377 -85.157 -11.041  1.00  0.00      BSYN  
ATOM   1082    O PRO   122      -1.250 -85.856 -10.633  1.00  0.00      BSYN  
ATOM   1083    N PRO   123      -0.699 -83.875 -11.302  1.00  0.00      BSYN  
ATOM   1084   CD PRO   123       0.206 -82.757 -10.862  1.00  0.00      BSYN  
ATOM   1085   CA PRO   123      -2.057 -83.280 -11.230  1.00  0.00      BSYN  
ATOM   1086   CB PRO   123      -1.892 -81.813 -11.109  1.00  0.00      BSYN  
ATOM   1087   CG PRO   123      -0.756 -81.786 -10.175  1.00  0.00      BSYN  
ATOM   1088    C PRO   123      -2.823 -83.817 -12.484  1.00  0.00      BSYN  
ATOM   1089    O PRO   123      -2.843 -83.072 -13.421  1.00  0.00      BSYN  
ATOM   1090    N GLN   124      -3.643 -84.982 -12.364  1.00  0.00      BSYN  
ATOM   1091    H GLN   124      -3.784 -85.462 -11.521  1.00  0.00      BSYN  
ATOM   1092   CA GLN   124      -4.540 -85.445 -13.368  1.00  0.00      BSYN  
ATOM   1093   CB GLN   124      -3.953 -86.609 -14.046  1.00  0.00      BSYN  
ATOM   1094   CG GLN   124      -3.358 -87.739 -13.213  1.00  0.00      BSYN  
ATOM   1095   CD GLN   124      -2.852 -88.765 -14.057  1.00  0.00      BSYN  
ATOM   1096  OE1 GLN   124      -3.372 -89.116 -15.118  1.00  0.00      BSYN  
ATOM   1097  NE2 GLN   124      -1.888 -89.506 -13.519  1.00  0.00      BSYN  
ATOM   1098 HE21 GLN   124      -1.717 -90.352 -13.983  1.00  0.00      BSYN  
ATOM   1099 HE22 GLN   124      -1.499 -89.264 -12.653  1.00  0.00      BSYN  
ATOM   1100    C GLN   124      -5.728 -85.914 -12.536  1.00  0.00      BSYN  
ATOM   1101    O GLN   124      -5.635 -86.364 -11.462  1.00  0.00      BSYN  
ATOM   1102    N GLU   125      -6.871 -85.851 -13.279  1.00  0.00      BSYN  
ATOM   1103    H GLU   125      -7.005 -85.088 -13.878  1.00  0.00      BSYN  
ATOM   1104   CA GLU   125      -7.955 -86.797 -13.006  1.00  0.00      BSYN  
ATOM   1105   CB GLU   125      -7.440 -88.320 -13.042  1.00  0.00      BSYN  
ATOM   1106   CG GLU   125      -6.932 -88.838 -14.396  1.00  0.00      BSYN  
ATOM   1107   CD GLU   125      -7.862 -88.533 -15.622  1.00  0.00      BSYN  
ATOM   1108  OE1 GLU   125      -8.735 -89.372 -15.870  1.00  0.00      BSYN  
ATOM   1109  OE2 GLU   125      -7.672 -87.551 -16.389  1.00  0.00      BSYN  
ATOM   1110    C GLU   125      -8.826 -86.462 -11.788  1.00  0.00      BSYN  
ATOM   1111    O GLU   125     -10.010 -86.565 -11.864  1.00  0.00      BSYN  
ATOM   1112    N GLU   126      -8.269 -85.973 -10.630  1.00  0.00      BSYN  
ATOM   1113    H GLU   126      -7.293 -86.027 -10.568  1.00  0.00      BSYN  
ATOM   1114   CA GLU   126      -9.142 -85.390  -9.607  1.00  0.00      BSYN  
ATOM   1115   CB GLU   126      -9.875 -86.464  -8.827  1.00  0.00      BSYN  
ATOM   1116   CG GLU   126     -11.076 -86.128  -7.949  1.00  0.00      BSYN  
ATOM   1117   CD GLU   126     -12.115 -85.616  -8.886  1.00  0.00      BSYN  
ATOM   1118  OE1 GLU   126     -12.760 -86.361  -9.640  1.00  0.00      BSYN  
ATOM   1119  OE2 GLU   126     -12.373 -84.452  -8.856  1.00  0.00      BSYN  
ATOM   1120    C GLU   126      -8.116 -84.568  -8.826  1.00  0.00      BSYN  
ATOM   1121    O GLU   126      -7.454 -85.064  -7.921  1.00  0.00      BSYN  
ATOM   1122    N TYR   127      -8.029 -83.341  -9.268  1.00  0.00      BSYN  
ATOM   1123    H TYR   127      -8.797 -83.218  -9.864  1.00  0.00      BSYN  
ATOM   1124   CA TYR   127      -7.182 -82.277  -8.843  1.00  0.00      BSYN  
ATOM   1125   CB TYR   127      -7.187 -81.127  -9.790  1.00  0.00      BSYN  
ATOM   1126   CG TYR   127      -6.958 -81.470 -11.293  1.00  0.00      BSYN  
ATOM   1127  CD1 TYR   127      -8.039 -81.911 -12.046  1.00  0.00      BSYN  
ATOM   1128  CE1 TYR   127      -7.846 -82.231 -13.328  1.00  0.00      BSYN  
ATOM   1129  CD2 TYR   127      -5.811 -81.217 -11.898  1.00  0.00      BSYN  
ATOM   1130  CE2 TYR   127      -5.553 -81.625 -13.183  1.00  0.00      BSYN  
ATOM   1131   CZ TYR   127      -6.587 -82.029 -13.915  1.00  0.00      BSYN  
ATOM   1132   OH TYR   127      -6.697 -82.287 -15.217  1.00  0.00      BSYN  
ATOM   1133   HH TYR   127      -5.864 -82.084 -15.648  1.00  0.00      BSYN  
ATOM   1134    C TYR   127      -7.597 -81.810  -7.432  1.00  0.00      BSYN  
ATOM   1135    O TYR   127      -8.661 -81.292  -7.304  1.00  0.00      BSYN  
ATOM   1136    N GLN   128      -6.796 -81.939  -6.357  1.00  0.00      BSYN  
ATOM   1137    H GLN   128      -5.980 -82.479  -6.414  1.00  0.00      BSYN  
ATOM   1138   CA GLN   128      -7.070 -81.349  -5.054  1.00  0.00      BSYN  
ATOM   1139   CB GLN   128      -6.097 -81.792  -4.076  1.00  0.00      BSYN  
ATOM   1140   CG GLN   128      -6.100 -83.137  -3.843  1.00  0.00      BSYN  
ATOM   1141   CD GLN   128      -5.232 -83.818  -2.890  1.00  0.00      BSYN  
ATOM   1142  OE1 GLN   128      -5.455 -83.815  -1.725  1.00  0.00      BSYN  
ATOM   1143  NE2 GLN   128      -4.198 -84.406  -3.313  1.00  0.00      BSYN  
ATOM   1144 HE21 GLN   128      -3.627 -84.698  -2.573  1.00  0.00      BSYN  
ATOM   1145 HE22 GLN   128      -3.922 -84.413  -4.253  1.00  0.00      BSYN  
ATOM   1146    C GLN   128      -7.191 -79.875  -5.077  1.00  0.00      BSYN  
ATOM   1147    O GLN   128      -8.175 -79.303  -4.620  1.00  0.00      BSYN  
ATOM   1148    N GLU   129      -6.204 -79.110  -5.652  1.00  0.00      BSYN  
ATOM   1149    H GLU   129      -5.329 -79.527  -5.796  1.00  0.00      BSYN  
ATOM   1150   CA GLU   129      -6.307 -77.576  -5.815  1.00  0.00      BSYN  
ATOM   1151   CB GLU   129      -4.920 -76.866  -5.727  1.00  0.00      BSYN  
ATOM   1152   CG GLU   129      -4.554 -76.578  -4.245  1.00  0.00      BSYN  
ATOM   1153   CD GLU   129      -4.280 -77.781  -3.399  1.00  0.00      BSYN  
ATOM   1154  OE1 GLU   129      -5.165 -78.490  -2.897  1.00  0.00      BSYN  
ATOM   1155  OE2 GLU   129      -3.036 -77.972  -3.057  1.00  0.00      BSYN  
ATOM   1156    C GLU   129      -6.823 -77.144  -7.223  1.00  0.00      BSYN  
ATOM   1157    O GLU   129      -6.122 -76.494  -8.034  1.00  0.00      BSYN  
ATOM   1158    N TYR   130      -7.929 -77.782  -7.533  1.00  0.00      BSYN  
ATOM   1159    H TYR   130      -8.033 -78.609  -7.017  1.00  0.00      BSYN  
ATOM   1160   CA TYR   130      -8.828 -77.429  -8.621  1.00  0.00      BSYN  
ATOM   1161   CB TYR   130     -10.050 -78.368  -8.483  1.00  0.00      BSYN  
ATOM   1162   CG TYR   130     -10.958 -78.342  -9.690  1.00  0.00      BSYN  
ATOM   1163  CD1 TYR   130     -12.299 -78.023  -9.473  1.00  0.00      BSYN  
ATOM   1164  CE1 TYR   130     -13.078 -78.024 -10.597  1.00  0.00      BSYN  
ATOM   1165  CD2 TYR   130     -10.492 -78.673 -10.972  1.00  0.00      BSYN  
ATOM   1166  CE2 TYR   130     -11.303 -78.602 -12.070  1.00  0.00      BSYN  
ATOM   1167   CZ TYR   130     -12.573 -78.300 -11.870  1.00  0.00      BSYN  
ATOM   1168   OH TYR   130     -13.430 -78.020 -12.932  1.00  0.00      BSYN  
ATOM   1169   HH TYR   130     -13.021 -77.411 -13.550  1.00  0.00      BSYN  
ATOM   1170    C TYR   130      -9.282 -75.934  -8.828  1.00  0.00      BSYN  
ATOM   1171    O TYR   130      -9.823 -75.346  -7.919  1.00  0.00      BSYN  
ATOM   1172    N GLU   131      -8.755 -75.416  -9.976  1.00  0.00      BSYN  
ATOM   1173    H GLU   131      -8.241 -76.016 -10.556  1.00  0.00      BSYN  
ATOM   1174   CA GLU   131      -9.247 -74.149 -10.438  1.00  0.00      BSYN  
ATOM   1175   CB GLU   131      -8.253 -73.334 -11.285  1.00  0.00      BSYN  
ATOM   1176   CG GLU   131      -7.192 -72.609 -10.416  1.00  0.00      BSYN  
ATOM   1177   CD GLU   131      -5.867 -72.134 -10.954  1.00  0.00      BSYN  
ATOM   1178  OE1 GLU   131      -5.898 -71.430 -11.955  1.00  0.00      BSYN  
ATOM   1179  OE2 GLU   131      -4.852 -72.483 -10.475  1.00  0.00      BSYN  
ATOM   1180    C GLU   131     -10.675 -73.880 -11.024  1.00  0.00      BSYN  
ATOM   1181    O GLU   131     -10.948 -74.460 -12.106  1.00  0.00      BSYN  
ATOM   1182    N PRO   132     -11.544 -73.090 -10.560  1.00  0.00      BSYN  
ATOM   1183   CD PRO   132     -11.599 -72.712  -9.170  1.00  0.00      BSYN  
ATOM   1184   CA PRO   132     -12.915 -72.744 -11.131  1.00  0.00      BSYN  
ATOM   1185   CB PRO   132     -13.676 -72.817  -9.922  1.00  0.00      BSYN  
ATOM   1186   CG PRO   132     -12.873 -73.388  -8.773  1.00  0.00      BSYN  
ATOM   1187    C PRO   132     -12.906 -71.291 -11.732  1.00  0.00      BSYN  
ATOM   1188    O PRO   132     -12.002 -70.500 -11.549  1.00  0.00      BSYN  
ATOM   1189    N GLU   133     -14.014 -70.936 -12.385  1.00  0.00      BSYN  
ATOM   1190    H GLU   133     -14.717 -71.619 -12.390  1.00  0.00      BSYN  
ATOM   1191   CA GLU   133     -14.300 -69.692 -13.056  1.00  0.00      BSYN  
ATOM   1192   CB GLU   133     -13.819 -69.771 -14.540  1.00  0.00      BSYN  
ATOM   1193   CG GLU   133     -14.706 -70.643 -15.347  1.00  0.00      BSYN  
ATOM   1194   CD GLU   133     -14.371 -72.158 -15.254  1.00  0.00      BSYN  
ATOM   1195  OE1 GLU   133     -14.540 -72.815 -14.204  1.00  0.00      BSYN  
ATOM   1196  OE2 GLU   133     -13.897 -72.739 -16.255  1.00  0.00      BSYN  
ATOM   1197    C GLU   133     -15.712 -69.109 -12.989  1.00  0.00      BSYN  
ATOM   1198    O GLU   133     -16.613 -69.799 -12.626  1.00  0.00      BSYN  
ATOM   1199    N ALA   134     -15.912 -67.816 -13.467  1.00  0.00      BSYN  
ATOM   1200    H ALA   134     -15.277 -67.088 -13.631  1.00  0.00      BSYN  
ATOM   1201   CA ALA   134     -17.333 -67.281 -13.615  1.00  0.00      BSYN  
ATOM   1202   CB ALA   134     -17.612 -66.351 -12.574  1.00  0.00      BSYN  
ATOM   1203    C ALA   134     -17.679 -66.680 -14.941  1.00  0.00      BSYN  
ATOM   1204  OT1 ALA   134     -18.534 -67.320 -15.617  1.00  0.00      BSYN  
ATOM   1205  OT2 ALA   134     -17.265 -65.639 -15.352  1.00  0.00      BSYN  
END
