# Supplementary material for: Data set of intrinsically disordered proteins analysed at a local protein conformation level
Source: Data Brief. 2020 Mar 5;29:105383. doi: 10.1016/j.dib.2020.105383 (PMC7078294; doi:10.1016/j.dib.2020.105383)
Supplement: Supplementary file 1 [file mmc1.zip › the data/1-DATA/PED1AAD-pdb/1AAD-120.pdb]

CRYST1    1.000    1.000    1.000  90.00  90.00  90.00 P 1           1
ATOM      1  HT1 MET     1      23.964 -55.259 -26.908  1.00  0.00      BSYN  
ATOM      2  HT2 MET     1      22.840 -54.282 -27.567  1.00  0.00      BSYN  
ATOM      3    N MET     1      23.006 -54.892 -26.740  1.00  0.00      BSYN  
ATOM      4  HT3 MET     1      22.348 -55.686 -26.611  1.00  0.00      BSYN  
ATOM      5   CA MET     1      22.852 -54.119 -25.468  1.00  0.00      BSYN  
ATOM      6   CB MET     1      23.868 -53.076 -25.401  1.00  0.00      BSYN  
ATOM      7   CG MET     1      25.313 -53.696 -25.234  1.00  0.00      BSYN  
ATOM      8   SD MET     1      26.559 -52.442 -25.539  1.00  0.00      BSYN  
ATOM      9   CE MET     1      26.330 -52.505 -27.298  1.00  0.00      BSYN  
ATOM     10    C MET     1      21.612 -53.332 -25.318  1.00  0.00      BSYN  
ATOM     11    O MET     1      20.729 -53.725 -24.527  1.00  0.00      BSYN  
ATOM     12    N ASP     2      21.394 -52.354 -26.198  1.00  0.00      BSYN  
ATOM     13    H ASP     2      22.102 -52.118 -26.833  1.00  0.00      BSYN  
ATOM     14   CA ASP     2      20.207 -51.423 -26.175  1.00  0.00      BSYN  
ATOM     15   CB ASP     2      20.588 -50.079 -26.860  1.00  0.00      BSYN  
ATOM     16   CG ASP     2      19.482 -49.200 -26.885  1.00  0.00      BSYN  
ATOM     17  OD1 ASP     2      19.080 -48.772 -27.991  1.00  0.00      BSYN  
ATOM     18  OD2 ASP     2      19.040 -48.639 -25.887  1.00  0.00      BSYN  
ATOM     19    C ASP     2      18.980 -52.034 -26.965  1.00  0.00      BSYN  
ATOM     20    O ASP     2      18.414 -51.576 -27.921  1.00  0.00      BSYN  
ATOM     21    N VAL     3      18.502 -53.165 -26.389  1.00  0.00      BSYN  
ATOM     22    H VAL     3      18.967 -53.501 -25.594  1.00  0.00      BSYN  
ATOM     23   CA VAL     3      17.425 -53.999 -27.047  1.00  0.00      BSYN  
ATOM     24   CB VAL     3      17.946 -55.136 -27.989  1.00  0.00      BSYN  
ATOM     25  CG1 VAL     3      18.019 -54.714 -29.493  1.00  0.00      BSYN  
ATOM     26  CG2 VAL     3      19.425 -55.459 -27.631  1.00  0.00      BSYN  
ATOM     27    C VAL     3      16.690 -54.754 -25.940  1.00  0.00      BSYN  
ATOM     28    O VAL     3      15.499 -54.474 -25.776  1.00  0.00      BSYN  
ATOM     29    N PHE     4      17.300 -55.711 -25.166  1.00  0.00      BSYN  
ATOM     30    H PHE     4      18.274 -55.729 -25.269  1.00  0.00      BSYN  
ATOM     31   CA PHE     4      16.616 -56.405 -24.096  1.00  0.00      BSYN  
ATOM     32   CB PHE     4      16.580 -57.942 -24.439  1.00  0.00      BSYN  
ATOM     33   CG PHE     4      16.270 -58.234 -25.873  1.00  0.00      BSYN  
ATOM     34  CD1 PHE     4      14.915 -58.088 -26.197  1.00  0.00      BSYN  
ATOM     35  CD2 PHE     4      17.199 -58.682 -26.754  1.00  0.00      BSYN  
ATOM     36  CE1 PHE     4      14.543 -58.405 -27.504  1.00  0.00      BSYN  
ATOM     37  CE2 PHE     4      16.827 -59.080 -28.010  1.00  0.00      BSYN  
ATOM     38   CZ PHE     4      15.485 -58.908 -28.413  1.00  0.00      BSYN  
ATOM     39    C PHE     4      17.095 -55.971 -22.679  1.00  0.00      BSYN  
ATOM     40    O PHE     4      16.328 -55.630 -21.799  1.00  0.00      BSYN  
ATOM     41    N MET     5      18.388 -56.139 -22.413  1.00  0.00      BSYN  
ATOM     42    H MET     5      18.989 -56.257 -23.178  1.00  0.00      BSYN  
ATOM     43   CA MET     5      18.952 -56.014 -21.051  1.00  0.00      BSYN  
ATOM     44   CB MET     5      20.194 -56.851 -20.967  1.00  0.00      BSYN  
ATOM     45   CG MET     5      21.053 -56.735 -22.190  1.00  0.00      BSYN  
ATOM     46   SD MET     5      22.696 -57.305 -21.615  1.00  0.00      BSYN  
ATOM     47   CE MET     5      23.416 -55.609 -21.557  1.00  0.00      BSYN  
ATOM     48    C MET     5      19.295 -54.584 -20.728  1.00  0.00      BSYN  
ATOM     49    O MET     5      19.695 -54.425 -19.590  1.00  0.00      BSYN  
ATOM     50    N LYS     6      19.297 -53.648 -21.725  1.00  0.00      BSYN  
ATOM     51    H LYS     6      18.871 -53.961 -22.550  1.00  0.00      BSYN  
ATOM     52   CA LYS     6      19.456 -52.276 -21.388  1.00  0.00      BSYN  
ATOM     53   CB LYS     6      20.907 -51.743 -21.811  1.00  0.00      BSYN  
ATOM     54   CG LYS     6      21.303 -50.581 -20.984  1.00  0.00      BSYN  
ATOM     55   CD LYS     6      22.570 -49.999 -21.527  1.00  0.00      BSYN  
ATOM     56   CE LYS     6      23.036 -48.955 -20.459  1.00  0.00      BSYN  
ATOM     57   NZ LYS     6      24.200 -48.229 -20.912  1.00  0.00      BSYN  
ATOM     58  HZ1 LYS     6      23.916 -47.858 -21.841  1.00  0.00      BSYN  
ATOM     59  HZ2 LYS     6      24.521 -47.455 -20.297  1.00  0.00      BSYN  
ATOM     60  HZ3 LYS     6      24.945 -48.896 -21.199  1.00  0.00      BSYN  
ATOM     61    C LYS     6      18.495 -51.518 -22.320  1.00  0.00      BSYN  
ATOM     62    O LYS     6      18.383 -51.722 -23.552  1.00  0.00      BSYN  
ATOM     63    N GLY     7      17.683 -50.839 -21.572  1.00  0.00      BSYN  
ATOM     64    H GLY     7      17.768 -50.852 -20.595  1.00  0.00      BSYN  
ATOM     65   CA GLY     7      16.535 -50.149 -22.196  1.00  0.00      BSYN  
ATOM     66    C GLY     7      15.656 -49.582 -21.135  1.00  0.00      BSYN  
ATOM     67    O GLY     7      15.866 -49.788 -19.946  1.00  0.00      BSYN  
ATOM     68    N LEU     8      14.708 -48.842 -21.642  1.00  0.00      BSYN  
ATOM     69    H LEU     8      14.725 -48.792 -22.621  1.00  0.00      BSYN  
ATOM     70   CA LEU     8      13.653 -48.286 -20.789  1.00  0.00      BSYN  
ATOM     71   CB LEU     8      13.007 -47.004 -21.324  1.00  0.00      BSYN  
ATOM     72   CG LEU     8      13.950 -45.910 -21.729  1.00  0.00      BSYN  
ATOM     73  CD1 LEU     8      14.092 -46.046 -23.309  1.00  0.00      BSYN  
ATOM     74  CD2 LEU     8      13.493 -44.472 -21.226  1.00  0.00      BSYN  
ATOM     75    C LEU     8      12.611 -49.375 -20.786  1.00  0.00      BSYN  
ATOM     76    O LEU     8      12.324 -49.988 -21.822  1.00  0.00      BSYN  
ATOM     77    N SER     9      12.007 -49.645 -19.612  1.00  0.00      BSYN  
ATOM     78    H SER     9      12.417 -49.357 -18.770  1.00  0.00      BSYN  
ATOM     79   CA SER     9      11.051 -50.735 -19.586  1.00  0.00      BSYN  
ATOM     80   CB SER     9      11.148 -51.457 -18.235  1.00  0.00      BSYN  
ATOM     81   OG SER     9      12.086 -52.542 -18.210  1.00  0.00      BSYN  
ATOM     82   HG SER     9      13.019 -52.318 -18.185  1.00  0.00      BSYN  
ATOM     83    C SER     9       9.679 -50.170 -19.855  1.00  0.00      BSYN  
ATOM     84    O SER     9       8.774 -50.085 -19.113  1.00  0.00      BSYN  
ATOM     85    N MET    10       9.594 -49.949 -21.149  1.00  0.00      BSYN  
ATOM     86    H MET    10      10.485 -49.969 -21.556  1.00  0.00      BSYN  
ATOM     87   CA MET    10       8.405 -49.906 -22.022  1.00  0.00      BSYN  
ATOM     88   CB MET    10       8.029 -48.505 -22.468  1.00  0.00      BSYN  
ATOM     89   CG MET    10       9.262 -48.024 -23.271  1.00  0.00      BSYN  
ATOM     90   SD MET    10       9.141 -46.435 -24.163  1.00  0.00      BSYN  
ATOM     91   CE MET    10       8.207 -45.408 -23.072  1.00  0.00      BSYN  
ATOM     92    C MET    10       8.365 -50.862 -23.267  1.00  0.00      BSYN  
ATOM     93    O MET    10       7.401 -51.359 -23.836  1.00  0.00      BSYN  
ATOM     94    N ALA    11       9.634 -51.250 -23.545  1.00  0.00      BSYN  
ATOM     95    H ALA    11      10.404 -50.771 -23.172  1.00  0.00      BSYN  
ATOM     96   CA ALA    11      10.122 -52.215 -24.446  1.00  0.00      BSYN  
ATOM     97   CB ALA    11      11.329 -52.846 -23.741  1.00  0.00      BSYN  
ATOM     98    C ALA    11       9.266 -53.290 -25.061  1.00  0.00      BSYN  
ATOM     99    O ALA    11       9.202 -53.313 -26.308  1.00  0.00      BSYN  
ATOM    100    N LYS    12       8.530 -54.116 -24.236  1.00  0.00      BSYN  
ATOM    101    H LYS    12       8.671 -53.976 -23.276  1.00  0.00      BSYN  
ATOM    102   CA LYS    12       7.733 -55.204 -24.740  1.00  0.00      BSYN  
ATOM    103   CB LYS    12       7.150 -55.877 -23.553  1.00  0.00      BSYN  
ATOM    104   CG LYS    12       7.932 -56.946 -22.798  1.00  0.00      BSYN  
ATOM    105   CD LYS    12       8.066 -58.326 -23.457  1.00  0.00      BSYN  
ATOM    106   CE LYS    12       8.174 -59.525 -22.393  1.00  0.00      BSYN  
ATOM    107   NZ LYS    12       8.698 -59.157 -21.063  1.00  0.00      BSYN  
ATOM    108  HZ1 LYS    12       9.437 -58.428 -21.124  1.00  0.00      BSYN  
ATOM    109  HZ2 LYS    12       7.868 -58.908 -20.487  1.00  0.00      BSYN  
ATOM    110  HZ3 LYS    12       9.097 -60.039 -20.683  1.00  0.00      BSYN  
ATOM    111    C LYS    12       6.746 -55.125 -25.870  1.00  0.00      BSYN  
ATOM    112    O LYS    12       6.766 -55.841 -26.871  1.00  0.00      BSYN  
ATOM    113    N GLU    13       5.776 -54.209 -25.613  1.00  0.00      BSYN  
ATOM    114    H GLU    13       5.858 -53.754 -24.749  1.00  0.00      BSYN  
ATOM    115   CA GLU    13       4.716 -53.943 -26.577  1.00  0.00      BSYN  
ATOM    116   CB GLU    13       3.507 -53.175 -25.958  1.00  0.00      BSYN  
ATOM    117   CG GLU    13       3.926 -51.728 -25.445  1.00  0.00      BSYN  
ATOM    118   CD GLU    13       2.763 -51.044 -24.714  1.00  0.00      BSYN  
ATOM    119  OE1 GLU    13       2.067 -51.695 -23.925  1.00  0.00      BSYN  
ATOM    120  OE2 GLU    13       2.700 -49.857 -24.947  1.00  0.00      BSYN  
ATOM    121    C GLU    13       5.043 -53.362 -27.989  1.00  0.00      BSYN  
ATOM    122    O GLU    13       4.144 -53.429 -28.871  1.00  0.00      BSYN  
ATOM    123    N GLY    14       6.102 -52.550 -28.042  1.00  0.00      BSYN  
ATOM    124    H GLY    14       6.561 -52.464 -27.180  1.00  0.00      BSYN  
ATOM    125   CA GLY    14       6.312 -51.850 -29.315  1.00  0.00      BSYN  
ATOM    126    C GLY    14       7.335 -52.690 -30.016  1.00  0.00      BSYN  
ATOM    127    O GLY    14       7.326 -52.664 -31.245  1.00  0.00      BSYN  
ATOM    128    N VAL    15       8.293 -53.503 -29.471  1.00  0.00      BSYN  
ATOM    129    H VAL    15       8.381 -53.502 -28.495  1.00  0.00      BSYN  
ATOM    130   CA VAL    15       9.218 -54.258 -30.268  1.00  0.00      BSYN  
ATOM    131   CB VAL    15      10.451 -54.814 -29.465  1.00  0.00      BSYN  
ATOM    132  CG1 VAL    15      11.249 -53.566 -28.868  1.00  0.00      BSYN  
ATOM    133  CG2 VAL    15      10.293 -55.808 -28.364  1.00  0.00      BSYN  
ATOM    134    C VAL    15       8.667 -55.286 -31.206  1.00  0.00      BSYN  
ATOM    135    O VAL    15       9.178 -55.385 -32.339  1.00  0.00      BSYN  
ATOM    136    N VAL    16       7.560 -55.916 -30.840  1.00  0.00      BSYN  
ATOM    137    H VAL    16       7.192 -55.760 -29.945  1.00  0.00      BSYN  
ATOM    138   CA VAL    16       6.843 -56.921 -31.759  1.00  0.00      BSYN  
ATOM    139   CB VAL    16       6.107 -58.014 -30.952  1.00  0.00      BSYN  
ATOM    140  CG1 VAL    16       6.965 -58.948 -30.247  1.00  0.00      BSYN  
ATOM    141  CG2 VAL    16       5.430 -57.218 -29.829  1.00  0.00      BSYN  
ATOM    142    C VAL    16       5.989 -56.211 -32.844  1.00  0.00      BSYN  
ATOM    143    O VAL    16       5.196 -56.866 -33.484  1.00  0.00      BSYN  
ATOM    144    N ALA    17       6.114 -54.900 -32.995  1.00  0.00      BSYN  
ATOM    145    H ALA    17       6.798 -54.427 -32.476  1.00  0.00      BSYN  
ATOM    146   CA ALA    17       5.439 -54.276 -34.063  1.00  0.00      BSYN  
ATOM    147   CB ALA    17       4.276 -53.347 -33.601  1.00  0.00      BSYN  
ATOM    148    C ALA    17       6.407 -53.427 -34.940  1.00  0.00      BSYN  
ATOM    149    O ALA    17       6.088 -53.111 -36.089  1.00  0.00      BSYN  
ATOM    150    N ALA    18       7.648 -53.119 -34.433  1.00  0.00      BSYN  
ATOM    151    H ALA    18       7.897 -53.371 -33.520  1.00  0.00      BSYN  
ATOM    152   CA ALA    18       8.555 -52.403 -35.289  1.00  0.00      BSYN  
ATOM    153   CB ALA    18       9.325 -51.610 -34.247  1.00  0.00      BSYN  
ATOM    154    C ALA    18       9.439 -53.293 -36.239  1.00  0.00      BSYN  
ATOM    155    O ALA    18       9.475 -53.167 -37.464  1.00  0.00      BSYN  
ATOM    156    N ALA    19      10.191 -54.162 -35.419  1.00  0.00      BSYN  
ATOM    157    H ALA    19       9.876 -54.147 -34.491  1.00  0.00      BSYN  
ATOM    158   CA ALA    19      11.206 -54.997 -36.000  1.00  0.00      BSYN  
ATOM    159   CB ALA    19      12.476 -54.592 -35.383  1.00  0.00      BSYN  
ATOM    160    C ALA    19      10.925 -56.392 -35.720  1.00  0.00      BSYN  
ATOM    161    O ALA    19      10.366 -56.757 -34.600  1.00  0.00      BSYN  
ATOM    162    N GLU    20      11.195 -57.167 -36.807  1.00  0.00      BSYN  
ATOM    163    H GLU    20      11.596 -56.702 -37.571  1.00  0.00      BSYN  
ATOM    164   CA GLU    20      10.845 -58.503 -36.670  1.00  0.00      BSYN  
ATOM    165   CB GLU    20      10.657 -59.134 -38.048  1.00  0.00      BSYN  
ATOM    166   CG GLU    20       9.751 -58.384 -39.088  1.00  0.00      BSYN  
ATOM    167   CD GLU    20      10.450 -57.313 -39.893  1.00  0.00      BSYN  
ATOM    168  OE1 GLU    20       9.911 -56.408 -40.420  1.00  0.00      BSYN  
ATOM    169  OE2 GLU    20      11.621 -57.429 -40.025  1.00  0.00      BSYN  
ATOM    170    C GLU    20      11.915 -59.367 -36.056  1.00  0.00      BSYN  
ATOM    171    O GLU    20      12.994 -59.444 -36.737  1.00  0.00      BSYN  
ATOM    172    N LYS    21      11.645 -59.620 -34.769  1.00  0.00      BSYN  
ATOM    173    H LYS    21      10.922 -59.084 -34.382  1.00  0.00      BSYN  
ATOM    174   CA LYS    21      12.507 -60.392 -34.006  1.00  0.00      BSYN  
ATOM    175   CB LYS    21      12.535 -60.120 -32.449  1.00  0.00      BSYN  
ATOM    176   CG LYS    21      12.222 -58.664 -31.931  1.00  0.00      BSYN  
ATOM    177   CD LYS    21      13.107 -57.654 -32.595  1.00  0.00      BSYN  
ATOM    178   CE LYS    21      12.809 -56.275 -32.014  1.00  0.00      BSYN  
ATOM    179   NZ LYS    21      13.309 -56.186 -30.634  1.00  0.00      BSYN  
ATOM    180  HZ1 LYS    21      13.290 -55.195 -30.318  1.00  0.00      BSYN  
ATOM    181  HZ2 LYS    21      12.601 -56.754 -30.126  1.00  0.00      BSYN  
ATOM    182  HZ3 LYS    21      14.206 -56.707 -30.563  1.00  0.00      BSYN  
ATOM    183    C LYS    21      12.379 -61.836 -34.253  1.00  0.00      BSYN  
ATOM    184    O LYS    21      12.544 -62.624 -33.316  1.00  0.00      BSYN  
ATOM    185    N THR    22      12.122 -62.323 -35.430  1.00  0.00      BSYN  
ATOM    186    H THR    22      12.034 -61.750 -36.220  1.00  0.00      BSYN  
ATOM    187   CA THR    22      11.907 -63.793 -35.725  1.00  0.00      BSYN  
ATOM    188   CB THR    22      11.098 -63.902 -36.974  1.00  0.00      BSYN  
ATOM    189  OG1 THR    22      11.276 -62.651 -37.688  1.00  0.00      BSYN  
ATOM    190  HG1 THR    22      10.416 -62.234 -37.774  1.00  0.00      BSYN  
ATOM    191  CG2 THR    22       9.678 -64.310 -36.765  1.00  0.00      BSYN  
ATOM    192    C THR    22      13.190 -64.725 -35.807  1.00  0.00      BSYN  
ATOM    193    O THR    22      14.332 -64.424 -36.186  1.00  0.00      BSYN  
ATOM    194    N LYS    23      12.715 -65.893 -35.385  1.00  0.00      BSYN  
ATOM    195    H LYS    23      11.752 -66.058 -35.463  1.00  0.00      BSYN  
ATOM    196   CA LYS    23      13.464 -67.012 -34.835  1.00  0.00      BSYN  
ATOM    197   CB LYS    23      12.566 -68.007 -34.169  1.00  0.00      BSYN  
ATOM    198   CG LYS    23      11.806 -67.585 -32.918  1.00  0.00      BSYN  
ATOM    199   CD LYS    23      10.472 -66.816 -33.050  1.00  0.00      BSYN  
ATOM    200   CE LYS    23       9.828 -66.669 -31.762  1.00  0.00      BSYN  
ATOM    201   NZ LYS    23       9.622 -65.276 -31.303  1.00  0.00      BSYN  
ATOM    202  HZ1 LYS    23       8.742 -64.916 -31.724  1.00  0.00      BSYN  
ATOM    203  HZ2 LYS    23       9.412 -65.146 -30.293  1.00  0.00      BSYN  
ATOM    204  HZ3 LYS    23      10.322 -64.638 -31.733  1.00  0.00      BSYN  
ATOM    205    C LYS    23      14.054 -67.697 -36.118  1.00  0.00      BSYN  
ATOM    206    O LYS    23      13.579 -68.754 -36.650  1.00  0.00      BSYN  
ATOM    207    N GLN    24      15.284 -67.321 -36.546  1.00  0.00      BSYN  
ATOM    208    H GLN    24      15.853 -66.696 -36.050  1.00  0.00      BSYN  
ATOM    209   CA GLN    24      16.025 -67.957 -37.600  1.00  0.00      BSYN  
ATOM    210   CB GLN    24      16.327 -66.903 -38.531  1.00  0.00      BSYN  
ATOM    211   CG GLN    24      16.387 -67.335 -40.046  1.00  0.00      BSYN  
ATOM    212   CD GLN    24      16.820 -66.323 -41.146  1.00  0.00      BSYN  
ATOM    213  OE1 GLN    24      16.418 -66.457 -42.288  1.00  0.00      BSYN  
ATOM    214  NE2 GLN    24      17.535 -65.255 -40.947  1.00  0.00      BSYN  
ATOM    215 HE21 GLN    24      17.726 -64.991 -40.022  1.00  0.00      BSYN  
ATOM    216 HE22 GLN    24      17.761 -64.731 -41.744  1.00  0.00      BSYN  
ATOM    217    C GLN    24      17.228 -68.569 -36.968  1.00  0.00      BSYN  
ATOM    218    O GLN    24      17.932 -67.897 -36.225  1.00  0.00      BSYN  
ATOM    219    N GLY    25      17.491 -69.912 -37.094  1.00  0.00      BSYN  
ATOM    220    H GLY    25      18.249 -70.352 -36.655  1.00  0.00      BSYN  
ATOM    221   CA GLY    25      16.554 -70.757 -37.786  1.00  0.00      BSYN  
ATOM    222    C GLY    25      15.963 -71.761 -36.758  1.00  0.00      BSYN  
ATOM    223    O GLY    25      15.978 -72.944 -37.056  1.00  0.00      BSYN  
ATOM    224    N VAL    26      15.525 -71.242 -35.596  1.00  0.00      BSYN  
ATOM    225    H VAL    26      15.275 -70.299 -35.685  1.00  0.00      BSYN  
ATOM    226   CA VAL    26      15.209 -72.275 -34.577  1.00  0.00      BSYN  
ATOM    227   CB VAL    26      15.810 -71.837 -33.182  1.00  0.00      BSYN  
ATOM    228  CG1 VAL    26      17.307 -71.859 -33.372  1.00  0.00      BSYN  
ATOM    229  CG2 VAL    26      15.566 -70.363 -32.785  1.00  0.00      BSYN  
ATOM    230    C VAL    26      13.679 -72.633 -34.435  1.00  0.00      BSYN  
ATOM    231    O VAL    26      12.846 -71.793 -34.095  1.00  0.00      BSYN  
ATOM    232    N THR    27      13.422 -73.878 -34.880  1.00  0.00      BSYN  
ATOM    233    H THR    27      14.037 -74.173 -35.585  1.00  0.00      BSYN  
ATOM    234   CA THR    27      12.019 -74.368 -34.944  1.00  0.00      BSYN  
ATOM    235   CB THR    27      12.022 -75.479 -35.995  1.00  0.00      BSYN  
ATOM    236  OG1 THR    27      12.573 -74.973 -37.167  1.00  0.00      BSYN  
ATOM    237  HG1 THR    27      12.216 -74.091 -37.296  1.00  0.00      BSYN  
ATOM    238  CG2 THR    27      10.654 -75.909 -36.268  1.00  0.00      BSYN  
ATOM    239    C THR    27      11.455 -74.911 -33.593  1.00  0.00      BSYN  
ATOM    240    O THR    27      10.341 -74.666 -33.144  1.00  0.00      BSYN  
ATOM    241    N GLU    28      12.174 -75.887 -33.030  1.00  0.00      BSYN  
ATOM    242    H GLU    28      12.983 -76.285 -33.414  1.00  0.00      BSYN  
ATOM    243   CA GLU    28      11.742 -76.513 -31.889  1.00  0.00      BSYN  
ATOM    244   CB GLU    28      11.352 -77.864 -32.058  1.00  0.00      BSYN  
ATOM    245   CG GLU    28      10.023 -78.189 -32.720  1.00  0.00      BSYN  
ATOM    246   CD GLU    28       9.728 -79.734 -32.813  1.00  0.00      BSYN  
ATOM    247  OE1 GLU    28       9.330 -80.331 -31.791  1.00  0.00      BSYN  
ATOM    248  OE2 GLU    28       9.787 -80.269 -33.900  1.00  0.00      BSYN  
ATOM    249    C GLU    28      12.869 -76.365 -30.933  1.00  0.00      BSYN  
ATOM    250    O GLU    28      13.846 -77.135 -30.884  1.00  0.00      BSYN  
ATOM    251    N ALA    29      12.925 -75.148 -30.280  1.00  0.00      BSYN  
ATOM    252    H ALA    29      12.162 -74.558 -30.455  1.00  0.00      BSYN  
ATOM    253   CA ALA    29      13.891 -74.806 -29.251  1.00  0.00      BSYN  
ATOM    254   CB ALA    29      13.869 -73.346 -28.955  1.00  0.00      BSYN  
ATOM    255    C ALA    29      13.419 -75.649 -28.060  1.00  0.00      BSYN  
ATOM    256    O ALA    29      12.276 -76.014 -27.705  1.00  0.00      BSYN  
ATOM    257    N ALA    30      14.512 -76.132 -27.373  1.00  0.00      BSYN  
ATOM    258    H ALA    30      15.446 -76.031 -27.653  1.00  0.00      BSYN  
ATOM    259   CA ALA    30      14.342 -77.052 -26.236  1.00  0.00      BSYN  
ATOM    260   CB ALA    30      14.290 -78.475 -26.744  1.00  0.00      BSYN  
ATOM    261    C ALA    30      15.440 -76.986 -25.248  1.00  0.00      BSYN  
ATOM    262    O ALA    30      16.375 -77.791 -25.212  1.00  0.00      BSYN  
ATOM    263    N GLU    31      15.426 -75.975 -24.407  1.00  0.00      BSYN  
ATOM    264    H GLU    31      14.853 -75.214 -24.640  1.00  0.00      BSYN  
ATOM    265   CA GLU    31      16.354 -75.942 -23.377  1.00  0.00      BSYN  
ATOM    266   CB GLU    31      16.834 -74.527 -23.176  1.00  0.00      BSYN  
ATOM    267   CG GLU    31      18.070 -74.228 -22.358  1.00  0.00      BSYN  
ATOM    268   CD GLU    31      18.392 -72.787 -22.214  1.00  0.00      BSYN  
ATOM    269  OE1 GLU    31      18.957 -72.507 -21.151  1.00  0.00      BSYN  
ATOM    270  OE2 GLU    31      18.306 -71.919 -23.070  1.00  0.00      BSYN  
ATOM    271    C GLU    31      15.909 -76.633 -22.123  1.00  0.00      BSYN  
ATOM    272    O GLU    31      15.552 -75.990 -21.150  1.00  0.00      BSYN  
ATOM    273    N LYS    32      15.967 -77.928 -22.085  1.00  0.00      BSYN  
ATOM    274    H LYS    32      16.234 -78.299 -22.952  1.00  0.00      BSYN  
ATOM    275   CA LYS    32      15.414 -78.723 -20.959  1.00  0.00      BSYN  
ATOM    276   CB LYS    32      15.350 -80.211 -21.140  1.00  0.00      BSYN  
ATOM    277   CG LYS    32      14.383 -80.841 -22.164  1.00  0.00      BSYN  
ATOM    278   CD LYS    32      14.808 -82.314 -22.252  1.00  0.00      BSYN  
ATOM    279   CE LYS    32      13.635 -83.134 -22.942  1.00  0.00      BSYN  
ATOM    280   NZ LYS    32      12.729 -83.561 -22.000  1.00  0.00      BSYN  
ATOM    281  HZ1 LYS    32      13.320 -83.846 -21.193  1.00  0.00      BSYN  
ATOM    282  HZ2 LYS    32      12.082 -82.818 -21.668  1.00  0.00      BSYN  
ATOM    283  HZ3 LYS    32      12.299 -84.397 -22.445  1.00  0.00      BSYN  
ATOM    284    C LYS    32      15.937 -78.447 -19.511  1.00  0.00      BSYN  
ATOM    285    O LYS    32      17.085 -78.735 -19.063  1.00  0.00      BSYN  
ATOM    286    N THR    33      14.964 -78.073 -18.574  1.00  0.00      BSYN  
ATOM    287    H THR    33      13.991 -78.056 -18.689  1.00  0.00      BSYN  
ATOM    288   CA THR    33      15.451 -77.622 -17.227  1.00  0.00      BSYN  
ATOM    289   CB THR    33      15.180 -76.104 -17.129  1.00  0.00      BSYN  
ATOM    290  OG1 THR    33      14.963 -75.505 -18.375  1.00  0.00      BSYN  
ATOM    291  HG1 THR    33      14.776 -76.171 -19.041  1.00  0.00      BSYN  
ATOM    292  CG2 THR    33      16.370 -75.388 -16.281  1.00  0.00      BSYN  
ATOM    293    C THR    33      14.840 -78.539 -16.209  1.00  0.00      BSYN  
ATOM    294    O THR    33      14.189 -78.054 -15.242  1.00  0.00      BSYN  
ATOM    295    N LYS    34      15.163 -79.832 -16.472  1.00  0.00      BSYN  
ATOM    296    H LYS    34      15.712 -80.117 -17.233  1.00  0.00      BSYN  
ATOM    297   CA LYS    34      14.708 -80.843 -15.489  1.00  0.00      BSYN  
ATOM    298   CB LYS    34      14.090 -82.037 -16.157  1.00  0.00      BSYN  
ATOM    299   CG LYS    34      15.060 -82.924 -16.826  1.00  0.00      BSYN  
ATOM    300   CD LYS    34      14.363 -83.986 -17.634  1.00  0.00      BSYN  
ATOM    301   CE LYS    34      15.318 -85.030 -18.302  1.00  0.00      BSYN  
ATOM    302   NZ LYS    34      16.413 -84.464 -19.066  1.00  0.00      BSYN  
ATOM    303  HZ1 LYS    34      17.103 -85.218 -19.260  1.00  0.00      BSYN  
ATOM    304  HZ2 LYS    34      16.017 -84.086 -19.950  1.00  0.00      BSYN  
ATOM    305  HZ3 LYS    34      16.950 -83.704 -18.600  1.00  0.00      BSYN  
ATOM    306    C LYS    34      15.745 -81.146 -14.330  1.00  0.00      BSYN  
ATOM    307    O LYS    34      16.907 -81.539 -14.526  1.00  0.00      BSYN  
ATOM    308    N GLU    35      15.348 -80.762 -13.102  1.00  0.00      BSYN  
ATOM    309    H GLU    35      14.430 -80.464 -12.936  1.00  0.00      BSYN  
ATOM    310   CA GLU    35      16.139 -80.972 -11.864  1.00  0.00      BSYN  
ATOM    311   CB GLU    35      16.862 -79.777 -11.210  1.00  0.00      BSYN  
ATOM    312   CG GLU    35      18.014 -79.127 -12.100  1.00  0.00      BSYN  
ATOM    313   CD GLU    35      17.880 -78.209 -13.237  1.00  0.00      BSYN  
ATOM    314  OE1 GLU    35      18.486 -78.417 -14.323  1.00  0.00      BSYN  
ATOM    315  OE2 GLU    35      17.309 -77.153 -13.062  1.00  0.00      BSYN  
ATOM    316    C GLU    35      15.224 -81.644 -10.764  1.00  0.00      BSYN  
ATOM    317    O GLU    35      14.776 -81.042  -9.763  1.00  0.00      BSYN  
ATOM    318    N GLY    36      15.069 -82.943 -10.833  1.00  0.00      BSYN  
ATOM    319    H GLY    36      15.554 -83.329 -11.592  1.00  0.00      BSYN  
ATOM    320   CA GLY    36      14.303 -83.651  -9.830  1.00  0.00      BSYN  
ATOM    321    C GLY    36      14.679 -85.159  -9.826  1.00  0.00      BSYN  
ATOM    322    O GLY    36      13.913 -86.066  -9.518  1.00  0.00      BSYN  
ATOM    323    N VAL    37      15.950 -85.286 -10.197  1.00  0.00      BSYN  
ATOM    324    H VAL    37      16.394 -84.537 -10.645  1.00  0.00      BSYN  
ATOM    325   CA VAL    37      16.603 -86.515 -10.031  1.00  0.00      BSYN  
ATOM    326   CB VAL    37      17.811 -86.868 -10.995  1.00  0.00      BSYN  
ATOM    327  CG1 VAL    37      17.641 -88.241 -11.560  1.00  0.00      BSYN  
ATOM    328  CG2 VAL    37      17.894 -85.832 -12.193  1.00  0.00      BSYN  
ATOM    329    C VAL    37      17.065 -86.933  -8.629  1.00  0.00      BSYN  
ATOM    330    O VAL    37      17.787 -86.231  -7.896  1.00  0.00      BSYN  
ATOM    331    N LEU    38      16.592 -88.185  -8.317  1.00  0.00      BSYN  
ATOM    332    H LEU    38      15.894 -88.779  -8.662  1.00  0.00      BSYN  
ATOM    333   CA LEU    38      17.165 -89.030  -7.297  1.00  0.00      BSYN  
ATOM    334   CB LEU    38      16.133 -89.669  -6.301  1.00  0.00      BSYN  
ATOM    335   CG LEU    38      16.108 -88.937  -4.891  1.00  0.00      BSYN  
ATOM    336  CD1 LEU    38      15.398 -87.672  -4.976  1.00  0.00      BSYN  
ATOM    337  CD2 LEU    38      15.472 -89.879  -3.895  1.00  0.00      BSYN  
ATOM    338    C LEU    38      17.779 -90.208  -8.089  1.00  0.00      BSYN  
ATOM    339    O LEU    38      17.156 -90.750  -9.021  1.00  0.00      BSYN  
ATOM    340    N TYR    39      18.962 -90.591  -7.703  1.00  0.00      BSYN  
ATOM    341    H TYR    39      19.344 -90.040  -6.988  1.00  0.00      BSYN  
ATOM    342   CA TYR    39      19.523 -91.727  -8.279  1.00  0.00      BSYN  
ATOM    343   CB TYR    39      21.033 -91.683  -8.028  1.00  0.00      BSYN  
ATOM    344   CG TYR    39      21.848 -90.599  -8.705  1.00  0.00      BSYN  
ATOM    345  CD1 TYR    39      21.321 -89.599  -9.521  1.00  0.00      BSYN  
ATOM    346  CE1 TYR    39      22.065 -88.516  -9.948  1.00  0.00      BSYN  
ATOM    347  CD2 TYR    39      23.230 -90.495  -8.392  1.00  0.00      BSYN  
ATOM    348  CE2 TYR    39      23.930 -89.313  -8.683  1.00  0.00      BSYN  
ATOM    349   CZ TYR    39      23.291 -88.326  -9.460  1.00  0.00      BSYN  
ATOM    350   OH TYR    39      24.183 -87.180  -9.742  1.00  0.00      BSYN  
ATOM    351   HH TYR    39      24.380 -87.010 -10.666  1.00  0.00      BSYN  
ATOM    352    C TYR    39      18.919 -93.058  -7.835  1.00  0.00      BSYN  
ATOM    353    O TYR    39      18.715 -93.873  -8.769  1.00  0.00      BSYN  
ATOM    354    N VAL    40      18.459 -93.308  -6.607  1.00  0.00      BSYN  
ATOM    355    H VAL    40      18.626 -92.696  -5.860  1.00  0.00      BSYN  
ATOM    356   CA VAL    40      17.426 -94.298  -6.376  1.00  0.00      BSYN  
ATOM    357   CB VAL    40      17.695 -95.133  -5.134  1.00  0.00      BSYN  
ATOM    358  CG1 VAL    40      16.574 -96.173  -4.860  1.00  0.00      BSYN  
ATOM    359  CG2 VAL    40      19.025 -95.849  -5.402  1.00  0.00      BSYN  
ATOM    360    C VAL    40      16.070 -93.583  -6.318  1.00  0.00      BSYN  
ATOM    361    O VAL    40      15.848 -92.665  -5.568  1.00  0.00      BSYN  
ATOM    362    N GLY    41      15.359 -93.898  -7.426  1.00  0.00      BSYN  
ATOM    363    H GLY    41      15.833 -94.183  -8.235  1.00  0.00      BSYN  
ATOM    364   CA GLY    41      14.033 -93.536  -7.606  1.00  0.00      BSYN  
ATOM    365    C GLY    41      13.619 -92.887  -8.877  1.00  0.00      BSYN  
ATOM    366    O GLY    41      12.803 -93.491  -9.619  1.00  0.00      BSYN  
ATOM    367    N SER    42      14.023 -91.666  -8.996  1.00  0.00      BSYN  
ATOM    368    H SER    42      14.736 -91.238  -8.477  1.00  0.00      BSYN  
ATOM    369   CA SER    42      13.601 -90.993 -10.264  1.00  0.00      BSYN  
ATOM    370   CB SER    42      13.618 -89.427  -9.971  1.00  0.00      BSYN  
ATOM    371   OG SER    42      12.813 -88.797  -9.017  1.00  0.00      BSYN  
ATOM    372   HG SER    42      11.910 -88.820  -9.342  1.00  0.00      BSYN  
ATOM    373    C SER    42      14.548 -91.395 -11.460  1.00  0.00      BSYN  
ATOM    374    O SER    42      14.547 -90.718 -12.482  1.00  0.00      BSYN  
ATOM    375    N LYS    43      15.242 -92.558 -11.367  1.00  0.00      BSYN  
ATOM    376    H LYS    43      15.240 -93.120 -10.564  1.00  0.00      BSYN  
ATOM    377   CA LYS    43      16.230 -92.981 -12.444  1.00  0.00      BSYN  
ATOM    378   CB LYS    43      17.527 -92.045 -12.401  1.00  0.00      BSYN  
ATOM    379   CG LYS    43      18.408 -91.996 -13.727  1.00  0.00      BSYN  
ATOM    380   CD LYS    43      19.127 -90.621 -13.992  1.00  0.00      BSYN  
ATOM    381   CE LYS    43      20.111 -90.468 -15.135  1.00  0.00      BSYN  
ATOM    382   NZ LYS    43      20.674 -89.178 -15.161  1.00  0.00      BSYN  
ATOM    383  HZ1 LYS    43      19.799 -88.711 -15.474  1.00  0.00      BSYN  
ATOM    384  HZ2 LYS    43      20.880 -88.870 -14.189  1.00  0.00      BSYN  
ATOM    385  HZ3 LYS    43      21.462 -88.969 -15.807  1.00  0.00      BSYN  
ATOM    386    C LYS    43      16.708 -94.409 -12.333  1.00  0.00      BSYN  
ATOM    387    O LYS    43      16.700 -94.852 -11.120  1.00  0.00      BSYN  
ATOM    388    N THR    44      17.101 -95.337 -13.285  1.00  0.00      BSYN  
ATOM    389    H THR    44      17.569 -96.156 -13.021  1.00  0.00      BSYN  
ATOM    390   CA THR    44      16.872 -95.188 -14.702  1.00  0.00      BSYN  
ATOM    391   CB THR    44      17.812 -96.102 -15.510  1.00  0.00      BSYN  
ATOM    392  OG1 THR    44      18.091 -97.199 -14.696  1.00  0.00      BSYN  
ATOM    393  HG1 THR    44      17.653 -97.954 -15.095  1.00  0.00      BSYN  
ATOM    394  CG2 THR    44      19.157 -95.467 -15.851  1.00  0.00      BSYN  
ATOM    395    C THR    44      15.395 -95.380 -15.053  1.00  0.00      BSYN  
ATOM    396    O THR    44      14.952 -94.615 -15.897  1.00  0.00      BSYN  
ATOM    397    N ARG    45      14.718 -96.273 -14.393  1.00  0.00      BSYN  
ATOM    398    H ARG    45      15.184 -96.951 -13.860  1.00  0.00      BSYN  
ATOM    399   CA ARG    45      13.288 -96.353 -14.444  1.00  0.00      BSYN  
ATOM    400   CB ARG    45      12.832 -97.722 -14.775  1.00  0.00      BSYN  
ATOM    401   CG ARG    45      12.812 -97.875 -16.220  1.00  0.00      BSYN  
ATOM    402   CD ARG    45      12.457 -99.263 -16.674  1.00  0.00      BSYN  
ATOM    403   NE ARG    45      11.217 -99.382 -17.473  1.00  0.00      BSYN  
ATOM    404   HE ARG    45      11.100 -98.627 -18.086  1.00  0.00      BSYN  
ATOM    405   CZ ARG    45      10.282-100.376 -17.364  1.00  0.00      BSYN  
ATOM    406  NH1 ARG    45       9.233-100.409 -18.126  1.00  0.00      BSYN  
ATOM    407 HH11 ARG    45       8.487-101.069 -18.038  1.00  0.00      BSYN  
ATOM    408 HH12 ARG    45       9.217 -99.708 -18.839  1.00  0.00      BSYN  
ATOM    409  NH2 ARG    45      10.392-101.263 -16.399  1.00  0.00      BSYN  
ATOM    410 HH21 ARG    45       9.731-101.990 -16.210  1.00  0.00      BSYN  
ATOM    411 HH22 ARG    45      11.181-101.337 -15.790  1.00  0.00      BSYN  
ATOM    412    C ARG    45      12.573 -95.704 -13.185  1.00  0.00      BSYN  
ATOM    413    O ARG    45      13.176 -95.917 -12.089  1.00  0.00      BSYN  
ATOM    414    N GLU    46      11.535 -94.828 -13.275  1.00  0.00      BSYN  
ATOM    415    H GLU    46      11.143 -94.571 -14.136  1.00  0.00      BSYN  
ATOM    416   CA GLU    46      10.937 -94.346 -11.961  1.00  0.00      BSYN  
ATOM    417   CB GLU    46      10.509 -92.893 -12.040  1.00  0.00      BSYN  
ATOM    418   CG GLU    46      10.379 -92.291 -10.638  1.00  0.00      BSYN  
ATOM    419   CD GLU    46       9.836 -90.851 -10.629  1.00  0.00      BSYN  
ATOM    420  OE1 GLU    46       8.622 -90.617 -10.467  1.00  0.00      BSYN  
ATOM    421  OE2 GLU    46      10.565 -89.875 -10.893  1.00  0.00      BSYN  
ATOM    422    C GLU    46       9.839 -95.288 -11.546  1.00  0.00      BSYN  
ATOM    423    O GLU    46       9.138 -95.727 -12.451  1.00  0.00      BSYN  
ATOM    424    N GLY    47       9.729 -95.538 -10.219  1.00  0.00      BSYN  
ATOM    425    H GLY    47      10.529 -95.352  -9.686  1.00  0.00      BSYN  
ATOM    426   CA GLY    47       8.591 -96.238  -9.608  1.00  0.00      BSYN  
ATOM    427    C GLY    47       7.475 -95.321  -9.150  1.00  0.00      BSYN  
ATOM    428    O GLY    47       6.382 -95.531  -9.550  1.00  0.00      BSYN  
ATOM    429    N VAL    48       7.662 -94.552  -8.153  1.00  0.00      BSYN  
ATOM    430    H VAL    48       8.539 -94.309  -7.790  1.00  0.00      BSYN  
ATOM    431   CA VAL    48       6.484 -94.203  -7.456  1.00  0.00      BSYN  
ATOM    432   CB VAL    48       6.767 -94.063  -5.917  1.00  0.00      BSYN  
ATOM    433  CG1 VAL    48       5.482 -93.909  -5.094  1.00  0.00      BSYN  
ATOM    434  CG2 VAL    48       7.559 -95.265  -5.425  1.00  0.00      BSYN  
ATOM    435    C VAL    48       5.868 -92.900  -7.964  1.00  0.00      BSYN  
ATOM    436    O VAL    48       6.499 -91.818  -7.959  1.00  0.00      BSYN  
ATOM    437    N VAL    49       4.692 -93.001  -8.662  1.00  0.00      BSYN  
ATOM    438    H VAL    49       4.436 -93.885  -9.000  1.00  0.00      BSYN  
ATOM    439   CA VAL    49       3.934 -91.841  -9.114  1.00  0.00      BSYN  
ATOM    440   CB VAL    49       3.390 -91.969 -10.519  1.00  0.00      BSYN  
ATOM    441  CG1 VAL    49       3.074 -90.653 -11.020  1.00  0.00      BSYN  
ATOM    442  CG2 VAL    49       4.275 -92.616 -11.541  1.00  0.00      BSYN  
ATOM    443    C VAL    49       2.880 -91.431  -8.153  1.00  0.00      BSYN  
ATOM    444    O VAL    49       1.864 -92.099  -7.924  1.00  0.00      BSYN  
ATOM    445    N GLN    50       3.258 -90.350  -7.561  1.00  0.00      BSYN  
ATOM    446    H GLN    50       4.083 -89.878  -7.800  1.00  0.00      BSYN  
ATOM    447   CA GLN    50       2.354 -89.816  -6.562  1.00  0.00      BSYN  
ATOM    448   CB GLN    50       3.145 -88.719  -5.825  1.00  0.00      BSYN  
ATOM    449   CG GLN    50       4.264 -89.177  -4.991  1.00  0.00      BSYN  
ATOM    450   CD GLN    50       5.005 -88.220  -4.145  1.00  0.00      BSYN  
ATOM    451  OE1 GLN    50       4.780 -87.869  -3.031  1.00  0.00      BSYN  
ATOM    452  NE2 GLN    50       6.026 -87.565  -4.715  1.00  0.00      BSYN  
ATOM    453 HE21 GLN    50       6.339 -87.748  -5.625  1.00  0.00      BSYN  
ATOM    454 HE22 GLN    50       6.553 -86.922  -4.196  1.00  0.00      BSYN  
ATOM    455    C GLN    50       1.137 -89.170  -7.125  1.00  0.00      BSYN  
ATOM    456    O GLN    50       1.097 -88.388  -8.113  1.00  0.00      BSYN  
ATOM    457    N GLY    51       0.170 -89.520  -6.382  1.00  0.00      BSYN  
ATOM    458    H GLY    51       0.179 -90.358  -5.874  1.00  0.00      BSYN  
ATOM    459   CA GLY    51      -1.085 -88.782  -6.363  1.00  0.00      BSYN  
ATOM    460    C GLY    51      -0.865 -87.262  -5.920  1.00  0.00      BSYN  
ATOM    461    O GLY    51      -0.272 -86.960  -4.903  1.00  0.00      BSYN  
ATOM    462    N VAL    52      -1.242 -86.288  -6.776  1.00  0.00      BSYN  
ATOM    463    H VAL    52      -1.659 -86.498  -7.638  1.00  0.00      BSYN  
ATOM    464   CA VAL    52      -0.899 -84.871  -6.712  1.00  0.00      BSYN  
ATOM    465   CB VAL    52      -1.091 -84.268  -8.164  1.00  0.00      BSYN  
ATOM    466  CG1 VAL    52      -1.040 -82.616  -8.166  1.00  0.00      BSYN  
ATOM    467  CG2 VAL    52      -0.264 -84.865  -9.338  1.00  0.00      BSYN  
ATOM    468    C VAL    52      -1.904 -84.225  -5.827  1.00  0.00      BSYN  
ATOM    469    O VAL    52      -3.125 -84.522  -5.880  1.00  0.00      BSYN  
ATOM    470    N ALA    53      -1.422 -83.316  -4.909  1.00  0.00      BSYN  
ATOM    471    H ALA    53      -0.463 -83.316  -4.707  1.00  0.00      BSYN  
ATOM    472   CA ALA    53      -2.416 -82.538  -4.211  1.00  0.00      BSYN  
ATOM    473   CB ALA    53      -2.251 -82.441  -2.633  1.00  0.00      BSYN  
ATOM    474    C ALA    53      -2.614 -81.127  -4.756  1.00  0.00      BSYN  
ATOM    475    O ALA    53      -1.606 -80.367  -4.787  1.00  0.00      BSYN  
ATOM    476    N SER    54      -3.884 -80.835  -5.156  1.00  0.00      BSYN  
ATOM    477    H SER    54      -4.402 -81.665  -5.206  1.00  0.00      BSYN  
ATOM    478   CA SER    54      -4.342 -79.626  -5.685  1.00  0.00      BSYN  
ATOM    479   CB SER    54      -5.534 -79.825  -6.493  1.00  0.00      BSYN  
ATOM    480   OG SER    54      -6.211 -80.986  -6.233  1.00  0.00      BSYN  
ATOM    481   HG SER    54      -7.030 -80.882  -6.724  1.00  0.00      BSYN  
ATOM    482    C SER    54      -4.515 -78.679  -4.520  1.00  0.00      BSYN  
ATOM    483    O SER    54      -5.585 -78.637  -3.758  1.00  0.00      BSYN  
ATOM    484    N VAL    55      -3.527 -77.824  -4.316  1.00  0.00      BSYN  
ATOM    485    H VAL    55      -2.664 -78.134  -4.661  1.00  0.00      BSYN  
ATOM    486   CA VAL    55      -3.592 -76.445  -3.807  1.00  0.00      BSYN  
ATOM    487   CB VAL    55      -2.182 -75.774  -3.446  1.00  0.00      BSYN  
ATOM    488  CG1 VAL    55      -2.431 -74.485  -2.839  1.00  0.00      BSYN  
ATOM    489  CG2 VAL    55      -1.495 -76.670  -2.405  1.00  0.00      BSYN  
ATOM    490    C VAL    55      -4.401 -75.516  -4.725  1.00  0.00      BSYN  
ATOM    491    O VAL    55      -4.149 -75.206  -5.860  1.00  0.00      BSYN  
ATOM    492    N ALA    56      -5.433 -75.116  -4.029  1.00  0.00      BSYN  
ATOM    493    H ALA    56      -5.502 -75.219  -3.057  1.00  0.00      BSYN  
ATOM    494   CA ALA    56      -6.512 -74.393  -4.623  1.00  0.00      BSYN  
ATOM    495   CB ALA    56      -7.876 -75.195  -4.865  1.00  0.00      BSYN  
ATOM    496    C ALA    56      -6.864 -73.148  -3.869  1.00  0.00      BSYN  
ATOM    497    O ALA    56      -6.845 -73.216  -2.604  1.00  0.00      BSYN  
ATOM    498    N GLU    57      -7.038 -72.083  -4.569  1.00  0.00      BSYN  
ATOM    499    H GLU    57      -7.437 -72.314  -5.434  1.00  0.00      BSYN  
ATOM    500   CA GLU    57      -7.081 -70.708  -3.995  1.00  0.00      BSYN  
ATOM    501   CB GLU    57      -6.098 -69.928  -4.905  1.00  0.00      BSYN  
ATOM    502   CG GLU    57      -6.213 -69.940  -6.427  1.00  0.00      BSYN  
ATOM    503   CD GLU    57      -4.999 -69.394  -7.072  1.00  0.00      BSYN  
ATOM    504  OE1 GLU    57      -4.067 -70.151  -7.156  1.00  0.00      BSYN  
ATOM    505  OE2 GLU    57      -5.001 -68.206  -7.483  1.00  0.00      BSYN  
ATOM    506    C GLU    57      -8.417 -70.048  -3.711  1.00  0.00      BSYN  
ATOM    507    O GLU    57      -8.822 -69.589  -2.588  1.00  0.00      BSYN  
ATOM    508    N LYS    58      -9.120 -69.967  -4.807  1.00  0.00      BSYN  
ATOM    509    H LYS    58      -8.668 -70.067  -5.671  1.00  0.00      BSYN  
ATOM    510   CA LYS    58     -10.521 -69.514  -4.975  1.00  0.00      BSYN  
ATOM    511   CB LYS    58     -10.539 -68.777  -6.324  1.00  0.00      BSYN  
ATOM    512   CG LYS    58     -11.540 -67.532  -6.382  1.00  0.00      BSYN  
ATOM    513   CD LYS    58     -11.614 -66.578  -5.132  1.00  0.00      BSYN  
ATOM    514   CE LYS    58     -12.792 -65.641  -5.276  1.00  0.00      BSYN  
ATOM    515   NZ LYS    58     -12.536 -64.616  -6.180  1.00  0.00      BSYN  
ATOM    516  HZ1 LYS    58     -13.468 -64.281  -6.495  1.00  0.00      BSYN  
ATOM    517  HZ2 LYS    58     -11.942 -63.938  -5.660  1.00  0.00      BSYN  
ATOM    518  HZ3 LYS    58     -11.938 -65.127  -6.860  1.00  0.00      BSYN  
ATOM    519    C LYS    58     -11.678 -70.582  -4.872  1.00  0.00      BSYN  
ATOM    520    O LYS    58     -11.926 -71.359  -5.786  1.00  0.00      BSYN  
ATOM    521    N THR    59     -12.041 -70.495  -3.547  1.00  0.00      BSYN  
ATOM    522    H THR    59     -11.623 -69.815  -2.979  1.00  0.00      BSYN  
ATOM    523   CA THR    59     -13.041 -71.387  -3.072  1.00  0.00      BSYN  
ATOM    524   CB THR    59     -13.542 -71.019  -1.621  1.00  0.00      BSYN  
ATOM    525  OG1 THR    59     -12.498 -70.931  -0.664  1.00  0.00      BSYN  
ATOM    526  HG1 THR    59     -11.883 -70.226  -0.880  1.00  0.00      BSYN  
ATOM    527  CG2 THR    59     -14.290 -72.137  -1.020  1.00  0.00      BSYN  
ATOM    528    C THR    59     -14.384 -71.562  -3.823  1.00  0.00      BSYN  
ATOM    529    O THR    59     -15.365 -70.740  -3.880  1.00  0.00      BSYN  
ATOM    530    N LYS    60     -14.295 -72.692  -4.456  1.00  0.00      BSYN  
ATOM    531    H LYS    60     -13.435 -73.158  -4.399  1.00  0.00      BSYN  
ATOM    532   CA LYS    60     -15.408 -73.367  -5.233  1.00  0.00      BSYN  
ATOM    533   CB LYS    60     -14.607 -74.131  -6.295  1.00  0.00      BSYN  
ATOM    534   CG LYS    60     -14.676 -73.450  -7.593  1.00  0.00      BSYN  
ATOM    535   CD LYS    60     -16.169 -73.538  -8.274  1.00  0.00      BSYN  
ATOM    536   CE LYS    60     -16.184 -72.632  -9.563  1.00  0.00      BSYN  
ATOM    537   NZ LYS    60     -17.289 -73.024 -10.458  1.00  0.00      BSYN  
ATOM    538  HZ1 LYS    60     -18.142 -73.274  -9.918  1.00  0.00      BSYN  
ATOM    539  HZ2 LYS    60     -17.455 -72.244 -11.125  1.00  0.00      BSYN  
ATOM    540  HZ3 LYS    60     -17.088 -73.859 -11.044  1.00  0.00      BSYN  
ATOM    541    C LYS    60     -16.297 -74.241  -4.388  1.00  0.00      BSYN  
ATOM    542    O LYS    60     -15.993 -74.804  -3.343  1.00  0.00      BSYN  
ATOM    543    N GLU    61     -17.540 -74.302  -4.904  1.00  0.00      BSYN  
ATOM    544    H GLU    61     -17.789 -73.963  -5.789  1.00  0.00      BSYN  
ATOM    545   CA GLU    61     -18.531 -75.074  -4.163  1.00  0.00      BSYN  
ATOM    546   CB GLU    61     -19.454 -74.285  -3.174  1.00  0.00      BSYN  
ATOM    547   CG GLU    61     -20.268 -73.129  -3.776  1.00  0.00      BSYN  
ATOM    548   CD GLU    61     -21.456 -72.561  -3.085  1.00  0.00      BSYN  
ATOM    549  OE1 GLU    61     -22.385 -73.295  -2.844  1.00  0.00      BSYN  
ATOM    550  OE2 GLU    61     -21.339 -71.393  -2.657  1.00  0.00      BSYN  
ATOM    551    C GLU    61     -19.329 -75.833  -5.274  1.00  0.00      BSYN  
ATOM    552    O GLU    61     -19.787 -75.255  -6.239  1.00  0.00      BSYN  
ATOM    553    N GLN    62     -19.241 -77.178  -5.103  1.00  0.00      BSYN  
ATOM    554    H GLN    62     -19.069 -77.705  -4.295  1.00  0.00      BSYN  
ATOM    555   CA GLN    62     -19.807 -78.105  -6.075  1.00  0.00      BSYN  
ATOM    556   CB GLN    62     -19.139 -79.420  -6.246  1.00  0.00      BSYN  
ATOM    557   CG GLN    62     -17.842 -79.363  -7.145  1.00  0.00      BSYN  
ATOM    558   CD GLN    62     -17.931 -80.126  -8.494  1.00  0.00      BSYN  
ATOM    559  OE1 GLN    62     -19.016 -80.709  -8.679  1.00  0.00      BSYN  
ATOM    560  NE2 GLN    62     -16.917 -80.224  -9.251  1.00  0.00      BSYN  
ATOM    561 HE21 GLN    62     -17.036 -80.930  -9.920  1.00  0.00      BSYN  
ATOM    562 HE22 GLN    62     -16.103 -79.699  -9.097  1.00  0.00      BSYN  
ATOM    563    C GLN    62     -21.225 -78.516  -5.850  1.00  0.00      BSYN  
ATOM    564    O GLN    62     -21.551 -79.515  -5.192  1.00  0.00      BSYN  
ATOM    565    N ALA    63     -22.125 -77.661  -6.209  1.00  0.00      BSYN  
ATOM    566    H ALA    63     -21.823 -76.785  -6.527  1.00  0.00      BSYN  
ATOM    567   CA ALA    63     -23.555 -77.834  -6.204  1.00  0.00      BSYN  
ATOM    568   CB ALA    63     -24.046 -77.151  -4.884  1.00  0.00      BSYN  
ATOM    569    C ALA    63     -24.342 -77.252  -7.390  1.00  0.00      BSYN  
ATOM    570    O ALA    63     -23.732 -76.607  -8.154  1.00  0.00      BSYN  
ATOM    571    N SER    64     -25.639 -77.503  -7.469  1.00  0.00      BSYN  
ATOM    572    H SER    64     -26.035 -77.880  -6.655  1.00  0.00      BSYN  
ATOM    573   CA SER    64     -26.435 -77.356  -8.640  1.00  0.00      BSYN  
ATOM    574   CB SER    64     -27.645 -78.154  -8.478  1.00  0.00      BSYN  
ATOM    575   OG SER    64     -27.606 -79.269  -9.391  1.00  0.00      BSYN  
ATOM    576   HG SER    64     -26.711 -79.366  -9.725  1.00  0.00      BSYN  
ATOM    577    C SER    64     -26.781 -75.863  -8.881  1.00  0.00      BSYN  
ATOM    578    O SER    64     -27.710 -75.452  -8.226  1.00  0.00      BSYN  
ATOM    579    N HIS    65     -26.187 -75.349  -9.912  1.00  0.00      BSYN  
ATOM    580    H HIS    65     -25.600 -75.877 -10.493  1.00  0.00      BSYN  
ATOM    581   CA HIS    65     -26.484 -73.941 -10.162  1.00  0.00      BSYN  
ATOM    582   CB HIS    65     -25.294 -72.899 -10.370  1.00  0.00      BSYN  
ATOM    583   CG HIS    65     -24.243 -72.824  -9.288  1.00  0.00      BSYN  
ATOM    584  ND1 HIS    65     -23.208 -73.623  -9.065  1.00  0.00      BSYN  
ATOM    585  HD1 HIS    65     -22.947 -74.337  -9.683  1.00  0.00      BSYN  
ATOM    586  CD2 HIS    65     -24.222 -71.893  -8.372  1.00  0.00      BSYN  
ATOM    587  NE2 HIS    65     -23.143 -72.045  -7.664  1.00  0.00      BSYN  
ATOM    588  CE1 HIS    65     -22.481 -73.226  -8.050  1.00  0.00      BSYN  
ATOM    589    C HIS    65     -27.672 -73.470 -11.028  1.00  0.00      BSYN  
ATOM    590    O HIS    65     -27.559 -72.825 -12.053  1.00  0.00      BSYN  
ATOM    591    N LEU    66     -28.837 -73.895 -10.510  1.00  0.00      BSYN  
ATOM    592    H LEU    66     -28.907 -74.426  -9.690  1.00  0.00      BSYN  
ATOM    593   CA LEU    66     -30.044 -73.491 -11.251  1.00  0.00      BSYN  
ATOM    594   CB LEU    66     -31.237 -74.211 -10.704  1.00  0.00      BSYN  
ATOM    595   CG LEU    66     -32.235 -74.769 -11.706  1.00  0.00      BSYN  
ATOM    596  CD1 LEU    66     -33.336 -73.840 -12.269  1.00  0.00      BSYN  
ATOM    597  CD2 LEU    66     -31.700 -75.332 -13.032  1.00  0.00      BSYN  
ATOM    598    C LEU    66     -30.260 -72.010 -11.286  1.00  0.00      BSYN  
ATOM    599    O LEU    66     -30.355 -71.252 -10.308  1.00  0.00      BSYN  
ATOM    600    N GLY    67     -30.683 -71.567 -12.497  1.00  0.00      BSYN  
ATOM    601    H GLY    67     -30.834 -72.275 -13.157  1.00  0.00      BSYN  
ATOM    602   CA GLY    67     -30.775 -70.167 -12.744  1.00  0.00      BSYN  
ATOM    603    C GLY    67     -31.568 -69.723 -13.971  1.00  0.00      BSYN  
ATOM    604    O GLY    67     -32.350 -70.369 -14.665  1.00  0.00      BSYN  
ATOM    605    N GLY    68     -31.572 -68.465 -14.230  1.00  0.00      BSYN  
ATOM    606    H GLY    68     -32.092 -68.138 -14.993  1.00  0.00      BSYN  
ATOM    607   CA GLY    68     -31.056 -67.408 -13.397  1.00  0.00      BSYN  
ATOM    608    C GLY    68     -31.456 -66.095 -14.045  1.00  0.00      BSYN  
ATOM    609    O GLY    68     -32.346 -66.091 -14.866  1.00  0.00      BSYN  
ATOM    610    N ALA    69     -30.732 -65.034 -13.604  1.00  0.00      BSYN  
ATOM    611    H ALA    69     -30.134 -65.160 -12.838  1.00  0.00      BSYN  
ATOM    612   CA ALA    69     -30.893 -63.749 -14.214  1.00  0.00      BSYN  
ATOM    613   CB ALA    69     -31.197 -62.764 -13.176  1.00  0.00      BSYN  
ATOM    614    C ALA    69     -29.628 -63.334 -14.941  1.00  0.00      BSYN  
ATOM    615    O ALA    69     -28.483 -63.387 -14.402  1.00  0.00      BSYN  
ATOM    616    N VAL    70     -29.826 -62.822 -16.192  1.00  0.00      BSYN  
ATOM    617    H VAL    70     -30.762 -62.624 -16.404  1.00  0.00      BSYN  
ATOM    618   CA VAL    70     -28.835 -62.173 -17.035  1.00  0.00      BSYN  
ATOM    619   CB VAL    70     -29.457 -62.273 -18.537  1.00  0.00      BSYN  
ATOM    620  CG1 VAL    70     -30.887 -61.691 -18.854  1.00  0.00      BSYN  
ATOM    621  CG2 VAL    70     -28.486 -61.536 -19.490  1.00  0.00      BSYN  
ATOM    622    C VAL    70     -28.669 -60.701 -16.609  1.00  0.00      BSYN  
ATOM    623    O VAL    70     -29.669 -60.007 -16.558  1.00  0.00      BSYN  
ATOM    624    N PHE    71     -27.426 -60.336 -16.410  1.00  0.00      BSYN  
ATOM    625    H PHE    71     -26.760 -61.031 -16.224  1.00  0.00      BSYN  
ATOM    626   CA PHE    71     -27.197 -58.912 -16.224  1.00  0.00      BSYN  
ATOM    627   CB PHE    71     -26.100 -58.605 -15.173  1.00  0.00      BSYN  
ATOM    628   CG PHE    71     -26.653 -59.059 -13.827  1.00  0.00      BSYN  
ATOM    629  CD1 PHE    71     -26.272 -60.359 -13.405  1.00  0.00      BSYN  
ATOM    630  CD2 PHE    71     -27.508 -58.319 -13.113  1.00  0.00      BSYN  
ATOM    631  CE1 PHE    71     -26.824 -60.913 -12.306  1.00  0.00      BSYN  
ATOM    632  CE2 PHE    71     -28.174 -58.917 -11.973  1.00  0.00      BSYN  
ATOM    633   CZ PHE    71     -27.793 -60.245 -11.631  1.00  0.00      BSYN  
ATOM    634    C PHE    71     -26.818 -58.317 -17.537  1.00  0.00      BSYN  
ATOM    635    O PHE    71     -25.776 -58.627 -18.142  1.00  0.00      BSYN  
ATOM    636    N SER    72     -27.735 -57.405 -17.991  1.00  0.00      BSYN  
ATOM    637    H SER    72     -28.462 -57.154 -17.383  1.00  0.00      BSYN  
ATOM    638   CA SER    72     -27.658 -56.811 -19.270  1.00  0.00      BSYN  
ATOM    639   CB SER    72     -27.987 -57.798 -20.380  1.00  0.00      BSYN  
ATOM    640   OG SER    72     -26.762 -58.529 -20.773  1.00  0.00      BSYN  
ATOM    641   HG SER    72     -26.174 -58.655 -20.025  1.00  0.00      BSYN  
ATOM    642    C SER    72     -28.859 -55.875 -19.363  1.00  0.00      BSYN  
ATOM    643    O SER    72     -29.977 -56.427 -19.178  1.00  0.00      BSYN  
ATOM    644    N GLY    73     -28.615 -54.652 -19.663  1.00  0.00      BSYN  
ATOM    645    H GLY    73     -27.691 -54.435 -19.906  1.00  0.00      BSYN  
ATOM    646   CA GLY    73     -29.673 -53.671 -19.644  1.00  0.00      BSYN  
ATOM    647    C GLY    73     -30.073 -53.121 -18.239  1.00  0.00      BSYN  
ATOM    648    O GLY    73     -29.902 -52.001 -17.835  1.00  0.00      BSYN  
ATOM    649    N ALA    74     -30.651 -54.076 -17.563  1.00  0.00      BSYN  
ATOM    650    H ALA    74     -30.987 -54.930 -17.907  1.00  0.00      BSYN  
ATOM    651   CA ALA    74     -31.083 -53.901 -16.181  1.00  0.00      BSYN  
ATOM    652   CB ALA    74     -32.209 -54.865 -16.052  1.00  0.00      BSYN  
ATOM    653    C ALA    74     -29.873 -54.436 -15.477  1.00  0.00      BSYN  
ATOM    654    O ALA    74     -29.061 -55.236 -15.896  1.00  0.00      BSYN  
ATOM    655    N GLY    75     -29.752 -53.912 -14.291  1.00  0.00      BSYN  
ATOM    656    H GLY    75     -30.228 -53.089 -14.054  1.00  0.00      BSYN  
ATOM    657   CA GLY    75     -28.661 -54.247 -13.408  1.00  0.00      BSYN  
ATOM    658    C GLY    75     -28.322 -53.109 -12.464  1.00  0.00      BSYN  
ATOM    659    O GLY    75     -27.675 -52.137 -12.772  1.00  0.00      BSYN  
ATOM    660    N ASN    76     -28.658 -53.338 -11.192  1.00  0.00      BSYN  
ATOM    661    H ASN    76     -29.293 -54.060 -11.000  1.00  0.00      BSYN  
ATOM    662   CA ASN    76     -28.251 -52.521 -10.028  1.00  0.00      BSYN  
ATOM    663   CB ASN    76     -29.169 -52.533  -8.823  1.00  0.00      BSYN  
ATOM    664   CG ASN    76     -29.939 -53.930  -8.748  1.00  0.00      BSYN  
ATOM    665  OD1 ASN    76     -31.021 -54.064  -9.350  1.00  0.00      BSYN  
ATOM    666  ND2 ASN    76     -29.397 -54.822  -7.926  1.00  0.00      BSYN  
ATOM    667 HD21 ASN    76     -30.078 -55.473  -7.657  1.00  0.00      BSYN  
ATOM    668 HD22 ASN    76     -28.420 -54.844  -7.851  1.00  0.00      BSYN  
ATOM    669    C ASN    76     -26.920 -52.954  -9.574  1.00  0.00      BSYN  
ATOM    670    O ASN    76     -26.253 -52.263  -8.814  1.00  0.00      BSYN  
ATOM    671    N ILE    77     -26.465 -54.236  -9.799  1.00  0.00      BSYN  
ATOM    672    H ILE    77     -26.969 -54.778 -10.441  1.00  0.00      BSYN  
ATOM    673   CA ILE    77     -25.207 -54.685  -9.059  1.00  0.00      BSYN  
ATOM    674   CB ILE    77     -25.302 -56.252  -8.865  1.00  0.00      BSYN  
ATOM    675  CG2 ILE    77     -24.391 -56.529  -7.748  1.00  0.00      BSYN  
ATOM    676  CG1 ILE    77     -26.741 -56.897  -8.590  1.00  0.00      BSYN  
ATOM    677   CD ILE    77     -27.299 -57.179  -7.217  1.00  0.00      BSYN  
ATOM    678    C ILE    77     -23.966 -54.309  -9.820  1.00  0.00      BSYN  
ATOM    679    O ILE    77     -23.076 -53.910  -9.190  1.00  0.00      BSYN  
ATOM    680    N ALA    78     -23.908 -54.304 -11.156  1.00  0.00      BSYN  
ATOM    681    H ALA    78     -24.667 -54.670 -11.657  1.00  0.00      BSYN  
ATOM    682   CA ALA    78     -22.705 -54.145 -11.965  1.00  0.00      BSYN  
ATOM    683   CB ALA    78     -22.664 -55.190 -13.135  1.00  0.00      BSYN  
ATOM    684    C ALA    78     -22.772 -52.823 -12.607  1.00  0.00      BSYN  
ATOM    685    O ALA    78     -21.969 -51.935 -12.389  1.00  0.00      BSYN  
ATOM    686    N ALA    79     -23.933 -52.525 -13.325  1.00  0.00      BSYN  
ATOM    687    H ALA    79     -24.619 -53.201 -13.146  1.00  0.00      BSYN  
ATOM    688   CA ALA    79     -24.168 -51.345 -14.195  1.00  0.00      BSYN  
ATOM    689   CB ALA    79     -22.939 -50.989 -15.109  1.00  0.00      BSYN  
ATOM    690    C ALA    79     -25.374 -51.657 -15.087  1.00  0.00      BSYN  
ATOM    691    O ALA    79     -25.829 -52.875 -15.318  1.00  0.00      BSYN  
ATOM    692    N ALA    80     -25.834 -50.554 -15.696  1.00  0.00      BSYN  
ATOM    693    H ALA    80     -25.637 -49.720 -15.220  1.00  0.00      BSYN  
ATOM    694   CA ALA    80     -26.798 -50.504 -16.750  1.00  0.00      BSYN  
ATOM    695   CB ALA    80     -27.936 -49.463 -16.473  1.00  0.00      BSYN  
ATOM    696    C ALA    80     -25.978 -50.090 -17.986  1.00  0.00      BSYN  
ATOM    697    O ALA    80     -25.260 -49.050 -17.961  1.00  0.00      BSYN  
ATOM    698    N THR    81     -26.201 -50.990 -19.034  1.00  0.00      BSYN  
ATOM    699    H THR    81     -26.839 -51.705 -18.828  1.00  0.00      BSYN  
ATOM    700   CA THR    81     -25.527 -50.664 -20.263  1.00  0.00      BSYN  
ATOM    701   CB THR    81     -24.380 -51.713 -20.438  1.00  0.00      BSYN  
ATOM    702  OG1 THR    81     -24.892 -53.029 -20.432  1.00  0.00      BSYN  
ATOM    703  HG1 THR    81     -25.594 -53.108 -21.082  1.00  0.00      BSYN  
ATOM    704  CG2 THR    81     -23.430 -51.680 -19.329  1.00  0.00      BSYN  
ATOM    705    C THR    81     -26.254 -50.460 -21.497  1.00  0.00      BSYN  
ATOM    706    O THR    81     -25.648 -50.442 -22.588  1.00  0.00      BSYN  
ATOM    707    N GLY    82     -27.609 -50.422 -21.425  1.00  0.00      BSYN  
ATOM    708    H GLY    82     -28.061 -50.692 -20.598  1.00  0.00      BSYN  
ATOM    709   CA GLY    82     -28.306 -50.241 -22.738  1.00  0.00      BSYN  
ATOM    710    C GLY    82     -29.502 -51.172 -22.971  1.00  0.00      BSYN  
ATOM    711    O GLY    82     -30.372 -51.344 -22.095  1.00  0.00      BSYN  
ATOM    712    N LEU    83     -29.582 -52.027 -23.935  1.00  0.00      BSYN  
ATOM    713    H LEU    83     -30.415 -52.472 -24.197  1.00  0.00      BSYN  
ATOM    714   CA LEU    83     -28.393 -52.158 -24.888  1.00  0.00      BSYN  
ATOM    715   CB LEU    83     -28.063 -53.617 -25.116  1.00  0.00      BSYN  
ATOM    716   CG LEU    83     -27.586 -54.351 -23.936  1.00  0.00      BSYN  
ATOM    717  CD1 LEU    83     -27.624 -55.909 -24.158  1.00  0.00      BSYN  
ATOM    718  CD2 LEU    83     -26.307 -54.058 -23.455  1.00  0.00      BSYN  
ATOM    719    C LEU    83     -28.824 -51.468 -26.169  1.00  0.00      BSYN  
ATOM    720    O LEU    83     -29.997 -51.428 -26.505  1.00  0.00      BSYN  
ATOM    721    N VAL    84     -27.871 -51.303 -27.090  1.00  0.00      BSYN  
ATOM    722    H VAL    84     -27.226 -52.040 -27.057  1.00  0.00      BSYN  
ATOM    723   CA VAL    84     -27.970 -50.364 -28.262  1.00  0.00      BSYN  
ATOM    724   CB VAL    84     -27.983 -48.840 -27.840  1.00  0.00      BSYN  
ATOM    725  CG1 VAL    84     -26.566 -48.629 -27.277  1.00  0.00      BSYN  
ATOM    726  CG2 VAL    84     -27.988 -47.852 -29.025  1.00  0.00      BSYN  
ATOM    727    C VAL    84     -26.917 -50.837 -29.319  1.00  0.00      BSYN  
ATOM    728    O VAL    84     -25.749 -50.981 -29.079  1.00  0.00      BSYN  
ATOM    729    N LYS    85     -27.565 -51.155 -30.476  1.00  0.00      BSYN  
ATOM    730    H LYS    85     -28.544 -51.136 -30.431  1.00  0.00      BSYN  
ATOM    731   CA LYS    85     -26.824 -51.249 -31.742  1.00  0.00      BSYN  
ATOM    732   CB LYS    85     -27.565 -52.446 -32.290  1.00  0.00      BSYN  
ATOM    733   CG LYS    85     -27.133 -53.461 -33.388  1.00  0.00      BSYN  
ATOM    734   CD LYS    85     -28.270 -54.413 -33.802  1.00  0.00      BSYN  
ATOM    735   CE LYS    85     -28.354 -55.578 -32.832  1.00  0.00      BSYN  
ATOM    736   NZ LYS    85     -29.132 -56.647 -33.362  1.00  0.00      BSYN  
ATOM    737  HZ1 LYS    85     -28.684 -56.982 -34.239  1.00  0.00      BSYN  
ATOM    738  HZ2 LYS    85     -29.250 -57.353 -32.609  1.00  0.00      BSYN  
ATOM    739  HZ3 LYS    85     -30.109 -56.292 -33.390  1.00  0.00      BSYN  
ATOM    740    C LYS    85     -26.765 -50.149 -32.768  1.00  0.00      BSYN  
ATOM    741    O LYS    85     -27.702 -49.347 -32.995  1.00  0.00      BSYN  
ATOM    742    N ARG    86     -25.591 -49.979 -33.401  1.00  0.00      BSYN  
ATOM    743    H ARG    86     -24.812 -50.524 -33.162  1.00  0.00      BSYN  
ATOM    744   CA ARG    86     -25.374 -48.832 -34.307  1.00  0.00      BSYN  
ATOM    745   CB ARG    86     -23.885 -48.593 -34.553  1.00  0.00      BSYN  
ATOM    746   CG ARG    86     -22.820 -48.599 -33.472  1.00  0.00      BSYN  
ATOM    747   CD ARG    86     -22.570 -47.128 -33.090  1.00  0.00      BSYN  
ATOM    748   NE ARG    86     -21.433 -46.778 -32.234  1.00  0.00      BSYN  
ATOM    749   HE ARG    86     -20.678 -47.404 -32.228  1.00  0.00      BSYN  
ATOM    750   CZ ARG    86     -21.451 -45.639 -31.465  1.00  0.00      BSYN  
ATOM    751  NH1 ARG    86     -22.559 -44.848 -31.498  1.00  0.00      BSYN  
ATOM    752 HH11 ARG    86     -22.626 -44.283 -30.676  1.00  0.00      BSYN  
ATOM    753 HH12 ARG    86     -23.368 -45.029 -32.057  1.00  0.00      BSYN  
ATOM    754  NH2 ARG    86     -20.477 -45.334 -30.704  1.00  0.00      BSYN  
ATOM    755 HH21 ARG    86     -20.347 -44.533 -30.121  1.00  0.00      BSYN  
ATOM    756 HH22 ARG    86     -19.819 -46.087 -30.704  1.00  0.00      BSYN  
ATOM    757    C ARG    86     -26.096 -48.934 -35.659  1.00  0.00      BSYN  
ATOM    758    O ARG    86     -25.956 -49.784 -36.488  1.00  0.00      BSYN  
ATOM    759    N GLU    87     -27.195 -48.211 -35.731  1.00  0.00      BSYN  
ATOM    760    H GLU    87     -27.608 -47.880 -34.906  1.00  0.00      BSYN  
ATOM    761   CA GLU    87     -28.023 -48.282 -36.944  1.00  0.00      BSYN  
ATOM    762   CB GLU    87     -29.468 -48.120 -36.580  1.00  0.00      BSYN  
ATOM    763   CG GLU    87     -29.878 -49.367 -35.812  1.00  0.00      BSYN  
ATOM    764   CD GLU    87     -29.840 -50.635 -36.741  1.00  0.00      BSYN  
ATOM    765  OE1 GLU    87     -30.766 -50.864 -37.500  1.00  0.00      BSYN  
ATOM    766  OE2 GLU    87     -28.816 -51.383 -36.583  1.00  0.00      BSYN  
ATOM    767    C GLU    87     -27.738 -47.072 -37.821  1.00  0.00      BSYN  
ATOM    768    O GLU    87     -27.538 -45.997 -37.284  1.00  0.00      BSYN  
ATOM    769    N GLU    88     -27.510 -47.145 -39.109  1.00  0.00      BSYN  
ATOM    770    H GLU    88     -27.296 -46.446 -39.762  1.00  0.00      BSYN  
ATOM    771   CA GLU    88     -27.568 -48.335 -40.015  1.00  0.00      BSYN  
ATOM    772   CB GLU    88     -29.018 -48.810 -40.475  1.00  0.00      BSYN  
ATOM    773   CG GLU    88     -29.576 -47.572 -41.254  1.00  0.00      BSYN  
ATOM    774   CD GLU    88     -30.185 -47.838 -42.611  1.00  0.00      BSYN  
ATOM    775  OE1 GLU    88     -30.088 -46.877 -43.428  1.00  0.00      BSYN  
ATOM    776  OE2 GLU    88     -30.717 -48.939 -42.931  1.00  0.00      BSYN  
ATOM    777    C GLU    88     -26.545 -48.366 -41.262  1.00  0.00      BSYN  
ATOM    778    O GLU    88     -26.162 -47.326 -41.732  1.00  0.00      BSYN  
ATOM    779    N PHE    89     -26.041 -49.598 -41.555  1.00  0.00      BSYN  
ATOM    780    H PHE    89     -26.470 -50.441 -41.299  1.00  0.00      BSYN  
ATOM    781   CA PHE    89     -25.039 -49.657 -42.586  1.00  0.00      BSYN  
ATOM    782   CB PHE    89     -23.830 -50.648 -42.262  1.00  0.00      BSYN  
ATOM    783   CG PHE    89     -22.604 -49.952 -41.686  1.00  0.00      BSYN  
ATOM    784  CD1 PHE    89     -22.026 -48.805 -42.283  1.00  0.00      BSYN  
ATOM    785  CD2 PHE    89     -22.146 -50.363 -40.447  1.00  0.00      BSYN  
ATOM    786  CE1 PHE    89     -20.966 -48.130 -41.570  1.00  0.00      BSYN  
ATOM    787  CE2 PHE    89     -21.081 -49.741 -39.878  1.00  0.00      BSYN  
ATOM    788   CZ PHE    89     -20.498 -48.631 -40.388  1.00  0.00      BSYN  
ATOM    789    C PHE    89     -25.814 -49.978 -43.836  1.00  0.00      BSYN  
ATOM    790    O PHE    89     -26.442 -50.980 -43.747  1.00  0.00      BSYN  
ATOM    791    N PRO    90     -25.755 -49.341 -45.024  1.00  0.00      BSYN  
ATOM    792   CD PRO    90     -24.843 -48.266 -45.117  1.00  0.00      BSYN  
ATOM    793   CA PRO    90     -26.518 -49.762 -46.268  1.00  0.00      BSYN  
ATOM    794   CB PRO    90     -26.346 -48.420 -47.119  1.00  0.00      BSYN  
ATOM    795   CG PRO    90     -24.968 -48.029 -46.612  1.00  0.00      BSYN  
ATOM    796    C PRO    90     -26.184 -50.898 -47.226  1.00  0.00      BSYN  
ATOM    797    O PRO    90     -26.842 -51.278 -48.220  1.00  0.00      BSYN  
ATOM    798    N THR    91     -25.059 -51.542 -46.868  1.00  0.00      BSYN  
ATOM    799    H THR    91     -24.486 -51.256 -46.125  1.00  0.00      BSYN  
ATOM    800   CA THR    91     -24.474 -52.565 -47.585  1.00  0.00      BSYN  
ATOM    801   CB THR    91     -23.018 -52.236 -47.967  1.00  0.00      BSYN  
ATOM    802  OG1 THR    91     -22.238 -51.683 -46.893  1.00  0.00      BSYN  
ATOM    803  HG1 THR    91     -22.133 -52.273 -46.143  1.00  0.00      BSYN  
ATOM    804  CG2 THR    91     -22.990 -51.396 -49.224  1.00  0.00      BSYN  
ATOM    805    C THR    91     -24.407 -53.703 -46.513  1.00  0.00      BSYN  
ATOM    806    O THR    91     -23.426 -53.930 -45.811  1.00  0.00      BSYN  
ATOM    807    N ASP    92     -25.498 -54.320 -46.211  1.00  0.00      BSYN  
ATOM    808    H ASP    92     -26.120 -54.073 -46.927  1.00  0.00      BSYN  
ATOM    809   CA ASP    92     -25.656 -55.308 -45.118  1.00  0.00      BSYN  
ATOM    810   CB ASP    92     -26.785 -54.709 -44.297  1.00  0.00      BSYN  
ATOM    811   CG ASP    92     -26.518 -54.918 -42.800  1.00  0.00      BSYN  
ATOM    812  OD1 ASP    92     -25.999 -53.936 -42.302  1.00  0.00      BSYN  
ATOM    813  OD2 ASP    92     -26.845 -55.878 -42.131  1.00  0.00      BSYN  
ATOM    814    C ASP    92     -25.536 -56.852 -45.353  1.00  0.00      BSYN  
ATOM    815    O ASP    92     -26.547 -57.476 -45.703  1.00  0.00      BSYN  
ATOM    816    N LEU    93     -24.333 -57.524 -45.137  1.00  0.00      BSYN  
ATOM    817    H LEU    93     -23.684 -57.084 -44.549  1.00  0.00      BSYN  
ATOM    818   CA LEU    93     -24.030 -58.903 -45.327  1.00  0.00      BSYN  
ATOM    819   CB LEU    93     -23.741 -58.964 -46.789  1.00  0.00      BSYN  
ATOM    820   CG LEU    93     -23.364 -60.286 -47.415  1.00  0.00      BSYN  
ATOM    821  CD1 LEU    93     -24.379 -61.347 -47.323  1.00  0.00      BSYN  
ATOM    822  CD2 LEU    93     -22.871 -60.034 -48.807  1.00  0.00      BSYN  
ATOM    823    C LEU    93     -22.834 -59.374 -44.489  1.00  0.00      BSYN  
ATOM    824    O LEU    93     -22.358 -58.600 -43.667  1.00  0.00      BSYN  
ATOM    825    N LYS    94     -22.330 -60.552 -44.576  1.00  0.00      BSYN  
ATOM    826    H LYS    94     -22.757 -61.164 -45.212  1.00  0.00      BSYN  
ATOM    827   CA LYS    94     -21.336 -61.139 -43.683  1.00  0.00      BSYN  
ATOM    828   CB LYS    94     -22.202 -61.445 -42.362  1.00  0.00      BSYN  
ATOM    829   CG LYS    94     -21.363 -61.313 -41.152  1.00  0.00      BSYN  
ATOM    830   CD LYS    94     -22.345 -61.065 -40.029  1.00  0.00      BSYN  
ATOM    831   CE LYS    94     -21.664 -61.016 -38.644  1.00  0.00      BSYN  
ATOM    832   NZ LYS    94     -20.801 -59.920 -38.438  1.00  0.00      BSYN  
ATOM    833  HZ1 LYS    94     -21.209 -58.986 -38.647  1.00  0.00      BSYN  
ATOM    834  HZ2 LYS    94     -20.477 -59.875 -37.451  1.00  0.00      BSYN  
ATOM    835  HZ3 LYS    94     -19.912 -60.086 -38.952  1.00  0.00      BSYN  
ATOM    836    C LYS    94     -20.723 -62.430 -44.111  1.00  0.00      BSYN  
ATOM    837    O LYS    94     -21.383 -63.366 -44.558  1.00  0.00      BSYN  
ATOM    838    N PRO    95     -19.426 -62.361 -44.118  1.00  0.00      BSYN  
ATOM    839   CD PRO    95     -18.551 -61.100 -43.952  1.00  0.00      BSYN  
ATOM    840   CA PRO    95     -18.658 -63.470 -44.690  1.00  0.00      BSYN  
ATOM    841   CB PRO    95     -17.408 -62.750 -45.148  1.00  0.00      BSYN  
ATOM    842   CG PRO    95     -17.718 -61.272 -45.174  1.00  0.00      BSYN  
ATOM    843    C PRO    95     -18.545 -64.761 -43.926  1.00  0.00      BSYN  
ATOM    844    O PRO    95     -17.633 -65.500 -44.109  1.00  0.00      BSYN  
ATOM    845    N GLU    96     -19.413 -65.115 -42.929  1.00  0.00      BSYN  
ATOM    846    H GLU    96     -20.085 -64.401 -42.899  1.00  0.00      BSYN  
ATOM    847   CA GLU    96     -19.325 -66.360 -42.122  1.00  0.00      BSYN  
ATOM    848   CB GLU    96     -19.971 -66.185 -40.784  1.00  0.00      BSYN  
ATOM    849   CG GLU    96     -19.347 -65.077 -39.938  1.00  0.00      BSYN  
ATOM    850   CD GLU    96     -19.971 -64.978 -38.594  1.00  0.00      BSYN  
ATOM    851  OE1 GLU    96     -19.337 -65.334 -37.555  1.00  0.00      BSYN  
ATOM    852  OE2 GLU    96     -21.085 -64.391 -38.379  1.00  0.00      BSYN  
ATOM    853    C GLU    96     -19.842 -67.532 -42.876  1.00  0.00      BSYN  
ATOM    854    O GLU    96     -19.262 -68.684 -42.962  1.00  0.00      BSYN  
ATOM    855    N GLU    97     -20.856 -67.149 -43.685  1.00  0.00      BSYN  
ATOM    856    H GLU    97     -21.078 -66.202 -43.807  1.00  0.00      BSYN  
ATOM    857   CA GLU    97     -21.865 -68.094 -44.286  1.00  0.00      BSYN  
ATOM    858   CB GLU    97     -23.164 -67.281 -44.581  1.00  0.00      BSYN  
ATOM    859   CG GLU    97     -23.528 -66.466 -43.371  1.00  0.00      BSYN  
ATOM    860   CD GLU    97     -24.954 -65.834 -43.483  1.00  0.00      BSYN  
ATOM    861  OE1 GLU    97     -25.902 -66.275 -44.098  1.00  0.00      BSYN  
ATOM    862  OE2 GLU    97     -25.144 -64.778 -42.836  1.00  0.00      BSYN  
ATOM    863    C GLU    97     -21.449 -68.821 -45.518  1.00  0.00      BSYN  
ATOM    864    O GLU    97     -21.948 -68.521 -46.643  1.00  0.00      BSYN  
ATOM    865    N VAL    98     -20.526 -69.775 -45.389  1.00  0.00      BSYN  
ATOM    866    H VAL    98     -19.970 -69.687 -44.586  1.00  0.00      BSYN  
ATOM    867   CA VAL    98     -20.136 -70.777 -46.323  1.00  0.00      BSYN  
ATOM    868   CB VAL    98     -18.523 -70.764 -46.519  1.00  0.00      BSYN  
ATOM    869  CG1 VAL    98     -18.355 -71.617 -47.734  1.00  0.00      BSYN  
ATOM    870  CG2 VAL    98     -17.876 -69.454 -46.918  1.00  0.00      BSYN  
ATOM    871    C VAL    98     -20.673 -72.075 -45.840  1.00  0.00      BSYN  
ATOM    872    O VAL    98     -20.787 -72.332 -44.630  1.00  0.00      BSYN  
ATOM    873    N ALA    99     -20.990 -72.908 -46.790  1.00  0.00      BSYN  
ATOM    874    H ALA    99     -20.766 -72.687 -47.718  1.00  0.00      BSYN  
ATOM    875   CA ALA    99     -21.764 -74.142 -46.561  1.00  0.00      BSYN  
ATOM    876   CB ALA    99     -22.774 -74.195 -47.737  1.00  0.00      BSYN  
ATOM    877    C ALA    99     -20.794 -75.296 -46.709  1.00  0.00      BSYN  
ATOM    878    O ALA    99     -20.144 -75.431 -47.712  1.00  0.00      BSYN  
ATOM    879    N GLN   100     -20.662 -76.269 -45.714  1.00  0.00      BSYN  
ATOM    880    H GLN   100     -20.967 -75.858 -44.878  1.00  0.00      BSYN  
ATOM    881   CA GLN   100     -20.208 -77.657 -45.860  1.00  0.00      BSYN  
ATOM    882   CB GLN   100     -18.859 -78.042 -45.222  1.00  0.00      BSYN  
ATOM    883   CG GLN   100     -18.022 -79.017 -45.939  1.00  0.00      BSYN  
ATOM    884   CD GLN   100     -16.816 -79.475 -45.089  1.00  0.00      BSYN  
ATOM    885  OE1 GLN   100     -16.703 -79.115 -43.932  1.00  0.00      BSYN  
ATOM    886  NE2 GLN   100     -15.972 -80.381 -45.507  1.00  0.00      BSYN  
ATOM    887 HE21 GLN   100     -15.215 -80.443 -44.888  1.00  0.00      BSYN  
ATOM    888 HE22 GLN   100     -16.091 -80.828 -46.371  1.00  0.00      BSYN  
ATOM    889    C GLN   100     -21.335 -78.612 -45.463  1.00  0.00      BSYN  
ATOM    890    O GLN   100     -22.221 -78.400 -44.712  1.00  0.00      BSYN  
ATOM    891    N GLU   101     -21.433 -79.808 -46.138  1.00  0.00      BSYN  
ATOM    892    H GLU   101     -21.127 -79.691 -47.062  1.00  0.00      BSYN  
ATOM    893   CA GLU   101     -22.291 -80.921 -45.849  1.00  0.00      BSYN  
ATOM    894   CB GLU   101     -23.743 -80.738 -46.333  1.00  0.00      BSYN  
ATOM    895   CG GLU   101     -23.729 -80.182 -47.780  1.00  0.00      BSYN  
ATOM    896   CD GLU   101     -25.069 -79.588 -48.093  1.00  0.00      BSYN  
ATOM    897  OE1 GLU   101     -26.002 -80.319 -48.243  1.00  0.00      BSYN  
ATOM    898  OE2 GLU   101     -25.134 -78.364 -48.369  1.00  0.00      BSYN  
ATOM    899    C GLU   101     -21.685 -82.166 -46.372  1.00  0.00      BSYN  
ATOM    900    O GLU   101     -21.397 -82.401 -47.576  1.00  0.00      BSYN  
ATOM    901    N ALA   102     -21.531 -83.280 -45.550  1.00  0.00      BSYN  
ATOM    902    H ALA   102     -21.970 -83.297 -44.673  1.00  0.00      BSYN  
ATOM    903   CA ALA   102     -20.842 -84.494 -45.946  1.00  0.00      BSYN  
ATOM    904   CB ALA   102     -19.340 -84.492 -45.428  1.00  0.00      BSYN  
ATOM    905    C ALA   102     -21.430 -85.742 -45.420  1.00  0.00      BSYN  
ATOM    906    O ALA   102     -21.726 -86.621 -46.196  1.00  0.00      BSYN  
ATOM    907    N ALA   103     -21.508 -85.873 -44.115  1.00  0.00      BSYN  
ATOM    908    H ALA   103     -21.204 -85.247 -43.425  1.00  0.00      BSYN  
ATOM    909   CA ALA   103     -21.793 -87.122 -43.684  1.00  0.00      BSYN  
ATOM    910   CB ALA   103     -20.502 -87.613 -43.078  1.00  0.00      BSYN  
ATOM    911    C ALA   103     -22.857 -87.157 -42.549  1.00  0.00      BSYN  
ATOM    912    O ALA   103     -22.782 -86.167 -41.742  1.00  0.00      BSYN  
ATOM    913    N GLU   104     -23.649 -88.244 -42.626  1.00  0.00      BSYN  
ATOM    914    H GLU   104     -23.771 -88.683 -43.494  1.00  0.00      BSYN  
ATOM    915   CA GLU   104     -24.359 -88.841 -41.534  1.00  0.00      BSYN  
ATOM    916   CB GLU   104     -25.115 -90.061 -41.980  1.00  0.00      BSYN  
ATOM    917   CG GLU   104     -25.994 -90.004 -43.281  1.00  0.00      BSYN  
ATOM    918   CD GLU   104     -26.279 -91.211 -44.182  1.00  0.00      BSYN  
ATOM    919  OE1 GLU   104     -27.120 -91.077 -45.080  1.00  0.00      BSYN  
ATOM    920  OE2 GLU   104     -25.538 -92.238 -44.092  1.00  0.00      BSYN  
ATOM    921    C GLU   104     -23.343 -89.326 -40.561  1.00  0.00      BSYN  
ATOM    922    O GLU   104     -22.382 -89.928 -40.776  1.00  0.00      BSYN  
ATOM    923    N GLU   105     -23.789 -89.048 -39.359  1.00  0.00      BSYN  
ATOM    924    H GLU   105     -24.752 -89.012 -39.180  1.00  0.00      BSYN  
ATOM    925   CA GLU   105     -23.040 -89.637 -38.192  1.00  0.00      BSYN  
ATOM    926   CB GLU   105     -23.668 -89.281 -36.861  1.00  0.00      BSYN  
ATOM    927   CG GLU   105     -23.414 -87.878 -36.335  1.00  0.00      BSYN  
ATOM    928   CD GLU   105     -23.743 -87.862 -34.844  1.00  0.00      BSYN  
ATOM    929  OE1 GLU   105     -24.340 -86.845 -34.472  1.00  0.00      BSYN  
ATOM    930  OE2 GLU   105     -23.481 -88.816 -34.127  1.00  0.00      BSYN  
ATOM    931    C GLU   105     -22.959 -91.180 -38.105  1.00  0.00      BSYN  
ATOM    932    O GLU   105     -23.996 -91.810 -38.322  1.00  0.00      BSYN  
ATOM    933    N PRO   106     -21.873 -91.877 -37.775  1.00  0.00      BSYN  
ATOM    934   CD PRO   106     -20.690 -91.081 -37.483  1.00  0.00      BSYN  
ATOM    935   CA PRO   106     -21.659 -93.355 -37.734  1.00  0.00      BSYN  
ATOM    936   CB PRO   106     -20.337 -93.273 -36.986  1.00  0.00      BSYN  
ATOM    937   CG PRO   106     -19.695 -92.073 -37.639  1.00  0.00      BSYN  
ATOM    938    C PRO   106     -22.864 -94.146 -37.144  1.00  0.00      BSYN  
ATOM    939    O PRO   106     -23.199 -94.046 -35.985  1.00  0.00      BSYN  
ATOM    940    N LEU   107     -23.646 -94.849 -38.093  1.00  0.00      BSYN  
ATOM    941    H LEU   107     -23.425 -94.772 -39.045  1.00  0.00      BSYN  
ATOM    942   CA LEU   107     -24.872 -95.524 -37.673  1.00  0.00      BSYN  
ATOM    943   CB LEU   107     -26.083 -94.941 -38.279  1.00  0.00      BSYN  
ATOM    944   CG LEU   107     -26.455 -95.007 -39.756  1.00  0.00      BSYN  
ATOM    945  CD1 LEU   107     -27.515 -94.063 -40.153  1.00  0.00      BSYN  
ATOM    946  CD2 LEU   107     -25.252 -94.755 -40.647  1.00  0.00      BSYN  
ATOM    947    C LEU   107     -24.726 -97.115 -37.613  1.00  0.00      BSYN  
ATOM    948    O LEU   107     -24.905 -97.863 -38.590  1.00  0.00      BSYN  
ATOM    949    N ILE   108     -24.437 -97.506 -36.367  1.00  0.00      BSYN  
ATOM    950    H ILE   108     -24.372 -96.913 -35.589  1.00  0.00      BSYN  
ATOM    951   CA ILE   108     -24.222 -98.932 -36.011  1.00  0.00      BSYN  
ATOM    952   CB ILE   108     -22.697 -99.240 -35.866  1.00  0.00      BSYN  
ATOM    953  CG2 ILE   108     -22.258-100.206 -36.966  1.00  0.00      BSYN  
ATOM    954  CG1 ILE   108     -21.906 -97.992 -35.736  1.00  0.00      BSYN  
ATOM    955   CD ILE   108     -20.361 -98.118 -35.745  1.00  0.00      BSYN  
ATOM    956    C ILE   108     -25.126 -99.401 -34.887  1.00  0.00      BSYN  
ATOM    957    O ILE   108     -24.819 -98.840 -33.833  1.00  0.00      BSYN  
ATOM    958    N GLU   109     -26.171-100.217 -34.999  1.00  0.00      BSYN  
ATOM    959    H GLU   109     -26.619-100.385 -34.144  1.00  0.00      BSYN  
ATOM    960   CA GLU   109     -26.616-100.880 -36.188  1.00  0.00      BSYN  
ATOM    961   CB GLU   109     -26.028-102.263 -36.006  1.00  0.00      BSYN  
ATOM    962   CG GLU   109     -26.837-103.253 -35.191  1.00  0.00      BSYN  
ATOM    963   CD GLU   109     -26.663-103.127 -33.700  1.00  0.00      BSYN  
ATOM    964  OE1 GLU   109     -26.521-102.036 -33.177  1.00  0.00      BSYN  
ATOM    965  OE2 GLU   109     -26.681-104.061 -32.996  1.00  0.00      BSYN  
ATOM    966    C GLU   109     -28.142-100.793 -36.304  1.00  0.00      BSYN  
ATOM    967    O GLU   109     -28.857-100.678 -35.333  1.00  0.00      BSYN  
ATOM    968    N PRO   110     -28.665-100.970 -37.550  1.00  0.00      BSYN  
ATOM    969   CD PRO   110     -28.017-100.657 -38.826  1.00  0.00      BSYN  
ATOM    970   CA PRO   110     -30.033-101.275 -37.885  1.00  0.00      BSYN  
ATOM    971   CB PRO   110     -30.115-101.218 -39.362  1.00  0.00      BSYN  
ATOM    972   CG PRO   110     -28.755-101.523 -39.827  1.00  0.00      BSYN  
ATOM    973    C PRO   110     -30.477-102.590 -37.325  1.00  0.00      BSYN  
ATOM    974    O PRO   110     -30.844-103.507 -38.144  1.00  0.00      BSYN  
ATOM    975    N LEU   111     -30.520-102.821 -35.966  1.00  0.00      BSYN  
ATOM    976    H LEU   111     -30.225-102.017 -35.490  1.00  0.00      BSYN  
ATOM    977   CA LEU   111     -31.314-103.875 -35.406  1.00  0.00      BSYN  
ATOM    978   CB LEU   111     -30.610-104.267 -34.119  1.00  0.00      BSYN  
ATOM    979   CG LEU   111     -31.092-105.493 -33.438  1.00  0.00      BSYN  
ATOM    980  CD1 LEU   111     -30.718-106.721 -34.249  1.00  0.00      BSYN  
ATOM    981  CD2 LEU   111     -30.573-105.449 -31.936  1.00  0.00      BSYN  
ATOM    982    C LEU   111     -32.734-103.398 -35.151  1.00  0.00      BSYN  
ATOM    983    O LEU   111     -32.888-102.396 -34.442  1.00  0.00      BSYN  
ATOM    984    N MET   112     -33.681-104.106 -35.846  1.00  0.00      BSYN  
ATOM    985    H MET   112     -33.439-104.709 -36.580  1.00  0.00      BSYN  
ATOM    986   CA MET   112     -35.130-103.775 -35.557  1.00  0.00      BSYN  
ATOM    987   CB MET   112     -36.027-103.653 -36.817  1.00  0.00      BSYN  
ATOM    988   CG MET   112     -35.691-102.459 -37.782  1.00  0.00      BSYN  
ATOM    989   SD MET   112     -37.322-101.920 -38.394  1.00  0.00      BSYN  
ATOM    990   CE MET   112     -37.520-100.640 -37.244  1.00  0.00      BSYN  
ATOM    991    C MET   112     -35.601-104.924 -34.688  1.00  0.00      BSYN  
ATOM    992    O MET   112     -36.429-105.739 -35.029  1.00  0.00      BSYN  
ATOM    993    N GLU   113     -35.316-104.645 -33.398  1.00  0.00      BSYN  
ATOM    994    H GLU   113     -34.989-103.738 -33.221  1.00  0.00      BSYN  
ATOM    995   CA GLU   113     -35.620-105.530 -32.335  1.00  0.00      BSYN  
ATOM    996   CB GLU   113     -34.548-105.608 -31.286  1.00  0.00      BSYN  
ATOM    997   CG GLU   113     -34.218-104.267 -30.605  1.00  0.00      BSYN  
ATOM    998   CD GLU   113     -33.381-104.350 -29.291  1.00  0.00      BSYN  
ATOM    999  OE1 GLU   113     -33.505-103.498 -28.420  1.00  0.00      BSYN  
ATOM   1000  OE2 GLU   113     -32.552-105.243 -29.160  1.00  0.00      BSYN  
ATOM   1001    C GLU   113     -37.010-105.509 -31.503  1.00  0.00      BSYN  
ATOM   1002    O GLU   113     -37.649-104.407 -31.406  1.00  0.00      BSYN  
ATOM   1003    N PRO   114     -37.607-106.689 -31.236  1.00  0.00      BSYN  
ATOM   1004   CD PRO   114     -37.089-107.940 -31.579  1.00  0.00      BSYN  
ATOM   1005   CA PRO   114     -38.839-106.814 -30.441  1.00  0.00      BSYN  
ATOM   1006   CB PRO   114     -39.245-108.220 -30.616  1.00  0.00      BSYN  
ATOM   1007   CG PRO   114     -37.973-108.965 -30.739  1.00  0.00      BSYN  
ATOM   1008    C PRO   114     -38.631-106.565 -28.936  1.00  0.00      BSYN  
ATOM   1009    O PRO   114     -37.541-106.379 -28.422  1.00  0.00      BSYN  
ATOM   1010    N GLU   115     -39.763-106.583 -28.178  1.00  0.00      BSYN  
ATOM   1011    H GLU   115     -40.621-106.862 -28.559  1.00  0.00      BSYN  
ATOM   1012   CA GLU   115     -39.628-106.250 -26.735  1.00  0.00      BSYN  
ATOM   1013   CB GLU   115     -40.903-105.686 -26.207  1.00  0.00      BSYN  
ATOM   1014   CG GLU   115     -41.314-104.229 -26.706  1.00  0.00      BSYN  
ATOM   1015   CD GLU   115     -40.241-103.192 -26.336  1.00  0.00      BSYN  
ATOM   1016  OE1 GLU   115     -39.323-102.939 -27.215  1.00  0.00      BSYN  
ATOM   1017  OE2 GLU   115     -40.221-102.678 -25.290  1.00  0.00      BSYN  
ATOM   1018    C GLU   115     -39.166-107.544 -25.927  1.00  0.00      BSYN  
ATOM   1019    O GLU   115     -39.861-108.397 -25.433  1.00  0.00      BSYN  
ATOM   1020    N GLY   116     -37.829-107.629 -26.020  1.00  0.00      BSYN  
ATOM   1021    H GLY   116     -37.438-107.151 -26.781  1.00  0.00      BSYN  
ATOM   1022   CA GLY   116     -37.014-108.686 -25.473  1.00  0.00      BSYN  
ATOM   1023    C GLY   116     -36.742-108.460 -23.972  1.00  0.00      BSYN  
ATOM   1024    O GLY   116     -37.700-108.149 -23.243  1.00  0.00      BSYN  
ATOM   1025    N GLU   117     -35.386-108.485 -23.624  1.00  0.00      BSYN  
ATOM   1026    H GLU   117     -34.638-108.594 -24.247  1.00  0.00      BSYN  
ATOM   1027   CA GLU   117     -34.994-108.380 -22.201  1.00  0.00      BSYN  
ATOM   1028   CB GLU   117     -34.800-109.694 -21.499  1.00  0.00      BSYN  
ATOM   1029   CG GLU   117     -35.858-110.543 -20.980  1.00  0.00      BSYN  
ATOM   1030   CD GLU   117     -36.665-109.857 -19.950  1.00  0.00      BSYN  
ATOM   1031  OE1 GLU   117     -37.811-109.412 -20.290  1.00  0.00      BSYN  
ATOM   1032  OE2 GLU   117     -36.128-109.691 -18.842  1.00  0.00      BSYN  
ATOM   1033    C GLU   117     -33.810-107.424 -22.075  1.00  0.00      BSYN  
ATOM   1034    O GLU   117     -32.834-107.901 -21.504  1.00  0.00      BSYN  
ATOM   1035    N SER   118     -34.039-106.262 -22.608  1.00  0.00      BSYN  
ATOM   1036    H SER   118     -34.844-106.110 -23.146  1.00  0.00      BSYN  
ATOM   1037   CA SER   118     -33.113-105.080 -22.448  1.00  0.00      BSYN  
ATOM   1038   CB SER   118     -33.201-104.104 -23.532  1.00  0.00      BSYN  
ATOM   1039   OG SER   118     -32.558-104.659 -24.745  1.00  0.00      BSYN  
ATOM   1040   HG SER   118     -31.706-105.081 -24.612  1.00  0.00      BSYN  
ATOM   1041    C SER   118     -33.692-104.442 -21.181  1.00  0.00      BSYN  
ATOM   1042    O SER   118     -34.761-103.809 -21.239  1.00  0.00      BSYN  
ATOM   1043    N TYR   119     -33.163-104.807 -20.022  1.00  0.00      BSYN  
ATOM   1044    H TYR   119     -32.463-105.483 -19.907  1.00  0.00      BSYN  
ATOM   1045   CA TYR   119     -33.404-103.982 -18.894  1.00  0.00      BSYN  
ATOM   1046   CB TYR   119     -32.868-104.679 -17.643  1.00  0.00      BSYN  
ATOM   1047   CG TYR   119     -33.970-105.276 -16.720  1.00  0.00      BSYN  
ATOM   1048  CD1 TYR   119     -35.152-104.582 -16.620  1.00  0.00      BSYN  
ATOM   1049  CE1 TYR   119     -36.015-105.085 -15.728  1.00  0.00      BSYN  
ATOM   1050  CD2 TYR   119     -33.751-106.495 -16.209  1.00  0.00      BSYN  
ATOM   1051  CE2 TYR   119     -34.728-107.134 -15.442  1.00  0.00      BSYN  
ATOM   1052   CZ TYR   119     -35.733-106.348 -15.172  1.00  0.00      BSYN  
ATOM   1053   OH TYR   119     -36.738-106.678 -14.211  1.00  0.00      BSYN  
ATOM   1054   HH TYR   119     -37.562-107.095 -14.474  1.00  0.00      BSYN  
ATOM   1055    C TYR   119     -32.969-102.532 -18.902  1.00  0.00      BSYN  
ATOM   1056    O TYR   119     -31.726-102.285 -18.869  1.00  0.00      BSYN  
ATOM   1057    N GLU   120     -33.870-101.572 -18.809  1.00  0.00      BSYN  
ATOM   1058    H GLU   120     -34.759-101.821 -18.480  1.00  0.00      BSYN  
ATOM   1059   CA GLU   120     -33.519-100.259 -19.064  1.00  0.00      BSYN  
ATOM   1060   CB GLU   120     -34.788 -99.364 -19.209  1.00  0.00      BSYN  
ATOM   1061   CG GLU   120     -35.741 -99.717 -20.320  1.00  0.00      BSYN  
ATOM   1062   CD GLU   120     -36.876-100.676 -19.978  1.00  0.00      BSYN  
ATOM   1063  OE1 GLU   120     -36.915-101.218 -18.890  1.00  0.00      BSYN  
ATOM   1064  OE2 GLU   120     -37.655-100.829 -20.876  1.00  0.00      BSYN  
ATOM   1065    C GLU   120     -32.552 -99.526 -18.139  1.00  0.00      BSYN  
ATOM   1066    O GLU   120     -32.622 -99.532 -16.891  1.00  0.00      BSYN  
ATOM   1067    N ASP   121     -31.679 -98.539 -18.556  1.00  0.00      BSYN  
ATOM   1068    H ASP   121     -31.906 -98.062 -19.381  1.00  0.00      BSYN  
ATOM   1069   CA ASP   121     -30.532 -98.027 -17.866  1.00  0.00      BSYN  
ATOM   1070   CB ASP   121     -29.340 -98.523 -18.718  1.00  0.00      BSYN  
ATOM   1071   CG ASP   121     -27.964 -97.902 -18.557  1.00  0.00      BSYN  
ATOM   1072  OD1 ASP   121     -27.506 -97.419 -19.602  1.00  0.00      BSYN  
ATOM   1073  OD2 ASP   121     -27.386 -97.943 -17.461  1.00  0.00      BSYN  
ATOM   1074    C ASP   121     -30.445 -96.587 -17.415  1.00  0.00      BSYN  
ATOM   1075    O ASP   121     -30.953 -95.725 -18.161  1.00  0.00      BSYN  
ATOM   1076    N PRO   122     -29.851 -96.364 -16.233  1.00  0.00      BSYN  
ATOM   1077   CD PRO   122     -29.562 -97.337 -15.139  1.00  0.00      BSYN  
ATOM   1078   CA PRO   122     -29.505 -95.044 -15.857  1.00  0.00      BSYN  
ATOM   1079   CB PRO   122     -29.564 -95.268 -14.289  1.00  0.00      BSYN  
ATOM   1080   CG PRO   122     -28.794 -96.515 -14.114  1.00  0.00      BSYN  
ATOM   1081    C PRO   122     -28.182 -94.418 -16.361  1.00  0.00      BSYN  
ATOM   1082    O PRO   122     -27.147 -95.080 -16.486  1.00  0.00      BSYN  
ATOM   1083    N PRO   123     -28.398 -93.165 -16.748  1.00  0.00      BSYN  
ATOM   1084   CD PRO   123     -29.490 -92.729 -17.640  1.00  0.00      BSYN  
ATOM   1085   CA PRO   123     -27.255 -92.243 -16.970  1.00  0.00      BSYN  
ATOM   1086   CB PRO   123     -27.717 -91.160 -17.868  1.00  0.00      BSYN  
ATOM   1087   CG PRO   123     -29.218 -91.192 -17.808  1.00  0.00      BSYN  
ATOM   1088    C PRO   123     -26.426 -91.686 -15.862  1.00  0.00      BSYN  
ATOM   1089    O PRO   123     -25.444 -90.934 -16.103  1.00  0.00      BSYN  
ATOM   1090    N GLN   124     -26.739 -91.999 -14.586  1.00  0.00      BSYN  
ATOM   1091    H GLN   124     -27.673 -92.290 -14.515  1.00  0.00      BSYN  
ATOM   1092   CA GLN   124     -26.011 -91.689 -13.369  1.00  0.00      BSYN  
ATOM   1093   CB GLN   124     -26.906 -91.891 -12.051  1.00  0.00      BSYN  
ATOM   1094   CG GLN   124     -27.998 -90.917 -11.918  1.00  0.00      BSYN  
ATOM   1095   CD GLN   124     -29.171 -91.072 -12.937  1.00  0.00      BSYN  
ATOM   1096  OE1 GLN   124     -29.198 -90.391 -13.959  1.00  0.00      BSYN  
ATOM   1097  NE2 GLN   124     -29.961 -92.127 -12.909  1.00  0.00      BSYN  
ATOM   1098 HE21 GLN   124     -29.822 -93.045 -12.594  1.00  0.00      BSYN  
ATOM   1099 HE22 GLN   124     -30.813 -91.732 -13.191  1.00  0.00      BSYN  
ATOM   1100    C GLN   124     -24.645 -92.269 -13.077  1.00  0.00      BSYN  
ATOM   1101    O GLN   124     -24.356 -93.407 -13.291  1.00  0.00      BSYN  
ATOM   1102    N GLU   125     -23.932 -91.429 -12.257  1.00  0.00      BSYN  
ATOM   1103    H GLU   125     -24.503 -90.840 -11.720  1.00  0.00      BSYN  
ATOM   1104   CA GLU   125     -22.441 -91.588 -12.025  1.00  0.00      BSYN  
ATOM   1105   CB GLU   125     -21.793 -90.220 -12.430  1.00  0.00      BSYN  
ATOM   1106   CG GLU   125     -21.703 -89.808 -13.932  1.00  0.00      BSYN  
ATOM   1107   CD GLU   125     -20.879 -88.527 -14.107  1.00  0.00      BSYN  
ATOM   1108  OE1 GLU   125     -21.538 -87.545 -14.573  1.00  0.00      BSYN  
ATOM   1109  OE2 GLU   125     -19.713 -88.516 -13.797  1.00  0.00      BSYN  
ATOM   1110    C GLU   125     -22.278 -91.830 -10.574  1.00  0.00      BSYN  
ATOM   1111    O GLU   125     -21.429 -91.313  -9.831  1.00  0.00      BSYN  
ATOM   1112    N GLU   126     -23.252 -92.642 -10.079  1.00  0.00      BSYN  
ATOM   1113    H GLU   126     -23.665 -93.217 -10.756  1.00  0.00      BSYN  
ATOM   1114   CA GLU   126     -23.611 -92.764  -8.715  1.00  0.00      BSYN  
ATOM   1115   CB GLU   126     -25.154 -92.651  -8.708  1.00  0.00      BSYN  
ATOM   1116   CG GLU   126     -25.750 -92.374  -7.403  1.00  0.00      BSYN  
ATOM   1117   CD GLU   126     -26.309 -90.985  -7.015  1.00  0.00      BSYN  
ATOM   1118  OE1 GLU   126     -25.518 -90.205  -6.438  1.00  0.00      BSYN  
ATOM   1119  OE2 GLU   126     -27.446 -90.662  -7.228  1.00  0.00      BSYN  
ATOM   1120    C GLU   126     -23.142 -94.156  -8.225  1.00  0.00      BSYN  
ATOM   1121    O GLU   126     -23.572 -95.260  -8.607  1.00  0.00      BSYN  
ATOM   1122    N TYR   127     -22.041 -94.115  -7.441  1.00  0.00      BSYN  
ATOM   1123    H TYR   127     -21.643 -93.230  -7.575  1.00  0.00      BSYN  
ATOM   1124   CA TYR   127     -21.660 -95.179  -6.535  1.00  0.00      BSYN  
ATOM   1125   CB TYR   127     -20.492 -94.924  -5.701  1.00  0.00      BSYN  
ATOM   1126   CG TYR   127     -19.230 -95.356  -6.537  1.00  0.00      BSYN  
ATOM   1127  CD1 TYR   127     -18.132 -94.530  -6.535  1.00  0.00      BSYN  
ATOM   1128  CE1 TYR   127     -16.938 -94.916  -7.246  1.00  0.00      BSYN  
ATOM   1129  CD2 TYR   127     -19.229 -96.457  -7.326  1.00  0.00      BSYN  
ATOM   1130  CE2 TYR   127     -18.165 -96.731  -8.162  1.00  0.00      BSYN  
ATOM   1131   CZ TYR   127     -16.989 -96.083  -8.031  1.00  0.00      BSYN  
ATOM   1132   OH TYR   127     -15.873 -96.533  -8.765  1.00  0.00      BSYN  
ATOM   1133   HH TYR   127     -16.144 -97.090  -9.499  1.00  0.00      BSYN  
ATOM   1134    C TYR   127     -22.737 -95.872  -5.736  1.00  0.00      BSYN  
ATOM   1135    O TYR   127     -23.664 -95.360  -5.147  1.00  0.00      BSYN  
ATOM   1136    N GLN   128     -22.602 -97.147  -5.718  1.00  0.00      BSYN  
ATOM   1137    H GLN   128     -21.765 -97.595  -5.962  1.00  0.00      BSYN  
ATOM   1138   CA GLN   128     -23.536 -98.133  -5.176  1.00  0.00      BSYN  
ATOM   1139   CB GLN   128     -24.504 -98.774  -6.169  1.00  0.00      BSYN  
ATOM   1140   CG GLN   128     -25.577 -99.634  -5.572  1.00  0.00      BSYN  
ATOM   1141   CD GLN   128     -25.989-100.913  -6.269  1.00  0.00      BSYN  
ATOM   1142  OE1 GLN   128     -25.857-102.023  -5.842  1.00  0.00      BSYN  
ATOM   1143  NE2 GLN   128     -26.478-100.743  -7.507  1.00  0.00      BSYN  
ATOM   1144 HE21 GLN   128     -27.054-101.450  -7.866  1.00  0.00      BSYN  
ATOM   1145 HE22 GLN   128     -26.485 -99.897  -8.002  1.00  0.00      BSYN  
ATOM   1146    C GLN   128     -22.765 -99.250  -4.482  1.00  0.00      BSYN  
ATOM   1147    O GLN   128     -21.711 -99.632  -4.842  1.00  0.00      BSYN  
ATOM   1148    N GLU   129     -23.270 -99.584  -3.221  1.00  0.00      BSYN  
ATOM   1149    H GLU   129     -23.938 -99.121  -2.674  1.00  0.00      BSYN  
ATOM   1150   CA GLU   129     -22.849-100.768  -2.446  1.00  0.00      BSYN  
ATOM   1151   CB GLU   129     -22.749-100.499  -0.907  1.00  0.00      BSYN  
ATOM   1152   CG GLU   129     -21.826 -99.297  -0.622  1.00  0.00      BSYN  
ATOM   1153   CD GLU   129     -21.180 -99.117   0.746  1.00  0.00      BSYN  
ATOM   1154  OE1 GLU   129     -21.816 -98.560   1.661  1.00  0.00      BSYN  
ATOM   1155  OE2 GLU   129     -20.034 -99.605   0.836  1.00  0.00      BSYN  
ATOM   1156    C GLU   129     -23.922-101.938  -2.710  1.00  0.00      BSYN  
ATOM   1157    O GLU   129     -24.983-101.961  -2.051  1.00  0.00      BSYN  
ATOM   1158    N TYR   130     -23.610-102.843  -3.596  1.00  0.00      BSYN  
ATOM   1159    H TYR   130     -22.828-102.800  -4.185  1.00  0.00      BSYN  
ATOM   1160   CA TYR   130     -24.510-104.047  -3.838  1.00  0.00      BSYN  
ATOM   1161   CB TYR   130     -23.948-105.000  -4.852  1.00  0.00      BSYN  
ATOM   1162   CG TYR   130     -24.080-104.471  -6.227  1.00  0.00      BSYN  
ATOM   1163  CD1 TYR   130     -23.125-103.621  -6.740  1.00  0.00      BSYN  
ATOM   1164  CE1 TYR   130     -22.998-103.341  -8.117  1.00  0.00      BSYN  
ATOM   1165  CD2 TYR   130     -25.037-104.878  -7.103  1.00  0.00      BSYN  
ATOM   1166  CE2 TYR   130     -25.102-104.422  -8.295  1.00  0.00      BSYN  
ATOM   1167   CZ TYR   130     -24.085-103.759  -8.841  1.00  0.00      BSYN  
ATOM   1168   OH TYR   130     -24.091-103.496 -10.188  1.00  0.00      BSYN  
ATOM   1169   HH TYR   130     -23.334-102.920 -10.314  1.00  0.00      BSYN  
ATOM   1170    C TYR   130     -24.765-104.849  -2.467  1.00  0.00      BSYN  
ATOM   1171    O TYR   130     -23.777-105.246  -1.898  1.00  0.00      BSYN  
ATOM   1172    N GLU   131     -26.067-104.862  -2.069  1.00  0.00      BSYN  
ATOM   1173    H GLU   131     -26.826-104.457  -2.539  1.00  0.00      BSYN  
ATOM   1174   CA GLU   131     -26.608-105.777  -1.044  1.00  0.00      BSYN  
ATOM   1175   CB GLU   131     -27.998-105.416  -0.536  1.00  0.00      BSYN  
ATOM   1176   CG GLU   131     -28.061-104.248   0.559  1.00  0.00      BSYN  
ATOM   1177   CD GLU   131     -29.374-104.025   1.312  1.00  0.00      BSYN  
ATOM   1178  OE1 GLU   131     -29.416-103.840   2.540  1.00  0.00      BSYN  
ATOM   1179  OE2 GLU   131     -30.326-103.835   0.567  1.00  0.00      BSYN  
ATOM   1180    C GLU   131     -26.542-107.236  -1.589  1.00  0.00      BSYN  
ATOM   1181    O GLU   131     -26.966-107.483  -2.715  1.00  0.00      BSYN  
ATOM   1182    N PRO   132     -26.186-108.204  -0.748  1.00  0.00      BSYN  
ATOM   1183   CD PRO   132     -25.609-107.944   0.578  1.00  0.00      BSYN  
ATOM   1184   CA PRO   132     -26.035-109.631  -1.152  1.00  0.00      BSYN  
ATOM   1185   CB PRO   132     -24.667-109.958  -0.473  1.00  0.00      BSYN  
ATOM   1186   CG PRO   132     -24.760-109.205   0.871  1.00  0.00      BSYN  
ATOM   1187    C PRO   132     -27.099-110.703  -1.016  1.00  0.00      BSYN  
ATOM   1188    O PRO   132     -28.080-110.443  -0.245  1.00  0.00      BSYN  
ATOM   1189    N GLU   133     -26.601-111.947  -1.268  1.00  0.00      BSYN  
ATOM   1190    H GLU   133     -25.629-112.008  -1.379  1.00  0.00      BSYN  
ATOM   1191   CA GLU   133     -27.478-113.148  -1.120  1.00  0.00      BSYN  
ATOM   1192   CB GLU   133     -27.305-114.201  -2.305  1.00  0.00      BSYN  
ATOM   1193   CG GLU   133     -25.867-114.696  -2.289  1.00  0.00      BSYN  
ATOM   1194   CD GLU   133     -25.415-115.898  -3.202  1.00  0.00      BSYN  
ATOM   1195  OE1 GLU   133     -26.285-116.479  -3.893  1.00  0.00      BSYN  
ATOM   1196  OE2 GLU   133     -24.246-116.304  -3.137  1.00  0.00      BSYN  
ATOM   1197    C GLU   133     -26.942-113.912   0.224  1.00  0.00      BSYN  
ATOM   1198    O GLU   133     -26.122-113.336   0.928  1.00  0.00      BSYN  
ATOM   1199    N ALA   134     -27.522-115.089   0.645  1.00  0.00      BSYN  
ATOM   1200    H ALA   134     -27.946-115.771   0.083  1.00  0.00      BSYN  
ATOM   1201   CA ALA   134     -27.331-115.723   1.987  1.00  0.00      BSYN  
ATOM   1202   CB ALA   134     -28.459-115.700   2.891  1.00  0.00      BSYN  
ATOM   1203    C ALA   134     -26.855-117.139   1.775  1.00  0.00      BSYN  
ATOM   1204  OT1 ALA   134     -26.091-117.724   2.444  1.00  0.00      BSYN  
ATOM   1205  OT2 ALA   134     -27.264-117.665   0.694  1.00  0.00      BSYN  
END
