# Supplementary material for: Data set of intrinsically disordered proteins analysed at a local protein conformation level
Source: Data Brief. 2020 Mar 5;29:105383. doi: 10.1016/j.dib.2020.105383 (PMC7078294; doi:10.1016/j.dib.2020.105383)
Supplement: Supplementary file 1 [file mmc1.zip › the data/1-DATA/PED1AAD-pdb/1AAD-121.pdb]

CRYST1    1.000    1.000    1.000  90.00  90.00  90.00 P 1           1
ATOM      1  HT1 MET     1       8.392-110.748   9.266  1.00  0.00      BSYN  
ATOM      2  HT2 MET     1       8.728-112.377   9.165  1.00  0.00      BSYN  
ATOM      3    N MET     1       8.038-111.650   8.889  1.00  0.00      BSYN  
ATOM      4  HT3 MET     1       7.097-111.820   9.299  1.00  0.00      BSYN  
ATOM      5   CA MET     1       8.040-111.732   7.395  1.00  0.00      BSYN  
ATOM      6   CB MET     1       8.648-110.366   6.834  1.00  0.00      BSYN  
ATOM      7   CG MET     1       7.673-109.175   6.592  1.00  0.00      BSYN  
ATOM      8   SD MET     1       8.402-107.533   6.338  1.00  0.00      BSYN  
ATOM      9   CE MET     1       7.978-106.743   7.889  1.00  0.00      BSYN  
ATOM     10    C MET     1       8.710-113.010   7.190  1.00  0.00      BSYN  
ATOM     11    O MET     1       9.785-113.384   7.767  1.00  0.00      BSYN  
ATOM     12    N ASP     2       7.912-113.766   6.492  1.00  0.00      BSYN  
ATOM     13    H ASP     2       6.984-113.618   6.768  1.00  0.00      BSYN  
ATOM     14   CA ASP     2       8.585-114.757   5.612  1.00  0.00      BSYN  
ATOM     15   CB ASP     2       8.210-116.148   5.937  1.00  0.00      BSYN  
ATOM     16   CG ASP     2       6.700-116.450   5.811  1.00  0.00      BSYN  
ATOM     17  OD1 ASP     2       5.863-116.081   6.616  1.00  0.00      BSYN  
ATOM     18  OD2 ASP     2       6.286-116.990   4.763  1.00  0.00      BSYN  
ATOM     19    C ASP     2       8.496-114.545   4.042  1.00  0.00      BSYN  
ATOM     20    O ASP     2       8.491-115.497   3.219  1.00  0.00      BSYN  
ATOM     21    N VAL     3       8.452-113.258   3.604  1.00  0.00      BSYN  
ATOM     22    H VAL     3       8.234-112.524   4.215  1.00  0.00      BSYN  
ATOM     23   CA VAL     3       8.170-112.892   2.200  1.00  0.00      BSYN  
ATOM     24   CB VAL     3       7.173-111.641   2.240  1.00  0.00      BSYN  
ATOM     25  CG1 VAL     3       7.820-110.387   2.841  1.00  0.00      BSYN  
ATOM     26  CG2 VAL     3       6.702-111.211   0.818  1.00  0.00      BSYN  
ATOM     27    C VAL     3       9.332-112.824   1.291  1.00  0.00      BSYN  
ATOM     28    O VAL     3      10.418-112.464   1.851  1.00  0.00      BSYN  
ATOM     29    N PHE     4       9.356-113.263   0.063  1.00  0.00      BSYN  
ATOM     30    H PHE     4       8.553-113.488  -0.452  1.00  0.00      BSYN  
ATOM     31   CA PHE     4      10.546-113.107  -0.770  1.00  0.00      BSYN  
ATOM     32   CB PHE     4      10.953-114.525  -1.298  1.00  0.00      BSYN  
ATOM     33   CG PHE     4       9.849-115.262  -2.100  1.00  0.00      BSYN  
ATOM     34  CD1 PHE     4       9.669-114.870  -3.417  1.00  0.00      BSYN  
ATOM     35  CD2 PHE     4       8.938-116.108  -1.578  1.00  0.00      BSYN  
ATOM     36  CE1 PHE     4       8.592-115.337  -4.129  1.00  0.00      BSYN  
ATOM     37  CE2 PHE     4       7.904-116.573  -2.212  1.00  0.00      BSYN  
ATOM     38   CZ PHE     4       7.660-116.126  -3.454  1.00  0.00      BSYN  
ATOM     39    C PHE     4      10.513-111.921  -1.586  1.00  0.00      BSYN  
ATOM     40    O PHE     4       9.475-111.513  -2.221  1.00  0.00      BSYN  
ATOM     41    N MET     5      11.700-111.375  -1.798  1.00  0.00      BSYN  
ATOM     42    H MET     5      12.465-111.825  -1.384  1.00  0.00      BSYN  
ATOM     43   CA MET     5      11.766-110.171  -2.613  1.00  0.00      BSYN  
ATOM     44   CB MET     5      12.902-109.185  -2.172  1.00  0.00      BSYN  
ATOM     45   CG MET     5      14.351-109.679  -2.122  1.00  0.00      BSYN  
ATOM     46   SD MET     5      15.300-108.333  -1.404  1.00  0.00      BSYN  
ATOM     47   CE MET     5      15.664-109.125   0.154  1.00  0.00      BSYN  
ATOM     48    C MET     5      11.930-110.368  -4.155  1.00  0.00      BSYN  
ATOM     49    O MET     5      11.455-109.526  -4.952  1.00  0.00      BSYN  
ATOM     50    N LYS     6      12.507-111.555  -4.387  1.00  0.00      BSYN  
ATOM     51    H LYS     6      12.433-112.343  -3.810  1.00  0.00      BSYN  
ATOM     52   CA LYS     6      12.936-111.694  -5.762  1.00  0.00      BSYN  
ATOM     53   CB LYS     6      14.489-111.649  -6.010  1.00  0.00      BSYN  
ATOM     54   CG LYS     6      15.487-112.511  -5.190  1.00  0.00      BSYN  
ATOM     55   CD LYS     6      16.688-111.694  -4.726  1.00  0.00      BSYN  
ATOM     56   CE LYS     6      17.279-112.362  -3.471  1.00  0.00      BSYN  
ATOM     57   NZ LYS     6      18.600-111.637  -3.218  1.00  0.00      BSYN  
ATOM     58  HZ1 LYS     6      19.215-111.861  -4.026  1.00  0.00      BSYN  
ATOM     59  HZ2 LYS     6      18.252-110.660  -3.295  1.00  0.00      BSYN  
ATOM     60  HZ3 LYS     6      19.076-111.721  -2.298  1.00  0.00      BSYN  
ATOM     61    C LYS     6      12.196-112.985  -6.106  1.00  0.00      BSYN  
ATOM     62    O LYS     6      12.242-114.054  -5.415  1.00  0.00      BSYN  
ATOM     63    N GLY     7      11.508-112.877  -7.213  1.00  0.00      BSYN  
ATOM     64    H GLY     7      11.910-112.214  -7.813  1.00  0.00      BSYN  
ATOM     65   CA GLY     7      10.482-113.775  -7.753  1.00  0.00      BSYN  
ATOM     66    C GLY     7      11.135-115.050  -8.443  1.00  0.00      BSYN  
ATOM     67    O GLY     7      12.357-115.496  -8.192  1.00  0.00      BSYN  
ATOM     68    N LEU     8      10.285-115.694  -9.325  1.00  0.00      BSYN  
ATOM     69    H LEU     8       9.399-115.341  -9.551  1.00  0.00      BSYN  
ATOM     70   CA LEU     8      10.771-117.031  -9.850  1.00  0.00      BSYN  
ATOM     71   CB LEU     8       9.768-118.131  -9.304  1.00  0.00      BSYN  
ATOM     72   CG LEU     8      10.417-119.477  -8.923  1.00  0.00      BSYN  
ATOM     73  CD1 LEU     8      11.189-119.335  -7.682  1.00  0.00      BSYN  
ATOM     74  CD2 LEU     8       9.450-120.480  -8.675  1.00  0.00      BSYN  
ATOM     75    C LEU     8      10.648-117.171 -11.306  1.00  0.00      BSYN  
ATOM     76    O LEU     8      11.584-116.751 -11.973  1.00  0.00      BSYN  
ATOM     77    N SER     9       9.580-117.782 -11.898  1.00  0.00      BSYN  
ATOM     78    H SER     9       8.731-117.974 -11.448  1.00  0.00      BSYN  
ATOM     79   CA SER     9       9.700-118.237 -13.299  1.00  0.00      BSYN  
ATOM     80   CB SER     9       8.844-119.473 -13.604  1.00  0.00      BSYN  
ATOM     81   OG SER     9       7.423-119.217 -13.472  1.00  0.00      BSYN  
ATOM     82   HG SER     9       7.153-118.476 -14.019  1.00  0.00      BSYN  
ATOM     83    C SER     9       9.185-117.102 -14.250  1.00  0.00      BSYN  
ATOM     84    O SER     9       8.316-117.287 -15.060  1.00  0.00      BSYN  
ATOM     85    N MET    10       9.972-115.961 -14.199  1.00  0.00      BSYN  
ATOM     86    H MET    10      10.790-115.930 -13.660  1.00  0.00      BSYN  
ATOM     87   CA MET    10       9.823-114.956 -15.344  1.00  0.00      BSYN  
ATOM     88   CB MET    10       9.508-113.510 -14.699  1.00  0.00      BSYN  
ATOM     89   CG MET    10       8.788-112.463 -15.546  1.00  0.00      BSYN  
ATOM     90   SD MET    10       7.559-113.175 -16.668  1.00  0.00      BSYN  
ATOM     91   CE MET    10       8.386-113.087 -18.199  1.00  0.00      BSYN  
ATOM     92    C MET    10      11.266-114.801 -15.833  1.00  0.00      BSYN  
ATOM     93    O MET    10      12.150-115.234 -15.100  1.00  0.00      BSYN  
ATOM     94    N ALA    11      11.496-114.205 -17.062  1.00  0.00      BSYN  
ATOM     95    H ALA    11      10.827-113.758 -17.621  1.00  0.00      BSYN  
ATOM     96   CA ALA    11      12.824-114.116 -17.662  1.00  0.00      BSYN  
ATOM     97   CB ALA    11      12.690-114.222 -19.199  1.00  0.00      BSYN  
ATOM     98    C ALA    11      13.875-113.121 -17.190  1.00  0.00      BSYN  
ATOM     99    O ALA    11      14.484-112.376 -17.981  1.00  0.00      BSYN  
ATOM    100    N LYS    12      14.162-113.207 -15.908  1.00  0.00      BSYN  
ATOM    101    H LYS    12      13.746-113.941 -15.410  1.00  0.00      BSYN  
ATOM    102   CA LYS    12      15.174-112.429 -15.216  1.00  0.00      BSYN  
ATOM    103   CB LYS    12      14.903-112.077 -13.775  1.00  0.00      BSYN  
ATOM    104   CG LYS    12      14.024-110.834 -13.465  1.00  0.00      BSYN  
ATOM    105   CD LYS    12      14.007-110.693 -11.856  1.00  0.00      BSYN  
ATOM    106   CE LYS    12      13.513-109.351 -11.428  1.00  0.00      BSYN  
ATOM    107   NZ LYS    12      14.562-108.413 -11.618  1.00  0.00      BSYN  
ATOM    108  HZ1 LYS    12      14.211-107.689 -10.960  1.00  0.00      BSYN  
ATOM    109  HZ2 LYS    12      15.526-108.662 -11.319  1.00  0.00      BSYN  
ATOM    110  HZ3 LYS    12      14.597-108.157 -12.625  1.00  0.00      BSYN  
ATOM    111    C LYS    12      16.558-112.910 -15.301  1.00  0.00      BSYN  
ATOM    112    O LYS    12      16.887-113.946 -14.742  1.00  0.00      BSYN  
ATOM    113    N GLU    13      17.470-112.005 -15.796  1.00  0.00      BSYN  
ATOM    114    H GLU    13      17.273-111.092 -16.094  1.00  0.00      BSYN  
ATOM    115   CA GLU    13      18.854-112.498 -16.003  1.00  0.00      BSYN  
ATOM    116   CB GLU    13      19.142-113.045 -17.352  1.00  0.00      BSYN  
ATOM    117   CG GLU    13      18.583-112.234 -18.488  1.00  0.00      BSYN  
ATOM    118   CD GLU    13      19.389-112.141 -19.836  1.00  0.00      BSYN  
ATOM    119  OE1 GLU    13      20.351-112.924 -20.088  1.00  0.00      BSYN  
ATOM    120  OE2 GLU    13      19.010-111.335 -20.697  1.00  0.00      BSYN  
ATOM    121    C GLU    13      19.973-111.620 -15.609  1.00  0.00      BSYN  
ATOM    122    O GLU    13      21.039-111.940 -14.964  1.00  0.00      BSYN  
ATOM    123    N GLY    14      19.861-110.323 -16.012  1.00  0.00      BSYN  
ATOM    124    H GLY    14      19.075-110.281 -16.596  1.00  0.00      BSYN  
ATOM    125   CA GLY    14      20.686-109.274 -15.421  1.00  0.00      BSYN  
ATOM    126    C GLY    14      19.977-107.944 -15.652  1.00  0.00      BSYN  
ATOM    127    O GLY    14      19.704-107.544 -16.815  1.00  0.00      BSYN  
ATOM    128    N VAL    15      19.633-107.234 -14.552  1.00  0.00      BSYN  
ATOM    129    H VAL    15      19.874-107.535 -13.651  1.00  0.00      BSYN  
ATOM    130   CA VAL    15      18.976-105.891 -14.828  1.00  0.00      BSYN  
ATOM    131   CB VAL    15      17.569-105.913 -14.462  1.00  0.00      BSYN  
ATOM    132  CG1 VAL    15      16.552-106.546 -15.477  1.00  0.00      BSYN  
ATOM    133  CG2 VAL    15      17.253-106.766 -13.200  1.00  0.00      BSYN  
ATOM    134    C VAL    15      19.573-104.656 -14.232  1.00  0.00      BSYN  
ATOM    135    O VAL    15      19.235-103.538 -14.633  1.00  0.00      BSYN  
ATOM    136    N VAL    16      20.740-104.743 -13.515  1.00  0.00      BSYN  
ATOM    137    H VAL    16      21.120-105.622 -13.306  1.00  0.00      BSYN  
ATOM    138   CA VAL    16      21.345-103.572 -12.867  1.00  0.00      BSYN  
ATOM    139   CB VAL    16      21.761-103.914 -11.414  1.00  0.00      BSYN  
ATOM    140  CG1 VAL    16      22.422-102.761 -10.741  1.00  0.00      BSYN  
ATOM    141  CG2 VAL    16      20.802-104.519 -10.558  1.00  0.00      BSYN  
ATOM    142    C VAL    16      22.569-103.129 -13.639  1.00  0.00      BSYN  
ATOM    143    O VAL    16      23.541-103.830 -13.652  1.00  0.00      BSYN  
ATOM    144    N ALA    17      22.559-101.960 -14.345  1.00  0.00      BSYN  
ATOM    145    H ALA    17      21.706-101.503 -14.500  1.00  0.00      BSYN  
ATOM    146   CA ALA    17      23.738-101.368 -14.996  1.00  0.00      BSYN  
ATOM    147   CB ALA    17      23.577-101.426 -16.459  1.00  0.00      BSYN  
ATOM    148    C ALA    17      24.226-100.047 -14.570  1.00  0.00      BSYN  
ATOM    149    O ALA    17      25.269 -99.960 -13.900  1.00  0.00      BSYN  
ATOM    150    N ALA    18      23.472 -98.978 -14.973  1.00  0.00      BSYN  
ATOM    151    H ALA    18      22.776 -99.020 -15.661  1.00  0.00      BSYN  
ATOM    152   CA ALA    18      23.695 -97.628 -14.377  1.00  0.00      BSYN  
ATOM    153   CB ALA    18      22.843 -96.697 -15.135  1.00  0.00      BSYN  
ATOM    154    C ALA    18      23.449 -97.339 -12.922  1.00  0.00      BSYN  
ATOM    155    O ALA    18      22.410 -97.578 -12.395  1.00  0.00      BSYN  
ATOM    156    N ALA    19      24.569 -96.957 -12.268  1.00  0.00      BSYN  
ATOM    157    H ALA    19      25.473 -96.894 -12.642  1.00  0.00      BSYN  
ATOM    158   CA ALA    19      24.537 -96.252 -10.971  1.00  0.00      BSYN  
ATOM    159   CB ALA    19      25.561 -96.846 -10.184  1.00  0.00      BSYN  
ATOM    160    C ALA    19      25.003 -94.784 -11.365  1.00  0.00      BSYN  
ATOM    161    O ALA    19      24.336 -93.837 -11.205  1.00  0.00      BSYN  
ATOM    162    N GLU    20      26.236 -94.783 -11.978  1.00  0.00      BSYN  
ATOM    163    H GLU    20      26.554 -95.637 -12.340  1.00  0.00      BSYN  
ATOM    164   CA GLU    20      26.925 -93.563 -12.302  1.00  0.00      BSYN  
ATOM    165   CB GLU    20      28.371 -93.928 -12.699  1.00  0.00      BSYN  
ATOM    166   CG GLU    20      29.304 -93.058 -11.856  1.00  0.00      BSYN  
ATOM    167   CD GLU    20      30.588 -92.802 -12.507  1.00  0.00      BSYN  
ATOM    168  OE1 GLU    20      31.437 -93.567 -12.553  1.00  0.00      BSYN  
ATOM    169  OE2 GLU    20      30.653 -91.815 -13.213  1.00  0.00      BSYN  
ATOM    170    C GLU    20      26.276 -92.938 -13.442  1.00  0.00      BSYN  
ATOM    171    O GLU    20      26.207 -93.544 -14.631  1.00  0.00      BSYN  
ATOM    172    N LYS    21      25.675 -91.847 -13.171  1.00  0.00      BSYN  
ATOM    173    H LYS    21      25.560 -91.577 -12.237  1.00  0.00      BSYN  
ATOM    174   CA LYS    21      25.227 -91.018 -14.256  1.00  0.00      BSYN  
ATOM    175   CB LYS    21      23.645 -90.851 -14.463  1.00  0.00      BSYN  
ATOM    176   CG LYS    21      22.831 -92.124 -14.515  1.00  0.00      BSYN  
ATOM    177   CD LYS    21      21.396 -91.719 -14.214  1.00  0.00      BSYN  
ATOM    178   CE LYS    21      20.579 -92.789 -14.917  1.00  0.00      BSYN  
ATOM    179   NZ LYS    21      20.610 -92.942 -16.338  1.00  0.00      BSYN  
ATOM    180  HZ1 LYS    21      19.660 -93.201 -16.672  1.00  0.00      BSYN  
ATOM    181  HZ2 LYS    21      20.868 -92.019 -16.741  1.00  0.00      BSYN  
ATOM    182  HZ3 LYS    21      21.386 -93.601 -16.552  1.00  0.00      BSYN  
ATOM    183    C LYS    21      25.918 -89.643 -14.089  1.00  0.00      BSYN  
ATOM    184    O LYS    21      25.993 -89.145 -12.935  1.00  0.00      BSYN  
ATOM    185    N THR    22      26.249 -89.096 -15.283  1.00  0.00      BSYN  
ATOM    186    H THR    22      26.126 -89.640 -16.088  1.00  0.00      BSYN  
ATOM    187   CA THR    22      26.696 -87.743 -15.323  1.00  0.00      BSYN  
ATOM    188   CB THR    22      27.329 -87.567 -16.759  1.00  0.00      BSYN  
ATOM    189  OG1 THR    22      28.264 -88.633 -16.855  1.00  0.00      BSYN  
ATOM    190  HG1 THR    22      29.155 -88.324 -17.037  1.00  0.00      BSYN  
ATOM    191  CG2 THR    22      27.962 -86.220 -16.903  1.00  0.00      BSYN  
ATOM    192    C THR    22      25.746 -86.743 -14.806  1.00  0.00      BSYN  
ATOM    193    O THR    22      24.752 -86.405 -15.403  1.00  0.00      BSYN  
ATOM    194    N LYS    23      26.194 -86.214 -13.654  1.00  0.00      BSYN  
ATOM    195    H LYS    23      27.082 -86.509 -13.364  1.00  0.00      BSYN  
ATOM    196   CA LYS    23      25.331 -85.221 -12.981  1.00  0.00      BSYN  
ATOM    197   CB LYS    23      25.802 -85.291 -11.524  1.00  0.00      BSYN  
ATOM    198   CG LYS    23      25.099 -86.356 -10.664  1.00  0.00      BSYN  
ATOM    199   CD LYS    23      25.613 -86.168  -9.230  1.00  0.00      BSYN  
ATOM    200   CE LYS    23      24.948 -84.854  -8.756  1.00  0.00      BSYN  
ATOM    201   NZ LYS    23      25.934 -83.796  -8.533  1.00  0.00      BSYN  
ATOM    202  HZ1 LYS    23      26.573 -83.628  -9.336  1.00  0.00      BSYN  
ATOM    203  HZ2 LYS    23      25.362 -82.939  -8.387  1.00  0.00      BSYN  
ATOM    204  HZ3 LYS    23      26.495 -84.006  -7.683  1.00  0.00      BSYN  
ATOM    205    C LYS    23      25.390 -83.812 -13.629  1.00  0.00      BSYN  
ATOM    206    O LYS    23      26.219 -82.973 -13.372  1.00  0.00      BSYN  
ATOM    207    N GLN    24      24.477 -83.549 -14.558  1.00  0.00      BSYN  
ATOM    208    H GLN    24      23.763 -84.177 -14.792  1.00  0.00      BSYN  
ATOM    209   CA GLN    24      24.481 -82.222 -15.146  1.00  0.00      BSYN  
ATOM    210   CB GLN    24      25.475 -82.340 -16.427  1.00  0.00      BSYN  
ATOM    211   CG GLN    24      26.113 -81.178 -17.058  1.00  0.00      BSYN  
ATOM    212   CD GLN    24      27.090 -81.505 -18.203  1.00  0.00      BSYN  
ATOM    213  OE1 GLN    24      27.515 -82.643 -18.567  1.00  0.00      BSYN  
ATOM    214  NE2 GLN    24      27.528 -80.422 -18.844  1.00  0.00      BSYN  
ATOM    215 HE21 GLN    24      27.312 -79.546 -18.461  1.00  0.00      BSYN  
ATOM    216 HE22 GLN    24      27.718 -80.466 -19.804  1.00  0.00      BSYN  
ATOM    217    C GLN    24      23.160 -81.837 -15.684  1.00  0.00      BSYN  
ATOM    218    O GLN    24      22.554 -82.625 -16.385  1.00  0.00      BSYN  
ATOM    219    N GLY    25      22.472 -80.703 -15.586  1.00  0.00      BSYN  
ATOM    220    H GLY    25      21.693 -80.445 -16.122  1.00  0.00      BSYN  
ATOM    221   CA GLY    25      22.997 -79.821 -14.588  1.00  0.00      BSYN  
ATOM    222    C GLY    25      23.026 -78.491 -15.254  1.00  0.00      BSYN  
ATOM    223    O GLY    25      22.068 -77.779 -15.382  1.00  0.00      BSYN  
ATOM    224    N VAL    26      24.246 -78.087 -15.621  1.00  0.00      BSYN  
ATOM    225    H VAL    26      24.954 -78.725 -15.392  1.00  0.00      BSYN  
ATOM    226   CA VAL    26      24.491 -77.000 -16.574  1.00  0.00      BSYN  
ATOM    227   CB VAL    26      25.555 -76.081 -16.070  1.00  0.00      BSYN  
ATOM    228  CG1 VAL    26      24.933 -75.350 -14.891  1.00  0.00      BSYN  
ATOM    229  CG2 VAL    26      26.879 -76.704 -15.557  1.00  0.00      BSYN  
ATOM    230    C VAL    26      24.763 -77.598 -17.948  1.00  0.00      BSYN  
ATOM    231    O VAL    26      25.801 -78.247 -18.138  1.00  0.00      BSYN  
ATOM    232    N THR    27      23.741 -77.474 -18.769  1.00  0.00      BSYN  
ATOM    233    H THR    27      22.899 -77.116 -18.419  1.00  0.00      BSYN  
ATOM    234   CA THR    27      23.774 -77.898 -20.129  1.00  0.00      BSYN  
ATOM    235   CB THR    27      22.462 -78.588 -20.472  1.00  0.00      BSYN  
ATOM    236  OG1 THR    27      21.858 -79.257 -19.417  1.00  0.00      BSYN  
ATOM    237  HG1 THR    27      21.097 -79.801 -19.631  1.00  0.00      BSYN  
ATOM    238  CG2 THR    27      22.598 -79.697 -21.575  1.00  0.00      BSYN  
ATOM    239    C THR    27      24.112 -76.814 -21.200  1.00  0.00      BSYN  
ATOM    240    O THR    27      23.452 -75.791 -21.224  1.00  0.00      BSYN  
ATOM    241    N GLU    28      25.004 -77.188 -22.173  1.00  0.00      BSYN  
ATOM    242    H GLU    28      25.340 -78.107 -22.236  1.00  0.00      BSYN  
ATOM    243   CA GLU    28      25.254 -76.377 -23.360  1.00  0.00      BSYN  
ATOM    244   CB GLU    28      26.262 -77.024 -24.254  1.00  0.00      BSYN  
ATOM    245   CG GLU    28      27.668 -76.373 -24.107  1.00  0.00      BSYN  
ATOM    246   CD GLU    28      28.398 -76.793 -22.833  1.00  0.00      BSYN  
ATOM    247  OE1 GLU    28      28.092 -76.321 -21.783  1.00  0.00      BSYN  
ATOM    248  OE2 GLU    28      29.282 -77.546 -22.985  1.00  0.00      BSYN  
ATOM    249    C GLU    28      24.029 -76.058 -24.152  1.00  0.00      BSYN  
ATOM    250    O GLU    28      23.527 -76.932 -24.900  1.00  0.00      BSYN  
ATOM    251    N ALA    29      23.505 -74.841 -24.161  1.00  0.00      BSYN  
ATOM    252    H ALA    29      23.790 -74.068 -23.630  1.00  0.00      BSYN  
ATOM    253   CA ALA    29      22.676 -74.492 -25.264  1.00  0.00      BSYN  
ATOM    254   CB ALA    29      21.632 -73.497 -24.803  1.00  0.00      BSYN  
ATOM    255    C ALA    29      23.278 -74.064 -26.570  1.00  0.00      BSYN  
ATOM    256    O ALA    29      24.326 -73.418 -26.634  1.00  0.00      BSYN  
ATOM    257    N ALA    30      22.554 -74.352 -27.672  1.00  0.00      BSYN  
ATOM    258    H ALA    30      21.782 -74.953 -27.722  1.00  0.00      BSYN  
ATOM    259   CA ALA    30      22.809 -73.864 -28.956  1.00  0.00      BSYN  
ATOM    260   CB ALA    30      23.202 -74.953 -30.031  1.00  0.00      BSYN  
ATOM    261    C ALA    30      21.533 -73.232 -29.470  1.00  0.00      BSYN  
ATOM    262    O ALA    30      20.424 -73.361 -28.836  1.00  0.00      BSYN  
ATOM    263    N GLU    31      21.734 -72.564 -30.599  1.00  0.00      BSYN  
ATOM    264    H GLU    31      22.615 -72.430 -31.007  1.00  0.00      BSYN  
ATOM    265   CA GLU    31      20.766 -71.864 -31.313  1.00  0.00      BSYN  
ATOM    266   CB GLU    31      19.579 -72.732 -31.914  1.00  0.00      BSYN  
ATOM    267   CG GLU    31      18.214 -72.205 -31.306  1.00  0.00      BSYN  
ATOM    268   CD GLU    31      17.047 -73.247 -31.433  1.00  0.00      BSYN  
ATOM    269  OE1 GLU    31      16.105 -72.981 -32.224  1.00  0.00      BSYN  
ATOM    270  OE2 GLU    31      17.207 -74.202 -30.669  1.00  0.00      BSYN  
ATOM    271    C GLU    31      20.369 -70.480 -30.669  1.00  0.00      BSYN  
ATOM    272    O GLU    31      19.969 -70.392 -29.523  1.00  0.00      BSYN  
ATOM    273    N LYS    32      20.472 -69.265 -31.370  1.00  0.00      BSYN  
ATOM    274    H LYS    32      20.937 -69.296 -32.232  1.00  0.00      BSYN  
ATOM    275   CA LYS    32      19.978 -67.979 -30.965  1.00  0.00      BSYN  
ATOM    276   CB LYS    32      20.385 -66.918 -32.028  1.00  0.00      BSYN  
ATOM    277   CG LYS    32      21.940 -66.757 -32.366  1.00  0.00      BSYN  
ATOM    278   CD LYS    32      22.375 -66.219 -30.981  1.00  0.00      BSYN  
ATOM    279   CE LYS    32      23.734 -65.534 -31.030  1.00  0.00      BSYN  
ATOM    280   NZ LYS    32      23.733 -64.130 -31.346  1.00  0.00      BSYN  
ATOM    281  HZ1 LYS    32      24.677 -63.707 -31.238  1.00  0.00      BSYN  
ATOM    282  HZ2 LYS    32      23.331 -63.931 -32.284  1.00  0.00      BSYN  
ATOM    283  HZ3 LYS    32      23.159 -63.723 -30.581  1.00  0.00      BSYN  
ATOM    284    C LYS    32      18.486 -68.081 -30.958  1.00  0.00      BSYN  
ATOM    285    O LYS    32      17.808 -68.773 -31.742  1.00  0.00      BSYN  
ATOM    286    N THR    33      17.848 -67.245 -30.132  1.00  0.00      BSYN  
ATOM    287    H THR    33      18.378 -66.595 -29.625  1.00  0.00      BSYN  
ATOM    288   CA THR    33      16.401 -67.286 -30.060  1.00  0.00      BSYN  
ATOM    289   CB THR    33      16.083 -67.101 -28.527  1.00  0.00      BSYN  
ATOM    290  OG1 THR    33      17.162 -67.575 -27.783  1.00  0.00      BSYN  
ATOM    291  HG1 THR    33      17.020 -68.151 -27.028  1.00  0.00      BSYN  
ATOM    292  CG2 THR    33      14.780 -67.698 -28.079  1.00  0.00      BSYN  
ATOM    293    C THR    33      15.714 -66.349 -31.040  1.00  0.00      BSYN  
ATOM    294    O THR    33      14.465 -66.319 -31.258  1.00  0.00      BSYN  
ATOM    295    N LYS    34      16.517 -65.546 -31.805  1.00  0.00      BSYN  
ATOM    296    H LYS    34      17.478 -65.519 -31.611  1.00  0.00      BSYN  
ATOM    297   CA LYS    34      16.150 -64.545 -32.819  1.00  0.00      BSYN  
ATOM    298   CB LYS    34      17.397 -63.939 -33.282  1.00  0.00      BSYN  
ATOM    299   CG LYS    34      17.174 -62.425 -33.543  1.00  0.00      BSYN  
ATOM    300   CD LYS    34      17.294 -61.671 -32.162  1.00  0.00      BSYN  
ATOM    301   CE LYS    34      18.732 -61.582 -31.693  1.00  0.00      BSYN  
ATOM    302   NZ LYS    34      18.800 -60.644 -30.526  1.00  0.00      BSYN  
ATOM    303  HZ1 LYS    34      18.263 -61.162 -29.802  1.00  0.00      BSYN  
ATOM    304  HZ2 LYS    34      19.691 -60.442 -30.029  1.00  0.00      BSYN  
ATOM    305  HZ3 LYS    34      18.465 -59.681 -30.730  1.00  0.00      BSYN  
ATOM    306    C LYS    34      15.422 -65.100 -33.996  1.00  0.00      BSYN  
ATOM    307    O LYS    34      14.511 -64.579 -34.637  1.00  0.00      BSYN  
ATOM    308    N GLU    35      15.995 -66.264 -34.364  1.00  0.00      BSYN  
ATOM    309    H GLU    35      16.698 -66.774 -33.911  1.00  0.00      BSYN  
ATOM    310   CA GLU    35      15.543 -66.913 -35.527  1.00  0.00      BSYN  
ATOM    311   CB GLU    35      16.737 -67.678 -36.162  1.00  0.00      BSYN  
ATOM    312   CG GLU    35      17.800 -66.897 -36.809  1.00  0.00      BSYN  
ATOM    313   CD GLU    35      19.143 -67.750 -37.190  1.00  0.00      BSYN  
ATOM    314  OE1 GLU    35      18.974 -68.873 -37.716  1.00  0.00      BSYN  
ATOM    315  OE2 GLU    35      20.267 -67.248 -36.912  1.00  0.00      BSYN  
ATOM    316    C GLU    35      14.178 -67.689 -35.600  1.00  0.00      BSYN  
ATOM    317    O GLU    35      14.163 -68.867 -35.187  1.00  0.00      BSYN  
ATOM    318    N GLY    36      13.211 -66.933 -36.144  1.00  0.00      BSYN  
ATOM    319    H GLY    36      13.571 -66.206 -36.693  1.00  0.00      BSYN  
ATOM    320   CA GLY    36      11.753 -67.112 -36.117  1.00  0.00      BSYN  
ATOM    321    C GLY    36      10.965 -66.789 -37.413  1.00  0.00      BSYN  
ATOM    322    O GLY    36      10.768 -65.557 -37.672  1.00  0.00      BSYN  
ATOM    323    N VAL    37      10.558 -67.907 -38.010  1.00  0.00      BSYN  
ATOM    324    H VAL    37      11.035 -68.680 -37.644  1.00  0.00      BSYN  
ATOM    325   CA VAL    37       9.683 -67.840 -39.095  1.00  0.00      BSYN  
ATOM    326   CB VAL    37      10.336 -68.611 -40.291  1.00  0.00      BSYN  
ATOM    327  CG1 VAL    37      10.238 -70.183 -40.307  1.00  0.00      BSYN  
ATOM    328  CG2 VAL    37       9.704 -68.076 -41.632  1.00  0.00      BSYN  
ATOM    329    C VAL    37       8.236 -68.253 -38.610  1.00  0.00      BSYN  
ATOM    330    O VAL    37       8.118 -68.969 -37.626  1.00  0.00      BSYN  
ATOM    331    N LEU    38       7.166 -67.813 -39.348  1.00  0.00      BSYN  
ATOM    332    H LEU    38       7.365 -67.478 -40.247  1.00  0.00      BSYN  
ATOM    333   CA LEU    38       5.754 -68.151 -39.161  1.00  0.00      BSYN  
ATOM    334   CB LEU    38       5.078 -66.771 -39.178  1.00  0.00      BSYN  
ATOM    335   CG LEU    38       5.539 -65.655 -38.117  1.00  0.00      BSYN  
ATOM    336  CD1 LEU    38       5.112 -64.227 -38.329  1.00  0.00      BSYN  
ATOM    337  CD2 LEU    38       5.377 -66.184 -36.740  1.00  0.00      BSYN  
ATOM    338    C LEU    38       5.356 -69.178 -40.304  1.00  0.00      BSYN  
ATOM    339    O LEU    38       4.783 -68.833 -41.311  1.00  0.00      BSYN  
ATOM    340    N TYR    39       5.709 -70.459 -40.025  1.00  0.00      BSYN  
ATOM    341    H TYR    39       6.222 -70.603 -39.203  1.00  0.00      BSYN  
ATOM    342   CA TYR    39       5.354 -71.525 -40.914  1.00  0.00      BSYN  
ATOM    343   CB TYR    39       6.596 -71.904 -41.781  1.00  0.00      BSYN  
ATOM    344   CG TYR    39       6.563 -73.140 -42.636  1.00  0.00      BSYN  
ATOM    345  CD1 TYR    39       7.110 -74.271 -41.924  1.00  0.00      BSYN  
ATOM    346  CE1 TYR    39       7.004 -75.517 -42.489  1.00  0.00      BSYN  
ATOM    347  CD2 TYR    39       6.122 -73.190 -43.943  1.00  0.00      BSYN  
ATOM    348  CE2 TYR    39       6.112 -74.461 -44.592  1.00  0.00      BSYN  
ATOM    349   CZ TYR    39       6.476 -75.597 -43.800  1.00  0.00      BSYN  
ATOM    350   OH TYR    39       6.205 -76.907 -44.216  1.00  0.00      BSYN  
ATOM    351   HH TYR    39       6.628 -77.558 -43.652  1.00  0.00      BSYN  
ATOM    352    C TYR    39       4.670 -72.673 -40.153  1.00  0.00      BSYN  
ATOM    353    O TYR    39       3.734 -73.178 -40.703  1.00  0.00      BSYN  
ATOM    354    N VAL    40       5.159 -72.953 -38.967  1.00  0.00      BSYN  
ATOM    355    H VAL    40       5.515 -72.213 -38.432  1.00  0.00      BSYN  
ATOM    356   CA VAL    40       4.899 -74.181 -38.247  1.00  0.00      BSYN  
ATOM    357   CB VAL    40       5.693 -74.055 -36.985  1.00  0.00      BSYN  
ATOM    358  CG1 VAL    40       5.592 -75.400 -36.325  1.00  0.00      BSYN  
ATOM    359  CG2 VAL    40       7.107 -73.568 -37.032  1.00  0.00      BSYN  
ATOM    360    C VAL    40       3.495 -74.301 -37.986  1.00  0.00      BSYN  
ATOM    361    O VAL    40       2.950 -73.306 -37.400  1.00  0.00      BSYN  
ATOM    362    N GLY    41       2.886 -75.515 -38.281  1.00  0.00      BSYN  
ATOM    363    H GLY    41       3.260 -76.420 -38.233  1.00  0.00      BSYN  
ATOM    364   CA GLY    41       1.449 -75.625 -38.158  1.00  0.00      BSYN  
ATOM    365    C GLY    41       0.938 -76.036 -36.869  1.00  0.00      BSYN  
ATOM    366    O GLY    41       0.574 -77.176 -36.730  1.00  0.00      BSYN  
ATOM    367    N SER    42       0.905 -75.133 -35.845  1.00  0.00      BSYN  
ATOM    368    H SER    42       0.992 -74.163 -35.951  1.00  0.00      BSYN  
ATOM    369   CA SER    42       0.425 -75.706 -34.568  1.00  0.00      BSYN  
ATOM    370   CB SER    42       1.508 -76.309 -33.698  1.00  0.00      BSYN  
ATOM    371   OG SER    42       2.809 -76.481 -34.382  1.00  0.00      BSYN  
ATOM    372   HG SER    42       2.603 -76.988 -35.171  1.00  0.00      BSYN  
ATOM    373    C SER    42      -0.393 -74.718 -33.759  1.00  0.00      BSYN  
ATOM    374    O SER    42      -0.322 -73.470 -33.846  1.00  0.00      BSYN  
ATOM    375    N LYS    43      -1.268 -75.385 -32.946  1.00  0.00      BSYN  
ATOM    376    H LYS    43      -1.186 -76.354 -32.822  1.00  0.00      BSYN  
ATOM    377   CA LYS    43      -2.475 -74.739 -32.323  1.00  0.00      BSYN  
ATOM    378   CB LYS    43      -3.713 -74.823 -33.234  1.00  0.00      BSYN  
ATOM    379   CG LYS    43      -3.542 -73.676 -34.243  1.00  0.00      BSYN  
ATOM    380   CD LYS    43      -4.198 -72.442 -33.791  1.00  0.00      BSYN  
ATOM    381   CE LYS    43      -5.748 -72.385 -33.789  1.00  0.00      BSYN  
ATOM    382   NZ LYS    43      -6.272 -72.424 -35.168  1.00  0.00      BSYN  
ATOM    383  HZ1 LYS    43      -7.294 -72.613 -35.124  1.00  0.00      BSYN  
ATOM    384  HZ2 LYS    43      -5.941 -71.501 -35.516  1.00  0.00      BSYN  
ATOM    385  HZ3 LYS    43      -5.774 -73.260 -35.535  1.00  0.00      BSYN  
ATOM    386    C LYS    43      -3.135 -75.438 -31.080  1.00  0.00      BSYN  
ATOM    387    O LYS    43      -3.022 -76.704 -31.047  1.00  0.00      BSYN  
ATOM    388    N THR    44      -3.812 -74.778 -30.049  1.00  0.00      BSYN  
ATOM    389    H THR    44      -4.177 -75.295 -29.301  1.00  0.00      BSYN  
ATOM    390   CA THR    44      -4.142 -73.405 -29.869  1.00  0.00      BSYN  
ATOM    391   CB THR    44      -5.535 -73.129 -29.275  1.00  0.00      BSYN  
ATOM    392  OG1 THR    44      -5.328 -73.638 -27.982  1.00  0.00      BSYN  
ATOM    393  HG1 THR    44      -5.908 -73.170 -27.376  1.00  0.00      BSYN  
ATOM    394  CG2 THR    44      -6.738 -73.934 -29.857  1.00  0.00      BSYN  
ATOM    395    C THR    44      -3.074 -72.498 -29.264  1.00  0.00      BSYN  
ATOM    396    O THR    44      -2.047 -73.068 -28.769  1.00  0.00      BSYN  
ATOM    397    N ARG    45      -3.234 -71.226 -29.550  1.00  0.00      BSYN  
ATOM    398    H ARG    45      -3.690 -70.994 -30.386  1.00  0.00      BSYN  
ATOM    399   CA ARG    45      -2.267 -70.318 -28.986  1.00  0.00      BSYN  
ATOM    400   CB ARG    45      -1.537 -69.722 -30.083  1.00  0.00      BSYN  
ATOM    401   CG ARG    45      -2.362 -68.972 -31.179  1.00  0.00      BSYN  
ATOM    402   CD ARG    45      -1.508 -68.227 -32.192  1.00  0.00      BSYN  
ATOM    403   NE ARG    45      -2.598 -67.806 -33.010  1.00  0.00      BSYN  
ATOM    404   HE ARG    45      -3.121 -68.446 -33.536  1.00  0.00      BSYN  
ATOM    405   CZ ARG    45      -2.762 -66.530 -33.262  1.00  0.00      BSYN  
ATOM    406  NH1 ARG    45      -3.704 -66.327 -34.107  1.00  0.00      BSYN  
ATOM    407 HH11 ARG    45      -4.170 -65.454 -34.252  1.00  0.00      BSYN  
ATOM    408 HH12 ARG    45      -4.261 -67.030 -34.550  1.00  0.00      BSYN  
ATOM    409  NH2 ARG    45      -2.097 -65.436 -32.779  1.00  0.00      BSYN  
ATOM    410 HH21 ARG    45      -2.282 -64.510 -33.107  1.00  0.00      BSYN  
ATOM    411 HH22 ARG    45      -1.278 -65.691 -32.266  1.00  0.00      BSYN  
ATOM    412    C ARG    45      -3.100 -69.378 -28.182  1.00  0.00      BSYN  
ATOM    413    O ARG    45      -4.037 -68.774 -28.669  1.00  0.00      BSYN  
ATOM    414    N GLU    46      -2.690 -69.086 -26.868  1.00  0.00      BSYN  
ATOM    415    H GLU    46      -1.784 -69.269 -26.542  1.00  0.00      BSYN  
ATOM    416   CA GLU    46      -3.631 -68.392 -25.953  1.00  0.00      BSYN  
ATOM    417   CB GLU    46      -3.581 -69.116 -24.530  1.00  0.00      BSYN  
ATOM    418   CG GLU    46      -4.936 -69.723 -24.083  1.00  0.00      BSYN  
ATOM    419   CD GLU    46      -4.610 -71.124 -23.555  1.00  0.00      BSYN  
ATOM    420  OE1 GLU    46      -4.033 -71.179 -22.435  1.00  0.00      BSYN  
ATOM    421  OE2 GLU    46      -4.867 -71.982 -24.298  1.00  0.00      BSYN  
ATOM    422    C GLU    46      -3.331 -66.815 -25.925  1.00  0.00      BSYN  
ATOM    423    O GLU    46      -2.416 -66.369 -26.589  1.00  0.00      BSYN  
ATOM    424    N GLY    47      -4.104 -65.908 -25.298  1.00  0.00      BSYN  
ATOM    425    H GLY    47      -4.995 -66.160 -24.978  1.00  0.00      BSYN  
ATOM    426   CA GLY    47      -3.776 -64.445 -25.455  1.00  0.00      BSYN  
ATOM    427    C GLY    47      -5.084 -63.615 -25.439  1.00  0.00      BSYN  
ATOM    428    O GLY    47      -5.381 -62.848 -24.479  1.00  0.00      BSYN  
ATOM    429    N VAL    48      -5.732 -63.761 -26.594  1.00  0.00      BSYN  
ATOM    430    H VAL    48      -5.572 -64.424 -27.298  1.00  0.00      BSYN  
ATOM    431   CA VAL    48      -7.019 -63.010 -26.817  1.00  0.00      BSYN  
ATOM    432   CB VAL    48      -6.746 -61.979 -28.076  1.00  0.00      BSYN  
ATOM    433  CG1 VAL    48      -5.740 -60.844 -27.655  1.00  0.00      BSYN  
ATOM    434  CG2 VAL    48      -6.349 -62.712 -29.312  1.00  0.00      BSYN  
ATOM    435    C VAL    48      -8.208 -64.045 -27.011  1.00  0.00      BSYN  
ATOM    436    O VAL    48      -8.357 -65.176 -26.615  1.00  0.00      BSYN  
ATOM    437    N VAL    49      -9.252 -63.297 -27.428  1.00  0.00      BSYN  
ATOM    438    H VAL    49      -9.268 -62.369 -27.115  1.00  0.00      BSYN  
ATOM    439   CA VAL    49     -10.547 -63.801 -27.976  1.00  0.00      BSYN  
ATOM    440   CB VAL    49     -11.777 -63.221 -27.329  1.00  0.00      BSYN  
ATOM    441  CG1 VAL    49     -11.829 -63.734 -25.889  1.00  0.00      BSYN  
ATOM    442  CG2 VAL    49     -12.078 -61.719 -27.307  1.00  0.00      BSYN  
ATOM    443    C VAL    49     -10.740 -63.854 -29.501  1.00  0.00      BSYN  
ATOM    444    O VAL    49     -11.625 -64.619 -29.920  1.00  0.00      BSYN  
ATOM    445    N GLN    50     -10.007 -63.104 -30.307  1.00  0.00      BSYN  
ATOM    446    H GLN    50      -9.260 -62.651 -29.861  1.00  0.00      BSYN  
ATOM    447   CA GLN    50     -10.258 -63.065 -31.771  1.00  0.00      BSYN  
ATOM    448   CB GLN    50     -10.207 -61.632 -32.180  1.00  0.00      BSYN  
ATOM    449   CG GLN    50     -10.754 -60.737 -31.109  1.00  0.00      BSYN  
ATOM    450   CD GLN    50     -10.938 -59.353 -31.500  1.00  0.00      BSYN  
ATOM    451  OE1 GLN    50     -11.971 -58.989 -31.987  1.00  0.00      BSYN  
ATOM    452  NE2 GLN    50      -9.901 -58.565 -31.439  1.00  0.00      BSYN  
ATOM    453 HE21 GLN    50      -9.029 -58.623 -30.995  1.00  0.00      BSYN  
ATOM    454 HE22 GLN    50     -10.134 -57.749 -31.929  1.00  0.00      BSYN  
ATOM    455    C GLN    50      -9.145 -63.982 -32.182  1.00  0.00      BSYN  
ATOM    456    O GLN    50      -8.132 -63.531 -32.688  1.00  0.00      BSYN  
ATOM    457    N GLY    51      -9.535 -65.222 -32.084  1.00  0.00      BSYN  
ATOM    458    H GLY    51     -10.466 -65.372 -31.818  1.00  0.00      BSYN  
ATOM    459   CA GLY    51      -8.598 -66.282 -32.353  1.00  0.00      BSYN  
ATOM    460    C GLY    51      -8.860 -67.148 -33.641  1.00  0.00      BSYN  
ATOM    461    O GLY    51      -7.940 -67.459 -34.428  1.00  0.00      BSYN  
ATOM    462    N VAL    52     -10.089 -67.721 -33.579  1.00  0.00      BSYN  
ATOM    463    H VAL    52     -10.293 -68.271 -32.795  1.00  0.00      BSYN  
ATOM    464   CA VAL    52     -10.842 -67.668 -34.805  1.00  0.00      BSYN  
ATOM    465   CB VAL    52     -11.641 -68.939 -35.092  1.00  0.00      BSYN  
ATOM    466  CG1 VAL    52     -10.685 -69.990 -35.636  1.00  0.00      BSYN  
ATOM    467  CG2 VAL    52     -12.399 -69.493 -33.928  1.00  0.00      BSYN  
ATOM    468    C VAL    52     -11.655 -66.375 -34.970  1.00  0.00      BSYN  
ATOM    469    O VAL    52     -12.444 -66.035 -34.142  1.00  0.00      BSYN  
ATOM    470    N ALA    53     -11.480 -65.591 -36.067  1.00  0.00      BSYN  
ATOM    471    H ALA    53     -10.920 -66.000 -36.759  1.00  0.00      BSYN  
ATOM    472   CA ALA    53     -12.250 -64.415 -36.364  1.00  0.00      BSYN  
ATOM    473   CB ALA    53     -11.539 -63.601 -37.383  1.00  0.00      BSYN  
ATOM    474    C ALA    53     -13.760 -64.434 -36.651  1.00  0.00      BSYN  
ATOM    475    O ALA    53     -14.325 -63.651 -37.408  1.00  0.00      BSYN  
ATOM    476    N SER    54     -14.503 -65.383 -36.146  1.00  0.00      BSYN  
ATOM    477    H SER    54     -14.132 -65.896 -35.398  1.00  0.00      BSYN  
ATOM    478   CA SER    54     -15.909 -65.593 -36.162  1.00  0.00      BSYN  
ATOM    479   CB SER    54     -16.344 -66.682 -37.199  1.00  0.00      BSYN  
ATOM    480   OG SER    54     -15.301 -67.687 -37.499  1.00  0.00      BSYN  
ATOM    481   HG SER    54     -15.384 -67.945 -38.420  1.00  0.00      BSYN  
ATOM    482    C SER    54     -16.476 -66.079 -34.760  1.00  0.00      BSYN  
ATOM    483    O SER    54     -16.741 -67.244 -34.506  1.00  0.00      BSYN  
ATOM    484    N VAL    55     -16.694 -65.054 -33.934  1.00  0.00      BSYN  
ATOM    485    H VAL    55     -16.671 -64.138 -34.279  1.00  0.00      BSYN  
ATOM    486   CA VAL    55     -16.904 -65.300 -32.514  1.00  0.00      BSYN  
ATOM    487   CB VAL    55     -16.345 -64.107 -31.670  1.00  0.00      BSYN  
ATOM    488  CG1 VAL    55     -16.484 -64.485 -30.214  1.00  0.00      BSYN  
ATOM    489  CG2 VAL    55     -14.863 -64.067 -31.910  1.00  0.00      BSYN  
ATOM    490    C VAL    55     -18.377 -65.549 -32.418  1.00  0.00      BSYN  
ATOM    491    O VAL    55     -19.153 -64.664 -32.825  1.00  0.00      BSYN  
ATOM    492    N ALA    56     -18.807 -66.681 -31.786  1.00  0.00      BSYN  
ATOM    493    H ALA    56     -18.111 -67.167 -31.297  1.00  0.00      BSYN  
ATOM    494   CA ALA    56     -20.209 -67.104 -31.837  1.00  0.00      BSYN  
ATOM    495   CB ALA    56     -20.534 -67.949 -33.079  1.00  0.00      BSYN  
ATOM    496    C ALA    56     -20.630 -67.905 -30.667  1.00  0.00      BSYN  
ATOM    497    O ALA    56     -21.600 -67.708 -30.065  1.00  0.00      BSYN  
ATOM    498    N GLU    57     -19.853 -68.973 -30.389  1.00  0.00      BSYN  
ATOM    499    H GLU    57     -19.078 -69.128 -30.968  1.00  0.00      BSYN  
ATOM    500   CA GLU    57     -19.954 -69.677 -29.138  1.00  0.00      BSYN  
ATOM    501   CB GLU    57     -18.828 -70.711 -29.152  1.00  0.00      BSYN  
ATOM    502   CG GLU    57     -19.397 -71.837 -30.086  1.00  0.00      BSYN  
ATOM    503   CD GLU    57     -18.258 -72.562 -30.699  1.00  0.00      BSYN  
ATOM    504  OE1 GLU    57     -17.836 -73.641 -30.151  1.00  0.00      BSYN  
ATOM    505  OE2 GLU    57     -17.577 -71.937 -31.531  1.00  0.00      BSYN  
ATOM    506    C GLU    57     -19.908 -68.856 -27.846  1.00  0.00      BSYN  
ATOM    507    O GLU    57     -19.817 -69.408 -26.795  1.00  0.00      BSYN  
ATOM    508    N LYS    58     -19.902 -67.497 -27.807  1.00  0.00      BSYN  
ATOM    509    H LYS    58     -19.778 -66.895 -28.570  1.00  0.00      BSYN  
ATOM    510   CA LYS    58     -19.633 -66.814 -26.551  1.00  0.00      BSYN  
ATOM    511   CB LYS    58     -19.208 -65.401 -26.756  1.00  0.00      BSYN  
ATOM    512   CG LYS    58     -18.068 -65.227 -25.648  1.00  0.00      BSYN  
ATOM    513   CD LYS    58     -17.673 -63.737 -25.420  1.00  0.00      BSYN  
ATOM    514   CE LYS    58     -16.858 -63.459 -24.197  1.00  0.00      BSYN  
ATOM    515   NZ LYS    58     -15.377 -63.441 -24.450  1.00  0.00      BSYN  
ATOM    516  HZ1 LYS    58     -15.105 -63.001 -23.548  1.00  0.00      BSYN  
ATOM    517  HZ2 LYS    58     -15.211 -64.427 -24.735  1.00  0.00      BSYN  
ATOM    518  HZ3 LYS    58     -15.369 -62.872 -25.321  1.00  0.00      BSYN  
ATOM    519    C LYS    58     -20.825 -66.913 -25.633  1.00  0.00      BSYN  
ATOM    520    O LYS    58     -21.831 -66.271 -25.793  1.00  0.00      BSYN  
ATOM    521    N THR    59     -20.515 -67.735 -24.670  1.00  0.00      BSYN  
ATOM    522    H THR    59     -19.684 -68.248 -24.753  1.00  0.00      BSYN  
ATOM    523   CA THR    59     -21.429 -67.816 -23.508  1.00  0.00      BSYN  
ATOM    524   CB THR    59     -21.531 -69.137 -22.809  1.00  0.00      BSYN  
ATOM    525  OG1 THR    59     -21.934 -70.120 -23.838  1.00  0.00      BSYN  
ATOM    526  HG1 THR    59     -22.280 -69.459 -24.442  1.00  0.00      BSYN  
ATOM    527  CG2 THR    59     -22.538 -69.200 -21.705  1.00  0.00      BSYN  
ATOM    528    C THR    59     -20.887 -66.808 -22.498  1.00  0.00      BSYN  
ATOM    529    O THR    59     -19.655 -66.679 -22.459  1.00  0.00      BSYN  
ATOM    530    N LYS    60     -21.573 -65.993 -21.689  1.00  0.00      BSYN  
ATOM    531    H LYS    60     -22.459 -66.331 -21.440  1.00  0.00      BSYN  
ATOM    532   CA LYS    60     -21.043 -64.978 -20.777  1.00  0.00      BSYN  
ATOM    533   CB LYS    60     -21.967 -63.915 -20.292  1.00  0.00      BSYN  
ATOM    534   CG LYS    60     -22.498 -62.879 -21.244  1.00  0.00      BSYN  
ATOM    535   CD LYS    60     -23.748 -63.352 -22.229  1.00  0.00      BSYN  
ATOM    536   CE LYS    60     -24.598 -62.146 -22.432  1.00  0.00      BSYN  
ATOM    537   NZ LYS    60     -25.864 -62.018 -21.651  1.00  0.00      BSYN  
ATOM    538  HZ1 LYS    60     -26.656 -62.651 -21.884  1.00  0.00      BSYN  
ATOM    539  HZ2 LYS    60     -25.636 -62.134 -20.643  1.00  0.00      BSYN  
ATOM    540  HZ3 LYS    60     -26.242 -61.050 -21.710  1.00  0.00      BSYN  
ATOM    541    C LYS    60     -20.200 -65.568 -19.635  1.00  0.00      BSYN  
ATOM    542    O LYS    60     -20.383 -66.679 -19.199  1.00  0.00      BSYN  
ATOM    543    N GLU    61     -19.223 -64.766 -19.299  1.00  0.00      BSYN  
ATOM    544    H GLU    61     -18.922 -64.075 -19.925  1.00  0.00      BSYN  
ATOM    545   CA GLU    61     -18.513 -64.809 -18.005  1.00  0.00      BSYN  
ATOM    546   CB GLU    61     -17.085 -64.513 -18.377  1.00  0.00      BSYN  
ATOM    547   CG GLU    61     -16.157 -65.722 -18.040  1.00  0.00      BSYN  
ATOM    548   CD GLU    61     -14.772 -65.311 -17.580  1.00  0.00      BSYN  
ATOM    549  OE1 GLU    61     -14.496 -64.188 -17.024  1.00  0.00      BSYN  
ATOM    550  OE2 GLU    61     -13.901 -66.176 -17.709  1.00  0.00      BSYN  
ATOM    551    C GLU    61     -18.891 -63.920 -16.833  1.00  0.00      BSYN  
ATOM    552    O GLU    61     -19.433 -62.850 -17.030  1.00  0.00      BSYN  
ATOM    553    N GLN    62     -18.526 -64.358 -15.633  1.00  0.00      BSYN  
ATOM    554    H GLN    62     -18.175 -65.272 -15.583  1.00  0.00      BSYN  
ATOM    555   CA GLN    62     -18.836 -63.557 -14.448  1.00  0.00      BSYN  
ATOM    556   CB GLN    62     -18.564 -64.494 -13.215  1.00  0.00      BSYN  
ATOM    557   CG GLN    62     -18.725 -63.740 -11.852  1.00  0.00      BSYN  
ATOM    558   CD GLN    62     -18.426 -64.491 -10.595  1.00  0.00      BSYN  
ATOM    559  OE1 GLN    62     -19.230 -64.861  -9.735  1.00  0.00      BSYN  
ATOM    560  NE2 GLN    62     -17.139 -64.650 -10.351  1.00  0.00      BSYN  
ATOM    561 HE21 GLN    62     -16.983 -65.165  -9.532  1.00  0.00      BSYN  
ATOM    562 HE22 GLN    62     -16.435 -64.513 -11.019  1.00  0.00      BSYN  
ATOM    563    C GLN    62     -17.887 -62.357 -14.380  1.00  0.00      BSYN  
ATOM    564    O GLN    62     -16.666 -62.566 -14.348  1.00  0.00      BSYN  
ATOM    565    N ALA    63     -18.478 -61.230 -13.981  1.00  0.00      BSYN  
ATOM    566    H ALA    63     -19.409 -61.288 -13.680  1.00  0.00      BSYN  
ATOM    567   CA ALA    63     -17.750 -59.939 -13.947  1.00  0.00      BSYN  
ATOM    568   CB ALA    63     -18.274 -59.246 -15.229  1.00  0.00      BSYN  
ATOM    569    C ALA    63     -17.671 -59.050 -12.670  1.00  0.00      BSYN  
ATOM    570    O ALA    63     -18.648 -58.628 -12.145  1.00  0.00      BSYN  
ATOM    571    N SER    64     -16.415 -59.125 -12.315  1.00  0.00      BSYN  
ATOM    572    H SER    64     -15.988 -59.928 -12.680  1.00  0.00      BSYN  
ATOM    573   CA SER    64     -15.784 -58.344 -11.323  1.00  0.00      BSYN  
ATOM    574   CB SER    64     -15.598 -58.989  -9.981  1.00  0.00      BSYN  
ATOM    575   OG SER    64     -15.214 -58.089  -8.833  1.00  0.00      BSYN  
ATOM    576   HG SER    64     -14.998 -58.687  -8.113  1.00  0.00      BSYN  
ATOM    577    C SER    64     -14.428 -57.678 -11.722  1.00  0.00      BSYN  
ATOM    578    O SER    64     -13.652 -58.349 -12.351  1.00  0.00      BSYN  
ATOM    579    N HIS    65     -14.168 -56.446 -11.377  1.00  0.00      BSYN  
ATOM    580    H HIS    65     -14.802 -55.927 -10.839  1.00  0.00      BSYN  
ATOM    581   CA HIS    65     -12.878 -55.909 -11.673  1.00  0.00      BSYN  
ATOM    582   CB HIS    65     -12.957 -54.368 -11.743  1.00  0.00      BSYN  
ATOM    583   CG HIS    65     -13.155 -54.049 -13.212  1.00  0.00      BSYN  
ATOM    584  ND1 HIS    65     -12.592 -54.477 -14.286  1.00  0.00      BSYN  
ATOM    585  HD1 HIS    65     -11.799 -55.027 -14.458  1.00  0.00      BSYN  
ATOM    586  CD2 HIS    65     -14.154 -53.224 -13.591  1.00  0.00      BSYN  
ATOM    587  NE2 HIS    65     -14.141 -53.231 -14.916  1.00  0.00      BSYN  
ATOM    588  CE1 HIS    65     -13.136 -53.896 -15.324  1.00  0.00      BSYN  
ATOM    589    C HIS    65     -11.539 -56.374 -10.921  1.00  0.00      BSYN  
ATOM    590    O HIS    65     -10.535 -56.825 -11.454  1.00  0.00      BSYN  
ATOM    591    N LEU    66     -11.563 -56.233  -9.598  1.00  0.00      BSYN  
ATOM    592    H LEU    66     -12.429 -55.912  -9.272  1.00  0.00      BSYN  
ATOM    593   CA LEU    66     -10.583 -56.795  -8.675  1.00  0.00      BSYN  
ATOM    594   CB LEU    66     -10.693 -56.158  -7.306  1.00  0.00      BSYN  
ATOM    595   CG LEU    66     -10.574 -54.639  -6.803  1.00  0.00      BSYN  
ATOM    596  CD1 LEU    66      -9.787 -53.833  -7.735  1.00  0.00      BSYN  
ATOM    597  CD2 LEU    66     -11.853 -53.822  -6.655  1.00  0.00      BSYN  
ATOM    598    C LEU    66     -10.729 -58.273  -8.604  1.00  0.00      BSYN  
ATOM    599    O LEU    66     -11.514 -58.817  -7.844  1.00  0.00      BSYN  
ATOM    600    N GLY    67      -9.880 -58.942  -9.487  1.00  0.00      BSYN  
ATOM    601    H GLY    67      -9.479 -58.268 -10.075  1.00  0.00      BSYN  
ATOM    602   CA GLY    67      -9.747 -60.345  -9.565  1.00  0.00      BSYN  
ATOM    603    C GLY    67      -9.117 -60.571 -10.960  1.00  0.00      BSYN  
ATOM    604    O GLY    67      -8.098 -60.008 -11.121  1.00  0.00      BSYN  
ATOM    605    N GLY    68      -9.590 -61.364 -11.959  1.00  0.00      BSYN  
ATOM    606    H GLY    68      -9.216 -61.218 -12.853  1.00  0.00      BSYN  
ATOM    607   CA GLY    68     -10.699 -62.202 -11.623  1.00  0.00      BSYN  
ATOM    608    C GLY    68     -10.375 -63.554 -11.186  1.00  0.00      BSYN  
ATOM    609    O GLY    68     -10.261 -63.825 -10.016  1.00  0.00      BSYN  
ATOM    610    N ALA    69     -10.220 -64.424 -12.174  1.00  0.00      BSYN  
ATOM    611    H ALA    69     -10.277 -64.106 -13.099  1.00  0.00      BSYN  
ATOM    612   CA ALA    69     -10.047 -65.819 -12.006  1.00  0.00      BSYN  
ATOM    613   CB ALA    69     -11.218 -66.660 -12.427  1.00  0.00      BSYN  
ATOM    614    C ALA    69      -8.854 -66.382 -12.629  1.00  0.00      BSYN  
ATOM    615    O ALA    69      -8.299 -67.361 -12.170  1.00  0.00      BSYN  
ATOM    616    N VAL    70      -8.281 -65.635 -13.687  1.00  0.00      BSYN  
ATOM    617    H VAL    70      -8.642 -64.752 -13.912  1.00  0.00      BSYN  
ATOM    618   CA VAL    70      -7.311 -66.132 -14.628  1.00  0.00      BSYN  
ATOM    619   CB VAL    70      -7.928 -66.498 -15.934  1.00  0.00      BSYN  
ATOM    620  CG1 VAL    70      -6.881 -66.900 -16.930  1.00  0.00      BSYN  
ATOM    621  CG2 VAL    70      -9.124 -67.497 -15.846  1.00  0.00      BSYN  
ATOM    622    C VAL    70      -5.965 -65.278 -14.777  1.00  0.00      BSYN  
ATOM    623    O VAL    70      -6.069 -64.192 -15.251  1.00  0.00      BSYN  
ATOM    624    N PHE    71      -4.815 -65.782 -14.342  1.00  0.00      BSYN  
ATOM    625    H PHE    71      -4.821 -66.576 -13.767  1.00  0.00      BSYN  
ATOM    626   CA PHE    71      -3.502 -65.248 -14.526  1.00  0.00      BSYN  
ATOM    627   CB PHE    71      -3.249 -64.171 -13.554  1.00  0.00      BSYN  
ATOM    628   CG PHE    71      -2.031 -63.278 -13.958  1.00  0.00      BSYN  
ATOM    629  CD1 PHE    71      -0.814 -63.108 -13.138  1.00  0.00      BSYN  
ATOM    630  CD2 PHE    71      -2.152 -62.627 -15.134  1.00  0.00      BSYN  
ATOM    631  CE1 PHE    71       0.111 -62.092 -13.485  1.00  0.00      BSYN  
ATOM    632  CE2 PHE    71      -1.154 -61.634 -15.447  1.00  0.00      BSYN  
ATOM    633   CZ PHE    71      -0.026 -61.298 -14.653  1.00  0.00      BSYN  
ATOM    634    C PHE    71      -2.494 -66.281 -14.122  1.00  0.00      BSYN  
ATOM    635    O PHE    71      -2.519 -66.764 -13.023  1.00  0.00      BSYN  
ATOM    636    N SER    72      -1.592 -66.538 -15.083  1.00  0.00      BSYN  
ATOM    637    H SER    72      -1.511 -65.810 -15.735  1.00  0.00      BSYN  
ATOM    638   CA SER    72      -0.659 -67.627 -14.896  1.00  0.00      BSYN  
ATOM    639   CB SER    72      -0.190 -68.126 -16.336  1.00  0.00      BSYN  
ATOM    640   OG SER    72       0.574 -67.102 -17.051  1.00  0.00      BSYN  
ATOM    641   HG SER    72       0.815 -67.342 -17.949  1.00  0.00      BSYN  
ATOM    642    C SER    72       0.560 -67.278 -14.214  1.00  0.00      BSYN  
ATOM    643    O SER    72       1.284 -66.323 -14.602  1.00  0.00      BSYN  
ATOM    644    N GLY    73       0.869 -68.070 -13.238  1.00  0.00      BSYN  
ATOM    645    H GLY    73       0.355 -68.902 -13.184  1.00  0.00      BSYN  
ATOM    646   CA GLY    73       1.941 -67.802 -12.384  1.00  0.00      BSYN  
ATOM    647    C GLY    73       1.475 -68.006 -10.961  1.00  0.00      BSYN  
ATOM    648    O GLY    73       2.180 -68.700 -10.234  1.00  0.00      BSYN  
ATOM    649    N ALA    74       0.478 -67.242 -10.429  1.00  0.00      BSYN  
ATOM    650    H ALA    74       0.084 -66.594 -11.049  1.00  0.00      BSYN  
ATOM    651   CA ALA    74      -0.010 -67.418  -9.090  1.00  0.00      BSYN  
ATOM    652   CB ALA    74       0.446 -66.155  -8.321  1.00  0.00      BSYN  
ATOM    653    C ALA    74      -1.655 -67.413  -8.939  1.00  0.00      BSYN  
ATOM    654    O ALA    74      -2.193 -67.876  -7.927  1.00  0.00      BSYN  
ATOM    655    N GLY    75      -2.346 -66.995 -10.040  1.00  0.00      BSYN  
ATOM    656    H GLY    75      -1.919 -67.123 -10.913  1.00  0.00      BSYN  
ATOM    657   CA GLY    75      -3.753 -66.599  -9.960  1.00  0.00      BSYN  
ATOM    658    C GLY    75      -4.689 -67.404 -10.921  1.00  0.00      BSYN  
ATOM    659    O GLY    75      -5.436 -66.767 -11.581  1.00  0.00      BSYN  
ATOM    660    N ASN    76      -4.516 -68.753 -11.085  1.00  0.00      BSYN  
ATOM    661    H ASN    76      -3.653 -69.185 -10.913  1.00  0.00      BSYN  
ATOM    662   CA ASN    76      -5.613 -69.511 -11.766  1.00  0.00      BSYN  
ATOM    663   CB ASN    76      -5.001 -70.121 -13.012  1.00  0.00      BSYN  
ATOM    664   CG ASN    76      -5.372 -69.308 -14.174  1.00  0.00      BSYN  
ATOM    665  OD1 ASN    76      -6.546 -69.366 -14.714  1.00  0.00      BSYN  
ATOM    666  ND2 ASN    76      -4.370 -68.627 -14.780  1.00  0.00      BSYN  
ATOM    667 HD21 ASN    76      -4.593 -67.957 -15.460  1.00  0.00      BSYN  
ATOM    668 HD22 ASN    76      -3.479 -68.737 -14.387  1.00  0.00      BSYN  
ATOM    669    C ASN    76      -6.309 -70.483 -10.874  1.00  0.00      BSYN  
ATOM    670    O ASN    76      -5.786 -71.222  -9.961  1.00  0.00      BSYN  
ATOM    671    N ILE    77      -7.639 -70.219 -11.104  1.00  0.00      BSYN  
ATOM    672    H ILE    77      -7.791 -69.520 -11.774  1.00  0.00      BSYN  
ATOM    673   CA ILE    77      -8.644 -71.047 -10.625  1.00  0.00      BSYN  
ATOM    674   CB ILE    77      -9.809 -70.286 -10.006  1.00  0.00      BSYN  
ATOM    675  CG2 ILE    77     -11.147 -70.743 -10.589  1.00  0.00      BSYN  
ATOM    676  CG1 ILE    77      -9.709 -70.222  -8.522  1.00  0.00      BSYN  
ATOM    677   CD ILE    77      -8.420 -69.555  -7.868  1.00  0.00      BSYN  
ATOM    678    C ILE    77      -9.097 -72.073 -11.763  1.00  0.00      BSYN  
ATOM    679    O ILE    77      -9.557 -71.792 -12.889  1.00  0.00      BSYN  
ATOM    680    N ALA    78      -9.203 -73.283 -11.191  1.00  0.00      BSYN  
ATOM    681    H ALA    78      -9.002 -73.316 -10.233  1.00  0.00      BSYN  
ATOM    682   CA ALA    78      -9.463 -74.553 -11.882  1.00  0.00      BSYN  
ATOM    683   CB ALA    78      -8.323 -75.498 -11.594  1.00  0.00      BSYN  
ATOM    684    C ALA    78     -10.733 -75.092 -11.408  1.00  0.00      BSYN  
ATOM    685    O ALA    78     -11.226 -74.879 -10.291  1.00  0.00      BSYN  
ATOM    686    N ALA    79     -11.320 -75.778 -12.407  1.00  0.00      BSYN  
ATOM    687    H ALA    79     -10.863 -75.848 -13.271  1.00  0.00      BSYN  
ATOM    688   CA ALA    79     -12.741 -76.072 -12.240  1.00  0.00      BSYN  
ATOM    689   CB ALA    79     -13.633 -75.923 -13.521  1.00  0.00      BSYN  
ATOM    690    C ALA    79     -12.979 -77.362 -11.464  1.00  0.00      BSYN  
ATOM    691    O ALA    79     -12.514 -78.426 -11.980  1.00  0.00      BSYN  
ATOM    692    N ALA    80     -13.453 -77.379 -10.209  1.00  0.00      BSYN  
ATOM    693    H ALA    80     -13.275 -76.510  -9.792  1.00  0.00      BSYN  
ATOM    694   CA ALA    80     -14.156 -78.530  -9.711  1.00  0.00      BSYN  
ATOM    695   CB ALA    80     -14.014 -78.505  -8.135  1.00  0.00      BSYN  
ATOM    696    C ALA    80     -15.620 -78.516 -10.203  1.00  0.00      BSYN  
ATOM    697    O ALA    80     -16.033 -77.393 -10.462  1.00  0.00      BSYN  
ATOM    698    N THR    81     -16.320 -79.616 -10.350  1.00  0.00      BSYN  
ATOM    699    H THR    81     -15.819 -80.458 -10.333  1.00  0.00      BSYN  
ATOM    700   CA THR    81     -17.758 -79.604 -10.634  1.00  0.00      BSYN  
ATOM    701   CB THR    81     -18.029 -79.986 -12.133  1.00  0.00      BSYN  
ATOM    702  OG1 THR    81     -17.852 -81.425 -12.344  1.00  0.00      BSYN  
ATOM    703  HG1 THR    81     -16.925 -81.444 -12.594  1.00  0.00      BSYN  
ATOM    704  CG2 THR    81     -17.486 -78.962 -13.113  1.00  0.00      BSYN  
ATOM    705    C THR    81     -18.567 -80.301  -9.601  1.00  0.00      BSYN  
ATOM    706    O THR    81     -18.908 -79.818  -8.538  1.00  0.00      BSYN  
ATOM    707    N GLY    82     -18.968 -81.618  -9.707  1.00  0.00      BSYN  
ATOM    708    H GLY    82     -18.617 -82.022 -10.528  1.00  0.00      BSYN  
ATOM    709   CA GLY    82     -20.035 -82.343  -8.992  1.00  0.00      BSYN  
ATOM    710    C GLY    82     -19.509 -83.254  -7.942  1.00  0.00      BSYN  
ATOM    711    O GLY    82     -18.666 -84.071  -8.232  1.00  0.00      BSYN  
ATOM    712    N LEU    83     -20.026 -83.143  -6.707  1.00  0.00      BSYN  
ATOM    713    H LEU    83     -19.744 -83.867  -6.110  1.00  0.00      BSYN  
ATOM    714   CA LEU    83     -20.941 -82.163  -6.056  1.00  0.00      BSYN  
ATOM    715   CB LEU    83     -21.960 -83.069  -5.305  1.00  0.00      BSYN  
ATOM    716   CG LEU    83     -23.426 -82.549  -4.975  1.00  0.00      BSYN  
ATOM    717  CD1 LEU    83     -23.490 -82.329  -3.484  1.00  0.00      BSYN  
ATOM    718  CD2 LEU    83     -23.961 -81.508  -5.973  1.00  0.00      BSYN  
ATOM    719    C LEU    83     -20.067 -81.430  -4.972  1.00  0.00      BSYN  
ATOM    720    O LEU    83     -19.880 -81.744  -3.755  1.00  0.00      BSYN  
ATOM    721    N VAL    84     -19.438 -80.360  -5.568  1.00  0.00      BSYN  
ATOM    722    H VAL    84     -19.628 -80.329  -6.529  1.00  0.00      BSYN  
ATOM    723   CA VAL    84     -18.877 -79.276  -4.780  1.00  0.00      BSYN  
ATOM    724   CB VAL    84     -17.331 -79.169  -5.096  1.00  0.00      BSYN  
ATOM    725  CG1 VAL    84     -16.883 -78.156  -4.078  1.00  0.00      BSYN  
ATOM    726  CG2 VAL    84     -16.442 -80.444  -5.129  1.00  0.00      BSYN  
ATOM    727    C VAL    84     -19.531 -78.018  -5.301  1.00  0.00      BSYN  
ATOM    728    O VAL    84     -20.206 -77.422  -4.547  1.00  0.00      BSYN  
ATOM    729    N LYS    85     -19.284 -77.556  -6.504  1.00  0.00      BSYN  
ATOM    730    H LYS    85     -18.513 -77.930  -6.981  1.00  0.00      BSYN  
ATOM    731   CA LYS    85     -20.089 -76.595  -7.304  1.00  0.00      BSYN  
ATOM    732   CB LYS    85     -19.380 -76.591  -8.637  1.00  0.00      BSYN  
ATOM    733   CG LYS    85     -19.693 -75.613  -9.851  1.00  0.00      BSYN  
ATOM    734   CD LYS    85     -18.966 -75.986 -11.103  1.00  0.00      BSYN  
ATOM    735   CE LYS    85     -19.154 -75.220 -12.413  1.00  0.00      BSYN  
ATOM    736   NZ LYS    85     -19.025 -73.756 -12.274  1.00  0.00      BSYN  
ATOM    737  HZ1 LYS    85     -18.166 -73.831 -11.692  1.00  0.00      BSYN  
ATOM    738  HZ2 LYS    85     -18.967 -73.257 -13.184  1.00  0.00      BSYN  
ATOM    739  HZ3 LYS    85     -19.865 -73.467 -11.733  1.00  0.00      BSYN  
ATOM    740    C LYS    85     -21.548 -77.202  -7.400  1.00  0.00      BSYN  
ATOM    741    O LYS    85     -21.749 -78.317  -7.860  1.00  0.00      BSYN  
ATOM    742    N ARG    86     -22.482 -76.374  -6.892  1.00  0.00      BSYN  
ATOM    743    H ARG    86     -22.299 -75.862  -6.077  1.00  0.00      BSYN  
ATOM    744   CA ARG    86     -24.007 -76.691  -7.025  1.00  0.00      BSYN  
ATOM    745   CB ARG    86     -24.978 -75.860  -6.125  1.00  0.00      BSYN  
ATOM    746   CG ARG    86     -25.371 -76.301  -4.721  1.00  0.00      BSYN  
ATOM    747   CD ARG    86     -24.852 -75.340  -3.647  1.00  0.00      BSYN  
ATOM    748   NE ARG    86     -24.870 -76.087  -2.419  1.00  0.00      BSYN  
ATOM    749   HE ARG    86     -25.398 -76.910  -2.479  1.00  0.00      BSYN  
ATOM    750   CZ ARG    86     -24.245 -75.805  -1.303  1.00  0.00      BSYN  
ATOM    751  NH1 ARG    86     -23.444 -74.716  -1.164  1.00  0.00      BSYN  
ATOM    752 HH11 ARG    86     -23.121 -74.416  -0.267  1.00  0.00      BSYN  
ATOM    753 HH12 ARG    86     -23.356 -74.183  -2.006  1.00  0.00      BSYN  
ATOM    754  NH2 ARG    86     -24.486 -76.515  -0.219  1.00  0.00      BSYN  
ATOM    755 HH21 ARG    86     -23.987 -76.384   0.638  1.00  0.00      BSYN  
ATOM    756 HH22 ARG    86     -24.852 -77.417  -0.450  1.00  0.00      BSYN  
ATOM    757    C ARG    86     -24.649 -76.646  -8.413  1.00  0.00      BSYN  
ATOM    758    O ARG    86     -25.120 -75.594  -8.864  1.00  0.00      BSYN  
ATOM    759    N GLU    87     -24.612 -77.870  -8.865  1.00  0.00      BSYN  
ATOM    760    H GLU    87     -24.398 -78.693  -8.379  1.00  0.00      BSYN  
ATOM    761   CA GLU    87     -25.099 -78.198 -10.180  1.00  0.00      BSYN  
ATOM    762   CB GLU    87     -24.445 -79.574 -10.685  1.00  0.00      BSYN  
ATOM    763   CG GLU    87     -23.115 -79.275 -11.427  1.00  0.00      BSYN  
ATOM    764   CD GLU    87     -22.621 -80.596 -12.011  1.00  0.00      BSYN  
ATOM    765  OE1 GLU    87     -22.322 -80.630 -13.227  1.00  0.00      BSYN  
ATOM    766  OE2 GLU    87     -22.328 -81.542 -11.323  1.00  0.00      BSYN  
ATOM    767    C GLU    87     -26.594 -78.018 -10.479  1.00  0.00      BSYN  
ATOM    768    O GLU    87     -27.329 -78.639  -9.731  1.00  0.00      BSYN  
ATOM    769    N GLU    88     -27.106 -77.158 -11.423  1.00  0.00      BSYN  
ATOM    770    H GLU    88     -28.085 -77.179 -11.479  1.00  0.00      BSYN  
ATOM    771   CA GLU    88     -26.273 -76.006 -11.709  1.00  0.00      BSYN  
ATOM    772   CB GLU    88     -25.989 -75.974 -13.276  1.00  0.00      BSYN  
ATOM    773   CG GLU    88     -27.200 -76.484 -14.170  1.00  0.00      BSYN  
ATOM    774   CD GLU    88     -27.230 -75.861 -15.615  1.00  0.00      BSYN  
ATOM    775  OE1 GLU    88     -27.785 -74.818 -15.924  1.00  0.00      BSYN  
ATOM    776  OE2 GLU    88     -26.579 -76.538 -16.421  1.00  0.00      BSYN  
ATOM    777    C GLU    88     -26.804 -74.586 -11.267  1.00  0.00      BSYN  
ATOM    778    O GLU    88     -26.271 -73.519 -11.743  1.00  0.00      BSYN  
ATOM    779    N PHE    89     -27.764 -74.371 -10.393  1.00  0.00      BSYN  
ATOM    780    H PHE    89     -28.311 -75.130 -10.102  1.00  0.00      BSYN  
ATOM    781   CA PHE    89     -28.356 -73.063 -10.119  1.00  0.00      BSYN  
ATOM    782   CB PHE    89     -29.896 -73.018 -10.412  1.00  0.00      BSYN  
ATOM    783   CG PHE    89     -30.282 -73.819 -11.556  1.00  0.00      BSYN  
ATOM    784  CD1 PHE    89     -30.867 -75.058 -11.360  1.00  0.00      BSYN  
ATOM    785  CD2 PHE    89     -30.001 -73.377 -12.830  1.00  0.00      BSYN  
ATOM    786  CE1 PHE    89     -31.138 -75.803 -12.540  1.00  0.00      BSYN  
ATOM    787  CE2 PHE    89     -30.305 -74.134 -13.900  1.00  0.00      BSYN  
ATOM    788   CZ PHE    89     -30.965 -75.344 -13.796  1.00  0.00      BSYN  
ATOM    789    C PHE    89     -28.009 -72.583  -8.699  1.00  0.00      BSYN  
ATOM    790    O PHE    89     -28.661 -72.972  -7.751  1.00  0.00      BSYN  
ATOM    791    N PRO    90     -27.007 -71.713  -8.525  1.00  0.00      BSYN  
ATOM    792   CD PRO    90     -26.211 -71.131  -9.582  1.00  0.00      BSYN  
ATOM    793   CA PRO    90     -26.624 -71.087  -7.265  1.00  0.00      BSYN  
ATOM    794   CB PRO    90     -25.329 -70.291  -7.572  1.00  0.00      BSYN  
ATOM    795   CG PRO    90     -25.550 -69.880  -8.963  1.00  0.00      BSYN  
ATOM    796    C PRO    90     -27.490 -70.249  -6.349  1.00  0.00      BSYN  
ATOM    797    O PRO    90     -26.947 -69.411  -5.573  1.00  0.00      BSYN  
ATOM    798    N THR    91     -28.833 -70.325  -6.576  1.00  0.00      BSYN  
ATOM    799    H THR    91     -29.289 -70.989  -7.134  1.00  0.00      BSYN  
ATOM    800   CA THR    91     -29.609 -69.392  -5.797  1.00  0.00      BSYN  
ATOM    801   CB THR    91     -30.714 -68.668  -6.663  1.00  0.00      BSYN  
ATOM    802  OG1 THR    91     -31.557 -69.560  -7.476  1.00  0.00      BSYN  
ATOM    803  HG1 THR    91     -32.469 -69.303  -7.629  1.00  0.00      BSYN  
ATOM    804  CG2 THR    91     -30.033 -67.614  -7.596  1.00  0.00      BSYN  
ATOM    805    C THR    91     -30.140 -70.126  -4.546  1.00  0.00      BSYN  
ATOM    806    O THR    91     -31.157 -70.904  -4.547  1.00  0.00      BSYN  
ATOM    807    N ASP    92     -29.241 -70.122  -3.532  1.00  0.00      BSYN  
ATOM    808    H ASP    92     -28.614 -69.370  -3.556  1.00  0.00      BSYN  
ATOM    809   CA ASP    92     -29.204 -70.966  -2.364  1.00  0.00      BSYN  
ATOM    810   CB ASP    92     -28.987 -72.389  -2.845  1.00  0.00      BSYN  
ATOM    811   CG ASP    92     -29.116 -73.676  -2.026  1.00  0.00      BSYN  
ATOM    812  OD1 ASP    92     -28.587 -74.704  -2.457  1.00  0.00      BSYN  
ATOM    813  OD2 ASP    92     -29.832 -73.637  -1.036  1.00  0.00      BSYN  
ATOM    814    C ASP    92     -28.173 -70.547  -1.376  1.00  0.00      BSYN  
ATOM    815    O ASP    92     -28.413 -70.451  -0.193  1.00  0.00      BSYN  
ATOM    816    N LEU    93     -26.935 -70.445  -1.863  1.00  0.00      BSYN  
ATOM    817    H LEU    93     -26.567 -71.082  -2.510  1.00  0.00      BSYN  
ATOM    818   CA LEU    93     -25.932 -69.552  -1.328  1.00  0.00      BSYN  
ATOM    819   CB LEU    93     -24.525 -70.049  -1.897  1.00  0.00      BSYN  
ATOM    820   CG LEU    93     -24.518 -70.123  -3.483  1.00  0.00      BSYN  
ATOM    821  CD1 LEU    93     -24.061 -68.686  -4.018  1.00  0.00      BSYN  
ATOM    822  CD2 LEU    93     -23.333 -71.012  -3.944  1.00  0.00      BSYN  
ATOM    823    C LEU    93     -26.226 -68.095  -1.317  1.00  0.00      BSYN  
ATOM    824    O LEU    93     -26.162 -67.439  -0.284  1.00  0.00      BSYN  
ATOM    825    N LYS    94     -26.679 -67.582  -2.523  1.00  0.00      BSYN  
ATOM    826    H LYS    94     -26.709 -68.062  -3.377  1.00  0.00      BSYN  
ATOM    827   CA LYS    94     -27.173 -66.182  -2.527  1.00  0.00      BSYN  
ATOM    828   CB LYS    94     -26.586 -65.436  -3.695  1.00  0.00      BSYN  
ATOM    829   CG LYS    94     -25.083 -65.259  -3.747  1.00  0.00      BSYN  
ATOM    830   CD LYS    94     -24.732 -64.387  -4.907  1.00  0.00      BSYN  
ATOM    831   CE LYS    94     -24.793 -65.047  -6.260  1.00  0.00      BSYN  
ATOM    832   NZ LYS    94     -24.380 -64.197  -7.296  1.00  0.00      BSYN  
ATOM    833  HZ1 LYS    94     -24.694 -64.634  -8.186  1.00  0.00      BSYN  
ATOM    834  HZ2 LYS    94     -24.987 -63.368  -7.131  1.00  0.00      BSYN  
ATOM    835  HZ3 LYS    94     -23.407 -63.856  -7.166  1.00  0.00      BSYN  
ATOM    836    C LYS    94     -28.679 -66.415  -2.821  1.00  0.00      BSYN  
ATOM    837    O LYS    94     -29.094 -66.883  -3.899  1.00  0.00      BSYN  
ATOM    838    N PRO    95     -29.555 -66.212  -1.797  1.00  0.00      BSYN  
ATOM    839   CD PRO    95     -29.151 -65.901  -0.500  1.00  0.00      BSYN  
ATOM    840   CA PRO    95     -31.027 -66.511  -2.005  1.00  0.00      BSYN  
ATOM    841   CB PRO    95     -31.497 -66.381  -0.597  1.00  0.00      BSYN  
ATOM    842   CG PRO    95     -30.255 -66.767   0.130  1.00  0.00      BSYN  
ATOM    843    C PRO    95     -31.761 -65.773  -3.005  1.00  0.00      BSYN  
ATOM    844    O PRO    95     -31.518 -64.534  -3.418  1.00  0.00      BSYN  
ATOM    845    N GLU    96     -32.699 -66.494  -3.611  1.00  0.00      BSYN  
ATOM    846    H GLU    96     -32.443 -67.437  -3.679  1.00  0.00      BSYN  
ATOM    847   CA GLU    96     -33.709 -65.879  -4.527  1.00  0.00      BSYN  
ATOM    848   CB GLU    96     -34.527 -66.898  -5.249  1.00  0.00      BSYN  
ATOM    849   CG GLU    96     -34.825 -66.575  -6.773  1.00  0.00      BSYN  
ATOM    850   CD GLU    96     -35.714 -67.552  -7.553  1.00  0.00      BSYN  
ATOM    851  OE1 GLU    96     -36.611 -67.048  -8.210  1.00  0.00      BSYN  
ATOM    852  OE2 GLU    96     -35.500 -68.727  -7.707  1.00  0.00      BSYN  
ATOM    853    C GLU    96     -34.546 -64.979  -3.687  1.00  0.00      BSYN  
ATOM    854    O GLU    96     -35.381 -65.364  -2.874  1.00  0.00      BSYN  
ATOM    855    N GLU    97     -34.419 -63.659  -3.807  1.00  0.00      BSYN  
ATOM    856    H GLU    97     -33.516 -63.313  -3.967  1.00  0.00      BSYN  
ATOM    857   CA GLU    97     -35.585 -62.785  -3.433  1.00  0.00      BSYN  
ATOM    858   CB GLU    97     -35.062 -61.417  -3.053  1.00  0.00      BSYN  
ATOM    859   CG GLU    97     -33.878 -61.305  -2.231  1.00  0.00      BSYN  
ATOM    860   CD GLU    97     -34.179 -61.212  -0.714  1.00  0.00      BSYN  
ATOM    861  OE1 GLU    97     -33.552 -61.975  -0.013  1.00  0.00      BSYN  
ATOM    862  OE2 GLU    97     -35.008 -60.435  -0.276  1.00  0.00      BSYN  
ATOM    863    C GLU    97     -36.677 -62.707  -4.596  1.00  0.00      BSYN  
ATOM    864    O GLU    97     -37.697 -63.342  -4.520  1.00  0.00      BSYN  
ATOM    865    N VAL    98     -36.306 -61.972  -5.683  1.00  0.00      BSYN  
ATOM    866    H VAL    98     -35.417 -61.584  -5.544  1.00  0.00      BSYN  
ATOM    867   CA VAL    98     -37.227 -61.710  -6.851  1.00  0.00      BSYN  
ATOM    868   CB VAL    98     -36.565 -60.904  -7.922  1.00  0.00      BSYN  
ATOM    869  CG1 VAL    98     -37.583 -60.313  -8.902  1.00  0.00      BSYN  
ATOM    870  CG2 VAL    98     -36.164 -59.753  -7.118  1.00  0.00      BSYN  
ATOM    871    C VAL    98     -37.856 -62.994  -7.462  1.00  0.00      BSYN  
ATOM    872    O VAL    98     -37.197 -63.556  -8.298  1.00  0.00      BSYN  
ATOM    873    N ALA    99     -38.910 -63.538  -6.944  1.00  0.00      BSYN  
ATOM    874    H ALA    99     -39.404 -63.114  -6.212  1.00  0.00      BSYN  
ATOM    875   CA ALA    99     -39.480 -64.807  -7.389  1.00  0.00      BSYN  
ATOM    876   CB ALA    99     -40.721 -65.117  -6.398  1.00  0.00      BSYN  
ATOM    877    C ALA    99     -39.863 -64.858  -8.854  1.00  0.00      BSYN  
ATOM    878    O ALA    99     -40.080 -63.775  -9.448  1.00  0.00      BSYN  
ATOM    879    N GLN   100     -40.036 -66.038  -9.407  1.00  0.00      BSYN  
ATOM    880    H GLN   100     -40.025 -66.878  -8.902  1.00  0.00      BSYN  
ATOM    881   CA GLN   100     -40.288 -66.159 -10.802  1.00  0.00      BSYN  
ATOM    882   CB GLN   100     -39.095 -66.765 -11.581  1.00  0.00      BSYN  
ATOM    883   CG GLN   100     -37.788 -65.996 -11.704  1.00  0.00      BSYN  
ATOM    884   CD GLN   100     -37.956 -64.655 -12.354  1.00  0.00      BSYN  
ATOM    885  OE1 GLN   100     -37.864 -64.576 -13.575  1.00  0.00      BSYN  
ATOM    886  NE2 GLN   100     -38.130 -63.493 -11.746  1.00  0.00      BSYN  
ATOM    887 HE21 GLN   100     -38.204 -62.690 -12.302  1.00  0.00      BSYN  
ATOM    888 HE22 GLN   100     -38.358 -63.383 -10.800  1.00  0.00      BSYN  
ATOM    889    C GLN   100     -41.495 -66.957 -11.247  1.00  0.00      BSYN  
ATOM    890    O GLN   100     -41.895 -67.957 -10.564  1.00  0.00      BSYN  
ATOM    891    N GLU   101     -41.838 -66.605 -12.466  1.00  0.00      BSYN  
ATOM    892    H GLU   101     -41.374 -65.912 -12.981  1.00  0.00      BSYN  
ATOM    893   CA GLU   101     -42.772 -67.443 -13.174  1.00  0.00      BSYN  
ATOM    894   CB GLU   101     -44.220 -66.786 -13.073  1.00  0.00      BSYN  
ATOM    895   CG GLU   101     -44.297 -65.334 -13.803  1.00  0.00      BSYN  
ATOM    896   CD GLU   101     -45.625 -64.623 -13.651  1.00  0.00      BSYN  
ATOM    897  OE1 GLU   101     -45.701 -63.936 -12.668  1.00  0.00      BSYN  
ATOM    898  OE2 GLU   101     -46.439 -64.679 -14.631  1.00  0.00      BSYN  
ATOM    899    C GLU   101     -42.499 -67.749 -14.621  1.00  0.00      BSYN  
ATOM    900    O GLU   101     -41.513 -67.143 -15.232  1.00  0.00      BSYN  
ATOM    901    N ALA   102     -43.236 -68.708 -15.192  1.00  0.00      BSYN  
ATOM    902    H ALA   102     -43.877 -69.276 -14.716  1.00  0.00      BSYN  
ATOM    903   CA ALA   102     -43.186 -68.947 -16.621  1.00  0.00      BSYN  
ATOM    904   CB ALA   102     -43.779 -70.257 -16.861  1.00  0.00      BSYN  
ATOM    905    C ALA   102     -43.821 -67.853 -17.460  1.00  0.00      BSYN  
ATOM    906    O ALA   102     -45.001 -67.546 -17.364  1.00  0.00      BSYN  
ATOM    907    N ALA   103     -42.777 -67.111 -17.967  1.00  0.00      BSYN  
ATOM    908    H ALA   103     -41.848 -67.350 -17.765  1.00  0.00      BSYN  
ATOM    909   CA ALA   103     -43.188 -65.970 -18.782  1.00  0.00      BSYN  
ATOM    910   CB ALA   103     -42.876 -64.635 -18.003  1.00  0.00      BSYN  
ATOM    911    C ALA   103     -42.320 -65.992 -20.081  1.00  0.00      BSYN  
ATOM    912    O ALA   103     -42.906 -66.245 -21.130  1.00  0.00      BSYN  
ATOM    913    N GLU   104     -41.000 -66.019 -20.002  1.00  0.00      BSYN  
ATOM    914    H GLU   104     -40.586 -65.706 -19.171  1.00  0.00      BSYN  
ATOM    915   CA GLU   104     -40.171 -66.677 -21.000  1.00  0.00      BSYN  
ATOM    916   CB GLU   104     -38.786 -66.043 -21.105  1.00  0.00      BSYN  
ATOM    917   CG GLU   104     -37.997 -66.213 -22.375  1.00  0.00      BSYN  
ATOM    918   CD GLU   104     -38.450 -65.215 -23.506  1.00  0.00      BSYN  
ATOM    919  OE1 GLU   104     -37.464 -64.817 -24.170  1.00  0.00      BSYN  
ATOM    920  OE2 GLU   104     -39.633 -64.977 -23.577  1.00  0.00      BSYN  
ATOM    921    C GLU   104     -40.064 -68.153 -20.869  1.00  0.00      BSYN  
ATOM    922    O GLU   104     -39.878 -68.684 -19.784  1.00  0.00      BSYN  
ATOM    923    N GLU   105     -40.297 -68.820 -21.958  1.00  0.00      BSYN  
ATOM    924    H GLU   105     -40.757 -68.503 -22.763  1.00  0.00      BSYN  
ATOM    925   CA GLU   105     -40.260 -70.274 -21.906  1.00  0.00      BSYN  
ATOM    926   CB GLU   105     -41.419 -70.941 -22.747  1.00  0.00      BSYN  
ATOM    927   CG GLU   105     -42.843 -70.447 -22.428  1.00  0.00      BSYN  
ATOM    928   CD GLU   105     -44.078 -70.909 -23.180  1.00  0.00      BSYN  
ATOM    929  OE1 GLU   105     -44.690 -71.986 -22.878  1.00  0.00      BSYN  
ATOM    930  OE2 GLU   105     -44.577 -70.163 -24.027  1.00  0.00      BSYN  
ATOM    931    C GLU   105     -38.913 -70.730 -22.429  1.00  0.00      BSYN  
ATOM    932    O GLU   105     -38.419 -70.148 -23.389  1.00  0.00      BSYN  
ATOM    933    N PRO   106     -38.462 -71.835 -21.858  1.00  0.00      BSYN  
ATOM    934   CD PRO   106     -38.248 -71.846 -20.440  1.00  0.00      BSYN  
ATOM    935   CA PRO   106     -37.572 -72.743 -22.607  1.00  0.00      BSYN  
ATOM    936   CB PRO   106     -36.443 -72.951 -21.421  1.00  0.00      BSYN  
ATOM    937   CG PRO   106     -37.116 -72.854 -20.164  1.00  0.00      BSYN  
ATOM    938    C PRO   106     -37.904 -74.081 -23.095  1.00  0.00      BSYN  
ATOM    939    O PRO   106     -38.331 -75.024 -22.378  1.00  0.00      BSYN  
ATOM    940    N LEU   107     -37.947 -74.013 -24.427  1.00  0.00      BSYN  
ATOM    941    H LEU   107     -37.351 -73.404 -24.911  1.00  0.00      BSYN  
ATOM    942   CA LEU   107     -38.415 -75.164 -25.233  1.00  0.00      BSYN  
ATOM    943   CB LEU   107     -39.333 -74.775 -26.309  1.00  0.00      BSYN  
ATOM    944   CG LEU   107     -40.908 -74.884 -26.517  1.00  0.00      BSYN  
ATOM    945  CD1 LEU   107     -41.361 -74.397 -27.958  1.00  0.00      BSYN  
ATOM    946  CD2 LEU   107     -41.457 -76.298 -26.289  1.00  0.00      BSYN  
ATOM    947    C LEU   107     -37.133 -75.664 -25.916  1.00  0.00      BSYN  
ATOM    948    O LEU   107     -36.418 -74.886 -26.464  1.00  0.00      BSYN  
ATOM    949    N ILE   108     -36.852 -76.949 -25.938  1.00  0.00      BSYN  
ATOM    950    H ILE   108     -37.245 -77.706 -25.455  1.00  0.00      BSYN  
ATOM    951   CA ILE   108     -35.545 -77.402 -26.472  1.00  0.00      BSYN  
ATOM    952   CB ILE   108     -35.000 -78.848 -25.969  1.00  0.00      BSYN  
ATOM    953  CG2 ILE   108     -34.262 -78.497 -24.657  1.00  0.00      BSYN  
ATOM    954  CG1 ILE   108     -36.077 -79.872 -26.002  1.00  0.00      BSYN  
ATOM    955   CD ILE   108     -35.413 -81.337 -26.370  1.00  0.00      BSYN  
ATOM    956    C ILE   108     -35.549 -77.397 -28.114  1.00  0.00      BSYN  
ATOM    957    O ILE   108     -36.480 -77.688 -28.857  1.00  0.00      BSYN  
ATOM    958    N GLU   109     -34.480 -76.987 -28.814  1.00  0.00      BSYN  
ATOM    959    H GLU   109     -34.603 -76.904 -29.782  1.00  0.00      BSYN  
ATOM    960   CA GLU   109     -33.209 -76.734 -28.148  1.00  0.00      BSYN  
ATOM    961   CB GLU   109     -32.119 -77.778 -28.512  1.00  0.00      BSYN  
ATOM    962   CG GLU   109     -32.030 -77.771 -30.135  1.00  0.00      BSYN  
ATOM    963   CD GLU   109     -33.043 -78.539 -30.913  1.00  0.00      BSYN  
ATOM    964  OE1 GLU   109     -32.913 -79.796 -30.842  1.00  0.00      BSYN  
ATOM    965  OE2 GLU   109     -33.824 -77.902 -31.602  1.00  0.00      BSYN  
ATOM    966    C GLU   109     -32.519 -75.354 -28.381  1.00  0.00      BSYN  
ATOM    967    O GLU   109     -32.746 -74.774 -29.455  1.00  0.00      BSYN  
ATOM    968    N PRO   110     -31.796 -74.766 -27.333  1.00  0.00      BSYN  
ATOM    969   CD PRO   110     -32.295 -74.724 -25.957  1.00  0.00      BSYN  
ATOM    970   CA PRO   110     -31.032 -73.575 -27.623  1.00  0.00      BSYN  
ATOM    971   CB PRO   110     -31.421 -72.688 -26.443  1.00  0.00      BSYN  
ATOM    972   CG PRO   110     -31.504 -73.550 -25.252  1.00  0.00      BSYN  
ATOM    973    C PRO   110     -29.493 -73.911 -27.788  1.00  0.00      BSYN  
ATOM    974    O PRO   110     -28.713 -73.537 -26.926  1.00  0.00      BSYN  
ATOM    975    N LEU   111     -29.213 -74.774 -28.807  1.00  0.00      BSYN  
ATOM    976    H LEU   111     -29.808 -75.148 -29.489  1.00  0.00      BSYN  
ATOM    977   CA LEU   111     -27.795 -75.192 -28.945  1.00  0.00      BSYN  
ATOM    978   CB LEU   111     -27.729 -76.611 -29.241  1.00  0.00      BSYN  
ATOM    979   CG LEU   111     -27.657 -77.860 -28.334  1.00  0.00      BSYN  
ATOM    980  CD1 LEU   111     -27.335 -79.053 -29.171  1.00  0.00      BSYN  
ATOM    981  CD2 LEU   111     -26.377 -77.805 -27.435  1.00  0.00      BSYN  
ATOM    982    C LEU   111     -26.962 -74.369 -29.841  1.00  0.00      BSYN  
ATOM    983    O LEU   111     -27.286 -74.050 -31.010  1.00  0.00      BSYN  
ATOM    984    N MET   112     -25.854 -74.052 -29.124  1.00  0.00      BSYN  
ATOM    985    H MET   112     -25.499 -74.589 -28.386  1.00  0.00      BSYN  
ATOM    986   CA MET   112     -24.949 -73.160 -29.715  1.00  0.00      BSYN  
ATOM    987   CB MET   112     -24.070 -72.274 -28.729  1.00  0.00      BSYN  
ATOM    988   CG MET   112     -24.716 -71.015 -28.178  1.00  0.00      BSYN  
ATOM    989   SD MET   112     -23.624 -70.220 -26.953  1.00  0.00      BSYN  
ATOM    990   CE MET   112     -24.465 -68.666 -27.024  1.00  0.00      BSYN  
ATOM    991    C MET   112     -23.935 -73.875 -30.518  1.00  0.00      BSYN  
ATOM    992    O MET   112     -23.659 -73.404 -31.676  1.00  0.00      BSYN  
ATOM    993    N GLU   113     -23.164 -74.587 -29.732  1.00  0.00      BSYN  
ATOM    994    H GLU   113     -23.333 -74.790 -28.788  1.00  0.00      BSYN  
ATOM    995   CA GLU   113     -22.166 -75.442 -30.291  1.00  0.00      BSYN  
ATOM    996   CB GLU   113     -21.119 -75.739 -29.257  1.00  0.00      BSYN  
ATOM    997   CG GLU   113     -19.992 -76.782 -29.515  1.00  0.00      BSYN  
ATOM    998   CD GLU   113     -18.981 -76.989 -28.405  1.00  0.00      BSYN  
ATOM    999  OE1 GLU   113     -19.089 -77.996 -27.700  1.00  0.00      BSYN  
ATOM   1000  OE2 GLU   113     -18.154 -76.092 -28.188  1.00  0.00      BSYN  
ATOM   1001    C GLU   113     -22.633 -76.744 -31.069  1.00  0.00      BSYN  
ATOM   1002    O GLU   113     -23.342 -77.520 -30.449  1.00  0.00      BSYN  
ATOM   1003    N PRO   114     -22.201 -76.860 -32.262  1.00  0.00      BSYN  
ATOM   1004   CD PRO   114     -21.686 -75.765 -33.112  1.00  0.00      BSYN  
ATOM   1005   CA PRO   114     -22.316 -78.047 -33.016  1.00  0.00      BSYN  
ATOM   1006   CB PRO   114     -21.896 -77.722 -34.478  1.00  0.00      BSYN  
ATOM   1007   CG PRO   114     -21.124 -76.463 -34.227  1.00  0.00      BSYN  
ATOM   1008    C PRO   114     -21.523 -79.343 -32.420  1.00  0.00      BSYN  
ATOM   1009    O PRO   114     -20.326 -79.697 -32.795  1.00  0.00      BSYN  
ATOM   1010    N GLU   115     -22.103 -80.141 -31.437  1.00  0.00      BSYN  
ATOM   1011    H GLU   115     -23.061 -80.001 -31.286  1.00  0.00      BSYN  
ATOM   1012   CA GLU   115     -21.447 -81.231 -30.725  1.00  0.00      BSYN  
ATOM   1013   CB GLU   115     -22.303 -81.983 -29.596  1.00  0.00      BSYN  
ATOM   1014   CG GLU   115     -23.064 -81.085 -28.607  1.00  0.00      BSYN  
ATOM   1015   CD GLU   115     -22.019 -80.218 -27.770  1.00  0.00      BSYN  
ATOM   1016  OE1 GLU   115     -20.992 -80.779 -27.321  1.00  0.00      BSYN  
ATOM   1017  OE2 GLU   115     -22.133 -79.014 -27.582  1.00  0.00      BSYN  
ATOM   1018    C GLU   115     -20.856 -82.299 -31.601  1.00  0.00      BSYN  
ATOM   1019    O GLU   115     -21.614 -82.961 -32.315  1.00  0.00      BSYN  
ATOM   1020    N GLY   116     -19.552 -82.522 -31.469  1.00  0.00      BSYN  
ATOM   1021    H GLY   116     -19.011 -82.019 -30.825  1.00  0.00      BSYN  
ATOM   1022   CA GLY   116     -18.757 -83.487 -32.172  1.00  0.00      BSYN  
ATOM   1023    C GLY   116     -17.294 -83.235 -32.034  1.00  0.00      BSYN  
ATOM   1024    O GLY   116     -16.835 -82.271 -31.497  1.00  0.00      BSYN  
ATOM   1025    N GLU   117     -16.452 -84.145 -32.507  1.00  0.00      BSYN  
ATOM   1026    H GLU   117     -16.749 -85.021 -32.830  1.00  0.00      BSYN  
ATOM   1027   CA GLU   117     -15.042 -84.007 -32.256  1.00  0.00      BSYN  
ATOM   1028   CB GLU   117     -14.348 -85.255 -32.746  1.00  0.00      BSYN  
ATOM   1029   CG GLU   117     -12.984 -85.394 -32.071  1.00  0.00      BSYN  
ATOM   1030   CD GLU   117     -12.261 -86.737 -32.461  1.00  0.00      BSYN  
ATOM   1031  OE1 GLU   117     -11.755 -86.840 -33.562  1.00  0.00      BSYN  
ATOM   1032  OE2 GLU   117     -12.043 -87.579 -31.576  1.00  0.00      BSYN  
ATOM   1033    C GLU   117     -14.406 -82.737 -32.884  1.00  0.00      BSYN  
ATOM   1034    O GLU   117     -13.663 -81.891 -32.351  1.00  0.00      BSYN  
ATOM   1035    N SER   118     -14.679 -82.691 -34.236  1.00  0.00      BSYN  
ATOM   1036    H SER   118     -15.039 -83.452 -34.738  1.00  0.00      BSYN  
ATOM   1037   CA SER   118     -14.349 -81.576 -35.113  1.00  0.00      BSYN  
ATOM   1038   CB SER   118     -14.559 -81.900 -36.563  1.00  0.00      BSYN  
ATOM   1039   OG SER   118     -14.027 -83.228 -36.814  1.00  0.00      BSYN  
ATOM   1040   HG SER   118     -14.199 -83.952 -36.208  1.00  0.00      BSYN  
ATOM   1041    C SER   118     -15.077 -80.314 -34.760  1.00  0.00      BSYN  
ATOM   1042    O SER   118     -16.348 -80.309 -34.607  1.00  0.00      BSYN  
ATOM   1043    N TYR   119     -14.428 -79.109 -34.583  1.00  0.00      BSYN  
ATOM   1044    H TYR   119     -13.450 -79.056 -34.542  1.00  0.00      BSYN  
ATOM   1045   CA TYR   119     -15.095 -77.829 -34.345  1.00  0.00      BSYN  
ATOM   1046   CB TYR   119     -14.347 -76.933 -33.347  1.00  0.00      BSYN  
ATOM   1047   CG TYR   119     -14.436 -77.556 -31.988  1.00  0.00      BSYN  
ATOM   1048  CD1 TYR   119     -15.624 -78.173 -31.468  1.00  0.00      BSYN  
ATOM   1049  CE1 TYR   119     -15.605 -78.832 -30.224  1.00  0.00      BSYN  
ATOM   1050  CD2 TYR   119     -13.277 -77.468 -31.272  1.00  0.00      BSYN  
ATOM   1051  CE2 TYR   119     -13.252 -78.087 -30.010  1.00  0.00      BSYN  
ATOM   1052   CZ TYR   119     -14.337 -78.800 -29.584  1.00  0.00      BSYN  
ATOM   1053   OH TYR   119     -14.041 -79.521 -28.464  1.00  0.00      BSYN  
ATOM   1054   HH TYR   119     -13.137 -79.837 -28.399  1.00  0.00      BSYN  
ATOM   1055    C TYR   119     -15.397 -77.034 -35.620  1.00  0.00      BSYN  
ATOM   1056    O TYR   119     -14.635 -76.942 -36.567  1.00  0.00      BSYN  
ATOM   1057    N GLU   120     -16.625 -76.572 -35.575  1.00  0.00      BSYN  
ATOM   1058    H GLU   120     -17.137 -76.959 -34.835  1.00  0.00      BSYN  
ATOM   1059   CA GLU   120     -17.318 -75.790 -36.576  1.00  0.00      BSYN  
ATOM   1060   CB GLU   120     -18.556 -76.550 -37.215  1.00  0.00      BSYN  
ATOM   1061   CG GLU   120     -18.192 -77.850 -38.004  1.00  0.00      BSYN  
ATOM   1062   CD GLU   120     -19.030 -79.037 -37.743  1.00  0.00      BSYN  
ATOM   1063  OE1 GLU   120     -20.230 -78.851 -37.443  1.00  0.00      BSYN  
ATOM   1064  OE2 GLU   120     -18.596 -80.222 -37.877  1.00  0.00      BSYN  
ATOM   1065    C GLU   120     -17.777 -74.417 -35.995  1.00  0.00      BSYN  
ATOM   1066    O GLU   120     -18.528 -74.291 -34.923  1.00  0.00      BSYN  
ATOM   1067    N ASP   121     -17.292 -73.394 -36.662  1.00  0.00      BSYN  
ATOM   1068    H ASP   121     -16.810 -73.562 -37.498  1.00  0.00      BSYN  
ATOM   1069   CA ASP   121     -17.766 -72.065 -36.470  1.00  0.00      BSYN  
ATOM   1070   CB ASP   121     -16.793 -71.067 -36.861  1.00  0.00      BSYN  
ATOM   1071   CG ASP   121     -16.216 -71.226 -38.235  1.00  0.00      BSYN  
ATOM   1072  OD1 ASP   121     -16.856 -70.762 -39.168  1.00  0.00      BSYN  
ATOM   1073  OD2 ASP   121     -15.201 -71.906 -38.442  1.00  0.00      BSYN  
ATOM   1074    C ASP   121     -19.129 -71.854 -37.093  1.00  0.00      BSYN  
ATOM   1075    O ASP   121     -19.251 -71.967 -38.230  1.00  0.00      BSYN  
ATOM   1076    N PRO   122     -20.222 -71.734 -36.393  1.00  0.00      BSYN  
ATOM   1077   CD PRO   122     -20.435 -71.799 -34.951  1.00  0.00      BSYN  
ATOM   1078   CA PRO   122     -21.536 -71.337 -37.032  1.00  0.00      BSYN  
ATOM   1079   CB PRO   122     -22.493 -71.485 -35.908  1.00  0.00      BSYN  
ATOM   1080   CG PRO   122     -21.563 -70.969 -34.730  1.00  0.00      BSYN  
ATOM   1081    C PRO   122     -21.710 -70.045 -37.828  1.00  0.00      BSYN  
ATOM   1082    O PRO   122     -21.189 -69.010 -37.270  1.00  0.00      BSYN  
ATOM   1083    N PRO   123     -22.157 -69.832 -39.102  1.00  0.00      BSYN  
ATOM   1084   CD PRO   123     -22.784 -70.819 -40.026  1.00  0.00      BSYN  
ATOM   1085   CA PRO   123     -22.414 -68.383 -39.491  1.00  0.00      BSYN  
ATOM   1086   CB PRO   123     -22.985 -68.538 -40.891  1.00  0.00      BSYN  
ATOM   1087   CG PRO   123     -22.963 -69.988 -41.264  1.00  0.00      BSYN  
ATOM   1088    C PRO   123     -23.378 -67.634 -38.600  1.00  0.00      BSYN  
ATOM   1089    O PRO   123     -24.214 -68.247 -37.962  1.00  0.00      BSYN  
ATOM   1090    N GLN   124     -23.338 -66.342 -38.464  1.00  0.00      BSYN  
ATOM   1091    H GLN   124     -22.676 -65.799 -38.941  1.00  0.00      BSYN  
ATOM   1092   CA GLN   124     -24.400 -65.702 -37.718  1.00  0.00      BSYN  
ATOM   1093   CB GLN   124     -23.807 -64.549 -36.937  1.00  0.00      BSYN  
ATOM   1094   CG GLN   124     -22.855 -64.798 -35.818  1.00  0.00      BSYN  
ATOM   1095   CD GLN   124     -22.740 -63.624 -34.869  1.00  0.00      BSYN  
ATOM   1096  OE1 GLN   124     -23.250 -63.576 -33.778  1.00  0.00      BSYN  
ATOM   1097  NE2 GLN   124     -22.077 -62.628 -35.467  1.00  0.00      BSYN  
ATOM   1098 HE21 GLN   124     -21.849 -62.792 -36.406  1.00  0.00      BSYN  
ATOM   1099 HE22 GLN   124     -22.170 -61.739 -35.064  1.00  0.00      BSYN  
ATOM   1100    C GLN   124     -25.513 -65.510 -38.766  1.00  0.00      BSYN  
ATOM   1101    O GLN   124     -25.254 -65.525 -39.930  1.00  0.00      BSYN  
ATOM   1102    N GLU   125     -26.717 -65.299 -38.173  1.00  0.00      BSYN  
ATOM   1103    H GLU   125     -26.652 -64.645 -37.446  1.00  0.00      BSYN  
ATOM   1104   CA GLU   125     -28.052 -65.503 -38.818  1.00  0.00      BSYN  
ATOM   1105   CB GLU   125     -28.985 -64.279 -38.408  1.00  0.00      BSYN  
ATOM   1106   CG GLU   125     -29.071 -64.314 -36.845  1.00  0.00      BSYN  
ATOM   1107   CD GLU   125     -29.658 -65.560 -36.078  1.00  0.00      BSYN  
ATOM   1108  OE1 GLU   125     -28.851 -66.226 -35.430  1.00  0.00      BSYN  
ATOM   1109  OE2 GLU   125     -30.780 -65.996 -36.419  1.00  0.00      BSYN  
ATOM   1110    C GLU   125     -28.363 -65.697 -40.288  1.00  0.00      BSYN  
ATOM   1111    O GLU   125     -28.480 -64.755 -41.056  1.00  0.00      BSYN  
ATOM   1112    N GLU   126     -28.390 -66.990 -40.617  1.00  0.00      BSYN  
ATOM   1113    H GLU   126     -28.058 -67.675 -40.000  1.00  0.00      BSYN  
ATOM   1114   CA GLU   126     -28.734 -67.487 -41.985  1.00  0.00      BSYN  
ATOM   1115   CB GLU   126     -27.942 -68.869 -42.173  1.00  0.00      BSYN  
ATOM   1116   CG GLU   126     -27.593 -69.271 -43.604  1.00  0.00      BSYN  
ATOM   1117   CD GLU   126     -26.640 -70.444 -43.819  1.00  0.00      BSYN  
ATOM   1118  OE1 GLU   126     -25.632 -70.205 -44.342  1.00  0.00      BSYN  
ATOM   1119  OE2 GLU   126     -26.935 -71.552 -43.398  1.00  0.00      BSYN  
ATOM   1120    C GLU   126     -30.197 -67.488 -42.290  1.00  0.00      BSYN  
ATOM   1121    O GLU   126     -30.963 -68.388 -42.076  1.00  0.00      BSYN  
ATOM   1122    N TYR   127     -30.520 -66.529 -43.112  1.00  0.00      BSYN  
ATOM   1123    H TYR   127     -29.984 -65.746 -43.355  1.00  0.00      BSYN  
ATOM   1124   CA TYR   127     -31.846 -66.304 -43.522  1.00  0.00      BSYN  
ATOM   1125   CB TYR   127     -32.298 -64.741 -43.244  1.00  0.00      BSYN  
ATOM   1126   CG TYR   127     -33.042 -64.707 -41.886  1.00  0.00      BSYN  
ATOM   1127  CD1 TYR   127     -34.205 -65.519 -41.652  1.00  0.00      BSYN  
ATOM   1128  CE1 TYR   127     -35.000 -65.531 -40.562  1.00  0.00      BSYN  
ATOM   1129  CD2 TYR   127     -32.804 -63.832 -40.768  1.00  0.00      BSYN  
ATOM   1130  CE2 TYR   127     -33.723 -63.781 -39.674  1.00  0.00      BSYN  
ATOM   1131   CZ TYR   127     -34.735 -64.674 -39.542  1.00  0.00      BSYN  
ATOM   1132   OH TYR   127     -35.354 -64.638 -38.313  1.00  0.00      BSYN  
ATOM   1133   HH TYR   127     -34.752 -64.246 -37.676  1.00  0.00      BSYN  
ATOM   1134    C TYR   127     -32.108 -66.694 -44.925  1.00  0.00      BSYN  
ATOM   1135    O TYR   127     -31.330 -66.390 -45.777  1.00  0.00      BSYN  
ATOM   1136    N GLN   128     -33.146 -67.439 -45.143  1.00  0.00      BSYN  
ATOM   1137    H GLN   128     -33.642 -67.431 -44.297  1.00  0.00      BSYN  
ATOM   1138   CA GLN   128     -33.393 -68.146 -46.375  1.00  0.00      BSYN  
ATOM   1139   CB GLN   128     -34.208 -69.355 -46.098  1.00  0.00      BSYN  
ATOM   1140   CG GLN   128     -33.531 -70.443 -45.100  1.00  0.00      BSYN  
ATOM   1141   CD GLN   128     -34.549 -71.354 -44.427  1.00  0.00      BSYN  
ATOM   1142  OE1 GLN   128     -35.718 -70.983 -44.462  1.00  0.00      BSYN  
ATOM   1143  NE2 GLN   128     -34.200 -72.471 -43.845  1.00  0.00      BSYN  
ATOM   1144 HE21 GLN   128     -34.926 -72.976 -43.422  1.00  0.00      BSYN  
ATOM   1145 HE22 GLN   128     -33.256 -72.732 -43.868  1.00  0.00      BSYN  
ATOM   1146    C GLN   128     -34.092 -67.234 -47.406  1.00  0.00      BSYN  
ATOM   1147    O GLN   128     -35.270 -67.338 -47.730  1.00  0.00      BSYN  
ATOM   1148    N GLU   129     -33.239 -66.316 -48.039  1.00  0.00      BSYN  
ATOM   1149    H GLU   129     -32.291 -66.476 -47.846  1.00  0.00      BSYN  
ATOM   1150   CA GLU   129     -33.812 -65.197 -48.888  1.00  0.00      BSYN  
ATOM   1151   CB GLU   129     -33.078 -63.945 -48.600  1.00  0.00      BSYN  
ATOM   1152   CG GLU   129     -33.918 -62.778 -48.872  1.00  0.00      BSYN  
ATOM   1153   CD GLU   129     -33.234 -61.446 -48.587  1.00  0.00      BSYN  
ATOM   1154  OE1 GLU   129     -32.227 -61.220 -49.169  1.00  0.00      BSYN  
ATOM   1155  OE2 GLU   129     -33.795 -60.540 -47.993  1.00  0.00      BSYN  
ATOM   1156    C GLU   129     -33.893 -65.551 -50.401  1.00  0.00      BSYN  
ATOM   1157    O GLU   129     -32.899 -65.449 -51.153  1.00  0.00      BSYN  
ATOM   1158    N TYR   130     -35.019 -65.922 -50.937  1.00  0.00      BSYN  
ATOM   1159    H TYR   130     -35.672 -66.277 -50.298  1.00  0.00      BSYN  
ATOM   1160   CA TYR   130     -35.280 -65.882 -52.373  1.00  0.00      BSYN  
ATOM   1161   CB TYR   130     -36.341 -66.893 -52.622  1.00  0.00      BSYN  
ATOM   1162   CG TYR   130     -36.681 -67.294 -53.986  1.00  0.00      BSYN  
ATOM   1163  CD1 TYR   130     -38.019 -67.235 -54.452  1.00  0.00      BSYN  
ATOM   1164  CE1 TYR   130     -38.296 -67.437 -55.798  1.00  0.00      BSYN  
ATOM   1165  CD2 TYR   130     -35.763 -67.840 -54.825  1.00  0.00      BSYN  
ATOM   1166  CE2 TYR   130     -36.081 -67.999 -56.202  1.00  0.00      BSYN  
ATOM   1167   CZ TYR   130     -37.338 -67.789 -56.694  1.00  0.00      BSYN  
ATOM   1168   OH TYR   130     -37.704 -67.899 -58.007  1.00  0.00      BSYN  
ATOM   1169   HH TYR   130     -37.019 -68.403 -58.453  1.00  0.00      BSYN  
ATOM   1170    C TYR   130     -35.707 -64.521 -52.944  1.00  0.00      BSYN  
ATOM   1171    O TYR   130     -36.271 -63.646 -52.202  1.00  0.00      BSYN  
ATOM   1172    N GLU   131     -35.268 -64.544 -54.214  1.00  0.00      BSYN  
ATOM   1173    H GLU   131     -34.687 -65.321 -54.354  1.00  0.00      BSYN  
ATOM   1174   CA GLU   131     -35.547 -63.367 -55.106  1.00  0.00      BSYN  
ATOM   1175   CB GLU   131     -34.197 -62.663 -55.554  1.00  0.00      BSYN  
ATOM   1176   CG GLU   131     -33.198 -62.115 -54.457  1.00  0.00      BSYN  
ATOM   1177   CD GLU   131     -33.742 -60.969 -53.562  1.00  0.00      BSYN  
ATOM   1178  OE1 GLU   131     -33.234 -60.788 -52.473  1.00  0.00      BSYN  
ATOM   1179  OE2 GLU   131     -34.552 -60.115 -54.047  1.00  0.00      BSYN  
ATOM   1180    C GLU   131     -36.457 -63.708 -56.408  1.00  0.00      BSYN  
ATOM   1181    O GLU   131     -35.893 -64.205 -57.428  1.00  0.00      BSYN  
ATOM   1182    N PRO   132     -37.876 -63.542 -56.495  1.00  0.00      BSYN  
ATOM   1183   CD PRO   132     -38.685 -63.802 -55.317  1.00  0.00      BSYN  
ATOM   1184   CA PRO   132     -38.717 -63.536 -57.690  1.00  0.00      BSYN  
ATOM   1185   CB PRO   132     -40.075 -63.711 -57.055  1.00  0.00      BSYN  
ATOM   1186   CG PRO   132     -39.923 -64.497 -55.808  1.00  0.00      BSYN  
ATOM   1187    C PRO   132     -38.689 -62.334 -58.565  1.00  0.00      BSYN  
ATOM   1188    O PRO   132     -37.821 -61.531 -58.312  1.00  0.00      BSYN  
ATOM   1189    N GLU   133     -39.566 -62.222 -59.607  1.00  0.00      BSYN  
ATOM   1190    H GLU   133     -40.391 -62.747 -59.677  1.00  0.00      BSYN  
ATOM   1191   CA GLU   133     -39.656 -61.046 -60.543  1.00  0.00      BSYN  
ATOM   1192   CB GLU   133     -38.406 -61.073 -61.483  1.00  0.00      BSYN  
ATOM   1193   CG GLU   133     -38.474 -62.097 -62.639  1.00  0.00      BSYN  
ATOM   1194   CD GLU   133     -37.178 -62.098 -63.397  1.00  0.00      BSYN  
ATOM   1195  OE1 GLU   133     -36.239 -62.591 -62.796  1.00  0.00      BSYN  
ATOM   1196  OE2 GLU   133     -37.161 -61.569 -64.557  1.00  0.00      BSYN  
ATOM   1197    C GLU   133     -40.998 -61.056 -61.304  1.00  0.00      BSYN  
ATOM   1198    O GLU   133     -41.961 -61.829 -60.978  1.00  0.00      BSYN  
ATOM   1199    N ALA   134     -41.139 -60.099 -62.304  1.00  0.00      BSYN  
ATOM   1200    H ALA   134     -40.444 -59.471 -62.593  1.00  0.00      BSYN  
ATOM   1201   CA ALA   134     -42.383 -60.108 -63.121  1.00  0.00      BSYN  
ATOM   1202   CB ALA   134     -42.701 -58.717 -63.500  1.00  0.00      BSYN  
ATOM   1203    C ALA   134     -42.306 -60.949 -64.346  1.00  0.00      BSYN  
ATOM   1204  OT1 ALA   134     -41.271 -61.333 -64.823  1.00  0.00      BSYN  
ATOM   1205  OT2 ALA   134     -43.386 -61.158 -64.847  1.00  0.00      BSYN  
END
