# Supplementary material for: Data set of intrinsically disordered proteins analysed at a local protein conformation level
Source: Data Brief. 2020 Mar 5;29:105383. doi: 10.1016/j.dib.2020.105383 (PMC7078294; doi:10.1016/j.dib.2020.105383)
Supplement: Supplementary file 1 [file mmc1.zip › the data/1-DATA/PED1AAD-pdb/1AAD-122.pdb]

CRYST1    1.000    1.000    1.000  90.00  90.00  90.00 P 1           1
ATOM      1  HT1 MET     1       5.526-120.658 -23.503  1.00  0.00      BSYN  
ATOM      2  HT2 MET     1       5.832-121.114 -21.888  1.00  0.00      BSYN  
ATOM      3    N MET     1       6.172-120.552 -22.695  1.00  0.00      BSYN  
ATOM      4  HT3 MET     1       7.124-120.855 -22.983  1.00  0.00      BSYN  
ATOM      5   CA MET     1       6.319-119.093 -22.472  1.00  0.00      BSYN  
ATOM      6   CB MET     1       4.986-118.626 -22.004  1.00  0.00      BSYN  
ATOM      7   CG MET     1       3.843-118.419 -23.018  1.00  0.00      BSYN  
ATOM      8   SD MET     1       2.360-117.715 -22.262  1.00  0.00      BSYN  
ATOM      9   CE MET     1       2.704-116.104 -22.996  1.00  0.00      BSYN  
ATOM     10    C MET     1       7.326-118.633 -21.492  1.00  0.00      BSYN  
ATOM     11    O MET     1       7.461-119.109 -20.362  1.00  0.00      BSYN  
ATOM     12    N ASP     2       8.035-117.623 -21.879  1.00  0.00      BSYN  
ATOM     13    H ASP     2       7.861-117.180 -22.735  1.00  0.00      BSYN  
ATOM     14   CA ASP     2       9.026-116.919 -21.074  1.00  0.00      BSYN  
ATOM     15   CB ASP     2      10.360-116.973 -21.894  1.00  0.00      BSYN  
ATOM     16   CG ASP     2      11.590-116.724 -20.999  1.00  0.00      BSYN  
ATOM     17  OD1 ASP     2      11.444-116.068 -19.957  1.00  0.00      BSYN  
ATOM     18  OD2 ASP     2      12.693-117.198 -21.273  1.00  0.00      BSYN  
ATOM     19    C ASP     2       8.545-115.487 -20.849  1.00  0.00      BSYN  
ATOM     20    O ASP     2       8.759-114.620 -21.744  1.00  0.00      BSYN  
ATOM     21    N VAL     3       7.729-115.327 -19.760  1.00  0.00      BSYN  
ATOM     22    H VAL     3       7.294-116.036 -19.242  1.00  0.00      BSYN  
ATOM     23   CA VAL     3       7.200-113.963 -19.496  1.00  0.00      BSYN  
ATOM     24   CB VAL     3       5.623-114.209 -19.579  1.00  0.00      BSYN  
ATOM     25  CG1 VAL     3       4.969-115.347 -18.714  1.00  0.00      BSYN  
ATOM     26  CG2 VAL     3       4.717-112.875 -19.533  1.00  0.00      BSYN  
ATOM     27    C VAL     3       7.766-113.423 -18.211  1.00  0.00      BSYN  
ATOM     28    O VAL     3       8.343-112.334 -18.319  1.00  0.00      BSYN  
ATOM     29    N PHE     4       7.782-114.174 -17.072  1.00  0.00      BSYN  
ATOM     30    H PHE     4       7.864-115.130 -17.275  1.00  0.00      BSYN  
ATOM     31   CA PHE     4       7.935-113.773 -15.655  1.00  0.00      BSYN  
ATOM     32   CB PHE     4       8.938-114.668 -14.980  1.00  0.00      BSYN  
ATOM     33   CG PHE     4       8.464-116.148 -14.954  1.00  0.00      BSYN  
ATOM     34  CD1 PHE     4       9.423-117.141 -15.116  1.00  0.00      BSYN  
ATOM     35  CD2 PHE     4       7.145-116.414 -14.788  1.00  0.00      BSYN  
ATOM     36  CE1 PHE     4       8.905-118.427 -15.192  1.00  0.00      BSYN  
ATOM     37  CE2 PHE     4       6.708-117.690 -14.821  1.00  0.00      BSYN  
ATOM     38   CZ PHE     4       7.570-118.755 -15.037  1.00  0.00      BSYN  
ATOM     39    C PHE     4       8.343-112.372 -15.262  1.00  0.00      BSYN  
ATOM     40    O PHE     4       7.655-111.819 -14.379  1.00  0.00      BSYN  
ATOM     41    N MET     5       9.457-111.948 -15.786  1.00  0.00      BSYN  
ATOM     42    H MET     5       9.797-112.323 -16.625  1.00  0.00      BSYN  
ATOM     43   CA MET     5       9.912-110.553 -15.418  1.00  0.00      BSYN  
ATOM     44   CB MET     5      11.374-110.638 -15.220  1.00  0.00      BSYN  
ATOM     45   CG MET     5      12.171-110.811 -16.464  1.00  0.00      BSYN  
ATOM     46   SD MET     5      11.809-112.162 -17.583  1.00  0.00      BSYN  
ATOM     47   CE MET     5      12.917-113.167 -16.634  1.00  0.00      BSYN  
ATOM     48    C MET     5       9.303-109.319 -16.135  1.00  0.00      BSYN  
ATOM     49    O MET     5       9.244-108.200 -15.555  1.00  0.00      BSYN  
ATOM     50    N LYS     6       8.718-109.639 -17.222  1.00  0.00      BSYN  
ATOM     51    H LYS     6       8.945-110.549 -17.508  1.00  0.00      BSYN  
ATOM     52   CA LYS     6       7.857-108.742 -17.924  1.00  0.00      BSYN  
ATOM     53   CB LYS     6       7.962-109.282 -19.468  1.00  0.00      BSYN  
ATOM     54   CG LYS     6       8.541-108.421 -20.528  1.00  0.00      BSYN  
ATOM     55   CD LYS     6       9.883-107.745 -20.022  1.00  0.00      BSYN  
ATOM     56   CE LYS     6      10.209-106.989 -21.242  1.00  0.00      BSYN  
ATOM     57   NZ LYS     6      11.346-106.142 -20.865  1.00  0.00      BSYN  
ATOM     58  HZ1 LYS     6      10.937-105.416 -20.243  1.00  0.00      BSYN  
ATOM     59  HZ2 LYS     6      12.033-106.788 -20.427  1.00  0.00      BSYN  
ATOM     60  HZ3 LYS     6      11.643-105.561 -21.675  1.00  0.00      BSYN  
ATOM     61    C LYS     6       6.352-108.879 -17.450  1.00  0.00      BSYN  
ATOM     62    O LYS     6       5.531-108.392 -18.193  1.00  0.00      BSYN  
ATOM     63    N GLY     7       6.106-109.545 -16.274  1.00  0.00      BSYN  
ATOM     64    H GLY     7       6.874-110.026 -15.902  1.00  0.00      BSYN  
ATOM     65   CA GLY     7       4.765-109.602 -15.664  1.00  0.00      BSYN  
ATOM     66    C GLY     7       4.212-111.033 -15.261  1.00  0.00      BSYN  
ATOM     67    O GLY     7       4.470-111.986 -16.003  1.00  0.00      BSYN  
ATOM     68    N LEU     8       3.372-111.114 -14.220  1.00  0.00      BSYN  
ATOM     69    H LEU     8       3.210-110.380 -13.592  1.00  0.00      BSYN  
ATOM     70   CA LEU     8       2.451-112.284 -14.019  1.00  0.00      BSYN  
ATOM     71   CB LEU     8       1.950-112.301 -12.599  1.00  0.00      BSYN  
ATOM     72   CG LEU     8       1.510-110.935 -11.909  1.00  0.00      BSYN  
ATOM     73  CD1 LEU     8      -0.012-110.629 -12.041  1.00  0.00      BSYN  
ATOM     74  CD2 LEU     8       2.037-110.758 -10.523  1.00  0.00      BSYN  
ATOM     75    C LEU     8       1.351-112.477 -14.995  1.00  0.00      BSYN  
ATOM     76    O LEU     8       0.213-112.358 -14.731  1.00  0.00      BSYN  
ATOM     77    N SER     9       1.891-112.937 -16.210  1.00  0.00      BSYN  
ATOM     78    H SER     9       2.853-113.041 -16.367  1.00  0.00      BSYN  
ATOM     79   CA SER     9       1.023-113.193 -17.343  1.00  0.00      BSYN  
ATOM     80   CB SER     9       1.052-111.995 -18.281  1.00  0.00      BSYN  
ATOM     81   OG SER     9       0.473-110.850 -17.722  1.00  0.00      BSYN  
ATOM     82   HG SER     9      -0.329-111.182 -17.312  1.00  0.00      BSYN  
ATOM     83    C SER     9       1.315-114.595 -18.018  1.00  0.00      BSYN  
ATOM     84    O SER     9       1.687-114.635 -19.187  1.00  0.00      BSYN  
ATOM     85    N MET    10       1.272-115.676 -17.178  1.00  0.00      BSYN  
ATOM     86    H MET    10       1.002-115.578 -16.241  1.00  0.00      BSYN  
ATOM     87   CA MET    10       1.381-117.071 -17.639  1.00  0.00      BSYN  
ATOM     88   CB MET    10       2.077-117.931 -16.542  1.00  0.00      BSYN  
ATOM     89   CG MET    10       2.432-119.391 -16.874  1.00  0.00      BSYN  
ATOM     90   SD MET    10       2.894-120.479 -15.478  1.00  0.00      BSYN  
ATOM     91   CE MET    10       1.399-121.380 -15.329  1.00  0.00      BSYN  
ATOM     92    C MET    10       0.056-117.584 -18.132  1.00  0.00      BSYN  
ATOM     93    O MET    10      -0.002-117.792 -19.333  1.00  0.00      BSYN  
ATOM     94    N ALA    11      -0.989-117.641 -17.389  1.00  0.00      BSYN  
ATOM     95    H ALA    11      -1.077-117.309 -16.471  1.00  0.00      BSYN  
ATOM     96   CA ALA    11      -2.254-118.060 -18.009  1.00  0.00      BSYN  
ATOM     97   CB ALA    11      -2.967-118.843 -16.933  1.00  0.00      BSYN  
ATOM     98    C ALA    11      -3.088-116.882 -18.454  1.00  0.00      BSYN  
ATOM     99    O ALA    11      -3.360-115.928 -17.679  1.00  0.00      BSYN  
ATOM    100    N LYS    12      -3.542-116.913 -19.692  1.00  0.00      BSYN  
ATOM    101    H LYS    12      -3.533-117.744 -20.211  1.00  0.00      BSYN  
ATOM    102   CA LYS    12      -4.190-115.740 -20.242  1.00  0.00      BSYN  
ATOM    103   CB LYS    12      -3.800-115.543 -21.685  1.00  0.00      BSYN  
ATOM    104   CG LYS    12      -4.039-114.183 -22.212  1.00  0.00      BSYN  
ATOM    105   CD LYS    12      -2.804-113.482 -21.751  1.00  0.00      BSYN  
ATOM    106   CE LYS    12      -2.959-112.019 -21.969  1.00  0.00      BSYN  
ATOM    107   NZ LYS    12      -2.448-111.891 -23.271  1.00  0.00      BSYN  
ATOM    108  HZ1 LYS    12      -1.460-111.567 -23.237  1.00  0.00      BSYN  
ATOM    109  HZ2 LYS    12      -2.419-112.797 -23.781  1.00  0.00      BSYN  
ATOM    110  HZ3 LYS    12      -2.924-111.066 -23.688  1.00  0.00      BSYN  
ATOM    111    C LYS    12      -5.751-115.871 -20.109  1.00  0.00      BSYN  
ATOM    112    O LYS    12      -6.509-116.754 -20.524  1.00  0.00      BSYN  
ATOM    113    N GLU    13      -6.370-114.846 -19.443  1.00  0.00      BSYN  
ATOM    114    H GLU    13      -7.347-114.924 -19.417  1.00  0.00      BSYN  
ATOM    115   CA GLU    13      -5.866-113.578 -18.936  1.00  0.00      BSYN  
ATOM    116   CB GLU    13      -6.415-112.402 -19.725  1.00  0.00      BSYN  
ATOM    117   CG GLU    13      -7.893-112.568 -20.184  1.00  0.00      BSYN  
ATOM    118   CD GLU    13      -8.342-111.310 -21.009  1.00  0.00      BSYN  
ATOM    119  OE1 GLU    13      -7.967-110.176 -20.696  1.00  0.00      BSYN  
ATOM    120  OE2 GLU    13      -9.288-111.442 -21.852  1.00  0.00      BSYN  
ATOM    121    C GLU    13      -6.347-113.392 -17.498  1.00  0.00      BSYN  
ATOM    122    O GLU    13      -7.333-113.973 -17.059  1.00  0.00      BSYN  
ATOM    123    N GLY    14      -5.551-112.522 -16.890  1.00  0.00      BSYN  
ATOM    124    H GLY    14      -4.803-112.045 -17.306  1.00  0.00      BSYN  
ATOM    125   CA GLY    14      -5.724-112.134 -15.548  1.00  0.00      BSYN  
ATOM    126    C GLY    14      -5.441-110.629 -15.380  1.00  0.00      BSYN  
ATOM    127    O GLY    14      -4.741-110.181 -14.459  1.00  0.00      BSYN  
ATOM    128    N VAL    15      -5.999-109.888 -16.281  1.00  0.00      BSYN  
ATOM    129    H VAL    15      -6.776-110.175 -16.804  1.00  0.00      BSYN  
ATOM    130   CA VAL    15      -5.731-108.460 -16.465  1.00  0.00      BSYN  
ATOM    131   CB VAL    15      -6.046-108.094 -17.899  1.00  0.00      BSYN  
ATOM    132  CG1 VAL    15      -5.720-106.635 -18.070  1.00  0.00      BSYN  
ATOM    133  CG2 VAL    15      -5.145-108.959 -18.798  1.00  0.00      BSYN  
ATOM    134    C VAL    15      -6.511-107.793 -15.369  1.00  0.00      BSYN  
ATOM    135    O VAL    15      -7.802-107.732 -15.316  1.00  0.00      BSYN  
ATOM    136    N VAL    16      -5.823-107.053 -14.534  1.00  0.00      BSYN  
ATOM    137    H VAL    16      -4.870-106.871 -14.669  1.00  0.00      BSYN  
ATOM    138   CA VAL    16      -6.459-106.389 -13.300  1.00  0.00      BSYN  
ATOM    139   CB VAL    16      -5.647-106.605 -11.986  1.00  0.00      BSYN  
ATOM    140  CG1 VAL    16      -6.312-105.971 -10.760  1.00  0.00      BSYN  
ATOM    141  CG2 VAL    16      -5.458-108.158 -11.832  1.00  0.00      BSYN  
ATOM    142    C VAL    16      -6.469-104.908 -13.701  1.00  0.00      BSYN  
ATOM    143    O VAL    16      -5.485-104.220 -14.120  1.00  0.00      BSYN  
ATOM    144    N ALA    17      -7.628-104.323 -13.525  1.00  0.00      BSYN  
ATOM    145    H ALA    17      -8.310-104.718 -12.943  1.00  0.00      BSYN  
ATOM    146   CA ALA    17      -7.918-102.971 -13.980  1.00  0.00      BSYN  
ATOM    147   CB ALA    17      -9.389-102.940 -14.536  1.00  0.00      BSYN  
ATOM    148    C ALA    17      -7.753-102.163 -12.738  1.00  0.00      BSYN  
ATOM    149    O ALA    17      -8.375-102.366 -11.684  1.00  0.00      BSYN  
ATOM    150    N ALA    18      -7.093-100.988 -12.941  1.00  0.00      BSYN  
ATOM    151    H ALA    18      -6.732-100.971 -13.852  1.00  0.00      BSYN  
ATOM    152   CA ALA    18      -6.776-100.056 -11.854  1.00  0.00      BSYN  
ATOM    153   CB ALA    18      -5.495 -99.320 -12.339  1.00  0.00      BSYN  
ATOM    154    C ALA    18      -7.907 -99.106 -11.688  1.00  0.00      BSYN  
ATOM    155    O ALA    18      -7.983 -97.957 -12.197  1.00  0.00      BSYN  
ATOM    156    N ALA    19      -8.880 -99.645 -10.888  1.00  0.00      BSYN  
ATOM    157    H ALA    19      -8.797-100.591 -10.645  1.00  0.00      BSYN  
ATOM    158   CA ALA    19      -9.960 -98.848 -10.295  1.00  0.00      BSYN  
ATOM    159   CB ALA    19     -10.847 -99.555  -9.300  1.00  0.00      BSYN  
ATOM    160    C ALA    19      -9.703 -97.539  -9.555  1.00  0.00      BSYN  
ATOM    161    O ALA    19     -10.598 -96.708  -9.473  1.00  0.00      BSYN  
ATOM    162    N GLU    20      -8.569 -97.524  -8.850  1.00  0.00      BSYN  
ATOM    163    H GLU    20      -8.144 -98.406  -8.818  1.00  0.00      BSYN  
ATOM    164   CA GLU    20      -8.169 -96.433  -8.044  1.00  0.00      BSYN  
ATOM    165   CB GLU    20      -7.454 -96.933  -6.668  1.00  0.00      BSYN  
ATOM    166   CG GLU    20      -8.384 -97.048  -5.460  1.00  0.00      BSYN  
ATOM    167   CD GLU    20      -8.199 -95.969  -4.452  1.00  0.00      BSYN  
ATOM    168  OE1 GLU    20      -7.525 -96.308  -3.449  1.00  0.00      BSYN  
ATOM    169  OE2 GLU    20      -8.648 -94.869  -4.690  1.00  0.00      BSYN  
ATOM    170    C GLU    20      -7.307 -95.368  -8.782  1.00  0.00      BSYN  
ATOM    171    O GLU    20      -6.179 -95.070  -8.468  1.00  0.00      BSYN  
ATOM    172    N LYS    21      -7.856 -94.741  -9.843  1.00  0.00      BSYN  
ATOM    173    H LYS    21      -8.744 -95.066 -10.102  1.00  0.00      BSYN  
ATOM    174   CA LYS    21      -7.279 -93.546 -10.375  1.00  0.00      BSYN  
ATOM    175   CB LYS    21      -7.481 -93.129 -11.916  1.00  0.00      BSYN  
ATOM    176   CG LYS    21      -7.099 -94.280 -12.856  1.00  0.00      BSYN  
ATOM    177   CD LYS    21      -7.017 -93.670 -14.103  1.00  0.00      BSYN  
ATOM    178   CE LYS    21      -6.727 -94.814 -15.103  1.00  0.00      BSYN  
ATOM    179   NZ LYS    21      -6.419 -94.482 -16.508  1.00  0.00      BSYN  
ATOM    180  HZ1 LYS    21      -5.703 -93.735 -16.618  1.00  0.00      BSYN  
ATOM    181  HZ2 LYS    21      -6.294 -95.377 -17.021  1.00  0.00      BSYN  
ATOM    182  HZ3 LYS    21      -7.330 -94.052 -16.765  1.00  0.00      BSYN  
ATOM    183    C LYS    21      -7.640 -92.292  -9.529  1.00  0.00      BSYN  
ATOM    184    O LYS    21      -6.859 -91.370  -9.748  1.00  0.00      BSYN  
ATOM    185    N THR    22      -8.623 -92.439  -8.630  1.00  0.00      BSYN  
ATOM    186    H THR    22      -9.287 -93.159  -8.606  1.00  0.00      BSYN  
ATOM    187   CA THR    22      -8.806 -91.448  -7.585  1.00  0.00      BSYN  
ATOM    188   CB THR    22     -10.052 -91.643  -6.760  1.00  0.00      BSYN  
ATOM    189  OG1 THR    22     -10.190 -93.087  -6.552  1.00  0.00      BSYN  
ATOM    190  HG1 THR    22     -10.870 -93.302  -5.910  1.00  0.00      BSYN  
ATOM    191  CG2 THR    22     -11.284 -91.003  -7.447  1.00  0.00      BSYN  
ATOM    192    C THR    22      -7.645 -90.966  -6.705  1.00  0.00      BSYN  
ATOM    193    O THR    22      -7.722 -91.061  -5.396  1.00  0.00      BSYN  
ATOM    194    N LYS    23      -6.641 -90.265  -7.249  1.00  0.00      BSYN  
ATOM    195    H LYS    23      -6.416 -90.210  -8.202  1.00  0.00      BSYN  
ATOM    196   CA LYS    23      -5.451 -89.728  -6.486  1.00  0.00      BSYN  
ATOM    197   CB LYS    23      -4.211 -89.325  -7.412  1.00  0.00      BSYN  
ATOM    198   CG LYS    23      -3.467 -90.403  -8.269  1.00  0.00      BSYN  
ATOM    199   CD LYS    23      -3.297 -91.616  -7.297  1.00  0.00      BSYN  
ATOM    200   CE LYS    23      -2.356 -91.360  -6.175  1.00  0.00      BSYN  
ATOM    201   NZ LYS    23      -2.001 -92.477  -5.279  1.00  0.00      BSYN  
ATOM    202  HZ1 LYS    23      -2.744 -92.808  -4.631  1.00  0.00      BSYN  
ATOM    203  HZ2 LYS    23      -1.562 -93.197  -5.888  1.00  0.00      BSYN  
ATOM    204  HZ3 LYS    23      -1.287 -92.278  -4.550  1.00  0.00      BSYN  
ATOM    205    C LYS    23      -5.588 -88.470  -5.729  1.00  0.00      BSYN  
ATOM    206    O LYS    23      -5.856 -87.432  -6.298  1.00  0.00      BSYN  
ATOM    207    N GLN    24      -5.510 -88.614  -4.428  1.00  0.00      BSYN  
ATOM    208    H GLN    24      -5.564 -89.515  -4.048  1.00  0.00      BSYN  
ATOM    209   CA GLN    24      -5.707 -87.499  -3.456  1.00  0.00      BSYN  
ATOM    210   CB GLN    24      -4.447 -86.492  -3.711  1.00  0.00      BSYN  
ATOM    211   CG GLN    24      -3.805 -85.526  -2.596  1.00  0.00      BSYN  
ATOM    212   CD GLN    24      -2.848 -86.287  -1.810  1.00  0.00      BSYN  
ATOM    213  OE1 GLN    24      -1.569 -86.060  -1.803  1.00  0.00      BSYN  
ATOM    214  NE2 GLN    24      -3.238 -87.254  -1.008  1.00  0.00      BSYN  
ATOM    215 HE21 GLN    24      -4.183 -87.435  -1.195  1.00  0.00      BSYN  
ATOM    216 HE22 GLN    24      -2.687 -87.703  -0.333  1.00  0.00      BSYN  
ATOM    217    C GLN    24      -7.092 -86.671  -3.458  1.00  0.00      BSYN  
ATOM    218    O GLN    24      -7.321 -85.894  -2.515  1.00  0.00      BSYN  
ATOM    219    N GLY    25      -8.058 -86.657  -4.365  1.00  0.00      BSYN  
ATOM    220    H GLY    25      -7.888 -87.399  -4.982  1.00  0.00      BSYN  
ATOM    221   CA GLY    25      -9.159 -85.841  -4.312  1.00  0.00      BSYN  
ATOM    222    C GLY    25     -10.373 -86.688  -4.601  1.00  0.00      BSYN  
ATOM    223    O GLY    25     -11.087 -86.702  -5.581  1.00  0.00      BSYN  
ATOM    224    N VAL    26     -10.671 -87.419  -3.515  1.00  0.00      BSYN  
ATOM    225    H VAL    26      -9.947 -87.515  -2.862  1.00  0.00      BSYN  
ATOM    226   CA VAL    26     -12.030 -88.133  -3.387  1.00  0.00      BSYN  
ATOM    227   CB VAL    26     -12.127 -89.199  -2.217  1.00  0.00      BSYN  
ATOM    228  CG1 VAL    26     -11.024 -90.233  -2.477  1.00  0.00      BSYN  
ATOM    229  CG2 VAL    26     -11.935 -88.348  -0.981  1.00  0.00      BSYN  
ATOM    230    C VAL    26     -13.263 -87.234  -3.453  1.00  0.00      BSYN  
ATOM    231    O VAL    26     -14.387 -87.504  -3.680  1.00  0.00      BSYN  
ATOM    232    N THR    27     -12.969 -85.943  -3.214  1.00  0.00      BSYN  
ATOM    233    H THR    27     -12.020 -85.697  -3.200  1.00  0.00      BSYN  
ATOM    234   CA THR    27     -13.930 -84.794  -3.274  1.00  0.00      BSYN  
ATOM    235   CB THR    27     -13.447 -83.579  -2.403  1.00  0.00      BSYN  
ATOM    236  OG1 THR    27     -12.782 -84.117  -1.240  1.00  0.00      BSYN  
ATOM    237  HG1 THR    27     -13.434 -84.126  -0.535  1.00  0.00      BSYN  
ATOM    238  CG2 THR    27     -14.440 -82.567  -2.006  1.00  0.00      BSYN  
ATOM    239    C THR    27     -14.379 -84.421  -4.743  1.00  0.00      BSYN  
ATOM    240    O THR    27     -13.812 -83.514  -5.368  1.00  0.00      BSYN  
ATOM    241    N GLU    28     -15.487 -85.044  -5.226  1.00  0.00      BSYN  
ATOM    242    H GLU    28     -16.061 -85.542  -4.608  1.00  0.00      BSYN  
ATOM    243   CA GLU    28     -15.797 -85.011  -6.681  1.00  0.00      BSYN  
ATOM    244   CB GLU    28     -16.227 -86.393  -7.112  1.00  0.00      BSYN  
ATOM    245   CG GLU    28     -16.320 -86.488  -8.588  1.00  0.00      BSYN  
ATOM    246   CD GLU    28     -17.249 -87.438  -9.271  1.00  0.00      BSYN  
ATOM    247  OE1 GLU    28     -18.493 -87.323  -9.048  1.00  0.00      BSYN  
ATOM    248  OE2 GLU    28     -16.708 -88.300  -9.902  1.00  0.00      BSYN  
ATOM    249    C GLU    28     -16.866 -84.032  -6.868  1.00  0.00      BSYN  
ATOM    250    O GLU    28     -16.736 -83.067  -7.582  1.00  0.00      BSYN  
ATOM    251    N ALA    29     -18.042 -84.239  -6.333  1.00  0.00      BSYN  
ATOM    252    H ALA    29     -18.192 -85.026  -5.768  1.00  0.00      BSYN  
ATOM    253   CA ALA    29     -19.083 -83.336  -6.552  1.00  0.00      BSYN  
ATOM    254   CB ALA    29     -20.414 -83.951  -6.224  1.00  0.00      BSYN  
ATOM    255    C ALA    29     -18.801 -82.112  -5.683  1.00  0.00      BSYN  
ATOM    256    O ALA    29     -18.668 -82.280  -4.472  1.00  0.00      BSYN  
ATOM    257    N ALA    30     -18.719 -80.939  -6.393  1.00  0.00      BSYN  
ATOM    258    H ALA    30     -18.686 -80.881  -7.371  1.00  0.00      BSYN  
ATOM    259   CA ALA    30     -18.637 -79.700  -5.607  1.00  0.00      BSYN  
ATOM    260   CB ALA    30     -17.298 -79.241  -5.601  1.00  0.00      BSYN  
ATOM    261    C ALA    30     -19.400 -78.546  -6.338  1.00  0.00      BSYN  
ATOM    262    O ALA    30     -19.506 -78.501  -7.572  1.00  0.00      BSYN  
ATOM    263    N GLU    31     -19.812 -77.532  -5.593  1.00  0.00      BSYN  
ATOM    264    H GLU    31     -19.550 -77.613  -4.652  1.00  0.00      BSYN  
ATOM    265   CA GLU    31     -20.669 -76.583  -6.176  1.00  0.00      BSYN  
ATOM    266   CB GLU    31     -22.027 -76.682  -5.342  1.00  0.00      BSYN  
ATOM    267   CG GLU    31     -21.833 -76.418  -3.833  1.00  0.00      BSYN  
ATOM    268   CD GLU    31     -22.685 -77.469  -3.079  1.00  0.00      BSYN  
ATOM    269  OE1 GLU    31     -23.591 -77.152  -2.310  1.00  0.00      BSYN  
ATOM    270  OE2 GLU    31     -22.433 -78.722  -3.099  1.00  0.00      BSYN  
ATOM    271    C GLU    31     -20.051 -75.152  -6.286  1.00  0.00      BSYN  
ATOM    272    O GLU    31     -19.371 -74.599  -5.407  1.00  0.00      BSYN  
ATOM    273    N LYS    32     -20.609 -74.424  -7.287  1.00  0.00      BSYN  
ATOM    274    H LYS    32     -21.498 -74.580  -7.670  1.00  0.00      BSYN  
ATOM    275   CA LYS    32     -20.003 -73.044  -7.481  1.00  0.00      BSYN  
ATOM    276   CB LYS    32     -20.341 -72.600  -8.941  1.00  0.00      BSYN  
ATOM    277   CG LYS    32     -19.516 -73.350 -10.011  1.00  0.00      BSYN  
ATOM    278   CD LYS    32     -20.204 -73.312 -11.417  1.00  0.00      BSYN  
ATOM    279   CE LYS    32     -19.268 -74.092 -12.432  1.00  0.00      BSYN  
ATOM    280   NZ LYS    32     -19.172 -75.475 -11.862  1.00  0.00      BSYN  
ATOM    281  HZ1 LYS    32     -18.622 -76.197 -12.370  1.00  0.00      BSYN  
ATOM    282  HZ2 LYS    32     -18.734 -75.289 -10.937  1.00  0.00      BSYN  
ATOM    283  HZ3 LYS    32     -20.106 -75.909 -11.719  1.00  0.00      BSYN  
ATOM    284    C LYS    32     -20.514 -71.977  -6.485  1.00  0.00      BSYN  
ATOM    285    O LYS    32     -21.555 -71.942  -5.911  1.00  0.00      BSYN  
ATOM    286    N THR    33     -19.511 -71.177  -6.201  1.00  0.00      BSYN  
ATOM    287    H THR    33     -18.601 -71.539  -6.170  1.00  0.00      BSYN  
ATOM    288   CA THR    33     -19.630 -69.855  -5.609  1.00  0.00      BSYN  
ATOM    289   CB THR    33     -18.335 -69.102  -5.300  1.00  0.00      BSYN  
ATOM    290  OG1 THR    33     -17.207 -69.692  -6.053  1.00  0.00      BSYN  
ATOM    291  HG1 THR    33     -16.739 -70.189  -5.378  1.00  0.00      BSYN  
ATOM    292  CG2 THR    33     -18.188 -69.200  -3.790  1.00  0.00      BSYN  
ATOM    293    C THR    33     -20.563 -69.023  -6.516  1.00  0.00      BSYN  
ATOM    294    O THR    33     -20.213 -68.670  -7.628  1.00  0.00      BSYN  
ATOM    295    N LYS    34     -21.784 -68.840  -6.018  1.00  0.00      BSYN  
ATOM    296    H LYS    34     -22.074 -69.452  -5.309  1.00  0.00      BSYN  
ATOM    297   CA LYS    34     -22.796 -67.935  -6.417  1.00  0.00      BSYN  
ATOM    298   CB LYS    34     -24.214 -68.643  -6.603  1.00  0.00      BSYN  
ATOM    299   CG LYS    34     -24.230 -69.723  -7.638  1.00  0.00      BSYN  
ATOM    300   CD LYS    34     -23.994 -69.093  -9.012  1.00  0.00      BSYN  
ATOM    301   CE LYS    34     -23.781 -70.318  -9.846  1.00  0.00      BSYN  
ATOM    302   NZ LYS    34     -23.462 -69.726 -11.047  1.00  0.00      BSYN  
ATOM    303  HZ1 LYS    34     -22.773 -68.966 -10.872  1.00  0.00      BSYN  
ATOM    304  HZ2 LYS    34     -23.294 -70.487 -11.736  1.00  0.00      BSYN  
ATOM    305  HZ3 LYS    34     -24.397 -69.291 -11.183  1.00  0.00      BSYN  
ATOM    306    C LYS    34     -23.017 -66.793  -5.447  1.00  0.00      BSYN  
ATOM    307    O LYS    34     -22.753 -66.923  -4.273  1.00  0.00      BSYN  
ATOM    308    N GLU    35     -23.471 -65.613  -5.853  1.00  0.00      BSYN  
ATOM    309    H GLU    35     -23.114 -65.265  -6.697  1.00  0.00      BSYN  
ATOM    310   CA GLU    35     -24.015 -64.583  -5.018  1.00  0.00      BSYN  
ATOM    311   CB GLU    35     -23.800 -63.218  -5.588  1.00  0.00      BSYN  
ATOM    312   CG GLU    35     -24.216 -62.923  -7.053  1.00  0.00      BSYN  
ATOM    313   CD GLU    35     -24.451 -61.530  -7.409  1.00  0.00      BSYN  
ATOM    314  OE1 GLU    35     -25.283 -60.848  -6.836  1.00  0.00      BSYN  
ATOM    315  OE2 GLU    35     -23.603 -61.038  -8.121  1.00  0.00      BSYN  
ATOM    316    C GLU    35     -25.508 -64.837  -4.819  1.00  0.00      BSYN  
ATOM    317    O GLU    35     -26.027 -65.693  -5.521  1.00  0.00      BSYN  
ATOM    318    N GLY    36     -26.235 -64.175  -3.846  1.00  0.00      BSYN  
ATOM    319    H GLY    36     -25.844 -63.343  -3.506  1.00  0.00      BSYN  
ATOM    320   CA GLY    36     -27.553 -64.669  -3.525  1.00  0.00      BSYN  
ATOM    321    C GLY    36     -27.665 -65.687  -2.435  1.00  0.00      BSYN  
ATOM    322    O GLY    36     -27.279 -66.772  -2.732  1.00  0.00      BSYN  
ATOM    323    N VAL    37     -28.514 -65.388  -1.344  1.00  0.00      BSYN  
ATOM    324    H VAL    37     -28.994 -64.534  -1.363  1.00  0.00      BSYN  
ATOM    325   CA VAL    37     -28.651 -66.452  -0.283  1.00  0.00      BSYN  
ATOM    326   CB VAL    37     -28.016 -65.981   1.141  1.00  0.00      BSYN  
ATOM    327  CG1 VAL    37     -26.598 -66.387   1.182  1.00  0.00      BSYN  
ATOM    328  CG2 VAL    37     -27.870 -64.482   1.440  1.00  0.00      BSYN  
ATOM    329    C VAL    37     -30.101 -66.960  -0.184  1.00  0.00      BSYN  
ATOM    330    O VAL    37     -30.254 -68.086   0.358  1.00  0.00      BSYN  
ATOM    331    N LEU    38     -31.112 -66.155  -0.513  1.00  0.00      BSYN  
ATOM    332    H LEU    38     -30.970 -65.344  -1.045  1.00  0.00      BSYN  
ATOM    333   CA LEU    38     -32.450 -66.648  -0.487  1.00  0.00      BSYN  
ATOM    334   CB LEU    38     -33.289 -66.174   0.664  1.00  0.00      BSYN  
ATOM    335   CG LEU    38     -33.014 -66.355   2.206  1.00  0.00      BSYN  
ATOM    336  CD1 LEU    38     -32.729 -67.786   2.717  1.00  0.00      BSYN  
ATOM    337  CD2 LEU    38     -31.744 -65.582   2.469  1.00  0.00      BSYN  
ATOM    338    C LEU    38     -33.193 -66.352  -1.824  1.00  0.00      BSYN  
ATOM    339    O LEU    38     -32.748 -65.506  -2.550  1.00  0.00      BSYN  
ATOM    340    N TYR    39     -34.290 -67.096  -2.147  1.00  0.00      BSYN  
ATOM    341    H TYR    39     -34.566 -67.833  -1.563  1.00  0.00      BSYN  
ATOM    342   CA TYR    39     -35.046 -67.013  -3.359  1.00  0.00      BSYN  
ATOM    343   CB TYR    39     -35.055 -68.453  -3.892  1.00  0.00      BSYN  
ATOM    344   CG TYR    39     -33.707 -68.729  -4.605  1.00  0.00      BSYN  
ATOM    345  CD1 TYR    39     -33.235 -68.040  -5.696  1.00  0.00      BSYN  
ATOM    346  CE1 TYR    39     -31.938 -68.135  -6.140  1.00  0.00      BSYN  
ATOM    347  CD2 TYR    39     -32.969 -69.585  -3.967  1.00  0.00      BSYN  
ATOM    348  CE2 TYR    39     -31.703 -69.718  -4.349  1.00  0.00      BSYN  
ATOM    349   CZ TYR    39     -31.184 -69.024  -5.439  1.00  0.00      BSYN  
ATOM    350   OH TYR    39     -29.911 -69.202  -5.826  1.00  0.00      BSYN  
ATOM    351   HH TYR    39     -29.327 -69.592  -5.171  1.00  0.00      BSYN  
ATOM    352    C TYR    39     -36.452 -66.637  -3.113  1.00  0.00      BSYN  
ATOM    353    O TYR    39     -37.368 -67.397  -3.464  1.00  0.00      BSYN  
ATOM    354    N VAL    40     -36.880 -65.483  -2.520  1.00  0.00      BSYN  
ATOM    355    H VAL    40     -36.186 -65.045  -1.984  1.00  0.00      BSYN  
ATOM    356   CA VAL    40     -38.289 -65.035  -2.475  1.00  0.00      BSYN  
ATOM    357   CB VAL    40     -38.792 -64.252  -1.210  1.00  0.00      BSYN  
ATOM    358  CG1 VAL    40     -40.297 -63.790  -1.328  1.00  0.00      BSYN  
ATOM    359  CG2 VAL    40     -38.820 -65.178  -0.016  1.00  0.00      BSYN  
ATOM    360    C VAL    40     -38.478 -64.260  -3.743  1.00  0.00      BSYN  
ATOM    361    O VAL    40     -38.401 -62.990  -3.803  1.00  0.00      BSYN  
ATOM    362    N GLY    41     -38.829 -64.941  -4.764  1.00  0.00      BSYN  
ATOM    363    H GLY    41     -39.173 -65.826  -4.523  1.00  0.00      BSYN  
ATOM    364   CA GLY    41     -38.859 -64.349  -6.103  1.00  0.00      BSYN  
ATOM    365    C GLY    41     -37.919 -65.194  -6.872  1.00  0.00      BSYN  
ATOM    366    O GLY    41     -37.079 -65.789  -6.228  1.00  0.00      BSYN  
ATOM    367    N SER    42     -37.971 -65.227  -8.178  1.00  0.00      BSYN  
ATOM    368    H SER    42     -38.798 -64.990  -8.647  1.00  0.00      BSYN  
ATOM    369   CA SER    42     -36.955 -65.609  -9.088  1.00  0.00      BSYN  
ATOM    370   CB SER    42     -37.451 -66.440 -10.243  1.00  0.00      BSYN  
ATOM    371   OG SER    42     -38.497 -65.722 -10.924  1.00  0.00      BSYN  
ATOM    372   HG SER    42     -38.351 -64.791 -11.104  1.00  0.00      BSYN  
ATOM    373    C SER    42     -36.478 -64.311  -9.732  1.00  0.00      BSYN  
ATOM    374    O SER    42     -36.134 -64.253 -10.891  1.00  0.00      BSYN  
ATOM    375    N LYS    43     -36.424 -63.238  -8.898  1.00  0.00      BSYN  
ATOM    376    H LYS    43     -36.152 -63.326  -7.961  1.00  0.00      BSYN  
ATOM    377   CA LYS    43     -36.169 -61.905  -9.422  1.00  0.00      BSYN  
ATOM    378   CB LYS    43     -37.295 -61.012  -9.218  1.00  0.00      BSYN  
ATOM    379   CG LYS    43     -38.484 -61.550  -9.988  1.00  0.00      BSYN  
ATOM    380   CD LYS    43     -39.631 -60.892  -9.279  1.00  0.00      BSYN  
ATOM    381   CE LYS    43     -40.957 -61.520  -9.808  1.00  0.00      BSYN  
ATOM    382   NZ LYS    43     -42.054 -61.279  -8.935  1.00  0.00      BSYN  
ATOM    383  HZ1 LYS    43     -42.349 -60.285  -9.011  1.00  0.00      BSYN  
ATOM    384  HZ2 LYS    43     -42.847 -61.929  -9.106  1.00  0.00      BSYN  
ATOM    385  HZ3 LYS    43     -41.701 -61.469  -7.975  1.00  0.00      BSYN  
ATOM    386    C LYS    43     -34.947 -61.238  -8.768  1.00  0.00      BSYN  
ATOM    387    O LYS    43     -34.678 -61.466  -7.642  1.00  0.00      BSYN  
ATOM    388    N THR    44     -34.093 -60.449  -9.366  1.00  0.00      BSYN  
ATOM    389    H THR    44     -33.759 -59.659  -8.892  1.00  0.00      BSYN  
ATOM    390   CA THR    44     -33.927 -60.511 -10.857  1.00  0.00      BSYN  
ATOM    391   CB THR    44     -33.650 -59.094 -11.400  1.00  0.00      BSYN  
ATOM    392  OG1 THR    44     -32.887 -58.331 -10.518  1.00  0.00      BSYN  
ATOM    393  HG1 THR    44     -31.964 -58.358 -10.779  1.00  0.00      BSYN  
ATOM    394  CG2 THR    44     -34.952 -58.375 -11.777  1.00  0.00      BSYN  
ATOM    395    C THR    44     -32.636 -61.370 -11.165  1.00  0.00      BSYN  
ATOM    396    O THR    44     -31.487 -60.981 -11.033  1.00  0.00      BSYN  
ATOM    397    N ARG    45     -32.836 -62.687 -11.411  1.00  0.00      BSYN  
ATOM    398    H ARG    45     -33.798 -62.869 -11.381  1.00  0.00      BSYN  
ATOM    399   CA ARG    45     -31.831 -63.757 -11.600  1.00  0.00      BSYN  
ATOM    400   CB ARG    45     -32.104 -65.009 -10.707  1.00  0.00      BSYN  
ATOM    401   CG ARG    45     -32.298 -64.633  -9.248  1.00  0.00      BSYN  
ATOM    402   CD ARG    45     -31.012 -64.341  -8.455  1.00  0.00      BSYN  
ATOM    403   NE ARG    45     -30.130 -65.507  -8.295  1.00  0.00      BSYN  
ATOM    404   HE ARG    45     -30.322 -66.280  -8.866  1.00  0.00      BSYN  
ATOM    405   CZ ARG    45     -29.085 -65.560  -7.496  1.00  0.00      BSYN  
ATOM    406  NH1 ARG    45     -28.145 -64.596  -7.326  1.00  0.00      BSYN  
ATOM    407 HH11 ARG    45     -27.444 -64.576  -6.614  1.00  0.00      BSYN  
ATOM    408 HH12 ARG    45     -28.201 -63.792  -7.918  1.00  0.00      BSYN  
ATOM    409  NH2 ARG    45     -28.927 -66.606  -6.769  1.00  0.00      BSYN  
ATOM    410 HH21 ARG    45     -28.126 -66.588  -6.170  1.00  0.00      BSYN  
ATOM    411 HH22 ARG    45     -29.522 -67.396  -6.912  1.00  0.00      BSYN  
ATOM    412    C ARG    45     -31.513 -64.130 -13.002  1.00  0.00      BSYN  
ATOM    413    O ARG    45     -30.383 -63.934 -13.435  1.00  0.00      BSYN  
ATOM    414    N GLU    46     -32.395 -64.795 -13.749  1.00  0.00      BSYN  
ATOM    415    H GLU    46     -33.225 -65.157 -13.375  1.00  0.00      BSYN  
ATOM    416   CA GLU    46     -32.272 -65.109 -15.152  1.00  0.00      BSYN  
ATOM    417   CB GLU    46     -32.438 -66.601 -15.366  1.00  0.00      BSYN  
ATOM    418   CG GLU    46     -31.345 -67.398 -14.758  1.00  0.00      BSYN  
ATOM    419   CD GLU    46     -31.562 -68.852 -15.046  1.00  0.00      BSYN  
ATOM    420  OE1 GLU    46     -30.867 -69.428 -16.012  1.00  0.00      BSYN  
ATOM    421  OE2 GLU    46     -32.243 -69.503 -14.258  1.00  0.00      BSYN  
ATOM    422    C GLU    46     -33.310 -64.412 -16.025  1.00  0.00      BSYN  
ATOM    423    O GLU    46     -34.163 -63.648 -15.552  1.00  0.00      BSYN  
ATOM    424    N GLY    47     -33.445 -64.690 -17.309  1.00  0.00      BSYN  
ATOM    425    H GLY    47     -33.074 -65.567 -17.542  1.00  0.00      BSYN  
ATOM    426   CA GLY    47     -34.275 -63.906 -18.235  1.00  0.00      BSYN  
ATOM    427    C GLY    47     -35.348 -64.744 -18.965  1.00  0.00      BSYN  
ATOM    428    O GLY    47     -36.398 -65.023 -18.384  1.00  0.00      BSYN  
ATOM    429    N VAL    48     -35.018 -65.328 -20.136  1.00  0.00      BSYN  
ATOM    430    H VAL    48     -34.374 -64.895 -20.735  1.00  0.00      BSYN  
ATOM    431   CA VAL    48     -35.638 -66.637 -20.671  1.00  0.00      BSYN  
ATOM    432   CB VAL    48     -35.151 -67.911 -20.013  1.00  0.00      BSYN  
ATOM    433  CG1 VAL    48     -35.490 -69.226 -20.610  1.00  0.00      BSYN  
ATOM    434  CG2 VAL    48     -33.622 -67.746 -19.950  1.00  0.00      BSYN  
ATOM    435    C VAL    48     -37.158 -66.778 -21.100  1.00  0.00      BSYN  
ATOM    436    O VAL    48     -37.420 -67.143 -22.298  1.00  0.00      BSYN  
ATOM    437    N VAL    49     -38.012 -66.404 -20.165  1.00  0.00      BSYN  
ATOM    438    H VAL    49     -37.667 -65.948 -19.370  1.00  0.00      BSYN  
ATOM    439   CA VAL    49     -39.445 -66.727 -20.220  1.00  0.00      BSYN  
ATOM    440   CB VAL    49     -39.935 -67.068 -18.811  1.00  0.00      BSYN  
ATOM    441  CG1 VAL    49     -38.946 -68.001 -17.910  1.00  0.00      BSYN  
ATOM    442  CG2 VAL    49     -40.375 -65.863 -18.046  1.00  0.00      BSYN  
ATOM    443    C VAL    49     -40.438 -65.837 -20.943  1.00  0.00      BSYN  
ATOM    444    O VAL    49     -41.587 -66.206 -20.997  1.00  0.00      BSYN  
ATOM    445    N GLN    50     -39.981 -64.712 -21.422  1.00  0.00      BSYN  
ATOM    446    H GLN    50     -39.066 -64.408 -21.247  1.00  0.00      BSYN  
ATOM    447   CA GLN    50     -40.817 -63.701 -22.019  1.00  0.00      BSYN  
ATOM    448   CB GLN    50     -40.159 -62.228 -21.779  1.00  0.00      BSYN  
ATOM    449   CG GLN    50     -40.017 -61.841 -20.263  1.00  0.00      BSYN  
ATOM    450   CD GLN    50     -39.266 -60.553 -20.018  1.00  0.00      BSYN  
ATOM    451  OE1 GLN    50     -39.576 -59.460 -20.490  1.00  0.00      BSYN  
ATOM    452  NE2 GLN    50     -38.268 -60.667 -19.081  1.00  0.00      BSYN  
ATOM    453 HE21 GLN    50     -38.082 -61.577 -18.770  1.00  0.00      BSYN  
ATOM    454 HE22 GLN    50     -37.801 -59.858 -18.785  1.00  0.00      BSYN  
ATOM    455    C GLN    50     -41.164 -64.096 -23.476  1.00  0.00      BSYN  
ATOM    456    O GLN    50     -40.382 -63.678 -24.386  1.00  0.00      BSYN  
ATOM    457    N GLY    51     -42.311 -64.795 -23.850  1.00  0.00      BSYN  
ATOM    458    H GLY    51     -42.878 -65.129 -23.124  1.00  0.00      BSYN  
ATOM    459   CA GLY    51     -42.578 -65.092 -25.255  1.00  0.00      BSYN  
ATOM    460    C GLY    51     -43.695 -64.193 -25.836  1.00  0.00      BSYN  
ATOM    461    O GLY    51     -44.557 -63.732 -25.143  1.00  0.00      BSYN  
ATOM    462    N VAL    52     -43.748 -63.868 -27.141  1.00  0.00      BSYN  
ATOM    463    H VAL    52     -44.593 -63.437 -27.384  1.00  0.00      BSYN  
ATOM    464   CA VAL    52     -42.789 -64.152 -28.248  1.00  0.00      BSYN  
ATOM    465   CB VAL    52     -43.499 -64.954 -29.445  1.00  0.00      BSYN  
ATOM    466  CG1 VAL    52     -42.435 -65.432 -30.366  1.00  0.00      BSYN  
ATOM    467  CG2 VAL    52     -44.369 -66.037 -28.759  1.00  0.00      BSYN  
ATOM    468    C VAL    52     -42.082 -62.811 -28.705  1.00  0.00      BSYN  
ATOM    469    O VAL    52     -42.469 -61.944 -29.455  1.00  0.00      BSYN  
ATOM    470    N ALA    53     -40.863 -62.919 -28.227  1.00  0.00      BSYN  
ATOM    471    H ALA    53     -40.702 -63.690 -27.644  1.00  0.00      BSYN  
ATOM    472   CA ALA    53     -39.987 -61.784 -28.223  1.00  0.00      BSYN  
ATOM    473   CB ALA    53     -39.774 -61.443 -26.788  1.00  0.00      BSYN  
ATOM    474    C ALA    53     -38.639 -61.919 -28.936  1.00  0.00      BSYN  
ATOM    475    O ALA    53     -38.249 -63.006 -29.422  1.00  0.00      BSYN  
ATOM    476    N SER    54     -37.954 -60.827 -28.789  1.00  0.00      BSYN  
ATOM    477    H SER    54     -38.516 -60.026 -28.740  1.00  0.00      BSYN  
ATOM    478   CA SER    54     -36.537 -60.820 -29.007  1.00  0.00      BSYN  
ATOM    479   CB SER    54     -36.277 -59.369 -28.462  1.00  0.00      BSYN  
ATOM    480   OG SER    54     -36.313 -58.460 -29.442  1.00  0.00      BSYN  
ATOM    481   HG SER    54     -37.234 -58.279 -29.646  1.00  0.00      BSYN  
ATOM    482    C SER    54     -35.811 -61.904 -28.271  1.00  0.00      BSYN  
ATOM    483    O SER    54     -34.894 -62.407 -28.806  1.00  0.00      BSYN  
ATOM    484    N VAL    55     -36.321 -62.247 -27.091  1.00  0.00      BSYN  
ATOM    485    H VAL    55     -37.013 -61.664 -26.713  1.00  0.00      BSYN  
ATOM    486   CA VAL    55     -35.745 -63.368 -26.387  1.00  0.00      BSYN  
ATOM    487   CB VAL    55     -35.673 -63.112 -24.833  1.00  0.00      BSYN  
ATOM    488  CG1 VAL    55     -34.752 -62.064 -24.470  1.00  0.00      BSYN  
ATOM    489  CG2 VAL    55     -37.047 -62.534 -24.092  1.00  0.00      BSYN  
ATOM    490    C VAL    55     -36.141 -64.745 -26.782  1.00  0.00      BSYN  
ATOM    491    O VAL    55     -35.406 -65.725 -26.696  1.00  0.00      BSYN  
ATOM    492    N ALA    56     -37.455 -64.816 -26.916  1.00  0.00      BSYN  
ATOM    493    H ALA    56     -37.835 -63.927 -27.077  1.00  0.00      BSYN  
ATOM    494   CA ALA    56     -38.195 -66.076 -27.029  1.00  0.00      BSYN  
ATOM    495   CB ALA    56     -38.966 -66.137 -25.756  1.00  0.00      BSYN  
ATOM    496    C ALA    56     -38.982 -66.142 -28.330  1.00  0.00      BSYN  
ATOM    497    O ALA    56     -40.081 -65.531 -28.687  1.00  0.00      BSYN  
ATOM    498    N GLU    57     -38.286 -66.798 -29.233  1.00  0.00      BSYN  
ATOM    499    H GLU    57     -37.620 -67.325 -28.744  1.00  0.00      BSYN  
ATOM    500   CA GLU    57     -38.725 -66.972 -30.619  1.00  0.00      BSYN  
ATOM    501   CB GLU    57     -37.835 -66.180 -31.524  1.00  0.00      BSYN  
ATOM    502   CG GLU    57     -38.462 -65.265 -32.543  1.00  0.00      BSYN  
ATOM    503   CD GLU    57     -37.562 -64.313 -33.362  1.00  0.00      BSYN  
ATOM    504  OE1 GLU    57     -36.458 -64.622 -33.857  1.00  0.00      BSYN  
ATOM    505  OE2 GLU    57     -37.914 -63.176 -33.572  1.00  0.00      BSYN  
ATOM    506    C GLU    57     -38.667 -68.472 -30.839  1.00  0.00      BSYN  
ATOM    507    O GLU    57     -37.998 -69.290 -30.225  1.00  0.00      BSYN  
ATOM    508    N LYS    58     -39.577 -68.893 -31.703  1.00  0.00      BSYN  
ATOM    509    H LYS    58     -40.008 -68.248 -32.301  1.00  0.00      BSYN  
ATOM    510   CA LYS    58     -39.817 -70.279 -32.056  1.00  0.00      BSYN  
ATOM    511   CB LYS    58     -41.331 -70.403 -32.363  1.00  0.00      BSYN  
ATOM    512   CG LYS    58     -42.036 -69.922 -31.085  1.00  0.00      BSYN  
ATOM    513   CD LYS    58     -43.589 -70.048 -31.421  1.00  0.00      BSYN  
ATOM    514   CE LYS    58     -44.392 -70.427 -30.157  1.00  0.00      BSYN  
ATOM    515   NZ LYS    58     -44.950 -71.777 -30.329  1.00  0.00      BSYN  
ATOM    516  HZ1 LYS    58     -45.622 -71.657 -31.113  1.00  0.00      BSYN  
ATOM    517  HZ2 LYS    58     -44.129 -72.367 -30.572  1.00  0.00      BSYN  
ATOM    518  HZ3 LYS    58     -45.180 -72.136 -29.380  1.00  0.00      BSYN  
ATOM    519    C LYS    58     -38.909 -70.827 -33.132  1.00  0.00      BSYN  
ATOM    520    O LYS    58     -39.316 -71.339 -34.261  1.00  0.00      BSYN  
ATOM    521    N THR    59     -37.699 -71.143 -32.646  1.00  0.00      BSYN  
ATOM    522    H THR    59     -37.674 -71.141 -31.667  1.00  0.00      BSYN  
ATOM    523   CA THR    59     -36.657 -71.442 -33.433  1.00  0.00      BSYN  
ATOM    524   CB THR    59     -35.506 -70.445 -33.354  1.00  0.00      BSYN  
ATOM    525  OG1 THR    59     -36.193 -69.229 -33.751  1.00  0.00      BSYN  
ATOM    526  HG1 THR    59     -36.544 -69.470 -34.612  1.00  0.00      BSYN  
ATOM    527  CG2 THR    59     -34.282 -70.572 -34.283  1.00  0.00      BSYN  
ATOM    528    C THR    59     -36.302 -72.839 -33.085  1.00  0.00      BSYN  
ATOM    529    O THR    59     -35.244 -73.103 -32.582  1.00  0.00      BSYN  
ATOM    530    N LYS    60     -37.189 -73.760 -33.457  1.00  0.00      BSYN  
ATOM    531    H LYS    60     -37.864 -73.559 -34.138  1.00  0.00      BSYN  
ATOM    532   CA LYS    60     -37.077 -75.050 -32.807  1.00  0.00      BSYN  
ATOM    533   CB LYS    60     -38.494 -75.595 -32.409  1.00  0.00      BSYN  
ATOM    534   CG LYS    60     -39.355 -74.749 -31.483  1.00  0.00      BSYN  
ATOM    535   CD LYS    60     -38.768 -74.679 -30.135  1.00  0.00      BSYN  
ATOM    536   CE LYS    60     -39.789 -73.989 -29.117  1.00  0.00      BSYN  
ATOM    537   NZ LYS    60     -39.378 -73.530 -27.851  1.00  0.00      BSYN  
ATOM    538  HZ1 LYS    60     -39.999 -72.797 -27.452  1.00  0.00      BSYN  
ATOM    539  HZ2 LYS    60     -39.215 -74.361 -27.246  1.00  0.00      BSYN  
ATOM    540  HZ3 LYS    60     -38.454 -73.092 -28.041  1.00  0.00      BSYN  
ATOM    541    C LYS    60     -36.353 -76.101 -33.663  1.00  0.00      BSYN  
ATOM    542    O LYS    60     -36.825 -76.633 -34.649  1.00  0.00      BSYN  
ATOM    543    N GLU    61     -35.182 -76.221 -33.113  1.00  0.00      BSYN  
ATOM    544    H GLU    61     -35.104 -75.836 -32.215  1.00  0.00      BSYN  
ATOM    545   CA GLU    61     -34.161 -77.198 -33.604  1.00  0.00      BSYN  
ATOM    546   CB GLU    61     -32.734 -76.787 -33.005  1.00  0.00      BSYN  
ATOM    547   CG GLU    61     -32.584 -76.684 -31.454  1.00  0.00      BSYN  
ATOM    548   CD GLU    61     -31.212 -76.287 -30.915  1.00  0.00      BSYN  
ATOM    549  OE1 GLU    61     -30.789 -75.192 -31.122  1.00  0.00      BSYN  
ATOM    550  OE2 GLU    61     -30.522 -77.123 -30.211  1.00  0.00      BSYN  
ATOM    551    C GLU    61     -34.536 -78.637 -33.246  1.00  0.00      BSYN  
ATOM    552    O GLU    61     -35.463 -79.015 -32.529  1.00  0.00      BSYN  
ATOM    553    N GLN    62     -33.936 -79.516 -34.117  1.00  0.00      BSYN  
ATOM    554    H GLN    62     -33.702 -79.195 -35.013  1.00  0.00      BSYN  
ATOM    555   CA GLN    62     -33.732 -80.957 -33.747  1.00  0.00      BSYN  
ATOM    556   CB GLN    62     -33.722 -81.715 -35.039  1.00  0.00      BSYN  
ATOM    557   CG GLN    62     -34.968 -81.707 -35.804  1.00  0.00      BSYN  
ATOM    558   CD GLN    62     -34.857 -82.540 -37.080  1.00  0.00      BSYN  
ATOM    559  OE1 GLN    62     -35.446 -83.654 -37.126  1.00  0.00      BSYN  
ATOM    560  NE2 GLN    62     -34.004 -82.233 -38.103  1.00  0.00      BSYN  
ATOM    561 HE21 GLN    62     -33.379 -81.493 -37.960  1.00  0.00      BSYN  
ATOM    562 HE22 GLN    62     -34.075 -82.915 -38.804  1.00  0.00      BSYN  
ATOM    563    C GLN    62     -32.549 -81.292 -32.791  1.00  0.00      BSYN  
ATOM    564    O GLN    62     -31.384 -81.115 -32.968  1.00  0.00      BSYN  
ATOM    565    N ALA    63     -33.156 -81.674 -31.602  1.00  0.00      BSYN  
ATOM    566    H ALA    63     -34.047 -81.267 -31.577  1.00  0.00      BSYN  
ATOM    567   CA ALA    63     -32.604 -82.539 -30.609  1.00  0.00      BSYN  
ATOM    568   CB ALA    63     -32.716 -81.816 -29.264  1.00  0.00      BSYN  
ATOM    569    C ALA    63     -33.358 -83.898 -30.452  1.00  0.00      BSYN  
ATOM    570    O ALA    63     -34.507 -84.086 -30.824  1.00  0.00      BSYN  
ATOM    571    N SER    64     -32.560 -84.840 -30.018  1.00  0.00      BSYN  
ATOM    572    H SER    64     -31.585 -84.741 -30.002  1.00  0.00      BSYN  
ATOM    573   CA SER    64     -33.041 -86.140 -29.443  1.00  0.00      BSYN  
ATOM    574   CB SER    64     -31.969 -87.149 -29.771  1.00  0.00      BSYN  
ATOM    575   OG SER    64     -31.188 -87.630 -28.683  1.00  0.00      BSYN  
ATOM    576   HG SER    64     -30.599 -88.382 -28.776  1.00  0.00      BSYN  
ATOM    577    C SER    64     -33.380 -86.052 -27.988  1.00  0.00      BSYN  
ATOM    578    O SER    64     -34.334 -86.709 -27.497  1.00  0.00      BSYN  
ATOM    579    N HIS    65     -32.558 -85.129 -27.405  1.00  0.00      BSYN  
ATOM    580    H HIS    65     -31.905 -84.612 -27.922  1.00  0.00      BSYN  
ATOM    581   CA HIS    65     -32.670 -84.806 -25.915  1.00  0.00      BSYN  
ATOM    582   CB HIS    65     -31.266 -84.436 -25.454  1.00  0.00      BSYN  
ATOM    583   CG HIS    65     -31.032 -84.278 -23.953  1.00  0.00      BSYN  
ATOM    584  ND1 HIS    65     -30.654 -83.155 -23.326  1.00  0.00      BSYN  
ATOM    585  HD1 HIS    65     -30.757 -82.232 -23.637  1.00  0.00      BSYN  
ATOM    586  CD2 HIS    65     -30.946 -85.324 -23.088  1.00  0.00      BSYN  
ATOM    587  NE2 HIS    65     -30.428 -84.792 -21.989  1.00  0.00      BSYN  
ATOM    588  CE1 HIS    65     -30.227 -83.495 -22.118  1.00  0.00      BSYN  
ATOM    589    C HIS    65     -33.749 -83.770 -25.557  1.00  0.00      BSYN  
ATOM    590    O HIS    65     -34.185 -83.098 -26.480  1.00  0.00      BSYN  
ATOM    591    N LEU    66     -34.315 -83.865 -24.333  1.00  0.00      BSYN  
ATOM    592    H LEU    66     -33.912 -84.523 -23.729  1.00  0.00      BSYN  
ATOM    593   CA LEU    66     -35.432 -82.991 -23.940  1.00  0.00      BSYN  
ATOM    594   CB LEU    66     -36.510 -83.633 -23.093  1.00  0.00      BSYN  
ATOM    595   CG LEU    66     -37.389 -84.835 -23.656  1.00  0.00      BSYN  
ATOM    596  CD1 LEU    66     -37.726 -84.580 -25.149  1.00  0.00      BSYN  
ATOM    597  CD2 LEU    66     -36.625 -86.096 -23.441  1.00  0.00      BSYN  
ATOM    598    C LEU    66     -35.049 -81.906 -22.948  1.00  0.00      BSYN  
ATOM    599    O LEU    66     -35.899 -81.086 -22.609  1.00  0.00      BSYN  
ATOM    600    N GLY    67     -33.759 -81.670 -22.890  1.00  0.00      BSYN  
ATOM    601    H GLY    67     -32.975 -81.905 -23.428  1.00  0.00      BSYN  
ATOM    602   CA GLY    67     -33.322 -80.698 -21.902  1.00  0.00      BSYN  
ATOM    603    C GLY    67     -33.114 -81.221 -20.476  1.00  0.00      BSYN  
ATOM    604    O GLY    67     -33.857 -82.143 -20.002  1.00  0.00      BSYN  
ATOM    605    N GLY    68     -32.204 -80.486 -19.890  1.00  0.00      BSYN  
ATOM    606    H GLY    68     -31.559 -79.930 -20.374  1.00  0.00      BSYN  
ATOM    607   CA GLY    68     -31.827 -80.509 -18.538  1.00  0.00      BSYN  
ATOM    608    C GLY    68     -30.301 -80.422 -18.527  1.00  0.00      BSYN  
ATOM    609    O GLY    68     -29.657 -80.554 -19.559  1.00  0.00      BSYN  
ATOM    610    N ALA    69     -29.912 -80.180 -17.267  1.00  0.00      BSYN  
ATOM    611    H ALA    69     -30.546 -79.843 -16.600  1.00  0.00      BSYN  
ATOM    612   CA ALA    69     -28.646 -80.393 -16.698  1.00  0.00      BSYN  
ATOM    613   CB ALA    69     -27.771 -79.311 -17.326  1.00  0.00      BSYN  
ATOM    614    C ALA    69     -28.713 -79.966 -15.226  1.00  0.00      BSYN  
ATOM    615    O ALA    69     -29.777 -79.922 -14.633  1.00  0.00      BSYN  
ATOM    616    N VAL    70     -27.541 -79.940 -14.542  1.00  0.00      BSYN  
ATOM    617    H VAL    70     -26.659 -80.217 -14.868  1.00  0.00      BSYN  
ATOM    618   CA VAL    70     -27.494 -79.487 -13.198  1.00  0.00      BSYN  
ATOM    619   CB VAL    70     -26.008 -79.795 -12.745  1.00  0.00      BSYN  
ATOM    620  CG1 VAL    70     -25.770 -79.400 -11.332  1.00  0.00      BSYN  
ATOM    621  CG2 VAL    70     -25.778 -81.323 -12.958  1.00  0.00      BSYN  
ATOM    622    C VAL    70     -27.757 -78.034 -13.059  1.00  0.00      BSYN  
ATOM    623    O VAL    70     -28.714 -77.823 -12.365  1.00  0.00      BSYN  
ATOM    624    N PHE    71     -27.051 -77.205 -13.856  1.00  0.00      BSYN  
ATOM    625    H PHE    71     -26.216 -77.406 -14.329  1.00  0.00      BSYN  
ATOM    626   CA PHE    71     -27.229 -75.817 -13.550  1.00  0.00      BSYN  
ATOM    627   CB PHE    71     -25.893 -75.115 -13.483  1.00  0.00      BSYN  
ATOM    628   CG PHE    71     -24.741 -75.594 -12.733  1.00  0.00      BSYN  
ATOM    629  CD1 PHE    71     -23.934 -76.535 -13.289  1.00  0.00      BSYN  
ATOM    630  CD2 PHE    71     -24.494 -75.084 -11.530  1.00  0.00      BSYN  
ATOM    631  CE1 PHE    71     -22.880 -77.042 -12.569  1.00  0.00      BSYN  
ATOM    632  CE2 PHE    71     -23.366 -75.473 -10.858  1.00  0.00      BSYN  
ATOM    633   CZ PHE    71     -22.590 -76.392 -11.400  1.00  0.00      BSYN  
ATOM    634    C PHE    71     -28.035 -74.977 -14.577  1.00  0.00      BSYN  
ATOM    635    O PHE    71     -29.010 -74.311 -14.226  1.00  0.00      BSYN  
ATOM    636    N SER    72     -27.703 -75.078 -15.883  1.00  0.00      BSYN  
ATOM    637    H SER    72     -26.855 -75.550 -16.021  1.00  0.00      BSYN  
ATOM    638   CA SER    72     -28.623 -74.713 -16.881  1.00  0.00      BSYN  
ATOM    639   CB SER    72     -27.811 -74.491 -18.137  1.00  0.00      BSYN  
ATOM    640   OG SER    72     -26.835 -75.511 -18.319  1.00  0.00      BSYN  
ATOM    641   HG SER    72     -27.163 -76.389 -18.527  1.00  0.00      BSYN  
ATOM    642    C SER    72     -29.819 -75.605 -17.152  1.00  0.00      BSYN  
ATOM    643    O SER    72     -29.588 -76.696 -17.699  1.00  0.00      BSYN  
ATOM    644    N GLY    73     -31.027 -75.361 -16.721  1.00  0.00      BSYN  
ATOM    645    H GLY    73     -31.132 -74.525 -16.220  1.00  0.00      BSYN  
ATOM    646   CA GLY    73     -32.142 -76.320 -16.751  1.00  0.00      BSYN  
ATOM    647    C GLY    73     -33.353 -75.919 -17.626  1.00  0.00      BSYN  
ATOM    648    O GLY    73     -33.561 -76.556 -18.595  1.00  0.00      BSYN  
ATOM    649    N ALA    74     -34.180 -74.943 -17.196  1.00  0.00      BSYN  
ATOM    650    H ALA    74     -34.736 -74.542 -17.897  1.00  0.00      BSYN  
ATOM    651   CA ALA    74     -34.237 -74.496 -15.763  1.00  0.00      BSYN  
ATOM    652   CB ALA    74     -33.762 -72.976 -15.765  1.00  0.00      BSYN  
ATOM    653    C ALA    74     -35.417 -74.604 -14.837  1.00  0.00      BSYN  
ATOM    654    O ALA    74     -36.345 -73.736 -14.871  1.00  0.00      BSYN  
ATOM    655    N GLY    75     -35.239 -75.557 -13.937  1.00  0.00      BSYN  
ATOM    656    H GLY    75     -34.391 -76.024 -14.092  1.00  0.00      BSYN  
ATOM    657   CA GLY    75     -36.370 -75.840 -12.994  1.00  0.00      BSYN  
ATOM    658    C GLY    75     -35.951 -77.046 -12.138  1.00  0.00      BSYN  
ATOM    659    O GLY    75     -35.823 -76.925 -10.942  1.00  0.00      BSYN  
ATOM    660    N ASN    76     -35.485 -78.148 -12.785  1.00  0.00      BSYN  
ATOM    661    H ASN    76     -35.660 -78.155 -13.749  1.00  0.00      BSYN  
ATOM    662   CA ASN    76     -35.113 -79.366 -12.059  1.00  0.00      BSYN  
ATOM    663   CB ASN    76     -35.834 -80.526 -12.558  1.00  0.00      BSYN  
ATOM    664   CG ASN    76     -37.149 -80.351 -13.249  1.00  0.00      BSYN  
ATOM    665  OD1 ASN    76     -38.150 -80.572 -12.635  1.00  0.00      BSYN  
ATOM    666  ND2 ASN    76     -37.194 -80.098 -14.591  1.00  0.00      BSYN  
ATOM    667 HD21 ASN    76     -38.083 -80.240 -14.978  1.00  0.00      BSYN  
ATOM    668 HD22 ASN    76     -36.373 -79.870 -15.076  1.00  0.00      BSYN  
ATOM    669    C ASN    76     -33.595 -79.563 -12.103  1.00  0.00      BSYN  
ATOM    670    O ASN    76     -32.940 -79.079 -13.002  1.00  0.00      BSYN  
ATOM    671    N ILE    77     -32.992 -80.318 -11.094  1.00  0.00      BSYN  
ATOM    672    H ILE    77     -33.644 -80.685 -10.462  1.00  0.00      BSYN  
ATOM    673   CA ILE    77     -31.616 -80.796 -11.160  1.00  0.00      BSYN  
ATOM    674   CB ILE    77     -31.001 -80.481  -9.812  1.00  0.00      BSYN  
ATOM    675  CG2 ILE    77     -29.486 -80.765  -9.798  1.00  0.00      BSYN  
ATOM    676  CG1 ILE    77     -31.549 -79.026  -9.255  1.00  0.00      BSYN  
ATOM    677   CD ILE    77     -30.650 -78.684  -8.036  1.00  0.00      BSYN  
ATOM    678    C ILE    77     -31.432 -82.286 -11.480  1.00  0.00      BSYN  
ATOM    679    O ILE    77     -31.783 -83.189 -10.666  1.00  0.00      BSYN  
ATOM    680    N ALA    78     -31.206 -82.429 -12.835  1.00  0.00      BSYN  
ATOM    681    H ALA    78     -30.688 -81.829 -13.413  1.00  0.00      BSYN  
ATOM    682   CA ALA    78     -31.489 -83.717 -13.487  1.00  0.00      BSYN  
ATOM    683   CB ALA    78     -31.935 -83.624 -14.880  1.00  0.00      BSYN  
ATOM    684    C ALA    78     -30.207 -84.547 -13.659  1.00  0.00      BSYN  
ATOM    685    O ALA    78     -29.052 -84.013 -13.637  1.00  0.00      BSYN  
ATOM    686    N ALA    79     -30.550 -85.872 -13.753  1.00  0.00      BSYN  
ATOM    687    H ALA    79     -31.480 -86.096 -13.540  1.00  0.00      BSYN  
ATOM    688   CA ALA    79     -29.529 -86.858 -14.118  1.00  0.00      BSYN  
ATOM    689   CB ALA    79     -29.834 -88.163 -13.452  1.00  0.00      BSYN  
ATOM    690    C ALA    79     -29.539 -87.281 -15.590  1.00  0.00      BSYN  
ATOM    691    O ALA    79     -30.605 -87.786 -16.027  1.00  0.00      BSYN  
ATOM    692    N ALA    80     -28.450 -86.873 -16.284  1.00  0.00      BSYN  
ATOM    693    H ALA    80     -27.655 -86.585 -15.788  1.00  0.00      BSYN  
ATOM    694   CA ALA    80     -28.426 -87.112 -17.758  1.00  0.00      BSYN  
ATOM    695   CB ALA    80     -28.729 -85.861 -18.434  1.00  0.00      BSYN  
ATOM    696    C ALA    80     -27.017 -87.482 -18.232  1.00  0.00      BSYN  
ATOM    697    O ALA    80     -26.070 -86.977 -17.663  1.00  0.00      BSYN  
ATOM    698    N THR    81     -26.864 -88.123 -19.377  1.00  0.00      BSYN  
ATOM    699    H THR    81     -27.652 -88.005 -19.947  1.00  0.00      BSYN  
ATOM    700   CA THR    81     -25.634 -88.500 -19.989  1.00  0.00      BSYN  
ATOM    701   CB THR    81     -25.922 -90.002 -20.435  1.00  0.00      BSYN  
ATOM    702  OG1 THR    81     -26.120 -90.735 -19.265  1.00  0.00      BSYN  
ATOM    703  HG1 THR    81     -25.457 -90.776 -18.572  1.00  0.00      BSYN  
ATOM    704  CG2 THR    81     -24.964 -90.552 -21.376  1.00  0.00      BSYN  
ATOM    705    C THR    81     -25.599 -87.416 -21.025  1.00  0.00      BSYN  
ATOM    706    O THR    81     -26.402 -87.336 -21.919  1.00  0.00      BSYN  
ATOM    707    N GLY    82     -24.643 -86.599 -20.778  1.00  0.00      BSYN  
ATOM    708    H GLY    82     -24.003 -86.780 -20.059  1.00  0.00      BSYN  
ATOM    709   CA GLY    82     -24.390 -85.240 -21.445  1.00  0.00      BSYN  
ATOM    710    C GLY    82     -22.885 -84.779 -21.586  1.00  0.00      BSYN  
ATOM    711    O GLY    82     -22.301 -84.877 -22.608  1.00  0.00      BSYN  
ATOM    712    N LEU    83     -22.333 -84.274 -20.519  1.00  0.00      BSYN  
ATOM    713    H LEU    83     -21.493 -83.818 -20.735  1.00  0.00      BSYN  
ATOM    714   CA LEU    83     -22.881 -84.111 -19.220  1.00  0.00      BSYN  
ATOM    715   CB LEU    83     -22.152 -84.689 -18.040  1.00  0.00      BSYN  
ATOM    716   CG LEU    83     -22.422 -86.077 -17.489  1.00  0.00      BSYN  
ATOM    717  CD1 LEU    83     -21.133 -86.870 -17.191  1.00  0.00      BSYN  
ATOM    718  CD2 LEU    83     -23.125 -85.956 -16.179  1.00  0.00      BSYN  
ATOM    719    C LEU    83     -23.504 -82.765 -18.951  1.00  0.00      BSYN  
ATOM    720    O LEU    83     -24.778 -82.550 -19.030  1.00  0.00      BSYN  
ATOM    721    N VAL    84     -22.566 -81.803 -18.824  1.00  0.00      BSYN  
ATOM    722    H VAL    84     -21.633 -81.977 -19.068  1.00  0.00      BSYN  
ATOM    723   CA VAL    84     -22.853 -80.423 -18.489  1.00  0.00      BSYN  
ATOM    724   CB VAL    84     -23.228 -80.356 -16.922  1.00  0.00      BSYN  
ATOM    725  CG1 VAL    84     -22.056 -80.682 -16.005  1.00  0.00      BSYN  
ATOM    726  CG2 VAL    84     -23.665 -79.028 -16.525  1.00  0.00      BSYN  
ATOM    727    C VAL    84     -21.856 -79.294 -18.852  1.00  0.00      BSYN  
ATOM    728    O VAL    84     -20.629 -79.440 -18.608  1.00  0.00      BSYN  
ATOM    729    N LYS    85     -22.239 -78.266 -19.619  1.00  0.00      BSYN  
ATOM    730    H LYS    85     -23.216 -78.196 -19.595  1.00  0.00      BSYN  
ATOM    731   CA LYS    85     -21.440 -77.221 -20.227  1.00  0.00      BSYN  
ATOM    732   CB LYS    85     -22.081 -76.705 -21.524  1.00  0.00      BSYN  
ATOM    733   CG LYS    85     -21.124 -75.899 -22.362  1.00  0.00      BSYN  
ATOM    734   CD LYS    85     -21.842 -75.474 -23.562  1.00  0.00      BSYN  
ATOM    735   CE LYS    85     -20.745 -75.169 -24.565  1.00  0.00      BSYN  
ATOM    736   NZ LYS    85     -21.370 -74.456 -25.654  1.00  0.00      BSYN  
ATOM    737  HZ1 LYS    85     -20.860 -73.553 -25.578  1.00  0.00      BSYN  
ATOM    738  HZ2 LYS    85     -21.174 -74.698 -26.646  1.00  0.00      BSYN  
ATOM    739  HZ3 LYS    85     -22.396 -74.290 -25.621  1.00  0.00      BSYN  
ATOM    740    C LYS    85     -21.106 -76.009 -19.305  1.00  0.00      BSYN  
ATOM    741    O LYS    85     -22.022 -75.278 -19.004  1.00  0.00      BSYN  
ATOM    742    N ARG    86     -19.881 -75.968 -18.774  1.00  0.00      BSYN  
ATOM    743    H ARG    86     -19.234 -76.598 -19.153  1.00  0.00      BSYN  
ATOM    744   CA ARG    86     -19.436 -74.945 -17.824  1.00  0.00      BSYN  
ATOM    745   CB ARG    86     -18.021 -75.386 -17.500  1.00  0.00      BSYN  
ATOM    746   CG ARG    86     -17.369 -74.642 -16.402  1.00  0.00      BSYN  
ATOM    747   CD ARG    86     -16.131 -75.465 -16.140  1.00  0.00      BSYN  
ATOM    748   NE ARG    86     -15.343 -74.853 -15.072  1.00  0.00      BSYN  
ATOM    749   HE ARG    86     -15.407 -73.903 -14.841  1.00  0.00      BSYN  
ATOM    750   CZ ARG    86     -14.346 -75.504 -14.476  1.00  0.00      BSYN  
ATOM    751  NH1 ARG    86     -13.970 -76.787 -14.831  1.00  0.00      BSYN  
ATOM    752 HH11 ARG    86     -13.255 -77.164 -14.243  1.00  0.00      BSYN  
ATOM    753 HH12 ARG    86     -14.601 -77.255 -15.450  1.00  0.00      BSYN  
ATOM    754  NH2 ARG    86     -13.551 -75.002 -13.481  1.00  0.00      BSYN  
ATOM    755 HH21 ARG    86     -13.076 -75.775 -13.061  1.00  0.00      BSYN  
ATOM    756 HH22 ARG    86     -13.729 -74.094 -13.100  1.00  0.00      BSYN  
ATOM    757    C ARG    86     -19.393 -73.488 -18.423  1.00  0.00      BSYN  
ATOM    758    O ARG    86     -19.192 -73.320 -19.582  1.00  0.00      BSYN  
ATOM    759    N GLU    87     -19.695 -72.573 -17.441  1.00  0.00      BSYN  
ATOM    760    H GLU    87     -19.832 -72.919 -16.534  1.00  0.00      BSYN  
ATOM    761   CA GLU    87     -19.834 -71.128 -17.815  1.00  0.00      BSYN  
ATOM    762   CB GLU    87     -19.967 -70.448 -16.423  1.00  0.00      BSYN  
ATOM    763   CG GLU    87     -18.833 -70.767 -15.512  1.00  0.00      BSYN  
ATOM    764   CD GLU    87     -18.756 -69.743 -14.296  1.00  0.00      BSYN  
ATOM    765  OE1 GLU    87     -19.549 -68.750 -14.252  1.00  0.00      BSYN  
ATOM    766  OE2 GLU    87     -17.781 -69.911 -13.511  1.00  0.00      BSYN  
ATOM    767    C GLU    87     -18.742 -70.453 -18.696  1.00  0.00      BSYN  
ATOM    768    O GLU    87     -17.592 -70.345 -18.290  1.00  0.00      BSYN  
ATOM    769    N GLU    88     -19.182 -69.822 -19.812  1.00  0.00      BSYN  
ATOM    770    H GLU    88     -20.142 -69.872 -20.000  1.00  0.00      BSYN  
ATOM    771   CA GLU    88     -18.284 -69.217 -20.736  1.00  0.00      BSYN  
ATOM    772   CB GLU    88     -18.817 -69.251 -22.162  1.00  0.00      BSYN  
ATOM    773   CG GLU    88     -19.135 -70.631 -22.701  1.00  0.00      BSYN  
ATOM    774   CD GLU    88     -19.337 -70.714 -24.159  1.00  0.00      BSYN  
ATOM    775  OE1 GLU    88     -18.531 -71.209 -24.970  1.00  0.00      BSYN  
ATOM    776  OE2 GLU    88     -20.399 -70.288 -24.663  1.00  0.00      BSYN  
ATOM    777    C GLU    88     -17.889 -67.756 -20.351  1.00  0.00      BSYN  
ATOM    778    O GLU    88     -18.650 -66.842 -20.149  1.00  0.00      BSYN  
ATOM    779    N PHE    89     -16.511 -67.607 -20.268  1.00  0.00      BSYN  
ATOM    780    H PHE    89     -15.917 -68.379 -20.157  1.00  0.00      BSYN  
ATOM    781   CA PHE    89     -15.844 -66.341 -20.133  1.00  0.00      BSYN  
ATOM    782   CB PHE    89     -14.772 -66.324 -18.960  1.00  0.00      BSYN  
ATOM    783   CG PHE    89     -15.367 -66.566 -17.615  1.00  0.00      BSYN  
ATOM    784  CD1 PHE    89     -15.592 -67.726 -16.951  1.00  0.00      BSYN  
ATOM    785  CD2 PHE    89     -15.521 -65.374 -16.933  1.00  0.00      BSYN  
ATOM    786  CE1 PHE    89     -16.006 -67.802 -15.677  1.00  0.00      BSYN  
ATOM    787  CE2 PHE    89     -15.931 -65.443 -15.548  1.00  0.00      BSYN  
ATOM    788   CZ PHE    89     -16.213 -66.647 -14.924  1.00  0.00      BSYN  
ATOM    789    C PHE    89     -15.089 -65.817 -21.355  1.00  0.00      BSYN  
ATOM    790    O PHE    89     -14.324 -66.525 -21.983  1.00  0.00      BSYN  
ATOM    791    N PRO    90     -15.326 -64.520 -21.695  1.00  0.00      BSYN  
ATOM    792   CD PRO    90     -16.629 -63.899 -21.584  1.00  0.00      BSYN  
ATOM    793   CA PRO    90     -14.626 -63.864 -22.800  1.00  0.00      BSYN  
ATOM    794   CB PRO    90     -15.496 -62.690 -23.260  1.00  0.00      BSYN  
ATOM    795   CG PRO    90     -16.901 -63.125 -22.901  1.00  0.00      BSYN  
ATOM    796    C PRO    90     -13.199 -63.484 -22.489  1.00  0.00      BSYN  
ATOM    797    O PRO    90     -12.869 -62.496 -21.700  1.00  0.00      BSYN  
ATOM    798    N THR    91     -12.365 -64.252 -23.191  1.00  0.00      BSYN  
ATOM    799    H THR    91     -12.747 -64.725 -23.959  1.00  0.00      BSYN  
ATOM    800   CA THR    91     -10.921 -64.222 -22.876  1.00  0.00      BSYN  
ATOM    801   CB THR    91     -10.372 -65.658 -23.012  1.00  0.00      BSYN  
ATOM    802  OG1 THR    91     -10.504 -65.890 -24.413  1.00  0.00      BSYN  
ATOM    803  HG1 THR    91     -10.419 -66.839 -24.534  1.00  0.00      BSYN  
ATOM    804  CG2 THR    91     -11.091 -66.570 -21.968  1.00  0.00      BSYN  
ATOM    805    C THR    91     -10.016 -63.278 -23.615  1.00  0.00      BSYN  
ATOM    806    O THR    91      -8.823 -63.033 -23.239  1.00  0.00      BSYN  
ATOM    807    N ASP    92     -10.632 -62.636 -24.608  1.00  0.00      BSYN  
ATOM    808    H ASP    92     -11.574 -62.806 -24.814  1.00  0.00      BSYN  
ATOM    809   CA ASP    92      -9.973 -62.046 -25.697  1.00  0.00      BSYN  
ATOM    810   CB ASP    92      -9.048 -62.983 -26.402  1.00  0.00      BSYN  
ATOM    811   CG ASP    92      -8.282 -62.380 -27.591  1.00  0.00      BSYN  
ATOM    812  OD1 ASP    92      -7.278 -61.654 -27.280  1.00  0.00      BSYN  
ATOM    813  OD2 ASP    92      -8.820 -62.514 -28.751  1.00  0.00      BSYN  
ATOM    814    C ASP    92     -11.014 -61.495 -26.568  1.00  0.00      BSYN  
ATOM    815    O ASP    92     -11.953 -62.175 -26.878  1.00  0.00      BSYN  
ATOM    816    N LEU    93     -10.811 -60.282 -27.113  1.00  0.00      BSYN  
ATOM    817    H LEU    93      -9.919 -59.892 -26.995  1.00  0.00      BSYN  
ATOM    818   CA LEU    93     -11.702 -59.627 -28.060  1.00  0.00      BSYN  
ATOM    819   CB LEU    93     -11.972 -58.080 -27.575  1.00  0.00      BSYN  
ATOM    820   CG LEU    93     -12.180 -57.869 -26.050  1.00  0.00      BSYN  
ATOM    821  CD1 LEU    93     -12.379 -56.443 -25.681  1.00  0.00      BSYN  
ATOM    822  CD2 LEU    93     -13.425 -58.540 -25.560  1.00  0.00      BSYN  
ATOM    823    C LEU    93     -11.210 -59.730 -29.495  1.00  0.00      BSYN  
ATOM    824    O LEU    93     -10.095 -59.351 -29.755  1.00  0.00      BSYN  
ATOM    825    N LYS    94     -12.082 -60.266 -30.313  1.00  0.00      BSYN  
ATOM    826    H LYS    94     -12.886 -60.611 -29.871  1.00  0.00      BSYN  
ATOM    827   CA LYS    94     -11.893 -60.328 -31.721  1.00  0.00      BSYN  
ATOM    828   CB LYS    94     -11.676 -61.858 -32.103  1.00  0.00      BSYN  
ATOM    829   CG LYS    94     -11.380 -61.996 -33.573  1.00  0.00      BSYN  
ATOM    830   CD LYS    94     -12.479 -62.501 -34.429  1.00  0.00      BSYN  
ATOM    831   CE LYS    94     -12.057 -62.877 -35.924  1.00  0.00      BSYN  
ATOM    832   NZ LYS    94     -12.976 -63.349 -36.921  1.00  0.00      BSYN  
ATOM    833  HZ1 LYS    94     -13.350 -64.283 -36.655  1.00  0.00      BSYN  
ATOM    834  HZ2 LYS    94     -13.873 -62.824 -36.957  1.00  0.00      BSYN  
ATOM    835  HZ3 LYS    94     -12.553 -63.304 -37.870  1.00  0.00      BSYN  
ATOM    836    C LYS    94     -12.924 -59.544 -32.642  1.00  0.00      BSYN  
ATOM    837    O LYS    94     -14.083 -59.882 -32.519  1.00  0.00      BSYN  
ATOM    838    N PRO    95     -12.602 -58.677 -33.549  1.00  0.00      BSYN  
ATOM    839   CD PRO    95     -13.415 -58.038 -34.657  1.00  0.00      BSYN  
ATOM    840   CA PRO    95     -11.174 -58.292 -33.718  1.00  0.00      BSYN  
ATOM    841   CB PRO    95     -11.151 -57.749 -35.116  1.00  0.00      BSYN  
ATOM    842   CG PRO    95     -12.500 -57.013 -35.242  1.00  0.00      BSYN  
ATOM    843    C PRO    95     -10.652 -57.291 -32.692  1.00  0.00      BSYN  
ATOM    844    O PRO    95      -9.461 -57.258 -32.614  1.00  0.00      BSYN  
ATOM    845    N GLU    96     -11.555 -56.718 -32.012  1.00  0.00      BSYN  
ATOM    846    H GLU    96     -12.437 -57.128 -31.895  1.00  0.00      BSYN  
ATOM    847   CA GLU    96     -11.396 -55.601 -31.203  1.00  0.00      BSYN  
ATOM    848   CB GLU    96     -12.546 -55.354 -30.199  1.00  0.00      BSYN  
ATOM    849   CG GLU    96     -12.607 -53.870 -29.694  1.00  0.00      BSYN  
ATOM    850   CD GLU    96     -13.638 -53.071 -30.479  1.00  0.00      BSYN  
ATOM    851  OE1 GLU    96     -14.357 -52.251 -29.915  1.00  0.00      BSYN  
ATOM    852  OE2 GLU    96     -13.436 -52.962 -31.699  1.00  0.00      BSYN  
ATOM    853    C GLU    96     -10.142 -55.435 -30.443  1.00  0.00      BSYN  
ATOM    854    O GLU    96      -9.414 -54.495 -30.786  1.00  0.00      BSYN  
ATOM    855    N GLU    97      -9.688 -56.169 -29.439  1.00  0.00      BSYN  
ATOM    856    H GLU    97     -10.117 -56.978 -29.091  1.00  0.00      BSYN  
ATOM    857   CA GLU    97      -8.387 -55.935 -28.865  1.00  0.00      BSYN  
ATOM    858   CB GLU    97      -8.741 -54.962 -27.808  1.00  0.00      BSYN  
ATOM    859   CG GLU    97      -7.539 -54.442 -27.162  1.00  0.00      BSYN  
ATOM    860   CD GLU    97      -7.866 -53.211 -26.237  1.00  0.00      BSYN  
ATOM    861  OE1 GLU    97      -8.843 -53.308 -25.491  1.00  0.00      BSYN  
ATOM    862  OE2 GLU    97      -7.097 -52.271 -26.347  1.00  0.00      BSYN  
ATOM    863    C GLU    97      -7.893 -57.296 -28.386  1.00  0.00      BSYN  
ATOM    864    O GLU    97      -8.465 -58.087 -27.649  1.00  0.00      BSYN  
ATOM    865    N VAL    98      -6.675 -57.605 -29.045  1.00  0.00      BSYN  
ATOM    866    H VAL    98      -6.050 -56.988 -29.480  1.00  0.00      BSYN  
ATOM    867   CA VAL    98      -6.094 -58.810 -28.465  1.00  0.00      BSYN  
ATOM    868   CB VAL    98      -4.975 -59.302 -29.329  1.00  0.00      BSYN  
ATOM    869  CG1 VAL    98      -4.147 -60.447 -28.832  1.00  0.00      BSYN  
ATOM    870  CG2 VAL    98      -5.816 -59.973 -30.548  1.00  0.00      BSYN  
ATOM    871    C VAL    98      -5.529 -58.676 -27.050  1.00  0.00      BSYN  
ATOM    872    O VAL    98      -4.860 -57.668 -26.742  1.00  0.00      BSYN  
ATOM    873    N ALA    99      -5.734 -59.600 -26.146  1.00  0.00      BSYN  
ATOM    874    H ALA    99      -6.310 -60.363 -26.364  1.00  0.00      BSYN  
ATOM    875   CA ALA    99      -5.451 -59.523 -24.806  1.00  0.00      BSYN  
ATOM    876   CB ALA    99      -6.812 -59.730 -24.136  1.00  0.00      BSYN  
ATOM    877    C ALA    99      -4.606 -60.644 -24.376  1.00  0.00      BSYN  
ATOM    878    O ALA    99      -4.348 -61.528 -25.172  1.00  0.00      BSYN  
ATOM    879    N GLN   100      -4.093 -60.705 -23.119  1.00  0.00      BSYN  
ATOM    880    H GLN   100      -4.345 -60.131 -22.366  1.00  0.00      BSYN  
ATOM    881   CA GLN   100      -3.175 -61.851 -22.799  1.00  0.00      BSYN  
ATOM    882   CB GLN   100      -1.855 -61.284 -22.586  1.00  0.00      BSYN  
ATOM    883   CG GLN   100      -1.150 -60.704 -23.830  1.00  0.00      BSYN  
ATOM    884   CD GLN   100      -0.813 -59.210 -23.753  1.00  0.00      BSYN  
ATOM    885  OE1 GLN   100       0.289 -58.796 -23.498  1.00  0.00      BSYN  
ATOM    886  NE2 GLN   100      -1.733 -58.427 -24.245  1.00  0.00      BSYN  
ATOM    887 HE21 GLN   100      -1.435 -57.495 -24.191  1.00  0.00      BSYN  
ATOM    888 HE22 GLN   100      -2.587 -58.718 -24.627  1.00  0.00      BSYN  
ATOM    889    C GLN   100      -3.634 -62.293 -21.349  1.00  0.00      BSYN  
ATOM    890    O GLN   100      -4.554 -61.742 -20.719  1.00  0.00      BSYN  
ATOM    891    N GLU   101      -3.221 -63.536 -20.961  1.00  0.00      BSYN  
ATOM    892    H GLU   101      -2.713 -64.083 -21.596  1.00  0.00      BSYN  
ATOM    893   CA GLU   101      -3.745 -64.177 -19.818  1.00  0.00      BSYN  
ATOM    894   CB GLU   101      -5.035 -64.942 -20.292  1.00  0.00      BSYN  
ATOM    895   CG GLU   101      -6.265 -64.814 -19.411  1.00  0.00      BSYN  
ATOM    896   CD GLU   101      -5.974 -65.259 -17.977  1.00  0.00      BSYN  
ATOM    897  OE1 GLU   101      -6.002 -66.419 -17.714  1.00  0.00      BSYN  
ATOM    898  OE2 GLU   101      -5.539 -64.427 -17.072  1.00  0.00      BSYN  
ATOM    899    C GLU   101      -2.737 -64.968 -19.003  1.00  0.00      BSYN  
ATOM    900    O GLU   101      -2.282 -65.996 -19.450  1.00  0.00      BSYN  
ATOM    901    N ALA   102      -2.407 -64.407 -17.778  1.00  0.00      BSYN  
ATOM    902    H ALA   102      -2.888 -63.559 -17.680  1.00  0.00      BSYN  
ATOM    903   CA ALA   102      -1.261 -64.750 -17.005  1.00  0.00      BSYN  
ATOM    904   CB ALA   102      -1.325 -64.237 -15.588  1.00  0.00      BSYN  
ATOM    905    C ALA   102      -1.048 -66.292 -16.766  1.00  0.00      BSYN  
ATOM    906    O ALA   102       0.061 -66.878 -16.667  1.00  0.00      BSYN  
ATOM    907    N ALA   103      -2.195 -66.873 -16.418  1.00  0.00      BSYN  
ATOM    908    H ALA   103      -2.945 -66.277 -16.215  1.00  0.00      BSYN  
ATOM    909   CA ALA   103      -2.263 -68.301 -16.015  1.00  0.00      BSYN  
ATOM    910   CB ALA   103      -3.615 -68.720 -15.435  1.00  0.00      BSYN  
ATOM    911    C ALA   103      -2.009 -69.223 -17.148  1.00  0.00      BSYN  
ATOM    912    O ALA   103      -1.182 -70.223 -17.062  1.00  0.00      BSYN  
ATOM    913    N GLU   104      -2.812 -68.815 -18.210  1.00  0.00      BSYN  
ATOM    914    H GLU   104      -2.925 -67.842 -18.218  1.00  0.00      BSYN  
ATOM    915   CA GLU   104      -2.909 -69.665 -19.366  1.00  0.00      BSYN  
ATOM    916   CB GLU   104      -4.141 -69.253 -20.217  1.00  0.00      BSYN  
ATOM    917   CG GLU   104      -5.607 -69.563 -19.853  1.00  0.00      BSYN  
ATOM    918   CD GLU   104      -6.498 -69.188 -21.119  1.00  0.00      BSYN  
ATOM    919  OE1 GLU   104      -7.515 -68.588 -20.873  1.00  0.00      BSYN  
ATOM    920  OE2 GLU   104      -6.251 -69.600 -22.254  1.00  0.00      BSYN  
ATOM    921    C GLU   104      -1.709 -69.591 -20.338  1.00  0.00      BSYN  
ATOM    922    O GLU   104      -1.077 -70.590 -20.617  1.00  0.00      BSYN  
ATOM    923    N GLU   105      -1.306 -68.380 -20.691  1.00  0.00      BSYN  
ATOM    924    H GLU   105      -1.900 -67.668 -20.375  1.00  0.00      BSYN  
ATOM    925   CA GLU   105      -0.192 -68.155 -21.590  1.00  0.00      BSYN  
ATOM    926   CB GLU   105      -0.659 -67.223 -22.771  1.00  0.00      BSYN  
ATOM    927   CG GLU   105      -2.005 -67.605 -23.280  1.00  0.00      BSYN  
ATOM    928   CD GLU   105      -2.153 -68.736 -24.275  1.00  0.00      BSYN  
ATOM    929  OE1 GLU   105      -2.342 -69.787 -23.801  1.00  0.00      BSYN  
ATOM    930  OE2 GLU   105      -2.240 -68.488 -25.441  1.00  0.00      BSYN  
ATOM    931    C GLU   105       0.943 -67.474 -20.834  1.00  0.00      BSYN  
ATOM    932    O GLU   105       0.793 -66.230 -20.489  1.00  0.00      BSYN  
ATOM    933    N PRO   106       1.957 -68.080 -20.328  1.00  0.00      BSYN  
ATOM    934   CD PRO   106       1.896 -69.407 -19.735  1.00  0.00      BSYN  
ATOM    935   CA PRO   106       3.131 -67.386 -19.832  1.00  0.00      BSYN  
ATOM    936   CB PRO   106       3.470 -68.091 -18.522  1.00  0.00      BSYN  
ATOM    937   CG PRO   106       2.513 -69.337 -18.375  1.00  0.00      BSYN  
ATOM    938    C PRO   106       4.373 -67.355 -20.642  1.00  0.00      BSYN  
ATOM    939    O PRO   106       5.261 -66.685 -20.230  1.00  0.00      BSYN  
ATOM    940    N LEU   107       4.211 -67.988 -21.768  1.00  0.00      BSYN  
ATOM    941    H LEU   107       3.271 -68.155 -21.988  1.00  0.00      BSYN  
ATOM    942   CA LEU   107       5.171 -68.232 -22.821  1.00  0.00      BSYN  
ATOM    943   CB LEU   107       5.069 -69.639 -23.362  1.00  0.00      BSYN  
ATOM    944   CG LEU   107       4.941 -70.960 -22.595  1.00  0.00      BSYN  
ATOM    945  CD1 LEU   107       5.202 -72.131 -23.468  1.00  0.00      BSYN  
ATOM    946  CD2 LEU   107       5.985 -70.932 -21.502  1.00  0.00      BSYN  
ATOM    947    C LEU   107       5.076 -67.249 -24.015  1.00  0.00      BSYN  
ATOM    948    O LEU   107       4.284 -66.315 -23.928  1.00  0.00      BSYN  
ATOM    949    N ILE   108       6.065 -67.538 -24.938  1.00  0.00      BSYN  
ATOM    950    H ILE   108       6.429 -68.444 -25.022  1.00  0.00      BSYN  
ATOM    951   CA ILE   108       6.261 -66.790 -26.167  1.00  0.00      BSYN  
ATOM    952   CB ILE   108       7.548 -65.873 -26.091  1.00  0.00      BSYN  
ATOM    953  CG2 ILE   108       7.860 -65.280 -27.459  1.00  0.00      BSYN  
ATOM    954  CG1 ILE   108       7.535 -64.819 -24.873  1.00  0.00      BSYN  
ATOM    955   CD ILE   108       8.890 -64.428 -24.478  1.00  0.00      BSYN  
ATOM    956    C ILE   108       6.364 -67.887 -27.304  1.00  0.00      BSYN  
ATOM    957    O ILE   108       7.001 -68.971 -27.256  1.00  0.00      BSYN  
ATOM    958    N GLU   109       5.735 -67.578 -28.488  1.00  0.00      BSYN  
ATOM    959    H GLU   109       5.411 -66.656 -28.571  1.00  0.00      BSYN  
ATOM    960   CA GLU   109       5.817 -68.482 -29.635  1.00  0.00      BSYN  
ATOM    961   CB GLU   109       4.434 -68.958 -30.044  1.00  0.00      BSYN  
ATOM    962   CG GLU   109       3.438 -69.707 -29.094  1.00  0.00      BSYN  
ATOM    963   CD GLU   109       2.837 -68.786 -28.092  1.00  0.00      BSYN  
ATOM    964  OE1 GLU   109       3.013 -69.064 -26.887  1.00  0.00      BSYN  
ATOM    965  OE2 GLU   109       2.184 -67.804 -28.481  1.00  0.00      BSYN  
ATOM    966    C GLU   109       6.574 -67.851 -30.820  1.00  0.00      BSYN  
ATOM    967    O GLU   109       6.157 -66.805 -31.220  1.00  0.00      BSYN  
ATOM    968    N PRO   110       7.607 -68.530 -31.258  1.00  0.00      BSYN  
ATOM    969   CD PRO   110       7.911 -69.905 -31.074  1.00  0.00      BSYN  
ATOM    970   CA PRO   110       8.456 -67.883 -32.276  1.00  0.00      BSYN  
ATOM    971   CB PRO   110       9.662 -68.846 -32.354  1.00  0.00      BSYN  
ATOM    972   CG PRO   110       9.483 -69.791 -31.140  1.00  0.00      BSYN  
ATOM    973    C PRO   110       7.824 -67.521 -33.573  1.00  0.00      BSYN  
ATOM    974    O PRO   110       7.519 -66.369 -33.712  1.00  0.00      BSYN  
ATOM    975    N LEU   111       7.409 -68.567 -34.416  1.00  0.00      BSYN  
ATOM    976    H LEU   111       7.568 -69.524 -34.276  1.00  0.00      BSYN  
ATOM    977   CA LEU   111       6.498 -68.387 -35.529  1.00  0.00      BSYN  
ATOM    978   CB LEU   111       6.888 -69.221 -36.787  1.00  0.00      BSYN  
ATOM    979   CG LEU   111       8.030 -68.683 -37.640  1.00  0.00      BSYN  
ATOM    980  CD1 LEU   111       8.035 -69.463 -38.970  1.00  0.00      BSYN  
ATOM    981  CD2 LEU   111       7.848 -67.224 -37.959  1.00  0.00      BSYN  
ATOM    982    C LEU   111       5.100 -68.931 -35.115  1.00  0.00      BSYN  
ATOM    983    O LEU   111       4.954 -69.967 -34.606  1.00  0.00      BSYN  
ATOM    984    N MET   112       4.177 -67.986 -35.199  1.00  0.00      BSYN  
ATOM    985    H MET   112       4.503 -67.069 -35.315  1.00  0.00      BSYN  
ATOM    986   CA MET   112       2.744 -68.378 -35.098  1.00  0.00      BSYN  
ATOM    987   CB MET   112       1.664 -67.277 -35.148  1.00  0.00      BSYN  
ATOM    988   CG MET   112       1.812 -66.088 -34.302  1.00  0.00      BSYN  
ATOM    989   SD MET   112       2.307 -64.755 -35.451  1.00  0.00      BSYN  
ATOM    990   CE MET   112       0.796 -64.563 -36.210  1.00  0.00      BSYN  
ATOM    991    C MET   112       2.354 -69.241 -36.248  1.00  0.00      BSYN  
ATOM    992    O MET   112       2.067 -70.472 -36.025  1.00  0.00      BSYN  
ATOM    993    N GLU   113       2.244 -68.595 -37.465  1.00  0.00      BSYN  
ATOM    994    H GLU   113       2.738 -67.750 -37.518  1.00  0.00      BSYN  
ATOM    995   CA GLU   113       1.858 -69.275 -38.757  1.00  0.00      BSYN  
ATOM    996   CB GLU   113       0.696 -68.480 -39.276  1.00  0.00      BSYN  
ATOM    997   CG GLU   113      -0.510 -68.090 -38.299  1.00  0.00      BSYN  
ATOM    998   CD GLU   113      -1.607 -69.121 -38.160  1.00  0.00      BSYN  
ATOM    999  OE1 GLU   113      -2.580 -68.901 -38.863  1.00  0.00      BSYN  
ATOM   1000  OE2 GLU   113      -1.510 -70.259 -37.649  1.00  0.00      BSYN  
ATOM   1001    C GLU   113       2.969 -69.456 -39.840  1.00  0.00      BSYN  
ATOM   1002    O GLU   113       3.834 -68.616 -39.804  1.00  0.00      BSYN  
ATOM   1003    N PRO   114       3.051 -70.585 -40.669  1.00  0.00      BSYN  
ATOM   1004   CD PRO   114       2.059 -71.634 -40.529  1.00  0.00      BSYN  
ATOM   1005   CA PRO   114       4.170 -70.878 -41.647  1.00  0.00      BSYN  
ATOM   1006   CB PRO   114       3.976 -72.303 -41.918  1.00  0.00      BSYN  
ATOM   1007   CG PRO   114       2.734 -72.890 -40.997  1.00  0.00      BSYN  
ATOM   1008    C PRO   114       3.927 -69.957 -42.828  1.00  0.00      BSYN  
ATOM   1009    O PRO   114       4.889 -69.518 -43.532  1.00  0.00      BSYN  
ATOM   1010    N GLU   115       2.659 -69.568 -43.189  1.00  0.00      BSYN  
ATOM   1011    H GLU   115       2.024 -69.962 -42.554  1.00  0.00      BSYN  
ATOM   1012   CA GLU   115       2.529 -68.547 -44.095  1.00  0.00      BSYN  
ATOM   1013   CB GLU   115       1.166 -68.765 -44.709  1.00  0.00      BSYN  
ATOM   1014   CG GLU   115       1.088 -70.057 -45.537  1.00  0.00      BSYN  
ATOM   1015   CD GLU   115      -0.433 -70.291 -45.662  1.00  0.00      BSYN  
ATOM   1016  OE1 GLU   115      -0.996 -69.890 -46.660  1.00  0.00      BSYN  
ATOM   1017  OE2 GLU   115      -1.106 -70.849 -44.815  1.00  0.00      BSYN  
ATOM   1018    C GLU   115       2.489 -67.227 -43.325  1.00  0.00      BSYN  
ATOM   1019    O GLU   115       1.784 -67.149 -42.295  1.00  0.00      BSYN  
ATOM   1020    N GLY   116       3.237 -66.233 -43.813  1.00  0.00      BSYN  
ATOM   1021    H GLY   116       3.745 -66.515 -44.602  1.00  0.00      BSYN  
ATOM   1022   CA GLY   116       3.100 -64.838 -43.486  1.00  0.00      BSYN  
ATOM   1023    C GLY   116       4.213 -64.048 -42.835  1.00  0.00      BSYN  
ATOM   1024    O GLY   116       4.726 -63.120 -43.519  1.00  0.00      BSYN  
ATOM   1025    N GLU   117       4.757 -64.495 -41.667  1.00  0.00      BSYN  
ATOM   1026    H GLU   117       4.532 -65.407 -41.390  1.00  0.00      BSYN  
ATOM   1027   CA GLU   117       5.821 -63.738 -40.960  1.00  0.00      BSYN  
ATOM   1028   CB GLU   117       5.913 -64.380 -39.618  1.00  0.00      BSYN  
ATOM   1029   CG GLU   117       4.830 -64.271 -38.513  1.00  0.00      BSYN  
ATOM   1030   CD GLU   117       3.843 -65.366 -38.553  1.00  0.00      BSYN  
ATOM   1031  OE1 GLU   117       4.127 -66.252 -37.735  1.00  0.00      BSYN  
ATOM   1032  OE2 GLU   117       2.873 -65.341 -39.353  1.00  0.00      BSYN  
ATOM   1033    C GLU   117       7.158 -63.566 -41.553  1.00  0.00      BSYN  
ATOM   1034    O GLU   117       8.036 -64.520 -41.582  1.00  0.00      BSYN  
ATOM   1035    N SER   118       7.311 -62.426 -42.233  1.00  0.00      BSYN  
ATOM   1036    H SER   118       6.451 -62.151 -42.614  1.00  0.00      BSYN  
ATOM   1037   CA SER   118       8.580 -61.819 -42.481  1.00  0.00      BSYN  
ATOM   1038   CB SER   118       8.233 -60.305 -42.778  1.00  0.00      BSYN  
ATOM   1039   OG SER   118       7.549 -60.309 -44.118  1.00  0.00      BSYN  
ATOM   1040   HG SER   118       7.024 -59.550 -44.382  1.00  0.00      BSYN  
ATOM   1041    C SER   118       9.564 -61.866 -41.352  1.00  0.00      BSYN  
ATOM   1042    O SER   118       9.627 -60.931 -40.508  1.00  0.00      BSYN  
ATOM   1043    N TYR   119      10.186 -63.076 -41.274  1.00  0.00      BSYN  
ATOM   1044    H TYR   119       9.870 -63.903 -41.695  1.00  0.00      BSYN  
ATOM   1045   CA TYR   119      11.306 -63.177 -40.331  1.00  0.00      BSYN  
ATOM   1046   CB TYR   119      11.041 -64.210 -39.198  1.00  0.00      BSYN  
ATOM   1047   CG TYR   119      10.429 -63.690 -37.905  1.00  0.00      BSYN  
ATOM   1048  CD1 TYR   119       9.225 -62.927 -37.870  1.00  0.00      BSYN  
ATOM   1049  CE1 TYR   119       8.531 -62.645 -36.738  1.00  0.00      BSYN  
ATOM   1050  CD2 TYR   119      10.884 -64.106 -36.666  1.00  0.00      BSYN  
ATOM   1051  CE2 TYR   119      10.178 -63.811 -35.492  1.00  0.00      BSYN  
ATOM   1052   CZ TYR   119       8.954 -63.150 -35.570  1.00  0.00      BSYN  
ATOM   1053   OH TYR   119       8.046 -62.935 -34.518  1.00  0.00      BSYN  
ATOM   1054   HH TYR   119       8.484 -63.126 -33.686  1.00  0.00      BSYN  
ATOM   1055    C TYR   119      12.497 -63.431 -41.125  1.00  0.00      BSYN  
ATOM   1056    O TYR   119      12.994 -64.471 -40.916  1.00  0.00      BSYN  
ATOM   1057    N GLU   120      12.902 -62.493 -42.019  1.00  0.00      BSYN  
ATOM   1058    H GLU   120      12.619 -61.574 -41.830  1.00  0.00      BSYN  
ATOM   1059   CA GLU   120      13.926 -62.847 -42.970  1.00  0.00      BSYN  
ATOM   1060   CB GLU   120      13.404 -62.364 -44.287  1.00  0.00      BSYN  
ATOM   1061   CG GLU   120      12.351 -63.183 -45.034  1.00  0.00      BSYN  
ATOM   1062   CD GLU   120      11.540 -62.303 -45.981  1.00  0.00      BSYN  
ATOM   1063  OE1 GLU   120      10.953 -61.301 -45.466  1.00  0.00      BSYN  
ATOM   1064  OE2 GLU   120      11.460 -62.616 -47.160  1.00  0.00      BSYN  
ATOM   1065    C GLU   120      15.392 -62.403 -42.687  1.00  0.00      BSYN  
ATOM   1066    O GLU   120      16.275 -62.711 -43.455  1.00  0.00      BSYN  
ATOM   1067    N ASP   121      15.521 -62.133 -41.354  1.00  0.00      BSYN  
ATOM   1068    H ASP   121      14.718 -61.933 -40.828  1.00  0.00      BSYN  
ATOM   1069   CA ASP   121      16.752 -61.923 -40.669  1.00  0.00      BSYN  
ATOM   1070   CB ASP   121      17.727 -60.890 -41.259  1.00  0.00      BSYN  
ATOM   1071   CG ASP   121      17.269 -59.444 -41.165  1.00  0.00      BSYN  
ATOM   1072  OD1 ASP   121      16.367 -59.069 -41.873  1.00  0.00      BSYN  
ATOM   1073  OD2 ASP   121      17.738 -58.740 -40.271  1.00  0.00      BSYN  
ATOM   1074    C ASP   121      16.435 -61.754 -39.180  1.00  0.00      BSYN  
ATOM   1075    O ASP   121      15.992 -60.708 -38.868  1.00  0.00      BSYN  
ATOM   1076    N PRO   122      16.564 -62.721 -38.340  1.00  0.00      BSYN  
ATOM   1077   CD PRO   122      16.507 -64.071 -38.774  1.00  0.00      BSYN  
ATOM   1078   CA PRO   122      16.568 -62.554 -36.845  1.00  0.00      BSYN  
ATOM   1079   CB PRO   122      16.416 -63.834 -36.425  1.00  0.00      BSYN  
ATOM   1080   CG PRO   122      16.713 -64.789 -37.550  1.00  0.00      BSYN  
ATOM   1081    C PRO   122      17.902 -62.070 -36.435  1.00  0.00      BSYN  
ATOM   1082    O PRO   122      18.901 -62.517 -36.946  1.00  0.00      BSYN  
ATOM   1083    N PRO   123      17.973 -61.080 -35.560  1.00  0.00      BSYN  
ATOM   1084   CD PRO   123      16.775 -60.304 -35.187  1.00  0.00      BSYN  
ATOM   1085   CA PRO   123      19.106 -60.496 -34.928  1.00  0.00      BSYN  
ATOM   1086   CB PRO   123      18.507 -59.312 -34.257  1.00  0.00      BSYN  
ATOM   1087   CG PRO   123      17.340 -58.942 -35.077  1.00  0.00      BSYN  
ATOM   1088    C PRO   123      19.755 -61.470 -33.957  1.00  0.00      BSYN  
ATOM   1089    O PRO   123      19.127 -62.388 -33.403  1.00  0.00      BSYN  
ATOM   1090    N GLN   124      21.033 -61.442 -33.952  1.00  0.00      BSYN  
ATOM   1091    H GLN   124      21.563 -60.649 -34.176  1.00  0.00      BSYN  
ATOM   1092   CA GLN   124      21.885 -62.493 -33.313  1.00  0.00      BSYN  
ATOM   1093   CB GLN   124      22.106 -63.592 -34.270  1.00  0.00      BSYN  
ATOM   1094   CG GLN   124      22.509 -64.931 -33.550  1.00  0.00      BSYN  
ATOM   1095   CD GLN   124      23.973 -65.367 -33.867  1.00  0.00      BSYN  
ATOM   1096  OE1 GLN   124      24.718 -65.550 -32.941  1.00  0.00      BSYN  
ATOM   1097  NE2 GLN   124      24.462 -65.398 -35.167  1.00  0.00      BSYN  
ATOM   1098 HE21 GLN   124      23.984 -64.924 -35.880  1.00  0.00      BSYN  
ATOM   1099 HE22 GLN   124      25.338 -65.735 -35.448  1.00  0.00      BSYN  
ATOM   1100    C GLN   124      23.226 -61.818 -32.864  1.00  0.00      BSYN  
ATOM   1101    O GLN   124      23.435 -60.608 -32.987  1.00  0.00      BSYN  
ATOM   1102    N GLU   125      24.010 -62.631 -32.065  1.00  0.00      BSYN  
ATOM   1103    H GLU   125      23.604 -63.463 -31.744  1.00  0.00      BSYN  
ATOM   1104   CA GLU   125      25.299 -62.267 -31.643  1.00  0.00      BSYN  
ATOM   1105   CB GLU   125      25.827 -63.116 -30.495  1.00  0.00      BSYN  
ATOM   1106   CG GLU   125      25.097 -62.790 -29.277  1.00  0.00      BSYN  
ATOM   1107   CD GLU   125      24.887 -63.874 -28.231  1.00  0.00      BSYN  
ATOM   1108  OE1 GLU   125      23.746 -64.257 -27.920  1.00  0.00      BSYN  
ATOM   1109  OE2 GLU   125      25.866 -64.315 -27.712  1.00  0.00      BSYN  
ATOM   1110    C GLU   125      26.414 -62.230 -32.772  1.00  0.00      BSYN  
ATOM   1111    O GLU   125      26.359 -63.129 -33.594  1.00  0.00      BSYN  
ATOM   1112    N GLU   126      27.290 -61.134 -32.692  1.00  0.00      BSYN  
ATOM   1113    H GLU   126      27.523 -60.636 -31.881  1.00  0.00      BSYN  
ATOM   1114   CA GLU   126      28.202 -60.866 -33.862  1.00  0.00      BSYN  
ATOM   1115   CB GLU   126      28.238 -59.402 -34.176  1.00  0.00      BSYN  
ATOM   1116   CG GLU   126      28.406 -58.291 -33.137  1.00  0.00      BSYN  
ATOM   1117   CD GLU   126      28.326 -56.977 -33.905  1.00  0.00      BSYN  
ATOM   1118  OE1 GLU   126      29.216 -56.694 -34.691  1.00  0.00      BSYN  
ATOM   1119  OE2 GLU   126      27.499 -56.179 -33.613  1.00  0.00      BSYN  
ATOM   1120    C GLU   126      29.578 -61.430 -33.725  1.00  0.00      BSYN  
ATOM   1121    O GLU   126      30.349 -60.855 -32.923  1.00  0.00      BSYN  
ATOM   1122    N TYR   127      29.755 -62.612 -34.468  1.00  0.00      BSYN  
ATOM   1123    H TYR   127      29.103 -62.769 -35.183  1.00  0.00      BSYN  
ATOM   1124   CA TYR   127      30.895 -63.499 -34.356  1.00  0.00      BSYN  
ATOM   1125   CB TYR   127      30.430 -64.849 -34.241  1.00  0.00      BSYN  
ATOM   1126   CG TYR   127      30.395 -65.473 -32.855  1.00  0.00      BSYN  
ATOM   1127  CD1 TYR   127      31.327 -64.943 -31.969  1.00  0.00      BSYN  
ATOM   1128  CE1 TYR   127      31.656 -65.688 -30.839  1.00  0.00      BSYN  
ATOM   1129  CD2 TYR   127      29.505 -66.543 -32.620  1.00  0.00      BSYN  
ATOM   1130  CE2 TYR   127      29.860 -67.275 -31.482  1.00  0.00      BSYN  
ATOM   1131   CZ TYR   127      30.928 -66.868 -30.681  1.00  0.00      BSYN  
ATOM   1132   OH TYR   127      31.305 -67.692 -29.641  1.00  0.00      BSYN  
ATOM   1133   HH TYR   127      32.201 -67.526 -29.338  1.00  0.00      BSYN  
ATOM   1134    C TYR   127      31.902 -63.280 -35.467  1.00  0.00      BSYN  
ATOM   1135    O TYR   127      31.730 -62.565 -36.514  1.00  0.00      BSYN  
ATOM   1136    N GLN   128      33.110 -63.917 -35.263  1.00  0.00      BSYN  
ATOM   1137    H GLN   128      33.294 -64.549 -34.538  1.00  0.00      BSYN  
ATOM   1138   CA GLN   128      34.184 -63.757 -36.302  1.00  0.00      BSYN  
ATOM   1139   CB GLN   128      35.603 -63.890 -35.679  1.00  0.00      BSYN  
ATOM   1140   CG GLN   128      36.166 -62.862 -34.702  1.00  0.00      BSYN  
ATOM   1141   CD GLN   128      36.158 -61.502 -35.351  1.00  0.00      BSYN  
ATOM   1142  OE1 GLN   128      35.120 -60.847 -35.141  1.00  0.00      BSYN  
ATOM   1143  NE2 GLN   128      37.108 -61.144 -36.239  1.00  0.00      BSYN  
ATOM   1144 HE21 GLN   128      37.690 -61.880 -36.523  1.00  0.00      BSYN  
ATOM   1145 HE22 GLN   128      37.074 -60.258 -36.655  1.00  0.00      BSYN  
ATOM   1146    C GLN   128      34.047 -64.625 -37.553  1.00  0.00      BSYN  
ATOM   1147    O GLN   128      34.812 -64.486 -38.549  1.00  0.00      BSYN  
ATOM   1148    N GLU   129      33.206 -65.634 -37.449  1.00  0.00      BSYN  
ATOM   1149    H GLU   129      32.901 -65.699 -36.520  1.00  0.00      BSYN  
ATOM   1150   CA GLU   129      33.008 -66.605 -38.470  1.00  0.00      BSYN  
ATOM   1151   CB GLU   129      32.222 -67.695 -37.836  1.00  0.00      BSYN  
ATOM   1152   CG GLU   129      32.942 -68.779 -36.982  1.00  0.00      BSYN  
ATOM   1153   CD GLU   129      33.026 -68.411 -35.535  1.00  0.00      BSYN  
ATOM   1154  OE1 GLU   129      32.651 -69.377 -34.794  1.00  0.00      BSYN  
ATOM   1155  OE2 GLU   129      33.297 -67.286 -35.087  1.00  0.00      BSYN  
ATOM   1156    C GLU   129      32.362 -65.942 -39.710  1.00  0.00      BSYN  
ATOM   1157    O GLU   129      31.168 -65.505 -39.797  1.00  0.00      BSYN  
ATOM   1158    N TYR   130      33.127 -65.780 -40.775  1.00  0.00      BSYN  
ATOM   1159    H TYR   130      34.027 -66.160 -40.705  1.00  0.00      BSYN  
ATOM   1160   CA TYR   130      32.703 -64.869 -41.791  1.00  0.00      BSYN  
ATOM   1161   CB TYR   130      33.885 -64.398 -42.472  1.00  0.00      BSYN  
ATOM   1162   CG TYR   130      34.787 -63.397 -41.662  1.00  0.00      BSYN  
ATOM   1163  CD1 TYR   130      36.150 -63.549 -41.459  1.00  0.00      BSYN  
ATOM   1164  CE1 TYR   130      36.911 -62.649 -40.786  1.00  0.00      BSYN  
ATOM   1165  CD2 TYR   130      34.147 -62.234 -41.179  1.00  0.00      BSYN  
ATOM   1166  CE2 TYR   130      34.877 -61.348 -40.408  1.00  0.00      BSYN  
ATOM   1167   CZ TYR   130      36.251 -61.567 -40.180  1.00  0.00      BSYN  
ATOM   1168   OH TYR   130      36.968 -60.690 -39.324  1.00  0.00      BSYN  
ATOM   1169   HH TYR   130      37.909 -60.877 -39.275  1.00  0.00      BSYN  
ATOM   1170    C TYR   130      31.709 -65.497 -42.874  1.00  0.00      BSYN  
ATOM   1171    O TYR   130      31.717 -66.733 -43.163  1.00  0.00      BSYN  
ATOM   1172    N GLU   131      30.800 -64.646 -43.300  1.00  0.00      BSYN  
ATOM   1173    H GLU   131      30.685 -64.023 -42.552  1.00  0.00      BSYN  
ATOM   1174   CA GLU   131      29.943 -64.851 -44.403  1.00  0.00      BSYN  
ATOM   1175   CB GLU   131      29.292 -63.461 -44.831  1.00  0.00      BSYN  
ATOM   1176   CG GLU   131      28.641 -62.876 -43.672  1.00  0.00      BSYN  
ATOM   1177   CD GLU   131      28.275 -61.378 -43.805  1.00  0.00      BSYN  
ATOM   1178  OE1 GLU   131      28.954 -60.612 -44.430  1.00  0.00      BSYN  
ATOM   1179  OE2 GLU   131      27.450 -60.908 -43.044  1.00  0.00      BSYN  
ATOM   1180    C GLU   131      30.665 -65.520 -45.650  1.00  0.00      BSYN  
ATOM   1181    O GLU   131      31.647 -64.996 -46.213  1.00  0.00      BSYN  
ATOM   1182    N PRO   132      30.057 -66.636 -46.135  1.00  0.00      BSYN  
ATOM   1183   CD PRO   132      28.902 -67.220 -45.513  1.00  0.00      BSYN  
ATOM   1184   CA PRO   132      30.690 -67.494 -47.075  1.00  0.00      BSYN  
ATOM   1185   CB PRO   132      30.182 -68.919 -46.661  1.00  0.00      BSYN  
ATOM   1186   CG PRO   132      28.847 -68.683 -45.994  1.00  0.00      BSYN  
ATOM   1187    C PRO   132      30.450 -67.331 -48.540  1.00  0.00      BSYN  
ATOM   1188    O PRO   132      29.443 -66.850 -49.077  1.00  0.00      BSYN  
ATOM   1189    N GLU   133      31.370 -67.865 -49.450  1.00  0.00      BSYN  
ATOM   1190    H GLU   133      32.096 -68.402 -49.069  1.00  0.00      BSYN  
ATOM   1191   CA GLU   133      31.274 -67.815 -50.972  1.00  0.00      BSYN  
ATOM   1192   CB GLU   133      32.537 -67.109 -51.532  1.00  0.00      BSYN  
ATOM   1193   CG GLU   133      33.758 -68.111 -51.377  1.00  0.00      BSYN  
ATOM   1194   CD GLU   133      34.922 -67.625 -52.242  1.00  0.00      BSYN  
ATOM   1195  OE1 GLU   133      35.845 -66.949 -51.786  1.00  0.00      BSYN  
ATOM   1196  OE2 GLU   133      34.891 -68.030 -53.386  1.00  0.00      BSYN  
ATOM   1197    C GLU   133      31.123 -69.243 -51.582  1.00  0.00      BSYN  
ATOM   1198    O GLU   133      30.781 -70.218 -50.888  1.00  0.00      BSYN  
ATOM   1199    N ALA   134      31.473 -69.266 -52.962  1.00  0.00      BSYN  
ATOM   1200    H ALA   134      31.703 -68.359 -53.256  1.00  0.00      BSYN  
ATOM   1201   CA ALA   134      31.664 -70.395 -53.884  1.00  0.00      BSYN  
ATOM   1202   CB ALA   134      30.258 -70.908 -54.314  1.00  0.00      BSYN  
ATOM   1203    C ALA   134      32.520 -70.012 -55.094  1.00  0.00      BSYN  
ATOM   1204  OT1 ALA   134      32.555 -68.816 -55.427  1.00  0.00      BSYN  
ATOM   1205  OT2 ALA   134      33.179 -70.897 -55.640  1.00  0.00      BSYN  
END
