# Supplementary material for: Data set of intrinsically disordered proteins analysed at a local protein conformation level
Source: Data Brief. 2020 Mar 5;29:105383. doi: 10.1016/j.dib.2020.105383 (PMC7078294; doi:10.1016/j.dib.2020.105383)
Supplement: Supplementary file 1 [file mmc1.zip › the data/1-DATA/PED1AAD-pdb/1AAD-123.pdb]

CRYST1    1.000    1.000    1.000  90.00  90.00  90.00 P 1           1
ATOM      1  HT1 MET     1      13.354 -19.627 -51.025  1.00  0.00      BSYN  
ATOM      2  HT2 MET     1      12.389 -20.146 -50.011  1.00  0.00      BSYN  
ATOM      3    N MET     1      13.026 -20.565 -50.719  1.00  0.00      BSYN  
ATOM      4  HT3 MET     1      12.559 -21.181 -51.415  1.00  0.00      BSYN  
ATOM      5   CA MET     1      14.066 -21.320 -50.063  1.00  0.00      BSYN  
ATOM      6   CB MET     1      14.599 -20.625 -48.858  1.00  0.00      BSYN  
ATOM      7   CG MET     1      16.099 -20.233 -48.894  1.00  0.00      BSYN  
ATOM      8   SD MET     1      16.230 -18.424 -48.739  1.00  0.00      BSYN  
ATOM      9   CE MET     1      15.259 -17.885 -50.136  1.00  0.00      BSYN  
ATOM     10    C MET     1      13.998 -22.833 -49.944  1.00  0.00      BSYN  
ATOM     11    O MET     1      13.944 -23.395 -48.804  1.00  0.00      BSYN  
ATOM     12    N ASP     2      13.760 -23.445 -51.168  1.00  0.00      BSYN  
ATOM     13    H ASP     2      14.070 -22.897 -51.919  1.00  0.00      BSYN  
ATOM     14   CA ASP     2      13.151 -24.714 -51.376  1.00  0.00      BSYN  
ATOM     15   CB ASP     2      12.444 -24.769 -52.736  1.00  0.00      BSYN  
ATOM     16   CG ASP     2      11.491 -23.672 -53.068  1.00  0.00      BSYN  
ATOM     17  OD1 ASP     2      11.548 -23.156 -54.153  1.00  0.00      BSYN  
ATOM     18  OD2 ASP     2      10.628 -23.353 -52.304  1.00  0.00      BSYN  
ATOM     19    C ASP     2      14.076 -25.894 -51.403  1.00  0.00      BSYN  
ATOM     20    O ASP     2      14.432 -26.284 -52.469  1.00  0.00      BSYN  
ATOM     21    N VAL     3      14.475 -26.533 -50.246  1.00  0.00      BSYN  
ATOM     22    H VAL     3      14.042 -26.218 -49.425  1.00  0.00      BSYN  
ATOM     23   CA VAL     3      15.467 -27.609 -50.077  1.00  0.00      BSYN  
ATOM     24   CB VAL     3      15.675 -28.175 -48.654  1.00  0.00      BSYN  
ATOM     25  CG1 VAL     3      17.103 -27.675 -48.353  1.00  0.00      BSYN  
ATOM     26  CG2 VAL     3      14.770 -27.873 -47.489  1.00  0.00      BSYN  
ATOM     27    C VAL     3      15.277 -28.804 -51.030  1.00  0.00      BSYN  
ATOM     28    O VAL     3      16.122 -29.338 -51.662  1.00  0.00      BSYN  
ATOM     29    N PHE     4      13.985 -29.249 -51.220  1.00  0.00      BSYN  
ATOM     30    H PHE     4      13.181 -28.962 -50.739  1.00  0.00      BSYN  
ATOM     31   CA PHE     4      13.668 -30.291 -52.268  1.00  0.00      BSYN  
ATOM     32   CB PHE     4      12.890 -31.360 -51.640  1.00  0.00      BSYN  
ATOM     33   CG PHE     4      13.563 -32.270 -50.634  1.00  0.00      BSYN  
ATOM     34  CD1 PHE     4      13.033 -32.280 -49.325  1.00  0.00      BSYN  
ATOM     35  CD2 PHE     4      14.671 -32.949 -51.008  1.00  0.00      BSYN  
ATOM     36  CE1 PHE     4      13.592 -33.020 -48.262  1.00  0.00      BSYN  
ATOM     37  CE2 PHE     4      15.323 -33.530 -49.907  1.00  0.00      BSYN  
ATOM     38   CZ PHE     4      14.794 -33.604 -48.630  1.00  0.00      BSYN  
ATOM     39    C PHE     4      12.985 -29.613 -53.392  1.00  0.00      BSYN  
ATOM     40    O PHE     4      12.033 -28.848 -53.228  1.00  0.00      BSYN  
ATOM     41    N MET     5      13.331 -30.099 -54.658  1.00  0.00      BSYN  
ATOM     42    H MET     5      13.945 -30.862 -54.667  1.00  0.00      BSYN  
ATOM     43   CA MET     5      12.808 -29.414 -55.837  1.00  0.00      BSYN  
ATOM     44   CB MET     5      13.705 -29.510 -57.132  1.00  0.00      BSYN  
ATOM     45   CG MET     5      14.958 -28.680 -57.004  1.00  0.00      BSYN  
ATOM     46   SD MET     5      14.263 -26.970 -56.994  1.00  0.00      BSYN  
ATOM     47   CE MET     5      14.051 -26.682 -58.668  1.00  0.00      BSYN  
ATOM     48    C MET     5      11.492 -30.057 -56.299  1.00  0.00      BSYN  
ATOM     49    O MET     5      11.370 -31.288 -56.407  1.00  0.00      BSYN  
ATOM     50    N LYS     6      10.360 -29.232 -56.417  1.00  0.00      BSYN  
ATOM     51    H LYS     6      10.410 -28.253 -56.406  1.00  0.00      BSYN  
ATOM     52   CA LYS     6       9.066 -29.778 -56.885  1.00  0.00      BSYN  
ATOM     53   CB LYS     6       7.909 -28.825 -56.376  1.00  0.00      BSYN  
ATOM     54   CG LYS     6       7.527 -28.940 -54.851  1.00  0.00      BSYN  
ATOM     55   CD LYS     6       6.371 -28.015 -54.461  1.00  0.00      BSYN  
ATOM     56   CE LYS     6       6.385 -27.403 -53.062  1.00  0.00      BSYN  
ATOM     57   NZ LYS     6       7.450 -26.607 -52.707  1.00  0.00      BSYN  
ATOM     58  HZ1 LYS     6       7.146 -26.303 -51.760  1.00  0.00      BSYN  
ATOM     59  HZ2 LYS     6       8.348 -27.084 -52.491  1.00  0.00      BSYN  
ATOM     60  HZ3 LYS     6       7.518 -25.821 -53.384  1.00  0.00      BSYN  
ATOM     61    C LYS     6       8.939 -30.111 -58.367  1.00  0.00      BSYN  
ATOM     62    O LYS     6       9.526 -29.374 -59.184  1.00  0.00      BSYN  
ATOM     63    N GLY     7       8.341 -31.196 -58.863  1.00  0.00      BSYN  
ATOM     64    H GLY     7       8.084 -31.878 -58.208  1.00  0.00      BSYN  
ATOM     65   CA GLY     7       8.015 -31.307 -60.274  1.00  0.00      BSYN  
ATOM     66    C GLY     7       6.934 -30.378 -60.844  1.00  0.00      BSYN  
ATOM     67    O GLY     7       6.025 -30.783 -61.547  1.00  0.00      BSYN  
ATOM     68    N LEU     8       7.358 -29.121 -60.952  1.00  0.00      BSYN  
ATOM     69    H LEU     8       8.294 -28.948 -61.185  1.00  0.00      BSYN  
ATOM     70   CA LEU     8       6.349 -28.086 -61.112  1.00  0.00      BSYN  
ATOM     71   CB LEU     8       6.832 -26.860 -60.268  1.00  0.00      BSYN  
ATOM     72   CG LEU     8       5.893 -25.757 -59.959  1.00  0.00      BSYN  
ATOM     73  CD1 LEU     8       4.579 -26.111 -59.336  1.00  0.00      BSYN  
ATOM     74  CD2 LEU     8       6.747 -24.675 -59.192  1.00  0.00      BSYN  
ATOM     75    C LEU     8       6.322 -27.682 -62.566  1.00  0.00      BSYN  
ATOM     76    O LEU     8       7.427 -27.261 -63.128  1.00  0.00      BSYN  
ATOM     77    N SER     9       5.133 -27.844 -63.145  1.00  0.00      BSYN  
ATOM     78    H SER     9       4.349 -28.056 -62.597  1.00  0.00      BSYN  
ATOM     79   CA SER     9       5.001 -27.679 -64.592  1.00  0.00      BSYN  
ATOM     80   CB SER     9       4.418 -28.927 -65.224  1.00  0.00      BSYN  
ATOM     81   OG SER     9       5.021 -30.044 -64.668  1.00  0.00      BSYN  
ATOM     82   HG SER     9       5.095 -30.226 -63.728  1.00  0.00      BSYN  
ATOM     83    C SER     9       4.101 -26.536 -64.915  1.00  0.00      BSYN  
ATOM     84    O SER     9       3.704 -25.770 -64.129  1.00  0.00      BSYN  
ATOM     85    N MET    10       3.649 -26.438 -66.149  1.00  0.00      BSYN  
ATOM     86    H MET    10       3.929 -27.150 -66.761  1.00  0.00      BSYN  
ATOM     87   CA MET    10       2.731 -25.496 -66.621  1.00  0.00      BSYN  
ATOM     88   CB MET    10       3.135 -24.860 -67.954  1.00  0.00      BSYN  
ATOM     89   CG MET    10       4.341 -24.019 -67.841  1.00  0.00      BSYN  
ATOM     90   SD MET    10       4.695 -23.294 -69.472  1.00  0.00      BSYN  
ATOM     91   CE MET    10       6.146 -22.324 -68.981  1.00  0.00      BSYN  
ATOM     92    C MET    10       1.363 -26.139 -66.752  1.00  0.00      BSYN  
ATOM     93    O MET    10       1.234 -27.215 -67.324  1.00  0.00      BSYN  
ATOM     94    N ALA    11       0.481 -25.295 -66.316  1.00  0.00      BSYN  
ATOM     95    H ALA    11       0.693 -24.416 -65.938  1.00  0.00      BSYN  
ATOM     96   CA ALA    11      -0.844 -25.735 -66.445  1.00  0.00      BSYN  
ATOM     97   CB ALA    11      -1.602 -25.168 -65.205  1.00  0.00      BSYN  
ATOM     98    C ALA    11      -1.378 -24.994 -67.756  1.00  0.00      BSYN  
ATOM     99    O ALA    11      -1.780 -23.848 -67.851  1.00  0.00      BSYN  
ATOM    100    N LYS    12      -1.384 -25.887 -68.663  1.00  0.00      BSYN  
ATOM    101    H LYS    12      -0.927 -26.752 -68.608  1.00  0.00      BSYN  
ATOM    102   CA LYS    12      -1.981 -25.755 -69.984  1.00  0.00      BSYN  
ATOM    103   CB LYS    12      -1.276 -26.759 -70.957  1.00  0.00      BSYN  
ATOM    104   CG LYS    12       0.215 -26.348 -71.135  1.00  0.00      BSYN  
ATOM    105   CD LYS    12       0.784 -27.559 -71.777  1.00  0.00      BSYN  
ATOM    106   CE LYS    12       1.995 -27.832 -71.075  1.00  0.00      BSYN  
ATOM    107   NZ LYS    12       2.431 -29.246 -71.353  1.00  0.00      BSYN  
ATOM    108  HZ1 LYS    12       1.573 -29.816 -71.208  1.00  0.00      BSYN  
ATOM    109  HZ2 LYS    12       2.719 -29.393 -72.341  1.00  0.00      BSYN  
ATOM    110  HZ3 LYS    12       3.133 -29.505 -70.630  1.00  0.00      BSYN  
ATOM    111    C LYS    12      -3.494 -25.890 -70.091  1.00  0.00      BSYN  
ATOM    112    O LYS    12      -4.107 -26.634 -69.379  1.00  0.00      BSYN  
ATOM    113    N GLU    13      -4.106 -25.273 -71.145  1.00  0.00      BSYN  
ATOM    114    H GLU    13      -3.541 -24.668 -71.670  1.00  0.00      BSYN  
ATOM    115   CA GLU    13      -5.561 -25.239 -71.344  1.00  0.00      BSYN  
ATOM    116   CB GLU    13      -6.049 -23.795 -71.265  1.00  0.00      BSYN  
ATOM    117   CG GLU    13      -6.152 -23.253 -69.824  1.00  0.00      BSYN  
ATOM    118   CD GLU    13      -7.162 -22.188 -69.422  1.00  0.00      BSYN  
ATOM    119  OE1 GLU    13      -6.811 -21.336 -68.608  1.00  0.00      BSYN  
ATOM    120  OE2 GLU    13      -8.280 -22.155 -69.960  1.00  0.00      BSYN  
ATOM    121    C GLU    13      -6.006 -25.866 -72.620  1.00  0.00      BSYN  
ATOM    122    O GLU    13      -5.558 -25.453 -73.738  1.00  0.00      BSYN  
ATOM    123    N GLY    14      -6.780 -26.910 -72.431  1.00  0.00      BSYN  
ATOM    124    H GLY    14      -7.126 -27.246 -71.577  1.00  0.00      BSYN  
ATOM    125   CA GLY    14      -7.419 -27.597 -73.593  1.00  0.00      BSYN  
ATOM    126    C GLY    14      -8.833 -27.942 -73.396  1.00  0.00      BSYN  
ATOM    127    O GLY    14      -9.578 -26.977 -73.251  1.00  0.00      BSYN  
ATOM    128    N VAL    15      -9.102 -29.281 -73.432  1.00  0.00      BSYN  
ATOM    129    H VAL    15      -8.433 -29.819 -73.904  1.00  0.00      BSYN  
ATOM    130   CA VAL    15     -10.471 -29.696 -73.282  1.00  0.00      BSYN  
ATOM    131   CB VAL    15     -11.093 -30.803 -74.138  1.00  0.00      BSYN  
ATOM    132  CG1 VAL    15     -11.067 -30.436 -75.615  1.00  0.00      BSYN  
ATOM    133  CG2 VAL    15     -10.528 -32.136 -73.827  1.00  0.00      BSYN  
ATOM    134    C VAL    15     -10.781 -29.820 -71.782  1.00  0.00      BSYN  
ATOM    135    O VAL    15      -9.982 -30.475 -71.140  1.00  0.00      BSYN  
ATOM    136    N VAL    16     -11.694 -29.069 -71.188  1.00  0.00      BSYN  
ATOM    137    H VAL    16     -12.185 -28.376 -71.677  1.00  0.00      BSYN  
ATOM    138   CA VAL    16     -12.362 -29.173 -69.934  1.00  0.00      BSYN  
ATOM    139   CB VAL    16     -12.154 -27.987 -68.991  1.00  0.00      BSYN  
ATOM    140  CG1 VAL    16     -12.770 -28.202 -67.589  1.00  0.00      BSYN  
ATOM    141  CG2 VAL    16     -10.583 -28.037 -68.591  1.00  0.00      BSYN  
ATOM    142    C VAL    16     -13.756 -29.420 -70.149  1.00  0.00      BSYN  
ATOM    143    O VAL    16     -14.579 -28.770 -70.799  1.00  0.00      BSYN  
ATOM    144    N ALA    17     -13.976 -30.539 -69.586  1.00  0.00      BSYN  
ATOM    145    H ALA    17     -13.304 -30.994 -69.037  1.00  0.00      BSYN  
ATOM    146   CA ALA    17     -15.287 -31.169 -69.426  1.00  0.00      BSYN  
ATOM    147   CB ALA    17     -15.578 -32.163 -70.477  1.00  0.00      BSYN  
ATOM    148    C ALA    17     -15.375 -31.889 -68.092  1.00  0.00      BSYN  
ATOM    149    O ALA    17     -14.376 -31.997 -67.327  1.00  0.00      BSYN  
ATOM    150    N ALA    18     -16.590 -32.390 -67.742  1.00  0.00      BSYN  
ATOM    151    H ALA    18     -17.352 -32.402 -68.357  1.00  0.00      BSYN  
ATOM    152   CA ALA    18     -16.701 -33.322 -66.617  1.00  0.00      BSYN  
ATOM    153   CB ALA    18     -18.146 -33.281 -66.000  1.00  0.00      BSYN  
ATOM    154    C ALA    18     -16.311 -34.729 -66.831  1.00  0.00      BSYN  
ATOM    155    O ALA    18     -16.197 -35.216 -67.969  1.00  0.00      BSYN  
ATOM    156    N ALA    19     -16.029 -35.381 -65.707  1.00  0.00      BSYN  
ATOM    157    H ALA    19     -16.171 -34.981 -64.824  1.00  0.00      BSYN  
ATOM    158   CA ALA    19     -15.310 -36.625 -65.703  1.00  0.00      BSYN  
ATOM    159   CB ALA    19     -13.928 -36.498 -66.357  1.00  0.00      BSYN  
ATOM    160    C ALA    19     -15.180 -36.983 -64.242  1.00  0.00      BSYN  
ATOM    161    O ALA    19     -15.505 -36.126 -63.385  1.00  0.00      BSYN  
ATOM    162    N GLU    20     -14.802 -38.187 -63.942  1.00  0.00      BSYN  
ATOM    163    H GLU    20     -14.421 -38.804 -64.601  1.00  0.00      BSYN  
ATOM    164   CA GLU    20     -14.710 -38.677 -62.550  1.00  0.00      BSYN  
ATOM    165   CB GLU    20     -15.958 -39.314 -61.860  1.00  0.00      BSYN  
ATOM    166   CG GLU    20     -16.790 -40.419 -62.422  1.00  0.00      BSYN  
ATOM    167   CD GLU    20     -16.038 -41.837 -62.298  1.00  0.00      BSYN  
ATOM    168  OE1 GLU    20     -16.127 -42.252 -61.157  1.00  0.00      BSYN  
ATOM    169  OE2 GLU    20     -15.648 -42.389 -63.282  1.00  0.00      BSYN  
ATOM    170    C GLU    20     -13.682 -39.686 -62.330  1.00  0.00      BSYN  
ATOM    171    O GLU    20     -13.138 -40.103 -63.354  1.00  0.00      BSYN  
ATOM    172    N LYS    21     -13.243 -40.184 -61.202  1.00  0.00      BSYN  
ATOM    173    H LYS    21     -13.691 -40.101 -60.335  1.00  0.00      BSYN  
ATOM    174   CA LYS    21     -11.995 -41.060 -61.077  1.00  0.00      BSYN  
ATOM    175   CB LYS    21     -10.886 -40.324 -60.354  1.00  0.00      BSYN  
ATOM    176   CG LYS    21     -10.393 -39.000 -61.169  1.00  0.00      BSYN  
ATOM    177   CD LYS    21      -9.648 -39.597 -62.423  1.00  0.00      BSYN  
ATOM    178   CE LYS    21      -9.014 -38.467 -63.305  1.00  0.00      BSYN  
ATOM    179   NZ LYS    21      -8.251 -39.193 -64.303  1.00  0.00      BSYN  
ATOM    180  HZ1 LYS    21      -7.620 -38.521 -64.784  1.00  0.00      BSYN  
ATOM    181  HZ2 LYS    21      -7.646 -39.911 -63.855  1.00  0.00      BSYN  
ATOM    182  HZ3 LYS    21      -8.897 -39.544 -65.038  1.00  0.00      BSYN  
ATOM    183    C LYS    21     -12.207 -42.471 -60.541  1.00  0.00      BSYN  
ATOM    184    O LYS    21     -12.020 -42.673 -59.383  1.00  0.00      BSYN  
ATOM    185    N THR    22     -12.555 -43.221 -61.522  1.00  0.00      BSYN  
ATOM    186    H THR    22     -12.371 -43.040 -62.467  1.00  0.00      BSYN  
ATOM    187   CA THR    22     -13.030 -44.671 -61.355  1.00  0.00      BSYN  
ATOM    188   CB THR    22     -12.112 -45.566 -62.140  1.00  0.00      BSYN  
ATOM    189  OG1 THR    22     -10.985 -44.894 -62.762  1.00  0.00      BSYN  
ATOM    190  HG1 THR    22     -10.201 -45.431 -62.627  1.00  0.00      BSYN  
ATOM    191  CG2 THR    22     -13.087 -46.166 -63.283  1.00  0.00      BSYN  
ATOM    192    C THR    22     -13.472 -45.371 -60.090  1.00  0.00      BSYN  
ATOM    193    O THR    22     -14.606 -45.781 -59.859  1.00  0.00      BSYN  
ATOM    194    N LYS    23     -12.473 -45.685 -59.298  1.00  0.00      BSYN  
ATOM    195    H LYS    23     -11.572 -45.381 -59.534  1.00  0.00      BSYN  
ATOM    196   CA LYS    23     -12.631 -46.220 -57.950  1.00  0.00      BSYN  
ATOM    197   CB LYS    23     -11.468 -47.017 -57.523  1.00  0.00      BSYN  
ATOM    198   CG LYS    23     -11.207 -48.273 -58.353  1.00  0.00      BSYN  
ATOM    199   CD LYS    23     -12.261 -49.377 -58.555  1.00  0.00      BSYN  
ATOM    200   CE LYS    23     -11.799 -50.565 -59.410  1.00  0.00      BSYN  
ATOM    201   NZ LYS    23     -10.836 -51.340 -58.815  1.00  0.00      BSYN  
ATOM    202  HZ1 LYS    23      -9.939 -50.836 -58.665  1.00  0.00      BSYN  
ATOM    203  HZ2 LYS    23     -11.115 -51.505 -57.827  1.00  0.00      BSYN  
ATOM    204  HZ3 LYS    23     -10.708 -52.217 -59.358  1.00  0.00      BSYN  
ATOM    205    C LYS    23     -13.198 -45.293 -56.868  1.00  0.00      BSYN  
ATOM    206    O LYS    23     -13.377 -45.651 -55.653  1.00  0.00      BSYN  
ATOM    207    N GLN    24     -13.547 -44.068 -57.213  1.00  0.00      BSYN  
ATOM    208    H GLN    24     -13.288 -43.825 -58.126  1.00  0.00      BSYN  
ATOM    209   CA GLN    24     -14.286 -43.189 -56.265  1.00  0.00      BSYN  
ATOM    210   CB GLN    24     -13.377 -42.191 -55.499  1.00  0.00      BSYN  
ATOM    211   CG GLN    24     -12.088 -42.549 -54.826  1.00  0.00      BSYN  
ATOM    212   CD GLN    24     -12.101 -43.534 -53.672  1.00  0.00      BSYN  
ATOM    213  OE1 GLN    24     -12.710 -43.200 -52.667  1.00  0.00      BSYN  
ATOM    214  NE2 GLN    24     -11.309 -44.604 -53.898  1.00  0.00      BSYN  
ATOM    215 HE21 GLN    24     -10.802 -44.552 -54.735  1.00  0.00      BSYN  
ATOM    216 HE22 GLN    24     -11.237 -45.358 -53.277  1.00  0.00      BSYN  
ATOM    217    C GLN    24     -15.446 -42.433 -56.896  1.00  0.00      BSYN  
ATOM    218    O GLN    24     -15.337 -41.905 -58.053  1.00  0.00      BSYN  
ATOM    219    N GLY    25     -16.662 -42.390 -56.320  1.00  0.00      BSYN  
ATOM    220    H GLY    25     -17.252 -41.757 -56.779  1.00  0.00      BSYN  
ATOM    221   CA GLY    25     -17.086 -43.066 -55.064  1.00  0.00      BSYN  
ATOM    222    C GLY    25     -18.102 -44.114 -55.381  1.00  0.00      BSYN  
ATOM    223    O GLY    25     -19.145 -44.009 -56.066  1.00  0.00      BSYN  
ATOM    224    N VAL    26     -17.601 -45.296 -54.999  1.00  0.00      BSYN  
ATOM    225    H VAL    26     -16.623 -45.364 -55.004  1.00  0.00      BSYN  
ATOM    226   CA VAL    26     -18.454 -46.500 -55.091  1.00  0.00      BSYN  
ATOM    227   CB VAL    26     -17.670 -47.584 -55.836  1.00  0.00      BSYN  
ATOM    228  CG1 VAL    26     -18.529 -48.758 -56.276  1.00  0.00      BSYN  
ATOM    229  CG2 VAL    26     -16.755 -47.202 -57.053  1.00  0.00      BSYN  
ATOM    230    C VAL    26     -19.002 -46.915 -53.763  1.00  0.00      BSYN  
ATOM    231    O VAL    26     -18.309 -47.441 -52.914  1.00  0.00      BSYN  
ATOM    232    N THR    27     -20.329 -46.663 -53.804  1.00  0.00      BSYN  
ATOM    233    H THR    27     -20.784 -45.951 -54.301  1.00  0.00      BSYN  
ATOM    234   CA THR    27     -21.112 -47.422 -52.810  1.00  0.00      BSYN  
ATOM    235   CB THR    27     -22.612 -46.973 -53.152  1.00  0.00      BSYN  
ATOM    236  OG1 THR    27     -22.564 -45.530 -53.224  1.00  0.00      BSYN  
ATOM    237  HG1 THR    27     -23.433 -45.127 -53.294  1.00  0.00      BSYN  
ATOM    238  CG2 THR    27     -23.663 -47.401 -52.102  1.00  0.00      BSYN  
ATOM    239    C THR    27     -20.926 -48.968 -52.766  1.00  0.00      BSYN  
ATOM    240    O THR    27     -21.645 -49.791 -53.338  1.00  0.00      BSYN  
ATOM    241    N GLU    28     -19.891 -49.269 -51.997  1.00  0.00      BSYN  
ATOM    242    H GLU    28     -19.494 -48.416 -51.721  1.00  0.00      BSYN  
ATOM    243   CA GLU    28     -19.459 -50.664 -51.743  1.00  0.00      BSYN  
ATOM    244   CB GLU    28     -18.211 -50.801 -50.815  1.00  0.00      BSYN  
ATOM    245   CG GLU    28     -16.841 -50.397 -51.435  1.00  0.00      BSYN  
ATOM    246   CD GLU    28     -15.627 -50.905 -50.595  1.00  0.00      BSYN  
ATOM    247  OE1 GLU    28     -15.712 -50.726 -49.346  1.00  0.00      BSYN  
ATOM    248  OE2 GLU    28     -14.638 -51.393 -51.149  1.00  0.00      BSYN  
ATOM    249    C GLU    28     -20.552 -51.504 -51.039  1.00  0.00      BSYN  
ATOM    250    O GLU    28     -21.122 -51.072 -50.049  1.00  0.00      BSYN  
ATOM    251    N ALA    29     -20.913 -52.681 -51.605  1.00  0.00      BSYN  
ATOM    252    H ALA    29     -20.556 -52.806 -52.509  1.00  0.00      BSYN  
ATOM    253   CA ALA    29     -22.029 -53.342 -51.050  1.00  0.00      BSYN  
ATOM    254   CB ALA    29     -22.989 -53.748 -52.141  1.00  0.00      BSYN  
ATOM    255    C ALA    29     -21.858 -54.561 -50.138  1.00  0.00      BSYN  
ATOM    256    O ALA    29     -21.697 -55.626 -50.631  1.00  0.00      BSYN  
ATOM    257    N ALA    30     -21.958 -54.222 -48.845  1.00  0.00      BSYN  
ATOM    258    H ALA    30     -22.279 -53.315 -48.661  1.00  0.00      BSYN  
ATOM    259   CA ALA    30     -21.912 -55.181 -47.764  1.00  0.00      BSYN  
ATOM    260   CB ALA    30     -22.156 -54.419 -46.397  1.00  0.00      BSYN  
ATOM    261    C ALA    30     -23.028 -56.283 -47.841  1.00  0.00      BSYN  
ATOM    262    O ALA    30     -22.685 -57.470 -47.473  1.00  0.00      BSYN  
ATOM    263    N GLU    31     -24.274 -55.878 -48.104  1.00  0.00      BSYN  
ATOM    264    H GLU    31     -24.499 -54.927 -48.038  1.00  0.00      BSYN  
ATOM    265   CA GLU    31     -25.317 -56.902 -48.395  1.00  0.00      BSYN  
ATOM    266   CB GLU    31     -26.645 -56.424 -48.032  1.00  0.00      BSYN  
ATOM    267   CG GLU    31     -27.412 -55.456 -48.917  1.00  0.00      BSYN  
ATOM    268   CD GLU    31     -28.714 -55.012 -48.284  1.00  0.00      BSYN  
ATOM    269  OE1 GLU    31     -29.509 -55.833 -47.857  1.00  0.00      BSYN  
ATOM    270  OE2 GLU    31     -28.949 -53.835 -48.076  1.00  0.00      BSYN  
ATOM    271    C GLU    31     -25.250 -57.583 -49.658  1.00  0.00      BSYN  
ATOM    272    O GLU    31     -25.275 -57.072 -50.799  1.00  0.00      BSYN  
ATOM    273    N LYS    32     -25.062 -58.930 -49.432  1.00  0.00      BSYN  
ATOM    274    H LYS    32     -25.454 -59.255 -48.595  1.00  0.00      BSYN  
ATOM    275   CA LYS    32     -24.806 -59.793 -50.591  1.00  0.00      BSYN  
ATOM    276   CB LYS    32     -23.235 -59.916 -50.786  1.00  0.00      BSYN  
ATOM    277   CG LYS    32     -22.320 -60.242 -49.523  1.00  0.00      BSYN  
ATOM    278   CD LYS    32     -20.910 -60.798 -49.964  1.00  0.00      BSYN  
ATOM    279   CE LYS    32     -20.061 -61.026 -48.691  1.00  0.00      BSYN  
ATOM    280   NZ LYS    32     -19.978 -59.684 -48.089  1.00  0.00      BSYN  
ATOM    281  HZ1 LYS    32     -19.417 -59.157 -48.788  1.00  0.00      BSYN  
ATOM    282  HZ2 LYS    32     -20.953 -59.334 -47.996  1.00  0.00      BSYN  
ATOM    283  HZ3 LYS    32     -19.504 -59.695 -47.164  1.00  0.00      BSYN  
ATOM    284    C LYS    32     -25.464 -61.163 -50.321  1.00  0.00      BSYN  
ATOM    285    O LYS    32     -25.448 -61.737 -49.310  1.00  0.00      BSYN  
ATOM    286    N THR    33     -25.978 -61.686 -51.394  1.00  0.00      BSYN  
ATOM    287    H THR    33     -26.228 -61.169 -52.188  1.00  0.00      BSYN  
ATOM    288   CA THR    33     -26.625 -63.002 -51.527  1.00  0.00      BSYN  
ATOM    289   CB THR    33     -26.506 -63.376 -53.027  1.00  0.00      BSYN  
ATOM    290  OG1 THR    33     -26.851 -62.251 -53.718  1.00  0.00      BSYN  
ATOM    291  HG1 THR    33     -27.802 -62.190 -53.830  1.00  0.00      BSYN  
ATOM    292  CG2 THR    33     -27.375 -64.559 -53.420  1.00  0.00      BSYN  
ATOM    293    C THR    33     -26.092 -64.074 -50.646  1.00  0.00      BSYN  
ATOM    294    O THR    33     -26.843 -65.007 -50.278  1.00  0.00      BSYN  
ATOM    295    N LYS    34     -24.705 -64.205 -50.374  1.00  0.00      BSYN  
ATOM    296    H LYS    34     -24.179 -63.544 -50.872  1.00  0.00      BSYN  
ATOM    297   CA LYS    34     -24.069 -65.240 -49.566  1.00  0.00      BSYN  
ATOM    298   CB LYS    34     -22.531 -65.191 -49.774  1.00  0.00      BSYN  
ATOM    299   CG LYS    34     -22.085 -65.978 -51.059  1.00  0.00      BSYN  
ATOM    300   CD LYS    34     -20.600 -66.255 -50.999  1.00  0.00      BSYN  
ATOM    301   CE LYS    34     -20.200 -67.381 -51.854  1.00  0.00      BSYN  
ATOM    302   NZ LYS    34     -19.463 -68.525 -51.253  1.00  0.00      BSYN  
ATOM    303  HZ1 LYS    34     -19.682 -68.555 -50.237  1.00  0.00      BSYN  
ATOM    304  HZ2 LYS    34     -19.687 -69.460 -51.647  1.00  0.00      BSYN  
ATOM    305  HZ3 LYS    34     -18.433 -68.445 -51.378  1.00  0.00      BSYN  
ATOM    306    C LYS    34     -24.318 -64.978 -48.084  1.00  0.00      BSYN  
ATOM    307    O LYS    34     -24.664 -65.946 -47.367  1.00  0.00      BSYN  
ATOM    308    N GLU    35     -24.285 -63.693 -47.698  1.00  0.00      BSYN  
ATOM    309    H GLU    35     -24.090 -63.051 -48.412  1.00  0.00      BSYN  
ATOM    310   CA GLU    35     -24.446 -63.370 -46.274  1.00  0.00      BSYN  
ATOM    311   CB GLU    35     -23.380 -62.527 -45.755  1.00  0.00      BSYN  
ATOM    312   CG GLU    35     -21.871 -62.849 -46.096  1.00  0.00      BSYN  
ATOM    313   CD GLU    35     -21.293 -64.089 -45.438  1.00  0.00      BSYN  
ATOM    314  OE1 GLU    35     -20.641 -64.852 -46.166  1.00  0.00      BSYN  
ATOM    315  OE2 GLU    35     -21.558 -64.306 -44.232  1.00  0.00      BSYN  
ATOM    316    C GLU    35     -25.867 -62.942 -45.870  1.00  0.00      BSYN  
ATOM    317    O GLU    35     -26.058 -62.451 -44.741  1.00  0.00      BSYN  
ATOM    318    N GLY    36     -26.740 -63.153 -46.781  1.00  0.00      BSYN  
ATOM    319    H GLY    36     -26.510 -63.826 -47.454  1.00  0.00      BSYN  
ATOM    320   CA GLY    36     -28.100 -62.765 -46.727  1.00  0.00      BSYN  
ATOM    321    C GLY    36     -29.066 -63.770 -47.319  1.00  0.00      BSYN  
ATOM    322    O GLY    36     -29.847 -63.425 -48.221  1.00  0.00      BSYN  
ATOM    323    N VAL    37     -29.127 -64.875 -46.669  1.00  0.00      BSYN  
ATOM    324    H VAL    37     -28.702 -64.798 -45.790  1.00  0.00      BSYN  
ATOM    325   CA VAL    37     -29.952 -66.066 -46.998  1.00  0.00      BSYN  
ATOM    326   CB VAL    37     -29.197 -67.315 -46.553  1.00  0.00      BSYN  
ATOM    327  CG1 VAL    37     -29.962 -68.491 -47.232  1.00  0.00      BSYN  
ATOM    328  CG2 VAL    37     -27.720 -67.537 -47.002  1.00  0.00      BSYN  
ATOM    329    C VAL    37     -31.377 -65.850 -46.419  1.00  0.00      BSYN  
ATOM    330    O VAL    37     -32.154 -65.303 -47.205  1.00  0.00      BSYN  
ATOM    331    N LEU    38     -31.627 -66.268 -45.114  1.00  0.00      BSYN  
ATOM    332    H LEU    38     -30.898 -66.674 -44.601  1.00  0.00      BSYN  
ATOM    333   CA LEU    38     -32.825 -65.868 -44.369  1.00  0.00      BSYN  
ATOM    334   CB LEU    38     -33.420 -67.042 -43.592  1.00  0.00      BSYN  
ATOM    335   CG LEU    38     -33.825 -68.065 -44.613  1.00  0.00      BSYN  
ATOM    336  CD1 LEU    38     -32.975 -69.300 -44.417  1.00  0.00      BSYN  
ATOM    337  CD2 LEU    38     -35.327 -68.461 -44.489  1.00  0.00      BSYN  
ATOM    338    C LEU    38     -32.935 -64.627 -43.602  1.00  0.00      BSYN  
ATOM    339    O LEU    38     -33.204 -64.565 -42.387  1.00  0.00      BSYN  
ATOM    340    N TYR    39     -32.393 -63.612 -44.271  1.00  0.00      BSYN  
ATOM    341    H TYR    39     -31.900 -63.504 -45.112  1.00  0.00      BSYN  
ATOM    342   CA TYR    39     -32.737 -62.287 -43.737  1.00  0.00      BSYN  
ATOM    343   CB TYR    39     -31.628 -61.725 -42.788  1.00  0.00      BSYN  
ATOM    344   CG TYR    39     -30.495 -62.631 -42.220  1.00  0.00      BSYN  
ATOM    345  CD1 TYR    39     -29.760 -63.308 -43.142  1.00  0.00      BSYN  
ATOM    346  CE1 TYR    39     -28.685 -64.029 -42.693  1.00  0.00      BSYN  
ATOM    347  CD2 TYR    39     -30.322 -62.770 -40.824  1.00  0.00      BSYN  
ATOM    348  CE2 TYR    39     -29.159 -63.407 -40.422  1.00  0.00      BSYN  
ATOM    349   CZ TYR    39     -28.401 -64.091 -41.306  1.00  0.00      BSYN  
ATOM    350   OH TYR    39     -27.385 -64.909 -40.917  1.00  0.00      BSYN  
ATOM    351   HH TYR    39     -27.223 -64.835 -39.974  1.00  0.00      BSYN  
ATOM    352    C TYR    39     -32.997 -61.343 -44.946  1.00  0.00      BSYN  
ATOM    353    O TYR    39     -32.410 -60.278 -45.165  1.00  0.00      BSYN  
ATOM    354    N VAL    40     -34.040 -61.809 -45.636  1.00  0.00      BSYN  
ATOM    355    H VAL    40     -34.561 -62.522 -45.210  1.00  0.00      BSYN  
ATOM    356   CA VAL    40     -34.614 -61.199 -46.868  1.00  0.00      BSYN  
ATOM    357   CB VAL    40     -34.477 -62.093 -48.196  1.00  0.00      BSYN  
ATOM    358  CG1 VAL    40     -33.032 -62.450 -48.615  1.00  0.00      BSYN  
ATOM    359  CG2 VAL    40     -35.444 -63.318 -48.060  1.00  0.00      BSYN  
ATOM    360    C VAL    40     -35.981 -60.497 -46.640  1.00  0.00      BSYN  
ATOM    361    O VAL    40     -36.982 -61.109 -46.107  1.00  0.00      BSYN  
ATOM    362    N GLY    41     -36.082 -59.128 -46.745  1.00  0.00      BSYN  
ATOM    363    H GLY    41     -35.296 -58.609 -47.016  1.00  0.00      BSYN  
ATOM    364   CA GLY    41     -37.334 -58.424 -46.489  1.00  0.00      BSYN  
ATOM    365    C GLY    41     -38.078 -58.447 -45.125  1.00  0.00      BSYN  
ATOM    366    O GLY    41     -37.602 -57.869 -44.106  1.00  0.00      BSYN  
ATOM    367    N SER    42     -39.191 -59.275 -45.051  1.00  0.00      BSYN  
ATOM    368    H SER    42     -39.578 -59.951 -45.646  1.00  0.00      BSYN  
ATOM    369   CA SER    42     -39.816 -59.271 -43.746  1.00  0.00      BSYN  
ATOM    370   CB SER    42     -41.316 -59.195 -43.969  1.00  0.00      BSYN  
ATOM    371   OG SER    42     -41.690 -58.310 -45.000  1.00  0.00      BSYN  
ATOM    372   HG SER    42     -41.582 -57.402 -44.710  1.00  0.00      BSYN  
ATOM    373    C SER    42     -39.266 -60.589 -43.042  1.00  0.00      BSYN  
ATOM    374    O SER    42     -39.929 -61.396 -42.393  1.00  0.00      BSYN  
ATOM    375    N LYS    43     -37.890 -60.753 -43.007  1.00  0.00      BSYN  
ATOM    376    H LYS    43     -37.218 -60.131 -43.355  1.00  0.00      BSYN  
ATOM    377   CA LYS    43     -37.193 -61.879 -42.260  1.00  0.00      BSYN  
ATOM    378   CB LYS    43     -36.954 -62.944 -43.270  1.00  0.00      BSYN  
ATOM    379   CG LYS    43     -38.213 -63.802 -43.643  1.00  0.00      BSYN  
ATOM    380   CD LYS    43     -37.723 -64.673 -44.772  1.00  0.00      BSYN  
ATOM    381   CE LYS    43     -38.749 -65.620 -45.407  1.00  0.00      BSYN  
ATOM    382   NZ LYS    43     -38.190 -66.781 -46.045  1.00  0.00      BSYN  
ATOM    383  HZ1 LYS    43     -38.886 -67.553 -46.002  1.00  0.00      BSYN  
ATOM    384  HZ2 LYS    43     -37.867 -66.532 -47.001  1.00  0.00      BSYN  
ATOM    385  HZ3 LYS    43     -37.284 -67.090 -45.638  1.00  0.00      BSYN  
ATOM    386    C LYS    43     -35.890 -61.383 -41.603  1.00  0.00      BSYN  
ATOM    387    O LYS    43     -35.541 -60.296 -41.984  1.00  0.00      BSYN  
ATOM    388    N THR    44     -35.273 -61.875 -40.471  1.00  0.00      BSYN  
ATOM    389    H THR    44     -34.311 -61.977 -40.312  1.00  0.00      BSYN  
ATOM    390   CA THR    44     -36.057 -62.603 -39.458  1.00  0.00      BSYN  
ATOM    391   CB THR    44     -35.732 -64.119 -39.473  1.00  0.00      BSYN  
ATOM    392  OG1 THR    44     -35.223 -64.351 -40.798  1.00  0.00      BSYN  
ATOM    393  HG1 THR    44     -34.281 -64.526 -40.856  1.00  0.00      BSYN  
ATOM    394  CG2 THR    44     -36.965 -64.985 -39.245  1.00  0.00      BSYN  
ATOM    395    C THR    44     -35.857 -62.148 -37.987  1.00  0.00      BSYN  
ATOM    396    O THR    44     -36.414 -62.760 -37.075  1.00  0.00      BSYN  
ATOM    397    N ARG    45     -35.275 -60.968 -37.871  1.00  0.00      BSYN  
ATOM    398    H ARG    45     -35.204 -60.255 -38.540  1.00  0.00      BSYN  
ATOM    399   CA ARG    45     -35.039 -60.486 -36.505  1.00  0.00      BSYN  
ATOM    400   CB ARG    45     -33.845 -59.598 -36.623  1.00  0.00      BSYN  
ATOM    401   CG ARG    45     -32.788 -60.221 -35.718  1.00  0.00      BSYN  
ATOM    402   CD ARG    45     -31.790 -59.145 -35.361  1.00  0.00      BSYN  
ATOM    403   NE ARG    45     -30.846 -59.610 -34.389  1.00  0.00      BSYN  
ATOM    404   HE ARG    45     -31.401 -59.745 -33.592  1.00  0.00      BSYN  
ATOM    405   CZ ARG    45     -29.478 -59.696 -34.509  1.00  0.00      BSYN  
ATOM    406  NH1 ARG    45     -28.817 -60.000 -33.474  1.00  0.00      BSYN  
ATOM    407 HH11 ARG    45     -27.840 -60.207 -33.529  1.00  0.00      BSYN  
ATOM    408 HH12 ARG    45     -29.269 -60.227 -32.611  1.00  0.00      BSYN  
ATOM    409  NH2 ARG    45     -28.876 -59.388 -35.658  1.00  0.00      BSYN  
ATOM    410 HH21 ARG    45     -27.908 -59.595 -35.803  1.00  0.00      BSYN  
ATOM    411 HH22 ARG    45     -29.478 -59.207 -36.436  1.00  0.00      BSYN  
ATOM    412    C ARG    45     -36.175 -59.660 -35.851  1.00  0.00      BSYN  
ATOM    413    O ARG    45     -36.144 -58.556 -35.298  1.00  0.00      BSYN  
ATOM    414    N GLU    46     -37.303 -60.487 -35.888  1.00  0.00      BSYN  
ATOM    415    H GLU    46     -37.286 -61.313 -36.415  1.00  0.00      BSYN  
ATOM    416   CA GLU    46     -38.484 -60.107 -35.420  1.00  0.00      BSYN  
ATOM    417   CB GLU    46     -39.514 -59.699 -36.577  1.00  0.00      BSYN  
ATOM    418   CG GLU    46     -39.537 -58.142 -36.709  1.00  0.00      BSYN  
ATOM    419   CD GLU    46     -39.879 -57.398 -35.450  1.00  0.00      BSYN  
ATOM    420  OE1 GLU    46     -40.849 -57.744 -34.864  1.00  0.00      BSYN  
ATOM    421  OE2 GLU    46     -39.183 -56.402 -35.111  1.00  0.00      BSYN  
ATOM    422    C GLU    46     -39.037 -61.182 -34.403  1.00  0.00      BSYN  
ATOM    423    O GLU    46     -39.971 -60.964 -33.679  1.00  0.00      BSYN  
ATOM    424    N GLY    47     -38.282 -62.312 -34.457  1.00  0.00      BSYN  
ATOM    425    H GLY    47     -37.658 -62.516 -35.184  1.00  0.00      BSYN  
ATOM    426   CA GLY    47     -38.429 -63.417 -33.575  1.00  0.00      BSYN  
ATOM    427    C GLY    47     -37.568 -64.556 -33.959  1.00  0.00      BSYN  
ATOM    428    O GLY    47     -37.855 -65.508 -34.697  1.00  0.00      BSYN  
ATOM    429    N VAL    48     -36.426 -64.577 -33.270  1.00  0.00      BSYN  
ATOM    430    H VAL    48     -36.215 -63.997 -32.509  1.00  0.00      BSYN  
ATOM    431   CA VAL    48     -35.447 -65.568 -33.648  1.00  0.00      BSYN  
ATOM    432   CB VAL    48     -34.055 -65.131 -33.215  1.00  0.00      BSYN  
ATOM    433  CG1 VAL    48     -32.961 -66.208 -33.536  1.00  0.00      BSYN  
ATOM    434  CG2 VAL    48     -33.662 -63.979 -34.257  1.00  0.00      BSYN  
ATOM    435    C VAL    48     -35.864 -66.954 -33.053  1.00  0.00      BSYN  
ATOM    436    O VAL    48     -36.066 -67.211 -31.880  1.00  0.00      BSYN  
ATOM    437    N VAL    49     -35.971 -67.921 -34.022  1.00  0.00      BSYN  
ATOM    438    H VAL    49     -35.520 -67.773 -34.880  1.00  0.00      BSYN  
ATOM    439   CA VAL    49     -36.399 -69.251 -33.819  1.00  0.00      BSYN  
ATOM    440   CB VAL    49     -36.976 -69.789 -35.158  1.00  0.00      BSYN  
ATOM    441  CG1 VAL    49     -38.080 -68.770 -35.576  1.00  0.00      BSYN  
ATOM    442  CG2 VAL    49     -35.945 -69.992 -36.276  1.00  0.00      BSYN  
ATOM    443    C VAL    49     -35.682 -70.389 -33.120  1.00  0.00      BSYN  
ATOM    444    O VAL    49     -36.307 -71.348 -32.463  1.00  0.00      BSYN  
ATOM    445    N GLN    50     -34.375 -70.320 -33.016  1.00  0.00      BSYN  
ATOM    446    H GLN    50     -33.914 -69.464 -33.136  1.00  0.00      BSYN  
ATOM    447   CA GLN    50     -33.480 -71.334 -32.562  1.00  0.00      BSYN  
ATOM    448   CB GLN    50     -32.328 -71.361 -33.429  1.00  0.00      BSYN  
ATOM    449   CG GLN    50     -32.600 -71.933 -34.858  1.00  0.00      BSYN  
ATOM    450   CD GLN    50     -31.612 -71.793 -35.975  1.00  0.00      BSYN  
ATOM    451  OE1 GLN    50     -30.977 -72.724 -36.510  1.00  0.00      BSYN  
ATOM    452  NE2 GLN    50     -31.436 -70.609 -36.468  1.00  0.00      BSYN  
ATOM    453 HE21 GLN    50     -31.800 -69.823 -36.010  1.00  0.00      BSYN  
ATOM    454 HE22 GLN    50     -31.098 -70.593 -37.387  1.00  0.00      BSYN  
ATOM    455    C GLN    50     -33.113 -71.069 -31.061  1.00  0.00      BSYN  
ATOM    456    O GLN    50     -32.259 -71.695 -30.395  1.00  0.00      BSYN  
ATOM    457    N GLY    51     -33.742 -70.049 -30.423  1.00  0.00      BSYN  
ATOM    458    H GLY    51     -34.411 -69.639 -31.010  1.00  0.00      BSYN  
ATOM    459   CA GLY    51     -33.414 -69.732 -29.043  1.00  0.00      BSYN  
ATOM    460    C GLY    51     -34.364 -69.283 -28.006  1.00  0.00      BSYN  
ATOM    461    O GLY    51     -34.068 -68.364 -27.223  1.00  0.00      BSYN  
ATOM    462    N VAL    52     -35.602 -69.724 -28.167  1.00  0.00      BSYN  
ATOM    463    H VAL    52     -35.852 -70.221 -28.974  1.00  0.00      BSYN  
ATOM    464   CA VAL    52     -36.699 -69.835 -27.143  1.00  0.00      BSYN  
ATOM    465   CB VAL    52     -38.119 -69.467 -27.816  1.00  0.00      BSYN  
ATOM    466  CG1 VAL    52     -39.388 -69.296 -26.823  1.00  0.00      BSYN  
ATOM    467  CG2 VAL    52     -37.904 -68.329 -28.780  1.00  0.00      BSYN  
ATOM    468    C VAL    52     -36.919 -71.115 -26.307  1.00  0.00      BSYN  
ATOM    469    O VAL    52     -37.417 -72.151 -26.949  1.00  0.00      BSYN  
ATOM    470    N ALA    53     -36.683 -70.970 -25.006  1.00  0.00      BSYN  
ATOM    471    H ALA    53     -36.737 -70.040 -24.701  1.00  0.00      BSYN  
ATOM    472   CA ALA    53     -36.605 -72.124 -24.217  1.00  0.00      BSYN  
ATOM    473   CB ALA    53     -35.294 -72.860 -24.441  1.00  0.00      BSYN  
ATOM    474    C ALA    53     -36.762 -71.693 -22.791  1.00  0.00      BSYN  
ATOM    475    O ALA    53     -36.061 -70.801 -22.368  1.00  0.00      BSYN  
ATOM    476    N SER    54     -37.610 -72.242 -21.931  1.00  0.00      BSYN  
ATOM    477    H SER    54     -37.963 -73.127 -22.160  1.00  0.00      BSYN  
ATOM    478   CA SER    54     -37.789 -71.751 -20.579  1.00  0.00      BSYN  
ATOM    479   CB SER    54     -39.256 -71.753 -20.390  1.00  0.00      BSYN  
ATOM    480   OG SER    54     -39.757 -73.013 -20.610  1.00  0.00      BSYN  
ATOM    481   HG SER    54     -40.700 -72.835 -20.626  1.00  0.00      BSYN  
ATOM    482    C SER    54     -36.963 -72.493 -19.595  1.00  0.00      BSYN  
ATOM    483    O SER    54     -36.843 -72.096 -18.464  1.00  0.00      BSYN  
ATOM    484    N VAL    55     -36.219 -73.504 -20.098  1.00  0.00      BSYN  
ATOM    485    H VAL    55     -36.685 -74.048 -20.768  1.00  0.00      BSYN  
ATOM    486   CA VAL    55     -34.914 -73.893 -19.428  1.00  0.00      BSYN  
ATOM    487   CB VAL    55     -35.145 -75.134 -18.517  1.00  0.00      BSYN  
ATOM    488  CG1 VAL    55     -35.578 -74.771 -17.092  1.00  0.00      BSYN  
ATOM    489  CG2 VAL    55     -35.869 -76.253 -19.196  1.00  0.00      BSYN  
ATOM    490    C VAL    55     -33.775 -74.018 -20.439  1.00  0.00      BSYN  
ATOM    491    O VAL    55     -33.841 -74.564 -21.470  1.00  0.00      BSYN  
ATOM    492    N ALA    56     -32.677 -73.554 -19.878  1.00  0.00      BSYN  
ATOM    493    H ALA    56     -32.666 -73.342 -18.922  1.00  0.00      BSYN  
ATOM    494   CA ALA    56     -31.452 -73.468 -20.650  1.00  0.00      BSYN  
ATOM    495   CB ALA    56     -30.825 -72.090 -20.262  1.00  0.00      BSYN  
ATOM    496    C ALA    56     -30.408 -74.458 -20.718  1.00  0.00      BSYN  
ATOM    497    O ALA    56     -29.387 -74.333 -19.958  1.00  0.00      BSYN  
ATOM    498    N GLU    57     -30.559 -75.520 -21.621  1.00  0.00      BSYN  
ATOM    499    H GLU    57     -31.172 -75.357 -22.368  1.00  0.00      BSYN  
ATOM    500   CA GLU    57     -29.579 -76.627 -21.695  1.00  0.00      BSYN  
ATOM    501   CB GLU    57     -30.048 -77.612 -22.715  1.00  0.00      BSYN  
ATOM    502   CG GLU    57     -30.866 -78.717 -22.070  1.00  0.00      BSYN  
ATOM    503   CD GLU    57     -32.281 -78.490 -21.670  1.00  0.00      BSYN  
ATOM    504  OE1 GLU    57     -33.158 -78.599 -22.493  1.00  0.00      BSYN  
ATOM    505  OE2 GLU    57     -32.505 -78.012 -20.510  1.00  0.00      BSYN  
ATOM    506    C GLU    57     -28.150 -76.206 -22.058  1.00  0.00      BSYN  
ATOM    507    O GLU    57     -27.240 -77.000 -21.908  1.00  0.00      BSYN  
ATOM    508    N LYS    58     -27.802 -74.943 -22.521  1.00  0.00      BSYN  
ATOM    509    H LYS    58     -28.575 -74.351 -22.633  1.00  0.00      BSYN  
ATOM    510   CA LYS    58     -26.489 -74.439 -22.956  1.00  0.00      BSYN  
ATOM    511   CB LYS    58     -26.560 -73.134 -23.883  1.00  0.00      BSYN  
ATOM    512   CG LYS    58     -27.215 -71.797 -23.524  1.00  0.00      BSYN  
ATOM    513   CD LYS    58     -26.227 -70.860 -22.986  1.00  0.00      BSYN  
ATOM    514   CE LYS    58     -26.934 -69.535 -22.421  1.00  0.00      BSYN  
ATOM    515   NZ LYS    58     -27.804 -69.823 -21.323  1.00  0.00      BSYN  
ATOM    516  HZ1 LYS    58     -28.105 -68.851 -21.106  1.00  0.00      BSYN  
ATOM    517  HZ2 LYS    58     -28.638 -70.313 -21.704  1.00  0.00      BSYN  
ATOM    518  HZ3 LYS    58     -27.326 -70.249 -20.504  1.00  0.00      BSYN  
ATOM    519    C LYS    58     -25.509 -74.189 -21.771  1.00  0.00      BSYN  
ATOM    520    O LYS    58     -24.294 -74.250 -21.979  1.00  0.00      BSYN  
ATOM    521    N THR    59     -26.105 -74.019 -20.566  1.00  0.00      BSYN  
ATOM    522    H THR    59     -27.004 -73.647 -20.681  1.00  0.00      BSYN  
ATOM    523   CA THR    59     -25.409 -74.034 -19.228  1.00  0.00      BSYN  
ATOM    524   CB THR    59     -25.669 -72.697 -18.383  1.00  0.00      BSYN  
ATOM    525  OG1 THR    59     -27.053 -72.421 -18.256  1.00  0.00      BSYN  
ATOM    526  HG1 THR    59     -27.049 -72.202 -17.322  1.00  0.00      BSYN  
ATOM    527  CG2 THR    59     -24.942 -71.592 -19.083  1.00  0.00      BSYN  
ATOM    528    C THR    59     -25.610 -75.265 -18.385  1.00  0.00      BSYN  
ATOM    529    O THR    59     -24.708 -75.972 -17.838  1.00  0.00      BSYN  
ATOM    530    N LYS    60     -26.923 -75.568 -18.154  1.00  0.00      BSYN  
ATOM    531    H LYS    60     -27.605 -75.054 -18.634  1.00  0.00      BSYN  
ATOM    532   CA LYS    60     -27.189 -76.786 -17.365  1.00  0.00      BSYN  
ATOM    533   CB LYS    60     -28.370 -76.607 -16.481  1.00  0.00      BSYN  
ATOM    534   CG LYS    60     -28.064 -75.511 -15.492  1.00  0.00      BSYN  
ATOM    535   CD LYS    60     -28.988 -75.660 -14.321  1.00  0.00      BSYN  
ATOM    536   CE LYS    60     -28.986 -74.352 -13.595  1.00  0.00      BSYN  
ATOM    537   NZ LYS    60     -30.008 -73.448 -14.158  1.00  0.00      BSYN  
ATOM    538  HZ1 LYS    60     -30.115 -72.635 -13.518  1.00  0.00      BSYN  
ATOM    539  HZ2 LYS    60     -29.754 -73.061 -15.089  1.00  0.00      BSYN  
ATOM    540  HZ3 LYS    60     -30.822 -74.084 -14.272  1.00  0.00      BSYN  
ATOM    541    C LYS    60     -27.159 -78.034 -18.212  1.00  0.00      BSYN  
ATOM    542    O LYS    60     -28.198 -78.423 -18.758  1.00  0.00      BSYN  
ATOM    543    N GLU    61     -25.855 -78.568 -18.309  1.00  0.00      BSYN  
ATOM    544    H GLU    61     -25.114 -78.007 -17.995  1.00  0.00      BSYN  
ATOM    545   CA GLU    61     -25.617 -79.796 -19.160  1.00  0.00      BSYN  
ATOM    546   CB GLU    61     -24.612 -79.436 -20.268  1.00  0.00      BSYN  
ATOM    547   CG GLU    61     -24.256 -80.463 -21.362  1.00  0.00      BSYN  
ATOM    548   CD GLU    61     -23.394 -79.802 -22.530  1.00  0.00      BSYN  
ATOM    549  OE1 GLU    61     -22.142 -79.689 -22.454  1.00  0.00      BSYN  
ATOM    550  OE2 GLU    61     -24.071 -79.391 -23.437  1.00  0.00      BSYN  
ATOM    551    C GLU    61     -24.965 -80.766 -18.171  1.00  0.00      BSYN  
ATOM    552    O GLU    61     -24.563 -81.847 -18.693  1.00  0.00      BSYN  
ATOM    553    N GLN    62     -25.084 -80.455 -16.862  1.00  0.00      BSYN  
ATOM    554    H GLN    62     -25.617 -79.688 -16.567  1.00  0.00      BSYN  
ATOM    555   CA GLN    62     -24.214 -81.160 -15.899  1.00  0.00      BSYN  
ATOM    556   CB GLN    62     -24.004 -80.177 -14.789  1.00  0.00      BSYN  
ATOM    557   CG GLN    62     -23.052 -79.054 -15.221  1.00  0.00      BSYN  
ATOM    558   CD GLN    62     -22.931 -77.926 -14.230  1.00  0.00      BSYN  
ATOM    559  OE1 GLN    62     -22.180 -78.014 -13.236  1.00  0.00      BSYN  
ATOM    560  NE2 GLN    62     -23.504 -76.736 -14.607  1.00  0.00      BSYN  
ATOM    561 HE21 GLN    62     -23.437 -75.957 -14.016  1.00  0.00      BSYN  
ATOM    562 HE22 GLN    62     -23.988 -76.799 -15.457  1.00  0.00      BSYN  
ATOM    563    C GLN    62     -24.765 -82.393 -15.341  1.00  0.00      BSYN  
ATOM    564    O GLN    62     -25.238 -82.403 -14.213  1.00  0.00      BSYN  
ATOM    565    N ALA    63     -24.782 -83.463 -16.118  1.00  0.00      BSYN  
ATOM    566    H ALA    63     -24.296 -83.428 -16.968  1.00  0.00      BSYN  
ATOM    567   CA ALA    63     -25.393 -84.720 -15.670  1.00  0.00      BSYN  
ATOM    568   CB ALA    63     -26.303 -85.438 -16.729  1.00  0.00      BSYN  
ATOM    569    C ALA    63     -24.322 -85.668 -15.192  1.00  0.00      BSYN  
ATOM    570    O ALA    63     -23.683 -86.388 -16.011  1.00  0.00      BSYN  
ATOM    571    N SER    64     -24.299 -85.779 -13.878  1.00  0.00      BSYN  
ATOM    572    H SER    64     -24.869 -85.097 -13.465  1.00  0.00      BSYN  
ATOM    573   CA SER    64     -23.371 -86.639 -13.088  1.00  0.00      BSYN  
ATOM    574   CB SER    64     -23.455 -86.217 -11.588  1.00  0.00      BSYN  
ATOM    575   OG SER    64     -24.837 -86.440 -11.168  1.00  0.00      BSYN  
ATOM    576   HG SER    64     -24.847 -86.516 -10.211  1.00  0.00      BSYN  
ATOM    577    C SER    64     -23.347 -88.083 -13.344  1.00  0.00      BSYN  
ATOM    578    O SER    64     -24.488 -88.506 -13.628  1.00  0.00      BSYN  
ATOM    579    N HIS    65     -22.227 -88.796 -13.377  1.00  0.00      BSYN  
ATOM    580    H HIS    65     -21.434 -88.362 -13.757  1.00  0.00      BSYN  
ATOM    581   CA HIS    65     -22.369 -90.284 -13.408  1.00  0.00      BSYN  
ATOM    582   CB HIS    65     -22.022 -90.669 -14.848  1.00  0.00      BSYN  
ATOM    583   CG HIS    65     -23.363 -90.788 -15.548  1.00  0.00      BSYN  
ATOM    584  ND1 HIS    65     -24.510 -90.095 -15.726  1.00  0.00      BSYN  
ATOM    585  HD1 HIS    65     -24.783 -89.264 -15.284  1.00  0.00      BSYN  
ATOM    586  CD2 HIS    65     -23.388 -91.759 -16.564  1.00  0.00      BSYN  
ATOM    587  NE2 HIS    65     -24.584 -91.670 -17.198  1.00  0.00      BSYN  
ATOM    588  CE1 HIS    65     -25.186 -90.651 -16.681  1.00  0.00      BSYN  
ATOM    589    C HIS    65     -21.343 -90.946 -12.509  1.00  0.00      BSYN  
ATOM    590    O HIS    65     -20.321 -90.266 -12.054  1.00  0.00      BSYN  
ATOM    591    N LEU    66     -21.517 -92.279 -12.551  1.00  0.00      BSYN  
ATOM    592    H LEU    66     -22.175 -92.718 -13.128  1.00  0.00      BSYN  
ATOM    593   CA LEU    66     -20.571 -93.095 -11.727  1.00  0.00      BSYN  
ATOM    594   CB LEU    66     -21.242 -93.986 -10.601  1.00  0.00      BSYN  
ATOM    595   CG LEU    66     -21.675 -93.301  -9.314  1.00  0.00      BSYN  
ATOM    596  CD1 LEU    66     -23.035 -92.788  -9.321  1.00  0.00      BSYN  
ATOM    597  CD2 LEU    66     -21.595 -94.313  -8.230  1.00  0.00      BSYN  
ATOM    598    C LEU    66     -19.797 -93.898 -12.637  1.00  0.00      BSYN  
ATOM    599    O LEU    66     -20.407 -94.483 -13.489  1.00  0.00      BSYN  
ATOM    600    N GLY    67     -18.440 -94.134 -12.339  1.00  0.00      BSYN  
ATOM    601    H GLY    67     -18.062 -93.670 -11.563  1.00  0.00      BSYN  
ATOM    602   CA GLY    67     -17.613 -94.949 -13.246  1.00  0.00      BSYN  
ATOM    603    C GLY    67     -16.518 -95.372 -12.269  1.00  0.00      BSYN  
ATOM    604    O GLY    67     -15.859 -94.431 -11.794  1.00  0.00      BSYN  
ATOM    605    N GLY    68     -16.048 -96.617 -11.816  1.00  0.00      BSYN  
ATOM    606    H GLY    68     -15.351 -96.869 -11.174  1.00  0.00      BSYN  
ATOM    607   CA GLY    68     -16.633 -97.792 -12.465  1.00  0.00      BSYN  
ATOM    608    C GLY    68     -16.168 -99.089 -11.950  1.00  0.00      BSYN  
ATOM    609    O GLY    68     -15.513 -99.175 -10.937  1.00  0.00      BSYN  
ATOM    610    N ALA    69     -16.688-100.137 -12.625  1.00  0.00      BSYN  
ATOM    611    H ALA    69     -17.609-100.029 -12.939  1.00  0.00      BSYN  
ATOM    612   CA ALA    69     -16.223-101.495 -12.516  1.00  0.00      BSYN  
ATOM    613   CB ALA    69     -17.551-102.349 -12.296  1.00  0.00      BSYN  
ATOM    614    C ALA    69     -15.364-102.071 -13.691  1.00  0.00      BSYN  
ATOM    615    O ALA    69     -15.305-101.435 -14.789  1.00  0.00      BSYN  
ATOM    616    N VAL    70     -14.867-103.314 -13.611  1.00  0.00      BSYN  
ATOM    617    H VAL    70     -14.914-103.831 -12.780  1.00  0.00      BSYN  
ATOM    618   CA VAL    70     -14.177-104.104 -14.596  1.00  0.00      BSYN  
ATOM    619   CB VAL    70     -13.042-104.980 -13.978  1.00  0.00      BSYN  
ATOM    620  CG1 VAL    70     -12.357-105.970 -14.961  1.00  0.00      BSYN  
ATOM    621  CG2 VAL    70     -11.944-103.985 -13.370  1.00  0.00      BSYN  
ATOM    622    C VAL    70     -15.204-104.964 -15.315  1.00  0.00      BSYN  
ATOM    623    O VAL    70     -15.128-105.227 -16.586  1.00  0.00      BSYN  
ATOM    624    N PHE    71     -16.030-105.604 -14.538  1.00  0.00      BSYN  
ATOM    625    H PHE    71     -15.861-105.743 -13.583  1.00  0.00      BSYN  
ATOM    626   CA PHE    71     -17.094-106.521 -15.001  1.00  0.00      BSYN  
ATOM    627   CB PHE    71     -16.413-107.868 -15.558  1.00  0.00      BSYN  
ATOM    628   CG PHE    71     -17.285-109.176 -15.650  1.00  0.00      BSYN  
ATOM    629  CD1 PHE    71     -16.962-110.105 -14.636  1.00  0.00      BSYN  
ATOM    630  CD2 PHE    71     -18.212-109.432 -16.556  1.00  0.00      BSYN  
ATOM    631  CE1 PHE    71     -17.620-111.273 -14.663  1.00  0.00      BSYN  
ATOM    632  CE2 PHE    71     -18.850-110.624 -16.565  1.00  0.00      BSYN  
ATOM    633   CZ PHE    71     -18.547-111.620 -15.636  1.00  0.00      BSYN  
ATOM    634    C PHE    71     -17.828-106.846 -13.689  1.00  0.00      BSYN  
ATOM    635    O PHE    71     -17.442-106.517 -12.568  1.00  0.00      BSYN  
ATOM    636    N SER    72     -19.103-107.263 -13.836  1.00  0.00      BSYN  
ATOM    637    H SER    72     -19.602-107.348 -14.675  1.00  0.00      BSYN  
ATOM    638   CA SER    72     -19.964-107.546 -12.682  1.00  0.00      BSYN  
ATOM    639   CB SER    72     -20.906-106.343 -12.573  1.00  0.00      BSYN  
ATOM    640   OG SER    72     -21.305-106.016 -13.904  1.00  0.00      BSYN  
ATOM    641   HG SER    72     -20.629-105.541 -14.394  1.00  0.00      BSYN  
ATOM    642    C SER    72     -20.694-108.862 -12.861  1.00  0.00      BSYN  
ATOM    643    O SER    72     -21.029-109.284 -14.035  1.00  0.00      BSYN  
ATOM    644    N GLY    73     -21.022-109.455 -11.774  1.00  0.00      BSYN  
ATOM    645    H GLY    73     -20.441-109.334 -10.994  1.00  0.00      BSYN  
ATOM    646   CA GLY    73     -22.095-110.499 -11.725  1.00  0.00      BSYN  
ATOM    647    C GLY    73     -22.730-110.395 -10.346  1.00  0.00      BSYN  
ATOM    648    O GLY    73     -22.498-109.415  -9.655  1.00  0.00      BSYN  
ATOM    649    N ALA    74     -23.557-111.325  -9.767  1.00  0.00      BSYN  
ATOM    650    H ALA    74     -23.944-111.875 -10.480  1.00  0.00      BSYN  
ATOM    651   CA ALA    74     -23.985-111.383  -8.357  1.00  0.00      BSYN  
ATOM    652   CB ALA    74     -23.178-112.610  -7.631  1.00  0.00      BSYN  
ATOM    653    C ALA    74     -24.339-110.350  -7.344  1.00  0.00      BSYN  
ATOM    654    O ALA    74     -25.529-110.213  -7.055  1.00  0.00      BSYN  
ATOM    655    N GLY    75     -23.456-109.510  -7.002  1.00  0.00      BSYN  
ATOM    656    H GLY    75     -22.541-109.593  -7.343  1.00  0.00      BSYN  
ATOM    657   CA GLY    75     -23.772-108.467  -6.053  1.00  0.00      BSYN  
ATOM    658    C GLY    75     -22.536-107.959  -5.316  1.00  0.00      BSYN  
ATOM    659    O GLY    75     -21.775-107.179  -5.775  1.00  0.00      BSYN  
ATOM    660    N ASN    76     -22.422-108.421  -4.056  1.00  0.00      BSYN  
ATOM    661    H ASN    76     -23.088-109.075  -3.756  1.00  0.00      BSYN  
ATOM    662   CA ASN    76     -21.317-108.249  -3.206  1.00  0.00      BSYN  
ATOM    663   CB ASN    76     -21.678-108.886  -1.947  1.00  0.00      BSYN  
ATOM    664   CG ASN    76     -21.008-108.271  -0.763  1.00  0.00      BSYN  
ATOM    665  OD1 ASN    76     -20.008-108.709  -0.196  1.00  0.00      BSYN  
ATOM    666  ND2 ASN    76     -21.688-107.319  -0.237  1.00  0.00      BSYN  
ATOM    667 HD21 ASN    76     -21.271-106.821   0.497  1.00  0.00      BSYN  
ATOM    668 HD22 ASN    76     -22.493-107.164  -0.773  1.00  0.00      BSYN  
ATOM    669    C ASN    76     -20.063-108.951  -3.838  1.00  0.00      BSYN  
ATOM    670    O ASN    76     -19.111-108.255  -4.172  1.00  0.00      BSYN  
ATOM    671    N ILE    77     -19.980-110.320  -4.021  1.00  0.00      BSYN  
ATOM    672    H ILE    77     -20.826-110.784  -3.852  1.00  0.00      BSYN  
ATOM    673   CA ILE    77     -18.862-110.971  -4.721  1.00  0.00      BSYN  
ATOM    674   CB ILE    77     -18.530-112.416  -4.187  1.00  0.00      BSYN  
ATOM    675  CG2 ILE    77     -19.620-113.426  -4.593  1.00  0.00      BSYN  
ATOM    676  CG1 ILE    77     -17.186-112.894  -4.653  1.00  0.00      BSYN  
ATOM    677   CD ILE    77     -16.929-114.444  -4.440  1.00  0.00      BSYN  
ATOM    678    C ILE    77     -19.147-110.824  -6.212  1.00  0.00      BSYN  
ATOM    679    O ILE    77     -20.058-111.294  -6.813  1.00  0.00      BSYN  
ATOM    680    N ALA    78     -18.462-109.784  -6.658  1.00  0.00      BSYN  
ATOM    681    H ALA    78     -17.834-109.363  -6.034  1.00  0.00      BSYN  
ATOM    682   CA ALA    78     -18.689-109.052  -7.866  1.00  0.00      BSYN  
ATOM    683   CB ALA    78     -18.000-107.642  -7.753  1.00  0.00      BSYN  
ATOM    684    C ALA    78     -18.115-109.720  -9.099  1.00  0.00      BSYN  
ATOM    685    O ALA    78     -18.818-110.040 -10.043  1.00  0.00      BSYN  
ATOM    686    N ALA    79     -16.782-109.785  -9.120  1.00  0.00      BSYN  
ATOM    687    H ALA    79     -16.285-109.258  -8.460  1.00  0.00      BSYN  
ATOM    688   CA ALA    79     -16.049-110.152 -10.326  1.00  0.00      BSYN  
ATOM    689   CB ALA    79     -15.057-109.001 -10.577  1.00  0.00      BSYN  
ATOM    690    C ALA    79     -15.341-111.490 -10.344  1.00  0.00      BSYN  
ATOM    691    O ALA    79     -14.543-111.768  -9.479  1.00  0.00      BSYN  
ATOM    692    N ALA    80     -15.643-112.267 -11.348  1.00  0.00      BSYN  
ATOM    693    H ALA    80     -16.428-112.116 -11.915  1.00  0.00      BSYN  
ATOM    694   CA ALA    80     -15.019-113.549 -11.703  1.00  0.00      BSYN  
ATOM    695   CB ALA    80     -15.829-114.291 -12.750  1.00  0.00      BSYN  
ATOM    696    C ALA    80     -13.521-113.636 -11.934  1.00  0.00      BSYN  
ATOM    697    O ALA    80     -12.791-114.536 -11.612  1.00  0.00      BSYN  
ATOM    698    N THR    81     -13.092-112.377 -12.475  1.00  0.00      BSYN  
ATOM    699    H THR    81     -13.717-111.758 -12.906  1.00  0.00      BSYN  
ATOM    700   CA THR    81     -11.643-112.054 -12.559  1.00  0.00      BSYN  
ATOM    701   CB THR    81     -11.469-111.112 -13.904  1.00  0.00      BSYN  
ATOM    702  OG1 THR    81     -12.086-111.914 -14.913  1.00  0.00      BSYN  
ATOM    703  HG1 THR    81     -12.661-112.556 -14.491  1.00  0.00      BSYN  
ATOM    704  CG2 THR    81     -10.053-110.899 -14.349  1.00  0.00      BSYN  
ATOM    705    C THR    81     -11.325-111.282 -11.302  1.00  0.00      BSYN  
ATOM    706    O THR    81     -11.465-110.052 -11.176  1.00  0.00      BSYN  
ATOM    707    N GLY    82     -10.827-112.080 -10.335  1.00  0.00      BSYN  
ATOM    708    H GLY    82     -10.798-113.051 -10.468  1.00  0.00      BSYN  
ATOM    709   CA GLY    82     -10.407-111.664  -9.084  1.00  0.00      BSYN  
ATOM    710    C GLY    82      -9.916-112.744  -8.148  1.00  0.00      BSYN  
ATOM    711    O GLY    82      -8.768-113.174  -8.159  1.00  0.00      BSYN  
ATOM    712    N LEU    83     -10.759-113.215  -7.217  1.00  0.00      BSYN  
ATOM    713    H LEU    83     -10.446-113.855  -6.544  1.00  0.00      BSYN  
ATOM    714   CA LEU    83     -12.126-112.736  -7.078  1.00  0.00      BSYN  
ATOM    715   CB LEU    83     -12.934-114.005  -6.725  1.00  0.00      BSYN  
ATOM    716   CG LEU    83     -13.168-115.289  -7.636  1.00  0.00      BSYN  
ATOM    717  CD1 LEU    83     -12.740-116.631  -6.842  1.00  0.00      BSYN  
ATOM    718  CD2 LEU    83     -14.535-115.301  -8.292  1.00  0.00      BSYN  
ATOM    719    C LEU    83     -12.229-111.596  -6.063  1.00  0.00      BSYN  
ATOM    720    O LEU    83     -11.499-111.636  -5.062  1.00  0.00      BSYN  
ATOM    721    N VAL    84     -13.223-110.610  -6.315  1.00  0.00      BSYN  
ATOM    722    H VAL    84     -13.713-110.773  -7.147  1.00  0.00      BSYN  
ATOM    723   CA VAL    84     -13.301-109.487  -5.482  1.00  0.00      BSYN  
ATOM    724   CB VAL    84     -12.929-108.048  -6.143  1.00  0.00      BSYN  
ATOM    725  CG1 VAL    84     -11.400-107.944  -6.144  1.00  0.00      BSYN  
ATOM    726  CG2 VAL    84     -13.423-108.004  -7.609  1.00  0.00      BSYN  
ATOM    727    C VAL    84     -14.685-109.405  -4.822  1.00  0.00      BSYN  
ATOM    728    O VAL    84     -15.664-109.589  -5.474  1.00  0.00      BSYN  
ATOM    729    N LYS    85     -14.668-108.996  -3.552  1.00  0.00      BSYN  
ATOM    730    H LYS    85     -13.807-108.616  -3.279  1.00  0.00      BSYN  
ATOM    731   CA LYS    85     -15.943-108.673  -2.885  1.00  0.00      BSYN  
ATOM    732   CB LYS    85     -16.482-109.770  -1.909  1.00  0.00      BSYN  
ATOM    733   CG LYS    85     -15.439-110.414  -0.932  1.00  0.00      BSYN  
ATOM    734   CD LYS    85     -15.885-111.786  -0.794  1.00  0.00      BSYN  
ATOM    735   CE LYS    85     -15.737-112.151   0.627  1.00  0.00      BSYN  
ATOM    736   NZ LYS    85     -15.204-113.470   0.640  1.00  0.00      BSYN  
ATOM    737  HZ1 LYS    85     -15.914-114.070   0.173  1.00  0.00      BSYN  
ATOM    738  HZ2 LYS    85     -14.473-113.370  -0.093  1.00  0.00      BSYN  
ATOM    739  HZ3 LYS    85     -14.855-113.850   1.542  1.00  0.00      BSYN  
ATOM    740    C LYS    85     -15.894-107.420  -2.036  1.00  0.00      BSYN  
ATOM    741    O LYS    85     -15.488-107.287  -0.895  1.00  0.00      BSYN  
ATOM    742    N ARG    86     -16.328-106.374  -2.706  1.00  0.00      BSYN  
ATOM    743    H ARG    86     -16.439-106.646  -3.641  1.00  0.00      BSYN  
ATOM    744   CA ARG    86     -16.301-105.026  -2.212  1.00  0.00      BSYN  
ATOM    745   CB ARG    86     -16.561-104.039  -3.447  1.00  0.00      BSYN  
ATOM    746   CG ARG    86     -15.500-104.241  -4.521  1.00  0.00      BSYN  
ATOM    747   CD ARG    86     -15.623-103.189  -5.640  1.00  0.00      BSYN  
ATOM    748   NE ARG    86     -15.035-103.731  -6.927  1.00  0.00      BSYN  
ATOM    749   HE ARG    86     -14.185-103.382  -7.269  1.00  0.00      BSYN  
ATOM    750   CZ ARG    86     -15.681-104.583  -7.734  1.00  0.00      BSYN  
ATOM    751  NH1 ARG    86     -16.983-104.723  -7.808  1.00  0.00      BSYN  
ATOM    752 HH11 ARG    86     -17.403-105.409  -8.402  1.00  0.00      BSYN  
ATOM    753 HH12 ARG    86     -17.487-104.428  -6.996  1.00  0.00      BSYN  
ATOM    754  NH2 ARG    86     -15.097-105.365  -8.601  1.00  0.00      BSYN  
ATOM    755 HH21 ARG    86     -15.579-106.007  -9.197  1.00  0.00      BSYN  
ATOM    756 HH22 ARG    86     -14.099-105.307  -8.568  1.00  0.00      BSYN  
ATOM    757    C ARG    86     -17.218-104.688  -1.117  1.00  0.00      BSYN  
ATOM    758    O ARG    86     -18.387-105.037  -0.972  1.00  0.00      BSYN  
ATOM    759    N GLU    87     -16.522-103.988  -0.202  1.00  0.00      BSYN  
ATOM    760    H GLU    87     -15.562-103.813  -0.293  1.00  0.00      BSYN  
ATOM    761   CA GLU    87     -17.238-103.386   0.879  1.00  0.00      BSYN  
ATOM    762   CB GLU    87     -16.344-103.095   2.228  1.00  0.00      BSYN  
ATOM    763   CG GLU    87     -16.004-104.278   3.094  1.00  0.00      BSYN  
ATOM    764   CD GLU    87     -17.096-104.998   3.907  1.00  0.00      BSYN  
ATOM    765  OE1 GLU    87     -16.933-105.148   5.122  1.00  0.00      BSYN  
ATOM    766  OE2 GLU    87     -18.084-105.573   3.259  1.00  0.00      BSYN  
ATOM    767    C GLU    87     -17.697-101.979   0.369  1.00  0.00      BSYN  
ATOM    768    O GLU    87     -16.924-101.317  -0.345  1.00  0.00      BSYN  
ATOM    769    N GLU    88     -19.032-101.691   0.429  1.00  0.00      BSYN  
ATOM    770    H GLU    88     -19.412-100.884   0.023  1.00  0.00      BSYN  
ATOM    771   CA GLU    88     -19.909-102.617   1.200  1.00  0.00      BSYN  
ATOM    772   CB GLU    88     -20.679-101.644   1.953  1.00  0.00      BSYN  
ATOM    773   CG GLU    88     -21.250-101.904   3.274  1.00  0.00      BSYN  
ATOM    774   CD GLU    88     -22.062-100.808   3.950  1.00  0.00      BSYN  
ATOM    775  OE1 GLU    88     -21.378 -99.903   4.509  1.00  0.00      BSYN  
ATOM    776  OE2 GLU    88     -23.331-100.868   4.058  1.00  0.00      BSYN  
ATOM    777    C GLU    88     -20.951-103.235   0.302  1.00  0.00      BSYN  
ATOM    778    O GLU    88     -21.261-104.398   0.547  1.00  0.00      BSYN  
ATOM    779    N PHE    89     -21.323-102.442  -0.683  1.00  0.00      BSYN  
ATOM    780    H PHE    89     -21.077-101.494  -0.655  1.00  0.00      BSYN  
ATOM    781   CA PHE    89     -22.094-102.761  -1.894  1.00  0.00      BSYN  
ATOM    782   CB PHE    89     -23.567-102.536  -1.810  1.00  0.00      BSYN  
ATOM    783   CG PHE    89     -24.130-103.874  -1.267  1.00  0.00      BSYN  
ATOM    784  CD1 PHE    89     -24.675-103.864  -0.039  1.00  0.00      BSYN  
ATOM    785  CD2 PHE    89     -24.250-105.044  -2.007  1.00  0.00      BSYN  
ATOM    786  CE1 PHE    89     -25.297-104.972   0.478  1.00  0.00      BSYN  
ATOM    787  CE2 PHE    89     -24.963-106.176  -1.555  1.00  0.00      BSYN  
ATOM    788   CZ PHE    89     -25.453-106.151  -0.273  1.00  0.00      BSYN  
ATOM    789    C PHE    89     -21.421-102.008  -3.008  1.00  0.00      BSYN  
ATOM    790    O PHE    89     -21.421-100.809  -2.952  1.00  0.00      BSYN  
ATOM    791    N PRO    90     -20.832-102.654  -4.086  1.00  0.00      BSYN  
ATOM    792   CD PRO    90     -20.494-104.028  -4.226  1.00  0.00      BSYN  
ATOM    793   CA PRO    90     -20.269-101.827  -5.173  1.00  0.00      BSYN  
ATOM    794   CB PRO    90     -19.238-102.724  -5.824  1.00  0.00      BSYN  
ATOM    795   CG PRO    90     -19.849-104.088  -5.605  1.00  0.00      BSYN  
ATOM    796    C PRO    90     -21.220-101.237  -6.275  1.00  0.00      BSYN  
ATOM    797    O PRO    90     -21.910-101.967  -7.070  1.00  0.00      BSYN  
ATOM    798    N THR    91     -21.443 -99.907  -6.251  1.00  0.00      BSYN  
ATOM    799    H THR    91     -21.076 -99.406  -5.493  1.00  0.00      BSYN  
ATOM    800   CA THR    91     -22.408 -99.156  -7.027  1.00  0.00      BSYN  
ATOM    801   CB THR    91     -23.131 -98.143  -6.314  1.00  0.00      BSYN  
ATOM    802  OG1 THR    91     -22.132 -97.230  -5.958  1.00  0.00      BSYN  
ATOM    803  HG1 THR    91     -21.789 -96.601  -6.597  1.00  0.00      BSYN  
ATOM    804  CG2 THR    91     -23.731 -98.585  -4.992  1.00  0.00      BSYN  
ATOM    805    C THR    91     -21.789 -98.768  -8.396  1.00  0.00      BSYN  
ATOM    806    O THR    91     -21.006 -97.821  -8.293  1.00  0.00      BSYN  
ATOM    807    N ASP    92     -22.396 -99.486  -9.258  1.00  0.00      BSYN  
ATOM    808    H ASP    92     -23.355 -99.681  -9.200  1.00  0.00      BSYN  
ATOM    809   CA ASP    92     -21.975 -99.405 -10.646  1.00  0.00      BSYN  
ATOM    810   CB ASP    92     -21.552-100.835 -11.134  1.00  0.00      BSYN  
ATOM    811   CG ASP    92     -20.808-100.770 -12.517  1.00  0.00      BSYN  
ATOM    812  OD1 ASP    92     -20.415 -99.761 -13.052  1.00  0.00      BSYN  
ATOM    813  OD2 ASP    92     -20.588-101.832 -13.043  1.00  0.00      BSYN  
ATOM    814    C ASP    92     -22.983 -98.756 -11.574  1.00  0.00      BSYN  
ATOM    815    O ASP    92     -24.107 -99.128 -11.411  1.00  0.00      BSYN  
ATOM    816    N LEU    93     -22.481 -97.848 -12.489  1.00  0.00      BSYN  
ATOM    817    H LEU    93     -21.560 -97.576 -12.298  1.00  0.00      BSYN  
ATOM    818   CA LEU    93     -23.298 -97.362 -13.529  1.00  0.00      BSYN  
ATOM    819   CB LEU    93     -23.505 -95.891 -13.199  1.00  0.00      BSYN  
ATOM    820   CG LEU    93     -24.846 -95.166 -13.362  1.00  0.00      BSYN  
ATOM    821  CD1 LEU    93     -25.815 -96.120 -12.814  1.00  0.00      BSYN  
ATOM    822  CD2 LEU    93     -24.962 -93.828 -12.545  1.00  0.00      BSYN  
ATOM    823    C LEU    93     -22.702 -97.540 -14.905  1.00  0.00      BSYN  
ATOM    824    O LEU    93     -23.224 -98.350 -15.726  1.00  0.00      BSYN  
ATOM    825    N LYS    94     -21.427 -97.105 -15.066  1.00  0.00      BSYN  
ATOM    826    H LYS    94     -20.973 -96.558 -14.391  1.00  0.00      BSYN  
ATOM    827   CA LYS    94     -20.697 -97.452 -16.220  1.00  0.00      BSYN  
ATOM    828   CB LYS    94     -19.959 -96.141 -16.817  1.00  0.00      BSYN  
ATOM    829   CG LYS    94     -20.951 -95.146 -17.356  1.00  0.00      BSYN  
ATOM    830   CD LYS    94     -21.255 -95.191 -18.759  1.00  0.00      BSYN  
ATOM    831   CE LYS    94     -22.070 -94.056 -19.133  1.00  0.00      BSYN  
ATOM    832   NZ LYS    94     -22.255 -94.182 -20.544  1.00  0.00      BSYN  
ATOM    833  HZ1 LYS    94     -21.404 -93.806 -21.009  1.00  0.00      BSYN  
ATOM    834  HZ2 LYS    94     -22.272 -95.204 -20.736  1.00  0.00      BSYN  
ATOM    835  HZ3 LYS    94     -23.138 -93.645 -20.652  1.00  0.00      BSYN  
ATOM    836    C LYS    94     -19.575 -98.422 -15.967  1.00  0.00      BSYN  
ATOM    837    O LYS    94     -18.813 -98.113 -15.058  1.00  0.00      BSYN  
ATOM    838    N PRO    95     -19.552 -99.694 -16.533  1.00  0.00      BSYN  
ATOM    839   CD PRO    95     -20.775-100.475 -16.876  1.00  0.00      BSYN  
ATOM    840   CA PRO    95     -18.404-100.627 -16.431  1.00  0.00      BSYN  
ATOM    841   CB PRO    95     -18.949-101.966 -16.896  1.00  0.00      BSYN  
ATOM    842   CG PRO    95     -20.198-101.589 -17.701  1.00  0.00      BSYN  
ATOM    843    C PRO    95     -17.311-100.177 -17.280  1.00  0.00      BSYN  
ATOM    844    O PRO    95     -16.880-100.735 -18.297  1.00  0.00      BSYN  
ATOM    845    N GLU    96     -16.808 -99.025 -16.912  1.00  0.00      BSYN  
ATOM    846    H GLU    96     -17.059 -98.629 -16.051  1.00  0.00      BSYN  
ATOM    847   CA GLU    96     -15.765 -98.300 -17.631  1.00  0.00      BSYN  
ATOM    848   CB GLU    96     -16.107 -96.760 -17.228  1.00  0.00      BSYN  
ATOM    849   CG GLU    96     -15.211 -95.746 -17.855  1.00  0.00      BSYN  
ATOM    850   CD GLU    96     -15.255 -94.402 -17.379  1.00  0.00      BSYN  
ATOM    851  OE1 GLU    96     -15.843 -93.501 -17.940  1.00  0.00      BSYN  
ATOM    852  OE2 GLU    96     -14.876 -94.140 -16.244  1.00  0.00      BSYN  
ATOM    853    C GLU    96     -14.501 -98.691 -16.962  1.00  0.00      BSYN  
ATOM    854    O GLU    96     -14.227 -98.213 -15.864  1.00  0.00      BSYN  
ATOM    855    N GLU    97     -13.709 -99.515 -17.583  1.00  0.00      BSYN  
ATOM    856    H GLU    97     -14.184-100.086 -18.222  1.00  0.00      BSYN  
ATOM    857   CA GLU    97     -12.361 -99.815 -16.974  1.00  0.00      BSYN  
ATOM    858   CB GLU    97     -11.552-100.951 -17.669  1.00  0.00      BSYN  
ATOM    859   CG GLU    97     -12.039-102.404 -17.465  1.00  0.00      BSYN  
ATOM    860   CD GLU    97     -11.300-103.526 -18.265  1.00  0.00      BSYN  
ATOM    861  OE1 GLU    97     -11.158-104.710 -17.903  1.00  0.00      BSYN  
ATOM    862  OE2 GLU    97     -10.889-103.288 -19.380  1.00  0.00      BSYN  
ATOM    863    C GLU    97     -11.492 -98.555 -17.058  1.00  0.00      BSYN  
ATOM    864    O GLU    97     -11.258 -98.037 -18.087  1.00  0.00      BSYN  
ATOM    865    N VAL    98     -10.891 -98.111 -15.960  1.00  0.00      BSYN  
ATOM    866    H VAL    98     -11.110 -98.631 -15.159  1.00  0.00      BSYN  
ATOM    867   CA VAL    98     -10.276 -96.766 -15.997  1.00  0.00      BSYN  
ATOM    868   CB VAL    98     -10.661 -95.892 -14.872  1.00  0.00      BSYN  
ATOM    869  CG1 VAL    98     -10.022 -94.484 -14.809  1.00  0.00      BSYN  
ATOM    870  CG2 VAL    98     -12.218 -95.603 -14.766  1.00  0.00      BSYN  
ATOM    871    C VAL    98      -8.775 -96.849 -16.285  1.00  0.00      BSYN  
ATOM    872    O VAL    98      -7.857 -96.877 -15.452  1.00  0.00      BSYN  
ATOM    873    N ALA    99      -8.563 -96.716 -17.603  1.00  0.00      BSYN  
ATOM    874    H ALA    99      -9.293 -96.963 -18.208  1.00  0.00      BSYN  
ATOM    875   CA ALA    99      -7.214 -96.506 -18.067  1.00  0.00      BSYN  
ATOM    876   CB ALA    99      -7.045 -96.881 -19.542  1.00  0.00      BSYN  
ATOM    877    C ALA    99      -6.678 -95.079 -18.021  1.00  0.00      BSYN  
ATOM    878    O ALA    99      -7.214 -94.157 -18.587  1.00  0.00      BSYN  
ATOM    879    N GLN   100      -5.610 -95.055 -17.166  1.00  0.00      BSYN  
ATOM    880    H GLN   100      -5.584 -95.688 -16.419  1.00  0.00      BSYN  
ATOM    881   CA GLN   100      -4.690 -93.986 -17.269  1.00  0.00      BSYN  
ATOM    882   CB GLN   100      -3.559 -94.244 -16.286  1.00  0.00      BSYN  
ATOM    883   CG GLN   100      -3.640 -93.647 -15.004  1.00  0.00      BSYN  
ATOM    884   CD GLN   100      -3.648 -92.092 -15.114  1.00  0.00      BSYN  
ATOM    885  OE1 GLN   100      -4.265 -91.423 -14.224  1.00  0.00      BSYN  
ATOM    886  NE2 GLN   100      -2.988 -91.153 -15.814  1.00  0.00      BSYN  
ATOM    887 HE21 GLN   100      -3.167 -90.235 -15.522  1.00  0.00      BSYN  
ATOM    888 HE22 GLN   100      -2.436 -91.311 -16.608  1.00  0.00      BSYN  
ATOM    889    C GLN   100      -4.189 -93.508 -18.612  1.00  0.00      BSYN  
ATOM    890    O GLN   100      -3.811 -94.277 -19.518  1.00  0.00      BSYN  
ATOM    891    N GLU   101      -3.996 -92.201 -18.496  1.00  0.00      BSYN  
ATOM    892    H GLU   101      -4.220 -91.882 -17.597  1.00  0.00      BSYN  
ATOM    893   CA GLU   101      -3.717 -91.333 -19.667  1.00  0.00      BSYN  
ATOM    894   CB GLU   101      -4.570 -90.073 -19.453  1.00  0.00      BSYN  
ATOM    895   CG GLU   101      -6.038 -90.285 -19.262  1.00  0.00      BSYN  
ATOM    896   CD GLU   101      -6.583 -88.899 -18.799  1.00  0.00      BSYN  
ATOM    897  OE1 GLU   101      -6.670 -87.942 -19.590  1.00  0.00      BSYN  
ATOM    898  OE2 GLU   101      -6.848 -88.862 -17.637  1.00  0.00      BSYN  
ATOM    899    C GLU   101      -2.205 -90.897 -19.606  1.00  0.00      BSYN  
ATOM    900    O GLU   101      -1.560 -91.070 -18.587  1.00  0.00      BSYN  
ATOM    901    N ALA   102      -1.554 -90.430 -20.639  1.00  0.00      BSYN  
ATOM    902    H ALA   102      -1.970 -90.476 -21.526  1.00  0.00      BSYN  
ATOM    903   CA ALA   102      -0.142 -90.037 -20.641  1.00  0.00      BSYN  
ATOM    904   CB ALA   102       0.657 -90.999 -21.492  1.00  0.00      BSYN  
ATOM    905    C ALA   102       0.223 -88.588 -20.999  1.00  0.00      BSYN  
ATOM    906    O ALA   102       0.039 -87.988 -22.028  1.00  0.00      BSYN  
ATOM    907    N ALA   103       0.739 -88.123 -19.846  1.00  0.00      BSYN  
ATOM    908    H ALA   103       0.751 -88.696 -19.050  1.00  0.00      BSYN  
ATOM    909   CA ALA   103       1.299 -86.812 -19.759  1.00  0.00      BSYN  
ATOM    910   CB ALA   103       0.176 -85.905 -19.713  1.00  0.00      BSYN  
ATOM    911    C ALA   103       2.193 -86.445 -18.514  1.00  0.00      BSYN  
ATOM    912    O ALA   103       3.260 -85.872 -18.772  1.00  0.00      BSYN  
ATOM    913    N GLU   104       1.631 -86.701 -17.297  1.00  0.00      BSYN  
ATOM    914    H GLU   104       0.768 -87.158 -17.221  1.00  0.00      BSYN  
ATOM    915   CA GLU   104       2.279 -86.327 -16.074  1.00  0.00      BSYN  
ATOM    916   CB GLU   104       1.407 -85.323 -15.291  1.00  0.00      BSYN  
ATOM    917   CG GLU   104       1.271 -83.775 -15.780  1.00  0.00      BSYN  
ATOM    918   CD GLU   104       0.527 -83.462 -17.085  1.00  0.00      BSYN  
ATOM    919  OE1 GLU   104      -0.687 -83.706 -17.097  1.00  0.00      BSYN  
ATOM    920  OE2 GLU   104       1.136 -83.092 -18.157  1.00  0.00      BSYN  
ATOM    921    C GLU   104       2.455 -87.679 -15.358  1.00  0.00      BSYN  
ATOM    922    O GLU   104       1.588 -88.328 -14.780  1.00  0.00      BSYN  
ATOM    923    N GLU   105       3.678 -88.242 -15.700  1.00  0.00      BSYN  
ATOM    924    H GLU   105       4.187 -87.826 -16.426  1.00  0.00      BSYN  
ATOM    925   CA GLU   105       4.189 -89.496 -15.150  1.00  0.00      BSYN  
ATOM    926   CB GLU   105       5.667 -89.624 -15.318  1.00  0.00      BSYN  
ATOM    927   CG GLU   105       6.145 -89.843 -16.752  1.00  0.00      BSYN  
ATOM    928   CD GLU   105       5.661 -91.278 -17.129  1.00  0.00      BSYN  
ATOM    929  OE1 GLU   105       6.252 -92.289 -16.709  1.00  0.00      BSYN  
ATOM    930  OE2 GLU   105       4.614 -91.339 -17.796  1.00  0.00      BSYN  
ATOM    931    C GLU   105       4.019 -89.617 -13.608  1.00  0.00      BSYN  
ATOM    932    O GLU   105       4.072 -88.700 -12.747  1.00  0.00      BSYN  
ATOM    933    N PRO   106       3.705 -90.882 -13.276  1.00  0.00      BSYN  
ATOM    934   CD PRO   106       2.902 -91.798 -14.157  1.00  0.00      BSYN  
ATOM    935   CA PRO   106       3.703 -91.456 -11.905  1.00  0.00      BSYN  
ATOM    936   CB PRO   106       2.383 -92.261 -11.859  1.00  0.00      BSYN  
ATOM    937   CG PRO   106       2.431 -92.890 -13.212  1.00  0.00      BSYN  
ATOM    938    C PRO   106       4.811 -92.275 -11.444  1.00  0.00      BSYN  
ATOM    939    O PRO   106       4.572 -93.184 -10.496  1.00  0.00      BSYN  
ATOM    940    N LEU   107       6.058 -91.995 -11.924  1.00  0.00      BSYN  
ATOM    941    H LEU   107       6.220 -91.391 -12.679  1.00  0.00      BSYN  
ATOM    942   CA LEU   107       7.137 -92.827 -11.475  1.00  0.00      BSYN  
ATOM    943   CB LEU   107       7.676 -93.492 -12.723  1.00  0.00      BSYN  
ATOM    944   CG LEU   107       7.009 -94.557 -13.538  1.00  0.00      BSYN  
ATOM    945  CD1 LEU   107       8.135 -95.301 -14.363  1.00  0.00      BSYN  
ATOM    946  CD2 LEU   107       6.146 -95.545 -12.771  1.00  0.00      BSYN  
ATOM    947    C LEU   107       8.154 -91.925 -10.739  1.00  0.00      BSYN  
ATOM    948    O LEU   107       9.176 -92.399 -10.265  1.00  0.00      BSYN  
ATOM    949    N ILE   108       8.074 -90.592 -10.556  1.00  0.00      BSYN  
ATOM    950    H ILE   108       7.299 -90.138 -10.948  1.00  0.00      BSYN  
ATOM    951   CA ILE   108       9.265 -89.845 -10.050  1.00  0.00      BSYN  
ATOM    952   CB ILE   108       9.448 -88.531 -10.863  1.00  0.00      BSYN  
ATOM    953  CG2 ILE   108      10.553 -88.650 -11.847  1.00  0.00      BSYN  
ATOM    954  CG1 ILE   108       8.266 -87.765 -11.420  1.00  0.00      BSYN  
ATOM    955   CD ILE   108       7.352 -88.059 -12.581  1.00  0.00      BSYN  
ATOM    956    C ILE   108       9.241 -89.615  -8.537  1.00  0.00      BSYN  
ATOM    957    O ILE   108       8.266 -89.136  -8.041  1.00  0.00      BSYN  
ATOM    958    N GLU   109      10.187 -89.942  -7.587  1.00  0.00      BSYN  
ATOM    959    H GLU   109      10.021 -90.082  -6.632  1.00  0.00      BSYN  
ATOM    960   CA GLU   109      11.454 -90.500  -8.115  1.00  0.00      BSYN  
ATOM    961   CB GLU   109      12.652 -89.689  -7.828  1.00  0.00      BSYN  
ATOM    962   CG GLU   109      13.938 -90.310  -8.511  1.00  0.00      BSYN  
ATOM    963   CD GLU   109      15.209 -89.656  -8.089  1.00  0.00      BSYN  
ATOM    964  OE1 GLU   109      16.113 -90.421  -7.638  1.00  0.00      BSYN  
ATOM    965  OE2 GLU   109      15.268 -88.422  -7.890  1.00  0.00      BSYN  
ATOM    966    C GLU   109      11.679 -91.760  -7.155  1.00  0.00      BSYN  
ATOM    967    O GLU   109      11.134 -91.802  -6.037  1.00  0.00      BSYN  
ATOM    968    N PRO   110      12.200 -92.854  -7.602  1.00  0.00      BSYN  
ATOM    969   CD PRO   110      12.091 -93.254  -9.012  1.00  0.00      BSYN  
ATOM    970   CA PRO   110      12.543 -94.073  -6.859  1.00  0.00      BSYN  
ATOM    971   CB PRO   110      12.969 -95.098  -7.877  1.00  0.00      BSYN  
ATOM    972   CG PRO   110      11.838 -94.751  -8.908  1.00  0.00      BSYN  
ATOM    973    C PRO   110      13.551 -93.855  -5.712  1.00  0.00      BSYN  
ATOM    974    O PRO   110      14.723 -93.940  -6.049  1.00  0.00      BSYN  
ATOM    975    N LEU   111      13.133 -93.498  -4.449  1.00  0.00      BSYN  
ATOM    976    H LEU   111      12.212 -93.320  -4.164  1.00  0.00      BSYN  
ATOM    977   CA LEU   111      14.096 -93.561  -3.356  1.00  0.00      BSYN  
ATOM    978   CB LEU   111      13.510 -92.742  -2.190  1.00  0.00      BSYN  
ATOM    979   CG LEU   111      12.999 -91.418  -2.574  1.00  0.00      BSYN  
ATOM    980  CD1 LEU   111      12.223 -91.001  -1.261  1.00  0.00      BSYN  
ATOM    981  CD2 LEU   111      14.005 -90.360  -3.101  1.00  0.00      BSYN  
ATOM    982    C LEU   111      14.363 -95.004  -2.907  1.00  0.00      BSYN  
ATOM    983    O LEU   111      13.670 -95.634  -2.124  1.00  0.00      BSYN  
ATOM    984    N MET   112      15.361 -95.516  -3.681  1.00  0.00      BSYN  
ATOM    985    H MET   112      15.616 -95.029  -4.492  1.00  0.00      BSYN  
ATOM    986   CA MET   112      16.025 -96.746  -3.424  1.00  0.00      BSYN  
ATOM    987   CB MET   112      16.440 -97.348  -4.818  1.00  0.00      BSYN  
ATOM    988   CG MET   112      15.369 -97.846  -5.694  1.00  0.00      BSYN  
ATOM    989   SD MET   112      14.434 -99.212  -5.097  1.00  0.00      BSYN  
ATOM    990   CE MET   112      12.921 -98.312  -4.934  1.00  0.00      BSYN  
ATOM    991    C MET   112      17.036 -96.530  -2.354  1.00  0.00      BSYN  
ATOM    992    O MET   112      18.156 -96.220  -2.695  1.00  0.00      BSYN  
ATOM    993    N GLU   113      16.568 -96.652  -1.219  1.00  0.00      BSYN  
ATOM    994    H GLU   113      15.688 -97.062  -1.085  1.00  0.00      BSYN  
ATOM    995   CA GLU   113      17.235 -96.306   0.027  1.00  0.00      BSYN  
ATOM    996   CB GLU   113      18.398 -97.221   0.297  1.00  0.00      BSYN  
ATOM    997   CG GLU   113      18.074 -98.538   0.861  1.00  0.00      BSYN  
ATOM    998   CD GLU   113      17.149 -99.596   0.313  1.00  0.00      BSYN  
ATOM    999  OE1 GLU   113      16.367 -99.376  -0.611  1.00  0.00      BSYN  
ATOM   1000  OE2 GLU   113      17.284-100.721   0.789  1.00  0.00      BSYN  
ATOM   1001    C GLU   113      17.618 -94.831   0.193  1.00  0.00      BSYN  
ATOM   1002    O GLU   113      18.774 -94.446  -0.016  1.00  0.00      BSYN  
ATOM   1003    N PRO   114      16.777 -93.926   0.558  1.00  0.00      BSYN  
ATOM   1004   CD PRO   114      15.448 -94.235   0.977  1.00  0.00      BSYN  
ATOM   1005   CA PRO   114      17.056 -92.560   0.747  1.00  0.00      BSYN  
ATOM   1006   CB PRO   114      15.869 -91.905   1.460  1.00  0.00      BSYN  
ATOM   1007   CG PRO   114      15.342 -93.174   2.051  1.00  0.00      BSYN  
ATOM   1008    C PRO   114      18.340 -92.212   1.520  1.00  0.00      BSYN  
ATOM   1009    O PRO   114      18.340 -92.311   2.777  1.00  0.00      BSYN  
ATOM   1010    N GLU   115      19.449 -91.785   0.891  1.00  0.00      BSYN  
ATOM   1011    H GLU   115      19.399 -91.615  -0.073  1.00  0.00      BSYN  
ATOM   1012   CA GLU   115      20.704 -91.470   1.648  1.00  0.00      BSYN  
ATOM   1013   CB GLU   115      21.966 -92.039   0.974  1.00  0.00      BSYN  
ATOM   1014   CG GLU   115      21.954 -93.547   0.798  1.00  0.00      BSYN  
ATOM   1015   CD GLU   115      21.755 -94.410   2.077  1.00  0.00      BSYN  
ATOM   1016  OE1 GLU   115      22.690 -94.700   2.762  1.00  0.00      BSYN  
ATOM   1017  OE2 GLU   115      20.639 -94.808   2.353  1.00  0.00      BSYN  
ATOM   1018    C GLU   115      20.538 -89.919   1.856  1.00  0.00      BSYN  
ATOM   1019    O GLU   115      20.756 -89.364   2.956  1.00  0.00      BSYN  
ATOM   1020    N GLY   116      20.241 -89.187   0.868  1.00  0.00      BSYN  
ATOM   1021    H GLY   116      20.212 -89.631  -0.005  1.00  0.00      BSYN  
ATOM   1022   CA GLY   116      19.896 -87.749   0.959  1.00  0.00      BSYN  
ATOM   1023    C GLY   116      18.656 -87.593   1.797  1.00  0.00      BSYN  
ATOM   1024    O GLY   116      17.539 -87.942   1.399  1.00  0.00      BSYN  
ATOM   1025    N GLU   117      18.946 -87.463   3.120  1.00  0.00      BSYN  
ATOM   1026    H GLU   117      19.866 -87.593   3.433  1.00  0.00      BSYN  
ATOM   1027   CA GLU   117      17.843 -87.292   4.143  1.00  0.00      BSYN  
ATOM   1028   CB GLU   117      18.405 -87.636   5.505  1.00  0.00      BSYN  
ATOM   1029   CG GLU   117      18.912 -89.072   5.689  1.00  0.00      BSYN  
ATOM   1030   CD GLU   117      19.709 -89.255   7.066  1.00  0.00      BSYN  
ATOM   1031  OE1 GLU   117      19.610 -90.232   7.801  1.00  0.00      BSYN  
ATOM   1032  OE2 GLU   117      20.426 -88.364   7.508  1.00  0.00      BSYN  
ATOM   1033    C GLU   117      17.153 -85.989   4.378  1.00  0.00      BSYN  
ATOM   1034    O GLU   117      17.741 -84.898   4.101  1.00  0.00      BSYN  
ATOM   1035    N SER   118      15.836 -85.976   4.704  1.00  0.00      BSYN  
ATOM   1036    H SER   118      15.255 -86.760   4.618  1.00  0.00      BSYN  
ATOM   1037   CA SER   118      15.196 -84.761   5.143  1.00  0.00      BSYN  
ATOM   1038   CB SER   118      13.832 -84.419   4.353  1.00  0.00      BSYN  
ATOM   1039   OG SER   118      13.997 -84.276   2.895  1.00  0.00      BSYN  
ATOM   1040   HG SER   118      14.701 -84.863   2.609  1.00  0.00      BSYN  
ATOM   1041    C SER   118      15.006 -84.773   6.661  1.00  0.00      BSYN  
ATOM   1042    O SER   118      15.113 -83.664   7.236  1.00  0.00      BSYN  
ATOM   1043    N TYR   119      14.734 -85.943   7.278  1.00  0.00      BSYN  
ATOM   1044    H TYR   119      15.106 -86.720   6.811  1.00  0.00      BSYN  
ATOM   1045   CA TYR   119      14.235 -85.893   8.633  1.00  0.00      BSYN  
ATOM   1046   CB TYR   119      12.970 -86.673   8.746  1.00  0.00      BSYN  
ATOM   1047   CG TYR   119      11.872 -85.657   8.428  1.00  0.00      BSYN  
ATOM   1048  CD1 TYR   119      11.388 -85.539   7.141  1.00  0.00      BSYN  
ATOM   1049  CE1 TYR   119      10.512 -84.556   6.815  1.00  0.00      BSYN  
ATOM   1050  CD2 TYR   119      11.446 -84.783   9.359  1.00  0.00      BSYN  
ATOM   1051  CE2 TYR   119      10.576 -83.799   9.085  1.00  0.00      BSYN  
ATOM   1052   CZ TYR   119      10.080 -83.665   7.730  1.00  0.00      BSYN  
ATOM   1053   OH TYR   119       9.173 -82.618   7.371  1.00  0.00      BSYN  
ATOM   1054   HH TYR   119       9.293 -82.391   6.446  1.00  0.00      BSYN  
ATOM   1055    C TYR   119      15.263 -86.353   9.611  1.00  0.00      BSYN  
ATOM   1056    O TYR   119      15.845 -87.508   9.709  1.00  0.00      BSYN  
ATOM   1057    N GLU   120      15.520 -85.450  10.561  1.00  0.00      BSYN  
ATOM   1058    H GLU   120      15.111 -84.576  10.390  1.00  0.00      BSYN  
ATOM   1059   CA GLU   120      16.470 -85.625  11.647  1.00  0.00      BSYN  
ATOM   1060   CB GLU   120      17.018 -84.367  12.232  1.00  0.00      BSYN  
ATOM   1061   CG GLU   120      17.720 -83.306  11.342  1.00  0.00      BSYN  
ATOM   1062   CD GLU   120      19.131 -83.724  10.975  1.00  0.00      BSYN  
ATOM   1063  OE1 GLU   120      20.021 -83.557  11.924  1.00  0.00      BSYN  
ATOM   1064  OE2 GLU   120      19.286 -84.248   9.862  1.00  0.00      BSYN  
ATOM   1065    C GLU   120      15.899 -86.322  12.934  1.00  0.00      BSYN  
ATOM   1066    O GLU   120      14.669 -86.335  13.205  1.00  0.00      BSYN  
ATOM   1067    N ASP   121      16.750 -86.979  13.651  1.00  0.00      BSYN  
ATOM   1068    H ASP   121      17.709 -86.824  13.523  1.00  0.00      BSYN  
ATOM   1069   CA ASP   121      16.514 -87.942  14.671  1.00  0.00      BSYN  
ATOM   1070   CB ASP   121      17.332 -89.213  14.393  1.00  0.00      BSYN  
ATOM   1071   CG ASP   121      17.362 -90.374  15.395  1.00  0.00      BSYN  
ATOM   1072  OD1 ASP   121      18.485 -90.801  15.741  1.00  0.00      BSYN  
ATOM   1073  OD2 ASP   121      16.299 -90.911  15.750  1.00  0.00      BSYN  
ATOM   1074    C ASP   121      16.825 -87.370  16.063  1.00  0.00      BSYN  
ATOM   1075    O ASP   121      17.714 -86.533  16.315  1.00  0.00      BSYN  
ATOM   1076    N PRO   122      16.053 -87.683  17.020  1.00  0.00      BSYN  
ATOM   1077   CD PRO   122      14.701 -88.021  16.754  1.00  0.00      BSYN  
ATOM   1078   CA PRO   122      16.346 -87.399  18.376  1.00  0.00      BSYN  
ATOM   1079   CB PRO   122      15.057 -87.200  18.989  1.00  0.00      BSYN  
ATOM   1080   CG PRO   122      13.970 -87.481  17.883  1.00  0.00      BSYN  
ATOM   1081    C PRO   122      17.206 -88.384  19.319  1.00  0.00      BSYN  
ATOM   1082    O PRO   122      16.908 -89.619  19.312  1.00  0.00      BSYN  
ATOM   1083    N PRO   123      18.171 -87.977  20.211  1.00  0.00      BSYN  
ATOM   1084   CD PRO   123      18.788 -86.661  20.107  1.00  0.00      BSYN  
ATOM   1085   CA PRO   123      18.664 -88.816  21.204  1.00  0.00      BSYN  
ATOM   1086   CB PRO   123      19.993 -88.126  21.592  1.00  0.00      BSYN  
ATOM   1087   CG PRO   123      20.231 -86.982  20.520  1.00  0.00      BSYN  
ATOM   1088    C PRO   123      17.769 -89.182  22.399  1.00  0.00      BSYN  
ATOM   1089    O PRO   123      17.794 -88.512  23.412  1.00  0.00      BSYN  
ATOM   1090    N GLN   124      16.854 -90.241  22.357  1.00  0.00      BSYN  
ATOM   1091    H GLN   124      16.653 -90.823  21.595  1.00  0.00      BSYN  
ATOM   1092   CA GLN   124      15.995 -90.699  23.429  1.00  0.00      BSYN  
ATOM   1093   CB GLN   124      14.510 -90.213  23.228  1.00  0.00      BSYN  
ATOM   1094   CG GLN   124      13.973 -89.238  24.274  1.00  0.00      BSYN  
ATOM   1095   CD GLN   124      12.603 -88.746  24.120  1.00  0.00      BSYN  
ATOM   1096  OE1 GLN   124      12.378 -87.577  24.190  1.00  0.00      BSYN  
ATOM   1097  NE2 GLN   124      11.571 -89.484  23.960  1.00  0.00      BSYN  
ATOM   1098 HE21 GLN   124      11.780 -90.430  24.107  1.00  0.00      BSYN  
ATOM   1099 HE22 GLN   124      10.712 -89.062  23.752  1.00  0.00      BSYN  
ATOM   1100    C GLN   124      15.882 -92.262  23.496  1.00  0.00      BSYN  
ATOM   1101    O GLN   124      16.697 -92.946  22.903  1.00  0.00      BSYN  
ATOM   1102    N GLU   125      14.769 -92.804  24.064  1.00  0.00      BSYN  
ATOM   1103    H GLU   125      14.060 -92.212  24.390  1.00  0.00      BSYN  
ATOM   1104   CA GLU   125      14.582 -94.285  24.148  1.00  0.00      BSYN  
ATOM   1105   CB GLU   125      13.363 -94.604  25.106  1.00  0.00      BSYN  
ATOM   1106   CG GLU   125      13.702 -94.849  26.503  1.00  0.00      BSYN  
ATOM   1107   CD GLU   125      12.576 -95.601  27.106  1.00  0.00      BSYN  
ATOM   1108  OE1 GLU   125      12.643 -96.838  26.994  1.00  0.00      BSYN  
ATOM   1109  OE2 GLU   125      11.730 -95.096  27.799  1.00  0.00      BSYN  
ATOM   1110    C GLU   125      14.183 -94.943  22.832  1.00  0.00      BSYN  
ATOM   1111    O GLU   125      13.850 -94.160  21.947  1.00  0.00      BSYN  
ATOM   1112    N GLU   126      14.092 -96.297  22.683  1.00  0.00      BSYN  
ATOM   1113    H GLU   126      14.465 -96.914  23.346  1.00  0.00      BSYN  
ATOM   1114   CA GLU   126      13.571 -96.915  21.490  1.00  0.00      BSYN  
ATOM   1115   CB GLU   126      14.272 -98.298  21.119  1.00  0.00      BSYN  
ATOM   1116   CG GLU   126      15.763 -98.130  20.820  1.00  0.00      BSYN  
ATOM   1117   CD GLU   126      16.328 -99.357  20.142  1.00  0.00      BSYN  
ATOM   1118  OE1 GLU   126      16.790 -99.321  19.018  1.00  0.00      BSYN  
ATOM   1119  OE2 GLU   126      16.426-100.430  20.749  1.00  0.00      BSYN  
ATOM   1120    C GLU   126      12.062 -96.926  21.358  1.00  0.00      BSYN  
ATOM   1121    O GLU   126      11.486 -96.646  20.299  1.00  0.00      BSYN  
ATOM   1122    N TYR   127      11.364 -97.137  22.408  1.00  0.00      BSYN  
ATOM   1123    H TYR   127      11.829 -96.964  23.253  1.00  0.00      BSYN  
ATOM   1124   CA TYR   127       9.908 -97.296  22.455  1.00  0.00      BSYN  
ATOM   1125   CB TYR   127       9.748 -98.395  23.590  1.00  0.00      BSYN  
ATOM   1126   CG TYR   127      10.217 -99.818  23.317  1.00  0.00      BSYN  
ATOM   1127  CD1 TYR   127      11.474-100.166  22.861  1.00  0.00      BSYN  
ATOM   1128  CE1 TYR   127      11.817-101.507  22.490  1.00  0.00      BSYN  
ATOM   1129  CD2 TYR   127       9.283-100.874  23.492  1.00  0.00      BSYN  
ATOM   1130  CE2 TYR   127       9.614-102.211  23.179  1.00  0.00      BSYN  
ATOM   1131   CZ TYR   127      10.894-102.474  22.645  1.00  0.00      BSYN  
ATOM   1132   OH TYR   127      11.296-103.736  22.208  1.00  0.00      BSYN  
ATOM   1133   HH TYR   127      11.827-103.541  21.433  1.00  0.00      BSYN  
ATOM   1134    C TYR   127       9.221 -95.930  22.632  1.00  0.00      BSYN  
ATOM   1135    O TYR   127       9.186 -95.336  23.682  1.00  0.00      BSYN  
ATOM   1136    N GLN   128       9.124 -95.374  21.453  1.00  0.00      BSYN  
ATOM   1137    H GLN   128       9.422 -95.838  20.642  1.00  0.00      BSYN  
ATOM   1138   CA GLN   128       8.518 -94.095  21.262  1.00  0.00      BSYN  
ATOM   1139   CB GLN   128       8.863 -93.641  19.896  1.00  0.00      BSYN  
ATOM   1140   CG GLN   128      10.377 -93.574  19.481  1.00  0.00      BSYN  
ATOM   1141   CD GLN   128      10.667 -93.497  17.962  1.00  0.00      BSYN  
ATOM   1142  OE1 GLN   128       9.926 -93.602  17.017  1.00  0.00      BSYN  
ATOM   1143  NE2 GLN   128      12.032 -93.352  17.875  1.00  0.00      BSYN  
ATOM   1144 HE21 GLN   128      12.478 -93.393  17.003  1.00  0.00      BSYN  
ATOM   1145 HE22 GLN   128      12.478 -93.089  18.707  1.00  0.00      BSYN  
ATOM   1146    C GLN   128       6.948 -93.989  21.510  1.00  0.00      BSYN  
ATOM   1147    O GLN   128       6.075 -94.836  21.157  1.00  0.00      BSYN  
ATOM   1148    N GLU   129       6.781 -93.003  22.405  1.00  0.00      BSYN  
ATOM   1149    H GLU   129       7.583 -92.663  22.856  1.00  0.00      BSYN  
ATOM   1150   CA GLU   129       5.399 -92.617  22.814  1.00  0.00      BSYN  
ATOM   1151   CB GLU   129       5.419 -92.368  24.347  1.00  0.00      BSYN  
ATOM   1152   CG GLU   129       4.897 -93.518  25.200  1.00  0.00      BSYN  
ATOM   1153   CD GLU   129       5.205 -93.285  26.647  1.00  0.00      BSYN  
ATOM   1154  OE1 GLU   129       6.404 -93.250  27.021  1.00  0.00      BSYN  
ATOM   1155  OE2 GLU   129       4.191 -93.070  27.361  1.00  0.00      BSYN  
ATOM   1156    C GLU   129       4.950 -91.356  22.104  1.00  0.00      BSYN  
ATOM   1157    O GLU   129       5.194 -90.170  22.261  1.00  0.00      BSYN  
ATOM   1158    N TYR   130       4.148 -91.753  21.149  1.00  0.00      BSYN  
ATOM   1159    H TYR   130       3.663 -92.539  20.822  1.00  0.00      BSYN  
ATOM   1160   CA TYR   130       3.493 -90.786  20.278  1.00  0.00      BSYN  
ATOM   1161   CB TYR   130       3.672 -91.094  18.755  1.00  0.00      BSYN  
ATOM   1162   CG TYR   130       5.077 -90.979  18.248  1.00  0.00      BSYN  
ATOM   1163  CD1 TYR   130       5.932 -89.938  18.541  1.00  0.00      BSYN  
ATOM   1164  CE1 TYR   130       7.168 -89.898  17.889  1.00  0.00      BSYN  
ATOM   1165  CD2 TYR   130       5.516 -91.962  17.324  1.00  0.00      BSYN  
ATOM   1166  CE2 TYR   130       6.736 -91.868  16.639  1.00  0.00      BSYN  
ATOM   1167   CZ TYR   130       7.537 -90.862  16.988  1.00  0.00      BSYN  
ATOM   1168   OH TYR   130       8.690 -90.741  16.302  1.00  0.00      BSYN  
ATOM   1169   HH TYR   130       9.138 -91.583  16.412  1.00  0.00      BSYN  
ATOM   1170    C TYR   130       2.061 -90.429  20.587  1.00  0.00      BSYN  
ATOM   1171    O TYR   130       1.271 -91.250  21.023  1.00  0.00      BSYN  
ATOM   1172    N GLU   131       1.717 -89.210  20.138  1.00  0.00      BSYN  
ATOM   1173    H GLU   131       2.291 -88.580  19.654  1.00  0.00      BSYN  
ATOM   1174   CA GLU   131       0.330 -88.697  20.377  1.00  0.00      BSYN  
ATOM   1175   CB GLU   131       0.387 -87.355  21.275  1.00  0.00      BSYN  
ATOM   1176   CG GLU   131       1.083 -86.160  20.605  1.00  0.00      BSYN  
ATOM   1177   CD GLU   131       0.780 -84.812  21.209  1.00  0.00      BSYN  
ATOM   1178  OE1 GLU   131       0.532 -84.606  22.403  1.00  0.00      BSYN  
ATOM   1179  OE2 GLU   131       0.695 -83.831  20.450  1.00  0.00      BSYN  
ATOM   1180    C GLU   131      -0.637 -88.481  19.253  1.00  0.00      BSYN  
ATOM   1181    O GLU   131      -0.358 -88.021  18.189  1.00  0.00      BSYN  
ATOM   1182    N PRO   132      -1.905 -88.896  19.546  1.00  0.00      BSYN  
ATOM   1183   CD PRO   132      -2.313 -89.880  20.521  1.00  0.00      BSYN  
ATOM   1184   CA PRO   132      -3.075 -88.568  18.729  1.00  0.00      BSYN  
ATOM   1185   CB PRO   132      -4.017 -89.804  18.814  1.00  0.00      BSYN  
ATOM   1186   CG PRO   132      -3.789 -90.037  20.305  1.00  0.00      BSYN  
ATOM   1187    C PRO   132      -3.708 -87.290  19.178  1.00  0.00      BSYN  
ATOM   1188    O PRO   132      -3.018 -86.388  19.540  1.00  0.00      BSYN  
ATOM   1189    N GLU   133      -5.089 -87.090  19.079  1.00  0.00      BSYN  
ATOM   1190    H GLU   133      -5.666 -87.834  18.808  1.00  0.00      BSYN  
ATOM   1191   CA GLU   133      -5.786 -85.792  19.397  1.00  0.00      BSYN  
ATOM   1192   CB GLU   133      -5.327 -84.622  18.525  1.00  0.00      BSYN  
ATOM   1193   CG GLU   133      -5.456 -83.250  19.244  1.00  0.00      BSYN  
ATOM   1194   CD GLU   133      -4.608 -82.216  18.533  1.00  0.00      BSYN  
ATOM   1195  OE1 GLU   133      -4.303 -81.244  19.163  1.00  0.00      BSYN  
ATOM   1196  OE2 GLU   133      -4.541 -82.158  17.319  1.00  0.00      BSYN  
ATOM   1197    C GLU   133      -7.261 -85.986  19.341  1.00  0.00      BSYN  
ATOM   1198    O GLU   133      -7.672 -86.952  18.695  1.00  0.00      BSYN  
ATOM   1199    N ALA   134      -8.248 -85.385  20.146  1.00  0.00      BSYN  
ATOM   1200    H ALA   134      -7.965 -84.828  20.901  1.00  0.00      BSYN  
ATOM   1201   CA ALA   134      -9.720 -85.583  20.049  1.00  0.00      BSYN  
ATOM   1202   CB ALA   134     -10.432 -84.262  20.251  1.00  0.00      BSYN  
ATOM   1203    C ALA   134     -10.364 -86.055  18.756  1.00  0.00      BSYN  
ATOM   1204  OT1 ALA   134      -9.953 -85.555  17.740  1.00  0.00      BSYN  
ATOM   1205  OT2 ALA   134     -11.366 -86.773  18.818  1.00  0.00      BSYN  
END
