# Supplementary material for: Data set of intrinsically disordered proteins analysed at a local protein conformation level
Source: Data Brief. 2020 Mar 5;29:105383. doi: 10.1016/j.dib.2020.105383 (PMC7078294; doi:10.1016/j.dib.2020.105383)
Supplement: Supplementary file 1 [file mmc1.zip › the data/1-DATA/PED1AAD-pdb/1AAD-124.pdb]

CRYST1    1.000    1.000    1.000  90.00  90.00  90.00 P 1           1
ATOM      1  HT1 MET     1       1.798 -83.688 -33.792  1.00  0.00      BSYN  
ATOM      2  HT2 MET     1       2.951 -84.763 -33.125  1.00  0.00      BSYN  
ATOM      3    N MET     1       1.940 -84.532 -33.202  1.00  0.00      BSYN  
ATOM      4  HT3 MET     1       1.590 -84.457 -32.225  1.00  0.00      BSYN  
ATOM      5   CA MET     1       1.286 -85.494 -33.850  1.00  0.00      BSYN  
ATOM      6   CB MET     1       1.992 -85.937 -35.060  1.00  0.00      BSYN  
ATOM      7   CG MET     1       1.883 -85.167 -36.334  1.00  0.00      BSYN  
ATOM      8   SD MET     1       3.102 -86.058 -37.314  1.00  0.00      BSYN  
ATOM      9   CE MET     1       2.204 -87.382 -38.092  1.00  0.00      BSYN  
ATOM     10    C MET     1       1.032 -86.812 -33.131  1.00  0.00      BSYN  
ATOM     11    O MET     1       0.334 -87.714 -33.575  1.00  0.00      BSYN  
ATOM     12    N ASP     2       1.717 -86.925 -31.931  1.00  0.00      BSYN  
ATOM     13    H ASP     2       2.417 -86.263 -31.752  1.00  0.00      BSYN  
ATOM     14   CA ASP     2       1.328 -87.968 -30.945  1.00  0.00      BSYN  
ATOM     15   CB ASP     2       2.117 -88.180 -29.604  1.00  0.00      BSYN  
ATOM     16   CG ASP     2       2.361 -86.951 -28.692  1.00  0.00      BSYN  
ATOM     17  OD1 ASP     2       1.594 -86.652 -27.748  1.00  0.00      BSYN  
ATOM     18  OD2 ASP     2       3.221 -86.113 -28.970  1.00  0.00      BSYN  
ATOM     19    C ASP     2      -0.173 -87.952 -30.590  1.00  0.00      BSYN  
ATOM     20    O ASP     2      -0.662 -87.017 -30.074  1.00  0.00      BSYN  
ATOM     21    N VAL     3      -0.971 -88.976 -30.919  1.00  0.00      BSYN  
ATOM     22    H VAL     3      -0.699 -89.907 -31.063  1.00  0.00      BSYN  
ATOM     23   CA VAL     3      -2.377 -88.952 -30.648  1.00  0.00      BSYN  
ATOM     24   CB VAL     3      -3.324 -89.422 -31.765  1.00  0.00      BSYN  
ATOM     25  CG1 VAL     3      -4.737 -88.797 -31.501  1.00  0.00      BSYN  
ATOM     26  CG2 VAL     3      -2.843 -88.732 -33.082  1.00  0.00      BSYN  
ATOM     27    C VAL     3      -2.627 -89.799 -29.350  1.00  0.00      BSYN  
ATOM     28    O VAL     3      -2.113 -90.889 -29.322  1.00  0.00      BSYN  
ATOM     29    N PHE     4      -3.521 -89.324 -28.478  1.00  0.00      BSYN  
ATOM     30    H PHE     4      -3.800 -88.395 -28.620  1.00  0.00      BSYN  
ATOM     31   CA PHE     4      -4.021 -90.247 -27.360  1.00  0.00      BSYN  
ATOM     32   CB PHE     4      -4.791 -91.421 -28.009  1.00  0.00      BSYN  
ATOM     33   CG PHE     4      -5.756 -92.142 -27.061  1.00  0.00      BSYN  
ATOM     34  CD1 PHE     4      -5.560 -93.484 -26.730  1.00  0.00      BSYN  
ATOM     35  CD2 PHE     4      -6.845 -91.485 -26.380  1.00  0.00      BSYN  
ATOM     36  CE1 PHE     4      -6.389 -94.198 -25.847  1.00  0.00      BSYN  
ATOM     37  CE2 PHE     4      -7.724 -92.231 -25.604  1.00  0.00      BSYN  
ATOM     38   CZ PHE     4      -7.488 -93.590 -25.308  1.00  0.00      BSYN  
ATOM     39    C PHE     4      -2.846 -90.650 -26.424  1.00  0.00      BSYN  
ATOM     40    O PHE     4      -2.559 -89.901 -25.520  1.00  0.00      BSYN  
ATOM     41    N MET     5      -2.034 -91.652 -26.748  1.00  0.00      BSYN  
ATOM     42    H MET     5      -2.189 -92.266 -27.496  1.00  0.00      BSYN  
ATOM     43   CA MET     5      -0.816 -91.862 -25.888  1.00  0.00      BSYN  
ATOM     44   CB MET     5      -1.154 -92.520 -24.614  1.00  0.00      BSYN  
ATOM     45   CG MET     5      -0.219 -92.677 -23.500  1.00  0.00      BSYN  
ATOM     46   SD MET     5      -0.890 -93.653 -22.051  1.00  0.00      BSYN  
ATOM     47   CE MET     5      -0.775 -92.520 -20.653  1.00  0.00      BSYN  
ATOM     48    C MET     5       0.285 -92.709 -26.573  1.00  0.00      BSYN  
ATOM     49    O MET     5       1.478 -92.621 -26.141  1.00  0.00      BSYN  
ATOM     50    N LYS     6      -0.019 -93.593 -27.586  1.00  0.00      BSYN  
ATOM     51    H LYS     6      -0.687 -93.408 -28.279  1.00  0.00      BSYN  
ATOM     52   CA LYS     6       0.917 -94.677 -28.006  1.00  0.00      BSYN  
ATOM     53   CB LYS     6       0.345 -95.872 -27.225  1.00  0.00      BSYN  
ATOM     54   CG LYS     6       0.980 -97.233 -27.120  1.00  0.00      BSYN  
ATOM     55   CD LYS     6       2.222 -97.112 -26.044  1.00  0.00      BSYN  
ATOM     56   CE LYS     6       2.582 -98.633 -25.609  1.00  0.00      BSYN  
ATOM     57   NZ LYS     6       1.688 -99.155 -24.624  1.00  0.00      BSYN  
ATOM     58  HZ1 LYS     6       1.553 -98.608 -23.750  1.00  0.00      BSYN  
ATOM     59  HZ2 LYS     6       0.779 -99.242 -25.122  1.00  0.00      BSYN  
ATOM     60  HZ3 LYS     6       2.140-100.062 -24.388  1.00  0.00      BSYN  
ATOM     61    C LYS     6       0.509 -94.732 -29.492  1.00  0.00      BSYN  
ATOM     62    O LYS     6       1.406 -94.692 -30.385  1.00  0.00      BSYN  
ATOM     63    N GLY     7      -0.756 -95.018 -29.774  1.00  0.00      BSYN  
ATOM     64    H GLY     7      -1.372 -94.885 -29.023  1.00  0.00      BSYN  
ATOM     65   CA GLY     7      -1.195 -95.422 -31.141  1.00  0.00      BSYN  
ATOM     66    C GLY     7      -2.625 -95.019 -31.553  1.00  0.00      BSYN  
ATOM     67    O GLY     7      -3.572 -95.065 -30.717  1.00  0.00      BSYN  
ATOM     68    N LEU     8      -2.740 -94.466 -32.737  1.00  0.00      BSYN  
ATOM     69    H LEU     8      -1.930 -94.329 -33.271  1.00  0.00      BSYN  
ATOM     70   CA LEU     8      -3.950 -94.121 -33.442  1.00  0.00      BSYN  
ATOM     71   CB LEU     8      -3.833 -92.893 -34.279  1.00  0.00      BSYN  
ATOM     72   CG LEU     8      -2.764 -92.489 -35.391  1.00  0.00      BSYN  
ATOM     73  CD1 LEU     8      -2.509 -93.562 -36.390  1.00  0.00      BSYN  
ATOM     74  CD2 LEU     8      -3.347 -91.337 -36.257  1.00  0.00      BSYN  
ATOM     75    C LEU     8      -4.497 -95.223 -34.170  1.00  0.00      BSYN  
ATOM     76    O LEU     8      -3.769 -96.142 -34.498  1.00  0.00      BSYN  
ATOM     77    N SER     9      -5.828 -95.167 -34.237  1.00  0.00      BSYN  
ATOM     78    H SER     9      -6.236 -94.358 -33.863  1.00  0.00      BSYN  
ATOM     79   CA SER     9      -6.628 -96.326 -34.711  1.00  0.00      BSYN  
ATOM     80   CB SER     9      -7.450 -97.112 -33.678  1.00  0.00      BSYN  
ATOM     81   OG SER     9      -6.753 -97.165 -32.440  1.00  0.00      BSYN  
ATOM     82   HG SER     9      -6.016 -97.719 -32.705  1.00  0.00      BSYN  
ATOM     83    C SER     9      -7.453 -96.113 -35.956  1.00  0.00      BSYN  
ATOM     84    O SER     9      -8.243 -95.220 -36.080  1.00  0.00      BSYN  
ATOM     85    N MET    10      -7.257 -96.997 -36.922  1.00  0.00      BSYN  
ATOM     86    H MET    10      -6.535 -97.650 -36.809  1.00  0.00      BSYN  
ATOM     87   CA MET    10      -8.000 -97.007 -38.127  1.00  0.00      BSYN  
ATOM     88   CB MET    10      -7.080 -97.513 -39.291  1.00  0.00      BSYN  
ATOM     89   CG MET    10      -5.668 -96.814 -39.552  1.00  0.00      BSYN  
ATOM     90   SD MET    10      -4.430 -97.641 -40.539  1.00  0.00      BSYN  
ATOM     91   CE MET    10      -4.773 -96.734 -42.043  1.00  0.00      BSYN  
ATOM     92    C MET    10      -9.311 -97.667 -38.017  1.00  0.00      BSYN  
ATOM     93    O MET    10      -9.473 -98.498 -37.131  1.00  0.00      BSYN  
ATOM     94    N ALA    11     -10.273 -97.275 -38.856  1.00  0.00      BSYN  
ATOM     95    H ALA    11      -9.980 -96.818 -39.672  1.00  0.00      BSYN  
ATOM     96   CA ALA    11     -11.648 -97.725 -38.733  1.00  0.00      BSYN  
ATOM     97   CB ALA    11     -12.521 -96.790 -39.392  1.00  0.00      BSYN  
ATOM     98    C ALA    11     -12.011 -99.104 -39.447  1.00  0.00      BSYN  
ATOM     99    O ALA    11     -12.980 -99.175 -40.228  1.00  0.00      BSYN  
ATOM    100    N LYS    12     -11.156-100.085 -39.284  1.00  0.00      BSYN  
ATOM    101    H LYS    12     -10.357 -99.755 -38.822  1.00  0.00      BSYN  
ATOM    102   CA LYS    12     -11.418-101.503 -39.561  1.00  0.00      BSYN  
ATOM    103   CB LYS    12     -10.264-102.456 -39.132  1.00  0.00      BSYN  
ATOM    104   CG LYS    12      -9.779-101.988 -37.771  1.00  0.00      BSYN  
ATOM    105   CD LYS    12      -8.671-102.899 -37.388  1.00  0.00      BSYN  
ATOM    106   CE LYS    12      -7.988-102.544 -36.047  1.00  0.00      BSYN  
ATOM    107   NZ LYS    12      -9.055-102.668 -35.057  1.00  0.00      BSYN  
ATOM    108  HZ1 LYS    12      -9.691-101.846 -35.024  1.00  0.00      BSYN  
ATOM    109  HZ2 LYS    12      -9.605-103.506 -35.339  1.00  0.00      BSYN  
ATOM    110  HZ3 LYS    12      -8.633-102.940 -34.146  1.00  0.00      BSYN  
ATOM    111    C LYS    12     -12.706-101.998 -38.841  1.00  0.00      BSYN  
ATOM    112    O LYS    12     -13.059-101.854 -37.607  1.00  0.00      BSYN  
ATOM    113    N GLU    13     -13.368-102.702 -39.736  1.00  0.00      BSYN  
ATOM    114    H GLU    13     -12.957-102.865 -40.611  1.00  0.00      BSYN  
ATOM    115   CA GLU    13     -14.746-103.139 -39.426  1.00  0.00      BSYN  
ATOM    116   CB GLU    13     -15.676-103.084 -40.602  1.00  0.00      BSYN  
ATOM    117   CG GLU    13     -15.846-101.667 -41.239  1.00  0.00      BSYN  
ATOM    118   CD GLU    13     -17.385-101.351 -41.590  1.00  0.00      BSYN  
ATOM    119  OE1 GLU    13     -17.904-101.869 -42.617  1.00  0.00      BSYN  
ATOM    120  OE2 GLU    13     -18.133-100.571 -41.040  1.00  0.00      BSYN  
ATOM    121    C GLU    13     -15.002-104.493 -38.748  1.00  0.00      BSYN  
ATOM    122    O GLU    13     -15.833-105.229 -39.375  1.00  0.00      BSYN  
ATOM    123    N GLY    14     -14.443-104.992 -37.690  1.00  0.00      BSYN  
ATOM    124    H GLY    14     -14.006-104.355 -37.087  1.00  0.00      BSYN  
ATOM    125   CA GLY    14     -14.669-106.336 -37.295  1.00  0.00      BSYN  
ATOM    126    C GLY    14     -13.557-107.318 -37.760  1.00  0.00      BSYN  
ATOM    127    O GLY    14     -12.643-107.633 -37.003  1.00  0.00      BSYN  
ATOM    128    N VAL    15     -13.765-107.677 -39.078  1.00  0.00      BSYN  
ATOM    129    H VAL    15     -14.632-107.473 -39.487  1.00  0.00      BSYN  
ATOM    130   CA VAL    15     -12.763-108.230 -40.009  1.00  0.00      BSYN  
ATOM    131   CB VAL    15     -13.420-108.586 -41.279  1.00  0.00      BSYN  
ATOM    132  CG1 VAL    15     -13.804-109.988 -41.153  1.00  0.00      BSYN  
ATOM    133  CG2 VAL    15     -14.391-107.358 -41.717  1.00  0.00      BSYN  
ATOM    134    C VAL    15     -11.713-107.096 -40.391  1.00  0.00      BSYN  
ATOM    135    O VAL    15     -11.846-105.935 -39.997  1.00  0.00      BSYN  
ATOM    136    N VAL    16     -10.616-107.556 -40.983  1.00  0.00      BSYN  
ATOM    137    H VAL    16     -10.443-108.520 -40.951  1.00  0.00      BSYN  
ATOM    138   CA VAL    16      -9.751-106.603 -41.666  1.00  0.00      BSYN  
ATOM    139   CB VAL    16      -8.242-107.035 -41.901  1.00  0.00      BSYN  
ATOM    140  CG1 VAL    16      -8.206-108.370 -42.674  1.00  0.00      BSYN  
ATOM    141  CG2 VAL    16      -7.327-105.977 -42.456  1.00  0.00      BSYN  
ATOM    142    C VAL    16     -10.428-106.034 -42.874  1.00  0.00      BSYN  
ATOM    143    O VAL    16     -10.838-106.710 -43.842  1.00  0.00      BSYN  
ATOM    144    N ALA    17     -10.705-104.755 -42.817  1.00  0.00      BSYN  
ATOM    145    H ALA    17     -10.604-104.336 -41.937  1.00  0.00      BSYN  
ATOM    146   CA ALA    17     -11.338-103.971 -43.829  1.00  0.00      BSYN  
ATOM    147   CB ALA    17     -12.821-104.287 -44.221  1.00  0.00      BSYN  
ATOM    148    C ALA    17     -11.391-102.527 -43.399  1.00  0.00      BSYN  
ATOM    149    O ALA    17     -12.477-101.897 -43.126  1.00  0.00      BSYN  
ATOM    150    N ALA    18     -10.246-101.954 -43.242  1.00  0.00      BSYN  
ATOM    151    H ALA    18      -9.510-102.562 -43.461  1.00  0.00      BSYN  
ATOM    152   CA ALA    18     -10.071-100.664 -42.723  1.00  0.00      BSYN  
ATOM    153   CB ALA    18      -8.734-100.558 -41.979  1.00  0.00      BSYN  
ATOM    154    C ALA    18     -10.154 -99.524 -43.755  1.00  0.00      BSYN  
ATOM    155    O ALA    18      -9.921 -99.725 -44.941  1.00  0.00      BSYN  
ATOM    156    N ALA    19     -10.427 -98.375 -43.209  1.00  0.00      BSYN  
ATOM    157    H ALA    19     -10.473 -98.426 -42.232  1.00  0.00      BSYN  
ATOM    158   CA ALA    19     -10.632 -97.249 -44.092  1.00  0.00      BSYN  
ATOM    159   CB ALA    19     -11.952 -96.620 -43.711  1.00  0.00      BSYN  
ATOM    160    C ALA    19      -9.753 -96.044 -44.328  1.00  0.00      BSYN  
ATOM    161    O ALA    19      -9.474 -95.423 -43.281  1.00  0.00      BSYN  
ATOM    162    N GLU    20      -9.131 -95.941 -45.485  1.00  0.00      BSYN  
ATOM    163    H GLU    20      -8.893 -96.742 -45.998  1.00  0.00      BSYN  
ATOM    164   CA GLU    20      -8.503 -94.727 -45.896  1.00  0.00      BSYN  
ATOM    165   CB GLU    20      -6.932 -94.793 -46.220  1.00  0.00      BSYN  
ATOM    166   CG GLU    20      -6.298 -93.438 -46.555  1.00  0.00      BSYN  
ATOM    167   CD GLU    20      -4.806 -93.580 -46.343  1.00  0.00      BSYN  
ATOM    168  OE1 GLU    20      -4.187 -93.794 -47.366  1.00  0.00      BSYN  
ATOM    169  OE2 GLU    20      -4.334 -93.425 -45.206  1.00  0.00      BSYN  
ATOM    170    C GLU    20      -9.296 -94.064 -47.044  1.00  0.00      BSYN  
ATOM    171    O GLU    20      -9.192 -94.311 -48.244  1.00  0.00      BSYN  
ATOM    172    N LYS    21     -10.106 -93.145 -46.582  1.00  0.00      BSYN  
ATOM    173    H LYS    21      -9.922 -92.858 -45.663  1.00  0.00      BSYN  
ATOM    174   CA LYS    21     -10.949 -92.436 -47.466  1.00  0.00      BSYN  
ATOM    175   CB LYS    21     -12.316 -92.252 -46.830  1.00  0.00      BSYN  
ATOM    176   CG LYS    21     -12.973 -93.627 -46.495  1.00  0.00      BSYN  
ATOM    177   CD LYS    21     -13.454 -94.476 -47.580  1.00  0.00      BSYN  
ATOM    178   CE LYS    21     -12.784 -95.732 -47.783  1.00  0.00      BSYN  
ATOM    179   NZ LYS    21     -11.632 -95.827 -48.692  1.00  0.00      BSYN  
ATOM    180  HZ1 LYS    21     -10.905 -96.566 -48.601  1.00  0.00      BSYN  
ATOM    181  HZ2 LYS    21     -11.706 -95.594 -49.702  1.00  0.00      BSYN  
ATOM    182  HZ3 LYS    21     -11.010 -95.054 -48.379  1.00  0.00      BSYN  
ATOM    183    C LYS    21     -10.267 -91.121 -47.665  1.00  0.00      BSYN  
ATOM    184    O LYS    21      -9.162 -90.782 -47.189  1.00  0.00      BSYN  
ATOM    185    N THR    22     -10.793 -90.525 -48.750  1.00  0.00      BSYN  
ATOM    186    H THR    22     -11.193 -91.132 -49.407  1.00  0.00      BSYN  
ATOM    187   CA THR    22     -10.463 -89.192 -49.138  1.00  0.00      BSYN  
ATOM    188   CB THR    22     -11.355 -88.795 -50.304  1.00  0.00      BSYN  
ATOM    189  OG1 THR    22     -11.034 -89.633 -51.306  1.00  0.00      BSYN  
ATOM    190  HG1 THR    22     -10.094 -89.621 -51.500  1.00  0.00      BSYN  
ATOM    191  CG2 THR    22     -11.225 -87.468 -50.769  1.00  0.00      BSYN  
ATOM    192    C THR    22     -10.245 -88.201 -48.074  1.00  0.00      BSYN  
ATOM    193    O THR    22     -11.152 -87.832 -47.257  1.00  0.00      BSYN  
ATOM    194    N LYS    23      -8.972 -87.792 -47.977  1.00  0.00      BSYN  
ATOM    195    H LYS    23      -8.240 -88.394 -48.229  1.00  0.00      BSYN  
ATOM    196   CA LYS    23      -8.563 -86.669 -47.090  1.00  0.00      BSYN  
ATOM    197   CB LYS    23      -8.033 -87.040 -45.750  1.00  0.00      BSYN  
ATOM    198   CG LYS    23      -6.890 -88.072 -45.630  1.00  0.00      BSYN  
ATOM    199   CD LYS    23      -5.418 -87.978 -46.165  1.00  0.00      BSYN  
ATOM    200   CE LYS    23      -4.472 -89.120 -45.961  1.00  0.00      BSYN  
ATOM    201   NZ LYS    23      -4.094 -89.084 -44.585  1.00  0.00      BSYN  
ATOM    202  HZ1 LYS    23      -3.312 -89.742 -44.394  1.00  0.00      BSYN  
ATOM    203  HZ2 LYS    23      -3.950 -88.086 -44.329  1.00  0.00      BSYN  
ATOM    204  HZ3 LYS    23      -4.929 -89.407 -44.056  1.00  0.00      BSYN  
ATOM    205    C LYS    23      -7.685 -85.634 -47.804  1.00  0.00      BSYN  
ATOM    206    O LYS    23      -7.687 -84.458 -47.400  1.00  0.00      BSYN  
ATOM    207    N GLN    24      -7.065 -86.107 -48.872  1.00  0.00      BSYN  
ATOM    208    H GLN    24      -6.950 -87.067 -49.032  1.00  0.00      BSYN  
ATOM    209   CA GLN    24      -6.454 -85.280 -49.913  1.00  0.00      BSYN  
ATOM    210   CB GLN    24      -5.343 -86.234 -50.362  1.00  0.00      BSYN  
ATOM    211   CG GLN    24      -5.029 -86.320 -51.835  1.00  0.00      BSYN  
ATOM    212   CD GLN    24      -4.128 -87.570 -52.032  1.00  0.00      BSYN  
ATOM    213  OE1 GLN    24      -2.988 -87.407 -51.753  1.00  0.00      BSYN  
ATOM    214  NE2 GLN    24      -4.493 -88.729 -52.552  1.00  0.00      BSYN  
ATOM    215 HE21 GLN    24      -5.419 -88.943 -52.790  1.00  0.00      BSYN  
ATOM    216 HE22 GLN    24      -3.688 -89.287 -52.595  1.00  0.00      BSYN  
ATOM    217    C GLN    24      -7.534 -84.996 -50.888  1.00  0.00      BSYN  
ATOM    218    O GLN    24      -8.184 -85.976 -51.275  1.00  0.00      BSYN  
ATOM    219    N GLY    25      -8.014 -83.806 -51.385  1.00  0.00      BSYN  
ATOM    220    H GLY    25      -8.538 -83.660 -52.200  1.00  0.00      BSYN  
ATOM    221   CA GLY    25      -7.906 -82.697 -50.513  1.00  0.00      BSYN  
ATOM    222    C GLY    25      -9.346 -82.101 -50.356  1.00  0.00      BSYN  
ATOM    223    O GLY    25      -9.624 -81.240 -51.211  1.00  0.00      BSYN  
ATOM    224    N VAL    26     -10.102 -82.541 -49.374  1.00  0.00      BSYN  
ATOM    225    H VAL    26      -9.692 -83.300 -48.909  1.00  0.00      BSYN  
ATOM    226   CA VAL    26     -11.589 -82.313 -49.146  1.00  0.00      BSYN  
ATOM    227   CB VAL    26     -12.025 -83.270 -47.983  1.00  0.00      BSYN  
ATOM    228  CG1 VAL    26     -11.832 -84.746 -48.242  1.00  0.00      BSYN  
ATOM    229  CG2 VAL    26     -11.360 -82.714 -46.737  1.00  0.00      BSYN  
ATOM    230    C VAL    26     -12.059 -80.878 -48.747  1.00  0.00      BSYN  
ATOM    231    O VAL    26     -13.278 -80.676 -48.898  1.00  0.00      BSYN  
ATOM    232    N THR    27     -11.283 -79.886 -48.329  1.00  0.00      BSYN  
ATOM    233    H THR    27     -10.471 -80.175 -47.862  1.00  0.00      BSYN  
ATOM    234   CA THR    27     -11.617 -78.512 -48.219  1.00  0.00      BSYN  
ATOM    235   CB THR    27     -10.406 -77.681 -47.701  1.00  0.00      BSYN  
ATOM    236  OG1 THR    27      -9.266 -77.909 -48.448  1.00  0.00      BSYN  
ATOM    237  HG1 THR    27      -8.619 -77.249 -48.188  1.00  0.00      BSYN  
ATOM    238  CG2 THR    27      -9.984 -77.814 -46.274  1.00  0.00      BSYN  
ATOM    239    C THR    27     -12.374 -77.812 -49.418  1.00  0.00      BSYN  
ATOM    240    O THR    27     -13.104 -76.981 -49.035  1.00  0.00      BSYN  
ATOM    241    N GLU    28     -12.114 -78.190 -50.690  1.00  0.00      BSYN  
ATOM    242    H GLU    28     -11.373 -78.814 -50.835  1.00  0.00      BSYN  
ATOM    243   CA GLU    28     -12.909 -77.748 -51.885  1.00  0.00      BSYN  
ATOM    244   CB GLU    28     -12.031 -77.689 -53.141  1.00  0.00      BSYN  
ATOM    245   CG GLU    28     -11.039 -78.761 -53.206  1.00  0.00      BSYN  
ATOM    246   CD GLU    28     -10.522 -78.924 -54.596  1.00  0.00      BSYN  
ATOM    247  OE1 GLU    28      -9.907 -78.056 -55.164  1.00  0.00      BSYN  
ATOM    248  OE2 GLU    28     -10.938 -79.976 -55.179  1.00  0.00      BSYN  
ATOM    249    C GLU    28     -14.255 -78.408 -52.251  1.00  0.00      BSYN  
ATOM    250    O GLU    28     -15.035 -77.796 -52.935  1.00  0.00      BSYN  
ATOM    251    N ALA    29     -14.279 -79.694 -51.801  1.00  0.00      BSYN  
ATOM    252    H ALA    29     -13.404 -79.915 -51.419  1.00  0.00      BSYN  
ATOM    253   CA ALA    29     -15.499 -80.445 -51.986  1.00  0.00      BSYN  
ATOM    254   CB ALA    29     -15.133 -81.830 -52.523  1.00  0.00      BSYN  
ATOM    255    C ALA    29     -16.359 -80.635 -50.769  1.00  0.00      BSYN  
ATOM    256    O ALA    29     -17.478 -81.080 -50.961  1.00  0.00      BSYN  
ATOM    257    N ALA    30     -16.035 -80.406 -49.479  1.00  0.00      BSYN  
ATOM    258    H ALA    30     -15.275 -79.829 -49.256  1.00  0.00      BSYN  
ATOM    259   CA ALA    30     -16.844 -80.868 -48.341  1.00  0.00      BSYN  
ATOM    260   CB ALA    30     -16.528 -82.295 -48.188  1.00  0.00      BSYN  
ATOM    261    C ALA    30     -16.783 -80.295 -46.943  1.00  0.00      BSYN  
ATOM    262    O ALA    30     -17.686 -80.470 -46.085  1.00  0.00      BSYN  
ATOM    263    N GLU    31     -15.727 -79.523 -46.711  1.00  0.00      BSYN  
ATOM    264    H GLU    31     -14.869 -79.757 -47.123  1.00  0.00      BSYN  
ATOM    265   CA GLU    31     -15.574 -78.531 -45.600  1.00  0.00      BSYN  
ATOM    266   CB GLU    31     -14.150 -78.367 -45.176  1.00  0.00      BSYN  
ATOM    267   CG GLU    31     -13.644 -79.680 -44.697  1.00  0.00      BSYN  
ATOM    268   CD GLU    31     -12.350 -79.781 -44.062  1.00  0.00      BSYN  
ATOM    269  OE1 GLU    31     -11.962 -80.900 -43.924  1.00  0.00      BSYN  
ATOM    270  OE2 GLU    31     -11.708 -78.756 -43.719  1.00  0.00      BSYN  
ATOM    271    C GLU    31     -16.029 -77.119 -46.077  1.00  0.00      BSYN  
ATOM    272    O GLU    31     -15.889 -76.163 -45.284  1.00  0.00      BSYN  
ATOM    273    N LYS    32     -16.263 -76.952 -47.416  1.00  0.00      BSYN  
ATOM    274    H LYS    32     -15.952 -77.563 -48.116  1.00  0.00      BSYN  
ATOM    275   CA LYS    32     -16.795 -75.642 -47.833  1.00  0.00      BSYN  
ATOM    276   CB LYS    32     -15.846 -75.059 -48.885  1.00  0.00      BSYN  
ATOM    277   CG LYS    32     -16.025 -73.586 -49.047  1.00  0.00      BSYN  
ATOM    278   CD LYS    32     -15.907 -73.062 -50.511  1.00  0.00      BSYN  
ATOM    279   CE LYS    32     -15.562 -71.525 -50.805  1.00  0.00      BSYN  
ATOM    280   NZ LYS    32     -15.743 -71.049 -52.200  1.00  0.00      BSYN  
ATOM    281  HZ1 LYS    32     -15.723 -70.017 -52.329  1.00  0.00      BSYN  
ATOM    282  HZ2 LYS    32     -15.113 -71.499 -52.895  1.00  0.00      BSYN  
ATOM    283  HZ3 LYS    32     -16.612 -71.460 -52.597  1.00  0.00      BSYN  
ATOM    284    C LYS    32     -18.271 -75.869 -48.224  1.00  0.00      BSYN  
ATOM    285    O LYS    32     -19.187 -75.270 -47.640  1.00  0.00      BSYN  
ATOM    286    N THR    33     -18.432 -76.829 -49.167  1.00  0.00      BSYN  
ATOM    287    H THR    33     -17.663 -77.149 -49.683  1.00  0.00      BSYN  
ATOM    288   CA THR    33     -19.772 -77.390 -49.398  1.00  0.00      BSYN  
ATOM    289   CB THR    33     -19.904 -77.979 -50.875  1.00  0.00      BSYN  
ATOM    290  OG1 THR    33     -19.291 -77.063 -51.857  1.00  0.00      BSYN  
ATOM    291  HG1 THR    33     -18.666 -77.431 -52.486  1.00  0.00      BSYN  
ATOM    292  CG2 THR    33     -21.329 -78.211 -51.291  1.00  0.00      BSYN  
ATOM    293    C THR    33     -20.077 -78.455 -48.389  1.00  0.00      BSYN  
ATOM    294    O THR    33     -19.664 -79.627 -48.609  1.00  0.00      BSYN  
ATOM    295    N LYS    34     -20.702 -77.946 -47.338  1.00  0.00      BSYN  
ATOM    296    H LYS    34     -20.708 -76.968 -47.269  1.00  0.00      BSYN  
ATOM    297   CA LYS    34     -21.390 -78.754 -46.241  1.00  0.00      BSYN  
ATOM    298   CB LYS    34     -20.542 -78.590 -45.010  1.00  0.00      BSYN  
ATOM    299   CG LYS    34     -20.477 -77.312 -44.137  1.00  0.00      BSYN  
ATOM    300   CD LYS    34     -19.674 -77.496 -42.957  1.00  0.00      BSYN  
ATOM    301   CE LYS    34     -19.146 -76.210 -42.305  1.00  0.00      BSYN  
ATOM    302   NZ LYS    34     -18.584 -76.624 -41.068  1.00  0.00      BSYN  
ATOM    303  HZ1 LYS    34     -17.852 -77.326 -41.301  1.00  0.00      BSYN  
ATOM    304  HZ2 LYS    34     -18.254 -75.768 -40.579  1.00  0.00      BSYN  
ATOM    305  HZ3 LYS    34     -19.325 -77.014 -40.452  1.00  0.00      BSYN  
ATOM    306    C LYS    34     -22.862 -78.518 -46.099  1.00  0.00      BSYN  
ATOM    307    O LYS    34     -23.331 -77.392 -46.139  1.00  0.00      BSYN  
ATOM    308    N GLU    35     -23.671 -79.603 -45.806  1.00  0.00      BSYN  
ATOM    309    H GLU    35     -23.221 -80.320 -45.314  1.00  0.00      BSYN  
ATOM    310   CA GLU    35     -25.031 -79.622 -45.988  1.00  0.00      BSYN  
ATOM    311   CB GLU    35     -25.327 -80.821 -46.857  1.00  0.00      BSYN  
ATOM    312   CG GLU    35     -26.738 -80.517 -47.629  1.00  0.00      BSYN  
ATOM    313   CD GLU    35     -27.874 -81.489 -47.491  1.00  0.00      BSYN  
ATOM    314  OE1 GLU    35     -29.006 -81.127 -47.687  1.00  0.00      BSYN  
ATOM    315  OE2 GLU    35     -27.532 -82.631 -47.038  1.00  0.00      BSYN  
ATOM    316    C GLU    35     -25.808 -79.609 -44.740  1.00  0.00      BSYN  
ATOM    317    O GLU    35     -26.218 -80.636 -44.259  1.00  0.00      BSYN  
ATOM    318    N GLY    36     -26.058 -78.376 -44.326  1.00  0.00      BSYN  
ATOM    319    H GLY    36     -25.456 -77.648 -44.589  1.00  0.00      BSYN  
ATOM    320   CA GLY    36     -27.014 -78.052 -43.188  1.00  0.00      BSYN  
ATOM    321    C GLY    36     -28.427 -77.823 -43.599  1.00  0.00      BSYN  
ATOM    322    O GLY    36     -28.761 -77.392 -44.741  1.00  0.00      BSYN  
ATOM    323    N VAL    37     -29.311 -77.796 -42.599  1.00  0.00      BSYN  
ATOM    324    H VAL    37     -28.986 -77.926 -41.684  1.00  0.00      BSYN  
ATOM    325   CA VAL    37     -30.705 -77.463 -42.919  1.00  0.00      BSYN  
ATOM    326   CB VAL    37     -31.708 -78.658 -42.804  1.00  0.00      BSYN  
ATOM    327  CG1 VAL    37     -31.654 -79.555 -41.582  1.00  0.00      BSYN  
ATOM    328  CG2 VAL    37     -33.187 -78.253 -43.073  1.00  0.00      BSYN  
ATOM    329    C VAL    37     -31.135 -76.128 -42.325  1.00  0.00      BSYN  
ATOM    330    O VAL    37     -31.282 -75.969 -41.086  1.00  0.00      BSYN  
ATOM    331    N LEU    38     -31.401 -75.150 -43.196  1.00  0.00      BSYN  
ATOM    332    H LEU    38     -31.240 -75.323 -44.147  1.00  0.00      BSYN  
ATOM    333   CA LEU    38     -31.693 -73.821 -42.571  1.00  0.00      BSYN  
ATOM    334   CB LEU    38     -30.546 -72.817 -42.850  1.00  0.00      BSYN  
ATOM    335   CG LEU    38     -29.294 -72.887 -41.962  1.00  0.00      BSYN  
ATOM    336  CD1 LEU    38     -28.500 -71.877 -42.642  1.00  0.00      BSYN  
ATOM    337  CD2 LEU    38     -29.627 -72.539 -40.538  1.00  0.00      BSYN  
ATOM    338    C LEU    38     -33.092 -73.243 -42.909  1.00  0.00      BSYN  
ATOM    339    O LEU    38     -33.547 -73.201 -44.030  1.00  0.00      BSYN  
ATOM    340    N TYR    39     -33.761 -73.052 -41.840  1.00  0.00      BSYN  
ATOM    341    H TYR    39     -33.305 -73.232 -40.991  1.00  0.00      BSYN  
ATOM    342   CA TYR    39     -35.128 -72.473 -41.877  1.00  0.00      BSYN  
ATOM    343   CB TYR    39     -35.956 -73.216 -40.854  1.00  0.00      BSYN  
ATOM    344   CG TYR    39     -36.115 -74.626 -41.127  1.00  0.00      BSYN  
ATOM    345  CD1 TYR    39     -35.705 -75.561 -40.221  1.00  0.00      BSYN  
ATOM    346  CE1 TYR    39     -36.004 -76.858 -40.401  1.00  0.00      BSYN  
ATOM    347  CD2 TYR    39     -36.765 -75.093 -42.272  1.00  0.00      BSYN  
ATOM    348  CE2 TYR    39     -37.068 -76.438 -42.462  1.00  0.00      BSYN  
ATOM    349   CZ TYR    39     -36.641 -77.346 -41.536  1.00  0.00      BSYN  
ATOM    350   OH TYR    39     -36.734 -78.748 -41.769  1.00  0.00      BSYN  
ATOM    351   HH TYR    39     -36.170 -79.180 -41.123  1.00  0.00      BSYN  
ATOM    352    C TYR    39     -35.209 -71.013 -41.482  1.00  0.00      BSYN  
ATOM    353    O TYR    39     -36.081 -70.264 -41.987  1.00  0.00      BSYN  
ATOM    354    N VAL    40     -34.332 -70.718 -40.584  1.00  0.00      BSYN  
ATOM    355    H VAL    40     -33.507 -71.246 -40.578  1.00  0.00      BSYN  
ATOM    356   CA VAL    40     -34.417 -69.458 -39.787  1.00  0.00      BSYN  
ATOM    357   CB VAL    40     -34.491 -69.817 -38.265  1.00  0.00      BSYN  
ATOM    358  CG1 VAL    40     -34.585 -68.541 -37.490  1.00  0.00      BSYN  
ATOM    359  CG2 VAL    40     -35.522 -70.868 -37.960  1.00  0.00      BSYN  
ATOM    360    C VAL    40     -33.092 -68.748 -40.142  1.00  0.00      BSYN  
ATOM    361    O VAL    40     -31.997 -69.351 -40.195  1.00  0.00      BSYN  
ATOM    362    N GLY    41     -33.121 -67.487 -40.408  1.00  0.00      BSYN  
ATOM    363    H GLY    41     -33.954 -66.973 -40.368  1.00  0.00      BSYN  
ATOM    364   CA GLY    41     -31.903 -66.758 -40.708  1.00  0.00      BSYN  
ATOM    365    C GLY    41     -32.217 -65.346 -40.504  1.00  0.00      BSYN  
ATOM    366    O GLY    41     -33.365 -64.886 -40.792  1.00  0.00      BSYN  
ATOM    367    N SER    42     -31.170 -64.502 -40.294  1.00  0.00      BSYN  
ATOM    368    H SER    42     -30.203 -64.664 -40.298  1.00  0.00      BSYN  
ATOM    369   CA SER    42     -31.390 -63.108 -39.879  1.00  0.00      BSYN  
ATOM    370   CB SER    42     -31.019 -63.056 -38.400  1.00  0.00      BSYN  
ATOM    371   OG SER    42     -31.724 -63.683 -37.360  1.00  0.00      BSYN  
ATOM    372   HG SER    42     -32.415 -63.024 -37.261  1.00  0.00      BSYN  
ATOM    373    C SER    42     -30.476 -62.234 -40.717  1.00  0.00      BSYN  
ATOM    374    O SER    42     -29.255 -62.632 -40.756  1.00  0.00      BSYN  
ATOM    375    N LYS    43     -31.040 -61.164 -41.383  1.00  0.00      BSYN  
ATOM    376    H LYS    43     -31.892 -60.752 -41.129  1.00  0.00      BSYN  
ATOM    377   CA LYS    43     -30.191 -60.434 -42.386  1.00  0.00      BSYN  
ATOM    378   CB LYS    43     -30.109 -61.295 -43.653  1.00  0.00      BSYN  
ATOM    379   CG LYS    43     -28.963 -61.010 -44.697  1.00  0.00      BSYN  
ATOM    380   CD LYS    43     -29.074 -61.808 -45.971  1.00  0.00      BSYN  
ATOM    381   CE LYS    43     -28.824 -63.318 -45.610  1.00  0.00      BSYN  
ATOM    382   NZ LYS    43     -29.127 -64.200 -46.746  1.00  0.00      BSYN  
ATOM    383  HZ1 LYS    43     -29.197 -63.560 -47.563  1.00  0.00      BSYN  
ATOM    384  HZ2 LYS    43     -28.247 -64.744 -46.849  1.00  0.00      BSYN  
ATOM    385  HZ3 LYS    43     -29.875 -64.922 -46.735  1.00  0.00      BSYN  
ATOM    386    C LYS    43     -30.407 -59.006 -42.709  1.00  0.00      BSYN  
ATOM    387    O LYS    43     -31.546 -58.657 -43.026  1.00  0.00      BSYN  
ATOM    388    N THR    44     -29.481 -58.115 -42.654  1.00  0.00      BSYN  
ATOM    389    H THR    44     -29.725 -57.168 -42.717  1.00  0.00      BSYN  
ATOM    390   CA THR    44     -28.092 -58.365 -42.168  1.00  0.00      BSYN  
ATOM    391   CB THR    44     -27.009 -57.435 -42.774  1.00  0.00      BSYN  
ATOM    392  OG1 THR    44     -27.444 -56.087 -42.718  1.00  0.00      BSYN  
ATOM    393  HG1 THR    44     -27.415 -56.017 -41.761  1.00  0.00      BSYN  
ATOM    394  CG2 THR    44     -26.692 -58.016 -44.146  1.00  0.00      BSYN  
ATOM    395    C THR    44     -27.987 -58.402 -40.663  1.00  0.00      BSYN  
ATOM    396    O THR    44     -28.505 -57.551 -39.960  1.00  0.00      BSYN  
ATOM    397    N ARG    45     -27.291 -59.425 -40.334  1.00  0.00      BSYN  
ATOM    398    H ARG    45     -26.962 -60.033 -41.029  1.00  0.00      BSYN  
ATOM    399   CA ARG    45     -27.044 -59.658 -38.897  1.00  0.00      BSYN  
ATOM    400   CB ARG    45     -28.275 -60.170 -38.289  1.00  0.00      BSYN  
ATOM    401   CG ARG    45     -28.415 -59.982 -36.773  1.00  0.00      BSYN  
ATOM    402   CD ARG    45     -27.736 -60.873 -35.924  1.00  0.00      BSYN  
ATOM    403   NE ARG    45     -28.223 -60.676 -34.578  1.00  0.00      BSYN  
ATOM    404   HE ARG    45     -27.734 -60.174 -33.894  1.00  0.00      BSYN  
ATOM    405   CZ ARG    45     -29.257 -61.211 -34.065  1.00  0.00      BSYN  
ATOM    406  NH1 ARG    45     -29.529 -60.953 -32.752  1.00  0.00      BSYN  
ATOM    407 HH11 ARG    45     -30.222 -61.355 -32.154  1.00  0.00      BSYN  
ATOM    408 HH12 ARG    45     -28.856 -60.372 -32.295  1.00  0.00      BSYN  
ATOM    409  NH2 ARG    45     -30.079 -61.924 -34.857  1.00  0.00      BSYN  
ATOM    410 HH21 ARG    45     -30.832 -62.489 -34.518  1.00  0.00      BSYN  
ATOM    411 HH22 ARG    45     -29.643 -62.211 -35.710  1.00  0.00      BSYN  
ATOM    412    C ARG    45     -25.795 -60.499 -38.652  1.00  0.00      BSYN  
ATOM    413    O ARG    45     -25.666 -61.666 -39.082  1.00  0.00      BSYN  
ATOM    414    N GLU    46     -24.818 -59.974 -37.833  1.00  0.00      BSYN  
ATOM    415    H GLU    46     -24.870 -59.037 -37.548  1.00  0.00      BSYN  
ATOM    416   CA GLU    46     -23.456 -60.557 -37.893  1.00  0.00      BSYN  
ATOM    417   CB GLU    46     -22.287 -59.519 -37.932  1.00  0.00      BSYN  
ATOM    418   CG GLU    46     -22.160 -58.707 -39.191  1.00  0.00      BSYN  
ATOM    419   CD GLU    46     -21.330 -59.338 -40.268  1.00  0.00      BSYN  
ATOM    420  OE1 GLU    46     -20.308 -58.828 -40.564  1.00  0.00      BSYN  
ATOM    421  OE2 GLU    46     -21.838 -60.302 -40.840  1.00  0.00      BSYN  
ATOM    422    C GLU    46     -23.387 -61.535 -36.747  1.00  0.00      BSYN  
ATOM    423    O GLU    46     -22.496 -62.394 -36.848  1.00  0.00      BSYN  
ATOM    424    N GLY    47     -24.220 -61.582 -35.685  1.00  0.00      BSYN  
ATOM    425    H GLY    47     -24.950 -60.930 -35.636  1.00  0.00      BSYN  
ATOM    426   CA GLY    47     -24.344 -62.619 -34.703  1.00  0.00      BSYN  
ATOM    427    C GLY    47     -23.263 -62.644 -33.621  1.00  0.00      BSYN  
ATOM    428    O GLY    47     -23.472 -62.252 -32.536  1.00  0.00      BSYN  
ATOM    429    N VAL    48     -22.017 -63.005 -34.122  1.00  0.00      BSYN  
ATOM    430    H VAL    48     -21.879 -62.929 -35.090  1.00  0.00      BSYN  
ATOM    431   CA VAL    48     -20.901 -63.497 -33.435  1.00  0.00      BSYN  
ATOM    432   CB VAL    48     -19.912 -64.434 -34.225  1.00  0.00      BSYN  
ATOM    433  CG1 VAL    48     -18.896 -63.639 -35.112  1.00  0.00      BSYN  
ATOM    434  CG2 VAL    48     -19.421 -65.553 -33.407  1.00  0.00      BSYN  
ATOM    435    C VAL    48     -20.191 -62.333 -32.671  1.00  0.00      BSYN  
ATOM    436    O VAL    48     -19.966 -62.386 -31.482  1.00  0.00      BSYN  
ATOM    437    N VAL    49     -20.031 -61.207 -33.255  1.00  0.00      BSYN  
ATOM    438    H VAL    49     -20.245 -61.232 -34.211  1.00  0.00      BSYN  
ATOM    439   CA VAL    49     -19.313 -60.130 -32.560  1.00  0.00      BSYN  
ATOM    440   CB VAL    49     -18.511 -59.295 -33.594  1.00  0.00      BSYN  
ATOM    441  CG1 VAL    49     -17.338 -59.979 -34.275  1.00  0.00      BSYN  
ATOM    442  CG2 VAL    49     -19.241 -58.562 -34.710  1.00  0.00      BSYN  
ATOM    443    C VAL    49     -20.385 -59.238 -31.847  1.00  0.00      BSYN  
ATOM    444    O VAL    49     -20.018 -58.645 -30.771  1.00  0.00      BSYN  
ATOM    445    N GLN    50     -21.735 -59.238 -32.230  1.00  0.00      BSYN  
ATOM    446    H GLN    50     -21.784 -59.860 -32.985  1.00  0.00      BSYN  
ATOM    447   CA GLN    50     -22.833 -58.545 -31.573  1.00  0.00      BSYN  
ATOM    448   CB GLN    50     -24.134 -58.468 -32.417  1.00  0.00      BSYN  
ATOM    449   CG GLN    50     -24.057 -57.300 -33.347  1.00  0.00      BSYN  
ATOM    450   CD GLN    50     -23.266 -57.732 -34.557  1.00  0.00      BSYN  
ATOM    451  OE1 GLN    50     -23.788 -58.617 -35.204  1.00  0.00      BSYN  
ATOM    452  NE2 GLN    50     -22.087 -57.225 -34.789  1.00  0.00      BSYN  
ATOM    453 HE21 GLN    50     -21.698 -56.490 -34.271  1.00  0.00      BSYN  
ATOM    454 HE22 GLN    50     -21.569 -57.823 -35.368  1.00  0.00      BSYN  
ATOM    455    C GLN    50     -23.030 -58.947 -30.102  1.00  0.00      BSYN  
ATOM    456    O GLN    50     -23.458 -58.141 -29.306  1.00  0.00      BSYN  
ATOM    457    N GLY    51     -22.888 -60.239 -29.842  1.00  0.00      BSYN  
ATOM    458    H GLY    51     -22.809 -60.841 -30.611  1.00  0.00      BSYN  
ATOM    459   CA GLY    51     -22.788 -60.741 -28.426  1.00  0.00      BSYN  
ATOM    460    C GLY    51     -23.056 -62.224 -28.220  1.00  0.00      BSYN  
ATOM    461    O GLY    51     -23.035 -62.721 -27.110  1.00  0.00      BSYN  
ATOM    462    N VAL    52     -23.375 -63.075 -29.245  1.00  0.00      BSYN  
ATOM    463    H VAL    52     -23.336 -62.497 -30.035  1.00  0.00      BSYN  
ATOM    464   CA VAL    52     -23.760 -64.453 -29.147  1.00  0.00      BSYN  
ATOM    465   CB VAL    52     -24.904 -64.785 -30.275  1.00  0.00      BSYN  
ATOM    466  CG1 VAL    52     -25.022 -66.352 -30.208  1.00  0.00      BSYN  
ATOM    467  CG2 VAL    52     -26.157 -63.960 -29.884  1.00  0.00      BSYN  
ATOM    468    C VAL    52     -22.590 -65.326 -29.162  1.00  0.00      BSYN  
ATOM    469    O VAL    52     -21.925 -65.581 -30.065  1.00  0.00      BSYN  
ATOM    470    N ALA    53     -22.202 -65.587 -27.862  1.00  0.00      BSYN  
ATOM    471    H ALA    53     -22.610 -65.200 -27.059  1.00  0.00      BSYN  
ATOM    472   CA ALA    53     -21.058 -66.348 -27.451  1.00  0.00      BSYN  
ATOM    473   CB ALA    53     -20.325 -65.733 -26.205  1.00  0.00      BSYN  
ATOM    474    C ALA    53     -21.282 -67.801 -27.023  1.00  0.00      BSYN  
ATOM    475    O ALA    53     -20.691 -68.453 -26.070  1.00  0.00      BSYN  
ATOM    476    N SER    54     -22.158 -68.380 -27.784  1.00  0.00      BSYN  
ATOM    477    H SER    54     -22.493 -67.834 -28.525  1.00  0.00      BSYN  
ATOM    478   CA SER    54     -22.537 -69.800 -27.736  1.00  0.00      BSYN  
ATOM    479   CB SER    54     -23.682 -69.997 -26.642  1.00  0.00      BSYN  
ATOM    480   OG SER    54     -23.302 -69.641 -25.319  1.00  0.00      BSYN  
ATOM    481   HG SER    54     -22.387 -69.372 -25.428  1.00  0.00      BSYN  
ATOM    482    C SER    54     -22.988 -70.357 -29.059  1.00  0.00      BSYN  
ATOM    483    O SER    54     -23.613 -69.770 -29.896  1.00  0.00      BSYN  
ATOM    484    N VAL    55     -22.197 -71.369 -29.338  1.00  0.00      BSYN  
ATOM    485    H VAL    55     -21.490 -71.568 -28.689  1.00  0.00      BSYN  
ATOM    486   CA VAL    55     -22.633 -72.298 -30.361  1.00  0.00      BSYN  
ATOM    487   CB VAL    55     -22.058 -71.958 -31.813  1.00  0.00      BSYN  
ATOM    488  CG1 VAL    55     -20.533 -72.094 -31.956  1.00  0.00      BSYN  
ATOM    489  CG2 VAL    55     -22.678 -72.669 -32.967  1.00  0.00      BSYN  
ATOM    490    C VAL    55     -22.515 -73.734 -29.913  1.00  0.00      BSYN  
ATOM    491    O VAL    55     -21.546 -74.424 -29.782  1.00  0.00      BSYN  
ATOM    492    N ALA    56     -23.737 -74.222 -29.689  1.00  0.00      BSYN  
ATOM    493    H ALA    56     -24.516 -73.628 -29.667  1.00  0.00      BSYN  
ATOM    494   CA ALA    56     -23.993 -75.654 -29.651  1.00  0.00      BSYN  
ATOM    495   CB ALA    56     -24.518 -76.180 -28.300  1.00  0.00      BSYN  
ATOM    496    C ALA    56     -25.048 -75.972 -30.706  1.00  0.00      BSYN  
ATOM    497    O ALA    56     -26.267 -75.724 -30.369  1.00  0.00      BSYN  
ATOM    498    N GLU    57     -24.642 -76.395 -31.874  1.00  0.00      BSYN  
ATOM    499    H GLU    57     -23.669 -76.489 -31.941  1.00  0.00      BSYN  
ATOM    500   CA GLU    57     -25.558 -76.919 -32.888  1.00  0.00      BSYN  
ATOM    501   CB GLU    57     -25.822 -75.907 -33.938  1.00  0.00      BSYN  
ATOM    502   CG GLU    57     -26.732 -74.704 -33.554  1.00  0.00      BSYN  
ATOM    503   CD GLU    57     -26.568 -73.385 -34.276  1.00  0.00      BSYN  
ATOM    504  OE1 GLU    57     -26.320 -72.343 -33.630  1.00  0.00      BSYN  
ATOM    505  OE2 GLU    57     -26.826 -73.295 -35.499  1.00  0.00      BSYN  
ATOM    506    C GLU    57     -25.215 -78.236 -33.406  1.00  0.00      BSYN  
ATOM    507    O GLU    57     -24.137 -78.828 -33.260  1.00  0.00      BSYN  
ATOM    508    N LYS    58     -26.249 -78.778 -33.949  1.00  0.00      BSYN  
ATOM    509    H LYS    58     -27.119 -78.357 -33.790  1.00  0.00      BSYN  
ATOM    510   CA LYS    58     -26.116 -79.963 -34.843  1.00  0.00      BSYN  
ATOM    511   CB LYS    58     -27.350 -80.733 -35.036  1.00  0.00      BSYN  
ATOM    512   CG LYS    58     -28.347 -79.943 -35.735  1.00  0.00      BSYN  
ATOM    513   CD LYS    58     -29.612 -80.831 -35.818  1.00  0.00      BSYN  
ATOM    514   CE LYS    58     -30.401 -80.004 -36.759  1.00  0.00      BSYN  
ATOM    515   NZ LYS    58     -31.759 -80.593 -36.902  1.00  0.00      BSYN  
ATOM    516  HZ1 LYS    58     -31.507 -81.525 -37.288  1.00  0.00      BSYN  
ATOM    517  HZ2 LYS    58     -32.331 -80.686 -36.038  1.00  0.00      BSYN  
ATOM    518  HZ3 LYS    58     -32.181 -80.244 -37.786  1.00  0.00      BSYN  
ATOM    519    C LYS    58     -25.443 -79.752 -36.155  1.00  0.00      BSYN  
ATOM    520    O LYS    58     -24.652 -80.563 -36.604  1.00  0.00      BSYN  
ATOM    521    N THR    59     -25.803 -78.580 -36.770  1.00  0.00      BSYN  
ATOM    522    H THR    59     -26.224 -77.920 -36.181  1.00  0.00      BSYN  
ATOM    523   CA THR    59     -25.328 -78.210 -38.105  1.00  0.00      BSYN  
ATOM    524   CB THR    59     -26.396 -77.359 -38.842  1.00  0.00      BSYN  
ATOM    525  OG1 THR    59     -26.780 -76.285 -37.905  1.00  0.00      BSYN  
ATOM    526  HG1 THR    59     -27.596 -75.898 -38.232  1.00  0.00      BSYN  
ATOM    527  CG2 THR    59     -27.709 -78.166 -39.208  1.00  0.00      BSYN  
ATOM    528    C THR    59     -23.964 -77.537 -38.152  1.00  0.00      BSYN  
ATOM    529    O THR    59     -23.159 -78.063 -38.953  1.00  0.00      BSYN  
ATOM    530    N LYS    60     -23.625 -76.570 -37.288  1.00  0.00      BSYN  
ATOM    531    H LYS    60     -24.274 -76.376 -36.580  1.00  0.00      BSYN  
ATOM    532   CA LYS    60     -22.272 -76.192 -36.974  1.00  0.00      BSYN  
ATOM    533   CB LYS    60     -22.058 -74.672 -36.683  1.00  0.00      BSYN  
ATOM    534   CG LYS    60     -22.304 -73.831 -37.947  1.00  0.00      BSYN  
ATOM    535   CD LYS    60     -21.707 -72.339 -37.783  1.00  0.00      BSYN  
ATOM    536   CE LYS    60     -21.223 -71.798 -39.081  1.00  0.00      BSYN  
ATOM    537   NZ LYS    60     -20.563 -70.534 -38.910  1.00  0.00      BSYN  
ATOM    538  HZ1 LYS    60     -19.623 -70.647 -38.478  1.00  0.00      BSYN  
ATOM    539  HZ2 LYS    60     -20.801 -70.028 -39.786  1.00  0.00      BSYN  
ATOM    540  HZ3 LYS    60     -21.274 -70.124 -38.271  1.00  0.00      BSYN  
ATOM    541    C LYS    60     -21.709 -76.926 -35.811  1.00  0.00      BSYN  
ATOM    542    O LYS    60     -22.174 -76.792 -34.660  1.00  0.00      BSYN  
ATOM    543    N GLU    61     -20.861 -77.856 -36.202  1.00  0.00      BSYN  
ATOM    544    H GLU    61     -20.916 -78.178 -37.126  1.00  0.00      BSYN  
ATOM    545   CA GLU    61     -19.821 -78.337 -35.387  1.00  0.00      BSYN  
ATOM    546   CB GLU    61     -20.012 -79.822 -35.179  1.00  0.00      BSYN  
ATOM    547   CG GLU    61     -18.794 -80.593 -34.828  1.00  0.00      BSYN  
ATOM    548   CD GLU    61     -19.136 -82.125 -34.908  1.00  0.00      BSYN  
ATOM    549  OE1 GLU    61     -19.307 -82.753 -33.839  1.00  0.00      BSYN  
ATOM    550  OE2 GLU    61     -19.145 -82.634 -36.070  1.00  0.00      BSYN  
ATOM    551    C GLU    61     -18.421 -77.954 -35.937  1.00  0.00      BSYN  
ATOM    552    O GLU    61     -18.137 -78.407 -37.068  1.00  0.00      BSYN  
ATOM    553    N GLN    62     -17.728 -77.106 -35.236  1.00  0.00      BSYN  
ATOM    554    H GLN    62     -18.070 -76.795 -34.372  1.00  0.00      BSYN  
ATOM    555   CA GLN    62     -16.420 -76.723 -35.633  1.00  0.00      BSYN  
ATOM    556   CB GLN    62     -16.039 -75.241 -35.237  1.00  0.00      BSYN  
ATOM    557   CG GLN    62     -14.648 -74.637 -35.523  1.00  0.00      BSYN  
ATOM    558   CD GLN    62     -14.819 -73.111 -35.458  1.00  0.00      BSYN  
ATOM    559  OE1 GLN    62     -15.922 -72.601 -35.430  1.00  0.00      BSYN  
ATOM    560  NE2 GLN    62     -13.694 -72.428 -35.265  1.00  0.00      BSYN  
ATOM    561 HE21 GLN    62     -13.682 -71.491 -34.980  1.00  0.00      BSYN  
ATOM    562 HE22 GLN    62     -12.831 -72.842 -35.477  1.00  0.00      BSYN  
ATOM    563    C GLN    62     -15.500 -77.865 -35.382  1.00  0.00      BSYN  
ATOM    564    O GLN    62     -15.572 -78.456 -34.301  1.00  0.00      BSYN  
ATOM    565    N ALA    63     -14.605 -78.184 -36.344  1.00  0.00      BSYN  
ATOM    566    H ALA    63     -14.763 -77.628 -37.136  1.00  0.00      BSYN  
ATOM    567   CA ALA    63     -13.704 -79.317 -36.513  1.00  0.00      BSYN  
ATOM    568   CB ALA    63     -13.352 -79.443 -38.006  1.00  0.00      BSYN  
ATOM    569    C ALA    63     -12.486 -78.834 -35.691  1.00  0.00      BSYN  
ATOM    570    O ALA    63     -11.872 -77.743 -35.830  1.00  0.00      BSYN  
ATOM    571    N SER    64     -12.157 -79.779 -34.779  1.00  0.00      BSYN  
ATOM    572    H SER    64     -12.496 -80.689 -34.644  1.00  0.00      BSYN  
ATOM    573   CA SER    64     -10.872 -79.467 -34.112  1.00  0.00      BSYN  
ATOM    574   CB SER    64     -10.929 -79.953 -32.722  1.00  0.00      BSYN  
ATOM    575   OG SER    64     -11.273 -81.383 -32.322  1.00  0.00      BSYN  
ATOM    576   HG SER    64     -12.134 -81.488 -31.909  1.00  0.00      BSYN  
ATOM    577    C SER    64      -9.693 -80.122 -34.850  1.00  0.00      BSYN  
ATOM    578    O SER    64      -8.687 -79.523 -35.007  1.00  0.00      BSYN  
ATOM    579    N HIS    65      -9.613 -81.464 -35.021  1.00  0.00      BSYN  
ATOM    580    H HIS    65     -10.222 -82.076 -34.558  1.00  0.00      BSYN  
ATOM    581   CA HIS    65      -8.392 -82.085 -35.527  1.00  0.00      BSYN  
ATOM    582   CB HIS    65      -8.508 -83.539 -35.384  1.00  0.00      BSYN  
ATOM    583   CG HIS    65      -9.423 -84.299 -36.337  1.00  0.00      BSYN  
ATOM    584  ND1 HIS    65      -9.157 -85.114 -37.381  1.00  0.00      BSYN  
ATOM    585  HD1 HIS    65      -8.267 -85.434 -37.638  1.00  0.00      BSYN  
ATOM    586  CD2 HIS    65     -10.840 -84.167 -36.214  1.00  0.00      BSYN  
ATOM    587  NE2 HIS    65     -11.409 -84.976 -37.078  1.00  0.00      BSYN  
ATOM    588  CE1 HIS    65     -10.405 -85.484 -37.766  1.00  0.00      BSYN  
ATOM    589    C HIS    65      -7.846 -81.594 -36.879  1.00  0.00      BSYN  
ATOM    590    O HIS    65      -6.646 -81.678 -37.299  1.00  0.00      BSYN  
ATOM    591    N LEU    66      -8.816 -81.147 -37.668  1.00  0.00      BSYN  
ATOM    592    H LEU    66      -9.758 -81.310 -37.453  1.00  0.00      BSYN  
ATOM    593   CA LEU    66      -8.484 -80.586 -38.953  1.00  0.00      BSYN  
ATOM    594   CB LEU    66      -9.793 -80.602 -39.718  1.00  0.00      BSYN  
ATOM    595   CG LEU    66     -10.344 -82.032 -40.162  1.00  0.00      BSYN  
ATOM    596  CD1 LEU    66     -11.898 -82.025 -40.182  1.00  0.00      BSYN  
ATOM    597  CD2 LEU    66      -9.597 -82.611 -41.397  1.00  0.00      BSYN  
ATOM    598    C LEU    66      -7.851 -79.209 -38.833  1.00  0.00      BSYN  
ATOM    599    O LEU    66      -6.861 -78.924 -39.544  1.00  0.00      BSYN  
ATOM    600    N GLY    67      -8.374 -78.424 -37.920  1.00  0.00      BSYN  
ATOM    601    H GLY    67      -8.848 -78.756 -37.129  1.00  0.00      BSYN  
ATOM    602   CA GLY    67      -8.346 -76.907 -38.129  1.00  0.00      BSYN  
ATOM    603    C GLY    67      -7.983 -76.125 -36.934  1.00  0.00      BSYN  
ATOM    604    O GLY    67      -8.805 -76.035 -35.943  1.00  0.00      BSYN  
ATOM    605    N GLY    68      -6.737 -75.614 -36.826  1.00  0.00      BSYN  
ATOM    606    H GLY    68      -6.439 -75.233 -35.973  1.00  0.00      BSYN  
ATOM    607   CA GLY    68      -5.672 -75.676 -37.841  1.00  0.00      BSYN  
ATOM    608    C GLY    68      -4.568 -76.723 -37.523  1.00  0.00      BSYN  
ATOM    609    O GLY    68      -3.550 -76.727 -38.228  1.00  0.00      BSYN  
ATOM    610    N ALA    69      -4.808 -77.738 -36.762  1.00  0.00      BSYN  
ATOM    611    H ALA    69      -5.630 -77.782 -36.229  1.00  0.00      BSYN  
ATOM    612   CA ALA    69      -3.726 -78.713 -36.450  1.00  0.00      BSYN  
ATOM    613   CB ALA    69      -4.479 -79.675 -35.500  1.00  0.00      BSYN  
ATOM    614    C ALA    69      -3.002 -79.620 -37.463  1.00  0.00      BSYN  
ATOM    615    O ALA    69      -1.821 -79.605 -37.448  1.00  0.00      BSYN  
ATOM    616    N VAL    70      -3.716 -80.376 -38.380  1.00  0.00      BSYN  
ATOM    617    H VAL    70      -4.680 -80.315 -38.544  1.00  0.00      BSYN  
ATOM    618   CA VAL    70      -2.862 -81.223 -39.313  1.00  0.00      BSYN  
ATOM    619   CB VAL    70      -3.681 -82.560 -39.341  1.00  0.00      BSYN  
ATOM    620  CG1 VAL    70      -5.052 -82.540 -40.053  1.00  0.00      BSYN  
ATOM    621  CG2 VAL    70      -2.825 -83.830 -39.824  1.00  0.00      BSYN  
ATOM    622    C VAL    70      -2.401 -80.646 -40.663  1.00  0.00      BSYN  
ATOM    623    O VAL    70      -1.198 -80.794 -40.958  1.00  0.00      BSYN  
ATOM    624    N PHE    71      -3.374 -80.015 -41.294  1.00  0.00      BSYN  
ATOM    625    H PHE    71      -4.166 -79.580 -40.913  1.00  0.00      BSYN  
ATOM    626   CA PHE    71      -3.219 -79.511 -42.666  1.00  0.00      BSYN  
ATOM    627   CB PHE    71      -4.617 -79.621 -43.399  1.00  0.00      BSYN  
ATOM    628   CG PHE    71      -4.831 -80.937 -44.156  1.00  0.00      BSYN  
ATOM    629  CD1 PHE    71      -5.344 -80.893 -45.477  1.00  0.00      BSYN  
ATOM    630  CD2 PHE    71      -4.523 -82.189 -43.554  1.00  0.00      BSYN  
ATOM    631  CE1 PHE    71      -5.413 -82.025 -46.292  1.00  0.00      BSYN  
ATOM    632  CE2 PHE    71      -4.663 -83.313 -44.423  1.00  0.00      BSYN  
ATOM    633   CZ PHE    71      -5.034 -83.224 -45.693  1.00  0.00      BSYN  
ATOM    634    C PHE    71      -2.623 -78.021 -42.771  1.00  0.00      BSYN  
ATOM    635    O PHE    71      -2.957 -77.175 -43.550  1.00  0.00      BSYN  
ATOM    636    N SER    72      -1.510 -78.002 -41.985  1.00  0.00      BSYN  
ATOM    637    H SER    72      -1.146 -78.879 -41.743  1.00  0.00      BSYN  
ATOM    638   CA SER    72      -0.825 -76.751 -41.634  1.00  0.00      BSYN  
ATOM    639   CB SER    72      -1.727 -75.617 -41.064  1.00  0.00      BSYN  
ATOM    640   OG SER    72      -2.444 -74.894 -42.040  1.00  0.00      BSYN  
ATOM    641   HG SER    72      -3.001 -75.524 -42.503  1.00  0.00      BSYN  
ATOM    642    C SER    72       0.209 -77.073 -40.614  1.00  0.00      BSYN  
ATOM    643    O SER    72       1.407 -76.863 -40.862  1.00  0.00      BSYN  
ATOM    644    N GLY    73      -0.146 -77.834 -39.540  1.00  0.00      BSYN  
ATOM    645    H GLY    73      -0.543 -78.710 -39.729  1.00  0.00      BSYN  
ATOM    646   CA GLY    73       0.698 -77.706 -38.310  1.00  0.00      BSYN  
ATOM    647    C GLY    73       1.288 -79.024 -37.909  1.00  0.00      BSYN  
ATOM    648    O GLY    73       1.850 -79.216 -36.806  1.00  0.00      BSYN  
ATOM    649    N ALA    74       1.278 -80.070 -38.778  1.00  0.00      BSYN  
ATOM    650    H ALA    74       0.666 -79.935 -39.531  1.00  0.00      BSYN  
ATOM    651   CA ALA    74       1.876 -81.304 -38.517  1.00  0.00      BSYN  
ATOM    652   CB ALA    74       1.909 -82.169 -39.826  1.00  0.00      BSYN  
ATOM    653    C ALA    74       3.312 -81.479 -37.987  1.00  0.00      BSYN  
ATOM    654    O ALA    74       4.254 -81.122 -38.634  1.00  0.00      BSYN  
ATOM    655    N GLY    75       3.468 -82.083 -36.770  1.00  0.00      BSYN  
ATOM    656    H GLY    75       2.588 -82.210 -36.358  1.00  0.00      BSYN  
ATOM    657   CA GLY    75       4.706 -82.355 -36.009  1.00  0.00      BSYN  
ATOM    658    C GLY    75       4.596 -82.321 -34.476  1.00  0.00      BSYN  
ATOM    659    O GLY    75       4.240 -83.331 -33.868  1.00  0.00      BSYN  
ATOM    660    N ASN    76       4.921 -81.188 -33.888  1.00  0.00      BSYN  
ATOM    661    H ASN    76       5.476 -80.611 -34.453  1.00  0.00      BSYN  
ATOM    662   CA ASN    76       4.643 -81.011 -32.394  1.00  0.00      BSYN  
ATOM    663   CB ASN    76       5.688 -80.223 -31.593  1.00  0.00      BSYN  
ATOM    664   CG ASN    76       5.585 -79.840 -30.155  1.00  0.00      BSYN  
ATOM    665  OD1 ASN    76       5.658 -80.626 -29.225  1.00  0.00      BSYN  
ATOM    666  ND2 ASN    76       5.799 -78.569 -29.813  1.00  0.00      BSYN  
ATOM    667 HD21 ASN    76       5.729 -78.443 -28.843  1.00  0.00      BSYN  
ATOM    668 HD22 ASN    76       6.089 -77.972 -30.534  1.00  0.00      BSYN  
ATOM    669    C ASN    76       3.233 -80.606 -31.898  1.00  0.00      BSYN  
ATOM    670    O ASN    76       2.979 -79.528 -31.274  1.00  0.00      BSYN  
ATOM    671    N ILE    77       2.253 -81.548 -32.059  1.00  0.00      BSYN  
ATOM    672    H ILE    77       2.584 -82.270 -32.633  1.00  0.00      BSYN  
ATOM    673   CA ILE    77       0.852 -81.234 -31.694  1.00  0.00      BSYN  
ATOM    674   CB ILE    77      -0.225 -81.129 -32.837  1.00  0.00      BSYN  
ATOM    675  CG2 ILE    77      -0.667 -79.665 -32.905  1.00  0.00      BSYN  
ATOM    676  CG1 ILE    77       0.292 -81.574 -34.337  1.00  0.00      BSYN  
ATOM    677   CD ILE    77      -0.798 -82.159 -35.087  1.00  0.00      BSYN  
ATOM    678    C ILE    77       0.399 -82.280 -30.740  1.00  0.00      BSYN  
ATOM    679    O ILE    77       0.637 -83.464 -31.047  1.00  0.00      BSYN  
ATOM    680    N ALA    78      -0.175 -81.950 -29.561  1.00  0.00      BSYN  
ATOM    681    H ALA    78      -0.639 -81.088 -29.515  1.00  0.00      BSYN  
ATOM    682   CA ALA    78      -0.372 -82.960 -28.555  1.00  0.00      BSYN  
ATOM    683   CB ALA    78       0.405 -82.598 -27.167  1.00  0.00      BSYN  
ATOM    684    C ALA    78      -1.883 -83.068 -28.233  1.00  0.00      BSYN  
ATOM    685    O ALA    78      -2.397 -82.162 -27.602  1.00  0.00      BSYN  
ATOM    686    N ALA    79      -2.458 -84.150 -28.624  1.00  0.00      BSYN  
ATOM    687    H ALA    79      -1.913 -84.614 -29.293  1.00  0.00      BSYN  
ATOM    688   CA ALA    79      -3.807 -84.633 -28.482  1.00  0.00      BSYN  
ATOM    689   CB ALA    79      -4.004 -85.585 -29.592  1.00  0.00      BSYN  
ATOM    690    C ALA    79      -3.895 -85.385 -27.107  1.00  0.00      BSYN  
ATOM    691    O ALA    79      -3.779 -86.629 -26.983  1.00  0.00      BSYN  
ATOM    692    N ALA    80      -4.398 -84.657 -26.121  1.00  0.00      BSYN  
ATOM    693    H ALA    80      -4.948 -83.896 -26.400  1.00  0.00      BSYN  
ATOM    694   CA ALA    80      -4.354 -85.060 -24.738  1.00  0.00      BSYN  
ATOM    695   CB ALA    80      -3.993 -83.817 -23.880  1.00  0.00      BSYN  
ATOM    696    C ALA    80      -5.637 -85.594 -24.034  1.00  0.00      BSYN  
ATOM    697    O ALA    80      -5.775 -85.613 -22.804  1.00  0.00      BSYN  
ATOM    698    N THR    81      -6.708 -85.938 -24.805  1.00  0.00      BSYN  
ATOM    699    H THR    81      -6.569 -86.141 -25.753  1.00  0.00      BSYN  
ATOM    700   CA THR    81      -8.003 -86.320 -24.191  1.00  0.00      BSYN  
ATOM    701   CB THR    81      -9.092 -85.778 -25.202  1.00  0.00      BSYN  
ATOM    702  OG1 THR    81      -8.796 -84.398 -25.233  1.00  0.00      BSYN  
ATOM    703  HG1 THR    81      -9.535 -83.796 -25.342  1.00  0.00      BSYN  
ATOM    704  CG2 THR    81     -10.377 -85.658 -24.517  1.00  0.00      BSYN  
ATOM    705    C THR    81      -8.125 -87.738 -23.699  1.00  0.00      BSYN  
ATOM    706    O THR    81      -8.341 -88.665 -24.481  1.00  0.00      BSYN  
ATOM    707    N GLY    82      -7.839 -87.780 -22.415  1.00  0.00      BSYN  
ATOM    708    H GLY    82      -7.513 -86.947 -22.015  1.00  0.00      BSYN  
ATOM    709   CA GLY    82      -8.133 -89.012 -21.651  1.00  0.00      BSYN  
ATOM    710    C GLY    82      -7.907 -88.951 -20.103  1.00  0.00      BSYN  
ATOM    711    O GLY    82      -7.818 -87.855 -19.495  1.00  0.00      BSYN  
ATOM    712    N LEU    83      -7.738 -90.135 -19.474  1.00  0.00      BSYN  
ATOM    713    H LEU    83      -7.257 -90.168 -18.621  1.00  0.00      BSYN  
ATOM    714   CA LEU    83      -8.014 -91.457 -20.087  1.00  0.00      BSYN  
ATOM    715   CB LEU    83      -6.969 -92.387 -19.588  1.00  0.00      BSYN  
ATOM    716   CG LEU    83      -5.558 -92.087 -20.162  1.00  0.00      BSYN  
ATOM    717  CD1 LEU    83      -4.629 -92.392 -19.046  1.00  0.00      BSYN  
ATOM    718  CD2 LEU    83      -5.136 -92.795 -21.380  1.00  0.00      BSYN  
ATOM    719    C LEU    83      -9.387 -92.093 -19.908  1.00  0.00      BSYN  
ATOM    720    O LEU    83     -10.034 -91.992 -18.828  1.00  0.00      BSYN  
ATOM    721    N VAL    84      -9.847 -92.641 -20.993  1.00  0.00      BSYN  
ATOM    722    H VAL    84      -9.357 -92.723 -21.838  1.00  0.00      BSYN  
ATOM    723   CA VAL    84     -11.202 -93.203 -20.942  1.00  0.00      BSYN  
ATOM    724   CB VAL    84     -11.931 -92.311 -22.033  1.00  0.00      BSYN  
ATOM    725  CG1 VAL    84     -11.944 -93.024 -23.343  1.00  0.00      BSYN  
ATOM    726  CG2 VAL    84     -13.326 -92.088 -21.685  1.00  0.00      BSYN  
ATOM    727    C VAL    84     -11.403 -94.730 -20.867  1.00  0.00      BSYN  
ATOM    728    O VAL    84     -10.459 -95.447 -21.282  1.00  0.00      BSYN  
ATOM    729    N LYS    85     -12.542 -95.204 -20.324  1.00  0.00      BSYN  
ATOM    730    H LYS    85     -13.139 -94.543 -19.915  1.00  0.00      BSYN  
ATOM    731   CA LYS    85     -12.882 -96.553 -20.388  1.00  0.00      BSYN  
ATOM    732   CB LYS    85     -12.808 -97.079 -18.985  1.00  0.00      BSYN  
ATOM    733   CG LYS    85     -11.544 -97.575 -18.622  1.00  0.00      BSYN  
ATOM    734   CD LYS    85     -11.534 -98.615 -17.490  1.00  0.00      BSYN  
ATOM    735   CE LYS    85     -10.059 -99.234 -17.573  1.00  0.00      BSYN  
ATOM    736   NZ LYS    85      -9.829-100.131 -18.802  1.00  0.00      BSYN  
ATOM    737  HZ1 LYS    85     -10.269 -99.827 -19.694  1.00  0.00      BSYN  
ATOM    738  HZ2 LYS    85      -8.796-100.137 -18.922  1.00  0.00      BSYN  
ATOM    739  HZ3 LYS    85     -10.150-101.098 -18.597  1.00  0.00      BSYN  
ATOM    740    C LYS    85     -14.376 -96.390 -20.854  1.00  0.00      BSYN  
ATOM    741    O LYS    85     -15.139 -95.830 -20.153  1.00  0.00      BSYN  
ATOM    742    N ARG    86     -14.607 -97.128 -21.925  1.00  0.00      BSYN  
ATOM    743    H ARG    86     -13.821 -97.501 -22.375  1.00  0.00      BSYN  
ATOM    744   CA ARG    86     -15.987 -97.503 -22.224  1.00  0.00      BSYN  
ATOM    745   CB ARG    86     -16.159 -97.462 -23.689  1.00  0.00      BSYN  
ATOM    746   CG ARG    86     -16.092 -96.158 -24.337  1.00  0.00      BSYN  
ATOM    747   CD ARG    86     -16.186 -96.324 -25.873  1.00  0.00      BSYN  
ATOM    748   NE ARG    86     -15.948 -95.001 -26.512  1.00  0.00      BSYN  
ATOM    749   HE ARG    86     -16.468 -94.263 -26.130  1.00  0.00      BSYN  
ATOM    750   CZ ARG    86     -14.876 -94.796 -27.254  1.00  0.00      BSYN  
ATOM    751  NH1 ARG    86     -13.781 -95.675 -27.217  1.00  0.00      BSYN  
ATOM    752 HH11 ARG    86     -12.943 -95.358 -27.662  1.00  0.00      BSYN  
ATOM    753 HH12 ARG    86     -13.876 -96.497 -26.656  1.00  0.00      BSYN  
ATOM    754  NH2 ARG    86     -14.748 -93.757 -28.102  1.00  0.00      BSYN  
ATOM    755 HH21 ARG    86     -13.924 -93.582 -28.641  1.00  0.00      BSYN  
ATOM    756 HH22 ARG    86     -15.612 -93.278 -28.258  1.00  0.00      BSYN  
ATOM    757    C ARG    86     -16.340 -98.938 -21.678  1.00  0.00      BSYN  
ATOM    758    O ARG    86     -17.486 -99.459 -21.638  1.00  0.00      BSYN  
ATOM    759    N GLU    87     -15.320 -99.696 -21.198  1.00  0.00      BSYN  
ATOM    760    H GLU    87     -14.400 -99.477 -20.942  1.00  0.00      BSYN  
ATOM    761   CA GLU    87     -15.630-100.979 -20.585  1.00  0.00      BSYN  
ATOM    762   CB GLU    87     -15.000-102.189 -21.314  1.00  0.00      BSYN  
ATOM    763   CG GLU    87     -15.338-102.332 -22.893  1.00  0.00      BSYN  
ATOM    764   CD GLU    87     -15.591-103.628 -23.598  1.00  0.00      BSYN  
ATOM    765  OE1 GLU    87     -15.035-104.631 -23.263  1.00  0.00      BSYN  
ATOM    766  OE2 GLU    87     -16.438-103.627 -24.413  1.00  0.00      BSYN  
ATOM    767    C GLU    87     -15.224-101.123 -19.171  1.00  0.00      BSYN  
ATOM    768    O GLU    87     -14.025-100.996 -18.925  1.00  0.00      BSYN  
ATOM    769    N GLU    88     -16.051-101.462 -18.177  1.00  0.00      BSYN  
ATOM    770    H GLU    88     -15.851-101.072 -17.301  1.00  0.00      BSYN  
ATOM    771   CA GLU    88     -17.445-102.046 -18.263  1.00  0.00      BSYN  
ATOM    772   CB GLU    88     -17.625-102.783 -16.963  1.00  0.00      BSYN  
ATOM    773   CG GLU    88     -16.902-104.143 -17.069  1.00  0.00      BSYN  
ATOM    774   CD GLU    88     -17.337-105.181 -16.066  1.00  0.00      BSYN  
ATOM    775  OE1 GLU    88     -17.397-106.354 -16.316  1.00  0.00      BSYN  
ATOM    776  OE2 GLU    88     -17.612-104.908 -14.871  1.00  0.00      BSYN  
ATOM    777    C GLU    88     -18.585-100.953 -18.178  1.00  0.00      BSYN  
ATOM    778    O GLU    88     -19.628-101.166 -18.773  1.00  0.00      BSYN  
ATOM    779    N PHE    89     -18.162 -99.948 -17.375  1.00  0.00      BSYN  
ATOM    780    H PHE    89     -17.398 -99.949 -16.761  1.00  0.00      BSYN  
ATOM    781   CA PHE    89     -18.928 -98.757 -17.532  1.00  0.00      BSYN  
ATOM    782   CB PHE    89     -18.754 -97.956 -16.339  1.00  0.00      BSYN  
ATOM    783   CG PHE    89     -19.508 -98.499 -15.211  1.00  0.00      BSYN  
ATOM    784  CD1 PHE    89     -20.947 -98.393 -15.205  1.00  0.00      BSYN  
ATOM    785  CD2 PHE    89     -18.876 -99.081 -14.069  1.00  0.00      BSYN  
ATOM    786  CE1 PHE    89     -21.613 -98.769 -14.028  1.00  0.00      BSYN  
ATOM    787  CE2 PHE    89     -19.622 -99.391 -12.939  1.00  0.00      BSYN  
ATOM    788   CZ PHE    89     -20.983 -99.182 -12.926  1.00  0.00      BSYN  
ATOM    789    C PHE    89     -18.718 -97.929 -18.798  1.00  0.00      BSYN  
ATOM    790    O PHE    89     -17.547 -97.519 -19.019  1.00  0.00      BSYN  
ATOM    791    N PRO    90     -19.776 -97.617 -19.519  1.00  0.00      BSYN  
ATOM    792   CD PRO    90     -21.040 -98.191 -19.411  1.00  0.00      BSYN  
ATOM    793   CA PRO    90     -19.724 -96.757 -20.712  1.00  0.00      BSYN  
ATOM    794   CB PRO    90     -21.236 -97.061 -21.329  1.00  0.00      BSYN  
ATOM    795   CG PRO    90     -21.473 -98.427 -20.855  1.00  0.00      BSYN  
ATOM    796    C PRO    90     -19.369 -95.253 -20.313  1.00  0.00      BSYN  
ATOM    797    O PRO    90     -20.133 -94.611 -19.524  1.00  0.00      BSYN  
ATOM    798    N THR    91     -18.252 -94.808 -20.742  1.00  0.00      BSYN  
ATOM    799    H THR    91     -17.656 -95.397 -21.251  1.00  0.00      BSYN  
ATOM    800   CA THR    91     -17.960 -93.348 -20.699  1.00  0.00      BSYN  
ATOM    801   CB THR    91     -19.028 -92.488 -21.416  1.00  0.00      BSYN  
ATOM    802  OG1 THR    91     -18.982 -93.091 -22.678  1.00  0.00      BSYN  
ATOM    803  HG1 THR    91     -18.092 -93.194 -23.022  1.00  0.00      BSYN  
ATOM    804  CG2 THR    91     -18.610 -91.114 -21.957  1.00  0.00      BSYN  
ATOM    805    C THR    91     -17.316 -92.801 -19.368  1.00  0.00      BSYN  
ATOM    806    O THR    91     -17.702 -91.774 -18.873  1.00  0.00      BSYN  
ATOM    807    N ASP    92     -16.415 -93.723 -18.947  1.00  0.00      BSYN  
ATOM    808    H ASP    92     -16.233 -94.566 -19.413  1.00  0.00      BSYN  
ATOM    809   CA ASP    92     -15.646 -93.505 -17.679  1.00  0.00      BSYN  
ATOM    810   CB ASP    92     -15.472 -94.926 -16.958  1.00  0.00      BSYN  
ATOM    811   CG ASP    92     -14.762 -94.907 -15.520  1.00  0.00      BSYN  
ATOM    812  OD1 ASP    92     -13.509 -95.123 -15.504  1.00  0.00      BSYN  
ATOM    813  OD2 ASP    92     -15.484 -94.655 -14.548  1.00  0.00      BSYN  
ATOM    814    C ASP    92     -14.369 -92.772 -17.784  1.00  0.00      BSYN  
ATOM    815    O ASP    92     -13.523 -93.135 -18.585  1.00  0.00      BSYN  
ATOM    816    N LEU    93     -14.142 -91.718 -17.007  1.00  0.00      BSYN  
ATOM    817    H LEU    93     -14.667 -91.553 -16.196  1.00  0.00      BSYN  
ATOM    818   CA LEU    93     -12.959 -90.862 -17.127  1.00  0.00      BSYN  
ATOM    819   CB LEU    93     -13.673 -89.464 -17.360  1.00  0.00      BSYN  
ATOM    820   CG LEU    93     -12.649 -88.603 -18.201  1.00  0.00      BSYN  
ATOM    821  CD1 LEU    93     -12.986 -88.861 -19.653  1.00  0.00      BSYN  
ATOM    822  CD2 LEU    93     -13.013 -87.149 -18.040  1.00  0.00      BSYN  
ATOM    823    C LEU    93     -12.097 -91.023 -15.869  1.00  0.00      BSYN  
ATOM    824    O LEU    93     -12.643 -91.057 -14.726  1.00  0.00      BSYN  
ATOM    825    N LYS    94     -10.787 -91.278 -16.061  1.00  0.00      BSYN  
ATOM    826    H LYS    94     -10.406 -91.056 -16.936  1.00  0.00      BSYN  
ATOM    827   CA LYS    94      -9.973 -91.626 -14.918  1.00  0.00      BSYN  
ATOM    828   CB LYS    94      -9.266 -93.038 -15.129  1.00  0.00      BSYN  
ATOM    829   CG LYS    94     -10.338 -94.164 -15.046  1.00  0.00      BSYN  
ATOM    830   CD LYS    94      -9.782 -95.577 -14.566  1.00  0.00      BSYN  
ATOM    831   CE LYS    94     -10.533 -96.235 -13.381  1.00  0.00      BSYN  
ATOM    832   NZ LYS    94     -11.933 -96.490 -13.561  1.00  0.00      BSYN  
ATOM    833  HZ1 LYS    94     -12.363 -95.698 -14.081  1.00  0.00      BSYN  
ATOM    834  HZ2 LYS    94     -12.288 -97.257 -14.167  1.00  0.00      BSYN  
ATOM    835  HZ3 LYS    94     -12.431 -96.653 -12.662  1.00  0.00      BSYN  
ATOM    836    C LYS    94      -8.966 -90.582 -14.599  1.00  0.00      BSYN  
ATOM    837    O LYS    94      -8.013 -90.378 -15.408  1.00  0.00      BSYN  
ATOM    838    N PRO    95      -9.291 -89.676 -13.604  1.00  0.00      BSYN  
ATOM    839   CD PRO    95     -10.484 -89.467 -12.899  1.00  0.00      BSYN  
ATOM    840   CA PRO    95      -8.181 -88.809 -13.168  1.00  0.00      BSYN  
ATOM    841   CB PRO    95      -8.904 -88.039 -12.097  1.00  0.00      BSYN  
ATOM    842   CG PRO    95      -9.945 -89.010 -11.610  1.00  0.00      BSYN  
ATOM    843    C PRO    95      -6.728 -89.309 -12.779  1.00  0.00      BSYN  
ATOM    844    O PRO    95      -6.453 -90.028 -11.824  1.00  0.00      BSYN  
ATOM    845    N GLU    96      -5.820 -88.945 -13.741  1.00  0.00      BSYN  
ATOM    846    H GLU    96      -6.251 -88.320 -14.362  1.00  0.00      BSYN  
ATOM    847   CA GLU    96      -4.455 -89.395 -13.873  1.00  0.00      BSYN  
ATOM    848   CB GLU    96      -4.227 -90.644 -14.696  1.00  0.00      BSYN  
ATOM    849   CG GLU    96      -2.845 -91.164 -14.606  1.00  0.00      BSYN  
ATOM    850   CD GLU    96      -2.677 -92.335 -13.645  1.00  0.00      BSYN  
ATOM    851  OE1 GLU    96      -2.621 -93.466 -14.039  1.00  0.00      BSYN  
ATOM    852  OE2 GLU    96      -2.639 -92.135 -12.421  1.00  0.00      BSYN  
ATOM    853    C GLU    96      -3.904 -88.345 -14.814  1.00  0.00      BSYN  
ATOM    854    O GLU    96      -2.957 -87.740 -14.340  1.00  0.00      BSYN  
ATOM    855    N GLU    97      -4.406 -88.121 -16.013  1.00  0.00      BSYN  
ATOM    856    H GLU    97      -5.299 -88.468 -16.220  1.00  0.00      BSYN  
ATOM    857   CA GLU    97      -3.751 -87.306 -17.006  1.00  0.00      BSYN  
ATOM    858   CB GLU    97      -4.269 -87.460 -18.360  1.00  0.00      BSYN  
ATOM    859   CG GLU    97      -3.654 -88.541 -19.225  1.00  0.00      BSYN  
ATOM    860   CD GLU    97      -4.157 -88.654 -20.681  1.00  0.00      BSYN  
ATOM    861  OE1 GLU    97      -4.949 -87.803 -21.083  1.00  0.00      BSYN  
ATOM    862  OE2 GLU    97      -3.723 -89.521 -21.403  1.00  0.00      BSYN  
ATOM    863    C GLU    97      -3.889 -85.776 -16.785  1.00  0.00      BSYN  
ATOM    864    O GLU    97      -2.954 -85.108 -16.430  1.00  0.00      BSYN  
ATOM    865    N VAL    98      -5.118 -85.220 -16.966  1.00  0.00      BSYN  
ATOM    866    H VAL    98      -5.925 -85.719 -17.212  1.00  0.00      BSYN  
ATOM    867   CA VAL    98      -5.205 -83.795 -16.932  1.00  0.00      BSYN  
ATOM    868   CB VAL    98      -6.388 -83.174 -17.824  1.00  0.00      BSYN  
ATOM    869  CG1 VAL    98      -6.858 -81.854 -17.489  1.00  0.00      BSYN  
ATOM    870  CG2 VAL    98      -5.711 -83.237 -19.293  1.00  0.00      BSYN  
ATOM    871    C VAL    98      -5.178 -83.045 -15.547  1.00  0.00      BSYN  
ATOM    872    O VAL    98      -6.039 -83.341 -14.735  1.00  0.00      BSYN  
ATOM    873    N ALA    99      -4.163 -82.253 -15.179  1.00  0.00      BSYN  
ATOM    874    H ALA    99      -3.440 -82.545 -15.772  1.00  0.00      BSYN  
ATOM    875   CA ALA    99      -4.237 -81.281 -14.109  1.00  0.00      BSYN  
ATOM    876   CB ALA    99      -3.967 -81.992 -12.870  1.00  0.00      BSYN  
ATOM    877    C ALA    99      -3.347 -80.021 -14.254  1.00  0.00      BSYN  
ATOM    878    O ALA    99      -2.397 -79.993 -15.015  1.00  0.00      BSYN  
ATOM    879    N GLN   100      -3.518 -79.061 -13.373  1.00  0.00      BSYN  
ATOM    880    H GLN   100      -4.083 -79.230 -12.591  1.00  0.00      BSYN  
ATOM    881   CA GLN   100      -2.939 -77.708 -13.278  1.00  0.00      BSYN  
ATOM    882   CB GLN   100      -3.575 -76.723 -14.274  1.00  0.00      BSYN  
ATOM    883   CG GLN   100      -2.672 -75.520 -14.680  1.00  0.00      BSYN  
ATOM    884   CD GLN   100      -3.047 -74.836 -15.884  1.00  0.00      BSYN  
ATOM    885  OE1 GLN   100      -4.216 -74.596 -16.191  1.00  0.00      BSYN  
ATOM    886  NE2 GLN   100      -2.073 -74.172 -16.517  1.00  0.00      BSYN  
ATOM    887 HE21 GLN   100      -2.383 -73.640 -17.279  1.00  0.00      BSYN  
ATOM    888 HE22 GLN   100      -1.156 -73.932 -16.267  1.00  0.00      BSYN  
ATOM    889    C GLN   100      -2.977 -77.054 -11.884  1.00  0.00      BSYN  
ATOM    890    O GLN   100      -3.937 -76.906 -11.116  1.00  0.00      BSYN  
ATOM    891    N GLU   101      -1.717 -76.599 -11.799  1.00  0.00      BSYN  
ATOM    892    H GLU   101      -1.216 -76.381 -12.612  1.00  0.00      BSYN  
ATOM    893   CA GLU   101      -1.024 -76.378 -10.551  1.00  0.00      BSYN  
ATOM    894   CB GLU   101       0.580 -76.326 -10.743  1.00  0.00      BSYN  
ATOM    895   CG GLU   101       0.905 -77.762 -11.311  1.00  0.00      BSYN  
ATOM    896   CD GLU   101       0.406 -79.048 -10.657  1.00  0.00      BSYN  
ATOM    897  OE1 GLU   101      -0.572 -79.645 -11.186  1.00  0.00      BSYN  
ATOM    898  OE2 GLU   101       0.911 -79.310  -9.574  1.00  0.00      BSYN  
ATOM    899    C GLU   101      -1.524 -75.038  -9.907  1.00  0.00      BSYN  
ATOM    900    O GLU   101      -1.474 -73.977 -10.570  1.00  0.00      BSYN  
ATOM    901    N ALA   102      -2.251 -75.043  -8.809  1.00  0.00      BSYN  
ATOM    902    H ALA   102      -2.723 -75.864  -8.560  1.00  0.00      BSYN  
ATOM    903   CA ALA   102      -2.448 -73.816  -8.047  1.00  0.00      BSYN  
ATOM    904   CB ALA   102      -3.423 -74.321  -6.984  1.00  0.00      BSYN  
ATOM    905    C ALA   102      -1.307 -73.125  -7.464  1.00  0.00      BSYN  
ATOM    906    O ALA   102      -0.447 -73.733  -6.736  1.00  0.00      BSYN  
ATOM    907    N ALA   103      -1.376 -71.728  -7.432  1.00  0.00      BSYN  
ATOM    908    H ALA   103      -2.241 -71.297  -7.594  1.00  0.00      BSYN  
ATOM    909   CA ALA   103      -0.173 -70.965  -7.241  1.00  0.00      BSYN  
ATOM    910   CB ALA   103       0.634 -71.043  -8.461  1.00  0.00      BSYN  
ATOM    911    C ALA   103      -0.517 -69.486  -6.934  1.00  0.00      BSYN  
ATOM    912    O ALA   103      -1.555 -69.091  -7.433  1.00  0.00      BSYN  
ATOM    913    N GLU   104       0.389 -68.697  -6.333  1.00  0.00      BSYN  
ATOM    914    H GLU   104       1.196 -69.215  -6.130  1.00  0.00      BSYN  
ATOM    915   CA GLU   104       0.015 -67.402  -5.875  1.00  0.00      BSYN  
ATOM    916   CB GLU   104       0.026 -67.635  -4.315  1.00  0.00      BSYN  
ATOM    917   CG GLU   104       1.389 -67.762  -3.543  1.00  0.00      BSYN  
ATOM    918   CD GLU   104       1.500 -67.403  -2.066  1.00  0.00      BSYN  
ATOM    919  OE1 GLU   104       0.508 -67.592  -1.288  1.00  0.00      BSYN  
ATOM    920  OE2 GLU   104       2.604 -66.935  -1.677  1.00  0.00      BSYN  
ATOM    921    C GLU   104       0.758 -66.175  -6.405  1.00  0.00      BSYN  
ATOM    922    O GLU   104       1.897 -66.358  -6.861  1.00  0.00      BSYN  
ATOM    923    N GLU   105       0.129 -65.004  -6.310  1.00  0.00      BSYN  
ATOM    924    H GLU   105      -0.812 -64.911  -6.052  1.00  0.00      BSYN  
ATOM    925   CA GLU   105       0.715 -63.783  -6.812  1.00  0.00      BSYN  
ATOM    926   CB GLU   105       0.543 -63.899  -8.306  1.00  0.00      BSYN  
ATOM    927   CG GLU   105       0.914 -62.712  -9.128  1.00  0.00      BSYN  
ATOM    928   CD GLU   105       2.351 -62.548  -9.358  1.00  0.00      BSYN  
ATOM    929  OE1 GLU   105       2.880 -63.382 -10.146  1.00  0.00      BSYN  
ATOM    930  OE2 GLU   105       2.914 -61.579  -8.868  1.00  0.00      BSYN  
ATOM    931    C GLU   105       0.147 -62.571  -6.220  1.00  0.00      BSYN  
ATOM    932    O GLU   105      -1.074 -62.483  -6.175  1.00  0.00      BSYN  
ATOM    933    N PRO   106       0.879 -61.459  -5.845  1.00  0.00      BSYN  
ATOM    934   CD PRO   106       2.317 -61.523  -5.560  1.00  0.00      BSYN  
ATOM    935   CA PRO   106       0.383 -60.179  -5.482  1.00  0.00      BSYN  
ATOM    936   CB PRO   106       1.608 -59.586  -4.759  1.00  0.00      BSYN  
ATOM    937   CG PRO   106       2.877 -60.013  -5.433  1.00  0.00      BSYN  
ATOM    938    C PRO   106      -0.235 -59.288  -6.622  1.00  0.00      BSYN  
ATOM    939    O PRO   106       0.393 -58.291  -7.178  1.00  0.00      BSYN  
ATOM    940    N LEU   107      -1.640 -59.375  -6.562  1.00  0.00      BSYN  
ATOM    941    H LEU   107      -1.958 -60.134  -6.030  1.00  0.00      BSYN  
ATOM    942   CA LEU   107      -2.483 -58.688  -7.456  1.00  0.00      BSYN  
ATOM    943   CB LEU   107      -4.005 -59.142  -7.293  1.00  0.00      BSYN  
ATOM    944   CG LEU   107      -4.542 -60.303  -8.275  1.00  0.00      BSYN  
ATOM    945  CD1 LEU   107      -4.555 -60.044  -9.830  1.00  0.00      BSYN  
ATOM    946  CD2 LEU   107      -3.807 -61.640  -8.056  1.00  0.00      BSYN  
ATOM    947    C LEU   107      -2.451 -57.136  -7.420  1.00  0.00      BSYN  
ATOM    948    O LEU   107      -2.287 -56.579  -6.328  1.00  0.00      BSYN  
ATOM    949    N ILE   108      -2.325 -56.540  -8.576  1.00  0.00      BSYN  
ATOM    950    H ILE   108      -2.023 -56.895  -9.438  1.00  0.00      BSYN  
ATOM    951   CA ILE   108      -2.614 -55.116  -8.792  1.00  0.00      BSYN  
ATOM    952   CB ILE   108      -2.091 -54.692 -10.168  1.00  0.00      BSYN  
ATOM    953  CG2 ILE   108      -2.503 -53.243 -10.600  1.00  0.00      BSYN  
ATOM    954  CG1 ILE   108      -0.580 -54.709 -10.062  1.00  0.00      BSYN  
ATOM    955   CD ILE   108       0.245 -55.106 -11.392  1.00  0.00      BSYN  
ATOM    956    C ILE   108      -4.118 -55.063  -8.740  1.00  0.00      BSYN  
ATOM    957    O ILE   108      -4.860 -55.788  -9.412  1.00  0.00      BSYN  
ATOM    958    N GLU   109      -4.716 -54.218  -7.800  1.00  0.00      BSYN  
ATOM    959    H GLU   109      -5.590 -54.514  -7.470  1.00  0.00      BSYN  
ATOM    960   CA GLU   109      -4.079 -53.090  -7.154  1.00  0.00      BSYN  
ATOM    961   CB GLU   109      -4.937 -51.840  -7.064  1.00  0.00      BSYN  
ATOM    962   CG GLU   109      -5.405 -51.579  -8.553  1.00  0.00      BSYN  
ATOM    963   CD GLU   109      -4.835 -50.350  -9.199  1.00  0.00      BSYN  
ATOM    964  OE1 GLU   109      -4.481 -49.335  -8.478  1.00  0.00      BSYN  
ATOM    965  OE2 GLU   109      -4.594 -50.212 -10.422  1.00  0.00      BSYN  
ATOM    966    C GLU   109      -3.769 -53.444  -5.732  1.00  0.00      BSYN  
ATOM    967    O GLU   109      -4.529 -54.165  -5.083  1.00  0.00      BSYN  
ATOM    968    N PRO   110      -2.536 -53.075  -5.243  1.00  0.00      BSYN  
ATOM    969   CD PRO   110      -1.331 -52.851  -5.998  1.00  0.00      BSYN  
ATOM    970   CA PRO   110      -2.295 -53.160  -3.792  1.00  0.00      BSYN  
ATOM    971   CB PRO   110      -0.769 -52.952  -3.786  1.00  0.00      BSYN  
ATOM    972   CG PRO   110      -0.547 -52.122  -5.084  1.00  0.00      BSYN  
ATOM    973    C PRO   110      -3.185 -52.375  -2.780  1.00  0.00      BSYN  
ATOM    974    O PRO   110      -2.593 -51.451  -2.209  1.00  0.00      BSYN  
ATOM    975    N LEU   111      -4.438 -52.729  -2.668  1.00  0.00      BSYN  
ATOM    976    H LEU   111      -4.802 -53.499  -3.152  1.00  0.00      BSYN  
ATOM    977   CA LEU   111      -5.354 -51.904  -1.918  1.00  0.00      BSYN  
ATOM    978   CB LEU   111      -6.685 -51.683  -2.516  1.00  0.00      BSYN  
ATOM    979   CG LEU   111      -6.825 -50.712  -3.589  1.00  0.00      BSYN  
ATOM    980  CD1 LEU   111      -8.262 -50.342  -3.874  1.00  0.00      BSYN  
ATOM    981  CD2 LEU   111      -6.284 -49.248  -3.277  1.00  0.00      BSYN  
ATOM    982    C LEU   111      -5.574 -52.419  -0.554  1.00  0.00      BSYN  
ATOM    983    O LEU   111      -6.603 -52.384   0.095  1.00  0.00      BSYN  
ATOM    984    N MET   112      -4.341 -52.406   0.079  1.00  0.00      BSYN  
ATOM    985    H MET   112      -3.614 -52.092  -0.498  1.00  0.00      BSYN  
ATOM    986   CA MET   112      -4.129 -52.983   1.439  1.00  0.00      BSYN  
ATOM    987   CB MET   112      -4.140 -54.540   1.291  1.00  0.00      BSYN  
ATOM    988   CG MET   112      -3.377 -55.319   0.114  1.00  0.00      BSYN  
ATOM    989   SD MET   112      -3.106 -57.078   0.588  1.00  0.00      BSYN  
ATOM    990   CE MET   112      -3.815 -58.017  -0.722  1.00  0.00      BSYN  
ATOM    991    C MET   112      -3.044 -52.533   2.394  1.00  0.00      BSYN  
ATOM    992    O MET   112      -3.219 -52.775   3.532  1.00  0.00      BSYN  
ATOM    993    N GLU   113      -2.096 -51.946   1.769  1.00  0.00      BSYN  
ATOM    994    H GLU   113      -2.454 -51.378   1.055  1.00  0.00      BSYN  
ATOM    995   CA GLU   113      -0.673 -51.857   2.324  1.00  0.00      BSYN  
ATOM    996   CB GLU   113       0.276 -52.176   1.189  1.00  0.00      BSYN  
ATOM    997   CG GLU   113       0.897 -53.546   1.265  1.00  0.00      BSYN  
ATOM    998   CD GLU   113       1.835 -53.778   0.152  1.00  0.00      BSYN  
ATOM    999  OE1 GLU   113       3.057 -53.454   0.273  1.00  0.00      BSYN  
ATOM   1000  OE2 GLU   113       1.364 -54.432  -0.763  1.00  0.00      BSYN  
ATOM   1001    C GLU   113      -0.508 -50.534   2.973  1.00  0.00      BSYN  
ATOM   1002    O GLU   113      -0.914 -49.469   2.535  1.00  0.00      BSYN  
ATOM   1003    N PRO   114       0.040 -50.485   4.139  1.00  0.00      BSYN  
ATOM   1004   CD PRO   114      -0.190 -51.537   5.126  1.00  0.00      BSYN  
ATOM   1005   CA PRO   114       0.298 -49.212   4.793  1.00  0.00      BSYN  
ATOM   1006   CB PRO   114       0.005 -49.503   6.278  1.00  0.00      BSYN  
ATOM   1007   CG PRO   114       0.092 -51.015   6.506  1.00  0.00      BSYN  
ATOM   1008    C PRO   114       1.710 -48.669   4.527  1.00  0.00      BSYN  
ATOM   1009    O PRO   114       1.876 -47.693   3.777  1.00  0.00      BSYN  
ATOM   1010    N GLU   115       2.653 -49.408   5.137  1.00  0.00      BSYN  
ATOM   1011    H GLU   115       2.365 -50.139   5.722  1.00  0.00      BSYN  
ATOM   1012   CA GLU   115       4.005 -48.909   4.984  1.00  0.00      BSYN  
ATOM   1013   CB GLU   115       5.061 -49.776   5.753  1.00  0.00      BSYN  
ATOM   1014   CG GLU   115       4.641 -50.026   7.122  1.00  0.00      BSYN  
ATOM   1015   CD GLU   115       5.301 -51.153   7.883  1.00  0.00      BSYN  
ATOM   1016  OE1 GLU   115       4.603 -51.723   8.692  1.00  0.00      BSYN  
ATOM   1017  OE2 GLU   115       6.485 -51.547   7.702  1.00  0.00      BSYN  
ATOM   1018    C GLU   115       4.249 -49.070   3.512  1.00  0.00      BSYN  
ATOM   1019    O GLU   115       4.306 -50.192   3.052  1.00  0.00      BSYN  
ATOM   1020    N GLY   116       4.497 -47.975   2.834  1.00  0.00      BSYN  
ATOM   1021    H GLY   116       4.661 -47.126   3.295  1.00  0.00      BSYN  
ATOM   1022   CA GLY   116       4.561 -47.950   1.393  1.00  0.00      BSYN  
ATOM   1023    C GLY   116       3.565 -46.863   0.850  1.00  0.00      BSYN  
ATOM   1024    O GLY   116       3.707 -45.709   1.163  1.00  0.00      BSYN  
ATOM   1025    N GLU   117       2.441 -47.249   0.383  1.00  0.00      BSYN  
ATOM   1026    H GLU   117       2.040 -48.100   0.658  1.00  0.00      BSYN  
ATOM   1027   CA GLU   117       1.453 -46.358  -0.298  1.00  0.00      BSYN  
ATOM   1028   CB GLU   117       0.938 -47.040  -1.593  1.00  0.00      BSYN  
ATOM   1029   CG GLU   117       0.198 -48.392  -1.461  1.00  0.00      BSYN  
ATOM   1030   CD GLU   117      -1.316 -48.218  -1.407  1.00  0.00      BSYN  
ATOM   1031  OE1 GLU   117      -1.892 -48.736  -0.440  1.00  0.00      BSYN  
ATOM   1032  OE2 GLU   117      -1.973 -47.472  -2.181  1.00  0.00      BSYN  
ATOM   1033    C GLU   117       0.346 -45.717   0.602  1.00  0.00      BSYN  
ATOM   1034    O GLU   117      -0.760 -45.549   0.044  1.00  0.00      BSYN  
ATOM   1035    N SER   118       0.532 -45.438   1.867  1.00  0.00      BSYN  
ATOM   1036    H SER   118       1.101 -46.088   2.330  1.00  0.00      BSYN  
ATOM   1037   CA SER   118      -0.027 -44.481   2.851  1.00  0.00      BSYN  
ATOM   1038   CB SER   118      -0.066 -43.081   2.307  1.00  0.00      BSYN  
ATOM   1039   OG SER   118       1.237 -42.649   2.376  1.00  0.00      BSYN  
ATOM   1040   HG SER   118       1.316 -42.482   3.318  1.00  0.00      BSYN  
ATOM   1041    C SER   118      -1.545 -44.927   3.087  1.00  0.00      BSYN  
ATOM   1042    O SER   118      -2.188 -44.183   3.734  1.00  0.00      BSYN  
ATOM   1043    N TYR   119      -2.089 -46.045   2.581  1.00  0.00      BSYN  
ATOM   1044    H TYR   119      -1.562 -46.642   2.009  1.00  0.00      BSYN  
ATOM   1045   CA TYR   119      -3.463 -46.459   2.934  1.00  0.00      BSYN  
ATOM   1046   CB TYR   119      -3.890 -47.478   1.882  1.00  0.00      BSYN  
ATOM   1047   CG TYR   119      -5.094 -48.294   2.242  1.00  0.00      BSYN  
ATOM   1048  CD1 TYR   119      -6.267 -47.728   2.534  1.00  0.00      BSYN  
ATOM   1049  CE1 TYR   119      -7.385 -48.402   3.053  1.00  0.00      BSYN  
ATOM   1050  CD2 TYR   119      -5.152 -49.688   2.311  1.00  0.00      BSYN  
ATOM   1051  CE2 TYR   119      -6.181 -50.456   2.771  1.00  0.00      BSYN  
ATOM   1052   CZ TYR   119      -7.293 -49.726   3.160  1.00  0.00      BSYN  
ATOM   1053   OH TYR   119      -8.388 -50.437   3.614  1.00  0.00      BSYN  
ATOM   1054   HH TYR   119      -8.246 -51.354   3.365  1.00  0.00      BSYN  
ATOM   1055    C TYR   119      -3.559 -46.920   4.338  1.00  0.00      BSYN  
ATOM   1056    O TYR   119      -2.990 -47.941   4.671  1.00  0.00      BSYN  
ATOM   1057    N GLU   120      -4.354 -46.253   5.210  1.00  0.00      BSYN  
ATOM   1058    H GLU   120      -4.906 -45.553   4.801  1.00  0.00      BSYN  
ATOM   1059   CA GLU   120      -4.442 -46.652   6.622  1.00  0.00      BSYN  
ATOM   1060   CB GLU   120      -5.327 -45.539   7.210  1.00  0.00      BSYN  
ATOM   1061   CG GLU   120      -4.615 -44.190   7.105  1.00  0.00      BSYN  
ATOM   1062   CD GLU   120      -5.586 -43.122   6.778  1.00  0.00      BSYN  
ATOM   1063  OE1 GLU   120      -5.542 -42.072   7.464  1.00  0.00      BSYN  
ATOM   1064  OE2 GLU   120      -6.484 -43.360   5.918  1.00  0.00      BSYN  
ATOM   1065    C GLU   120      -5.157 -47.966   6.765  1.00  0.00      BSYN  
ATOM   1066    O GLU   120      -6.204 -48.215   6.200  1.00  0.00      BSYN  
ATOM   1067    N ASP   121      -4.362 -48.930   7.294  1.00  0.00      BSYN  
ATOM   1068    H ASP   121      -3.473 -48.701   7.636  1.00  0.00      BSYN  
ATOM   1069   CA ASP   121      -4.794 -50.276   7.492  1.00  0.00      BSYN  
ATOM   1070   CB ASP   121      -4.786 -51.009   6.122  1.00  0.00      BSYN  
ATOM   1071   CG ASP   121      -5.214 -52.484   6.209  1.00  0.00      BSYN  
ATOM   1072  OD1 ASP   121      -6.412 -52.722   6.212  1.00  0.00      BSYN  
ATOM   1073  OD2 ASP   121      -4.403 -53.401   6.231  1.00  0.00      BSYN  
ATOM   1074    C ASP   121      -3.909 -50.956   8.476  1.00  0.00      BSYN  
ATOM   1075    O ASP   121      -2.714 -51.089   8.234  1.00  0.00      BSYN  
ATOM   1076    N PRO   122      -4.338 -51.348   9.675  1.00  0.00      BSYN  
ATOM   1077   CD PRO   122      -5.717 -51.358  10.258  1.00  0.00      BSYN  
ATOM   1078   CA PRO   122      -3.533 -52.014  10.676  1.00  0.00      BSYN  
ATOM   1079   CB PRO   122      -4.155 -51.475  11.901  1.00  0.00      BSYN  
ATOM   1080   CG PRO   122      -5.633 -51.589  11.791  1.00  0.00      BSYN  
ATOM   1081    C PRO   122      -3.263 -53.505  10.518  1.00  0.00      BSYN  
ATOM   1082    O PRO   122      -4.162 -54.168  10.065  1.00  0.00      BSYN  
ATOM   1083    N PRO   123      -2.074 -53.940  10.893  1.00  0.00      BSYN  
ATOM   1084   CD PRO   123      -0.938 -53.139  11.221  1.00  0.00      BSYN  
ATOM   1085   CA PRO   123      -1.669 -55.318  10.736  1.00  0.00      BSYN  
ATOM   1086   CB PRO   123      -0.186 -55.290  10.771  1.00  0.00      BSYN  
ATOM   1087   CG PRO   123       0.137 -53.788  10.449  1.00  0.00      BSYN  
ATOM   1088    C PRO   123      -2.065 -56.264  11.835  1.00  0.00      BSYN  
ATOM   1089    O PRO   123      -1.685 -57.484  11.753  1.00  0.00      BSYN  
ATOM   1090    N GLN   124      -2.633 -55.735  12.916  1.00  0.00      BSYN  
ATOM   1091    H GLN   124      -3.044 -54.846  12.926  1.00  0.00      BSYN  
ATOM   1092   CA GLN   124      -2.634 -56.570  14.246  1.00  0.00      BSYN  
ATOM   1093   CB GLN   124      -2.510 -55.622  15.321  1.00  0.00      BSYN  
ATOM   1094   CG GLN   124      -1.066 -55.248  15.581  1.00  0.00      BSYN  
ATOM   1095   CD GLN   124      -0.856 -54.479  16.945  1.00  0.00      BSYN  
ATOM   1096  OE1 GLN   124      -0.741 -55.056  17.992  1.00  0.00      BSYN  
ATOM   1097  NE2 GLN   124      -0.906 -53.164  17.087  1.00  0.00      BSYN  
ATOM   1098 HE21 GLN   124      -1.227 -52.832  16.222  1.00  0.00      BSYN  
ATOM   1099 HE22 GLN   124      -0.727 -52.733  17.949  1.00  0.00      BSYN  
ATOM   1100    C GLN   124      -3.871 -57.400  14.447  1.00  0.00      BSYN  
ATOM   1101    O GLN   124      -4.883 -57.098  13.915  1.00  0.00      BSYN  
ATOM   1102    N GLU   125      -3.515 -58.534  14.991  1.00  0.00      BSYN  
ATOM   1103    H GLU   125      -2.569 -58.792  15.002  1.00  0.00      BSYN  
ATOM   1104   CA GLU   125      -4.622 -59.631  15.105  1.00  0.00      BSYN  
ATOM   1105   CB GLU   125      -4.458 -60.965  14.502  1.00  0.00      BSYN  
ATOM   1106   CG GLU   125      -4.651 -61.205  13.034  1.00  0.00      BSYN  
ATOM   1107   CD GLU   125      -6.076 -60.743  12.489  1.00  0.00      BSYN  
ATOM   1108  OE1 GLU   125      -6.287 -59.489  12.342  1.00  0.00      BSYN  
ATOM   1109  OE2 GLU   125      -6.925 -61.451  12.062  1.00  0.00      BSYN  
ATOM   1110    C GLU   125      -4.951 -59.806  16.621  1.00  0.00      BSYN  
ATOM   1111    O GLU   125      -6.058 -60.220  16.878  1.00  0.00      BSYN  
ATOM   1112    N GLU   126      -4.052 -59.341  17.518  1.00  0.00      BSYN  
ATOM   1113    H GLU   126      -3.200 -58.961  17.214  1.00  0.00      BSYN  
ATOM   1114   CA GLU   126      -4.111 -59.526  18.953  1.00  0.00      BSYN  
ATOM   1115   CB GLU   126      -2.693 -60.059  19.456  1.00  0.00      BSYN  
ATOM   1116   CG GLU   126      -2.370 -61.505  19.178  1.00  0.00      BSYN  
ATOM   1117   CD GLU   126      -1.072 -61.972  19.656  1.00  0.00      BSYN  
ATOM   1118  OE1 GLU   126      -0.938 -62.707  20.626  1.00  0.00      BSYN  
ATOM   1119  OE2 GLU   126      -0.061 -61.774  18.924  1.00  0.00      BSYN  
ATOM   1120    C GLU   126      -4.521 -58.108  19.557  1.00  0.00      BSYN  
ATOM   1121    O GLU   126      -3.760 -57.176  19.400  1.00  0.00      BSYN  
ATOM   1122    N TYR   127      -5.580 -58.039  20.199  1.00  0.00      BSYN  
ATOM   1123    H TYR   127      -6.135 -58.788  20.501  1.00  0.00      BSYN  
ATOM   1124   CA TYR   127      -6.238 -56.816  20.666  1.00  0.00      BSYN  
ATOM   1125   CB TYR   127      -7.743 -56.900  20.387  1.00  0.00      BSYN  
ATOM   1126   CG TYR   127      -8.308 -56.711  18.950  1.00  0.00      BSYN  
ATOM   1127  CD1 TYR   127      -8.047 -55.522  18.349  1.00  0.00      BSYN  
ATOM   1128  CE1 TYR   127      -8.309 -55.328  16.922  1.00  0.00      BSYN  
ATOM   1129  CD2 TYR   127      -8.955 -57.775  18.246  1.00  0.00      BSYN  
ATOM   1130  CE2 TYR   127      -9.310 -57.502  16.954  1.00  0.00      BSYN  
ATOM   1131   CZ TYR   127      -8.947 -56.344  16.281  1.00  0.00      BSYN  
ATOM   1132   OH TYR   127      -9.243 -56.230  14.932  1.00  0.00      BSYN  
ATOM   1133   HH TYR   127      -9.293 -57.050  14.435  1.00  0.00      BSYN  
ATOM   1134    C TYR   127      -5.964 -56.583  22.124  1.00  0.00      BSYN  
ATOM   1135    O TYR   127      -5.346 -55.553  22.349  1.00  0.00      BSYN  
ATOM   1136    N GLN   128      -6.072 -57.613  22.996  1.00  0.00      BSYN  
ATOM   1137    H GLN   128      -6.595 -58.416  22.791  1.00  0.00      BSYN  
ATOM   1138   CA GLN   128      -5.645 -57.604  24.420  1.00  0.00      BSYN  
ATOM   1139   CB GLN   128      -6.863 -57.040  25.218  1.00  0.00      BSYN  
ATOM   1140   CG GLN   128      -6.583 -56.001  26.289  1.00  0.00      BSYN  
ATOM   1141   CD GLN   128      -6.061 -54.763  25.649  1.00  0.00      BSYN  
ATOM   1142  OE1 GLN   128      -6.756 -53.718  25.690  1.00  0.00      BSYN  
ATOM   1143  NE2 GLN   128      -4.793 -54.675  25.348  1.00  0.00      BSYN  
ATOM   1144 HE21 GLN   128      -4.417 -54.029  24.713  1.00  0.00      BSYN  
ATOM   1145 HE22 GLN   128      -4.196 -55.383  25.669  1.00  0.00      BSYN  
ATOM   1146    C GLN   128      -5.081 -58.784  25.120  1.00  0.00      BSYN  
ATOM   1147    O GLN   128      -5.562 -59.923  25.113  1.00  0.00      BSYN  
ATOM   1148    N GLU   129      -3.994 -58.359  25.821  1.00  0.00      BSYN  
ATOM   1149    H GLU   129      -3.482 -57.650  25.378  1.00  0.00      BSYN  
ATOM   1150   CA GLU   129      -3.449 -59.216  26.848  1.00  0.00      BSYN  
ATOM   1151   CB GLU   129      -1.905 -59.666  26.608  1.00  0.00      BSYN  
ATOM   1152   CG GLU   129      -1.663 -60.525  25.395  1.00  0.00      BSYN  
ATOM   1153   CD GLU   129      -1.727 -61.988  25.678  1.00  0.00      BSYN  
ATOM   1154  OE1 GLU   129      -0.795 -62.513  26.205  1.00  0.00      BSYN  
ATOM   1155  OE2 GLU   129      -2.563 -62.688  25.155  1.00  0.00      BSYN  
ATOM   1156    C GLU   129      -3.668 -58.440  28.165  1.00  0.00      BSYN  
ATOM   1157    O GLU   129      -3.297 -57.271  28.207  1.00  0.00      BSYN  
ATOM   1158    N TYR   130      -4.168 -59.192  29.171  1.00  0.00      BSYN  
ATOM   1159    H TYR   130      -4.249 -60.129  28.895  1.00  0.00      BSYN  
ATOM   1160   CA TYR   130      -4.202 -58.549  30.528  1.00  0.00      BSYN  
ATOM   1161   CB TYR   130      -5.667 -58.269  31.039  1.00  0.00      BSYN  
ATOM   1162   CG TYR   130      -6.711 -59.393  31.134  1.00  0.00      BSYN  
ATOM   1163  CD1 TYR   130      -7.215 -59.610  32.358  1.00  0.00      BSYN  
ATOM   1164  CE1 TYR   130      -8.236 -60.540  32.456  1.00  0.00      BSYN  
ATOM   1165  CD2 TYR   130      -7.105 -60.083  29.989  1.00  0.00      BSYN  
ATOM   1166  CE2 TYR   130      -8.081 -61.049  29.999  1.00  0.00      BSYN  
ATOM   1167   CZ TYR   130      -8.565 -61.217  31.313  1.00  0.00      BSYN  
ATOM   1168   OH TYR   130      -9.389 -62.383  31.521  1.00  0.00      BSYN  
ATOM   1169   HH TYR   130     -10.052 -62.426  30.828  1.00  0.00      BSYN  
ATOM   1170    C TYR   130      -3.446 -59.584  31.485  1.00  0.00      BSYN  
ATOM   1171    O TYR   130      -3.679 -60.810  31.278  1.00  0.00      BSYN  
ATOM   1172    N GLU   131      -2.580 -59.258  32.445  1.00  0.00      BSYN  
ATOM   1173    H GLU   131      -2.176 -58.396  32.209  1.00  0.00      BSYN  
ATOM   1174   CA GLU   131      -1.985 -60.358  33.307  1.00  0.00      BSYN  
ATOM   1175   CB GLU   131      -0.618 -59.917  33.923  1.00  0.00      BSYN  
ATOM   1176   CG GLU   131       0.512 -59.767  33.064  1.00  0.00      BSYN  
ATOM   1177   CD GLU   131       1.065 -61.045  32.553  1.00  0.00      BSYN  
ATOM   1178  OE1 GLU   131       0.490 -61.569  31.628  1.00  0.00      BSYN  
ATOM   1179  OE2 GLU   131       2.155 -61.504  33.018  1.00  0.00      BSYN  
ATOM   1180    C GLU   131      -3.015 -60.526  34.514  1.00  0.00      BSYN  
ATOM   1181    O GLU   131      -3.215 -59.511  35.195  1.00  0.00      BSYN  
ATOM   1182    N PRO   132      -3.592 -61.659  34.777  1.00  0.00      BSYN  
ATOM   1183   CD PRO   132      -3.553 -62.827  33.974  1.00  0.00      BSYN  
ATOM   1184   CA PRO   132      -4.368 -62.024  36.091  1.00  0.00      BSYN  
ATOM   1185   CB PRO   132      -5.617 -62.813  35.420  1.00  0.00      BSYN  
ATOM   1186   CG PRO   132      -4.821 -63.594  34.364  1.00  0.00      BSYN  
ATOM   1187    C PRO   132      -3.561 -63.049  36.902  1.00  0.00      BSYN  
ATOM   1188    O PRO   132      -2.379 -63.308  36.718  1.00  0.00      BSYN  
ATOM   1189    N GLU   133      -4.164 -63.699  37.850  1.00  0.00      BSYN  
ATOM   1190    H GLU   133      -5.082 -63.946  37.611  1.00  0.00      BSYN  
ATOM   1191   CA GLU   133      -3.556 -64.498  38.876  1.00  0.00      BSYN  
ATOM   1192   CB GLU   133      -3.087 -63.740  40.171  1.00  0.00      BSYN  
ATOM   1193   CG GLU   133      -1.538 -63.271  39.971  1.00  0.00      BSYN  
ATOM   1194   CD GLU   133      -0.839 -62.633  41.176  1.00  0.00      BSYN  
ATOM   1195  OE1 GLU   133      -0.064 -63.411  41.736  1.00  0.00      BSYN  
ATOM   1196  OE2 GLU   133      -0.895 -61.497  41.576  1.00  0.00      BSYN  
ATOM   1197    C GLU   133      -4.453 -65.627  39.367  1.00  0.00      BSYN  
ATOM   1198    O GLU   133      -5.527 -65.867  38.802  1.00  0.00      BSYN  
ATOM   1199    N ALA   134      -4.109 -66.357  40.441  1.00  0.00      BSYN  
ATOM   1200    H ALA   134      -3.432 -66.147  41.118  1.00  0.00      BSYN  
ATOM   1201   CA ALA   134      -5.042 -67.478  40.918  1.00  0.00      BSYN  
ATOM   1202   CB ALA   134      -4.074 -68.708  41.058  1.00  0.00      BSYN  
ATOM   1203    C ALA   134      -5.849 -67.104  42.194  1.00  0.00      BSYN  
ATOM   1204  OT1 ALA   134      -5.674 -65.973  42.720  1.00  0.00      BSYN  
ATOM   1205  OT2 ALA   134      -6.697 -67.975  42.642  1.00  0.00      BSYN  
END
