# Supplementary material for: Data set of intrinsically disordered proteins analysed at a local protein conformation level
Source: Data Brief. 2020 Mar 5;29:105383. doi: 10.1016/j.dib.2020.105383 (PMC7078294; doi:10.1016/j.dib.2020.105383)
Supplement: Supplementary file 1 [file mmc1.zip › the data/1-DATA/PED1AAD-pdb/1AAD-125.pdb]

CRYST1    1.000    1.000    1.000  90.00  90.00  90.00 P 1           1
ATOM      1  HT1 MET     1     -10.271 -98.878 -93.314  1.00  0.00      BSYN  
ATOM      2  HT2 MET     1      -8.538 -99.031 -93.318  1.00  0.00      BSYN  
ATOM      3    N MET     1      -9.398 -98.893 -92.749  1.00  0.00      BSYN  
ATOM      4  HT3 MET     1      -9.333 -97.913 -92.406  1.00  0.00      BSYN  
ATOM      5   CA MET     1      -9.493 -99.704 -91.573  1.00  0.00      BSYN  
ATOM      6   CB MET     1      -9.116 -99.101 -90.199  1.00  0.00      BSYN  
ATOM      7   CG MET     1      -7.683 -98.721 -90.078  1.00  0.00      BSYN  
ATOM      8   SD MET     1      -6.694-100.249 -89.978  1.00  0.00      BSYN  
ATOM      9   CE MET     1      -7.240-101.438 -88.835  1.00  0.00      BSYN  
ATOM     10    C MET     1     -10.934-100.120 -91.484  1.00  0.00      BSYN  
ATOM     11    O MET     1     -11.751 -99.723 -92.347  1.00  0.00      BSYN  
ATOM     12    N ASP     2     -11.355-100.868 -90.443  1.00  0.00      BSYN  
ATOM     13    H ASP     2     -10.824-101.124 -89.660  1.00  0.00      BSYN  
ATOM     14   CA ASP     2     -12.856-100.971 -90.365  1.00  0.00      BSYN  
ATOM     15   CB ASP     2     -13.189-102.305 -89.560  1.00  0.00      BSYN  
ATOM     16   CG ASP     2     -14.660-102.738 -89.568  1.00  0.00      BSYN  
ATOM     17  OD1 ASP     2     -15.339-102.391 -88.585  1.00  0.00      BSYN  
ATOM     18  OD2 ASP     2     -15.073-103.482 -90.478  1.00  0.00      BSYN  
ATOM     19    C ASP     2     -13.522 -99.762 -89.673  1.00  0.00      BSYN  
ATOM     20    O ASP     2     -14.080 -98.938 -90.377  1.00  0.00      BSYN  
ATOM     21    N VAL     3     -13.258 -99.503 -88.434  1.00  0.00      BSYN  
ATOM     22    H VAL     3     -12.910-100.271 -87.935  1.00  0.00      BSYN  
ATOM     23   CA VAL     3     -13.752 -98.276 -87.895  1.00  0.00      BSYN  
ATOM     24   CB VAL     3     -14.892 -98.575 -86.746  1.00  0.00      BSYN  
ATOM     25  CG1 VAL     3     -15.515 -97.479 -85.994  1.00  0.00      BSYN  
ATOM     26  CG2 VAL     3     -16.046 -99.466 -87.328  1.00  0.00      BSYN  
ATOM     27    C VAL     3     -12.606 -97.518 -87.389  1.00  0.00      BSYN  
ATOM     28    O VAL     3     -11.607 -98.195 -87.139  1.00  0.00      BSYN  
ATOM     29    N PHE     4     -12.884 -96.242 -87.543  1.00  0.00      BSYN  
ATOM     30    H PHE     4     -13.777 -96.054 -87.901  1.00  0.00      BSYN  
ATOM     31   CA PHE     4     -11.973 -95.125 -87.347  1.00  0.00      BSYN  
ATOM     32   CB PHE     4     -12.329 -93.921 -88.291  1.00  0.00      BSYN  
ATOM     33   CG PHE     4     -12.114 -94.197 -89.814  1.00  0.00      BSYN  
ATOM     34  CD1 PHE     4     -13.038 -94.789 -90.635  1.00  0.00      BSYN  
ATOM     35  CD2 PHE     4     -10.874 -93.742 -90.322  1.00  0.00      BSYN  
ATOM     36  CE1 PHE     4     -12.678 -95.001 -91.981  1.00  0.00      BSYN  
ATOM     37  CE2 PHE     4     -10.444 -94.089 -91.566  1.00  0.00      BSYN  
ATOM     38   CZ PHE     4     -11.378 -94.714 -92.397  1.00  0.00      BSYN  
ATOM     39    C PHE     4     -11.994 -94.689 -85.885  1.00  0.00      BSYN  
ATOM     40    O PHE     4     -12.658 -93.789 -85.450  1.00  0.00      BSYN  
ATOM     41    N MET     5     -11.192 -95.422 -85.169  1.00  0.00      BSYN  
ATOM     42    H MET     5     -10.611 -96.056 -85.639  1.00  0.00      BSYN  
ATOM     43   CA MET     5     -11.051 -95.058 -83.710  1.00  0.00      BSYN  
ATOM     44   CB MET     5     -10.953 -96.267 -82.853  1.00  0.00      BSYN  
ATOM     45   CG MET     5     -12.054 -96.388 -81.747  1.00  0.00      BSYN  
ATOM     46   SD MET     5     -11.448 -95.546 -80.226  1.00  0.00      BSYN  
ATOM     47   CE MET     5     -12.948 -94.704 -79.961  1.00  0.00      BSYN  
ATOM     48    C MET     5      -9.880 -94.169 -83.274  1.00  0.00      BSYN  
ATOM     49    O MET     5      -9.862 -93.563 -82.199  1.00  0.00      BSYN  
ATOM     50    N LYS     6      -8.781 -94.150 -84.110  1.00  0.00      BSYN  
ATOM     51    H LYS     6      -8.809 -94.650 -84.952  1.00  0.00      BSYN  
ATOM     52   CA LYS     6      -7.569 -93.331 -83.888  1.00  0.00      BSYN  
ATOM     53   CB LYS     6      -6.701 -93.534 -85.049  1.00  0.00      BSYN  
ATOM     54   CG LYS     6      -5.242 -92.986 -85.036  1.00  0.00      BSYN  
ATOM     55   CD LYS     6      -4.534 -93.226 -86.397  1.00  0.00      BSYN  
ATOM     56   CE LYS     6      -3.214 -92.458 -86.316  1.00  0.00      BSYN  
ATOM     57   NZ LYS     6      -2.581 -92.362 -87.673  1.00  0.00      BSYN  
ATOM     58  HZ1 LYS     6      -2.883 -93.187 -88.229  1.00  0.00      BSYN  
ATOM     59  HZ2 LYS     6      -2.991 -91.566 -88.200  1.00  0.00      BSYN  
ATOM     60  HZ3 LYS     6      -1.553 -92.253 -87.553  1.00  0.00      BSYN  
ATOM     61    C LYS     6      -7.872 -91.837 -83.690  1.00  0.00      BSYN  
ATOM     62    O LYS     6      -8.614 -91.274 -84.399  1.00  0.00      BSYN  
ATOM     63    N GLY     7      -7.508 -91.377 -82.439  1.00  0.00      BSYN  
ATOM     64    H GLY     7      -7.411 -92.036 -81.720  1.00  0.00      BSYN  
ATOM     65   CA GLY     7      -7.472 -89.963 -82.102  1.00  0.00      BSYN  
ATOM     66    C GLY     7      -8.597 -89.514 -81.182  1.00  0.00      BSYN  
ATOM     67    O GLY     7      -8.236 -88.640 -80.344  1.00  0.00      BSYN  
ATOM     68    N LEU     8      -9.869 -90.057 -81.305  1.00  0.00      BSYN  
ATOM     69    H LEU     8      -9.863 -90.795 -81.950  1.00  0.00      BSYN  
ATOM     70   CA LEU     8     -10.959 -89.675 -80.425  1.00  0.00      BSYN  
ATOM     71   CB LEU     8     -12.322 -89.970 -81.056  1.00  0.00      BSYN  
ATOM     72   CG LEU     8     -12.750 -88.959 -82.125  1.00  0.00      BSYN  
ATOM     73  CD1 LEU     8     -14.092 -89.330 -82.606  1.00  0.00      BSYN  
ATOM     74  CD2 LEU     8     -12.594 -87.454 -81.648  1.00  0.00      BSYN  
ATOM     75    C LEU     8     -10.939 -90.434 -79.094  1.00  0.00      BSYN  
ATOM     76    O LEU     8      -9.988 -91.144 -78.814  1.00  0.00      BSYN  
ATOM     77    N SER     9     -11.971 -90.223 -78.281  1.00  0.00      BSYN  
ATOM     78    H SER     9     -12.622 -89.555 -78.580  1.00  0.00      BSYN  
ATOM     79   CA SER     9     -12.221 -91.027 -77.075  1.00  0.00      BSYN  
ATOM     80   CB SER     9     -12.748 -90.096 -75.876  1.00  0.00      BSYN  
ATOM     81   OG SER     9     -11.635 -89.484 -75.289  1.00  0.00      BSYN  
ATOM     82   HG SER     9     -11.297 -90.089 -74.625  1.00  0.00      BSYN  
ATOM     83    C SER     9     -13.311 -92.032 -77.362  1.00  0.00      BSYN  
ATOM     84    O SER     9     -14.097 -91.763 -78.204  1.00  0.00      BSYN  
ATOM     85    N MET    10     -13.454 -93.104 -76.514  1.00  0.00      BSYN  
ATOM     86    H MET    10     -12.688 -93.095 -75.903  1.00  0.00      BSYN  
ATOM     87   CA MET    10     -14.551 -94.071 -76.478  1.00  0.00      BSYN  
ATOM     88   CB MET    10     -14.132 -95.357 -75.653  1.00  0.00      BSYN  
ATOM     89   CG MET    10     -13.230 -96.410 -76.327  1.00  0.00      BSYN  
ATOM     90   SD MET    10     -11.514 -95.869 -76.383  1.00  0.00      BSYN  
ATOM     91   CE MET    10     -10.751 -96.737 -75.058  1.00  0.00      BSYN  
ATOM     92    C MET    10     -15.823 -93.363 -75.892  1.00  0.00      BSYN  
ATOM     93    O MET    10     -16.098 -93.583 -74.731  1.00  0.00      BSYN  
ATOM     94    N ALA    11     -16.584 -92.634 -76.696  1.00  0.00      BSYN  
ATOM     95    H ALA    11     -16.037 -92.382 -77.469  1.00  0.00      BSYN  
ATOM     96   CA ALA    11     -17.819 -92.015 -76.188  1.00  0.00      BSYN  
ATOM     97   CB ALA    11     -18.116 -90.778 -77.068  1.00  0.00      BSYN  
ATOM     98    C ALA    11     -18.959 -92.882 -76.005  1.00  0.00      BSYN  
ATOM     99    O ALA    11     -19.823 -92.962 -76.932  1.00  0.00      BSYN  
ATOM    100    N LYS    12     -19.005 -93.667 -74.911  1.00  0.00      BSYN  
ATOM    101    H LYS    12     -18.300 -93.613 -74.233  1.00  0.00      BSYN  
ATOM    102   CA LYS    12     -20.183 -94.540 -74.617  1.00  0.00      BSYN  
ATOM    103   CB LYS    12     -19.694 -95.239 -73.338  1.00  0.00      BSYN  
ATOM    104   CG LYS    12     -18.479 -96.149 -73.618  1.00  0.00      BSYN  
ATOM    105   CD LYS    12     -17.955 -97.011 -72.508  1.00  0.00      BSYN  
ATOM    106   CE LYS    12     -17.151 -96.030 -71.545  1.00  0.00      BSYN  
ATOM    107   NZ LYS    12     -16.144 -95.302 -72.227  1.00  0.00      BSYN  
ATOM    108  HZ1 LYS    12     -15.443 -95.969 -72.609  1.00  0.00      BSYN  
ATOM    109  HZ2 LYS    12     -16.442 -94.668 -72.995  1.00  0.00      BSYN  
ATOM    110  HZ3 LYS    12     -15.721 -94.795 -71.424  1.00  0.00      BSYN  
ATOM    111    C LYS    12     -21.602 -93.983 -74.528  1.00  0.00      BSYN  
ATOM    112    O LYS    12     -22.663 -94.616 -74.485  1.00  0.00      BSYN  
ATOM    113    N GLU    13     -21.589 -92.713 -74.523  1.00  0.00      BSYN  
ATOM    114    H GLU    13     -20.862 -92.143 -74.851  1.00  0.00      BSYN  
ATOM    115   CA GLU    13     -22.745 -91.996 -74.061  1.00  0.00      BSYN  
ATOM    116   CB GLU    13     -22.281 -90.872 -73.154  1.00  0.00      BSYN  
ATOM    117   CG GLU    13     -21.999 -91.292 -71.711  1.00  0.00      BSYN  
ATOM    118   CD GLU    13     -21.638 -90.165 -70.774  1.00  0.00      BSYN  
ATOM    119  OE1 GLU    13     -20.536 -90.185 -70.250  1.00  0.00      BSYN  
ATOM    120  OE2 GLU    13     -22.354 -89.195 -70.695  1.00  0.00      BSYN  
ATOM    121    C GLU    13     -23.639 -91.252 -75.128  1.00  0.00      BSYN  
ATOM    122    O GLU    13     -24.711 -90.669 -74.807  1.00  0.00      BSYN  
ATOM    123    N GLY    14     -23.111 -91.331 -76.340  1.00  0.00      BSYN  
ATOM    124    H GLY    14     -22.415 -92.012 -76.453  1.00  0.00      BSYN  
ATOM    125   CA GLY    14     -23.515 -90.401 -77.434  1.00  0.00      BSYN  
ATOM    126    C GLY    14     -22.672 -90.612 -78.668  1.00  0.00      BSYN  
ATOM    127    O GLY    14     -21.556 -91.120 -78.713  1.00  0.00      BSYN  
ATOM    128    N VAL    15     -23.176 -90.173 -79.878  1.00  0.00      BSYN  
ATOM    129    H VAL    15     -23.889 -89.502 -79.926  1.00  0.00      BSYN  
ATOM    130   CA VAL    15     -22.455 -90.560 -81.132  1.00  0.00      BSYN  
ATOM    131   CB VAL    15     -23.392 -90.913 -82.295  1.00  0.00      BSYN  
ATOM    132  CG1 VAL    15     -24.123 -92.087 -81.961  1.00  0.00      BSYN  
ATOM    133  CG2 VAL    15     -24.312 -89.818 -82.625  1.00  0.00      BSYN  
ATOM    134    C VAL    15     -21.493 -89.418 -81.651  1.00  0.00      BSYN  
ATOM    135    O VAL    15     -21.789 -88.211 -81.478  1.00  0.00      BSYN  
ATOM    136    N VAL    16     -20.286 -89.743 -82.315  1.00  0.00      BSYN  
ATOM    137    H VAL    16     -19.958 -90.665 -82.365  1.00  0.00      BSYN  
ATOM    138   CA VAL    16     -19.430 -88.750 -82.765  1.00  0.00      BSYN  
ATOM    139   CB VAL    16     -18.073 -88.957 -82.035  1.00  0.00      BSYN  
ATOM    140  CG1 VAL    16     -18.091 -88.874 -80.515  1.00  0.00      BSYN  
ATOM    141  CG2 VAL    16     -17.409 -90.232 -82.488  1.00  0.00      BSYN  
ATOM    142    C VAL    16     -19.163 -88.882 -84.243  1.00  0.00      BSYN  
ATOM    143    O VAL    16     -19.419 -89.962 -84.828  1.00  0.00      BSYN  
ATOM    144    N ALA    17     -18.623 -87.892 -84.944  1.00  0.00      BSYN  
ATOM    145    H ALA    17     -18.200 -87.090 -84.571  1.00  0.00      BSYN  
ATOM    146   CA ALA    17     -18.365 -87.929 -86.406  1.00  0.00      BSYN  
ATOM    147   CB ALA    17     -18.614 -86.494 -87.015  1.00  0.00      BSYN  
ATOM    148    C ALA    17     -16.965 -88.408 -86.721  1.00  0.00      BSYN  
ATOM    149    O ALA    17     -15.959 -87.710 -86.516  1.00  0.00      BSYN  
ATOM    150    N ALA    18     -17.039 -89.599 -87.382  1.00  0.00      BSYN  
ATOM    151    H ALA    18     -17.858 -90.137 -87.337  1.00  0.00      BSYN  
ATOM    152   CA ALA    18     -15.756 -90.340 -87.743  1.00  0.00      BSYN  
ATOM    153   CB ALA    18     -16.024 -91.167 -88.884  1.00  0.00      BSYN  
ATOM    154    C ALA    18     -14.413 -89.701 -88.075  1.00  0.00      BSYN  
ATOM    155    O ALA    18     -13.402 -90.171 -87.644  1.00  0.00      BSYN  
ATOM    156    N ALA    19     -14.482 -88.628 -88.882  1.00  0.00      BSYN  
ATOM    157    H ALA    19     -15.407 -88.443 -89.147  1.00  0.00      BSYN  
ATOM    158   CA ALA    19     -13.320 -87.805 -89.260  1.00  0.00      BSYN  
ATOM    159   CB ALA    19     -12.651 -88.396 -90.533  1.00  0.00      BSYN  
ATOM    160    C ALA    19     -13.855 -86.372 -89.602  1.00  0.00      BSYN  
ATOM    161    O ALA    19     -13.180 -85.390 -90.068  1.00  0.00      BSYN  
ATOM    162    N GLU    20     -15.109 -86.198 -89.267  1.00  0.00      BSYN  
ATOM    163    H GLU    20     -15.750 -86.849 -88.914  1.00  0.00      BSYN  
ATOM    164   CA GLU    20     -15.760 -84.902 -89.589  1.00  0.00      BSYN  
ATOM    165   CB GLU    20     -17.036 -85.041 -90.351  1.00  0.00      BSYN  
ATOM    166   CG GLU    20     -18.014 -83.964 -90.774  1.00  0.00      BSYN  
ATOM    167   CD GLU    20     -19.495 -84.049 -90.973  1.00  0.00      BSYN  
ATOM    168  OE1 GLU    20     -19.857 -84.561 -92.003  1.00  0.00      BSYN  
ATOM    169  OE2 GLU    20     -20.360 -83.609 -90.158  1.00  0.00      BSYN  
ATOM    170    C GLU    20     -15.923 -83.880 -88.389  1.00  0.00      BSYN  
ATOM    171    O GLU    20     -16.193 -82.701 -88.621  1.00  0.00      BSYN  
ATOM    172    N LYS    21     -15.862 -84.397 -87.097  1.00  0.00      BSYN  
ATOM    173    H LYS    21     -15.880 -85.375 -87.031  1.00  0.00      BSYN  
ATOM    174   CA LYS    21     -15.993 -83.593 -85.897  1.00  0.00      BSYN  
ATOM    175   CB LYS    21     -15.998 -84.395 -84.672  1.00  0.00      BSYN  
ATOM    176   CG LYS    21     -16.408 -83.451 -83.533  1.00  0.00      BSYN  
ATOM    177   CD LYS    21     -17.927 -83.267 -83.598  1.00  0.00      BSYN  
ATOM    178   CE LYS    21     -18.762 -84.643 -83.377  1.00  0.00      BSYN  
ATOM    179   NZ LYS    21     -20.077 -84.409 -82.937  1.00  0.00      BSYN  
ATOM    180  HZ1 LYS    21     -20.454 -85.213 -82.396  1.00  0.00      BSYN  
ATOM    181  HZ2 LYS    21     -20.240 -83.506 -82.447  1.00  0.00      BSYN  
ATOM    182  HZ3 LYS    21     -20.738 -84.279 -83.730  1.00  0.00      BSYN  
ATOM    183    C LYS    21     -14.837 -82.500 -85.903  1.00  0.00      BSYN  
ATOM    184    O LYS    21     -13.745 -82.565 -85.450  1.00  0.00      BSYN  
ATOM    185    N THR    22     -15.325 -81.375 -86.393  1.00  0.00      BSYN  
ATOM    186    H THR    22     -16.127 -81.509 -86.941  1.00  0.00      BSYN  
ATOM    187   CA THR    22     -14.446 -80.243 -86.539  1.00  0.00      BSYN  
ATOM    188   CB THR    22     -14.113 -80.189 -88.119  1.00  0.00      BSYN  
ATOM    189  OG1 THR    22     -15.263 -80.116 -88.983  1.00  0.00      BSYN  
ATOM    190  HG1 THR    22     -15.662 -80.930 -89.299  1.00  0.00      BSYN  
ATOM    191  CG2 THR    22     -13.210 -81.338 -88.633  1.00  0.00      BSYN  
ATOM    192    C THR    22     -14.878 -78.906 -86.047  1.00  0.00      BSYN  
ATOM    193    O THR    22     -14.090 -77.927 -86.089  1.00  0.00      BSYN  
ATOM    194    N LYS    23     -16.050 -78.788 -85.438  1.00  0.00      BSYN  
ATOM    195    H LYS    23     -16.548 -79.549 -85.071  1.00  0.00      BSYN  
ATOM    196   CA LYS    23     -16.588 -77.475 -85.258  1.00  0.00      BSYN  
ATOM    197   CB LYS    23     -18.074 -77.603 -85.010  1.00  0.00      BSYN  
ATOM    198   CG LYS    23     -18.510 -78.649 -83.926  1.00  0.00      BSYN  
ATOM    199   CD LYS    23     -19.976 -78.475 -83.250  1.00  0.00      BSYN  
ATOM    200   CE LYS    23     -19.862 -77.117 -82.521  1.00  0.00      BSYN  
ATOM    201   NZ LYS    23     -21.016 -76.951 -81.595  1.00  0.00      BSYN  
ATOM    202  HZ1 LYS    23     -21.027 -75.911 -81.573  1.00  0.00      BSYN  
ATOM    203  HZ2 LYS    23     -21.897 -77.426 -81.879  1.00  0.00      BSYN  
ATOM    204  HZ3 LYS    23     -20.658 -77.199 -80.651  1.00  0.00      BSYN  
ATOM    205    C LYS    23     -15.931 -76.572 -84.300  1.00  0.00      BSYN  
ATOM    206    O LYS    23     -15.437 -77.051 -83.215  1.00  0.00      BSYN  
ATOM    207    N GLN    24     -15.781 -75.231 -84.549  1.00  0.00      BSYN  
ATOM    208    H GLN    24     -16.006 -74.776 -85.387  1.00  0.00      BSYN  
ATOM    209   CA GLN    24     -15.185 -74.342 -83.650  1.00  0.00      BSYN  
ATOM    210   CB GLN    24     -13.770 -74.039 -84.205  1.00  0.00      BSYN  
ATOM    211   CG GLN    24     -13.076 -73.113 -83.149  1.00  0.00      BSYN  
ATOM    212   CD GLN    24     -11.891 -72.331 -83.806  1.00  0.00      BSYN  
ATOM    213  OE1 GLN    24     -11.817 -71.987 -85.029  1.00  0.00      BSYN  
ATOM    214  NE2 GLN    24     -10.964 -71.745 -83.044  1.00  0.00      BSYN  
ATOM    215 HE21 GLN    24     -11.195 -71.667 -82.095  1.00  0.00      BSYN  
ATOM    216 HE22 GLN    24     -10.067 -71.496 -83.351  1.00  0.00      BSYN  
ATOM    217    C GLN    24     -16.081 -73.093 -83.315  1.00  0.00      BSYN  
ATOM    218    O GLN    24     -16.466 -72.360 -84.181  1.00  0.00      BSYN  
ATOM    219    N GLY    25     -16.556 -72.857 -82.071  1.00  0.00      BSYN  
ATOM    220    H GLY    25     -16.715 -71.930 -81.795  1.00  0.00      BSYN  
ATOM    221   CA GLY    25     -16.401 -73.822 -80.941  1.00  0.00      BSYN  
ATOM    222    C GLY    25     -16.691 -73.276 -79.603  1.00  0.00      BSYN  
ATOM    223    O GLY    25     -15.760 -72.640 -79.021  1.00  0.00      BSYN  
ATOM    224    N VAL    26     -17.949 -73.516 -79.146  1.00  0.00      BSYN  
ATOM    225    H VAL    26     -18.561 -73.996 -79.742  1.00  0.00      BSYN  
ATOM    226   CA VAL    26     -18.352 -72.886 -77.870  1.00  0.00      BSYN  
ATOM    227   CB VAL    26     -19.804 -72.410 -77.861  1.00  0.00      BSYN  
ATOM    228  CG1 VAL    26     -20.430 -72.096 -76.494  1.00  0.00      BSYN  
ATOM    229  CG2 VAL    26     -20.092 -71.328 -78.945  1.00  0.00      BSYN  
ATOM    230    C VAL    26     -17.943 -73.774 -76.814  1.00  0.00      BSYN  
ATOM    231    O VAL    26     -18.013 -75.024 -76.891  1.00  0.00      BSYN  
ATOM    232    N THR    27     -17.227 -73.296 -75.782  1.00  0.00      BSYN  
ATOM    233    H THR    27     -16.884 -72.378 -75.764  1.00  0.00      BSYN  
ATOM    234   CA THR    27     -16.921 -74.205 -74.679  1.00  0.00      BSYN  
ATOM    235   CB THR    27     -15.573 -73.912 -74.044  1.00  0.00      BSYN  
ATOM    236  OG1 THR    27     -14.725 -74.437 -75.105  1.00  0.00      BSYN  
ATOM    237  HG1 THR    27     -15.109 -74.881 -75.865  1.00  0.00      BSYN  
ATOM    238  CG2 THR    27     -15.273 -74.374 -72.684  1.00  0.00      BSYN  
ATOM    239    C THR    27     -18.207 -73.934 -73.808  1.00  0.00      BSYN  
ATOM    240    O THR    27     -18.556 -72.771 -73.595  1.00  0.00      BSYN  
ATOM    241    N GLU    28     -18.828 -75.021 -73.363  1.00  0.00      BSYN  
ATOM    242    H GLU    28     -18.502 -75.925 -73.557  1.00  0.00      BSYN  
ATOM    243   CA GLU    28     -20.039 -74.951 -72.481  1.00  0.00      BSYN  
ATOM    244   CB GLU    28     -20.683 -76.402 -72.482  1.00  0.00      BSYN  
ATOM    245   CG GLU    28     -21.190 -76.793 -74.009  1.00  0.00      BSYN  
ATOM    246   CD GLU    28     -21.634 -78.216 -74.301  1.00  0.00      BSYN  
ATOM    247  OE1 GLU    28     -21.002 -78.949 -75.064  1.00  0.00      BSYN  
ATOM    248  OE2 GLU    28     -22.713 -78.647 -73.825  1.00  0.00      BSYN  
ATOM    249    C GLU    28     -20.020 -74.394 -71.006  1.00  0.00      BSYN  
ATOM    250    O GLU    28     -19.148 -74.509 -70.157  1.00  0.00      BSYN  
ATOM    251    N ALA    29     -21.111 -73.618 -70.844  1.00  0.00      BSYN  
ATOM    252    H ALA    29     -21.603 -73.348 -71.647  1.00  0.00      BSYN  
ATOM    253   CA ALA    29     -21.368 -72.909 -69.625  1.00  0.00      BSYN  
ATOM    254   CB ALA    29     -21.995 -71.585 -70.001  1.00  0.00      BSYN  
ATOM    255    C ALA    29     -22.301 -73.769 -68.924  1.00  0.00      BSYN  
ATOM    256    O ALA    29     -23.492 -73.892 -69.320  1.00  0.00      BSYN  
ATOM    257    N ALA    30     -21.895 -74.465 -67.887  1.00  0.00      BSYN  
ATOM    258    H ALA    30     -21.021 -74.262 -67.495  1.00  0.00      BSYN  
ATOM    259   CA ALA    30     -22.680 -75.545 -67.180  1.00  0.00      BSYN  
ATOM    260   CB ALA    30     -22.073 -76.885 -67.438  1.00  0.00      BSYN  
ATOM    261    C ALA    30     -22.873 -75.287 -65.656  1.00  0.00      BSYN  
ATOM    262    O ALA    30     -21.982 -74.615 -65.109  1.00  0.00      BSYN  
ATOM    263    N GLU    31     -23.860 -75.854 -65.047  1.00  0.00      BSYN  
ATOM    264    H GLU    31     -24.044 -76.762 -65.366  1.00  0.00      BSYN  
ATOM    265   CA GLU    31     -24.322 -75.439 -63.742  1.00  0.00      BSYN  
ATOM    266   CB GLU    31     -25.688 -74.772 -63.909  1.00  0.00      BSYN  
ATOM    267   CG GLU    31     -25.755 -73.511 -64.772  1.00  0.00      BSYN  
ATOM    268   CD GLU    31     -24.764 -72.392 -64.580  1.00  0.00      BSYN  
ATOM    269  OE1 GLU    31     -24.710 -71.846 -63.494  1.00  0.00      BSYN  
ATOM    270  OE2 GLU    31     -23.989 -72.049 -65.429  1.00  0.00      BSYN  
ATOM    271    C GLU    31     -24.323 -76.620 -62.829  1.00  0.00      BSYN  
ATOM    272    O GLU    31     -25.293 -77.344 -62.580  1.00  0.00      BSYN  
ATOM    273    N LYS    32     -23.021 -76.889 -62.477  1.00  0.00      BSYN  
ATOM    274    H LYS    32     -22.352 -76.189 -62.628  1.00  0.00      BSYN  
ATOM    275   CA LYS    32     -22.726 -78.074 -61.778  1.00  0.00      BSYN  
ATOM    276   CB LYS    32     -21.293 -78.302 -61.747  1.00  0.00      BSYN  
ATOM    277   CG LYS    32     -20.567 -78.530 -63.125  1.00  0.00      BSYN  
ATOM    278   CD LYS    32     -20.991 -80.057 -63.405  1.00  0.00      BSYN  
ATOM    279   CE LYS    32     -19.882 -80.775 -64.245  1.00  0.00      BSYN  
ATOM    280   NZ LYS    32     -18.522 -80.740 -63.791  1.00  0.00      BSYN  
ATOM    281  HZ1 LYS    32     -18.276 -79.734 -63.875  1.00  0.00      BSYN  
ATOM    282  HZ2 LYS    32     -18.291 -81.056 -62.827  1.00  0.00      BSYN  
ATOM    283  HZ3 LYS    32     -17.937 -81.234 -64.495  1.00  0.00      BSYN  
ATOM    284    C LYS    32     -23.317 -78.202 -60.389  1.00  0.00      BSYN  
ATOM    285    O LYS    32     -22.859 -77.615 -59.392  1.00  0.00      BSYN  
ATOM    286    N THR    33     -24.491 -78.910 -60.456  1.00  0.00      BSYN  
ATOM    287    H THR    33     -24.784 -79.352 -61.280  1.00  0.00      BSYN  
ATOM    288   CA THR    33     -25.245 -79.255 -59.289  1.00  0.00      BSYN  
ATOM    289   CB THR    33     -26.618 -78.445 -59.528  1.00  0.00      BSYN  
ATOM    290  OG1 THR    33     -26.315 -77.040 -59.737  1.00  0.00      BSYN  
ATOM    291  HG1 THR    33     -25.726 -77.245 -60.467  1.00  0.00      BSYN  
ATOM    292  CG2 THR    33     -27.754 -78.638 -58.516  1.00  0.00      BSYN  
ATOM    293    C THR    33     -25.309 -80.779 -59.249  1.00  0.00      BSYN  
ATOM    294    O THR    33     -25.704 -81.449 -60.239  1.00  0.00      BSYN  
ATOM    295    N LYS    34     -25.027 -81.314 -58.049  1.00  0.00      BSYN  
ATOM    296    H LYS    34     -24.534 -80.760 -57.409  1.00  0.00      BSYN  
ATOM    297   CA LYS    34     -25.456 -82.665 -57.768  1.00  0.00      BSYN  
ATOM    298   CB LYS    34     -24.811 -83.277 -56.513  1.00  0.00      BSYN  
ATOM    299   CG LYS    34     -25.377 -82.499 -55.229  1.00  0.00      BSYN  
ATOM    300   CD LYS    34     -24.818 -81.210 -54.752  1.00  0.00      BSYN  
ATOM    301   CE LYS    34     -25.386 -80.796 -53.358  1.00  0.00      BSYN  
ATOM    302   NZ LYS    34     -24.590 -79.584 -52.984  1.00  0.00      BSYN  
ATOM    303  HZ1 LYS    34     -23.565 -79.682 -53.129  1.00  0.00      BSYN  
ATOM    304  HZ2 LYS    34     -24.917 -78.871 -53.667  1.00  0.00      BSYN  
ATOM    305  HZ3 LYS    34     -24.748 -79.322 -51.990  1.00  0.00      BSYN  
ATOM    306    C LYS    34     -26.937 -83.057 -57.722  1.00  0.00      BSYN  
ATOM    307    O LYS    34     -27.723 -82.119 -57.555  1.00  0.00      BSYN  
ATOM    308    N GLU    35     -27.245 -84.226 -58.162  1.00  0.00      BSYN  
ATOM    309    H GLU    35     -26.532 -84.855 -58.399  1.00  0.00      BSYN  
ATOM    310   CA GLU    35     -28.649 -84.695 -58.143  1.00  0.00      BSYN  
ATOM    311   CB GLU    35     -28.725 -86.000 -58.908  1.00  0.00      BSYN  
ATOM    312   CG GLU    35     -28.007 -86.263 -60.343  1.00  0.00      BSYN  
ATOM    313   CD GLU    35     -28.518 -87.378 -61.254  1.00  0.00      BSYN  
ATOM    314  OE1 GLU    35     -27.899 -88.426 -61.424  1.00  0.00      BSYN  
ATOM    315  OE2 GLU    35     -29.696 -87.372 -61.680  1.00  0.00      BSYN  
ATOM    316    C GLU    35     -29.073 -84.872 -56.660  1.00  0.00      BSYN  
ATOM    317    O GLU    35     -28.267 -85.392 -55.883  1.00  0.00      BSYN  
ATOM    318    N GLY    36     -30.269 -84.640 -56.274  1.00  0.00      BSYN  
ATOM    319    H GLY    36     -30.822 -84.120 -56.895  1.00  0.00      BSYN  
ATOM    320   CA GLY    36     -30.778 -84.622 -54.940  1.00  0.00      BSYN  
ATOM    321    C GLY    36     -31.163 -86.076 -54.617  1.00  0.00      BSYN  
ATOM    322    O GLY    36     -32.167 -86.576 -55.063  1.00  0.00      BSYN  
ATOM    323    N VAL    37     -30.138 -86.704 -54.095  1.00  0.00      BSYN  
ATOM    324    H VAL    37     -29.333 -86.177 -53.908  1.00  0.00      BSYN  
ATOM    325   CA VAL    37     -30.278 -88.100 -53.827  1.00  0.00      BSYN  
ATOM    326   CB VAL    37     -28.691 -88.499 -53.743  1.00  0.00      BSYN  
ATOM    327  CG1 VAL    37     -27.878 -87.963 -52.409  1.00  0.00      BSYN  
ATOM    328  CG2 VAL    37     -28.821 -89.917 -53.833  1.00  0.00      BSYN  
ATOM    329    C VAL    37     -31.416 -88.525 -52.832  1.00  0.00      BSYN  
ATOM    330    O VAL    37     -31.291 -88.410 -51.636  1.00  0.00      BSYN  
ATOM    331    N LEU    38     -32.473 -89.240 -53.318  1.00  0.00      BSYN  
ATOM    332    H LEU    38     -32.371 -89.519 -54.252  1.00  0.00      BSYN  
ATOM    333   CA LEU    38     -33.514 -89.597 -52.358  1.00  0.00      BSYN  
ATOM    334   CB LEU    38     -34.792 -88.826 -52.606  1.00  0.00      BSYN  
ATOM    335   CG LEU    38     -34.826 -87.268 -52.345  1.00  0.00      BSYN  
ATOM    336  CD1 LEU    38     -36.301 -86.918 -52.086  1.00  0.00      BSYN  
ATOM    337  CD2 LEU    38     -34.140 -86.824 -51.140  1.00  0.00      BSYN  
ATOM    338    C LEU    38     -33.914 -91.003 -52.532  1.00  0.00      BSYN  
ATOM    339    O LEU    38     -34.292 -91.510 -53.691  1.00  0.00      BSYN  
ATOM    340    N TYR    39     -33.822 -91.586 -51.351  1.00  0.00      BSYN  
ATOM    341    H TYR    39     -33.526 -90.923 -50.692  1.00  0.00      BSYN  
ATOM    342   CA TYR    39     -34.201 -93.041 -51.257  1.00  0.00      BSYN  
ATOM    343   CB TYR    39     -33.261 -93.674 -50.089  1.00  0.00      BSYN  
ATOM    344   CG TYR    39     -31.785 -93.281 -50.050  1.00  0.00      BSYN  
ATOM    345  CD1 TYR    39     -30.757 -93.762 -50.802  1.00  0.00      BSYN  
ATOM    346  CE1 TYR    39     -29.525 -93.254 -50.858  1.00  0.00      BSYN  
ATOM    347  CD2 TYR    39     -31.419 -92.307 -49.159  1.00  0.00      BSYN  
ATOM    348  CE2 TYR    39     -30.144 -91.723 -49.199  1.00  0.00      BSYN  
ATOM    349   CZ TYR    39     -29.153 -92.174 -50.019  1.00  0.00      BSYN  
ATOM    350   OH TYR    39     -27.884 -91.581 -49.954  1.00  0.00      BSYN  
ATOM    351   HH TYR    39     -27.966 -90.643 -49.767  1.00  0.00      BSYN  
ATOM    352    C TYR    39     -35.698 -93.247 -51.173  1.00  0.00      BSYN  
ATOM    353    O TYR    39     -36.319 -92.217 -50.758  1.00  0.00      BSYN  
ATOM    354    N VAL    40     -36.291 -94.441 -51.314  1.00  0.00      BSYN  
ATOM    355    H VAL    40     -35.634 -95.112 -51.595  1.00  0.00      BSYN  
ATOM    356   CA VAL    40     -37.723 -94.525 -51.415  1.00  0.00      BSYN  
ATOM    357   CB VAL    40     -38.118 -95.461 -52.491  1.00  0.00      BSYN  
ATOM    358  CG1 VAL    40     -37.480 -95.013 -53.863  1.00  0.00      BSYN  
ATOM    359  CG2 VAL    40     -37.490 -96.810 -52.371  1.00  0.00      BSYN  
ATOM    360    C VAL    40     -38.375 -94.682 -50.086  1.00  0.00      BSYN  
ATOM    361    O VAL    40     -37.673 -94.754 -49.078  1.00  0.00      BSYN  
ATOM    362    N GLY    41     -39.761 -94.736 -49.879  1.00  0.00      BSYN  
ATOM    363    H GLY    41     -40.432 -94.488 -50.548  1.00  0.00      BSYN  
ATOM    364   CA GLY    41     -40.211 -94.913 -48.485  1.00  0.00      BSYN  
ATOM    365    C GLY    41     -40.514 -93.620 -47.833  1.00  0.00      BSYN  
ATOM    366    O GLY    41     -41.498 -93.081 -48.178  1.00  0.00      BSYN  
ATOM    367    N SER    42     -39.503 -93.150 -47.038  1.00  0.00      BSYN  
ATOM    368    H SER    42     -38.544 -93.211 -47.227  1.00  0.00      BSYN  
ATOM    369   CA SER    42     -39.773 -92.002 -46.123  1.00  0.00      BSYN  
ATOM    370   CB SER    42     -40.366 -92.416 -44.829  1.00  0.00      BSYN  
ATOM    371   OG SER    42     -39.949 -93.680 -44.540  1.00  0.00      BSYN  
ATOM    372   HG SER    42     -40.789 -94.144 -44.567  1.00  0.00      BSYN  
ATOM    373    C SER    42     -38.383 -91.443 -45.882  1.00  0.00      BSYN  
ATOM    374    O SER    42     -37.385 -92.173 -45.710  1.00  0.00      BSYN  
ATOM    375    N LYS    43     -38.102 -90.110 -45.730  1.00  0.00      BSYN  
ATOM    376    H LYS    43     -38.834 -89.496 -45.513  1.00  0.00      BSYN  
ATOM    377   CA LYS    43     -36.724 -89.535 -45.739  1.00  0.00      BSYN  
ATOM    378   CB LYS    43     -36.594 -88.721 -47.022  1.00  0.00      BSYN  
ATOM    379   CG LYS    43     -37.559 -87.553 -47.343  1.00  0.00      BSYN  
ATOM    380   CD LYS    43     -37.114 -86.690 -48.493  1.00  0.00      BSYN  
ATOM    381   CE LYS    43     -38.280 -85.722 -48.987  1.00  0.00      BSYN  
ATOM    382   NZ LYS    43     -39.245 -86.485 -49.724  1.00  0.00      BSYN  
ATOM    383  HZ1 LYS    43     -38.655 -86.855 -50.496  1.00  0.00      BSYN  
ATOM    384  HZ2 LYS    43     -39.470 -87.338 -49.172  1.00  0.00      BSYN  
ATOM    385  HZ3 LYS    43     -40.097 -85.945 -49.975  1.00  0.00      BSYN  
ATOM    386    C LYS    43     -36.328 -88.906 -44.443  1.00  0.00      BSYN  
ATOM    387    O LYS    43     -37.115 -88.056 -43.916  1.00  0.00      BSYN  
ATOM    388    N THR    44     -35.154 -89.145 -43.904  1.00  0.00      BSYN  
ATOM    389    H THR    44     -34.960 -88.469 -43.221  1.00  0.00      BSYN  
ATOM    390   CA THR    44     -34.149 -90.182 -44.319  1.00  0.00      BSYN  
ATOM    391   CB THR    44     -32.825 -89.539 -44.490  1.00  0.00      BSYN  
ATOM    392  OG1 THR    44     -32.970 -88.746 -45.607  1.00  0.00      BSYN  
ATOM    393  HG1 THR    44     -32.980 -87.871 -45.213  1.00  0.00      BSYN  
ATOM    394  CG2 THR    44     -31.722 -90.462 -44.571  1.00  0.00      BSYN  
ATOM    395    C THR    44     -34.030 -91.505 -43.478  1.00  0.00      BSYN  
ATOM    396    O THR    44     -33.605 -91.522 -42.281  1.00  0.00      BSYN  
ATOM    397    N ARG    45     -34.537 -92.603 -44.069  1.00  0.00      BSYN  
ATOM    398    H ARG    45     -35.079 -92.476 -44.876  1.00  0.00      BSYN  
ATOM    399   CA ARG    45     -34.353 -93.898 -43.388  1.00  0.00      BSYN  
ATOM    400   CB ARG    45     -35.225 -95.033 -44.056  1.00  0.00      BSYN  
ATOM    401   CG ARG    45     -35.248 -96.347 -43.289  1.00  0.00      BSYN  
ATOM    402   CD ARG    45     -35.278 -97.264 -44.407  1.00  0.00      BSYN  
ATOM    403   NE ARG    45     -36.655 -97.410 -44.688  1.00  0.00      BSYN  
ATOM    404   HE ARG    45     -37.128 -96.581 -44.908  1.00  0.00      BSYN  
ATOM    405   CZ ARG    45     -37.130 -98.680 -44.892  1.00  0.00      BSYN  
ATOM    406  NH1 ARG    45     -38.481 -98.808 -45.010  1.00  0.00      BSYN  
ATOM    407 HH11 ARG    45     -38.711 -99.781 -44.978  1.00  0.00      BSYN  
ATOM    408 HH12 ARG    45     -39.010 -97.964 -45.095  1.00  0.00      BSYN  
ATOM    409  NH2 ARG    45     -36.290 -99.757 -44.958  1.00  0.00      BSYN  
ATOM    410 HH21 ARG    45     -36.671-100.650 -45.197  1.00  0.00      BSYN  
ATOM    411 HH22 ARG    45     -35.333 -99.480 -45.043  1.00  0.00      BSYN  
ATOM    412    C ARG    45     -32.859 -94.202 -43.335  1.00  0.00      BSYN  
ATOM    413    O ARG    45     -32.485 -94.327 -42.146  1.00  0.00      BSYN  
ATOM    414    N GLU    46     -32.153 -94.506 -44.417  1.00  0.00      BSYN  
ATOM    415    H GLU    46     -32.417 -94.156 -45.294  1.00  0.00      BSYN  
ATOM    416   CA GLU    46     -30.867 -95.189 -44.294  1.00  0.00      BSYN  
ATOM    417   CB GLU    46     -30.707 -95.852 -45.761  1.00  0.00      BSYN  
ATOM    418   CG GLU    46     -29.556 -96.960 -45.889  1.00  0.00      BSYN  
ATOM    419   CD GLU    46     -28.955 -97.114 -47.318  1.00  0.00      BSYN  
ATOM    420  OE1 GLU    46     -29.737 -97.166 -48.249  1.00  0.00      BSYN  
ATOM    421  OE2 GLU    46     -27.835 -97.316 -47.575  1.00  0.00      BSYN  
ATOM    422    C GLU    46     -29.737 -94.258 -43.982  1.00  0.00      BSYN  
ATOM    423    O GLU    46     -29.311 -93.483 -44.817  1.00  0.00      BSYN  
ATOM    424    N GLY    47     -29.325 -94.441 -42.699  1.00  0.00      BSYN  
ATOM    425    H GLY    47     -29.659 -95.130 -42.087  1.00  0.00      BSYN  
ATOM    426   CA GLY    47     -28.133 -93.885 -42.197  1.00  0.00      BSYN  
ATOM    427    C GLY    47     -27.670 -94.705 -40.933  1.00  0.00      BSYN  
ATOM    428    O GLY    47     -28.065 -95.846 -40.730  1.00  0.00      BSYN  
ATOM    429    N VAL    48     -26.578 -94.145 -40.549  1.00  0.00      BSYN  
ATOM    430    H VAL    48     -26.145 -93.505 -41.151  1.00  0.00      BSYN  
ATOM    431   CA VAL    48     -25.859 -94.519 -39.362  1.00  0.00      BSYN  
ATOM    432   CB VAL    48     -24.401 -94.522 -39.760  1.00  0.00      BSYN  
ATOM    433  CG1 VAL    48     -23.986 -93.020 -40.293  1.00  0.00      BSYN  
ATOM    434  CG2 VAL    48     -23.414 -95.102 -38.801  1.00  0.00      BSYN  
ATOM    435    C VAL    48     -26.130 -93.765 -38.078  1.00  0.00      BSYN  
ATOM    436    O VAL    48     -26.386 -94.367 -37.059  1.00  0.00      BSYN  
ATOM    437    N VAL    49     -26.283 -92.487 -38.027  1.00  0.00      BSYN  
ATOM    438    H VAL    49     -26.469 -91.980 -38.845  1.00  0.00      BSYN  
ATOM    439   CA VAL    49     -26.358 -91.737 -36.696  1.00  0.00      BSYN  
ATOM    440   CB VAL    49     -26.000 -90.241 -36.923  1.00  0.00      BSYN  
ATOM    441  CG1 VAL    49     -27.054 -89.365 -37.580  1.00  0.00      BSYN  
ATOM    442  CG2 VAL    49     -25.637 -89.652 -35.545  1.00  0.00      BSYN  
ATOM    443    C VAL    49     -27.748 -91.932 -36.038  1.00  0.00      BSYN  
ATOM    444    O VAL    49     -28.829 -91.705 -36.616  1.00  0.00      BSYN  
ATOM    445    N GLN    50     -27.622 -92.210 -34.749  1.00  0.00      BSYN  
ATOM    446    H GLN    50     -26.829 -92.049 -34.196  1.00  0.00      BSYN  
ATOM    447   CA GLN    50     -28.771 -92.481 -33.955  1.00  0.00      BSYN  
ATOM    448   CB GLN    50     -28.369 -93.737 -33.074  1.00  0.00      BSYN  
ATOM    449   CG GLN    50     -29.386 -94.360 -32.286  1.00  0.00      BSYN  
ATOM    450   CD GLN    50     -30.093 -95.351 -33.167  1.00  0.00      BSYN  
ATOM    451  OE1 GLN    50     -31.296 -95.086 -33.561  1.00  0.00      BSYN  
ATOM    452  NE2 GLN    50     -29.381 -96.540 -33.401  1.00  0.00      BSYN  
ATOM    453 HE21 GLN    50     -28.588 -96.777 -32.876  1.00  0.00      BSYN  
ATOM    454 HE22 GLN    50     -29.731 -97.199 -34.037  1.00  0.00      BSYN  
ATOM    455    C GLN    50     -29.111 -91.179 -33.108  1.00  0.00      BSYN  
ATOM    456    O GLN    50     -28.910 -91.121 -31.910  1.00  0.00      BSYN  
ATOM    457    N GLY    51     -29.671 -90.208 -33.813  1.00  0.00      BSYN  
ATOM    458    H GLY    51     -29.710 -90.241 -34.792  1.00  0.00      BSYN  
ATOM    459   CA GLY    51     -29.986 -88.858 -33.281  1.00  0.00      BSYN  
ATOM    460    C GLY    51     -29.448 -87.763 -34.224  1.00  0.00      BSYN  
ATOM    461    O GLY    51     -28.428 -88.071 -34.825  1.00  0.00      BSYN  
ATOM    462    N VAL    52     -30.054 -86.561 -34.422  1.00  0.00      BSYN  
ATOM    463    H VAL    52     -31.013 -86.378 -34.340  1.00  0.00      BSYN  
ATOM    464   CA VAL    52     -29.256 -85.368 -34.833  1.00  0.00      BSYN  
ATOM    465   CB VAL    52     -30.108 -84.134 -35.000  1.00  0.00      BSYN  
ATOM    466  CG1 VAL    52     -29.185 -82.753 -35.015  1.00  0.00      BSYN  
ATOM    467  CG2 VAL    52     -30.898 -84.316 -36.327  1.00  0.00      BSYN  
ATOM    468    C VAL    52     -28.276 -85.130 -33.723  1.00  0.00      BSYN  
ATOM    469    O VAL    52     -28.548 -84.535 -32.684  1.00  0.00      BSYN  
ATOM    470    N ALA    53     -27.014 -85.462 -34.113  1.00  0.00      BSYN  
ATOM    471    H ALA    53     -26.876 -85.823 -35.014  1.00  0.00      BSYN  
ATOM    472   CA ALA    53     -25.903 -85.393 -33.131  1.00  0.00      BSYN  
ATOM    473   CB ALA    53     -24.700 -86.164 -33.627  1.00  0.00      BSYN  
ATOM    474    C ALA    53     -25.441 -83.909 -33.143  1.00  0.00      BSYN  
ATOM    475    O ALA    53     -25.057 -83.377 -34.213  1.00  0.00      BSYN  
ATOM    476    N SER    54     -25.733 -83.255 -32.009  1.00  0.00      BSYN  
ATOM    477    H SER    54     -26.096 -83.753 -31.247  1.00  0.00      BSYN  
ATOM    478   CA SER    54     -25.295 -81.839 -31.968  1.00  0.00      BSYN  
ATOM    479   CB SER    54     -26.413 -80.669 -31.885  1.00  0.00      BSYN  
ATOM    480   OG SER    54     -27.199 -80.766 -30.784  1.00  0.00      BSYN  
ATOM    481   HG SER    54     -27.665 -79.927 -30.809  1.00  0.00      BSYN  
ATOM    482    C SER    54     -24.303 -81.711 -30.829  1.00  0.00      BSYN  
ATOM    483    O SER    54     -24.596 -81.514 -29.698  1.00  0.00      BSYN  
ATOM    484    N VAL    55     -22.966 -81.992 -31.126  1.00  0.00      BSYN  
ATOM    485    H VAL    55     -22.694 -82.202 -32.044  1.00  0.00      BSYN  
ATOM    486   CA VAL    55     -21.983 -82.202 -30.094  1.00  0.00      BSYN  
ATOM    487   CB VAL    55     -20.647 -82.873 -30.628  1.00  0.00      BSYN  
ATOM    488  CG1 VAL    55     -20.647 -84.393 -30.707  1.00  0.00      BSYN  
ATOM    489  CG2 VAL    55     -20.511 -82.445 -32.023  1.00  0.00      BSYN  
ATOM    490    C VAL    55     -21.611 -80.957 -29.352  1.00  0.00      BSYN  
ATOM    491    O VAL    55     -20.944 -81.151 -28.261  1.00  0.00      BSYN  
ATOM    492    N ALA    56     -21.965 -79.775 -29.813  1.00  0.00      BSYN  
ATOM    493    H ALA    56     -22.233 -79.745 -30.755  1.00  0.00      BSYN  
ATOM    494   CA ALA    56     -21.833 -78.435 -29.106  1.00  0.00      BSYN  
ATOM    495   CB ALA    56     -22.006 -77.266 -29.996  1.00  0.00      BSYN  
ATOM    496    C ALA    56     -22.952 -78.298 -28.044  1.00  0.00      BSYN  
ATOM    497    O ALA    56     -22.854 -77.511 -27.130  1.00  0.00      BSYN  
ATOM    498    N GLU    57     -24.075 -78.973 -28.260  1.00  0.00      BSYN  
ATOM    499    H GLU    57     -24.373 -79.323 -29.126  1.00  0.00      BSYN  
ATOM    500   CA GLU    57     -25.146 -78.969 -27.272  1.00  0.00      BSYN  
ATOM    501   CB GLU    57     -26.585 -78.833 -27.916  1.00  0.00      BSYN  
ATOM    502   CG GLU    57     -26.991 -77.392 -28.209  1.00  0.00      BSYN  
ATOM    503   CD GLU    57     -28.439 -77.395 -28.732  1.00  0.00      BSYN  
ATOM    504  OE1 GLU    57     -29.189 -77.635 -27.736  1.00  0.00      BSYN  
ATOM    505  OE2 GLU    57     -28.807 -77.281 -29.909  1.00  0.00      BSYN  
ATOM    506    C GLU    57     -25.218 -80.112 -26.151  1.00  0.00      BSYN  
ATOM    507    O GLU    57     -26.179 -80.949 -26.117  1.00  0.00      BSYN  
ATOM    508    N LYS    58     -24.029 -80.194 -25.566  1.00  0.00      BSYN  
ATOM    509    H LYS    58     -23.267 -79.721 -25.962  1.00  0.00      BSYN  
ATOM    510   CA LYS    58     -23.777 -80.954 -24.371  1.00  0.00      BSYN  
ATOM    511   CB LYS    58     -23.351 -82.375 -24.776  1.00  0.00      BSYN  
ATOM    512   CG LYS    58     -23.503 -83.346 -23.768  1.00  0.00      BSYN  
ATOM    513   CD LYS    58     -22.500 -84.464 -23.742  1.00  0.00      BSYN  
ATOM    514   CE LYS    58     -22.735 -85.279 -22.644  1.00  0.00      BSYN  
ATOM    515   NZ LYS    58     -21.871 -86.427 -22.819  1.00  0.00      BSYN  
ATOM    516  HZ1 LYS    58     -22.449 -87.112 -23.345  1.00  0.00      BSYN  
ATOM    517  HZ2 LYS    58     -21.006 -86.047 -23.254  1.00  0.00      BSYN  
ATOM    518  HZ3 LYS    58     -21.524 -86.987 -22.014  1.00  0.00      BSYN  
ATOM    519    C LYS    58     -22.688 -80.341 -23.532  1.00  0.00      BSYN  
ATOM    520    O LYS    58     -21.453 -80.686 -23.690  1.00  0.00      BSYN  
ATOM    521    N THR    59     -23.180 -79.559 -22.585  1.00  0.00      BSYN  
ATOM    522    H THR    59     -24.122 -79.429 -22.348  1.00  0.00      BSYN  
ATOM    523   CA THR    59     -22.358 -78.731 -21.764  1.00  0.00      BSYN  
ATOM    524   CB THR    59     -22.984 -77.330 -21.516  1.00  0.00      BSYN  
ATOM    525  OG1 THR    59     -23.372 -76.834 -22.864  1.00  0.00      BSYN  
ATOM    526  HG1 THR    59     -22.609 -76.677 -23.424  1.00  0.00      BSYN  
ATOM    527  CG2 THR    59     -22.007 -76.507 -20.674  1.00  0.00      BSYN  
ATOM    528    C THR    59     -22.075 -79.266 -20.344  1.00  0.00      BSYN  
ATOM    529    O THR    59     -22.788 -79.082 -19.408  1.00  0.00      BSYN  
ATOM    530    N LYS    60     -20.981 -80.008 -20.237  1.00  0.00      BSYN  
ATOM    531    H LYS    60     -20.583 -80.439 -21.022  1.00  0.00      BSYN  
ATOM    532   CA LYS    60     -20.502 -80.381 -18.925  1.00  0.00      BSYN  
ATOM    533   CB LYS    60     -19.543 -81.576 -18.934  1.00  0.00      BSYN  
ATOM    534   CG LYS    60     -20.191 -82.733 -18.176  1.00  0.00      BSYN  
ATOM    535   CD LYS    60     -19.050 -83.563 -17.870  1.00  0.00      BSYN  
ATOM    536   CE LYS    60     -18.308 -84.069 -19.036  1.00  0.00      BSYN  
ATOM    537   NZ LYS    60     -17.318 -85.006 -18.934  1.00  0.00      BSYN  
ATOM    538  HZ1 LYS    60     -16.489 -84.621 -18.439  1.00  0.00      BSYN  
ATOM    539  HZ2 LYS    60     -17.686 -85.834 -18.423  1.00  0.00      BSYN  
ATOM    540  HZ3 LYS    60     -16.946 -85.132 -19.897  1.00  0.00      BSYN  
ATOM    541    C LYS    60     -19.697 -79.340 -18.247  1.00  0.00      BSYN  
ATOM    542    O LYS    60     -18.673 -78.926 -18.786  1.00  0.00      BSYN  
ATOM    543    N GLU    61     -20.106 -79.002 -16.976  1.00  0.00      BSYN  
ATOM    544    H GLU    61     -20.729 -79.558 -16.462  1.00  0.00      BSYN  
ATOM    545   CA GLU    61     -19.385 -77.989 -16.172  1.00  0.00      BSYN  
ATOM    546   CB GLU    61     -20.332 -77.203 -15.300  1.00  0.00      BSYN  
ATOM    547   CG GLU    61     -21.648 -76.683 -15.783  1.00  0.00      BSYN  
ATOM    548   CD GLU    61     -22.328 -75.691 -14.867  1.00  0.00      BSYN  
ATOM    549  OE1 GLU    61     -23.346 -76.062 -14.282  1.00  0.00      BSYN  
ATOM    550  OE2 GLU    61     -21.775 -74.584 -14.669  1.00  0.00      BSYN  
ATOM    551    C GLU    61     -18.310 -78.718 -15.240  1.00  0.00      BSYN  
ATOM    552    O GLU    61     -18.562 -79.788 -14.569  1.00  0.00      BSYN  
ATOM    553    N GLN    62     -17.119 -78.092 -15.300  1.00  0.00      BSYN  
ATOM    554    H GLN    62     -17.058 -77.237 -15.774  1.00  0.00      BSYN  
ATOM    555   CA GLN    62     -16.038 -78.750 -14.526  1.00  0.00      BSYN  
ATOM    556   CB GLN    62     -14.779 -78.385 -15.160  1.00  0.00      BSYN  
ATOM    557   CG GLN    62     -14.429 -79.034 -16.413  1.00  0.00      BSYN  
ATOM    558   CD GLN    62     -12.975 -79.273 -16.609  1.00  0.00      BSYN  
ATOM    559  OE1 GLN    62     -12.666 -80.039 -17.507  1.00  0.00      BSYN  
ATOM    560  NE2 GLN    62     -11.840 -78.858 -15.997  1.00  0.00      BSYN  
ATOM    561 HE21 GLN    62     -10.995 -79.226 -16.330  1.00  0.00      BSYN  
ATOM    562 HE22 GLN    62     -11.849 -78.230 -15.244  1.00  0.00      BSYN  
ATOM    563    C GLN    62     -15.848 -78.495 -13.014  1.00  0.00      BSYN  
ATOM    564    O GLN    62     -16.381 -77.438 -12.564  1.00  0.00      BSYN  
ATOM    565    N ALA    63     -15.238 -79.414 -12.169  1.00  0.00      BSYN  
ATOM    566    H ALA    63     -14.692 -80.113 -12.584  1.00  0.00      BSYN  
ATOM    567   CA ALA    63     -15.502 -79.415 -10.737  1.00  0.00      BSYN  
ATOM    568   CB ALA    63     -16.174 -80.880 -10.561  1.00  0.00      BSYN  
ATOM    569    C ALA    63     -14.321 -79.318  -9.789  1.00  0.00      BSYN  
ATOM    570    O ALA    63     -14.411 -78.992  -8.645  1.00  0.00      BSYN  
ATOM    571    N SER    64     -13.147 -79.501 -10.458  1.00  0.00      BSYN  
ATOM    572    H SER    64     -13.277 -79.646 -11.419  1.00  0.00      BSYN  
ATOM    573   CA SER    64     -11.849 -79.663  -9.665  1.00  0.00      BSYN  
ATOM    574   CB SER    64     -11.544 -81.250  -9.488  1.00  0.00      BSYN  
ATOM    575   OG SER    64     -11.679 -81.895 -10.729  1.00  0.00      BSYN  
ATOM    576   HG SER    64     -10.749 -81.957 -10.961  1.00  0.00      BSYN  
ATOM    577    C SER    64     -10.652 -79.119 -10.456  1.00  0.00      BSYN  
ATOM    578    O SER    64     -10.246 -79.619 -11.412  1.00  0.00      BSYN  
ATOM    579    N HIS    65     -10.097 -77.985  -9.899  1.00  0.00      BSYN  
ATOM    580    H HIS    65     -10.517 -77.416  -9.221  1.00  0.00      BSYN  
ATOM    581   CA HIS    65      -8.977 -77.308 -10.472  1.00  0.00      BSYN  
ATOM    582   CB HIS    65      -9.300 -75.961 -10.972  1.00  0.00      BSYN  
ATOM    583   CG HIS    65     -10.501 -75.754 -11.977  1.00  0.00      BSYN  
ATOM    584  ND1 HIS    65     -11.176 -74.625 -11.872  1.00  0.00      BSYN  
ATOM    585  HD1 HIS    65     -11.217 -74.024 -11.099  1.00  0.00      BSYN  
ATOM    586  CD2 HIS    65     -11.070 -76.550 -12.933  1.00  0.00      BSYN  
ATOM    587  NE2 HIS    65     -12.054 -75.879 -13.483  1.00  0.00      BSYN  
ATOM    588  CE1 HIS    65     -12.120 -74.716 -12.802  1.00  0.00      BSYN  
ATOM    589    C HIS    65      -7.987 -77.127  -9.299  1.00  0.00      BSYN  
ATOM    590    O HIS    65      -8.304 -76.558  -8.258  1.00  0.00      BSYN  
ATOM    591    N LEU    66      -6.825 -77.579  -9.570  1.00  0.00      BSYN  
ATOM    592    H LEU    66      -6.752 -78.351 -10.170  1.00  0.00      BSYN  
ATOM    593   CA LEU    66      -5.514 -77.020  -9.137  1.00  0.00      BSYN  
ATOM    594   CB LEU    66      -4.346 -77.984  -9.659  1.00  0.00      BSYN  
ATOM    595   CG LEU    66      -3.787 -79.254  -8.830  1.00  0.00      BSYN  
ATOM    596  CD1 LEU    66      -5.021 -80.023  -8.236  1.00  0.00      BSYN  
ATOM    597  CD2 LEU    66      -2.924 -80.121  -9.663  1.00  0.00      BSYN  
ATOM    598    C LEU    66      -5.179 -75.599  -9.413  1.00  0.00      BSYN  
ATOM    599    O LEU    66      -5.718 -74.915 -10.310  1.00  0.00      BSYN  
ATOM    600    N GLY    67      -4.304 -75.075  -8.595  1.00  0.00      BSYN  
ATOM    601    H GLY    67      -3.867 -75.661  -7.942  1.00  0.00      BSYN  
ATOM    602   CA GLY    67      -4.008 -73.641  -8.555  1.00  0.00      BSYN  
ATOM    603    C GLY    67      -2.495 -73.593  -8.222  1.00  0.00      BSYN  
ATOM    604    O GLY    67      -1.685 -74.291  -8.701  1.00  0.00      BSYN  
ATOM    605    N GLY    68      -2.024 -72.729  -7.355  1.00  0.00      BSYN  
ATOM    606    H GLY    68      -1.077 -72.577  -7.155  1.00  0.00      BSYN  
ATOM    607   CA GLY    68      -3.016 -71.838  -6.699  1.00  0.00      BSYN  
ATOM    608    C GLY    68      -2.195 -70.936  -5.770  1.00  0.00      BSYN  
ATOM    609    O GLY    68      -1.702 -71.274  -4.734  1.00  0.00      BSYN  
ATOM    610    N ALA    69      -1.918 -69.788  -6.422  1.00  0.00      BSYN  
ATOM    611    H ALA    69      -2.272 -69.624  -7.321  1.00  0.00      BSYN  
ATOM    612   CA ALA    69      -1.066 -68.725  -5.925  1.00  0.00      BSYN  
ATOM    613   CB ALA    69      -0.151 -68.462  -7.117  1.00  0.00      BSYN  
ATOM    614    C ALA    69      -1.597 -67.447  -5.496  1.00  0.00      BSYN  
ATOM    615    O ALA    69      -2.277 -66.764  -6.249  1.00  0.00      BSYN  
ATOM    616    N VAL    70      -1.687 -67.328  -4.141  1.00  0.00      BSYN  
ATOM    617    H VAL    70      -1.122 -67.994  -3.697  1.00  0.00      BSYN  
ATOM    618   CA VAL    70      -2.425 -66.232  -3.412  1.00  0.00      BSYN  
ATOM    619   CB VAL    70      -3.021 -66.883  -2.208  1.00  0.00      BSYN  
ATOM    620  CG1 VAL    70      -3.947 -66.040  -1.396  1.00  0.00      BSYN  
ATOM    621  CG2 VAL    70      -3.801 -68.172  -2.711  1.00  0.00      BSYN  
ATOM    622    C VAL    70      -1.399 -65.224  -3.036  1.00  0.00      BSYN  
ATOM    623    O VAL    70      -1.087 -65.157  -1.795  1.00  0.00      BSYN  
ATOM    624    N PHE    71      -0.980 -64.264  -3.855  1.00  0.00      BSYN  
ATOM    625    H PHE    71      -1.248 -64.391  -4.789  1.00  0.00      BSYN  
ATOM    626   CA PHE    71      -0.214 -63.067  -3.340  1.00  0.00      BSYN  
ATOM    627   CB PHE    71       0.698 -62.463  -4.465  1.00  0.00      BSYN  
ATOM    628   CG PHE    71       1.899 -63.286  -4.658  1.00  0.00      BSYN  
ATOM    629  CD1 PHE    71       2.023 -64.061  -5.776  1.00  0.00      BSYN  
ATOM    630  CD2 PHE    71       2.960 -63.213  -3.750  1.00  0.00      BSYN  
ATOM    631  CE1 PHE    71       3.226 -64.751  -5.906  1.00  0.00      BSYN  
ATOM    632  CE2 PHE    71       4.151 -63.874  -3.927  1.00  0.00      BSYN  
ATOM    633   CZ PHE    71       4.276 -64.679  -5.045  1.00  0.00      BSYN  
ATOM    634    C PHE    71      -1.049 -61.979  -2.697  1.00  0.00      BSYN  
ATOM    635    O PHE    71      -2.113 -61.579  -3.141  1.00  0.00      BSYN  
ATOM    636    N SER    72      -0.323 -61.411  -1.670  1.00  0.00      BSYN  
ATOM    637    H SER    72       0.504 -61.859  -1.394  1.00  0.00      BSYN  
ATOM    638   CA SER    72      -0.807 -60.223  -0.943  1.00  0.00      BSYN  
ATOM    639   CB SER    72       0.022 -60.233   0.427  1.00  0.00      BSYN  
ATOM    640   OG SER    72       1.387 -60.461   0.402  1.00  0.00      BSYN  
ATOM    641   HG SER    72       1.823 -59.610   0.323  1.00  0.00      BSYN  
ATOM    642    C SER    72      -0.498 -58.999  -1.755  1.00  0.00      BSYN  
ATOM    643    O SER    72       0.458 -58.199  -1.625  1.00  0.00      BSYN  
ATOM    644    N GLY    73      -1.525 -58.749  -2.560  1.00  0.00      BSYN  
ATOM    645    H GLY    73      -2.376 -59.192  -2.363  1.00  0.00      BSYN  
ATOM    646   CA GLY    73      -1.381 -57.660  -3.568  1.00  0.00      BSYN  
ATOM    647    C GLY    73      -2.467 -56.623  -3.406  1.00  0.00      BSYN  
ATOM    648    O GLY    73      -3.507 -56.585  -4.117  1.00  0.00      BSYN  
ATOM    649    N ALA    74      -2.174 -55.696  -2.482  1.00  0.00      BSYN  
ATOM    650    H ALA    74      -1.320 -55.929  -2.063  1.00  0.00      BSYN  
ATOM    651   CA ALA    74      -3.192 -54.643  -2.165  1.00  0.00      BSYN  
ATOM    652   CB ALA    74      -2.821 -54.072  -0.814  1.00  0.00      BSYN  
ATOM    653    C ALA    74      -3.157 -53.542  -3.167  1.00  0.00      BSYN  
ATOM    654    O ALA    74      -2.272 -52.701  -3.212  1.00  0.00      BSYN  
ATOM    655    N GLY    75      -4.268 -53.447  -3.950  1.00  0.00      BSYN  
ATOM    656    H GLY    75      -4.950 -54.147  -3.881  1.00  0.00      BSYN  
ATOM    657   CA GLY    75      -4.551 -52.460  -4.958  1.00  0.00      BSYN  
ATOM    658    C GLY    75      -4.957 -51.096  -4.296  1.00  0.00      BSYN  
ATOM    659    O GLY    75      -6.208 -50.871  -4.135  1.00  0.00      BSYN  
ATOM    660    N ASN    76      -3.908 -50.229  -4.124  1.00  0.00      BSYN  
ATOM    661    H ASN    76      -3.054 -50.390  -4.577  1.00  0.00      BSYN  
ATOM    662   CA ASN    76      -3.973 -49.217  -3.132  1.00  0.00      BSYN  
ATOM    663   CB ASN    76      -2.854 -49.351  -2.090  1.00  0.00      BSYN  
ATOM    664   CG ASN    76      -3.442 -48.866  -0.766  1.00  0.00      BSYN  
ATOM    665  OD1 ASN    76      -3.482 -47.616  -0.570  1.00  0.00      BSYN  
ATOM    666  ND2 ASN    76      -3.915 -49.661   0.226  1.00  0.00      BSYN  
ATOM    667 HD21 ASN    76      -4.202 -49.139   1.004  1.00  0.00      BSYN  
ATOM    668 HD22 ASN    76      -4.010 -50.634   0.151  1.00  0.00      BSYN  
ATOM    669    C ASN    76      -3.639 -47.883  -3.750  1.00  0.00      BSYN  
ATOM    670    O ASN    76      -2.995 -47.694  -4.798  1.00  0.00      BSYN  
ATOM    671    N ILE    77      -4.004 -46.864  -2.925  1.00  0.00      BSYN  
ATOM    672    H ILE    77      -4.515 -46.987  -2.097  1.00  0.00      BSYN  
ATOM    673   CA ILE    77      -3.577 -45.507  -3.212  1.00  0.00      BSYN  
ATOM    674   CB ILE    77      -4.714 -44.498  -2.691  1.00  0.00      BSYN  
ATOM    675  CG2 ILE    77      -5.795 -44.513  -3.777  1.00  0.00      BSYN  
ATOM    676  CG1 ILE    77      -5.258 -44.825  -1.377  1.00  0.00      BSYN  
ATOM    677   CD ILE    77      -5.647 -43.667  -0.502  1.00  0.00      BSYN  
ATOM    678    C ILE    77      -2.173 -45.179  -2.775  1.00  0.00      BSYN  
ATOM    679    O ILE    77      -1.537 -45.985  -2.132  1.00  0.00      BSYN  
ATOM    680    N ALA    78      -1.625 -43.973  -3.156  1.00  0.00      BSYN  
ATOM    681    H ALA    78      -2.144 -43.446  -3.799  1.00  0.00      BSYN  
ATOM    682   CA ALA    78      -0.405 -43.621  -2.597  1.00  0.00      BSYN  
ATOM    683   CB ALA    78       0.771 -43.563  -3.471  1.00  0.00      BSYN  
ATOM    684    C ALA    78      -0.342 -42.297  -1.996  1.00  0.00      BSYN  
ATOM    685    O ALA    78      -0.136 -41.278  -2.652  1.00  0.00      BSYN  
ATOM    686    N ALA    79      -0.769 -42.314  -0.781  1.00  0.00      BSYN  
ATOM    687    H ALA    79      -1.415 -43.013  -0.549  1.00  0.00      BSYN  
ATOM    688   CA ALA    79      -0.655 -41.001  -0.085  1.00  0.00      BSYN  
ATOM    689   CB ALA    79      -2.044 -40.764   0.496  1.00  0.00      BSYN  
ATOM    690    C ALA    79       0.380 -41.315   1.059  1.00  0.00      BSYN  
ATOM    691    O ALA    79       0.284 -42.370   1.700  1.00  0.00      BSYN  
ATOM    692    N ALA    80       1.349 -40.441   1.389  1.00  0.00      BSYN  
ATOM    693    H ALA    80       1.491 -39.626   0.864  1.00  0.00      BSYN  
ATOM    694   CA ALA    80       2.420 -40.770   2.394  1.00  0.00      BSYN  
ATOM    695   CB ALA    80       3.562 -39.808   1.898  1.00  0.00      BSYN  
ATOM    696    C ALA    80       2.093 -40.510   3.864  1.00  0.00      BSYN  
ATOM    697    O ALA    80       2.687 -39.710   4.510  1.00  0.00      BSYN  
ATOM    698    N THR    81       1.130 -41.242   4.433  1.00  0.00      BSYN  
ATOM    699    H THR    81       0.799 -41.933   3.822  1.00  0.00      BSYN  
ATOM    700   CA THR    81       0.838 -41.400   5.821  1.00  0.00      BSYN  
ATOM    701   CB THR    81      -0.463 -40.659   6.093  1.00  0.00      BSYN  
ATOM    702  OG1 THR    81      -0.154 -39.308   5.892  1.00  0.00      BSYN  
ATOM    703  HG1 THR    81       0.364 -39.032   5.132  1.00  0.00      BSYN  
ATOM    704  CG2 THR    81      -1.002 -40.835   7.494  1.00  0.00      BSYN  
ATOM    705    C THR    81       0.746 -42.811   6.347  1.00  0.00      BSYN  
ATOM    706    O THR    81      -0.071 -43.588   5.827  1.00  0.00      BSYN  
ATOM    707    N GLY    82       1.525 -42.979   7.396  1.00  0.00      BSYN  
ATOM    708    H GLY    82       1.906 -42.244   7.921  1.00  0.00      BSYN  
ATOM    709   CA GLY    82       1.791 -44.388   7.894  1.00  0.00      BSYN  
ATOM    710    C GLY    82       3.017 -44.972   7.141  1.00  0.00      BSYN  
ATOM    711    O GLY    82       2.845 -45.501   6.070  1.00  0.00      BSYN  
ATOM    712    N LEU    83       4.259 -44.929   7.617  1.00  0.00      BSYN  
ATOM    713    H LEU    83       5.015 -45.297   7.113  1.00  0.00      BSYN  
ATOM    714   CA LEU    83       4.596 -44.254   8.847  1.00  0.00      BSYN  
ATOM    715   CB LEU    83       5.355 -45.076   9.955  1.00  0.00      BSYN  
ATOM    716   CG LEU    83       4.791 -46.025  10.913  1.00  0.00      BSYN  
ATOM    717  CD1 LEU    83       3.703 -45.323  11.577  1.00  0.00      BSYN  
ATOM    718  CD2 LEU    83       4.245 -47.170  10.093  1.00  0.00      BSYN  
ATOM    719    C LEU    83       5.316 -42.906   8.563  1.00  0.00      BSYN  
ATOM    720    O LEU    83       5.767 -42.807   7.436  1.00  0.00      BSYN  
ATOM    721    N VAL    84       5.395 -41.901   9.538  1.00  0.00      BSYN  
ATOM    722    H VAL    84       5.130 -42.155  10.446  1.00  0.00      BSYN  
ATOM    723   CA VAL    84       6.006 -40.551   9.339  1.00  0.00      BSYN  
ATOM    724   CB VAL    84       5.148 -39.347   8.855  1.00  0.00      BSYN  
ATOM    725  CG1 VAL    84       5.290 -39.310   7.303  1.00  0.00      BSYN  
ATOM    726  CG2 VAL    84       3.861 -39.169   9.445  1.00  0.00      BSYN  
ATOM    727    C VAL    84       6.774 -40.256  10.671  1.00  0.00      BSYN  
ATOM    728    O VAL    84       6.320 -40.599  11.778  1.00  0.00      BSYN  
ATOM    729    N LYS    85       7.981 -39.720  10.361  1.00  0.00      BSYN  
ATOM    730    H LYS    85       8.152 -39.438   9.438  1.00  0.00      BSYN  
ATOM    731   CA LYS    85       8.931 -39.293  11.403  1.00  0.00      BSYN  
ATOM    732   CB LYS    85      10.226 -38.990  10.675  1.00  0.00      BSYN  
ATOM    733   CG LYS    85      10.322 -37.834   9.653  1.00  0.00      BSYN  
ATOM    734   CD LYS    85      11.787 -37.455   9.406  1.00  0.00      BSYN  
ATOM    735   CE LYS    85      12.091 -37.039   7.985  1.00  0.00      BSYN  
ATOM    736   NZ LYS    85      13.511 -36.734   8.046  1.00  0.00      BSYN  
ATOM    737  HZ1 LYS    85      14.003 -36.567   7.145  1.00  0.00      BSYN  
ATOM    738  HZ2 LYS    85      13.539 -35.805   8.513  1.00  0.00      BSYN  
ATOM    739  HZ3 LYS    85      13.863 -37.631   8.438  1.00  0.00      BSYN  
ATOM    740    C LYS    85       8.619 -38.154  12.463  1.00  0.00      BSYN  
ATOM    741    O LYS    85       9.013 -37.007  12.372  1.00  0.00      BSYN  
ATOM    742    N ARG    86       7.943 -38.651  13.602  1.00  0.00      BSYN  
ATOM    743    H ARG    86       7.405 -39.471  13.591  1.00  0.00      BSYN  
ATOM    744   CA ARG    86       7.745 -37.818  14.715  1.00  0.00      BSYN  
ATOM    745   CB ARG    86       6.557 -38.266  15.523  1.00  0.00      BSYN  
ATOM    746   CG ARG    86       5.293 -38.606  14.731  1.00  0.00      BSYN  
ATOM    747   CD ARG    86       4.694 -37.299  14.134  1.00  0.00      BSYN  
ATOM    748   NE ARG    86       3.277 -37.193  14.138  1.00  0.00      BSYN  
ATOM    749   HE ARG    86       2.739 -37.906  14.542  1.00  0.00      BSYN  
ATOM    750   CZ ARG    86       2.685 -36.163  13.627  1.00  0.00      BSYN  
ATOM    751  NH1 ARG    86       3.371 -35.134  13.230  1.00  0.00      BSYN  
ATOM    752 HH11 ARG    86       2.917 -34.276  12.989  1.00  0.00      BSYN  
ATOM    753 HH12 ARG    86       4.370 -35.130  13.270  1.00  0.00      BSYN  
ATOM    754  NH2 ARG    86       1.385 -36.206  13.344  1.00  0.00      BSYN  
ATOM    755 HH21 ARG    86       0.877 -35.384  13.087  1.00  0.00      BSYN  
ATOM    756 HH22 ARG    86       0.856 -37.054  13.363  1.00  0.00      BSYN  
ATOM    757    C ARG    86       8.938 -37.354  15.419  1.00  0.00      BSYN  
ATOM    758    O ARG    86       9.284 -37.929  16.444  1.00  0.00      BSYN  
ATOM    759    N GLU    87       9.614 -36.218  14.985  1.00  0.00      BSYN  
ATOM    760    H GLU    87       9.179 -35.692  14.282  1.00  0.00      BSYN  
ATOM    761   CA GLU    87      10.907 -35.908  15.507  1.00  0.00      BSYN  
ATOM    762   CB GLU    87      11.955 -36.029  14.281  1.00  0.00      BSYN  
ATOM    763   CG GLU    87      13.131 -37.047  14.613  1.00  0.00      BSYN  
ATOM    764   CD GLU    87      14.424 -37.162  13.835  1.00  0.00      BSYN  
ATOM    765  OE1 GLU    87      15.137 -38.132  13.900  1.00  0.00      BSYN  
ATOM    766  OE2 GLU    87      14.648 -36.305  12.997  1.00  0.00      BSYN  
ATOM    767    C GLU    87      10.970 -34.516  16.186  1.00  0.00      BSYN  
ATOM    768    O GLU    87      11.141 -33.462  15.533  1.00  0.00      BSYN  
ATOM    769    N GLU    88      10.706 -34.350  17.442  1.00  0.00      BSYN  
ATOM    770    H GLU    88      10.870 -33.484  17.871  1.00  0.00      BSYN  
ATOM    771   CA GLU    88      10.516 -35.452  18.360  1.00  0.00      BSYN  
ATOM    772   CB GLU    88      11.656 -35.461  19.418  1.00  0.00      BSYN  
ATOM    773   CG GLU    88      11.904 -36.855  20.012  1.00  0.00      BSYN  
ATOM    774   CD GLU    88      12.726 -37.860  19.150  1.00  0.00      BSYN  
ATOM    775  OE1 GLU    88      12.230 -38.967  19.054  1.00  0.00      BSYN  
ATOM    776  OE2 GLU    88      13.866 -37.579  18.644  1.00  0.00      BSYN  
ATOM    777    C GLU    88       9.196 -35.502  19.057  1.00  0.00      BSYN  
ATOM    778    O GLU    88       9.076 -35.661  20.269  1.00  0.00      BSYN  
ATOM    779    N PHE    89       7.993 -35.390  18.408  1.00  0.00      BSYN  
ATOM    780    H PHE    89       7.944 -35.481  17.433  1.00  0.00      BSYN  
ATOM    781   CA PHE    89       6.744 -35.300  19.025  1.00  0.00      BSYN  
ATOM    782   CB PHE    89       6.593 -33.986  19.647  1.00  0.00      BSYN  
ATOM    783   CG PHE    89       6.139 -33.920  21.107  1.00  0.00      BSYN  
ATOM    784  CD1 PHE    89       5.292 -34.774  21.734  1.00  0.00      BSYN  
ATOM    785  CD2 PHE    89       6.816 -32.950  21.880  1.00  0.00      BSYN  
ATOM    786  CE1 PHE    89       5.088 -34.742  23.054  1.00  0.00      BSYN  
ATOM    787  CE2 PHE    89       6.626 -32.856  23.230  1.00  0.00      BSYN  
ATOM    788   CZ PHE    89       5.784 -33.792  23.759  1.00  0.00      BSYN  
ATOM    789    C PHE    89       5.553 -35.653  18.168  1.00  0.00      BSYN  
ATOM    790    O PHE    89       5.369 -35.073  17.107  1.00  0.00      BSYN  
ATOM    791    N PRO    90       4.759 -36.675  18.546  1.00  0.00      BSYN  
ATOM    792   CD PRO    90       5.212 -37.555  19.476  1.00  0.00      BSYN  
ATOM    793   CA PRO    90       3.406 -36.968  18.015  1.00  0.00      BSYN  
ATOM    794   CB PRO    90       3.116 -38.303  18.643  1.00  0.00      BSYN  
ATOM    795   CG PRO    90       4.484 -38.748  19.038  1.00  0.00      BSYN  
ATOM    796    C PRO    90       2.366 -35.959  18.417  1.00  0.00      BSYN  
ATOM    797    O PRO    90       2.276 -35.487  19.513  1.00  0.00      BSYN  
ATOM    798    N THR    91       1.654 -35.697  17.331  1.00  0.00      BSYN  
ATOM    799    H THR    91       2.038 -35.677  16.430  1.00  0.00      BSYN  
ATOM    800   CA THR    91       0.533 -34.866  17.447  1.00  0.00      BSYN  
ATOM    801   CB THR    91       0.406 -33.879  16.245  1.00  0.00      BSYN  
ATOM    802  OG1 THR    91       1.702 -33.430  15.897  1.00  0.00      BSYN  
ATOM    803  HG1 THR    91       1.977 -32.907  16.654  1.00  0.00      BSYN  
ATOM    804  CG2 THR    91      -0.480 -32.702  16.656  1.00  0.00      BSYN  
ATOM    805    C THR    91      -0.879 -35.403  17.849  1.00  0.00      BSYN  
ATOM    806    O THR    91      -1.508 -34.938  18.878  1.00  0.00      BSYN  
ATOM    807    N ASP    92      -1.404 -36.340  17.098  1.00  0.00      BSYN  
ATOM    808    H ASP    92      -1.093 -36.599  16.205  1.00  0.00      BSYN  
ATOM    809   CA ASP    92      -2.630 -36.990  17.555  1.00  0.00      BSYN  
ATOM    810   CB ASP    92      -3.657 -37.004  16.476  1.00  0.00      BSYN  
ATOM    811   CG ASP    92      -4.914 -37.970  16.598  1.00  0.00      BSYN  
ATOM    812  OD1 ASP    92      -4.981 -38.914  15.825  1.00  0.00      BSYN  
ATOM    813  OD2 ASP    92      -5.732 -37.722  17.476  1.00  0.00      BSYN  
ATOM    814    C ASP    92      -2.316 -38.381  18.025  1.00  0.00      BSYN  
ATOM    815    O ASP    92      -2.036 -39.289  17.271  1.00  0.00      BSYN  
ATOM    816    N LEU    93      -2.375 -38.615  19.321  1.00  0.00      BSYN  
ATOM    817    H LEU    93      -2.620 -37.904  19.949  1.00  0.00      BSYN  
ATOM    818   CA LEU    93      -1.708 -39.827  19.918  1.00  0.00      BSYN  
ATOM    819   CB LEU    93      -1.229 -39.737  21.439  1.00  0.00      BSYN  
ATOM    820   CG LEU    93      -0.218 -40.826  21.873  1.00  0.00      BSYN  
ATOM    821  CD1 LEU    93       0.934 -40.990  20.898  1.00  0.00      BSYN  
ATOM    822  CD2 LEU    93       0.267 -40.801  23.306  1.00  0.00      BSYN  
ATOM    823    C LEU    93      -2.686 -40.908  19.665  1.00  0.00      BSYN  
ATOM    824    O LEU    93      -3.733 -41.064  20.214  1.00  0.00      BSYN  
ATOM    825    N LYS    94      -2.221 -41.638  18.665  1.00  0.00      BSYN  
ATOM    826    H LYS    94      -1.360 -41.390  18.269  1.00  0.00      BSYN  
ATOM    827   CA LYS    94      -2.840 -42.855  18.200  1.00  0.00      BSYN  
ATOM    828   CB LYS    94      -2.406 -43.322  16.855  1.00  0.00      BSYN  
ATOM    829   CG LYS    94      -3.245 -44.403  16.242  1.00  0.00      BSYN  
ATOM    830   CD LYS    94      -2.153 -44.833  15.249  1.00  0.00      BSYN  
ATOM    831   CE LYS    94      -2.714 -46.009  14.438  1.00  0.00      BSYN  
ATOM    832   NZ LYS    94      -1.626 -46.480  13.586  1.00  0.00      BSYN  
ATOM    833  HZ1 LYS    94      -0.722 -46.596  14.087  1.00  0.00      BSYN  
ATOM    834  HZ2 LYS    94      -1.802 -47.411  13.156  1.00  0.00      BSYN  
ATOM    835  HZ3 LYS    94      -1.539 -45.667  12.943  1.00  0.00      BSYN  
ATOM    836    C LYS    94      -2.869 -44.041  19.177  1.00  0.00      BSYN  
ATOM    837    O LYS    94      -1.873 -44.703  19.483  1.00  0.00      BSYN  
ATOM    838    N PRO    95      -4.068 -44.424  19.685  1.00  0.00      BSYN  
ATOM    839   CD PRO    95      -5.234 -43.574  19.828  1.00  0.00      BSYN  
ATOM    840   CA PRO    95      -4.403 -45.570  20.500  1.00  0.00      BSYN  
ATOM    841   CB PRO    95      -5.773 -45.328  21.046  1.00  0.00      BSYN  
ATOM    842   CG PRO    95      -5.955 -43.806  21.167  1.00  0.00      BSYN  
ATOM    843    C PRO    95      -4.235 -46.888  19.753  1.00  0.00      BSYN  
ATOM    844    O PRO    95      -5.275 -47.300  19.274  1.00  0.00      BSYN  
ATOM    845    N GLU    96      -3.078 -47.469  19.439  1.00  0.00      BSYN  
ATOM    846    H GLU    96      -2.191 -47.174  19.731  1.00  0.00      BSYN  
ATOM    847   CA GLU    96      -3.168 -48.592  18.524  1.00  0.00      BSYN  
ATOM    848   CB GLU    96      -2.311 -48.306  17.267  1.00  0.00      BSYN  
ATOM    849   CG GLU    96      -0.853 -48.457  17.316  1.00  0.00      BSYN  
ATOM    850   CD GLU    96      -0.282 -48.762  15.928  1.00  0.00      BSYN  
ATOM    851  OE1 GLU    96       0.175 -47.930  15.161  1.00  0.00      BSYN  
ATOM    852  OE2 GLU    96      -0.269 -49.958  15.565  1.00  0.00      BSYN  
ATOM    853    C GLU    96      -2.744 -49.899  19.186  1.00  0.00      BSYN  
ATOM    854    O GLU    96      -2.399 -50.881  18.505  1.00  0.00      BSYN  
ATOM    855    N GLU    97      -2.676 -49.747  20.534  1.00  0.00      BSYN  
ATOM    856    H GLU    97      -3.214 -49.089  21.023  1.00  0.00      BSYN  
ATOM    857   CA GLU    97      -2.132 -50.940  21.185  1.00  0.00      BSYN  
ATOM    858   CB GLU    97      -1.303 -50.597  22.411  1.00  0.00      BSYN  
ATOM    859   CG GLU    97      -2.270 -50.023  23.357  1.00  0.00      BSYN  
ATOM    860   CD GLU    97      -1.317 -49.589  24.479  1.00  0.00      BSYN  
ATOM    861  OE1 GLU    97      -1.383 -48.447  24.755  1.00  0.00      BSYN  
ATOM    862  OE2 GLU    97      -0.659 -50.411  25.091  1.00  0.00      BSYN  
ATOM    863    C GLU    97      -3.161 -52.137  21.313  1.00  0.00      BSYN  
ATOM    864    O GLU    97      -2.799 -53.294  21.131  1.00  0.00      BSYN  
ATOM    865    N VAL    98      -4.456 -51.709  21.459  1.00  0.00      BSYN  
ATOM    866    H VAL    98      -4.513 -50.733  21.521  1.00  0.00      BSYN  
ATOM    867   CA VAL    98      -5.633 -52.541  21.625  1.00  0.00      BSYN  
ATOM    868   CB VAL    98      -6.975 -51.856  22.152  1.00  0.00      BSYN  
ATOM    869  CG1 VAL    98      -7.374 -50.458  21.453  1.00  0.00      BSYN  
ATOM    870  CG2 VAL    98      -8.137 -52.827  22.231  1.00  0.00      BSYN  
ATOM    871    C VAL    98      -5.813 -53.382  20.361  1.00  0.00      BSYN  
ATOM    872    O VAL    98      -6.093 -52.918  19.289  1.00  0.00      BSYN  
ATOM    873    N ALA    99      -5.574 -54.726  20.470  1.00  0.00      BSYN  
ATOM    874    H ALA    99      -5.291 -55.063  21.345  1.00  0.00      BSYN  
ATOM    875   CA ALA    99      -5.459 -55.703  19.374  1.00  0.00      BSYN  
ATOM    876   CB ALA    99      -3.994 -55.954  19.362  1.00  0.00      BSYN  
ATOM    877    C ALA    99      -6.190 -56.957  19.572  1.00  0.00      BSYN  
ATOM    878    O ALA    99      -6.133 -57.872  18.776  1.00  0.00      BSYN  
ATOM    879    N GLN   100      -7.104 -56.884  20.656  1.00  0.00      BSYN  
ATOM    880    H GLN   100      -7.523 -56.083  21.034  1.00  0.00      BSYN  
ATOM    881   CA GLN   100      -7.438 -58.156  21.156  1.00  0.00      BSYN  
ATOM    882   CB GLN   100      -7.478 -57.847  22.654  1.00  0.00      BSYN  
ATOM    883   CG GLN   100      -7.259 -58.938  23.701  1.00  0.00      BSYN  
ATOM    884   CD GLN   100      -7.741 -58.678  25.069  1.00  0.00      BSYN  
ATOM    885  OE1 GLN   100      -7.507 -57.698  25.830  1.00  0.00      BSYN  
ATOM    886  NE2 GLN   100      -8.460 -59.635  25.586  1.00  0.00      BSYN  
ATOM    887 HE21 GLN   100      -8.798 -59.633  26.506  1.00  0.00      BSYN  
ATOM    888 HE22 GLN   100      -8.607 -60.422  25.022  1.00  0.00      BSYN  
ATOM    889    C GLN   100      -8.698 -58.740  20.526  1.00  0.00      BSYN  
ATOM    890    O GLN   100      -9.746 -58.082  20.617  1.00  0.00      BSYN  
ATOM    891    N GLU   101      -8.468 -59.629  19.575  1.00  0.00      BSYN  
ATOM    892    H GLU   101      -7.578 -59.825  19.214  1.00  0.00      BSYN  
ATOM    893   CA GLU   101      -9.572 -60.217  18.763  1.00  0.00      BSYN  
ATOM    894   CB GLU   101      -9.114 -60.445  17.341  1.00  0.00      BSYN  
ATOM    895   CG GLU   101      -8.638 -59.235  16.454  1.00  0.00      BSYN  
ATOM    896   CD GLU   101      -9.711 -58.178  16.379  1.00  0.00      BSYN  
ATOM    897  OE1 GLU   101      -9.497 -57.040  16.908  1.00  0.00      BSYN  
ATOM    898  OE2 GLU   101     -10.817 -58.548  15.908  1.00  0.00      BSYN  
ATOM    899    C GLU   101     -10.184 -61.571  19.250  1.00  0.00      BSYN  
ATOM    900    O GLU   101      -9.704 -62.136  20.187  1.00  0.00      BSYN  
ATOM    901    N ALA   102     -11.192 -61.894  18.504  1.00  0.00      BSYN  
ATOM    902    H ALA   102     -11.622 -61.080  18.167  1.00  0.00      BSYN  
ATOM    903   CA ALA   102     -11.755 -63.279  18.478  1.00  0.00      BSYN  
ATOM    904   CB ALA   102     -13.312 -63.252  18.598  1.00  0.00      BSYN  
ATOM    905    C ALA   102     -11.359 -63.984  17.164  1.00  0.00      BSYN  
ATOM    906    O ALA   102     -12.033 -63.968  16.190  1.00  0.00      BSYN  
ATOM    907    N ALA   103     -10.171 -64.621  17.116  1.00  0.00      BSYN  
ATOM    908    H ALA   103     -10.064 -64.927  18.040  1.00  0.00      BSYN  
ATOM    909   CA ALA   103      -9.575 -65.267  15.998  1.00  0.00      BSYN  
ATOM    910   CB ALA   103      -7.988 -65.324  16.244  1.00  0.00      BSYN  
ATOM    911    C ALA   103     -10.026 -66.694  15.834  1.00  0.00      BSYN  
ATOM    912    O ALA   103     -10.814 -67.179  16.543  1.00  0.00      BSYN  
ATOM    913    N GLU   104      -9.464 -67.362  14.805  1.00  0.00      BSYN  
ATOM    914    H GLU   104      -9.094 -67.006  13.970  1.00  0.00      BSYN  
ATOM    915   CA GLU   104      -9.625 -68.837  14.616  1.00  0.00      BSYN  
ATOM    916   CB GLU   104      -9.193 -69.234  13.173  1.00  0.00      BSYN  
ATOM    917   CG GLU   104     -10.317 -68.764  12.121  1.00  0.00      BSYN  
ATOM    918   CD GLU   104     -11.785 -69.145  12.401  1.00  0.00      BSYN  
ATOM    919  OE1 GLU   104     -12.431 -68.166  12.832  1.00  0.00      BSYN  
ATOM    920  OE2 GLU   104     -12.284 -70.247  12.145  1.00  0.00      BSYN  
ATOM    921    C GLU   104      -8.947 -69.739  15.661  1.00  0.00      BSYN  
ATOM    922    O GLU   104      -7.818 -69.407  16.087  1.00  0.00      BSYN  
ATOM    923    N GLU   105      -9.552 -70.920  15.997  1.00  0.00      BSYN  
ATOM    924    H GLU   105     -10.142 -71.306  15.316  1.00  0.00      BSYN  
ATOM    925   CA GLU   105      -9.104 -71.555  17.243  1.00  0.00      BSYN  
ATOM    926   CB GLU   105     -10.382 -72.007  17.963  1.00  0.00      BSYN  
ATOM    927   CG GLU   105     -10.513 -71.294  19.281  1.00  0.00      BSYN  
ATOM    928   CD GLU   105     -11.837 -71.468  20.074  1.00  0.00      BSYN  
ATOM    929  OE1 GLU   105     -11.772 -72.282  20.982  1.00  0.00      BSYN  
ATOM    930  OE2 GLU   105     -12.815 -70.780  19.741  1.00  0.00      BSYN  
ATOM    931    C GLU   105      -8.081 -72.623  17.157  1.00  0.00      BSYN  
ATOM    932    O GLU   105      -8.170 -73.380  16.201  1.00  0.00      BSYN  
ATOM    933    N PRO   106      -7.066 -72.607  18.070  1.00  0.00      BSYN  
ATOM    934   CD PRO   106      -6.775 -71.514  19.014  1.00  0.00      BSYN  
ATOM    935   CA PRO   106      -6.037 -73.631  18.173  1.00  0.00      BSYN  
ATOM    936   CB PRO   106      -4.980 -73.165  19.133  1.00  0.00      BSYN  
ATOM    937   CG PRO   106      -5.273 -71.657  19.052  1.00  0.00      BSYN  
ATOM    938    C PRO   106      -6.393 -75.155  18.438  1.00  0.00      BSYN  
ATOM    939    O PRO   106      -7.593 -75.567  18.723  1.00  0.00      BSYN  
ATOM    940    N LEU   107      -5.487 -76.134  18.408  1.00  0.00      BSYN  
ATOM    941    H LEU   107      -4.622 -75.801  18.089  1.00  0.00      BSYN  
ATOM    942   CA LEU   107      -5.877 -77.503  18.824  1.00  0.00      BSYN  
ATOM    943   CB LEU   107      -5.046 -78.543  18.345  1.00  0.00      BSYN  
ATOM    944   CG LEU   107      -5.080 -79.102  16.937  1.00  0.00      BSYN  
ATOM    945  CD1 LEU   107      -3.901 -79.953  16.787  1.00  0.00      BSYN  
ATOM    946  CD2 LEU   107      -6.400 -79.726  16.598  1.00  0.00      BSYN  
ATOM    947    C LEU   107      -6.062 -77.475  20.353  1.00  0.00      BSYN  
ATOM    948    O LEU   107      -5.168 -77.587  21.126  1.00  0.00      BSYN  
ATOM    949    N ILE   108      -7.359 -77.652  20.661  1.00  0.00      BSYN  
ATOM    950    H ILE   108      -8.046 -77.290  20.063  1.00  0.00      BSYN  
ATOM    951   CA ILE   108      -7.926 -78.147  21.936  1.00  0.00      BSYN  
ATOM    952   CB ILE   108      -7.831 -77.058  23.078  1.00  0.00      BSYN  
ATOM    953  CG2 ILE   108      -8.502 -75.747  22.883  1.00  0.00      BSYN  
ATOM    954  CG1 ILE   108      -7.906 -77.783  24.436  1.00  0.00      BSYN  
ATOM    955   CD ILE   108      -6.752 -78.690  24.875  1.00  0.00      BSYN  
ATOM    956    C ILE   108      -9.353 -78.697  21.657  1.00  0.00      BSYN  
ATOM    957    O ILE   108     -10.305 -78.026  21.487  1.00  0.00      BSYN  
ATOM    958    N GLU   109      -9.631 -79.942  21.738  1.00  0.00      BSYN  
ATOM    959    H GLU   109     -10.505 -80.219  21.390  1.00  0.00      BSYN  
ATOM    960   CA GLU   109      -8.585 -80.958  22.132  1.00  0.00      BSYN  
ATOM    961   CB GLU   109      -9.086 -81.793  23.365  1.00  0.00      BSYN  
ATOM    962   CG GLU   109      -9.529 -81.158  24.610  1.00  0.00      BSYN  
ATOM    963   CD GLU   109      -9.212 -82.024  25.799  1.00  0.00      BSYN  
ATOM    964  OE1 GLU   109      -8.727 -81.516  26.825  1.00  0.00      BSYN  
ATOM    965  OE2 GLU   109      -9.282 -83.221  25.788  1.00  0.00      BSYN  
ATOM    966    C GLU   109      -8.134 -81.759  20.900  1.00  0.00      BSYN  
ATOM    967    O GLU   109      -8.978 -82.114  20.075  1.00  0.00      BSYN  
ATOM    968    N PRO   110      -6.811 -82.061  20.777  1.00  0.00      BSYN  
ATOM    969   CD PRO   110      -5.790 -81.722  21.825  1.00  0.00      BSYN  
ATOM    970   CA PRO   110      -6.136 -82.670  19.658  1.00  0.00      BSYN  
ATOM    971   CB PRO   110      -4.694 -82.349  19.929  1.00  0.00      BSYN  
ATOM    972   CG PRO   110      -4.612 -81.223  21.004  1.00  0.00      BSYN  
ATOM    973    C PRO   110      -6.364 -84.149  19.779  1.00  0.00      BSYN  
ATOM    974    O PRO   110      -5.868 -84.736  20.782  1.00  0.00      BSYN  
ATOM    975    N LEU   111      -6.904 -84.797  18.750  1.00  0.00      BSYN  
ATOM    976    H LEU   111      -6.968 -84.190  17.983  1.00  0.00      BSYN  
ATOM    977   CA LEU   111      -7.517 -86.129  18.948  1.00  0.00      BSYN  
ATOM    978   CB LEU   111      -8.655 -86.282  17.886  1.00  0.00      BSYN  
ATOM    979   CG LEU   111     -10.014 -85.779  18.159  1.00  0.00      BSYN  
ATOM    980  CD1 LEU   111     -10.086 -84.287  18.203  1.00  0.00      BSYN  
ATOM    981  CD2 LEU   111     -10.694 -86.397  17.017  1.00  0.00      BSYN  
ATOM    982    C LEU   111      -6.570 -87.269  19.194  1.00  0.00      BSYN  
ATOM    983    O LEU   111      -6.096 -87.788  18.208  1.00  0.00      BSYN  
ATOM    984    N MET   112      -6.313 -87.557  20.450  1.00  0.00      BSYN  
ATOM    985    H MET   112      -6.795 -87.198  21.224  1.00  0.00      BSYN  
ATOM    986   CA MET   112      -5.578 -88.784  20.783  1.00  0.00      BSYN  
ATOM    987   CB MET   112      -4.736 -88.515  21.987  1.00  0.00      BSYN  
ATOM    988   CG MET   112      -3.561 -87.575  21.760  1.00  0.00      BSYN  
ATOM    989   SD MET   112      -2.663 -87.330  23.277  1.00  0.00      BSYN  
ATOM    990   CE MET   112      -3.050 -85.620  23.533  1.00  0.00      BSYN  
ATOM    991    C MET   112      -6.685 -89.731  21.166  1.00  0.00      BSYN  
ATOM    992    O MET   112      -7.137 -89.761  22.314  1.00  0.00      BSYN  
ATOM    993    N GLU   113      -7.273 -90.442  20.190  1.00  0.00      BSYN  
ATOM    994    H GLU   113      -6.928 -90.360  19.276  1.00  0.00      BSYN  
ATOM    995   CA GLU   113      -8.337 -91.399  20.342  1.00  0.00      BSYN  
ATOM    996   CB GLU   113      -9.321 -91.572  19.206  1.00  0.00      BSYN  
ATOM    997   CG GLU   113     -10.834 -91.621  19.408  1.00  0.00      BSYN  
ATOM    998   CD GLU   113     -11.533 -90.272  19.843  1.00  0.00      BSYN  
ATOM    999  OE1 GLU   113     -11.710 -89.375  19.115  1.00  0.00      BSYN  
ATOM   1000  OE2 GLU   113     -12.079 -90.221  20.972  1.00  0.00      BSYN  
ATOM   1001    C GLU   113      -7.819 -92.815  20.568  1.00  0.00      BSYN  
ATOM   1002    O GLU   113      -6.780 -93.219  19.994  1.00  0.00      BSYN  
ATOM   1003    N PRO   114      -8.431 -93.675  21.408  1.00  0.00      BSYN  
ATOM   1004   CD PRO   114      -9.060 -93.178  22.636  1.00  0.00      BSYN  
ATOM   1005   CA PRO   114      -7.987 -95.108  21.564  1.00  0.00      BSYN  
ATOM   1006   CB PRO   114      -8.380 -95.298  23.087  1.00  0.00      BSYN  
ATOM   1007   CG PRO   114      -9.534 -94.361  23.356  1.00  0.00      BSYN  
ATOM   1008    C PRO   114      -8.614 -96.046  20.613  1.00  0.00      BSYN  
ATOM   1009    O PRO   114      -8.063 -97.119  20.366  1.00  0.00      BSYN  
ATOM   1010    N GLU   115      -9.796 -95.663  20.046  1.00  0.00      BSYN  
ATOM   1011    H GLU   115     -10.024 -94.720  20.188  1.00  0.00      BSYN  
ATOM   1012   CA GLU   115     -10.711 -96.517  19.233  1.00  0.00      BSYN  
ATOM   1013   CB GLU   115     -12.002 -95.716  19.401  1.00  0.00      BSYN  
ATOM   1014   CG GLU   115     -12.585 -95.759  20.814  1.00  0.00      BSYN  
ATOM   1015   CD GLU   115     -13.970 -95.006  20.728  1.00  0.00      BSYN  
ATOM   1016  OE1 GLU   115     -15.048 -95.560  20.988  1.00  0.00      BSYN  
ATOM   1017  OE2 GLU   115     -13.927 -93.834  20.352  1.00  0.00      BSYN  
ATOM   1018    C GLU   115     -10.400 -96.812  17.792  1.00  0.00      BSYN  
ATOM   1019    O GLU   115     -10.664 -97.867  17.186  1.00  0.00      BSYN  
ATOM   1020    N GLY   116      -9.752 -95.770  17.172  1.00  0.00      BSYN  
ATOM   1021    H GLY   116      -9.640 -94.895  17.601  1.00  0.00      BSYN  
ATOM   1022   CA GLY   116      -9.232 -96.014  15.802  1.00  0.00      BSYN  
ATOM   1023    C GLY   116      -7.760 -96.252  15.793  1.00  0.00      BSYN  
ATOM   1024    O GLY   116      -7.230 -97.027  14.980  1.00  0.00      BSYN  
ATOM   1025    N GLU   117      -6.873 -95.723  16.702  1.00  0.00      BSYN  
ATOM   1026    H GLU   117      -7.236 -95.211  17.454  1.00  0.00      BSYN  
ATOM   1027   CA GLU   117      -5.401 -95.930  16.604  1.00  0.00      BSYN  
ATOM   1028   CB GLU   117      -4.696 -94.959  17.613  1.00  0.00      BSYN  
ATOM   1029   CG GLU   117      -4.637 -93.607  17.015  1.00  0.00      BSYN  
ATOM   1030   CD GLU   117      -3.894 -92.503  17.803  1.00  0.00      BSYN  
ATOM   1031  OE1 GLU   117      -2.715 -92.303  17.587  1.00  0.00      BSYN  
ATOM   1032  OE2 GLU   117      -4.479 -91.978  18.735  1.00  0.00      BSYN  
ATOM   1033    C GLU   117      -5.180 -97.395  16.955  1.00  0.00      BSYN  
ATOM   1034    O GLU   117      -5.102 -97.806  18.127  1.00  0.00      BSYN  
ATOM   1035    N SER   118      -4.659 -98.048  15.983  1.00  0.00      BSYN  
ATOM   1036    H SER   118      -4.590 -97.552  15.140  1.00  0.00      BSYN  
ATOM   1037   CA SER   118      -4.145 -99.376  16.112  1.00  0.00      BSYN  
ATOM   1038   CB SER   118      -5.247-100.503  16.054  1.00  0.00      BSYN  
ATOM   1039   OG SER   118      -5.966-100.308  14.816  1.00  0.00      BSYN  
ATOM   1040   HG SER   118      -6.425 -99.466  14.779  1.00  0.00      BSYN  
ATOM   1041    C SER   118      -3.127 -99.381  14.973  1.00  0.00      BSYN  
ATOM   1042    O SER   118      -1.886 -99.358  15.136  1.00  0.00      BSYN  
ATOM   1043    N TYR   119      -3.615 -99.335  13.669  1.00  0.00      BSYN  
ATOM   1044    H TYR   119      -4.459 -99.778  13.441  1.00  0.00      BSYN  
ATOM   1045   CA TYR   119      -2.742 -99.230  12.517  1.00  0.00      BSYN  
ATOM   1046   CB TYR   119      -3.229-100.259  11.430  1.00  0.00      BSYN  
ATOM   1047   CG TYR   119      -2.560-101.648  11.487  1.00  0.00      BSYN  
ATOM   1048  CD1 TYR   119      -1.252-101.675  11.027  1.00  0.00      BSYN  
ATOM   1049  CE1 TYR   119      -0.505-102.742  11.257  1.00  0.00      BSYN  
ATOM   1050  CD2 TYR   119      -3.234-102.652  12.150  1.00  0.00      BSYN  
ATOM   1051  CE2 TYR   119      -2.480-103.804  12.368  1.00  0.00      BSYN  
ATOM   1052   CZ TYR   119      -1.141-103.814  11.921  1.00  0.00      BSYN  
ATOM   1053   OH TYR   119      -0.422-105.001  12.211  1.00  0.00      BSYN  
ATOM   1054   HH TYR   119      -1.057-105.554  12.673  1.00  0.00      BSYN  
ATOM   1055    C TYR   119      -2.852 -97.777  11.978  1.00  0.00      BSYN  
ATOM   1056    O TYR   119      -3.932 -97.191  11.837  1.00  0.00      BSYN  
ATOM   1057    N GLU   120      -1.627 -97.301  11.648  1.00  0.00      BSYN  
ATOM   1058    H GLU   120      -0.728 -97.621  11.871  1.00  0.00      BSYN  
ATOM   1059   CA GLU   120      -1.568 -96.011  10.876  1.00  0.00      BSYN  
ATOM   1060   CB GLU   120      -0.759 -94.875  11.553  1.00  0.00      BSYN  
ATOM   1061   CG GLU   120      -1.397 -94.106  12.581  1.00  0.00      BSYN  
ATOM   1062   CD GLU   120      -0.871 -92.739  12.833  1.00  0.00      BSYN  
ATOM   1063  OE1 GLU   120       0.084 -92.541  13.664  1.00  0.00      BSYN  
ATOM   1064  OE2 GLU   120      -1.356 -91.854  12.044  1.00  0.00      BSYN  
ATOM   1065    C GLU   120      -1.118 -96.091   9.440  1.00  0.00      BSYN  
ATOM   1066    O GLU   120      -0.033 -96.294   9.033  1.00  0.00      BSYN  
ATOM   1067    N ASP   121      -2.177 -95.863   8.719  1.00  0.00      BSYN  
ATOM   1068    H ASP   121      -2.999 -95.517   9.125  1.00  0.00      BSYN  
ATOM   1069   CA ASP   121      -2.142 -95.998   7.253  1.00  0.00      BSYN  
ATOM   1070   CB ASP   121      -3.397 -96.858   6.771  1.00  0.00      BSYN  
ATOM   1071   CG ASP   121      -3.308 -98.354   7.276  1.00  0.00      BSYN  
ATOM   1072  OD1 ASP   121      -3.731 -98.690   8.351  1.00  0.00      BSYN  
ATOM   1073  OD2 ASP   121      -2.773 -99.132   6.416  1.00  0.00      BSYN  
ATOM   1074    C ASP   121      -2.136 -94.698   6.499  1.00  0.00      BSYN  
ATOM   1075    O ASP   121      -3.128 -93.971   6.659  1.00  0.00      BSYN  
ATOM   1076    N PRO   122      -1.071 -94.409   5.725  1.00  0.00      BSYN  
ATOM   1077   CD PRO   122      -0.018 -95.314   5.201  1.00  0.00      BSYN  
ATOM   1078   CA PRO   122      -0.906 -93.185   5.060  1.00  0.00      BSYN  
ATOM   1079   CB PRO   122       0.515 -93.177   4.596  1.00  0.00      BSYN  
ATOM   1080   CG PRO   122       0.636 -94.530   4.153  1.00  0.00      BSYN  
ATOM   1081    C PRO   122      -1.928 -92.680   4.041  1.00  0.00      BSYN  
ATOM   1082    O PRO   122      -2.327 -93.327   3.146  1.00  0.00      BSYN  
ATOM   1083    N PRO   123      -2.406 -91.433   4.396  1.00  0.00      BSYN  
ATOM   1084   CD PRO   123      -2.312 -90.869   5.760  1.00  0.00      BSYN  
ATOM   1085   CA PRO   123      -3.020 -90.462   3.558  1.00  0.00      BSYN  
ATOM   1086   CB PRO   123      -3.553 -89.458   4.516  1.00  0.00      BSYN  
ATOM   1087   CG PRO   123      -3.533 -89.921   5.916  1.00  0.00      BSYN  
ATOM   1088    C PRO   123      -1.909 -89.841   2.711  1.00  0.00      BSYN  
ATOM   1089    O PRO   123      -1.082 -89.056   3.176  1.00  0.00      BSYN  
ATOM   1090    N GLN   124      -1.958 -90.325   1.436  1.00  0.00      BSYN  
ATOM   1091    H GLN   124      -2.469 -91.064   1.045  1.00  0.00      BSYN  
ATOM   1092   CA GLN   124      -1.008 -89.896   0.464  1.00  0.00      BSYN  
ATOM   1093   CB GLN   124      -0.735 -90.825  -0.674  1.00  0.00      BSYN  
ATOM   1094   CG GLN   124      -0.081 -92.013  -0.067  1.00  0.00      BSYN  
ATOM   1095   CD GLN   124      -0.085 -93.197  -1.033  1.00  0.00      BSYN  
ATOM   1096  OE1 GLN   124       0.373 -93.132  -2.165  1.00  0.00      BSYN  
ATOM   1097  NE2 GLN   124      -0.521 -94.389  -0.750  1.00  0.00      BSYN  
ATOM   1098 HE21 GLN   124      -0.872 -94.674   0.119  1.00  0.00      BSYN  
ATOM   1099 HE22 GLN   124      -0.428 -95.129  -1.386  1.00  0.00      BSYN  
ATOM   1100    C GLN   124      -1.626 -88.636   0.019  1.00  0.00      BSYN  
ATOM   1101    O GLN   124      -2.705 -88.643  -0.545  1.00  0.00      BSYN  
ATOM   1102    N GLU   125      -1.120 -87.472   0.362  1.00  0.00      BSYN  
ATOM   1103    H GLU   125      -0.350 -87.418   0.965  1.00  0.00      BSYN  
ATOM   1104   CA GLU   125      -1.493 -86.132  -0.177  1.00  0.00      BSYN  
ATOM   1105   CB GLU   125      -2.404 -85.420   0.860  1.00  0.00      BSYN  
ATOM   1106   CG GLU   125      -3.041 -84.029   0.430  1.00  0.00      BSYN  
ATOM   1107   CD GLU   125      -4.010 -83.999  -0.691  1.00  0.00      BSYN  
ATOM   1108  OE1 GLU   125      -3.678 -83.818  -1.816  1.00  0.00      BSYN  
ATOM   1109  OE2 GLU   125      -5.160 -84.121  -0.439  1.00  0.00      BSYN  
ATOM   1110    C GLU   125      -0.279 -85.252  -0.506  1.00  0.00      BSYN  
ATOM   1111    O GLU   125       0.543 -84.934   0.351  1.00  0.00      BSYN  
ATOM   1112    N GLU   126      -0.023 -85.042  -1.775  1.00  0.00      BSYN  
ATOM   1113    H GLU   126      -0.739 -85.147  -2.436  1.00  0.00      BSYN  
ATOM   1114   CA GLU   126       1.370 -84.734  -2.180  1.00  0.00      BSYN  
ATOM   1115   CB GLU   126       1.747 -85.049  -3.660  1.00  0.00      BSYN  
ATOM   1116   CG GLU   126       1.115 -86.331  -4.142  1.00  0.00      BSYN  
ATOM   1117   CD GLU   126       1.689 -87.550  -3.460  1.00  0.00      BSYN  
ATOM   1118  OE1 GLU   126       2.750 -88.000  -3.936  1.00  0.00      BSYN  
ATOM   1119  OE2 GLU   126       1.099 -87.922  -2.468  1.00  0.00      BSYN  
ATOM   1120    C GLU   126       1.783 -83.275  -1.953  1.00  0.00      BSYN  
ATOM   1121    O GLU   126       1.375 -82.292  -2.535  1.00  0.00      BSYN  
ATOM   1122    N TYR   127       2.678 -83.219  -1.033  1.00  0.00      BSYN  
ATOM   1123    H TYR   127       2.984 -84.055  -0.624  1.00  0.00      BSYN  
ATOM   1124   CA TYR   127       3.336 -81.977  -0.544  1.00  0.00      BSYN  
ATOM   1125   CB TYR   127       3.208 -82.083   0.960  1.00  0.00      BSYN  
ATOM   1126   CG TYR   127       3.693 -80.927   1.802  1.00  0.00      BSYN  
ATOM   1127  CD1 TYR   127       4.982 -81.011   2.408  1.00  0.00      BSYN  
ATOM   1128  CE1 TYR   127       5.501 -79.985   3.201  1.00  0.00      BSYN  
ATOM   1129  CD2 TYR   127       2.991 -79.786   2.050  1.00  0.00      BSYN  
ATOM   1130  CE2 TYR   127       3.571 -78.671   2.702  1.00  0.00      BSYN  
ATOM   1131   CZ TYR   127       4.793 -78.875   3.279  1.00  0.00      BSYN  
ATOM   1132   OH TYR   127       5.437 -77.757   3.827  1.00  0.00      BSYN  
ATOM   1133   HH TYR   127       5.062 -77.020   3.339  1.00  0.00      BSYN  
ATOM   1134    C TYR   127       4.829 -81.938  -0.872  1.00  0.00      BSYN  
ATOM   1135    O TYR   127       5.522 -82.994  -0.722  1.00  0.00      BSYN  
ATOM   1136    N GLN   128       5.335 -80.706  -1.065  1.00  0.00      BSYN  
ATOM   1137    H GLN   128       4.741 -79.927  -1.043  1.00  0.00      BSYN  
ATOM   1138   CA GLN   128       6.673 -80.578  -1.579  1.00  0.00      BSYN  
ATOM   1139   CB GLN   128       6.929 -79.395  -2.657  1.00  0.00      BSYN  
ATOM   1140   CG GLN   128       5.722 -79.303  -3.621  1.00  0.00      BSYN  
ATOM   1141   CD GLN   128       5.990 -78.662  -5.003  1.00  0.00      BSYN  
ATOM   1142  OE1 GLN   128       5.284 -77.744  -5.403  1.00  0.00      BSYN  
ATOM   1143  NE2 GLN   128       7.111 -79.021  -5.740  1.00  0.00      BSYN  
ATOM   1144 HE21 GLN   128       7.264 -78.555  -6.588  1.00  0.00      BSYN  
ATOM   1145 HE22 GLN   128       7.654 -79.781  -5.443  1.00  0.00      BSYN  
ATOM   1146    C GLN   128       7.647 -80.227  -0.417  1.00  0.00      BSYN  
ATOM   1147    O GLN   128       7.929 -79.039  -0.110  1.00  0.00      BSYN  
ATOM   1148    N GLU   129       8.124 -81.307   0.178  1.00  0.00      BSYN  
ATOM   1149    H GLU   129       7.801 -82.224   0.057  1.00  0.00      BSYN  
ATOM   1150   CA GLU   129       9.075 -81.313   1.365  1.00  0.00      BSYN  
ATOM   1151   CB GLU   129       8.980 -82.692   2.151  1.00  0.00      BSYN  
ATOM   1152   CG GLU   129       9.278 -84.034   1.526  1.00  0.00      BSYN  
ATOM   1153   CD GLU   129       9.168 -85.326   2.344  1.00  0.00      BSYN  
ATOM   1154  OE1 GLU   129       8.053 -85.718   2.569  1.00  0.00      BSYN  
ATOM   1155  OE2 GLU   129      10.212 -85.926   2.653  1.00  0.00      BSYN  
ATOM   1156    C GLU   129      10.509 -81.021   0.834  1.00  0.00      BSYN  
ATOM   1157    O GLU   129      11.009 -81.612  -0.135  1.00  0.00      BSYN  
ATOM   1158    N TYR   130      11.008 -79.921   1.419  1.00  0.00      BSYN  
ATOM   1159    H TYR   130      10.431 -79.401   2.018  1.00  0.00      BSYN  
ATOM   1160   CA TYR   130      12.326 -79.406   1.098  1.00  0.00      BSYN  
ATOM   1161   CB TYR   130      12.207 -78.106   0.323  1.00  0.00      BSYN  
ATOM   1162   CG TYR   130      11.749 -76.845   1.023  1.00  0.00      BSYN  
ATOM   1163  CD1 TYR   130      12.681 -75.945   1.437  1.00  0.00      BSYN  
ATOM   1164  CE1 TYR   130      12.413 -74.895   2.202  1.00  0.00      BSYN  
ATOM   1165  CD2 TYR   130      10.426 -76.552   1.377  1.00  0.00      BSYN  
ATOM   1166  CE2 TYR   130      10.138 -75.446   2.110  1.00  0.00      BSYN  
ATOM   1167   CZ TYR   130      11.110 -74.596   2.564  1.00  0.00      BSYN  
ATOM   1168   OH TYR   130      10.772 -73.515   3.298  1.00  0.00      BSYN  
ATOM   1169   HH TYR   130       9.890 -73.192   3.101  1.00  0.00      BSYN  
ATOM   1170    C TYR   130      13.274 -79.471   2.311  1.00  0.00      BSYN  
ATOM   1171    O TYR   130      12.954 -78.997   3.397  1.00  0.00      BSYN  
ATOM   1172    N GLU   131      14.312 -80.144   1.990  1.00  0.00      BSYN  
ATOM   1173    H GLU   131      14.276 -80.783   1.248  1.00  0.00      BSYN  
ATOM   1174   CA GLU   131      15.432 -80.206   2.896  1.00  0.00      BSYN  
ATOM   1175   CB GLU   131      16.187 -81.495   2.899  1.00  0.00      BSYN  
ATOM   1176   CG GLU   131      15.829 -82.418   4.105  1.00  0.00      BSYN  
ATOM   1177   CD GLU   131      14.349 -82.857   4.247  1.00  0.00      BSYN  
ATOM   1178  OE1 GLU   131      13.745 -83.455   3.378  1.00  0.00      BSYN  
ATOM   1179  OE2 GLU   131      13.724 -82.556   5.253  1.00  0.00      BSYN  
ATOM   1180    C GLU   131      16.503 -79.038   2.957  1.00  0.00      BSYN  
ATOM   1181    O GLU   131      17.314 -78.829   2.126  1.00  0.00      BSYN  
ATOM   1182    N PRO   132      16.514 -78.333   4.153  1.00  0.00      BSYN  
ATOM   1183   CD PRO   132      15.406 -77.992   5.014  1.00  0.00      BSYN  
ATOM   1184   CA PRO   132      17.634 -77.383   4.421  1.00  0.00      BSYN  
ATOM   1185   CB PRO   132      16.947 -76.358   5.300  1.00  0.00      BSYN  
ATOM   1186   CG PRO   132      15.942 -77.148   6.181  1.00  0.00      BSYN  
ATOM   1187    C PRO   132      18.854 -78.014   5.016  1.00  0.00      BSYN  
ATOM   1188    O PRO   132      18.988 -79.242   5.021  1.00  0.00      BSYN  
ATOM   1189    N GLU   133      19.784 -77.233   5.582  1.00  0.00      BSYN  
ATOM   1190    H GLU   133      19.692 -76.258   5.607  1.00  0.00      BSYN  
ATOM   1191   CA GLU   133      20.908 -77.657   6.484  1.00  0.00      BSYN  
ATOM   1192   CB GLU   133      21.812 -78.597   5.600  1.00  0.00      BSYN  
ATOM   1193   CG GLU   133      22.644 -79.781   6.281  1.00  0.00      BSYN  
ATOM   1194   CD GLU   133      23.277 -80.614   5.181  1.00  0.00      BSYN  
ATOM   1195  OE1 GLU   133      22.645 -81.572   4.646  1.00  0.00      BSYN  
ATOM   1196  OE2 GLU   133      24.356 -80.196   4.741  1.00  0.00      BSYN  
ATOM   1197    C GLU   133      21.507 -76.488   7.196  1.00  0.00      BSYN  
ATOM   1198    O GLU   133      20.781 -75.503   7.357  1.00  0.00      BSYN  
ATOM   1199    N ALA   134      22.738 -76.646   7.753  1.00  0.00      BSYN  
ATOM   1200    H ALA   134      23.436 -77.217   7.370  1.00  0.00      BSYN  
ATOM   1201   CA ALA   134      23.170 -75.743   8.789  1.00  0.00      BSYN  
ATOM   1202   CB ALA   134      23.686 -76.627   9.968  1.00  0.00      BSYN  
ATOM   1203    C ALA   134      24.097 -74.597   8.440  1.00  0.00      BSYN  
ATOM   1204  OT1 ALA   134      24.653 -74.547   7.337  1.00  0.00      BSYN  
ATOM   1205  OT2 ALA   134      24.456 -73.929   9.338  1.00  0.00      BSYN  
END
