# Supplementary material for: Data set of intrinsically disordered proteins analysed at a local protein conformation level
Source: Data Brief. 2020 Mar 5;29:105383. doi: 10.1016/j.dib.2020.105383 (PMC7078294; doi:10.1016/j.dib.2020.105383)
Supplement: Supplementary file 1 [file mmc1.zip › the data/1-DATA/PED1AAD-pdb/1AAD-126.pdb]

CRYST1    1.000    1.000    1.000  90.00  90.00  90.00 P 1           1
ATOM      1  HT1 MET     1     -13.824 -71.150  -0.179  1.00  0.00      BSYN  
ATOM      2  HT2 MET     1     -12.183 -71.458  -0.352  1.00  0.00      BSYN  
ATOM      3    N MET     1     -12.902 -71.079   0.296  1.00  0.00      BSYN  
ATOM      4  HT3 MET     1     -12.757 -70.092   0.591  1.00  0.00      BSYN  
ATOM      5   CA MET     1     -12.885 -72.060   1.371  1.00  0.00      BSYN  
ATOM      6   CB MET     1     -13.180 -73.437   0.707  1.00  0.00      BSYN  
ATOM      7   CG MET     1     -13.264 -74.770   1.509  1.00  0.00      BSYN  
ATOM      8   SD MET     1     -12.947 -76.372   0.741  1.00  0.00      BSYN  
ATOM      9   CE MET     1     -14.168 -76.394  -0.465  1.00  0.00      BSYN  
ATOM     10    C MET     1     -11.479 -71.943   2.025  1.00  0.00      BSYN  
ATOM     11    O MET     1     -10.523 -71.498   1.386  1.00  0.00      BSYN  
ATOM     12    N ASP     2     -11.403 -72.421   3.247  1.00  0.00      BSYN  
ATOM     13    H ASP     2     -12.136 -72.997   3.549  1.00  0.00      BSYN  
ATOM     14   CA ASP     2     -10.220 -72.240   4.110  1.00  0.00      BSYN  
ATOM     15   CB ASP     2     -10.552 -72.590   5.567  1.00  0.00      BSYN  
ATOM     16   CG ASP     2      -9.743 -71.852   6.593  1.00  0.00      BSYN  
ATOM     17  OD1 ASP     2      -9.651 -70.616   6.618  1.00  0.00      BSYN  
ATOM     18  OD2 ASP     2      -9.300 -72.601   7.469  1.00  0.00      BSYN  
ATOM     19    C ASP     2      -9.020 -73.087   3.724  1.00  0.00      BSYN  
ATOM     20    O ASP     2      -7.929 -72.533   3.520  1.00  0.00      BSYN  
ATOM     21    N VAL     3      -9.217 -74.368   3.559  1.00  0.00      BSYN  
ATOM     22    H VAL     3     -10.109 -74.763   3.464  1.00  0.00      BSYN  
ATOM     23   CA VAL     3      -8.195 -75.414   3.197  1.00  0.00      BSYN  
ATOM     24   CB VAL     3      -8.593 -76.881   3.658  1.00  0.00      BSYN  
ATOM     25  CG1 VAL     3      -9.063 -76.821   5.083  1.00  0.00      BSYN  
ATOM     26  CG2 VAL     3      -9.700 -77.485   2.916  1.00  0.00      BSYN  
ATOM     27    C VAL     3      -7.780 -75.177   1.793  1.00  0.00      BSYN  
ATOM     28    O VAL     3      -7.994 -75.937   0.858  1.00  0.00      BSYN  
ATOM     29    N PHE     4      -6.935 -74.105   1.591  1.00  0.00      BSYN  
ATOM     30    H PHE     4      -6.658 -73.578   2.369  1.00  0.00      BSYN  
ATOM     31   CA PHE     4      -6.417 -73.608   0.301  1.00  0.00      BSYN  
ATOM     32   CB PHE     4      -5.451 -72.441   0.473  1.00  0.00      BSYN  
ATOM     33   CG PHE     4      -5.962 -71.196   1.184  1.00  0.00      BSYN  
ATOM     34  CD1 PHE     4      -5.555 -70.998   2.499  1.00  0.00      BSYN  
ATOM     35  CD2 PHE     4      -6.747 -70.193   0.518  1.00  0.00      BSYN  
ATOM     36  CE1 PHE     4      -5.893 -69.871   3.169  1.00  0.00      BSYN  
ATOM     37  CE2 PHE     4      -7.096 -69.063   1.332  1.00  0.00      BSYN  
ATOM     38   CZ PHE     4      -6.662 -68.890   2.616  1.00  0.00      BSYN  
ATOM     39    C PHE     4      -5.869 -74.825  -0.416  1.00  0.00      BSYN  
ATOM     40    O PHE     4      -6.380 -75.284  -1.477  1.00  0.00      BSYN  
ATOM     41    N MET     5      -4.864 -75.507   0.136  1.00  0.00      BSYN  
ATOM     42    H MET     5      -4.747 -75.390   1.102  1.00  0.00      BSYN  
ATOM     43   CA MET     5      -4.122 -76.522  -0.615  1.00  0.00      BSYN  
ATOM     44   CB MET     5      -2.681 -76.732  -0.101  1.00  0.00      BSYN  
ATOM     45   CG MET     5      -1.674 -75.892  -0.805  1.00  0.00      BSYN  
ATOM     46   SD MET     5      -2.181 -74.172  -0.713  1.00  0.00      BSYN  
ATOM     47   CE MET     5      -1.543 -73.298  -2.208  1.00  0.00      BSYN  
ATOM     48    C MET     5      -4.848 -77.879  -0.838  1.00  0.00      BSYN  
ATOM     49    O MET     5      -4.890 -78.319  -1.922  1.00  0.00      BSYN  
ATOM     50    N LYS     6      -5.690 -78.144   0.183  1.00  0.00      BSYN  
ATOM     51    H LYS     6      -5.713 -77.431   0.855  1.00  0.00      BSYN  
ATOM     52   CA LYS     6      -6.602 -79.281  -0.076  1.00  0.00      BSYN  
ATOM     53   CB LYS     6      -6.623 -80.177   1.270  1.00  0.00      BSYN  
ATOM     54   CG LYS     6      -6.180 -81.645   1.074  1.00  0.00      BSYN  
ATOM     55   CD LYS     6      -5.946 -82.422   2.359  1.00  0.00      BSYN  
ATOM     56   CE LYS     6      -4.658 -82.242   3.091  1.00  0.00      BSYN  
ATOM     57   NZ LYS     6      -4.585 -82.970   4.298  1.00  0.00      BSYN  
ATOM     58  HZ1 LYS     6      -5.407 -83.050   4.931  1.00  0.00      BSYN  
ATOM     59  HZ2 LYS     6      -4.325 -83.945   4.048  1.00  0.00      BSYN  
ATOM     60  HZ3 LYS     6      -3.754 -82.578   4.785  1.00  0.00      BSYN  
ATOM     61    C LYS     6      -7.891 -78.743  -0.539  1.00  0.00      BSYN  
ATOM     62    O LYS     6      -8.858 -79.277  -0.126  1.00  0.00      BSYN  
ATOM     63    N GLY     7      -7.946 -77.848  -1.463  1.00  0.00      BSYN  
ATOM     64    H GLY     7      -7.120 -77.413  -1.761  1.00  0.00      BSYN  
ATOM     65   CA GLY     7      -9.254 -77.402  -1.957  1.00  0.00      BSYN  
ATOM     66    C GLY     7      -8.952 -76.769  -3.226  1.00  0.00      BSYN  
ATOM     67    O GLY     7      -9.240 -77.238  -4.273  1.00  0.00      BSYN  
ATOM     68    N LEU     8      -8.300 -75.624  -3.269  1.00  0.00      BSYN  
ATOM     69    H LEU     8      -8.010 -75.174  -2.448  1.00  0.00      BSYN  
ATOM     70   CA LEU     8      -8.232 -74.799  -4.445  1.00  0.00      BSYN  
ATOM     71   CB LEU     8      -8.518 -73.221  -4.167  1.00  0.00      BSYN  
ATOM     72   CG LEU     8      -9.790 -72.578  -3.529  1.00  0.00      BSYN  
ATOM     73  CD1 LEU     8     -11.032 -73.276  -3.997  1.00  0.00      BSYN  
ATOM     74  CD2 LEU     8      -9.801 -72.794  -1.973  1.00  0.00      BSYN  
ATOM     75    C LEU     8      -6.907 -74.954  -5.286  1.00  0.00      BSYN  
ATOM     76    O LEU     8      -6.655 -74.089  -6.069  1.00  0.00      BSYN  
ATOM     77    N SER     9      -6.104 -76.009  -5.104  1.00  0.00      BSYN  
ATOM     78    H SER     9      -6.432 -76.512  -4.330  1.00  0.00      BSYN  
ATOM     79   CA SER     9      -4.835 -76.326  -5.695  1.00  0.00      BSYN  
ATOM     80   CB SER     9      -3.572 -75.672  -5.006  1.00  0.00      BSYN  
ATOM     81   OG SER     9      -3.154 -74.425  -5.458  1.00  0.00      BSYN  
ATOM     82   HG SER     9      -3.923 -73.855  -5.390  1.00  0.00      BSYN  
ATOM     83    C SER     9      -4.570 -77.792  -5.975  1.00  0.00      BSYN  
ATOM     84    O SER     9      -3.977 -78.453  -5.139  1.00  0.00      BSYN  
ATOM     85    N MET    10      -5.073 -78.225  -7.081  1.00  0.00      BSYN  
ATOM     86    H MET    10      -5.728 -77.618  -7.484  1.00  0.00      BSYN  
ATOM     87   CA MET    10      -4.720 -79.573  -7.603  1.00  0.00      BSYN  
ATOM     88   CB MET    10      -5.972 -80.177  -8.099  1.00  0.00      BSYN  
ATOM     89   CG MET    10      -5.946 -81.709  -8.090  1.00  0.00      BSYN  
ATOM     90   SD MET    10      -4.935 -82.660  -9.191  1.00  0.00      BSYN  
ATOM     91   CE MET    10      -6.351 -82.694 -10.292  1.00  0.00      BSYN  
ATOM     92    C MET    10      -3.632 -79.386  -8.673  1.00  0.00      BSYN  
ATOM     93    O MET    10      -3.866 -78.932  -9.756  1.00  0.00      BSYN  
ATOM     94    N ALA    11      -2.321 -79.723  -8.317  1.00  0.00      BSYN  
ATOM     95    H ALA    11      -2.067 -80.337  -7.597  1.00  0.00      BSYN  
ATOM     96   CA ALA    11      -1.197 -79.329  -9.157  1.00  0.00      BSYN  
ATOM     97   CB ALA    11      -0.012 -79.362  -8.282  1.00  0.00      BSYN  
ATOM     98    C ALA    11      -0.792 -80.169 -10.349  1.00  0.00      BSYN  
ATOM     99    O ALA    11      -0.041 -79.711 -11.265  1.00  0.00      BSYN  
ATOM    100    N LYS    12      -1.180 -81.429 -10.367  1.00  0.00      BSYN  
ATOM    101    H LYS    12      -1.716 -81.764  -9.618  1.00  0.00      BSYN  
ATOM    102   CA LYS    12      -0.858 -82.453 -11.337  1.00  0.00      BSYN  
ATOM    103   CB LYS    12      -0.864 -83.759 -10.552  1.00  0.00      BSYN  
ATOM    104   CG LYS    12       0.250 -83.681  -9.549  1.00  0.00      BSYN  
ATOM    105   CD LYS    12       1.650 -83.825 -10.323  1.00  0.00      BSYN  
ATOM    106   CE LYS    12       2.777 -84.316  -9.334  1.00  0.00      BSYN  
ATOM    107   NZ LYS    12       3.265 -83.352  -8.278  1.00  0.00      BSYN  
ATOM    108  HZ1 LYS    12       2.354 -83.133  -7.826  1.00  0.00      BSYN  
ATOM    109  HZ2 LYS    12       3.965 -83.844  -7.688  1.00  0.00      BSYN  
ATOM    110  HZ3 LYS    12       3.710 -82.522  -8.718  1.00  0.00      BSYN  
ATOM    111    C LYS    12      -1.735 -82.397 -12.569  1.00  0.00      BSYN  
ATOM    112    O LYS    12      -2.734 -83.097 -12.589  1.00  0.00      BSYN  
ATOM    113    N GLU    13      -1.463 -81.416 -13.408  1.00  0.00      BSYN  
ATOM    114    H GLU    13      -1.252 -80.563 -12.974  1.00  0.00      BSYN  
ATOM    115   CA GLU    13      -1.893 -81.480 -14.823  1.00  0.00      BSYN  
ATOM    116   CB GLU    13      -3.363 -80.964 -14.817  1.00  0.00      BSYN  
ATOM    117   CG GLU    13      -4.111 -80.997 -16.043  1.00  0.00      BSYN  
ATOM    118   CD GLU    13      -5.530 -80.507 -15.880  1.00  0.00      BSYN  
ATOM    119  OE1 GLU    13      -6.439 -81.303 -15.827  1.00  0.00      BSYN  
ATOM    120  OE2 GLU    13      -5.622 -79.236 -15.904  1.00  0.00      BSYN  
ATOM    121    C GLU    13      -1.081 -80.733 -15.886  1.00  0.00      BSYN  
ATOM    122    O GLU    13      -0.579 -79.664 -15.592  1.00  0.00      BSYN  
ATOM    123    N GLY    14      -0.801 -81.254 -17.047  1.00  0.00      BSYN  
ATOM    124    H GLY    14      -0.772 -82.181 -17.364  1.00  0.00      BSYN  
ATOM    125   CA GLY    14      -0.562 -80.395 -18.199  1.00  0.00      BSYN  
ATOM    126    C GLY    14       0.949 -80.591 -18.620  1.00  0.00      BSYN  
ATOM    127    O GLY    14       1.786 -81.170 -17.919  1.00  0.00      BSYN  
ATOM    128    N VAL    15       1.183 -80.176 -19.849  1.00  0.00      BSYN  
ATOM    129    H VAL    15       0.479 -79.938 -20.488  1.00  0.00      BSYN  
ATOM    130   CA VAL    15       2.519 -79.725 -20.292  1.00  0.00      BSYN  
ATOM    131   CB VAL    15       2.779 -79.371 -21.854  1.00  0.00      BSYN  
ATOM    132  CG1 VAL    15       2.973 -80.663 -22.547  1.00  0.00      BSYN  
ATOM    133  CG2 VAL    15       1.612 -78.636 -22.515  1.00  0.00      BSYN  
ATOM    134    C VAL    15       3.059 -78.394 -19.686  1.00  0.00      BSYN  
ATOM    135    O VAL    15       4.209 -78.302 -19.293  1.00  0.00      BSYN  
ATOM    136    N VAL    16       2.187 -77.457 -19.666  1.00  0.00      BSYN  
ATOM    137    H VAL    16       1.278 -77.608 -19.998  1.00  0.00      BSYN  
ATOM    138   CA VAL    16       2.319 -76.170 -18.974  1.00  0.00      BSYN  
ATOM    139   CB VAL    16       1.065 -75.195 -19.025  1.00  0.00      BSYN  
ATOM    140  CG1 VAL    16       0.968 -74.541 -20.405  1.00  0.00      BSYN  
ATOM    141  CG2 VAL    16      -0.313 -75.834 -18.564  1.00  0.00      BSYN  
ATOM    142    C VAL    16       2.879 -76.258 -17.516  1.00  0.00      BSYN  
ATOM    143    O VAL    16       3.159 -75.152 -17.024  1.00  0.00      BSYN  
ATOM    144    N ALA    17       3.057 -77.409 -16.905  1.00  0.00      BSYN  
ATOM    145    H ALA    17       2.923 -78.238 -17.411  1.00  0.00      BSYN  
ATOM    146   CA ALA    17       3.507 -77.491 -15.527  1.00  0.00      BSYN  
ATOM    147   CB ALA    17       2.958 -78.873 -15.062  1.00  0.00      BSYN  
ATOM    148    C ALA    17       5.010 -77.236 -15.381  1.00  0.00      BSYN  
ATOM    149    O ALA    17       5.696 -78.066 -14.918  1.00  0.00      BSYN  
ATOM    150    N ALA    18       5.568 -76.011 -15.636  1.00  0.00      BSYN  
ATOM    151    H ALA    18       4.989 -75.324 -16.025  1.00  0.00      BSYN  
ATOM    152   CA ALA    18       6.949 -75.715 -15.544  1.00  0.00      BSYN  
ATOM    153   CB ALA    18       7.285 -74.414 -16.275  1.00  0.00      BSYN  
ATOM    154    C ALA    18       7.442 -75.517 -14.172  1.00  0.00      BSYN  
ATOM    155    O ALA    18       7.576 -74.418 -13.678  1.00  0.00      BSYN  
ATOM    156    N ALA    19       7.634 -76.695 -13.569  1.00  0.00      BSYN  
ATOM    157    H ALA    19       7.610 -77.523 -14.093  1.00  0.00      BSYN  
ATOM    158   CA ALA    19       8.243 -76.767 -12.258  1.00  0.00      BSYN  
ATOM    159   CB ALA    19       7.316 -77.657 -11.472  1.00  0.00      BSYN  
ATOM    160    C ALA    19       9.603 -77.463 -12.158  1.00  0.00      BSYN  
ATOM    161    O ALA    19      10.450 -77.020 -11.365  1.00  0.00      BSYN  
ATOM    162    N GLU    20       9.792 -78.557 -12.942  1.00  0.00      BSYN  
ATOM    163    H GLU    20       9.127 -78.834 -13.607  1.00  0.00      BSYN  
ATOM    164   CA GLU    20      11.060 -79.330 -12.911  1.00  0.00      BSYN  
ATOM    165   CB GLU    20      10.642 -80.743 -12.898  1.00  0.00      BSYN  
ATOM    166   CG GLU    20      11.720 -81.670 -12.282  1.00  0.00      BSYN  
ATOM    167   CD GLU    20      11.239 -83.056 -11.774  1.00  0.00      BSYN  
ATOM    168  OE1 GLU    20      10.978 -83.235 -10.548  1.00  0.00      BSYN  
ATOM    169  OE2 GLU    20      11.162 -83.956 -12.594  1.00  0.00      BSYN  
ATOM    170    C GLU    20      11.982 -79.017 -14.056  1.00  0.00      BSYN  
ATOM    171    O GLU    20      11.979 -79.753 -15.060  1.00  0.00      BSYN  
ATOM    172    N LYS    21      12.901 -78.058 -13.834  1.00  0.00      BSYN  
ATOM    173    H LYS    21      12.872 -77.680 -12.931  1.00  0.00      BSYN  
ATOM    174   CA LYS    21      13.899 -77.628 -14.769  1.00  0.00      BSYN  
ATOM    175   CB LYS    21      13.905 -76.155 -15.170  1.00  0.00      BSYN  
ATOM    176   CG LYS    21      12.694 -75.727 -16.048  1.00  0.00      BSYN  
ATOM    177   CD LYS    21      12.820 -74.266 -16.360  1.00  0.00      BSYN  
ATOM    178   CE LYS    21      12.896 -73.346 -15.135  1.00  0.00      BSYN  
ATOM    179   NZ LYS    21      12.682 -71.963 -15.500  1.00  0.00      BSYN  
ATOM    180  HZ1 LYS    21      13.207 -71.282 -14.915  1.00  0.00      BSYN  
ATOM    181  HZ2 LYS    21      13.143 -71.959 -16.432  1.00  0.00      BSYN  
ATOM    182  HZ3 LYS    21      11.680 -71.705 -15.605  1.00  0.00      BSYN  
ATOM    183    C LYS    21      15.348 -78.194 -14.617  1.00  0.00      BSYN  
ATOM    184    O LYS    21      16.158 -77.611 -13.892  1.00  0.00      BSYN  
ATOM    185    N THR    22      15.769 -79.259 -15.362  1.00  0.00      BSYN  
ATOM    186    H THR    22      15.204 -79.677 -16.045  1.00  0.00      BSYN  
ATOM    187   CA THR    22      17.027 -80.008 -15.212  1.00  0.00      BSYN  
ATOM    188   CB THR    22      16.744 -81.485 -14.702  1.00  0.00      BSYN  
ATOM    189  OG1 THR    22      15.622 -81.964 -15.488  1.00  0.00      BSYN  
ATOM    190  HG1 THR    22      14.857 -82.006 -14.909  1.00  0.00      BSYN  
ATOM    191  CG2 THR    22      16.515 -81.702 -13.189  1.00  0.00      BSYN  
ATOM    192    C THR    22      17.851 -80.104 -16.573  1.00  0.00      BSYN  
ATOM    193    O THR    22      17.313 -79.521 -17.514  1.00  0.00      BSYN  
ATOM    194    N LYS    23      18.845 -80.985 -16.672  1.00  0.00      BSYN  
ATOM    195    H LYS    23      19.031 -81.489 -15.852  1.00  0.00      BSYN  
ATOM    196   CA LYS    23      19.556 -81.442 -17.878  1.00  0.00      BSYN  
ATOM    197   CB LYS    23      21.066 -81.461 -17.421  1.00  0.00      BSYN  
ATOM    198   CG LYS    23      21.832 -80.264 -17.277  1.00  0.00      BSYN  
ATOM    199   CD LYS    23      21.795 -79.425 -18.516  1.00  0.00      BSYN  
ATOM    200   CE LYS    23      22.398 -78.113 -18.398  1.00  0.00      BSYN  
ATOM    201   NZ LYS    23      23.182 -77.697 -19.610  1.00  0.00      BSYN  
ATOM    202  HZ1 LYS    23      24.143 -78.049 -19.425  1.00  0.00      BSYN  
ATOM    203  HZ2 LYS    23      22.727 -77.998 -20.496  1.00  0.00      BSYN  
ATOM    204  HZ3 LYS    23      23.313 -76.666 -19.611  1.00  0.00      BSYN  
ATOM    205    C LYS    23      19.262 -82.861 -18.143  1.00  0.00      BSYN  
ATOM    206    O LYS    23      19.620 -83.811 -17.382  1.00  0.00      BSYN  
ATOM    207    N GLN    24      18.493 -83.137 -19.229  1.00  0.00      BSYN  
ATOM    208    H GLN    24      18.311 -82.395 -19.843  1.00  0.00      BSYN  
ATOM    209   CA GLN    24      18.007 -84.501 -19.445  1.00  0.00      BSYN  
ATOM    210   CB GLN    24      16.531 -84.507 -19.597  1.00  0.00      BSYN  
ATOM    211   CG GLN    24      15.709 -83.481 -20.513  1.00  0.00      BSYN  
ATOM    212   CD GLN    24      15.985 -82.072 -20.100  1.00  0.00      BSYN  
ATOM    213  OE1 GLN    24      16.212 -81.277 -20.998  1.00  0.00      BSYN  
ATOM    214  NE2 GLN    24      15.863 -81.657 -18.886  1.00  0.00      BSYN  
ATOM    215 HE21 GLN    24      15.464 -82.342 -18.310  1.00  0.00      BSYN  
ATOM    216 HE22 GLN    24      16.260 -80.809 -18.596  1.00  0.00      BSYN  
ATOM    217    C GLN    24      18.661 -85.121 -20.632  1.00  0.00      BSYN  
ATOM    218    O GLN    24      18.358 -84.695 -21.774  1.00  0.00      BSYN  
ATOM    219    N GLY    25      19.615 -86.022 -20.371  1.00  0.00      BSYN  
ATOM    220    H GLY    25      20.080 -86.474 -21.105  1.00  0.00      BSYN  
ATOM    221   CA GLY    25      20.232 -86.383 -19.128  1.00  0.00      BSYN  
ATOM    222    C GLY    25      21.592 -87.011 -19.319  1.00  0.00      BSYN  
ATOM    223    O GLY    25      22.650 -86.406 -19.322  1.00  0.00      BSYN  
ATOM    224    N VAL    26      21.466 -88.328 -19.490  1.00  0.00      BSYN  
ATOM    225    H VAL    26      20.629 -88.668 -19.870  1.00  0.00      BSYN  
ATOM    226   CA VAL    26      22.588 -89.348 -19.705  1.00  0.00      BSYN  
ATOM    227   CB VAL    26      22.252 -90.862 -19.546  1.00  0.00      BSYN  
ATOM    228  CG1 VAL    26      23.581 -91.869 -19.543  1.00  0.00      BSYN  
ATOM    229  CG2 VAL    26      21.303 -90.837 -18.313  1.00  0.00      BSYN  
ATOM    230    C VAL    26      23.399 -88.985 -20.954  1.00  0.00      BSYN  
ATOM    231    O VAL    26      22.977 -88.504 -22.011  1.00  0.00      BSYN  
ATOM    232    N THR    27      24.681 -89.124 -20.503  1.00  0.00      BSYN  
ATOM    233    H THR    27      24.750 -89.058 -19.528  1.00  0.00      BSYN  
ATOM    234   CA THR    27      25.913 -89.231 -21.268  1.00  0.00      BSYN  
ATOM    235   CB THR    27      26.998 -89.940 -20.480  1.00  0.00      BSYN  
ATOM    236  OG1 THR    27      27.013 -89.346 -19.187  1.00  0.00      BSYN  
ATOM    237  HG1 THR    27      27.825 -89.513 -18.702  1.00  0.00      BSYN  
ATOM    238  CG2 THR    27      28.319 -90.065 -21.139  1.00  0.00      BSYN  
ATOM    239    C THR    27      25.891 -89.907 -22.636  1.00  0.00      BSYN  
ATOM    240    O THR    27      26.249 -89.443 -23.730  1.00  0.00      BSYN  
ATOM    241    N GLU    28      25.498 -91.181 -22.632  1.00  0.00      BSYN  
ATOM    242    H GLU    28      25.126 -91.484 -21.777  1.00  0.00      BSYN  
ATOM    243   CA GLU    28      25.234 -92.058 -23.760  1.00  0.00      BSYN  
ATOM    244   CB GLU    28      25.950 -93.355 -23.410  1.00  0.00      BSYN  
ATOM    245   CG GLU    28      27.401 -93.105 -23.680  1.00  0.00      BSYN  
ATOM    246   CD GLU    28      28.135 -94.226 -24.291  1.00  0.00      BSYN  
ATOM    247  OE1 GLU    28      29.385 -94.239 -24.228  1.00  0.00      BSYN  
ATOM    248  OE2 GLU    28      27.575 -95.115 -24.891  1.00  0.00      BSYN  
ATOM    249    C GLU    28      23.780 -92.367 -23.992  1.00  0.00      BSYN  
ATOM    250    O GLU    28      22.843 -91.944 -23.237  1.00  0.00      BSYN  
ATOM    251    N ALA    29      23.549 -93.090 -25.080  1.00  0.00      BSYN  
ATOM    252    H ALA    29      24.352 -93.228 -25.623  1.00  0.00      BSYN  
ATOM    253   CA ALA    29      22.255 -93.583 -25.364  1.00  0.00      BSYN  
ATOM    254   CB ALA    29      21.534 -92.845 -26.531  1.00  0.00      BSYN  
ATOM    255    C ALA    29      22.136 -95.007 -25.716  1.00  0.00      BSYN  
ATOM    256    O ALA    29      22.587 -95.418 -26.802  1.00  0.00      BSYN  
ATOM    257    N ALA    30      21.294 -95.745 -24.994  1.00  0.00      BSYN  
ATOM    258    H ALA    30      20.610 -95.351 -24.413  1.00  0.00      BSYN  
ATOM    259   CA ALA    30      21.245 -97.158 -24.859  1.00  0.00      BSYN  
ATOM    260   CB ALA    30      22.427 -97.784 -24.206  1.00  0.00      BSYN  
ATOM    261    C ALA    30      19.999 -97.640 -24.145  1.00  0.00      BSYN  
ATOM    262    O ALA    30      19.237 -98.371 -24.675  1.00  0.00      BSYN  
ATOM    263    N GLU    31      19.870 -97.174 -22.869  1.00  0.00      BSYN  
ATOM    264    H GLU    31      20.626 -96.825 -22.351  1.00  0.00      BSYN  
ATOM    265   CA GLU    31      18.791 -97.823 -22.007  1.00  0.00      BSYN  
ATOM    266   CB GLU    31      18.955 -97.792 -20.444  1.00  0.00      BSYN  
ATOM    267   CG GLU    31      19.214 -96.389 -19.994  1.00  0.00      BSYN  
ATOM    268   CD GLU    31      19.906 -96.307 -18.589  1.00  0.00      BSYN  
ATOM    269  OE1 GLU    31      20.975 -95.846 -18.501  1.00  0.00      BSYN  
ATOM    270  OE2 GLU    31      19.339 -96.614 -17.526  1.00  0.00      BSYN  
ATOM    271    C GLU    31      17.396 -97.421 -22.475  1.00  0.00      BSYN  
ATOM    272    O GLU    31      16.950 -96.312 -22.451  1.00  0.00      BSYN  
ATOM    273    N LYS    32      16.657 -98.478 -23.014  1.00  0.00      BSYN  
ATOM    274    H LYS    32      17.016 -99.378 -22.873  1.00  0.00      BSYN  
ATOM    275   CA LYS    32      15.461 -98.207 -23.774  1.00  0.00      BSYN  
ATOM    276   CB LYS    32      16.060 -98.102 -25.124  1.00  0.00      BSYN  
ATOM    277   CG LYS    32      15.052 -97.527 -26.061  1.00  0.00      BSYN  
ATOM    278   CD LYS    32      15.702 -96.802 -27.248  1.00  0.00      BSYN  
ATOM    279   CE LYS    32      14.948 -96.504 -28.579  1.00  0.00      BSYN  
ATOM    280   NZ LYS    32      14.347 -97.713 -29.314  1.00  0.00      BSYN  
ATOM    281  HZ1 LYS    32      15.045 -98.121 -29.967  1.00  0.00      BSYN  
ATOM    282  HZ2 LYS    32      14.026 -98.526 -28.750  1.00  0.00      BSYN  
ATOM    283  HZ3 LYS    32      13.603 -97.295 -29.909  1.00  0.00      BSYN  
ATOM    284    C LYS    32      14.568 -99.511 -23.733  1.00  0.00      BSYN  
ATOM    285    O LYS    32      14.961-100.548 -23.148  1.00  0.00      BSYN  
ATOM    286    N THR    33      13.314 -99.423 -24.108  1.00  0.00      BSYN  
ATOM    287    H THR    33      12.904 -98.557 -24.312  1.00  0.00      BSYN  
ATOM    288   CA THR    33      12.435-100.485 -24.293  1.00  0.00      BSYN  
ATOM    289   CB THR    33      10.921-100.271 -23.822  1.00  0.00      BSYN  
ATOM    290  OG1 THR    33      10.933 -99.916 -22.449  1.00  0.00      BSYN  
ATOM    291  HG1 THR    33      10.239 -99.265 -22.315  1.00  0.00      BSYN  
ATOM    292  CG2 THR    33      10.133-101.565 -23.879  1.00  0.00      BSYN  
ATOM    293    C THR    33      12.454-100.739 -25.840  1.00  0.00      BSYN  
ATOM    294    O THR    33      11.659-100.221 -26.638  1.00  0.00      BSYN  
ATOM    295    N LYS    34      13.384-101.655 -26.147  1.00  0.00      BSYN  
ATOM    296    H LYS    34      13.837-102.107 -25.405  1.00  0.00      BSYN  
ATOM    297   CA LYS    34      13.488-102.108 -27.516  1.00  0.00      BSYN  
ATOM    298   CB LYS    34      14.737-102.876 -27.697  1.00  0.00      BSYN  
ATOM    299   CG LYS    34      15.893-101.959 -27.559  1.00  0.00      BSYN  
ATOM    300   CD LYS    34      17.209-102.653 -27.887  1.00  0.00      BSYN  
ATOM    301   CE LYS    34      17.061-103.083 -29.389  1.00  0.00      BSYN  
ATOM    302   NZ LYS    34      17.288-104.481 -29.678  1.00  0.00      BSYN  
ATOM    303  HZ1 LYS    34      18.161-104.805 -29.215  1.00  0.00      BSYN  
ATOM    304  HZ2 LYS    34      16.580-105.123 -29.267  1.00  0.00      BSYN  
ATOM    305  HZ3 LYS    34      17.252-104.316 -30.704  1.00  0.00      BSYN  
ATOM    306    C LYS    34      12.219-102.824 -28.008  1.00  0.00      BSYN  
ATOM    307    O LYS    34      12.256-103.055 -29.206  1.00  0.00      BSYN  
ATOM    308    N GLU    35      11.196-103.044 -27.171  1.00  0.00      BSYN  
ATOM    309    H GLU    35      11.349-102.779 -26.239  1.00  0.00      BSYN  
ATOM    310   CA GLU    35      10.017-103.524 -27.729  1.00  0.00      BSYN  
ATOM    311   CB GLU    35       9.333-104.276 -26.707  1.00  0.00      BSYN  
ATOM    312   CG GLU    35       9.262-105.814 -26.668  1.00  0.00      BSYN  
ATOM    313   CD GLU    35      10.584-106.569 -26.526  1.00  0.00      BSYN  
ATOM    314  OE1 GLU    35      11.605-106.189 -27.065  1.00  0.00      BSYN  
ATOM    315  OE2 GLU    35      10.696-107.644 -25.877  1.00  0.00      BSYN  
ATOM    316    C GLU    35       9.345-102.179 -28.076  1.00  0.00      BSYN  
ATOM    317    O GLU    35       8.899-101.424 -27.202  1.00  0.00      BSYN  
ATOM    318    N GLY    36       9.193-101.909 -29.365  1.00  0.00      BSYN  
ATOM    319    H GLY    36       9.679-102.606 -29.853  1.00  0.00      BSYN  
ATOM    320   CA GLY    36       8.661-100.728 -30.028  1.00  0.00      BSYN  
ATOM    321    C GLY    36       9.270-100.598 -31.428  1.00  0.00      BSYN  
ATOM    322    O GLY    36       9.021-101.235 -32.490  1.00  0.00      BSYN  
ATOM    323    N VAL    37      10.075 -99.523 -31.460  1.00  0.00      BSYN  
ATOM    324    H VAL    37      10.323 -98.938 -30.715  1.00  0.00      BSYN  
ATOM    325   CA VAL    37      10.837 -99.202 -32.659  1.00  0.00      BSYN  
ATOM    326   CB VAL    37      10.991 -97.595 -32.714  1.00  0.00      BSYN  
ATOM    327  CG1 VAL    37      11.887 -97.217 -33.847  1.00  0.00      BSYN  
ATOM    328  CG2 VAL    37       9.694 -96.867 -33.167  1.00  0.00      BSYN  
ATOM    329    C VAL    37      11.970-100.031 -32.943  1.00  0.00      BSYN  
ATOM    330    O VAL    37      13.079 -99.895 -32.407  1.00  0.00      BSYN  
ATOM    331    N LEU    38      11.582-100.920 -33.848  1.00  0.00      BSYN  
ATOM    332    H LEU    38      10.613-101.065 -33.868  1.00  0.00      BSYN  
ATOM    333   CA LEU    38      12.570-101.776 -34.522  1.00  0.00      BSYN  
ATOM    334   CB LEU    38      12.281-103.155 -33.903  1.00  0.00      BSYN  
ATOM    335   CG LEU    38      12.964-104.432 -34.461  1.00  0.00      BSYN  
ATOM    336  CD1 LEU    38      14.482-104.325 -34.310  1.00  0.00      BSYN  
ATOM    337  CD2 LEU    38      12.498-105.705 -33.675  1.00  0.00      BSYN  
ATOM    338    C LEU    38      12.483-101.692 -36.078  1.00  0.00      BSYN  
ATOM    339    O LEU    38      13.478-101.867 -36.736  1.00  0.00      BSYN  
ATOM    340    N TYR    39      11.394-101.365 -36.798  1.00  0.00      BSYN  
ATOM    341    H TYR    39      10.673-100.816 -36.426  1.00  0.00      BSYN  
ATOM    342   CA TYR    39      11.332-101.599 -38.197  1.00  0.00      BSYN  
ATOM    343   CB TYR    39      10.059-102.159 -38.610  1.00  0.00      BSYN  
ATOM    344   CG TYR    39       8.881-101.691 -37.701  1.00  0.00      BSYN  
ATOM    345  CD1 TYR    39       8.510-102.493 -36.609  1.00  0.00      BSYN  
ATOM    346  CE1 TYR    39       7.470-102.096 -35.814  1.00  0.00      BSYN  
ATOM    347  CD2 TYR    39       8.195-100.511 -37.988  1.00  0.00      BSYN  
ATOM    348  CE2 TYR    39       7.084-100.250 -37.233  1.00  0.00      BSYN  
ATOM    349   CZ TYR    39       6.724-100.981 -36.108  1.00  0.00      BSYN  
ATOM    350   OH TYR    39       5.827-100.617 -35.193  1.00  0.00      BSYN  
ATOM    351   HH TYR    39       5.622-101.344 -34.600  1.00  0.00      BSYN  
ATOM    352    C TYR    39      11.498-100.274 -39.016  1.00  0.00      BSYN  
ATOM    353    O TYR    39      11.328 -99.267 -38.428  1.00  0.00      BSYN  
ATOM    354    N VAL    40      11.716-100.507 -40.290  1.00  0.00      BSYN  
ATOM    355    H VAL    40      11.833-101.407 -40.659  1.00  0.00      BSYN  
ATOM    356   CA VAL    40      11.807 -99.493 -41.291  1.00  0.00      BSYN  
ATOM    357   CB VAL    40      13.063 -99.734 -42.163  1.00  0.00      BSYN  
ATOM    358  CG1 VAL    40      14.193 -99.496 -41.222  1.00  0.00      BSYN  
ATOM    359  CG2 VAL    40      13.156-101.126 -42.799  1.00  0.00      BSYN  
ATOM    360    C VAL    40      10.495 -99.414 -42.110  1.00  0.00      BSYN  
ATOM    361    O VAL    40      10.096-100.385 -42.746  1.00  0.00      BSYN  
ATOM    362    N GLY    41       9.632 -98.454 -41.765  1.00  0.00      BSYN  
ATOM    363    H GLY    41      10.171 -97.753 -41.343  1.00  0.00      BSYN  
ATOM    364   CA GLY    41       8.218 -98.269 -42.032  1.00  0.00      BSYN  
ATOM    365    C GLY    41       7.852 -98.390 -43.567  1.00  0.00      BSYN  
ATOM    366    O GLY    41       7.572 -99.442 -44.090  1.00  0.00      BSYN  
ATOM    367    N SER    42       8.058 -97.334 -44.324  1.00  0.00      BSYN  
ATOM    368    H SER    42       8.134 -96.518 -43.786  1.00  0.00      BSYN  
ATOM    369   CA SER    42       7.879 -97.293 -45.813  1.00  0.00      BSYN  
ATOM    370   CB SER    42       6.432 -96.720 -46.005  1.00  0.00      BSYN  
ATOM    371   OG SER    42       5.486 -97.684 -45.557  1.00  0.00      BSYN  
ATOM    372   HG SER    42       5.824 -98.311 -44.914  1.00  0.00      BSYN  
ATOM    373    C SER    42       8.984 -96.522 -46.683  1.00  0.00      BSYN  
ATOM    374    O SER    42       9.071 -96.831 -47.881  1.00  0.00      BSYN  
ATOM    375    N LYS    43       9.799 -95.544 -46.210  1.00  0.00      BSYN  
ATOM    376    H LYS    43       9.817 -95.313 -45.258  1.00  0.00      BSYN  
ATOM    377   CA LYS    43      10.685 -94.911 -47.137  1.00  0.00      BSYN  
ATOM    378   CB LYS    43       9.951 -93.556 -47.502  1.00  0.00      BSYN  
ATOM    379   CG LYS    43      10.230 -92.772 -48.812  1.00  0.00      BSYN  
ATOM    380   CD LYS    43       9.314 -91.557 -49.019  1.00  0.00      BSYN  
ATOM    381   CE LYS    43       9.556 -91.144 -50.466  1.00  0.00      BSYN  
ATOM    382   NZ LYS    43       8.404 -91.368 -51.193  1.00  0.00      BSYN  
ATOM    383  HZ1 LYS    43       8.512 -91.550 -52.211  1.00  0.00      BSYN  
ATOM    384  HZ2 LYS    43       8.256 -92.291 -50.735  1.00  0.00      BSYN  
ATOM    385  HZ3 LYS    43       7.622 -90.739 -50.919  1.00  0.00      BSYN  
ATOM    386    C LYS    43      12.081 -94.766 -46.578  1.00  0.00      BSYN  
ATOM    387    O LYS    43      12.262 -94.622 -45.388  1.00  0.00      BSYN  
ATOM    388    N THR    44      13.260 -94.969 -47.248  1.00  0.00      BSYN  
ATOM    389    H THR    44      14.151 -94.626 -47.029  1.00  0.00      BSYN  
ATOM    390   CA THR    44      13.060 -95.548 -48.581  1.00  0.00      BSYN  
ATOM    391   CB THR    44      14.167 -95.257 -49.632  1.00  0.00      BSYN  
ATOM    392  OG1 THR    44      15.457 -95.210 -49.101  1.00  0.00      BSYN  
ATOM    393  HG1 THR    44      16.027 -95.653 -49.734  1.00  0.00      BSYN  
ATOM    394  CG2 THR    44      13.876 -94.006 -50.358  1.00  0.00      BSYN  
ATOM    395    C THR    44      12.775 -97.055 -48.564  1.00  0.00      BSYN  
ATOM    396    O THR    44      12.045 -97.660 -49.385  1.00  0.00      BSYN  
ATOM    397    N ARG    45      13.497 -97.678 -47.492  1.00  0.00      BSYN  
ATOM    398    H ARG    45      13.819 -97.058 -46.806  1.00  0.00      BSYN  
ATOM    399   CA ARG    45      13.474 -99.065 -47.432  1.00  0.00      BSYN  
ATOM    400   CB ARG    45      14.646 -99.475 -46.490  1.00  0.00      BSYN  
ATOM    401   CG ARG    45      15.891 -99.174 -47.236  1.00  0.00      BSYN  
ATOM    402   CD ARG    45      16.796-100.307 -46.869  1.00  0.00      BSYN  
ATOM    403   NE ARG    45      17.345-100.086 -45.459  1.00  0.00      BSYN  
ATOM    404   HE ARG    45      18.140 -99.513 -45.491  1.00  0.00      BSYN  
ATOM    405   CZ ARG    45      16.921-100.855 -44.460  1.00  0.00      BSYN  
ATOM    406  NH1 ARG    45      17.453-100.603 -43.271  1.00  0.00      BSYN  
ATOM    407 HH11 ARG    45      17.336-101.191 -42.470  1.00  0.00      BSYN  
ATOM    408 HH12 ARG    45      18.047 -99.801 -43.213  1.00  0.00      BSYN  
ATOM    409  NH2 ARG    45      15.974-101.738 -44.582  1.00  0.00      BSYN  
ATOM    410 HH21 ARG    45      15.822-102.304 -43.771  1.00  0.00      BSYN  
ATOM    411 HH22 ARG    45      15.419-101.828 -45.409  1.00  0.00      BSYN  
ATOM    412    C ARG    45      12.167 -99.440 -46.682  1.00  0.00      BSYN  
ATOM    413    O ARG    45      11.519 -98.691 -45.981  1.00  0.00      BSYN  
ATOM    414    N GLU    46      11.888-100.666 -46.589  1.00  0.00      BSYN  
ATOM    415    H GLU    46      12.651-101.254 -46.407  1.00  0.00      BSYN  
ATOM    416   CA GLU    46      10.600-101.213 -46.143  1.00  0.00      BSYN  
ATOM    417   CB GLU    46       9.716-101.438 -47.337  1.00  0.00      BSYN  
ATOM    418   CG GLU    46       8.323-100.934 -47.231  1.00  0.00      BSYN  
ATOM    419   CD GLU    46       7.620-101.473 -48.512  1.00  0.00      BSYN  
ATOM    420  OE1 GLU    46       6.652-102.280 -48.434  1.00  0.00      BSYN  
ATOM    421  OE2 GLU    46       8.059-101.065 -49.523  1.00  0.00      BSYN  
ATOM    422    C GLU    46      10.912-102.542 -45.461  1.00  0.00      BSYN  
ATOM    423    O GLU    46      11.656-103.378 -45.892  1.00  0.00      BSYN  
ATOM    424    N GLY    47      10.137-102.671 -44.364  1.00  0.00      BSYN  
ATOM    425    H GLY    47       9.636-101.875 -44.088  1.00  0.00      BSYN  
ATOM    426   CA GLY    47      10.068-103.842 -43.506  1.00  0.00      BSYN  
ATOM    427    C GLY    47       8.747-104.221 -42.756  1.00  0.00      BSYN  
ATOM    428    O GLY    47       8.873-104.435 -41.537  1.00  0.00      BSYN  
ATOM    429    N VAL    48       7.609-104.247 -43.436  1.00  0.00      BSYN  
ATOM    430    H VAL    48       7.780-104.194 -44.400  1.00  0.00      BSYN  
ATOM    431   CA VAL    48       6.257-104.254 -42.850  1.00  0.00      BSYN  
ATOM    432   CB VAL    48       5.250-103.448 -43.732  1.00  0.00      BSYN  
ATOM    433  CG1 VAL    48       5.938-102.359 -44.339  1.00  0.00      BSYN  
ATOM    434  CG2 VAL    48       4.728-104.404 -44.871  1.00  0.00      BSYN  
ATOM    435    C VAL    48       5.767-105.616 -42.398  1.00  0.00      BSYN  
ATOM    436    O VAL    48       4.882-105.718 -41.599  1.00  0.00      BSYN  
ATOM    437    N VAL    49       6.175-106.708 -43.158  1.00  0.00      BSYN  
ATOM    438    H VAL    49       6.598-106.404 -43.988  1.00  0.00      BSYN  
ATOM    439   CA VAL    49       6.003-108.089 -42.752  1.00  0.00      BSYN  
ATOM    440   CB VAL    49       5.923-108.952 -44.029  1.00  0.00      BSYN  
ATOM    441  CG1 VAL    49       4.899-108.340 -44.979  1.00  0.00      BSYN  
ATOM    442  CG2 VAL    49       7.202-109.135 -44.827  1.00  0.00      BSYN  
ATOM    443    C VAL    49       7.000-108.742 -41.810  1.00  0.00      BSYN  
ATOM    444    O VAL    49       6.968-109.900 -41.385  1.00  0.00      BSYN  
ATOM    445    N GLN    50       7.887-107.909 -41.401  1.00  0.00      BSYN  
ATOM    446    H GLN    50       7.600-106.973 -41.437  1.00  0.00      BSYN  
ATOM    447   CA GLN    50       8.963-108.200 -40.411  1.00  0.00      BSYN  
ATOM    448   CB GLN    50      10.252-107.292 -40.643  1.00  0.00      BSYN  
ATOM    449   CG GLN    50      11.270-107.515 -41.697  1.00  0.00      BSYN  
ATOM    450   CD GLN    50      11.880-108.927 -41.469  1.00  0.00      BSYN  
ATOM    451  OE1 GLN    50      11.477-109.971 -42.015  1.00  0.00      BSYN  
ATOM    452  NE2 GLN    50      12.940-108.892 -40.653  1.00  0.00      BSYN  
ATOM    453 HE21 GLN    50      13.223-107.984 -40.417  1.00  0.00      BSYN  
ATOM    454 HE22 GLN    50      13.448-109.689 -40.395  1.00  0.00      BSYN  
ATOM    455    C GLN    50       8.582-108.040 -38.844  1.00  0.00      BSYN  
ATOM    456    O GLN    50       9.241-107.452 -37.998  1.00  0.00      BSYN  
ATOM    457    N GLY    51       7.639-108.973 -38.586  1.00  0.00      BSYN  
ATOM    458    H GLY    51       7.294-109.557 -39.293  1.00  0.00      BSYN  
ATOM    459   CA GLY    51       7.030-109.079 -37.250  1.00  0.00      BSYN  
ATOM    460    C GLY    51       7.959-109.771 -36.291  1.00  0.00      BSYN  
ATOM    461    O GLY    51       7.832-111.011 -36.151  1.00  0.00      BSYN  
ATOM    462    N VAL    52       8.973-109.207 -35.713  1.00  0.00      BSYN  
ATOM    463    H VAL    52       9.002-108.230 -35.789  1.00  0.00      BSYN  
ATOM    464   CA VAL    52       9.904-109.734 -34.704  1.00  0.00      BSYN  
ATOM    465   CB VAL    52      11.306-108.987 -34.752  1.00  0.00      BSYN  
ATOM    466  CG1 VAL    52      12.345-109.717 -33.887  1.00  0.00      BSYN  
ATOM    467  CG2 VAL    52      11.865-109.087 -36.165  1.00  0.00      BSYN  
ATOM    468    C VAL    52       9.308-109.556 -33.227  1.00  0.00      BSYN  
ATOM    469    O VAL    52       9.307-110.553 -32.487  1.00  0.00      BSYN  
ATOM    470    N ALA    53       8.870-108.319 -32.862  1.00  0.00      BSYN  
ATOM    471    H ALA    53       9.431-107.619 -33.257  1.00  0.00      BSYN  
ATOM    472   CA ALA    53       8.030-108.243 -31.676  1.00  0.00      BSYN  
ATOM    473   CB ALA    53       8.130-106.878 -31.252  1.00  0.00      BSYN  
ATOM    474    C ALA    53       6.596-108.747 -31.847  1.00  0.00      BSYN  
ATOM    475    O ALA    53       6.181-109.762 -31.240  1.00  0.00      BSYN  
ATOM    476    N SER    54       5.930-108.239 -32.912  1.00  0.00      BSYN  
ATOM    477    H SER    54       6.525-107.645 -33.416  1.00  0.00      BSYN  
ATOM    478   CA SER    54       4.611-108.660 -33.354  1.00  0.00      BSYN  
ATOM    479   CB SER    54       4.821-109.862 -34.088  1.00  0.00      BSYN  
ATOM    480   OG SER    54       3.858-109.974 -35.155  1.00  0.00      BSYN  
ATOM    481   HG SER    54       3.233-110.618 -34.814  1.00  0.00      BSYN  
ATOM    482    C SER    54       3.588-108.746 -32.185  1.00  0.00      BSYN  
ATOM    483    O SER    54       2.787-109.658 -32.058  1.00  0.00      BSYN  
ATOM    484    N VAL    55       3.502-107.749 -31.298  1.00  0.00      BSYN  
ATOM    485    H VAL    55       4.099-106.983 -31.431  1.00  0.00      BSYN  
ATOM    486   CA VAL    55       2.618-107.670 -30.093  1.00  0.00      BSYN  
ATOM    487   CB VAL    55       3.365-106.809 -28.932  1.00  0.00      BSYN  
ATOM    488  CG1 VAL    55       4.600-107.491 -28.564  1.00  0.00      BSYN  
ATOM    489  CG2 VAL    55       3.497-105.319 -29.215  1.00  0.00      BSYN  
ATOM    490    C VAL    55       1.219-107.116 -30.432  1.00  0.00      BSYN  
ATOM    491    O VAL    55       0.805-106.953 -31.582  1.00  0.00      BSYN  
ATOM    492    N ALA    56       0.493-106.789 -29.357  1.00  0.00      BSYN  
ATOM    493    H ALA    56       0.834-106.933 -28.449  1.00  0.00      BSYN  
ATOM    494   CA ALA    56      -0.854-106.160 -29.470  1.00  0.00      BSYN  
ATOM    495   CB ALA    56      -1.896-107.147 -29.387  1.00  0.00      BSYN  
ATOM    496    C ALA    56      -1.044-105.131 -28.381  1.00  0.00      BSYN  
ATOM    497    O ALA    56      -1.250-105.509 -27.233  1.00  0.00      BSYN  
ATOM    498    N GLU    57      -1.292-103.788 -28.674  1.00  0.00      BSYN  
ATOM    499    H GLU    57      -1.397-103.472 -29.596  1.00  0.00      BSYN  
ATOM    500   CA GLU    57      -1.370-102.782 -27.604  1.00  0.00      BSYN  
ATOM    501   CB GLU    57      -0.075-101.934 -27.554  1.00  0.00      BSYN  
ATOM    502   CG GLU    57       0.992-102.738 -26.723  1.00  0.00      BSYN  
ATOM    503   CD GLU    57       2.363-102.146 -26.791  1.00  0.00      BSYN  
ATOM    504  OE1 GLU    57       2.839-101.495 -25.850  1.00  0.00      BSYN  
ATOM    505  OE2 GLU    57       3.136-102.437 -27.647  1.00  0.00      BSYN  
ATOM    506    C GLU    57      -2.518-101.912 -27.665  1.00  0.00      BSYN  
ATOM    507    O GLU    57      -3.015-101.556 -28.764  1.00  0.00      BSYN  
ATOM    508    N LYS    58      -2.967-101.269 -26.595  1.00  0.00      BSYN  
ATOM    509    H LYS    58      -2.515-101.417 -25.738  1.00  0.00      BSYN  
ATOM    510   CA LYS    58      -3.969-100.186 -26.444  1.00  0.00      BSYN  
ATOM    511   CB LYS    58      -3.876 -99.463 -25.062  1.00  0.00      BSYN  
ATOM    512   CG LYS    58      -3.793-100.536 -23.894  1.00  0.00      BSYN  
ATOM    513   CD LYS    58      -3.777 -99.924 -22.436  1.00  0.00      BSYN  
ATOM    514   CE LYS    58      -2.540 -99.520 -21.806  1.00  0.00      BSYN  
ATOM    515   NZ LYS    58      -2.586 -99.497 -20.354  1.00  0.00      BSYN  
ATOM    516  HZ1 LYS    58      -2.118-100.400 -20.139  1.00  0.00      BSYN  
ATOM    517  HZ2 LYS    58      -2.134 -98.633 -19.992  1.00  0.00      BSYN  
ATOM    518  HZ3 LYS    58      -3.595 -99.572 -20.112  1.00  0.00      BSYN  
ATOM    519    C LYS    58      -3.866 -99.125 -27.561  1.00  0.00      BSYN  
ATOM    520    O LYS    58      -4.846 -98.879 -28.187  1.00  0.00      BSYN  
ATOM    521    N THR    59      -2.769 -98.467 -27.921  1.00  0.00      BSYN  
ATOM    522    H THR    59      -1.901 -98.820 -27.633  1.00  0.00      BSYN  
ATOM    523   CA THR    59      -2.694 -97.477 -29.106  1.00  0.00      BSYN  
ATOM    524   CB THR    59      -1.151 -97.271 -29.336  1.00  0.00      BSYN  
ATOM    525  OG1 THR    59      -0.580 -98.535 -29.627  1.00  0.00      BSYN  
ATOM    526  HG1 THR    59      -0.040 -98.927 -28.937  1.00  0.00      BSYN  
ATOM    527  CG2 THR    59      -0.490 -96.804 -28.061  1.00  0.00      BSYN  
ATOM    528    C THR    59      -3.457 -97.806 -30.429  1.00  0.00      BSYN  
ATOM    529    O THR    59      -4.296 -97.007 -30.925  1.00  0.00      BSYN  
ATOM    530    N LYS    60      -3.251 -98.996 -30.933  1.00  0.00      BSYN  
ATOM    531    H LYS    60      -2.628 -99.569 -30.440  1.00  0.00      BSYN  
ATOM    532   CA LYS    60      -3.916 -99.466 -32.160  1.00  0.00      BSYN  
ATOM    533   CB LYS    60      -3.031-100.450 -32.917  1.00  0.00      BSYN  
ATOM    534   CG LYS    60      -1.674 -99.956 -33.351  1.00  0.00      BSYN  
ATOM    535   CD LYS    60      -1.089-100.766 -34.561  1.00  0.00      BSYN  
ATOM    536   CE LYS    60      -1.587-100.127 -35.871  1.00  0.00      BSYN  
ATOM    537   NZ LYS    60      -0.962 -98.905 -36.331  1.00  0.00      BSYN  
ATOM    538  HZ1 LYS    60      -1.382 -98.613 -37.237  1.00  0.00      BSYN  
ATOM    539  HZ2 LYS    60      -1.091 -98.148 -35.630  1.00  0.00      BSYN  
ATOM    540  HZ3 LYS    60       0.073 -99.005 -36.371  1.00  0.00      BSYN  
ATOM    541    C LYS    60      -5.274-100.129 -32.043  1.00  0.00      BSYN  
ATOM    542    O LYS    60      -5.830-100.606 -33.035  1.00  0.00      BSYN  
ATOM    543    N GLU    61      -5.925-100.094 -30.922  1.00  0.00      BSYN  
ATOM    544    H GLU    61      -5.497-100.052 -30.041  1.00  0.00      BSYN  
ATOM    545   CA GLU    61      -7.312-100.159 -30.732  1.00  0.00      BSYN  
ATOM    546   CB GLU    61      -7.675-101.175 -29.655  1.00  0.00      BSYN  
ATOM    547   CG GLU    61      -7.305-100.984 -28.159  1.00  0.00      BSYN  
ATOM    548   CD GLU    61      -8.215-101.607 -27.118  1.00  0.00      BSYN  
ATOM    549  OE1 GLU    61      -7.850-102.437 -26.299  1.00  0.00      BSYN  
ATOM    550  OE2 GLU    61      -9.407-101.260 -27.037  1.00  0.00      BSYN  
ATOM    551    C GLU    61      -7.876 -98.736 -30.433  1.00  0.00      BSYN  
ATOM    552    O GLU    61      -7.223 -97.941 -29.870  1.00  0.00      BSYN  
ATOM    553    N GLN    62      -9.091 -98.675 -30.790  1.00  0.00      BSYN  
ATOM    554    H GLN    62      -9.264 -99.382 -31.445  1.00  0.00      BSYN  
ATOM    555   CA GLN    62     -10.019 -97.656 -30.252  1.00  0.00      BSYN  
ATOM    556   CB GLN    62     -11.414 -97.837 -30.805  1.00  0.00      BSYN  
ATOM    557   CG GLN    62     -11.974 -97.322 -32.047  1.00  0.00      BSYN  
ATOM    558   CD GLN    62     -13.164 -98.090 -32.603  1.00  0.00      BSYN  
ATOM    559  OE1 GLN    62     -14.341 -97.814 -32.380  1.00  0.00      BSYN  
ATOM    560  NE2 GLN    62     -12.860 -99.125 -33.307  1.00  0.00      BSYN  
ATOM    561 HE21 GLN    62     -13.531 -99.493 -33.919  1.00  0.00      BSYN  
ATOM    562 HE22 GLN    62     -12.147 -99.720 -32.996  1.00  0.00      BSYN  
ATOM    563    C GLN    62     -10.073 -97.344 -28.765  1.00  0.00      BSYN  
ATOM    564    O GLN    62      -9.931 -98.349 -28.006  1.00  0.00      BSYN  
ATOM    565    N ALA    63     -10.284 -96.091 -28.348  1.00  0.00      BSYN  
ATOM    566    H ALA    63     -10.386 -95.390 -29.026  1.00  0.00      BSYN  
ATOM    567   CA ALA    63     -10.190 -95.567 -26.921  1.00  0.00      BSYN  
ATOM    568   CB ALA    63      -9.957 -94.003 -27.032  1.00  0.00      BSYN  
ATOM    569    C ALA    63     -11.448 -95.650 -26.003  1.00  0.00      BSYN  
ATOM    570    O ALA    63     -12.412 -94.851 -26.071  1.00  0.00      BSYN  
ATOM    571    N SER    64     -11.456 -96.653 -25.145  1.00  0.00      BSYN  
ATOM    572    H SER    64     -10.880 -97.412 -25.375  1.00  0.00      BSYN  
ATOM    573   CA SER    64     -12.476 -96.740 -24.074  1.00  0.00      BSYN  
ATOM    574   CB SER    64     -12.841 -98.181 -23.667  1.00  0.00      BSYN  
ATOM    575   OG SER    64     -12.888 -99.028 -24.769  1.00  0.00      BSYN  
ATOM    576   HG SER    64     -13.600 -99.661 -24.647  1.00  0.00      BSYN  
ATOM    577    C SER    64     -12.226 -95.930 -22.818  1.00  0.00      BSYN  
ATOM    578    O SER    64     -13.151 -95.448 -22.158  1.00  0.00      BSYN  
ATOM    579    N HIS    65     -10.924 -95.833 -22.501  1.00  0.00      BSYN  
ATOM    580    H HIS    65     -10.319 -95.779 -23.270  1.00  0.00      BSYN  
ATOM    581   CA HIS    65     -10.459 -95.440 -21.144  1.00  0.00      BSYN  
ATOM    582   CB HIS    65      -8.973 -95.903 -20.964  1.00  0.00      BSYN  
ATOM    583   CG HIS    65      -8.233 -95.830 -19.676  1.00  0.00      BSYN  
ATOM    584  ND1 HIS    65      -8.640 -95.192 -18.595  1.00  0.00      BSYN  
ATOM    585  HD1 HIS    65      -9.513 -94.811 -18.365  1.00  0.00      BSYN  
ATOM    586  CD2 HIS    65      -6.927 -96.145 -19.504  1.00  0.00      BSYN  
ATOM    587  NE2 HIS    65      -6.579 -95.720 -18.272  1.00  0.00      BSYN  
ATOM    588  CE1 HIS    65      -7.588 -95.106 -17.763  1.00  0.00      BSYN  
ATOM    589    C HIS    65     -10.641 -93.995 -20.894  1.00  0.00      BSYN  
ATOM    590    O HIS    65      -9.906 -93.143 -21.393  1.00  0.00      BSYN  
ATOM    591    N LEU    66     -11.690 -93.624 -20.220  1.00  0.00      BSYN  
ATOM    592    H LEU    66     -12.351 -94.327 -20.049  1.00  0.00      BSYN  
ATOM    593   CA LEU    66     -12.005 -92.272 -19.822  1.00  0.00      BSYN  
ATOM    594   CB LEU    66     -13.318 -91.827 -20.359  1.00  0.00      BSYN  
ATOM    595   CG LEU    66     -13.625 -90.330 -20.412  1.00  0.00      BSYN  
ATOM    596  CD1 LEU    66     -12.516 -89.542 -21.032  1.00  0.00      BSYN  
ATOM    597  CD2 LEU    66     -14.923 -90.041 -20.926  1.00  0.00      BSYN  
ATOM    598    C LEU    66     -11.982 -92.087 -18.291  1.00  0.00      BSYN  
ATOM    599    O LEU    66     -12.921 -92.494 -17.622  1.00  0.00      BSYN  
ATOM    600    N GLY    67     -10.918 -91.332 -18.048  1.00  0.00      BSYN  
ATOM    601    H GLY    67     -10.203 -91.128 -18.686  1.00  0.00      BSYN  
ATOM    602   CA GLY    67     -10.719 -90.767 -16.738  1.00  0.00      BSYN  
ATOM    603    C GLY    67      -9.289 -90.878 -16.240  1.00  0.00      BSYN  
ATOM    604    O GLY    67      -8.968 -91.984 -15.731  1.00  0.00      BSYN  
ATOM    605    N GLY    68      -8.393 -89.943 -16.404  1.00  0.00      BSYN  
ATOM    606    H GLY    68      -7.624 -90.204 -15.855  1.00  0.00      BSYN  
ATOM    607   CA GLY    68      -8.636 -88.791 -17.342  1.00  0.00      BSYN  
ATOM    608    C GLY    68      -7.589 -88.673 -18.480  1.00  0.00      BSYN  
ATOM    609    O GLY    68      -7.858 -89.217 -19.554  1.00  0.00      BSYN  
ATOM    610    N ALA    69      -6.665 -87.673 -18.269  1.00  0.00      BSYN  
ATOM    611    H ALA    69      -6.534 -87.168 -17.439  1.00  0.00      BSYN  
ATOM    612   CA ALA    69      -5.728 -87.399 -19.268  1.00  0.00      BSYN  
ATOM    613   CB ALA    69      -5.395 -85.874 -19.336  1.00  0.00      BSYN  
ATOM    614    C ALA    69      -4.558 -88.215 -18.550  1.00  0.00      BSYN  
ATOM    615    O ALA    69      -4.036 -87.764 -17.544  1.00  0.00      BSYN  
ATOM    616    N VAL    70      -4.174 -89.360 -19.152  1.00  0.00      BSYN  
ATOM    617    H VAL    70      -4.601 -89.791 -19.921  1.00  0.00      BSYN  
ATOM    618   CA VAL    70      -3.069 -90.242 -18.769  1.00  0.00      BSYN  
ATOM    619   CB VAL    70      -3.243 -91.738 -18.837  1.00  0.00      BSYN  
ATOM    620  CG1 VAL    70      -2.309 -92.270 -17.755  1.00  0.00      BSYN  
ATOM    621  CG2 VAL    70      -4.659 -92.252 -18.405  1.00  0.00      BSYN  
ATOM    622    C VAL    70      -1.804 -89.773 -19.689  1.00  0.00      BSYN  
ATOM    623    O VAL    70      -1.759 -89.923 -20.875  1.00  0.00      BSYN  
ATOM    624    N PHE    71      -0.798 -89.470 -18.960  1.00  0.00      BSYN  
ATOM    625    H PHE    71      -0.883 -89.547 -17.987  1.00  0.00      BSYN  
ATOM    626   CA PHE    71       0.526 -89.068 -19.473  1.00  0.00      BSYN  
ATOM    627   CB PHE    71       1.048 -87.863 -18.653  1.00  0.00      BSYN  
ATOM    628   CG PHE    71       1.686 -86.819 -19.600  1.00  0.00      BSYN  
ATOM    629  CD1 PHE    71       2.938 -86.941 -20.077  1.00  0.00      BSYN  
ATOM    630  CD2 PHE    71       0.799 -85.746 -19.943  1.00  0.00      BSYN  
ATOM    631  CE1 PHE    71       3.362 -85.948 -20.935  1.00  0.00      BSYN  
ATOM    632  CE2 PHE    71       1.350 -84.740 -20.823  1.00  0.00      BSYN  
ATOM    633   CZ PHE    71       2.593 -84.796 -21.256  1.00  0.00      BSYN  
ATOM    634    C PHE    71       1.556 -90.162 -19.561  1.00  0.00      BSYN  
ATOM    635    O PHE    71       1.459 -91.149 -18.763  1.00  0.00      BSYN  
ATOM    636    N SER    72       2.587 -90.193 -20.427  1.00  0.00      BSYN  
ATOM    637    H SER    72       2.884 -89.381 -20.888  1.00  0.00      BSYN  
ATOM    638   CA SER    72       3.466 -91.326 -20.505  1.00  0.00      BSYN  
ATOM    639   CB SER    72       3.483 -91.670 -21.956  1.00  0.00      BSYN  
ATOM    640   OG SER    72       2.188 -92.090 -22.457  1.00  0.00      BSYN  
ATOM    641   HG SER    72       2.068 -93.030 -22.304  1.00  0.00      BSYN  
ATOM    642    C SER    72       4.783 -91.026 -19.962  1.00  0.00      BSYN  
ATOM    643    O SER    72       5.150 -91.385 -18.872  1.00  0.00      BSYN  
ATOM    644    N GLY    73       5.600 -90.386 -20.796  1.00  0.00      BSYN  
ATOM    645    H GLY    73       5.448 -90.564 -21.748  1.00  0.00      BSYN  
ATOM    646   CA GLY    73       6.843 -89.729 -20.299  1.00  0.00      BSYN  
ATOM    647    C GLY    73       7.019 -88.260 -20.672  1.00  0.00      BSYN  
ATOM    648    O GLY    73       6.209 -87.515 -21.229  1.00  0.00      BSYN  
ATOM    649    N ALA    74       8.178 -88.014 -20.035  1.00  0.00      BSYN  
ATOM    650    H ALA    74       8.768 -88.780 -19.875  1.00  0.00      BSYN  
ATOM    651   CA ALA    74       8.539 -86.635 -19.872  1.00  0.00      BSYN  
ATOM    652   CB ALA    74       8.862 -86.245 -18.426  1.00  0.00      BSYN  
ATOM    653    C ALA    74       9.710 -86.366 -20.731  1.00  0.00      BSYN  
ATOM    654    O ALA    74      10.463 -87.259 -21.289  1.00  0.00      BSYN  
ATOM    655    N GLY    75       9.960 -85.079 -21.112  1.00  0.00      BSYN  
ATOM    656    H GLY    75       9.208 -84.456 -21.202  1.00  0.00      BSYN  
ATOM    657   CA GLY    75      11.194 -84.601 -21.807  1.00  0.00      BSYN  
ATOM    658    C GLY    75      11.027 -84.612 -23.300  1.00  0.00      BSYN  
ATOM    659    O GLY    75      11.771 -83.793 -23.980  1.00  0.00      BSYN  
ATOM    660    N ASN    76      10.278 -85.533 -23.812  1.00  0.00      BSYN  
ATOM    661    H ASN    76      10.130 -86.444 -23.483  1.00  0.00      BSYN  
ATOM    662   CA ASN    76       9.428 -85.186 -24.957  1.00  0.00      BSYN  
ATOM    663   CB ASN    76       8.304 -86.379 -25.098  1.00  0.00      BSYN  
ATOM    664   CG ASN    76       8.876 -87.500 -25.907  1.00  0.00      BSYN  
ATOM    665  OD1 ASN    76       9.816 -88.040 -25.645  1.00  0.00      BSYN  
ATOM    666  ND2 ASN    76       8.447 -87.603 -27.183  1.00  0.00      BSYN  
ATOM    667 HD21 ASN    76       8.781 -88.332 -27.746  1.00  0.00      BSYN  
ATOM    668 HD22 ASN    76       7.723 -86.974 -27.386  1.00  0.00      BSYN  
ATOM    669    C ASN    76       8.566 -83.922 -24.850  1.00  0.00      BSYN  
ATOM    670    O ASN    76       7.687 -83.844 -23.981  1.00  0.00      BSYN  
ATOM    671    N ILE    77       8.915 -82.752 -25.519  1.00  0.00      BSYN  
ATOM    672    H ILE    77       9.845 -82.774 -25.829  1.00  0.00      BSYN  
ATOM    673   CA ILE    77       8.006 -81.643 -25.625  1.00  0.00      BSYN  
ATOM    674   CB ILE    77       8.881 -80.327 -25.488  1.00  0.00      BSYN  
ATOM    675  CG2 ILE    77       8.960 -79.870 -24.019  1.00  0.00      BSYN  
ATOM    676  CG1 ILE    77      10.292 -80.237 -26.130  1.00  0.00      BSYN  
ATOM    677   CD ILE    77      10.753 -78.776 -26.503  1.00  0.00      BSYN  
ATOM    678    C ILE    77       7.243 -81.750 -27.016  1.00  0.00      BSYN  
ATOM    679    O ILE    77       7.840 -81.493 -28.005  1.00  0.00      BSYN  
ATOM    680    N ALA    78       6.017 -82.193 -27.032  1.00  0.00      BSYN  
ATOM    681    H ALA    78       5.664 -82.379 -26.137  1.00  0.00      BSYN  
ATOM    682   CA ALA    78       5.215 -82.358 -28.341  1.00  0.00      BSYN  
ATOM    683   CB ALA    78       4.200 -83.515 -28.105  1.00  0.00      BSYN  
ATOM    684    C ALA    78       4.488 -81.019 -28.730  1.00  0.00      BSYN  
ATOM    685    O ALA    78       4.028 -80.927 -29.897  1.00  0.00      BSYN  
ATOM    686    N ALA    79       4.499 -80.077 -27.826  1.00  0.00      BSYN  
ATOM    687    H ALA    79       4.721 -80.271 -26.892  1.00  0.00      BSYN  
ATOM    688   CA ALA    79       3.952 -78.751 -28.014  1.00  0.00      BSYN  
ATOM    689   CB ALA    79       2.459 -78.685 -27.540  1.00  0.00      BSYN  
ATOM    690    C ALA    79       4.637 -77.728 -27.185  1.00  0.00      BSYN  
ATOM    691    O ALA    79       5.411 -78.064 -26.242  1.00  0.00      BSYN  
ATOM    692    N ALA    80       4.416 -76.511 -27.634  1.00  0.00      BSYN  
ATOM    693    H ALA    80       3.861 -76.304 -28.414  1.00  0.00      BSYN  
ATOM    694   CA ALA    80       4.860 -75.334 -26.820  1.00  0.00      BSYN  
ATOM    695   CB ALA    80       5.330 -74.232 -27.712  1.00  0.00      BSYN  
ATOM    696    C ALA    80       3.849 -74.785 -25.840  1.00  0.00      BSYN  
ATOM    697    O ALA    80       2.618 -74.916 -26.038  1.00  0.00      BSYN  
ATOM    698    N THR    81       4.364 -74.525 -24.648  1.00  0.00      BSYN  
ATOM    699    H THR    81       5.318 -74.478 -24.428  1.00  0.00      BSYN  
ATOM    700   CA THR    81       3.553 -73.933 -23.663  1.00  0.00      BSYN  
ATOM    701   CB THR    81       4.489 -73.721 -22.477  1.00  0.00      BSYN  
ATOM    702  OG1 THR    81       5.690 -72.975 -22.967  1.00  0.00      BSYN  
ATOM    703  HG1 THR    81       6.154 -72.457 -22.306  1.00  0.00      BSYN  
ATOM    704  CG2 THR    81       4.730 -75.052 -21.716  1.00  0.00      BSYN  
ATOM    705    C THR    81       2.844 -72.718 -24.147  1.00  0.00      BSYN  
ATOM    706    O THR    81       1.664 -72.763 -24.320  1.00  0.00      BSYN  
ATOM    707    N GLY    82       3.469 -71.624 -24.711  1.00  0.00      BSYN  
ATOM    708    H GLY    82       4.407 -71.721 -24.977  1.00  0.00      BSYN  
ATOM    709   CA GLY    82       2.991 -70.185 -24.671  1.00  0.00      BSYN  
ATOM    710    C GLY    82       3.882 -69.393 -23.742  1.00  0.00      BSYN  
ATOM    711    O GLY    82       5.092 -69.256 -24.021  1.00  0.00      BSYN  
ATOM    712    N LEU    83       3.336 -68.689 -22.737  1.00  0.00      BSYN  
ATOM    713    H LEU    83       3.901 -67.972 -22.379  1.00  0.00      BSYN  
ATOM    714   CA LEU    83       1.893 -68.630 -22.572  1.00  0.00      BSYN  
ATOM    715   CB LEU    83       1.660 -68.380 -21.124  1.00  0.00      BSYN  
ATOM    716   CG LEU    83       2.098 -69.329 -20.010  1.00  0.00      BSYN  
ATOM    717  CD1 LEU    83       1.554 -68.838 -18.716  1.00  0.00      BSYN  
ATOM    718  CD2 LEU    83       1.684 -70.753 -20.297  1.00  0.00      BSYN  
ATOM    719    C LEU    83       1.289 -67.434 -23.335  1.00  0.00      BSYN  
ATOM    720    O LEU    83       1.938 -66.340 -23.413  1.00  0.00      BSYN  
ATOM    721    N VAL    84      -0.017 -67.693 -23.584  1.00  0.00      BSYN  
ATOM    722    H VAL    84      -0.337 -68.613 -23.688  1.00  0.00      BSYN  
ATOM    723   CA VAL    84      -0.805 -66.494 -23.834  1.00  0.00      BSYN  
ATOM    724   CB VAL    84      -0.983 -66.305 -25.299  1.00  0.00      BSYN  
ATOM    725  CG1 VAL    84       0.174 -65.990 -26.314  1.00  0.00      BSYN  
ATOM    726  CG2 VAL    84      -1.833 -67.465 -25.863  1.00  0.00      BSYN  
ATOM    727    C VAL    84      -2.101 -66.502 -23.060  1.00  0.00      BSYN  
ATOM    728    O VAL    84      -2.370 -67.448 -22.408  1.00  0.00      BSYN  
ATOM    729    N LYS    85      -2.891 -65.410 -23.162  1.00  0.00      BSYN  
ATOM    730    H LYS    85      -2.588 -64.579 -23.584  1.00  0.00      BSYN  
ATOM    731   CA LYS    85      -4.242 -65.419 -22.692  1.00  0.00      BSYN  
ATOM    732   CB LYS    85      -4.508 -64.086 -21.911  1.00  0.00      BSYN  
ATOM    733   CG LYS    85      -5.858 -63.422 -21.641  1.00  0.00      BSYN  
ATOM    734   CD LYS    85      -6.264 -62.659 -22.867  1.00  0.00      BSYN  
ATOM    735   CE LYS    85      -5.611 -61.308 -23.072  1.00  0.00      BSYN  
ATOM    736   NZ LYS    85      -6.045 -60.481 -22.034  1.00  0.00      BSYN  
ATOM    737  HZ1 LYS    85      -5.347 -59.753 -21.781  1.00  0.00      BSYN  
ATOM    738  HZ2 LYS    85      -6.928 -59.980 -22.257  1.00  0.00      BSYN  
ATOM    739  HZ3 LYS    85      -6.088 -60.983 -21.124  1.00  0.00      BSYN  
ATOM    740    C LYS    85      -5.057 -65.487 -24.015  1.00  0.00      BSYN  
ATOM    741    O LYS    85      -4.766 -64.820 -24.988  1.00  0.00      BSYN  
ATOM    742    N ARG    86      -6.124 -66.317 -23.851  1.00  0.00      BSYN  
ATOM    743    H ARG    86      -6.414 -66.682 -22.989  1.00  0.00      BSYN  
ATOM    744   CA ARG    86      -7.039 -66.603 -25.035  1.00  0.00      BSYN  
ATOM    745   CB ARG    86      -7.878 -67.858 -24.905  1.00  0.00      BSYN  
ATOM    746   CG ARG    86      -7.467 -69.303 -24.817  1.00  0.00      BSYN  
ATOM    747   CD ARG    86      -8.637 -70.111 -24.657  1.00  0.00      BSYN  
ATOM    748   NE ARG    86      -8.451 -71.569 -24.727  1.00  0.00      BSYN  
ATOM    749   HE ARG    86      -7.552 -71.764 -24.387  1.00  0.00      BSYN  
ATOM    750   CZ ARG    86      -9.273 -72.537 -24.998  1.00  0.00      BSYN  
ATOM    751  NH1 ARG    86     -10.455 -72.239 -25.337  1.00  0.00      BSYN  
ATOM    752 HH11 ARG    86     -11.275 -72.810 -25.295  1.00  0.00      BSYN  
ATOM    753 HH12 ARG    86     -10.672 -71.272 -25.467  1.00  0.00      BSYN  
ATOM    754  NH2 ARG    86      -8.762 -73.742 -24.806  1.00  0.00      BSYN  
ATOM    755 HH21 ARG    86      -9.279 -74.442 -25.298  1.00  0.00      BSYN  
ATOM    756 HH22 ARG    86      -7.794 -73.843 -24.579  1.00  0.00      BSYN  
ATOM    757    C ARG    86      -8.069 -65.447 -25.139  1.00  0.00      BSYN  
ATOM    758    O ARG    86      -8.989 -65.143 -24.273  1.00  0.00      BSYN  
ATOM    759    N GLU    87      -7.850 -64.728 -26.262  1.00  0.00      BSYN  
ATOM    760    H GLU    87      -7.126 -65.010 -26.860  1.00  0.00      BSYN  
ATOM    761   CA GLU    87      -8.560 -63.507 -26.546  1.00  0.00      BSYN  
ATOM    762   CB GLU    87      -7.783 -62.736 -27.697  1.00  0.00      BSYN  
ATOM    763   CG GLU    87      -8.042 -61.289 -27.933  1.00  0.00      BSYN  
ATOM    764   CD GLU    87      -7.541 -60.853 -29.308  1.00  0.00      BSYN  
ATOM    765  OE1 GLU    87      -8.438 -60.728 -30.194  1.00  0.00      BSYN  
ATOM    766  OE2 GLU    87      -6.338 -60.575 -29.498  1.00  0.00      BSYN  
ATOM    767    C GLU    87      -9.928 -63.987 -27.090  1.00  0.00      BSYN  
ATOM    768    O GLU    87      -9.992 -64.805 -28.015  1.00  0.00      BSYN  
ATOM    769    N GLU    88     -11.095 -63.508 -26.559  1.00  0.00      BSYN  
ATOM    770    H GLU    88     -11.893 -63.834 -27.025  1.00  0.00      BSYN  
ATOM    771   CA GLU    88     -11.150 -62.728 -25.324  1.00  0.00      BSYN  
ATOM    772   CB GLU    88     -11.391 -61.218 -25.786  1.00  0.00      BSYN  
ATOM    773   CG GLU    88     -12.578 -60.961 -26.729  1.00  0.00      BSYN  
ATOM    774   CD GLU    88     -12.395 -61.152 -28.212  1.00  0.00      BSYN  
ATOM    775  OE1 GLU    88     -12.725 -62.186 -28.859  1.00  0.00      BSYN  
ATOM    776  OE2 GLU    88     -11.858 -60.253 -28.856  1.00  0.00      BSYN  
ATOM    777    C GLU    88     -12.124 -63.383 -24.419  1.00  0.00      BSYN  
ATOM    778    O GLU    88     -12.780 -64.430 -24.717  1.00  0.00      BSYN  
ATOM    779    N PHE    89     -12.050 -62.830 -23.172  1.00  0.00      BSYN  
ATOM    780    H PHE    89     -11.395 -62.103 -23.122  1.00  0.00      BSYN  
ATOM    781   CA PHE    89     -12.722 -63.430 -22.032  1.00  0.00      BSYN  
ATOM    782   CB PHE    89     -12.657 -62.464 -20.785  1.00  0.00      BSYN  
ATOM    783   CG PHE    89     -11.833 -62.818 -19.585  1.00  0.00      BSYN  
ATOM    784  CD1 PHE    89     -11.534 -64.150 -19.349  1.00  0.00      BSYN  
ATOM    785  CD2 PHE    89     -11.088 -61.898 -18.891  1.00  0.00      BSYN  
ATOM    786  CE1 PHE    89     -10.599 -64.534 -18.403  1.00  0.00      BSYN  
ATOM    787  CE2 PHE    89     -10.062 -62.252 -18.031  1.00  0.00      BSYN  
ATOM    788   CZ PHE    89      -9.903 -63.627 -17.719  1.00  0.00      BSYN  
ATOM    789    C PHE    89     -14.153 -63.968 -22.151  1.00  0.00      BSYN  
ATOM    790    O PHE    89     -14.955 -63.217 -22.749  1.00  0.00      BSYN  
ATOM    791    N PRO    90     -14.534 -65.218 -21.759  1.00  0.00      BSYN  
ATOM    792   CD PRO    90     -13.615 -66.356 -21.551  1.00  0.00      BSYN  
ATOM    793   CA PRO    90     -15.904 -65.642 -21.391  1.00  0.00      BSYN  
ATOM    794   CB PRO    90     -15.887 -67.139 -21.113  1.00  0.00      BSYN  
ATOM    795   CG PRO    90     -14.542 -67.522 -21.798  1.00  0.00      BSYN  
ATOM    796    C PRO    90     -16.350 -64.751 -20.213  1.00  0.00      BSYN  
ATOM    797    O PRO    90     -15.890 -64.750 -19.075  1.00  0.00      BSYN  
ATOM    798    N THR    91     -17.309 -63.878 -20.546  1.00  0.00      BSYN  
ATOM    799    H THR    91     -17.564 -63.813 -21.490  1.00  0.00      BSYN  
ATOM    800   CA THR    91     -17.863 -62.916 -19.589  1.00  0.00      BSYN  
ATOM    801   CB THR    91     -18.173 -61.490 -20.240  1.00  0.00      BSYN  
ATOM    802  OG1 THR    91     -18.936 -61.704 -21.483  1.00  0.00      BSYN  
ATOM    803  HG1 THR    91     -19.776 -61.246 -21.565  1.00  0.00      BSYN  
ATOM    804  CG2 THR    91     -16.931 -60.710 -20.463  1.00  0.00      BSYN  
ATOM    805    C THR    91     -18.995 -63.650 -18.831  1.00  0.00      BSYN  
ATOM    806    O THR    91     -20.164 -63.424 -19.079  1.00  0.00      BSYN  
ATOM    807    N ASP    92     -18.519 -64.508 -17.806  1.00  0.00      BSYN  
ATOM    808    H ASP    92     -17.593 -64.759 -18.008  1.00  0.00      BSYN  
ATOM    809   CA ASP    92     -19.384 -65.133 -16.853  1.00  0.00      BSYN  
ATOM    810   CB ASP    92     -19.902 -66.419 -17.426  1.00  0.00      BSYN  
ATOM    811   CG ASP    92     -21.167 -66.957 -16.727  1.00  0.00      BSYN  
ATOM    812  OD1 ASP    92     -21.210 -68.078 -16.208  1.00  0.00      BSYN  
ATOM    813  OD2 ASP    92     -22.160 -66.291 -16.961  1.00  0.00      BSYN  
ATOM    814    C ASP    92     -18.690 -65.328 -15.519  1.00  0.00      BSYN  
ATOM    815    O ASP    92     -17.783 -66.102 -15.354  1.00  0.00      BSYN  
ATOM    816    N LEU    93     -19.211 -64.706 -14.378  1.00  0.00      BSYN  
ATOM    817    H LEU    93     -20.135 -64.420 -14.535  1.00  0.00      BSYN  
ATOM    818   CA LEU    93     -18.717 -64.868 -13.055  1.00  0.00      BSYN  
ATOM    819   CB LEU    93     -19.568 -64.097 -12.067  1.00  0.00      BSYN  
ATOM    820   CG LEU    93     -19.506 -62.577 -12.014  1.00  0.00      BSYN  
ATOM    821  CD1 LEU    93     -18.046 -62.107 -12.428  1.00  0.00      BSYN  
ATOM    822  CD2 LEU    93     -20.552 -61.845 -12.819  1.00  0.00      BSYN  
ATOM    823    C LEU    93     -18.588 -66.285 -12.521  1.00  0.00      BSYN  
ATOM    824    O LEU    93     -19.629 -67.014 -12.407  1.00  0.00      BSYN  
ATOM    825    N LYS    94     -17.401 -66.669 -12.211  1.00  0.00      BSYN  
ATOM    826    H LYS    94     -16.550 -66.246 -12.448  1.00  0.00      BSYN  
ATOM    827   CA LYS    94     -17.099 -67.871 -11.446  1.00  0.00      BSYN  
ATOM    828   CB LYS    94     -15.619 -68.175 -11.624  1.00  0.00      BSYN  
ATOM    829   CG LYS    94     -15.091 -68.736 -12.884  1.00  0.00      BSYN  
ATOM    830   CD LYS    94     -14.799 -67.498 -13.747  1.00  0.00      BSYN  
ATOM    831   CE LYS    94     -14.798 -67.803 -15.225  1.00  0.00      BSYN  
ATOM    832   NZ LYS    94     -15.268 -66.570 -15.867  1.00  0.00      BSYN  
ATOM    833  HZ1 LYS    94     -15.065 -66.377 -16.869  1.00  0.00      BSYN  
ATOM    834  HZ2 LYS    94     -16.301 -66.649 -15.774  1.00  0.00      BSYN  
ATOM    835  HZ3 LYS    94     -14.931 -65.741 -15.337  1.00  0.00      BSYN  
ATOM    836    C LYS    94     -17.393 -67.658  -9.961  1.00  0.00      BSYN  
ATOM    837    O LYS    94     -17.490 -66.559  -9.456  1.00  0.00      BSYN  
ATOM    838    N PRO    95     -17.674 -68.640  -9.188  1.00  0.00      BSYN  
ATOM    839   CD PRO    95     -17.855 -69.986  -9.689  1.00  0.00      BSYN  
ATOM    840   CA PRO    95     -17.941 -68.606  -7.802  1.00  0.00      BSYN  
ATOM    841   CB PRO    95     -18.356 -70.080  -7.555  1.00  0.00      BSYN  
ATOM    842   CG PRO    95     -18.738 -70.683  -8.866  1.00  0.00      BSYN  
ATOM    843    C PRO    95     -16.618 -68.245  -7.080  1.00  0.00      BSYN  
ATOM    844    O PRO    95     -16.611 -67.767  -5.956  1.00  0.00      BSYN  
ATOM    845    N GLU    96     -15.405 -68.489  -7.723  1.00  0.00      BSYN  
ATOM    846    H GLU    96     -15.357 -68.718  -8.675  1.00  0.00      BSYN  
ATOM    847   CA GLU    96     -14.142 -68.170  -7.059  1.00  0.00      BSYN  
ATOM    848   CB GLU    96     -13.152 -68.339  -8.213  1.00  0.00      BSYN  
ATOM    849   CG GLU    96     -12.546 -69.741  -8.311  1.00  0.00      BSYN  
ATOM    850   CD GLU    96     -13.371 -70.979  -8.715  1.00  0.00      BSYN  
ATOM    851  OE1 GLU    96     -14.017 -71.498  -7.846  1.00  0.00      BSYN  
ATOM    852  OE2 GLU    96     -13.472 -71.301  -9.857  1.00  0.00      BSYN  
ATOM    853    C GLU    96     -13.856 -66.991  -6.250  1.00  0.00      BSYN  
ATOM    854    O GLU    96     -13.465 -67.036  -5.077  1.00  0.00      BSYN  
ATOM    855    N GLU    97     -13.961 -65.849  -6.874  1.00  0.00      BSYN  
ATOM    856    H GLU    97     -14.219 -66.078  -7.791  1.00  0.00      BSYN  
ATOM    857   CA GLU    97     -13.787 -64.619  -6.207  1.00  0.00      BSYN  
ATOM    858   CB GLU    97     -13.275 -63.647  -7.277  1.00  0.00      BSYN  
ATOM    859   CG GLU    97     -11.663 -63.769  -7.670  1.00  0.00      BSYN  
ATOM    860   CD GLU    97     -11.413 -63.809  -9.217  1.00  0.00      BSYN  
ATOM    861  OE1 GLU    97     -10.998 -62.802  -9.774  1.00  0.00      BSYN  
ATOM    862  OE2 GLU    97     -11.576 -64.764  -9.941  1.00  0.00      BSYN  
ATOM    863    C GLU    97     -15.147 -64.150  -5.680  1.00  0.00      BSYN  
ATOM    864    O GLU    97     -16.276 -64.376  -6.111  1.00  0.00      BSYN  
ATOM    865    N VAL    98     -14.871 -63.272  -4.809  1.00  0.00      BSYN  
ATOM    866    H VAL    98     -13.930 -63.311  -4.540  1.00  0.00      BSYN  
ATOM    867   CA VAL    98     -15.801 -62.440  -4.114  1.00  0.00      BSYN  
ATOM    868   CB VAL    98     -15.750 -62.898  -2.520  1.00  0.00      BSYN  
ATOM    869  CG1 VAL    98     -15.537 -61.656  -1.579  1.00  0.00      BSYN  
ATOM    870  CG2 VAL    98     -17.005 -63.592  -2.082  1.00  0.00      BSYN  
ATOM    871    C VAL    98     -15.651 -60.950  -4.475  1.00  0.00      BSYN  
ATOM    872    O VAL    98     -14.487 -60.578  -4.656  1.00  0.00      BSYN  
ATOM    873    N ALA    99     -16.753 -60.321  -4.665  1.00  0.00      BSYN  
ATOM    874    H ALA    99     -17.652 -60.707  -4.607  1.00  0.00      BSYN  
ATOM    875   CA ALA    99     -16.717 -58.998  -5.201  1.00  0.00      BSYN  
ATOM    876   CB ALA    99     -17.066 -58.750  -6.623  1.00  0.00      BSYN  
ATOM    877    C ALA    99     -17.563 -58.103  -4.347  1.00  0.00      BSYN  
ATOM    878    O ALA    99     -18.737 -58.413  -3.953  1.00  0.00      BSYN  
ATOM    879    N GLN   100     -17.045 -56.887  -3.992  1.00  0.00      BSYN  
ATOM    880    H GLN   100     -16.140 -56.782  -4.354  1.00  0.00      BSYN  
ATOM    881   CA GLN   100     -17.685 -56.012  -2.975  1.00  0.00      BSYN  
ATOM    882   CB GLN   100     -16.732 -55.838  -1.797  1.00  0.00      BSYN  
ATOM    883   CG GLN   100     -17.262 -54.934  -0.577  1.00  0.00      BSYN  
ATOM    884   CD GLN   100     -17.396 -55.614   0.789  1.00  0.00      BSYN  
ATOM    885  OE1 GLN   100     -17.691 -56.807   0.952  1.00  0.00      BSYN  
ATOM    886  NE2 GLN   100     -17.336 -54.724   1.827  1.00  0.00      BSYN  
ATOM    887 HE21 GLN   100     -17.383 -54.997   2.767  1.00  0.00      BSYN  
ATOM    888 HE22 GLN   100     -17.387 -53.815   1.464  1.00  0.00      BSYN  
ATOM    889    C GLN   100     -17.968 -54.676  -3.666  1.00  0.00      BSYN  
ATOM    890    O GLN   100     -17.368 -53.664  -3.249  1.00  0.00      BSYN  
ATOM    891    N GLU   101     -18.703 -54.590  -4.784  1.00  0.00      BSYN  
ATOM    892    H GLU   101     -19.249 -55.298  -5.184  1.00  0.00      BSYN  
ATOM    893   CA GLU   101     -19.006 -53.182  -5.317  1.00  0.00      BSYN  
ATOM    894   CB GLU   101     -18.667 -53.256  -6.846  1.00  0.00      BSYN  
ATOM    895   CG GLU   101     -17.163 -52.815  -6.834  1.00  0.00      BSYN  
ATOM    896   CD GLU   101     -16.459 -52.984  -8.207  1.00  0.00      BSYN  
ATOM    897  OE1 GLU   101     -16.140 -51.951  -8.839  1.00  0.00      BSYN  
ATOM    898  OE2 GLU   101     -16.039 -54.096  -8.441  1.00  0.00      BSYN  
ATOM    899    C GLU   101     -20.505 -53.007  -5.122  1.00  0.00      BSYN  
ATOM    900    O GLU   101     -21.269 -53.940  -4.827  1.00  0.00      BSYN  
ATOM    901    N ALA   102     -21.076 -51.793  -5.208  1.00  0.00      BSYN  
ATOM    902    H ALA   102     -20.682 -51.089  -5.765  1.00  0.00      BSYN  
ATOM    903   CA ALA   102     -22.358 -51.482  -4.595  1.00  0.00      BSYN  
ATOM    904   CB ALA   102     -22.180 -50.762  -3.282  1.00  0.00      BSYN  
ATOM    905    C ALA   102     -23.189 -50.615  -5.467  1.00  0.00      BSYN  
ATOM    906    O ALA   102     -22.637 -50.165  -6.389  1.00  0.00      BSYN  
ATOM    907    N ALA   103     -24.501 -50.364  -5.253  1.00  0.00      BSYN  
ATOM    908    H ALA   103     -24.991 -50.929  -4.619  1.00  0.00      BSYN  
ATOM    909   CA ALA   103     -25.176 -49.476  -6.178  1.00  0.00      BSYN  
ATOM    910   CB ALA   103     -26.706 -49.904  -6.268  1.00  0.00      BSYN  
ATOM    911    C ALA   103     -24.935 -48.003  -6.246  1.00  0.00      BSYN  
ATOM    912    O ALA   103     -25.287 -47.373  -5.247  1.00  0.00      BSYN  
ATOM    913    N GLU   104     -24.186 -47.518  -7.273  1.00  0.00      BSYN  
ATOM    914    H GLU   104     -23.675 -48.197  -7.760  1.00  0.00      BSYN  
ATOM    915   CA GLU   104     -24.205 -46.248  -7.860  1.00  0.00      BSYN  
ATOM    916   CB GLU   104     -22.986 -45.448  -7.723  1.00  0.00      BSYN  
ATOM    917   CG GLU   104     -22.400 -45.368  -6.294  1.00  0.00      BSYN  
ATOM    918   CD GLU   104     -21.082 -44.641  -6.256  1.00  0.00      BSYN  
ATOM    919  OE1 GLU   104     -20.962 -43.397  -6.041  1.00  0.00      BSYN  
ATOM    920  OE2 GLU   104     -20.060 -45.314  -6.294  1.00  0.00      BSYN  
ATOM    921    C GLU   104     -24.280 -46.476  -9.382  1.00  0.00      BSYN  
ATOM    922    O GLU   104     -23.386 -46.874 -10.096  1.00  0.00      BSYN  
ATOM    923    N GLU   105     -25.472 -46.119  -9.928  1.00  0.00      BSYN  
ATOM    924    H GLU   105     -26.143 -45.725  -9.332  1.00  0.00      BSYN  
ATOM    925   CA GLU   105     -25.807 -46.062 -11.321  1.00  0.00      BSYN  
ATOM    926   CB GLU   105     -27.235 -46.691 -11.477  1.00  0.00      BSYN  
ATOM    927   CG GLU   105     -27.313 -48.055 -10.672  1.00  0.00      BSYN  
ATOM    928   CD GLU   105     -28.463 -48.957 -11.071  1.00  0.00      BSYN  
ATOM    929  OE1 GLU   105     -29.574 -48.348 -11.172  1.00  0.00      BSYN  
ATOM    930  OE2 GLU   105     -28.281 -50.139 -11.432  1.00  0.00      BSYN  
ATOM    931    C GLU   105     -25.914 -44.563 -11.730  1.00  0.00      BSYN  
ATOM    932    O GLU   105     -25.788 -43.664 -10.961  1.00  0.00      BSYN  
ATOM    933    N PRO   106     -26.075 -44.293 -13.079  1.00  0.00      BSYN  
ATOM    934   CD PRO   106     -25.397 -45.146 -14.122  1.00  0.00      BSYN  
ATOM    935   CA PRO   106     -26.467 -43.007 -13.740  1.00  0.00      BSYN  
ATOM    936   CB PRO   106     -26.228 -43.349 -15.267  1.00  0.00      BSYN  
ATOM    937   CG PRO   106     -24.945 -44.167 -15.175  1.00  0.00      BSYN  
ATOM    938    C PRO   106     -27.910 -42.417 -13.523  1.00  0.00      BSYN  
ATOM    939    O PRO   106     -28.277 -41.359 -13.951  1.00  0.00      BSYN  
ATOM    940    N LEU   107     -28.626 -43.205 -12.792  1.00  0.00      BSYN  
ATOM    941    H LEU   107     -28.375 -44.151 -12.741  1.00  0.00      BSYN  
ATOM    942   CA LEU   107     -29.872 -42.857 -12.236  1.00  0.00      BSYN  
ATOM    943   CB LEU   107     -30.871 -42.499 -13.331  1.00  0.00      BSYN  
ATOM    944   CG LEU   107     -32.043 -41.593 -12.855  1.00  0.00      BSYN  
ATOM    945  CD1 LEU   107     -31.352 -40.217 -12.472  1.00  0.00      BSYN  
ATOM    946  CD2 LEU   107     -33.013 -41.495 -13.999  1.00  0.00      BSYN  
ATOM    947    C LEU   107     -30.505 -44.064 -11.610  1.00  0.00      BSYN  
ATOM    948    O LEU   107     -30.488 -45.154 -12.149  1.00  0.00      BSYN  
ATOM    949    N ILE   108     -30.873 -43.929 -10.407  1.00  0.00      BSYN  
ATOM    950    H ILE   108     -30.451 -43.240  -9.853  1.00  0.00      BSYN  
ATOM    951   CA ILE   108     -31.972 -44.695  -9.827  1.00  0.00      BSYN  
ATOM    952   CB ILE   108     -31.483 -45.378  -8.434  1.00  0.00      BSYN  
ATOM    953  CG2 ILE   108     -32.317 -46.658  -8.068  1.00  0.00      BSYN  
ATOM    954  CG1 ILE   108     -30.127 -45.977  -8.446  1.00  0.00      BSYN  
ATOM    955   CD ILE   108     -29.463 -46.171  -7.086  1.00  0.00      BSYN  
ATOM    956    C ILE   108     -33.071 -43.637  -9.656  1.00  0.00      BSYN  
ATOM    957    O ILE   108     -32.716 -42.575  -9.168  1.00  0.00      BSYN  
ATOM    958    N GLU   109     -34.293 -43.750 -10.070  1.00  0.00      BSYN  
ATOM    959    H GLU   109     -34.949 -43.116  -9.713  1.00  0.00      BSYN  
ATOM    960   CA GLU   109     -34.634 -44.983 -10.773  1.00  0.00      BSYN  
ATOM    961   CB GLU   109     -35.952 -45.349 -10.079  1.00  0.00      BSYN  
ATOM    962   CG GLU   109     -36.264 -46.828 -10.117  1.00  0.00      BSYN  
ATOM    963   CD GLU   109     -37.647 -47.324  -9.684  1.00  0.00      BSYN  
ATOM    964  OE1 GLU   109     -38.236 -48.203 -10.331  1.00  0.00      BSYN  
ATOM    965  OE2 GLU   109     -38.267 -46.723  -8.802  1.00  0.00      BSYN  
ATOM    966    C GLU   109     -34.924 -44.666 -12.301  1.00  0.00      BSYN  
ATOM    967    O GLU   109     -35.484 -43.643 -12.694  1.00  0.00      BSYN  
ATOM    968    N PRO   110     -34.253 -45.477 -13.109  1.00  0.00      BSYN  
ATOM    969   CD PRO   110     -33.952 -46.930 -12.939  1.00  0.00      BSYN  
ATOM    970   CA PRO   110     -34.228 -45.141 -14.529  1.00  0.00      BSYN  
ATOM    971   CB PRO   110     -33.233 -46.145 -14.930  1.00  0.00      BSYN  
ATOM    972   CG PRO   110     -33.679 -47.449 -14.301  1.00  0.00      BSYN  
ATOM    973    C PRO   110     -35.446 -45.212 -15.359  1.00  0.00      BSYN  
ATOM    974    O PRO   110     -35.666 -46.093 -16.212  1.00  0.00      BSYN  
ATOM    975    N LEU   111     -36.128 -44.076 -15.292  1.00  0.00      BSYN  
ATOM    976    H LEU   111     -35.671 -43.340 -14.835  1.00  0.00      BSYN  
ATOM    977   CA LEU   111     -37.289 -43.744 -16.125  1.00  0.00      BSYN  
ATOM    978   CB LEU   111     -38.310 -43.218 -15.070  1.00  0.00      BSYN  
ATOM    979   CG LEU   111     -39.832 -43.462 -15.438  1.00  0.00      BSYN  
ATOM    980  CD1 LEU   111     -40.104 -44.874 -15.676  1.00  0.00      BSYN  
ATOM    981  CD2 LEU   111     -40.765 -42.585 -14.608  1.00  0.00      BSYN  
ATOM    982    C LEU   111     -36.661 -42.703 -17.061  1.00  0.00      BSYN  
ATOM    983    O LEU   111     -36.253 -41.614 -16.700  1.00  0.00      BSYN  
ATOM    984    N MET   112     -36.609 -42.992 -18.391  1.00  0.00      BSYN  
ATOM    985    H MET   112     -37.030 -43.846 -18.621  1.00  0.00      BSYN  
ATOM    986   CA MET   112     -36.229 -42.036 -19.448  1.00  0.00      BSYN  
ATOM    987   CB MET   112     -35.696 -42.825 -20.604  1.00  0.00      BSYN  
ATOM    988   CG MET   112     -34.936 -44.104 -20.431  1.00  0.00      BSYN  
ATOM    989   SD MET   112     -33.784 -44.522 -21.753  1.00  0.00      BSYN  
ATOM    990   CE MET   112     -32.362 -43.625 -21.159  1.00  0.00      BSYN  
ATOM    991    C MET   112     -37.169 -40.859 -19.678  1.00  0.00      BSYN  
ATOM    992    O MET   112     -37.649 -40.685 -20.866  1.00  0.00      BSYN  
ATOM    993    N GLU   113     -37.290 -39.909 -18.714  1.00  0.00      BSYN  
ATOM    994    H GLU   113     -36.700 -39.940 -17.933  1.00  0.00      BSYN  
ATOM    995   CA GLU   113     -38.505 -39.002 -18.682  1.00  0.00      BSYN  
ATOM    996   CB GLU   113     -38.901 -38.740 -17.238  1.00  0.00      BSYN  
ATOM    997   CG GLU   113     -40.188 -38.253 -16.967  1.00  0.00      BSYN  
ATOM    998   CD GLU   113     -40.247 -37.082 -15.944  1.00  0.00      BSYN  
ATOM    999  OE1 GLU   113     -40.069 -37.197 -14.715  1.00  0.00      BSYN  
ATOM   1000  OE2 GLU   113     -40.180 -35.934 -16.410  1.00  0.00      BSYN  
ATOM   1001    C GLU   113     -38.243 -37.755 -19.527  1.00  0.00      BSYN  
ATOM   1002    O GLU   113     -39.226 -37.387 -20.201  1.00  0.00      BSYN  
ATOM   1003    N PRO   114     -37.117 -37.033 -19.535  1.00  0.00      BSYN  
ATOM   1004   CD PRO   114     -35.993 -37.288 -18.701  1.00  0.00      BSYN  
ATOM   1005   CA PRO   114     -37.039 -35.740 -20.234  1.00  0.00      BSYN  
ATOM   1006   CB PRO   114     -35.531 -35.523 -19.897  1.00  0.00      BSYN  
ATOM   1007   CG PRO   114     -34.911 -36.877 -19.617  1.00  0.00      BSYN  
ATOM   1008    C PRO   114     -37.353 -35.655 -21.700  1.00  0.00      BSYN  
ATOM   1009    O PRO   114     -37.709 -34.516 -22.111  1.00  0.00      BSYN  
ATOM   1010    N GLU   115     -37.325 -36.788 -22.387  1.00  0.00      BSYN  
ATOM   1011    H GLU   115     -37.286 -37.531 -21.750  1.00  0.00      BSYN  
ATOM   1012   CA GLU   115     -37.418 -36.905 -23.823  1.00  0.00      BSYN  
ATOM   1013   CB GLU   115     -36.407 -37.795 -24.356  1.00  0.00      BSYN  
ATOM   1014   CG GLU   115     -35.158 -36.994 -24.753  1.00  0.00      BSYN  
ATOM   1015   CD GLU   115     -34.076 -37.799 -25.353  1.00  0.00      BSYN  
ATOM   1016  OE1 GLU   115     -33.270 -38.224 -24.507  1.00  0.00      BSYN  
ATOM   1017  OE2 GLU   115     -34.052 -37.968 -26.535  1.00  0.00      BSYN  
ATOM   1018    C GLU   115     -38.873 -37.316 -24.064  1.00  0.00      BSYN  
ATOM   1019    O GLU   115     -39.597 -36.702 -24.900  1.00  0.00      BSYN  
ATOM   1020    N GLY   116     -39.287 -38.346 -23.410  1.00  0.00      BSYN  
ATOM   1021    H GLY   116     -38.689 -38.637 -22.691  1.00  0.00      BSYN  
ATOM   1022   CA GLY   116     -40.797 -38.731 -23.413  1.00  0.00      BSYN  
ATOM   1023    C GLY   116     -41.068 -40.192 -23.813  1.00  0.00      BSYN  
ATOM   1024    O GLY   116     -42.221 -40.680 -24.130  1.00  0.00      BSYN  
ATOM   1025    N GLU   117     -39.986 -41.042 -23.666  1.00  0.00      BSYN  
ATOM   1026    H GLU   117     -39.257 -40.602 -23.181  1.00  0.00      BSYN  
ATOM   1027   CA GLU   117     -40.022 -42.422 -24.080  1.00  0.00      BSYN  
ATOM   1028   CB GLU   117     -38.599 -43.017 -24.191  1.00  0.00      BSYN  
ATOM   1029   CG GLU   117     -37.779 -41.934 -24.964  1.00  0.00      BSYN  
ATOM   1030   CD GLU   117     -36.344 -42.330 -25.272  1.00  0.00      BSYN  
ATOM   1031  OE1 GLU   117     -35.564 -42.482 -24.301  1.00  0.00      BSYN  
ATOM   1032  OE2 GLU   117     -35.961 -42.366 -26.473  1.00  0.00      BSYN  
ATOM   1033    C GLU   117     -40.816 -43.147 -23.091  1.00  0.00      BSYN  
ATOM   1034    O GLU   117     -40.423 -43.206 -21.916  1.00  0.00      BSYN  
ATOM   1035    N SER   118     -41.909 -43.658 -23.643  1.00  0.00      BSYN  
ATOM   1036    H SER   118     -42.044 -43.482 -24.598  1.00  0.00      BSYN  
ATOM   1037   CA SER   118     -42.938 -44.305 -22.927  1.00  0.00      BSYN  
ATOM   1038   CB SER   118     -44.324 -43.726 -23.122  1.00  0.00      BSYN  
ATOM   1039   OG SER   118     -44.445 -42.330 -22.855  1.00  0.00      BSYN  
ATOM   1040   HG SER   118     -43.686 -41.820 -23.148  1.00  0.00      BSYN  
ATOM   1041    C SER   118     -42.950 -45.794 -23.286  1.00  0.00      BSYN  
ATOM   1042    O SER   118     -42.615 -46.214 -24.391  1.00  0.00      BSYN  
ATOM   1043    N TYR   119     -43.297 -46.555 -22.276  1.00  0.00      BSYN  
ATOM   1044    H TYR   119     -43.257 -46.204 -21.362  1.00  0.00      BSYN  
ATOM   1045   CA TYR   119     -43.777 -47.861 -22.447  1.00  0.00      BSYN  
ATOM   1046   CB TYR   119     -43.948 -48.689 -21.150  1.00  0.00      BSYN  
ATOM   1047   CG TYR   119     -42.682 -49.136 -20.507  1.00  0.00      BSYN  
ATOM   1048  CD1 TYR   119     -42.571 -48.811 -19.137  1.00  0.00      BSYN  
ATOM   1049  CE1 TYR   119     -41.756 -49.446 -18.212  1.00  0.00      BSYN  
ATOM   1050  CD2 TYR   119     -41.821 -50.089 -20.922  1.00  0.00      BSYN  
ATOM   1051  CE2 TYR   119     -40.981 -50.702 -20.105  1.00  0.00      BSYN  
ATOM   1052   CZ TYR   119     -40.982 -50.403 -18.797  1.00  0.00      BSYN  
ATOM   1053   OH TYR   119     -40.135 -51.011 -17.965  1.00  0.00      BSYN  
ATOM   1054   HH TYR   119     -40.490 -50.774 -17.105  1.00  0.00      BSYN  
ATOM   1055    C TYR   119     -45.078 -48.231 -23.237  1.00  0.00      BSYN  
ATOM   1056    O TYR   119     -46.151 -47.794 -22.783  1.00  0.00      BSYN  
ATOM   1057    N GLU   120     -44.919 -48.779 -24.400  1.00  0.00      BSYN  
ATOM   1058    H GLU   120     -44.098 -48.502 -24.859  1.00  0.00      BSYN  
ATOM   1059   CA GLU   120     -45.983 -49.439 -25.100  1.00  0.00      BSYN  
ATOM   1060   CB GLU   120     -46.427 -48.768 -26.377  1.00  0.00      BSYN  
ATOM   1061   CG GLU   120     -47.004 -47.452 -26.400  1.00  0.00      BSYN  
ATOM   1062   CD GLU   120     -48.255 -47.205 -25.512  1.00  0.00      BSYN  
ATOM   1063  OE1 GLU   120     -49.313 -47.831 -25.750  1.00  0.00      BSYN  
ATOM   1064  OE2 GLU   120     -48.111 -46.438 -24.539  1.00  0.00      BSYN  
ATOM   1065    C GLU   120     -45.725 -50.950 -25.131  1.00  0.00      BSYN  
ATOM   1066    O GLU   120     -45.041 -51.485 -25.978  1.00  0.00      BSYN  
ATOM   1067    N ASP   121     -46.283 -51.695 -24.178  1.00  0.00      BSYN  
ATOM   1068    H ASP   121     -46.761 -51.223 -23.465  1.00  0.00      BSYN  
ATOM   1069   CA ASP   121     -46.250 -53.116 -24.244  1.00  0.00      BSYN  
ATOM   1070   CB ASP   121     -46.746 -53.950 -22.977  1.00  0.00      BSYN  
ATOM   1071   CG ASP   121     -46.425 -55.427 -22.996  1.00  0.00      BSYN  
ATOM   1072  OD1 ASP   121     -47.191 -56.249 -23.451  1.00  0.00      BSYN  
ATOM   1073  OD2 ASP   121     -45.346 -55.778 -22.472  1.00  0.00      BSYN  
ATOM   1074    C ASP   121     -47.064 -53.638 -25.467  1.00  0.00      BSYN  
ATOM   1075    O ASP   121     -48.330 -53.490 -25.448  1.00  0.00      BSYN  
ATOM   1076    N PRO   122     -46.458 -54.412 -26.396  1.00  0.00      BSYN  
ATOM   1077   CD PRO   122     -45.067 -54.439 -26.722  1.00  0.00      BSYN  
ATOM   1078   CA PRO   122     -47.219 -55.122 -27.447  1.00  0.00      BSYN  
ATOM   1079   CB PRO   122     -46.150 -55.587 -28.493  1.00  0.00      BSYN  
ATOM   1080   CG PRO   122     -45.153 -54.557 -28.286  1.00  0.00      BSYN  
ATOM   1081    C PRO   122     -48.174 -56.256 -27.088  1.00  0.00      BSYN  
ATOM   1082    O PRO   122     -48.025 -56.997 -26.101  1.00  0.00      BSYN  
ATOM   1083    N PRO   123     -49.315 -56.419 -27.758  1.00  0.00      BSYN  
ATOM   1084   CD PRO   123     -49.769 -55.681 -28.937  1.00  0.00      BSYN  
ATOM   1085   CA PRO   123     -50.275 -57.517 -27.488  1.00  0.00      BSYN  
ATOM   1086   CB PRO   123     -51.466 -56.940 -28.109  1.00  0.00      BSYN  
ATOM   1087   CG PRO   123     -51.060 -56.368 -29.463  1.00  0.00      BSYN  
ATOM   1088    C PRO   123     -50.154 -59.039 -27.499  1.00  0.00      BSYN  
ATOM   1089    O PRO   123     -49.247 -59.586 -28.162  1.00  0.00      BSYN  
ATOM   1090    N GLN   124     -50.898 -59.595 -26.523  1.00  0.00      BSYN  
ATOM   1091    H GLN   124     -51.256 -59.007 -25.826  1.00  0.00      BSYN  
ATOM   1092   CA GLN   124     -50.754 -61.026 -26.152  1.00  0.00      BSYN  
ATOM   1093   CB GLN   124     -51.614 -61.478 -25.039  1.00  0.00      BSYN  
ATOM   1094   CG GLN   124     -51.464 -62.894 -24.437  1.00  0.00      BSYN  
ATOM   1095   CD GLN   124     -51.538 -63.024 -22.896  1.00  0.00      BSYN  
ATOM   1096  OE1 GLN   124     -50.503 -62.969 -22.206  1.00  0.00      BSYN  
ATOM   1097  NE2 GLN   124     -52.705 -62.969 -22.355  1.00  0.00      BSYN  
ATOM   1098 HE21 GLN   124     -53.356 -62.752 -23.054  1.00  0.00      BSYN  
ATOM   1099 HE22 GLN   124     -52.869 -63.164 -21.408  1.00  0.00      BSYN  
ATOM   1100    C GLN   124     -50.835 -61.953 -27.443  1.00  0.00      BSYN  
ATOM   1101    O GLN   124     -50.047 -62.868 -27.678  1.00  0.00      BSYN  
ATOM   1102    N GLU   125     -51.790 -61.577 -28.341  1.00  0.00      BSYN  
ATOM   1103    H GLU   125     -52.352 -60.794 -28.165  1.00  0.00      BSYN  
ATOM   1104   CA GLU   125     -51.964 -62.220 -29.588  1.00  0.00      BSYN  
ATOM   1105   CB GLU   125     -52.900 -61.216 -30.409  1.00  0.00      BSYN  
ATOM   1106   CG GLU   125     -53.865 -61.864 -31.310  1.00  0.00      BSYN  
ATOM   1107   CD GLU   125     -54.392 -60.944 -32.487  1.00  0.00      BSYN  
ATOM   1108  OE1 GLU   125     -54.549 -59.731 -32.254  1.00  0.00      BSYN  
ATOM   1109  OE2 GLU   125     -54.835 -61.494 -33.478  1.00  0.00      BSYN  
ATOM   1110    C GLU   125     -50.723 -62.360 -30.488  1.00  0.00      BSYN  
ATOM   1111    O GLU   125     -50.698 -62.946 -31.546  1.00  0.00      BSYN  
ATOM   1112    N GLU   126     -49.681 -61.526 -30.324  1.00  0.00      BSYN  
ATOM   1113    H GLU   126     -49.579 -61.137 -29.430  1.00  0.00      BSYN  
ATOM   1114   CA GLU   126     -48.460 -61.727 -31.097  1.00  0.00      BSYN  
ATOM   1115   CB GLU   126     -48.143 -60.509 -32.114  1.00  0.00      BSYN  
ATOM   1116   CG GLU   126     -47.754 -59.150 -31.429  1.00  0.00      BSYN  
ATOM   1117   CD GLU   126     -46.646 -58.337 -32.050  1.00  0.00      BSYN  
ATOM   1118  OE1 GLU   126     -45.933 -57.692 -31.267  1.00  0.00      BSYN  
ATOM   1119  OE2 GLU   126     -46.414 -58.328 -33.253  1.00  0.00      BSYN  
ATOM   1120    C GLU   126     -47.273 -62.350 -30.304  1.00  0.00      BSYN  
ATOM   1121    O GLU   126     -46.183 -62.546 -30.874  1.00  0.00      BSYN  
ATOM   1122    N TYR   127     -47.466 -62.412 -28.922  1.00  0.00      BSYN  
ATOM   1123    H TYR   127     -48.114 -61.839 -28.461  1.00  0.00      BSYN  
ATOM   1124   CA TYR   127     -46.750 -63.317 -27.953  1.00  0.00      BSYN  
ATOM   1125   CB TYR   127     -46.874 -62.742 -26.560  1.00  0.00      BSYN  
ATOM   1126   CG TYR   127     -46.416 -61.264 -26.348  1.00  0.00      BSYN  
ATOM   1127  CD1 TYR   127     -46.911 -60.492 -25.247  1.00  0.00      BSYN  
ATOM   1128  CE1 TYR   127     -46.339 -59.294 -24.851  1.00  0.00      BSYN  
ATOM   1129  CD2 TYR   127     -45.354 -60.793 -27.046  1.00  0.00      BSYN  
ATOM   1130  CE2 TYR   127     -44.765 -59.551 -26.804  1.00  0.00      BSYN  
ATOM   1131   CZ TYR   127     -45.338 -58.793 -25.733  1.00  0.00      BSYN  
ATOM   1132   OH TYR   127     -44.711 -57.640 -25.469  1.00  0.00      BSYN  
ATOM   1133   HH TYR   127     -45.366 -57.319 -24.846  1.00  0.00      BSYN  
ATOM   1134    C TYR   127     -47.044 -64.819 -27.928  1.00  0.00      BSYN  
ATOM   1135    O TYR   127     -46.184 -65.669 -27.891  1.00  0.00      BSYN  
ATOM   1136    N GLN   128     -48.292 -65.119 -27.696  1.00  0.00      BSYN  
ATOM   1137    H GLN   128     -49.040 -64.486 -27.663  1.00  0.00      BSYN  
ATOM   1138   CA GLN   128     -48.778 -66.482 -27.615  1.00  0.00      BSYN  
ATOM   1139   CB GLN   128     -50.125 -66.354 -26.929  1.00  0.00      BSYN  
ATOM   1140   CG GLN   128     -50.995 -67.680 -26.947  1.00  0.00      BSYN  
ATOM   1141   CD GLN   128     -50.393 -68.630 -25.996  1.00  0.00      BSYN  
ATOM   1142  OE1 GLN   128     -50.569 -68.615 -24.798  1.00  0.00      BSYN  
ATOM   1143  NE2 GLN   128     -49.506 -69.553 -26.467  1.00  0.00      BSYN  
ATOM   1144 HE21 GLN   128     -49.222 -70.258 -25.848  1.00  0.00      BSYN  
ATOM   1145 HE22 GLN   128     -49.198 -69.623 -27.394  1.00  0.00      BSYN  
ATOM   1146    C GLN   128     -49.001 -67.273 -28.960  1.00  0.00      BSYN  
ATOM   1147    O GLN   128     -48.682 -68.398 -29.007  1.00  0.00      BSYN  
ATOM   1148    N GLU   129     -49.478 -66.636 -29.995  1.00  0.00      BSYN  
ATOM   1149    H GLU   129     -49.636 -65.687 -29.808  1.00  0.00      BSYN  
ATOM   1150   CA GLU   129     -50.064 -67.338 -31.083  1.00  0.00      BSYN  
ATOM   1151   CB GLU   129     -51.609 -67.501 -30.878  1.00  0.00      BSYN  
ATOM   1152   CG GLU   129     -52.387 -66.240 -30.771  1.00  0.00      BSYN  
ATOM   1153   CD GLU   129     -53.806 -66.394 -30.463  1.00  0.00      BSYN  
ATOM   1154  OE1 GLU   129     -54.655 -66.744 -31.316  1.00  0.00      BSYN  
ATOM   1155  OE2 GLU   129     -54.190 -66.019 -29.291  1.00  0.00      BSYN  
ATOM   1156    C GLU   129     -49.629 -66.826 -32.439  1.00  0.00      BSYN  
ATOM   1157    O GLU   129     -49.418 -65.588 -32.660  1.00  0.00      BSYN  
ATOM   1158    N TYR   130     -49.783 -67.680 -33.445  1.00  0.00      BSYN  
ATOM   1159    H TYR   130     -49.941 -68.632 -33.274  1.00  0.00      BSYN  
ATOM   1160   CA TYR   130     -49.785 -67.308 -34.830  1.00  0.00      BSYN  
ATOM   1161   CB TYR   130     -49.601 -68.625 -35.668  1.00  0.00      BSYN  
ATOM   1162   CG TYR   130     -48.237 -69.206 -35.217  1.00  0.00      BSYN  
ATOM   1163  CD1 TYR   130     -48.185 -70.573 -34.963  1.00  0.00      BSYN  
ATOM   1164  CE1 TYR   130     -47.052 -71.219 -34.416  1.00  0.00      BSYN  
ATOM   1165  CD2 TYR   130     -47.124 -68.482 -34.999  1.00  0.00      BSYN  
ATOM   1166  CE2 TYR   130     -46.010 -69.063 -34.609  1.00  0.00      BSYN  
ATOM   1167   CZ TYR   130     -45.948 -70.395 -34.313  1.00  0.00      BSYN  
ATOM   1168   OH TYR   130     -44.750 -70.962 -33.966  1.00  0.00      BSYN  
ATOM   1169   HH TYR   130     -44.812 -71.851 -33.608  1.00  0.00      BSYN  
ATOM   1170    C TYR   130     -50.893 -66.501 -35.468  1.00  0.00      BSYN  
ATOM   1171    O TYR   130     -52.033 -66.948 -35.322  1.00  0.00      BSYN  
ATOM   1172    N GLU   131     -50.755 -65.317 -36.106  1.00  0.00      BSYN  
ATOM   1173    H GLU   131     -49.899 -64.944 -35.810  1.00  0.00      BSYN  
ATOM   1174   CA GLU   131     -51.774 -64.576 -36.871  1.00  0.00      BSYN  
ATOM   1175   CB GLU   131     -51.127 -63.231 -37.295  1.00  0.00      BSYN  
ATOM   1176   CG GLU   131     -50.408 -62.492 -36.171  1.00  0.00      BSYN  
ATOM   1177   CD GLU   131     -50.020 -61.011 -36.390  1.00  0.00      BSYN  
ATOM   1178  OE1 GLU   131     -50.312 -60.492 -37.520  1.00  0.00      BSYN  
ATOM   1179  OE2 GLU   131     -49.294 -60.373 -35.619  1.00  0.00      BSYN  
ATOM   1180    C GLU   131     -52.222 -65.301 -38.130  1.00  0.00      BSYN  
ATOM   1181    O GLU   131     -51.575 -66.241 -38.598  1.00  0.00      BSYN  
ATOM   1182    N PRO   132     -53.376 -64.998 -38.743  1.00  0.00      BSYN  
ATOM   1183   CD PRO   132     -54.410 -64.298 -38.145  1.00  0.00      BSYN  
ATOM   1184   CA PRO   132     -53.886 -65.662 -39.950  1.00  0.00      BSYN  
ATOM   1185   CB PRO   132     -55.242 -66.176 -39.445  1.00  0.00      BSYN  
ATOM   1186   CG PRO   132     -55.682 -65.079 -38.621  1.00  0.00      BSYN  
ATOM   1187    C PRO   132     -54.242 -64.853 -41.196  1.00  0.00      BSYN  
ATOM   1188    O PRO   132     -53.787 -63.702 -41.287  1.00  0.00      BSYN  
ATOM   1189    N GLU   133     -55.078 -65.381 -42.047  1.00  0.00      BSYN  
ATOM   1190    H GLU   133     -55.693 -66.016 -41.625  1.00  0.00      BSYN  
ATOM   1191   CA GLU   133     -55.214 -64.941 -43.387  1.00  0.00      BSYN  
ATOM   1192   CB GLU   133     -54.219 -65.580 -44.284  1.00  0.00      BSYN  
ATOM   1193   CG GLU   133     -52.705 -65.362 -44.478  1.00  0.00      BSYN  
ATOM   1194   CD GLU   133     -52.328 -64.189 -45.413  1.00  0.00      BSYN  
ATOM   1195  OE1 GLU   133     -51.906 -63.193 -44.955  1.00  0.00      BSYN  
ATOM   1196  OE2 GLU   133     -52.620 -64.252 -46.573  1.00  0.00      BSYN  
ATOM   1197    C GLU   133     -56.644 -65.185 -43.843  1.00  0.00      BSYN  
ATOM   1198    O GLU   133     -57.335 -66.167 -43.519  1.00  0.00      BSYN  
ATOM   1199    N ALA   134     -57.043 -64.310 -44.705  1.00  0.00      BSYN  
ATOM   1200    H ALA   134     -56.380 -63.763 -45.176  1.00  0.00      BSYN  
ATOM   1201   CA ALA   134     -58.450 -64.280 -45.177  1.00  0.00      BSYN  
ATOM   1202   CB ALA   134     -59.494 -63.585 -44.361  1.00  0.00      BSYN  
ATOM   1203    C ALA   134     -58.709 -63.850 -46.647  1.00  0.00      BSYN  
ATOM   1204  OT1 ALA   134     -59.160 -64.785 -47.318  1.00  0.00      BSYN  
ATOM   1205  OT2 ALA   134     -58.363 -62.751 -47.123  1.00  0.00      BSYN  
END
