# Supplementary material for: Data set of intrinsically disordered proteins analysed at a local protein conformation level
Source: Data Brief. 2020 Mar 5;29:105383. doi: 10.1016/j.dib.2020.105383 (PMC7078294; doi:10.1016/j.dib.2020.105383)
Supplement: Supplementary file 1 [file mmc1.zip › the data/1-DATA/PED1AAD-pdb/1AAD-127.pdb]

CRYST1    1.000    1.000    1.000  90.00  90.00  90.00 P 1           1
ATOM      1  HT1 MET     1      14.075 -60.560 -34.273  1.00  0.00      BSYN  
ATOM      2  HT2 MET     1      15.040 -61.742 -34.791  1.00  0.00      BSYN  
ATOM      3    N MET     1      14.211 -61.190 -35.089  1.00  0.00      BSYN  
ATOM      4  HT3 MET     1      13.441 -61.888 -35.054  1.00  0.00      BSYN  
ATOM      5   CA MET     1      14.520 -60.418 -36.222  1.00  0.00      BSYN  
ATOM      6   CB MET     1      15.978 -60.284 -36.251  1.00  0.00      BSYN  
ATOM      7   CG MET     1      16.320 -59.017 -35.654  1.00  0.00      BSYN  
ATOM      8   SD MET     1      18.139 -58.831 -35.984  1.00  0.00      BSYN  
ATOM      9   CE MET     1      18.296 -57.095 -35.671  1.00  0.00      BSYN  
ATOM     10    C MET     1      14.056 -61.080 -37.553  1.00  0.00      BSYN  
ATOM     11    O MET     1      14.003 -60.303 -38.473  1.00  0.00      BSYN  
ATOM     12    N ASP     2      13.827 -62.404 -37.658  1.00  0.00      BSYN  
ATOM     13    H ASP     2      13.630 -62.909 -36.841  1.00  0.00      BSYN  
ATOM     14   CA ASP     2      13.455 -63.072 -38.929  1.00  0.00      BSYN  
ATOM     15   CB ASP     2      14.265 -64.412 -39.092  1.00  0.00      BSYN  
ATOM     16   CG ASP     2      13.982 -65.158 -40.371  1.00  0.00      BSYN  
ATOM     17  OD1 ASP     2      14.130 -64.630 -41.512  1.00  0.00      BSYN  
ATOM     18  OD2 ASP     2      13.662 -66.361 -40.257  1.00  0.00      BSYN  
ATOM     19    C ASP     2      12.073 -63.343 -38.883  1.00  0.00      BSYN  
ATOM     20    O ASP     2      11.693 -64.431 -38.382  1.00  0.00      BSYN  
ATOM     21    N VAL     3      11.313 -62.328 -39.331  1.00  0.00      BSYN  
ATOM     22    H VAL     3      11.791 -61.616 -39.805  1.00  0.00      BSYN  
ATOM     23   CA VAL     3       9.796 -62.234 -39.207  1.00  0.00      BSYN  
ATOM     24   CB VAL     3       9.385 -60.952 -39.907  1.00  0.00      BSYN  
ATOM     25  CG1 VAL     3       9.170 -61.282 -41.523  1.00  0.00      BSYN  
ATOM     26  CG2 VAL     3       8.045 -60.278 -39.155  1.00  0.00      BSYN  
ATOM     27    C VAL     3       8.935 -63.478 -39.557  1.00  0.00      BSYN  
ATOM     28    O VAL     3       7.791 -63.468 -39.160  1.00  0.00      BSYN  
ATOM     29    N PHE     4       9.381 -64.534 -40.136  1.00  0.00      BSYN  
ATOM     30    H PHE     4      10.332 -64.768 -40.147  1.00  0.00      BSYN  
ATOM     31   CA PHE     4       8.468 -65.564 -40.672  1.00  0.00      BSYN  
ATOM     32   CB PHE     4       9.089 -66.178 -41.918  1.00  0.00      BSYN  
ATOM     33   CG PHE     4       9.182 -65.435 -43.178  1.00  0.00      BSYN  
ATOM     34  CD1 PHE     4      10.417 -65.384 -43.858  1.00  0.00      BSYN  
ATOM     35  CD2 PHE     4       8.078 -64.844 -43.719  1.00  0.00      BSYN  
ATOM     36  CE1 PHE     4      10.548 -64.786 -45.112  1.00  0.00      BSYN  
ATOM     37  CE2 PHE     4       8.143 -64.375 -45.008  1.00  0.00      BSYN  
ATOM     38   CZ PHE     4       9.386 -64.347 -45.709  1.00  0.00      BSYN  
ATOM     39    C PHE     4       7.957 -66.595 -39.705  1.00  0.00      BSYN  
ATOM     40    O PHE     4       6.936 -67.192 -39.787  1.00  0.00      BSYN  
ATOM     41    N MET     5       8.591 -66.537 -38.473  1.00  0.00      BSYN  
ATOM     42    H MET     5       9.233 -65.826 -38.267  1.00  0.00      BSYN  
ATOM     43   CA MET     5       8.447 -67.624 -37.519  1.00  0.00      BSYN  
ATOM     44   CB MET     5       9.596 -67.744 -36.595  1.00  0.00      BSYN  
ATOM     45   CG MET     5      11.069 -67.860 -36.995  1.00  0.00      BSYN  
ATOM     46   SD MET     5      10.936 -69.294 -38.018  1.00  0.00      BSYN  
ATOM     47   CE MET     5      10.974 -70.648 -36.843  1.00  0.00      BSYN  
ATOM     48    C MET     5       7.217 -67.498 -36.605  1.00  0.00      BSYN  
ATOM     49    O MET     5       7.118 -66.625 -35.734  1.00  0.00      BSYN  
ATOM     50    N LYS     6       6.094 -68.218 -36.913  1.00  0.00      BSYN  
ATOM     51    H LYS     6       6.355 -69.074 -37.312  1.00  0.00      BSYN  
ATOM     52   CA LYS     6       4.804 -68.105 -36.131  1.00  0.00      BSYN  
ATOM     53   CB LYS     6       3.699 -68.577 -37.128  1.00  0.00      BSYN  
ATOM     54   CG LYS     6       3.810 -68.486 -38.653  1.00  0.00      BSYN  
ATOM     55   CD LYS     6       3.518 -67.070 -39.114  1.00  0.00      BSYN  
ATOM     56   CE LYS     6       2.099 -66.955 -39.632  1.00  0.00      BSYN  
ATOM     57   NZ LYS     6       1.678 -65.534 -39.524  1.00  0.00      BSYN  
ATOM     58  HZ1 LYS     6       1.768 -65.104 -38.581  1.00  0.00      BSYN  
ATOM     59  HZ2 LYS     6       2.334 -64.964 -40.095  1.00  0.00      BSYN  
ATOM     60  HZ3 LYS     6       0.756 -65.337 -39.963  1.00  0.00      BSYN  
ATOM     61    C LYS     6       4.843 -68.752 -34.727  1.00  0.00      BSYN  
ATOM     62    O LYS     6       5.446 -69.788 -34.450  1.00  0.00      BSYN  
ATOM     63    N GLY     7       4.435 -67.886 -33.809  1.00  0.00      BSYN  
ATOM     64    H GLY     7       4.658 -66.935 -33.891  1.00  0.00      BSYN  
ATOM     65   CA GLY     7       3.912 -68.497 -32.530  1.00  0.00      BSYN  
ATOM     66    C GLY     7       3.049 -67.492 -31.621  1.00  0.00      BSYN  
ATOM     67    O GLY     7       3.456 -67.069 -30.503  1.00  0.00      BSYN  
ATOM     68    N LEU     8       1.836 -67.233 -32.293  1.00  0.00      BSYN  
ATOM     69    H LEU     8       1.825 -67.374 -33.263  1.00  0.00      BSYN  
ATOM     70   CA LEU     8       0.773 -66.433 -31.728  1.00  0.00      BSYN  
ATOM     71   CB LEU     8      -0.015 -65.905 -32.925  1.00  0.00      BSYN  
ATOM     72   CG LEU     8       0.310 -64.618 -33.714  1.00  0.00      BSYN  
ATOM     73  CD1 LEU     8       0.577 -63.549 -32.710  1.00  0.00      BSYN  
ATOM     74  CD2 LEU     8       1.670 -64.896 -34.606  1.00  0.00      BSYN  
ATOM     75    C LEU     8      -0.179 -66.926 -30.606  1.00  0.00      BSYN  
ATOM     76    O LEU     8      -0.746 -66.231 -29.770  1.00  0.00      BSYN  
ATOM     77    N SER     9      -0.305 -68.263 -30.795  1.00  0.00      BSYN  
ATOM     78    H SER     9       0.371 -68.710 -31.347  1.00  0.00      BSYN  
ATOM     79   CA SER     9      -1.061 -69.108 -29.956  1.00  0.00      BSYN  
ATOM     80   CB SER     9      -2.389 -69.488 -30.714  1.00  0.00      BSYN  
ATOM     81   OG SER     9      -2.700 -68.415 -31.685  1.00  0.00      BSYN  
ATOM     82   HG SER     9      -2.735 -68.796 -32.565  1.00  0.00      BSYN  
ATOM     83    C SER     9      -0.383 -70.387 -29.628  1.00  0.00      BSYN  
ATOM     84    O SER     9      -0.035 -70.643 -28.484  1.00  0.00      BSYN  
ATOM     85    N MET    10      -0.177 -71.294 -30.664  1.00  0.00      BSYN  
ATOM     86    H MET    10      -0.699 -71.236 -31.491  1.00  0.00      BSYN  
ATOM     87   CA MET    10       0.648 -72.540 -30.582  1.00  0.00      BSYN  
ATOM     88   CB MET    10       2.118 -72.141 -30.302  1.00  0.00      BSYN  
ATOM     89   CG MET    10       2.918 -72.236 -31.719  1.00  0.00      BSYN  
ATOM     90   SD MET    10       3.527 -73.830 -32.290  1.00  0.00      BSYN  
ATOM     91   CE MET    10       4.700 -74.231 -31.016  1.00  0.00      BSYN  
ATOM     92    C MET    10       0.155 -73.696 -29.691  1.00  0.00      BSYN  
ATOM     93    O MET    10       0.119 -74.875 -30.094  1.00  0.00      BSYN  
ATOM     94    N ALA    11      -0.225 -73.335 -28.402  1.00  0.00      BSYN  
ATOM     95    H ALA    11       0.241 -72.590 -27.969  1.00  0.00      BSYN  
ATOM     96   CA ALA    11      -1.049 -74.212 -27.604  1.00  0.00      BSYN  
ATOM     97   CB ALA    11      -0.869 -74.078 -26.129  1.00  0.00      BSYN  
ATOM     98    C ALA    11      -2.497 -73.802 -27.999  1.00  0.00      BSYN  
ATOM     99    O ALA    11      -3.147 -72.779 -27.589  1.00  0.00      BSYN  
ATOM    100    N LYS    12      -2.999 -74.734 -28.786  1.00  0.00      BSYN  
ATOM    101    H LYS    12      -2.557 -75.587 -28.978  1.00  0.00      BSYN  
ATOM    102   CA LYS    12      -4.387 -74.643 -29.331  1.00  0.00      BSYN  
ATOM    103   CB LYS    12      -4.524 -75.219 -30.770  1.00  0.00      BSYN  
ATOM    104   CG LYS    12      -5.430 -74.391 -31.635  1.00  0.00      BSYN  
ATOM    105   CD LYS    12      -5.122 -74.772 -33.045  1.00  0.00      BSYN  
ATOM    106   CE LYS    12      -5.793 -73.782 -34.012  1.00  0.00      BSYN  
ATOM    107   NZ LYS    12      -7.101 -74.201 -34.395  1.00  0.00      BSYN  
ATOM    108  HZ1 LYS    12      -6.931 -75.184 -34.689  1.00  0.00      BSYN  
ATOM    109  HZ2 LYS    12      -7.759 -74.330 -33.600  1.00  0.00      BSYN  
ATOM    110  HZ3 LYS    12      -7.500 -73.662 -35.190  1.00  0.00      BSYN  
ATOM    111    C LYS    12      -5.392 -75.308 -28.410  1.00  0.00      BSYN  
ATOM    112    O LYS    12      -5.801 -76.357 -28.889  1.00  0.00      BSYN  
ATOM    113    N GLU    13      -5.906 -74.567 -27.390  1.00  0.00      BSYN  
ATOM    114    H GLU    13      -5.747 -73.604 -27.485  1.00  0.00      BSYN  
ATOM    115   CA GLU    13      -6.734 -75.072 -26.392  1.00  0.00      BSYN  
ATOM    116   CB GLU    13      -6.721 -74.352 -25.032  1.00  0.00      BSYN  
ATOM    117   CG GLU    13      -5.321 -74.113 -24.399  1.00  0.00      BSYN  
ATOM    118   CD GLU    13      -4.359 -75.222 -23.968  1.00  0.00      BSYN  
ATOM    119  OE1 GLU    13      -3.169 -75.185 -24.299  1.00  0.00      BSYN  
ATOM    120  OE2 GLU    13      -4.751 -76.068 -23.173  1.00  0.00      BSYN  
ATOM    121    C GLU    13      -8.117 -75.326 -26.875  1.00  0.00      BSYN  
ATOM    122    O GLU    13      -9.040 -74.581 -26.471  1.00  0.00      BSYN  
ATOM    123    N GLY    14      -8.253 -76.469 -27.581  1.00  0.00      BSYN  
ATOM    124    H GLY    14      -7.606 -77.203 -27.528  1.00  0.00      BSYN  
ATOM    125   CA GLY    14      -9.390 -76.713 -28.379  1.00  0.00      BSYN  
ATOM    126    C GLY    14      -9.537 -78.188 -28.710  1.00  0.00      BSYN  
ATOM    127    O GLY    14     -10.389 -78.887 -28.148  1.00  0.00      BSYN  
ATOM    128    N VAL    15      -8.775 -78.777 -29.613  1.00  0.00      BSYN  
ATOM    129    H VAL    15      -8.430 -78.232 -30.351  1.00  0.00      BSYN  
ATOM    130   CA VAL    15      -8.660 -80.274 -29.613  1.00  0.00      BSYN  
ATOM    131   CB VAL    15      -8.189 -80.937 -30.848  1.00  0.00      BSYN  
ATOM    132  CG1 VAL    15      -8.579 -82.398 -30.794  1.00  0.00      BSYN  
ATOM    133  CG2 VAL    15      -8.955 -80.329 -32.092  1.00  0.00      BSYN  
ATOM    134    C VAL    15      -7.817 -80.767 -28.389  1.00  0.00      BSYN  
ATOM    135    O VAL    15      -6.616 -80.655 -28.394  1.00  0.00      BSYN  
ATOM    136    N VAL    16      -8.525 -81.254 -27.357  1.00  0.00      BSYN  
ATOM    137    H VAL    16      -9.493 -81.183 -27.220  1.00  0.00      BSYN  
ATOM    138   CA VAL    16      -7.952 -82.072 -26.270  1.00  0.00      BSYN  
ATOM    139   CB VAL    16      -7.552 -81.109 -25.113  1.00  0.00      BSYN  
ATOM    140  CG1 VAL    16      -8.774 -80.326 -24.621  1.00  0.00      BSYN  
ATOM    141  CG2 VAL    16      -7.033 -81.873 -23.931  1.00  0.00      BSYN  
ATOM    142    C VAL    16      -8.849 -83.233 -25.825  1.00  0.00      BSYN  
ATOM    143    O VAL    16      -8.296 -84.205 -25.472  1.00  0.00      BSYN  
ATOM    144    N ALA    17     -10.169 -83.110 -25.969  1.00  0.00      BSYN  
ATOM    145    H ALA    17     -10.595 -82.341 -26.400  1.00  0.00      BSYN  
ATOM    146   CA ALA    17     -11.183 -83.942 -25.309  1.00  0.00      BSYN  
ATOM    147   CB ALA    17     -11.166 -83.456 -23.931  1.00  0.00      BSYN  
ATOM    148    C ALA    17     -12.688 -83.866 -25.707  1.00  0.00      BSYN  
ATOM    149    O ALA    17     -13.230 -82.837 -25.992  1.00  0.00      BSYN  
ATOM    150    N ALA    18     -13.268 -85.020 -25.606  1.00  0.00      BSYN  
ATOM    151    H ALA    18     -12.798 -85.862 -25.432  1.00  0.00      BSYN  
ATOM    152   CA ALA    18     -14.670 -85.258 -25.845  1.00  0.00      BSYN  
ATOM    153   CB ALA    18     -14.917 -85.668 -27.363  1.00  0.00      BSYN  
ATOM    154    C ALA    18     -15.062 -86.396 -24.895  1.00  0.00      BSYN  
ATOM    155    O ALA    18     -14.432 -87.414 -24.807  1.00  0.00      BSYN  
ATOM    156    N ALA    19     -16.148 -86.301 -24.188  1.00  0.00      BSYN  
ATOM    157    H ALA    19     -16.707 -85.496 -24.182  1.00  0.00      BSYN  
ATOM    158   CA ALA    19     -16.570 -87.403 -23.326  1.00  0.00      BSYN  
ATOM    159   CB ALA    19     -17.413 -87.019 -22.141  1.00  0.00      BSYN  
ATOM    160    C ALA    19     -17.276 -88.602 -23.955  1.00  0.00      BSYN  
ATOM    161    O ALA    19     -16.991 -89.660 -23.385  1.00  0.00      BSYN  
ATOM    162    N GLU    20     -18.074 -88.632 -24.998  1.00  0.00      BSYN  
ATOM    163    H GLU    20     -17.865 -87.913 -25.631  1.00  0.00      BSYN  
ATOM    164   CA GLU    20     -19.117 -89.636 -25.208  1.00  0.00      BSYN  
ATOM    165   CB GLU    20     -20.271 -88.963 -25.945  1.00  0.00      BSYN  
ATOM    166   CG GLU    20     -20.285 -87.530 -26.208  1.00  0.00      BSYN  
ATOM    167   CD GLU    20     -20.909 -86.616 -25.179  1.00  0.00      BSYN  
ATOM    168  OE1 GLU    20     -21.366 -85.502 -25.435  1.00  0.00      BSYN  
ATOM    169  OE2 GLU    20     -20.904 -86.962 -24.006  1.00  0.00      BSYN  
ATOM    170    C GLU    20     -18.496 -90.944 -25.919  1.00  0.00      BSYN  
ATOM    171    O GLU    20     -19.261 -91.811 -26.378  1.00  0.00      BSYN  
ATOM    172    N LYS    21     -17.169 -91.148 -25.883  1.00  0.00      BSYN  
ATOM    173    H LYS    21     -16.603 -90.639 -25.265  1.00  0.00      BSYN  
ATOM    174   CA LYS    21     -16.432 -92.063 -26.701  1.00  0.00      BSYN  
ATOM    175   CB LYS    21     -16.083 -91.439 -28.066  1.00  0.00      BSYN  
ATOM    176   CG LYS    21     -14.976 -90.449 -28.384  1.00  0.00      BSYN  
ATOM    177   CD LYS    21     -14.952 -89.724 -29.772  1.00  0.00      BSYN  
ATOM    178   CE LYS    21     -14.628 -90.745 -30.796  1.00  0.00      BSYN  
ATOM    179   NZ LYS    21     -15.122 -90.409 -32.086  1.00  0.00      BSYN  
ATOM    180  HZ1 LYS    21     -14.987 -91.101 -32.851  1.00  0.00      BSYN  
ATOM    181  HZ2 LYS    21     -16.145 -90.299 -31.939  1.00  0.00      BSYN  
ATOM    182  HZ3 LYS    21     -14.719 -89.489 -32.358  1.00  0.00      BSYN  
ATOM    183    C LYS    21     -15.234 -92.678 -26.029  1.00  0.00      BSYN  
ATOM    184    O LYS    21     -14.309 -91.936 -25.667  1.00  0.00      BSYN  
ATOM    185    N THR    22     -15.198 -94.015 -25.894  1.00  0.00      BSYN  
ATOM    186    H THR    22     -15.999 -94.495 -26.194  1.00  0.00      BSYN  
ATOM    187   CA THR    22     -13.986 -94.642 -25.294  1.00  0.00      BSYN  
ATOM    188   CB THR    22     -14.161 -95.951 -24.492  1.00  0.00      BSYN  
ATOM    189  OG1 THR    22     -15.170 -95.686 -23.498  1.00  0.00      BSYN  
ATOM    190  HG1 THR    22     -14.802 -95.363 -22.672  1.00  0.00      BSYN  
ATOM    191  CG2 THR    22     -12.907 -96.312 -23.766  1.00  0.00      BSYN  
ATOM    192    C THR    22     -13.053 -94.696 -26.510  1.00  0.00      BSYN  
ATOM    193    O THR    22     -13.281 -95.266 -27.660  1.00  0.00      BSYN  
ATOM    194    N LYS    23     -11.936 -94.100 -26.164  1.00  0.00      BSYN  
ATOM    195    H LYS    23     -11.750 -93.833 -25.240  1.00  0.00      BSYN  
ATOM    196   CA LYS    23     -10.911 -93.972 -27.116  1.00  0.00      BSYN  
ATOM    197   CB LYS    23     -10.186 -92.683 -27.008  1.00  0.00      BSYN  
ATOM    198   CG LYS    23     -10.999 -91.394 -27.006  1.00  0.00      BSYN  
ATOM    199   CD LYS    23     -10.585 -90.322 -25.967  1.00  0.00      BSYN  
ATOM    200   CE LYS    23     -11.365 -89.109 -26.445  1.00  0.00      BSYN  
ATOM    201   NZ LYS    23     -12.787 -89.138 -26.292  1.00  0.00      BSYN  
ATOM    202  HZ1 LYS    23     -12.959 -89.776 -25.489  1.00  0.00      BSYN  
ATOM    203  HZ2 LYS    23     -13.295 -88.248 -26.116  1.00  0.00      BSYN  
ATOM    204  HZ3 LYS    23     -13.276 -89.730 -26.993  1.00  0.00      BSYN  
ATOM    205    C LYS    23      -9.730 -95.060 -26.981  1.00  0.00      BSYN  
ATOM    206    O LYS    23      -9.078 -95.334 -25.984  1.00  0.00      BSYN  
ATOM    207    N GLN    24      -9.578 -95.701 -28.142  1.00  0.00      BSYN  
ATOM    208    H GLN    24     -10.240 -95.491 -28.833  1.00  0.00      BSYN  
ATOM    209   CA GLN    24      -8.443 -96.710 -28.482  1.00  0.00      BSYN  
ATOM    210   CB GLN    24      -9.002 -98.125 -28.676  1.00  0.00      BSYN  
ATOM    211   CG GLN    24      -9.290 -99.011 -27.360  1.00  0.00      BSYN  
ATOM    212   CD GLN    24     -10.578 -98.700 -26.664  1.00  0.00      BSYN  
ATOM    213  OE1 GLN    24     -11.526 -98.071 -27.192  1.00  0.00      BSYN  
ATOM    214  NE2 GLN    24     -10.688 -99.264 -25.479  1.00  0.00      BSYN  
ATOM    215 HE21 GLN    24     -10.004 -99.950 -25.332  1.00  0.00      BSYN  
ATOM    216 HE22 GLN    24     -11.447 -99.117 -24.876  1.00  0.00      BSYN  
ATOM    217    C GLN    24      -7.688 -96.337 -29.702  1.00  0.00      BSYN  
ATOM    218    O GLN    24      -8.229 -96.105 -30.756  1.00  0.00      BSYN  
ATOM    219    N GLY    25      -6.390 -96.472 -29.727  1.00  0.00      BSYN  
ATOM    220    H GLY    25      -5.947 -95.997 -30.461  1.00  0.00      BSYN  
ATOM    221   CA GLY    25      -5.745 -96.816 -28.415  1.00  0.00      BSYN  
ATOM    222    C GLY    25      -4.958 -98.032 -28.671  1.00  0.00      BSYN  
ATOM    223    O GLY    25      -3.933 -97.912 -29.342  1.00  0.00      BSYN  
ATOM    224    N VAL    26      -5.449 -99.132 -28.133  1.00  0.00      BSYN  
ATOM    225    H VAL    26      -6.132 -98.914 -27.465  1.00  0.00      BSYN  
ATOM    226   CA VAL    26      -4.895-100.572 -28.233  1.00  0.00      BSYN  
ATOM    227   CB VAL    26      -5.412-101.496 -27.078  1.00  0.00      BSYN  
ATOM    228  CG1 VAL    26      -4.397-102.635 -26.703  1.00  0.00      BSYN  
ATOM    229  CG2 VAL    26      -5.588-100.635 -25.744  1.00  0.00      BSYN  
ATOM    230    C VAL    26      -5.361-101.205 -29.512  1.00  0.00      BSYN  
ATOM    231    O VAL    26      -6.543-101.479 -29.629  1.00  0.00      BSYN  
ATOM    232    N THR    27      -4.449-101.245 -30.413  1.00  0.00      BSYN  
ATOM    233    H THR    27      -3.726-100.585 -30.446  1.00  0.00      BSYN  
ATOM    234   CA THR    27      -4.651-102.149 -31.642  1.00  0.00      BSYN  
ATOM    235   CB THR    27      -3.757-101.729 -32.846  1.00  0.00      BSYN  
ATOM    236  OG1 THR    27      -4.476-100.453 -33.092  1.00  0.00      BSYN  
ATOM    237  HG1 THR    27      -4.236 -99.531 -32.978  1.00  0.00      BSYN  
ATOM    238  CG2 THR    27      -3.915-102.673 -34.031  1.00  0.00      BSYN  
ATOM    239    C THR    27      -4.670-103.654 -31.356  1.00  0.00      BSYN  
ATOM    240    O THR    27      -5.430-104.323 -32.094  1.00  0.00      BSYN  
ATOM    241    N GLU    28      -3.918-104.222 -30.357  1.00  0.00      BSYN  
ATOM    242    H GLU    28      -3.555-103.529 -29.767  1.00  0.00      BSYN  
ATOM    243   CA GLU    28      -3.884-105.663 -30.068  1.00  0.00      BSYN  
ATOM    244   CB GLU    28      -2.792-106.015 -29.003  1.00  0.00      BSYN  
ATOM    245   CG GLU    28      -1.878-107.030 -29.596  1.00  0.00      BSYN  
ATOM    246   CD GLU    28      -0.594-106.417 -30.169  1.00  0.00      BSYN  
ATOM    247  OE1 GLU    28       0.266-105.969 -29.455  1.00  0.00      BSYN  
ATOM    248  OE2 GLU    28      -0.510-106.429 -31.449  1.00  0.00      BSYN  
ATOM    249    C GLU    28      -5.227-106.212 -29.627  1.00  0.00      BSYN  
ATOM    250    O GLU    28      -5.308-107.450 -29.745  1.00  0.00      BSYN  
ATOM    251    N ALA    29      -6.105-105.372 -29.166  1.00  0.00      BSYN  
ATOM    252    H ALA    29      -5.895-104.447 -29.415  1.00  0.00      BSYN  
ATOM    253   CA ALA    29      -7.356-105.891 -28.569  1.00  0.00      BSYN  
ATOM    254   CB ALA    29      -8.054-104.756 -27.968  1.00  0.00      BSYN  
ATOM    255    C ALA    29      -8.192-106.862 -29.542  1.00  0.00      BSYN  
ATOM    256    O ALA    29      -8.951-107.706 -29.023  1.00  0.00      BSYN  
ATOM    257    N ALA    30      -8.087-106.773 -30.795  1.00  0.00      BSYN  
ATOM    258    H ALA    30      -7.577-105.988 -31.085  1.00  0.00      BSYN  
ATOM    259   CA ALA    30      -8.855-107.679 -31.696  1.00  0.00      BSYN  
ATOM    260   CB ALA    30      -9.344-107.019 -32.885  1.00  0.00      BSYN  
ATOM    261    C ALA    30      -8.143-108.958 -31.950  1.00  0.00      BSYN  
ATOM    262    O ALA    30      -8.748-110.047 -32.266  1.00  0.00      BSYN  
ATOM    263    N GLU    31      -6.823-108.926 -31.917  1.00  0.00      BSYN  
ATOM    264    H GLU    31      -6.572-108.006 -32.143  1.00  0.00      BSYN  
ATOM    265   CA GLU    31      -5.989-110.068 -32.104  1.00  0.00      BSYN  
ATOM    266   CB GLU    31      -4.568-109.794 -32.503  1.00  0.00      BSYN  
ATOM    267   CG GLU    31      -4.268-108.757 -33.658  1.00  0.00      BSYN  
ATOM    268   CD GLU    31      -4.822-108.875 -35.090  1.00  0.00      BSYN  
ATOM    269  OE1 GLU    31      -5.364-107.850 -35.646  1.00  0.00      BSYN  
ATOM    270  OE2 GLU    31      -4.463-109.869 -35.669  1.00  0.00      BSYN  
ATOM    271    C GLU    31      -5.830-111.054 -30.885  1.00  0.00      BSYN  
ATOM    272    O GLU    31      -5.408-112.145 -31.195  1.00  0.00      BSYN  
ATOM    273    N LYS    32      -6.266-110.622 -29.678  1.00  0.00      BSYN  
ATOM    274    H LYS    32      -6.594-109.703 -29.584  1.00  0.00      BSYN  
ATOM    275   CA LYS    32      -6.431-111.435 -28.499  1.00  0.00      BSYN  
ATOM    276   CB LYS    32      -6.432-110.642 -27.147  1.00  0.00      BSYN  
ATOM    277   CG LYS    32      -5.886-111.568 -26.110  1.00  0.00      BSYN  
ATOM    278   CD LYS    32      -4.384-111.939 -26.409  1.00  0.00      BSYN  
ATOM    279   CE LYS    32      -3.364-110.891 -26.193  1.00  0.00      BSYN  
ATOM    280   NZ LYS    32      -2.047-111.455 -26.232  1.00  0.00      BSYN  
ATOM    281  HZ1 LYS    32      -1.421-110.802 -25.719  1.00  0.00      BSYN  
ATOM    282  HZ2 LYS    32      -2.158-112.365 -25.741  1.00  0.00      BSYN  
ATOM    283  HZ3 LYS    32      -1.573-111.477 -27.157  1.00  0.00      BSYN  
ATOM    284    C LYS    32      -7.629-112.238 -28.724  1.00  0.00      BSYN  
ATOM    285    O LYS    32      -7.622-113.505 -28.740  1.00  0.00      BSYN  
ATOM    286    N THR    33      -8.689-111.572 -29.271  1.00  0.00      BSYN  
ATOM    287    H THR    33      -8.679-110.592 -29.268  1.00  0.00      BSYN  
ATOM    288   CA THR    33      -9.911-112.278 -29.538  1.00  0.00      BSYN  
ATOM    289   CB THR    33     -10.983-111.134 -29.614  1.00  0.00      BSYN  
ATOM    290  OG1 THR    33     -10.870-110.154 -28.499  1.00  0.00      BSYN  
ATOM    291  HG1 THR    33     -10.117-109.605 -28.732  1.00  0.00      BSYN  
ATOM    292  CG2 THR    33     -12.384-111.546 -29.595  1.00  0.00      BSYN  
ATOM    293    C THR    33     -10.068-113.370 -30.585  1.00  0.00      BSYN  
ATOM    294    O THR    33     -11.010-114.169 -30.668  1.00  0.00      BSYN  
ATOM    295    N LYS    34      -9.027-113.327 -31.313  1.00  0.00      BSYN  
ATOM    296    H LYS    34      -8.210-112.820 -31.122  1.00  0.00      BSYN  
ATOM    297   CA LYS    34      -8.707-114.245 -32.398  1.00  0.00      BSYN  
ATOM    298   CB LYS    34      -7.672-113.475 -33.304  1.00  0.00      BSYN  
ATOM    299   CG LYS    34      -8.101-113.778 -34.778  1.00  0.00      BSYN  
ATOM    300   CD LYS    34      -7.257-112.882 -35.692  1.00  0.00      BSYN  
ATOM    301   CE LYS    34      -5.951-113.559 -36.184  1.00  0.00      BSYN  
ATOM    302   NZ LYS    34      -5.116-112.765 -37.100  1.00  0.00      BSYN  
ATOM    303  HZ1 LYS    34      -4.444-113.356 -37.630  1.00  0.00      BSYN  
ATOM    304  HZ2 LYS    34      -5.737-112.375 -37.838  1.00  0.00      BSYN  
ATOM    305  HZ3 LYS    34      -4.756-112.119 -36.368  1.00  0.00      BSYN  
ATOM    306    C LYS    34      -8.160-115.616 -32.016  1.00  0.00      BSYN  
ATOM    307    O LYS    34      -8.540-116.643 -32.619  1.00  0.00      BSYN  
ATOM    308    N GLU    35      -7.389-115.552 -30.982  1.00  0.00      BSYN  
ATOM    309    H GLU    35      -7.163-114.643 -30.694  1.00  0.00      BSYN  
ATOM    310   CA GLU    35      -6.767-116.736 -30.327  1.00  0.00      BSYN  
ATOM    311   CB GLU    35      -5.472-116.308 -29.600  1.00  0.00      BSYN  
ATOM    312   CG GLU    35      -4.567-115.322 -30.427  1.00  0.00      BSYN  
ATOM    313   CD GLU    35      -3.409-114.677 -29.670  1.00  0.00      BSYN  
ATOM    314  OE1 GLU    35      -2.404-114.381 -30.181  1.00  0.00      BSYN  
ATOM    315  OE2 GLU    35      -3.483-114.565 -28.466  1.00  0.00      BSYN  
ATOM    316    C GLU    35      -7.715-117.286 -29.278  1.00  0.00      BSYN  
ATOM    317    O GLU    35      -7.608-118.466 -28.952  1.00  0.00      BSYN  
ATOM    318    N GLY    36      -8.753-116.597 -28.786  1.00  0.00      BSYN  
ATOM    319    H GLY    36      -9.026-115.785 -29.263  1.00  0.00      BSYN  
ATOM    320   CA GLY    36      -9.670-117.096 -27.754  1.00  0.00      BSYN  
ATOM    321    C GLY    36      -9.082-116.902 -26.343  1.00  0.00      BSYN  
ATOM    322    O GLY    36      -8.122-116.085 -26.276  1.00  0.00      BSYN  
ATOM    323    N VAL    37      -9.673-117.564 -25.306  1.00  0.00      BSYN  
ATOM    324    H VAL    37     -10.516-118.059 -25.378  1.00  0.00      BSYN  
ATOM    325   CA VAL    37      -9.254-117.432 -23.850  1.00  0.00      BSYN  
ATOM    326   CB VAL    37     -10.524-117.477 -22.953  1.00  0.00      BSYN  
ATOM    327  CG1 VAL    37     -10.237-116.188 -22.126  1.00  0.00      BSYN  
ATOM    328  CG2 VAL    37     -11.872-117.668 -23.486  1.00  0.00      BSYN  
ATOM    329    C VAL    37      -7.940-118.009 -23.396  1.00  0.00      BSYN  
ATOM    330    O VAL    37      -7.877-119.046 -22.670  1.00  0.00      BSYN  
ATOM    331    N LEU    38      -6.887-117.281 -23.888  1.00  0.00      BSYN  
ATOM    332    H LEU    38      -7.179-116.700 -24.621  1.00  0.00      BSYN  
ATOM    333   CA LEU    38      -5.573-117.475 -23.363  1.00  0.00      BSYN  
ATOM    334   CB LEU    38      -4.723-118.278 -24.249  1.00  0.00      BSYN  
ATOM    335   CG LEU    38      -3.379-118.529 -23.601  1.00  0.00      BSYN  
ATOM    336  CD1 LEU    38      -3.556-119.492 -22.566  1.00  0.00      BSYN  
ATOM    337  CD2 LEU    38      -2.567-119.185 -24.721  1.00  0.00      BSYN  
ATOM    338    C LEU    38      -4.861-116.209 -23.016  1.00  0.00      BSYN  
ATOM    339    O LEU    38      -4.550-115.341 -23.930  1.00  0.00      BSYN  
ATOM    340    N TYR    39      -4.703-115.991 -21.718  1.00  0.00      BSYN  
ATOM    341    H TYR    39      -5.218-116.426 -21.006  1.00  0.00      BSYN  
ATOM    342   CA TYR    39      -3.831-114.920 -21.244  1.00  0.00      BSYN  
ATOM    343   CB TYR    39      -4.543-113.556 -21.408  1.00  0.00      BSYN  
ATOM    344   CG TYR    39      -3.583-112.385 -21.124  1.00  0.00      BSYN  
ATOM    345  CD1 TYR    39      -3.790-111.521 -20.016  1.00  0.00      BSYN  
ATOM    346  CE1 TYR    39      -2.898-110.614 -19.737  1.00  0.00      BSYN  
ATOM    347  CD2 TYR    39      -2.409-112.283 -21.796  1.00  0.00      BSYN  
ATOM    348  CE2 TYR    39      -1.395-111.313 -21.495  1.00  0.00      BSYN  
ATOM    349   CZ TYR    39      -1.709-110.506 -20.418  1.00  0.00      BSYN  
ATOM    350   OH TYR    39      -0.802-109.505 -20.106  1.00  0.00      BSYN  
ATOM    351   HH TYR    39       0.026-109.868 -20.426  1.00  0.00      BSYN  
ATOM    352    C TYR    39      -3.543-115.102 -19.765  1.00  0.00      BSYN  
ATOM    353    O TYR    39      -4.455-115.194 -18.963  1.00  0.00      BSYN  
ATOM    354    N VAL    40      -2.220-115.037 -19.495  1.00  0.00      BSYN  
ATOM    355    H VAL    40      -1.563-114.645 -20.108  1.00  0.00      BSYN  
ATOM    356   CA VAL    40      -1.804-115.088 -18.093  1.00  0.00      BSYN  
ATOM    357   CB VAL    40      -0.804-116.245 -17.854  1.00  0.00      BSYN  
ATOM    358  CG1 VAL    40      -0.722-116.374 -16.307  1.00  0.00      BSYN  
ATOM    359  CG2 VAL    40      -1.050-117.529 -18.466  1.00  0.00      BSYN  
ATOM    360    C VAL    40      -1.143-113.728 -17.831  1.00  0.00      BSYN  
ATOM    361    O VAL    40      -0.232-113.322 -18.613  1.00  0.00      BSYN  
ATOM    362    N GLY    41      -1.785-112.890 -17.000  1.00  0.00      BSYN  
ATOM    363    H GLY    41      -2.605-113.258 -16.608  1.00  0.00      BSYN  
ATOM    364   CA GLY    41      -1.179-111.652 -16.523  1.00  0.00      BSYN  
ATOM    365    C GLY    41      -1.777-111.309 -15.234  1.00  0.00      BSYN  
ATOM    366    O GLY    41      -1.705-111.960 -14.137  1.00  0.00      BSYN  
ATOM    367    N SER    42      -2.461-110.182 -15.445  1.00  0.00      BSYN  
ATOM    368    H SER    42      -2.318-109.632 -16.243  1.00  0.00      BSYN  
ATOM    369   CA SER    42      -3.205-109.430 -14.324  1.00  0.00      BSYN  
ATOM    370   CB SER    42      -2.957-107.919 -14.308  1.00  0.00      BSYN  
ATOM    371   OG SER    42      -3.827-107.279 -13.435  1.00  0.00      BSYN  
ATOM    372   HG SER    42      -3.575-106.362 -13.566  1.00  0.00      BSYN  
ATOM    373    C SER    42      -4.626-109.767 -14.741  1.00  0.00      BSYN  
ATOM    374    O SER    42      -4.923-110.010 -15.903  1.00  0.00      BSYN  
ATOM    375    N LYS    43      -5.609-109.838 -13.850  1.00  0.00      BSYN  
ATOM    376    H LYS    43      -5.357-109.399 -13.011  1.00  0.00      BSYN  
ATOM    377   CA LYS    43      -6.926-110.566 -14.066  1.00  0.00      BSYN  
ATOM    378   CB LYS    43      -6.762-111.901 -13.396  1.00  0.00      BSYN  
ATOM    379   CG LYS    43      -7.102-113.045 -14.429  1.00  0.00      BSYN  
ATOM    380   CD LYS    43      -7.047-114.390 -13.728  1.00  0.00      BSYN  
ATOM    381   CE LYS    43      -8.014-114.521 -12.624  1.00  0.00      BSYN  
ATOM    382   NZ LYS    43      -7.315-115.181 -11.589  1.00  0.00      BSYN  
ATOM    383  HZ1 LYS    43      -6.471-114.784 -11.128  1.00  0.00      BSYN  
ATOM    384  HZ2 LYS    43      -8.007-115.164 -10.813  1.00  0.00      BSYN  
ATOM    385  HZ3 LYS    43      -7.033-116.115 -11.948  1.00  0.00      BSYN  
ATOM    386    C LYS    43      -8.250-109.961 -13.713  1.00  0.00      BSYN  
ATOM    387    O LYS    43      -8.336-109.349 -12.666  1.00  0.00      BSYN  
ATOM    388    N THR    44      -9.312-110.012 -14.592  1.00  0.00      BSYN  
ATOM    389    H THR    44     -10.255-110.041 -14.327  1.00  0.00      BSYN  
ATOM    390   CA THR    44      -9.279-110.298 -16.015  1.00  0.00      BSYN  
ATOM    391   CB THR    44     -10.352-111.446 -16.400  1.00  0.00      BSYN  
ATOM    392  OG1 THR    44     -10.186-112.588 -15.504  1.00  0.00      BSYN  
ATOM    393  HG1 THR    44     -11.041-113.025 -15.504  1.00  0.00      BSYN  
ATOM    394  CG2 THR    44      -9.762-112.056 -17.665  1.00  0.00      BSYN  
ATOM    395    C THR    44      -9.609-109.040 -16.825  1.00  0.00      BSYN  
ATOM    396    O THR    44      -8.691-108.286 -17.223  1.00  0.00      BSYN  
ATOM    397    N ARG    45     -10.837-108.652 -17.070  1.00  0.00      BSYN  
ATOM    398    H ARG    45     -11.512-109.225 -16.649  1.00  0.00      BSYN  
ATOM    399   CA ARG    45     -11.209-107.408 -17.656  1.00  0.00      BSYN  
ATOM    400   CB ARG    45     -12.698-107.303 -18.058  1.00  0.00      BSYN  
ATOM    401   CG ARG    45     -13.844-107.098 -17.103  1.00  0.00      BSYN  
ATOM    402   CD ARG    45     -14.986-107.510 -17.959  1.00  0.00      BSYN  
ATOM    403   NE ARG    45     -16.235-106.957 -17.346  1.00  0.00      BSYN  
ATOM    404   HE ARG    45     -16.402-107.229 -16.419  1.00  0.00      BSYN  
ATOM    405   CZ ARG    45     -17.220-106.246 -17.953  1.00  0.00      BSYN  
ATOM    406  NH1 ARG    45     -18.163-105.561 -17.299  1.00  0.00      BSYN  
ATOM    407 HH11 ARG    45     -18.912-105.050 -17.720  1.00  0.00      BSYN  
ATOM    408 HH12 ARG    45     -18.166-105.703 -16.309  1.00  0.00      BSYN  
ATOM    409  NH2 ARG    45     -17.272-106.300 -19.264  1.00  0.00      BSYN  
ATOM    410 HH21 ARG    45     -18.010-105.868 -19.782  1.00  0.00      BSYN  
ATOM    411 HH22 ARG    45     -16.529-106.835 -19.666  1.00  0.00      BSYN  
ATOM    412    C ARG    45     -10.715-106.112 -16.982  1.00  0.00      BSYN  
ATOM    413    O ARG    45     -11.333-105.791 -15.995  1.00  0.00      BSYN  
ATOM    414    N GLU    46      -9.640-105.404 -17.340  1.00  0.00      BSYN  
ATOM    415    H GLU    46      -8.998-105.861 -17.922  1.00  0.00      BSYN  
ATOM    416   CA GLU    46      -9.240-104.171 -16.672  1.00  0.00      BSYN  
ATOM    417   CB GLU    46      -7.700-104.122 -16.582  1.00  0.00      BSYN  
ATOM    418   CG GLU    46      -7.108-105.408 -16.079  1.00  0.00      BSYN  
ATOM    419   CD GLU    46      -5.694-105.149 -15.571  1.00  0.00      BSYN  
ATOM    420  OE1 GLU    46      -4.764-105.426 -16.323  1.00  0.00      BSYN  
ATOM    421  OE2 GLU    46      -5.483-104.672 -14.493  1.00  0.00      BSYN  
ATOM    422    C GLU    46      -9.875-102.871 -17.288  1.00  0.00      BSYN  
ATOM    423    O GLU    46      -9.351-102.122 -18.109  1.00  0.00      BSYN  
ATOM    424    N GLY    47     -11.152-102.681 -16.780  1.00  0.00      BSYN  
ATOM    425    H GLY    47     -11.577-103.486 -16.417  1.00  0.00      BSYN  
ATOM    426   CA GLY    47     -11.847-101.503 -17.051  1.00  0.00      BSYN  
ATOM    427    C GLY    47     -11.131-100.257 -16.690  1.00  0.00      BSYN  
ATOM    428    O GLY    47     -11.170 -99.219 -17.349  1.00  0.00      BSYN  
ATOM    429    N VAL    48     -10.544-100.331 -15.474  1.00  0.00      BSYN  
ATOM    430    H VAL    48     -10.531-101.134 -14.912  1.00  0.00      BSYN  
ATOM    431   CA VAL    48      -9.714 -99.225 -15.063  1.00  0.00      BSYN  
ATOM    432   CB VAL    48      -9.006 -99.532 -13.759  1.00  0.00      BSYN  
ATOM    433  CG1 VAL    48      -8.452 -98.281 -13.087  1.00  0.00      BSYN  
ATOM    434  CG2 VAL    48      -9.438-100.696 -12.861  1.00  0.00      BSYN  
ATOM    435    C VAL    48      -8.557 -98.840 -16.018  1.00  0.00      BSYN  
ATOM    436    O VAL    48      -8.325 -97.629 -16.284  1.00  0.00      BSYN  
ATOM    437    N VAL    49      -8.076 -99.800 -16.794  1.00  0.00      BSYN  
ATOM    438    H VAL    49      -8.494-100.664 -16.595  1.00  0.00      BSYN  
ATOM    439   CA VAL    49      -7.178 -99.659 -17.960  1.00  0.00      BSYN  
ATOM    440   CB VAL    49      -6.201-100.837 -18.074  1.00  0.00      BSYN  
ATOM    441  CG1 VAL    49      -5.080-100.474 -19.072  1.00  0.00      BSYN  
ATOM    442  CG2 VAL    49      -5.541-101.089 -16.716  1.00  0.00      BSYN  
ATOM    443    C VAL    49      -7.887 -99.217 -19.282  1.00  0.00      BSYN  
ATOM    444    O VAL    49      -8.360 -98.151 -19.192  1.00  0.00      BSYN  
ATOM    445    N GLN    50      -8.103-100.022 -20.345  1.00  0.00      BSYN  
ATOM    446    H GLN    50      -7.437-100.738 -20.400  1.00  0.00      BSYN  
ATOM    447   CA GLN    50      -9.018 -99.905 -21.555  1.00  0.00      BSYN  
ATOM    448   CB GLN    50      -9.796-101.176 -21.789  1.00  0.00      BSYN  
ATOM    449   CG GLN    50      -8.697-102.288 -22.212  1.00  0.00      BSYN  
ATOM    450   CD GLN    50      -8.244-102.236 -23.628  1.00  0.00      BSYN  
ATOM    451  OE1 GLN    50      -8.723-101.620 -24.477  1.00  0.00      BSYN  
ATOM    452  NE2 GLN    50      -7.138-103.025 -23.939  1.00  0.00      BSYN  
ATOM    453 HE21 GLN    50      -6.712-103.712 -23.385  1.00  0.00      BSYN  
ATOM    454 HE22 GLN    50      -6.907-102.952 -24.889  1.00  0.00      BSYN  
ATOM    455    C GLN    50      -9.930 -98.675 -21.690  1.00  0.00      BSYN  
ATOM    456    O GLN    50     -10.386 -98.260 -22.755  1.00  0.00      BSYN  
ATOM    457    N GLY    51     -10.536 -98.388 -20.555  1.00  0.00      BSYN  
ATOM    458    H GLY    51     -10.362 -98.881 -19.726  1.00  0.00      BSYN  
ATOM    459   CA GLY    51     -11.455 -97.237 -20.413  1.00  0.00      BSYN  
ATOM    460    C GLY    51     -10.875 -95.883 -20.746  1.00  0.00      BSYN  
ATOM    461    O GLY    51     -11.267 -95.095 -21.577  1.00  0.00      BSYN  
ATOM    462    N VAL    52     -10.076 -95.518 -19.746  1.00  0.00      BSYN  
ATOM    463    H VAL    52      -9.886 -96.114 -18.991  1.00  0.00      BSYN  
ATOM    464   CA VAL    52      -9.371 -94.287 -19.820  1.00  0.00      BSYN  
ATOM    465   CB VAL    52      -9.251 -93.512 -18.512  1.00  0.00      BSYN  
ATOM    466  CG1 VAL    52     -10.351 -92.620 -18.328  1.00  0.00      BSYN  
ATOM    467  CG2 VAL    52      -8.892 -94.450 -17.331  1.00  0.00      BSYN  
ATOM    468    C VAL    52      -8.057 -94.382 -20.518  1.00  0.00      BSYN  
ATOM    469    O VAL    52      -7.005 -94.462 -19.816  1.00  0.00      BSYN  
ATOM    470    N ALA    53      -7.988 -94.336 -21.872  1.00  0.00      BSYN  
ATOM    471    H ALA    53      -8.865 -94.280 -22.307  1.00  0.00      BSYN  
ATOM    472   CA ALA    53      -6.702 -94.406 -22.680  1.00  0.00      BSYN  
ATOM    473   CB ALA    53      -6.708 -95.760 -23.249  1.00  0.00      BSYN  
ATOM    474    C ALA    53      -6.615 -93.241 -23.657  1.00  0.00      BSYN  
ATOM    475    O ALA    53      -7.633 -93.059 -24.405  1.00  0.00      BSYN  
ATOM    476    N SER    54      -5.452 -92.607 -23.736  1.00  0.00      BSYN  
ATOM    477    H SER    54      -4.564 -92.965 -23.523  1.00  0.00      BSYN  
ATOM    478   CA SER    54      -5.347 -91.479 -24.592  1.00  0.00      BSYN  
ATOM    479   CB SER    54      -5.551 -90.246 -23.795  1.00  0.00      BSYN  
ATOM    480   OG SER    54      -7.021 -90.221 -23.521  1.00  0.00      BSYN  
ATOM    481   HG SER    54      -7.397 -90.582 -24.326  1.00  0.00      BSYN  
ATOM    482    C SER    54      -4.052 -91.447 -25.336  1.00  0.00      BSYN  
ATOM    483    O SER    54      -3.042 -91.664 -24.652  1.00  0.00      BSYN  
ATOM    484    N VAL    55      -3.991 -91.544 -26.674  1.00  0.00      BSYN  
ATOM    485    H VAL    55      -4.846 -91.591 -27.151  1.00  0.00      BSYN  
ATOM    486   CA VAL    55      -2.766 -91.480 -27.458  1.00  0.00      BSYN  
ATOM    487   CB VAL    55      -2.552 -92.656 -28.503  1.00  0.00      BSYN  
ATOM    488  CG1 VAL    55      -2.251 -94.089 -27.879  1.00  0.00      BSYN  
ATOM    489  CG2 VAL    55      -3.623 -92.852 -29.473  1.00  0.00      BSYN  
ATOM    490    C VAL    55      -2.376 -90.117 -28.091  1.00  0.00      BSYN  
ATOM    491    O VAL    55      -1.394 -89.448 -27.880  1.00  0.00      BSYN  
ATOM    492    N ALA    56      -3.332 -89.802 -29.018  1.00  0.00      BSYN  
ATOM    493    H ALA    56      -4.096 -90.416 -28.986  1.00  0.00      BSYN  
ATOM    494   CA ALA    56      -3.248 -88.591 -29.829  1.00  0.00      BSYN  
ATOM    495   CB ALA    56      -4.049 -88.653 -31.207  1.00  0.00      BSYN  
ATOM    496    C ALA    56      -3.720 -87.373 -29.091  1.00  0.00      BSYN  
ATOM    497    O ALA    56      -4.377 -87.482 -28.057  1.00  0.00      BSYN  
ATOM    498    N GLU    57      -3.594 -86.144 -29.686  1.00  0.00      BSYN  
ATOM    499    H GLU    57      -3.421 -86.107 -30.650  1.00  0.00      BSYN  
ATOM    500   CA GLU    57      -3.989 -84.952 -29.099  1.00  0.00      BSYN  
ATOM    501   CB GLU    57      -2.985 -84.353 -28.072  1.00  0.00      BSYN  
ATOM    502   CG GLU    57      -3.628 -83.207 -27.250  1.00  0.00      BSYN  
ATOM    503   CD GLU    57      -2.761 -82.211 -26.520  1.00  0.00      BSYN  
ATOM    504  OE1 GLU    57      -2.654 -82.304 -25.315  1.00  0.00      BSYN  
ATOM    505  OE2 GLU    57      -2.170 -81.331 -27.243  1.00  0.00      BSYN  
ATOM    506    C GLU    57      -4.142 -83.841 -30.111  1.00  0.00      BSYN  
ATOM    507    O GLU    57      -5.254 -83.711 -30.508  1.00  0.00      BSYN  
ATOM    508    N LYS    58      -3.204 -82.990 -30.666  1.00  0.00      BSYN  
ATOM    509    H LYS    58      -2.447 -82.775 -30.081  1.00  0.00      BSYN  
ATOM    510   CA LYS    58      -3.401 -82.222 -31.846  1.00  0.00      BSYN  
ATOM    511   CB LYS    58      -2.221 -81.186 -31.836  1.00  0.00      BSYN  
ATOM    512   CG LYS    58      -2.617 -79.831 -32.403  1.00  0.00      BSYN  
ATOM    513   CD LYS    58      -3.448 -79.239 -31.268  1.00  0.00      BSYN  
ATOM    514   CE LYS    58      -2.568 -79.034 -29.990  1.00  0.00      BSYN  
ATOM    515   NZ LYS    58      -3.210 -78.286 -28.903  1.00  0.00      BSYN  
ATOM    516  HZ1 LYS    58      -3.449 -77.345 -29.277  1.00  0.00      BSYN  
ATOM    517  HZ2 LYS    58      -4.030 -78.838 -28.580  1.00  0.00      BSYN  
ATOM    518  HZ3 LYS    58      -2.414 -78.197 -28.241  1.00  0.00      BSYN  
ATOM    519    C LYS    58      -3.190 -83.043 -33.122  1.00  0.00      BSYN  
ATOM    520    O LYS    58      -2.102 -83.628 -33.428  1.00  0.00      BSYN  
ATOM    521    N THR    59      -4.224 -83.093 -34.076  1.00  0.00      BSYN  
ATOM    522    H THR    59      -5.171 -82.934 -33.878  1.00  0.00      BSYN  
ATOM    523   CA THR    59      -4.122 -83.561 -35.488  1.00  0.00      BSYN  
ATOM    524   CB THR    59      -4.600 -85.118 -35.653  1.00  0.00      BSYN  
ATOM    525  OG1 THR    59      -3.806 -85.848 -34.727  1.00  0.00      BSYN  
ATOM    526  HG1 THR    59      -3.194 -86.358 -35.263  1.00  0.00      BSYN  
ATOM    527  CG2 THR    59      -4.397 -85.560 -37.117  1.00  0.00      BSYN  
ATOM    528    C THR    59      -5.056 -82.656 -36.227  1.00  0.00      BSYN  
ATOM    529    O THR    59      -6.244 -82.413 -35.885  1.00  0.00      BSYN  
ATOM    530    N LYS    60      -4.224 -82.104 -37.237  1.00  0.00      BSYN  
ATOM    531    H LYS    60      -3.277 -82.350 -37.186  1.00  0.00      BSYN  
ATOM    532   CA LYS    60      -4.769 -81.326 -38.347  1.00  0.00      BSYN  
ATOM    533   CB LYS    60      -3.793 -80.249 -38.567  1.00  0.00      BSYN  
ATOM    534   CG LYS    60      -4.411 -79.120 -37.718  1.00  0.00      BSYN  
ATOM    535   CD LYS    60      -3.597 -77.930 -37.449  1.00  0.00      BSYN  
ATOM    536   CE LYS    60      -3.288 -77.224 -38.801  1.00  0.00      BSYN  
ATOM    537   NZ LYS    60      -3.626 -75.872 -38.998  1.00  0.00      BSYN  
ATOM    538  HZ1 LYS    60      -3.334 -75.272 -38.200  1.00  0.00      BSYN  
ATOM    539  HZ2 LYS    60      -3.092 -75.627 -39.856  1.00  0.00      BSYN  
ATOM    540  HZ3 LYS    60      -4.620 -75.767 -39.285  1.00  0.00      BSYN  
ATOM    541    C LYS    60      -5.067 -82.203 -39.608  1.00  0.00      BSYN  
ATOM    542    O LYS    60      -6.221 -82.149 -40.177  1.00  0.00      BSYN  
ATOM    543    N GLU    61      -4.225 -83.175 -39.883  1.00  0.00      BSYN  
ATOM    544    H GLU    61      -3.425 -83.347 -39.343  1.00  0.00      BSYN  
ATOM    545   CA GLU    61      -4.449 -84.079 -41.029  1.00  0.00      BSYN  
ATOM    546   CB GLU    61      -3.377 -83.875 -42.199  1.00  0.00      BSYN  
ATOM    547   CG GLU    61      -3.372 -82.610 -43.095  1.00  0.00      BSYN  
ATOM    548   CD GLU    61      -4.357 -82.409 -44.218  1.00  0.00      BSYN  
ATOM    549  OE1 GLU    61      -4.444 -81.242 -44.695  1.00  0.00      BSYN  
ATOM    550  OE2 GLU    61      -4.954 -83.385 -44.706  1.00  0.00      BSYN  
ATOM    551    C GLU    61      -4.635 -85.602 -41.063  1.00  0.00      BSYN  
ATOM    552    O GLU    61      -4.069 -86.396 -40.340  1.00  0.00      BSYN  
ATOM    553    N GLN    62      -5.697 -85.881 -41.875  1.00  0.00      BSYN  
ATOM    554    H GLN    62      -6.097 -85.119 -42.345  1.00  0.00      BSYN  
ATOM    555   CA GLN    62      -6.209 -87.225 -42.104  1.00  0.00      BSYN  
ATOM    556   CB GLN    62      -7.762 -87.232 -42.132  1.00  0.00      BSYN  
ATOM    557   CG GLN    62      -8.573 -86.989 -40.769  1.00  0.00      BSYN  
ATOM    558   CD GLN    62     -10.010 -86.534 -41.008  1.00  0.00      BSYN  
ATOM    559  OE1 GLN    62     -10.938 -87.369 -41.233  1.00  0.00      BSYN  
ATOM    560  NE2 GLN    62     -10.336 -85.208 -40.686  1.00  0.00      BSYN  
ATOM    561 HE21 GLN    62     -11.136 -84.920 -41.174  1.00  0.00      BSYN  
ATOM    562 HE22 GLN    62      -9.797 -84.721 -40.028  1.00  0.00      BSYN  
ATOM    563    C GLN    62      -5.604 -88.046 -43.212  1.00  0.00      BSYN  
ATOM    564    O GLN    62      -6.038 -87.986 -44.382  1.00  0.00      BSYN  
ATOM    565    N ALA    63      -4.524 -88.732 -42.841  1.00  0.00      BSYN  
ATOM    566    H ALA    63      -4.210 -88.566 -41.928  1.00  0.00      BSYN  
ATOM    567   CA ALA    63      -3.945 -89.842 -43.621  1.00  0.00      BSYN  
ATOM    568   CB ALA    63      -2.633 -90.425 -42.960  1.00  0.00      BSYN  
ATOM    569    C ALA    63      -4.846 -90.974 -44.153  1.00  0.00      BSYN  
ATOM    570    O ALA    63      -5.180 -91.859 -43.321  1.00  0.00      BSYN  
ATOM    571    N SER    64      -5.158 -90.774 -45.428  1.00  0.00      BSYN  
ATOM    572    H SER    64      -4.874 -89.868 -45.671  1.00  0.00      BSYN  
ATOM    573   CA SER    64      -6.028 -91.656 -46.235  1.00  0.00      BSYN  
ATOM    574   CB SER    64      -6.598 -90.918 -47.444  1.00  0.00      BSYN  
ATOM    575   OG SER    64      -7.212 -89.748 -46.927  1.00  0.00      BSYN  
ATOM    576   HG SER    64      -8.168 -89.672 -46.947  1.00  0.00      BSYN  
ATOM    577    C SER    64      -5.307 -92.829 -46.794  1.00  0.00      BSYN  
ATOM    578    O SER    64      -4.338 -92.634 -47.527  1.00  0.00      BSYN  
ATOM    579    N HIS    65      -5.664 -93.973 -46.232  1.00  0.00      BSYN  
ATOM    580    H HIS    65      -6.532 -94.001 -45.779  1.00  0.00      BSYN  
ATOM    581   CA HIS    65      -5.043 -95.231 -46.435  1.00  0.00      BSYN  
ATOM    582   CB HIS    65      -5.406 -96.306 -45.330  1.00  0.00      BSYN  
ATOM    583   CG HIS    65      -5.963 -95.902 -43.975  1.00  0.00      BSYN  
ATOM    584  ND1 HIS    65      -5.817 -94.781 -43.276  1.00  0.00      BSYN  
ATOM    585  HD1 HIS    65      -5.022 -94.257 -43.508  1.00  0.00      BSYN  
ATOM    586  CD2 HIS    65      -6.681 -96.769 -43.209  1.00  0.00      BSYN  
ATOM    587  NE2 HIS    65      -6.988 -96.162 -42.070  1.00  0.00      BSYN  
ATOM    588  CE1 HIS    65      -6.498 -94.999 -42.161  1.00  0.00      BSYN  
ATOM    589    C HIS    65      -5.050 -95.713 -47.877  1.00  0.00      BSYN  
ATOM    590    O HIS    65      -5.665 -96.635 -48.247  1.00  0.00      BSYN  
ATOM    591    N LEU    66      -4.317 -95.100 -48.760  1.00  0.00      BSYN  
ATOM    592    H LEU    66      -3.744 -94.328 -48.570  1.00  0.00      BSYN  
ATOM    593   CA LEU    66      -4.240 -95.363 -50.176  1.00  0.00      BSYN  
ATOM    594   CB LEU    66      -3.844 -94.059 -50.946  1.00  0.00      BSYN  
ATOM    595   CG LEU    66      -4.752 -92.701 -50.766  1.00  0.00      BSYN  
ATOM    596  CD1 LEU    66      -3.812 -91.559 -51.365  1.00  0.00      BSYN  
ATOM    597  CD2 LEU    66      -6.191 -92.670 -51.468  1.00  0.00      BSYN  
ATOM    598    C LEU    66      -3.077 -96.363 -50.122  1.00  0.00      BSYN  
ATOM    599    O LEU    66      -2.012 -96.052 -49.655  1.00  0.00      BSYN  
ATOM    600    N GLY    67      -3.263 -97.515 -50.693  1.00  0.00      BSYN  
ATOM    601    H GLY    67      -4.099 -97.744 -51.150  1.00  0.00      BSYN  
ATOM    602   CA GLY    67      -2.344 -98.651 -50.692  1.00  0.00      BSYN  
ATOM    603    C GLY    67      -3.134 -99.926 -51.005  1.00  0.00      BSYN  
ATOM    604    O GLY    67      -2.830-100.583 -51.988  1.00  0.00      BSYN  
ATOM    605    N GLY    68      -4.066-100.584 -50.239  1.00  0.00      BSYN  
ATOM    606    H GLY    68      -4.244-101.538 -50.376  1.00  0.00      BSYN  
ATOM    607   CA GLY    68      -4.497-100.004 -49.018  1.00  0.00      BSYN  
ATOM    608    C GLY    68      -4.688-100.980 -47.880  1.00  0.00      BSYN  
ATOM    609    O GLY    68      -3.805-101.760 -47.534  1.00  0.00      BSYN  
ATOM    610    N ALA    69      -6.030-101.027 -47.536  1.00  0.00      BSYN  
ATOM    611    H ALA    69      -6.654-100.680 -48.207  1.00  0.00      BSYN  
ATOM    612   CA ALA    69      -6.464-101.853 -46.369  1.00  0.00      BSYN  
ATOM    613   CB ALA    69      -6.154-100.989 -45.109  1.00  0.00      BSYN  
ATOM    614    C ALA    69      -7.899-102.137 -46.512  1.00  0.00      BSYN  
ATOM    615    O ALA    69      -8.673-101.275 -47.044  1.00  0.00      BSYN  
ATOM    616    N VAL    70      -8.401-103.335 -46.307  1.00  0.00      BSYN  
ATOM    617    H VAL    70      -7.701-104.021 -46.289  1.00  0.00      BSYN  
ATOM    618   CA VAL    70      -9.787-103.774 -46.449  1.00  0.00      BSYN  
ATOM    619   CB VAL    70      -9.975-105.016 -47.324  1.00  0.00      BSYN  
ATOM    620  CG1 VAL    70     -11.521-105.234 -47.672  1.00  0.00      BSYN  
ATOM    621  CG2 VAL    70      -9.393-104.726 -48.754  1.00  0.00      BSYN  
ATOM    622    C VAL    70     -10.419-103.874 -45.016  1.00  0.00      BSYN  
ATOM    623    O VAL    70      -9.874-104.505 -44.070  1.00  0.00      BSYN  
ATOM    624    N PHE    71     -11.682-103.297 -44.917  1.00  0.00      BSYN  
ATOM    625    H PHE    71     -12.129-103.032 -45.747  1.00  0.00      BSYN  
ATOM    626   CA PHE    71     -12.167-103.012 -43.536  1.00  0.00      BSYN  
ATOM    627   CB PHE    71     -12.492-101.656 -43.325  1.00  0.00      BSYN  
ATOM    628   CG PHE    71     -11.367-100.668 -43.151  1.00  0.00      BSYN  
ATOM    629  CD1 PHE    71     -11.254 -99.498 -43.841  1.00  0.00      BSYN  
ATOM    630  CD2 PHE    71     -10.281-100.982 -42.326  1.00  0.00      BSYN  
ATOM    631  CE1 PHE    71     -10.222 -98.665 -43.816  1.00  0.00      BSYN  
ATOM    632  CE2 PHE    71      -9.190-100.075 -42.224  1.00  0.00      BSYN  
ATOM    633   CZ PHE    71      -9.253 -98.912 -42.891  1.00  0.00      BSYN  
ATOM    634    C PHE    71     -13.251-103.978 -43.068  1.00  0.00      BSYN  
ATOM    635    O PHE    71     -14.400-103.664 -43.151  1.00  0.00      BSYN  
ATOM    636    N SER    72     -12.750-105.080 -42.421  1.00  0.00      BSYN  
ATOM    637    H SER    72     -11.843-105.005 -42.059  1.00  0.00      BSYN  
ATOM    638   CA SER    72     -13.623-106.204 -42.113  1.00  0.00      BSYN  
ATOM    639   CB SER    72     -13.022-107.312 -41.277  1.00  0.00      BSYN  
ATOM    640   OG SER    72     -12.269-106.715 -40.262  1.00  0.00      BSYN  
ATOM    641   HG SER    72     -11.431-107.176 -40.173  1.00  0.00      BSYN  
ATOM    642    C SER    72     -14.972-105.954 -41.460  1.00  0.00      BSYN  
ATOM    643    O SER    72     -15.922-106.166 -42.253  1.00  0.00      BSYN  
ATOM    644    N GLY    73     -15.131-105.379 -40.232  1.00  0.00      BSYN  
ATOM    645    H GLY    73     -14.295-105.094 -39.808  1.00  0.00      BSYN  
ATOM    646   CA GLY    73     -16.399-105.330 -39.616  1.00  0.00      BSYN  
ATOM    647    C GLY    73     -16.954-103.974 -39.227  1.00  0.00      BSYN  
ATOM    648    O GLY    73     -17.609-103.876 -38.116  1.00  0.00      BSYN  
ATOM    649    N ALA    74     -17.038-102.998 -40.127  1.00  0.00      BSYN  
ATOM    650    H ALA    74     -16.736-103.096 -41.054  1.00  0.00      BSYN  
ATOM    651   CA ALA    74     -17.534-101.640 -39.724  1.00  0.00      BSYN  
ATOM    652   CB ALA    74     -17.920-100.836 -40.983  1.00  0.00      BSYN  
ATOM    653    C ALA    74     -18.850-101.489 -38.877  1.00  0.00      BSYN  
ATOM    654    O ALA    74     -20.027-101.617 -39.166  1.00  0.00      BSYN  
ATOM    655    N GLY    75     -18.625-101.098 -37.554  1.00  0.00      BSYN  
ATOM    656    H GLY    75     -17.743-100.677 -37.487  1.00  0.00      BSYN  
ATOM    657   CA GLY    75     -19.592-101.215 -36.441  1.00  0.00      BSYN  
ATOM    658    C GLY    75     -20.533-100.108 -36.630  1.00  0.00      BSYN  
ATOM    659    O GLY    75     -20.287 -99.003 -36.085  1.00  0.00      BSYN  
ATOM    660    N ASN    76     -21.644-100.343 -37.283  1.00  0.00      BSYN  
ATOM    661    H ASN    76     -21.761-101.192 -37.759  1.00  0.00      BSYN  
ATOM    662   CA ASN    76     -22.691 -99.269 -37.428  1.00  0.00      BSYN  
ATOM    663   CB ASN    76     -23.808 -99.552 -38.440  1.00  0.00      BSYN  
ATOM    664   CG ASN    76     -24.089 -98.357 -39.376  1.00  0.00      BSYN  
ATOM    665  OD1 ASN    76     -25.091 -97.687 -39.196  1.00  0.00      BSYN  
ATOM    666  ND2 ASN    76     -23.152 -97.968 -40.302  1.00  0.00      BSYN  
ATOM    667 HD21 ASN    76     -23.325 -97.138 -40.795  1.00  0.00      BSYN  
ATOM    668 HD22 ASN    76     -22.303 -98.452 -40.368  1.00  0.00      BSYN  
ATOM    669    C ASN    76     -23.360 -98.611 -36.193  1.00  0.00      BSYN  
ATOM    670    O ASN    76     -23.963 -99.323 -35.379  1.00  0.00      BSYN  
ATOM    671    N ILE    77     -23.382 -97.240 -36.103  1.00  0.00      BSYN  
ATOM    672    H ILE    77     -22.939 -96.615 -36.714  1.00  0.00      BSYN  
ATOM    673   CA ILE    77     -24.159 -96.473 -35.161  1.00  0.00      BSYN  
ATOM    674   CB ILE    77     -23.268 -96.147 -33.936  1.00  0.00      BSYN  
ATOM    675  CG2 ILE    77     -23.767 -97.248 -32.890  1.00  0.00      BSYN  
ATOM    676  CG1 ILE    77     -21.824 -95.823 -33.867  1.00  0.00      BSYN  
ATOM    677   CD ILE    77     -20.982 -95.249 -35.065  1.00  0.00      BSYN  
ATOM    678    C ILE    77     -25.010 -95.252 -35.420  1.00  0.00      BSYN  
ATOM    679    O ILE    77     -24.753 -94.649 -36.374  1.00  0.00      BSYN  
ATOM    680    N ALA    78     -26.000 -94.820 -34.613  1.00  0.00      BSYN  
ATOM    681    H ALA    78     -26.067 -95.145 -33.690  1.00  0.00      BSYN  
ATOM    682   CA ALA    78     -26.802 -93.725 -35.108  1.00  0.00      BSYN  
ATOM    683   CB ALA    78     -28.343 -93.954 -35.279  1.00  0.00      BSYN  
ATOM    684    C ALA    78     -26.602 -92.417 -34.296  1.00  0.00      BSYN  
ATOM    685    O ALA    78     -26.165 -92.622 -33.274  1.00  0.00      BSYN  
ATOM    686    N ALA    79     -26.759 -91.177 -34.800  1.00  0.00      BSYN  
ATOM    687    H ALA    79     -27.205 -91.121 -35.671  1.00  0.00      BSYN  
ATOM    688   CA ALA    79     -26.639 -89.862 -34.154  1.00  0.00      BSYN  
ATOM    689   CB ALA    79     -25.659 -89.026 -34.920  1.00  0.00      BSYN  
ATOM    690    C ALA    79     -27.987 -89.189 -34.011  1.00  0.00      BSYN  
ATOM    691    O ALA    79     -28.976 -89.652 -34.500  1.00  0.00      BSYN  
ATOM    692    N ALA    80     -27.903 -87.991 -33.485  1.00  0.00      BSYN  
ATOM    693    H ALA    80     -27.080 -87.624 -33.098  1.00  0.00      BSYN  
ATOM    694   CA ALA    80     -29.103 -87.163 -33.373  1.00  0.00      BSYN  
ATOM    695   CB ALA    80     -29.277 -86.943 -31.755  1.00  0.00      BSYN  
ATOM    696    C ALA    80     -28.952 -85.814 -33.982  1.00  0.00      BSYN  
ATOM    697    O ALA    80     -28.439 -84.852 -33.415  1.00  0.00      BSYN  
ATOM    698    N THR    81     -29.719 -85.808 -35.095  1.00  0.00      BSYN  
ATOM    699    H THR    81     -30.329 -86.568 -35.200  1.00  0.00      BSYN  
ATOM    700   CA THR    81     -29.854 -84.557 -35.880  1.00  0.00      BSYN  
ATOM    701   CB THR    81     -30.535 -83.272 -35.156  1.00  0.00      BSYN  
ATOM    702  OG1 THR    81     -31.636 -83.744 -34.344  1.00  0.00      BSYN  
ATOM    703  HG1 THR    81     -31.375 -84.407 -33.701  1.00  0.00      BSYN  
ATOM    704  CG2 THR    81     -31.063 -82.320 -36.170  1.00  0.00      BSYN  
ATOM    705    C THR    81     -28.620 -84.201 -36.748  1.00  0.00      BSYN  
ATOM    706    O THR    81     -28.782 -84.076 -37.965  1.00  0.00      BSYN  
ATOM    707    N GLY    82     -27.399 -84.215 -36.212  1.00  0.00      BSYN  
ATOM    708    H GLY    82     -27.364 -84.401 -35.250  1.00  0.00      BSYN  
ATOM    709   CA GLY    82     -26.233 -83.912 -37.011  1.00  0.00      BSYN  
ATOM    710    C GLY    82     -25.031 -84.703 -36.675  1.00  0.00      BSYN  
ATOM    711    O GLY    82     -24.927 -85.991 -36.607  1.00  0.00      BSYN  
ATOM    712    N LEU    83     -23.866 -84.093 -36.353  1.00  0.00      BSYN  
ATOM    713    H LEU    83     -23.086 -84.686 -36.310  1.00  0.00      BSYN  
ATOM    714   CA LEU    83     -23.809 -82.624 -35.950  1.00  0.00      BSYN  
ATOM    715   CB LEU    83     -23.029 -82.743 -34.570  1.00  0.00      BSYN  
ATOM    716   CG LEU    83     -23.564 -81.953 -33.401  1.00  0.00      BSYN  
ATOM    717  CD1 LEU    83     -23.167 -82.617 -32.158  1.00  0.00      BSYN  
ATOM    718  CD2 LEU    83     -23.055 -80.605 -33.268  1.00  0.00      BSYN  
ATOM    719    C LEU    83     -23.285 -81.599 -36.937  1.00  0.00      BSYN  
ATOM    720    O LEU    83     -22.275 -81.580 -37.638  1.00  0.00      BSYN  
ATOM    721    N VAL    84     -24.108 -80.557 -36.817  1.00  0.00      BSYN  
ATOM    722    H VAL    84     -24.810 -80.562 -36.132  1.00  0.00      BSYN  
ATOM    723   CA VAL    84     -23.929 -79.414 -37.694  1.00  0.00      BSYN  
ATOM    724   CB VAL    84     -25.281 -78.944 -38.287  1.00  0.00      BSYN  
ATOM    725  CG1 VAL    84     -25.931 -79.941 -39.157  1.00  0.00      BSYN  
ATOM    726  CG2 VAL    84     -26.342 -78.604 -37.174  1.00  0.00      BSYN  
ATOM    727    C VAL    84     -23.052 -78.310 -37.181  1.00  0.00      BSYN  
ATOM    728    O VAL    84     -23.401 -77.674 -36.230  1.00  0.00      BSYN  
ATOM    729    N LYS    85     -21.770 -78.190 -37.534  1.00  0.00      BSYN  
ATOM    730    H LYS    85     -21.253 -78.940 -37.896  1.00  0.00      BSYN  
ATOM    731   CA LYS    85     -20.931 -77.075 -37.127  1.00  0.00      BSYN  
ATOM    732   CB LYS    85     -19.452 -77.500 -36.884  1.00  0.00      BSYN  
ATOM    733   CG LYS    85     -19.205 -78.800 -35.977  1.00  0.00      BSYN  
ATOM    734   CD LYS    85     -19.049 -78.551 -34.443  1.00  0.00      BSYN  
ATOM    735   CE LYS    85     -18.583 -79.708 -33.540  1.00  0.00      BSYN  
ATOM    736   NZ LYS    85     -19.782 -80.321 -33.045  1.00  0.00      BSYN  
ATOM    737  HZ1 LYS    85     -20.579 -79.658 -32.964  1.00  0.00      BSYN  
ATOM    738  HZ2 LYS    85     -19.946 -81.006 -33.811  1.00  0.00      BSYN  
ATOM    739  HZ3 LYS    85     -19.598 -80.737 -32.110  1.00  0.00      BSYN  
ATOM    740    C LYS    85     -20.964 -76.033 -38.221  1.00  0.00      BSYN  
ATOM    741    O LYS    85     -20.711 -76.312 -39.378  1.00  0.00      BSYN  
ATOM    742    N ARG    86     -21.013 -74.781 -37.675  1.00  0.00      BSYN  
ATOM    743    H ARG    86     -21.285 -74.796 -36.733  1.00  0.00      BSYN  
ATOM    744   CA ARG    86     -20.924 -73.559 -38.473  1.00  0.00      BSYN  
ATOM    745   CB ARG    86     -22.118 -73.090 -39.282  1.00  0.00      BSYN  
ATOM    746   CG ARG    86     -23.463 -73.135 -38.423  1.00  0.00      BSYN  
ATOM    747   CD ARG    86     -24.515 -72.836 -39.474  1.00  0.00      BSYN  
ATOM    748   NE ARG    86     -25.944 -72.713 -39.064  1.00  0.00      BSYN  
ATOM    749   HE ARG    86     -26.168 -72.340 -38.186  1.00  0.00      BSYN  
ATOM    750   CZ ARG    86     -26.872 -73.408 -39.735  1.00  0.00      BSYN  
ATOM    751  NH1 ARG    86     -26.561 -74.278 -40.721  1.00  0.00      BSYN  
ATOM    752 HH11 ARG    86     -27.332 -74.751 -41.148  1.00  0.00      BSYN  
ATOM    753 HH12 ARG    86     -25.632 -74.245 -41.089  1.00  0.00      BSYN  
ATOM    754  NH2 ARG    86     -28.098 -73.386 -39.277  1.00  0.00      BSYN  
ATOM    755 HH21 ARG    86     -28.887 -73.943 -39.536  1.00  0.00      BSYN  
ATOM    756 HH22 ARG    86     -28.282 -72.884 -38.432  1.00  0.00      BSYN  
ATOM    757    C ARG    86     -20.421 -72.287 -37.719  1.00  0.00      BSYN  
ATOM    758    O ARG    86     -19.864 -71.353 -38.289  1.00  0.00      BSYN  
ATOM    759    N GLU    87     -20.780 -72.142 -36.422  1.00  0.00      BSYN  
ATOM    760    H GLU    87     -21.119 -72.916 -35.926  1.00  0.00      BSYN  
ATOM    761   CA GLU    87     -20.570 -70.922 -35.635  1.00  0.00      BSYN  
ATOM    762   CB GLU    87     -21.956 -70.426 -35.109  1.00  0.00      BSYN  
ATOM    763   CG GLU    87     -23.191 -70.352 -36.000  1.00  0.00      BSYN  
ATOM    764   CD GLU    87     -24.443 -69.836 -35.210  1.00  0.00      BSYN  
ATOM    765  OE1 GLU    87     -25.000 -70.581 -34.477  1.00  0.00      BSYN  
ATOM    766  OE2 GLU    87     -24.885 -68.703 -35.499  1.00  0.00      BSYN  
ATOM    767    C GLU    87     -19.485 -70.931 -34.510  1.00  0.00      BSYN  
ATOM    768    O GLU    87     -19.603 -71.871 -33.708  1.00  0.00      BSYN  
ATOM    769    N GLU    88     -18.445 -70.121 -34.275  1.00  0.00      BSYN  
ATOM    770    H GLU    88     -17.977 -70.500 -33.502  1.00  0.00      BSYN  
ATOM    771   CA GLU    88     -17.914 -69.009 -35.113  1.00  0.00      BSYN  
ATOM    772   CB GLU    88     -18.127 -67.753 -34.362  1.00  0.00      BSYN  
ATOM    773   CG GLU    88     -17.370 -67.552 -32.932  1.00  0.00      BSYN  
ATOM    774   CD GLU    88     -17.527 -66.153 -32.455  1.00  0.00      BSYN  
ATOM    775  OE1 GLU    88     -16.603 -65.296 -32.590  1.00  0.00      BSYN  
ATOM    776  OE2 GLU    88     -18.516 -65.770 -31.845  1.00  0.00      BSYN  
ATOM    777    C GLU    88     -16.489 -69.238 -35.457  1.00  0.00      BSYN  
ATOM    778    O GLU    88     -16.010 -70.410 -35.491  1.00  0.00      BSYN  
ATOM    779    N PHE    89     -15.722 -68.278 -36.167  1.00  0.00      BSYN  
ATOM    780    H PHE    89     -16.051 -67.405 -36.469  1.00  0.00      BSYN  
ATOM    781   CA PHE    89     -14.365 -68.504 -36.166  1.00  0.00      BSYN  
ATOM    782   CB PHE    89     -13.727 -68.022 -37.488  1.00  0.00      BSYN  
ATOM    783   CG PHE    89     -14.028 -68.977 -38.698  1.00  0.00      BSYN  
ATOM    784  CD1 PHE    89     -15.060 -68.762 -39.593  1.00  0.00      BSYN  
ATOM    785  CD2 PHE    89     -13.243 -70.125 -38.939  1.00  0.00      BSYN  
ATOM    786  CE1 PHE    89     -15.433 -69.593 -40.582  1.00  0.00      BSYN  
ATOM    787  CE2 PHE    89     -13.555 -71.014 -40.008  1.00  0.00      BSYN  
ATOM    788   CZ PHE    89     -14.644 -70.728 -40.772  1.00  0.00      BSYN  
ATOM    789    C PHE    89     -13.571 -67.895 -34.984  1.00  0.00      BSYN  
ATOM    790    O PHE    89     -13.975 -66.910 -34.488  1.00  0.00      BSYN  
ATOM    791    N PRO    90     -12.410 -68.496 -34.572  1.00  0.00      BSYN  
ATOM    792   CD PRO    90     -11.932 -69.746 -35.081  1.00  0.00      BSYN  
ATOM    793   CA PRO    90     -11.735 -68.100 -33.395  1.00  0.00      BSYN  
ATOM    794   CB PRO    90     -11.269 -69.425 -32.800  1.00  0.00      BSYN  
ATOM    795   CG PRO    90     -10.976 -70.180 -34.038  1.00  0.00      BSYN  
ATOM    796    C PRO    90     -10.658 -66.949 -33.336  1.00  0.00      BSYN  
ATOM    797    O PRO    90      -9.474 -67.053 -33.394  1.00  0.00      BSYN  
ATOM    798    N THR    91     -11.193 -65.805 -33.464  1.00  0.00      BSYN  
ATOM    799    H THR    91     -11.881 -65.711 -34.156  1.00  0.00      BSYN  
ATOM    800   CA THR    91     -10.602 -64.591 -32.918  1.00  0.00      BSYN  
ATOM    801   CB THR    91     -10.920 -63.283 -33.647  1.00  0.00      BSYN  
ATOM    802  OG1 THR    91     -12.340 -63.333 -33.755  1.00  0.00      BSYN  
ATOM    803  HG1 THR    91     -12.646 -63.923 -33.062  1.00  0.00      BSYN  
ATOM    804  CG2 THR    91     -10.333 -63.162 -35.082  1.00  0.00      BSYN  
ATOM    805    C THR    91     -10.905 -64.411 -31.423  1.00  0.00      BSYN  
ATOM    806    O THR    91     -12.047 -64.272 -31.177  1.00  0.00      BSYN  
ATOM    807    N ASP    92      -9.926 -64.318 -30.530  1.00  0.00      BSYN  
ATOM    808    H ASP    92      -9.140 -64.814 -30.840  1.00  0.00      BSYN  
ATOM    809   CA ASP    92     -10.089 -63.527 -29.301  1.00  0.00      BSYN  
ATOM    810   CB ASP    92      -8.751 -63.513 -28.444  1.00  0.00      BSYN  
ATOM    811   CG ASP    92      -7.482 -63.065 -29.291  1.00  0.00      BSYN  
ATOM    812  OD1 ASP    92      -6.765 -62.220 -28.843  1.00  0.00      BSYN  
ATOM    813  OD2 ASP    92      -7.147 -63.565 -30.366  1.00  0.00      BSYN  
ATOM    814    C ASP    92     -10.630 -62.127 -29.431  1.00  0.00      BSYN  
ATOM    815    O ASP    92      -9.952 -61.246 -29.863  1.00  0.00      BSYN  
ATOM    816    N LEU    93     -11.976 -61.946 -29.218  1.00  0.00      BSYN  
ATOM    817    H LEU    93     -12.517 -62.715 -28.940  1.00  0.00      BSYN  
ATOM    818   CA LEU    93     -12.631 -60.609 -29.221  1.00  0.00      BSYN  
ATOM    819   CB LEU    93     -14.118 -60.801 -29.290  1.00  0.00      BSYN  
ATOM    820   CG LEU    93     -14.846 -61.141 -30.624  1.00  0.00      BSYN  
ATOM    821  CD1 LEU    93     -15.498 -62.502 -30.580  1.00  0.00      BSYN  
ATOM    822  CD2 LEU    93     -15.805 -59.980 -30.879  1.00  0.00      BSYN  
ATOM    823    C LEU    93     -12.248 -59.624 -28.104  1.00  0.00      BSYN  
ATOM    824    O LEU    93     -12.765 -59.875 -27.020  1.00  0.00      BSYN  
ATOM    825    N LYS    94     -11.323 -58.657 -28.309  1.00  0.00      BSYN  
ATOM    826    H LYS    94     -10.889 -58.537 -29.180  1.00  0.00      BSYN  
ATOM    827   CA LYS    94     -11.196 -57.632 -27.287  1.00  0.00      BSYN  
ATOM    828   CB LYS    94      -9.806 -57.586 -26.713  1.00  0.00      BSYN  
ATOM    829   CG LYS    94      -9.399 -56.320 -25.862  1.00  0.00      BSYN  
ATOM    830   CD LYS    94      -8.553 -56.753 -24.709  1.00  0.00      BSYN  
ATOM    831   CE LYS    94      -7.915 -55.548 -23.983  1.00  0.00      BSYN  
ATOM    832   NZ LYS    94      -7.371 -55.728 -22.586  1.00  0.00      BSYN  
ATOM    833  HZ1 LYS    94      -6.581 -56.399 -22.671  1.00  0.00      BSYN  
ATOM    834  HZ2 LYS    94      -7.110 -54.736 -22.411  1.00  0.00      BSYN  
ATOM    835  HZ3 LYS    94      -8.050 -56.138 -21.913  1.00  0.00      BSYN  
ATOM    836    C LYS    94     -11.652 -56.311 -27.954  1.00  0.00      BSYN  
ATOM    837    O LYS    94     -10.897 -55.787 -28.832  1.00  0.00      BSYN  
ATOM    838    N PRO    95     -12.826 -55.639 -27.774  1.00  0.00      BSYN  
ATOM    839   CD PRO    95     -14.064 -56.304 -27.409  1.00  0.00      BSYN  
ATOM    840   CA PRO    95     -13.046 -54.291 -28.243  1.00  0.00      BSYN  
ATOM    841   CB PRO    95     -14.570 -54.271 -28.279  1.00  0.00      BSYN  
ATOM    842   CG PRO    95     -15.077 -55.151 -27.210  1.00  0.00      BSYN  
ATOM    843    C PRO    95     -12.570 -53.201 -27.170  1.00  0.00      BSYN  
ATOM    844    O PRO    95     -12.096 -52.126 -27.511  1.00  0.00      BSYN  
ATOM    845    N GLU    96     -12.849 -53.494 -25.886  1.00  0.00      BSYN  
ATOM    846    H GLU    96     -13.142 -54.363 -25.538  1.00  0.00      BSYN  
ATOM    847   CA GLU    96     -12.621 -52.519 -24.793  1.00  0.00      BSYN  
ATOM    848   CB GLU    96     -13.899 -51.742 -24.668  1.00  0.00      BSYN  
ATOM    849   CG GLU    96     -15.305 -52.396 -24.593  1.00  0.00      BSYN  
ATOM    850   CD GLU    96     -16.474 -51.516 -24.549  1.00  0.00      BSYN  
ATOM    851  OE1 GLU    96     -16.972 -51.070 -25.580  1.00  0.00      BSYN  
ATOM    852  OE2 GLU    96     -16.960 -51.209 -23.491  1.00  0.00      BSYN  
ATOM    853    C GLU    96     -12.148 -53.145 -23.487  1.00  0.00      BSYN  
ATOM    854    O GLU    96     -12.704 -54.156 -23.077  1.00  0.00      BSYN  
ATOM    855    N GLU    97     -10.903 -52.655 -23.244  1.00  0.00      BSYN  
ATOM    856    H GLU    97     -10.520 -52.055 -23.918  1.00  0.00      BSYN  
ATOM    857   CA GLU    97     -10.337 -52.786 -21.951  1.00  0.00      BSYN  
ATOM    858   CB GLU    97      -8.841 -52.816 -21.865  1.00  0.00      BSYN  
ATOM    859   CG GLU    97      -8.019 -51.997 -22.806  1.00  0.00      BSYN  
ATOM    860   CD GLU    97      -6.565 -52.084 -22.402  1.00  0.00      BSYN  
ATOM    861  OE1 GLU    97      -6.114 -51.815 -21.249  1.00  0.00      BSYN  
ATOM    862  OE2 GLU    97      -5.746 -52.379 -23.251  1.00  0.00      BSYN  
ATOM    863    C GLU    97     -10.750 -51.548 -21.015  1.00  0.00      BSYN  
ATOM    864    O GLU    97     -10.578 -51.575 -19.837  1.00  0.00      BSYN  
ATOM    865    N VAL    98     -11.102 -50.396 -21.699  1.00  0.00      BSYN  
ATOM    866    H VAL    98     -11.383 -50.623 -22.610  1.00  0.00      BSYN  
ATOM    867   CA VAL    98     -11.080 -49.125 -21.262  1.00  0.00      BSYN  
ATOM    868   CB VAL    98     -10.855 -48.121 -22.438  1.00  0.00      BSYN  
ATOM    869  CG1 VAL    98      -9.480 -48.151 -22.940  1.00  0.00      BSYN  
ATOM    870  CG2 VAL    98     -11.697 -48.244 -23.695  1.00  0.00      BSYN  
ATOM    871    C VAL    98     -12.297 -48.798 -20.450  1.00  0.00      BSYN  
ATOM    872    O VAL    98     -13.116 -47.985 -20.743  1.00  0.00      BSYN  
ATOM    873    N ALA    99     -12.426 -49.498 -19.251  1.00  0.00      BSYN  
ATOM    874    H ALA    99     -11.670 -50.070 -19.002  1.00  0.00      BSYN  
ATOM    875   CA ALA    99     -13.451 -49.085 -18.259  1.00  0.00      BSYN  
ATOM    876   CB ALA    99     -13.828 -50.208 -17.432  1.00  0.00      BSYN  
ATOM    877    C ALA    99     -13.109 -47.875 -17.492  1.00  0.00      BSYN  
ATOM    878    O ALA    99     -12.139 -47.896 -16.736  1.00  0.00      BSYN  
ATOM    879    N GLN   100     -13.797 -46.778 -17.765  1.00  0.00      BSYN  
ATOM    880    H GLN   100     -14.542 -46.760 -18.402  1.00  0.00      BSYN  
ATOM    881   CA GLN   100     -13.706 -45.511 -17.012  1.00  0.00      BSYN  
ATOM    882   CB GLN   100     -13.386 -44.279 -17.784  1.00  0.00      BSYN  
ATOM    883   CG GLN   100     -12.043 -44.549 -18.576  1.00  0.00      BSYN  
ATOM    884   CD GLN   100     -11.783 -43.281 -19.405  1.00  0.00      BSYN  
ATOM    885  OE1 GLN   100     -10.797 -42.679 -19.171  1.00  0.00      BSYN  
ATOM    886  NE2 GLN   100     -12.512 -42.802 -20.368  1.00  0.00      BSYN  
ATOM    887 HE21 GLN   100     -11.993 -42.225 -20.967  1.00  0.00      BSYN  
ATOM    888 HE22 GLN   100     -13.477 -42.956 -20.435  1.00  0.00      BSYN  
ATOM    889    C GLN   100     -14.800 -45.174 -16.081  1.00  0.00      BSYN  
ATOM    890    O GLN   100     -15.859 -44.778 -16.461  1.00  0.00      BSYN  
ATOM    891    N GLU   101     -14.420 -45.541 -14.839  1.00  0.00      BSYN  
ATOM    892    H GLU   101     -13.640 -46.113 -14.685  1.00  0.00      BSYN  
ATOM    893   CA GLU   101     -15.193 -45.177 -13.736  1.00  0.00      BSYN  
ATOM    894   CB GLU   101     -14.794 -46.105 -12.563  1.00  0.00      BSYN  
ATOM    895   CG GLU   101     -15.898 -46.028 -11.537  1.00  0.00      BSYN  
ATOM    896   CD GLU   101     -16.324 -47.442 -11.123  1.00  0.00      BSYN  
ATOM    897  OE1 GLU   101     -16.457 -48.266 -12.040  1.00  0.00      BSYN  
ATOM    898  OE2 GLU   101     -16.657 -47.600  -9.909  1.00  0.00      BSYN  
ATOM    899    C GLU   101     -14.781 -43.829 -13.140  1.00  0.00      BSYN  
ATOM    900    O GLU   101     -13.663 -43.601 -12.650  1.00  0.00      BSYN  
ATOM    901    N ALA   102     -15.813 -43.032 -13.048  1.00  0.00      BSYN  
ATOM    902    H ALA   102     -16.621 -43.069 -13.601  1.00  0.00      BSYN  
ATOM    903   CA ALA   102     -15.742 -41.864 -12.322  1.00  0.00      BSYN  
ATOM    904   CB ALA   102     -17.091 -41.202 -12.475  1.00  0.00      BSYN  
ATOM    905    C ALA   102     -15.503 -41.928 -10.801  1.00  0.00      BSYN  
ATOM    906    O ALA   102     -15.309 -40.803 -10.308  1.00  0.00      BSYN  
ATOM    907    N ALA   103     -15.239 -43.046 -10.123  1.00  0.00      BSYN  
ATOM    908    H ALA   103     -14.868 -43.814 -10.605  1.00  0.00      BSYN  
ATOM    909   CA ALA   103     -15.319 -42.979  -8.630  1.00  0.00      BSYN  
ATOM    910   CB ALA   103     -15.281 -44.365  -8.107  1.00  0.00      BSYN  
ATOM    911    C ALA   103     -14.199 -42.329  -7.828  1.00  0.00      BSYN  
ATOM    912    O ALA   103     -12.995 -42.391  -8.152  1.00  0.00      BSYN  
ATOM    913    N GLU   104     -14.744 -41.513  -6.872  1.00  0.00      BSYN  
ATOM    914    H GLU   104     -15.712 -41.382  -6.787  1.00  0.00      BSYN  
ATOM    915   CA GLU   104     -13.873 -40.664  -6.030  1.00  0.00      BSYN  
ATOM    916   CB GLU   104     -14.516 -39.290  -5.703  1.00  0.00      BSYN  
ATOM    917   CG GLU   104     -14.783 -38.425  -7.032  1.00  0.00      BSYN  
ATOM    918   CD GLU   104     -15.585 -37.220  -6.794  1.00  0.00      BSYN  
ATOM    919  OE1 GLU   104     -15.075 -36.164  -6.341  1.00  0.00      BSYN  
ATOM    920  OE2 GLU   104     -16.827 -37.151  -7.019  1.00  0.00      BSYN  
ATOM    921    C GLU   104     -13.694 -41.328  -4.698  1.00  0.00      BSYN  
ATOM    922    O GLU   104     -14.702 -41.673  -4.038  1.00  0.00      BSYN  
ATOM    923    N GLU   105     -12.451 -41.228  -4.114  1.00  0.00      BSYN  
ATOM    924    H GLU   105     -12.163 -40.299  -4.236  1.00  0.00      BSYN  
ATOM    925   CA GLU   105     -11.813 -42.263  -3.352  1.00  0.00      BSYN  
ATOM    926   CB GLU   105     -10.304 -42.427  -3.889  1.00  0.00      BSYN  
ATOM    927   CG GLU   105     -10.070 -43.177  -5.344  1.00  0.00      BSYN  
ATOM    928   CD GLU   105      -8.706 -43.645  -5.774  1.00  0.00      BSYN  
ATOM    929  OE1 GLU   105      -7.807 -42.889  -6.065  1.00  0.00      BSYN  
ATOM    930  OE2 GLU   105      -8.541 -44.848  -5.817  1.00  0.00      BSYN  
ATOM    931    C GLU   105     -12.070 -42.242  -1.866  1.00  0.00      BSYN  
ATOM    932    O GLU   105     -11.959 -41.180  -1.294  1.00  0.00      BSYN  
ATOM    933    N PRO   106     -12.452 -43.372  -1.275  1.00  0.00      BSYN  
ATOM    934   CD PRO   106     -13.033 -44.510  -1.916  1.00  0.00      BSYN  
ATOM    935   CA PRO   106     -12.555 -43.503   0.195  1.00  0.00      BSYN  
ATOM    936   CB PRO   106     -13.211 -44.839   0.381  1.00  0.00      BSYN  
ATOM    937   CG PRO   106     -12.881 -45.622  -0.904  1.00  0.00      BSYN  
ATOM    938    C PRO   106     -11.415 -43.065   1.126  1.00  0.00      BSYN  
ATOM    939    O PRO   106     -10.178 -43.384   0.900  1.00  0.00      BSYN  
ATOM    940    N LEU   107     -11.761 -42.238   2.066  1.00  0.00      BSYN  
ATOM    941    H LEU   107     -12.726 -42.079   2.005  1.00  0.00      BSYN  
ATOM    942   CA LEU   107     -10.806 -41.556   2.966  1.00  0.00      BSYN  
ATOM    943   CB LEU   107     -10.413 -40.140   2.618  1.00  0.00      BSYN  
ATOM    944   CG LEU   107      -9.662 -39.760   1.416  1.00  0.00      BSYN  
ATOM    945  CD1 LEU   107      -9.502 -38.258   1.713  1.00  0.00      BSYN  
ATOM    946  CD2 LEU   107      -8.352 -40.494   1.024  1.00  0.00      BSYN  
ATOM    947    C LEU   107     -11.060 -41.671   4.416  1.00  0.00      BSYN  
ATOM    948    O LEU   107     -12.223 -41.658   4.758  1.00  0.00      BSYN  
ATOM    949    N ILE   108      -9.970 -41.740   5.228  1.00  0.00      BSYN  
ATOM    950    H ILE   108      -9.093 -41.524   4.848  1.00  0.00      BSYN  
ATOM    951   CA ILE   108     -10.084 -41.967   6.604  1.00  0.00      BSYN  
ATOM    952   CB ILE   108      -9.970 -43.442   6.907  1.00  0.00      BSYN  
ATOM    953  CG2 ILE   108     -11.318 -44.091   6.990  1.00  0.00      BSYN  
ATOM    954  CG1 ILE   108      -8.846 -44.198   6.230  1.00  0.00      BSYN  
ATOM    955   CD ILE   108      -9.304 -45.628   5.582  1.00  0.00      BSYN  
ATOM    956    C ILE   108      -9.043 -41.083   7.456  1.00  0.00      BSYN  
ATOM    957    O ILE   108      -8.353 -40.309   6.817  1.00  0.00      BSYN  
ATOM    958    N GLU   109      -8.945 -41.014   8.800  1.00  0.00      BSYN  
ATOM    959    H GLU   109      -8.422 -40.248   9.114  1.00  0.00      BSYN  
ATOM    960   CA GLU   109      -9.881 -41.459   9.777  1.00  0.00      BSYN  
ATOM    961   CB GLU   109      -9.543 -42.821  10.335  1.00  0.00      BSYN  
ATOM    962   CG GLU   109     -10.601 -43.451  11.296  1.00  0.00      BSYN  
ATOM    963   CD GLU   109     -10.124 -44.694  11.932  1.00  0.00      BSYN  
ATOM    964  OE1 GLU   109      -9.595 -44.769  13.035  1.00  0.00      BSYN  
ATOM    965  OE2 GLU   109     -10.094 -45.615  11.137  1.00  0.00      BSYN  
ATOM    966    C GLU   109      -9.928 -40.462  10.947  1.00  0.00      BSYN  
ATOM    967    O GLU   109      -9.111 -40.636  11.768  1.00  0.00      BSYN  
ATOM    968    N PRO   110     -10.794 -39.458  10.864  1.00  0.00      BSYN  
ATOM    969   CD PRO   110     -11.524 -39.090   9.623  1.00  0.00      BSYN  
ATOM    970   CA PRO   110     -11.122 -38.467  11.884  1.00  0.00      BSYN  
ATOM    971   CB PRO   110     -11.641 -37.286  10.969  1.00  0.00      BSYN  
ATOM    972   CG PRO   110     -12.454 -38.038  10.002  1.00  0.00      BSYN  
ATOM    973    C PRO   110     -12.162 -38.919  13.032  1.00  0.00      BSYN  
ATOM    974    O PRO   110     -11.903 -38.716  14.231  1.00  0.00      BSYN  
ATOM    975    N LEU   111     -13.109 -39.727  12.573  1.00  0.00      BSYN  
ATOM    976    H LEU   111     -13.104 -39.925  11.613  1.00  0.00      BSYN  
ATOM    977   CA LEU   111     -14.092 -40.284  13.439  1.00  0.00      BSYN  
ATOM    978   CB LEU   111     -15.488 -40.341  12.749  1.00  0.00      BSYN  
ATOM    979   CG LEU   111     -16.063 -39.023  12.218  1.00  0.00      BSYN  
ATOM    980  CD1 LEU   111     -17.620 -39.276  11.898  1.00  0.00      BSYN  
ATOM    981  CD2 LEU   111     -15.862 -37.827  13.077  1.00  0.00      BSYN  
ATOM    982    C LEU   111     -13.566 -41.662  13.778  1.00  0.00      BSYN  
ATOM    983    O LEU   111     -13.129 -42.316  12.856  1.00  0.00      BSYN  
ATOM    984    N MET   112     -13.634 -42.208  14.997  1.00  0.00      BSYN  
ATOM    985    H MET   112     -14.138 -41.759  15.708  1.00  0.00      BSYN  
ATOM    986   CA MET   112     -13.031 -43.513  15.221  1.00  0.00      BSYN  
ATOM    987   CB MET   112     -12.664 -43.822  16.585  1.00  0.00      BSYN  
ATOM    988   CG MET   112     -11.399 -43.137  17.000  1.00  0.00      BSYN  
ATOM    989   SD MET   112     -11.044 -43.400  18.771  1.00  0.00      BSYN  
ATOM    990   CE MET   112     -11.577 -41.880  19.529  1.00  0.00      BSYN  
ATOM    991    C MET   112     -14.012 -44.540  14.657  1.00  0.00      BSYN  
ATOM    992    O MET   112     -13.631 -45.431  13.915  1.00  0.00      BSYN  
ATOM    993    N GLU   113     -15.301 -44.313  14.957  1.00  0.00      BSYN  
ATOM    994    H GLU   113     -15.529 -43.727  15.709  1.00  0.00      BSYN  
ATOM    995   CA GLU   113     -16.375 -45.080  14.325  1.00  0.00      BSYN  
ATOM    996   CB GLU   113     -17.149 -46.161  14.967  1.00  0.00      BSYN  
ATOM    997   CG GLU   113     -18.200 -47.064  14.273  1.00  0.00      BSYN  
ATOM    998   CD GLU   113     -18.804 -48.016  15.295  1.00  0.00      BSYN  
ATOM    999  OE1 GLU   113     -18.758 -49.211  15.062  1.00  0.00      BSYN  
ATOM   1000  OE2 GLU   113     -19.400 -47.712  16.348  1.00  0.00      BSYN  
ATOM   1001    C GLU   113     -17.393 -44.066  13.714  1.00  0.00      BSYN  
ATOM   1002    O GLU   113     -17.965 -43.293  14.502  1.00  0.00      BSYN  
ATOM   1003    N PRO   114     -17.418 -43.782  12.364  1.00  0.00      BSYN  
ATOM   1004   CD PRO   114     -16.820 -44.656  11.403  1.00  0.00      BSYN  
ATOM   1005   CA PRO   114     -18.401 -42.934  11.685  1.00  0.00      BSYN  
ATOM   1006   CB PRO   114     -17.975 -42.874  10.173  1.00  0.00      BSYN  
ATOM   1007   CG PRO   114     -17.047 -43.931  10.028  1.00  0.00      BSYN  
ATOM   1008    C PRO   114     -19.862 -43.442  11.905  1.00  0.00      BSYN  
ATOM   1009    O PRO   114     -20.436 -44.384  11.404  1.00  0.00      BSYN  
ATOM   1010    N GLU   115     -20.340 -42.619  12.823  1.00  0.00      BSYN  
ATOM   1011    H GLU   115     -19.831 -42.050  13.437  1.00  0.00      BSYN  
ATOM   1012   CA GLU   115     -21.758 -42.485  13.093  1.00  0.00      BSYN  
ATOM   1013   CB GLU   115     -22.028 -41.831  14.453  1.00  0.00      BSYN  
ATOM   1014   CG GLU   115     -22.063 -42.851  15.616  1.00  0.00      BSYN  
ATOM   1015   CD GLU   115     -22.377 -42.001  16.865  1.00  0.00      BSYN  
ATOM   1016  OE1 GLU   115     -21.387 -41.466  17.420  1.00  0.00      BSYN  
ATOM   1017  OE2 GLU   115     -23.480 -41.920  17.315  1.00  0.00      BSYN  
ATOM   1018    C GLU   115     -22.450 -41.645  12.024  1.00  0.00      BSYN  
ATOM   1019    O GLU   115     -22.112 -40.462  11.828  1.00  0.00      BSYN  
ATOM   1020    N GLY   116     -23.237 -42.348  11.261  1.00  0.00      BSYN  
ATOM   1021    H GLY   116     -23.003 -43.290  11.127  1.00  0.00      BSYN  
ATOM   1022   CA GLY   116     -24.163 -41.686  10.346  1.00  0.00      BSYN  
ATOM   1023    C GLY   116     -25.124 -40.585  10.927  1.00  0.00      BSYN  
ATOM   1024    O GLY   116     -26.326 -40.854  11.249  1.00  0.00      BSYN  
ATOM   1025    N GLU   117     -24.615 -39.411  10.972  1.00  0.00      BSYN  
ATOM   1026    H GLU   117     -23.659 -39.290  11.151  1.00  0.00      BSYN  
ATOM   1027   CA GLU   117     -25.486 -38.243  10.938  1.00  0.00      BSYN  
ATOM   1028   CB GLU   117     -24.800 -37.122  11.780  1.00  0.00      BSYN  
ATOM   1029   CG GLU   117     -24.875 -36.987  13.301  1.00  0.00      BSYN  
ATOM   1030   CD GLU   117     -24.716 -35.476  13.753  1.00  0.00      BSYN  
ATOM   1031  OE1 GLU   117     -25.648 -34.718  13.945  1.00  0.00      BSYN  
ATOM   1032  OE2 GLU   117     -23.539 -35.211  14.190  1.00  0.00      BSYN  
ATOM   1033    C GLU   117     -25.912 -37.813   9.589  1.00  0.00      BSYN  
ATOM   1034    O GLU   117     -26.990 -37.271   9.564  1.00  0.00      BSYN  
ATOM   1035    N SER   118     -25.115 -38.026   8.576  1.00  0.00      BSYN  
ATOM   1036    H SER   118     -24.207 -38.384   8.670  1.00  0.00      BSYN  
ATOM   1037   CA SER   118     -25.321 -37.552   7.259  1.00  0.00      BSYN  
ATOM   1038   CB SER   118     -24.399 -36.432   7.051  1.00  0.00      BSYN  
ATOM   1039   OG SER   118     -22.996 -36.779   7.112  1.00  0.00      BSYN  
ATOM   1040   HG SER   118     -22.784 -36.790   6.176  1.00  0.00      BSYN  
ATOM   1041    C SER   118     -25.284 -38.544   6.086  1.00  0.00      BSYN  
ATOM   1042    O SER   118     -26.288 -38.574   5.367  1.00  0.00      BSYN  
ATOM   1043    N TYR   119     -24.114 -39.111   5.849  1.00  0.00      BSYN  
ATOM   1044    H TYR   119     -23.358 -38.923   6.443  1.00  0.00      BSYN  
ATOM   1045   CA TYR   119     -24.038 -40.138   4.900  1.00  0.00      BSYN  
ATOM   1046   CB TYR   119     -22.737 -39.989   4.193  1.00  0.00      BSYN  
ATOM   1047   CG TYR   119     -22.479 -38.564   3.695  1.00  0.00      BSYN  
ATOM   1048  CD1 TYR   119     -21.387 -37.778   4.153  1.00  0.00      BSYN  
ATOM   1049  CE1 TYR   119     -21.323 -36.469   3.772  1.00  0.00      BSYN  
ATOM   1050  CD2 TYR   119     -23.317 -38.041   2.766  1.00  0.00      BSYN  
ATOM   1051  CE2 TYR   119     -23.089 -36.768   2.300  1.00  0.00      BSYN  
ATOM   1052   CZ TYR   119     -22.153 -35.998   2.839  1.00  0.00      BSYN  
ATOM   1053   OH TYR   119     -22.019 -34.661   2.559  1.00  0.00      BSYN  
ATOM   1054   HH TYR   119     -22.306 -34.493   1.658  1.00  0.00      BSYN  
ATOM   1055    C TYR   119     -24.145 -41.627   5.308  1.00  0.00      BSYN  
ATOM   1056    O TYR   119     -24.227 -41.997   6.472  1.00  0.00      BSYN  
ATOM   1057    N GLU   120     -24.478 -42.306   4.216  1.00  0.00      BSYN  
ATOM   1058    H GLU   120     -24.809 -41.884   3.396  1.00  0.00      BSYN  
ATOM   1059   CA GLU   120     -24.541 -43.774   4.240  1.00  0.00      BSYN  
ATOM   1060   CB GLU   120     -25.880 -44.049   3.507  1.00  0.00      BSYN  
ATOM   1061   CG GLU   120     -26.981 -45.121   3.871  1.00  0.00      BSYN  
ATOM   1062   CD GLU   120     -27.955 -45.451   2.773  1.00  0.00      BSYN  
ATOM   1063  OE1 GLU   120     -28.453 -44.610   2.151  1.00  0.00      BSYN  
ATOM   1064  OE2 GLU   120     -28.122 -46.589   2.488  1.00  0.00      BSYN  
ATOM   1065    C GLU   120     -23.251 -44.465   3.749  1.00  0.00      BSYN  
ATOM   1066    O GLU   120     -22.229 -44.232   4.425  1.00  0.00      BSYN  
ATOM   1067    N ASP   121     -23.251 -45.241   2.609  1.00  0.00      BSYN  
ATOM   1068    H ASP   121     -24.013 -45.293   1.995  1.00  0.00      BSYN  
ATOM   1069   CA ASP   121     -21.992 -45.965   2.259  1.00  0.00      BSYN  
ATOM   1070   CB ASP   121     -21.792 -47.196   3.107  1.00  0.00      BSYN  
ATOM   1071   CG ASP   121     -20.740 -48.178   2.681  1.00  0.00      BSYN  
ATOM   1072  OD1 ASP   121     -19.588 -47.964   2.956  1.00  0.00      BSYN  
ATOM   1073  OD2 ASP   121     -21.164 -49.172   2.176  1.00  0.00      BSYN  
ATOM   1074    C ASP   121     -22.421 -46.492   0.926  1.00  0.00      BSYN  
ATOM   1075    O ASP   121     -23.489 -47.112   0.773  1.00  0.00      BSYN  
ATOM   1076    N PRO   122     -21.658 -46.226  -0.133  1.00  0.00      BSYN  
ATOM   1077   CD PRO   122     -20.484 -45.444  -0.137  1.00  0.00      BSYN  
ATOM   1078   CA PRO   122     -21.828 -46.910  -1.423  1.00  0.00      BSYN  
ATOM   1079   CB PRO   122     -20.880 -46.224  -2.312  1.00  0.00      BSYN  
ATOM   1080   CG PRO   122     -20.454 -44.967  -1.556  1.00  0.00      BSYN  
ATOM   1081    C PRO   122     -21.538 -48.422  -1.554  1.00  0.00      BSYN  
ATOM   1082    O PRO   122     -20.544 -48.983  -1.060  1.00  0.00      BSYN  
ATOM   1083    N PRO   123     -22.419 -49.182  -2.194  1.00  0.00      BSYN  
ATOM   1084   CD PRO   123     -23.691 -48.625  -2.751  1.00  0.00      BSYN  
ATOM   1085   CA PRO   123     -22.326 -50.677  -2.258  1.00  0.00      BSYN  
ATOM   1086   CB PRO   123     -23.788 -50.918  -2.725  1.00  0.00      BSYN  
ATOM   1087   CG PRO   123     -24.104 -49.794  -3.664  1.00  0.00      BSYN  
ATOM   1088    C PRO   123     -21.346 -51.178  -3.264  1.00  0.00      BSYN  
ATOM   1089    O PRO   123     -20.538 -51.925  -2.811  1.00  0.00      BSYN  
ATOM   1090    N GLN   124     -21.231 -50.725  -4.501  1.00  0.00      BSYN  
ATOM   1091    H GLN   124     -22.001 -50.327  -4.958  1.00  0.00      BSYN  
ATOM   1092   CA GLN   124     -20.120 -50.849  -5.347  1.00  0.00      BSYN  
ATOM   1093   CB GLN   124     -20.534 -50.383  -6.747  1.00  0.00      BSYN  
ATOM   1094   CG GLN   124     -21.018 -51.426  -7.697  1.00  0.00      BSYN  
ATOM   1095   CD GLN   124     -22.148 -51.012  -8.626  1.00  0.00      BSYN  
ATOM   1096  OE1 GLN   124     -22.012 -50.545  -9.715  1.00  0.00      BSYN  
ATOM   1097  NE2 GLN   124     -23.385 -51.352  -8.186  1.00  0.00      BSYN  
ATOM   1098 HE21 GLN   124     -23.305 -51.687  -7.269  1.00  0.00      BSYN  
ATOM   1099 HE22 GLN   124     -24.104 -51.188  -8.831  1.00  0.00      BSYN  
ATOM   1100    C GLN   124     -18.818 -50.275  -4.725  1.00  0.00      BSYN  
ATOM   1101    O GLN   124     -18.621 -49.046  -4.578  1.00  0.00      BSYN  
ATOM   1102    N GLU   125     -17.756 -51.152  -4.334  1.00  0.00      BSYN  
ATOM   1103    H GLU   125     -17.896 -52.109  -4.491  1.00  0.00      BSYN  
ATOM   1104   CA GLU   125     -16.504 -50.731  -3.733  1.00  0.00      BSYN  
ATOM   1105   CB GLU   125     -16.784 -49.995  -2.488  1.00  0.00      BSYN  
ATOM   1106   CG GLU   125     -17.085 -50.530  -0.965  1.00  0.00      BSYN  
ATOM   1107   CD GLU   125     -17.645 -49.517   0.039  1.00  0.00      BSYN  
ATOM   1108  OE1 GLU   125     -17.431 -48.321  -0.146  1.00  0.00      BSYN  
ATOM   1109  OE2 GLU   125     -18.429 -49.877   0.957  1.00  0.00      BSYN  
ATOM   1110    C GLU   125     -15.688 -51.975  -3.464  1.00  0.00      BSYN  
ATOM   1111    O GLU   125     -14.548 -51.930  -3.956  1.00  0.00      BSYN  
ATOM   1112    N GLU   126     -16.129 -53.024  -2.875  1.00  0.00      BSYN  
ATOM   1113    H GLU   126     -17.090 -53.196  -2.782  1.00  0.00      BSYN  
ATOM   1114   CA GLU   126     -15.357 -54.116  -2.436  1.00  0.00      BSYN  
ATOM   1115   CB GLU   126     -15.810 -54.488  -1.057  1.00  0.00      BSYN  
ATOM   1116   CG GLU   126     -15.085 -53.717   0.089  1.00  0.00      BSYN  
ATOM   1117   CD GLU   126     -15.646 -53.894   1.431  1.00  0.00      BSYN  
ATOM   1118  OE1 GLU   126     -15.023 -54.622   2.217  1.00  0.00      BSYN  
ATOM   1119  OE2 GLU   126     -16.646 -53.200   1.617  1.00  0.00      BSYN  
ATOM   1120    C GLU   126     -15.640 -55.297  -3.262  1.00  0.00      BSYN  
ATOM   1121    O GLU   126     -16.093 -56.407  -2.857  1.00  0.00      BSYN  
ATOM   1122    N TYR   127     -15.453 -55.088  -4.527  1.00  0.00      BSYN  
ATOM   1123    H TYR   127     -14.870 -54.329  -4.739  1.00  0.00      BSYN  
ATOM   1124   CA TYR   127     -15.823 -56.127  -5.489  1.00  0.00      BSYN  
ATOM   1125   CB TYR   127     -16.456 -55.510  -6.737  1.00  0.00      BSYN  
ATOM   1126   CG TYR   127     -17.670 -56.292  -7.082  1.00  0.00      BSYN  
ATOM   1127  CD1 TYR   127     -17.697 -57.301  -7.987  1.00  0.00      BSYN  
ATOM   1128  CE1 TYR   127     -18.865 -58.125  -7.992  1.00  0.00      BSYN  
ATOM   1129  CD2 TYR   127     -18.801 -55.980  -6.384  1.00  0.00      BSYN  
ATOM   1130  CE2 TYR   127     -19.968 -56.672  -6.489  1.00  0.00      BSYN  
ATOM   1131   CZ TYR   127     -20.026 -57.797  -7.262  1.00  0.00      BSYN  
ATOM   1132   OH TYR   127     -21.197 -58.539  -7.379  1.00  0.00      BSYN  
ATOM   1133   HH TYR   127     -21.892 -58.216  -6.802  1.00  0.00      BSYN  
ATOM   1134    C TYR   127     -14.663 -56.932  -5.894  1.00  0.00      BSYN  
ATOM   1135    O TYR   127     -13.596 -56.422  -6.186  1.00  0.00      BSYN  
ATOM   1136    N GLN   128     -14.881 -58.322  -5.706  1.00  0.00      BSYN  
ATOM   1137    H GLN   128     -15.619 -58.585  -5.117  1.00  0.00      BSYN  
ATOM   1138   CA GLN   128     -14.142 -59.408  -6.254  1.00  0.00      BSYN  
ATOM   1139   CB GLN   128     -14.592 -60.777  -5.876  1.00  0.00      BSYN  
ATOM   1140   CG GLN   128     -14.372 -61.444  -4.533  1.00  0.00      BSYN  
ATOM   1141   CD GLN   128     -12.909 -61.369  -4.052  1.00  0.00      BSYN  
ATOM   1142  OE1 GLN   128     -12.054 -62.134  -4.505  1.00  0.00      BSYN  
ATOM   1143  NE2 GLN   128     -12.357 -60.616  -3.027  1.00  0.00      BSYN  
ATOM   1144 HE21 GLN   128     -11.420 -60.669  -2.746  1.00  0.00      BSYN  
ATOM   1145 HE22 GLN   128     -12.931 -59.975  -2.557  1.00  0.00      BSYN  
ATOM   1146    C GLN   128     -13.863 -59.305  -7.755  1.00  0.00      BSYN  
ATOM   1147    O GLN   128     -14.745 -59.474  -8.589  1.00  0.00      BSYN  
ATOM   1148    N GLU   129     -12.620 -58.910  -8.010  1.00  0.00      BSYN  
ATOM   1149    H GLU   129     -12.095 -58.730  -7.202  1.00  0.00      BSYN  
ATOM   1150   CA GLU   129     -12.068 -58.857  -9.309  1.00  0.00      BSYN  
ATOM   1151   CB GLU   129     -12.129 -57.424  -9.830  1.00  0.00      BSYN  
ATOM   1152   CG GLU   129     -11.921 -56.962 -11.326  1.00  0.00      BSYN  
ATOM   1153   CD GLU   129     -11.992 -55.458 -11.514  1.00  0.00      BSYN  
ATOM   1154  OE1 GLU   129     -11.004 -54.789 -11.131  1.00  0.00      BSYN  
ATOM   1155  OE2 GLU   129     -12.959 -54.881 -12.005  1.00  0.00      BSYN  
ATOM   1156    C GLU   129     -10.590 -59.369  -9.360  1.00  0.00      BSYN  
ATOM   1157    O GLU   129      -9.783 -59.233  -8.411  1.00  0.00      BSYN  
ATOM   1158    N TYR   130     -10.325 -60.050 -10.561  1.00  0.00      BSYN  
ATOM   1159    H TYR   130     -10.946 -60.109 -11.316  1.00  0.00      BSYN  
ATOM   1160   CA TYR   130      -9.022 -60.648 -10.819  1.00  0.00      BSYN  
ATOM   1161   CB TYR   130      -8.995 -62.122 -11.272  1.00  0.00      BSYN  
ATOM   1162   CG TYR   130      -9.299 -63.179 -10.180  1.00  0.00      BSYN  
ATOM   1163  CD1 TYR   130      -8.820 -64.417 -10.258  1.00  0.00      BSYN  
ATOM   1164  CE1 TYR   130      -9.025 -65.328  -9.272  1.00  0.00      BSYN  
ATOM   1165  CD2 TYR   130     -10.081 -62.813  -9.112  1.00  0.00      BSYN  
ATOM   1166  CE2 TYR   130     -10.228 -63.666  -8.069  1.00  0.00      BSYN  
ATOM   1167   CZ TYR   130      -9.746 -64.967  -8.089  1.00  0.00      BSYN  
ATOM   1168   OH TYR   130     -10.141 -65.728  -6.966  1.00  0.00      BSYN  
ATOM   1169   HH TYR   130      -9.412 -66.109  -6.471  1.00  0.00      BSYN  
ATOM   1170    C TYR   130      -7.975 -59.971 -11.632  1.00  0.00      BSYN  
ATOM   1171    O TYR   130      -7.975 -59.942 -12.877  1.00  0.00      BSYN  
ATOM   1172    N GLU   131      -7.047 -59.331 -10.864  1.00  0.00      BSYN  
ATOM   1173    H GLU   131      -7.471 -58.742 -10.205  1.00  0.00      BSYN  
ATOM   1174   CA GLU   131      -5.748 -58.927 -11.519  1.00  0.00      BSYN  
ATOM   1175   CB GLU   131      -5.225 -57.656 -11.050  1.00  0.00      BSYN  
ATOM   1176   CG GLU   131      -4.346 -56.770 -12.010  1.00  0.00      BSYN  
ATOM   1177   CD GLU   131      -4.138 -55.412 -11.364  1.00  0.00      BSYN  
ATOM   1178  OE1 GLU   131      -2.985 -54.949 -11.284  1.00  0.00      BSYN  
ATOM   1179  OE2 GLU   131      -5.151 -54.931 -10.929  1.00  0.00      BSYN  
ATOM   1180    C GLU   131      -4.658 -60.038 -11.434  1.00  0.00      BSYN  
ATOM   1181    O GLU   131      -4.499 -60.756 -10.472  1.00  0.00      BSYN  
ATOM   1182    N PRO   132      -3.862 -60.151 -12.523  1.00  0.00      BSYN  
ATOM   1183   CD PRO   132      -4.237 -59.690 -13.786  1.00  0.00      BSYN  
ATOM   1184   CA PRO   132      -2.768 -61.148 -12.775  1.00  0.00      BSYN  
ATOM   1185   CB PRO   132      -3.060 -61.607 -14.202  1.00  0.00      BSYN  
ATOM   1186   CG PRO   132      -4.286 -60.933 -14.459  1.00  0.00      BSYN  
ATOM   1187    C PRO   132      -1.301 -60.722 -12.618  1.00  0.00      BSYN  
ATOM   1188    O PRO   132      -0.996 -59.805 -11.837  1.00  0.00      BSYN  
ATOM   1189    N GLU   133      -0.327 -61.326 -13.294  1.00  0.00      BSYN  
ATOM   1190    H GLU   133      -0.397 -61.801 -14.148  1.00  0.00      BSYN  
ATOM   1191   CA GLU   133       1.131 -61.367 -12.664  1.00  0.00      BSYN  
ATOM   1192   CB GLU   133       1.177 -61.711 -11.236  1.00  0.00      BSYN  
ATOM   1193   CG GLU   133       0.976 -63.041 -10.471  1.00  0.00      BSYN  
ATOM   1194   CD GLU   133       1.690 -63.122  -9.057  1.00  0.00      BSYN  
ATOM   1195  OE1 GLU   133       2.915 -62.818  -9.016  1.00  0.00      BSYN  
ATOM   1196  OE2 GLU   133       0.973 -63.394  -8.057  1.00  0.00      BSYN  
ATOM   1197    C GLU   133       1.790 -62.637 -13.324  1.00  0.00      BSYN  
ATOM   1198    O GLU   133       1.202 -63.739 -13.494  1.00  0.00      BSYN  
ATOM   1199    N ALA   134       3.035 -62.361 -13.707  1.00  0.00      BSYN  
ATOM   1200    H ALA   134       3.464 -61.491 -13.566  1.00  0.00      BSYN  
ATOM   1201   CA ALA   134       3.884 -63.259 -14.538  1.00  0.00      BSYN  
ATOM   1202   CB ALA   134       4.490 -62.204 -15.597  1.00  0.00      BSYN  
ATOM   1203    C ALA   134       5.044 -63.768 -13.711  1.00  0.00      BSYN  
ATOM   1204  OT1 ALA   134       5.403 -63.226 -12.643  1.00  0.00      BSYN  
ATOM   1205  OT2 ALA   134       5.664 -64.776 -14.112  1.00  0.00      BSYN  
END
