# Supplementary material for: Data set of intrinsically disordered proteins analysed at a local protein conformation level
Source: Data Brief. 2020 Mar 5;29:105383. doi: 10.1016/j.dib.2020.105383 (PMC7078294; doi:10.1016/j.dib.2020.105383)
Supplement: Supplementary file 1 [file mmc1.zip › the data/1-DATA/PED1AAD-pdb/1AAD-128.pdb]

CRYST1    1.000    1.000    1.000  90.00  90.00  90.00 P 1           1
ATOM      1  HT1 MET     1      16.289 -83.754 -24.261  1.00  0.00      BSYN  
ATOM      2  HT2 MET     1      14.824 -84.061 -25.017  1.00  0.00      BSYN  
ATOM      3    N MET     1      15.383 -83.326 -24.539  1.00  0.00      BSYN  
ATOM      4  HT3 MET     1      14.984 -83.001 -23.635  1.00  0.00      BSYN  
ATOM      5   CA MET     1      15.679 -82.199 -25.504  1.00  0.00      BSYN  
ATOM      6   CB MET     1      15.862 -82.958 -26.996  1.00  0.00      BSYN  
ATOM      7   CG MET     1      16.822 -84.138 -27.211  1.00  0.00      BSYN  
ATOM      8   SD MET     1      18.492 -83.501 -27.426  1.00  0.00      BSYN  
ATOM      9   CE MET     1      18.554 -83.357 -29.193  1.00  0.00      BSYN  
ATOM     10    C MET     1      14.429 -81.347 -25.536  1.00  0.00      BSYN  
ATOM     11    O MET     1      13.843 -81.296 -24.483  1.00  0.00      BSYN  
ATOM     12    N ASP     2      14.145 -80.589 -26.622  1.00  0.00      BSYN  
ATOM     13    H ASP     2      14.667 -80.802 -27.425  1.00  0.00      BSYN  
ATOM     14   CA ASP     2      13.091 -79.583 -26.564  1.00  0.00      BSYN  
ATOM     15   CB ASP     2      13.437 -78.297 -27.372  1.00  0.00      BSYN  
ATOM     16   CG ASP     2      13.833 -78.545 -28.831  1.00  0.00      BSYN  
ATOM     17  OD1 ASP     2      14.641 -79.363 -29.208  1.00  0.00      BSYN  
ATOM     18  OD2 ASP     2      13.293 -77.691 -29.578  1.00  0.00      BSYN  
ATOM     19    C ASP     2      11.769 -80.007 -26.997  1.00  0.00      BSYN  
ATOM     20    O ASP     2      10.974 -79.316 -27.624  1.00  0.00      BSYN  
ATOM     21    N VAL     3      11.445 -81.208 -26.458  1.00  0.00      BSYN  
ATOM     22    H VAL     3      12.043 -81.666 -25.830  1.00  0.00      BSYN  
ATOM     23   CA VAL     3      10.177 -81.789 -26.643  1.00  0.00      BSYN  
ATOM     24   CB VAL     3      10.289 -83.033 -27.590  1.00  0.00      BSYN  
ATOM     25  CG1 VAL     3      10.534 -84.441 -27.057  1.00  0.00      BSYN  
ATOM     26  CG2 VAL     3       9.088 -82.914 -28.405  1.00  0.00      BSYN  
ATOM     27    C VAL     3       9.622 -82.236 -25.292  1.00  0.00      BSYN  
ATOM     28    O VAL     3      10.274 -82.023 -24.306  1.00  0.00      BSYN  
ATOM     29    N PHE     4       8.274 -82.510 -25.278  1.00  0.00      BSYN  
ATOM     30    H PHE     4       7.768 -82.428 -26.113  1.00  0.00      BSYN  
ATOM     31   CA PHE     4       7.691 -83.070 -24.109  1.00  0.00      BSYN  
ATOM     32   CB PHE     4       6.282 -82.634 -23.939  1.00  0.00      BSYN  
ATOM     33   CG PHE     4       6.130 -81.289 -23.346  1.00  0.00      BSYN  
ATOM     34  CD1 PHE     4       5.976 -81.107 -22.006  1.00  0.00      BSYN  
ATOM     35  CD2 PHE     4       6.424 -80.187 -24.155  1.00  0.00      BSYN  
ATOM     36  CE1 PHE     4       5.950 -79.899 -21.360  1.00  0.00      BSYN  
ATOM     37  CE2 PHE     4       6.372 -78.988 -23.547  1.00  0.00      BSYN  
ATOM     38   CZ PHE     4       6.178 -78.825 -22.192  1.00  0.00      BSYN  
ATOM     39    C PHE     4       7.772 -84.539 -23.632  1.00  0.00      BSYN  
ATOM     40    O PHE     4       8.568 -85.009 -22.804  1.00  0.00      BSYN  
ATOM     41    N MET     5       7.074 -85.346 -24.427  1.00  0.00      BSYN  
ATOM     42    H MET     5       6.638 -84.808 -25.121  1.00  0.00      BSYN  
ATOM     43   CA MET     5       7.027 -86.854 -24.424  1.00  0.00      BSYN  
ATOM     44   CB MET     5       5.802 -87.401 -25.180  1.00  0.00      BSYN  
ATOM     45   CG MET     5       5.583 -88.828 -25.078  1.00  0.00      BSYN  
ATOM     46   SD MET     5       3.935 -89.289 -25.603  1.00  0.00      BSYN  
ATOM     47   CE MET     5       3.655 -90.758 -24.586  1.00  0.00      BSYN  
ATOM     48    C MET     5       8.218 -87.579 -24.936  1.00  0.00      BSYN  
ATOM     49    O MET     5       8.873 -87.231 -25.890  1.00  0.00      BSYN  
ATOM     50    N LYS     6       8.725 -88.372 -23.977  1.00  0.00      BSYN  
ATOM     51    H LYS     6       8.427 -88.234 -23.054  1.00  0.00      BSYN  
ATOM     52   CA LYS     6       9.817 -89.310 -24.349  1.00  0.00      BSYN  
ATOM     53   CB LYS     6      10.827 -89.595 -23.162  1.00  0.00      BSYN  
ATOM     54   CG LYS     6      11.363 -88.231 -22.746  1.00  0.00      BSYN  
ATOM     55   CD LYS     6      12.297 -87.669 -23.855  1.00  0.00      BSYN  
ATOM     56   CE LYS     6      13.390 -88.639 -23.980  1.00  0.00      BSYN  
ATOM     57   NZ LYS     6      14.428 -88.656 -22.959  1.00  0.00      BSYN  
ATOM     58  HZ1 LYS     6      15.101 -89.349 -23.343  1.00  0.00      BSYN  
ATOM     59  HZ2 LYS     6      15.075 -87.867 -22.755  1.00  0.00      BSYN  
ATOM     60  HZ3 LYS     6      13.968 -89.123 -22.152  1.00  0.00      BSYN  
ATOM     61    C LYS     6       9.242 -90.627 -24.883  1.00  0.00      BSYN  
ATOM     62    O LYS     6       9.151 -91.627 -24.184  1.00  0.00      BSYN  
ATOM     63    N GLY     7       9.071 -90.752 -26.229  1.00  0.00      BSYN  
ATOM     64    H GLY     7       9.473 -90.042 -26.772  1.00  0.00      BSYN  
ATOM     65   CA GLY     7       8.229 -91.827 -26.770  1.00  0.00      BSYN  
ATOM     66    C GLY     7       6.948 -91.227 -27.367  1.00  0.00      BSYN  
ATOM     67    O GLY     7       5.809 -91.658 -27.181  1.00  0.00      BSYN  
ATOM     68    N LEU     8       7.192 -90.352 -28.347  1.00  0.00      BSYN  
ATOM     69    H LEU     8       8.121 -90.357 -28.659  1.00  0.00      BSYN  
ATOM     70   CA LEU     8       6.236 -89.397 -28.800  1.00  0.00      BSYN  
ATOM     71   CB LEU     8       6.916 -88.212 -29.321  1.00  0.00      BSYN  
ATOM     72   CG LEU     8       8.319 -88.116 -29.950  1.00  0.00      BSYN  
ATOM     73  CD1 LEU     8       8.339 -86.996 -31.004  1.00  0.00      BSYN  
ATOM     74  CD2 LEU     8       9.386 -88.167 -28.925  1.00  0.00      BSYN  
ATOM     75    C LEU     8       5.216 -89.917 -29.791  1.00  0.00      BSYN  
ATOM     76    O LEU     8       5.341 -89.762 -31.051  1.00  0.00      BSYN  
ATOM     77    N SER     9       4.083 -90.481 -29.284  1.00  0.00      BSYN  
ATOM     78    H SER     9       4.118 -90.940 -28.419  1.00  0.00      BSYN  
ATOM     79   CA SER     9       3.097 -90.816 -30.238  1.00  0.00      BSYN  
ATOM     80   CB SER     9       2.303 -92.012 -29.983  1.00  0.00      BSYN  
ATOM     81   OG SER     9       2.941 -93.247 -30.173  1.00  0.00      BSYN  
ATOM     82   HG SER     9       2.527 -93.919 -30.719  1.00  0.00      BSYN  
ATOM     83    C SER     9       2.164 -89.602 -30.437  1.00  0.00      BSYN  
ATOM     84    O SER     9       1.112 -89.491 -29.766  1.00  0.00      BSYN  
ATOM     85    N MET    10       2.592 -88.671 -31.281  1.00  0.00      BSYN  
ATOM     86    H MET    10       3.455 -88.712 -31.744  1.00  0.00      BSYN  
ATOM     87   CA MET    10       1.756 -87.615 -31.689  1.00  0.00      BSYN  
ATOM     88   CB MET    10       2.156 -86.379 -31.081  1.00  0.00      BSYN  
ATOM     89   CG MET    10       1.176 -85.221 -30.911  1.00  0.00      BSYN  
ATOM     90   SD MET    10       0.200 -85.505 -29.409  1.00  0.00      BSYN  
ATOM     91   CE MET    10       1.057 -84.251 -28.538  1.00  0.00      BSYN  
ATOM     92    C MET    10       1.805 -87.619 -33.203  1.00  0.00      BSYN  
ATOM     93    O MET    10       2.842 -87.171 -33.695  1.00  0.00      BSYN  
ATOM     94    N ALA    11       0.814 -88.052 -33.933  1.00  0.00      BSYN  
ATOM     95    H ALA    11       0.091 -88.464 -33.416  1.00  0.00      BSYN  
ATOM     96   CA ALA    11       0.765 -88.011 -35.425  1.00  0.00      BSYN  
ATOM     97   CB ALA    11      -0.205 -88.936 -35.981  1.00  0.00      BSYN  
ATOM     98    C ALA    11       0.185 -86.658 -35.777  1.00  0.00      BSYN  
ATOM     99    O ALA    11      -0.270 -86.050 -34.789  1.00  0.00      BSYN  
ATOM    100    N LYS    12       0.256 -86.007 -36.988  1.00  0.00      BSYN  
ATOM    101    H LYS    12       0.563 -86.540 -37.750  1.00  0.00      BSYN  
ATOM    102   CA LYS    12       0.166 -84.531 -37.139  1.00  0.00      BSYN  
ATOM    103   CB LYS    12       0.736 -84.129 -38.438  1.00  0.00      BSYN  
ATOM    104   CG LYS    12       2.229 -83.919 -38.776  1.00  0.00      BSYN  
ATOM    105   CD LYS    12       2.616 -83.845 -40.206  1.00  0.00      BSYN  
ATOM    106   CE LYS    12       3.953 -83.329 -40.381  1.00  0.00      BSYN  
ATOM    107   NZ LYS    12       4.298 -81.977 -39.842  1.00  0.00      BSYN  
ATOM    108  HZ1 LYS    12       3.463 -81.666 -39.305  1.00  0.00      BSYN  
ATOM    109  HZ2 LYS    12       5.089 -82.021 -39.169  1.00  0.00      BSYN  
ATOM    110  HZ3 LYS    12       4.469 -81.329 -40.637  1.00  0.00      BSYN  
ATOM    111    C LYS    12      -1.292 -83.906 -36.937  1.00  0.00      BSYN  
ATOM    112    O LYS    12      -2.063 -84.061 -37.875  1.00  0.00      BSYN  
ATOM    113    N GLU    13      -1.648 -83.290 -35.792  1.00  0.00      BSYN  
ATOM    114    H GLU    13      -1.034 -83.195 -35.034  1.00  0.00      BSYN  
ATOM    115   CA GLU    13      -2.999 -82.817 -35.621  1.00  0.00      BSYN  
ATOM    116   CB GLU    13      -3.848 -83.398 -34.524  1.00  0.00      BSYN  
ATOM    117   CG GLU    13      -5.388 -83.232 -34.698  1.00  0.00      BSYN  
ATOM    118   CD GLU    13      -6.334 -84.022 -33.847  1.00  0.00      BSYN  
ATOM    119  OE1 GLU    13      -7.469 -83.573 -33.750  1.00  0.00      BSYN  
ATOM    120  OE2 GLU    13      -6.042 -85.140 -33.281  1.00  0.00      BSYN  
ATOM    121    C GLU    13      -2.905 -81.281 -35.500  1.00  0.00      BSYN  
ATOM    122    O GLU    13      -2.611 -80.685 -34.516  1.00  0.00      BSYN  
ATOM    123    N GLY    14      -3.010 -80.727 -36.660  1.00  0.00      BSYN  
ATOM    124    H GLY    14      -3.372 -81.382 -37.294  1.00  0.00      BSYN  
ATOM    125   CA GLY    14      -2.699 -79.343 -36.899  1.00  0.00      BSYN  
ATOM    126    C GLY    14      -2.672 -78.877 -38.371  1.00  0.00      BSYN  
ATOM    127    O GLY    14      -3.631 -78.893 -39.044  1.00  0.00      BSYN  
ATOM    128    N VAL    15      -1.439 -78.576 -38.821  1.00  0.00      BSYN  
ATOM    129    H VAL    15      -0.704 -78.578 -38.173  1.00  0.00      BSYN  
ATOM    130   CA VAL    15      -1.128 -78.323 -40.192  1.00  0.00      BSYN  
ATOM    131   CB VAL    15       0.306 -77.752 -40.427  1.00  0.00      BSYN  
ATOM    132  CG1 VAL    15       0.259 -76.210 -40.041  1.00  0.00      BSYN  
ATOM    133  CG2 VAL    15       1.411 -78.365 -39.668  1.00  0.00      BSYN  
ATOM    134    C VAL    15      -1.503 -79.529 -41.061  1.00  0.00      BSYN  
ATOM    135    O VAL    15      -0.866 -80.596 -40.780  1.00  0.00      BSYN  
ATOM    136    N VAL    16      -2.410 -79.438 -41.997  1.00  0.00      BSYN  
ATOM    137    H VAL    16      -2.797 -78.578 -42.266  1.00  0.00      BSYN  
ATOM    138   CA VAL    16      -2.895 -80.629 -42.700  1.00  0.00      BSYN  
ATOM    139   CB VAL    16      -4.411 -80.379 -42.851  1.00  0.00      BSYN  
ATOM    140  CG1 VAL    16      -5.001 -81.509 -43.496  1.00  0.00      BSYN  
ATOM    141  CG2 VAL    16      -5.013 -80.222 -41.394  1.00  0.00      BSYN  
ATOM    142    C VAL    16      -2.196 -80.700 -44.002  1.00  0.00      BSYN  
ATOM    143    O VAL    16      -2.452 -80.053 -45.018  1.00  0.00      BSYN  
ATOM    144    N ALA    17      -0.937 -81.356 -43.919  1.00  0.00      BSYN  
ATOM    145    H ALA    17      -0.441 -81.165 -43.096  1.00  0.00      BSYN  
ATOM    146   CA ALA    17      -0.266 -81.982 -45.006  1.00  0.00      BSYN  
ATOM    147   CB ALA    17       1.211 -81.611 -45.237  1.00  0.00      BSYN  
ATOM    148    C ALA    17      -0.275 -83.519 -44.907  1.00  0.00      BSYN  
ATOM    149    O ALA    17      -0.051 -84.185 -43.865  1.00  0.00      BSYN  
ATOM    150    N ALA    18      -0.368 -84.035 -46.142  1.00  0.00      BSYN  
ATOM    151    H ALA    18      -0.325 -83.375 -46.865  1.00  0.00      BSYN  
ATOM    152   CA ALA    18      -0.566 -85.424 -46.433  1.00  0.00      BSYN  
ATOM    153   CB ALA    18      -1.663 -85.582 -47.581  1.00  0.00      BSYN  
ATOM    154    C ALA    18       0.660 -86.225 -46.739  1.00  0.00      BSYN  
ATOM    155    O ALA    18       0.821 -86.979 -47.706  1.00  0.00      BSYN  
ATOM    156    N ALA    19       1.626 -86.058 -45.830  1.00  0.00      BSYN  
ATOM    157    H ALA    19       1.279 -85.726 -44.976  1.00  0.00      BSYN  
ATOM    158   CA ALA    19       2.926 -86.828 -45.978  1.00  0.00      BSYN  
ATOM    159   CB ALA    19       4.092 -86.009 -45.317  1.00  0.00      BSYN  
ATOM    160    C ALA    19       2.877 -88.122 -45.288  1.00  0.00      BSYN  
ATOM    161    O ALA    19       3.195 -89.209 -45.831  1.00  0.00      BSYN  
ATOM    162    N GLU    20       2.395 -88.057 -44.079  1.00  0.00      BSYN  
ATOM    163    H GLU    20       1.876 -87.240 -43.927  1.00  0.00      BSYN  
ATOM    164   CA GLU    20       2.123 -89.275 -43.385  1.00  0.00      BSYN  
ATOM    165   CB GLU    20       2.355 -89.029 -41.860  1.00  0.00      BSYN  
ATOM    166   CG GLU    20       3.719 -88.668 -41.470  1.00  0.00      BSYN  
ATOM    167   CD GLU    20       4.014 -88.172 -40.104  1.00  0.00      BSYN  
ATOM    168  OE1 GLU    20       4.542 -88.877 -39.210  1.00  0.00      BSYN  
ATOM    169  OE2 GLU    20       3.592 -87.047 -39.822  1.00  0.00      BSYN  
ATOM    170    C GLU    20       0.608 -89.580 -43.622  1.00  0.00      BSYN  
ATOM    171    O GLU    20       0.318 -90.773 -43.779  1.00  0.00      BSYN  
ATOM    172    N LYS    21      -0.221 -88.579 -43.554  1.00  0.00      BSYN  
ATOM    173    H LYS    21       0.155 -87.687 -43.401  1.00  0.00      BSYN  
ATOM    174   CA LYS    21      -1.621 -88.805 -43.674  1.00  0.00      BSYN  
ATOM    175   CB LYS    21      -2.382 -87.568 -43.337  1.00  0.00      BSYN  
ATOM    176   CG LYS    21      -2.848 -87.199 -41.915  1.00  0.00      BSYN  
ATOM    177   CD LYS    21      -1.773 -87.040 -40.821  1.00  0.00      BSYN  
ATOM    178   CE LYS    21      -1.757 -88.052 -39.641  1.00  0.00      BSYN  
ATOM    179   NZ LYS    21      -2.877 -87.851 -38.722  1.00  0.00      BSYN  
ATOM    180  HZ1 LYS    21      -3.667 -88.105 -39.349  1.00  0.00      BSYN  
ATOM    181  HZ2 LYS    21      -2.714 -88.318 -37.808  1.00  0.00      BSYN  
ATOM    182  HZ3 LYS    21      -2.846 -86.876 -38.363  1.00  0.00      BSYN  
ATOM    183    C LYS    21      -2.105 -89.250 -45.071  1.00  0.00      BSYN  
ATOM    184    O LYS    21      -2.328 -88.462 -45.990  1.00  0.00      BSYN  
ATOM    185    N THR    22      -2.284 -90.582 -45.283  1.00  0.00      BSYN  
ATOM    186    H THR    22      -1.831 -91.105 -44.589  1.00  0.00      BSYN  
ATOM    187   CA THR    22      -2.755 -91.265 -46.468  1.00  0.00      BSYN  
ATOM    188   CB THR    22      -2.021 -92.536 -46.620  1.00  0.00      BSYN  
ATOM    189  OG1 THR    22      -0.678 -92.221 -46.720  1.00  0.00      BSYN  
ATOM    190  HG1 THR    22      -0.342 -92.680 -45.948  1.00  0.00      BSYN  
ATOM    191  CG2 THR    22      -2.624 -93.536 -47.711  1.00  0.00      BSYN  
ATOM    192    C THR    22      -4.303 -91.503 -46.383  1.00  0.00      BSYN  
ATOM    193    O THR    22      -5.054 -91.614 -47.340  1.00  0.00      BSYN  
ATOM    194    N LYS    23      -4.829 -91.535 -45.173  1.00  0.00      BSYN  
ATOM    195    H LYS    23      -4.280 -91.387 -44.375  1.00  0.00      BSYN  
ATOM    196   CA LYS    23      -6.233 -91.414 -44.816  1.00  0.00      BSYN  
ATOM    197   CB LYS    23      -6.542 -92.668 -43.928  1.00  0.00      BSYN  
ATOM    198   CG LYS    23      -7.766 -92.832 -43.215  1.00  0.00      BSYN  
ATOM    199   CD LYS    23      -7.699 -92.530 -41.756  1.00  0.00      BSYN  
ATOM    200   CE LYS    23      -9.150 -92.403 -41.284  1.00  0.00      BSYN  
ATOM    201   NZ LYS    23      -9.098 -92.815 -39.931  1.00  0.00      BSYN  
ATOM    202  HZ1 LYS    23     -10.069 -92.945 -39.583  1.00  0.00      BSYN  
ATOM    203  HZ2 LYS    23      -8.521 -93.680 -39.887  1.00  0.00      BSYN  
ATOM    204  HZ3 LYS    23      -8.568 -92.149 -39.333  1.00  0.00      BSYN  
ATOM    205    C LYS    23      -6.512 -90.148 -43.961  1.00  0.00      BSYN  
ATOM    206    O LYS    23      -5.983 -89.961 -42.863  1.00  0.00      BSYN  
ATOM    207    N GLN    24      -7.385 -89.341 -44.579  1.00  0.00      BSYN  
ATOM    208    H GLN    24      -7.726 -89.712 -45.419  1.00  0.00      BSYN  
ATOM    209   CA GLN    24      -7.913 -88.160 -43.991  1.00  0.00      BSYN  
ATOM    210   CB GLN    24      -7.422 -86.881 -44.785  1.00  0.00      BSYN  
ATOM    211   CG GLN    24      -5.942 -86.395 -44.333  1.00  0.00      BSYN  
ATOM    212   CD GLN    24      -5.400 -85.186 -45.148  1.00  0.00      BSYN  
ATOM    213  OE1 GLN    24      -6.133 -84.556 -45.833  1.00  0.00      BSYN  
ATOM    214  NE2 GLN    24      -4.137 -84.817 -45.032  1.00  0.00      BSYN  
ATOM    215 HE21 GLN    24      -3.666 -85.466 -44.468  1.00  0.00      BSYN  
ATOM    216 HE22 GLN    24      -3.706 -83.972 -45.280  1.00  0.00      BSYN  
ATOM    217    C GLN    24      -9.450 -88.234 -43.827  1.00  0.00      BSYN  
ATOM    218    O GLN    24     -10.322 -88.007 -44.666  1.00  0.00      BSYN  
ATOM    219    N GLY    25      -9.915 -88.588 -42.619  1.00  0.00      BSYN  
ATOM    220    H GLY    25     -10.856 -88.856 -42.681  1.00  0.00      BSYN  
ATOM    221   CA GLY    25      -8.973 -88.661 -41.495  1.00  0.00      BSYN  
ATOM    222    C GLY    25      -9.132 -87.312 -40.760  1.00  0.00      BSYN  
ATOM    223    O GLY    25      -9.711 -87.302 -39.688  1.00  0.00      BSYN  
ATOM    224    N VAL    26      -8.426 -86.240 -41.266  1.00  0.00      BSYN  
ATOM    225    H VAL    26      -7.968 -86.265 -42.132  1.00  0.00      BSYN  
ATOM    226   CA VAL    26      -8.714 -84.955 -40.642  1.00  0.00      BSYN  
ATOM    227   CB VAL    26      -7.418 -84.125 -40.567  1.00  0.00      BSYN  
ATOM    228  CG1 VAL    26      -7.701 -82.720 -40.267  1.00  0.00      BSYN  
ATOM    229  CG2 VAL    26      -6.486 -84.676 -39.532  1.00  0.00      BSYN  
ATOM    230    C VAL    26      -9.880 -84.280 -41.365  1.00  0.00      BSYN  
ATOM    231    O VAL    26     -10.989 -84.362 -40.812  1.00  0.00      BSYN  
ATOM    232    N THR    27      -9.749 -83.595 -42.535  1.00  0.00      BSYN  
ATOM    233    H THR    27      -8.906 -83.675 -43.028  1.00  0.00      BSYN  
ATOM    234   CA THR    27     -10.860 -82.864 -43.192  1.00  0.00      BSYN  
ATOM    235   CB THR    27     -10.408 -81.630 -44.160  1.00  0.00      BSYN  
ATOM    236  OG1 THR    27      -9.284 -80.926 -43.722  1.00  0.00      BSYN  
ATOM    237  HG1 THR    27      -8.658 -80.898 -44.449  1.00  0.00      BSYN  
ATOM    238  CG2 THR    27     -11.421 -80.501 -44.277  1.00  0.00      BSYN  
ATOM    239    C THR    27     -11.685 -83.804 -44.049  1.00  0.00      BSYN  
ATOM    240    O THR    27     -11.504 -84.017 -45.254  1.00  0.00      BSYN  
ATOM    241    N GLU    28     -12.783 -84.316 -43.328  1.00  0.00      BSYN  
ATOM    242    H GLU    28     -12.869 -84.083 -42.380  1.00  0.00      BSYN  
ATOM    243   CA GLU    28     -13.725 -85.198 -43.881  1.00  0.00      BSYN  
ATOM    244   CB GLU    28     -14.448 -86.092 -42.820  1.00  0.00      BSYN  
ATOM    245   CG GLU    28     -14.598 -87.550 -43.274  1.00  0.00      BSYN  
ATOM    246   CD GLU    28     -15.211 -88.287 -42.117  1.00  0.00      BSYN  
ATOM    247  OE1 GLU    28     -14.419 -88.719 -41.251  1.00  0.00      BSYN  
ATOM    248  OE2 GLU    28     -16.464 -88.330 -42.035  1.00  0.00      BSYN  
ATOM    249    C GLU    28     -14.660 -84.482 -44.844  1.00  0.00      BSYN  
ATOM    250    O GLU    28     -15.620 -83.873 -44.401  1.00  0.00      BSYN  
ATOM    251    N ALA    29     -14.247 -84.523 -46.180  1.00  0.00      BSYN  
ATOM    252    H ALA    29     -13.555 -85.200 -46.330  1.00  0.00      BSYN  
ATOM    253   CA ALA    29     -14.889 -83.854 -47.304  1.00  0.00      BSYN  
ATOM    254   CB ALA    29     -14.566 -82.410 -47.503  1.00  0.00      BSYN  
ATOM    255    C ALA    29     -14.797 -84.517 -48.695  1.00  0.00      BSYN  
ATOM    256    O ALA    29     -15.818 -84.641 -49.383  1.00  0.00      BSYN  
ATOM    257    N ALA    30     -13.582 -84.936 -49.076  1.00  0.00      BSYN  
ATOM    258    H ALA    30     -12.734 -84.672 -48.661  1.00  0.00      BSYN  
ATOM    259   CA ALA    30     -13.468 -85.738 -50.230  1.00  0.00      BSYN  
ATOM    260   CB ALA    30     -12.185 -85.585 -50.839  1.00  0.00      BSYN  
ATOM    261    C ALA    30     -13.673 -87.161 -49.947  1.00  0.00      BSYN  
ATOM    262    O ALA    30     -14.341 -87.808 -50.731  1.00  0.00      BSYN  
ATOM    263    N GLU    31     -13.260 -87.677 -48.876  1.00  0.00      BSYN  
ATOM    264    H GLU    31     -12.437 -87.394 -48.426  1.00  0.00      BSYN  
ATOM    265   CA GLU    31     -13.747 -88.926 -48.336  1.00  0.00      BSYN  
ATOM    266   CB GLU    31     -12.615 -89.532 -47.535  1.00  0.00      BSYN  
ATOM    267   CG GLU    31     -11.435 -90.245 -48.098  1.00  0.00      BSYN  
ATOM    268   CD GLU    31     -11.693 -91.439 -49.016  1.00  0.00      BSYN  
ATOM    269  OE1 GLU    31     -12.169 -92.377 -48.526  1.00  0.00      BSYN  
ATOM    270  OE2 GLU    31     -11.278 -91.383 -50.138  1.00  0.00      BSYN  
ATOM    271    C GLU    31     -15.052 -88.898 -47.511  1.00  0.00      BSYN  
ATOM    272    O GLU    31     -15.595 -87.880 -47.159  1.00  0.00      BSYN  
ATOM    273    N LYS    32     -15.452 -90.143 -47.162  1.00  0.00      BSYN  
ATOM    274    H LYS    32     -14.880 -90.937 -47.110  1.00  0.00      BSYN  
ATOM    275   CA LYS    32     -16.815 -90.327 -46.683  1.00  0.00      BSYN  
ATOM    276   CB LYS    32     -17.719 -90.168 -47.920  1.00  0.00      BSYN  
ATOM    277   CG LYS    32     -19.152 -89.942 -47.643  1.00  0.00      BSYN  
ATOM    278   CD LYS    32     -19.976 -89.519 -48.949  1.00  0.00      BSYN  
ATOM    279   CE LYS    32     -21.403 -89.329 -48.824  1.00  0.00      BSYN  
ATOM    280   NZ LYS    32     -21.773 -88.131 -49.540  1.00  0.00      BSYN  
ATOM    281  HZ1 LYS    32     -21.037 -87.528 -49.122  1.00  0.00      BSYN  
ATOM    282  HZ2 LYS    32     -21.750 -88.226 -50.576  1.00  0.00      BSYN  
ATOM    283  HZ3 LYS    32     -22.743 -87.797 -49.367  1.00  0.00      BSYN  
ATOM    284    C LYS    32     -16.658 -91.805 -46.301  1.00  0.00      BSYN  
ATOM    285    O LYS    32     -16.383 -92.138 -45.183  1.00  0.00      BSYN  
ATOM    286    N THR    33     -16.639 -92.750 -47.259  1.00  0.00      BSYN  
ATOM    287    H THR    33     -16.267 -92.508 -48.133  1.00  0.00      BSYN  
ATOM    288   CA THR    33     -17.233 -94.107 -47.088  1.00  0.00      BSYN  
ATOM    289   CB THR    33     -17.631 -94.595 -48.495  1.00  0.00      BSYN  
ATOM    290  OG1 THR    33     -16.427 -94.542 -49.170  1.00  0.00      BSYN  
ATOM    291  HG1 THR    33     -16.176 -95.294 -49.712  1.00  0.00      BSYN  
ATOM    292  CG2 THR    33     -18.704 -93.857 -49.080  1.00  0.00      BSYN  
ATOM    293    C THR    33     -16.377 -95.143 -46.330  1.00  0.00      BSYN  
ATOM    294    O THR    33     -16.893 -96.084 -45.814  1.00  0.00      BSYN  
ATOM    295    N LYS    34     -15.082 -94.982 -46.447  1.00  0.00      BSYN  
ATOM    296    H LYS    34     -14.739 -94.295 -47.056  1.00  0.00      BSYN  
ATOM    297   CA LYS    34     -14.035 -95.813 -45.877  1.00  0.00      BSYN  
ATOM    298   CB LYS    34     -13.049 -96.462 -46.911  1.00  0.00      BSYN  
ATOM    299   CG LYS    34     -13.736 -97.491 -47.812  1.00  0.00      BSYN  
ATOM    300   CD LYS    34     -12.770 -97.857 -48.936  1.00  0.00      BSYN  
ATOM    301   CE LYS    34     -11.840 -99.047 -48.596  1.00  0.00      BSYN  
ATOM    302   NZ LYS    34     -12.421-100.201 -48.060  1.00  0.00      BSYN  
ATOM    303  HZ1 LYS    34     -11.707-100.954 -48.129  1.00  0.00      BSYN  
ATOM    304  HZ2 LYS    34     -12.539-100.071 -47.035  1.00  0.00      BSYN  
ATOM    305  HZ3 LYS    34     -13.372-100.296 -48.471  1.00  0.00      BSYN  
ATOM    306    C LYS    34     -13.335 -95.270 -44.631  1.00  0.00      BSYN  
ATOM    307    O LYS    34     -12.340 -94.612 -44.755  1.00  0.00      BSYN  
ATOM    308    N GLU    35     -14.050 -95.564 -43.493  1.00  0.00      BSYN  
ATOM    309    H GLU    35     -14.796 -96.198 -43.524  1.00  0.00      BSYN  
ATOM    310   CA GLU    35     -13.455 -95.299 -42.223  1.00  0.00      BSYN  
ATOM    311   CB GLU    35     -14.288 -94.277 -41.377  1.00  0.00      BSYN  
ATOM    312   CG GLU    35     -14.604 -92.985 -41.918  1.00  0.00      BSYN  
ATOM    313   CD GLU    35     -13.373 -92.033 -41.742  1.00  0.00      BSYN  
ATOM    314  OE1 GLU    35     -13.024 -91.477 -40.658  1.00  0.00      BSYN  
ATOM    315  OE2 GLU    35     -12.778 -91.676 -42.814  1.00  0.00      BSYN  
ATOM    316    C GLU    35     -13.443 -96.731 -41.729  1.00  0.00      BSYN  
ATOM    317    O GLU    35     -14.501 -97.296 -41.486  1.00  0.00      BSYN  
ATOM    318    N GLY    36     -12.301 -97.456 -41.614  1.00  0.00      BSYN  
ATOM    319    H GLY    36     -11.485 -96.997 -41.902  1.00  0.00      BSYN  
ATOM    320   CA GLY    36     -12.156 -98.728 -40.991  1.00  0.00      BSYN  
ATOM    321    C GLY    36     -11.750 -98.624 -39.555  1.00  0.00      BSYN  
ATOM    322    O GLY    36     -10.664 -98.957 -39.069  1.00  0.00      BSYN  
ATOM    323    N VAL    37     -12.751 -98.123 -38.880  1.00  0.00      BSYN  
ATOM    324    H VAL    37     -13.560 -97.746 -39.285  1.00  0.00      BSYN  
ATOM    325   CA VAL    37     -12.599 -98.116 -37.427  1.00  0.00      BSYN  
ATOM    326   CB VAL    37     -12.697 -96.750 -36.840  1.00  0.00      BSYN  
ATOM    327  CG1 VAL    37     -12.470 -96.933 -35.329  1.00  0.00      BSYN  
ATOM    328  CG2 VAL    37     -11.888 -95.681 -37.608  1.00  0.00      BSYN  
ATOM    329    C VAL    37     -13.643 -99.159 -37.024  1.00  0.00      BSYN  
ATOM    330    O VAL    37     -14.841 -99.039 -37.382  1.00  0.00      BSYN  
ATOM    331    N LEU    38     -13.201-100.018 -36.143  1.00  0.00      BSYN  
ATOM    332    H LEU    38     -12.325-100.065 -35.706  1.00  0.00      BSYN  
ATOM    333   CA LEU    38     -13.998-101.209 -35.961  1.00  0.00      BSYN  
ATOM    334   CB LEU    38     -13.103-102.446 -35.888  1.00  0.00      BSYN  
ATOM    335   CG LEU    38     -12.229-102.449 -34.755  1.00  0.00      BSYN  
ATOM    336  CD1 LEU    38     -12.494-103.767 -33.958  1.00  0.00      BSYN  
ATOM    337  CD2 LEU    38     -10.810-102.225 -35.328  1.00  0.00      BSYN  
ATOM    338    C LEU    38     -14.953-101.194 -34.777  1.00  0.00      BSYN  
ATOM    339    O LEU    38     -14.718-100.743 -33.607  1.00  0.00      BSYN  
ATOM    340    N TYR    39     -16.149-101.546 -35.118  1.00  0.00      BSYN  
ATOM    341    H TYR    39     -16.350-101.714 -36.063  1.00  0.00      BSYN  
ATOM    342   CA TYR    39     -17.208-101.494 -34.100  1.00  0.00      BSYN  
ATOM    343   CB TYR    39     -18.348-100.830 -34.871  1.00  0.00      BSYN  
ATOM    344   CG TYR    39     -18.234 -99.428 -35.366  1.00  0.00      BSYN  
ATOM    345  CD1 TYR    39     -17.989 -99.065 -36.694  1.00  0.00      BSYN  
ATOM    346  CE1 TYR    39     -17.806 -97.726 -37.164  1.00  0.00      BSYN  
ATOM    347  CD2 TYR    39     -18.421 -98.438 -34.470  1.00  0.00      BSYN  
ATOM    348  CE2 TYR    39     -18.304 -97.134 -34.870  1.00  0.00      BSYN  
ATOM    349   CZ TYR    39     -17.990 -96.739 -36.173  1.00  0.00      BSYN  
ATOM    350   OH TYR    39     -17.916 -95.408 -36.542  1.00  0.00      BSYN  
ATOM    351   HH TYR    39     -17.082 -95.368 -37.017  1.00  0.00      BSYN  
ATOM    352    C TYR    39     -17.616-102.889 -33.731  1.00  0.00      BSYN  
ATOM    353    O TYR    39     -17.552-103.880 -34.495  1.00  0.00      BSYN  
ATOM    354    N VAL    40     -17.765-103.098 -32.394  1.00  0.00      BSYN  
ATOM    355    H VAL    40     -17.022-102.727 -31.874  1.00  0.00      BSYN  
ATOM    356   CA VAL    40     -18.694-104.051 -31.757  1.00  0.00      BSYN  
ATOM    357   CB VAL    40     -18.080-105.254 -30.873  1.00  0.00      BSYN  
ATOM    358  CG1 VAL    40     -17.264-106.259 -31.627  1.00  0.00      BSYN  
ATOM    359  CG2 VAL    40     -17.203-104.720 -29.683  1.00  0.00      BSYN  
ATOM    360    C VAL    40     -19.850-103.385 -30.913  1.00  0.00      BSYN  
ATOM    361    O VAL    40     -19.690-102.175 -30.601  1.00  0.00      BSYN  
ATOM    362    N GLY    41     -20.966-104.053 -30.688  1.00  0.00      BSYN  
ATOM    363    H GLY    41     -21.158-104.986 -30.918  1.00  0.00      BSYN  
ATOM    364   CA GLY    41     -22.076-103.450 -30.052  1.00  0.00      BSYN  
ATOM    365    C GLY    41     -23.067-102.955 -31.044  1.00  0.00      BSYN  
ATOM    366    O GLY    41     -23.296-103.547 -32.126  1.00  0.00      BSYN  
ATOM    367    N SER    42     -23.571-101.777 -30.866  1.00  0.00      BSYN  
ATOM    368    H SER    42     -22.991-101.100 -30.459  1.00  0.00      BSYN  
ATOM    369   CA SER    42     -24.734-101.253 -31.548  1.00  0.00      BSYN  
ATOM    370   CB SER    42     -25.283-100.102 -30.655  1.00  0.00      BSYN  
ATOM    371   OG SER    42     -25.899-100.273 -29.458  1.00  0.00      BSYN  
ATOM    372   HG SER    42     -26.578-100.885 -29.752  1.00  0.00      BSYN  
ATOM    373    C SER    42     -24.487-100.661 -32.947  1.00  0.00      BSYN  
ATOM    374    O SER    42     -23.364-100.394 -33.378  1.00  0.00      BSYN  
ATOM    375    N LYS    43     -25.604-100.478 -33.584  1.00  0.00      BSYN  
ATOM    376    H LYS    43     -26.296-100.126 -32.987  1.00  0.00      BSYN  
ATOM    377   CA LYS    43     -25.637-100.237 -35.087  1.00  0.00      BSYN  
ATOM    378   CB LYS    43     -26.072-101.524 -35.723  1.00  0.00      BSYN  
ATOM    379   CG LYS    43     -25.921-101.648 -37.299  1.00  0.00      BSYN  
ATOM    380   CD LYS    43     -25.783-103.202 -37.698  1.00  0.00      BSYN  
ATOM    381   CE LYS    43     -25.172-103.265 -38.987  1.00  0.00      BSYN  
ATOM    382   NZ LYS    43     -25.231-104.633 -39.367  1.00  0.00      BSYN  
ATOM    383  HZ1 LYS    43     -24.857-104.736 -40.332  1.00  0.00      BSYN  
ATOM    384  HZ2 LYS    43     -24.685-105.278 -38.762  1.00  0.00      BSYN  
ATOM    385  HZ3 LYS    43     -26.233-104.913 -39.354  1.00  0.00      BSYN  
ATOM    386    C LYS    43     -26.262 -98.973 -35.713  1.00  0.00      BSYN  
ATOM    387    O LYS    43     -27.460 -98.873 -35.725  1.00  0.00      BSYN  
ATOM    388    N THR    44     -25.584 -97.857 -36.147  1.00  0.00      BSYN  
ATOM    389    H THR    44     -26.167 -97.196 -36.576  1.00  0.00      BSYN  
ATOM    390   CA THR    44     -24.165 -97.788 -36.042  1.00  0.00      BSYN  
ATOM    391   CB THR    44     -23.598 -97.000 -37.290  1.00  0.00      BSYN  
ATOM    392  OG1 THR    44     -24.213 -97.495 -38.456  1.00  0.00      BSYN  
ATOM    393  HG1 THR    44     -24.063 -96.955 -39.236  1.00  0.00      BSYN  
ATOM    394  CG2 THR    44     -22.183 -97.063 -37.460  1.00  0.00      BSYN  
ATOM    395    C THR    44     -23.879 -97.017 -34.760  1.00  0.00      BSYN  
ATOM    396    O THR    44     -24.318 -95.860 -34.680  1.00  0.00      BSYN  
ATOM    397    N ARG    45     -23.037 -97.475 -33.836  1.00  0.00      BSYN  
ATOM    398    H ARG    45     -22.600 -98.312 -34.100  1.00  0.00      BSYN  
ATOM    399   CA ARG    45     -22.604 -96.770 -32.663  1.00  0.00      BSYN  
ATOM    400   CB ARG    45     -22.001 -97.924 -31.783  1.00  0.00      BSYN  
ATOM    401   CG ARG    45     -21.474 -97.386 -30.455  1.00  0.00      BSYN  
ATOM    402   CD ARG    45     -21.432 -98.755 -29.646  1.00  0.00      BSYN  
ATOM    403   NE ARG    45     -21.542 -98.496 -28.201  1.00  0.00      BSYN  
ATOM    404   HE ARG    45     -20.741 -98.570 -27.641  1.00  0.00      BSYN  
ATOM    405   CZ ARG    45     -22.730 -98.451 -27.649  1.00  0.00      BSYN  
ATOM    406  NH1 ARG    45     -22.751 -98.099 -26.403  1.00  0.00      BSYN  
ATOM    407 HH11 ARG    45     -23.598 -97.714 -26.036  1.00  0.00      BSYN  
ATOM    408 HH12 ARG    45     -21.873 -97.874 -25.981  1.00  0.00      BSYN  
ATOM    409  NH2 ARG    45     -23.879 -98.840 -28.278  1.00  0.00      BSYN  
ATOM    410 HH21 ARG    45     -24.770 -98.740 -27.834  1.00  0.00      BSYN  
ATOM    411 HH22 ARG    45     -23.921 -99.166 -29.223  1.00  0.00      BSYN  
ATOM    412    C ARG    45     -21.521 -95.756 -33.039  1.00  0.00      BSYN  
ATOM    413    O ARG    45     -21.035 -95.791 -34.206  1.00  0.00      BSYN  
ATOM    414    N GLU    46     -21.297 -94.815 -32.147  1.00  0.00      BSYN  
ATOM    415    H GLU    46     -21.814 -94.655 -31.330  1.00  0.00      BSYN  
ATOM    416   CA GLU    46     -20.236 -93.903 -32.526  1.00  0.00      BSYN  
ATOM    417   CB GLU    46     -20.606 -92.566 -33.118  1.00  0.00      BSYN  
ATOM    418   CG GLU    46     -21.286 -92.516 -34.491  1.00  0.00      BSYN  
ATOM    419   CD GLU    46     -21.505 -91.353 -35.436  1.00  0.00      BSYN  
ATOM    420  OE1 GLU    46     -21.870 -90.243 -34.983  1.00  0.00      BSYN  
ATOM    421  OE2 GLU    46     -21.356 -91.513 -36.637  1.00  0.00      BSYN  
ATOM    422    C GLU    46     -19.288 -93.668 -31.378  1.00  0.00      BSYN  
ATOM    423    O GLU    46     -18.130 -93.383 -31.516  1.00  0.00      BSYN  
ATOM    424    N GLY    47     -19.872 -93.934 -30.214  1.00  0.00      BSYN  
ATOM    425    H GLY    47     -20.721 -94.422 -30.177  1.00  0.00      BSYN  
ATOM    426   CA GLY    47     -19.211 -93.725 -28.895  1.00  0.00      BSYN  
ATOM    427    C GLY    47     -18.345 -94.865 -28.427  1.00  0.00      BSYN  
ATOM    428    O GLY    47     -18.568 -95.518 -27.427  1.00  0.00      BSYN  
ATOM    429    N VAL    48     -17.294 -94.982 -29.258  1.00  0.00      BSYN  
ATOM    430    H VAL    48     -17.269 -94.301 -29.961  1.00  0.00      BSYN  
ATOM    431   CA VAL    48     -16.372 -96.051 -29.273  1.00  0.00      BSYN  
ATOM    432   CB VAL    48     -15.974 -96.307 -30.759  1.00  0.00      BSYN  
ATOM    433  CG1 VAL    48     -17.066 -96.923 -31.555  1.00  0.00      BSYN  
ATOM    434  CG2 VAL    48     -15.346 -95.176 -31.451  1.00  0.00      BSYN  
ATOM    435    C VAL    48     -15.298 -96.184 -28.264  1.00  0.00      BSYN  
ATOM    436    O VAL    48     -14.260 -96.810 -28.594  1.00  0.00      BSYN  
ATOM    437    N VAL    49     -15.419 -95.708 -27.029  1.00  0.00      BSYN  
ATOM    438    H VAL    49     -16.286 -95.292 -26.843  1.00  0.00      BSYN  
ATOM    439   CA VAL    49     -14.546 -95.929 -25.844  1.00  0.00      BSYN  
ATOM    440   CB VAL    49     -13.718 -94.526 -25.569  1.00  0.00      BSYN  
ATOM    441  CG1 VAL    49     -14.282 -93.102 -25.463  1.00  0.00      BSYN  
ATOM    442  CG2 VAL    49     -12.837 -94.664 -24.272  1.00  0.00      BSYN  
ATOM    443    C VAL    49     -15.538 -96.356 -24.775  1.00  0.00      BSYN  
ATOM    444    O VAL    49     -15.317 -97.431 -24.214  1.00  0.00      BSYN  
ATOM    445    N GLN    50     -16.463 -95.535 -24.184  1.00  0.00      BSYN  
ATOM    446    H GLN    50     -16.730 -94.759 -24.719  1.00  0.00      BSYN  
ATOM    447   CA GLN    50     -17.064 -95.780 -22.895  1.00  0.00      BSYN  
ATOM    448   CB GLN    50     -16.541 -94.786 -21.981  1.00  0.00      BSYN  
ATOM    449   CG GLN    50     -16.950 -95.201 -20.498  1.00  0.00      BSYN  
ATOM    450   CD GLN    50     -16.669 -94.093 -19.445  1.00  0.00      BSYN  
ATOM    451  OE1 GLN    50     -16.268 -92.945 -19.480  1.00  0.00      BSYN  
ATOM    452  NE2 GLN    50     -17.233 -94.478 -18.339  1.00  0.00      BSYN  
ATOM    453 HE21 GLN    50     -17.720 -95.327 -18.278  1.00  0.00      BSYN  
ATOM    454 HE22 GLN    50     -17.171 -93.815 -17.619  1.00  0.00      BSYN  
ATOM    455    C GLN    50     -18.568 -95.562 -22.954  1.00  0.00      BSYN  
ATOM    456    O GLN    50     -19.341 -96.349 -22.458  1.00  0.00      BSYN  
ATOM    457    N GLY    51     -18.886 -94.500 -23.685  1.00  0.00      BSYN  
ATOM    458    H GLY    51     -18.070 -94.131 -24.082  1.00  0.00      BSYN  
ATOM    459   CA GLY    51     -20.320 -94.097 -23.481  1.00  0.00      BSYN  
ATOM    460    C GLY    51     -20.564 -92.690 -24.152  1.00  0.00      BSYN  
ATOM    461    O GLY    51     -20.963 -92.549 -25.341  1.00  0.00      BSYN  
ATOM    462    N VAL    52     -20.291 -91.547 -23.420  1.00  0.00      BSYN  
ATOM    463    H VAL    52     -19.828 -91.635 -22.560  1.00  0.00      BSYN  
ATOM    464   CA VAL    52     -20.392 -90.252 -23.977  1.00  0.00      BSYN  
ATOM    465   CB VAL    52     -21.049 -89.180 -23.051  1.00  0.00      BSYN  
ATOM    466  CG1 VAL    52     -21.357 -87.956 -23.866  1.00  0.00      BSYN  
ATOM    467  CG2 VAL    52     -22.358 -89.736 -22.415  1.00  0.00      BSYN  
ATOM    468    C VAL    52     -18.871 -90.023 -24.175  1.00  0.00      BSYN  
ATOM    469    O VAL    52     -18.118 -90.341 -23.234  1.00  0.00      BSYN  
ATOM    470    N ALA    53     -18.490 -89.699 -25.434  1.00  0.00      BSYN  
ATOM    471    H ALA    53     -19.027 -89.550 -26.240  1.00  0.00      BSYN  
ATOM    472   CA ALA    53     -17.140 -89.414 -25.617  1.00  0.00      BSYN  
ATOM    473   CB ALA    53     -16.641 -90.503 -26.513  1.00  0.00      BSYN  
ATOM    474    C ALA    53     -16.681 -88.138 -26.063  1.00  0.00      BSYN  
ATOM    475    O ALA    53     -17.436 -87.398 -26.668  1.00  0.00      BSYN  
ATOM    476    N SER    54     -15.343 -88.009 -25.936  1.00  0.00      BSYN  
ATOM    477    H SER    54     -14.982 -88.900 -26.129  1.00  0.00      BSYN  
ATOM    478   CA SER    54     -14.622 -86.732 -25.989  1.00  0.00      BSYN  
ATOM    479   CB SER    54     -14.522 -86.371 -24.600  1.00  0.00      BSYN  
ATOM    480   OG SER    54     -13.860 -87.167 -23.670  1.00  0.00      BSYN  
ATOM    481   HG SER    54     -13.159 -87.736 -23.996  1.00  0.00      BSYN  
ATOM    482    C SER    54     -13.374 -87.149 -26.718  1.00  0.00      BSYN  
ATOM    483    O SER    54     -12.914 -88.274 -26.625  1.00  0.00      BSYN  
ATOM    484    N VAL    55     -12.871 -86.091 -27.353  1.00  0.00      BSYN  
ATOM    485    H VAL    55     -13.276 -85.227 -27.131  1.00  0.00      BSYN  
ATOM    486   CA VAL    55     -11.683 -86.165 -28.218  1.00  0.00      BSYN  
ATOM    487   CB VAL    55     -11.797 -85.285 -29.434  1.00  0.00      BSYN  
ATOM    488  CG1 VAL    55     -10.580 -85.479 -30.291  1.00  0.00      BSYN  
ATOM    489  CG2 VAL    55     -13.168 -85.383 -30.088  1.00  0.00      BSYN  
ATOM    490    C VAL    55     -10.573 -85.639 -27.333  1.00  0.00      BSYN  
ATOM    491    O VAL    55      -9.507 -86.226 -27.255  1.00  0.00      BSYN  
ATOM    492    N ALA    56     -10.755 -84.653 -26.408  1.00  0.00      BSYN  
ATOM    493    H ALA    56     -11.706 -84.644 -26.170  1.00  0.00      BSYN  
ATOM    494   CA ALA    56      -9.781 -84.219 -25.464  1.00  0.00      BSYN  
ATOM    495   CB ALA    56      -9.157 -82.852 -25.869  1.00  0.00      BSYN  
ATOM    496    C ALA    56     -10.511 -84.011 -24.171  1.00  0.00      BSYN  
ATOM    497    O ALA    56     -11.525 -83.317 -24.059  1.00  0.00      BSYN  
ATOM    498    N GLU    57      -9.867 -84.733 -23.166  1.00  0.00      BSYN  
ATOM    499    H GLU    57      -8.938 -85.001 -23.327  1.00  0.00      BSYN  
ATOM    500   CA GLU    57     -10.488 -84.577 -21.855  1.00  0.00      BSYN  
ATOM    501   CB GLU    57      -9.998 -85.660 -20.981  1.00  0.00      BSYN  
ATOM    502   CG GLU    57     -10.302 -87.115 -21.290  1.00  0.00      BSYN  
ATOM    503   CD GLU    57      -9.991 -87.628 -22.693  1.00  0.00      BSYN  
ATOM    504  OE1 GLU    57      -8.845 -87.977 -22.877  1.00  0.00      BSYN  
ATOM    505  OE2 GLU    57     -10.895 -87.594 -23.587  1.00  0.00      BSYN  
ATOM    506    C GLU    57     -10.076 -83.203 -21.338  1.00  0.00      BSYN  
ATOM    507    O GLU    57      -9.259 -82.377 -21.865  1.00  0.00      BSYN  
ATOM    508    N LYS    58     -10.913 -82.825 -20.343  1.00  0.00      BSYN  
ATOM    509    H LYS    58     -11.721 -83.378 -20.366  1.00  0.00      BSYN  
ATOM    510   CA LYS    58     -10.756 -81.471 -19.694  1.00  0.00      BSYN  
ATOM    511   CB LYS    58     -12.054 -81.102 -19.025  1.00  0.00      BSYN  
ATOM    512   CG LYS    58     -13.090 -80.858 -20.074  1.00  0.00      BSYN  
ATOM    513   CD LYS    58     -14.478 -81.003 -19.790  1.00  0.00      BSYN  
ATOM    514   CE LYS    58     -15.116 -79.624 -19.350  1.00  0.00      BSYN  
ATOM    515   NZ LYS    58     -14.904 -79.452 -17.901  1.00  0.00      BSYN  
ATOM    516  HZ1 LYS    58     -15.223 -80.324 -17.432  1.00  0.00      BSYN  
ATOM    517  HZ2 LYS    58     -13.927 -79.326 -17.567  1.00  0.00      BSYN  
ATOM    518  HZ3 LYS    58     -15.452 -78.651 -17.526  1.00  0.00      BSYN  
ATOM    519    C LYS    58      -9.521 -81.394 -18.811  1.00  0.00      BSYN  
ATOM    520    O LYS    58      -9.530 -81.451 -17.608  1.00  0.00      BSYN  
ATOM    521    N THR    59      -8.331 -81.171 -19.411  1.00  0.00      BSYN  
ATOM    522    H THR    59      -8.414 -80.927 -20.357  1.00  0.00      BSYN  
ATOM    523   CA THR    59      -7.136 -80.949 -18.721  1.00  0.00      BSYN  
ATOM    524   CB THR    59      -5.995 -81.728 -19.421  1.00  0.00      BSYN  
ATOM    525  OG1 THR    59      -5.943 -81.635 -20.882  1.00  0.00      BSYN  
ATOM    526  HG1 THR    59      -5.987 -80.730 -21.201  1.00  0.00      BSYN  
ATOM    527  CG2 THR    59      -6.265 -83.173 -19.139  1.00  0.00      BSYN  
ATOM    528    C THR    59      -6.738 -79.538 -18.708  1.00  0.00      BSYN  
ATOM    529    O THR    59      -7.268 -78.811 -19.476  1.00  0.00      BSYN  
ATOM    530    N LYS    60      -5.724 -79.127 -17.892  1.00  0.00      BSYN  
ATOM    531    H LYS    60      -5.339 -79.667 -17.171  1.00  0.00      BSYN  
ATOM    532   CA LYS    60      -5.323 -77.681 -17.734  1.00  0.00      BSYN  
ATOM    533   CB LYS    60      -4.727 -77.377 -16.428  1.00  0.00      BSYN  
ATOM    534   CG LYS    60      -3.379 -78.164 -16.359  1.00  0.00      BSYN  
ATOM    535   CD LYS    60      -2.673 -78.065 -15.117  1.00  0.00      BSYN  
ATOM    536   CE LYS    60      -1.308 -78.467 -15.591  1.00  0.00      BSYN  
ATOM    537   NZ LYS    60      -0.332 -78.641 -14.566  1.00  0.00      BSYN  
ATOM    538  HZ1 LYS    60      -0.481 -79.531 -14.050  1.00  0.00      BSYN  
ATOM    539  HZ2 LYS    60       0.571 -78.822 -15.049  1.00  0.00      BSYN  
ATOM    540  HZ3 LYS    60      -0.326 -78.008 -13.740  1.00  0.00      BSYN  
ATOM    541    C LYS    60      -4.487 -77.073 -18.876  1.00  0.00      BSYN  
ATOM    542    O LYS    60      -3.919 -77.848 -19.610  1.00  0.00      BSYN  
ATOM    543    N GLU    61      -4.442 -75.715 -19.114  1.00  0.00      BSYN  
ATOM    544    H GLU    61      -5.197 -75.131 -18.892  1.00  0.00      BSYN  
ATOM    545   CA GLU    61      -3.540 -74.885 -19.910  1.00  0.00      BSYN  
ATOM    546   CB GLU    61      -4.300 -74.039 -20.822  1.00  0.00      BSYN  
ATOM    547   CG GLU    61      -4.580 -74.796 -22.085  1.00  0.00      BSYN  
ATOM    548   CD GLU    61      -4.816 -74.053 -23.397  1.00  0.00      BSYN  
ATOM    549  OE1 GLU    61      -5.337 -74.721 -24.312  1.00  0.00      BSYN  
ATOM    550  OE2 GLU    61      -4.332 -72.924 -23.545  1.00  0.00      BSYN  
ATOM    551    C GLU    61      -2.701 -73.916 -19.047  1.00  0.00      BSYN  
ATOM    552    O GLU    61      -2.907 -73.931 -17.867  1.00  0.00      BSYN  
ATOM    553    N GLN    62      -1.654 -73.096 -19.453  1.00  0.00      BSYN  
ATOM    554    H GLN    62      -1.407 -73.156 -20.399  1.00  0.00      BSYN  
ATOM    555   CA GLN    62      -1.020 -72.085 -18.562  1.00  0.00      BSYN  
ATOM    556   CB GLN    62       0.520 -72.190 -18.289  1.00  0.00      BSYN  
ATOM    557   CG GLN    62       0.871 -73.249 -17.278  1.00  0.00      BSYN  
ATOM    558   CD GLN    62       2.309 -73.383 -16.649  1.00  0.00      BSYN  
ATOM    559  OE1 GLN    62       3.119 -72.459 -16.566  1.00  0.00      BSYN  
ATOM    560  NE2 GLN    62       2.668 -74.700 -16.428  1.00  0.00      BSYN  
ATOM    561 HE21 GLN    62       3.549 -74.770 -16.006  1.00  0.00      BSYN  
ATOM    562 HE22 GLN    62       2.159 -75.452 -16.797  1.00  0.00      BSYN  
ATOM    563    C GLN    62      -1.202 -70.589 -19.121  1.00  0.00      BSYN  
ATOM    564    O GLN    62      -1.525 -69.599 -18.445  1.00  0.00      BSYN  
ATOM    565    N ALA    63      -1.028 -70.528 -20.466  1.00  0.00      BSYN  
ATOM    566    H ALA    63      -0.707 -71.311 -20.961  1.00  0.00      BSYN  
ATOM    567   CA ALA    63      -1.243 -69.364 -21.338  1.00  0.00      BSYN  
ATOM    568   CB ALA    63      -2.621 -68.895 -21.159  1.00  0.00      BSYN  
ATOM    569    C ALA    63      -0.306 -68.154 -21.029  1.00  0.00      BSYN  
ATOM    570    O ALA    63       0.620 -68.240 -20.203  1.00  0.00      BSYN  
ATOM    571    N SER    64      -0.342 -67.023 -21.795  1.00  0.00      BSYN  
ATOM    572    H SER    64      -0.596 -67.171 -22.730  1.00  0.00      BSYN  
ATOM    573   CA SER    64       0.422 -65.827 -21.554  1.00  0.00      BSYN  
ATOM    574   CB SER    64       0.388 -64.930 -22.729  1.00  0.00      BSYN  
ATOM    575   OG SER    64       0.892 -65.445 -23.951  1.00  0.00      BSYN  
ATOM    576   HG SER    64       0.218 -65.156 -24.572  1.00  0.00      BSYN  
ATOM    577    C SER    64      -0.504 -65.101 -20.526  1.00  0.00      BSYN  
ATOM    578    O SER    64      -1.612 -64.720 -20.864  1.00  0.00      BSYN  
ATOM    579    N HIS    65       0.024 -64.916 -19.293  1.00  0.00      BSYN  
ATOM    580    H HIS    65       0.958 -65.059 -19.031  1.00  0.00      BSYN  
ATOM    581   CA HIS    65      -0.884 -64.415 -18.187  1.00  0.00      BSYN  
ATOM    582   CB HIS    65      -0.213 -64.567 -16.780  1.00  0.00      BSYN  
ATOM    583   CG HIS    65       0.103 -65.994 -16.341  1.00  0.00      BSYN  
ATOM    584  ND1 HIS    65      -0.839 -66.779 -15.771  1.00  0.00      BSYN  
ATOM    585  HD1 HIS    65      -1.798 -66.746 -15.969  1.00  0.00      BSYN  
ATOM    586  CD2 HIS    65       1.376 -66.506 -15.946  1.00  0.00      BSYN  
ATOM    587  NE2 HIS    65       1.091 -67.539 -15.215  1.00  0.00      BSYN  
ATOM    588  CE1 HIS    65      -0.222 -67.800 -15.147  1.00  0.00      BSYN  
ATOM    589    C HIS    65      -1.207 -62.949 -18.268  1.00  0.00      BSYN  
ATOM    590    O HIS    65      -0.391 -62.037 -17.981  1.00  0.00      BSYN  
ATOM    591    N LEU    66      -2.383 -62.759 -18.882  1.00  0.00      BSYN  
ATOM    592    H LEU    66      -2.918 -63.510 -19.214  1.00  0.00      BSYN  
ATOM    593   CA LEU    66      -2.767 -61.351 -18.948  1.00  0.00      BSYN  
ATOM    594   CB LEU    66      -3.373 -61.009 -20.310  1.00  0.00      BSYN  
ATOM    595   CG LEU    66      -2.528 -61.247 -21.614  1.00  0.00      BSYN  
ATOM    596  CD1 LEU    66      -3.314 -61.153 -22.801  1.00  0.00      BSYN  
ATOM    597  CD2 LEU    66      -1.302 -60.402 -21.538  1.00  0.00      BSYN  
ATOM    598    C LEU    66      -3.660 -61.015 -17.793  1.00  0.00      BSYN  
ATOM    599    O LEU    66      -4.883 -60.931 -18.005  1.00  0.00      BSYN  
ATOM    600    N GLY    67      -3.116 -61.080 -16.563  1.00  0.00      BSYN  
ATOM    601    H GLY    67      -2.141 -61.142 -16.482  1.00  0.00      BSYN  
ATOM    602   CA GLY    67      -3.978 -60.819 -15.371  1.00  0.00      BSYN  
ATOM    603    C GLY    67      -3.367 -60.796 -13.940  1.00  0.00      BSYN  
ATOM    604    O GLY    67      -2.654 -61.805 -13.708  1.00  0.00      BSYN  
ATOM    605    N GLY    68      -3.728 -59.888 -12.944  1.00  0.00      BSYN  
ATOM    606    H GLY    68      -3.170 -59.678 -12.167  1.00  0.00      BSYN  
ATOM    607   CA GLY    68      -4.954 -59.221 -13.077  1.00  0.00      BSYN  
ATOM    608    C GLY    68      -5.721 -59.691 -11.930  1.00  0.00      BSYN  
ATOM    609    O GLY    68      -5.598 -59.058 -10.924  1.00  0.00      BSYN  
ATOM    610    N ALA    69      -6.445 -60.809 -11.920  1.00  0.00      BSYN  
ATOM    611    H ALA    69      -6.205 -61.448 -12.623  1.00  0.00      BSYN  
ATOM    612   CA ALA    69      -7.202 -61.456 -10.820  1.00  0.00      BSYN  
ATOM    613   CB ALA    69      -6.294 -62.011  -9.692  1.00  0.00      BSYN  
ATOM    614    C ALA    69      -8.424 -60.761 -10.129  1.00  0.00      BSYN  
ATOM    615    O ALA    69      -9.090 -61.466  -9.342  1.00  0.00      BSYN  
ATOM    616    N VAL    70      -8.598 -59.394 -10.439  1.00  0.00      BSYN  
ATOM    617    H VAL    70      -7.761 -59.068 -10.830  1.00  0.00      BSYN  
ATOM    618   CA VAL    70      -9.725 -58.605  -9.983  1.00  0.00      BSYN  
ATOM    619   CB VAL    70      -9.346 -57.638  -8.842  1.00  0.00      BSYN  
ATOM    620  CG1 VAL    70     -10.492 -57.113  -7.979  1.00  0.00      BSYN  
ATOM    621  CG2 VAL    70      -8.262 -58.160  -7.898  1.00  0.00      BSYN  
ATOM    622    C VAL    70     -10.440 -57.985 -11.127  1.00  0.00      BSYN  
ATOM    623    O VAL    70      -9.827 -57.242 -11.873  1.00  0.00      BSYN  
ATOM    624    N PHE    71     -11.720 -58.204 -11.416  1.00  0.00      BSYN  
ATOM    625    H PHE    71     -12.321 -58.852 -10.991  1.00  0.00      BSYN  
ATOM    626   CA PHE    71     -12.383 -57.384 -12.353  1.00  0.00      BSYN  
ATOM    627   CB PHE    71     -13.854 -58.058 -12.428  1.00  0.00      BSYN  
ATOM    628   CG PHE    71     -13.981 -58.802 -13.725  1.00  0.00      BSYN  
ATOM    629  CD1 PHE    71     -13.288 -60.028 -13.941  1.00  0.00      BSYN  
ATOM    630  CD2 PHE    71     -14.596 -58.256 -14.816  1.00  0.00      BSYN  
ATOM    631  CE1 PHE    71     -13.284 -60.541 -15.212  1.00  0.00      BSYN  
ATOM    632  CE2 PHE    71     -14.612 -58.762 -16.064  1.00  0.00      BSYN  
ATOM    633   CZ PHE    71     -13.976 -59.996 -16.265  1.00  0.00      BSYN  
ATOM    634    C PHE    71     -12.621 -55.985 -11.804  1.00  0.00      BSYN  
ATOM    635    O PHE    71     -12.620 -55.644 -10.622  1.00  0.00      BSYN  
ATOM    636    N SER    72     -12.573 -55.132 -12.757  1.00  0.00      BSYN  
ATOM    637    H SER    72     -12.509 -55.465 -13.676  1.00  0.00      BSYN  
ATOM    638   CA SER    72     -12.738 -53.622 -12.553  1.00  0.00      BSYN  
ATOM    639   CB SER    72     -12.185 -53.001 -13.802  1.00  0.00      BSYN  
ATOM    640   OG SER    72     -10.734 -53.067 -14.063  1.00  0.00      BSYN  
ATOM    641   HG SER    72     -10.357 -52.254 -14.407  1.00  0.00      BSYN  
ATOM    642    C SER    72     -14.109 -53.193 -12.003  1.00  0.00      BSYN  
ATOM    643    O SER    72     -15.014 -52.871 -12.732  1.00  0.00      BSYN  
ATOM    644    N GLY    73     -14.011 -53.291 -10.636  1.00  0.00      BSYN  
ATOM    645    H GLY    73     -13.165 -53.550 -10.215  1.00  0.00      BSYN  
ATOM    646   CA GLY    73     -15.238 -52.992  -9.864  1.00  0.00      BSYN  
ATOM    647    C GLY    73     -16.216 -54.142  -9.629  1.00  0.00      BSYN  
ATOM    648    O GLY    73     -15.981 -55.066  -8.801  1.00  0.00      BSYN  
ATOM    649    N ALA    74     -17.315 -54.106 -10.307  1.00  0.00      BSYN  
ATOM    650    H ALA    74     -17.340 -53.423 -11.009  1.00  0.00      BSYN  
ATOM    651   CA ALA    74     -18.315 -55.156 -10.155  1.00  0.00      BSYN  
ATOM    652   CB ALA    74     -19.529 -54.392 -10.104  1.00  0.00      BSYN  
ATOM    653    C ALA    74     -18.388 -56.000 -11.451  1.00  0.00      BSYN  
ATOM    654    O ALA    74     -18.629 -55.509 -12.584  1.00  0.00      BSYN  
ATOM    655    N GLY    75     -17.954 -57.279 -11.387  1.00  0.00      BSYN  
ATOM    656    H GLY    75     -17.476 -57.608 -10.597  1.00  0.00      BSYN  
ATOM    657   CA GLY    75     -18.108 -58.090 -12.616  1.00  0.00      BSYN  
ATOM    658    C GLY    75     -18.686 -59.522 -12.434  1.00  0.00      BSYN  
ATOM    659    O GLY    75     -19.781 -59.853 -11.983  1.00  0.00      BSYN  
ATOM    660    N ASN    76     -17.792 -60.493 -12.932  1.00  0.00      BSYN  
ATOM    661    H ASN    76     -17.108 -60.247 -13.589  1.00  0.00      BSYN  
ATOM    662   CA ASN    76     -17.965 -61.841 -12.483  1.00  0.00      BSYN  
ATOM    663   CB ASN    76     -17.754 -62.718 -13.704  1.00  0.00      BSYN  
ATOM    664   CG ASN    76     -17.368 -64.248 -13.547  1.00  0.00      BSYN  
ATOM    665  OD1 ASN    76     -16.332 -64.711 -13.974  1.00  0.00      BSYN  
ATOM    666  ND2 ASN    76     -18.179 -65.046 -12.843  1.00  0.00      BSYN  
ATOM    667 HD21 ASN    76     -18.000 -66.006 -12.921  1.00  0.00      BSYN  
ATOM    668 HD22 ASN    76     -18.928 -64.604 -12.391  1.00  0.00      BSYN  
ATOM    669    C ASN    76     -17.019 -62.306 -11.459  1.00  0.00      BSYN  
ATOM    670    O ASN    76     -17.405 -62.686 -10.367  1.00  0.00      BSYN  
ATOM    671    N ILE    77     -15.635 -62.302 -11.703  1.00  0.00      BSYN  
ATOM    672    H ILE    77     -15.379 -62.083 -12.624  1.00  0.00      BSYN  
ATOM    673   CA ILE    77     -14.634 -62.745 -10.719  1.00  0.00      BSYN  
ATOM    674   CB ILE    77     -13.528 -63.674 -11.219  1.00  0.00      BSYN  
ATOM    675  CG2 ILE    77     -12.715 -63.308 -12.396  1.00  0.00      BSYN  
ATOM    676  CG1 ILE    77     -12.799 -64.197 -10.011  1.00  0.00      BSYN  
ATOM    677   CD ILE    77     -13.550 -64.961  -8.752  1.00  0.00      BSYN  
ATOM    678    C ILE    77     -14.131 -61.391 -10.240  1.00  0.00      BSYN  
ATOM    679    O ILE    77     -13.520 -60.640 -10.935  1.00  0.00      BSYN  
ATOM    680    N ALA    78     -14.269 -61.297  -8.892  1.00  0.00      BSYN  
ATOM    681    H ALA    78     -14.651 -62.068  -8.423  1.00  0.00      BSYN  
ATOM    682   CA ALA    78     -13.761 -60.111  -8.192  1.00  0.00      BSYN  
ATOM    683   CB ALA    78     -14.601 -58.922  -8.524  1.00  0.00      BSYN  
ATOM    684    C ALA    78     -13.849 -60.247  -6.699  1.00  0.00      BSYN  
ATOM    685    O ALA    78     -14.760 -60.901  -6.171  1.00  0.00      BSYN  
ATOM    686    N ALA    79     -13.107 -59.363  -6.080  1.00  0.00      BSYN  
ATOM    687    H ALA    79     -12.636 -58.609  -6.491  1.00  0.00      BSYN  
ATOM    688   CA ALA    79     -12.714 -59.303  -4.699  1.00  0.00      BSYN  
ATOM    689   CB ALA    79     -11.249 -58.956  -4.521  1.00  0.00      BSYN  
ATOM    690    C ALA    79     -13.490 -58.110  -4.028  1.00  0.00      BSYN  
ATOM    691    O ALA    79     -14.701 -58.119  -4.016  1.00  0.00      BSYN  
ATOM    692    N ALA    80     -12.933 -56.988  -3.572  1.00  0.00      BSYN  
ATOM    693    H ALA    80     -12.078 -56.743  -3.983  1.00  0.00      BSYN  
ATOM    694   CA ALA    80     -13.698 -56.011  -2.845  1.00  0.00      BSYN  
ATOM    695   CB ALA    80     -13.161 -55.984  -1.307  1.00  0.00      BSYN  
ATOM    696    C ALA    80     -13.381 -54.747  -3.456  1.00  0.00      BSYN  
ATOM    697    O ALA    80     -12.467 -54.534  -4.308  1.00  0.00      BSYN  
ATOM    698    N THR    81     -14.214 -53.771  -3.127  1.00  0.00      BSYN  
ATOM    699    H THR    81     -14.720 -53.918  -2.300  1.00  0.00      BSYN  
ATOM    700   CA THR    81     -14.038 -52.554  -3.787  1.00  0.00      BSYN  
ATOM    701   CB THR    81     -15.377 -51.825  -3.985  1.00  0.00      BSYN  
ATOM    702  OG1 THR    81     -16.130 -51.663  -2.824  1.00  0.00      BSYN  
ATOM    703  HG1 THR    81     -16.902 -51.119  -2.997  1.00  0.00      BSYN  
ATOM    704  CG2 THR    81     -16.237 -52.442  -5.129  1.00  0.00      BSYN  
ATOM    705    C THR    81     -12.902 -51.654  -3.187  1.00  0.00      BSYN  
ATOM    706    O THR    81     -11.709 -51.631  -3.636  1.00  0.00      BSYN  
ATOM    707    N GLY    82     -13.176 -50.807  -2.164  1.00  0.00      BSYN  
ATOM    708    H GLY    82     -14.117 -50.618  -1.966  1.00  0.00      BSYN  
ATOM    709   CA GLY    82     -12.160 -50.017  -1.426  1.00  0.00      BSYN  
ATOM    710    C GLY    82     -12.578 -48.701  -0.835  1.00  0.00      BSYN  
ATOM    711    O GLY    82     -13.649 -48.357  -1.055  1.00  0.00      BSYN  
ATOM    712    N LEU    83     -11.833 -47.873  -0.040  1.00  0.00      BSYN  
ATOM    713    H LEU    83     -12.278 -47.094   0.353  1.00  0.00      BSYN  
ATOM    714   CA LEU    83     -10.518 -48.139   0.341  1.00  0.00      BSYN  
ATOM    715   CB LEU    83      -9.640 -46.888   0.255  1.00  0.00      BSYN  
ATOM    716   CG LEU    83      -9.005 -46.443  -1.111  1.00  0.00      BSYN  
ATOM    717  CD1 LEU    83      -8.456 -44.935  -0.945  1.00  0.00      BSYN  
ATOM    718  CD2 LEU    83      -8.138 -47.484  -1.845  1.00  0.00      BSYN  
ATOM    719    C LEU    83     -10.354 -48.930   1.610  1.00  0.00      BSYN  
ATOM    720    O LEU    83     -10.579 -48.590   2.746  1.00  0.00      BSYN  
ATOM    721    N VAL    84      -9.604 -49.911   1.331  1.00  0.00      BSYN  
ATOM    722    H VAL    84      -9.271 -49.969   0.411  1.00  0.00      BSYN  
ATOM    723   CA VAL    84      -9.181 -50.939   2.228  1.00  0.00      BSYN  
ATOM    724   CB VAL    84      -9.480 -52.360   1.739  1.00  0.00      BSYN  
ATOM    725  CG1 VAL    84      -8.996 -52.780   0.333  1.00  0.00      BSYN  
ATOM    726  CG2 VAL    84      -9.034 -53.341   2.674  1.00  0.00      BSYN  
ATOM    727    C VAL    84      -7.711 -50.836   2.724  1.00  0.00      BSYN  
ATOM    728    O VAL    84      -6.846 -50.377   2.023  1.00  0.00      BSYN  
ATOM    729    N LYS    85      -7.628 -51.013   4.058  1.00  0.00      BSYN  
ATOM    730    H LYS    85      -8.299 -51.345   4.691  1.00  0.00      BSYN  
ATOM    731   CA LYS    85      -6.346 -50.742   4.614  1.00  0.00      BSYN  
ATOM    732   CB LYS    85      -6.592 -50.088   5.967  1.00  0.00      BSYN  
ATOM    733   CG LYS    85      -6.987 -50.900   7.214  1.00  0.00      BSYN  
ATOM    734   CD LYS    85      -7.355 -49.995   8.319  1.00  0.00      BSYN  
ATOM    735   CE LYS    85      -7.422 -50.816   9.584  1.00  0.00      BSYN  
ATOM    736   NZ LYS    85      -6.092 -51.429   9.902  1.00  0.00      BSYN  
ATOM    737  HZ1 LYS    85      -5.435 -50.737  10.316  1.00  0.00      BSYN  
ATOM    738  HZ2 LYS    85      -6.447 -52.163  10.548  1.00  0.00      BSYN  
ATOM    739  HZ3 LYS    85      -5.731 -51.939   9.071  1.00  0.00      BSYN  
ATOM    740    C LYS    85      -5.321 -51.835   4.558  1.00  0.00      BSYN  
ATOM    741    O LYS    85      -4.917 -52.461   5.502  1.00  0.00      BSYN  
ATOM    742    N ARG    86      -4.991 -52.324   3.361  1.00  0.00      BSYN  
ATOM    743    H ARG    86      -5.421 -51.818   2.641  1.00  0.00      BSYN  
ATOM    744   CA ARG    86      -3.985 -53.372   3.117  1.00  0.00      BSYN  
ATOM    745   CB ARG    86      -4.232 -53.869   1.653  1.00  0.00      BSYN  
ATOM    746   CG ARG    86      -4.206 -55.317   1.396  1.00  0.00      BSYN  
ATOM    747   CD ARG    86      -3.942 -55.299  -0.142  1.00  0.00      BSYN  
ATOM    748   NE ARG    86      -3.709 -56.705  -0.448  1.00  0.00      BSYN  
ATOM    749   HE ARG    86      -4.360 -57.402  -0.224  1.00  0.00      BSYN  
ATOM    750   CZ ARG    86      -2.542 -57.032  -1.071  1.00  0.00      BSYN  
ATOM    751  NH1 ARG    86      -1.631 -56.109  -1.313  1.00  0.00      BSYN  
ATOM    752 HH11 ARG    86      -0.701 -56.295  -1.631  1.00  0.00      BSYN  
ATOM    753 HH12 ARG    86      -1.962 -55.175  -1.449  1.00  0.00      BSYN  
ATOM    754  NH2 ARG    86      -2.457 -58.227  -1.644  1.00  0.00      BSYN  
ATOM    755 HH21 ARG    86      -1.649 -58.726  -1.958  1.00  0.00      BSYN  
ATOM    756 HH22 ARG    86      -3.275 -58.752  -1.411  1.00  0.00      BSYN  
ATOM    757    C ARG    86      -2.478 -53.120   3.370  1.00  0.00      BSYN  
ATOM    758    O ARG    86      -1.708 -52.983   2.362  1.00  0.00      BSYN  
ATOM    759    N GLU    87      -2.175 -53.138   4.749  1.00  0.00      BSYN  
ATOM    760    H GLU    87      -2.867 -53.228   5.438  1.00  0.00      BSYN  
ATOM    761   CA GLU    87      -0.789 -53.196   5.304  1.00  0.00      BSYN  
ATOM    762   CB GLU    87      -0.423 -51.768   5.783  1.00  0.00      BSYN  
ATOM    763   CG GLU    87       0.428 -51.031   4.770  1.00  0.00      BSYN  
ATOM    764   CD GLU    87       0.753 -49.590   5.135  1.00  0.00      BSYN  
ATOM    765  OE1 GLU    87      -0.160 -48.810   5.281  1.00  0.00      BSYN  
ATOM    766  OE2 GLU    87       1.946 -49.241   5.334  1.00  0.00      BSYN  
ATOM    767    C GLU    87      -0.820 -54.148   6.487  1.00  0.00      BSYN  
ATOM    768    O GLU    87      -0.979 -53.812   7.680  1.00  0.00      BSYN  
ATOM    769    N GLU    88      -0.764 -55.469   6.313  1.00  0.00      BSYN  
ATOM    770    H GLU    88      -0.700 -56.048   7.101  1.00  0.00      BSYN  
ATOM    771   CA GLU    88      -0.984 -56.175   5.042  1.00  0.00      BSYN  
ATOM    772   CB GLU    88       0.292 -56.749   4.549  1.00  0.00      BSYN  
ATOM    773   CG GLU    88       0.597 -55.870   3.324  1.00  0.00      BSYN  
ATOM    774   CD GLU    88       1.948 -55.288   3.011  1.00  0.00      BSYN  
ATOM    775  OE1 GLU    88       2.830 -56.063   2.622  1.00  0.00      BSYN  
ATOM    776  OE2 GLU    88       2.050 -54.051   3.115  1.00  0.00      BSYN  
ATOM    777    C GLU    88      -2.181 -57.173   5.164  1.00  0.00      BSYN  
ATOM    778    O GLU    88      -3.038 -56.966   6.008  1.00  0.00      BSYN  
ATOM    779    N PHE    89      -2.407 -58.087   4.155  1.00  0.00      BSYN  
ATOM    780    H PHE    89      -1.721 -58.340   3.502  1.00  0.00      BSYN  
ATOM    781   CA PHE    89      -3.603 -58.940   4.257  1.00  0.00      BSYN  
ATOM    782   CB PHE    89      -4.646 -58.155   3.443  1.00  0.00      BSYN  
ATOM    783   CG PHE    89      -6.086 -58.569   3.798  1.00  0.00      BSYN  
ATOM    784  CD1 PHE    89      -7.059 -58.644   2.802  1.00  0.00      BSYN  
ATOM    785  CD2 PHE    89      -6.512 -58.967   5.100  1.00  0.00      BSYN  
ATOM    786  CE1 PHE    89      -8.406 -58.910   3.082  1.00  0.00      BSYN  
ATOM    787  CE2 PHE    89      -7.821 -59.196   5.313  1.00  0.00      BSYN  
ATOM    788   CZ PHE    89      -8.836 -59.142   4.336  1.00  0.00      BSYN  
ATOM    789    C PHE    89      -3.409 -60.356   3.938  1.00  0.00      BSYN  
ATOM    790    O PHE    89      -3.178 -60.565   2.784  1.00  0.00      BSYN  
ATOM    791    N PRO    90      -3.483 -61.486   4.740  1.00  0.00      BSYN  
ATOM    792   CD PRO    90      -3.593 -61.540   6.212  1.00  0.00      BSYN  
ATOM    793   CA PRO    90      -3.585 -62.846   4.206  1.00  0.00      BSYN  
ATOM    794   CB PRO    90      -3.384 -63.695   5.520  1.00  0.00      BSYN  
ATOM    795   CG PRO    90      -2.752 -62.889   6.481  1.00  0.00      BSYN  
ATOM    796    C PRO    90      -4.977 -62.884   3.734  1.00  0.00      BSYN  
ATOM    797    O PRO    90      -6.020 -63.322   4.257  1.00  0.00      BSYN  
ATOM    798    N THR    91      -4.987 -62.535   2.479  1.00  0.00      BSYN  
ATOM    799    H THR    91      -4.211 -62.314   1.923  1.00  0.00      BSYN  
ATOM    800   CA THR    91      -6.176 -62.570   1.542  1.00  0.00      BSYN  
ATOM    801   CB THR    91      -5.835 -62.152   0.089  1.00  0.00      BSYN  
ATOM    802  OG1 THR    91      -5.205 -60.866   0.402  1.00  0.00      BSYN  
ATOM    803  HG1 THR    91      -4.932 -60.802   1.320  1.00  0.00      BSYN  
ATOM    804  CG2 THR    91      -6.922 -61.710  -0.795  1.00  0.00      BSYN  
ATOM    805    C THR    91      -6.952 -63.945   1.391  1.00  0.00      BSYN  
ATOM    806    O THR    91      -6.307 -64.896   0.901  1.00  0.00      BSYN  
ATOM    807    N ASP    92      -8.238 -63.987   1.734  1.00  0.00      BSYN  
ATOM    808    H ASP    92      -8.797 -63.265   2.089  1.00  0.00      BSYN  
ATOM    809   CA ASP    92      -8.897 -65.182   1.901  1.00  0.00      BSYN  
ATOM    810   CB ASP    92      -9.866 -65.284   3.104  1.00  0.00      BSYN  
ATOM    811   CG ASP    92     -10.763 -66.622   3.153  1.00  0.00      BSYN  
ATOM    812  OD1 ASP    92     -12.005 -66.606   3.150  1.00  0.00      BSYN  
ATOM    813  OD2 ASP    92     -10.255 -67.669   3.352  1.00  0.00      BSYN  
ATOM    814    C ASP    92      -9.444 -65.781   0.660  1.00  0.00      BSYN  
ATOM    815    O ASP    92     -10.632 -65.716   0.329  1.00  0.00      BSYN  
ATOM    816    N LEU    93      -8.623 -66.224  -0.317  1.00  0.00      BSYN  
ATOM    817    H LEU    93      -7.682 -66.206  -0.042  1.00  0.00      BSYN  
ATOM    818   CA LEU    93      -8.967 -66.696  -1.627  1.00  0.00      BSYN  
ATOM    819   CB LEU    93      -7.780 -66.657  -2.619  1.00  0.00      BSYN  
ATOM    820   CG LEU    93      -7.669 -65.620  -3.730  1.00  0.00      BSYN  
ATOM    821  CD1 LEU    93      -7.832 -64.249  -3.101  1.00  0.00      BSYN  
ATOM    822  CD2 LEU    93      -6.515 -65.612  -4.670  1.00  0.00      BSYN  
ATOM    823    C LEU    93      -9.507 -68.109  -1.797  1.00  0.00      BSYN  
ATOM    824    O LEU    93      -9.665 -68.785  -0.711  1.00  0.00      BSYN  
ATOM    825    N LYS    94      -9.835 -68.743  -2.967  1.00  0.00      BSYN  
ATOM    826    H LYS    94      -9.513 -68.363  -3.811  1.00  0.00      BSYN  
ATOM    827   CA LYS    94     -10.545 -70.032  -2.927  1.00  0.00      BSYN  
ATOM    828   CB LYS    94     -11.673 -70.081  -4.052  1.00  0.00      BSYN  
ATOM    829   CG LYS    94     -12.786 -69.090  -3.825  1.00  0.00      BSYN  
ATOM    830   CD LYS    94     -14.088 -69.498  -4.415  1.00  0.00      BSYN  
ATOM    831   CE LYS    94     -14.039 -69.648  -5.867  1.00  0.00      BSYN  
ATOM    832   NZ LYS    94     -15.423 -70.054  -6.266  1.00  0.00      BSYN  
ATOM    833  HZ1 LYS    94     -15.459 -70.950  -5.739  1.00  0.00      BSYN  
ATOM    834  HZ2 LYS    94     -16.052 -69.319  -5.884  1.00  0.00      BSYN  
ATOM    835  HZ3 LYS    94     -15.583 -70.249  -7.275  1.00  0.00      BSYN  
ATOM    836    C LYS    94      -9.463 -71.060  -3.194  1.00  0.00      BSYN  
ATOM    837    O LYS    94      -8.729 -71.017  -4.251  1.00  0.00      BSYN  
ATOM    838    N PRO    95      -9.429 -72.040  -2.317  1.00  0.00      BSYN  
ATOM    839   CD PRO    95     -10.385 -72.375  -1.238  1.00  0.00      BSYN  
ATOM    840   CA PRO    95      -8.450 -73.148  -2.409  1.00  0.00      BSYN  
ATOM    841   CB PRO    95      -8.804 -74.059  -1.250  1.00  0.00      BSYN  
ATOM    842   CG PRO    95      -9.609 -73.253  -0.238  1.00  0.00      BSYN  
ATOM    843    C PRO    95      -8.291 -73.969  -3.736  1.00  0.00      BSYN  
ATOM    844    O PRO    95      -9.290 -74.621  -4.036  1.00  0.00      BSYN  
ATOM    845    N GLU    96      -7.272 -73.863  -4.574  1.00  0.00      BSYN  
ATOM    846    H GLU    96      -6.532 -73.422  -4.105  1.00  0.00      BSYN  
ATOM    847   CA GLU    96      -7.215 -74.424  -5.886  1.00  0.00      BSYN  
ATOM    848   CB GLU    96      -6.840 -73.401  -6.916  1.00  0.00      BSYN  
ATOM    849   CG GLU    96      -7.497 -73.546  -8.229  1.00  0.00      BSYN  
ATOM    850   CD GLU    96      -6.985 -74.547  -9.395  1.00  0.00      BSYN  
ATOM    851  OE1 GLU    96      -6.386 -74.058 -10.400  1.00  0.00      BSYN  
ATOM    852  OE2 GLU    96      -7.291 -75.724  -9.461  1.00  0.00      BSYN  
ATOM    853    C GLU    96      -6.274 -75.694  -6.046  1.00  0.00      BSYN  
ATOM    854    O GLU    96      -5.396 -75.819  -6.901  1.00  0.00      BSYN  
ATOM    855    N GLU    97      -6.795 -76.675  -5.285  1.00  0.00      BSYN  
ATOM    856    H GLU    97      -7.690 -76.746  -4.893  1.00  0.00      BSYN  
ATOM    857   CA GLU    97      -6.065 -77.882  -5.082  1.00  0.00      BSYN  
ATOM    858   CB GLU    97      -6.720 -78.769  -3.941  1.00  0.00      BSYN  
ATOM    859   CG GLU    97      -7.164 -78.329  -2.467  1.00  0.00      BSYN  
ATOM    860   CD GLU    97      -6.038 -77.753  -1.672  1.00  0.00      BSYN  
ATOM    861  OE1 GLU    97      -5.727 -76.519  -1.839  1.00  0.00      BSYN  
ATOM    862  OE2 GLU    97      -5.468 -78.490  -0.863  1.00  0.00      BSYN  
ATOM    863    C GLU    97      -6.020 -78.793  -6.327  1.00  0.00      BSYN  
ATOM    864    O GLU    97      -6.872 -78.865  -7.175  1.00  0.00      BSYN  
ATOM    865    N VAL    98      -4.753 -79.310  -6.485  1.00  0.00      BSYN  
ATOM    866    H VAL    98      -3.975 -79.018  -5.965  1.00  0.00      BSYN  
ATOM    867   CA VAL    98      -4.415 -80.371  -7.421  1.00  0.00      BSYN  
ATOM    868   CB VAL    98      -2.934 -80.744  -7.304  1.00  0.00      BSYN  
ATOM    869  CG1 VAL    98      -2.091 -79.523  -7.624  1.00  0.00      BSYN  
ATOM    870  CG2 VAL    98      -2.529 -81.041  -5.776  1.00  0.00      BSYN  
ATOM    871    C VAL    98      -5.231 -81.645  -7.654  1.00  0.00      BSYN  
ATOM    872    O VAL    98      -5.845 -82.183  -6.647  1.00  0.00      BSYN  
ATOM    873    N ALA    99      -5.535 -81.958  -8.903  1.00  0.00      BSYN  
ATOM    874    H ALA    99      -5.163 -81.378  -9.599  1.00  0.00      BSYN  
ATOM    875   CA ALA    99      -6.357 -83.095  -9.233  1.00  0.00      BSYN  
ATOM    876   CB ALA    99      -7.230 -82.748 -10.530  1.00  0.00      BSYN  
ATOM    877    C ALA    99      -5.617 -84.296  -9.521  1.00  0.00      BSYN  
ATOM    878    O ALA    99      -5.044 -84.472 -10.585  1.00  0.00      BSYN  
ATOM    879    N GLN   100      -5.546 -85.231  -8.490  1.00  0.00      BSYN  
ATOM    880    H GLN   100      -5.843 -85.024  -7.579  1.00  0.00      BSYN  
ATOM    881   CA GLN   100      -4.932 -86.462  -8.766  1.00  0.00      BSYN  
ATOM    882   CB GLN   100      -4.263 -87.149  -7.468  1.00  0.00      BSYN  
ATOM    883   CG GLN   100      -3.360 -86.041  -6.647  1.00  0.00      BSYN  
ATOM    884   CD GLN   100      -2.531 -86.636  -5.485  1.00  0.00      BSYN  
ATOM    885  OE1 GLN   100      -1.709 -85.950  -4.801  1.00  0.00      BSYN  
ATOM    886  NE2 GLN   100      -2.653 -87.973  -5.271  1.00  0.00      BSYN  
ATOM    887 HE21 GLN   100      -1.940 -88.347  -4.712  1.00  0.00      BSYN  
ATOM    888 HE22 GLN   100      -3.396 -88.496  -5.637  1.00  0.00      BSYN  
ATOM    889    C GLN   100      -5.881 -87.548  -9.489  1.00  0.00      BSYN  
ATOM    890    O GLN   100      -6.752 -88.127  -8.864  1.00  0.00      BSYN  
ATOM    891    N GLU   101      -5.522 -87.845 -10.739  1.00  0.00      BSYN  
ATOM    892    H GLU   101      -5.083 -87.143 -11.263  1.00  0.00      BSYN  
ATOM    893   CA GLU   101      -6.352 -88.919 -11.468  1.00  0.00      BSYN  
ATOM    894   CB GLU   101      -7.242 -88.062 -12.428  1.00  0.00      BSYN  
ATOM    895   CG GLU   101      -8.535 -87.329 -11.807  1.00  0.00      BSYN  
ATOM    896   CD GLU   101      -9.592 -88.305 -11.414  1.00  0.00      BSYN  
ATOM    897  OE1 GLU   101     -10.619 -88.389 -12.075  1.00  0.00      BSYN  
ATOM    898  OE2 GLU   101      -9.448 -88.978 -10.390  1.00  0.00      BSYN  
ATOM    899    C GLU   101      -5.523 -89.847 -12.342  1.00  0.00      BSYN  
ATOM    900    O GLU   101      -4.747 -89.419 -13.226  1.00  0.00      BSYN  
ATOM    901    N ALA   102      -5.958 -91.135 -12.366  1.00  0.00      BSYN  
ATOM    902    H ALA   102      -6.746 -91.437 -11.867  1.00  0.00      BSYN  
ATOM    903   CA ALA   102      -5.491 -92.169 -13.210  1.00  0.00      BSYN  
ATOM    904   CB ALA   102      -4.493 -92.931 -12.344  1.00  0.00      BSYN  
ATOM    905    C ALA   102      -6.709 -93.078 -13.669  1.00  0.00      BSYN  
ATOM    906    O ALA   102      -6.762 -93.473 -14.861  1.00  0.00      BSYN  
ATOM    907    N ALA   103      -7.530 -93.700 -12.758  1.00  0.00      BSYN  
ATOM    908    H ALA   103      -7.699 -93.434 -11.830  1.00  0.00      BSYN  
ATOM    909   CA ALA   103      -8.326 -94.879 -13.234  1.00  0.00      BSYN  
ATOM    910   CB ALA   103      -7.867 -96.233 -12.546  1.00  0.00      BSYN  
ATOM    911    C ALA   103      -9.882 -94.724 -13.131  1.00  0.00      BSYN  
ATOM    912    O ALA   103     -10.657 -95.535 -13.630  1.00  0.00      BSYN  
ATOM    913    N GLU   104     -10.318 -93.739 -12.394  1.00  0.00      BSYN  
ATOM    914    H GLU   104      -9.758 -93.279 -11.735  1.00  0.00      BSYN  
ATOM    915   CA GLU   104     -11.767 -93.446 -12.220  1.00  0.00      BSYN  
ATOM    916   CB GLU   104     -12.093 -93.742 -10.879  1.00  0.00      BSYN  
ATOM    917   CG GLU   104     -11.932 -95.187 -10.406  1.00  0.00      BSYN  
ATOM    918   CD GLU   104     -12.110 -95.246  -8.946  1.00  0.00      BSYN  
ATOM    919  OE1 GLU   104     -13.138 -95.796  -8.502  1.00  0.00      BSYN  
ATOM    920  OE2 GLU   104     -11.246 -94.713  -8.270  1.00  0.00      BSYN  
ATOM    921    C GLU   104     -11.962 -91.961 -12.487  1.00  0.00      BSYN  
ATOM    922    O GLU   104     -11.494 -91.175 -11.726  1.00  0.00      BSYN  
ATOM    923    N GLU   105     -12.936 -91.767 -13.405  1.00  0.00      BSYN  
ATOM    924    H GLU   105     -13.448 -92.429 -13.915  1.00  0.00      BSYN  
ATOM    925   CA GLU   105     -13.422 -90.418 -13.598  1.00  0.00      BSYN  
ATOM    926   CB GLU   105     -13.254 -90.042 -15.050  1.00  0.00      BSYN  
ATOM    927   CG GLU   105     -11.882 -90.176 -15.669  1.00  0.00      BSYN  
ATOM    928   CD GLU   105     -11.587 -89.542 -17.026  1.00  0.00      BSYN  
ATOM    929  OE1 GLU   105     -11.651 -90.279 -17.985  1.00  0.00      BSYN  
ATOM    930  OE2 GLU   105     -11.260 -88.369 -17.057  1.00  0.00      BSYN  
ATOM    931    C GLU   105     -14.918 -90.466 -13.234  1.00  0.00      BSYN  
ATOM    932    O GLU   105     -15.495 -91.590 -13.094  1.00  0.00      BSYN  
ATOM    933    N PRO   106     -15.460 -89.293 -12.956  1.00  0.00      BSYN  
ATOM    934   CD PRO   106     -14.981 -88.240 -12.018  1.00  0.00      BSYN  
ATOM    935   CA PRO   106     -16.971 -89.150 -13.013  1.00  0.00      BSYN  
ATOM    936   CB PRO   106     -17.311 -87.993 -12.122  1.00  0.00      BSYN  
ATOM    937   CG PRO   106     -16.052 -87.139 -12.097  1.00  0.00      BSYN  
ATOM    938    C PRO   106     -17.480 -88.777 -14.400  1.00  0.00      BSYN  
ATOM    939    O PRO   106     -16.920 -88.056 -15.258  1.00  0.00      BSYN  
ATOM    940    N LEU   107     -18.645 -89.421 -14.619  1.00  0.00      BSYN  
ATOM    941    H LEU   107     -18.975 -90.151 -14.055  1.00  0.00      BSYN  
ATOM    942   CA LEU   107     -19.368 -89.115 -15.821  1.00  0.00      BSYN  
ATOM    943   CB LEU   107     -20.562 -90.114 -15.858  1.00  0.00      BSYN  
ATOM    944   CG LEU   107     -20.468 -91.509 -16.304  1.00  0.00      BSYN  
ATOM    945  CD1 LEU   107     -19.808 -92.409 -15.237  1.00  0.00      BSYN  
ATOM    946  CD2 LEU   107     -21.880 -91.983 -16.577  1.00  0.00      BSYN  
ATOM    947    C LEU   107     -19.962 -87.773 -15.917  1.00  0.00      BSYN  
ATOM    948    O LEU   107     -19.941 -87.193 -17.006  1.00  0.00      BSYN  
ATOM    949    N ILE   108     -20.457 -87.290 -14.762  1.00  0.00      BSYN  
ATOM    950    H ILE   108     -20.258 -87.771 -13.932  1.00  0.00      BSYN  
ATOM    951   CA ILE   108     -21.285 -86.048 -14.664  1.00  0.00      BSYN  
ATOM    952   CB ILE   108     -21.594 -85.826 -13.099  1.00  0.00      BSYN  
ATOM    953  CG2 ILE   108     -22.485 -84.682 -12.884  1.00  0.00      BSYN  
ATOM    954  CG1 ILE   108     -22.260 -87.067 -12.501  1.00  0.00      BSYN  
ATOM    955   CD ILE   108     -23.765 -87.140 -12.782  1.00  0.00      BSYN  
ATOM    956    C ILE   108     -20.449 -84.945 -15.326  1.00  0.00      BSYN  
ATOM    957    O ILE   108     -19.363 -84.656 -14.765  1.00  0.00      BSYN  
ATOM    958    N GLU   109     -20.663 -84.279 -16.491  1.00  0.00      BSYN  
ATOM    959    H GLU   109     -19.885 -83.716 -16.688  1.00  0.00      BSYN  
ATOM    960   CA GLU   109     -21.775 -84.296 -17.449  1.00  0.00      BSYN  
ATOM    961   CB GLU   109     -22.890 -83.214 -17.305  1.00  0.00      BSYN  
ATOM    962   CG GLU   109     -22.686 -82.081 -16.307  1.00  0.00      BSYN  
ATOM    963   CD GLU   109     -23.421 -80.786 -16.468  1.00  0.00      BSYN  
ATOM    964  OE1 GLU   109     -23.346 -79.960 -15.575  1.00  0.00      BSYN  
ATOM    965  OE2 GLU   109     -24.274 -80.513 -17.391  1.00  0.00      BSYN  
ATOM    966    C GLU   109     -20.969 -84.369 -18.802  1.00  0.00      BSYN  
ATOM    967    O GLU   109     -19.832 -83.974 -18.929  1.00  0.00      BSYN  
ATOM    968    N PRO   110     -21.640 -84.819 -19.926  1.00  0.00      BSYN  
ATOM    969   CD PRO   110     -22.799 -85.614 -19.820  1.00  0.00      BSYN  
ATOM    970   CA PRO   110     -21.256 -84.486 -21.331  1.00  0.00      BSYN  
ATOM    971   CB PRO   110     -22.482 -84.945 -21.944  1.00  0.00      BSYN  
ATOM    972   CG PRO   110     -23.085 -86.156 -21.281  1.00  0.00      BSYN  
ATOM    973    C PRO   110     -21.152 -82.994 -21.660  1.00  0.00      BSYN  
ATOM    974    O PRO   110     -20.139 -82.630 -22.273  1.00  0.00      BSYN  
ATOM    975    N LEU   111     -22.097 -82.209 -21.103  1.00  0.00      BSYN  
ATOM    976    H LEU   111     -22.751 -82.759 -20.623  1.00  0.00      BSYN  
ATOM    977   CA LEU   111     -22.265 -80.833 -21.272  1.00  0.00      BSYN  
ATOM    978   CB LEU   111     -23.711 -80.496 -21.036  1.00  0.00      BSYN  
ATOM    979   CG LEU   111     -24.015 -79.123 -21.652  1.00  0.00      BSYN  
ATOM    980  CD1 LEU   111     -24.093 -79.138 -23.246  1.00  0.00      BSYN  
ATOM    981  CD2 LEU   111     -25.477 -78.751 -21.224  1.00  0.00      BSYN  
ATOM    982    C LEU   111     -21.370 -79.969 -20.396  1.00  0.00      BSYN  
ATOM    983    O LEU   111     -21.143 -80.484 -19.269  1.00  0.00      BSYN  
ATOM    984    N MET   112     -20.917 -78.766 -20.722  1.00  0.00      BSYN  
ATOM    985    H MET   112     -20.780 -78.566 -21.671  1.00  0.00      BSYN  
ATOM    986   CA MET   112     -20.288 -78.000 -19.688  1.00  0.00      BSYN  
ATOM    987   CB MET   112     -19.128 -77.432 -20.403  1.00  0.00      BSYN  
ATOM    988   CG MET   112     -19.144 -76.619 -21.751  1.00  0.00      BSYN  
ATOM    989   SD MET   112     -17.822 -75.420 -21.956  1.00  0.00      BSYN  
ATOM    990   CE MET   112     -16.537 -76.262 -21.249  1.00  0.00      BSYN  
ATOM    991    C MET   112     -21.214 -76.999 -18.920  1.00  0.00      BSYN  
ATOM    992    O MET   112     -21.748 -77.483 -17.937  1.00  0.00      BSYN  
ATOM    993    N GLU   113     -21.462 -75.863 -19.576  1.00  0.00      BSYN  
ATOM    994    H GLU   113     -21.455 -75.917 -20.555  1.00  0.00      BSYN  
ATOM    995   CA GLU   113     -21.943 -74.734 -18.894  1.00  0.00      BSYN  
ATOM    996   CB GLU   113     -21.569 -73.533 -19.744  1.00  0.00      BSYN  
ATOM    997   CG GLU   113     -20.172 -72.975 -19.867  1.00  0.00      BSYN  
ATOM    998   CD GLU   113     -20.092 -71.606 -20.638  1.00  0.00      BSYN  
ATOM    999  OE1 GLU   113     -20.585 -71.539 -21.779  1.00  0.00      BSYN  
ATOM   1000  OE2 GLU   113     -19.672 -70.561 -20.150  1.00  0.00      BSYN  
ATOM   1001    C GLU   113     -23.418 -74.800 -18.647  1.00  0.00      BSYN  
ATOM   1002    O GLU   113     -24.088 -75.090 -19.620  1.00  0.00      BSYN  
ATOM   1003    N PRO   114     -24.013 -74.579 -17.432  1.00  0.00      BSYN  
ATOM   1004   CD PRO   114     -23.185 -74.109 -16.196  1.00  0.00      BSYN  
ATOM   1005   CA PRO   114     -25.441 -74.776 -17.056  1.00  0.00      BSYN  
ATOM   1006   CB PRO   114     -25.401 -74.042 -15.642  1.00  0.00      BSYN  
ATOM   1007   CG PRO   114     -24.154 -73.219 -15.621  1.00  0.00      BSYN  
ATOM   1008    C PRO   114     -26.265 -74.086 -18.103  1.00  0.00      BSYN  
ATOM   1009    O PRO   114     -26.059 -72.894 -18.345  1.00  0.00      BSYN  
ATOM   1010    N GLU   115     -27.196 -74.917 -18.697  1.00  0.00      BSYN  
ATOM   1011    H GLU   115     -27.539 -75.719 -18.250  1.00  0.00      BSYN  
ATOM   1012   CA GLU   115     -27.863 -74.542 -19.892  1.00  0.00      BSYN  
ATOM   1013   CB GLU   115     -28.614 -75.793 -20.531  1.00  0.00      BSYN  
ATOM   1014   CG GLU   115     -29.434 -76.817 -19.657  1.00  0.00      BSYN  
ATOM   1015   CD GLU   115     -29.859 -77.963 -20.573  1.00  0.00      BSYN  
ATOM   1016  OE1 GLU   115     -30.455 -77.748 -21.654  1.00  0.00      BSYN  
ATOM   1017  OE2 GLU   115     -29.386 -79.088 -20.281  1.00  0.00      BSYN  
ATOM   1018    C GLU   115     -28.896 -73.329 -19.996  1.00  0.00      BSYN  
ATOM   1019    O GLU   115     -29.478 -72.872 -18.971  1.00  0.00      BSYN  
ATOM   1020    N GLY   116     -29.278 -72.910 -21.194  1.00  0.00      BSYN  
ATOM   1021    H GLY   116     -29.298 -73.603 -21.887  1.00  0.00      BSYN  
ATOM   1022   CA GLY   116     -29.805 -71.480 -21.270  1.00  0.00      BSYN  
ATOM   1023    C GLY   116     -30.487 -71.325 -22.584  1.00  0.00      BSYN  
ATOM   1024    O GLY   116     -31.698 -71.138 -22.425  1.00  0.00      BSYN  
ATOM   1025    N GLU   117     -29.810 -71.386 -23.793  1.00  0.00      BSYN  
ATOM   1026    H GLU   117     -28.832 -71.427 -23.740  1.00  0.00      BSYN  
ATOM   1027   CA GLU   117     -30.437 -71.262 -25.108  1.00  0.00      BSYN  
ATOM   1028   CB GLU   117     -31.684 -72.092 -25.462  1.00  0.00      BSYN  
ATOM   1029   CG GLU   117     -31.200 -73.455 -25.917  1.00  0.00      BSYN  
ATOM   1030   CD GLU   117     -32.306 -74.486 -26.118  1.00  0.00      BSYN  
ATOM   1031  OE1 GLU   117     -33.153 -74.327 -26.987  1.00  0.00      BSYN  
ATOM   1032  OE2 GLU   117     -32.221 -75.326 -25.254  1.00  0.00      BSYN  
ATOM   1033    C GLU   117     -30.656 -69.824 -25.556  1.00  0.00      BSYN  
ATOM   1034    O GLU   117     -30.564 -69.279 -26.689  1.00  0.00      BSYN  
ATOM   1035    N SER   118     -30.983 -68.963 -24.578  1.00  0.00      BSYN  
ATOM   1036    H SER   118     -31.170 -69.447 -23.747  1.00  0.00      BSYN  
ATOM   1037   CA SER   118     -30.924 -67.521 -24.745  1.00  0.00      BSYN  
ATOM   1038   CB SER   118     -32.402 -67.088 -24.913  1.00  0.00      BSYN  
ATOM   1039   OG SER   118     -32.949 -67.587 -26.122  1.00  0.00      BSYN  
ATOM   1040   HG SER   118     -32.308 -67.436 -26.821  1.00  0.00      BSYN  
ATOM   1041    C SER   118     -30.237 -66.643 -23.682  1.00  0.00      BSYN  
ATOM   1042    O SER   118     -30.595 -66.205 -22.598  1.00  0.00      BSYN  
ATOM   1043    N TYR   119     -29.026 -66.402 -24.226  1.00  0.00      BSYN  
ATOM   1044    H TYR   119     -28.946 -66.620 -25.179  1.00  0.00      BSYN  
ATOM   1045   CA TYR   119     -28.075 -65.505 -23.592  1.00  0.00      BSYN  
ATOM   1046   CB TYR   119     -27.384 -66.135 -22.282  1.00  0.00      BSYN  
ATOM   1047   CG TYR   119     -26.728 -67.563 -22.364  1.00  0.00      BSYN  
ATOM   1048  CD1 TYR   119     -25.351 -67.790 -22.273  1.00  0.00      BSYN  
ATOM   1049  CE1 TYR   119     -24.818 -69.028 -22.463  1.00  0.00      BSYN  
ATOM   1050  CD2 TYR   119     -27.566 -68.699 -22.653  1.00  0.00      BSYN  
ATOM   1051  CE2 TYR   119     -27.024 -69.955 -22.927  1.00  0.00      BSYN  
ATOM   1052   CZ TYR   119     -25.622 -70.114 -22.815  1.00  0.00      BSYN  
ATOM   1053   OH TYR   119     -25.140 -71.433 -22.898  1.00  0.00      BSYN  
ATOM   1054   HH TYR   119     -24.268 -71.465 -22.498  1.00  0.00      BSYN  
ATOM   1055    C TYR   119     -26.951 -64.885 -24.427  1.00  0.00      BSYN  
ATOM   1056    O TYR   119     -26.213 -65.506 -25.094  1.00  0.00      BSYN  
ATOM   1057    N GLU   120     -26.913 -63.527 -24.164  1.00  0.00      BSYN  
ATOM   1058    H GLU   120     -27.545 -63.202 -23.488  1.00  0.00      BSYN  
ATOM   1059   CA GLU   120     -26.245 -62.458 -24.925  1.00  0.00      BSYN  
ATOM   1060   CB GLU   120     -26.992 -61.108 -25.110  1.00  0.00      BSYN  
ATOM   1061   CG GLU   120     -28.264 -61.332 -25.859  1.00  0.00      BSYN  
ATOM   1062   CD GLU   120     -28.137 -61.608 -27.307  1.00  0.00      BSYN  
ATOM   1063  OE1 GLU   120     -27.711 -62.669 -27.643  1.00  0.00      BSYN  
ATOM   1064  OE2 GLU   120     -28.276 -60.748 -28.103  1.00  0.00      BSYN  
ATOM   1065    C GLU   120     -24.944 -62.085 -24.213  1.00  0.00      BSYN  
ATOM   1066    O GLU   120     -24.968 -61.233 -23.229  1.00  0.00      BSYN  
ATOM   1067    N ASP   121     -23.782 -62.726 -24.655  1.00  0.00      BSYN  
ATOM   1068    H ASP   121     -23.742 -63.129 -25.547  1.00  0.00      BSYN  
ATOM   1069   CA ASP   121     -22.554 -62.724 -23.886  1.00  0.00      BSYN  
ATOM   1070   CB ASP   121     -21.954 -64.038 -24.164  1.00  0.00      BSYN  
ATOM   1071   CG ASP   121     -20.773 -64.193 -23.312  1.00  0.00      BSYN  
ATOM   1072  OD1 ASP   121     -19.753 -64.372 -23.876  1.00  0.00      BSYN  
ATOM   1073  OD2 ASP   121     -20.871 -64.243 -22.099  1.00  0.00      BSYN  
ATOM   1074    C ASP   121     -21.719 -61.555 -24.385  1.00  0.00      BSYN  
ATOM   1075    O ASP   121     -21.460 -61.617 -25.593  1.00  0.00      BSYN  
ATOM   1076    N PRO   122     -21.452 -60.483 -23.595  1.00  0.00      BSYN  
ATOM   1077   CD PRO   122     -22.036 -60.384 -22.223  1.00  0.00      BSYN  
ATOM   1078   CA PRO   122     -20.532 -59.331 -23.829  1.00  0.00      BSYN  
ATOM   1079   CB PRO   122     -20.549 -58.547 -22.511  1.00  0.00      BSYN  
ATOM   1080   CG PRO   122     -21.136 -59.500 -21.385  1.00  0.00      BSYN  
ATOM   1081    C PRO   122     -19.084 -59.796 -24.074  1.00  0.00      BSYN  
ATOM   1082    O PRO   122     -18.650 -60.752 -23.367  1.00  0.00      BSYN  
ATOM   1083    N PRO   123     -18.296 -59.329 -25.077  1.00  0.00      BSYN  
ATOM   1084   CD PRO   123     -18.785 -58.523 -26.219  1.00  0.00      BSYN  
ATOM   1085   CA PRO   123     -16.946 -59.786 -25.314  1.00  0.00      BSYN  
ATOM   1086   CB PRO   123     -16.560 -59.035 -26.711  1.00  0.00      BSYN  
ATOM   1087   CG PRO   123     -17.611 -57.986 -26.952  1.00  0.00      BSYN  
ATOM   1088    C PRO   123     -16.128 -59.352 -24.050  1.00  0.00      BSYN  
ATOM   1089    O PRO   123     -15.674 -58.197 -23.939  1.00  0.00      BSYN  
ATOM   1090    N GLN   124     -15.878 -60.337 -23.228  1.00  0.00      BSYN  
ATOM   1091    H GLN   124     -16.222 -61.226 -23.457  1.00  0.00      BSYN  
ATOM   1092   CA GLN   124     -15.145 -60.075 -22.011  1.00  0.00      BSYN  
ATOM   1093   CB GLN   124     -15.786 -60.535 -20.730  1.00  0.00      BSYN  
ATOM   1094   CG GLN   124     -17.254 -60.011 -20.480  1.00  0.00      BSYN  
ATOM   1095   CD GLN   124     -18.193 -60.835 -19.700  1.00  0.00      BSYN  
ATOM   1096  OE1 GLN   124     -18.316 -60.860 -18.435  1.00  0.00      BSYN  
ATOM   1097  NE2 GLN   124     -19.042 -61.571 -20.437  1.00  0.00      BSYN  
ATOM   1098 HE21 GLN   124     -19.135 -61.517 -21.411  1.00  0.00      BSYN  
ATOM   1099 HE22 GLN   124     -19.587 -62.189 -19.906  1.00  0.00      BSYN  
ATOM   1100    C GLN   124     -13.720 -60.667 -22.132  1.00  0.00      BSYN  
ATOM   1101    O GLN   124     -13.521 -61.924 -22.028  1.00  0.00      BSYN  
ATOM   1102    N GLU   125     -12.732 -59.795 -22.402  1.00  0.00      BSYN  
ATOM   1103    H GLU   125     -13.055 -58.871 -22.439  1.00  0.00      BSYN  
ATOM   1104   CA GLU   125     -11.364 -60.172 -22.710  1.00  0.00      BSYN  
ATOM   1105   CB GLU   125     -11.045 -59.374 -23.945  1.00  0.00      BSYN  
ATOM   1106   CG GLU   125      -9.707 -59.465 -24.486  1.00  0.00      BSYN  
ATOM   1107   CD GLU   125      -9.583 -58.913 -25.841  1.00  0.00      BSYN  
ATOM   1108  OE1 GLU   125      -9.773 -59.645 -26.833  1.00  0.00      BSYN  
ATOM   1109  OE2 GLU   125      -9.173 -57.724 -25.990  1.00  0.00      BSYN  
ATOM   1110    C GLU   125     -10.390 -59.929 -21.538  1.00  0.00      BSYN  
ATOM   1111    O GLU   125      -9.768 -60.865 -21.057  1.00  0.00      BSYN  
ATOM   1112    N GLU   126     -10.494 -58.737 -20.954  1.00  0.00      BSYN  
ATOM   1113    H GLU   126     -11.356 -58.292 -21.094  1.00  0.00      BSYN  
ATOM   1114   CA GLU   126      -9.602 -58.367 -19.957  1.00  0.00      BSYN  
ATOM   1115   CB GLU   126      -8.878 -57.045 -20.167  1.00  0.00      BSYN  
ATOM   1116   CG GLU   126      -7.835 -56.987 -21.346  1.00  0.00      BSYN  
ATOM   1117   CD GLU   126      -6.969 -55.688 -21.417  1.00  0.00      BSYN  
ATOM   1118  OE1 GLU   126      -7.505 -54.633 -21.705  1.00  0.00      BSYN  
ATOM   1119  OE2 GLU   126      -5.783 -55.716 -21.338  1.00  0.00      BSYN  
ATOM   1120    C GLU   126     -10.183 -58.334 -18.498  1.00  0.00      BSYN  
ATOM   1121    O GLU   126     -11.384 -58.127 -18.397  1.00  0.00      BSYN  
ATOM   1122    N TYR   127      -9.337 -58.683 -17.453  1.00  0.00      BSYN  
ATOM   1123    H TYR   127      -8.373 -58.507 -17.481  1.00  0.00      BSYN  
ATOM   1124   CA TYR   127      -9.823 -58.639 -16.121  1.00  0.00      BSYN  
ATOM   1125   CB TYR   127      -9.087 -59.554 -15.134  1.00  0.00      BSYN  
ATOM   1126   CG TYR   127      -8.924 -60.917 -15.625  1.00  0.00      BSYN  
ATOM   1127  CD1 TYR   127      -9.917 -61.875 -15.452  1.00  0.00      BSYN  
ATOM   1128  CE1 TYR   127      -9.802 -63.132 -15.964  1.00  0.00      BSYN  
ATOM   1129  CD2 TYR   127      -7.802 -61.290 -16.402  1.00  0.00      BSYN  
ATOM   1130  CE2 TYR   127      -7.716 -62.606 -16.876  1.00  0.00      BSYN  
ATOM   1131   CZ TYR   127      -8.657 -63.513 -16.609  1.00  0.00      BSYN  
ATOM   1132   OH TYR   127      -8.390 -64.872 -16.759  1.00  0.00      BSYN  
ATOM   1133   HH TYR   127      -7.468 -65.068 -16.577  1.00  0.00      BSYN  
ATOM   1134    C TYR   127     -10.065 -57.213 -15.588  1.00  0.00      BSYN  
ATOM   1135    O TYR   127     -11.096 -56.822 -15.134  1.00  0.00      BSYN  
ATOM   1136    N GLN   128      -8.957 -56.500 -15.666  1.00  0.00      BSYN  
ATOM   1137    H GLN   128      -8.176 -56.853 -16.142  1.00  0.00      BSYN  
ATOM   1138   CA GLN   128      -9.043 -55.209 -15.071  1.00  0.00      BSYN  
ATOM   1139   CB GLN   128      -7.711 -54.948 -14.450  1.00  0.00      BSYN  
ATOM   1140   CG GLN   128      -7.791 -53.833 -13.460  1.00  0.00      BSYN  
ATOM   1141   CD GLN   128      -6.496 -53.626 -12.653  1.00  0.00      BSYN  
ATOM   1142  OE1 GLN   128      -5.697 -52.783 -13.073  1.00  0.00      BSYN  
ATOM   1143  NE2 GLN   128      -6.348 -54.428 -11.585  1.00  0.00      BSYN  
ATOM   1144 HE21 GLN   128      -5.614 -54.337 -10.943  1.00  0.00      BSYN  
ATOM   1145 HE22 GLN   128      -7.014 -55.145 -11.531  1.00  0.00      BSYN  
ATOM   1146    C GLN   128      -9.087 -54.344 -16.351  1.00  0.00      BSYN  
ATOM   1147    O GLN   128      -8.221 -54.289 -17.280  1.00  0.00      BSYN  
ATOM   1148    N GLU   129     -10.337 -53.931 -16.548  1.00  0.00      BSYN  
ATOM   1149    H GLU   129     -10.909 -54.189 -15.795  1.00  0.00      BSYN  
ATOM   1150   CA GLU   129     -10.783 -53.036 -17.599  1.00  0.00      BSYN  
ATOM   1151   CB GLU   129     -12.262 -53.393 -17.834  1.00  0.00      BSYN  
ATOM   1152   CG GLU   129     -12.457 -54.859 -18.304  1.00  0.00      BSYN  
ATOM   1153   CD GLU   129     -13.670 -55.190 -19.150  1.00  0.00      BSYN  
ATOM   1154  OE1 GLU   129     -14.756 -54.660 -18.948  1.00  0.00      BSYN  
ATOM   1155  OE2 GLU   129     -13.566 -55.867 -20.172  1.00  0.00      BSYN  
ATOM   1156    C GLU   129     -10.691 -51.505 -17.394  1.00  0.00      BSYN  
ATOM   1157    O GLU   129     -10.546 -50.948 -16.378  1.00  0.00      BSYN  
ATOM   1158    N TYR   130     -10.721 -50.824 -18.499  1.00  0.00      BSYN  
ATOM   1159    H TYR   130     -10.985 -51.253 -19.340  1.00  0.00      BSYN  
ATOM   1160   CA TYR   130     -10.432 -49.432 -18.539  1.00  0.00      BSYN  
ATOM   1161   CB TYR   130      -8.925 -49.235 -18.538  1.00  0.00      BSYN  
ATOM   1162   CG TYR   130      -8.417 -48.208 -17.548  1.00  0.00      BSYN  
ATOM   1163  CD1 TYR   130      -7.969 -47.015 -18.004  1.00  0.00      BSYN  
ATOM   1164  CE1 TYR   130      -7.422 -46.100 -17.261  1.00  0.00      BSYN  
ATOM   1165  CD2 TYR   130      -8.406 -48.419 -16.177  1.00  0.00      BSYN  
ATOM   1166  CE2 TYR   130      -7.901 -47.441 -15.375  1.00  0.00      BSYN  
ATOM   1167   CZ TYR   130      -7.332 -46.262 -15.914  1.00  0.00      BSYN  
ATOM   1168   OH TYR   130      -6.654 -45.297 -15.227  1.00  0.00      BSYN  
ATOM   1169   HH TYR   130      -7.055 -45.244 -14.356  1.00  0.00      BSYN  
ATOM   1170    C TYR   130     -10.971 -48.761 -19.857  1.00  0.00      BSYN  
ATOM   1171    O TYR   130     -10.420 -48.768 -20.935  1.00  0.00      BSYN  
ATOM   1172    N GLU   131     -12.198 -48.422 -19.574  1.00  0.00      BSYN  
ATOM   1173    H GLU   131     -12.553 -48.808 -18.746  1.00  0.00      BSYN  
ATOM   1174   CA GLU   131     -12.874 -47.642 -20.647  1.00  0.00      BSYN  
ATOM   1175   CB GLU   131     -14.347 -47.722 -20.426  1.00  0.00      BSYN  
ATOM   1176   CG GLU   131     -15.025 -48.972 -20.505  1.00  0.00      BSYN  
ATOM   1177   CD GLU   131     -16.470 -48.786 -20.809  1.00  0.00      BSYN  
ATOM   1178  OE1 GLU   131     -17.240 -48.413 -19.958  1.00  0.00      BSYN  
ATOM   1179  OE2 GLU   131     -16.881 -49.069 -21.885  1.00  0.00      BSYN  
ATOM   1180    C GLU   131     -12.520 -46.245 -21.013  1.00  0.00      BSYN  
ATOM   1181    O GLU   131     -12.575 -45.400 -20.170  1.00  0.00      BSYN  
ATOM   1182    N PRO   132     -12.303 -45.892 -22.294  1.00  0.00      BSYN  
ATOM   1183   CD PRO   132     -12.119 -46.722 -23.448  1.00  0.00      BSYN  
ATOM   1184   CA PRO   132     -11.963 -44.558 -22.635  1.00  0.00      BSYN  
ATOM   1185   CB PRO   132     -10.891 -44.781 -23.529  1.00  0.00      BSYN  
ATOM   1186   CG PRO   132     -10.844 -46.305 -23.881  1.00  0.00      BSYN  
ATOM   1187    C PRO   132     -13.031 -43.596 -23.213  1.00  0.00      BSYN  
ATOM   1188    O PRO   132     -14.069 -43.971 -23.825  1.00  0.00      BSYN  
ATOM   1189    N GLU   133     -12.714 -42.340 -23.013  1.00  0.00      BSYN  
ATOM   1190    H GLU   133     -11.840 -42.152 -22.612  1.00  0.00      BSYN  
ATOM   1191   CA GLU   133     -13.621 -41.238 -23.363  1.00  0.00      BSYN  
ATOM   1192   CB GLU   133     -13.994 -40.483 -22.195  1.00  0.00      BSYN  
ATOM   1193   CG GLU   133     -15.141 -41.148 -21.455  1.00  0.00      BSYN  
ATOM   1194   CD GLU   133     -16.477 -40.765 -22.024  1.00  0.00      BSYN  
ATOM   1195  OE1 GLU   133     -17.383 -41.423 -21.559  1.00  0.00      BSYN  
ATOM   1196  OE2 GLU   133     -16.526 -39.912 -22.968  1.00  0.00      BSYN  
ATOM   1197    C GLU   133     -12.892 -40.390 -24.353  1.00  0.00      BSYN  
ATOM   1198    O GLU   133     -11.614 -40.492 -24.449  1.00  0.00      BSYN  
ATOM   1199    N ALA   134     -13.692 -39.767 -25.227  1.00  0.00      BSYN  
ATOM   1200    H ALA   134     -14.664 -39.834 -25.123  1.00  0.00      BSYN  
ATOM   1201   CA ALA   134     -13.171 -38.805 -26.114  1.00  0.00      BSYN  
ATOM   1202   CB ALA   134     -13.968 -37.459 -25.910  1.00  0.00      BSYN  
ATOM   1203    C ALA   134     -11.641 -38.334 -26.097  1.00  0.00      BSYN  
ATOM   1204  OT1 ALA   134     -11.193 -37.443 -25.313  1.00  0.00      BSYN  
ATOM   1205  OT2 ALA   134     -10.915 -39.027 -26.769  1.00  0.00      BSYN  
END
