# Supplementary material for: Data set of intrinsically disordered proteins analysed at a local protein conformation level
Source: Data Brief. 2020 Mar 5;29:105383. doi: 10.1016/j.dib.2020.105383 (PMC7078294; doi:10.1016/j.dib.2020.105383)
Supplement: Supplementary file 1 [file mmc1.zip › the data/1-DATA/PED1AAD-pdb/1AAD-129.pdb]

CRYST1    1.000    1.000    1.000  90.00  90.00  90.00 P 1           1
ATOM      1  HT1 MET     1      32.896 -97.686  -8.583  1.00  0.00      BSYN  
ATOM      2  HT2 MET     1      32.536 -97.220 -10.203  1.00  0.00      BSYN  
ATOM      3    N MET     1      32.235 -97.182  -9.209  1.00  0.00      BSYN  
ATOM      4  HT3 MET     1      31.250 -97.464  -9.030  1.00  0.00      BSYN  
ATOM      5   CA MET     1      32.180 -95.861  -8.822  1.00  0.00      BSYN  
ATOM      6   CB MET     1      31.746 -94.889  -9.817  1.00  0.00      BSYN  
ATOM      7   CG MET     1      32.945 -94.403 -10.529  1.00  0.00      BSYN  
ATOM      8   SD MET     1      32.933 -92.634 -10.897  1.00  0.00      BSYN  
ATOM      9   CE MET     1      32.133 -92.677 -12.452  1.00  0.00      BSYN  
ATOM     10    C MET     1      31.441 -95.553  -7.545  1.00  0.00      BSYN  
ATOM     11    O MET     1      31.039 -96.460  -6.741  1.00  0.00      BSYN  
ATOM     12    N ASP     2      31.006 -94.327  -7.144  1.00  0.00      BSYN  
ATOM     13    H ASP     2      31.394 -93.587  -7.656  1.00  0.00      BSYN  
ATOM     14   CA ASP     2      30.147 -93.958  -6.070  1.00  0.00      BSYN  
ATOM     15   CB ASP     2      30.999 -93.076  -5.214  1.00  0.00      BSYN  
ATOM     16   CG ASP     2      30.274 -92.639  -3.892  1.00  0.00      BSYN  
ATOM     17  OD1 ASP     2      29.388 -91.804  -3.914  1.00  0.00      BSYN  
ATOM     18  OD2 ASP     2      30.695 -93.146  -2.906  1.00  0.00      BSYN  
ATOM     19    C ASP     2      28.772 -93.486  -6.520  1.00  0.00      BSYN  
ATOM     20    O ASP     2      28.776 -92.604  -7.334  1.00  0.00      BSYN  
ATOM     21    N VAL     3      27.783 -93.897  -5.828  1.00  0.00      BSYN  
ATOM     22    H VAL     3      28.042 -94.340  -4.993  1.00  0.00      BSYN  
ATOM     23   CA VAL     3      26.406 -93.752  -6.284  1.00  0.00      BSYN  
ATOM     24   CB VAL     3      25.791 -95.003  -6.815  1.00  0.00      BSYN  
ATOM     25  CG1 VAL     3      25.810 -96.205  -5.920  1.00  0.00      BSYN  
ATOM     26  CG2 VAL     3      24.411 -94.896  -7.472  1.00  0.00      BSYN  
ATOM     27    C VAL     3      25.562 -93.279  -5.159  1.00  0.00      BSYN  
ATOM     28    O VAL     3      25.874 -93.534  -3.981  1.00  0.00      BSYN  
ATOM     29    N PHE     4      24.636 -92.407  -5.505  1.00  0.00      BSYN  
ATOM     30    H PHE     4      24.721 -91.881  -6.328  1.00  0.00      BSYN  
ATOM     31   CA PHE     4      23.705 -91.702  -4.567  1.00  0.00      BSYN  
ATOM     32   CB PHE     4      23.565 -90.279  -5.094  1.00  0.00      BSYN  
ATOM     33   CG PHE     4      24.825 -89.406  -5.036  1.00  0.00      BSYN  
ATOM     34  CD1 PHE     4      25.186 -88.960  -3.740  1.00  0.00      BSYN  
ATOM     35  CD2 PHE     4      25.548 -88.956  -6.151  1.00  0.00      BSYN  
ATOM     36  CE1 PHE     4      26.122 -87.964  -3.534  1.00  0.00      BSYN  
ATOM     37  CE2 PHE     4      26.483 -87.974  -5.916  1.00  0.00      BSYN  
ATOM     38   CZ PHE     4      26.759 -87.491  -4.671  1.00  0.00      BSYN  
ATOM     39    C PHE     4      22.271 -92.261  -4.526  1.00  0.00      BSYN  
ATOM     40    O PHE     4      21.792 -92.944  -5.435  1.00  0.00      BSYN  
ATOM     41    N MET     5      21.659 -91.747  -3.523  1.00  0.00      BSYN  
ATOM     42    H MET     5      22.175 -91.063  -3.049  1.00  0.00      BSYN  
ATOM     43   CA MET     5      20.358 -92.324  -3.147  1.00  0.00      BSYN  
ATOM     44   CB MET     5      20.399 -93.040  -1.865  1.00  0.00      BSYN  
ATOM     45   CG MET     5      20.946 -94.508  -1.853  1.00  0.00      BSYN  
ATOM     46   SD MET     5      21.468 -95.022  -0.215  1.00  0.00      BSYN  
ATOM     47   CE MET     5      19.955 -95.755   0.301  1.00  0.00      BSYN  
ATOM     48    C MET     5      19.433 -91.068  -3.005  1.00  0.00      BSYN  
ATOM     49    O MET     5      19.935 -90.007  -2.624  1.00  0.00      BSYN  
ATOM     50    N LYS     6      18.200 -91.421  -3.231  1.00  0.00      BSYN  
ATOM     51    H LYS     6      18.156 -92.358  -3.515  1.00  0.00      BSYN  
ATOM     52   CA LYS     6      17.244 -90.467  -3.406  1.00  0.00      BSYN  
ATOM     53   CB LYS     6      16.220 -90.896  -4.394  1.00  0.00      BSYN  
ATOM     54   CG LYS     6      16.992 -90.992  -5.757  1.00  0.00      BSYN  
ATOM     55   CD LYS     6      16.080 -91.552  -6.907  1.00  0.00      BSYN  
ATOM     56   CE LYS     6      16.953 -92.406  -7.906  1.00  0.00      BSYN  
ATOM     57   NZ LYS     6      16.229 -93.165  -8.940  1.00  0.00      BSYN  
ATOM     58  HZ1 LYS     6      16.745 -93.367  -9.820  1.00  0.00      BSYN  
ATOM     59  HZ2 LYS     6      15.740 -93.938  -8.445  1.00  0.00      BSYN  
ATOM     60  HZ3 LYS     6      15.432 -92.540  -9.174  1.00  0.00      BSYN  
ATOM     61    C LYS     6      16.619 -90.325  -2.056  1.00  0.00      BSYN  
ATOM     62    O LYS     6      16.151 -91.268  -1.470  1.00  0.00      BSYN  
ATOM     63    N GLY     7      16.666 -89.100  -1.532  1.00  0.00      BSYN  
ATOM     64    H GLY     7      17.017 -88.353  -2.060  1.00  0.00      BSYN  
ATOM     65   CA GLY     7      16.004 -88.773  -0.349  1.00  0.00      BSYN  
ATOM     66    C GLY     7      17.051 -88.090   0.471  1.00  0.00      BSYN  
ATOM     67    O GLY     7      17.044 -86.850   0.653  1.00  0.00      BSYN  
ATOM     68    N LEU     8      17.931 -88.955   0.946  1.00  0.00      BSYN  
ATOM     69    H LEU     8      17.677 -89.900   0.977  1.00  0.00      BSYN  
ATOM     70   CA LEU     8      19.243 -88.539   1.517  1.00  0.00      BSYN  
ATOM     71   CB LEU     8      19.833 -89.773   2.235  1.00  0.00      BSYN  
ATOM     72   CG LEU     8      20.321 -91.032   1.501  1.00  0.00      BSYN  
ATOM     73  CD1 LEU     8      21.645 -91.587   2.058  1.00  0.00      BSYN  
ATOM     74  CD2 LEU     8      19.169 -92.072   1.598  1.00  0.00      BSYN  
ATOM     75    C LEU     8      20.310 -87.617   0.879  1.00  0.00      BSYN  
ATOM     76    O LEU     8      20.165 -86.438   1.030  1.00  0.00      BSYN  
ATOM     77    N SER     9      21.263 -88.135   0.157  1.00  0.00      BSYN  
ATOM     78    H SER     9      21.120 -89.048  -0.170  1.00  0.00      BSYN  
ATOM     79   CA SER     9      22.417 -87.381  -0.305  1.00  0.00      BSYN  
ATOM     80   CB SER     9      23.284 -88.454  -1.027  1.00  0.00      BSYN  
ATOM     81   OG SER     9      23.432 -89.703  -0.358  1.00  0.00      BSYN  
ATOM     82   HG SER     9      23.960 -90.230  -0.962  1.00  0.00      BSYN  
ATOM     83    C SER     9      21.972 -86.332  -1.257  1.00  0.00      BSYN  
ATOM     84    O SER     9      22.590 -85.266  -1.238  1.00  0.00      BSYN  
ATOM     85    N MET    10      20.912 -86.527  -2.078  1.00  0.00      BSYN  
ATOM     86    H MET    10      20.369 -87.244  -1.689  1.00  0.00      BSYN  
ATOM     87   CA MET    10      20.439 -85.633  -3.071  1.00  0.00      BSYN  
ATOM     88   CB MET    10      19.473 -86.199  -4.054  1.00  0.00      BSYN  
ATOM     89   CG MET    10      18.226 -86.841  -3.624  1.00  0.00      BSYN  
ATOM     90   SD MET    10      16.940 -86.916  -4.833  1.00  0.00      BSYN  
ATOM     91   CE MET    10      16.090 -85.280  -4.654  1.00  0.00      BSYN  
ATOM     92    C MET    10      19.711 -84.372  -2.562  1.00  0.00      BSYN  
ATOM     93    O MET    10      19.705 -83.498  -3.442  1.00  0.00      BSYN  
ATOM     94    N ALA    11      19.354 -84.356  -1.266  1.00  0.00      BSYN  
ATOM     95    H ALA    11      19.701 -85.027  -0.642  1.00  0.00      BSYN  
ATOM     96   CA ALA    11      18.555 -83.189  -0.806  1.00  0.00      BSYN  
ATOM     97   CB ALA    11      18.086 -83.334   0.611  1.00  0.00      BSYN  
ATOM     98    C ALA    11      19.471 -81.914  -0.726  1.00  0.00      BSYN  
ATOM     99    O ALA    11      18.954 -80.796  -0.901  1.00  0.00      BSYN  
ATOM    100    N LYS    12      20.807 -82.137  -0.606  1.00  0.00      BSYN  
ATOM    101    H LYS    12      21.301 -82.951  -0.376  1.00  0.00      BSYN  
ATOM    102   CA LYS    12      21.686 -81.032  -0.791  1.00  0.00      BSYN  
ATOM    103   CB LYS    12      23.106 -81.523  -0.843  1.00  0.00      BSYN  
ATOM    104   CG LYS    12      24.264 -80.486  -1.055  1.00  0.00      BSYN  
ATOM    105   CD LYS    12      25.535 -80.756  -0.224  1.00  0.00      BSYN  
ATOM    106   CE LYS    12      26.428 -79.552  -0.518  1.00  0.00      BSYN  
ATOM    107   NZ LYS    12      25.916 -78.161  -0.532  1.00  0.00      BSYN  
ATOM    108  HZ1 LYS    12      26.790 -77.689  -0.840  1.00  0.00      BSYN  
ATOM    109  HZ2 LYS    12      25.109 -78.116  -1.186  1.00  0.00      BSYN  
ATOM    110  HZ3 LYS    12      25.731 -77.819   0.433  1.00  0.00      BSYN  
ATOM    111    C LYS    12      21.402 -80.501  -2.302  1.00  0.00      BSYN  
ATOM    112    O LYS    12      21.057 -79.343  -2.375  1.00  0.00      BSYN  
ATOM    113    N GLU    13      21.574 -81.341  -3.267  1.00  0.00      BSYN  
ATOM    114    H GLU    13      21.643 -82.296  -3.056  1.00  0.00      BSYN  
ATOM    115   CA GLU    13      21.501 -80.780  -4.591  1.00  0.00      BSYN  
ATOM    116   CB GLU    13      22.306 -81.572  -5.535  1.00  0.00      BSYN  
ATOM    117   CG GLU    13      21.847 -82.974  -5.600  1.00  0.00      BSYN  
ATOM    118   CD GLU    13      23.037 -83.892  -5.968  1.00  0.00      BSYN  
ATOM    119  OE1 GLU    13      23.384 -84.251  -7.091  1.00  0.00      BSYN  
ATOM    120  OE2 GLU    13      23.844 -84.319  -5.064  1.00  0.00      BSYN  
ATOM    121    C GLU    13      20.134 -80.515  -5.119  1.00  0.00      BSYN  
ATOM    122    O GLU    13      19.919 -79.908  -6.192  1.00  0.00      BSYN  
ATOM    123    N GLY    14      19.073 -80.703  -4.277  1.00  0.00      BSYN  
ATOM    124    H GLY    14      19.169 -80.795  -3.306  1.00  0.00      BSYN  
ATOM    125   CA GLY    14      17.718 -80.498  -4.783  1.00  0.00      BSYN  
ATOM    126    C GLY    14      17.224 -79.079  -4.627  1.00  0.00      BSYN  
ATOM    127    O GLY    14      16.248 -78.590  -5.275  1.00  0.00      BSYN  
ATOM    128    N VAL    15      17.861 -78.206  -3.882  1.00  0.00      BSYN  
ATOM    129    H VAL    15      18.711 -78.458  -3.463  1.00  0.00      BSYN  
ATOM    130   CA VAL    15      17.541 -76.768  -3.707  1.00  0.00      BSYN  
ATOM    131   CB VAL    15      17.761 -76.556  -2.120  1.00  0.00      BSYN  
ATOM    132  CG1 VAL    15      17.578 -75.150  -1.803  1.00  0.00      BSYN  
ATOM    133  CG2 VAL    15      16.802 -77.451  -1.454  1.00  0.00      BSYN  
ATOM    134    C VAL    15      18.393 -75.936  -4.672  1.00  0.00      BSYN  
ATOM    135    O VAL    15      17.836 -75.002  -5.166  1.00  0.00      BSYN  
ATOM    136    N VAL    16      19.608 -76.379  -4.995  1.00  0.00      BSYN  
ATOM    137    H VAL    16      19.819 -77.238  -4.573  1.00  0.00      BSYN  
ATOM    138   CA VAL    16      20.462 -75.632  -5.919  1.00  0.00      BSYN  
ATOM    139   CB VAL    16      22.041 -75.725  -5.679  1.00  0.00      BSYN  
ATOM    140  CG1 VAL    16      22.439 -75.558  -4.388  1.00  0.00      BSYN  
ATOM    141  CG2 VAL    16      22.789 -76.961  -6.111  1.00  0.00      BSYN  
ATOM    142    C VAL    16      20.164 -76.110  -7.290  1.00  0.00      BSYN  
ATOM    143    O VAL    16      20.145 -75.410  -8.239  1.00  0.00      BSYN  
ATOM    144    N ALA    17      20.030 -77.374  -7.628  1.00  0.00      BSYN  
ATOM    145    H ALA    17      20.042 -77.980  -6.858  1.00  0.00      BSYN  
ATOM    146   CA ALA    17      19.743 -77.822  -9.008  1.00  0.00      BSYN  
ATOM    147   CB ALA    17      20.333 -79.169  -9.240  1.00  0.00      BSYN  
ATOM    148    C ALA    17      18.281 -77.873  -9.427  1.00  0.00      BSYN  
ATOM    149    O ALA    17      18.164 -77.932 -10.681  1.00  0.00      BSYN  
ATOM    150    N ALA    18      17.272 -77.881  -8.573  1.00  0.00      BSYN  
ATOM    151    H ALA    18      17.190 -77.257  -7.822  1.00  0.00      BSYN  
ATOM    152   CA ALA    18      15.913 -78.575  -8.822  1.00  0.00      BSYN  
ATOM    153   CB ALA    18      15.547 -79.968  -8.114  1.00  0.00      BSYN  
ATOM    154    C ALA    18      14.676 -77.674  -8.721  1.00  0.00      BSYN  
ATOM    155    O ALA    18      13.583 -78.007  -9.195  1.00  0.00      BSYN  
ATOM    156    N ALA    19      14.901 -76.600  -7.983  1.00  0.00      BSYN  
ATOM    157    H ALA    19      15.726 -76.546  -7.457  1.00  0.00      BSYN  
ATOM    158   CA ALA    19      13.707 -75.662  -7.779  1.00  0.00      BSYN  
ATOM    159   CB ALA    19      13.877 -74.618  -6.704  1.00  0.00      BSYN  
ATOM    160    C ALA    19      13.445 -74.802  -9.027  1.00  0.00      BSYN  
ATOM    161    O ALA    19      14.040 -73.754  -9.305  1.00  0.00      BSYN  
ATOM    162    N GLU    20      12.713 -75.422  -9.969  1.00  0.00      BSYN  
ATOM    163    H GLU    20      12.540 -76.347  -9.696  1.00  0.00      BSYN  
ATOM    164   CA GLU    20      12.104 -74.807 -11.077  1.00  0.00      BSYN  
ATOM    165   CB GLU    20      12.264 -75.707 -12.319  1.00  0.00      BSYN  
ATOM    166   CG GLU    20      13.544 -76.420 -12.452  1.00  0.00      BSYN  
ATOM    167   CD GLU    20      14.737 -75.507 -12.794  1.00  0.00      BSYN  
ATOM    168  OE1 GLU    20      15.096 -75.435 -13.966  1.00  0.00      BSYN  
ATOM    169  OE2 GLU    20      15.323 -74.895 -11.918  1.00  0.00      BSYN  
ATOM    170    C GLU    20      10.647 -74.744 -10.695  1.00  0.00      BSYN  
ATOM    171    O GLU    20       9.863 -73.836 -10.968  1.00  0.00      BSYN  
ATOM    172    N LYS    21      10.242 -75.914 -10.266  1.00  0.00      BSYN  
ATOM    173    H LYS    21      10.847 -76.682 -10.338  1.00  0.00      BSYN  
ATOM    174   CA LYS    21       8.852 -76.271 -10.031  1.00  0.00      BSYN  
ATOM    175   CB LYS    21       8.382 -77.414 -10.894  1.00  0.00      BSYN  
ATOM    176   CG LYS    21       8.899 -78.804 -10.724  1.00  0.00      BSYN  
ATOM    177   CD LYS    21       9.296 -78.755 -12.134  1.00  0.00      BSYN  
ATOM    178   CE LYS    21       9.947 -80.077 -12.553  1.00  0.00      BSYN  
ATOM    179   NZ LYS    21      10.226 -80.152 -13.963  1.00  0.00      BSYN  
ATOM    180  HZ1 LYS    21      10.428 -79.192 -14.310  1.00  0.00      BSYN  
ATOM    181  HZ2 LYS    21      10.990 -80.843 -14.105  1.00  0.00      BSYN  
ATOM    182  HZ3 LYS    21       9.398 -80.410 -14.537  1.00  0.00      BSYN  
ATOM    183    C LYS    21       8.551 -76.527  -8.554  1.00  0.00      BSYN  
ATOM    184    O LYS    21       9.497 -76.598  -7.818  1.00  0.00      BSYN  
ATOM    185    N THR    22       7.358 -76.582  -8.034  1.00  0.00      BSYN  
ATOM    186    H THR    22       6.677 -75.901  -8.217  1.00  0.00      BSYN  
ATOM    187   CA THR    22       7.168 -77.258  -6.763  1.00  0.00      BSYN  
ATOM    188   CB THR    22       6.385 -76.513  -5.775  1.00  0.00      BSYN  
ATOM    189  OG1 THR    22       6.555 -75.113  -5.926  1.00  0.00      BSYN  
ATOM    190  HG1 THR    22       6.712 -74.645  -5.103  1.00  0.00      BSYN  
ATOM    191  CG2 THR    22       6.850 -77.040  -4.395  1.00  0.00      BSYN  
ATOM    192    C THR    22       6.677 -78.688  -6.914  1.00  0.00      BSYN  
ATOM    193    O THR    22       7.179 -79.671  -6.334  1.00  0.00      BSYN  
ATOM    194    N LYS    23       5.769 -78.964  -7.845  1.00  0.00      BSYN  
ATOM    195    H LYS    23       5.459 -78.323  -8.519  1.00  0.00      BSYN  
ATOM    196   CA LYS    23       5.354 -80.317  -8.076  1.00  0.00      BSYN  
ATOM    197   CB LYS    23       4.103 -80.122  -8.846  1.00  0.00      BSYN  
ATOM    198   CG LYS    23       3.065 -79.344  -7.933  1.00  0.00      BSYN  
ATOM    199   CD LYS    23       1.948 -79.158  -8.826  1.00  0.00      BSYN  
ATOM    200   CE LYS    23       0.728 -78.257  -8.394  1.00  0.00      BSYN  
ATOM    201   NZ LYS    23       1.138 -76.901  -8.286  1.00  0.00      BSYN  
ATOM    202  HZ1 LYS    23       1.742 -76.617  -7.488  1.00  0.00      BSYN  
ATOM    203  HZ2 LYS    23       1.707 -76.776  -9.147  1.00  0.00      BSYN  
ATOM    204  HZ3 LYS    23       0.335 -76.241  -8.243  1.00  0.00      BSYN  
ATOM    205    C LYS    23       6.362 -81.135  -8.823  1.00  0.00      BSYN  
ATOM    206    O LYS    23       6.308 -81.325 -10.020  1.00  0.00      BSYN  
ATOM    207    N GLN    24       7.270 -81.766  -7.992  1.00  0.00      BSYN  
ATOM    208    H GLN    24       7.507 -81.571  -7.062  1.00  0.00      BSYN  
ATOM    209   CA GLN    24       8.031 -83.019  -8.441  1.00  0.00      BSYN  
ATOM    210   CB GLN    24       9.162 -83.512  -7.490  1.00  0.00      BSYN  
ATOM    211   CG GLN    24      10.122 -82.525  -6.865  1.00  0.00      BSYN  
ATOM    212   CD GLN    24      10.929 -81.936  -7.987  1.00  0.00      BSYN  
ATOM    213  OE1 GLN    24      11.977 -82.401  -8.334  1.00  0.00      BSYN  
ATOM    214  NE2 GLN    24      10.486 -80.880  -8.668  1.00  0.00      BSYN  
ATOM    215 HE21 GLN    24      11.125 -80.544  -9.330  1.00  0.00      BSYN  
ATOM    216 HE22 GLN    24       9.554 -80.588  -8.581  1.00  0.00      BSYN  
ATOM    217    C GLN    24       7.019 -84.132  -8.715  1.00  0.00      BSYN  
ATOM    218    O GLN    24       7.159 -84.648  -9.799  1.00  0.00      BSYN  
ATOM    219    N GLY    25       5.960 -84.438  -7.828  1.00  0.00      BSYN  
ATOM    220    H GLY    25       5.822 -83.876  -7.037  1.00  0.00      BSYN  
ATOM    221   CA GLY    25       5.082 -85.575  -7.975  1.00  0.00      BSYN  
ATOM    222    C GLY    25       3.876 -85.266  -8.880  1.00  0.00      BSYN  
ATOM    223    O GLY    25       2.711 -84.902  -8.548  1.00  0.00      BSYN  
ATOM    224    N VAL    26       4.157 -85.575 -10.175  1.00  0.00      BSYN  
ATOM    225    H VAL    26       5.042 -85.746 -10.560  1.00  0.00      BSYN  
ATOM    226   CA VAL    26       3.140 -85.526 -11.241  1.00  0.00      BSYN  
ATOM    227   CB VAL    26       3.463 -84.441 -12.257  1.00  0.00      BSYN  
ATOM    228  CG1 VAL    26       4.654 -84.444 -13.085  1.00  0.00      BSYN  
ATOM    229  CG2 VAL    26       2.240 -84.094 -12.982  1.00  0.00      BSYN  
ATOM    230    C VAL    26       3.216 -86.964 -11.890  1.00  0.00      BSYN  
ATOM    231    O VAL    26       2.196 -87.576 -12.050  1.00  0.00      BSYN  
ATOM    232    N THR    27       4.304 -87.494 -12.385  1.00  0.00      BSYN  
ATOM    233    H THR    27       4.921 -86.979 -12.944  1.00  0.00      BSYN  
ATOM    234   CA THR    27       4.461 -89.052 -12.441  1.00  0.00      BSYN  
ATOM    235   CB THR    27       5.524 -89.432 -13.538  1.00  0.00      BSYN  
ATOM    236  OG1 THR    27       5.101 -88.650 -14.625  1.00  0.00      BSYN  
ATOM    237  HG1 THR    27       4.291 -88.139 -14.554  1.00  0.00      BSYN  
ATOM    238  CG2 THR    27       5.103 -90.806 -14.063  1.00  0.00      BSYN  
ATOM    239    C THR    27       4.551 -89.686 -11.050  1.00  0.00      BSYN  
ATOM    240    O THR    27       5.220 -89.140 -10.171  1.00  0.00      BSYN  
ATOM    241    N GLU    28       3.730 -90.671 -10.779  1.00  0.00      BSYN  
ATOM    242    H GLU    28       3.015 -90.829 -11.431  1.00  0.00      BSYN  
ATOM    243   CA GLU    28       3.744 -91.316  -9.468  1.00  0.00      BSYN  
ATOM    244   CB GLU    28       2.235 -91.352  -9.024  1.00  0.00      BSYN  
ATOM    245   CG GLU    28       2.091 -91.584  -7.518  1.00  0.00      BSYN  
ATOM    246   CD GLU    28       0.696 -91.932  -7.026  1.00  0.00      BSYN  
ATOM    247  OE1 GLU    28       0.339 -93.107  -7.009  1.00  0.00      BSYN  
ATOM    248  OE2 GLU    28       0.163 -90.924  -6.588  1.00  0.00      BSYN  
ATOM    249    C GLU    28       4.435 -92.696  -9.645  1.00  0.00      BSYN  
ATOM    250    O GLU    28       3.762 -93.788  -9.885  1.00  0.00      BSYN  
ATOM    251    N ALA    29       5.676 -92.854  -9.431  1.00  0.00      BSYN  
ATOM    252    H ALA    29       6.243 -93.617  -9.670  1.00  0.00      BSYN  
ATOM    253   CA ALA    29       6.442 -91.889  -8.614  1.00  0.00      BSYN  
ATOM    254   CB ALA    29       6.591 -92.467  -7.174  1.00  0.00      BSYN  
ATOM    255    C ALA    29       7.804 -91.231  -9.126  1.00  0.00      BSYN  
ATOM    256    O ALA    29       8.719 -92.010  -9.473  1.00  0.00      BSYN  
ATOM    257    N ALA    30       7.821 -89.905  -9.047  1.00  0.00      BSYN  
ATOM    258    H ALA    30       7.124 -89.529  -8.469  1.00  0.00      BSYN  
ATOM    259   CA ALA    30       8.958 -89.236  -9.628  1.00  0.00      BSYN  
ATOM    260   CB ALA    30       8.533 -87.864 -10.146  1.00  0.00      BSYN  
ATOM    261    C ALA    30      10.149 -89.126  -8.630  1.00  0.00      BSYN  
ATOM    262    O ALA    30      10.102 -88.297  -7.720  1.00  0.00      BSYN  
ATOM    263    N GLU    31      11.328 -89.778  -8.810  1.00  0.00      BSYN  
ATOM    264    H GLU    31      11.885 -89.864  -8.008  1.00  0.00      BSYN  
ATOM    265   CA GLU    31      11.674 -90.621 -10.020  1.00  0.00      BSYN  
ATOM    266   CB GLU    31      12.594 -89.820 -10.994  1.00  0.00      BSYN  
ATOM    267   CG GLU    31      12.494 -90.253 -12.514  1.00  0.00      BSYN  
ATOM    268   CD GLU    31      13.556 -89.800 -13.487  1.00  0.00      BSYN  
ATOM    269  OE1 GLU    31      13.363 -89.021 -14.452  1.00  0.00      BSYN  
ATOM    270  OE2 GLU    31      14.707 -90.272 -13.260  1.00  0.00      BSYN  
ATOM    271    C GLU    31      12.398 -91.874  -9.471  1.00  0.00      BSYN  
ATOM    272    O GLU    31      13.621 -91.981  -9.405  1.00  0.00      BSYN  
ATOM    273    N LYS    32      11.624 -92.886  -9.152  1.00  0.00      BSYN  
ATOM    274    H LYS    32      10.695 -92.788  -9.447  1.00  0.00      BSYN  
ATOM    275   CA LYS    32      12.248 -94.136  -8.702  1.00  0.00      BSYN  
ATOM    276   CB LYS    32      11.140 -94.941  -8.129  1.00  0.00      BSYN  
ATOM    277   CG LYS    32      10.595 -94.331  -6.766  1.00  0.00      BSYN  
ATOM    278   CD LYS    32      11.477 -94.732  -5.580  1.00  0.00      BSYN  
ATOM    279   CE LYS    32      11.131 -96.127  -5.200  1.00  0.00      BSYN  
ATOM    280   NZ LYS    32      11.939 -96.697  -4.145  1.00  0.00      BSYN  
ATOM    281  HZ1 LYS    32      12.068 -96.073  -3.324  1.00  0.00      BSYN  
ATOM    282  HZ2 LYS    32      11.742 -97.709  -4.011  1.00  0.00      BSYN  
ATOM    283  HZ3 LYS    32      12.933 -96.764  -4.444  1.00  0.00      BSYN  
ATOM    284    C LYS    32      12.908 -94.846  -9.963  1.00  0.00      BSYN  
ATOM    285    O LYS    32      12.798 -94.368 -11.081  1.00  0.00      BSYN  
ATOM    286    N THR    33      13.782 -95.847  -9.728  1.00  0.00      BSYN  
ATOM    287    H THR    33      14.031 -96.025  -8.797  1.00  0.00      BSYN  
ATOM    288   CA THR    33      14.394 -96.494 -10.764  1.00  0.00      BSYN  
ATOM    289   CB THR    33      15.749 -97.059 -10.324  1.00  0.00      BSYN  
ATOM    290  OG1 THR    33      16.534 -96.008  -9.699  1.00  0.00      BSYN  
ATOM    291  HG1 THR    33      17.446 -96.113  -9.977  1.00  0.00      BSYN  
ATOM    292  CG2 THR    33      16.383 -97.624 -11.565  1.00  0.00      BSYN  
ATOM    293    C THR    33      13.476 -97.585 -11.243  1.00  0.00      BSYN  
ATOM    294    O THR    33      13.424 -98.765 -10.806  1.00  0.00      BSYN  
ATOM    295    N LYS    34      12.555 -97.225 -12.148  1.00  0.00      BSYN  
ATOM    296    H LYS    34      12.550 -96.284 -12.422  1.00  0.00      BSYN  
ATOM    297   CA LYS    34      11.826 -98.059 -13.065  1.00  0.00      BSYN  
ATOM    298   CB LYS    34      10.617 -97.322 -13.705  1.00  0.00      BSYN  
ATOM    299   CG LYS    34       9.558 -96.610 -12.973  1.00  0.00      BSYN  
ATOM    300   CD LYS    34       8.579 -97.583 -12.323  1.00  0.00      BSYN  
ATOM    301   CE LYS    34       8.168 -96.823 -11.037  1.00  0.00      BSYN  
ATOM    302   NZ LYS    34       7.140 -97.550 -10.312  1.00  0.00      BSYN  
ATOM    303  HZ1 LYS    34       7.501 -98.434  -9.902  1.00  0.00      BSYN  
ATOM    304  HZ2 LYS    34       7.004 -97.037  -9.417  1.00  0.00      BSYN  
ATOM    305  HZ3 LYS    34       6.140 -97.564 -10.598  1.00  0.00      BSYN  
ATOM    306    C LYS    34      12.626 -98.559 -14.156  1.00  0.00      BSYN  
ATOM    307    O LYS    34      13.532 -97.915 -14.637  1.00  0.00      BSYN  
ATOM    308    N GLU    35      12.386 -99.791 -14.541  1.00  0.00      BSYN  
ATOM    309    H GLU    35      11.668-100.227 -14.037  1.00  0.00      BSYN  
ATOM    310   CA GLU    35      13.053-100.512 -15.607  1.00  0.00      BSYN  
ATOM    311   CB GLU    35      12.538-102.052 -15.590  1.00  0.00      BSYN  
ATOM    312   CG GLU    35      13.344-102.963 -14.625  1.00  0.00      BSYN  
ATOM    313   CD GLU    35      12.930-104.494 -14.468  1.00  0.00      BSYN  
ATOM    314  OE1 GLU    35      12.105-104.885 -13.686  1.00  0.00      BSYN  
ATOM    315  OE2 GLU    35      13.396-105.325 -15.318  1.00  0.00      BSYN  
ATOM    316    C GLU    35      12.672 -99.828 -16.867  1.00  0.00      BSYN  
ATOM    317    O GLU    35      11.580 -99.349 -17.019  1.00  0.00      BSYN  
ATOM    318    N GLY    36      13.711 -99.629 -17.695  1.00  0.00      BSYN  
ATOM    319    H GLY    36      14.615 -99.780 -17.348  1.00  0.00      BSYN  
ATOM    320   CA GLY    36      13.466 -98.947 -18.993  1.00  0.00      BSYN  
ATOM    321    C GLY    36      14.674 -98.163 -19.572  1.00  0.00      BSYN  
ATOM    322    O GLY    36      15.447 -97.458 -18.925  1.00  0.00      BSYN  
ATOM    323    N VAL    37      14.929 -98.457 -20.797  1.00  0.00      BSYN  
ATOM    324    H VAL    37      14.273 -98.965 -21.317  1.00  0.00      BSYN  
ATOM    325   CA VAL    37      16.080 -97.943 -21.460  1.00  0.00      BSYN  
ATOM    326   CB VAL    37      17.245 -98.977 -21.179  1.00  0.00      BSYN  
ATOM    327  CG1 VAL    37      16.988-100.394 -21.852  1.00  0.00      BSYN  
ATOM    328  CG2 VAL    37      18.585 -98.544 -21.655  1.00  0.00      BSYN  
ATOM    329    C VAL    37      15.658 -97.727 -22.952  1.00  0.00      BSYN  
ATOM    330    O VAL    37      16.455 -97.972 -23.920  1.00  0.00      BSYN  
ATOM    331    N LEU    38      14.374 -97.314 -23.320  1.00  0.00      BSYN  
ATOM    332    H LEU    38      13.642 -97.140 -22.692  1.00  0.00      BSYN  
ATOM    333   CA LEU    38      14.077 -97.027 -24.726  1.00  0.00      BSYN  
ATOM    334   CB LEU    38      12.577 -96.807 -24.721  1.00  0.00      BSYN  
ATOM    335   CG LEU    38      11.591 -97.849 -24.264  1.00  0.00      BSYN  
ATOM    336  CD1 LEU    38      10.390 -97.183 -23.700  1.00  0.00      BSYN  
ATOM    337  CD2 LEU    38      11.248 -98.484 -25.585  1.00  0.00      BSYN  
ATOM    338    C LEU    38      14.752 -95.811 -25.395  1.00  0.00      BSYN  
ATOM    339    O LEU    38      14.749 -95.764 -26.656  1.00  0.00      BSYN  
ATOM    340    N TYR    39      15.459 -94.899 -24.820  1.00  0.00      BSYN  
ATOM    341    H TYR    39      15.488 -94.951 -23.842  1.00  0.00      BSYN  
ATOM    342   CA TYR    39      16.191 -93.875 -25.521  1.00  0.00      BSYN  
ATOM    343   CB TYR    39      16.021 -92.564 -24.817  1.00  0.00      BSYN  
ATOM    344   CG TYR    39      14.596 -91.936 -24.906  1.00  0.00      BSYN  
ATOM    345  CD1 TYR    39      14.011 -91.591 -26.117  1.00  0.00      BSYN  
ATOM    346  CE1 TYR    39      12.795 -90.876 -26.115  1.00  0.00      BSYN  
ATOM    347  CD2 TYR    39      14.037 -91.687 -23.784  1.00  0.00      BSYN  
ATOM    348  CE2 TYR    39      12.792 -91.052 -23.779  1.00  0.00      BSYN  
ATOM    349   CZ TYR    39      12.213 -90.678 -24.977  1.00  0.00      BSYN  
ATOM    350   OH TYR    39      11.009 -89.987 -24.872  1.00  0.00      BSYN  
ATOM    351   HH TYR    39      10.422 -90.040 -25.630  1.00  0.00      BSYN  
ATOM    352    C TYR    39      17.612 -94.293 -25.792  1.00  0.00      BSYN  
ATOM    353    O TYR    39      18.556 -93.663 -25.307  1.00  0.00      BSYN  
ATOM    354    N VAL    40      17.883 -95.253 -26.578  1.00  0.00      BSYN  
ATOM    355    H VAL    40      17.117 -95.582 -27.094  1.00  0.00      BSYN  
ATOM    356   CA VAL    40      19.176 -95.773 -26.824  1.00  0.00      BSYN  
ATOM    357   CB VAL    40      19.001 -97.283 -27.333  1.00  0.00      BSYN  
ATOM    358  CG1 VAL    40      18.517 -98.173 -26.231  1.00  0.00      BSYN  
ATOM    359  CG2 VAL    40      18.247 -97.336 -28.687  1.00  0.00      BSYN  
ATOM    360    C VAL    40      19.902 -95.008 -27.868  1.00  0.00      BSYN  
ATOM    361    O VAL    40      21.131 -95.234 -28.122  1.00  0.00      BSYN  
ATOM    362    N GLY    41      19.148 -94.149 -28.625  1.00  0.00      BSYN  
ATOM    363    H GLY    41      18.181 -94.294 -28.682  1.00  0.00      BSYN  
ATOM    364   CA GLY    41      19.723 -93.282 -29.604  1.00  0.00      BSYN  
ATOM    365    C GLY    41      18.654 -92.738 -30.488  1.00  0.00      BSYN  
ATOM    366    O GLY    41      17.863 -93.414 -31.099  1.00  0.00      BSYN  
ATOM    367    N SER    42      18.748 -91.387 -30.899  1.00  0.00      BSYN  
ATOM    368    H SER    42      17.876 -90.959 -31.027  1.00  0.00      BSYN  
ATOM    369   CA SER    42      19.984 -90.668 -31.142  1.00  0.00      BSYN  
ATOM    370   CB SER    42      20.352 -90.672 -32.669  1.00  0.00      BSYN  
ATOM    371   OG SER    42      21.631 -90.182 -33.071  1.00  0.00      BSYN  
ATOM    372   HG SER    42      21.756 -90.524 -33.959  1.00  0.00      BSYN  
ATOM    373    C SER    42      19.736 -89.210 -30.690  1.00  0.00      BSYN  
ATOM    374    O SER    42      18.643 -88.580 -30.768  1.00  0.00      BSYN  
ATOM    375    N LYS    43      20.786 -88.573 -30.200  1.00  0.00      BSYN  
ATOM    376    H LYS    43      21.627 -89.001 -30.466  1.00  0.00      BSYN  
ATOM    377   CA LYS    43      20.833 -87.609 -29.117  1.00  0.00      BSYN  
ATOM    378   CB LYS    43      21.605 -88.169 -27.927  1.00  0.00      BSYN  
ATOM    379   CG LYS    43      22.139 -87.227 -27.026  1.00  0.00      BSYN  
ATOM    380   CD LYS    43      23.219 -87.889 -26.130  1.00  0.00      BSYN  
ATOM    381   CE LYS    43      22.759 -88.445 -24.791  1.00  0.00      BSYN  
ATOM    382   NZ LYS    43      23.968 -88.621 -23.908  1.00  0.00      BSYN  
ATOM    383  HZ1 LYS    43      23.790 -88.951 -22.938  1.00  0.00      BSYN  
ATOM    384  HZ2 LYS    43      24.611 -89.243 -24.438  1.00  0.00      BSYN  
ATOM    385  HZ3 LYS    43      24.456 -87.703 -23.905  1.00  0.00      BSYN  
ATOM    386    C LYS    43      21.242 -86.130 -29.507  1.00  0.00      BSYN  
ATOM    387    O LYS    43      22.279 -85.890 -30.143  1.00  0.00      BSYN  
ATOM    388    N THR    44      20.497 -85.061 -29.071  1.00  0.00      BSYN  
ATOM    389    H THR    44      20.887 -84.169 -29.187  1.00  0.00      BSYN  
ATOM    390   CA THR    44      19.341 -85.156 -28.275  1.00  0.00      BSYN  
ATOM    391   CB THR    44      19.455 -83.833 -27.443  1.00  0.00      BSYN  
ATOM    392  OG1 THR    44      20.676 -83.738 -26.728  1.00  0.00      BSYN  
ATOM    393  HG1 THR    44      20.555 -83.359 -25.854  1.00  0.00      BSYN  
ATOM    394  CG2 THR    44      18.068 -83.882 -26.604  1.00  0.00      BSYN  
ATOM    395    C THR    44      18.026 -85.260 -29.058  1.00  0.00      BSYN  
ATOM    396    O THR    44      17.949 -84.734 -30.205  1.00  0.00      BSYN  
ATOM    397    N ARG    45      17.001 -85.935 -28.631  1.00  0.00      BSYN  
ATOM    398    H ARG    45      17.241 -86.300 -27.753  1.00  0.00      BSYN  
ATOM    399   CA ARG    45      15.601 -86.046 -29.175  1.00  0.00      BSYN  
ATOM    400   CB ARG    45      15.379 -87.332 -29.995  1.00  0.00      BSYN  
ATOM    401   CG ARG    45      15.544 -87.486 -31.438  1.00  0.00      BSYN  
ATOM    402   CD ARG    45      14.504 -86.783 -32.328  1.00  0.00      BSYN  
ATOM    403   NE ARG    45      13.145 -86.923 -31.949  1.00  0.00      BSYN  
ATOM    404   HE ARG    45      12.835 -86.796 -31.028  1.00  0.00      BSYN  
ATOM    405   CZ ARG    45      12.197 -87.403 -32.725  1.00  0.00      BSYN  
ATOM    406  NH1 ARG    45      12.591 -87.885 -33.865  1.00  0.00      BSYN  
ATOM    407 HH11 ARG    45      11.925 -88.300 -34.484  1.00  0.00      BSYN  
ATOM    408 HH12 ARG    45      13.546 -87.763 -34.136  1.00  0.00      BSYN  
ATOM    409  NH2 ARG    45      10.929 -87.448 -32.465  1.00  0.00      BSYN  
ATOM    410 HH21 ARG    45      10.298 -87.751 -33.179  1.00  0.00      BSYN  
ATOM    411 HH22 ARG    45      10.581 -87.167 -31.570  1.00  0.00      BSYN  
ATOM    412    C ARG    45      14.755 -86.022 -27.908  1.00  0.00      BSYN  
ATOM    413    O ARG    45      14.989 -86.544 -26.799  1.00  0.00      BSYN  
ATOM    414    N GLU    46      13.580 -85.368 -28.158  1.00  0.00      BSYN  
ATOM    415    H GLU    46      13.415 -84.900 -29.003  1.00  0.00      BSYN  
ATOM    416   CA GLU    46      12.517 -85.286 -27.125  1.00  0.00      BSYN  
ATOM    417   CB GLU    46      12.562 -83.902 -26.355  1.00  0.00      BSYN  
ATOM    418   CG GLU    46      12.458 -82.557 -27.155  1.00  0.00      BSYN  
ATOM    419   CD GLU    46      12.389 -81.403 -26.155  1.00  0.00      BSYN  
ATOM    420  OE1 GLU    46      11.933 -81.593 -25.051  1.00  0.00      BSYN  
ATOM    421  OE2 GLU    46      12.786 -80.298 -26.480  1.00  0.00      BSYN  
ATOM    422    C GLU    46      11.227 -85.702 -27.858  1.00  0.00      BSYN  
ATOM    423    O GLU    46      10.725 -84.798 -28.488  1.00  0.00      BSYN  
ATOM    424    N GLY    47      10.721 -86.926 -27.721  1.00  0.00      BSYN  
ATOM    425    H GLY    47      11.136 -87.413 -26.979  1.00  0.00      BSYN  
ATOM    426   CA GLY    47       9.475 -87.292 -28.357  1.00  0.00      BSYN  
ATOM    427    C GLY    47       8.583 -88.146 -27.502  1.00  0.00      BSYN  
ATOM    428    O GLY    47       8.788 -88.278 -26.249  1.00  0.00      BSYN  
ATOM    429    N VAL    48       7.310 -88.418 -28.236  1.00  0.00      BSYN  
ATOM    430    H VAL    48       7.424 -88.525 -29.204  1.00  0.00      BSYN  
ATOM    431   CA VAL    48       6.033 -89.067 -27.562  1.00  0.00      BSYN  
ATOM    432   CB VAL    48       4.758 -88.712 -28.145  1.00  0.00      BSYN  
ATOM    433  CG1 VAL    48       3.529 -88.897 -27.240  1.00  0.00      BSYN  
ATOM    434  CG2 VAL    48       4.929 -87.202 -28.580  1.00  0.00      BSYN  
ATOM    435    C VAL    48       6.118 -90.572 -27.584  1.00  0.00      BSYN  
ATOM    436    O VAL    48       6.220 -91.206 -28.692  1.00  0.00      BSYN  
ATOM    437    N VAL    49       5.900 -91.196 -26.385  1.00  0.00      BSYN  
ATOM    438    H VAL    49       5.540 -90.511 -25.784  1.00  0.00      BSYN  
ATOM    439   CA VAL    49       5.976 -92.636 -26.053  1.00  0.00      BSYN  
ATOM    440   CB VAL    49       6.795 -92.776 -24.734  1.00  0.00      BSYN  
ATOM    441  CG1 VAL    49       6.889 -94.261 -24.265  1.00  0.00      BSYN  
ATOM    442  CG2 VAL    49       8.153 -92.076 -25.130  1.00  0.00      BSYN  
ATOM    443    C VAL    49       4.470 -93.134 -26.065  1.00  0.00      BSYN  
ATOM    444    O VAL    49       3.833 -93.265 -25.013  1.00  0.00      BSYN  
ATOM    445    N GLN    50       3.983 -93.321 -27.251  1.00  0.00      BSYN  
ATOM    446    H GLN    50       4.429 -92.731 -27.895  1.00  0.00      BSYN  
ATOM    447   CA GLN    50       2.772 -93.923 -27.584  1.00  0.00      BSYN  
ATOM    448   CB GLN    50       2.415 -94.105 -29.101  1.00  0.00      BSYN  
ATOM    449   CG GLN    50       2.248 -92.731 -29.830  1.00  0.00      BSYN  
ATOM    450   CD GLN    50       1.944 -92.654 -31.301  1.00  0.00      BSYN  
ATOM    451  OE1 GLN    50       2.570 -91.812 -31.984  1.00  0.00      BSYN  
ATOM    452  NE2 GLN    50       0.996 -93.363 -31.816  1.00  0.00      BSYN  
ATOM    453 HE21 GLN    50       0.428 -93.917 -31.240  1.00  0.00      BSYN  
ATOM    454 HE22 GLN    50       0.982 -93.421 -32.794  1.00  0.00      BSYN  
ATOM    455    C GLN    50       2.482 -95.219 -26.873  1.00  0.00      BSYN  
ATOM    456    O GLN    50       1.394 -95.462 -26.471  1.00  0.00      BSYN  
ATOM    457    N GLY    51       3.530 -96.064 -26.815  1.00  0.00      BSYN  
ATOM    458    H GLY    51       4.379 -95.680 -27.116  1.00  0.00      BSYN  
ATOM    459   CA GLY    51       3.530 -97.479 -26.378  1.00  0.00      BSYN  
ATOM    460    C GLY    51       3.680 -97.339 -24.873  1.00  0.00      BSYN  
ATOM    461    O GLY    51       4.655 -97.775 -24.255  1.00  0.00      BSYN  
ATOM    462    N VAL    52       2.560 -96.972 -24.233  1.00  0.00      BSYN  
ATOM    463    H VAL    52       1.807 -96.635 -24.763  1.00  0.00      BSYN  
ATOM    464   CA VAL    52       2.429 -97.025 -22.765  1.00  0.00      BSYN  
ATOM    465   CB VAL    52       1.639 -95.926 -22.127  1.00  0.00      BSYN  
ATOM    466  CG1 VAL    52       1.934 -95.871 -20.670  1.00  0.00      BSYN  
ATOM    467  CG2 VAL    52       2.104 -94.640 -22.786  1.00  0.00      BSYN  
ATOM    468    C VAL    52       1.714 -98.322 -22.346  1.00  0.00      BSYN  
ATOM    469    O VAL    52       0.625 -98.616 -22.823  1.00  0.00      BSYN  
ATOM    470    N ALA    53       2.206 -99.180 -21.400  1.00  0.00      BSYN  
ATOM    471    H ALA    53       3.097 -98.927 -21.078  1.00  0.00      BSYN  
ATOM    472   CA ALA    53       1.504-100.406 -21.023  1.00  0.00      BSYN  
ATOM    473   CB ALA    53       2.262-101.278 -19.946  1.00  0.00      BSYN  
ATOM    474    C ALA    53       0.194-100.129 -20.283  1.00  0.00      BSYN  
ATOM    475    O ALA    53      -0.938-100.351 -20.629  1.00  0.00      BSYN  
ATOM    476    N SER    54       0.364 -99.292 -19.228  1.00  0.00      BSYN  
ATOM    477    H SER    54       1.056 -98.600 -19.288  1.00  0.00      BSYN  
ATOM    478   CA SER    54      -0.547 -99.278 -18.081  1.00  0.00      BSYN  
ATOM    479   CB SER    54       0.129 -98.929 -16.784  1.00  0.00      BSYN  
ATOM    480   OG SER    54       1.418 -99.359 -16.456  1.00  0.00      BSYN  
ATOM    481   HG SER    54       1.692 -98.825 -15.706  1.00  0.00      BSYN  
ATOM    482    C SER    54      -1.671 -98.278 -18.322  1.00  0.00      BSYN  
ATOM    483    O SER    54      -1.470 -97.077 -18.092  1.00  0.00      BSYN  
ATOM    484    N VAL    55      -2.893 -98.781 -18.744  1.00  0.00      BSYN  
ATOM    485    H VAL    55      -2.925 -99.673 -19.149  1.00  0.00      BSYN  
ATOM    486   CA VAL    55      -3.995 -97.892 -18.916  1.00  0.00      BSYN  
ATOM    487   CB VAL    55      -3.739 -97.333 -20.355  1.00  0.00      BSYN  
ATOM    488  CG1 VAL    55      -4.582 -97.842 -21.523  1.00  0.00      BSYN  
ATOM    489  CG2 VAL    55      -3.878 -95.820 -20.337  1.00  0.00      BSYN  
ATOM    490    C VAL    55      -5.374 -98.505 -18.684  1.00  0.00      BSYN  
ATOM    491    O VAL    55      -5.684 -99.647 -18.984  1.00  0.00      BSYN  
ATOM    492    N ALA    56      -6.223 -97.591 -18.141  1.00  0.00      BSYN  
ATOM    493    H ALA    56      -5.797 -96.724 -17.975  1.00  0.00      BSYN  
ATOM    494   CA ALA    56      -7.610 -97.873 -17.972  1.00  0.00      BSYN  
ATOM    495   CB ALA    56      -7.777 -98.148 -16.374  1.00  0.00      BSYN  
ATOM    496    C ALA    56      -8.462 -96.819 -18.502  1.00  0.00      BSYN  
ATOM    497    O ALA    56      -9.029 -95.996 -17.790  1.00  0.00      BSYN  
ATOM    498    N GLU    57      -8.564 -96.979 -19.775  1.00  0.00      BSYN  
ATOM    499    H GLU    57      -8.185 -97.717 -20.296  1.00  0.00      BSYN  
ATOM    500   CA GLU    57      -9.292 -95.861 -20.407  1.00  0.00      BSYN  
ATOM    501   CB GLU    57      -9.143 -95.939 -21.977  1.00  0.00      BSYN  
ATOM    502   CG GLU    57      -7.647 -95.627 -22.452  1.00  0.00      BSYN  
ATOM    503   CD GLU    57      -7.471 -94.169 -22.155  1.00  0.00      BSYN  
ATOM    504  OE1 GLU    57      -6.352 -93.928 -21.763  1.00  0.00      BSYN  
ATOM    505  OE2 GLU    57      -8.304 -93.302 -22.239  1.00  0.00      BSYN  
ATOM    506    C GLU    57     -10.826 -95.709 -20.172  1.00  0.00      BSYN  
ATOM    507    O GLU    57     -11.607 -96.577 -20.626  1.00  0.00      BSYN  
ATOM    508    N LYS    58     -11.218 -94.894 -19.132  1.00  0.00      BSYN  
ATOM    509    H LYS    58     -10.464 -94.662 -18.552  1.00  0.00      BSYN  
ATOM    510   CA LYS    58     -12.641 -94.488 -18.885  1.00  0.00      BSYN  
ATOM    511   CB LYS    58     -13.049 -95.123 -17.547  1.00  0.00      BSYN  
ATOM    512   CG LYS    58     -14.172 -96.115 -17.750  1.00  0.00      BSYN  
ATOM    513   CD LYS    58     -15.008 -96.035 -16.385  1.00  0.00      BSYN  
ATOM    514   CE LYS    58     -14.165 -96.677 -15.237  1.00  0.00      BSYN  
ATOM    515   NZ LYS    58     -14.951 -97.252 -14.232  1.00  0.00      BSYN  
ATOM    516  HZ1 LYS    58     -14.296 -97.862 -13.702  1.00  0.00      BSYN  
ATOM    517  HZ2 LYS    58     -15.380 -96.486 -13.675  1.00  0.00      BSYN  
ATOM    518  HZ3 LYS    58     -15.608 -97.828 -14.796  1.00  0.00      BSYN  
ATOM    519    C LYS    58     -13.087 -93.003 -18.963  1.00  0.00      BSYN  
ATOM    520    O LYS    58     -14.214 -92.612 -19.335  1.00  0.00      BSYN  
ATOM    521    N THR    59     -12.094 -92.102 -18.785  1.00  0.00      BSYN  
ATOM    522    H THR    59     -11.201 -92.497 -18.707  1.00  0.00      BSYN  
ATOM    523   CA THR    59     -12.278 -90.672 -18.587  1.00  0.00      BSYN  
ATOM    524   CB THR    59     -11.124 -90.208 -17.554  1.00  0.00      BSYN  
ATOM    525  OG1 THR    59      -9.846 -90.386 -18.157  1.00  0.00      BSYN  
ATOM    526  HG1 THR    59      -9.212 -90.634 -17.480  1.00  0.00      BSYN  
ATOM    527  CG2 THR    59     -11.278 -91.064 -16.292  1.00  0.00      BSYN  
ATOM    528    C THR    59     -12.246 -89.948 -19.923  1.00  0.00      BSYN  
ATOM    529    O THR    59     -12.054 -90.649 -20.922  1.00  0.00      BSYN  
ATOM    530    N LYS    60     -12.457 -88.620 -19.863  1.00  0.00      BSYN  
ATOM    531    H LYS    60     -12.384 -88.166 -18.998  1.00  0.00      BSYN  
ATOM    532   CA LYS    60     -12.553 -87.758 -21.168  1.00  0.00      BSYN  
ATOM    533   CB LYS    60     -12.930 -86.325 -20.764  1.00  0.00      BSYN  
ATOM    534   CG LYS    60     -14.418 -86.261 -20.476  1.00  0.00      BSYN  
ATOM    535   CD LYS    60     -14.884 -84.785 -20.803  1.00  0.00      BSYN  
ATOM    536   CE LYS    60     -16.419 -84.772 -21.109  1.00  0.00      BSYN  
ATOM    537   NZ LYS    60     -16.888 -83.522 -21.734  1.00  0.00      BSYN  
ATOM    538  HZ1 LYS    60     -17.913 -83.630 -21.872  1.00  0.00      BSYN  
ATOM    539  HZ2 LYS    60     -16.707 -82.647 -21.202  1.00  0.00      BSYN  
ATOM    540  HZ3 LYS    60     -16.460 -83.420 -22.676  1.00  0.00      BSYN  
ATOM    541    C LYS    60     -11.163 -87.741 -21.957  1.00  0.00      BSYN  
ATOM    542    O LYS    60     -10.289 -86.978 -21.635  1.00  0.00      BSYN  
ATOM    543    N GLU    61     -11.236 -88.565 -23.000  1.00  0.00      BSYN  
ATOM    544    H GLU    61     -12.114 -88.988 -23.097  1.00  0.00      BSYN  
ATOM    545   CA GLU    61     -10.135 -88.944 -23.908  1.00  0.00      BSYN  
ATOM    546   CB GLU    61     -10.415 -90.326 -24.527  1.00  0.00      BSYN  
ATOM    547   CG GLU    61     -11.050 -91.581 -23.915  1.00  0.00      BSYN  
ATOM    548   CD GLU    61     -12.568 -91.738 -23.896  1.00  0.00      BSYN  
ATOM    549  OE1 GLU    61     -13.262 -90.829 -24.228  1.00  0.00      BSYN  
ATOM    550  OE2 GLU    61     -12.906 -92.893 -23.589  1.00  0.00      BSYN  
ATOM    551    C GLU    61     -10.054 -87.911 -24.988  1.00  0.00      BSYN  
ATOM    552    O GLU    61     -11.053 -87.338 -25.423  1.00  0.00      BSYN  
ATOM    553    N GLN    62      -8.827 -87.536 -25.193  1.00  0.00      BSYN  
ATOM    554    H GLN    62      -8.184 -87.861 -24.529  1.00  0.00      BSYN  
ATOM    555   CA GLN    62      -8.424 -86.681 -26.364  1.00  0.00      BSYN  
ATOM    556   CB GLN    62      -7.395 -85.555 -25.828  1.00  0.00      BSYN  
ATOM    557   CG GLN    62      -7.947 -84.516 -24.767  1.00  0.00      BSYN  
ATOM    558   CD GLN    62      -7.310 -84.523 -23.397  1.00  0.00      BSYN  
ATOM    559  OE1 GLN    62      -6.560 -85.518 -23.055  1.00  0.00      BSYN  
ATOM    560  NE2 GLN    62      -7.392 -83.751 -22.294  1.00  0.00      BSYN  
ATOM    561 HE21 GLN    62      -7.923 -82.929 -22.241  1.00  0.00      BSYN  
ATOM    562 HE22 GLN    62      -6.796 -84.037 -21.571  1.00  0.00      BSYN  
ATOM    563    C GLN    62      -7.602 -87.536 -27.298  1.00  0.00      BSYN  
ATOM    564    O GLN    62      -6.456 -87.152 -27.552  1.00  0.00      BSYN  
ATOM    565    N ALA    63      -8.116 -88.617 -27.889  1.00  0.00      BSYN  
ATOM    566    H ALA    63      -9.007 -88.914 -27.607  1.00  0.00      BSYN  
ATOM    567   CA ALA    63      -7.362 -89.195 -28.977  1.00  0.00      BSYN  
ATOM    568   CB ALA    63      -7.050 -90.659 -28.724  1.00  0.00      BSYN  
ATOM    569    C ALA    63      -8.106 -89.033 -30.340  1.00  0.00      BSYN  
ATOM    570    O ALA    63      -9.297 -89.391 -30.459  1.00  0.00      BSYN  
ATOM    571    N SER    64      -7.547 -88.491 -31.429  1.00  0.00      BSYN  
ATOM    572    H SER    64      -6.583 -88.319 -31.402  1.00  0.00      BSYN  
ATOM    573   CA SER    64      -8.341 -88.243 -32.647  1.00  0.00      BSYN  
ATOM    574   CB SER    64      -7.440 -87.344 -33.566  1.00  0.00      BSYN  
ATOM    575   OG SER    64      -6.103 -87.873 -33.613  1.00  0.00      BSYN  
ATOM    576   HG SER    64      -6.253 -88.749 -33.977  1.00  0.00      BSYN  
ATOM    577    C SER    64      -8.659 -89.461 -33.484  1.00  0.00      BSYN  
ATOM    578    O SER    64      -7.865 -90.292 -33.809  1.00  0.00      BSYN  
ATOM    579    N HIS    65      -9.967 -89.431 -33.919  1.00  0.00      BSYN  
ATOM    580    H HIS    65     -10.262 -88.502 -34.020  1.00  0.00      BSYN  
ATOM    581   CA HIS    65     -10.434 -90.483 -34.740  1.00  0.00      BSYN  
ATOM    582   CB HIS    65     -11.415 -91.434 -34.056  1.00  0.00      BSYN  
ATOM    583   CG HIS    65     -11.615 -92.812 -34.598  1.00  0.00      BSYN  
ATOM    584  ND1 HIS    65     -12.716 -93.571 -34.779  1.00  0.00      BSYN  
ATOM    585  HD1 HIS    65     -13.641 -93.549 -34.455  1.00  0.00      BSYN  
ATOM    586  CD2 HIS    65     -10.554 -93.550 -35.019  1.00  0.00      BSYN  
ATOM    587  NE2 HIS    65     -10.976 -94.714 -35.304  1.00  0.00      BSYN  
ATOM    588  CE1 HIS    65     -12.291 -94.667 -35.299  1.00  0.00      BSYN  
ATOM    589    C HIS    65     -11.226 -89.952 -35.951  1.00  0.00      BSYN  
ATOM    590    O HIS    65     -12.181 -89.220 -35.807  1.00  0.00      BSYN  
ATOM    591    N LEU    66     -10.674 -90.269 -37.132  1.00  0.00      BSYN  
ATOM    592    H LEU    66      -9.817 -90.745 -37.128  1.00  0.00      BSYN  
ATOM    593   CA LEU    66     -11.340 -89.852 -38.346  1.00  0.00      BSYN  
ATOM    594   CB LEU    66     -10.202 -89.822 -39.385  1.00  0.00      BSYN  
ATOM    595   CG LEU    66      -9.073 -88.856 -39.253  1.00  0.00      BSYN  
ATOM    596  CD1 LEU    66      -7.988 -89.529 -40.019  1.00  0.00      BSYN  
ATOM    597  CD2 LEU    66      -9.488 -87.419 -39.475  1.00  0.00      BSYN  
ATOM    598    C LEU    66     -12.564 -90.711 -38.681  1.00  0.00      BSYN  
ATOM    599    O LEU    66     -13.375 -90.223 -39.441  1.00  0.00      BSYN  
ATOM    600    N GLY    67     -12.671 -91.991 -38.159  1.00  0.00      BSYN  
ATOM    601    H GLY    67     -11.949 -92.356 -37.606  1.00  0.00      BSYN  
ATOM    602   CA GLY    67     -13.709 -92.854 -38.396  1.00  0.00      BSYN  
ATOM    603    C GLY    67     -14.848 -92.733 -37.366  1.00  0.00      BSYN  
ATOM    604    O GLY    67     -15.109 -93.597 -36.638  1.00  0.00      BSYN  
ATOM    605    N GLY    68     -15.543 -91.613 -37.403  1.00  0.00      BSYN  
ATOM    606    H GLY    68     -15.334 -90.832 -37.957  1.00  0.00      BSYN  
ATOM    607   CA GLY    68     -16.693 -91.396 -36.571  1.00  0.00      BSYN  
ATOM    608    C GLY    68     -17.487 -90.099 -36.851  1.00  0.00      BSYN  
ATOM    609    O GLY    68     -18.030 -89.458 -35.966  1.00  0.00      BSYN  
ATOM    610    N ALA    69     -17.638 -89.837 -38.211  1.00  0.00      BSYN  
ATOM    611    H ALA    69     -17.160 -90.375 -38.877  1.00  0.00      BSYN  
ATOM    612   CA ALA    69     -18.453 -88.664 -38.526  1.00  0.00      BSYN  
ATOM    613   CB ALA    69     -17.670 -87.430 -38.752  1.00  0.00      BSYN  
ATOM    614    C ALA    69     -19.408 -88.875 -39.707  1.00  0.00      BSYN  
ATOM    615    O ALA    69     -19.000 -88.885 -40.841  1.00  0.00      BSYN  
ATOM    616    N VAL    70     -20.714 -89.104 -39.472  1.00  0.00      BSYN  
ATOM    617    H VAL    70     -21.099 -89.002 -38.577  1.00  0.00      BSYN  
ATOM    618   CA VAL    70     -21.585 -89.441 -40.543  1.00  0.00      BSYN  
ATOM    619   CB VAL    70     -22.778 -90.381 -39.974  1.00  0.00      BSYN  
ATOM    620  CG1 VAL    70     -22.253 -91.636 -39.254  1.00  0.00      BSYN  
ATOM    621  CG2 VAL    70     -23.537 -89.741 -38.924  1.00  0.00      BSYN  
ATOM    622    C VAL    70     -22.108 -88.184 -41.297  1.00  0.00      BSYN  
ATOM    623    O VAL    70     -22.419 -87.202 -40.583  1.00  0.00      BSYN  
ATOM    624    N PHE    71     -22.170 -88.240 -42.646  1.00  0.00      BSYN  
ATOM    625    H PHE    71     -21.933 -89.132 -42.976  1.00  0.00      BSYN  
ATOM    626   CA PHE    71     -22.716 -87.271 -43.579  1.00  0.00      BSYN  
ATOM    627   CB PHE    71     -22.249 -87.630 -45.057  1.00  0.00      BSYN  
ATOM    628   CG PHE    71     -20.801 -88.024 -45.122  1.00  0.00      BSYN  
ATOM    629  CD1 PHE    71     -20.517 -89.258 -45.709  1.00  0.00      BSYN  
ATOM    630  CD2 PHE    71     -19.836 -87.355 -44.474  1.00  0.00      BSYN  
ATOM    631  CE1 PHE    71     -19.256 -89.813 -45.448  1.00  0.00      BSYN  
ATOM    632  CE2 PHE    71     -18.553 -87.819 -44.375  1.00  0.00      BSYN  
ATOM    633   CZ PHE    71     -18.311 -89.059 -44.858  1.00  0.00      BSYN  
ATOM    634    C PHE    71     -24.242 -87.505 -43.684  1.00  0.00      BSYN  
ATOM    635    O PHE    71     -24.779 -88.642 -43.759  1.00  0.00      BSYN  
ATOM    636    N SER    72     -25.019 -86.444 -43.824  1.00  0.00      BSYN  
ATOM    637    H SER    72     -24.774 -85.504 -43.690  1.00  0.00      BSYN  
ATOM    638   CA SER    72     -26.534 -86.488 -43.823  1.00  0.00      BSYN  
ATOM    639   CB SER    72     -27.077 -85.395 -42.928  1.00  0.00      BSYN  
ATOM    640   OG SER    72     -26.130 -85.115 -41.912  1.00  0.00      BSYN  
ATOM    641   HG SER    72     -26.543 -84.387 -41.441  1.00  0.00      BSYN  
ATOM    642    C SER    72     -27.204 -86.455 -45.232  1.00  0.00      BSYN  
ATOM    643    O SER    72     -26.594 -86.052 -46.272  1.00  0.00      BSYN  
ATOM    644    N GLY    73     -28.411 -86.876 -45.194  1.00  0.00      BSYN  
ATOM    645    H GLY    73     -28.793 -87.192 -44.349  1.00  0.00      BSYN  
ATOM    646   CA GLY    73     -29.270 -87.063 -46.347  1.00  0.00      BSYN  
ATOM    647    C GLY    73     -30.566 -87.841 -45.981  1.00  0.00      BSYN  
ATOM    648    O GLY    73     -31.241 -88.476 -46.871  1.00  0.00      BSYN  
ATOM    649    N ALA    74     -30.869 -87.590 -44.667  1.00  0.00      BSYN  
ATOM    650    H ALA    74     -30.439 -86.819 -44.241  1.00  0.00      BSYN  
ATOM    651   CA ALA    74     -31.814 -88.366 -43.956  1.00  0.00      BSYN  
ATOM    652   CB ALA    74     -31.269 -89.635 -43.500  1.00  0.00      BSYN  
ATOM    653    C ALA    74     -32.262 -87.432 -42.853  1.00  0.00      BSYN  
ATOM    654    O ALA    74     -31.836 -87.474 -41.683  1.00  0.00      BSYN  
ATOM    655    N GLY    75     -33.234 -86.557 -43.207  1.00  0.00      BSYN  
ATOM    656    H GLY    75     -33.244 -86.355 -44.165  1.00  0.00      BSYN  
ATOM    657   CA GLY    75     -33.841 -85.674 -42.203  1.00  0.00      BSYN  
ATOM    658    C GLY    75     -35.249 -86.072 -42.121  1.00  0.00      BSYN  
ATOM    659    O GLY    75     -36.173 -85.632 -42.764  1.00  0.00      BSYN  
ATOM    660    N ASN    76     -35.260 -87.050 -41.222  1.00  0.00      BSYN  
ATOM    661    H ASN    76     -34.506 -87.268 -40.636  1.00  0.00      BSYN  
ATOM    662   CA ASN    76     -36.583 -87.685 -40.966  1.00  0.00      BSYN  
ATOM    663   CB ASN    76     -36.448 -89.218 -40.494  1.00  0.00      BSYN  
ATOM    664   CG ASN    76     -37.562 -90.173 -40.115  1.00  0.00      BSYN  
ATOM    665  OD1 ASN    76     -37.859 -91.094 -40.895  1.00  0.00      BSYN  
ATOM    666  ND2 ASN    76     -38.088 -90.175 -38.919  1.00  0.00      BSYN  
ATOM    667 HD21 ASN    76     -37.606 -89.500 -38.398  1.00  0.00      BSYN  
ATOM    668 HD22 ASN    76     -38.825 -90.810 -38.797  1.00  0.00      BSYN  
ATOM    669    C ASN    76     -37.426 -86.965 -39.870  1.00  0.00      BSYN  
ATOM    670    O ASN    76     -37.504 -87.281 -38.677  1.00  0.00      BSYN  
ATOM    671    N ILE    77     -37.975 -85.844 -40.404  1.00  0.00      BSYN  
ATOM    672    H ILE    77     -38.034 -85.673 -41.367  1.00  0.00      BSYN  
ATOM    673   CA ILE    77     -38.772 -84.986 -39.493  1.00  0.00      BSYN  
ATOM    674   CB ILE    77     -38.501 -83.440 -40.009  1.00  0.00      BSYN  
ATOM    675  CG2 ILE    77     -39.046 -83.269 -41.433  1.00  0.00      BSYN  
ATOM    676  CG1 ILE    77     -39.121 -82.417 -38.943  1.00  0.00      BSYN  
ATOM    677   CD ILE    77     -38.814 -80.885 -39.243  1.00  0.00      BSYN  
ATOM    678    C ILE    77     -40.220 -85.486 -39.542  1.00  0.00      BSYN  
ATOM    679    O ILE    77     -41.106 -84.943 -40.255  1.00  0.00      BSYN  
ATOM    680    N ALA    78     -40.465 -86.594 -38.871  1.00  0.00      BSYN  
ATOM    681    H ALA    78     -39.714 -87.183 -38.649  1.00  0.00      BSYN  
ATOM    682   CA ALA    78     -41.789 -87.080 -38.581  1.00  0.00      BSYN  
ATOM    683   CB ALA    78     -41.850 -88.451 -37.938  1.00  0.00      BSYN  
ATOM    684    C ALA    78     -42.182 -86.105 -37.395  1.00  0.00      BSYN  
ATOM    685    O ALA    78     -41.461 -85.857 -36.446  1.00  0.00      BSYN  
ATOM    686    N ALA    79     -43.333 -85.493 -37.622  1.00  0.00      BSYN  
ATOM    687    H ALA    79     -43.732 -85.853 -38.441  1.00  0.00      BSYN  
ATOM    688   CA ALA    79     -43.873 -84.537 -36.687  1.00  0.00      BSYN  
ATOM    689   CB ALA    79     -43.438 -83.069 -36.867  1.00  0.00      BSYN  
ATOM    690    C ALA    79     -45.377 -84.556 -36.723  1.00  0.00      BSYN  
ATOM    691    O ALA    79     -45.860 -84.575 -37.885  1.00  0.00      BSYN  
ATOM    692    N ALA    80     -46.149 -84.560 -35.639  1.00  0.00      BSYN  
ATOM    693    H ALA    80     -45.737 -84.614 -34.751  1.00  0.00      BSYN  
ATOM    694   CA ALA    80     -47.536 -84.425 -35.877  1.00  0.00      BSYN  
ATOM    695   CB ALA    80     -48.278 -85.331 -35.029  1.00  0.00      BSYN  
ATOM    696    C ALA    80     -48.052 -83.060 -35.822  1.00  0.00      BSYN  
ATOM    697    O ALA    80     -48.060 -82.388 -34.732  1.00  0.00      BSYN  
ATOM    698    N THR    81     -48.316 -82.651 -37.114  1.00  0.00      BSYN  
ATOM    699    H THR    81     -48.095 -83.278 -37.834  1.00  0.00      BSYN  
ATOM    700   CA THR    81     -48.681 -81.254 -37.575  1.00  0.00      BSYN  
ATOM    701   CB THR    81     -49.557 -81.481 -38.791  1.00  0.00      BSYN  
ATOM    702  OG1 THR    81     -50.644 -82.336 -38.370  1.00  0.00      BSYN  
ATOM    703  HG1 THR    81     -51.005 -81.873 -37.611  1.00  0.00      BSYN  
ATOM    704  CG2 THR    81     -48.862 -82.044 -40.020  1.00  0.00      BSYN  
ATOM    705    C THR    81     -49.140 -80.199 -36.541  1.00  0.00      BSYN  
ATOM    706    O THR    81     -50.309 -80.213 -36.180  1.00  0.00      BSYN  
ATOM    707    N GLY    82     -48.172 -79.455 -35.917  1.00  0.00      BSYN  
ATOM    708    H GLY    82     -47.243 -79.449 -36.228  1.00  0.00      BSYN  
ATOM    709   CA GLY    82     -48.419 -78.414 -34.847  1.00  0.00      BSYN  
ATOM    710    C GLY    82     -47.582 -78.688 -33.560  1.00  0.00      BSYN  
ATOM    711    O GLY    82     -47.185 -77.753 -32.829  1.00  0.00      BSYN  
ATOM    712    N LEU    83     -47.266 -79.921 -33.295  1.00  0.00      BSYN  
ATOM    713    H LEU    83     -47.926 -80.599 -33.553  1.00  0.00      BSYN  
ATOM    714   CA LEU    83     -46.160 -80.312 -32.457  1.00  0.00      BSYN  
ATOM    715   CB LEU    83     -46.691 -81.253 -31.387  1.00  0.00      BSYN  
ATOM    716   CG LEU    83     -45.999 -81.837 -30.213  1.00  0.00      BSYN  
ATOM    717  CD1 LEU    83     -45.299 -83.007 -30.536  1.00  0.00      BSYN  
ATOM    718  CD2 LEU    83     -45.075 -80.778 -29.536  1.00  0.00      BSYN  
ATOM    719    C LEU    83     -45.153 -80.978 -33.423  1.00  0.00      BSYN  
ATOM    720    O LEU    83     -44.943 -82.205 -33.612  1.00  0.00      BSYN  
ATOM    721    N VAL    84     -44.316 -80.007 -33.864  1.00  0.00      BSYN  
ATOM    722    H VAL    84     -44.389 -79.097 -33.507  1.00  0.00      BSYN  
ATOM    723   CA VAL    84     -43.225 -80.362 -34.841  1.00  0.00      BSYN  
ATOM    724   CB VAL    84     -43.422 -79.157 -35.933  1.00  0.00      BSYN  
ATOM    725  CG1 VAL    84     -42.458 -79.519 -37.273  1.00  0.00      BSYN  
ATOM    726  CG2 VAL    84     -44.840 -79.020 -36.389  1.00  0.00      BSYN  
ATOM    727    C VAL    84     -41.891 -80.374 -34.120  1.00  0.00      BSYN  
ATOM    728    O VAL    84     -41.706 -79.698 -33.165  1.00  0.00      BSYN  
ATOM    729    N LYS    85     -40.931 -81.331 -34.560  1.00  0.00      BSYN  
ATOM    730    H LYS    85     -41.020 -82.020 -35.250  1.00  0.00      BSYN  
ATOM    731   CA LYS    85     -39.615 -81.333 -34.021  1.00  0.00      BSYN  
ATOM    732   CB LYS    85     -38.949 -82.715 -34.048  1.00  0.00      BSYN  
ATOM    733   CG LYS    85     -39.450 -83.724 -33.070  1.00  0.00      BSYN  
ATOM    734   CD LYS    85     -38.666 -84.989 -33.327  1.00  0.00      BSYN  
ATOM    735   CE LYS    85     -39.479 -86.215 -32.876  1.00  0.00      BSYN  
ATOM    736   NZ LYS    85     -40.666 -86.476 -33.664  1.00  0.00      BSYN  
ATOM    737  HZ1 LYS    85     -40.993 -87.446 -33.481  1.00  0.00      BSYN  
ATOM    738  HZ2 LYS    85     -41.278 -85.720 -33.296  1.00  0.00      BSYN  
ATOM    739  HZ3 LYS    85     -40.640 -86.057 -34.616  1.00  0.00      BSYN  
ATOM    740    C LYS    85     -38.659 -80.317 -34.698  1.00  0.00      BSYN  
ATOM    741    O LYS    85     -38.258 -80.456 -35.841  1.00  0.00      BSYN  
ATOM    742    N ARG    86     -38.425 -79.147 -34.133  1.00  0.00      BSYN  
ATOM    743    H ARG    86     -39.018 -79.112 -33.353  1.00  0.00      BSYN  
ATOM    744   CA ARG    86     -37.457 -78.126 -34.553  1.00  0.00      BSYN  
ATOM    745   CB ARG    86     -36.025 -78.581 -34.439  1.00  0.00      BSYN  
ATOM    746   CG ARG    86     -35.341 -78.437 -32.957  1.00  0.00      BSYN  
ATOM    747   CD ARG    86     -35.361 -79.603 -32.070  1.00  0.00      BSYN  
ATOM    748   NE ARG    86     -36.672 -79.615 -31.280  1.00  0.00      BSYN  
ATOM    749   HE ARG    86     -37.355 -78.958 -31.531  1.00  0.00      BSYN  
ATOM    750   CZ ARG    86     -37.075 -80.569 -30.419  1.00  0.00      BSYN  
ATOM    751  NH1 ARG    86     -38.157 -80.444 -29.752  1.00  0.00      BSYN  
ATOM    752 HH11 ARG    86     -38.494 -81.178 -29.162  1.00  0.00      BSYN  
ATOM    753 HH12 ARG    86     -38.846 -79.721 -29.812  1.00  0.00      BSYN  
ATOM    754  NH2 ARG    86     -36.324 -81.630 -30.150  1.00  0.00      BSYN  
ATOM    755 HH21 ARG    86     -36.529 -82.073 -29.277  1.00  0.00      BSYN  
ATOM    756 HH22 ARG    86     -35.408 -81.324 -30.408  1.00  0.00      BSYN  
ATOM    757    C ARG    86     -37.472 -77.342 -35.855  1.00  0.00      BSYN  
ATOM    758    O ARG    86     -36.944 -77.908 -36.819  1.00  0.00      BSYN  
ATOM    759    N GLU    87     -37.989 -76.130 -35.962  1.00  0.00      BSYN  
ATOM    760    H GLU    87     -38.834 -76.033 -35.474  1.00  0.00      BSYN  
ATOM    761   CA GLU    87     -37.736 -75.320 -37.102  1.00  0.00      BSYN  
ATOM    762   CB GLU    87     -39.141 -74.862 -37.614  1.00  0.00      BSYN  
ATOM    763   CG GLU    87     -39.894 -75.869 -38.279  1.00  0.00      BSYN  
ATOM    764   CD GLU    87     -41.194 -75.510 -38.893  1.00  0.00      BSYN  
ATOM    765  OE1 GLU    87     -42.179 -75.654 -38.251  1.00  0.00      BSYN  
ATOM    766  OE2 GLU    87     -41.202 -75.105 -40.055  1.00  0.00      BSYN  
ATOM    767    C GLU    87     -36.682 -74.252 -37.110  1.00  0.00      BSYN  
ATOM    768    O GLU    87     -35.895 -74.104 -38.041  1.00  0.00      BSYN  
ATOM    769    N GLU    88     -36.628 -73.490 -35.999  1.00  0.00      BSYN  
ATOM    770    H GLU    88     -36.918 -73.922 -35.168  1.00  0.00      BSYN  
ATOM    771   CA GLU    88     -35.839 -72.295 -35.770  1.00  0.00      BSYN  
ATOM    772   CB GLU    88     -36.686 -71.332 -35.071  1.00  0.00      BSYN  
ATOM    773   CG GLU    88     -38.049 -70.933 -35.677  1.00  0.00      BSYN  
ATOM    774   CD GLU    88     -39.013 -70.443 -34.688  1.00  0.00      BSYN  
ATOM    775  OE1 GLU    88     -39.951 -69.808 -35.098  1.00  0.00      BSYN  
ATOM    776  OE2 GLU    88     -38.808 -70.382 -33.461  1.00  0.00      BSYN  
ATOM    777    C GLU    88     -34.636 -72.570 -34.849  1.00  0.00      BSYN  
ATOM    778    O GLU    88     -34.833 -73.422 -33.973  1.00  0.00      BSYN  
ATOM    779    N PHE    89     -33.372 -72.043 -34.785  1.00  0.00      BSYN  
ATOM    780    H PHE    89     -32.690 -72.417 -34.188  1.00  0.00      BSYN  
ATOM    781   CA PHE    89     -33.179 -70.760 -35.389  1.00  0.00      BSYN  
ATOM    782   CB PHE    89     -33.526 -69.614 -34.490  1.00  0.00      BSYN  
ATOM    783   CG PHE    89     -33.581 -68.229 -35.217  1.00  0.00      BSYN  
ATOM    784  CD1 PHE    89     -32.426 -67.601 -35.770  1.00  0.00      BSYN  
ATOM    785  CD2 PHE    89     -34.840 -67.717 -35.339  1.00  0.00      BSYN  
ATOM    786  CE1 PHE    89     -32.608 -66.420 -36.518  1.00  0.00      BSYN  
ATOM    787  CE2 PHE    89     -34.899 -66.479 -35.998  1.00  0.00      BSYN  
ATOM    788   CZ PHE    89     -33.846 -65.872 -36.623  1.00  0.00      BSYN  
ATOM    789    C PHE    89     -31.614 -70.838 -35.557  1.00  0.00      BSYN  
ATOM    790    O PHE    89     -30.826 -70.595 -34.640  1.00  0.00      BSYN  
ATOM    791    N PRO    90     -30.946 -71.184 -36.706  1.00  0.00      BSYN  
ATOM    792   CD PRO    90     -29.666 -70.556 -37.015  1.00  0.00      BSYN  
ATOM    793   CA PRO    90     -31.597 -71.742 -37.920  1.00  0.00      BSYN  
ATOM    794   CB PRO    90     -31.071 -70.813 -39.009  1.00  0.00      BSYN  
ATOM    795   CG PRO    90     -29.577 -70.669 -38.590  1.00  0.00      BSYN  
ATOM    796    C PRO    90     -31.355 -73.287 -38.011  1.00  0.00      BSYN  
ATOM    797    O PRO    90     -30.305 -73.715 -38.560  1.00  0.00      BSYN  
ATOM    798    N THR    91     -32.296 -74.038 -37.503  1.00  0.00      BSYN  
ATOM    799    H THR    91     -33.169 -73.665 -37.258  1.00  0.00      BSYN  
ATOM    800   CA THR    91     -32.090 -75.503 -37.293  1.00  0.00      BSYN  
ATOM    801   CB THR    91     -32.982 -76.133 -36.225  1.00  0.00      BSYN  
ATOM    802  OG1 THR    91     -32.757 -75.263 -35.136  1.00  0.00      BSYN  
ATOM    803  HG1 THR    91     -33.341 -75.251 -34.375  1.00  0.00      BSYN  
ATOM    804  CG2 THR    91     -32.695 -77.513 -35.873  1.00  0.00      BSYN  
ATOM    805    C THR    91     -32.475 -76.058 -38.698  1.00  0.00      BSYN  
ATOM    806    O THR    91     -33.566 -76.027 -39.251  1.00  0.00      BSYN  
ATOM    807    N ASP    92     -31.415 -76.520 -39.303  1.00  0.00      BSYN  
ATOM    808    H ASP    92     -30.616 -76.696 -38.763  1.00  0.00      BSYN  
ATOM    809   CA ASP    92     -31.288 -76.870 -40.689  1.00  0.00      BSYN  
ATOM    810   CB ASP    92     -30.046 -76.001 -41.304  1.00  0.00      BSYN  
ATOM    811   CG ASP    92     -29.707 -76.523 -42.738  1.00  0.00      BSYN  
ATOM    812  OD1 ASP    92     -30.678 -76.624 -43.527  1.00  0.00      BSYN  
ATOM    813  OD2 ASP    92     -28.527 -76.876 -42.951  1.00  0.00      BSYN  
ATOM    814    C ASP    92     -31.038 -78.374 -41.005  1.00  0.00      BSYN  
ATOM    815    O ASP    92     -30.047 -78.845 -40.443  1.00  0.00      BSYN  
ATOM    816    N LEU    93     -32.135 -79.036 -41.440  1.00  0.00      BSYN  
ATOM    817    H LEU    93     -32.922 -78.543 -41.752  1.00  0.00      BSYN  
ATOM    818   CA LEU    93     -32.116 -80.471 -41.645  1.00  0.00      BSYN  
ATOM    819   CB LEU    93     -31.080 -81.052 -42.651  1.00  0.00      BSYN  
ATOM    820   CG LEU    93     -30.973 -82.533 -42.883  1.00  0.00      BSYN  
ATOM    821  CD1 LEU    93     -32.109 -82.997 -43.783  1.00  0.00      BSYN  
ATOM    822  CD2 LEU    93     -29.747 -82.737 -43.668  1.00  0.00      BSYN  
ATOM    823    C LEU    93     -32.246 -81.195 -40.296  1.00  0.00      BSYN  
ATOM    824    O LEU    93     -33.367 -81.688 -40.105  1.00  0.00      BSYN  
ATOM    825    N LYS    94     -31.238 -81.155 -39.404  1.00  0.00      BSYN  
ATOM    826    H LYS    94     -30.491 -80.520 -39.379  1.00  0.00      BSYN  
ATOM    827   CA LYS    94     -31.116 -82.221 -38.318  1.00  0.00      BSYN  
ATOM    828   CB LYS    94     -29.684 -82.762 -38.636  1.00  0.00      BSYN  
ATOM    829   CG LYS    94     -28.495 -81.950 -38.090  1.00  0.00      BSYN  
ATOM    830   CD LYS    94     -27.190 -82.491 -38.175  1.00  0.00      BSYN  
ATOM    831   CE LYS    94     -27.155 -83.578 -37.143  1.00  0.00      BSYN  
ATOM    832   NZ LYS    94     -25.960 -84.520 -37.370  1.00  0.00      BSYN  
ATOM    833  HZ1 LYS    94     -25.344 -84.024 -38.046  1.00  0.00      BSYN  
ATOM    834  HZ2 LYS    94     -25.576 -84.410 -36.409  1.00  0.00      BSYN  
ATOM    835  HZ3 LYS    94     -26.194 -85.530 -37.446  1.00  0.00      BSYN  
ATOM    836    C LYS    94     -31.449 -81.717 -36.918  1.00  0.00      BSYN  
ATOM    837    O LYS    94     -31.042 -80.630 -36.509  1.00  0.00      BSYN  
ATOM    838    N PRO    95     -32.407 -82.314 -36.178  1.00  0.00      BSYN  
ATOM    839   CD PRO    95     -33.389 -83.133 -36.710  1.00  0.00      BSYN  
ATOM    840   CA PRO    95     -32.824 -81.858 -34.801  1.00  0.00      BSYN  
ATOM    841   CB PRO    95     -33.869 -82.696 -34.466  1.00  0.00      BSYN  
ATOM    842   CG PRO    95     -34.558 -82.883 -35.773  1.00  0.00      BSYN  
ATOM    843    C PRO    95     -31.693 -81.727 -33.791  1.00  0.00      BSYN  
ATOM    844    O PRO    95     -31.766 -80.946 -32.909  1.00  0.00      BSYN  
ATOM    845    N GLU    96     -30.640 -82.551 -34.009  1.00  0.00      BSYN  
ATOM    846    H GLU    96     -30.464 -83.123 -34.785  1.00  0.00      BSYN  
ATOM    847   CA GLU    96     -29.516 -82.468 -33.151  1.00  0.00      BSYN  
ATOM    848   CB GLU    96     -28.854 -83.818 -32.843  1.00  0.00      BSYN  
ATOM    849   CG GLU    96     -29.680 -84.812 -31.950  1.00  0.00      BSYN  
ATOM    850   CD GLU    96     -29.277 -86.244 -32.177  1.00  0.00      BSYN  
ATOM    851  OE1 GLU    96     -29.391 -86.718 -33.335  1.00  0.00      BSYN  
ATOM    852  OE2 GLU    96     -28.843 -86.844 -31.198  1.00  0.00      BSYN  
ATOM    853    C GLU    96     -28.542 -81.609 -33.792  1.00  0.00      BSYN  
ATOM    854    O GLU    96     -27.843 -81.935 -34.727  1.00  0.00      BSYN  
ATOM    855    N GLU    97     -28.489 -80.474 -33.122  1.00  0.00      BSYN  
ATOM    856    H GLU    97     -29.288 -80.142 -32.662  1.00  0.00      BSYN  
ATOM    857   CA GLU    97     -27.106 -79.887 -32.967  1.00  0.00      BSYN  
ATOM    858   CB GLU    97     -27.111 -78.470 -33.556  1.00  0.00      BSYN  
ATOM    859   CG GLU    97     -27.224 -78.314 -35.024  1.00  0.00      BSYN  
ATOM    860   CD GLU    97     -27.126 -76.958 -35.657  1.00  0.00      BSYN  
ATOM    861  OE1 GLU    97     -26.325 -76.718 -36.542  1.00  0.00      BSYN  
ATOM    862  OE2 GLU    97     -27.776 -76.040 -35.194  1.00  0.00      BSYN  
ATOM    863    C GLU    97     -26.649 -80.061 -31.539  1.00  0.00      BSYN  
ATOM    864    O GLU    97     -27.388 -79.698 -30.618  1.00  0.00      BSYN  
ATOM    865    N VAL    98     -25.385 -80.599 -31.499  1.00  0.00      BSYN  
ATOM    866    H VAL    98     -25.059 -80.960 -32.349  1.00  0.00      BSYN  
ATOM    867   CA VAL    98     -24.653 -81.003 -30.317  1.00  0.00      BSYN  
ATOM    868   CB VAL    98     -23.794 -82.265 -30.726  1.00  0.00      BSYN  
ATOM    869  CG1 VAL    98     -22.889 -82.901 -29.728  1.00  0.00      BSYN  
ATOM    870  CG2 VAL    98     -24.535 -83.380 -31.457  1.00  0.00      BSYN  
ATOM    871    C VAL    98     -23.800 -80.003 -29.636  1.00  0.00      BSYN  
ATOM    872    O VAL    98     -23.465 -78.912 -30.039  1.00  0.00      BSYN  
ATOM    873    N ALA    99     -23.556 -80.356 -28.440  1.00  0.00      BSYN  
ATOM    874    H ALA    99     -24.147 -81.035 -28.052  1.00  0.00      BSYN  
ATOM    875   CA ALA    99     -22.582 -79.765 -27.546  1.00  0.00      BSYN  
ATOM    876   CB ALA    99     -23.374 -78.920 -26.634  1.00  0.00      BSYN  
ATOM    877    C ALA    99     -21.762 -80.750 -26.769  1.00  0.00      BSYN  
ATOM    878    O ALA    99     -22.232 -81.809 -26.386  1.00  0.00      BSYN  
ATOM    879    N GLN   100     -20.451 -80.480 -26.805  1.00  0.00      BSYN  
ATOM    880    H GLN   100     -20.085 -79.893 -27.499  1.00  0.00      BSYN  
ATOM    881   CA GLN   100     -19.574 -81.181 -25.938  1.00  0.00      BSYN  
ATOM    882   CB GLN   100     -18.158 -81.405 -26.555  1.00  0.00      BSYN  
ATOM    883   CG GLN   100     -17.089 -82.044 -25.578  1.00  0.00      BSYN  
ATOM    884   CD GLN   100     -15.737 -82.023 -26.193  1.00  0.00      BSYN  
ATOM    885  OE1 GLN   100     -15.143 -83.069 -26.145  1.00  0.00      BSYN  
ATOM    886  NE2 GLN   100     -15.036 -81.108 -26.836  1.00  0.00      BSYN  
ATOM    887 HE21 GLN   100     -15.398 -80.226 -27.064  1.00  0.00      BSYN  
ATOM    888 HE22 GLN   100     -14.105 -81.278 -27.090  1.00  0.00      BSYN  
ATOM    889    C GLN   100     -19.502 -80.369 -24.742  1.00  0.00      BSYN  
ATOM    890    O GLN   100     -19.134 -79.199 -24.731  1.00  0.00      BSYN  
ATOM    891    N GLU   101     -19.795 -80.996 -23.537  1.00  0.00      BSYN  
ATOM    892    H GLU   101     -19.987 -81.955 -23.589  1.00  0.00      BSYN  
ATOM    893   CA GLU   101     -19.902 -80.151 -22.309  1.00  0.00      BSYN  
ATOM    894   CB GLU   101     -21.408 -80.233 -22.018  1.00  0.00      BSYN  
ATOM    895   CG GLU   101     -22.040 -81.402 -21.290  1.00  0.00      BSYN  
ATOM    896   CD GLU   101     -22.823 -82.332 -22.261  1.00  0.00      BSYN  
ATOM    897  OE1 GLU   101     -22.163 -83.357 -22.537  1.00  0.00      BSYN  
ATOM    898  OE2 GLU   101     -23.877 -82.040 -22.838  1.00  0.00      BSYN  
ATOM    899    C GLU   101     -19.192 -80.760 -21.179  1.00  0.00      BSYN  
ATOM    900    O GLU   101     -18.997 -82.004 -21.234  1.00  0.00      BSYN  
ATOM    901    N ALA   102     -19.230 -80.016 -20.079  1.00  0.00      BSYN  
ATOM    902    H ALA   102     -19.697 -79.158 -20.149  1.00  0.00      BSYN  
ATOM    903   CA ALA   102     -18.441 -80.359 -18.867  1.00  0.00      BSYN  
ATOM    904   CB ALA   102     -16.916 -80.215 -19.066  1.00  0.00      BSYN  
ATOM    905    C ALA   102     -18.710 -79.501 -17.665  1.00  0.00      BSYN  
ATOM    906    O ALA   102     -18.769 -80.006 -16.549  1.00  0.00      BSYN  
ATOM    907    N ALA   103     -18.844 -78.192 -17.901  1.00  0.00      BSYN  
ATOM    908    H ALA   103     -19.088 -77.737 -18.734  1.00  0.00      BSYN  
ATOM    909   CA ALA   103     -18.841 -77.141 -16.918  1.00  0.00      BSYN  
ATOM    910   CB ALA   103     -17.681 -76.073 -17.162  1.00  0.00      BSYN  
ATOM    911    C ALA   103     -20.107 -76.297 -17.024  1.00  0.00      BSYN  
ATOM    912    O ALA   103     -20.553 -76.101 -18.227  1.00  0.00      BSYN  
ATOM    913    N GLU   104     -20.693 -75.856 -15.942  1.00  0.00      BSYN  
ATOM    914    H GLU   104     -20.343 -76.211 -15.099  1.00  0.00      BSYN  
ATOM    915   CA GLU   104     -21.914 -74.971 -15.884  1.00  0.00      BSYN  
ATOM    916   CB GLU   104     -22.653 -75.024 -14.527  1.00  0.00      BSYN  
ATOM    917   CG GLU   104     -23.490 -76.288 -14.322  1.00  0.00      BSYN  
ATOM    918   CD GLU   104     -24.537 -76.162 -13.198  1.00  0.00      BSYN  
ATOM    919  OE1 GLU   104     -25.297 -77.105 -12.890  1.00  0.00      BSYN  
ATOM    920  OE2 GLU   104     -24.642 -75.109 -12.594  1.00  0.00      BSYN  
ATOM    921    C GLU   104     -21.949 -73.648 -16.505  1.00  0.00      BSYN  
ATOM    922    O GLU   104     -21.476 -72.655 -16.009  1.00  0.00      BSYN  
ATOM    923    N GLU   105     -22.231 -73.769 -17.790  1.00  0.00      BSYN  
ATOM    924    H GLU   105     -22.234 -74.702 -18.088  1.00  0.00      BSYN  
ATOM    925   CA GLU   105     -22.448 -72.605 -18.659  1.00  0.00      BSYN  
ATOM    926   CB GLU   105     -22.227 -72.895 -20.095  1.00  0.00      BSYN  
ATOM    927   CG GLU   105     -20.885 -73.521 -20.538  1.00  0.00      BSYN  
ATOM    928   CD GLU   105     -21.173 -74.160 -21.959  1.00  0.00      BSYN  
ATOM    929  OE1 GLU   105     -21.925 -75.165 -22.127  1.00  0.00      BSYN  
ATOM    930  OE2 GLU   105     -20.653 -73.634 -22.936  1.00  0.00      BSYN  
ATOM    931    C GLU   105     -23.808 -72.011 -18.571  1.00  0.00      BSYN  
ATOM    932    O GLU   105     -24.829 -72.789 -18.577  1.00  0.00      BSYN  
ATOM    933    N PRO   106     -24.068 -70.646 -18.610  1.00  0.00      BSYN  
ATOM    934   CD PRO   106     -25.150 -70.174 -19.487  1.00  0.00      BSYN  
ATOM    935   CA PRO   106     -23.270 -69.448 -18.422  1.00  0.00      BSYN  
ATOM    936   CB PRO   106     -24.185 -68.229 -18.477  1.00  0.00      BSYN  
ATOM    937   CG PRO   106     -25.569 -68.853 -18.971  1.00  0.00      BSYN  
ATOM    938    C PRO   106     -22.543 -69.443 -17.083  1.00  0.00      BSYN  
ATOM    939    O PRO   106     -23.152 -69.401 -15.981  1.00  0.00      BSYN  
ATOM    940    N LEU   107     -21.163 -69.385 -17.394  1.00  0.00      BSYN  
ATOM    941    H LEU   107     -20.945 -69.519 -18.340  1.00  0.00      BSYN  
ATOM    942   CA LEU   107     -20.178 -69.045 -16.371  1.00  0.00      BSYN  
ATOM    943   CB LEU   107     -18.804 -69.333 -16.975  1.00  0.00      BSYN  
ATOM    944   CG LEU   107     -18.517 -70.554 -17.891  1.00  0.00      BSYN  
ATOM    945  CD1 LEU   107     -18.870 -70.418 -19.473  1.00  0.00      BSYN  
ATOM    946  CD2 LEU   107     -17.084 -70.980 -17.752  1.00  0.00      BSYN  
ATOM    947    C LEU   107     -20.283 -67.650 -15.715  1.00  0.00      BSYN  
ATOM    948    O LEU   107     -19.597 -66.820 -16.200  1.00  0.00      BSYN  
ATOM    949    N ILE   108     -21.138 -67.466 -14.720  1.00  0.00      BSYN  
ATOM    950    H ILE   108     -21.403 -68.265 -14.218  1.00  0.00      BSYN  
ATOM    951   CA ILE   108     -21.332 -66.094 -14.206  1.00  0.00      BSYN  
ATOM    952   CB ILE   108     -22.823 -65.889 -13.701  1.00  0.00      BSYN  
ATOM    953  CG2 ILE   108     -23.788 -66.020 -14.845  1.00  0.00      BSYN  
ATOM    954  CG1 ILE   108     -23.263 -67.054 -12.737  1.00  0.00      BSYN  
ATOM    955   CD ILE   108     -22.540 -67.205 -11.307  1.00  0.00      BSYN  
ATOM    956    C ILE   108     -20.303 -65.523 -13.122  1.00  0.00      BSYN  
ATOM    957    O ILE   108     -20.547 -64.696 -12.248  1.00  0.00      BSYN  
ATOM    958    N GLU   109     -19.114 -66.253 -13.232  1.00  0.00      BSYN  
ATOM    959    H GLU   109     -19.029 -66.976 -13.888  1.00  0.00      BSYN  
ATOM    960   CA GLU   109     -18.007 -65.782 -12.503  1.00  0.00      BSYN  
ATOM    961   CB GLU   109     -16.759 -66.742 -12.924  1.00  0.00      BSYN  
ATOM    962   CG GLU   109     -17.096 -68.118 -12.610  1.00  0.00      BSYN  
ATOM    963   CD GLU   109     -15.863 -68.766 -12.045  1.00  0.00      BSYN  
ATOM    964  OE1 GLU   109     -15.324 -69.756 -12.678  1.00  0.00      BSYN  
ATOM    965  OE2 GLU   109     -15.376 -68.344 -10.989  1.00  0.00      BSYN  
ATOM    966    C GLU   109     -17.722 -64.295 -12.857  1.00  0.00      BSYN  
ATOM    967    O GLU   109     -17.411 -64.108 -14.046  1.00  0.00      BSYN  
ATOM    968    N PRO   110     -17.795 -63.240 -11.978  1.00  0.00      BSYN  
ATOM    969   CD PRO   110     -18.313 -63.310 -10.638  1.00  0.00      BSYN  
ATOM    970   CA PRO   110     -17.371 -61.905 -12.443  1.00  0.00      BSYN  
ATOM    971   CB PRO   110     -18.181 -60.962 -11.489  1.00  0.00      BSYN  
ATOM    972   CG PRO   110     -18.324 -61.743 -10.190  1.00  0.00      BSYN  
ATOM    973    C PRO   110     -15.860 -61.670 -12.431  1.00  0.00      BSYN  
ATOM    974    O PRO   110     -15.122 -61.997 -11.475  1.00  0.00      BSYN  
ATOM    975    N LEU   111     -15.314 -61.061 -13.456  1.00  0.00      BSYN  
ATOM    976    H LEU   111     -15.893 -60.884 -14.226  1.00  0.00      BSYN  
ATOM    977   CA LEU   111     -13.920 -60.491 -13.506  1.00  0.00      BSYN  
ATOM    978   CB LEU   111     -13.301 -60.528 -14.953  1.00  0.00      BSYN  
ATOM    979   CG LEU   111     -12.104 -61.288 -15.372  1.00  0.00      BSYN  
ATOM    980  CD1 LEU   111     -12.347 -61.871 -16.697  1.00  0.00      BSYN  
ATOM    981  CD2 LEU   111     -10.939 -60.447 -15.387  1.00  0.00      BSYN  
ATOM    982    C LEU   111     -13.949 -59.050 -13.162  1.00  0.00      BSYN  
ATOM    983    O LEU   111     -14.652 -58.178 -13.722  1.00  0.00      BSYN  
ATOM    984    N MET   112     -13.370 -58.837 -11.982  1.00  0.00      BSYN  
ATOM    985    H MET   112     -12.875 -59.490 -11.444  1.00  0.00      BSYN  
ATOM    986   CA MET   112     -13.373 -57.524 -11.386  1.00  0.00      BSYN  
ATOM    987   CB MET   112     -13.185 -57.651  -9.876  1.00  0.00      BSYN  
ATOM    988   CG MET   112     -13.397 -56.442  -8.968  1.00  0.00      BSYN  
ATOM    989   SD MET   112     -14.750 -56.288  -7.692  1.00  0.00      BSYN  
ATOM    990   CE MET   112     -16.092 -56.383  -8.819  1.00  0.00      BSYN  
ATOM    991    C MET   112     -12.214 -56.700 -12.021  1.00  0.00      BSYN  
ATOM    992    O MET   112     -11.131 -57.247 -12.054  1.00  0.00      BSYN  
ATOM    993    N GLU   113     -12.345 -55.439 -12.443  1.00  0.00      BSYN  
ATOM    994    H GLU   113     -11.680 -54.875 -12.890  1.00  0.00      BSYN  
ATOM    995   CA GLU   113     -13.645 -54.706 -12.500  1.00  0.00      BSYN  
ATOM    996   CB GLU   113     -13.709 -53.336 -11.868  1.00  0.00      BSYN  
ATOM    997   CG GLU   113     -13.286 -53.351 -10.470  1.00  0.00      BSYN  
ATOM    998   CD GLU   113     -11.772 -53.096 -10.253  1.00  0.00      BSYN  
ATOM    999  OE1 GLU   113     -11.091 -53.816  -9.508  1.00  0.00      BSYN  
ATOM   1000  OE2 GLU   113     -11.276 -51.994 -10.788  1.00  0.00      BSYN  
ATOM   1001    C GLU   113     -13.885 -54.649 -14.004  1.00  0.00      BSYN  
ATOM   1002    O GLU   113     -12.925 -54.555 -14.802  1.00  0.00      BSYN  
ATOM   1003    N PRO   114     -15.148 -54.704 -14.494  1.00  0.00      BSYN  
ATOM   1004   CD PRO   114     -16.305 -55.382 -13.847  1.00  0.00      BSYN  
ATOM   1005   CA PRO   114     -15.524 -54.371 -15.898  1.00  0.00      BSYN  
ATOM   1006   CB PRO   114     -16.562 -55.400 -16.129  1.00  0.00      BSYN  
ATOM   1007   CG PRO   114     -17.452 -55.587 -14.922  1.00  0.00      BSYN  
ATOM   1008    C PRO   114     -16.040 -52.965 -16.226  1.00  0.00      BSYN  
ATOM   1009    O PRO   114     -16.138 -52.502 -17.336  1.00  0.00      BSYN  
ATOM   1010    N GLU   115     -16.510 -52.351 -15.040  1.00  0.00      BSYN  
ATOM   1011    H GLU   115     -16.490 -52.891 -14.223  1.00  0.00      BSYN  
ATOM   1012   CA GLU   115     -17.093 -51.022 -15.068  1.00  0.00      BSYN  
ATOM   1013   CB GLU   115     -18.448 -51.134 -14.292  1.00  0.00      BSYN  
ATOM   1014   CG GLU   115     -19.679 -51.931 -14.981  1.00  0.00      BSYN  
ATOM   1015   CD GLU   115     -20.907 -52.217 -14.201  1.00  0.00      BSYN  
ATOM   1016  OE1 GLU   115     -21.884 -52.712 -14.733  1.00  0.00      BSYN  
ATOM   1017  OE2 GLU   115     -21.045 -51.783 -13.059  1.00  0.00      BSYN  
ATOM   1018    C GLU   115     -16.313 -49.801 -14.712  1.00  0.00      BSYN  
ATOM   1019    O GLU   115     -15.649 -49.796 -13.630  1.00  0.00      BSYN  
ATOM   1020    N GLY   116     -16.648 -48.722 -15.330  1.00  0.00      BSYN  
ATOM   1021    H GLY   116     -17.435 -48.978 -15.856  1.00  0.00      BSYN  
ATOM   1022   CA GLY   116     -16.016 -47.459 -15.180  1.00  0.00      BSYN  
ATOM   1023    C GLY   116     -14.571 -47.439 -15.502  1.00  0.00      BSYN  
ATOM   1024    O GLY   116     -14.028 -48.014 -16.459  1.00  0.00      BSYN  
ATOM   1025    N GLU   117     -13.745 -46.716 -14.779  1.00  0.00      BSYN  
ATOM   1026    H GLU   117     -12.970 -46.568 -15.359  1.00  0.00      BSYN  
ATOM   1027   CA GLU   117     -14.081 -45.961 -13.674  1.00  0.00      BSYN  
ATOM   1028   CB GLU   117     -13.023 -46.369 -12.549  1.00  0.00      BSYN  
ATOM   1029   CG GLU   117     -12.863 -47.871 -12.315  1.00  0.00      BSYN  
ATOM   1030   CD GLU   117     -12.914 -48.224 -10.897  1.00  0.00      BSYN  
ATOM   1031  OE1 GLU   117     -13.763 -49.037 -10.478  1.00  0.00      BSYN  
ATOM   1032  OE2 GLU   117     -12.230 -47.488 -10.117  1.00  0.00      BSYN  
ATOM   1033    C GLU   117     -14.197 -44.384 -13.743  1.00  0.00      BSYN  
ATOM   1034    O GLU   117     -13.519 -43.603 -13.073  1.00  0.00      BSYN  
ATOM   1035    N SER   118     -15.048 -43.925 -14.611  1.00  0.00      BSYN  
ATOM   1036    H SER   118     -15.600 -44.546 -15.131  1.00  0.00      BSYN  
ATOM   1037   CA SER   118     -15.337 -42.494 -14.756  1.00  0.00      BSYN  
ATOM   1038   CB SER   118     -14.620 -42.071 -15.972  1.00  0.00      BSYN  
ATOM   1039   OG SER   118     -13.418 -41.276 -15.746  1.00  0.00      BSYN  
ATOM   1040   HG SER   118     -13.297 -40.826 -16.585  1.00  0.00      BSYN  
ATOM   1041    C SER   118     -16.827 -42.484 -15.107  1.00  0.00      BSYN  
ATOM   1042    O SER   118     -17.292 -43.353 -15.878  1.00  0.00      BSYN  
ATOM   1043    N TYR   119     -17.598 -41.438 -14.758  1.00  0.00      BSYN  
ATOM   1044    H TYR   119     -17.266 -40.600 -14.373  1.00  0.00      BSYN  
ATOM   1045   CA TYR   119     -18.982 -41.421 -15.142  1.00  0.00      BSYN  
ATOM   1046   CB TYR   119     -19.817 -41.678 -13.925  1.00  0.00      BSYN  
ATOM   1047   CG TYR   119     -20.975 -42.594 -14.086  1.00  0.00      BSYN  
ATOM   1048  CD1 TYR   119     -20.868 -43.666 -15.032  1.00  0.00      BSYN  
ATOM   1049  CE1 TYR   119     -21.856 -44.652 -14.982  1.00  0.00      BSYN  
ATOM   1050  CD2 TYR   119     -22.064 -42.523 -13.275  1.00  0.00      BSYN  
ATOM   1051  CE2 TYR   119     -23.023 -43.466 -13.353  1.00  0.00      BSYN  
ATOM   1052   CZ TYR   119     -22.972 -44.650 -14.174  1.00  0.00      BSYN  
ATOM   1053   OH TYR   119     -23.738 -45.786 -14.083  1.00  0.00      BSYN  
ATOM   1054   HH TYR   119     -24.394 -45.580 -13.413  1.00  0.00      BSYN  
ATOM   1055    C TYR   119     -19.648 -40.280 -15.878  1.00  0.00      BSYN  
ATOM   1056    O TYR   119     -19.581 -39.106 -15.518  1.00  0.00      BSYN  
ATOM   1057    N GLU   120     -20.239 -40.736 -16.953  1.00  0.00      BSYN  
ATOM   1058    H GLU   120     -19.809 -41.519 -17.356  1.00  0.00      BSYN  
ATOM   1059   CA GLU   120     -21.379 -39.987 -17.678  1.00  0.00      BSYN  
ATOM   1060   CB GLU   120     -21.557 -40.513 -19.103  1.00  0.00      BSYN  
ATOM   1061   CG GLU   120     -20.478 -40.124 -20.245  1.00  0.00      BSYN  
ATOM   1062   CD GLU   120     -19.681 -41.341 -20.751  1.00  0.00      BSYN  
ATOM   1063  OE1 GLU   120     -19.707 -42.307 -20.027  1.00  0.00      BSYN  
ATOM   1064  OE2 GLU   120     -19.035 -41.073 -21.771  1.00  0.00      BSYN  
ATOM   1065    C GLU   120     -22.766 -40.132 -16.992  1.00  0.00      BSYN  
ATOM   1066    O GLU   120     -22.924 -40.867 -16.045  1.00  0.00      BSYN  
ATOM   1067    N ASP   121     -23.724 -39.330 -17.456  1.00  0.00      BSYN  
ATOM   1068    H ASP   121     -23.478 -38.627 -18.092  1.00  0.00      BSYN  
ATOM   1069   CA ASP   121     -25.124 -39.508 -17.188  1.00  0.00      BSYN  
ATOM   1070   CB ASP   121     -25.690 -38.502 -16.157  1.00  0.00      BSYN  
ATOM   1071   CG ASP   121     -26.867 -38.897 -15.472  1.00  0.00      BSYN  
ATOM   1072  OD1 ASP   121     -26.909 -38.603 -14.275  1.00  0.00      BSYN  
ATOM   1073  OD2 ASP   121     -27.701 -39.727 -15.896  1.00  0.00      BSYN  
ATOM   1074    C ASP   121     -25.836 -39.365 -18.556  1.00  0.00      BSYN  
ATOM   1075    O ASP   121     -25.923 -38.241 -19.090  1.00  0.00      BSYN  
ATOM   1076    N PRO   122     -26.441 -40.352 -19.096  1.00  0.00      BSYN  
ATOM   1077   CD PRO   122     -26.255 -41.817 -18.959  1.00  0.00      BSYN  
ATOM   1078   CA PRO   122     -27.373 -40.168 -20.179  1.00  0.00      BSYN  
ATOM   1079   CB PRO   122     -27.824 -41.592 -20.530  1.00  0.00      BSYN  
ATOM   1080   CG PRO   122     -27.636 -42.480 -19.335  1.00  0.00      BSYN  
ATOM   1081    C PRO   122     -28.616 -39.261 -20.026  1.00  0.00      BSYN  
ATOM   1082    O PRO   122     -28.938 -39.011 -18.902  1.00  0.00      BSYN  
ATOM   1083    N PRO   123     -29.232 -38.724 -21.080  1.00  0.00      BSYN  
ATOM   1084   CD PRO   123     -28.450 -38.021 -22.135  1.00  0.00      BSYN  
ATOM   1085   CA PRO   123     -30.570 -38.200 -21.074  1.00  0.00      BSYN  
ATOM   1086   CB PRO   123     -30.770 -37.343 -22.398  1.00  0.00      BSYN  
ATOM   1087   CG PRO   123     -29.379 -36.811 -22.502  1.00  0.00      BSYN  
ATOM   1088    C PRO   123     -31.417 -39.519 -21.023  1.00  0.00      BSYN  
ATOM   1089    O PRO   123     -31.407 -40.210 -22.064  1.00  0.00      BSYN  
ATOM   1090    N GLN   124     -32.155 -39.760 -19.957  1.00  0.00      BSYN  
ATOM   1091    H GLN   124     -32.108 -39.059 -19.275  1.00  0.00      BSYN  
ATOM   1092   CA GLN   124     -32.980 -40.963 -19.828  1.00  0.00      BSYN  
ATOM   1093   CB GLN   124     -33.134 -41.088 -18.299  1.00  0.00      BSYN  
ATOM   1094   CG GLN   124     -31.853 -41.618 -17.685  1.00  0.00      BSYN  
ATOM   1095   CD GLN   124     -31.778 -41.396 -16.151  1.00  0.00      BSYN  
ATOM   1096  OE1 GLN   124     -32.728 -40.957 -15.537  1.00  0.00      BSYN  
ATOM   1097  NE2 GLN   124     -30.724 -41.874 -15.603  1.00  0.00      BSYN  
ATOM   1098 HE21 GLN   124     -30.570 -41.595 -14.676  1.00  0.00      BSYN  
ATOM   1099 HE22 GLN   124     -30.073 -42.375 -16.137  1.00  0.00      BSYN  
ATOM   1100    C GLN   124     -34.184 -40.775 -20.699  1.00  0.00      BSYN  
ATOM   1101    O GLN   124     -34.694 -41.691 -21.340  1.00  0.00      BSYN  
ATOM   1102    N GLU   125     -34.773 -39.558 -20.609  1.00  0.00      BSYN  
ATOM   1103    H GLU   125     -34.459 -39.024 -19.850  1.00  0.00      BSYN  
ATOM   1104   CA GLU   125     -35.600 -39.054 -21.668  1.00  0.00      BSYN  
ATOM   1105   CB GLU   125     -36.834 -38.469 -21.289  1.00  0.00      BSYN  
ATOM   1106   CG GLU   125     -37.971 -39.282 -20.815  1.00  0.00      BSYN  
ATOM   1107   CD GLU   125     -37.979 -39.419 -19.309  1.00  0.00      BSYN  
ATOM   1108  OE1 GLU   125     -37.584 -40.449 -18.783  1.00  0.00      BSYN  
ATOM   1109  OE2 GLU   125     -38.523 -38.491 -18.658  1.00  0.00      BSYN  
ATOM   1110    C GLU   125     -34.858 -38.057 -22.562  1.00  0.00      BSYN  
ATOM   1111    O GLU   125     -34.170 -37.216 -22.005  1.00  0.00      BSYN  
ATOM   1112    N GLU   126     -34.953 -38.263 -23.886  1.00  0.00      BSYN  
ATOM   1113    H GLU   126     -35.746 -38.737 -24.212  1.00  0.00      BSYN  
ATOM   1114   CA GLU   126     -34.130 -37.560 -24.920  1.00  0.00      BSYN  
ATOM   1115   CB GLU   126     -33.963 -38.684 -26.047  1.00  0.00      BSYN  
ATOM   1116   CG GLU   126     -32.946 -38.624 -27.125  1.00  0.00      BSYN  
ATOM   1117   CD GLU   126     -33.275 -39.699 -28.164  1.00  0.00      BSYN  
ATOM   1118  OE1 GLU   126     -34.236 -39.429 -28.934  1.00  0.00      BSYN  
ATOM   1119  OE2 GLU   126     -32.577 -40.642 -28.267  1.00  0.00      BSYN  
ATOM   1120    C GLU   126     -34.690 -36.261 -25.480  1.00  0.00      BSYN  
ATOM   1121    O GLU   126     -34.815 -35.256 -24.745  1.00  0.00      BSYN  
ATOM   1122    N TYR   127     -35.137 -36.286 -26.662  1.00  0.00      BSYN  
ATOM   1123    H TYR   127     -35.180 -37.077 -27.239  1.00  0.00      BSYN  
ATOM   1124   CA TYR   127     -35.816 -35.185 -27.305  1.00  0.00      BSYN  
ATOM   1125   CB TYR   127     -35.313 -35.036 -28.633  1.00  0.00      BSYN  
ATOM   1126   CG TYR   127     -33.861 -34.466 -28.809  1.00  0.00      BSYN  
ATOM   1127  CD1 TYR   127     -33.638 -33.099 -28.738  1.00  0.00      BSYN  
ATOM   1128  CE1 TYR   127     -32.420 -32.545 -29.224  1.00  0.00      BSYN  
ATOM   1129  CD2 TYR   127     -32.823 -35.213 -29.257  1.00  0.00      BSYN  
ATOM   1130  CE2 TYR   127     -31.678 -34.741 -29.700  1.00  0.00      BSYN  
ATOM   1131   CZ TYR   127     -31.383 -33.415 -29.634  1.00  0.00      BSYN  
ATOM   1132   OH TYR   127     -30.175 -32.902 -30.056  1.00  0.00      BSYN  
ATOM   1133   HH TYR   127     -29.797 -32.400 -29.330  1.00  0.00      BSYN  
ATOM   1134    C TYR   127     -37.272 -35.701 -27.391  1.00  0.00      BSYN  
ATOM   1135    O TYR   127     -37.486 -36.928 -27.791  1.00  0.00      BSYN  
ATOM   1136    N GLN   128     -38.249 -34.915 -27.027  1.00  0.00      BSYN  
ATOM   1137    H GLN   128     -37.991 -34.148 -26.474  1.00  0.00      BSYN  
ATOM   1138   CA GLN   128     -39.746 -35.228 -27.415  1.00  0.00      BSYN  
ATOM   1139   CB GLN   128     -40.652 -35.270 -26.154  1.00  0.00      BSYN  
ATOM   1140   CG GLN   128     -42.087 -35.814 -26.300  1.00  0.00      BSYN  
ATOM   1141   CD GLN   128     -43.251 -35.005 -25.969  1.00  0.00      BSYN  
ATOM   1142  OE1 GLN   128     -44.200 -35.524 -25.326  1.00  0.00      BSYN  
ATOM   1143  NE2 GLN   128     -43.349 -33.650 -26.287  1.00  0.00      BSYN  
ATOM   1144 HE21 GLN   128     -42.543 -33.136 -26.505  1.00  0.00      BSYN  
ATOM   1145 HE22 GLN   128     -44.266 -33.318 -26.193  1.00  0.00      BSYN  
ATOM   1146    C GLN   128     -40.085 -33.925 -28.247  1.00  0.00      BSYN  
ATOM   1147    O GLN   128     -39.978 -32.905 -27.601  1.00  0.00      BSYN  
ATOM   1148    N GLU   129     -40.492 -33.965 -29.510  1.00  0.00      BSYN  
ATOM   1149    H GLU   129     -40.740 -34.746 -30.048  1.00  0.00      BSYN  
ATOM   1150   CA GLU   129     -40.253 -32.794 -30.327  1.00  0.00      BSYN  
ATOM   1151   CB GLU   129     -39.519 -33.154 -31.776  1.00  0.00      BSYN  
ATOM   1152   CG GLU   129     -37.999 -33.578 -31.830  1.00  0.00      BSYN  
ATOM   1153   CD GLU   129     -37.319 -33.404 -33.127  1.00  0.00      BSYN  
ATOM   1154  OE1 GLU   129     -37.639 -34.160 -34.053  1.00  0.00      BSYN  
ATOM   1155  OE2 GLU   129     -36.672 -32.382 -33.276  1.00  0.00      BSYN  
ATOM   1156    C GLU   129     -41.536 -32.095 -30.700  1.00  0.00      BSYN  
ATOM   1157    O GLU   129     -42.616 -32.691 -30.430  1.00  0.00      BSYN  
ATOM   1158    N TYR   130     -41.329 -30.860 -31.137  1.00  0.00      BSYN  
ATOM   1159    H TYR   130     -40.459 -30.466 -30.917  1.00  0.00      BSYN  
ATOM   1160   CA TYR   130     -42.360 -29.945 -31.623  1.00  0.00      BSYN  
ATOM   1161   CB TYR   130     -42.207 -28.778 -30.675  1.00  0.00      BSYN  
ATOM   1162   CG TYR   130     -43.080 -27.593 -30.894  1.00  0.00      BSYN  
ATOM   1163  CD1 TYR   130     -42.554 -26.304 -30.665  1.00  0.00      BSYN  
ATOM   1164  CE1 TYR   130     -43.369 -25.227 -30.842  1.00  0.00      BSYN  
ATOM   1165  CD2 TYR   130     -44.426 -27.673 -31.313  1.00  0.00      BSYN  
ATOM   1166  CE2 TYR   130     -45.285 -26.686 -31.230  1.00  0.00      BSYN  
ATOM   1167   CZ TYR   130     -44.740 -25.449 -31.048  1.00  0.00      BSYN  
ATOM   1168   OH TYR   130     -45.410 -24.222 -31.017  1.00  0.00      BSYN  
ATOM   1169   HH TYR   130     -44.769 -23.508 -30.975  1.00  0.00      BSYN  
ATOM   1170    C TYR   130     -42.009 -29.705 -33.115  1.00  0.00      BSYN  
ATOM   1171    O TYR   130     -40.788 -29.515 -33.495  1.00  0.00      BSYN  
ATOM   1172    N GLU   131     -43.138 -29.714 -33.932  1.00  0.00      BSYN  
ATOM   1173    H GLU   131     -43.709 -30.491 -33.762  1.00  0.00      BSYN  
ATOM   1174   CA GLU   131     -43.222 -29.009 -35.248  1.00  0.00      BSYN  
ATOM   1175   CB GLU   131     -44.717 -28.586 -35.334  1.00  0.00      BSYN  
ATOM   1176   CG GLU   131     -45.137 -28.240 -36.810  1.00  0.00      BSYN  
ATOM   1177   CD GLU   131     -46.514 -27.672 -36.868  1.00  0.00      BSYN  
ATOM   1178  OE1 GLU   131     -47.267 -28.007 -37.818  1.00  0.00      BSYN  
ATOM   1179  OE2 GLU   131     -46.891 -26.896 -36.090  1.00  0.00      BSYN  
ATOM   1180    C GLU   131     -42.440 -27.747 -35.758  1.00  0.00      BSYN  
ATOM   1181    O GLU   131     -42.302 -26.868 -34.897  1.00  0.00      BSYN  
ATOM   1182    N PRO   132     -41.805 -27.612 -36.950  1.00  0.00      BSYN  
ATOM   1183   CD PRO   132     -41.344 -28.645 -37.804  1.00  0.00      BSYN  
ATOM   1184   CA PRO   132     -41.195 -26.341 -37.401  1.00  0.00      BSYN  
ATOM   1185   CB PRO   132     -39.940 -26.778 -38.109  1.00  0.00      BSYN  
ATOM   1186   CG PRO   132     -40.429 -27.999 -38.806  1.00  0.00      BSYN  
ATOM   1187    C PRO   132     -41.856 -25.305 -38.215  1.00  0.00      BSYN  
ATOM   1188    O PRO   132     -43.028 -25.565 -38.664  1.00  0.00      BSYN  
ATOM   1189    N GLU   133     -41.230 -24.215 -38.587  1.00  0.00      BSYN  
ATOM   1190    H GLU   133     -40.359 -24.066 -38.163  1.00  0.00      BSYN  
ATOM   1191   CA GLU   133     -41.783 -23.046 -39.300  1.00  0.00      BSYN  
ATOM   1192   CB GLU   133     -41.940 -21.799 -38.480  1.00  0.00      BSYN  
ATOM   1193   CG GLU   133     -42.871 -21.845 -37.312  1.00  0.00      BSYN  
ATOM   1194   CD GLU   133     -43.176 -20.433 -36.708  1.00  0.00      BSYN  
ATOM   1195  OE1 GLU   133     -42.223 -19.764 -36.252  1.00  0.00      BSYN  
ATOM   1196  OE2 GLU   133     -44.279 -20.010 -36.601  1.00  0.00      BSYN  
ATOM   1197    C GLU   133     -41.169 -22.667 -40.633  1.00  0.00      BSYN  
ATOM   1198    O GLU   133     -40.547 -23.568 -41.253  1.00  0.00      BSYN  
ATOM   1199    N ALA   134     -41.041 -21.453 -41.123  1.00  0.00      BSYN  
ATOM   1200    H ALA   134     -41.541 -20.728 -40.693  1.00  0.00      BSYN  
ATOM   1201   CA ALA   134     -40.355 -21.256 -42.406  1.00  0.00      BSYN  
ATOM   1202   CB ALA   134     -41.410 -20.981 -43.428  1.00  0.00      BSYN  
ATOM   1203    C ALA   134     -39.209 -20.201 -42.302  1.00  0.00      BSYN  
ATOM   1204  OT1 ALA   134     -38.842 -19.617 -41.243  1.00  0.00      BSYN  
ATOM   1205  OT2 ALA   134     -38.643 -19.880 -43.377  1.00  0.00      BSYN  
END
