# Supplementary material for: Data set of intrinsically disordered proteins analysed at a local protein conformation level
Source: Data Brief. 2020 Mar 5;29:105383. doi: 10.1016/j.dib.2020.105383 (PMC7078294; doi:10.1016/j.dib.2020.105383)
Supplement: Supplementary file 1 [file mmc1.zip › the data/1-DATA/PED1AAD-pdb/1AAD-13.pdb]

CRYST1    1.000    1.000    1.000  90.00  90.00  90.00 P 1           1
ATOM      1  HT1 MET     1     -31.520 -61.095 -46.863  1.00  0.00      BSYN  
ATOM      2  HT2 MET     1     -32.981 -61.389 -47.757  1.00  0.00      BSYN  
ATOM      3    N MET     1     -32.201 -60.730 -47.559  1.00  0.00      BSYN  
ATOM      4  HT3 MET     1     -32.678 -59.928 -47.100  1.00  0.00      BSYN  
ATOM      5   CA MET     1     -31.653 -60.423 -48.878  1.00  0.00      BSYN  
ATOM      6   CB MET     1     -30.404 -59.639 -48.820  1.00  0.00      BSYN  
ATOM      7   CG MET     1     -29.904 -58.908 -50.037  1.00  0.00      BSYN  
ATOM      8   SD MET     1     -30.362 -57.090 -50.273  1.00  0.00      BSYN  
ATOM      9   CE MET     1     -29.105 -56.368 -49.258  1.00  0.00      BSYN  
ATOM     10    C MET     1     -31.486 -61.641 -49.795  1.00  0.00      BSYN  
ATOM     11    O MET     1     -32.053 -61.981 -50.858  1.00  0.00      BSYN  
ATOM     12    N ASP     2     -30.593 -62.468 -49.166  1.00  0.00      BSYN  
ATOM     13    H ASP     2     -30.328 -62.427 -48.224  1.00  0.00      BSYN  
ATOM     14   CA ASP     2     -29.997 -63.565 -49.922  1.00  0.00      BSYN  
ATOM     15   CB ASP     2     -28.497 -63.313 -50.060  1.00  0.00      BSYN  
ATOM     16   CG ASP     2     -27.658 -64.371 -50.716  1.00  0.00      BSYN  
ATOM     17  OD1 ASP     2     -26.892 -65.025 -49.992  1.00  0.00      BSYN  
ATOM     18  OD2 ASP     2     -27.812 -64.438 -51.942  1.00  0.00      BSYN  
ATOM     19    C ASP     2     -30.423 -64.934 -49.552  1.00  0.00      BSYN  
ATOM     20    O ASP     2     -31.088 -65.148 -48.511  1.00  0.00      BSYN  
ATOM     21    N VAL     3     -30.142 -65.954 -50.476  1.00  0.00      BSYN  
ATOM     22    H VAL     3     -29.839 -65.609 -51.342  1.00  0.00      BSYN  
ATOM     23   CA VAL     3     -30.447 -67.353 -50.194  1.00  0.00      BSYN  
ATOM     24   CB VAL     3     -31.065 -68.266 -51.207  1.00  0.00      BSYN  
ATOM     25  CG1 VAL     3     -32.401 -67.674 -51.392  1.00  0.00      BSYN  
ATOM     26  CG2 VAL     3     -30.303 -68.176 -52.599  1.00  0.00      BSYN  
ATOM     27    C VAL     3     -29.334 -67.995 -49.451  1.00  0.00      BSYN  
ATOM     28    O VAL     3     -28.338 -68.341 -50.100  1.00  0.00      BSYN  
ATOM     29    N PHE     4     -29.693 -68.326 -48.226  1.00  0.00      BSYN  
ATOM     30    H PHE     4     -30.650 -68.364 -48.018  1.00  0.00      BSYN  
ATOM     31   CA PHE     4     -28.847 -68.767 -47.164  1.00  0.00      BSYN  
ATOM     32   CB PHE     4     -29.199 -68.077 -45.795  1.00  0.00      BSYN  
ATOM     33   CG PHE     4     -29.494 -66.511 -45.689  1.00  0.00      BSYN  
ATOM     34  CD1 PHE     4     -28.514 -65.644 -46.108  1.00  0.00      BSYN  
ATOM     35  CD2 PHE     4     -30.738 -65.903 -45.270  1.00  0.00      BSYN  
ATOM     36  CE1 PHE     4     -28.679 -64.267 -46.134  1.00  0.00      BSYN  
ATOM     37  CE2 PHE     4     -30.883 -64.460 -45.257  1.00  0.00      BSYN  
ATOM     38   CZ PHE     4     -29.851 -63.691 -45.730  1.00  0.00      BSYN  
ATOM     39    C PHE     4     -28.642 -70.222 -46.880  1.00  0.00      BSYN  
ATOM     40    O PHE     4     -29.595 -70.951 -46.712  1.00  0.00      BSYN  
ATOM     41    N MET     5     -27.374 -70.663 -46.863  1.00  0.00      BSYN  
ATOM     42    H MET     5     -27.072 -71.369 -46.254  1.00  0.00      BSYN  
ATOM     43   CA MET     5     -26.258 -69.971 -47.459  1.00  0.00      BSYN  
ATOM     44   CB MET     5     -25.157 -69.701 -46.318  1.00  0.00      BSYN  
ATOM     45   CG MET     5     -24.238 -68.493 -46.444  1.00  0.00      BSYN  
ATOM     46   SD MET     5     -25.332 -67.098 -46.694  1.00  0.00      BSYN  
ATOM     47   CE MET     5     -24.270 -65.766 -46.616  1.00  0.00      BSYN  
ATOM     48    C MET     5     -25.763 -70.728 -48.769  1.00  0.00      BSYN  
ATOM     49    O MET     5     -25.508 -71.986 -48.775  1.00  0.00      BSYN  
ATOM     50    N LYS     6     -26.053 -70.011 -49.842  1.00  0.00      BSYN  
ATOM     51    H LYS     6     -26.318 -69.077 -49.709  1.00  0.00      BSYN  
ATOM     52   CA LYS     6     -25.856 -70.689 -51.145  1.00  0.00      BSYN  
ATOM     53   CB LYS     6     -27.121 -70.533 -52.046  1.00  0.00      BSYN  
ATOM     54   CG LYS     6     -27.117 -71.327 -53.296  1.00  0.00      BSYN  
ATOM     55   CD LYS     6     -27.365 -72.777 -52.842  1.00  0.00      BSYN  
ATOM     56   CE LYS     6     -27.636 -73.787 -53.942  1.00  0.00      BSYN  
ATOM     57   NZ LYS     6     -27.733 -75.043 -53.292  1.00  0.00      BSYN  
ATOM     58  HZ1 LYS     6     -28.432 -75.027 -52.522  1.00  0.00      BSYN  
ATOM     59  HZ2 LYS     6     -27.833 -75.865 -53.920  1.00  0.00      BSYN  
ATOM     60  HZ3 LYS     6     -26.759 -74.888 -52.960  1.00  0.00      BSYN  
ATOM     61    C LYS     6     -24.641 -69.942 -51.739  1.00  0.00      BSYN  
ATOM     62    O LYS     6     -24.588 -68.731 -51.659  1.00  0.00      BSYN  
ATOM     63    N GLY     7     -23.746 -70.779 -52.246  1.00  0.00      BSYN  
ATOM     64    H GLY     7     -23.602 -71.735 -52.084  1.00  0.00      BSYN  
ATOM     65   CA GLY     7     -22.566 -70.258 -52.985  1.00  0.00      BSYN  
ATOM     66    C GLY     7     -21.311 -70.519 -52.076  1.00  0.00      BSYN  
ATOM     67    O GLY     7     -20.638 -71.548 -51.996  1.00  0.00      BSYN  
ATOM     68    N LEU     8     -21.172 -69.569 -51.184  1.00  0.00      BSYN  
ATOM     69    H LEU     8     -21.768 -68.791 -51.205  1.00  0.00      BSYN  
ATOM     70   CA LEU     8     -20.063 -69.549 -50.198  1.00  0.00      BSYN  
ATOM     71   CB LEU     8     -20.035 -68.125 -49.589  1.00  0.00      BSYN  
ATOM     72   CG LEU     8     -18.789 -67.640 -48.953  1.00  0.00      BSYN  
ATOM     73  CD1 LEU     8     -17.771 -67.659 -50.095  1.00  0.00      BSYN  
ATOM     74  CD2 LEU     8     -19.096 -66.347 -48.290  1.00  0.00      BSYN  
ATOM     75    C LEU     8     -20.571 -70.612 -49.206  1.00  0.00      BSYN  
ATOM     76    O LEU     8     -21.287 -70.178 -48.293  1.00  0.00      BSYN  
ATOM     77    N SER     9     -20.317 -71.868 -49.475  1.00  0.00      BSYN  
ATOM     78    H SER     9     -19.824 -72.021 -50.308  1.00  0.00      BSYN  
ATOM     79   CA SER     9     -20.450 -73.031 -48.492  1.00  0.00      BSYN  
ATOM     80   CB SER     9     -21.892 -73.611 -48.565  1.00  0.00      BSYN  
ATOM     81   OG SER     9     -22.475 -74.139 -49.781  1.00  0.00      BSYN  
ATOM     82   HG SER     9     -22.734 -73.571 -50.510  1.00  0.00      BSYN  
ATOM     83    C SER     9     -19.314 -74.094 -48.677  1.00  0.00      BSYN  
ATOM     84    O SER     9     -19.059 -74.891 -47.837  1.00  0.00      BSYN  
ATOM     85    N MET    10     -18.536 -73.848 -49.781  1.00  0.00      BSYN  
ATOM     86    H MET    10     -19.015 -73.136 -50.254  1.00  0.00      BSYN  
ATOM     87   CA MET    10     -17.494 -74.603 -50.335  1.00  0.00      BSYN  
ATOM     88   CB MET    10     -17.247 -74.042 -51.704  1.00  0.00      BSYN  
ATOM     89   CG MET    10     -17.696 -74.944 -52.776  1.00  0.00      BSYN  
ATOM     90   SD MET    10     -19.123 -75.936 -52.406  1.00  0.00      BSYN  
ATOM     91   CE MET    10     -20.457 -74.981 -53.252  1.00  0.00      BSYN  
ATOM     92    C MET    10     -16.233 -74.352 -49.471  1.00  0.00      BSYN  
ATOM     93    O MET    10     -15.980 -73.300 -48.920  1.00  0.00      BSYN  
ATOM     94    N ALA    11     -15.335 -75.341 -49.309  1.00  0.00      BSYN  
ATOM     95    H ALA    11     -15.372 -76.033 -50.002  1.00  0.00      BSYN  
ATOM     96   CA ALA    11     -14.210 -75.352 -48.394  1.00  0.00      BSYN  
ATOM     97   CB ALA    11     -13.749 -76.785 -48.028  1.00  0.00      BSYN  
ATOM     98    C ALA    11     -13.028 -74.792 -49.086  1.00  0.00      BSYN  
ATOM     99    O ALA    11     -12.553 -75.122 -50.212  1.00  0.00      BSYN  
ATOM    100    N LYS    12     -12.491 -73.883 -48.255  1.00  0.00      BSYN  
ATOM    101    H LYS    12     -13.092 -73.481 -47.593  1.00  0.00      BSYN  
ATOM    102   CA LYS    12     -11.190 -73.308 -48.269  1.00  0.00      BSYN  
ATOM    103   CB LYS    12     -11.219 -71.852 -47.720  1.00  0.00      BSYN  
ATOM    104   CG LYS    12     -11.895 -70.935 -48.794  1.00  0.00      BSYN  
ATOM    105   CD LYS    12     -11.537 -69.537 -48.394  1.00  0.00      BSYN  
ATOM    106   CE LYS    12     -11.823 -68.505 -49.352  1.00  0.00      BSYN  
ATOM    107   NZ LYS    12     -10.802 -68.511 -50.415  1.00  0.00      BSYN  
ATOM    108  HZ1 LYS    12     -10.400 -69.454 -50.590  1.00  0.00      BSYN  
ATOM    109  HZ2 LYS    12     -11.280 -68.156 -51.268  1.00  0.00      BSYN  
ATOM    110  HZ3 LYS    12     -10.020 -67.886 -50.133  1.00  0.00      BSYN  
ATOM    111    C LYS    12     -10.203 -74.227 -47.637  1.00  0.00      BSYN  
ATOM    112    O LYS    12     -10.610 -75.264 -47.104  1.00  0.00      BSYN  
ATOM    113    N GLU    13      -8.887 -73.867 -47.719  1.00  0.00      BSYN  
ATOM    114    H GLU    13      -8.650 -73.013 -48.137  1.00  0.00      BSYN  
ATOM    115   CA GLU    13      -7.715 -74.673 -47.269  1.00  0.00      BSYN  
ATOM    116   CB GLU    13      -7.692 -76.003 -48.005  1.00  0.00      BSYN  
ATOM    117   CG GLU    13      -7.029 -77.021 -47.140  1.00  0.00      BSYN  
ATOM    118   CD GLU    13      -7.783 -77.797 -46.011  1.00  0.00      BSYN  
ATOM    119  OE1 GLU    13      -7.700 -79.023 -46.121  1.00  0.00      BSYN  
ATOM    120  OE2 GLU    13      -8.455 -77.276 -45.036  1.00  0.00      BSYN  
ATOM    121    C GLU    13      -6.462 -73.834 -47.563  1.00  0.00      BSYN  
ATOM    122    O GLU    13      -6.416 -72.635 -47.313  1.00  0.00      BSYN  
ATOM    123    N GLY    14      -5.504 -74.518 -48.248  1.00  0.00      BSYN  
ATOM    124    H GLY    14      -5.596 -75.493 -48.290  1.00  0.00      BSYN  
ATOM    125   CA GLY    14      -4.232 -73.934 -48.643  1.00  0.00      BSYN  
ATOM    126    C GLY    14      -4.465 -73.732 -50.119  1.00  0.00      BSYN  
ATOM    127    O GLY    14      -4.050 -74.500 -50.965  1.00  0.00      BSYN  
ATOM    128    N VAL    15      -5.057 -72.581 -50.401  1.00  0.00      BSYN  
ATOM    129    H VAL    15      -5.120 -72.014 -49.604  1.00  0.00      BSYN  
ATOM    130   CA VAL    15      -5.651 -72.188 -51.651  1.00  0.00      BSYN  
ATOM    131   CB VAL    15      -7.066 -71.714 -51.530  1.00  0.00      BSYN  
ATOM    132  CG1 VAL    15      -8.106 -72.842 -51.260  1.00  0.00      BSYN  
ATOM    133  CG2 VAL    15      -7.427 -70.619 -50.447  1.00  0.00      BSYN  
ATOM    134    C VAL    15      -4.766 -71.274 -52.426  1.00  0.00      BSYN  
ATOM    135    O VAL    15      -4.368 -70.205 -51.939  1.00  0.00      BSYN  
ATOM    136    N VAL    16      -4.397 -71.560 -53.676  1.00  0.00      BSYN  
ATOM    137    H VAL    16      -5.042 -71.913 -54.323  1.00  0.00      BSYN  
ATOM    138   CA VAL    16      -3.133 -71.147 -54.287  1.00  0.00      BSYN  
ATOM    139   CB VAL    16      -2.806 -71.962 -55.531  1.00  0.00      BSYN  
ATOM    140  CG1 VAL    16      -1.288 -72.268 -55.558  1.00  0.00      BSYN  
ATOM    141  CG2 VAL    16      -3.573 -73.232 -55.597  1.00  0.00      BSYN  
ATOM    142    C VAL    16      -3.220 -69.686 -54.805  1.00  0.00      BSYN  
ATOM    143    O VAL    16      -4.218 -69.287 -55.192  1.00  0.00      BSYN  
ATOM    144    N ALA    17      -2.250 -68.798 -54.614  1.00  0.00      BSYN  
ATOM    145    H ALA    17      -2.410 -68.037 -55.210  1.00  0.00      BSYN  
ATOM    146   CA ALA    17      -1.053 -68.854 -53.724  1.00  0.00      BSYN  
ATOM    147   CB ALA    17       0.122 -68.686 -54.644  1.00  0.00      BSYN  
ATOM    148    C ALA    17      -1.231 -67.685 -52.855  1.00  0.00      BSYN  
ATOM    149    O ALA    17      -0.229 -67.024 -52.537  1.00  0.00      BSYN  
ATOM    150    N ALA    18      -2.413 -67.388 -52.317  1.00  0.00      BSYN  
ATOM    151    H ALA    18      -3.120 -68.066 -52.353  1.00  0.00      BSYN  
ATOM    152   CA ALA    18      -2.509 -66.173 -51.507  1.00  0.00      BSYN  
ATOM    153   CB ALA    18      -3.887 -65.586 -51.483  1.00  0.00      BSYN  
ATOM    154    C ALA    18      -2.358 -66.545 -50.087  1.00  0.00      BSYN  
ATOM    155    O ALA    18      -3.241 -67.291 -49.596  1.00  0.00      BSYN  
ATOM    156    N ALA    19      -1.270 -66.135 -49.389  1.00  0.00      BSYN  
ATOM    157    H ALA    19      -0.520 -65.688 -49.834  1.00  0.00      BSYN  
ATOM    158   CA ALA    19      -1.071 -66.322 -47.949  1.00  0.00      BSYN  
ATOM    159   CB ALA    19       0.228 -65.753 -47.621  1.00  0.00      BSYN  
ATOM    160    C ALA    19      -2.175 -65.640 -47.080  1.00  0.00      BSYN  
ATOM    161    O ALA    19      -2.293 -64.499 -46.622  1.00  0.00      BSYN  
ATOM    162    N GLU    20      -2.756 -66.688 -46.595  1.00  0.00      BSYN  
ATOM    163    H GLU    20      -2.446 -67.560 -46.919  1.00  0.00      BSYN  
ATOM    164   CA GLU    20      -3.558 -66.412 -45.372  1.00  0.00      BSYN  
ATOM    165   CB GLU    20      -4.768 -67.267 -45.373  1.00  0.00      BSYN  
ATOM    166   CG GLU    20      -6.084 -66.874 -44.701  1.00  0.00      BSYN  
ATOM    167   CD GLU    20      -7.268 -67.746 -44.895  1.00  0.00      BSYN  
ATOM    168  OE1 GLU    20      -8.194 -67.228 -45.556  1.00  0.00      BSYN  
ATOM    169  OE2 GLU    20      -7.259 -68.823 -44.393  1.00  0.00      BSYN  
ATOM    170    C GLU    20      -2.770 -66.717 -44.138  1.00  0.00      BSYN  
ATOM    171    O GLU    20      -2.342 -67.822 -43.839  1.00  0.00      BSYN  
ATOM    172    N LYS    21      -2.896 -65.733 -43.264  1.00  0.00      BSYN  
ATOM    173    H LYS    21      -3.525 -64.986 -43.334  1.00  0.00      BSYN  
ATOM    174   CA LYS    21      -2.048 -65.797 -42.034  1.00  0.00      BSYN  
ATOM    175   CB LYS    21      -1.441 -64.372 -41.680  1.00  0.00      BSYN  
ATOM    176   CG LYS    21      -0.510 -64.114 -40.502  1.00  0.00      BSYN  
ATOM    177   CD LYS    21       0.363 -63.004 -40.778  1.00  0.00      BSYN  
ATOM    178   CE LYS    21       1.057 -62.552 -39.450  1.00  0.00      BSYN  
ATOM    179   NZ LYS    21       1.989 -61.549 -39.794  1.00  0.00      BSYN  
ATOM    180  HZ1 LYS    21       2.428 -61.243 -38.902  1.00  0.00      BSYN  
ATOM    181  HZ2 LYS    21       2.778 -61.931 -40.352  1.00  0.00      BSYN  
ATOM    182  HZ3 LYS    21       1.648 -60.774 -40.397  1.00  0.00      BSYN  
ATOM    183    C LYS    21      -2.863 -66.356 -40.857  1.00  0.00      BSYN  
ATOM    184    O LYS    21      -3.973 -65.951 -40.611  1.00  0.00      BSYN  
ATOM    185    N THR    22      -2.307 -67.239 -40.091  1.00  0.00      BSYN  
ATOM    186    H THR    22      -1.369 -67.478 -39.935  1.00  0.00      BSYN  
ATOM    187   CA THR    22      -3.164 -68.053 -39.241  1.00  0.00      BSYN  
ATOM    188   CB THR    22      -2.649 -69.551 -39.258  1.00  0.00      BSYN  
ATOM    189  OG1 THR    22      -1.253 -69.429 -38.806  1.00  0.00      BSYN  
ATOM    190  HG1 THR    22      -1.324 -68.774 -38.108  1.00  0.00      BSYN  
ATOM    191  CG2 THR    22      -2.896 -70.475 -40.513  1.00  0.00      BSYN  
ATOM    192    C THR    22      -3.112 -67.357 -37.894  1.00  0.00      BSYN  
ATOM    193    O THR    22      -2.085 -67.266 -37.221  1.00  0.00      BSYN  
ATOM    194    N LYS    23      -4.347 -67.139 -37.545  1.00  0.00      BSYN  
ATOM    195    H LYS    23      -5.021 -67.346 -38.226  1.00  0.00      BSYN  
ATOM    196   CA LYS    23      -4.582 -66.298 -36.390  1.00  0.00      BSYN  
ATOM    197   CB LYS    23      -5.726 -65.335 -36.493  1.00  0.00      BSYN  
ATOM    198   CG LYS    23      -5.841 -64.185 -37.466  1.00  0.00      BSYN  
ATOM    199   CD LYS    23      -5.527 -62.871 -36.908  1.00  0.00      BSYN  
ATOM    200   CE LYS    23      -6.815 -62.204 -36.308  1.00  0.00      BSYN  
ATOM    201   NZ LYS    23      -6.542 -60.855 -35.828  1.00  0.00      BSYN  
ATOM    202  HZ1 LYS    23      -5.988 -60.788 -34.950  1.00  0.00      BSYN  
ATOM    203  HZ2 LYS    23      -6.197 -60.397 -36.695  1.00  0.00      BSYN  
ATOM    204  HZ3 LYS    23      -7.404 -60.354 -35.532  1.00  0.00      BSYN  
ATOM    205    C LYS    23      -4.973 -67.074 -35.122  1.00  0.00      BSYN  
ATOM    206    O LYS    23      -5.899 -67.936 -35.071  1.00  0.00      BSYN  
ATOM    207    N GLN    24      -4.010 -66.911 -34.206  1.00  0.00      BSYN  
ATOM    208    H GLN    24      -3.279 -66.259 -34.165  1.00  0.00      BSYN  
ATOM    209   CA GLN    24      -3.931 -67.593 -32.921  1.00  0.00      BSYN  
ATOM    210   CB GLN    24      -2.713 -68.657 -32.949  1.00  0.00      BSYN  
ATOM    211   CG GLN    24      -1.386 -68.030 -33.242  1.00  0.00      BSYN  
ATOM    212   CD GLN    24      -0.310 -69.151 -33.390  1.00  0.00      BSYN  
ATOM    213  OE1 GLN    24      -0.627 -70.316 -33.319  1.00  0.00      BSYN  
ATOM    214  NE2 GLN    24       0.888 -68.863 -33.796  1.00  0.00      BSYN  
ATOM    215 HE21 GLN    24       1.067 -67.926 -34.021  1.00  0.00      BSYN  
ATOM    216 HE22 GLN    24       1.567 -69.567 -33.731  1.00  0.00      BSYN  
ATOM    217    C GLN    24      -3.679 -66.631 -31.844  1.00  0.00      BSYN  
ATOM    218    O GLN    24      -4.027 -66.980 -30.688  1.00  0.00      BSYN  
ATOM    219    N GLY    25      -3.338 -65.411 -32.168  1.00  0.00      BSYN  
ATOM    220    H GLY    25      -3.624 -65.191 -33.079  1.00  0.00      BSYN  
ATOM    221   CA GLY    25      -3.000 -64.413 -31.191  1.00  0.00      BSYN  
ATOM    222    C GLY    25      -4.233 -63.797 -30.510  1.00  0.00      BSYN  
ATOM    223    O GLY    25      -4.820 -62.793 -31.049  1.00  0.00      BSYN  
ATOM    224    N VAL    26      -4.770 -64.212 -29.317  1.00  0.00      BSYN  
ATOM    225    H VAL    26      -4.593 -65.161 -29.150  1.00  0.00      BSYN  
ATOM    226   CA VAL    26      -5.926 -63.535 -28.725  1.00  0.00      BSYN  
ATOM    227   CB VAL    26      -6.825 -64.322 -27.814  1.00  0.00      BSYN  
ATOM    228  CG1 VAL    26      -8.145 -63.596 -27.392  1.00  0.00      BSYN  
ATOM    229  CG2 VAL    26      -7.183 -65.607 -28.477  1.00  0.00      BSYN  
ATOM    230    C VAL    26      -5.573 -62.254 -28.017  1.00  0.00      BSYN  
ATOM    231    O VAL    26      -5.118 -62.315 -26.904  1.00  0.00      BSYN  
ATOM    232    N THR    27      -5.897 -61.133 -28.605  1.00  0.00      BSYN  
ATOM    233    H THR    27      -6.464 -61.075 -29.402  1.00  0.00      BSYN  
ATOM    234   CA THR    27      -5.457 -59.871 -28.033  1.00  0.00      BSYN  
ATOM    235   CB THR    27      -5.430 -58.669 -28.969  1.00  0.00      BSYN  
ATOM    236  OG1 THR    27      -4.802 -57.524 -28.382  1.00  0.00      BSYN  
ATOM    237  HG1 THR    27      -5.251 -57.046 -27.681  1.00  0.00      BSYN  
ATOM    238  CG2 THR    27      -6.766 -58.256 -29.649  1.00  0.00      BSYN  
ATOM    239    C THR    27      -6.150 -59.629 -26.645  1.00  0.00      BSYN  
ATOM    240    O THR    27      -5.555 -59.030 -25.765  1.00  0.00      BSYN  
ATOM    241    N GLU    28      -7.403 -59.956 -26.389  1.00  0.00      BSYN  
ATOM    242    H GLU    28      -7.869 -60.388 -27.135  1.00  0.00      BSYN  
ATOM    243   CA GLU    28      -8.200 -59.925 -25.113  1.00  0.00      BSYN  
ATOM    244   CB GLU    28      -9.581 -59.146 -25.634  1.00  0.00      BSYN  
ATOM    245   CG GLU    28      -9.204 -57.746 -26.228  1.00  0.00      BSYN  
ATOM    246   CD GLU    28      -8.615 -56.656 -25.255  1.00  0.00      BSYN  
ATOM    247  OE1 GLU    28      -8.048 -55.807 -25.784  1.00  0.00      BSYN  
ATOM    248  OE2 GLU    28      -8.682 -56.719 -24.049  1.00  0.00      BSYN  
ATOM    249    C GLU    28      -8.369 -61.354 -24.548  1.00  0.00      BSYN  
ATOM    250    O GLU    28      -9.423 -61.732 -24.058  1.00  0.00      BSYN  
ATOM    251    N ALA    29      -7.203 -61.955 -24.452  1.00  0.00      BSYN  
ATOM    252    H ALA    29      -6.457 -61.526 -24.920  1.00  0.00      BSYN  
ATOM    253   CA ALA    29      -7.079 -63.107 -23.700  1.00  0.00      BSYN  
ATOM    254   CB ALA    29      -5.711 -63.743 -23.917  1.00  0.00      BSYN  
ATOM    255    C ALA    29      -7.433 -62.974 -22.204  1.00  0.00      BSYN  
ATOM    256    O ALA    29      -6.994 -63.789 -21.404  1.00  0.00      BSYN  
ATOM    257    N ALA    30      -8.043 -61.913 -21.676  1.00  0.00      BSYN  
ATOM    258    H ALA    30      -8.021 -61.116 -22.245  1.00  0.00      BSYN  
ATOM    259   CA ALA    30      -8.634 -61.784 -20.397  1.00  0.00      BSYN  
ATOM    260   CB ALA    30      -7.792 -61.247 -19.283  1.00  0.00      BSYN  
ATOM    261    C ALA    30      -9.981 -61.029 -20.261  1.00  0.00      BSYN  
ATOM    262    O ALA    30     -10.447 -60.745 -19.147  1.00  0.00      BSYN  
ATOM    263    N GLU    31     -10.599 -60.684 -21.397  1.00  0.00      BSYN  
ATOM    264    H GLU    31     -10.251 -60.895 -22.289  1.00  0.00      BSYN  
ATOM    265   CA GLU    31     -11.871 -59.983 -21.513  1.00  0.00      BSYN  
ATOM    266   CB GLU    31     -11.572 -58.546 -21.779  1.00  0.00      BSYN  
ATOM    267   CG GLU    31     -12.740 -57.630 -21.859  1.00  0.00      BSYN  
ATOM    268   CD GLU    31     -12.326 -56.390 -22.601  1.00  0.00      BSYN  
ATOM    269  OE1 GLU    31     -11.488 -55.604 -22.150  1.00  0.00      BSYN  
ATOM    270  OE2 GLU    31     -12.811 -56.193 -23.658  1.00  0.00      BSYN  
ATOM    271    C GLU    31     -12.682 -60.552 -22.635  1.00  0.00      BSYN  
ATOM    272    O GLU    31     -12.465 -60.444 -23.808  1.00  0.00      BSYN  
ATOM    273    N LYS    32     -13.741 -61.250 -22.216  1.00  0.00      BSYN  
ATOM    274    H LYS    32     -13.911 -61.340 -21.255  1.00  0.00      BSYN  
ATOM    275   CA LYS    32     -14.860 -61.678 -23.155  1.00  0.00      BSYN  
ATOM    276   CB LYS    32     -15.491 -62.986 -22.709  1.00  0.00      BSYN  
ATOM    277   CG LYS    32     -15.617 -62.960 -21.239  1.00  0.00      BSYN  
ATOM    278   CD LYS    32     -16.202 -64.297 -20.830  1.00  0.00      BSYN  
ATOM    279   CE LYS    32     -17.317 -63.703 -19.919  1.00  0.00      BSYN  
ATOM    280   NZ LYS    32     -18.328 -64.553 -19.434  1.00  0.00      BSYN  
ATOM    281  HZ1 LYS    32     -17.808 -65.318 -18.960  1.00  0.00      BSYN  
ATOM    282  HZ2 LYS    32     -18.993 -63.977 -18.879  1.00  0.00      BSYN  
ATOM    283  HZ3 LYS    32     -18.760 -64.940 -20.298  1.00  0.00      BSYN  
ATOM    284    C LYS    32     -15.954 -60.657 -23.504  1.00  0.00      BSYN  
ATOM    285    O LYS    32     -16.604 -60.726 -24.576  1.00  0.00      BSYN  
ATOM    286    N THR    33     -16.166 -59.690 -22.608  1.00  0.00      BSYN  
ATOM    287    H THR    33     -15.493 -59.493 -21.924  1.00  0.00      BSYN  
ATOM    288   CA THR    33     -17.244 -58.710 -22.779  1.00  0.00      BSYN  
ATOM    289   CB THR    33     -17.154 -57.838 -21.445  1.00  0.00      BSYN  
ATOM    290  OG1 THR    33     -17.756 -58.687 -20.492  1.00  0.00      BSYN  
ATOM    291  HG1 THR    33     -18.532 -59.059 -20.916  1.00  0.00      BSYN  
ATOM    292  CG2 THR    33     -18.025 -56.584 -21.492  1.00  0.00      BSYN  
ATOM    293    C THR    33     -17.078 -57.886 -23.914  1.00  0.00      BSYN  
ATOM    294    O THR    33     -16.025 -57.385 -24.221  1.00  0.00      BSYN  
ATOM    295    N LYS    34     -18.312 -57.668 -24.486  1.00  0.00      BSYN  
ATOM    296    H LYS    34     -19.062 -58.193 -24.135  1.00  0.00      BSYN  
ATOM    297   CA LYS    34     -18.538 -56.834 -25.578  1.00  0.00      BSYN  
ATOM    298   CB LYS    34     -19.679 -57.384 -26.386  1.00  0.00      BSYN  
ATOM    299   CG LYS    34     -19.326 -58.657 -27.179  1.00  0.00      BSYN  
ATOM    300   CD LYS    34     -18.052 -58.548 -27.943  1.00  0.00      BSYN  
ATOM    301   CE LYS    34     -17.596 -59.916 -28.342  1.00  0.00      BSYN  
ATOM    302   NZ LYS    34     -16.668 -60.468 -27.384  1.00  0.00      BSYN  
ATOM    303  HZ1 LYS    34     -17.287 -60.876 -26.654  1.00  0.00      BSYN  
ATOM    304  HZ2 LYS    34     -16.277 -61.264 -27.927  1.00  0.00      BSYN  
ATOM    305  HZ3 LYS    34     -16.125 -59.716 -26.915  1.00  0.00      BSYN  
ATOM    306    C LYS    34     -18.761 -55.349 -25.126  1.00  0.00      BSYN  
ATOM    307    O LYS    34     -17.819 -54.659 -24.720  1.00  0.00      BSYN  
ATOM    308    N GLU    35     -20.079 -54.824 -24.995  1.00  0.00      BSYN  
ATOM    309    H GLU    35     -20.830 -55.448 -24.915  1.00  0.00      BSYN  
ATOM    310   CA GLU    35     -20.283 -53.449 -24.769  1.00  0.00      BSYN  
ATOM    311   CB GLU    35     -21.574 -53.049 -25.643  1.00  0.00      BSYN  
ATOM    312   CG GLU    35     -21.274 -53.115 -27.179  1.00  0.00      BSYN  
ATOM    313   CD GLU    35     -19.967 -52.520 -27.613  1.00  0.00      BSYN  
ATOM    314  OE1 GLU    35     -19.036 -53.272 -27.864  1.00  0.00      BSYN  
ATOM    315  OE2 GLU    35     -19.888 -51.351 -27.859  1.00  0.00      BSYN  
ATOM    316    C GLU    35     -20.181 -52.773 -23.467  1.00  0.00      BSYN  
ATOM    317    O GLU    35     -20.184 -53.360 -22.377  1.00  0.00      BSYN  
ATOM    318    N GLY    36     -19.994 -51.461 -23.547  1.00  0.00      BSYN  
ATOM    319    H GLY    36     -20.170 -50.935 -24.355  1.00  0.00      BSYN  
ATOM    320   CA GLY    36     -19.584 -50.614 -22.371  1.00  0.00      BSYN  
ATOM    321    C GLY    36     -20.724 -50.558 -21.318  1.00  0.00      BSYN  
ATOM    322    O GLY    36     -21.903 -50.447 -21.610  1.00  0.00      BSYN  
ATOM    323    N VAL    37     -20.317 -50.913 -20.102  1.00  0.00      BSYN  
ATOM    324    H VAL    37     -19.383 -51.193 -19.999  1.00  0.00      BSYN  
ATOM    325   CA VAL    37     -21.248 -50.806 -18.965  1.00  0.00      BSYN  
ATOM    326   CB VAL    37     -21.387 -52.140 -18.211  1.00  0.00      BSYN  
ATOM    327  CG1 VAL    37     -21.887 -53.210 -19.185  1.00  0.00      BSYN  
ATOM    328  CG2 VAL    37     -20.124 -52.585 -17.629  1.00  0.00      BSYN  
ATOM    329    C VAL    37     -20.976 -49.579 -18.145  1.00  0.00      BSYN  
ATOM    330    O VAL    37     -21.380 -48.524 -18.643  1.00  0.00      BSYN  
ATOM    331    N LEU    38     -20.433 -49.511 -16.869  1.00  0.00      BSYN  
ATOM    332    H LEU    38     -20.190 -50.374 -16.474  1.00  0.00      BSYN  
ATOM    333   CA LEU    38     -20.000 -48.193 -16.333  1.00  0.00      BSYN  
ATOM    334   CB LEU    38     -19.911 -48.484 -14.771  1.00  0.00      BSYN  
ATOM    335   CG LEU    38     -19.308 -47.437 -13.837  1.00  0.00      BSYN  
ATOM    336  CD1 LEU    38     -19.932 -46.064 -13.956  1.00  0.00      BSYN  
ATOM    337  CD2 LEU    38     -19.284 -48.053 -12.458  1.00  0.00      BSYN  
ATOM    338    C LEU    38     -18.718 -47.695 -17.059  1.00  0.00      BSYN  
ATOM    339    O LEU    38     -17.815 -48.456 -17.360  1.00  0.00      BSYN  
ATOM    340    N TYR    39     -18.644 -46.373 -16.901  1.00  0.00      BSYN  
ATOM    341    H TYR    39     -19.396 -45.922 -16.463  1.00  0.00      BSYN  
ATOM    342   CA TYR    39     -17.633 -45.545 -17.599  1.00  0.00      BSYN  
ATOM    343   CB TYR    39     -18.314 -44.251 -18.258  1.00  0.00      BSYN  
ATOM    344   CG TYR    39     -19.028 -44.339 -19.595  1.00  0.00      BSYN  
ATOM    345  CD1 TYR    39     -19.192 -43.169 -20.373  1.00  0.00      BSYN  
ATOM    346  CE1 TYR    39     -19.711 -43.295 -21.702  1.00  0.00      BSYN  
ATOM    347  CD2 TYR    39     -19.375 -45.604 -20.088  1.00  0.00      BSYN  
ATOM    348  CE2 TYR    39     -20.057 -45.664 -21.369  1.00  0.00      BSYN  
ATOM    349   CZ TYR    39     -20.150 -44.534 -22.190  1.00  0.00      BSYN  
ATOM    350   OH TYR    39     -20.651 -44.524 -23.464  1.00  0.00      BSYN  
ATOM    351   HH TYR    39     -20.235 -43.830 -23.982  1.00  0.00      BSYN  
ATOM    352    C TYR    39     -16.506 -45.087 -16.714  1.00  0.00      BSYN  
ATOM    353    O TYR    39     -16.569 -45.182 -15.531  1.00  0.00      BSYN  
ATOM    354    N VAL    40     -15.337 -44.675 -17.174  1.00  0.00      BSYN  
ATOM    355    H VAL    40     -14.981 -44.038 -16.520  1.00  0.00      BSYN  
ATOM    356   CA VAL    40     -14.901 -44.765 -18.559  1.00  0.00      BSYN  
ATOM    357   CB VAL    40     -13.990 -43.572 -18.892  1.00  0.00      BSYN  
ATOM    358  CG1 VAL    40     -14.828 -42.231 -18.717  1.00  0.00      BSYN  
ATOM    359  CG2 VAL    40     -12.622 -43.419 -18.066  1.00  0.00      BSYN  
ATOM    360    C VAL    40     -14.258 -46.085 -18.916  1.00  0.00      BSYN  
ATOM    361    O VAL    40     -13.787 -46.253 -20.030  1.00  0.00      BSYN  
ATOM    362    N GLY    41     -14.105 -46.985 -17.983  1.00  0.00      BSYN  
ATOM    363    H GLY    41     -14.350 -46.774 -17.058  1.00  0.00      BSYN  
ATOM    364   CA GLY    41     -13.403 -48.250 -18.144  1.00  0.00      BSYN  
ATOM    365    C GLY    41     -12.739 -48.512 -16.798  1.00  0.00      BSYN  
ATOM    366    O GLY    41     -13.229 -49.195 -15.890  1.00  0.00      BSYN  
ATOM    367    N SER    42     -11.506 -47.917 -16.737  1.00  0.00      BSYN  
ATOM    368    H SER    42     -11.114 -47.434 -17.494  1.00  0.00      BSYN  
ATOM    369   CA SER    42     -10.853 -47.895 -15.520  1.00  0.00      BSYN  
ATOM    370   CB SER    42      -9.586 -48.832 -15.420  1.00  0.00      BSYN  
ATOM    371   OG SER    42      -9.790 -50.200 -15.819  1.00  0.00      BSYN  
ATOM    372   HG SER    42      -9.642 -50.296 -16.763  1.00  0.00      BSYN  
ATOM    373    C SER    42     -10.273 -46.497 -15.438  1.00  0.00      BSYN  
ATOM    374    O SER    42     -10.317 -45.691 -16.416  1.00  0.00      BSYN  
ATOM    375    N LYS    43      -9.678 -46.156 -14.317  1.00  0.00      BSYN  
ATOM    376    H LYS    43      -9.302 -46.928 -13.843  1.00  0.00      BSYN  
ATOM    377   CA LYS    43      -9.474 -44.782 -13.809  1.00  0.00      BSYN  
ATOM    378   CB LYS    43     -10.780 -44.103 -13.225  1.00  0.00      BSYN  
ATOM    379   CG LYS    43     -11.044 -42.655 -13.710  1.00  0.00      BSYN  
ATOM    380   CD LYS    43     -12.456 -42.151 -13.404  1.00  0.00      BSYN  
ATOM    381   CE LYS    43     -13.580 -42.902 -14.037  1.00  0.00      BSYN  
ATOM    382   NZ LYS    43     -14.611 -42.000 -14.526  1.00  0.00      BSYN  
ATOM    383  HZ1 LYS    43     -15.388 -42.494 -15.010  1.00  0.00      BSYN  
ATOM    384  HZ2 LYS    43     -15.050 -41.242 -13.965  1.00  0.00      BSYN  
ATOM    385  HZ3 LYS    43     -13.985 -41.483 -15.177  1.00  0.00      BSYN  
ATOM    386    C LYS    43      -8.191 -44.656 -12.898  1.00  0.00      BSYN  
ATOM    387    O LYS    43      -8.134 -45.383 -11.943  1.00  0.00      BSYN  
ATOM    388    N THR    44      -7.100 -43.946 -13.217  1.00  0.00      BSYN  
ATOM    389    H THR    44      -6.272 -44.152 -12.733  1.00  0.00      BSYN  
ATOM    390   CA THR    44      -7.043 -43.015 -14.260  1.00  0.00      BSYN  
ATOM    391   CB THR    44      -6.355 -41.654 -13.840  1.00  0.00      BSYN  
ATOM    392  OG1 THR    44      -6.925 -41.238 -12.628  1.00  0.00      BSYN  
ATOM    393  HG1 THR    44      -6.637 -41.689 -11.831  1.00  0.00      BSYN  
ATOM    394  CG2 THR    44      -6.945 -40.560 -14.870  1.00  0.00      BSYN  
ATOM    395    C THR    44      -6.201 -43.816 -15.279  1.00  0.00      BSYN  
ATOM    396    O THR    44      -5.021 -44.038 -15.107  1.00  0.00      BSYN  
ATOM    397    N ARG    45      -6.911 -44.401 -16.241  1.00  0.00      BSYN  
ATOM    398    H ARG    45      -7.865 -44.211 -16.355  1.00  0.00      BSYN  
ATOM    399   CA ARG    45      -6.424 -45.201 -17.324  1.00  0.00      BSYN  
ATOM    400   CB ARG    45      -5.522 -44.441 -18.334  1.00  0.00      BSYN  
ATOM    401   CG ARG    45      -5.215 -45.073 -19.699  1.00  0.00      BSYN  
ATOM    402   CD ARG    45      -4.319 -44.087 -20.487  1.00  0.00      BSYN  
ATOM    403   NE ARG    45      -4.015 -44.520 -21.844  1.00  0.00      BSYN  
ATOM    404   HE ARG    45      -4.669 -44.608 -22.568  1.00  0.00      BSYN  
ATOM    405   CZ ARG    45      -2.680 -44.528 -22.145  1.00  0.00      BSYN  
ATOM    406  NH1 ARG    45      -2.251 -44.693 -23.378  1.00  0.00      BSYN  
ATOM    407 HH11 ARG    45      -1.259 -44.568 -23.349  1.00  0.00      BSYN  
ATOM    408 HH12 ARG    45      -2.739 -44.866 -24.234  1.00  0.00      BSYN  
ATOM    409  NH2 ARG    45      -1.784 -44.556 -21.142  1.00  0.00      BSYN  
ATOM    410 HH21 ARG    45      -0.788 -44.597 -21.219  1.00  0.00      BSYN  
ATOM    411 HH22 ARG    45      -1.970 -44.497 -20.161  1.00  0.00      BSYN  
ATOM    412    C ARG    45      -5.577 -46.495 -17.004  1.00  0.00      BSYN  
ATOM    413    O ARG    45      -6.191 -47.525 -16.813  1.00  0.00      BSYN  
ATOM    414    N GLU    46      -4.245 -46.412 -16.877  1.00  0.00      BSYN  
ATOM    415    H GLU    46      -3.708 -45.595 -16.945  1.00  0.00      BSYN  
ATOM    416   CA GLU    46      -3.342 -47.449 -16.447  1.00  0.00      BSYN  
ATOM    417   CB GLU    46      -2.023 -47.248 -17.010  1.00  0.00      BSYN  
ATOM    418   CG GLU    46      -1.916 -47.534 -18.515  1.00  0.00      BSYN  
ATOM    419   CD GLU    46      -0.404 -47.286 -19.030  1.00  0.00      BSYN  
ATOM    420  OE1 GLU    46       0.480 -48.142 -18.834  1.00  0.00      BSYN  
ATOM    421  OE2 GLU    46      -0.047 -46.198 -19.564  1.00  0.00      BSYN  
ATOM    422    C GLU    46      -3.285 -47.402 -14.946  1.00  0.00      BSYN  
ATOM    423    O GLU    46      -2.336 -46.835 -14.325  1.00  0.00      BSYN  
ATOM    424    N GLY    47      -4.395 -47.955 -14.454  1.00  0.00      BSYN  
ATOM    425    H GLY    47      -5.133 -48.064 -15.089  1.00  0.00      BSYN  
ATOM    426   CA GLY    47      -4.540 -48.306 -13.082  1.00  0.00      BSYN  
ATOM    427    C GLY    47      -5.927 -48.859 -12.863  1.00  0.00      BSYN  
ATOM    428    O GLY    47      -6.910 -48.382 -13.445  1.00  0.00      BSYN  
ATOM    429    N VAL    48      -5.852 -49.921 -11.974  1.00  0.00      BSYN  
ATOM    430    H VAL    48      -4.982 -49.980 -11.527  1.00  0.00      BSYN  
ATOM    431   CA VAL    48      -6.954 -50.653 -11.421  1.00  0.00      BSYN  
ATOM    432   CB VAL    48      -6.453 -51.994 -10.922  1.00  0.00      BSYN  
ATOM    433  CG1 VAL    48      -7.507 -52.685 -10.143  1.00  0.00      BSYN  
ATOM    434  CG2 VAL    48      -6.240 -53.042 -12.090  1.00  0.00      BSYN  
ATOM    435    C VAL    48      -7.693 -49.745 -10.350  1.00  0.00      BSYN  
ATOM    436    O VAL    48      -7.081 -49.317  -9.406  1.00  0.00      BSYN  
ATOM    437    N VAL    49      -8.965 -49.476 -10.631  1.00  0.00      BSYN  
ATOM    438    H VAL    49      -9.259 -49.511 -11.565  1.00  0.00      BSYN  
ATOM    439   CA VAL    49      -9.909 -48.882  -9.714  1.00  0.00      BSYN  
ATOM    440   CB VAL    49     -11.331 -48.918 -10.366  1.00  0.00      BSYN  
ATOM    441  CG1 VAL    49     -11.370 -47.536 -11.183  1.00  0.00      BSYN  
ATOM    442  CG2 VAL    49     -11.767 -49.992 -11.217  1.00  0.00      BSYN  
ATOM    443    C VAL    49      -9.980 -49.437  -8.247  1.00  0.00      BSYN  
ATOM    444    O VAL    49     -10.327 -48.714  -7.331  1.00  0.00      BSYN  
ATOM    445    N GLN    50      -9.859 -50.769  -8.290  1.00  0.00      BSYN  
ATOM    446    H GLN    50      -9.796 -51.323  -9.096  1.00  0.00      BSYN  
ATOM    447   CA GLN    50      -9.889 -51.434  -6.996  1.00  0.00      BSYN  
ATOM    448   CB GLN    50     -10.302 -52.923  -7.133  1.00  0.00      BSYN  
ATOM    449   CG GLN    50     -11.673 -53.029  -7.740  1.00  0.00      BSYN  
ATOM    450   CD GLN    50     -11.905 -54.361  -8.498  1.00  0.00      BSYN  
ATOM    451  OE1 GLN    50     -11.522 -54.419  -9.650  1.00  0.00      BSYN  
ATOM    452  NE2 GLN    50     -12.525 -55.324  -7.872  1.00  0.00      BSYN  
ATOM    453 HE21 GLN    50     -12.778 -54.976  -6.992  1.00  0.00      BSYN  
ATOM    454 HE22 GLN    50     -12.767 -56.229  -8.161  1.00  0.00      BSYN  
ATOM    455    C GLN    50      -8.543 -51.237  -6.211  1.00  0.00      BSYN  
ATOM    456    O GLN    50      -7.493 -51.282  -6.812  1.00  0.00      BSYN  
ATOM    457    N GLY    51      -8.605 -50.831  -5.001  1.00  0.00      BSYN  
ATOM    458    H GLY    51      -7.789 -50.582  -4.517  1.00  0.00      BSYN  
ATOM    459   CA GLY    51      -9.935 -50.564  -4.262  1.00  0.00      BSYN  
ATOM    460    C GLY    51      -9.868 -49.296  -3.561  1.00  0.00      BSYN  
ATOM    461    O GLY    51      -9.877 -49.265  -2.310  1.00  0.00      BSYN  
ATOM    462    N VAL    52      -9.716 -48.172  -4.385  1.00  0.00      BSYN  
ATOM    463    H VAL    52      -9.848 -48.068  -5.350  1.00  0.00      BSYN  
ATOM    464   CA VAL    52      -9.287 -46.908  -3.750  1.00  0.00      BSYN  
ATOM    465   CB VAL    52      -8.468 -46.000  -4.710  1.00  0.00      BSYN  
ATOM    466  CG1 VAL    52      -6.991 -46.245  -4.766  1.00  0.00      BSYN  
ATOM    467  CG2 VAL    52      -8.978 -46.092  -6.073  1.00  0.00      BSYN  
ATOM    468    C VAL    52     -10.437 -46.132  -3.172  1.00  0.00      BSYN  
ATOM    469    O VAL    52     -11.639 -46.377  -3.451  1.00  0.00      BSYN  
ATOM    470    N ALA    53     -10.131 -45.278  -2.195  1.00  0.00      BSYN  
ATOM    471    H ALA    53      -9.171 -45.262  -1.998  1.00  0.00      BSYN  
ATOM    472   CA ALA    53     -11.139 -44.423  -1.547  1.00  0.00      BSYN  
ATOM    473   CB ALA    53     -11.143 -44.343  -0.004  1.00  0.00      BSYN  
ATOM    474    C ALA    53     -10.825 -42.987  -1.855  1.00  0.00      BSYN  
ATOM    475    O ALA    53      -9.815 -42.426  -1.419  1.00  0.00      BSYN  
ATOM    476    N SER    54     -11.754 -42.332  -2.583  1.00  0.00      BSYN  
ATOM    477    H SER    54     -12.508 -42.847  -2.938  1.00  0.00      BSYN  
ATOM    478   CA SER    54     -11.632 -40.972  -3.090  1.00  0.00      BSYN  
ATOM    479   CB SER    54     -12.499 -40.779  -4.277  1.00  0.00      BSYN  
ATOM    480   OG SER    54     -12.017 -41.686  -5.214  1.00  0.00      BSYN  
ATOM    481   HG SER    54     -12.296 -41.446  -6.100  1.00  0.00      BSYN  
ATOM    482    C SER    54     -12.305 -40.102  -2.007  1.00  0.00      BSYN  
ATOM    483    O SER    54     -13.522 -39.972  -1.942  1.00  0.00      BSYN  
ATOM    484    N VAL    55     -11.465 -39.487  -1.181  1.00  0.00      BSYN  
ATOM    485    H VAL    55     -10.547 -39.764  -1.382  1.00  0.00      BSYN  
ATOM    486   CA VAL    55     -11.841 -38.653  -0.059  1.00  0.00      BSYN  
ATOM    487   CB VAL    55     -10.782 -38.307   1.048  1.00  0.00      BSYN  
ATOM    488  CG1 VAL    55     -11.317 -37.506   2.230  1.00  0.00      BSYN  
ATOM    489  CG2 VAL    55     -10.178 -39.593   1.338  1.00  0.00      BSYN  
ATOM    490    C VAL    55     -12.342 -37.389  -0.569  1.00  0.00      BSYN  
ATOM    491    O VAL    55     -11.670 -36.852  -1.404  1.00  0.00      BSYN  
ATOM    492    N ALA    56     -13.576 -36.992  -0.045  1.00  0.00      BSYN  
ATOM    493    H ALA    56     -13.950 -37.628   0.601  1.00  0.00      BSYN  
ATOM    494   CA ALA    56     -14.498 -35.975  -0.581  1.00  0.00      BSYN  
ATOM    495   CB ALA    56     -15.107 -36.580  -1.879  1.00  0.00      BSYN  
ATOM    496    C ALA    56     -15.718 -35.806   0.268  1.00  0.00      BSYN  
ATOM    497    O ALA    56     -15.850 -36.584   1.228  1.00  0.00      BSYN  
ATOM    498    N GLU    57     -16.645 -34.861   0.018  1.00  0.00      BSYN  
ATOM    499    H GLU    57     -16.548 -34.360  -0.818  1.00  0.00      BSYN  
ATOM    500   CA GLU    57     -17.873 -34.476   0.745  1.00  0.00      BSYN  
ATOM    501   CB GLU    57     -18.419 -33.144   0.203  1.00  0.00      BSYN  
ATOM    502   CG GLU    57     -19.621 -32.682   1.165  1.00  0.00      BSYN  
ATOM    503   CD GLU    57     -20.673 -31.825   0.411  1.00  0.00      BSYN  
ATOM    504  OE1 GLU    57     -21.622 -32.347  -0.192  1.00  0.00      BSYN  
ATOM    505  OE2 GLU    57     -20.413 -30.647   0.270  1.00  0.00      BSYN  
ATOM    506    C GLU    57     -18.989 -35.554   0.810  1.00  0.00      BSYN  
ATOM    507    O GLU    57     -19.613 -35.910  -0.189  1.00  0.00      BSYN  
ATOM    508    N LYS    58     -19.098 -35.929   2.046  1.00  0.00      BSYN  
ATOM    509    H LYS    58     -18.509 -35.689   2.792  1.00  0.00      BSYN  
ATOM    510   CA LYS    58     -20.069 -36.860   2.436  1.00  0.00      BSYN  
ATOM    511   CB LYS    58     -19.577 -38.352   2.112  1.00  0.00      BSYN  
ATOM    512   CG LYS    58     -18.329 -38.846   2.773  1.00  0.00      BSYN  
ATOM    513   CD LYS    58     -18.604 -39.833   3.883  1.00  0.00      BSYN  
ATOM    514   CE LYS    58     -18.125 -41.228   3.543  1.00  0.00      BSYN  
ATOM    515   NZ LYS    58     -18.965 -42.199   4.258  1.00  0.00      BSYN  
ATOM    516  HZ1 LYS    58     -18.832 -42.324   5.282  1.00  0.00      BSYN  
ATOM    517  HZ2 LYS    58     -19.931 -41.832   4.139  1.00  0.00      BSYN  
ATOM    518  HZ3 LYS    58     -18.831 -43.146   3.852  1.00  0.00      BSYN  
ATOM    519    C LYS    58     -20.647 -36.607   3.878  1.00  0.00      BSYN  
ATOM    520    O LYS    58     -20.103 -37.006   4.964  1.00  0.00      BSYN  
ATOM    521    N THR    59     -21.857 -36.074   3.707  1.00  0.00      BSYN  
ATOM    522    H THR    59     -22.121 -35.665   2.857  1.00  0.00      BSYN  
ATOM    523   CA THR    59     -22.691 -35.887   4.922  1.00  0.00      BSYN  
ATOM    524   CB THR    59     -22.904 -34.414   5.214  1.00  0.00      BSYN  
ATOM    525  OG1 THR    59     -21.641 -33.797   5.011  1.00  0.00      BSYN  
ATOM    526  HG1 THR    59     -20.868 -34.297   5.284  1.00  0.00      BSYN  
ATOM    527  CG2 THR    59     -23.281 -34.125   6.661  1.00  0.00      BSYN  
ATOM    528    C THR    59     -24.026 -36.673   4.924  1.00  0.00      BSYN  
ATOM    529    O THR    59     -24.506 -37.131   5.895  1.00  0.00      BSYN  
ATOM    530    N LYS    60     -24.704 -36.821   3.762  1.00  0.00      BSYN  
ATOM    531    H LYS    60     -24.575 -36.330   2.924  1.00  0.00      BSYN  
ATOM    532   CA LYS    60     -25.820 -37.710   3.740  1.00  0.00      BSYN  
ATOM    533   CB LYS    60     -27.008 -37.042   3.055  1.00  0.00      BSYN  
ATOM    534   CG LYS    60     -26.938 -36.442   1.640  1.00  0.00      BSYN  
ATOM    535   CD LYS    60     -26.243 -35.120   1.525  1.00  0.00      BSYN  
ATOM    536   CE LYS    60     -26.928 -34.280   0.413  1.00  0.00      BSYN  
ATOM    537   NZ LYS    60     -25.939 -33.219   0.109  1.00  0.00      BSYN  
ATOM    538  HZ1 LYS    60     -26.226 -32.566  -0.648  1.00  0.00      BSYN  
ATOM    539  HZ2 LYS    60     -25.776 -32.693   0.991  1.00  0.00      BSYN  
ATOM    540  HZ3 LYS    60     -25.127 -33.787  -0.210  1.00  0.00      BSYN  
ATOM    541    C LYS    60     -25.602 -39.157   3.217  1.00  0.00      BSYN  
ATOM    542    O LYS    60     -26.438 -40.037   3.413  1.00  0.00      BSYN  
ATOM    543    N GLU    61     -24.498 -39.362   2.637  1.00  0.00      BSYN  
ATOM    544    H GLU    61     -24.017 -38.620   2.214  1.00  0.00      BSYN  
ATOM    545   CA GLU    61     -23.880 -40.601   2.360  1.00  0.00      BSYN  
ATOM    546   CB GLU    61     -22.913 -40.648   1.227  1.00  0.00      BSYN  
ATOM    547   CG GLU    61     -22.470 -42.099   0.743  1.00  0.00      BSYN  
ATOM    548   CD GLU    61     -21.610 -42.139  -0.465  1.00  0.00      BSYN  
ATOM    549  OE1 GLU    61     -22.170 -41.997  -1.532  1.00  0.00      BSYN  
ATOM    550  OE2 GLU    61     -20.387 -42.389  -0.299  1.00  0.00      BSYN  
ATOM    551    C GLU    61     -23.256 -41.134   3.701  1.00  0.00      BSYN  
ATOM    552    O GLU    61     -22.029 -41.019   3.948  1.00  0.00      BSYN  
ATOM    553    N GLN    62     -24.150 -41.770   4.514  1.00  0.00      BSYN  
ATOM    554    H GLN    62     -25.084 -41.505   4.380  1.00  0.00      BSYN  
ATOM    555   CA GLN    62     -23.686 -42.274   5.874  1.00  0.00      BSYN  
ATOM    556   CB GLN    62     -23.941 -41.226   6.962  1.00  0.00      BSYN  
ATOM    557   CG GLN    62     -22.912 -40.142   6.855  1.00  0.00      BSYN  
ATOM    558   CD GLN    62     -21.554 -40.346   7.552  1.00  0.00      BSYN  
ATOM    559  OE1 GLN    62     -20.713 -41.234   7.262  1.00  0.00      BSYN  
ATOM    560  NE2 GLN    62     -21.345 -39.549   8.599  1.00  0.00      BSYN  
ATOM    561 HE21 GLN    62     -21.999 -38.822   8.675  1.00  0.00      BSYN  
ATOM    562 HE22 GLN    62     -20.521 -39.814   9.059  1.00  0.00      BSYN  
ATOM    563    C GLN    62     -24.008 -43.772   6.307  1.00  0.00      BSYN  
ATOM    564    O GLN    62     -24.283 -43.971   7.487  1.00  0.00      BSYN  
ATOM    565    N ALA    63     -23.491 -44.679   5.349  1.00  0.00      BSYN  
ATOM    566    H ALA    63     -23.159 -44.191   4.567  1.00  0.00      BSYN  
ATOM    567   CA ALA    63     -23.337 -46.113   5.575  1.00  0.00      BSYN  
ATOM    568   CB ALA    63     -23.259 -46.701   4.190  1.00  0.00      BSYN  
ATOM    569    C ALA    63     -22.108 -46.658   6.302  1.00  0.00      BSYN  
ATOM    570    O ALA    63     -20.945 -46.775   5.822  1.00  0.00      BSYN  
ATOM    571    N SER    64     -22.453 -46.894   7.564  1.00  0.00      BSYN  
ATOM    572    H SER    64     -23.296 -46.552   7.928  1.00  0.00      BSYN  
ATOM    573   CA SER    64     -21.581 -47.436   8.539  1.00  0.00      BSYN  
ATOM    574   CB SER    64     -21.228 -46.299   9.509  1.00  0.00      BSYN  
ATOM    575   OG SER    64     -20.029 -46.771  10.226  1.00  0.00      BSYN  
ATOM    576   HG SER    64     -20.017 -46.695  11.183  1.00  0.00      BSYN  
ATOM    577    C SER    64     -22.261 -48.641   9.153  1.00  0.00      BSYN  
ATOM    578    O SER    64     -21.888 -49.111  10.289  1.00  0.00      BSYN  
ATOM    579    N HIS    65     -23.015 -49.374   8.390  1.00  0.00      BSYN  
ATOM    580    H HIS    65     -22.881 -49.136   7.449  1.00  0.00      BSYN  
ATOM    581   CA HIS    65     -23.767 -50.538   8.753  1.00  0.00      BSYN  
ATOM    582   CB HIS    65     -24.985 -50.225   9.564  1.00  0.00      BSYN  
ATOM    583   CG HIS    65     -25.786 -51.404  10.096  1.00  0.00      BSYN  
ATOM    584  ND1 HIS    65     -26.998 -51.722   9.684  1.00  0.00      BSYN  
ATOM    585  HD1 HIS    65     -27.446 -51.533   8.833  1.00  0.00      BSYN  
ATOM    586  CD2 HIS    65     -25.426 -52.285  11.136  1.00  0.00      BSYN  
ATOM    587  NE2 HIS    65     -26.491 -53.058  11.324  1.00  0.00      BSYN  
ATOM    588  CE1 HIS    65     -27.361 -52.771  10.349  1.00  0.00      BSYN  
ATOM    589    C HIS    65     -24.192 -51.211   7.512  1.00  0.00      BSYN  
ATOM    590    O HIS    65     -24.738 -50.510   6.655  1.00  0.00      BSYN  
ATOM    591    N LEU    66     -23.790 -52.482   7.290  1.00  0.00      BSYN  
ATOM    592    H LEU    66     -23.194 -52.968   7.897  1.00  0.00      BSYN  
ATOM    593   CA LEU    66     -24.193 -53.323   6.129  1.00  0.00      BSYN  
ATOM    594   CB LEU    66     -23.365 -54.419   6.059  1.00  0.00      BSYN  
ATOM    595   CG LEU    66     -21.972 -54.342   5.496  1.00  0.00      BSYN  
ATOM    596  CD1 LEU    66     -21.362 -55.650   5.615  1.00  0.00      BSYN  
ATOM    597  CD2 LEU    66     -21.833 -54.041   4.069  1.00  0.00      BSYN  
ATOM    598    C LEU    66     -25.645 -53.791   6.340  1.00  0.00      BSYN  
ATOM    599    O LEU    66     -25.959 -54.605   7.201  1.00  0.00      BSYN  
ATOM    600    N GLY    67     -26.511 -53.177   5.594  1.00  0.00      BSYN  
ATOM    601    H GLY    67     -26.250 -52.408   5.046  1.00  0.00      BSYN  
ATOM    602   CA GLY    67     -27.956 -53.461   5.872  1.00  0.00      BSYN  
ATOM    603    C GLY    67     -28.767 -52.201   6.248  1.00  0.00      BSYN  
ATOM    604    O GLY    67     -29.855 -52.303   6.836  1.00  0.00      BSYN  
ATOM    605    N GLY    68     -28.195 -50.981   5.999  1.00  0.00      BSYN  
ATOM    606    H GLY    68     -27.455 -51.066   5.362  1.00  0.00      BSYN  
ATOM    607   CA GLY    68     -28.799 -49.769   6.427  1.00  0.00      BSYN  
ATOM    608    C GLY    68     -27.910 -48.711   5.786  1.00  0.00      BSYN  
ATOM    609    O GLY    68     -27.289 -48.024   6.577  1.00  0.00      BSYN  
ATOM    610    N ALA    69     -27.767 -48.870   4.472  1.00  0.00      BSYN  
ATOM    611    H ALA    69     -28.285 -49.590   4.055  1.00  0.00      BSYN  
ATOM    612   CA ALA    69     -26.930 -47.938   3.627  1.00  0.00      BSYN  
ATOM    613   CB ALA    69     -26.271 -48.678   2.621  1.00  0.00      BSYN  
ATOM    614    C ALA    69     -27.747 -46.951   2.902  1.00  0.00      BSYN  
ATOM    615    O ALA    69     -28.938 -46.708   3.146  1.00  0.00      BSYN  
ATOM    616    N VAL    70     -27.104 -46.120   1.989  1.00  0.00      BSYN  
ATOM    617    H VAL    70     -26.137 -46.211   1.854  1.00  0.00      BSYN  
ATOM    618   CA VAL    70     -27.728 -45.035   1.242  1.00  0.00      BSYN  
ATOM    619   CB VAL    70     -27.028 -43.674   1.442  1.00  0.00      BSYN  
ATOM    620  CG1 VAL    70     -26.819 -43.296   2.967  1.00  0.00      BSYN  
ATOM    621  CG2 VAL    70     -25.706 -43.506   0.657  1.00  0.00      BSYN  
ATOM    622    C VAL    70     -28.080 -45.498  -0.157  1.00  0.00      BSYN  
ATOM    623    O VAL    70     -28.925 -44.935  -0.740  1.00  0.00      BSYN  
ATOM    624    N PHE    71     -27.292 -46.305  -0.962  1.00  0.00      BSYN  
ATOM    625    H PHE    71     -26.664 -46.893  -0.492  1.00  0.00      BSYN  
ATOM    626   CA PHE    71     -27.658 -46.462  -2.324  1.00  0.00      BSYN  
ATOM    627   CB PHE    71     -26.366 -46.651  -3.135  1.00  0.00      BSYN  
ATOM    628   CG PHE    71     -25.558 -45.363  -3.485  1.00  0.00      BSYN  
ATOM    629  CD1 PHE    71     -24.281 -45.231  -3.095  1.00  0.00      BSYN  
ATOM    630  CD2 PHE    71     -26.194 -44.449  -4.376  1.00  0.00      BSYN  
ATOM    631  CE1 PHE    71     -23.550 -44.197  -3.735  1.00  0.00      BSYN  
ATOM    632  CE2 PHE    71     -25.452 -43.393  -4.846  1.00  0.00      BSYN  
ATOM    633   CZ PHE    71     -24.090 -43.274  -4.579  1.00  0.00      BSYN  
ATOM    634    C PHE    71     -28.623 -47.651  -2.442  1.00  0.00      BSYN  
ATOM    635    O PHE    71     -28.561 -48.691  -1.847  1.00  0.00      BSYN  
ATOM    636    N SER    72     -29.648 -47.452  -3.243  1.00  0.00      BSYN  
ATOM    637    H SER    72     -29.812 -46.545  -3.576  1.00  0.00      BSYN  
ATOM    638   CA SER    72     -30.411 -48.610  -3.778  1.00  0.00      BSYN  
ATOM    639   CB SER    72     -31.209 -48.137  -4.982  1.00  0.00      BSYN  
ATOM    640   OG SER    72     -31.959 -46.924  -4.785  1.00  0.00      BSYN  
ATOM    641   HG SER    72     -32.801 -47.191  -4.408  1.00  0.00      BSYN  
ATOM    642    C SER    72     -29.562 -49.855  -4.208  1.00  0.00      BSYN  
ATOM    643    O SER    72     -29.567 -50.858  -3.537  1.00  0.00      BSYN  
ATOM    644    N GLY    73     -28.948 -49.892  -5.379  1.00  0.00      BSYN  
ATOM    645    H GLY    73     -29.234 -49.204  -6.016  1.00  0.00      BSYN  
ATOM    646   CA GLY    73     -27.746 -50.716  -5.744  1.00  0.00      BSYN  
ATOM    647    C GLY    73     -28.108 -52.085  -6.187  1.00  0.00      BSYN  
ATOM    648    O GLY    73     -28.779 -52.277  -7.187  1.00  0.00      BSYN  
ATOM    649    N ALA    74     -27.526 -53.055  -5.383  1.00  0.00      BSYN  
ATOM    650    H ALA    74     -26.778 -52.905  -4.768  1.00  0.00      BSYN  
ATOM    651   CA ALA    74     -27.900 -54.423  -5.684  1.00  0.00      BSYN  
ATOM    652   CB ALA    74     -27.024 -55.530  -5.055  1.00  0.00      BSYN  
ATOM    653    C ALA    74     -29.241 -54.802  -5.093  1.00  0.00      BSYN  
ATOM    654    O ALA    74     -30.089 -55.251  -5.861  1.00  0.00      BSYN  
ATOM    655    N GLY    75     -29.390 -54.605  -3.706  1.00  0.00      BSYN  
ATOM    656    H GLY    75     -28.628 -54.112  -3.335  1.00  0.00      BSYN  
ATOM    657   CA GLY    75     -30.571 -54.839  -2.874  1.00  0.00      BSYN  
ATOM    658    C GLY    75     -30.216 -54.896  -1.383  1.00  0.00      BSYN  
ATOM    659    O GLY    75     -30.282 -53.885  -0.678  1.00  0.00      BSYN  
ATOM    660    N ASN    76     -29.797 -56.142  -1.145  1.00  0.00      BSYN  
ATOM    661    H ASN    76     -29.747 -56.845  -1.825  1.00  0.00      BSYN  
ATOM    662   CA ASN    76     -29.012 -56.479   0.093  1.00  0.00      BSYN  
ATOM    663   CB ASN    76     -27.636 -57.256  -0.353  1.00  0.00      BSYN  
ATOM    664   CG ASN    76     -27.847 -58.442  -1.293  1.00  0.00      BSYN  
ATOM    665  OD1 ASN    76     -28.922 -58.546  -1.996  1.00  0.00      BSYN  
ATOM    666  ND2 ASN    76     -26.865 -59.350  -1.525  1.00  0.00      BSYN  
ATOM    667 HD21 ASN    76     -25.984 -59.172  -1.134  1.00  0.00      BSYN  
ATOM    668 HD22 ASN    76     -27.084 -60.143  -2.056  1.00  0.00      BSYN  
ATOM    669    C ASN    76     -28.585 -55.434   1.197  1.00  0.00      BSYN  
ATOM    670    O ASN    76     -28.541 -55.750   2.350  1.00  0.00      BSYN  
ATOM    671    N ILE    77     -28.142 -54.282   0.841  1.00  0.00      BSYN  
ATOM    672    H ILE    77     -28.339 -54.047  -0.090  1.00  0.00      BSYN  
ATOM    673   CA ILE    77     -27.470 -53.335   1.723  1.00  0.00      BSYN  
ATOM    674   CB ILE    77     -26.248 -52.710   1.031  1.00  0.00      BSYN  
ATOM    675  CG2 ILE    77     -24.962 -53.615   1.186  1.00  0.00      BSYN  
ATOM    676  CG1 ILE    77     -26.451 -52.244  -0.477  1.00  0.00      BSYN  
ATOM    677   CD ILE    77     -25.586 -50.933  -0.810  1.00  0.00      BSYN  
ATOM    678    C ILE    77     -28.316 -52.302   2.545  1.00  0.00      BSYN  
ATOM    679    O ILE    77     -27.785 -51.488   3.290  1.00  0.00      BSYN  
ATOM    680    N ALA    78     -29.611 -52.346   2.346  1.00  0.00      BSYN  
ATOM    681    H ALA    78     -29.948 -53.149   1.897  1.00  0.00      BSYN  
ATOM    682   CA ALA    78     -30.569 -51.421   2.925  1.00  0.00      BSYN  
ATOM    683   CB ALA    78     -31.458 -50.820   1.869  1.00  0.00      BSYN  
ATOM    684    C ALA    78     -31.462 -52.337   3.768  1.00  0.00      BSYN  
ATOM    685    O ALA    78     -32.227 -51.814   4.637  1.00  0.00      BSYN  
ATOM    686    N ALA    79     -31.438 -53.682   3.682  1.00  0.00      BSYN  
ATOM    687    H ALA    79     -30.960 -54.276   3.066  1.00  0.00      BSYN  
ATOM    688   CA ALA    79     -32.455 -54.413   4.311  1.00  0.00      BSYN  
ATOM    689   CB ALA    79     -33.743 -54.786   3.396  1.00  0.00      BSYN  
ATOM    690    C ALA    79     -31.887 -55.767   5.004  1.00  0.00      BSYN  
ATOM    691    O ALA    79     -32.378 -56.076   6.074  1.00  0.00      BSYN  
ATOM    692    N ALA    80     -30.967 -56.476   4.448  1.00  0.00      BSYN  
ATOM    693    H ALA    80     -30.818 -56.441   3.480  1.00  0.00      BSYN  
ATOM    694   CA ALA    80     -30.672 -57.716   5.226  1.00  0.00      BSYN  
ATOM    695   CB ALA    80     -30.093 -58.651   4.310  1.00  0.00      BSYN  
ATOM    696    C ALA    80     -29.745 -57.480   6.454  1.00  0.00      BSYN  
ATOM    697    O ALA    80     -28.645 -56.985   6.362  1.00  0.00      BSYN  
ATOM    698    N THR    81     -30.407 -57.674   7.574  1.00  0.00      BSYN  
ATOM    699    H THR    81     -31.302 -58.062   7.483  1.00  0.00      BSYN  
ATOM    700   CA THR    81     -29.920 -57.505   8.952  1.00  0.00      BSYN  
ATOM    701   CB THR    81     -31.203 -57.678   9.866  1.00  0.00      BSYN  
ATOM    702  OG1 THR    81     -31.818 -58.933   9.478  1.00  0.00      BSYN  
ATOM    703  HG1 THR    81     -31.371 -59.158   8.658  1.00  0.00      BSYN  
ATOM    704  CG2 THR    81     -32.132 -56.574   9.530  1.00  0.00      BSYN  
ATOM    705    C THR    81     -28.761 -58.429   9.290  1.00  0.00      BSYN  
ATOM    706    O THR    81     -28.660 -59.508   8.708  1.00  0.00      BSYN  
ATOM    707    N GLY    82     -27.841 -57.884  10.066  1.00  0.00      BSYN  
ATOM    708    H GLY    82     -28.148 -57.047  10.472  1.00  0.00      BSYN  
ATOM    709   CA GLY    82     -26.570 -58.611  10.233  1.00  0.00      BSYN  
ATOM    710    C GLY    82     -25.323 -57.813   9.909  1.00  0.00      BSYN  
ATOM    711    O GLY    82     -25.195 -57.450   8.691  1.00  0.00      BSYN  
ATOM    712    N LEU    83     -24.428 -57.545  10.834  1.00  0.00      BSYN  
ATOM    713    H LEU    83     -24.581 -57.884  11.740  1.00  0.00      BSYN  
ATOM    714   CA LEU    83     -23.083 -56.988  10.516  1.00  0.00      BSYN  
ATOM    715   CB LEU    83     -22.595 -56.187  11.766  1.00  0.00      BSYN  
ATOM    716   CG LEU    83     -21.310 -55.290  11.754  1.00  0.00      BSYN  
ATOM    717  CD1 LEU    83     -21.296 -54.339  10.438  1.00  0.00      BSYN  
ATOM    718  CD2 LEU    83     -20.992 -54.575  13.093  1.00  0.00      BSYN  
ATOM    719    C LEU    83     -22.196 -58.173  10.226  1.00  0.00      BSYN  
ATOM    720    O LEU    83     -21.140 -58.062   9.581  1.00  0.00      BSYN  
ATOM    721    N VAL    84     -22.583 -59.344  10.720  1.00  0.00      BSYN  
ATOM    722    H VAL    84     -23.417 -59.203  11.216  1.00  0.00      BSYN  
ATOM    723   CA VAL    84     -21.878 -60.572  10.590  1.00  0.00      BSYN  
ATOM    724   CB VAL    84     -21.485 -61.280  11.902  1.00  0.00      BSYN  
ATOM    725  CG1 VAL    84     -22.403 -62.451  12.465  1.00  0.00      BSYN  
ATOM    726  CG2 VAL    84     -20.031 -61.547  11.785  1.00  0.00      BSYN  
ATOM    727    C VAL    84     -22.644 -61.407   9.604  1.00  0.00      BSYN  
ATOM    728    O VAL    84     -23.799 -61.803   9.908  1.00  0.00      BSYN  
ATOM    729    N LYS    85     -22.069 -61.534   8.356  1.00  0.00      BSYN  
ATOM    730    H LYS    85     -21.204 -61.097   8.208  1.00  0.00      BSYN  
ATOM    731   CA LYS    85     -22.727 -62.223   7.195  1.00  0.00      BSYN  
ATOM    732   CB LYS    85     -22.493 -61.433   5.848  1.00  0.00      BSYN  
ATOM    733   CG LYS    85     -22.951 -59.815   5.898  1.00  0.00      BSYN  
ATOM    734   CD LYS    85     -24.346 -59.531   5.379  1.00  0.00      BSYN  
ATOM    735   CE LYS    85     -25.461 -60.387   5.886  1.00  0.00      BSYN  
ATOM    736   NZ LYS    85     -26.041 -59.963   7.155  1.00  0.00      BSYN  
ATOM    737  HZ1 LYS    85     -26.416 -58.996   7.078  1.00  0.00      BSYN  
ATOM    738  HZ2 LYS    85     -26.812 -60.606   7.426  1.00  0.00      BSYN  
ATOM    739  HZ3 LYS    85     -25.268 -59.968   7.852  1.00  0.00      BSYN  
ATOM    740    C LYS    85     -22.385 -63.648   6.933  1.00  0.00      BSYN  
ATOM    741    O LYS    85     -21.207 -64.057   6.648  1.00  0.00      BSYN  
ATOM    742    N ARG    86     -23.526 -64.276   6.716  1.00  0.00      BSYN  
ATOM    743    H ARG    86     -24.357 -63.846   6.425  1.00  0.00      BSYN  
ATOM    744   CA ARG    86     -23.540 -65.736   6.542  1.00  0.00      BSYN  
ATOM    745   CB ARG    86     -24.935 -66.138   6.977  1.00  0.00      BSYN  
ATOM    746   CG ARG    86     -24.991 -67.655   6.854  1.00  0.00      BSYN  
ATOM    747   CD ARG    86     -26.032 -68.314   7.857  1.00  0.00      BSYN  
ATOM    748   NE ARG    86     -25.604 -69.709   8.077  1.00  0.00      BSYN  
ATOM    749   HE ARG    86     -24.739 -70.009   7.729  1.00  0.00      BSYN  
ATOM    750   CZ ARG    86     -26.059 -70.605   8.988  1.00  0.00      BSYN  
ATOM    751  NH1 ARG    86     -27.004 -70.261   9.811  1.00  0.00      BSYN  
ATOM    752 HH11 ARG    86     -27.491 -70.918  10.386  1.00  0.00      BSYN  
ATOM    753 HH12 ARG    86     -27.339 -69.319   9.819  1.00  0.00      BSYN  
ATOM    754  NH2 ARG    86     -25.781 -71.879   8.943  1.00  0.00      BSYN  
ATOM    755 HH21 ARG    86     -26.037 -72.507   9.678  1.00  0.00      BSYN  
ATOM    756 HH22 ARG    86     -25.197 -72.096   8.161  1.00  0.00      BSYN  
ATOM    757    C ARG    86     -23.199 -66.127   5.098  1.00  0.00      BSYN  
ATOM    758    O ARG    86     -24.057 -66.363   4.272  1.00  0.00      BSYN  
ATOM    759    N GLU    87     -21.923 -66.003   4.707  1.00  0.00      BSYN  
ATOM    760    H GLU    87     -21.281 -65.506   5.256  1.00  0.00      BSYN  
ATOM    761   CA GLU    87     -21.485 -66.468   3.376  1.00  0.00      BSYN  
ATOM    762   CB GLU    87     -20.499 -65.406   2.741  1.00  0.00      BSYN  
ATOM    763   CG GLU    87     -21.220 -63.977   2.650  1.00  0.00      BSYN  
ATOM    764   CD GLU    87     -20.794 -63.176   1.408  1.00  0.00      BSYN  
ATOM    765  OE1 GLU    87     -21.048 -62.014   1.291  1.00  0.00      BSYN  
ATOM    766  OE2 GLU    87     -19.996 -63.716   0.621  1.00  0.00      BSYN  
ATOM    767    C GLU    87     -20.947 -67.899   3.383  1.00  0.00      BSYN  
ATOM    768    O GLU    87     -19.941 -68.417   2.779  1.00  0.00      BSYN  
ATOM    769    N GLU    88     -21.883 -68.722   3.947  1.00  0.00      BSYN  
ATOM    770    H GLU    88     -22.748 -68.388   4.263  1.00  0.00      BSYN  
ATOM    771   CA GLU    88     -21.837 -70.134   4.149  1.00  0.00      BSYN  
ATOM    772   CB GLU    88     -22.777 -70.588   5.305  1.00  0.00      BSYN  
ATOM    773   CG GLU    88     -21.944 -70.223   6.573  1.00  0.00      BSYN  
ATOM    774   CD GLU    88     -22.393 -70.827   7.918  1.00  0.00      BSYN  
ATOM    775  OE1 GLU    88     -22.079 -70.219   8.976  1.00  0.00      BSYN  
ATOM    776  OE2 GLU    88     -23.047 -71.838   7.965  1.00  0.00      BSYN  
ATOM    777    C GLU    88     -22.125 -71.069   2.960  1.00  0.00      BSYN  
ATOM    778    O GLU    88     -23.260 -70.994   2.360  1.00  0.00      BSYN  
ATOM    779    N PHE    89     -21.317 -72.099   2.854  1.00  0.00      BSYN  
ATOM    780    H PHE    89     -20.448 -72.098   3.307  1.00  0.00      BSYN  
ATOM    781   CA PHE    89     -21.451 -73.202   1.912  1.00  0.00      BSYN  
ATOM    782   CB PHE    89     -20.867 -72.728   0.473  1.00  0.00      BSYN  
ATOM    783   CG PHE    89     -20.983 -73.722  -0.628  1.00  0.00      BSYN  
ATOM    784  CD1 PHE    89     -19.944 -74.390  -1.119  1.00  0.00      BSYN  
ATOM    785  CD2 PHE    89     -22.244 -73.902  -1.198  1.00  0.00      BSYN  
ATOM    786  CE1 PHE    89     -20.068 -75.201  -2.229  1.00  0.00      BSYN  
ATOM    787  CE2 PHE    89     -22.377 -74.677  -2.350  1.00  0.00      BSYN  
ATOM    788   CZ PHE    89     -21.276 -75.350  -2.810  1.00  0.00      BSYN  
ATOM    789    C PHE    89     -20.824 -74.514   2.366  1.00  0.00      BSYN  
ATOM    790    O PHE    89     -19.635 -74.542   2.563  1.00  0.00      BSYN  
ATOM    791    N PRO    90     -21.606 -75.594   2.485  1.00  0.00      BSYN  
ATOM    792   CD PRO    90     -23.062 -75.668   2.487  1.00  0.00      BSYN  
ATOM    793   CA PRO    90     -21.010 -76.894   2.761  1.00  0.00      BSYN  
ATOM    794   CB PRO    90     -22.190 -77.703   3.384  1.00  0.00      BSYN  
ATOM    795   CG PRO    90     -23.281 -76.658   3.663  1.00  0.00      BSYN  
ATOM    796    C PRO    90     -20.218 -77.668   1.671  1.00  0.00      BSYN  
ATOM    797    O PRO    90     -20.765 -78.028   0.666  1.00  0.00      BSYN  
ATOM    798    N THR    91     -18.928 -77.830   1.791  1.00  0.00      BSYN  
ATOM    799    H THR    91     -18.375 -77.315   2.415  1.00  0.00      BSYN  
ATOM    800   CA THR    91     -18.048 -78.541   0.812  1.00  0.00      BSYN  
ATOM    801   CB THR    91     -16.582 -78.596   1.507  1.00  0.00      BSYN  
ATOM    802  OG1 THR    91     -16.808 -78.656   2.858  1.00  0.00      BSYN  
ATOM    803  HG1 THR    91     -16.456 -77.901   3.335  1.00  0.00      BSYN  
ATOM    804  CG2 THR    91     -15.738 -77.350   1.064  1.00  0.00      BSYN  
ATOM    805    C THR    91     -18.469 -79.979   0.449  1.00  0.00      BSYN  
ATOM    806    O THR    91     -18.548 -80.825   1.346  1.00  0.00      BSYN  
ATOM    807    N ASP    92     -18.879 -80.347  -0.761  1.00  0.00      BSYN  
ATOM    808    H ASP    92     -18.919 -81.264  -1.105  1.00  0.00      BSYN  
ATOM    809   CA ASP    92     -19.096 -79.497  -2.006  1.00  0.00      BSYN  
ATOM    810   CB ASP    92     -17.869 -79.207  -2.887  1.00  0.00      BSYN  
ATOM    811   CG ASP    92     -17.687 -77.897  -3.586  1.00  0.00      BSYN  
ATOM    812  OD1 ASP    92     -16.805 -77.182  -3.212  1.00  0.00      BSYN  
ATOM    813  OD2 ASP    92     -18.476 -77.636  -4.539  1.00  0.00      BSYN  
ATOM    814    C ASP    92     -20.284 -80.082  -2.732  1.00  0.00      BSYN  
ATOM    815    O ASP    92     -20.566 -81.320  -2.640  1.00  0.00      BSYN  
ATOM    816    N LEU    93     -21.088 -79.291  -3.421  1.00  0.00      BSYN  
ATOM    817    H LEU    93     -21.042 -78.323  -3.276  1.00  0.00      BSYN  
ATOM    818   CA LEU    93     -21.968 -79.707  -4.516  1.00  0.00      BSYN  
ATOM    819   CB LEU    93     -23.090 -78.631  -4.917  1.00  0.00      BSYN  
ATOM    820   CG LEU    93     -24.422 -78.812  -4.233  1.00  0.00      BSYN  
ATOM    821  CD1 LEU    93     -24.617 -77.801  -3.108  1.00  0.00      BSYN  
ATOM    822  CD2 LEU    93     -25.609 -78.769  -5.339  1.00  0.00      BSYN  
ATOM    823    C LEU    93     -21.273 -80.232  -5.766  1.00  0.00      BSYN  
ATOM    824    O LEU    93     -20.323 -81.035  -5.509  1.00  0.00      BSYN  
ATOM    825    N LYS    94     -21.449 -79.908  -7.041  1.00  0.00      BSYN  
ATOM    826    H LYS    94     -22.068 -79.195  -7.302  1.00  0.00      BSYN  
ATOM    827   CA LYS    94     -20.724 -80.679  -8.067  1.00  0.00      BSYN  
ATOM    828   CB LYS    94     -21.826 -81.103  -9.090  1.00  0.00      BSYN  
ATOM    829   CG LYS    94     -21.422 -81.593 -10.392  1.00  0.00      BSYN  
ATOM    830   CD LYS    94     -22.607 -82.002 -11.382  1.00  0.00      BSYN  
ATOM    831   CE LYS    94     -23.530 -83.253 -10.993  1.00  0.00      BSYN  
ATOM    832   NZ LYS    94     -24.219 -82.959  -9.659  1.00  0.00      BSYN  
ATOM    833  HZ1 LYS    94     -24.363 -81.931  -9.716  1.00  0.00      BSYN  
ATOM    834  HZ2 LYS    94     -25.089 -83.460  -9.388  1.00  0.00      BSYN  
ATOM    835  HZ3 LYS    94     -23.418 -83.018  -8.997  1.00  0.00      BSYN  
ATOM    836    C LYS    94     -19.700 -79.724  -8.795  1.00  0.00      BSYN  
ATOM    837    O LYS    94     -20.124 -78.859  -9.636  1.00  0.00      BSYN  
ATOM    838    N PRO    95     -18.407 -79.864  -8.745  1.00  0.00      BSYN  
ATOM    839   CD PRO    95     -17.716 -81.108  -8.225  1.00  0.00      BSYN  
ATOM    840   CA PRO    95     -17.239 -78.971  -9.191  1.00  0.00      BSYN  
ATOM    841   CB PRO    95     -15.946 -79.650  -8.929  1.00  0.00      BSYN  
ATOM    842   CG PRO    95     -16.293 -80.539  -7.717  1.00  0.00      BSYN  
ATOM    843    C PRO    95     -17.411 -78.549 -10.697  1.00  0.00      BSYN  
ATOM    844    O PRO    95     -17.225 -79.349 -11.587  1.00  0.00      BSYN  
ATOM    845    N GLU    96     -17.534 -77.220 -10.976  1.00  0.00      BSYN  
ATOM    846    H GLU    96     -17.650 -76.557 -10.263  1.00  0.00      BSYN  
ATOM    847   CA GLU    96     -17.701 -76.648 -12.306  1.00  0.00      BSYN  
ATOM    848   CB GLU    96     -18.900 -75.637 -12.286  1.00  0.00      BSYN  
ATOM    849   CG GLU    96     -20.078 -76.502 -12.703  1.00  0.00      BSYN  
ATOM    850   CD GLU    96     -21.297 -75.582 -12.759  1.00  0.00      BSYN  
ATOM    851  OE1 GLU    96     -21.797 -75.372 -11.668  1.00  0.00      BSYN  
ATOM    852  OE2 GLU    96     -21.776 -75.193 -13.803  1.00  0.00      BSYN  
ATOM    853    C GLU    96     -16.507 -76.033 -12.990  1.00  0.00      BSYN  
ATOM    854    O GLU    96     -16.633 -75.132 -13.776  1.00  0.00      BSYN  
ATOM    855    N GLU    97     -15.396 -76.755 -12.561  1.00  0.00      BSYN  
ATOM    856    H GLU    97     -15.400 -77.523 -11.951  1.00  0.00      BSYN  
ATOM    857   CA GLU    97     -14.181 -76.348 -13.160  1.00  0.00      BSYN  
ATOM    858   CB GLU    97     -13.003 -76.683 -12.255  1.00  0.00      BSYN  
ATOM    859   CG GLU    97     -13.144 -75.729 -11.144  1.00  0.00      BSYN  
ATOM    860   CD GLU    97     -13.064 -76.198  -9.689  1.00  0.00      BSYN  
ATOM    861  OE1 GLU    97     -11.923 -76.417  -9.307  1.00  0.00      BSYN  
ATOM    862  OE2 GLU    97     -14.087 -76.399  -9.080  1.00  0.00      BSYN  
ATOM    863    C GLU    97     -14.035 -76.860 -14.615  1.00  0.00      BSYN  
ATOM    864    O GLU    97     -13.774 -78.054 -14.786  1.00  0.00      BSYN  
ATOM    865    N VAL    98     -14.447 -76.119 -15.705  1.00  0.00      BSYN  
ATOM    866    H VAL    98     -14.894 -75.270 -15.507  1.00  0.00      BSYN  
ATOM    867   CA VAL    98     -14.389 -76.565 -17.119  1.00  0.00      BSYN  
ATOM    868   CB VAL    98     -15.224 -75.655 -17.986  1.00  0.00      BSYN  
ATOM    869  CG1 VAL    98     -15.024 -75.731 -19.452  1.00  0.00      BSYN  
ATOM    870  CG2 VAL    98     -16.738 -75.780 -17.782  1.00  0.00      BSYN  
ATOM    871    C VAL    98     -12.867 -76.724 -17.397  1.00  0.00      BSYN  
ATOM    872    O VAL    98     -12.095 -75.741 -17.490  1.00  0.00      BSYN  
ATOM    873    N ALA    99     -12.401 -77.911 -17.585  1.00  0.00      BSYN  
ATOM    874    H ALA    99     -13.002 -78.657 -17.791  1.00  0.00      BSYN  
ATOM    875   CA ALA    99     -10.974 -78.221 -17.683  1.00  0.00      BSYN  
ATOM    876   CB ALA    99     -10.475 -78.410 -16.385  1.00  0.00      BSYN  
ATOM    877    C ALA    99     -10.781 -79.562 -18.438  1.00  0.00      BSYN  
ATOM    878    O ALA    99     -11.245 -80.622 -17.991  1.00  0.00      BSYN  
ATOM    879    N GLN   100     -10.045 -79.581 -19.590  1.00  0.00      BSYN  
ATOM    880    H GLN   100      -9.397 -78.848 -19.648  1.00  0.00      BSYN  
ATOM    881   CA GLN   100      -9.905 -80.619 -20.620  1.00  0.00      BSYN  
ATOM    882   CB GLN   100      -9.557 -79.975 -21.956  1.00  0.00      BSYN  
ATOM    883   CG GLN   100     -10.362 -78.792 -22.405  1.00  0.00      BSYN  
ATOM    884   CD GLN   100      -9.502 -77.739 -23.182  1.00  0.00      BSYN  
ATOM    885  OE1 GLN   100      -9.262 -77.767 -24.387  1.00  0.00      BSYN  
ATOM    886  NE2 GLN   100      -9.093 -76.723 -22.392  1.00  0.00      BSYN  
ATOM    887 HE21 GLN   100      -8.574 -75.977 -22.760  1.00  0.00      BSYN  
ATOM    888 HE22 GLN   100      -9.175 -76.792 -21.418  1.00  0.00      BSYN  
ATOM    889    C GLN   100      -8.952 -81.730 -20.321  1.00  0.00      BSYN  
ATOM    890    O GLN   100      -7.802 -81.425 -19.930  1.00  0.00      BSYN  
ATOM    891    N GLU   101      -9.373 -82.968 -20.561  1.00  0.00      BSYN  
ATOM    892    H GLU   101     -10.176 -83.250 -21.047  1.00  0.00      BSYN  
ATOM    893   CA GLU   101      -8.656 -84.046 -20.169  1.00  0.00      BSYN  
ATOM    894   CB GLU   101      -9.440 -85.098 -19.361  1.00  0.00      BSYN  
ATOM    895   CG GLU   101      -9.847 -84.723 -17.931  1.00  0.00      BSYN  
ATOM    896   CD GLU   101     -10.771 -85.624 -17.184  1.00  0.00      BSYN  
ATOM    897  OE1 GLU   101     -11.943 -85.634 -17.483  1.00  0.00      BSYN  
ATOM    898  OE2 GLU   101     -10.349 -86.236 -16.213  1.00  0.00      BSYN  
ATOM    899    C GLU   101      -8.049 -84.893 -21.279  1.00  0.00      BSYN  
ATOM    900    O GLU   101      -8.701 -85.253 -22.298  1.00  0.00      BSYN  
ATOM    901    N ALA   102      -6.698 -85.063 -21.324  1.00  0.00      BSYN  
ATOM    902    H ALA   102      -6.222 -84.424 -20.754  1.00  0.00      BSYN  
ATOM    903   CA ALA   102      -5.964 -86.014 -22.157  1.00  0.00      BSYN  
ATOM    904   CB ALA   102      -5.032 -85.244 -22.910  1.00  0.00      BSYN  
ATOM    905    C ALA   102      -5.219 -87.159 -21.605  1.00  0.00      BSYN  
ATOM    906    O ALA   102      -4.208 -87.053 -20.869  1.00  0.00      BSYN  
ATOM    907    N ALA   103      -5.546 -88.388 -22.098  1.00  0.00      BSYN  
ATOM    908    H ALA   103      -6.157 -88.703 -22.797  1.00  0.00      BSYN  
ATOM    909   CA ALA   103      -4.656 -89.447 -21.500  1.00  0.00      BSYN  
ATOM    910   CB ALA   103      -5.439 -90.832 -21.215  1.00  0.00      BSYN  
ATOM    911    C ALA   103      -3.430 -89.638 -22.251  1.00  0.00      BSYN  
ATOM    912    O ALA   103      -3.444 -90.264 -23.327  1.00  0.00      BSYN  
ATOM    913    N GLU   104      -2.340 -89.301 -21.594  1.00  0.00      BSYN  
ATOM    914    H GLU   104      -2.641 -88.886 -20.759  1.00  0.00      BSYN  
ATOM    915   CA GLU   104      -0.949 -89.536 -21.975  1.00  0.00      BSYN  
ATOM    916   CB GLU   104      -0.045 -88.456 -21.358  1.00  0.00      BSYN  
ATOM    917   CG GLU   104      -0.374 -87.136 -22.056  1.00  0.00      BSYN  
ATOM    918   CD GLU   104       0.568 -85.959 -21.947  1.00  0.00      BSYN  
ATOM    919  OE1 GLU   104       0.200 -84.862 -21.688  1.00  0.00      BSYN  
ATOM    920  OE2 GLU   104       1.735 -86.042 -22.233  1.00  0.00      BSYN  
ATOM    921    C GLU   104      -0.525 -90.774 -21.226  1.00  0.00      BSYN  
ATOM    922    O GLU   104      -0.036 -90.789 -20.109  1.00  0.00      BSYN  
ATOM    923    N GLU   105      -0.709 -91.898 -22.026  1.00  0.00      BSYN  
ATOM    924    H GLU   105      -1.303 -91.806 -22.800  1.00  0.00      BSYN  
ATOM    925   CA GLU   105      -0.205 -93.254 -21.638  1.00  0.00      BSYN  
ATOM    926   CB GLU   105      -1.441 -94.131 -21.428  1.00  0.00      BSYN  
ATOM    927   CG GLU   105      -2.326 -93.780 -20.203  1.00  0.00      BSYN  
ATOM    928   CD GLU   105      -3.501 -94.637 -20.154  1.00  0.00      BSYN  
ATOM    929  OE1 GLU   105      -3.667 -95.128 -19.001  1.00  0.00      BSYN  
ATOM    930  OE2 GLU   105      -4.163 -94.868 -21.175  1.00  0.00      BSYN  
ATOM    931    C GLU   105       0.597 -93.940 -22.780  1.00  0.00      BSYN  
ATOM    932    O GLU   105       0.101 -93.947 -23.928  1.00  0.00      BSYN  
ATOM    933    N PRO   106       1.730 -94.485 -22.460  1.00  0.00      BSYN  
ATOM    934   CD PRO   106       2.618 -93.980 -21.455  1.00  0.00      BSYN  
ATOM    935   CA PRO   106       2.558 -95.258 -23.418  1.00  0.00      BSYN  
ATOM    936   CB PRO   106       3.861 -95.095 -22.709  1.00  0.00      BSYN  
ATOM    937   CG PRO   106       3.845 -93.611 -22.223  1.00  0.00      BSYN  
ATOM    938    C PRO   106       2.133 -96.743 -23.371  1.00  0.00      BSYN  
ATOM    939    O PRO   106       2.422 -97.720 -22.607  1.00  0.00      BSYN  
ATOM    940    N LEU   107       1.308 -96.812 -24.403  1.00  0.00      BSYN  
ATOM    941    H LEU   107       1.313 -95.943 -24.857  1.00  0.00      BSYN  
ATOM    942   CA LEU   107       0.634 -97.975 -24.753  1.00  0.00      BSYN  
ATOM    943   CB LEU   107      -0.821 -97.828 -25.343  1.00  0.00      BSYN  
ATOM    944   CG LEU   107      -1.715 -97.364 -24.333  1.00  0.00      BSYN  
ATOM    945  CD1 LEU   107      -2.972 -97.250 -25.135  1.00  0.00      BSYN  
ATOM    946  CD2 LEU   107      -2.017 -98.544 -23.407  1.00  0.00      BSYN  
ATOM    947    C LEU   107       1.482 -98.633 -25.883  1.00  0.00      BSYN  
ATOM    948    O LEU   107       1.328 -99.821 -26.177  1.00  0.00      BSYN  
ATOM    949    N ILE   108       2.506 -97.949 -26.329  1.00  0.00      BSYN  
ATOM    950    H ILE   108       2.539 -97.029 -25.993  1.00  0.00      BSYN  
ATOM    951   CA ILE   108       3.571 -98.441 -27.158  1.00  0.00      BSYN  
ATOM    952   CB ILE   108       4.153 -97.295 -28.089  1.00  0.00      BSYN  
ATOM    953  CG2 ILE   108       4.567 -97.977 -29.437  1.00  0.00      BSYN  
ATOM    954  CG1 ILE   108       3.421 -96.037 -28.275  1.00  0.00      BSYN  
ATOM    955   CD ILE   108       3.850 -95.069 -27.210  1.00  0.00      BSYN  
ATOM    956    C ILE   108       4.636 -99.147 -26.344  1.00  0.00      BSYN  
ATOM    957    O ILE   108       5.793 -98.796 -26.507  1.00  0.00      BSYN  
ATOM    958    N GLU   109       4.262-100.285 -25.682  1.00  0.00      BSYN  
ATOM    959    H GLU   109       3.338-100.595 -25.577  1.00  0.00      BSYN  
ATOM    960   CA GLU   109       5.284-100.950 -24.780  1.00  0.00      BSYN  
ATOM    961   CB GLU   109       4.542-101.347 -23.461  1.00  0.00      BSYN  
ATOM    962   CG GLU   109       3.422-102.288 -23.662  1.00  0.00      BSYN  
ATOM    963   CD GLU   109       2.785-102.718 -22.312  1.00  0.00      BSYN  
ATOM    964  OE1 GLU   109       1.907-103.503 -22.419  1.00  0.00      BSYN  
ATOM    965  OE2 GLU   109       3.209-102.221 -21.294  1.00  0.00      BSYN  
ATOM    966    C GLU   109       6.208-102.016 -25.360  1.00  0.00      BSYN  
ATOM    967    O GLU   109       5.799-103.194 -25.427  1.00  0.00      BSYN  
ATOM    968    N PRO   110       7.486-101.779 -25.747  1.00  0.00      BSYN  
ATOM    969   CD PRO   110       8.375-100.659 -25.376  1.00  0.00      BSYN  
ATOM    970   CA PRO   110       8.378-102.777 -26.351  1.00  0.00      BSYN  
ATOM    971   CB PRO   110       9.528-101.995 -26.889  1.00  0.00      BSYN  
ATOM    972   CG PRO   110       9.749-101.010 -25.839  1.00  0.00      BSYN  
ATOM    973    C PRO   110       8.803-104.043 -25.628  1.00  0.00      BSYN  
ATOM    974    O PRO   110       9.731-104.044 -24.791  1.00  0.00      BSYN  
ATOM    975    N LEU   111       8.448-105.192 -26.124  1.00  0.00      BSYN  
ATOM    976    H LEU   111       8.694-105.961 -25.568  1.00  0.00      BSYN  
ATOM    977   CA LEU   111       7.644-105.446 -27.240  1.00  0.00      BSYN  
ATOM    978   CB LEU   111       8.446-105.729 -28.567  1.00  0.00      BSYN  
ATOM    979   CG LEU   111       7.521-105.936 -29.746  1.00  0.00      BSYN  
ATOM    980  CD1 LEU   111       6.827-104.698 -30.217  1.00  0.00      BSYN  
ATOM    981  CD2 LEU   111       8.380-106.562 -30.844  1.00  0.00      BSYN  
ATOM    982    C LEU   111       6.736-106.631 -26.887  1.00  0.00      BSYN  
ATOM    983    O LEU   111       6.908-107.731 -26.262  1.00  0.00      BSYN  
ATOM    984    N MET   112       5.524-106.264 -27.485  1.00  0.00      BSYN  
ATOM    985    H MET   112       5.526-105.515 -28.117  1.00  0.00      BSYN  
ATOM    986   CA MET   112       4.435-107.207 -27.444  1.00  0.00      BSYN  
ATOM    987   CB MET   112       3.159-106.290 -27.056  1.00  0.00      BSYN  
ATOM    988   CG MET   112       2.886-106.454 -25.531  1.00  0.00      BSYN  
ATOM    989   SD MET   112       4.301-105.907 -24.603  1.00  0.00      BSYN  
ATOM    990   CE MET   112       4.034-106.784 -23.113  1.00  0.00      BSYN  
ATOM    991    C MET   112       4.117-108.189 -28.649  1.00  0.00      BSYN  
ATOM    992    O MET   112       3.228-108.072 -29.505  1.00  0.00      BSYN  
ATOM    993    N GLU   113       4.955-109.240 -28.693  1.00  0.00      BSYN  
ATOM    994    H GLU   113       5.385-109.486 -27.847  1.00  0.00      BSYN  
ATOM    995   CA GLU   113       5.184-110.154 -29.773  1.00  0.00      BSYN  
ATOM    996   CB GLU   113       5.955-111.244 -29.053  1.00  0.00      BSYN  
ATOM    997   CG GLU   113       7.321-110.926 -28.398  1.00  0.00      BSYN  
ATOM    998   CD GLU   113       7.722-111.954 -27.391  1.00  0.00      BSYN  
ATOM    999  OE1 GLU   113       7.956-113.149 -27.746  1.00  0.00      BSYN  
ATOM   1000  OE2 GLU   113       7.761-111.712 -26.131  1.00  0.00      BSYN  
ATOM   1001    C GLU   113       3.870-110.762 -30.433  1.00  0.00      BSYN  
ATOM   1002    O GLU   113       3.107-111.424 -29.785  1.00  0.00      BSYN  
ATOM   1003    N PRO   114       3.676-110.576 -31.792  1.00  0.00      BSYN  
ATOM   1004   CD PRO   114       4.450-109.688 -32.726  1.00  0.00      BSYN  
ATOM   1005   CA PRO   114       2.581-111.187 -32.527  1.00  0.00      BSYN  
ATOM   1006   CB PRO   114       2.814-110.736 -33.916  1.00  0.00      BSYN  
ATOM   1007   CG PRO   114       3.628-109.421 -33.874  1.00  0.00      BSYN  
ATOM   1008    C PRO   114       2.561-112.701 -32.534  1.00  0.00      BSYN  
ATOM   1009    O PRO   114       3.420-113.365 -33.076  1.00  0.00      BSYN  
ATOM   1010    N GLU   115       1.649-113.179 -31.711  1.00  0.00      BSYN  
ATOM   1011    H GLU   115       1.251-112.424 -31.229  1.00  0.00      BSYN  
ATOM   1012   CA GLU   115       1.278-114.615 -31.508  1.00  0.00      BSYN  
ATOM   1013   CB GLU   115       0.943-114.894 -30.041  1.00  0.00      BSYN  
ATOM   1014   CG GLU   115       0.525-116.355 -29.558  1.00  0.00      BSYN  
ATOM   1015   CD GLU   115      -0.081-116.351 -28.088  1.00  0.00      BSYN  
ATOM   1016  OE1 GLU   115      -1.269-116.494 -27.984  1.00  0.00      BSYN  
ATOM   1017  OE2 GLU   115       0.700-116.149 -27.065  1.00  0.00      BSYN  
ATOM   1018    C GLU   115       0.164-114.735 -32.518  1.00  0.00      BSYN  
ATOM   1019    O GLU   115      -1.021-114.514 -32.150  1.00  0.00      BSYN  
ATOM   1020    N GLY   116       0.516-115.063 -33.769  1.00  0.00      BSYN  
ATOM   1021    H GLY   116       1.487-115.001 -33.885  1.00  0.00      BSYN  
ATOM   1022   CA GLY   116      -0.449-115.165 -34.813  1.00  0.00      BSYN  
ATOM   1023    C GLY   116      -0.450-116.419 -35.708  1.00  0.00      BSYN  
ATOM   1024    O GLY   116      -1.480-116.509 -36.453  1.00  0.00      BSYN  
ATOM   1025    N GLU   117       0.529-117.384 -35.907  1.00  0.00      BSYN  
ATOM   1026    H GLU   117       1.171-117.443 -35.168  1.00  0.00      BSYN  
ATOM   1027   CA GLU   117       0.452-118.357 -37.034  1.00  0.00      BSYN  
ATOM   1028   CB GLU   117       1.376-118.055 -38.161  1.00  0.00      BSYN  
ATOM   1029   CG GLU   117       0.734-117.261 -39.289  1.00  0.00      BSYN  
ATOM   1030   CD GLU   117       1.464-117.030 -40.514  1.00  0.00      BSYN  
ATOM   1031  OE1 GLU   117       1.377-117.854 -41.427  1.00  0.00      BSYN  
ATOM   1032  OE2 GLU   117       2.114-116.014 -40.585  1.00  0.00      BSYN  
ATOM   1033    C GLU   117       0.729-119.780 -36.541  1.00  0.00      BSYN  
ATOM   1034    O GLU   117       1.205-119.863 -35.437  1.00  0.00      BSYN  
ATOM   1035    N SER   118       0.439-120.899 -37.231  1.00  0.00      BSYN  
ATOM   1036    H SER   118       0.134-120.835 -38.160  1.00  0.00      BSYN  
ATOM   1037   CA SER   118       0.680-122.283 -36.773  1.00  0.00      BSYN  
ATOM   1038   CB SER   118      -0.453-123.340 -37.247  1.00  0.00      BSYN  
ATOM   1039   OG SER   118      -0.786-123.302 -38.649  1.00  0.00      BSYN  
ATOM   1040   HG SER   118      -0.173-123.642 -39.305  1.00  0.00      BSYN  
ATOM   1041    C SER   118       2.053-122.613 -37.415  1.00  0.00      BSYN  
ATOM   1042    O SER   118       2.097-122.999 -38.575  1.00  0.00      BSYN  
ATOM   1043    N TYR   119       3.205-122.533 -36.767  1.00  0.00      BSYN  
ATOM   1044    H TYR   119       3.156-122.444 -35.793  1.00  0.00      BSYN  
ATOM   1045   CA TYR   119       4.541-122.498 -37.444  1.00  0.00      BSYN  
ATOM   1046   CB TYR   119       5.522-121.937 -36.542  1.00  0.00      BSYN  
ATOM   1047   CG TYR   119       5.262-120.510 -36.052  1.00  0.00      BSYN  
ATOM   1048  CD1 TYR   119       4.858-120.325 -34.730  1.00  0.00      BSYN  
ATOM   1049  CE1 TYR   119       4.173-119.267 -34.334  1.00  0.00      BSYN  
ATOM   1050  CD2 TYR   119       5.075-119.440 -36.940  1.00  0.00      BSYN  
ATOM   1051  CE2 TYR   119       4.301-118.377 -36.498  1.00  0.00      BSYN  
ATOM   1052   CZ TYR   119       3.874-118.222 -35.195  1.00  0.00      BSYN  
ATOM   1053   OH TYR   119       3.175-117.128 -34.685  1.00  0.00      BSYN  
ATOM   1054   HH TYR   119       3.217-117.300 -33.742  1.00  0.00      BSYN  
ATOM   1055    C TYR   119       5.004-123.764 -38.182  1.00  0.00      BSYN  
ATOM   1056    O TYR   119       4.546-124.822 -37.862  1.00  0.00      BSYN  
ATOM   1057    N GLU   120       5.908-123.430 -39.067  1.00  0.00      BSYN  
ATOM   1058    H GLU   120       6.277-122.527 -39.154  1.00  0.00      BSYN  
ATOM   1059   CA GLU   120       6.394-124.439 -40.043  1.00  0.00      BSYN  
ATOM   1060   CB GLU   120       6.094-123.933 -41.543  1.00  0.00      BSYN  
ATOM   1061   CG GLU   120       4.677-123.503 -41.727  1.00  0.00      BSYN  
ATOM   1062   CD GLU   120       4.520-122.809 -43.057  1.00  0.00      BSYN  
ATOM   1063  OE1 GLU   120       4.700-121.593 -43.207  1.00  0.00      BSYN  
ATOM   1064  OE2 GLU   120       4.159-123.522 -44.013  1.00  0.00      BSYN  
ATOM   1065    C GLU   120       7.805-124.971 -39.725  1.00  0.00      BSYN  
ATOM   1066    O GLU   120       8.607-124.302 -39.040  1.00  0.00      BSYN  
ATOM   1067    N ASP   121       8.013-126.237 -40.090  1.00  0.00      BSYN  
ATOM   1068    H ASP   121       7.420-127.009 -40.208  1.00  0.00      BSYN  
ATOM   1069   CA ASP   121       9.384-126.704 -40.006  1.00  0.00      BSYN  
ATOM   1070   CB ASP   121       9.738-127.440 -38.812  1.00  0.00      BSYN  
ATOM   1071   CG ASP   121      11.210-127.170 -38.378  1.00  0.00      BSYN  
ATOM   1072  OD1 ASP   121      11.793-128.029 -37.695  1.00  0.00      BSYN  
ATOM   1073  OD2 ASP   121      11.754-126.088 -38.732  1.00  0.00      BSYN  
ATOM   1074    C ASP   121       9.748-127.619 -41.194  1.00  0.00      BSYN  
ATOM   1075    O ASP   121       8.870-128.417 -41.556  1.00  0.00      BSYN  
ATOM   1076    N PRO   122      10.885-127.599 -41.859  1.00  0.00      BSYN  
ATOM   1077   CD PRO   122      11.348-126.301 -42.333  1.00  0.00      BSYN  
ATOM   1078   CA PRO   122      11.309-128.671 -42.715  1.00  0.00      BSYN  
ATOM   1079   CB PRO   122      12.481-127.941 -43.506  1.00  0.00      BSYN  
ATOM   1080   CG PRO   122      12.702-126.678 -42.707  1.00  0.00      BSYN  
ATOM   1081    C PRO   122      11.885-129.730 -41.763  1.00  0.00      BSYN  
ATOM   1082    O PRO   122      12.155-129.481 -40.556  1.00  0.00      BSYN  
ATOM   1083    N PRO   123      11.926-130.964 -42.196  1.00  0.00      BSYN  
ATOM   1084   CD PRO   123      11.327-131.528 -43.417  1.00  0.00      BSYN  
ATOM   1085   CA PRO   123      12.439-132.037 -41.366  1.00  0.00      BSYN  
ATOM   1086   CB PRO   123      12.122-133.240 -42.275  1.00  0.00      BSYN  
ATOM   1087   CG PRO   123      10.802-132.792 -42.891  1.00  0.00      BSYN  
ATOM   1088    C PRO   123      13.923-131.768 -41.204  1.00  0.00      BSYN  
ATOM   1089    O PRO   123      14.417-130.904 -41.924  1.00  0.00      BSYN  
ATOM   1090    N GLN   124      14.668-132.382 -40.297  1.00  0.00      BSYN  
ATOM   1091    H GLN   124      14.133-132.879 -39.643  1.00  0.00      BSYN  
ATOM   1092   CA GLN   124      16.042-132.188 -40.115  1.00  0.00      BSYN  
ATOM   1093   CB GLN   124      16.449-132.730 -38.792  1.00  0.00      BSYN  
ATOM   1094   CG GLN   124      15.508-132.220 -37.669  1.00  0.00      BSYN  
ATOM   1095   CD GLN   124      16.042-132.089 -36.241  1.00  0.00      BSYN  
ATOM   1096  OE1 GLN   124      15.602-132.742 -35.351  1.00  0.00      BSYN  
ATOM   1097  NE2 GLN   124      17.107-131.371 -35.954  1.00  0.00      BSYN  
ATOM   1098 HE21 GLN   124      17.348-131.475 -35.010  1.00  0.00      BSYN  
ATOM   1099 HE22 GLN   124      17.568-130.798 -36.602  1.00  0.00      BSYN  
ATOM   1100    C GLN   124      16.574-133.126 -41.266  1.00  0.00      BSYN  
ATOM   1101    O GLN   124      17.070-132.588 -42.293  1.00  0.00      BSYN  
ATOM   1102    N GLU   125      16.361-134.433 -41.058  1.00  0.00      BSYN  
ATOM   1103    H GLU   125      15.885-134.681 -40.238  1.00  0.00      BSYN  
ATOM   1104   CA GLU   125      16.551-135.272 -42.229  1.00  0.00      BSYN  
ATOM   1105   CB GLU   125      16.988-136.738 -41.703  1.00  0.00      BSYN  
ATOM   1106   CG GLU   125      18.477-136.663 -41.438  1.00  0.00      BSYN  
ATOM   1107   CD GLU   125      19.188-137.962 -41.016  1.00  0.00      BSYN  
ATOM   1108  OE1 GLU   125      20.103-138.267 -41.733  1.00  0.00      BSYN  
ATOM   1109  OE2 GLU   125      19.064-138.489 -39.924  1.00  0.00      BSYN  
ATOM   1110    C GLU   125      15.283-135.314 -43.258  1.00  0.00      BSYN  
ATOM   1111    O GLU   125      14.295-135.269 -42.680  1.00  0.00      BSYN  
ATOM   1112    N GLU   126      15.399-135.420 -44.530  1.00  0.00      BSYN  
ATOM   1113    H GLU   126      16.195-135.844 -44.914  1.00  0.00      BSYN  
ATOM   1114   CA GLU   126      14.185-135.403 -45.361  1.00  0.00      BSYN  
ATOM   1115   CB GLU   126      13.900-133.993 -45.630  1.00  0.00      BSYN  
ATOM   1116   CG GLU   126      14.802-133.303 -46.625  1.00  0.00      BSYN  
ATOM   1117   CD GLU   126      14.254-131.844 -46.828  1.00  0.00      BSYN  
ATOM   1118  OE1 GLU   126      13.422-131.546 -47.696  1.00  0.00      BSYN  
ATOM   1119  OE2 GLU   126      14.506-130.974 -46.021  1.00  0.00      BSYN  
ATOM   1120    C GLU   126      14.314-136.285 -46.544  1.00  0.00      BSYN  
ATOM   1121    O GLU   126      13.929-135.974 -47.710  1.00  0.00      BSYN  
ATOM   1122    N TYR   127      14.705-137.501 -46.256  1.00  0.00      BSYN  
ATOM   1123    H TYR   127      14.874-137.652 -45.302  1.00  0.00      BSYN  
ATOM   1124   CA TYR   127      14.865-138.565 -47.198  1.00  0.00      BSYN  
ATOM   1125   CB TYR   127      16.299-139.014 -47.177  1.00  0.00      BSYN  
ATOM   1126   CG TYR   127      17.243-137.964 -47.922  1.00  0.00      BSYN  
ATOM   1127  CD1 TYR   127      17.140-137.813 -49.333  1.00  0.00      BSYN  
ATOM   1128  CE1 TYR   127      17.756-136.734 -50.032  1.00  0.00      BSYN  
ATOM   1129  CD2 TYR   127      18.087-137.105 -47.236  1.00  0.00      BSYN  
ATOM   1130  CE2 TYR   127      18.658-136.063 -47.834  1.00  0.00      BSYN  
ATOM   1131   CZ TYR   127      18.494-135.905 -49.222  1.00  0.00      BSYN  
ATOM   1132   OH TYR   127      18.896-134.707 -49.825  1.00  0.00      BSYN  
ATOM   1133   HH TYR   127      18.745-134.649 -50.771  1.00  0.00      BSYN  
ATOM   1134    C TYR   127      14.086-139.690 -46.469  1.00  0.00      BSYN  
ATOM   1135    O TYR   127      14.300-140.160 -45.355  1.00  0.00      BSYN  
ATOM   1136    N GLN   128      13.269-140.078 -47.446  1.00  0.00      BSYN  
ATOM   1137    H GLN   128      13.507-139.830 -48.364  1.00  0.00      BSYN  
ATOM   1138   CA GLN   128      12.337-141.149 -47.202  1.00  0.00      BSYN  
ATOM   1139   CB GLN   128      10.929-140.528 -47.234  1.00  0.00      BSYN  
ATOM   1140   CG GLN   128      10.336-139.849 -48.480  1.00  0.00      BSYN  
ATOM   1141   CD GLN   128       8.903-139.353 -48.331  1.00  0.00      BSYN  
ATOM   1142  OE1 GLN   128       8.075-139.473 -49.258  1.00  0.00      BSYN  
ATOM   1143  NE2 GLN   128       8.455-138.878 -47.236  1.00  0.00      BSYN  
ATOM   1144 HE21 GLN   128       7.548-138.517 -47.157  1.00  0.00      BSYN  
ATOM   1145 HE22 GLN   128       9.078-138.727 -46.495  1.00  0.00      BSYN  
ATOM   1146    C GLN   128      12.567-142.308 -48.240  1.00  0.00      BSYN  
ATOM   1147    O GLN   128      12.130-142.497 -49.410  1.00  0.00      BSYN  
ATOM   1148    N GLU   129      13.541-143.016 -47.634  1.00  0.00      BSYN  
ATOM   1149    H GLU   129      13.840-142.748 -46.740  1.00  0.00      BSYN  
ATOM   1150   CA GLU   129      14.047-144.254 -48.248  1.00  0.00      BSYN  
ATOM   1151   CB GLU   129      15.628-144.260 -48.163  1.00  0.00      BSYN  
ATOM   1152   CG GLU   129      16.438-143.934 -46.885  1.00  0.00      BSYN  
ATOM   1153   CD GLU   129      17.969-143.976 -46.831  1.00  0.00      BSYN  
ATOM   1154  OE1 GLU   129      18.568-143.136 -47.379  1.00  0.00      BSYN  
ATOM   1155  OE2 GLU   129      18.475-144.952 -46.267  1.00  0.00      BSYN  
ATOM   1156    C GLU   129      13.508-145.718 -47.941  1.00  0.00      BSYN  
ATOM   1157    O GLU   129      13.617-146.142 -46.844  1.00  0.00      BSYN  
ATOM   1158    N TYR   130      12.849-146.303 -48.929  1.00  0.00      BSYN  
ATOM   1159    H TYR   130      12.539-145.819 -49.722  1.00  0.00      BSYN  
ATOM   1160   CA TYR   130      12.401-147.723 -48.903  1.00  0.00      BSYN  
ATOM   1161   CB TYR   130      10.881-147.898 -48.594  1.00  0.00      BSYN  
ATOM   1162   CG TYR   130      10.526-148.798 -47.364  1.00  0.00      BSYN  
ATOM   1163  CD1 TYR   130      10.310-148.142 -46.198  1.00  0.00      BSYN  
ATOM   1164  CE1 TYR   130       9.787-148.798 -45.044  1.00  0.00      BSYN  
ATOM   1165  CD2 TYR   130      10.276-150.167 -47.434  1.00  0.00      BSYN  
ATOM   1166  CE2 TYR   130       9.888-150.921 -46.252  1.00  0.00      BSYN  
ATOM   1167   CZ TYR   130       9.574-150.193 -45.118  1.00  0.00      BSYN  
ATOM   1168   OH TYR   130       9.070-150.670 -43.974  1.00  0.00      BSYN  
ATOM   1169   HH TYR   130       8.695-149.900 -43.538  1.00  0.00      BSYN  
ATOM   1170    C TYR   130      12.698-148.409 -50.173  1.00  0.00      BSYN  
ATOM   1171    O TYR   130      11.950-148.313 -51.147  1.00  0.00      BSYN  
ATOM   1172    N GLU   131      13.799-149.081 -50.195  1.00  0.00      BSYN  
ATOM   1173    H GLU   131      14.388-149.111 -49.412  1.00  0.00      BSYN  
ATOM   1174   CA GLU   131      14.209-149.717 -51.418  1.00  0.00      BSYN  
ATOM   1175   CB GLU   131      15.462-148.985 -51.860  1.00  0.00      BSYN  
ATOM   1176   CG GLU   131      15.057-147.672 -52.586  1.00  0.00      BSYN  
ATOM   1177   CD GLU   131      16.311-146.785 -52.992  1.00  0.00      BSYN  
ATOM   1178  OE1 GLU   131      16.541-146.636 -54.222  1.00  0.00      BSYN  
ATOM   1179  OE2 GLU   131      16.905-146.317 -52.041  1.00  0.00      BSYN  
ATOM   1180    C GLU   131      14.447-151.248 -51.434  1.00  0.00      BSYN  
ATOM   1181    O GLU   131      15.048-151.757 -50.485  1.00  0.00      BSYN  
ATOM   1182    N PRO   132      13.906-151.975 -52.436  1.00  0.00      BSYN  
ATOM   1183   CD PRO   132      12.681-151.469 -53.117  1.00  0.00      BSYN  
ATOM   1184   CA PRO   132      14.026-153.449 -52.774  1.00  0.00      BSYN  
ATOM   1185   CB PRO   132      12.623-153.791 -53.392  1.00  0.00      BSYN  
ATOM   1186   CG PRO   132      12.498-152.519 -54.122  1.00  0.00      BSYN  
ATOM   1187    C PRO   132      15.250-153.854 -53.628  1.00  0.00      BSYN  
ATOM   1188    O PRO   132      16.202-153.096 -53.938  1.00  0.00      BSYN  
ATOM   1189    N GLU   133      15.305-155.144 -53.942  1.00  0.00      BSYN  
ATOM   1190    H GLU   133      14.610-155.770 -53.651  1.00  0.00      BSYN  
ATOM   1191   CA GLU   133      16.439-155.851 -54.732  1.00  0.00      BSYN  
ATOM   1192   CB GLU   133      17.820-156.017 -54.029  1.00  0.00      BSYN  
ATOM   1193   CG GLU   133      19.125-156.083 -54.874  1.00  0.00      BSYN  
ATOM   1194   CD GLU   133      19.126-155.091 -55.991  1.00  0.00      BSYN  
ATOM   1195  OE1 GLU   133      19.086-153.891 -55.784  1.00  0.00      BSYN  
ATOM   1196  OE2 GLU   133      19.173-155.536 -57.123  1.00  0.00      BSYN  
ATOM   1197    C GLU   133      15.939-157.282 -55.178  1.00  0.00      BSYN  
ATOM   1198    O GLU   133      15.201-157.828 -54.377  1.00  0.00      BSYN  
ATOM   1199    N ALA   134      16.408-157.900 -56.259  1.00  0.00      BSYN  
ATOM   1200    H ALA   134      17.042-157.400 -56.815  1.00  0.00      BSYN  
ATOM   1201   CA ALA   134      15.759-159.105 -56.716  1.00  0.00      BSYN  
ATOM   1202   CB ALA   134      15.179-158.670 -58.003  1.00  0.00      BSYN  
ATOM   1203    C ALA   134      16.534-160.360 -56.881  1.00  0.00      BSYN  
ATOM   1204  OT1 ALA   134      16.168-161.367 -56.338  1.00  0.00      BSYN  
ATOM   1205  OT2 ALA   134      17.641-160.325 -57.375  1.00  0.00      BSYN  
END
