# Supplementary material for: Data set of intrinsically disordered proteins analysed at a local protein conformation level
Source: Data Brief. 2020 Mar 5;29:105383. doi: 10.1016/j.dib.2020.105383 (PMC7078294; doi:10.1016/j.dib.2020.105383)
Supplement: Supplementary file 1 [file mmc1.zip › the data/1-DATA/PED1AAD-pdb/1AAD-130.pdb]

CRYST1    1.000    1.000    1.000  90.00  90.00  90.00 P 1           1
ATOM      1  HT1 MET     1      -6.991 -92.848 -27.212  1.00  0.00      BSYN  
ATOM      2  HT2 MET     1      -7.169 -91.401 -28.137  1.00  0.00      BSYN  
ATOM      3    N MET     1      -6.881 -91.814 -27.227  1.00  0.00      BSYN  
ATOM      4  HT3 MET     1      -7.493 -91.512 -26.442  1.00  0.00      BSYN  
ATOM      5   CA MET     1      -5.495 -91.686 -27.055  1.00  0.00      BSYN  
ATOM      6   CB MET     1      -5.114 -90.194 -26.839  1.00  0.00      BSYN  
ATOM      7   CG MET     1      -5.501 -89.241 -27.926  1.00  0.00      BSYN  
ATOM      8   SD MET     1      -4.233 -89.337 -29.201  1.00  0.00      BSYN  
ATOM      9   CE MET     1      -5.192 -89.989 -30.482  1.00  0.00      BSYN  
ATOM     10    C MET     1      -4.923 -92.448 -25.815  1.00  0.00      BSYN  
ATOM     11    O MET     1      -5.256 -92.308 -24.604  1.00  0.00      BSYN  
ATOM     12    N ASP     2      -4.242 -93.432 -26.317  1.00  0.00      BSYN  
ATOM     13    H ASP     2      -4.486 -93.607 -27.250  1.00  0.00      BSYN  
ATOM     14   CA ASP     2      -3.510 -94.277 -25.349  1.00  0.00      BSYN  
ATOM     15   CB ASP     2      -3.037 -95.552 -25.950  1.00  0.00      BSYN  
ATOM     16   CG ASP     2      -4.074 -96.647 -26.000  1.00  0.00      BSYN  
ATOM     17  OD1 ASP     2      -4.228 -97.352 -24.932  1.00  0.00      BSYN  
ATOM     18  OD2 ASP     2      -4.722 -96.966 -26.988  1.00  0.00      BSYN  
ATOM     19    C ASP     2      -2.316 -93.417 -24.745  1.00  0.00      BSYN  
ATOM     20    O ASP     2      -1.808 -93.728 -23.684  1.00  0.00      BSYN  
ATOM     21    N VAL     3      -1.896 -92.344 -25.368  1.00  0.00      BSYN  
ATOM     22    H VAL     3      -2.420 -92.045 -26.140  1.00  0.00      BSYN  
ATOM     23   CA VAL     3      -0.776 -91.574 -24.927  1.00  0.00      BSYN  
ATOM     24   CB VAL     3      -0.090 -90.798 -25.958  1.00  0.00      BSYN  
ATOM     25  CG1 VAL     3       1.088 -90.145 -25.542  1.00  0.00      BSYN  
ATOM     26  CG2 VAL     3       0.165 -91.759 -27.152  1.00  0.00      BSYN  
ATOM     27    C VAL     3      -1.384 -90.638 -23.909  1.00  0.00      BSYN  
ATOM     28    O VAL     3      -2.104 -89.686 -24.199  1.00  0.00      BSYN  
ATOM     29    N PHE     4      -1.103 -91.060 -22.667  1.00  0.00      BSYN  
ATOM     30    H PHE     4      -0.936 -92.022 -22.573  1.00  0.00      BSYN  
ATOM     31   CA PHE     4      -1.185 -90.351 -21.355  1.00  0.00      BSYN  
ATOM     32   CB PHE     4      -0.102 -90.996 -20.540  1.00  0.00      BSYN  
ATOM     33   CG PHE     4      -0.048 -90.810 -19.023  1.00  0.00      BSYN  
ATOM     34  CD1 PHE     4      -0.602 -91.875 -18.197  1.00  0.00      BSYN  
ATOM     35  CD2 PHE     4       0.530 -89.686 -18.368  1.00  0.00      BSYN  
ATOM     36  CE1 PHE     4      -0.570 -91.813 -16.840  1.00  0.00      BSYN  
ATOM     37  CE2 PHE     4       0.514 -89.623 -16.998  1.00  0.00      BSYN  
ATOM     38   CZ PHE     4       0.012 -90.679 -16.229  1.00  0.00      BSYN  
ATOM     39    C PHE     4      -1.098 -88.795 -21.423  1.00  0.00      BSYN  
ATOM     40    O PHE     4      -1.864 -88.078 -20.756  1.00  0.00      BSYN  
ATOM     41    N MET     5       0.059 -88.311 -22.023  1.00  0.00      BSYN  
ATOM     42    H MET     5       0.660 -88.991 -22.393  1.00  0.00      BSYN  
ATOM     43   CA MET     5       0.337 -86.999 -22.393  1.00  0.00      BSYN  
ATOM     44   CB MET     5       1.734 -87.058 -23.026  1.00  0.00      BSYN  
ATOM     45   CG MET     5       2.666 -87.857 -22.164  1.00  0.00      BSYN  
ATOM     46   SD MET     5       4.342 -88.310 -22.667  1.00  0.00      BSYN  
ATOM     47   CE MET     5       4.250 -89.916 -21.949  1.00  0.00      BSYN  
ATOM     48    C MET     5      -0.755 -86.141 -23.122  1.00  0.00      BSYN  
ATOM     49    O MET     5      -1.072 -84.959 -22.698  1.00  0.00      BSYN  
ATOM     50    N LYS     6      -1.522 -86.588 -24.046  1.00  0.00      BSYN  
ATOM     51    H LYS     6      -1.683 -87.544 -24.191  1.00  0.00      BSYN  
ATOM     52   CA LYS     6      -2.250 -85.665 -25.004  1.00  0.00      BSYN  
ATOM     53   CB LYS     6      -1.453 -85.557 -26.327  1.00  0.00      BSYN  
ATOM     54   CG LYS     6      -0.696 -86.685 -26.919  1.00  0.00      BSYN  
ATOM     55   CD LYS     6       0.171 -86.268 -28.055  1.00  0.00      BSYN  
ATOM     56   CE LYS     6       1.221 -85.242 -27.610  1.00  0.00      BSYN  
ATOM     57   NZ LYS     6       2.424 -85.024 -28.480  1.00  0.00      BSYN  
ATOM     58  HZ1 LYS     6       2.883 -84.179 -28.084  1.00  0.00      BSYN  
ATOM     59  HZ2 LYS     6       3.003 -85.886 -28.415  1.00  0.00      BSYN  
ATOM     60  HZ3 LYS     6       2.237 -84.864 -29.490  1.00  0.00      BSYN  
ATOM     61    C LYS     6      -3.655 -86.186 -25.137  1.00  0.00      BSYN  
ATOM     62    O LYS     6      -4.083 -87.103 -25.779  1.00  0.00      BSYN  
ATOM     63    N GLY     7      -4.440 -85.342 -24.426  1.00  0.00      BSYN  
ATOM     64    H GLY     7      -3.969 -84.662 -23.900  1.00  0.00      BSYN  
ATOM     65   CA GLY     7      -5.868 -85.578 -24.202  1.00  0.00      BSYN  
ATOM     66    C GLY     7      -6.281 -84.624 -23.014  1.00  0.00      BSYN  
ATOM     67    O GLY     7      -6.014 -84.711 -21.797  1.00  0.00      BSYN  
ATOM     68    N LEU     8      -6.812 -83.440 -23.482  1.00  0.00      BSYN  
ATOM     69    H LEU     8      -6.877 -83.293 -24.449  1.00  0.00      BSYN  
ATOM     70   CA LEU     8      -7.283 -82.440 -22.453  1.00  0.00      BSYN  
ATOM     71   CB LEU     8      -7.211 -80.882 -22.750  1.00  0.00      BSYN  
ATOM     72   CG LEU     8      -5.827 -80.354 -23.370  1.00  0.00      BSYN  
ATOM     73  CD1 LEU     8      -6.001 -80.275 -24.802  1.00  0.00      BSYN  
ATOM     74  CD2 LEU     8      -5.683 -79.019 -22.914  1.00  0.00      BSYN  
ATOM     75    C LEU     8      -8.731 -82.830 -21.948  1.00  0.00      BSYN  
ATOM     76    O LEU     8      -9.712 -82.525 -22.664  1.00  0.00      BSYN  
ATOM     77    N SER     9      -8.718 -83.512 -20.767  1.00  0.00      BSYN  
ATOM     78    H SER     9      -7.949 -84.039 -20.466  1.00  0.00      BSYN  
ATOM     79   CA SER     9      -9.906 -83.797 -19.963  1.00  0.00      BSYN  
ATOM     80   CB SER     9     -10.626 -85.048 -20.511  1.00  0.00      BSYN  
ATOM     81   OG SER     9      -9.675 -86.204 -20.619  1.00  0.00      BSYN  
ATOM     82   HG SER     9      -8.729 -86.060 -20.532  1.00  0.00      BSYN  
ATOM     83    C SER     9      -9.754 -83.798 -18.435  1.00  0.00      BSYN  
ATOM     84    O SER     9      -8.606 -83.979 -17.970  1.00  0.00      BSYN  
ATOM     85    N MET    10     -10.876 -83.677 -17.779  1.00  0.00      BSYN  
ATOM     86    H MET    10     -11.684 -83.508 -18.307  1.00  0.00      BSYN  
ATOM     87   CA MET    10     -10.994 -83.722 -16.350  1.00  0.00      BSYN  
ATOM     88   CB MET    10     -12.162 -82.782 -15.900  1.00  0.00      BSYN  
ATOM     89   CG MET    10     -11.683 -81.827 -14.750  1.00  0.00      BSYN  
ATOM     90   SD MET    10     -10.066 -80.998 -15.045  1.00  0.00      BSYN  
ATOM     91   CE MET    10      -9.729 -80.897 -13.333  1.00  0.00      BSYN  
ATOM     92    C MET    10     -11.473 -85.105 -15.966  1.00  0.00      BSYN  
ATOM     93    O MET    10     -11.076 -85.614 -14.943  1.00  0.00      BSYN  
ATOM     94    N ALA    11     -12.200 -85.729 -16.849  1.00  0.00      BSYN  
ATOM     95    H ALA    11     -12.309 -85.450 -17.782  1.00  0.00      BSYN  
ATOM     96   CA ALA    11     -12.764 -86.972 -16.577  1.00  0.00      BSYN  
ATOM     97   CB ALA    11     -14.370 -86.747 -16.756  1.00  0.00      BSYN  
ATOM     98    C ALA    11     -12.389 -88.161 -17.472  1.00  0.00      BSYN  
ATOM     99    O ALA    11     -12.391 -88.157 -18.656  1.00  0.00      BSYN  
ATOM    100    N LYS    12     -11.969 -89.231 -16.743  1.00  0.00      BSYN  
ATOM    101    H LYS    12     -12.344 -89.362 -15.847  1.00  0.00      BSYN  
ATOM    102   CA LYS    12     -11.365 -90.412 -17.286  1.00  0.00      BSYN  
ATOM    103   CB LYS    12     -10.400 -90.873 -16.216  1.00  0.00      BSYN  
ATOM    104   CG LYS    12      -9.553 -91.987 -16.716  1.00  0.00      BSYN  
ATOM    105   CD LYS    12      -8.141 -92.012 -16.116  1.00  0.00      BSYN  
ATOM    106   CE LYS    12      -7.701 -93.408 -15.565  1.00  0.00      BSYN  
ATOM    107   NZ LYS    12      -8.414 -93.660 -14.315  1.00  0.00      BSYN  
ATOM    108  HZ1 LYS    12      -8.220 -94.617 -13.959  1.00  0.00      BSYN  
ATOM    109  HZ2 LYS    12      -8.000 -93.035 -13.594  1.00  0.00      BSYN  
ATOM    110  HZ3 LYS    12      -9.371 -93.303 -14.509  1.00  0.00      BSYN  
ATOM    111    C LYS    12     -12.274 -91.543 -17.774  1.00  0.00      BSYN  
ATOM    112    O LYS    12     -13.371 -91.829 -17.170  1.00  0.00      BSYN  
ATOM    113    N GLU    13     -11.749 -92.256 -18.676  1.00  0.00      BSYN  
ATOM    114    H GLU    13     -11.055 -91.888 -19.261  1.00  0.00      BSYN  
ATOM    115   CA GLU    13     -12.472 -93.447 -19.055  1.00  0.00      BSYN  
ATOM    116   CB GLU    13     -12.690 -93.486 -20.488  1.00  0.00      BSYN  
ATOM    117   CG GLU    13     -13.713 -92.491 -21.102  1.00  0.00      BSYN  
ATOM    118   CD GLU    13     -13.484 -91.860 -22.395  1.00  0.00      BSYN  
ATOM    119  OE1 GLU    13     -13.237 -92.518 -23.449  1.00  0.00      BSYN  
ATOM    120  OE2 GLU    13     -13.455 -90.656 -22.346  1.00  0.00      BSYN  
ATOM    121    C GLU    13     -12.277 -94.854 -18.549  1.00  0.00      BSYN  
ATOM    122    O GLU    13     -11.583 -95.676 -19.171  1.00  0.00      BSYN  
ATOM    123    N GLY    14     -12.661 -95.102 -17.280  1.00  0.00      BSYN  
ATOM    124    H GLY    14     -13.385 -94.528 -16.954  1.00  0.00      BSYN  
ATOM    125   CA GLY    14     -12.327 -96.412 -16.619  1.00  0.00      BSYN  
ATOM    126    C GLY    14     -12.864 -96.449 -15.287  1.00  0.00      BSYN  
ATOM    127    O GLY    14     -13.727 -97.306 -14.981  1.00  0.00      BSYN  
ATOM    128    N VAL    15     -12.420 -95.593 -14.413  1.00  0.00      BSYN  
ATOM    129    H VAL    15     -12.207 -94.683 -14.707  1.00  0.00      BSYN  
ATOM    130   CA VAL    15     -12.608 -95.754 -12.978  1.00  0.00      BSYN  
ATOM    131   CB VAL    15     -11.565 -94.989 -12.167  1.00  0.00      BSYN  
ATOM    132  CG1 VAL    15     -10.399 -95.689 -12.406  1.00  0.00      BSYN  
ATOM    133  CG2 VAL    15     -11.444 -93.577 -12.579  1.00  0.00      BSYN  
ATOM    134    C VAL    15     -14.052 -95.354 -12.460  1.00  0.00      BSYN  
ATOM    135    O VAL    15     -14.616 -95.861 -11.480  1.00  0.00      BSYN  
ATOM    136    N VAL    16     -14.636 -94.449 -13.355  1.00  0.00      BSYN  
ATOM    137    H VAL    16     -14.108 -94.052 -14.079  1.00  0.00      BSYN  
ATOM    138   CA VAL    16     -15.848 -93.831 -12.997  1.00  0.00      BSYN  
ATOM    139   CB VAL    16     -16.149 -92.529 -13.779  1.00  0.00      BSYN  
ATOM    140  CG1 VAL    16     -17.648 -92.071 -13.878  1.00  0.00      BSYN  
ATOM    141  CG2 VAL    16     -15.367 -91.470 -13.034  1.00  0.00      BSYN  
ATOM    142    C VAL    16     -17.027 -94.831 -13.068  1.00  0.00      BSYN  
ATOM    143    O VAL    16     -17.889 -94.908 -12.166  1.00  0.00      BSYN  
ATOM    144    N ALA    17     -16.962 -95.616 -14.162  1.00  0.00      BSYN  
ATOM    145    H ALA    17     -16.327 -95.402 -14.878  1.00  0.00      BSYN  
ATOM    146   CA ALA    17     -18.019 -96.651 -14.327  1.00  0.00      BSYN  
ATOM    147   CB ALA    17     -18.188 -96.549 -15.750  1.00  0.00      BSYN  
ATOM    148    C ALA    17     -17.260 -98.016 -13.928  1.00  0.00      BSYN  
ATOM    149    O ALA    17     -17.147 -99.016 -14.610  1.00  0.00      BSYN  
ATOM    150    N ALA    18     -16.753 -97.912 -12.634  1.00  0.00      BSYN  
ATOM    151    H ALA    18     -16.941 -97.039 -12.229  1.00  0.00      BSYN  
ATOM    152   CA ALA    18     -16.266 -99.078 -11.972  1.00  0.00      BSYN  
ATOM    153   CB ALA    18     -14.705 -99.081 -11.680  1.00  0.00      BSYN  
ATOM    154    C ALA    18     -16.992 -98.981 -10.598  1.00  0.00      BSYN  
ATOM    155    O ALA    18     -16.914 -99.810  -9.798  1.00  0.00      BSYN  
ATOM    156    N ALA    19     -17.720 -97.885 -10.177  1.00  0.00      BSYN  
ATOM    157    H ALA    19     -17.836 -97.055 -10.684  1.00  0.00      BSYN  
ATOM    158   CA ALA    19     -18.244 -97.819  -8.802  1.00  0.00      BSYN  
ATOM    159   CB ALA    19     -17.367 -97.146  -7.803  1.00  0.00      BSYN  
ATOM    160    C ALA    19     -19.551 -97.029  -8.768  1.00  0.00      BSYN  
ATOM    161    O ALA    19     -20.224 -97.213  -7.750  1.00  0.00      BSYN  
ATOM    162    N GLU    20     -19.867 -96.187  -9.812  1.00  0.00      BSYN  
ATOM    163    H GLU    20     -19.318 -95.977 -10.596  1.00  0.00      BSYN  
ATOM    164   CA GLU    20     -21.185 -95.492  -9.677  1.00  0.00      BSYN  
ATOM    165   CB GLU    20     -21.032 -94.018  -9.485  1.00  0.00      BSYN  
ATOM    166   CG GLU    20     -22.239 -93.266  -8.847  1.00  0.00      BSYN  
ATOM    167   CD GLU    20     -22.663 -93.824  -7.491  1.00  0.00      BSYN  
ATOM    168  OE1 GLU    20     -23.558 -94.552  -7.316  1.00  0.00      BSYN  
ATOM    169  OE2 GLU    20     -22.033 -93.340  -6.520  1.00  0.00      BSYN  
ATOM    170    C GLU    20     -21.944 -95.822 -10.937  1.00  0.00      BSYN  
ATOM    171    O GLU    20     -22.097 -95.018 -11.815  1.00  0.00      BSYN  
ATOM    172    N LYS    21     -22.351 -97.126 -11.010  1.00  0.00      BSYN  
ATOM    173    H LYS    21     -21.967 -97.639 -10.269  1.00  0.00      BSYN  
ATOM    174   CA LYS    21     -23.178 -97.446 -12.090  1.00  0.00      BSYN  
ATOM    175   CB LYS    21     -22.595 -98.720 -12.697  1.00  0.00      BSYN  
ATOM    176   CG LYS    21     -21.099 -98.691 -13.059  1.00  0.00      BSYN  
ATOM    177   CD LYS    21     -20.402 -99.994 -13.393  1.00  0.00      BSYN  
ATOM    178   CE LYS    21     -20.171-100.967 -12.205  1.00  0.00      BSYN  
ATOM    179   NZ LYS    21     -19.602-102.068 -12.842  1.00  0.00      BSYN  
ATOM    180  HZ1 LYS    21     -18.812-101.828 -13.473  1.00  0.00      BSYN  
ATOM    181  HZ2 LYS    21     -19.222-102.734 -12.140  1.00  0.00      BSYN  
ATOM    182  HZ3 LYS    21     -20.465-102.433 -13.295  1.00  0.00      BSYN  
ATOM    183    C LYS    21     -24.607 -97.753 -11.620  1.00  0.00      BSYN  
ATOM    184    O LYS    21     -25.384 -98.513 -12.247  1.00  0.00      BSYN  
ATOM    185    N THR    22     -25.032 -97.112 -10.513  1.00  0.00      BSYN  
ATOM    186    H THR    22     -24.338 -96.539 -10.126  1.00  0.00      BSYN  
ATOM    187   CA THR    22     -26.268 -97.562  -9.810  1.00  0.00      BSYN  
ATOM    188   CB THR    22     -25.878 -98.358  -8.469  1.00  0.00      BSYN  
ATOM    189  OG1 THR    22     -24.537 -98.742  -8.641  1.00  0.00      BSYN  
ATOM    190  HG1 THR    22     -24.539 -99.059  -9.548  1.00  0.00      BSYN  
ATOM    191  CG2 THR    22     -26.889 -99.462  -8.397  1.00  0.00      BSYN  
ATOM    192    C THR    22     -27.311 -96.423  -9.617  1.00  0.00      BSYN  
ATOM    193    O THR    22     -28.406 -96.516 -10.165  1.00  0.00      BSYN  
ATOM    194    N LYS    23     -26.882 -95.329  -8.872  1.00  0.00      BSYN  
ATOM    195    H LYS    23     -26.007 -95.462  -8.449  1.00  0.00      BSYN  
ATOM    196   CA LYS    23     -27.841 -94.180  -8.597  1.00  0.00      BSYN  
ATOM    197   CB LYS    23     -27.246 -93.102  -7.606  1.00  0.00      BSYN  
ATOM    198   CG LYS    23     -28.138 -91.879  -7.193  1.00  0.00      BSYN  
ATOM    199   CD LYS    23     -29.515 -92.157  -6.696  1.00  0.00      BSYN  
ATOM    200   CE LYS    23     -29.689 -91.388  -5.447  1.00  0.00      BSYN  
ATOM    201   NZ LYS    23     -30.747 -90.499  -5.507  1.00  0.00      BSYN  
ATOM    202  HZ1 LYS    23     -30.981 -90.464  -6.520  1.00  0.00      BSYN  
ATOM    203  HZ2 LYS    23     -31.465 -91.071  -5.019  1.00  0.00      BSYN  
ATOM    204  HZ3 LYS    23     -30.489 -89.571  -5.116  1.00  0.00      BSYN  
ATOM    205    C LYS    23     -28.327 -93.527  -9.872  1.00  0.00      BSYN  
ATOM    206    O LYS    23     -27.487 -93.072 -10.583  1.00  0.00      BSYN  
ATOM    207    N GLN    24     -29.603 -93.443 -10.051  1.00  0.00      BSYN  
ATOM    208    H GLN    24     -30.158 -93.770  -9.312  1.00  0.00      BSYN  
ATOM    209   CA GLN    24     -30.177 -92.990 -11.288  1.00  0.00      BSYN  
ATOM    210   CB GLN    24     -31.210 -93.925 -11.737  1.00  0.00      BSYN  
ATOM    211   CG GLN    24     -31.427 -94.343 -13.119  1.00  0.00      BSYN  
ATOM    212   CD GLN    24     -32.392 -95.585 -13.094  1.00  0.00      BSYN  
ATOM    213  OE1 GLN    24     -33.395 -95.733 -12.424  1.00  0.00      BSYN  
ATOM    214  NE2 GLN    24     -31.896 -96.570 -13.795  1.00  0.00      BSYN  
ATOM    215 HE21 GLN    24     -32.457 -97.287 -14.157  1.00  0.00      BSYN  
ATOM    216 HE22 GLN    24     -30.949 -96.379 -13.958  1.00  0.00      BSYN  
ATOM    217    C GLN    24     -30.730 -91.600 -10.887  1.00  0.00      BSYN  
ATOM    218    O GLN    24     -31.954 -91.389 -10.636  1.00  0.00      BSYN  
ATOM    219    N GLY    25     -29.799 -90.682 -10.556  1.00  0.00      BSYN  
ATOM    220    H GLY    25     -28.941 -90.958 -10.170  1.00  0.00      BSYN  
ATOM    221   CA GLY    25     -30.039 -89.261 -10.465  1.00  0.00      BSYN  
ATOM    222    C GLY    25     -30.235 -88.741 -11.887  1.00  0.00      BSYN  
ATOM    223    O GLY    25     -29.328 -87.994 -12.298  1.00  0.00      BSYN  
ATOM    224    N VAL    26     -31.418 -88.989 -12.481  1.00  0.00      BSYN  
ATOM    225    H VAL    26     -31.961 -89.634 -11.983  1.00  0.00      BSYN  
ATOM    226   CA VAL    26     -31.764 -88.495 -13.825  1.00  0.00      BSYN  
ATOM    227   CB VAL    26     -32.206 -89.753 -14.652  1.00  0.00      BSYN  
ATOM    228  CG1 VAL    26     -31.177 -90.888 -14.530  1.00  0.00      BSYN  
ATOM    229  CG2 VAL    26     -33.520 -90.350 -14.068  1.00  0.00      BSYN  
ATOM    230    C VAL    26     -32.775 -87.303 -13.914  1.00  0.00      BSYN  
ATOM    231    O VAL    26     -33.430 -87.048 -14.941  1.00  0.00      BSYN  
ATOM    232    N THR    27     -32.992 -86.684 -12.681  1.00  0.00      BSYN  
ATOM    233    H THR    27     -32.801 -87.115 -11.821  1.00  0.00      BSYN  
ATOM    234   CA THR    27     -33.557 -85.318 -12.591  1.00  0.00      BSYN  
ATOM    235   CB THR    27     -34.814 -85.345 -11.774  1.00  0.00      BSYN  
ATOM    236  OG1 THR    27     -35.719 -86.353 -12.323  1.00  0.00      BSYN  
ATOM    237  HG1 THR    27     -35.249 -86.871 -12.981  1.00  0.00      BSYN  
ATOM    238  CG2 THR    27     -35.610 -84.044 -11.628  1.00  0.00      BSYN  
ATOM    239    C THR    27     -32.482 -84.406 -11.974  1.00  0.00      BSYN  
ATOM    240    O THR    27     -32.044 -83.460 -12.705  1.00  0.00      BSYN  
ATOM    241    N GLU    28     -32.183 -84.484 -10.632  1.00  0.00      BSYN  
ATOM    242    H GLU    28     -32.854 -85.013 -10.152  1.00  0.00      BSYN  
ATOM    243   CA GLU    28     -31.166 -83.710 -10.004  1.00  0.00      BSYN  
ATOM    244   CB GLU    28     -31.802 -82.765  -8.959  1.00  0.00      BSYN  
ATOM    245   CG GLU    28     -32.015 -81.384  -9.515  1.00  0.00      BSYN  
ATOM    246   CD GLU    28     -32.378 -80.216  -8.704  1.00  0.00      BSYN  
ATOM    247  OE1 GLU    28     -33.532 -79.793  -8.803  1.00  0.00      BSYN  
ATOM    248  OE2 GLU    28     -31.648 -79.518  -8.038  1.00  0.00      BSYN  
ATOM    249    C GLU    28     -29.991 -84.459  -9.375  1.00  0.00      BSYN  
ATOM    250    O GLU    28     -30.176 -85.327  -8.605  1.00  0.00      BSYN  
ATOM    251    N ALA    29     -28.815 -84.158  -9.764  1.00  0.00      BSYN  
ATOM    252    H ALA    29     -28.148 -84.874  -9.723  1.00  0.00      BSYN  
ATOM    253   CA ALA    29     -28.498 -83.003 -10.586  1.00  0.00      BSYN  
ATOM    254   CB ALA    29     -27.491 -82.249  -9.654  1.00  0.00      BSYN  
ATOM    255    C ALA    29     -27.922 -83.252 -11.937  1.00  0.00      BSYN  
ATOM    256    O ALA    29     -26.672 -83.466 -12.140  1.00  0.00      BSYN  
ATOM    257    N ALA    30     -28.761 -83.087 -12.923  1.00  0.00      BSYN  
ATOM    258    H ALA    30     -29.657 -82.798 -12.650  1.00  0.00      BSYN  
ATOM    259   CA ALA    30     -28.598 -83.483 -14.328  1.00  0.00      BSYN  
ATOM    260   CB ALA    30     -29.689 -83.049 -15.254  1.00  0.00      BSYN  
ATOM    261    C ALA    30     -27.309 -82.949 -14.907  1.00  0.00      BSYN  
ATOM    262    O ALA    30     -27.095 -81.687 -14.980  1.00  0.00      BSYN  
ATOM    263    N GLU    31     -26.370 -83.691 -15.347  1.00  0.00      BSYN  
ATOM    264    H GLU    31     -25.959 -83.290 -16.142  1.00  0.00      BSYN  
ATOM    265   CA GLU    31     -26.169 -85.079 -14.906  1.00  0.00      BSYN  
ATOM    266   CB GLU    31     -26.265 -86.106 -15.886  1.00  0.00      BSYN  
ATOM    267   CG GLU    31     -27.115 -87.398 -15.532  1.00  0.00      BSYN  
ATOM    268   CD GLU    31     -27.198 -88.200 -16.781  1.00  0.00      BSYN  
ATOM    269  OE1 GLU    31     -26.340 -89.066 -17.097  1.00  0.00      BSYN  
ATOM    270  OE2 GLU    31     -28.009 -87.853 -17.539  1.00  0.00      BSYN  
ATOM    271    C GLU    31     -24.737 -85.125 -14.422  1.00  0.00      BSYN  
ATOM    272    O GLU    31     -23.764 -84.776 -15.104  1.00  0.00      BSYN  
ATOM    273    N LYS    32     -24.631 -85.780 -13.293  1.00  0.00      BSYN  
ATOM    274    H LYS    32     -25.418 -86.111 -12.811  1.00  0.00      BSYN  
ATOM    275   CA LYS    32     -23.437 -85.915 -12.533  1.00  0.00      BSYN  
ATOM    276   CB LYS    32     -23.739 -86.596 -11.175  1.00  0.00      BSYN  
ATOM    277   CG LYS    32     -24.555 -87.849 -11.443  1.00  0.00      BSYN  
ATOM    278   CD LYS    32     -24.604 -88.724 -10.127  1.00  0.00      BSYN  
ATOM    279   CE LYS    32     -25.433 -89.937 -10.102  1.00  0.00      BSYN  
ATOM    280   NZ LYS    32     -25.103 -90.964  -9.068  1.00  0.00      BSYN  
ATOM    281  HZ1 LYS    32     -24.071 -90.884  -8.974  1.00  0.00      BSYN  
ATOM    282  HZ2 LYS    32     -25.544 -90.588  -8.205  1.00  0.00      BSYN  
ATOM    283  HZ3 LYS    32     -25.243 -91.970  -9.293  1.00  0.00      BSYN  
ATOM    284    C LYS    32     -22.278 -86.636 -13.105  1.00  0.00      BSYN  
ATOM    285    O LYS    32     -21.151 -86.259 -12.726  1.00  0.00      BSYN  
ATOM    286    N THR    33     -22.526 -87.655 -14.000  1.00  0.00      BSYN  
ATOM    287    H THR    33     -23.253 -88.294 -13.844  1.00  0.00      BSYN  
ATOM    288   CA THR    33     -21.399 -88.357 -14.662  1.00  0.00      BSYN  
ATOM    289   CB THR    33     -21.797 -89.809 -15.064  1.00  0.00      BSYN  
ATOM    290  OG1 THR    33     -22.960 -89.757 -15.834  1.00  0.00      BSYN  
ATOM    291  HG1 THR    33     -23.042 -90.573 -16.333  1.00  0.00      BSYN  
ATOM    292  CG2 THR    33     -22.221 -90.516 -13.813  1.00  0.00      BSYN  
ATOM    293    C THR    33     -20.713 -87.552 -15.786  1.00  0.00      BSYN  
ATOM    294    O THR    33     -19.551 -87.838 -16.023  1.00  0.00      BSYN  
ATOM    295    N LYS    34     -21.174 -86.343 -16.177  1.00  0.00      BSYN  
ATOM    296    H LYS    34     -21.981 -86.002 -15.738  1.00  0.00      BSYN  
ATOM    297   CA LYS    34     -20.622 -85.526 -17.274  1.00  0.00      BSYN  
ATOM    298   CB LYS    34     -21.776 -84.815 -17.980  1.00  0.00      BSYN  
ATOM    299   CG LYS    34     -22.533 -85.688 -19.010  1.00  0.00      BSYN  
ATOM    300   CD LYS    34     -21.711 -85.923 -20.201  1.00  0.00      BSYN  
ATOM    301   CE LYS    34     -22.461 -86.299 -21.475  1.00  0.00      BSYN  
ATOM    302   NZ LYS    34     -21.540 -86.182 -22.571  1.00  0.00      BSYN  
ATOM    303  HZ1 LYS    34     -21.122 -85.245 -22.740  1.00  0.00      BSYN  
ATOM    304  HZ2 LYS    34     -20.905 -86.979 -22.365  1.00  0.00      BSYN  
ATOM    305  HZ3 LYS    34     -21.922 -86.539 -23.470  1.00  0.00      BSYN  
ATOM    306    C LYS    34     -19.706 -84.396 -16.678  1.00  0.00      BSYN  
ATOM    307    O LYS    34     -19.093 -83.647 -17.510  1.00  0.00      BSYN  
ATOM    308    N GLU    35     -19.708 -84.205 -15.377  1.00  0.00      BSYN  
ATOM    309    H GLU    35     -20.231 -84.848 -14.855  1.00  0.00      BSYN  
ATOM    310   CA GLU    35     -19.106 -83.108 -14.767  1.00  0.00      BSYN  
ATOM    311   CB GLU    35     -20.099 -82.575 -13.739  1.00  0.00      BSYN  
ATOM    312   CG GLU    35     -21.409 -81.948 -14.424  1.00  0.00      BSYN  
ATOM    313   CD GLU    35     -22.469 -81.295 -13.539  1.00  0.00      BSYN  
ATOM    314  OE1 GLU    35     -22.010 -80.823 -12.528  1.00  0.00      BSYN  
ATOM    315  OE2 GLU    35     -23.616 -81.225 -13.897  1.00  0.00      BSYN  
ATOM    316    C GLU    35     -17.821 -83.489 -14.069  1.00  0.00      BSYN  
ATOM    317    O GLU    35     -16.834 -82.714 -14.138  1.00  0.00      BSYN  
ATOM    318    N GLY    36     -17.807 -84.638 -13.292  1.00  0.00      BSYN  
ATOM    319    H GLY    36     -18.663 -85.106 -13.200  1.00  0.00      BSYN  
ATOM    320   CA GLY    36     -16.683 -85.061 -12.504  1.00  0.00      BSYN  
ATOM    321    C GLY    36     -17.067 -85.381 -11.030  1.00  0.00      BSYN  
ATOM    322    O GLY    36     -18.182 -85.582 -10.691  1.00  0.00      BSYN  
ATOM    323    N VAL    37     -15.979 -85.478 -10.258  1.00  0.00      BSYN  
ATOM    324    H VAL    37     -15.142 -85.324 -10.746  1.00  0.00      BSYN  
ATOM    325   CA VAL    37     -16.031 -85.708  -8.849  1.00  0.00      BSYN  
ATOM    326   CB VAL    37     -15.038 -86.969  -8.407  1.00  0.00      BSYN  
ATOM    327  CG1 VAL    37     -13.578 -86.513  -8.423  1.00  0.00      BSYN  
ATOM    328  CG2 VAL    37     -15.232 -87.496  -6.909  1.00  0.00      BSYN  
ATOM    329    C VAL    37     -15.891 -84.559  -7.822  1.00  0.00      BSYN  
ATOM    330    O VAL    37     -14.943 -83.819  -7.848  1.00  0.00      BSYN  
ATOM    331    N LEU    38     -16.808 -84.444  -6.877  1.00  0.00      BSYN  
ATOM    332    H LEU    38     -17.386 -85.235  -6.899  1.00  0.00      BSYN  
ATOM    333   CA LEU    38     -16.865 -83.448  -5.825  1.00  0.00      BSYN  
ATOM    334   CB LEU    38     -18.204 -83.179  -5.406  1.00  0.00      BSYN  
ATOM    335   CG LEU    38     -18.397 -82.127  -4.358  1.00  0.00      BSYN  
ATOM    336  CD1 LEU    38     -17.768 -80.813  -4.817  1.00  0.00      BSYN  
ATOM    337  CD2 LEU    38     -19.868 -82.316  -3.945  1.00  0.00      BSYN  
ATOM    338    C LEU    38     -15.884 -84.117  -4.792  1.00  0.00      BSYN  
ATOM    339    O LEU    38     -15.981 -85.172  -4.136  1.00  0.00      BSYN  
ATOM    340    N TYR    39     -14.862 -83.352  -4.727  1.00  0.00      BSYN  
ATOM    341    H TYR    39     -14.790 -82.641  -5.398  1.00  0.00      BSYN  
ATOM    342   CA TYR    39     -13.856 -83.505  -3.605  1.00  0.00      BSYN  
ATOM    343   CB TYR    39     -12.359 -83.314  -4.208  1.00  0.00      BSYN  
ATOM    344   CG TYR    39     -11.779 -84.682  -4.624  1.00  0.00      BSYN  
ATOM    345  CD1 TYR    39     -11.655 -84.762  -5.976  1.00  0.00      BSYN  
ATOM    346  CE1 TYR    39     -11.248 -86.021  -6.482  1.00  0.00      BSYN  
ATOM    347  CD2 TYR    39     -11.421 -85.614  -3.656  1.00  0.00      BSYN  
ATOM    348  CE2 TYR    39     -10.885 -86.819  -4.172  1.00  0.00      BSYN  
ATOM    349   CZ TYR    39     -10.913 -86.962  -5.525  1.00  0.00      BSYN  
ATOM    350   OH TYR    39     -10.532 -88.240  -5.866  1.00  0.00      BSYN  
ATOM    351   HH TYR    39     -10.396 -88.776  -5.081  1.00  0.00      BSYN  
ATOM    352    C TYR    39     -14.178 -82.352  -2.730  1.00  0.00      BSYN  
ATOM    353    O TYR    39     -14.117 -81.152  -2.982  1.00  0.00      BSYN  
ATOM    354    N VAL    40     -14.603 -82.710  -1.553  1.00  0.00      BSYN  
ATOM    355    H VAL    40     -14.552 -83.681  -1.431  1.00  0.00      BSYN  
ATOM    356   CA VAL    40     -15.035 -81.682  -0.584  1.00  0.00      BSYN  
ATOM    357   CB VAL    40     -15.918 -82.424   0.591  1.00  0.00      BSYN  
ATOM    358  CG1 VAL    40     -16.993 -83.318   0.113  1.00  0.00      BSYN  
ATOM    359  CG2 VAL    40     -14.993 -83.206   1.616  1.00  0.00      BSYN  
ATOM    360    C VAL    40     -13.964 -80.749  -0.025  1.00  0.00      BSYN  
ATOM    361    O VAL    40     -12.789 -80.941   0.344  1.00  0.00      BSYN  
ATOM    362    N GLY    41     -14.663 -79.709   0.282  1.00  0.00      BSYN  
ATOM    363    H GLY    41     -15.629 -79.870   0.243  1.00  0.00      BSYN  
ATOM    364   CA GLY    41     -14.064 -78.549   0.951  1.00  0.00      BSYN  
ATOM    365    C GLY    41     -14.958 -77.283   0.928  1.00  0.00      BSYN  
ATOM    366    O GLY    41     -16.030 -77.238   0.416  1.00  0.00      BSYN  
ATOM    367    N SER    42     -14.246 -76.255   1.478  1.00  0.00      BSYN  
ATOM    368    H SER    42     -14.902 -75.567   1.716  1.00  0.00      BSYN  
ATOM    369   CA SER    42     -12.794 -76.005   1.828  1.00  0.00      BSYN  
ATOM    370   CB SER    42     -12.396 -74.618   1.482  1.00  0.00      BSYN  
ATOM    371   OG SER    42     -12.928 -74.426   0.246  1.00  0.00      BSYN  
ATOM    372   HG SER    42     -12.524 -73.573   0.072  1.00  0.00      BSYN  
ATOM    373    C SER    42     -12.423 -76.343   3.221  1.00  0.00      BSYN  
ATOM    374    O SER    42     -13.162 -76.026   4.097  1.00  0.00      BSYN  
ATOM    375    N LYS    43     -11.272 -76.932   3.549  1.00  0.00      BSYN  
ATOM    376    H LYS    43     -10.432 -76.751   3.078  1.00  0.00      BSYN  
ATOM    377   CA LYS    43     -11.268 -77.627   4.859  1.00  0.00      BSYN  
ATOM    378   CB LYS    43     -11.940 -78.988   4.713  1.00  0.00      BSYN  
ATOM    379   CG LYS    43     -13.425 -79.198   4.807  1.00  0.00      BSYN  
ATOM    380   CD LYS    43     -13.989 -79.009   6.217  1.00  0.00      BSYN  
ATOM    381   CE LYS    43     -15.405 -79.400   6.329  1.00  0.00      BSYN  
ATOM    382   NZ LYS    43     -15.856 -79.263   7.719  1.00  0.00      BSYN  
ATOM    383  HZ1 LYS    43     -15.962 -78.240   7.870  1.00  0.00      BSYN  
ATOM    384  HZ2 LYS    43     -16.776 -79.717   7.888  1.00  0.00      BSYN  
ATOM    385  HZ3 LYS    43     -15.112 -79.647   8.336  1.00  0.00      BSYN  
ATOM    386    C LYS    43      -9.926 -77.916   5.578  1.00  0.00      BSYN  
ATOM    387    O LYS    43      -8.972 -77.881   4.901  1.00  0.00      BSYN  
ATOM    388    N THR    44      -9.883 -78.004   6.895  1.00  0.00      BSYN  
ATOM    389    H THR    44      -9.065 -78.348   7.310  1.00  0.00      BSYN  
ATOM    390   CA THR    44     -10.819 -77.458   7.849  1.00  0.00      BSYN  
ATOM    391   CB THR    44     -10.711 -78.132   9.273  1.00  0.00      BSYN  
ATOM    392  OG1 THR    44     -11.010 -79.517   9.041  1.00  0.00      BSYN  
ATOM    393  HG1 THR    44     -10.799 -79.966   9.863  1.00  0.00      BSYN  
ATOM    394  CG2 THR    44     -11.857 -77.746  10.211  1.00  0.00      BSYN  
ATOM    395    C THR    44     -10.803 -75.933   7.935  1.00  0.00      BSYN  
ATOM    396    O THR    44     -11.829 -75.227   7.835  1.00  0.00      BSYN  
ATOM    397    N ARG    45      -9.549 -75.322   8.004  1.00  0.00      BSYN  
ATOM    398    H ARG    45      -8.775 -75.896   8.185  1.00  0.00      BSYN  
ATOM    399   CA ARG    45      -9.265 -73.855   8.115  1.00  0.00      BSYN  
ATOM    400   CB ARG    45      -7.722 -73.648   8.097  1.00  0.00      BSYN  
ATOM    401   CG ARG    45      -7.037 -74.255   9.378  1.00  0.00      BSYN  
ATOM    402   CD ARG    45      -6.521 -73.354  10.502  1.00  0.00      BSYN  
ATOM    403   NE ARG    45      -5.913 -74.066  11.634  1.00  0.00      BSYN  
ATOM    404   HE ARG    45      -5.904 -75.045  11.597  1.00  0.00      BSYN  
ATOM    405   CZ ARG    45      -5.587 -73.456  12.776  1.00  0.00      BSYN  
ATOM    406  NH1 ARG    45      -5.741 -72.235  13.008  1.00  0.00      BSYN  
ATOM    407 HH11 ARG    45      -5.598 -71.887  13.934  1.00  0.00      BSYN  
ATOM    408 HH12 ARG    45      -6.011 -71.566  12.316  1.00  0.00      BSYN  
ATOM    409  NH2 ARG    45      -5.295 -74.206  13.818  1.00  0.00      BSYN  
ATOM    410 HH21 ARG    45      -4.861 -73.744  14.591  1.00  0.00      BSYN  
ATOM    411 HH22 ARG    45      -5.293 -75.201  13.712  1.00  0.00      BSYN  
ATOM    412    C ARG    45      -9.929 -73.015   7.022  1.00  0.00      BSYN  
ATOM    413    O ARG    45     -10.630 -72.125   7.491  1.00  0.00      BSYN  
ATOM    414    N GLU    46      -9.716 -73.320   5.717  1.00  0.00      BSYN  
ATOM    415    H GLU    46      -9.224 -74.142   5.511  1.00  0.00      BSYN  
ATOM    416   CA GLU    46     -10.007 -72.346   4.665  1.00  0.00      BSYN  
ATOM    417   CB GLU    46      -8.933 -72.489   3.589  1.00  0.00      BSYN  
ATOM    418   CG GLU    46      -8.595 -71.268   2.833  1.00  0.00      BSYN  
ATOM    419   CD GLU    46      -8.397 -70.005   3.584  1.00  0.00      BSYN  
ATOM    420  OE1 GLU    46      -7.703 -70.121   4.619  1.00  0.00      BSYN  
ATOM    421  OE2 GLU    46      -8.858 -68.926   3.236  1.00  0.00      BSYN  
ATOM    422    C GLU    46     -11.374 -72.231   4.060  1.00  0.00      BSYN  
ATOM    423    O GLU    46     -11.525 -71.792   2.928  1.00  0.00      BSYN  
ATOM    424    N GLY    47     -12.354 -72.598   4.830  1.00  0.00      BSYN  
ATOM    425    H GLY    47     -12.167 -73.145   5.621  1.00  0.00      BSYN  
ATOM    426   CA GLY    47     -13.678 -72.386   4.404  1.00  0.00      BSYN  
ATOM    427    C GLY    47     -14.068 -70.955   4.302  1.00  0.00      BSYN  
ATOM    428    O GLY    47     -14.494 -70.528   3.257  1.00  0.00      BSYN  
ATOM    429    N VAL    48     -13.734 -70.190   5.327  1.00  0.00      BSYN  
ATOM    430    H VAL    48     -12.984 -70.375   5.930  1.00  0.00      BSYN  
ATOM    431   CA VAL    48     -14.281 -68.882   5.407  1.00  0.00      BSYN  
ATOM    432   CB VAL    48     -14.960 -68.889   6.843  1.00  0.00      BSYN  
ATOM    433  CG1 VAL    48     -15.371 -67.367   7.134  1.00  0.00      BSYN  
ATOM    434  CG2 VAL    48     -16.256 -69.805   6.991  1.00  0.00      BSYN  
ATOM    435    C VAL    48     -13.133 -67.931   5.117  1.00  0.00      BSYN  
ATOM    436    O VAL    48     -12.407 -67.457   6.060  1.00  0.00      BSYN  
ATOM    437    N VAL    49     -13.041 -67.739   3.863  1.00  0.00      BSYN  
ATOM    438    H VAL    49     -13.826 -68.058   3.370  1.00  0.00      BSYN  
ATOM    439   CA VAL    49     -11.970 -67.006   3.292  1.00  0.00      BSYN  
ATOM    440   CB VAL    49     -11.794 -67.336   1.741  1.00  0.00      BSYN  
ATOM    441  CG1 VAL    49     -10.521 -66.785   1.044  1.00  0.00      BSYN  
ATOM    442  CG2 VAL    49     -11.808 -68.820   1.538  1.00  0.00      BSYN  
ATOM    443    C VAL    49     -12.107 -65.504   3.371  1.00  0.00      BSYN  
ATOM    444    O VAL    49     -13.198 -65.018   3.391  1.00  0.00      BSYN  
ATOM    445    N GLN    50     -11.001 -64.767   3.485  1.00  0.00      BSYN  
ATOM    446    H GLN    50     -10.166 -65.228   3.711  1.00  0.00      BSYN  
ATOM    447   CA GLN    50     -11.012 -63.305   3.479  1.00  0.00      BSYN  
ATOM    448   CB GLN    50     -10.211 -62.710   4.681  1.00  0.00      BSYN  
ATOM    449   CG GLN    50     -10.852 -63.253   6.023  1.00  0.00      BSYN  
ATOM    450   CD GLN    50     -10.537 -62.570   7.400  1.00  0.00      BSYN  
ATOM    451  OE1 GLN    50     -10.219 -63.186   8.432  1.00  0.00      BSYN  
ATOM    452  NE2 GLN    50     -10.763 -61.297   7.540  1.00  0.00      BSYN  
ATOM    453 HE21 GLN    50     -11.019 -60.785   6.745  1.00  0.00      BSYN  
ATOM    454 HE22 GLN    50     -10.806 -60.950   8.456  1.00  0.00      BSYN  
ATOM    455    C GLN    50     -10.556 -62.708   2.132  1.00  0.00      BSYN  
ATOM    456    O GLN    50     -11.380 -62.141   1.442  1.00  0.00      BSYN  
ATOM    457    N GLY    51      -9.335 -62.969   1.623  1.00  0.00      BSYN  
ATOM    458    H GLY    51      -8.619 -63.147   2.267  1.00  0.00      BSYN  
ATOM    459   CA GLY    51      -8.823 -62.705   0.277  1.00  0.00      BSYN  
ATOM    460    C GLY    51      -7.416 -63.121   0.115  1.00  0.00      BSYN  
ATOM    461    O GLY    51      -6.960 -63.906   0.959  1.00  0.00      BSYN  
ATOM    462    N VAL    52      -6.691 -62.826  -0.915  1.00  0.00      BSYN  
ATOM    463    H VAL    52      -7.081 -62.280  -1.629  1.00  0.00      BSYN  
ATOM    464   CA VAL    52      -5.435 -63.585  -1.086  1.00  0.00      BSYN  
ATOM    465   CB VAL    52      -5.517 -64.463  -2.306  1.00  0.00      BSYN  
ATOM    466  CG1 VAL    52      -4.084 -64.634  -3.039  1.00  0.00      BSYN  
ATOM    467  CG2 VAL    52      -6.012 -65.789  -1.897  1.00  0.00      BSYN  
ATOM    468    C VAL    52      -4.206 -62.627  -1.158  1.00  0.00      BSYN  
ATOM    469    O VAL    52      -4.215 -61.659  -1.968  1.00  0.00      BSYN  
ATOM    470    N ALA    53      -3.224 -62.759  -0.198  1.00  0.00      BSYN  
ATOM    471    H ALA    53      -3.074 -63.648   0.187  1.00  0.00      BSYN  
ATOM    472   CA ALA    53      -2.142 -61.723  -0.016  1.00  0.00      BSYN  
ATOM    473   CB ALA    53      -2.553 -60.891   1.315  1.00  0.00      BSYN  
ATOM    474    C ALA    53      -0.737 -62.293   0.165  1.00  0.00      BSYN  
ATOM    475    O ALA    53      -0.456 -63.459   0.533  1.00  0.00      BSYN  
ATOM    476    N SER    54       0.182 -61.516  -0.367  1.00  0.00      BSYN  
ATOM    477    H SER    54       0.031 -60.598  -0.675  1.00  0.00      BSYN  
ATOM    478   CA SER    54       1.568 -61.811  -0.071  1.00  0.00      BSYN  
ATOM    479   CB SER    54       2.044 -61.721   1.420  1.00  0.00      BSYN  
ATOM    480   OG SER    54       1.771 -60.498   1.980  1.00  0.00      BSYN  
ATOM    481   HG SER    54       0.889 -60.490   2.358  1.00  0.00      BSYN  
ATOM    482    C SER    54       2.346 -62.961  -0.877  1.00  0.00      BSYN  
ATOM    483    O SER    54       3.138 -63.785  -0.418  1.00  0.00      BSYN  
ATOM    484    N VAL    55       2.005 -62.939  -2.173  1.00  0.00      BSYN  
ATOM    485    H VAL    55       1.500 -62.231  -2.625  1.00  0.00      BSYN  
ATOM    486   CA VAL    55       2.504 -63.928  -3.146  1.00  0.00      BSYN  
ATOM    487   CB VAL    55       1.576 -63.953  -4.320  1.00  0.00      BSYN  
ATOM    488  CG1 VAL    55       1.701 -65.247  -5.166  1.00  0.00      BSYN  
ATOM    489  CG2 VAL    55       0.144 -64.062  -3.823  1.00  0.00      BSYN  
ATOM    490    C VAL    55       3.948 -63.750  -3.626  1.00  0.00      BSYN  
ATOM    491    O VAL    55       4.331 -62.829  -4.301  1.00  0.00      BSYN  
ATOM    492    N ALA    56       4.716 -64.760  -3.286  1.00  0.00      BSYN  
ATOM    493    H ALA    56       4.224 -65.513  -2.895  1.00  0.00      BSYN  
ATOM    494   CA ALA    56       6.141 -64.722  -3.332  1.00  0.00      BSYN  
ATOM    495   CB ALA    56       6.708 -65.203  -2.048  1.00  0.00      BSYN  
ATOM    496    C ALA    56       6.921 -65.274  -4.493  1.00  0.00      BSYN  
ATOM    497    O ALA    56       7.726 -66.219  -4.269  1.00  0.00      BSYN  
ATOM    498    N GLU    57       6.670 -64.878  -5.748  1.00  0.00      BSYN  
ATOM    499    H GLU    57       5.847 -64.350  -5.815  1.00  0.00      BSYN  
ATOM    500   CA GLU    57       7.360 -65.333  -6.934  1.00  0.00      BSYN  
ATOM    501   CB GLU    57       6.559 -66.099  -7.968  1.00  0.00      BSYN  
ATOM    502   CG GLU    57       5.770 -67.399  -7.426  1.00  0.00      BSYN  
ATOM    503   CD GLU    57       4.903 -68.115  -8.379  1.00  0.00      BSYN  
ATOM    504  OE1 GLU    57       5.207 -68.121  -9.615  1.00  0.00      BSYN  
ATOM    505  OE2 GLU    57       3.878 -68.583  -7.927  1.00  0.00      BSYN  
ATOM    506    C GLU    57       8.006 -64.196  -7.689  1.00  0.00      BSYN  
ATOM    507    O GLU    57       9.118 -64.301  -8.241  1.00  0.00      BSYN  
ATOM    508    N LYS    58       7.357 -63.108  -7.758  1.00  0.00      BSYN  
ATOM    509    H LYS    58       6.408 -63.022  -7.529  1.00  0.00      BSYN  
ATOM    510   CA LYS    58       8.117 -61.946  -8.304  1.00  0.00      BSYN  
ATOM    511   CB LYS    58       7.794 -61.468  -9.711  1.00  0.00      BSYN  
ATOM    512   CG LYS    58       6.417 -60.857  -9.632  1.00  0.00      BSYN  
ATOM    513   CD LYS    58       6.479 -59.627 -10.425  1.00  0.00      BSYN  
ATOM    514   CE LYS    58       5.873 -59.694 -11.856  1.00  0.00      BSYN  
ATOM    515   NZ LYS    58       6.867 -60.308 -12.712  1.00  0.00      BSYN  
ATOM    516  HZ1 LYS    58       7.767 -59.805 -12.579  1.00  0.00      BSYN  
ATOM    517  HZ2 LYS    58       6.965 -61.254 -12.292  1.00  0.00      BSYN  
ATOM    518  HZ3 LYS    58       6.532 -60.383 -13.694  1.00  0.00      BSYN  
ATOM    519    C LYS    58       8.174 -60.788  -7.279  1.00  0.00      BSYN  
ATOM    520    O LYS    58       7.121 -60.415  -6.646  1.00  0.00      BSYN  
ATOM    521    N THR    59       9.317 -60.068  -7.287  1.00  0.00      BSYN  
ATOM    522    H THR    59      10.089 -60.139  -7.887  1.00  0.00      BSYN  
ATOM    523   CA THR    59       9.445 -59.036  -6.260  1.00  0.00      BSYN  
ATOM    524   CB THR    59      10.731 -59.276  -5.569  1.00  0.00      BSYN  
ATOM    525  OG1 THR    59      11.745 -59.182  -6.644  1.00  0.00      BSYN  
ATOM    526  HG1 THR    59      12.405 -58.604  -6.254  1.00  0.00      BSYN  
ATOM    527  CG2 THR    59      10.884 -60.537  -4.808  1.00  0.00      BSYN  
ATOM    528    C THR    59       9.181 -57.616  -6.429  1.00  0.00      BSYN  
ATOM    529    O THR    59       9.147 -56.911  -5.498  1.00  0.00      BSYN  
ATOM    530    N LYS    60       9.042 -57.306  -7.686  1.00  0.00      BSYN  
ATOM    531    H LYS    60       9.138 -57.951  -8.417  1.00  0.00      BSYN  
ATOM    532   CA LYS    60       8.737 -56.012  -8.238  1.00  0.00      BSYN  
ATOM    533   CB LYS    60      10.057 -55.156  -8.166  1.00  0.00      BSYN  
ATOM    534   CG LYS    60      10.500 -54.350  -6.991  1.00  0.00      BSYN  
ATOM    535   CD LYS    60      11.318 -53.066  -7.403  1.00  0.00      BSYN  
ATOM    536   CE LYS    60      12.487 -52.695  -6.430  1.00  0.00      BSYN  
ATOM    537   NZ LYS    60      13.382 -51.696  -6.987  1.00  0.00      BSYN  
ATOM    538  HZ1 LYS    60      12.687 -51.115  -7.499  1.00  0.00      BSYN  
ATOM    539  HZ2 LYS    60      13.812 -51.132  -6.226  1.00  0.00      BSYN  
ATOM    540  HZ3 LYS    60      14.078 -52.160  -7.605  1.00  0.00      BSYN  
ATOM    541    C LYS    60       8.276 -56.227  -9.704  1.00  0.00      BSYN  
ATOM    542    O LYS    60       8.586 -57.326 -10.287  1.00  0.00      BSYN  
ATOM    543    N GLU    61       7.609 -55.204 -10.269  1.00  0.00      BSYN  
ATOM    544    H GLU    61       7.504 -54.534  -9.561  1.00  0.00      BSYN  
ATOM    545   CA GLU    61       7.157 -55.114 -11.675  1.00  0.00      BSYN  
ATOM    546   CB GLU    61       5.877 -54.268 -11.770  1.00  0.00      BSYN  
ATOM    547   CG GLU    61       4.638 -55.085 -11.532  1.00  0.00      BSYN  
ATOM    548   CD GLU    61       3.427 -54.247 -11.688  1.00  0.00      BSYN  
ATOM    549  OE1 GLU    61       3.007 -54.060 -12.822  1.00  0.00      BSYN  
ATOM    550  OE2 GLU    61       2.821 -53.983 -10.691  1.00  0.00      BSYN  
ATOM    551    C GLU    61       8.234 -54.639 -12.606  1.00  0.00      BSYN  
ATOM    552    O GLU    61       8.187 -53.385 -12.936  1.00  0.00      BSYN  
ATOM    553    N GLN    62       9.261 -55.492 -12.983  1.00  0.00      BSYN  
ATOM    554    H GLN    62       9.037 -56.348 -12.561  1.00  0.00      BSYN  
ATOM    555   CA GLN    62      10.392 -55.130 -13.761  1.00  0.00      BSYN  
ATOM    556   CB GLN    62      11.516 -54.901 -12.686  1.00  0.00      BSYN  
ATOM    557   CG GLN    62      12.785 -54.202 -13.224  1.00  0.00      BSYN  
ATOM    558   CD GLN    62      13.596 -53.623 -12.043  1.00  0.00      BSYN  
ATOM    559  OE1 GLN    62      13.072 -52.980 -11.154  1.00  0.00      BSYN  
ATOM    560  NE2 GLN    62      14.910 -53.667 -11.908  1.00  0.00      BSYN  
ATOM    561 HE21 GLN    62      15.467 -54.069 -12.607  1.00  0.00      BSYN  
ATOM    562 HE22 GLN    62      15.342 -53.357 -11.085  1.00  0.00      BSYN  
ATOM    563    C GLN    62      10.884 -56.091 -14.858  1.00  0.00      BSYN  
ATOM    564    O GLN    62      10.806 -57.301 -14.694  1.00  0.00      BSYN  
ATOM    565    N ALA    63      11.369 -55.762 -16.027  1.00  0.00      BSYN  
ATOM    566    H ALA    63      11.742 -54.858 -15.967  1.00  0.00      BSYN  
ATOM    567   CA ALA    63      11.547 -56.523 -17.155  1.00  0.00      BSYN  
ATOM    568   CB ALA    63      10.169 -56.987 -17.733  1.00  0.00      BSYN  
ATOM    569    C ALA    63      12.455 -55.939 -18.351  1.00  0.00      BSYN  
ATOM    570    O ALA    63      12.878 -54.769 -18.516  1.00  0.00      BSYN  
ATOM    571    N SER    64      12.993 -57.011 -19.018  1.00  0.00      BSYN  
ATOM    572    H SER    64      12.887 -57.953 -18.772  1.00  0.00      BSYN  
ATOM    573   CA SER    64      13.896 -56.716 -20.129  1.00  0.00      BSYN  
ATOM    574   CB SER    64      14.997 -57.775 -20.316  1.00  0.00      BSYN  
ATOM    575   OG SER    64      15.931 -57.041 -21.164  1.00  0.00      BSYN  
ATOM    576   HG SER    64      16.365 -57.560 -21.845  1.00  0.00      BSYN  
ATOM    577    C SER    64      13.006 -56.828 -21.300  1.00  0.00      BSYN  
ATOM    578    O SER    64      11.739 -56.584 -21.190  1.00  0.00      BSYN  
ATOM    579    N HIS    65      13.528 -57.063 -22.537  1.00  0.00      BSYN  
ATOM    580    H HIS    65      14.502 -56.967 -22.586  1.00  0.00      BSYN  
ATOM    581   CA HIS    65      12.698 -57.511 -23.599  1.00  0.00      BSYN  
ATOM    582   CB HIS    65      13.437 -57.216 -24.958  1.00  0.00      BSYN  
ATOM    583   CG HIS    65      14.819 -57.778 -25.029  1.00  0.00      BSYN  
ATOM    584  ND1 HIS    65      15.200 -58.986 -24.442  1.00  0.00      BSYN  
ATOM    585  HD1 HIS    65      14.696 -59.592 -23.859  1.00  0.00      BSYN  
ATOM    586  CD2 HIS    65      15.924 -57.097 -25.444  1.00  0.00      BSYN  
ATOM    587  NE2 HIS    65      16.867 -57.886 -25.122  1.00  0.00      BSYN  
ATOM    588  CE1 HIS    65      16.465 -59.037 -24.531  1.00  0.00      BSYN  
ATOM    589    C HIS    65      12.318 -58.938 -23.430  1.00  0.00      BSYN  
ATOM    590    O HIS    65      12.983 -59.715 -22.740  1.00  0.00      BSYN  
ATOM    591    N LEU    66      11.198 -59.213 -24.008  1.00  0.00      BSYN  
ATOM    592    H LEU    66      10.457 -58.591 -24.162  1.00  0.00      BSYN  
ATOM    593   CA LEU    66      10.811 -60.582 -24.329  1.00  0.00      BSYN  
ATOM    594   CB LEU    66       9.756 -61.180 -23.227  1.00  0.00      BSYN  
ATOM    595   CG LEU    66       9.408 -62.669 -23.534  1.00  0.00      BSYN  
ATOM    596  CD1 LEU    66      10.176 -63.715 -22.577  1.00  0.00      BSYN  
ATOM    597  CD2 LEU    66       7.911 -62.957 -23.432  1.00  0.00      BSYN  
ATOM    598    C LEU    66      10.169 -60.649 -25.659  1.00  0.00      BSYN  
ATOM    599    O LEU    66       9.141 -59.990 -25.903  1.00  0.00      BSYN  
ATOM    600    N GLY    67      10.880 -61.406 -26.532  1.00  0.00      BSYN  
ATOM    601    H GLY    67      11.737 -61.742 -26.197  1.00  0.00      BSYN  
ATOM    602   CA GLY    67      10.392 -61.593 -27.872  1.00  0.00      BSYN  
ATOM    603    C GLY    67       9.438 -62.770 -28.117  1.00  0.00      BSYN  
ATOM    604    O GLY    67       9.805 -63.932 -28.400  1.00  0.00      BSYN  
ATOM    605    N GLY    68       8.155 -62.383 -28.169  1.00  0.00      BSYN  
ATOM    606    H GLY    68       7.984 -61.522 -27.733  1.00  0.00      BSYN  
ATOM    607   CA GLY    68       7.120 -63.343 -28.372  1.00  0.00      BSYN  
ATOM    608    C GLY    68       6.787 -64.372 -27.229  1.00  0.00      BSYN  
ATOM    609    O GLY    68       6.055 -64.154 -26.215  1.00  0.00      BSYN  
ATOM    610    N ALA    69       7.126 -65.566 -27.658  1.00  0.00      BSYN  
ATOM    611    H ALA    69       7.458 -65.690 -28.571  1.00  0.00      BSYN  
ATOM    612   CA ALA    69       7.086 -66.736 -26.846  1.00  0.00      BSYN  
ATOM    613   CB ALA    69       7.784 -67.901 -27.610  1.00  0.00      BSYN  
ATOM    614    C ALA    69       7.606 -66.722 -25.480  1.00  0.00      BSYN  
ATOM    615    O ALA    69       8.849 -66.545 -25.286  1.00  0.00      BSYN  
ATOM    616    N VAL    70       6.830 -67.076 -24.484  1.00  0.00      BSYN  
ATOM    617    H VAL    70       5.940 -67.451 -24.650  1.00  0.00      BSYN  
ATOM    618   CA VAL    70       7.385 -67.115 -23.180  1.00  0.00      BSYN  
ATOM    619   CB VAL    70       6.367 -66.980 -21.978  1.00  0.00      BSYN  
ATOM    620  CG1 VAL    70       7.097 -66.678 -20.664  1.00  0.00      BSYN  
ATOM    621  CG2 VAL    70       5.279 -66.030 -22.058  1.00  0.00      BSYN  
ATOM    622    C VAL    70       8.178 -68.456 -23.124  1.00  0.00      BSYN  
ATOM    623    O VAL    70       7.517 -69.482 -23.435  1.00  0.00      BSYN  
ATOM    624    N PHE    71       9.499 -68.474 -22.869  1.00  0.00      BSYN  
ATOM    625    H PHE    71      10.033 -67.697 -22.604  1.00  0.00      BSYN  
ATOM    626   CA PHE    71      10.233 -69.744 -23.053  1.00  0.00      BSYN  
ATOM    627   CB PHE    71      11.695 -69.281 -23.219  1.00  0.00      BSYN  
ATOM    628   CG PHE    71      11.856 -68.577 -24.584  1.00  0.00      BSYN  
ATOM    629  CD1 PHE    71      11.696 -69.230 -25.802  1.00  0.00      BSYN  
ATOM    630  CD2 PHE    71      12.145 -67.190 -24.557  1.00  0.00      BSYN  
ATOM    631  CE1 PHE    71      11.784 -68.535 -26.976  1.00  0.00      BSYN  
ATOM    632  CE2 PHE    71      12.150 -66.488 -25.700  1.00  0.00      BSYN  
ATOM    633   CZ PHE    71      11.942 -67.147 -26.867  1.00  0.00      BSYN  
ATOM    634    C PHE    71      10.043 -70.564 -21.770  1.00  0.00      BSYN  
ATOM    635    O PHE    71      10.957 -70.553 -20.882  1.00  0.00      BSYN  
ATOM    636    N SER    72       8.881 -71.310 -21.750  1.00  0.00      BSYN  
ATOM    637    H SER    72       8.287 -71.263 -22.528  1.00  0.00      BSYN  
ATOM    638   CA SER    72       8.565 -72.148 -20.558  1.00  0.00      BSYN  
ATOM    639   CB SER    72       8.199 -71.487 -19.221  1.00  0.00      BSYN  
ATOM    640   OG SER    72       9.246 -70.695 -18.664  1.00  0.00      BSYN  
ATOM    641   HG SER    72      10.086 -70.790 -19.119  1.00  0.00      BSYN  
ATOM    642    C SER    72       7.557 -73.245 -20.954  1.00  0.00      BSYN  
ATOM    643    O SER    72       7.520 -74.079 -20.054  1.00  0.00      BSYN  
ATOM    644    N GLY    73       6.853 -73.340 -22.090  1.00  0.00      BSYN  
ATOM    645    H GLY    73       7.008 -72.543 -22.639  1.00  0.00      BSYN  
ATOM    646   CA GLY    73       5.873 -74.440 -22.309  1.00  0.00      BSYN  
ATOM    647    C GLY    73       6.674 -75.620 -22.796  1.00  0.00      BSYN  
ATOM    648    O GLY    73       6.484 -76.713 -22.182  1.00  0.00      BSYN  
ATOM    649    N ALA    74       7.491 -75.522 -23.822  1.00  0.00      BSYN  
ATOM    650    H ALA    74       7.623 -74.666 -24.281  1.00  0.00      BSYN  
ATOM    651   CA ALA    74       8.345 -76.545 -24.380  1.00  0.00      BSYN  
ATOM    652   CB ALA    74       7.942 -77.084 -25.733  1.00  0.00      BSYN  
ATOM    653    C ALA    74       9.796 -76.233 -24.404  1.00  0.00      BSYN  
ATOM    654    O ALA    74      10.188 -75.101 -24.423  1.00  0.00      BSYN  
ATOM    655    N GLY    75      10.668 -77.237 -24.484  1.00  0.00      BSYN  
ATOM    656    H GLY    75      10.493 -78.168 -24.736  1.00  0.00      BSYN  
ATOM    657   CA GLY    75      12.120 -77.053 -24.449  1.00  0.00      BSYN  
ATOM    658    C GLY    75      12.644 -76.475 -25.838  1.00  0.00      BSYN  
ATOM    659    O GLY    75      13.275 -75.493 -25.914  1.00  0.00      BSYN  
ATOM    660    N ASN    76      12.188 -77.035 -27.036  1.00  0.00      BSYN  
ATOM    661    H ASN    76      11.644 -77.847 -26.957  1.00  0.00      BSYN  
ATOM    662   CA ASN    76      12.197 -76.300 -28.279  1.00  0.00      BSYN  
ATOM    663   CB ASN    76      12.832 -77.191 -29.319  1.00  0.00      BSYN  
ATOM    664   CG ASN    76      13.183 -76.589 -30.632  1.00  0.00      BSYN  
ATOM    665  OD1 ASN    76      12.439 -76.034 -31.398  1.00  0.00      BSYN  
ATOM    666  ND2 ASN    76      14.483 -76.890 -30.928  1.00  0.00      BSYN  
ATOM    667 HD21 ASN    76      15.020 -77.552 -30.445  1.00  0.00      BSYN  
ATOM    668 HD22 ASN    76      14.809 -76.404 -31.714  1.00  0.00      BSYN  
ATOM    669    C ASN    76      10.746 -75.925 -28.553  1.00  0.00      BSYN  
ATOM    670    O ASN    76       9.955 -76.479 -29.309  1.00  0.00      BSYN  
ATOM    671    N ILE    77      10.395 -74.703 -28.100  1.00  0.00      BSYN  
ATOM    672    H ILE    77      10.986 -74.334 -27.411  1.00  0.00      BSYN  
ATOM    673   CA ILE    77       9.138 -74.012 -28.494  1.00  0.00      BSYN  
ATOM    674   CB ILE    77       8.808 -73.020 -27.349  1.00  0.00      BSYN  
ATOM    675  CG2 ILE    77       9.964 -72.111 -26.930  1.00  0.00      BSYN  
ATOM    676  CG1 ILE    77       7.466 -72.180 -27.501  1.00  0.00      BSYN  
ATOM    677   CD ILE    77       6.932 -71.716 -26.189  1.00  0.00      BSYN  
ATOM    678    C ILE    77       9.005 -73.381 -29.876  1.00  0.00      BSYN  
ATOM    679    O ILE    77       9.477 -72.274 -30.060  1.00  0.00      BSYN  
ATOM    680    N ALA    78       8.442 -74.051 -30.802  1.00  0.00      BSYN  
ATOM    681    H ALA    78       8.232 -74.947 -30.467  1.00  0.00      BSYN  
ATOM    682   CA ALA    78       8.176 -73.623 -32.168  1.00  0.00      BSYN  
ATOM    683   CB ALA    78       9.069 -74.704 -32.982  1.00  0.00      BSYN  
ATOM    684    C ALA    78       6.673 -73.705 -32.485  1.00  0.00      BSYN  
ATOM    685    O ALA    78       6.134 -74.557 -33.249  1.00  0.00      BSYN  
ATOM    686    N ALA    79       5.971 -72.801 -31.807  1.00  0.00      BSYN  
ATOM    687    H ALA    79       6.278 -72.290 -31.029  1.00  0.00      BSYN  
ATOM    688   CA ALA    79       4.479 -72.670 -31.944  1.00  0.00      BSYN  
ATOM    689   CB ALA    79       3.993 -72.243 -30.583  1.00  0.00      BSYN  
ATOM    690    C ALA    79       4.132 -71.648 -33.082  1.00  0.00      BSYN  
ATOM    691    O ALA    79       4.959 -70.842 -33.470  1.00  0.00      BSYN  
ATOM    692    N ALA    80       2.844 -71.663 -33.461  1.00  0.00      BSYN  
ATOM    693    H ALA    80       2.286 -72.247 -32.906  1.00  0.00      BSYN  
ATOM    694   CA ALA    80       2.132 -70.839 -34.383  1.00  0.00      BSYN  
ATOM    695   CB ALA    80       0.656 -70.816 -34.162  1.00  0.00      BSYN  
ATOM    696    C ALA    80       2.553 -69.314 -34.371  1.00  0.00      BSYN  
ATOM    697    O ALA    80       2.724 -68.700 -35.408  1.00  0.00      BSYN  
ATOM    698    N THR    81       2.673 -68.888 -33.103  1.00  0.00      BSYN  
ATOM    699    H THR    81       2.946 -69.504 -32.391  1.00  0.00      BSYN  
ATOM    700   CA THR    81       3.063 -67.488 -32.821  1.00  0.00      BSYN  
ATOM    701   CB THR    81       2.677 -67.171 -31.368  1.00  0.00      BSYN  
ATOM    702  OG1 THR    81       2.913 -68.341 -30.527  1.00  0.00      BSYN  
ATOM    703  HG1 THR    81       2.634 -68.382 -29.609  1.00  0.00      BSYN  
ATOM    704  CG2 THR    81       1.216 -66.612 -31.225  1.00  0.00      BSYN  
ATOM    705    C THR    81       4.529 -67.190 -33.059  1.00  0.00      BSYN  
ATOM    706    O THR    81       4.966 -66.327 -33.910  1.00  0.00      BSYN  
ATOM    707    N GLY    82       5.347 -67.886 -32.290  1.00  0.00      BSYN  
ATOM    708    H GLY    82       4.929 -68.597 -31.761  1.00  0.00      BSYN  
ATOM    709   CA GLY    82       6.802 -67.730 -32.249  1.00  0.00      BSYN  
ATOM    710    C GLY    82       7.136 -66.341 -31.779  1.00  0.00      BSYN  
ATOM    711    O GLY    82       7.188 -66.170 -30.520  1.00  0.00      BSYN  
ATOM    712    N LEU    83       7.592 -65.462 -32.669  1.00  0.00      BSYN  
ATOM    713    H LEU    83       7.814 -65.663 -33.602  1.00  0.00      BSYN  
ATOM    714   CA LEU    83       7.819 -64.078 -32.298  1.00  0.00      BSYN  
ATOM    715   CB LEU    83       9.169 -63.610 -32.899  1.00  0.00      BSYN  
ATOM    716   CG LEU    83      10.047 -62.681 -32.203  1.00  0.00      BSYN  
ATOM    717  CD1 LEU    83      11.480 -62.763 -32.914  1.00  0.00      BSYN  
ATOM    718  CD2 LEU    83       9.546 -61.255 -32.251  1.00  0.00      BSYN  
ATOM    719    C LEU    83       6.688 -63.172 -32.697  1.00  0.00      BSYN  
ATOM    720    O LEU    83       6.381 -63.088 -33.837  1.00  0.00      BSYN  
ATOM    721    N VAL    84       6.175 -62.270 -31.837  1.00  0.00      BSYN  
ATOM    722    H VAL    84       6.361 -62.412 -30.886  1.00  0.00      BSYN  
ATOM    723   CA VAL    84       5.080 -61.418 -32.370  1.00  0.00      BSYN  
ATOM    724   CB VAL    84       3.983 -61.200 -31.365  1.00  0.00      BSYN  
ATOM    725  CG1 VAL    84       3.540 -62.616 -31.029  1.00  0.00      BSYN  
ATOM    726  CG2 VAL    84       4.603 -60.424 -30.199  1.00  0.00      BSYN  
ATOM    727    C VAL    84       5.496 -60.097 -33.024  1.00  0.00      BSYN  
ATOM    728    O VAL    84       6.574 -59.540 -32.853  1.00  0.00      BSYN  
ATOM    729    N LYS    85       4.658 -59.536 -33.904  1.00  0.00      BSYN  
ATOM    730    H LYS    85       3.812 -60.000 -34.072  1.00  0.00      BSYN  
ATOM    731   CA LYS    85       4.874 -58.163 -34.382  1.00  0.00      BSYN  
ATOM    732   CB LYS    85       4.220 -57.907 -35.736  1.00  0.00      BSYN  
ATOM    733   CG LYS    85       4.726 -58.840 -36.859  1.00  0.00      BSYN  
ATOM    734   CD LYS    85       3.974 -58.593 -38.202  1.00  0.00      BSYN  
ATOM    735   CE LYS    85       2.403 -58.432 -38.039  1.00  0.00      BSYN  
ATOM    736   NZ LYS    85       1.904 -58.416 -39.398  1.00  0.00      BSYN  
ATOM    737  HZ1 LYS    85       1.243 -57.659 -39.666  1.00  0.00      BSYN  
ATOM    738  HZ2 LYS    85       2.748 -58.298 -39.995  1.00  0.00      BSYN  
ATOM    739  HZ3 LYS    85       1.413 -59.277 -39.714  1.00  0.00      BSYN  
ATOM    740    C LYS    85       4.096 -57.396 -33.324  1.00  0.00      BSYN  
ATOM    741    O LYS    85       3.057 -57.848 -32.971  1.00  0.00      BSYN  
ATOM    742    N ARG    86       4.833 -56.324 -32.774  1.00  0.00      BSYN  
ATOM    743    H ARG    86       5.797 -56.294 -32.946  1.00  0.00      BSYN  
ATOM    744   CA ARG    86       4.104 -55.401 -31.908  1.00  0.00      BSYN  
ATOM    745   CB ARG    86       5.078 -54.761 -30.983  1.00  0.00      BSYN  
ATOM    746   CG ARG    86       5.600 -55.506 -29.738  1.00  0.00      BSYN  
ATOM    747   CD ARG    86       6.393 -56.687 -30.034  1.00  0.00      BSYN  
ATOM    748   NE ARG    86       7.813 -56.646 -29.607  1.00  0.00      BSYN  
ATOM    749   HE ARG    86       7.862 -56.219 -28.727  1.00  0.00      BSYN  
ATOM    750   CZ ARG    86       8.757 -57.064 -30.426  1.00  0.00      BSYN  
ATOM    751  NH1 ARG    86      10.012 -56.728 -30.071  1.00  0.00      BSYN  
ATOM    752 HH11 ARG    86      10.793 -56.985 -30.641  1.00  0.00      BSYN  
ATOM    753 HH12 ARG    86      10.017 -56.198 -29.223  1.00  0.00      BSYN  
ATOM    754  NH2 ARG    86       8.468 -57.753 -31.580  1.00  0.00      BSYN  
ATOM    755 HH21 ARG    86       9.217 -57.845 -32.236  1.00  0.00      BSYN  
ATOM    756 HH22 ARG    86       7.515 -57.723 -31.882  1.00  0.00      BSYN  
ATOM    757    C ARG    86       3.276 -54.327 -32.585  1.00  0.00      BSYN  
ATOM    758    O ARG    86       3.588 -53.809 -33.653  1.00  0.00      BSYN  
ATOM    759    N GLU    87       2.140 -54.119 -31.901  1.00  0.00      BSYN  
ATOM    760    H GLU    87       1.894 -54.740 -31.184  1.00  0.00      BSYN  
ATOM    761   CA GLU    87       1.121 -53.080 -32.151  1.00  0.00      BSYN  
ATOM    762   CB GLU    87      -0.117 -53.295 -31.240  1.00  0.00      BSYN  
ATOM    763   CG GLU    87      -0.833 -54.557 -31.363  1.00  0.00      BSYN  
ATOM    764   CD GLU    87      -1.784 -54.825 -30.185  1.00  0.00      BSYN  
ATOM    765  OE1 GLU    87      -2.528 -53.948 -29.759  1.00  0.00      BSYN  
ATOM    766  OE2 GLU    87      -1.646 -55.883 -29.610  1.00  0.00      BSYN  
ATOM    767    C GLU    87       1.699 -51.627 -31.934  1.00  0.00      BSYN  
ATOM    768    O GLU    87       2.025 -50.823 -32.840  1.00  0.00      BSYN  
ATOM    769    N GLU    88       1.976 -51.280 -30.679  1.00  0.00      BSYN  
ATOM    770    H GLU    88       1.679 -51.874 -29.958  1.00  0.00      BSYN  
ATOM    771   CA GLU    88       2.601 -50.059 -30.338  1.00  0.00      BSYN  
ATOM    772   CB GLU    88       1.796 -49.427 -29.133  1.00  0.00      BSYN  
ATOM    773   CG GLU    88       0.569 -48.517 -29.360  1.00  0.00      BSYN  
ATOM    774   CD GLU    88      -0.848 -49.061 -29.506  1.00  0.00      BSYN  
ATOM    775  OE1 GLU    88      -1.769 -48.242 -29.354  1.00  0.00      BSYN  
ATOM    776  OE2 GLU    88      -1.066 -50.243 -29.752  1.00  0.00      BSYN  
ATOM    777    C GLU    88       4.041 -50.208 -29.870  1.00  0.00      BSYN  
ATOM    778    O GLU    88       4.316 -51.249 -29.155  1.00  0.00      BSYN  
ATOM    779    N PHE    89       4.888 -49.189 -30.268  1.00  0.00      BSYN  
ATOM    780    H PHE    89       5.691 -49.240 -29.708  1.00  0.00      BSYN  
ATOM    781   CA PHE    89       4.842 -48.003 -31.190  1.00  0.00      BSYN  
ATOM    782   CB PHE    89       4.149 -46.861 -30.415  1.00  0.00      BSYN  
ATOM    783   CG PHE    89       4.449 -46.323 -29.034  1.00  0.00      BSYN  
ATOM    784  CD1 PHE    89       4.059 -45.040 -28.735  1.00  0.00      BSYN  
ATOM    785  CD2 PHE    89       5.302 -46.940 -28.077  1.00  0.00      BSYN  
ATOM    786  CE1 PHE    89       4.425 -44.436 -27.487  1.00  0.00      BSYN  
ATOM    787  CE2 PHE    89       5.764 -46.361 -26.930  1.00  0.00      BSYN  
ATOM    788   CZ PHE    89       5.303 -45.083 -26.608  1.00  0.00      BSYN  
ATOM    789    C PHE    89       6.332 -47.714 -31.549  1.00  0.00      BSYN  
ATOM    790    O PHE    89       7.125 -47.903 -30.666  1.00  0.00      BSYN  
ATOM    791    N PRO    90       6.763 -47.217 -32.749  1.00  0.00      BSYN  
ATOM    792   CD PRO    90       8.104 -47.288 -33.172  1.00  0.00      BSYN  
ATOM    793   CA PRO    90       5.942 -46.569 -33.767  1.00  0.00      BSYN  
ATOM    794   CB PRO    90       7.088 -46.227 -34.787  1.00  0.00      BSYN  
ATOM    795   CG PRO    90       8.003 -47.452 -34.681  1.00  0.00      BSYN  
ATOM    796    C PRO    90       4.859 -47.456 -34.382  1.00  0.00      BSYN  
ATOM    797    O PRO    90       4.798 -48.719 -34.481  1.00  0.00      BSYN  
ATOM    798    N THR    91       3.901 -46.647 -34.721  1.00  0.00      BSYN  
ATOM    799    H THR    91       4.114 -45.694 -34.806  1.00  0.00      BSYN  
ATOM    800   CA THR    91       2.524 -47.033 -35.101  1.00  0.00      BSYN  
ATOM    801   CB THR    91       1.633 -45.768 -35.454  1.00  0.00      BSYN  
ATOM    802  OG1 THR    91       1.974 -44.734 -34.458  1.00  0.00      BSYN  
ATOM    803  HG1 THR    91       1.700 -44.914 -33.556  1.00  0.00      BSYN  
ATOM    804  CG2 THR    91       0.246 -46.032 -35.443  1.00  0.00      BSYN  
ATOM    805    C THR    91       2.544 -47.962 -36.281  1.00  0.00      BSYN  
ATOM    806    O THR    91       2.725 -47.547 -37.445  1.00  0.00      BSYN  
ATOM    807    N ASP    92       2.509 -49.343 -35.987  1.00  0.00      BSYN  
ATOM    808    H ASP    92       2.501 -49.625 -35.048  1.00  0.00      BSYN  
ATOM    809   CA ASP    92       2.705 -50.170 -37.100  1.00  0.00      BSYN  
ATOM    810   CB ASP    92       4.004 -51.001 -37.262  1.00  0.00      BSYN  
ATOM    811   CG ASP    92       4.047 -52.000 -38.449  1.00  0.00      BSYN  
ATOM    812  OD1 ASP    92       3.798 -53.208 -38.336  1.00  0.00      BSYN  
ATOM    813  OD2 ASP    92       4.404 -51.549 -39.512  1.00  0.00      BSYN  
ATOM    814    C ASP    92       1.480 -51.160 -37.312  1.00  0.00      BSYN  
ATOM    815    O ASP    92       1.078 -51.293 -38.445  1.00  0.00      BSYN  
ATOM    816    N LEU    93       0.823 -51.801 -36.246  1.00  0.00      BSYN  
ATOM    817    H LEU    93       1.192 -51.741 -35.339  1.00  0.00      BSYN  
ATOM    818   CA LEU    93      -0.414 -52.621 -36.401  1.00  0.00      BSYN  
ATOM    819   CB LEU    93      -0.259 -54.005 -35.936  1.00  0.00      BSYN  
ATOM    820   CG LEU    93       0.630 -55.138 -36.507  1.00  0.00      BSYN  
ATOM    821  CD1 LEU    93       0.440 -56.473 -35.824  1.00  0.00      BSYN  
ATOM    822  CD2 LEU    93       0.073 -55.425 -37.853  1.00  0.00      BSYN  
ATOM    823    C LEU    93      -1.530 -51.843 -35.695  1.00  0.00      BSYN  
ATOM    824    O LEU    93      -1.328 -50.873 -35.006  1.00  0.00      BSYN  
ATOM    825    N LYS    94      -2.765 -52.375 -35.829  1.00  0.00      BSYN  
ATOM    826    H LYS    94      -3.074 -53.177 -36.299  1.00  0.00      BSYN  
ATOM    827   CA LYS    94      -3.950 -51.616 -35.327  1.00  0.00      BSYN  
ATOM    828   CB LYS    94      -5.019 -51.634 -36.417  1.00  0.00      BSYN  
ATOM    829   CG LYS    94      -4.688 -50.720 -37.532  1.00  0.00      BSYN  
ATOM    830   CD LYS    94      -6.009 -50.190 -38.160  1.00  0.00      BSYN  
ATOM    831   CE LYS    94      -5.546 -49.053 -39.111  1.00  0.00      BSYN  
ATOM    832   NZ LYS    94      -4.874 -47.939 -38.427  1.00  0.00      BSYN  
ATOM    833  HZ1 LYS    94      -4.836 -47.215 -39.173  1.00  0.00      BSYN  
ATOM    834  HZ2 LYS    94      -5.432 -47.528 -37.652  1.00  0.00      BSYN  
ATOM    835  HZ3 LYS    94      -3.872 -48.071 -38.184  1.00  0.00      BSYN  
ATOM    836    C LYS    94      -4.497 -52.159 -34.013  1.00  0.00      BSYN  
ATOM    837    O LYS    94      -4.313 -53.363 -33.759  1.00  0.00      BSYN  
ATOM    838    N PRO    95      -5.004 -51.327 -33.013  1.00  0.00      BSYN  
ATOM    839   CD PRO    95      -5.417 -49.879 -33.046  1.00  0.00      BSYN  
ATOM    840   CA PRO    95      -5.193 -51.874 -31.606  1.00  0.00      BSYN  
ATOM    841   CB PRO    95      -5.286 -50.569 -30.956  1.00  0.00      BSYN  
ATOM    842   CG PRO    95      -5.999 -49.569 -31.693  1.00  0.00      BSYN  
ATOM    843    C PRO    95      -6.404 -52.875 -31.492  1.00  0.00      BSYN  
ATOM    844    O PRO    95      -7.533 -52.458 -31.225  1.00  0.00      BSYN  
ATOM    845    N GLU    96      -6.103 -54.121 -31.739  1.00  0.00      BSYN  
ATOM    846    H GLU    96      -5.222 -54.422 -32.045  1.00  0.00      BSYN  
ATOM    847   CA GLU    96      -7.178 -55.132 -31.606  1.00  0.00      BSYN  
ATOM    848   CB GLU    96      -7.539 -55.857 -32.834  1.00  0.00      BSYN  
ATOM    849   CG GLU    96      -7.988 -54.930 -33.988  1.00  0.00      BSYN  
ATOM    850   CD GLU    96      -9.473 -54.464 -34.009  1.00  0.00      BSYN  
ATOM    851  OE1 GLU    96      -9.705 -53.719 -34.948  1.00  0.00      BSYN  
ATOM    852  OE2 GLU    96     -10.339 -54.884 -33.233  1.00  0.00      BSYN  
ATOM    853    C GLU    96      -6.844 -56.171 -30.494  1.00  0.00      BSYN  
ATOM    854    O GLU    96      -5.835 -55.991 -29.806  1.00  0.00      BSYN  
ATOM    855    N GLU    97      -7.738 -57.155 -30.239  1.00  0.00      BSYN  
ATOM    856    H GLU    97      -8.623 -57.277 -30.642  1.00  0.00      BSYN  
ATOM    857   CA GLU    97      -7.445 -58.051 -29.106  1.00  0.00      BSYN  
ATOM    858   CB GLU    97      -8.571 -58.032 -28.146  1.00  0.00      BSYN  
ATOM    859   CG GLU    97      -8.312 -58.744 -26.763  1.00  0.00      BSYN  
ATOM    860   CD GLU    97      -9.167 -58.399 -25.642  1.00  0.00      BSYN  
ATOM    861  OE1 GLU    97      -8.747 -58.743 -24.567  1.00  0.00      BSYN  
ATOM    862  OE2 GLU    97     -10.260 -57.869 -25.708  1.00  0.00      BSYN  
ATOM    863    C GLU    97      -7.055 -59.349 -29.753  1.00  0.00      BSYN  
ATOM    864    O GLU    97      -7.774 -60.379 -29.841  1.00  0.00      BSYN  
ATOM    865    N VAL    98      -5.723 -59.530 -29.904  1.00  0.00      BSYN  
ATOM    866    H VAL    98      -5.048 -58.825 -29.810  1.00  0.00      BSYN  
ATOM    867   CA VAL    98      -5.167 -60.731 -30.486  1.00  0.00      BSYN  
ATOM    868   CB VAL    98      -3.708 -60.381 -30.979  1.00  0.00      BSYN  
ATOM    869  CG1 VAL    98      -2.957 -60.163 -29.726  1.00  0.00      BSYN  
ATOM    870  CG2 VAL    98      -3.010 -61.344 -31.895  1.00  0.00      BSYN  
ATOM    871    C VAL    98      -5.175 -62.163 -29.851  1.00  0.00      BSYN  
ATOM    872    O VAL    98      -4.471 -63.106 -30.225  1.00  0.00      BSYN  
ATOM    873    N ALA    99      -6.037 -62.468 -28.893  1.00  0.00      BSYN  
ATOM    874    H ALA    99      -6.977 -62.225 -29.022  1.00  0.00      BSYN  
ATOM    875   CA ALA    99      -5.631 -63.365 -27.889  1.00  0.00      BSYN  
ATOM    876   CB ALA    99      -4.819 -62.573 -26.808  1.00  0.00      BSYN  
ATOM    877    C ALA    99      -6.607 -64.445 -27.390  1.00  0.00      BSYN  
ATOM    878    O ALA    99      -7.331 -64.431 -26.467  1.00  0.00      BSYN  
ATOM    879    N GLN   100      -6.659 -65.414 -28.428  1.00  0.00      BSYN  
ATOM    880    H GLN   100      -6.047 -65.510 -29.188  1.00  0.00      BSYN  
ATOM    881   CA GLN   100      -7.771 -66.388 -28.320  1.00  0.00      BSYN  
ATOM    882   CB GLN   100      -8.841 -66.232 -29.557  1.00  0.00      BSYN  
ATOM    883   CG GLN   100     -10.029 -65.322 -29.372  1.00  0.00      BSYN  
ATOM    884   CD GLN   100      -9.899 -63.846 -29.574  1.00  0.00      BSYN  
ATOM    885  OE1 GLN   100     -10.446 -63.259 -30.504  1.00  0.00      BSYN  
ATOM    886  NE2 GLN   100      -9.256 -63.080 -28.801  1.00  0.00      BSYN  
ATOM    887 HE21 GLN   100      -8.868 -63.486 -27.998  1.00  0.00      BSYN  
ATOM    888 HE22 GLN   100      -9.116 -62.159 -29.106  1.00  0.00      BSYN  
ATOM    889    C GLN   100      -7.118 -67.734 -28.318  1.00  0.00      BSYN  
ATOM    890    O GLN   100      -6.271 -68.110 -29.198  1.00  0.00      BSYN  
ATOM    891    N GLU   101      -7.481 -68.557 -27.294  1.00  0.00      BSYN  
ATOM    892    H GLU   101      -8.153 -68.396 -26.599  1.00  0.00      BSYN  
ATOM    893   CA GLU   101      -6.820 -69.827 -27.112  1.00  0.00      BSYN  
ATOM    894   CB GLU   101      -7.130 -70.427 -25.770  1.00  0.00      BSYN  
ATOM    895   CG GLU   101      -6.746 -69.482 -24.631  1.00  0.00      BSYN  
ATOM    896   CD GLU   101      -5.828 -70.079 -23.579  1.00  0.00      BSYN  
ATOM    897  OE1 GLU   101      -6.215 -70.477 -22.458  1.00  0.00      BSYN  
ATOM    898  OE2 GLU   101      -4.816 -70.417 -23.897  1.00  0.00      BSYN  
ATOM    899    C GLU   101      -7.752 -70.660 -27.978  1.00  0.00      BSYN  
ATOM    900    O GLU   101      -8.966 -70.717 -27.794  1.00  0.00      BSYN  
ATOM    901    N ALA   102      -7.168 -71.406 -28.969  1.00  0.00      BSYN  
ATOM    902    H ALA   102      -6.208 -71.397 -29.167  1.00  0.00      BSYN  
ATOM    903   CA ALA   102      -8.074 -72.157 -29.793  1.00  0.00      BSYN  
ATOM    904   CB ALA   102      -7.504 -72.360 -31.126  1.00  0.00      BSYN  
ATOM    905    C ALA   102      -8.258 -73.584 -29.160  1.00  0.00      BSYN  
ATOM    906    O ALA   102      -7.439 -74.480 -29.150  1.00  0.00      BSYN  
ATOM    907    N ALA   103      -9.548 -73.544 -28.715  1.00  0.00      BSYN  
ATOM    908    H ALA   103      -9.909 -72.639 -28.603  1.00  0.00      BSYN  
ATOM    909   CA ALA   103     -10.297 -74.750 -28.567  1.00  0.00      BSYN  
ATOM    910   CB ALA   103     -11.681 -74.440 -27.924  1.00  0.00      BSYN  
ATOM    911    C ALA   103     -10.410 -75.693 -29.848  1.00  0.00      BSYN  
ATOM    912    O ALA   103      -9.967 -76.787 -29.710  1.00  0.00      BSYN  
ATOM    913    N GLU   104     -10.997 -75.288 -31.011  1.00  0.00      BSYN  
ATOM    914    H GLU   104     -11.492 -74.443 -31.056  1.00  0.00      BSYN  
ATOM    915   CA GLU   104     -11.058 -76.195 -32.221  1.00  0.00      BSYN  
ATOM    916   CB GLU   104     -12.039 -75.684 -33.281  1.00  0.00      BSYN  
ATOM    917   CG GLU   104     -13.558 -76.104 -33.075  1.00  0.00      BSYN  
ATOM    918   CD GLU   104     -14.426 -75.007 -32.502  1.00  0.00      BSYN  
ATOM    919  OE1 GLU   104     -15.612 -74.948 -32.758  1.00  0.00      BSYN  
ATOM    920  OE2 GLU   104     -13.947 -74.161 -31.727  1.00  0.00      BSYN  
ATOM    921    C GLU   104      -9.694 -76.522 -32.791  1.00  0.00      BSYN  
ATOM    922    O GLU   104      -8.995 -75.708 -33.425  1.00  0.00      BSYN  
ATOM    923    N GLU   105      -9.597 -77.791 -32.567  1.00  0.00      BSYN  
ATOM    924    H GLU   105     -10.236 -78.343 -32.068  1.00  0.00      BSYN  
ATOM    925   CA GLU   105      -8.475 -78.560 -33.207  1.00  0.00      BSYN  
ATOM    926   CB GLU   105      -7.153 -77.956 -32.752  1.00  0.00      BSYN  
ATOM    927   CG GLU   105      -5.728 -78.447 -32.969  1.00  0.00      BSYN  
ATOM    928   CD GLU   105      -4.810 -78.135 -31.862  1.00  0.00      BSYN  
ATOM    929  OE1 GLU   105      -4.574 -79.059 -31.049  1.00  0.00      BSYN  
ATOM    930  OE2 GLU   105      -4.314 -77.034 -31.754  1.00  0.00      BSYN  
ATOM    931    C GLU   105      -8.575 -80.024 -32.703  1.00  0.00      BSYN  
ATOM    932    O GLU   105      -7.968 -80.376 -31.690  1.00  0.00      BSYN  
ATOM    933    N PRO   106      -9.437 -80.750 -33.453  1.00  0.00      BSYN  
ATOM    934   CD PRO   106      -9.700 -82.174 -33.069  1.00  0.00      BSYN  
ATOM    935   CA PRO   106     -10.109 -80.448 -34.731  1.00  0.00      BSYN  
ATOM    936   CB PRO   106     -10.288 -81.921 -35.214  1.00  0.00      BSYN  
ATOM    937   CG PRO   106      -9.380 -82.747 -34.423  1.00  0.00      BSYN  
ATOM    938    C PRO   106     -11.448 -79.782 -34.458  1.00  0.00      BSYN  
ATOM    939    O PRO   106     -11.903 -79.561 -33.311  1.00  0.00      BSYN  
ATOM    940    N LEU   107     -12.153 -79.682 -35.586  1.00  0.00      BSYN  
ATOM    941    H LEU   107     -11.883 -79.995 -36.474  1.00  0.00      BSYN  
ATOM    942   CA LEU   107     -13.485 -79.083 -35.579  1.00  0.00      BSYN  
ATOM    943   CB LEU   107     -13.901 -78.780 -37.047  1.00  0.00      BSYN  
ATOM    944   CG LEU   107     -13.194 -77.634 -37.699  1.00  0.00      BSYN  
ATOM    945  CD1 LEU   107     -13.641 -77.717 -39.172  1.00  0.00      BSYN  
ATOM    946  CD2 LEU   107     -13.436 -76.257 -37.000  1.00  0.00      BSYN  
ATOM    947    C LEU   107     -14.572 -79.889 -34.848  1.00  0.00      BSYN  
ATOM    948    O LEU   107     -14.911 -81.030 -35.276  1.00  0.00      BSYN  
ATOM    949    N ILE   108     -15.241 -79.263 -33.795  1.00  0.00      BSYN  
ATOM    950    H ILE   108     -15.067 -78.299 -33.776  1.00  0.00      BSYN  
ATOM    951   CA ILE   108     -16.280 -79.890 -33.038  1.00  0.00      BSYN  
ATOM    952   CB ILE   108     -16.249 -79.711 -31.529  1.00  0.00      BSYN  
ATOM    953  CG2 ILE   108     -17.279 -80.447 -30.792  1.00  0.00      BSYN  
ATOM    954  CG1 ILE   108     -14.805 -80.077 -30.874  1.00  0.00      BSYN  
ATOM    955   CD ILE   108     -14.835 -79.498 -29.413  1.00  0.00      BSYN  
ATOM    956    C ILE   108     -17.577 -79.197 -33.497  1.00  0.00      BSYN  
ATOM    957    O ILE   108     -17.692 -78.012 -33.189  1.00  0.00      BSYN  
ATOM    958    N GLU   109     -18.341 -79.933 -34.322  1.00  0.00      BSYN  
ATOM    959    H GLU   109     -18.019 -80.851 -34.442  1.00  0.00      BSYN  
ATOM    960   CA GLU   109     -19.444 -79.333 -35.018  1.00  0.00      BSYN  
ATOM    961   CB GLU   109     -19.655 -80.004 -36.349  1.00  0.00      BSYN  
ATOM    962   CG GLU   109     -18.670 -79.785 -37.477  1.00  0.00      BSYN  
ATOM    963   CD GLU   109     -18.274 -78.352 -37.578  1.00  0.00      BSYN  
ATOM    964  OE1 GLU   109     -18.628 -77.717 -38.531  1.00  0.00      BSYN  
ATOM    965  OE2 GLU   109     -17.608 -77.914 -36.704  1.00  0.00      BSYN  
ATOM    966    C GLU   109     -20.659 -79.423 -34.244  1.00  0.00      BSYN  
ATOM    967    O GLU   109     -20.885 -80.390 -33.484  1.00  0.00      BSYN  
ATOM    968    N PRO   110     -21.494 -78.298 -34.431  1.00  0.00      BSYN  
ATOM    969   CD PRO   110     -21.449 -77.311 -35.563  1.00  0.00      BSYN  
ATOM    970   CA PRO   110     -22.704 -78.137 -33.621  1.00  0.00      BSYN  
ATOM    971   CB PRO   110     -22.909 -76.652 -33.922  1.00  0.00      BSYN  
ATOM    972   CG PRO   110     -22.688 -76.423 -35.328  1.00  0.00      BSYN  
ATOM    973    C PRO   110     -23.741 -79.196 -34.087  1.00  0.00      BSYN  
ATOM    974    O PRO   110     -23.828 -79.684 -35.231  1.00  0.00      BSYN  
ATOM    975    N LEU   111     -24.604 -79.728 -33.266  1.00  0.00      BSYN  
ATOM    976    H LEU   111     -24.569 -79.639 -32.291  1.00  0.00      BSYN  
ATOM    977   CA LEU   111     -25.648 -80.748 -33.679  1.00  0.00      BSYN  
ATOM    978   CB LEU   111     -26.686 -81.059 -32.595  1.00  0.00      BSYN  
ATOM    979   CG LEU   111     -26.366 -81.094 -31.122  1.00  0.00      BSYN  
ATOM    980  CD1 LEU   111     -27.659 -81.308 -30.328  1.00  0.00      BSYN  
ATOM    981  CD2 LEU   111     -25.348 -82.194 -30.960  1.00  0.00      BSYN  
ATOM    982    C LEU   111     -26.540 -80.132 -34.806  1.00  0.00      BSYN  
ATOM    983    O LEU   111     -26.740 -78.888 -34.908  1.00  0.00      BSYN  
ATOM    984    N MET   112     -27.195 -80.808 -35.762  1.00  0.00      BSYN  
ATOM    985    H MET   112     -27.000 -81.764 -35.861  1.00  0.00      BSYN  
ATOM    986   CA MET   112     -28.273 -80.179 -36.507  1.00  0.00      BSYN  
ATOM    987   CB MET   112     -27.939 -80.201 -37.971  1.00  0.00      BSYN  
ATOM    988   CG MET   112     -27.271 -78.960 -38.472  1.00  0.00      BSYN  
ATOM    989   SD MET   112     -26.412 -78.765 -40.090  1.00  0.00      BSYN  
ATOM    990   CE MET   112     -24.790 -79.006 -39.557  1.00  0.00      BSYN  
ATOM    991    C MET   112     -29.652 -80.897 -36.265  1.00  0.00      BSYN  
ATOM    992    O MET   112     -29.564 -82.135 -35.991  1.00  0.00      BSYN  
ATOM    993    N GLU   113     -30.914 -80.477 -36.331  1.00  0.00      BSYN  
ATOM    994    H GLU   113     -31.642 -81.108 -36.508  1.00  0.00      BSYN  
ATOM    995   CA GLU   113     -31.189 -79.102 -36.487  1.00  0.00      BSYN  
ATOM    996   CB GLU   113     -32.102 -79.045 -37.731  1.00  0.00      BSYN  
ATOM    997   CG GLU   113     -32.621 -77.544 -38.044  1.00  0.00      BSYN  
ATOM    998   CD GLU   113     -33.614 -77.459 -39.212  1.00  0.00      BSYN  
ATOM    999  OE1 GLU   113     -34.646 -78.019 -39.079  1.00  0.00      BSYN  
ATOM   1000  OE2 GLU   113     -33.422 -76.927 -40.318  1.00  0.00      BSYN  
ATOM   1001    C GLU   113     -31.933 -78.499 -35.197  1.00  0.00      BSYN  
ATOM   1002    O GLU   113     -32.711 -79.165 -34.526  1.00  0.00      BSYN  
ATOM   1003    N PRO   114     -31.661 -77.241 -34.835  1.00  0.00      BSYN  
ATOM   1004   CD PRO   114     -30.442 -76.534 -35.339  1.00  0.00      BSYN  
ATOM   1005   CA PRO   114     -32.322 -76.422 -33.860  1.00  0.00      BSYN  
ATOM   1006   CB PRO   114     -31.317 -75.354 -33.416  1.00  0.00      BSYN  
ATOM   1007   CG PRO   114     -30.338 -75.303 -34.501  1.00  0.00      BSYN  
ATOM   1008    C PRO   114     -33.755 -75.844 -33.928  1.00  0.00      BSYN  
ATOM   1009    O PRO   114     -34.046 -74.720 -33.617  1.00  0.00      BSYN  
ATOM   1010    N GLU   115     -34.584 -76.815 -34.176  1.00  0.00      BSYN  
ATOM   1011    H GLU   115     -34.215 -77.722 -34.215  1.00  0.00      BSYN  
ATOM   1012   CA GLU   115     -36.053 -76.728 -34.282  1.00  0.00      BSYN  
ATOM   1013   CB GLU   115     -36.597 -77.118 -35.548  1.00  0.00      BSYN  
ATOM   1014   CG GLU   115     -36.544 -75.893 -36.623  1.00  0.00      BSYN  
ATOM   1015   CD GLU   115     -37.771 -75.067 -36.479  1.00  0.00      BSYN  
ATOM   1016  OE1 GLU   115     -38.773 -75.304 -37.065  1.00  0.00      BSYN  
ATOM   1017  OE2 GLU   115     -37.628 -74.050 -35.771  1.00  0.00      BSYN  
ATOM   1018    C GLU   115     -36.801 -77.595 -33.187  1.00  0.00      BSYN  
ATOM   1019    O GLU   115     -37.866 -78.142 -33.259  1.00  0.00      BSYN  
ATOM   1020    N GLY   116     -36.001 -77.570 -32.021  1.00  0.00      BSYN  
ATOM   1021    H GLY   116     -35.117 -77.147 -32.002  1.00  0.00      BSYN  
ATOM   1022   CA GLY   116     -36.477 -78.221 -30.831  1.00  0.00      BSYN  
ATOM   1023    C GLY   116     -37.215 -77.345 -29.869  1.00  0.00      BSYN  
ATOM   1024    O GLY   116     -38.440 -77.560 -29.817  1.00  0.00      BSYN  
ATOM   1025    N GLU   117     -36.628 -76.360 -29.143  1.00  0.00      BSYN  
ATOM   1026    H GLU   117     -37.225 -76.024 -28.442  1.00  0.00      BSYN  
ATOM   1027   CA GLU   117     -35.257 -75.946 -29.319  1.00  0.00      BSYN  
ATOM   1028   CB GLU   117     -35.017 -74.449 -28.943  1.00  0.00      BSYN  
ATOM   1029   CG GLU   117     -35.532 -73.466 -30.022  1.00  0.00      BSYN  
ATOM   1030   CD GLU   117     -34.929 -72.016 -29.951  1.00  0.00      BSYN  
ATOM   1031  OE1 GLU   117     -33.702 -71.821 -29.922  1.00  0.00      BSYN  
ATOM   1032  OE2 GLU   117     -35.718 -71.072 -29.827  1.00  0.00      BSYN  
ATOM   1033    C GLU   117     -34.105 -76.981 -28.907  1.00  0.00      BSYN  
ATOM   1034    O GLU   117     -32.973 -76.989 -29.507  1.00  0.00      BSYN  
ATOM   1035    N SER   118     -34.381 -77.806 -27.851  1.00  0.00      BSYN  
ATOM   1036    H SER   118     -35.302 -77.740 -27.520  1.00  0.00      BSYN  
ATOM   1037   CA SER   118     -33.440 -78.913 -27.463  1.00  0.00      BSYN  
ATOM   1038   CB SER   118     -33.711 -79.430 -26.045  1.00  0.00      BSYN  
ATOM   1039   OG SER   118     -32.616 -80.339 -25.554  1.00  0.00      BSYN  
ATOM   1040   HG SER   118     -32.887 -81.249 -25.414  1.00  0.00      BSYN  
ATOM   1041    C SER   118     -33.547 -80.020 -28.505  1.00  0.00      BSYN  
ATOM   1042    O SER   118     -34.579 -80.333 -29.065  1.00  0.00      BSYN  
ATOM   1043    N TYR   119     -32.434 -80.739 -28.509  1.00  0.00      BSYN  
ATOM   1044    H TYR   119     -31.817 -80.402 -27.826  1.00  0.00      BSYN  
ATOM   1045   CA TYR   119     -32.172 -81.864 -29.348  1.00  0.00      BSYN  
ATOM   1046   CB TYR   119     -31.270 -81.538 -30.581  1.00  0.00      BSYN  
ATOM   1047   CG TYR   119     -31.810 -82.153 -31.856  1.00  0.00      BSYN  
ATOM   1048  CD1 TYR   119     -31.248 -83.392 -32.102  1.00  0.00      BSYN  
ATOM   1049  CE1 TYR   119     -31.751 -84.064 -33.195  1.00  0.00      BSYN  
ATOM   1050  CD2 TYR   119     -32.777 -81.590 -32.607  1.00  0.00      BSYN  
ATOM   1051  CE2 TYR   119     -33.225 -82.279 -33.723  1.00  0.00      BSYN  
ATOM   1052   CZ TYR   119     -32.751 -83.592 -34.062  1.00  0.00      BSYN  
ATOM   1053   OH TYR   119     -33.134 -84.347 -35.138  1.00  0.00      BSYN  
ATOM   1054   HH TYR   119     -32.365 -84.905 -35.279  1.00  0.00      BSYN  
ATOM   1055    C TYR   119     -31.443 -82.849 -28.527  1.00  0.00      BSYN  
ATOM   1056    O TYR   119     -31.053 -82.613 -27.433  1.00  0.00      BSYN  
ATOM   1057    N GLU   120     -31.509 -84.172 -28.882  1.00  0.00      BSYN  
ATOM   1058    H GLU   120     -31.918 -84.421 -29.737  1.00  0.00      BSYN  
ATOM   1059   CA GLU   120     -30.649 -85.275 -28.328  1.00  0.00      BSYN  
ATOM   1060   CB GLU   120     -31.026 -86.566 -29.000  1.00  0.00      BSYN  
ATOM   1061   CG GLU   120     -32.537 -87.036 -28.664  1.00  0.00      BSYN  
ATOM   1062   CD GLU   120     -32.784 -87.410 -27.162  1.00  0.00      BSYN  
ATOM   1063  OE1 GLU   120     -32.131 -88.331 -26.559  1.00  0.00      BSYN  
ATOM   1064  OE2 GLU   120     -33.585 -86.620 -26.560  1.00  0.00      BSYN  
ATOM   1065    C GLU   120     -29.137 -85.069 -28.450  1.00  0.00      BSYN  
ATOM   1066    O GLU   120     -28.754 -84.432 -29.410  1.00  0.00      BSYN  
ATOM   1067    N ASP   121     -28.344 -85.630 -27.548  1.00  0.00      BSYN  
ATOM   1068    H ASP   121     -28.747 -86.033 -26.751  1.00  0.00      BSYN  
ATOM   1069   CA ASP   121     -26.937 -85.400 -27.712  1.00  0.00      BSYN  
ATOM   1070   CB ASP   121     -26.458 -84.370 -26.666  1.00  0.00      BSYN  
ATOM   1071   CG ASP   121     -25.974 -83.067 -27.218  1.00  0.00      BSYN  
ATOM   1072  OD1 ASP   121     -24.928 -82.970 -27.858  1.00  0.00      BSYN  
ATOM   1073  OD2 ASP   121     -26.701 -82.079 -26.977  1.00  0.00      BSYN  
ATOM   1074    C ASP   121     -26.302 -86.794 -27.613  1.00  0.00      BSYN  
ATOM   1075    O ASP   121     -26.148 -87.315 -26.485  1.00  0.00      BSYN  
ATOM   1076    N PRO   122     -25.931 -87.475 -28.705  1.00  0.00      BSYN  
ATOM   1077   CD PRO   122     -26.238 -87.165 -30.116  1.00  0.00      BSYN  
ATOM   1078   CA PRO   122     -25.262 -88.821 -28.660  1.00  0.00      BSYN  
ATOM   1079   CB PRO   122     -25.023 -89.048 -30.032  1.00  0.00      BSYN  
ATOM   1080   CG PRO   122     -25.111 -87.822 -30.859  1.00  0.00      BSYN  
ATOM   1081    C PRO   122     -24.084 -88.957 -27.663  1.00  0.00      BSYN  
ATOM   1082    O PRO   122     -23.294 -88.097 -27.366  1.00  0.00      BSYN  
ATOM   1083    N PRO   123     -24.083 -90.211 -27.080  1.00  0.00      BSYN  
ATOM   1084   CD PRO   123     -25.240 -91.132 -27.019  1.00  0.00      BSYN  
ATOM   1085   CA PRO   123     -23.029 -90.774 -26.249  1.00  0.00      BSYN  
ATOM   1086   CB PRO   123     -23.768 -92.042 -25.642  1.00  0.00      BSYN  
ATOM   1087   CG PRO   123     -25.231 -91.592 -25.605  1.00  0.00      BSYN  
ATOM   1088    C PRO   123     -21.729 -91.141 -26.854  1.00  0.00      BSYN  
ATOM   1089    O PRO   123     -20.698 -91.311 -26.163  1.00  0.00      BSYN  
ATOM   1090    N GLN   124     -21.599 -91.237 -28.158  1.00  0.00      BSYN  
ATOM   1091    H GLN   124     -22.271 -90.791 -28.715  1.00  0.00      BSYN  
ATOM   1092   CA GLN   124     -20.544 -91.873 -28.902  1.00  0.00      BSYN  
ATOM   1093   CB GLN   124     -21.298 -92.850 -29.948  1.00  0.00      BSYN  
ATOM   1094   CG GLN   124     -20.655 -94.088 -29.580  1.00  0.00      BSYN  
ATOM   1095   CD GLN   124     -21.077 -95.301 -30.510  1.00  0.00      BSYN  
ATOM   1096  OE1 GLN   124     -20.643 -95.408 -31.713  1.00  0.00      BSYN  
ATOM   1097  NE2 GLN   124     -21.791 -96.227 -29.789  1.00  0.00      BSYN  
ATOM   1098 HE21 GLN   124     -22.205 -96.814 -30.456  1.00  0.00      BSYN  
ATOM   1099 HE22 GLN   124     -21.773 -96.251 -28.809  1.00  0.00      BSYN  
ATOM   1100    C GLN   124     -19.592 -90.848 -29.439  1.00  0.00      BSYN  
ATOM   1101    O GLN   124     -19.387 -89.953 -28.611  1.00  0.00      BSYN  
ATOM   1102    N GLU   125     -19.004 -90.903 -30.664  1.00  0.00      BSYN  
ATOM   1103    H GLU   125     -19.185 -91.724 -31.168  1.00  0.00      BSYN  
ATOM   1104   CA GLU   125     -18.051 -90.029 -31.237  1.00  0.00      BSYN  
ATOM   1105   CB GLU   125     -16.762 -90.706 -31.853  1.00  0.00      BSYN  
ATOM   1106   CG GLU   125     -15.471 -89.851 -32.420  1.00  0.00      BSYN  
ATOM   1107   CD GLU   125     -14.992 -88.927 -31.351  1.00  0.00      BSYN  
ATOM   1108  OE1 GLU   125     -15.557 -87.937 -31.235  1.00  0.00      BSYN  
ATOM   1109  OE2 GLU   125     -14.053 -89.140 -30.674  1.00  0.00      BSYN  
ATOM   1110    C GLU   125     -18.695 -89.305 -32.335  1.00  0.00      BSYN  
ATOM   1111    O GLU   125     -19.636 -89.880 -32.905  1.00  0.00      BSYN  
ATOM   1112    N GLU   126     -18.169 -87.981 -32.529  1.00  0.00      BSYN  
ATOM   1113    H GLU   126     -17.532 -87.642 -31.867  1.00  0.00      BSYN  
ATOM   1114   CA GLU   126     -18.606 -87.174 -33.625  1.00  0.00      BSYN  
ATOM   1115   CB GLU   126     -18.242 -85.737 -33.319  1.00  0.00      BSYN  
ATOM   1116   CG GLU   126     -18.631 -85.117 -32.031  1.00  0.00      BSYN  
ATOM   1117   CD GLU   126     -17.794 -85.407 -30.847  1.00  0.00      BSYN  
ATOM   1118  OE1 GLU   126     -18.329 -86.061 -29.969  1.00  0.00      BSYN  
ATOM   1119  OE2 GLU   126     -16.660 -85.074 -30.729  1.00  0.00      BSYN  
ATOM   1120    C GLU   126     -18.287 -87.477 -35.157  1.00  0.00      BSYN  
ATOM   1121    O GLU   126     -17.598 -86.727 -35.839  1.00  0.00      BSYN  
ATOM   1122    N TYR   127     -18.872 -88.570 -35.521  1.00  0.00      BSYN  
ATOM   1123    H TYR   127     -19.470 -88.931 -34.833  1.00  0.00      BSYN  
ATOM   1124   CA TYR   127     -18.694 -89.030 -36.888  1.00  0.00      BSYN  
ATOM   1125   CB TYR   127     -19.262 -90.499 -37.123  1.00  0.00      BSYN  
ATOM   1126   CG TYR   127     -18.360 -91.665 -36.689  1.00  0.00      BSYN  
ATOM   1127  CD1 TYR   127     -18.734 -92.472 -35.556  1.00  0.00      BSYN  
ATOM   1128  CE1 TYR   127     -18.018 -93.616 -35.318  1.00  0.00      BSYN  
ATOM   1129  CD2 TYR   127     -17.284 -92.060 -37.414  1.00  0.00      BSYN  
ATOM   1130  CE2 TYR   127     -16.574 -93.143 -37.209  1.00  0.00      BSYN  
ATOM   1131   CZ TYR   127     -16.935 -93.900 -36.128  1.00  0.00      BSYN  
ATOM   1132   OH TYR   127     -16.313 -95.087 -35.794  1.00  0.00      BSYN  
ATOM   1133   HH TYR   127     -16.853 -95.844 -36.033  1.00  0.00      BSYN  
ATOM   1134    C TYR   127     -19.339 -88.210 -37.899  1.00  0.00      BSYN  
ATOM   1135    O TYR   127     -20.536 -87.974 -37.752  1.00  0.00      BSYN  
ATOM   1136    N GLN   128     -18.534 -87.555 -38.824  1.00  0.00      BSYN  
ATOM   1137    H GLN   128     -17.596 -87.775 -38.645  1.00  0.00      BSYN  
ATOM   1138   CA GLN   128     -19.045 -86.750 -39.811  1.00  0.00      BSYN  
ATOM   1139   CB GLN   128     -17.971 -85.645 -40.190  1.00  0.00      BSYN  
ATOM   1140   CG GLN   128     -16.699 -86.358 -40.648  1.00  0.00      BSYN  
ATOM   1141   CD GLN   128     -15.874 -85.354 -41.453  1.00  0.00      BSYN  
ATOM   1142  OE1 GLN   128     -16.375 -84.358 -42.003  1.00  0.00      BSYN  
ATOM   1143  NE2 GLN   128     -14.618 -85.772 -41.620  1.00  0.00      BSYN  
ATOM   1144 HE21 GLN   128     -14.289 -86.517 -41.076  1.00  0.00      BSYN  
ATOM   1145 HE22 GLN   128     -14.073 -85.339 -42.310  1.00  0.00      BSYN  
ATOM   1146    C GLN   128     -19.544 -87.514 -40.983  1.00  0.00      BSYN  
ATOM   1147    O GLN   128     -18.903 -87.898 -41.959  1.00  0.00      BSYN  
ATOM   1148    N GLU   129     -20.696 -88.139 -40.675  1.00  0.00      BSYN  
ATOM   1149    H GLU   129     -21.231 -87.793 -39.930  1.00  0.00      BSYN  
ATOM   1150   CA GLU   129     -21.334 -89.186 -41.583  1.00  0.00      BSYN  
ATOM   1151   CB GLU   129     -22.397 -89.935 -40.855  1.00  0.00      BSYN  
ATOM   1152   CG GLU   129     -22.468 -91.373 -41.270  1.00  0.00      BSYN  
ATOM   1153   CD GLU   129     -21.089 -92.069 -40.997  1.00  0.00      BSYN  
ATOM   1154  OE1 GLU   129     -20.871 -92.520 -39.875  1.00  0.00      BSYN  
ATOM   1155  OE2 GLU   129     -20.238 -92.226 -41.861  1.00  0.00      BSYN  
ATOM   1156    C GLU   129     -21.758 -88.650 -42.942  1.00  0.00      BSYN  
ATOM   1157    O GLU   129     -22.372 -87.531 -43.105  1.00  0.00      BSYN  
ATOM   1158    N TYR   130     -21.446 -89.398 -44.059  1.00  0.00      BSYN  
ATOM   1159    H TYR   130     -21.061 -90.278 -43.863  1.00  0.00      BSYN  
ATOM   1160   CA TYR   130     -21.828 -88.854 -45.380  1.00  0.00      BSYN  
ATOM   1161   CB TYR   130     -20.543 -88.454 -46.159  1.00  0.00      BSYN  
ATOM   1162   CG TYR   130     -20.218 -86.962 -46.014  1.00  0.00      BSYN  
ATOM   1163  CD1 TYR   130     -21.191 -86.003 -45.847  1.00  0.00      BSYN  
ATOM   1164  CE1 TYR   130     -20.920 -84.697 -45.838  1.00  0.00      BSYN  
ATOM   1165  CD2 TYR   130     -18.827 -86.540 -46.155  1.00  0.00      BSYN  
ATOM   1166  CE2 TYR   130     -18.584 -85.202 -45.989  1.00  0.00      BSYN  
ATOM   1167   CZ TYR   130     -19.626 -84.327 -45.869  1.00  0.00      BSYN  
ATOM   1168   OH TYR   130     -19.382 -82.925 -45.775  1.00  0.00      BSYN  
ATOM   1169   HH TYR   130     -20.065 -82.615 -45.176  1.00  0.00      BSYN  
ATOM   1170    C TYR   130     -22.942 -89.512 -46.216  1.00  0.00      BSYN  
ATOM   1171    O TYR   130     -23.744 -90.349 -45.724  1.00  0.00      BSYN  
ATOM   1172    N GLU   131     -23.108 -89.148 -47.449  1.00  0.00      BSYN  
ATOM   1173    H GLU   131     -22.605 -88.327 -47.630  1.00  0.00      BSYN  
ATOM   1174   CA GLU   131     -24.203 -89.555 -48.333  1.00  0.00      BSYN  
ATOM   1175   CB GLU   131     -24.196 -88.711 -49.563  1.00  0.00      BSYN  
ATOM   1176   CG GLU   131     -25.582 -88.660 -50.207  1.00  0.00      BSYN  
ATOM   1177   CD GLU   131     -25.908 -87.613 -51.220  1.00  0.00      BSYN  
ATOM   1178  OE1 GLU   131     -25.705 -87.953 -52.400  1.00  0.00      BSYN  
ATOM   1179  OE2 GLU   131     -26.240 -86.482 -50.830  1.00  0.00      BSYN  
ATOM   1180    C GLU   131     -24.071 -91.023 -48.729  1.00  0.00      BSYN  
ATOM   1181    O GLU   131     -22.939 -91.485 -48.931  1.00  0.00      BSYN  
ATOM   1182    N PRO   132     -25.278 -91.622 -48.548  1.00  0.00      BSYN  
ATOM   1183   CD PRO   132     -26.196 -91.156 -47.573  1.00  0.00      BSYN  
ATOM   1184   CA PRO   132     -25.691 -92.943 -49.047  1.00  0.00      BSYN  
ATOM   1185   CB PRO   132     -26.535 -93.459 -47.897  1.00  0.00      BSYN  
ATOM   1186   CG PRO   132     -27.258 -92.299 -47.433  1.00  0.00      BSYN  
ATOM   1187    C PRO   132     -26.611 -92.975 -50.293  1.00  0.00      BSYN  
ATOM   1188    O PRO   132     -27.084 -91.978 -50.890  1.00  0.00      BSYN  
ATOM   1189    N GLU   133     -26.733 -94.170 -50.949  1.00  0.00      BSYN  
ATOM   1190    H GLU   133     -26.449 -95.024 -50.562  1.00  0.00      BSYN  
ATOM   1191   CA GLU   133     -27.335 -94.334 -52.234  1.00  0.00      BSYN  
ATOM   1192   CB GLU   133     -26.270 -94.260 -53.231  1.00  0.00      BSYN  
ATOM   1193   CG GLU   133     -25.763 -92.867 -53.633  1.00  0.00      BSYN  
ATOM   1194   CD GLU   133     -24.431 -93.040 -54.215  1.00  0.00      BSYN  
ATOM   1195  OE1 GLU   133     -24.386 -93.262 -55.449  1.00  0.00      BSYN  
ATOM   1196  OE2 GLU   133     -23.474 -92.950 -53.407  1.00  0.00      BSYN  
ATOM   1197    C GLU   133     -28.115 -95.559 -52.369  1.00  0.00      BSYN  
ATOM   1198    O GLU   133     -27.657 -96.648 -52.109  1.00  0.00      BSYN  
ATOM   1199    N ALA   134     -29.289 -95.293 -52.842  1.00  0.00      BSYN  
ATOM   1200    H ALA   134     -29.595 -94.365 -52.762  1.00  0.00      BSYN  
ATOM   1201   CA ALA   134     -30.294 -96.306 -53.197  1.00  0.00      BSYN  
ATOM   1202   CB ALA   134     -31.223 -96.352 -51.995  1.00  0.00      BSYN  
ATOM   1203    C ALA   134     -31.010 -95.981 -54.474  1.00  0.00      BSYN  
ATOM   1204  OT1 ALA   134     -30.733 -94.800 -54.954  1.00  0.00      BSYN  
ATOM   1205  OT2 ALA   134     -31.899 -96.747 -54.928  1.00  0.00      BSYN  
END
