# Supplementary material for: Data set of intrinsically disordered proteins analysed at a local protein conformation level
Source: Data Brief. 2020 Mar 5;29:105383. doi: 10.1016/j.dib.2020.105383 (PMC7078294; doi:10.1016/j.dib.2020.105383)
Supplement: Supplementary file 1 [file mmc1.zip › the data/1-DATA/PED1AAD-pdb/1AAD-131.pdb]

CRYST1    1.000    1.000    1.000  90.00  90.00  90.00 P 1           1
ATOM      1  HT1 MET     1      48.246 -89.870 -19.661  1.00  0.00      BSYN  
ATOM      2  HT2 MET     1      47.597 -89.794 -18.126  1.00  0.00      BSYN  
ATOM      3    N MET     1      48.379 -89.449 -18.719  1.00  0.00      BSYN  
ATOM      4  HT3 MET     1      49.289 -89.365 -18.223  1.00  0.00      BSYN  
ATOM      5   CA MET     1      48.143 -88.035 -18.837  1.00  0.00      BSYN  
ATOM      6   CB MET     1      46.641 -87.937 -19.089  1.00  0.00      BSYN  
ATOM      7   CG MET     1      46.252 -86.460 -19.330  1.00  0.00      BSYN  
ATOM      8   SD MET     1      47.093 -85.941 -20.837  1.00  0.00      BSYN  
ATOM      9   CE MET     1      45.846 -86.221 -22.012  1.00  0.00      BSYN  
ATOM     10    C MET     1      48.274 -87.478 -17.442  1.00  0.00      BSYN  
ATOM     11    O MET     1      48.128 -88.181 -16.423  1.00  0.00      BSYN  
ATOM     12    N ASP     2      48.674 -86.194 -17.375  1.00  0.00      BSYN  
ATOM     13    H ASP     2      48.517 -85.665 -18.185  1.00  0.00      BSYN  
ATOM     14   CA ASP     2      48.917 -85.655 -16.013  1.00  0.00      BSYN  
ATOM     15   CB ASP     2      49.809 -84.370 -15.935  1.00  0.00      BSYN  
ATOM     16   CG ASP     2      49.992 -83.758 -14.519  1.00  0.00      BSYN  
ATOM     17  OD1 ASP     2      49.287 -82.793 -14.162  1.00  0.00      BSYN  
ATOM     18  OD2 ASP     2      50.780 -84.286 -13.710  1.00  0.00      BSYN  
ATOM     19    C ASP     2      47.674 -85.417 -15.249  1.00  0.00      BSYN  
ATOM     20    O ASP     2      47.555 -85.891 -14.066  1.00  0.00      BSYN  
ATOM     21    N VAL     3      46.693 -84.711 -15.820  1.00  0.00      BSYN  
ATOM     22    H VAL     3      46.744 -84.676 -16.798  1.00  0.00      BSYN  
ATOM     23   CA VAL     3      45.547 -84.279 -15.111  1.00  0.00      BSYN  
ATOM     24   CB VAL     3      45.094 -82.893 -15.295  1.00  0.00      BSYN  
ATOM     25  CG1 VAL     3      44.799 -82.380 -13.932  1.00  0.00      BSYN  
ATOM     26  CG2 VAL     3      46.176 -81.833 -15.784  1.00  0.00      BSYN  
ATOM     27    C VAL     3      44.487 -85.174 -15.651  1.00  0.00      BSYN  
ATOM     28    O VAL     3      43.655 -84.644 -16.504  1.00  0.00      BSYN  
ATOM     29    N PHE     4      44.382 -86.180 -14.807  1.00  0.00      BSYN  
ATOM     30    H PHE     4      45.043 -86.092 -14.088  1.00  0.00      BSYN  
ATOM     31   CA PHE     4      43.330 -87.130 -14.930  1.00  0.00      BSYN  
ATOM     32   CB PHE     4      43.875 -88.392 -15.653  1.00  0.00      BSYN  
ATOM     33   CG PHE     4      42.749 -89.056 -16.529  1.00  0.00      BSYN  
ATOM     34  CD1 PHE     4      42.578 -88.481 -17.761  1.00  0.00      BSYN  
ATOM     35  CD2 PHE     4      42.042 -90.204 -16.107  1.00  0.00      BSYN  
ATOM     36  CE1 PHE     4      41.564 -88.988 -18.582  1.00  0.00      BSYN  
ATOM     37  CE2 PHE     4      41.016 -90.751 -16.892  1.00  0.00      BSYN  
ATOM     38   CZ PHE     4      40.870 -90.102 -18.055  1.00  0.00      BSYN  
ATOM     39    C PHE     4      42.675 -87.411 -13.561  1.00  0.00      BSYN  
ATOM     40    O PHE     4      42.731 -88.517 -13.045  1.00  0.00      BSYN  
ATOM     41    N MET     5      42.199 -86.294 -12.918  1.00  0.00      BSYN  
ATOM     42    H MET     5      42.498 -85.456 -13.329  1.00  0.00      BSYN  
ATOM     43   CA MET     5      41.260 -86.431 -11.717  1.00  0.00      BSYN  
ATOM     44   CB MET     5      40.080 -87.436 -11.956  1.00  0.00      BSYN  
ATOM     45   CG MET     5      38.912 -86.839 -12.801  1.00  0.00      BSYN  
ATOM     46   SD MET     5      39.444 -86.815 -14.509  1.00  0.00      BSYN  
ATOM     47   CE MET     5      38.856 -88.352 -15.139  1.00  0.00      BSYN  
ATOM     48    C MET     5      41.913 -86.566 -10.382  1.00  0.00      BSYN  
ATOM     49    O MET     5      41.610 -85.838  -9.445  1.00  0.00      BSYN  
ATOM     50    N LYS     6      42.824 -87.514 -10.099  1.00  0.00      BSYN  
ATOM     51    H LYS     6      42.841 -88.178 -10.819  1.00  0.00      BSYN  
ATOM     52   CA LYS     6      43.726 -87.614  -8.957  1.00  0.00      BSYN  
ATOM     53   CB LYS     6      43.805 -89.094  -8.243  1.00  0.00      BSYN  
ATOM     54   CG LYS     6      42.735 -89.215  -7.250  1.00  0.00      BSYN  
ATOM     55   CD LYS     6      42.667 -90.508  -6.483  1.00  0.00      BSYN  
ATOM     56   CE LYS     6      43.933 -91.145  -5.833  1.00  0.00      BSYN  
ATOM     57   NZ LYS     6      44.344 -90.628  -4.564  1.00  0.00      BSYN  
ATOM     58  HZ1 LYS     6      44.942 -89.784  -4.676  1.00  0.00      BSYN  
ATOM     59  HZ2 LYS     6      43.419 -90.414  -4.139  1.00  0.00      BSYN  
ATOM     60  HZ3 LYS     6      44.859 -91.276  -3.935  1.00  0.00      BSYN  
ATOM     61    C LYS     6      45.101 -87.133  -9.121  1.00  0.00      BSYN  
ATOM     62    O LYS     6      45.577 -86.756 -10.220  1.00  0.00      BSYN  
ATOM     63    N GLY     7      45.788 -86.820  -8.072  1.00  0.00      BSYN  
ATOM     64    H GLY     7      45.376 -86.681  -7.194  1.00  0.00      BSYN  
ATOM     65   CA GLY     7      47.258 -86.730  -8.120  1.00  0.00      BSYN  
ATOM     66    C GLY     7      47.632 -85.558  -7.255  1.00  0.00      BSYN  
ATOM     67    O GLY     7      47.892 -85.773  -6.108  1.00  0.00      BSYN  
ATOM     68    N LEU     8      47.605 -84.376  -7.851  1.00  0.00      BSYN  
ATOM     69    H LEU     8      47.172 -84.322  -8.729  1.00  0.00      BSYN  
ATOM     70   CA LEU     8      48.117 -83.186  -7.271  1.00  0.00      BSYN  
ATOM     71   CB LEU     8      48.340 -82.151  -8.348  1.00  0.00      BSYN  
ATOM     72   CG LEU     8      49.583 -81.796  -9.182  1.00  0.00      BSYN  
ATOM     73  CD1 LEU     8      50.607 -80.875  -8.371  1.00  0.00      BSYN  
ATOM     74  CD2 LEU     8      50.169 -83.122  -9.562  1.00  0.00      BSYN  
ATOM     75    C LEU     8      47.245 -82.638  -6.252  1.00  0.00      BSYN  
ATOM     76    O LEU     8      46.209 -83.236  -6.026  1.00  0.00      BSYN  
ATOM     77    N SER     9      47.545 -81.456  -5.672  1.00  0.00      BSYN  
ATOM     78    H SER     9      48.472 -81.151  -5.760  1.00  0.00      BSYN  
ATOM     79   CA SER     9      46.645 -80.989  -4.642  1.00  0.00      BSYN  
ATOM     80   CB SER     9      47.459 -80.382  -3.504  1.00  0.00      BSYN  
ATOM     81   OG SER     9      48.416 -81.187  -2.931  1.00  0.00      BSYN  
ATOM     82   HG SER     9      47.954 -82.019  -2.808  1.00  0.00      BSYN  
ATOM     83    C SER     9      45.536 -80.041  -5.128  1.00  0.00      BSYN  
ATOM     84    O SER     9      45.638 -78.858  -5.254  1.00  0.00      BSYN  
ATOM     85    N MET    10      44.497 -80.726  -5.564  1.00  0.00      BSYN  
ATOM     86    H MET    10      44.584 -81.698  -5.649  1.00  0.00      BSYN  
ATOM     87   CA MET    10      43.287 -80.222  -6.133  1.00  0.00      BSYN  
ATOM     88   CB MET    10      42.510 -81.072  -7.141  1.00  0.00      BSYN  
ATOM     89   CG MET    10      43.471 -81.405  -8.372  1.00  0.00      BSYN  
ATOM     90   SD MET    10      44.515 -80.145  -9.080  1.00  0.00      BSYN  
ATOM     91   CE MET    10      43.716 -79.833 -10.691  1.00  0.00      BSYN  
ATOM     92    C MET    10      42.348 -79.583  -5.160  1.00  0.00      BSYN  
ATOM     93    O MET    10      42.132 -79.980  -3.984  1.00  0.00      BSYN  
ATOM     94    N ALA    11      42.117 -78.366  -5.594  1.00  0.00      BSYN  
ATOM     95    H ALA    11      42.798 -78.026  -6.211  1.00  0.00      BSYN  
ATOM     96   CA ALA    11      41.085 -77.436  -4.983  1.00  0.00      BSYN  
ATOM     97   CB ALA    11      41.614 -75.996  -5.119  1.00  0.00      BSYN  
ATOM     98    C ALA    11      39.650 -77.519  -5.255  1.00  0.00      BSYN  
ATOM     99    O ALA    11      39.251 -77.473  -6.414  1.00  0.00      BSYN  
ATOM    100    N LYS    12      38.859 -77.717  -4.237  1.00  0.00      BSYN  
ATOM    101    H LYS    12      39.108 -77.786  -3.292  1.00  0.00      BSYN  
ATOM    102   CA LYS    12      37.469 -77.800  -4.498  1.00  0.00      BSYN  
ATOM    103   CB LYS    12      36.888 -78.606  -3.257  1.00  0.00      BSYN  
ATOM    104   CG LYS    12      37.231 -80.136  -3.197  1.00  0.00      BSYN  
ATOM    105   CD LYS    12      38.646 -80.406  -2.543  1.00  0.00      BSYN  
ATOM    106   CE LYS    12      39.063 -81.802  -2.616  1.00  0.00      BSYN  
ATOM    107   NZ LYS    12      40.454 -82.256  -2.375  1.00  0.00      BSYN  
ATOM    108  HZ1 LYS    12      41.066 -81.723  -3.026  1.00  0.00      BSYN  
ATOM    109  HZ2 LYS    12      40.647 -82.057  -1.372  1.00  0.00      BSYN  
ATOM    110  HZ3 LYS    12      40.354 -83.282  -2.511  1.00  0.00      BSYN  
ATOM    111    C LYS    12      36.679 -76.472  -4.467  1.00  0.00      BSYN  
ATOM    112    O LYS    12      36.719 -75.700  -3.506  1.00  0.00      BSYN  
ATOM    113    N GLU    13      35.966 -76.378  -5.632  1.00  0.00      BSYN  
ATOM    114    H GLU    13      36.249 -76.874  -6.428  1.00  0.00      BSYN  
ATOM    115   CA GLU    13      34.847 -75.398  -5.797  1.00  0.00      BSYN  
ATOM    116   CB GLU    13      34.620 -75.148  -7.338  1.00  0.00      BSYN  
ATOM    117   CG GLU    13      35.853 -74.811  -8.177  1.00  0.00      BSYN  
ATOM    118   CD GLU    13      35.655 -74.178  -9.507  1.00  0.00      BSYN  
ATOM    119  OE1 GLU    13      35.401 -72.908  -9.400  1.00  0.00      BSYN  
ATOM    120  OE2 GLU    13      35.833 -74.924 -10.522  1.00  0.00      BSYN  
ATOM    121    C GLU    13      33.616 -75.888  -5.148  1.00  0.00      BSYN  
ATOM    122    O GLU    13      32.493 -75.386  -5.448  1.00  0.00      BSYN  
ATOM    123    N GLY    14      33.646 -76.804  -4.192  1.00  0.00      BSYN  
ATOM    124    H GLY    14      34.490 -76.881  -3.699  1.00  0.00      BSYN  
ATOM    125   CA GLY    14      32.534 -77.516  -3.717  1.00  0.00      BSYN  
ATOM    126    C GLY    14      33.063 -78.572  -2.753  1.00  0.00      BSYN  
ATOM    127    O GLY    14      33.914 -79.338  -3.116  1.00  0.00      BSYN  
ATOM    128    N VAL    15      32.463 -78.683  -1.596  1.00  0.00      BSYN  
ATOM    129    H VAL    15      31.868 -77.971  -1.282  1.00  0.00      BSYN  
ATOM    130   CA VAL    15      32.744 -79.774  -0.687  1.00  0.00      BSYN  
ATOM    131   CB VAL    15      32.269 -79.522   0.788  1.00  0.00      BSYN  
ATOM    132  CG1 VAL    15      33.082 -80.590   1.599  1.00  0.00      BSYN  
ATOM    133  CG2 VAL    15      32.413 -78.159   1.310  1.00  0.00      BSYN  
ATOM    134    C VAL    15      32.043 -81.009  -1.312  1.00  0.00      BSYN  
ATOM    135    O VAL    15      30.909 -80.913  -1.677  1.00  0.00      BSYN  
ATOM    136    N VAL    16      32.685 -82.166  -1.378  1.00  0.00      BSYN  
ATOM    137    H VAL    16      33.616 -82.235  -1.078  1.00  0.00      BSYN  
ATOM    138   CA VAL    16      32.119 -83.301  -1.944  1.00  0.00      BSYN  
ATOM    139   CB VAL    16      33.222 -84.363  -2.139  1.00  0.00      BSYN  
ATOM    140  CG1 VAL    16      32.700 -85.478  -3.080  1.00  0.00      BSYN  
ATOM    141  CG2 VAL    16      34.369 -83.815  -2.858  1.00  0.00      BSYN  
ATOM    142    C VAL    16      31.045 -83.975  -1.136  1.00  0.00      BSYN  
ATOM    143    O VAL    16      31.214 -84.304   0.092  1.00  0.00      BSYN  
ATOM    144    N ALA    17      29.841 -84.163  -1.715  1.00  0.00      BSYN  
ATOM    145    H ALA    17      29.898 -84.116  -2.692  1.00  0.00      BSYN  
ATOM    146   CA ALA    17      28.649 -84.518  -1.021  1.00  0.00      BSYN  
ATOM    147   CB ALA    17      27.727 -83.302  -0.728  1.00  0.00      BSYN  
ATOM    148    C ALA    17      27.967 -85.545  -1.909  1.00  0.00      BSYN  
ATOM    149    O ALA    17      28.586 -86.494  -2.389  1.00  0.00      BSYN  
ATOM    150    N ALA    18      26.626 -85.555  -2.142  1.00  0.00      BSYN  
ATOM    151    H ALA    18      26.084 -84.836  -1.755  1.00  0.00      BSYN  
ATOM    152   CA ALA    18      26.092 -86.583  -3.083  1.00  0.00      BSYN  
ATOM    153   CB ALA    18      25.065 -87.517  -2.307  1.00  0.00      BSYN  
ATOM    154    C ALA    18      25.468 -85.780  -4.218  1.00  0.00      BSYN  
ATOM    155    O ALA    18      24.289 -85.630  -4.459  1.00  0.00      BSYN  
ATOM    156    N ALA    19      26.481 -85.190  -4.947  1.00  0.00      BSYN  
ATOM    157    H ALA    19      27.434 -85.183  -4.722  1.00  0.00      BSYN  
ATOM    158   CA ALA    19      26.117 -84.473  -6.200  1.00  0.00      BSYN  
ATOM    159   CB ALA    19      27.315 -83.786  -6.840  1.00  0.00      BSYN  
ATOM    160    C ALA    19      25.417 -85.363  -7.328  1.00  0.00      BSYN  
ATOM    161    O ALA    19      25.990 -86.249  -7.928  1.00  0.00      BSYN  
ATOM    162    N GLU    20      24.122 -85.182  -7.503  1.00  0.00      BSYN  
ATOM    163    H GLU    20      23.613 -84.449  -7.097  1.00  0.00      BSYN  
ATOM    164   CA GLU    20      23.316 -86.062  -8.363  1.00  0.00      BSYN  
ATOM    165   CB GLU    20      21.928 -85.655  -7.972  1.00  0.00      BSYN  
ATOM    166   CG GLU    20      21.281 -86.544  -6.865  1.00  0.00      BSYN  
ATOM    167   CD GLU    20      20.349 -85.792  -5.912  1.00  0.00      BSYN  
ATOM    168  OE1 GLU    20      19.847 -84.758  -6.317  1.00  0.00      BSYN  
ATOM    169  OE2 GLU    20      20.222 -86.201  -4.792  1.00  0.00      BSYN  
ATOM    170    C GLU    20      23.542 -85.993  -9.881  1.00  0.00      BSYN  
ATOM    171    O GLU    20      22.719 -85.328 -10.670  1.00  0.00      BSYN  
ATOM    172    N LYS    21      24.627 -86.649 -10.295  1.00  0.00      BSYN  
ATOM    173    H LYS    21      25.155 -87.075  -9.588  1.00  0.00      BSYN  
ATOM    174   CA LYS    21      24.997 -86.590 -11.671  1.00  0.00      BSYN  
ATOM    175   CB LYS    21      26.517 -86.487 -11.739  1.00  0.00      BSYN  
ATOM    176   CG LYS    21      26.972 -85.024 -11.533  1.00  0.00      BSYN  
ATOM    177   CD LYS    21      26.309 -84.272 -12.595  1.00  0.00      BSYN  
ATOM    178   CE LYS    21      26.605 -82.878 -12.106  1.00  0.00      BSYN  
ATOM    179   NZ LYS    21      25.995 -81.910 -13.086  1.00  0.00      BSYN  
ATOM    180  HZ1 LYS    21      24.956 -81.895 -13.055  1.00  0.00      BSYN  
ATOM    181  HZ2 LYS    21      26.183 -80.919 -12.834  1.00  0.00      BSYN  
ATOM    182  HZ3 LYS    21      26.388 -82.118 -14.026  1.00  0.00      BSYN  
ATOM    183    C LYS    21      24.292 -87.680 -12.474  1.00  0.00      BSYN  
ATOM    184    O LYS    21      24.737 -88.804 -12.737  1.00  0.00      BSYN  
ATOM    185    N THR    22      23.152 -87.195 -13.058  1.00  0.00      BSYN  
ATOM    186    H THR    22      22.963 -86.264 -12.816  1.00  0.00      BSYN  
ATOM    187   CA THR    22      22.481 -88.035 -14.010  1.00  0.00      BSYN  
ATOM    188   CB THR    22      20.944 -88.009 -13.972  1.00  0.00      BSYN  
ATOM    189  OG1 THR    22      20.554 -86.790 -14.548  1.00  0.00      BSYN  
ATOM    190  HG1 THR    22      21.114 -86.074 -14.239  1.00  0.00      BSYN  
ATOM    191  CG2 THR    22      20.493 -88.271 -12.532  1.00  0.00      BSYN  
ATOM    192    C THR    22      22.939 -87.586 -15.394  1.00  0.00      BSYN  
ATOM    193    O THR    22      23.875 -86.773 -15.501  1.00  0.00      BSYN  
ATOM    194    N LYS    23      22.443 -88.118 -16.436  1.00  0.00      BSYN  
ATOM    195    H LYS    23      22.028 -88.974 -16.201  1.00  0.00      BSYN  
ATOM    196   CA LYS    23      22.458 -87.687 -17.801  1.00  0.00      BSYN  
ATOM    197   CB LYS    23      23.704 -88.036 -18.641  1.00  0.00      BSYN  
ATOM    198   CG LYS    23      24.452 -89.477 -18.788  1.00  0.00      BSYN  
ATOM    199   CD LYS    23      23.752 -90.248 -19.872  1.00  0.00      BSYN  
ATOM    200   CE LYS    23      24.646 -91.453 -20.182  1.00  0.00      BSYN  
ATOM    201   NZ LYS    23      25.655 -90.918 -21.060  1.00  0.00      BSYN  
ATOM    202  HZ1 LYS    23      26.253 -91.674 -21.451  1.00  0.00      BSYN  
ATOM    203  HZ2 LYS    23      25.096 -90.534 -21.848  1.00  0.00      BSYN  
ATOM    204  HZ3 LYS    23      26.238 -90.136 -20.698  1.00  0.00      BSYN  
ATOM    205    C LYS    23      21.147 -87.958 -18.530  1.00  0.00      BSYN  
ATOM    206    O LYS    23      20.956 -87.677 -19.706  1.00  0.00      BSYN  
ATOM    207    N GLN    24      20.209 -88.546 -17.710  1.00  0.00      BSYN  
ATOM    208    H GLN    24      20.578 -89.002 -16.925  1.00  0.00      BSYN  
ATOM    209   CA GLN    24      18.792 -88.821 -18.190  1.00  0.00      BSYN  
ATOM    210   CB GLN    24      18.315 -90.065 -17.427  1.00  0.00      BSYN  
ATOM    211   CG GLN    24      18.976 -91.411 -17.686  1.00  0.00      BSYN  
ATOM    212   CD GLN    24      18.174 -92.658 -17.609  1.00  0.00      BSYN  
ATOM    213  OE1 GLN    24      17.093 -92.745 -16.969  1.00  0.00      BSYN  
ATOM    214  NE2 GLN    24      18.461 -93.606 -18.439  1.00  0.00      BSYN  
ATOM    215 HE21 GLN    24      17.996 -94.468 -18.393  1.00  0.00      BSYN  
ATOM    216 HE22 GLN    24      19.188 -93.466 -19.080  1.00  0.00      BSYN  
ATOM    217    C GLN    24      18.039 -87.612 -17.700  1.00  0.00      BSYN  
ATOM    218    O GLN    24      17.310 -87.024 -18.505  1.00  0.00      BSYN  
ATOM    219    N GLY    25      18.378 -87.207 -16.458  1.00  0.00      BSYN  
ATOM    220    H GLY    25      19.272 -87.458 -16.145  1.00  0.00      BSYN  
ATOM    221   CA GLY    25      17.569 -86.329 -15.689  1.00  0.00      BSYN  
ATOM    222    C GLY    25      17.660 -84.826 -15.976  1.00  0.00      BSYN  
ATOM    223    O GLY    25      16.708 -84.059 -16.198  1.00  0.00      BSYN  
ATOM    224    N VAL    26      18.901 -84.427 -16.065  1.00  0.00      BSYN  
ATOM    225    H VAL    26      19.629 -85.072 -15.946  1.00  0.00      BSYN  
ATOM    226   CA VAL    26      19.277 -82.998 -16.290  1.00  0.00      BSYN  
ATOM    227   CB VAL    26      20.213 -82.343 -15.199  1.00  0.00      BSYN  
ATOM    228  CG1 VAL    26      19.478 -82.191 -13.914  1.00  0.00      BSYN  
ATOM    229  CG2 VAL    26      21.222 -83.309 -14.799  1.00  0.00      BSYN  
ATOM    230    C VAL    26      20.094 -83.023 -17.635  1.00  0.00      BSYN  
ATOM    231    O VAL    26      21.266 -83.348 -17.641  1.00  0.00      BSYN  
ATOM    232    N THR    27      19.448 -82.856 -18.723  1.00  0.00      BSYN  
ATOM    233    H THR    27      18.565 -82.433 -18.678  1.00  0.00      BSYN  
ATOM    234   CA THR    27      20.129 -82.932 -20.033  1.00  0.00      BSYN  
ATOM    235   CB THR    27      19.260 -83.725 -21.102  1.00  0.00      BSYN  
ATOM    236  OG1 THR    27      17.905 -83.512 -20.790  1.00  0.00      BSYN  
ATOM    237  HG1 THR    27      17.281 -83.700 -21.495  1.00  0.00      BSYN  
ATOM    238  CG2 THR    27      19.638 -85.211 -21.232  1.00  0.00      BSYN  
ATOM    239    C THR    27      20.449 -81.615 -20.602  1.00  0.00      BSYN  
ATOM    240    O THR    27      20.217 -80.622 -19.982  1.00  0.00      BSYN  
ATOM    241    N GLU    28      20.900 -81.610 -21.833  1.00  0.00      BSYN  
ATOM    242    H GLU    28      21.174 -82.393 -22.354  1.00  0.00      BSYN  
ATOM    243   CA GLU    28      21.160 -80.213 -22.352  1.00  0.00      BSYN  
ATOM    244   CB GLU    28      22.300 -80.162 -23.341  1.00  0.00      BSYN  
ATOM    245   CG GLU    28      23.564 -80.301 -22.452  1.00  0.00      BSYN  
ATOM    246   CD GLU    28      24.922 -80.272 -23.232  1.00  0.00      BSYN  
ATOM    247  OE1 GLU    28      25.451 -79.174 -23.343  1.00  0.00      BSYN  
ATOM    248  OE2 GLU    28      25.371 -81.309 -23.701  1.00  0.00      BSYN  
ATOM    249    C GLU    28      19.915 -79.626 -23.047  1.00  0.00      BSYN  
ATOM    250    O GLU    28      19.335 -80.287 -23.869  1.00  0.00      BSYN  
ATOM    251    N ALA    29      19.467 -78.404 -22.669  1.00  0.00      BSYN  
ATOM    252    H ALA    29      18.863 -77.917 -23.269  1.00  0.00      BSYN  
ATOM    253   CA ALA    29      20.178 -77.604 -21.568  1.00  0.00      BSYN  
ATOM    254   CB ALA    29      20.198 -76.161 -21.990  1.00  0.00      BSYN  
ATOM    255    C ALA    29      19.526 -77.576 -20.210  1.00  0.00      BSYN  
ATOM    256    O ALA    29      18.372 -78.026 -20.105  1.00  0.00      BSYN  
ATOM    257    N ALA    30      20.107 -77.019 -19.073  1.00  0.00      BSYN  
ATOM    258    H ALA    30      20.994 -76.620 -19.193  1.00  0.00      BSYN  
ATOM    259   CA ALA    30      19.446 -77.207 -17.819  1.00  0.00      BSYN  
ATOM    260   CB ALA    30      19.804 -78.603 -17.164  1.00  0.00      BSYN  
ATOM    261    C ALA    30      19.844 -76.284 -16.812  1.00  0.00      BSYN  
ATOM    262    O ALA    30      21.032 -75.987 -16.544  1.00  0.00      BSYN  
ATOM    263    N GLU    31      18.905 -75.667 -16.145  1.00  0.00      BSYN  
ATOM    264    H GLU    31      19.121 -74.933 -15.533  1.00  0.00      BSYN  
ATOM    265   CA GLU    31      17.488 -75.901 -16.411  1.00  0.00      BSYN  
ATOM    266   CB GLU    31      16.745 -75.828 -15.078  1.00  0.00      BSYN  
ATOM    267   CG GLU    31      16.619 -74.473 -14.334  1.00  0.00      BSYN  
ATOM    268   CD GLU    31      15.674 -74.492 -13.158  1.00  0.00      BSYN  
ATOM    269  OE1 GLU    31      15.904 -75.170 -12.135  1.00  0.00      BSYN  
ATOM    270  OE2 GLU    31      14.598 -73.782 -13.253  1.00  0.00      BSYN  
ATOM    271    C GLU    31      16.701 -74.953 -17.319  1.00  0.00      BSYN  
ATOM    272    O GLU    31      17.187 -73.968 -17.791  1.00  0.00      BSYN  
ATOM    273    N LYS    32      15.635 -75.558 -17.868  1.00  0.00      BSYN  
ATOM    274    H LYS    32      15.517 -76.531 -17.860  1.00  0.00      BSYN  
ATOM    275   CA LYS    32      14.679 -74.869 -18.725  1.00  0.00      BSYN  
ATOM    276   CB LYS    32      14.248 -75.922 -19.639  1.00  0.00      BSYN  
ATOM    277   CG LYS    32      15.346 -76.430 -20.487  1.00  0.00      BSYN  
ATOM    278   CD LYS    32      14.684 -77.380 -21.479  1.00  0.00      BSYN  
ATOM    279   CE LYS    32      15.046 -76.906 -22.854  1.00  0.00      BSYN  
ATOM    280   NZ LYS    32      14.255 -75.689 -23.082  1.00  0.00      BSYN  
ATOM    281  HZ1 LYS    32      14.726 -74.983 -22.481  1.00  0.00      BSYN  
ATOM    282  HZ2 LYS    32      14.316 -75.269 -24.031  1.00  0.00      BSYN  
ATOM    283  HZ3 LYS    32      13.218 -75.642 -23.014  1.00  0.00      BSYN  
ATOM    284    C LYS    32      13.537 -74.144 -17.970  1.00  0.00      BSYN  
ATOM    285    O LYS    32      12.540 -74.719 -17.510  1.00  0.00      BSYN  
ATOM    286    N THR    33      13.679 -72.828 -18.151  1.00  0.00      BSYN  
ATOM    287    H THR    33      14.344 -72.356 -18.695  1.00  0.00      BSYN  
ATOM    288   CA THR    33      12.865 -71.938 -17.435  1.00  0.00      BSYN  
ATOM    289   CB THR    33      13.865 -71.418 -16.307  1.00  0.00      BSYN  
ATOM    290  OG1 THR    33      14.561 -72.467 -15.657  1.00  0.00      BSYN  
ATOM    291  HG1 THR    33      14.156 -72.733 -14.829  1.00  0.00      BSYN  
ATOM    292  CG2 THR    33      13.153 -70.857 -15.180  1.00  0.00      BSYN  
ATOM    293    C THR    33      12.257 -70.858 -18.470  1.00  0.00      BSYN  
ATOM    294    O THR    33      11.834 -69.789 -17.989  1.00  0.00      BSYN  
ATOM    295    N LYS    34      12.349 -71.026 -19.768  1.00  0.00      BSYN  
ATOM    296    H LYS    34      12.848 -71.733 -20.228  1.00  0.00      BSYN  
ATOM    297   CA LYS    34      11.662 -70.174 -20.699  1.00  0.00      BSYN  
ATOM    298   CB LYS    34      12.565 -70.116 -22.025  1.00  0.00      BSYN  
ATOM    299   CG LYS    34      11.975 -69.307 -23.203  1.00  0.00      BSYN  
ATOM    300   CD LYS    34      11.916 -67.776 -23.242  1.00  0.00      BSYN  
ATOM    301   CE LYS    34      10.921 -67.317 -22.159  1.00  0.00      BSYN  
ATOM    302   NZ LYS    34      10.938 -65.867 -22.117  1.00  0.00      BSYN  
ATOM    303  HZ1 LYS    34      10.184 -65.572 -21.464  1.00  0.00      BSYN  
ATOM    304  HZ2 LYS    34      11.904 -65.697 -21.771  1.00  0.00      BSYN  
ATOM    305  HZ3 LYS    34      10.715 -65.456 -23.046  1.00  0.00      BSYN  
ATOM    306    C LYS    34      10.387 -70.863 -21.013  1.00  0.00      BSYN  
ATOM    307    O LYS    34      10.308 -72.025 -21.316  1.00  0.00      BSYN  
ATOM    308    N GLU    35       9.465 -69.958 -21.028  1.00  0.00      BSYN  
ATOM    309    H GLU    35       9.772 -69.072 -20.742  1.00  0.00      BSYN  
ATOM    310   CA GLU    35       8.000 -70.256 -21.185  1.00  0.00      BSYN  
ATOM    311   CB GLU    35       6.988 -69.116 -20.784  1.00  0.00      BSYN  
ATOM    312   CG GLU    35       6.916 -68.350 -19.415  1.00  0.00      BSYN  
ATOM    313   CD GLU    35       6.271 -67.073 -19.623  1.00  0.00      BSYN  
ATOM    314  OE1 GLU    35       5.043 -67.074 -19.682  1.00  0.00      BSYN  
ATOM    315  OE2 GLU    35       7.148 -66.171 -19.802  1.00  0.00      BSYN  
ATOM    316    C GLU    35       7.625 -70.857 -22.622  1.00  0.00      BSYN  
ATOM    317    O GLU    35       7.330 -72.054 -22.642  1.00  0.00      BSYN  
ATOM    318    N GLY    36       7.582 -69.963 -23.642  1.00  0.00      BSYN  
ATOM    319    H GLY    36       7.888 -69.041 -23.518  1.00  0.00      BSYN  
ATOM    320   CA GLY    36       7.079 -70.365 -25.002  1.00  0.00      BSYN  
ATOM    321    C GLY    36       7.206 -69.273 -26.019  1.00  0.00      BSYN  
ATOM    322    O GLY    36       8.302 -68.715 -26.277  1.00  0.00      BSYN  
ATOM    323    N VAL    37       6.138 -68.856 -26.627  1.00  0.00      BSYN  
ATOM    324    H VAL    37       5.263 -69.174 -26.322  1.00  0.00      BSYN  
ATOM    325   CA VAL    37       6.298 -67.825 -27.595  1.00  0.00      BSYN  
ATOM    326   CB VAL    37       6.050 -68.137 -29.149  1.00  0.00      BSYN  
ATOM    327  CG1 VAL    37       6.266 -66.858 -29.953  1.00  0.00      BSYN  
ATOM    328  CG2 VAL    37       6.798 -69.247 -29.659  1.00  0.00      BSYN  
ATOM    329    C VAL    37       5.215 -66.846 -27.112  1.00  0.00      BSYN  
ATOM    330    O VAL    37       4.053 -67.040 -27.295  1.00  0.00      BSYN  
ATOM    331    N LEU    38       5.676 -65.658 -26.575  1.00  0.00      BSYN  
ATOM    332    H LEU    38       6.604 -65.845 -26.321  1.00  0.00      BSYN  
ATOM    333   CA LEU    38       4.993 -64.393 -26.364  1.00  0.00      BSYN  
ATOM    334   CB LEU    38       5.655 -63.731 -25.112  1.00  0.00      BSYN  
ATOM    335   CG LEU    38       5.066 -63.742 -23.668  1.00  0.00      BSYN  
ATOM    336  CD1 LEU    38       6.110 -62.993 -22.719  1.00  0.00      BSYN  
ATOM    337  CD2 LEU    38       3.719 -62.971 -23.763  1.00  0.00      BSYN  
ATOM    338    C LEU    38       4.907 -63.354 -27.498  1.00  0.00      BSYN  
ATOM    339    O LEU    38       3.897 -62.649 -27.470  1.00  0.00      BSYN  
ATOM    340    N TYR    39       5.892 -63.343 -28.355  1.00  0.00      BSYN  
ATOM    341    H TYR    39       6.451 -64.135 -28.217  1.00  0.00      BSYN  
ATOM    342   CA TYR    39       6.251 -62.465 -29.392  1.00  0.00      BSYN  
ATOM    343   CB TYR    39       7.834 -62.127 -29.310  1.00  0.00      BSYN  
ATOM    344   CG TYR    39       8.468 -61.456 -28.175  1.00  0.00      BSYN  
ATOM    345  CD1 TYR    39       9.332 -62.266 -27.410  1.00  0.00      BSYN  
ATOM    346  CE1 TYR    39       9.708 -61.829 -26.092  1.00  0.00      BSYN  
ATOM    347  CD2 TYR    39       8.110 -60.243 -27.741  1.00  0.00      BSYN  
ATOM    348  CE2 TYR    39       8.578 -59.734 -26.513  1.00  0.00      BSYN  
ATOM    349   CZ TYR    39       9.372 -60.604 -25.743  1.00  0.00      BSYN  
ATOM    350   OH TYR    39       9.924 -60.225 -24.525  1.00  0.00      BSYN  
ATOM    351   HH TYR    39      10.702 -60.751 -24.328  1.00  0.00      BSYN  
ATOM    352    C TYR    39       5.718 -62.787 -30.744  1.00  0.00      BSYN  
ATOM    353    O TYR    39       5.904 -63.925 -31.241  1.00  0.00      BSYN  
ATOM    354    N VAL    40       5.097 -61.790 -31.404  1.00  0.00      BSYN  
ATOM    355    H VAL    40       5.115 -60.836 -31.180  1.00  0.00      BSYN  
ATOM    356   CA VAL    40       4.280 -62.180 -32.521  1.00  0.00      BSYN  
ATOM    357   CB VAL    40       2.815 -61.508 -32.656  1.00  0.00      BSYN  
ATOM    358  CG1 VAL    40       1.891 -62.076 -31.685  1.00  0.00      BSYN  
ATOM    359  CG2 VAL    40       2.769 -59.933 -32.348  1.00  0.00      BSYN  
ATOM    360    C VAL    40       5.050 -61.969 -33.808  1.00  0.00      BSYN  
ATOM    361    O VAL    40       5.365 -60.818 -34.162  1.00  0.00      BSYN  
ATOM    362    N GLY    41       5.560 -63.076 -34.374  1.00  0.00      BSYN  
ATOM    363    H GLY    41       5.680 -63.750 -33.674  1.00  0.00      BSYN  
ATOM    364   CA GLY    41       6.177 -62.981 -35.673  1.00  0.00      BSYN  
ATOM    365    C GLY    41       7.071 -64.128 -36.087  1.00  0.00      BSYN  
ATOM    366    O GLY    41       7.444 -64.848 -35.239  1.00  0.00      BSYN  
ATOM    367    N SER    42       7.375 -64.426 -37.339  1.00  0.00      BSYN  
ATOM    368    H SER    42       8.289 -64.755 -37.468  1.00  0.00      BSYN  
ATOM    369   CA SER    42       6.554 -63.898 -38.469  1.00  0.00      BSYN  
ATOM    370   CB SER    42       7.324 -63.057 -39.378  1.00  0.00      BSYN  
ATOM    371   OG SER    42       8.500 -63.718 -39.738  1.00  0.00      BSYN  
ATOM    372   HG SER    42       8.437 -64.310 -40.491  1.00  0.00      BSYN  
ATOM    373    C SER    42       5.733 -65.066 -39.088  1.00  0.00      BSYN  
ATOM    374    O SER    42       4.638 -65.422 -38.534  1.00  0.00      BSYN  
ATOM    375    N LYS    43       6.259 -65.831 -40.165  1.00  0.00      BSYN  
ATOM    376    H LYS    43       7.191 -65.585 -40.343  1.00  0.00      BSYN  
ATOM    377   CA LYS    43       5.659 -66.857 -40.943  1.00  0.00      BSYN  
ATOM    378   CB LYS    43       4.746 -66.387 -42.084  1.00  0.00      BSYN  
ATOM    379   CG LYS    43       3.476 -65.728 -41.527  1.00  0.00      BSYN  
ATOM    380   CD LYS    43       2.678 -65.061 -42.707  1.00  0.00      BSYN  
ATOM    381   CE LYS    43       1.131 -64.946 -42.504  1.00  0.00      BSYN  
ATOM    382   NZ LYS    43       0.655 -65.956 -43.329  1.00  0.00      BSYN  
ATOM    383  HZ1 LYS    43       0.850 -65.928 -44.350  1.00  0.00      BSYN  
ATOM    384  HZ2 LYS    43       1.087 -66.881 -43.133  1.00  0.00      BSYN  
ATOM    385  HZ3 LYS    43      -0.358 -66.124 -43.162  1.00  0.00      BSYN  
ATOM    386    C LYS    43       6.600 -67.904 -41.578  1.00  0.00      BSYN  
ATOM    387    O LYS    43       7.515 -67.551 -42.290  1.00  0.00      BSYN  
ATOM    388    N THR    44       6.409 -69.248 -41.419  1.00  0.00      BSYN  
ATOM    389    H THR    44       7.012 -69.883 -41.860  1.00  0.00      BSYN  
ATOM    390   CA THR    44       5.333 -69.928 -40.749  1.00  0.00      BSYN  
ATOM    391   CB THR    44       4.464 -70.500 -41.847  1.00  0.00      BSYN  
ATOM    392  OG1 THR    44       4.261 -69.450 -42.815  1.00  0.00      BSYN  
ATOM    393  HG1 THR    44       3.613 -69.682 -43.484  1.00  0.00      BSYN  
ATOM    394  CG2 THR    44       3.139 -70.770 -41.302  1.00  0.00      BSYN  
ATOM    395    C THR    44       5.880 -70.972 -39.656  1.00  0.00      BSYN  
ATOM    396    O THR    44       6.110 -72.105 -40.048  1.00  0.00      BSYN  
ATOM    397    N ARG    45       5.798 -70.620 -38.330  1.00  0.00      BSYN  
ATOM    398    H ARG    45       5.223 -69.853 -38.127  1.00  0.00      BSYN  
ATOM    399   CA ARG    45       6.216 -71.536 -37.197  1.00  0.00      BSYN  
ATOM    400   CB ARG    45       6.756 -70.889 -35.863  1.00  0.00      BSYN  
ATOM    401   CG ARG    45       8.196 -70.336 -35.910  1.00  0.00      BSYN  
ATOM    402   CD ARG    45       8.891 -70.044 -34.565  1.00  0.00      BSYN  
ATOM    403   NE ARG    45       9.148 -71.399 -34.168  1.00  0.00      BSYN  
ATOM    404   HE ARG    45       8.618 -72.081 -34.632  1.00  0.00      BSYN  
ATOM    405   CZ ARG    45      10.106 -71.692 -33.310  1.00  0.00      BSYN  
ATOM    406  NH1 ARG    45      10.806 -70.850 -32.716  1.00  0.00      BSYN  
ATOM    407 HH11 ARG    45      11.542 -70.998 -32.056  1.00  0.00      BSYN  
ATOM    408 HH12 ARG    45      10.506 -69.902 -32.823  1.00  0.00      BSYN  
ATOM    409  NH2 ARG    45      10.307 -72.952 -33.025  1.00  0.00      BSYN  
ATOM    410 HH21 ARG    45      11.114 -73.285 -32.537  1.00  0.00      BSYN  
ATOM    411 HH22 ARG    45       9.693 -73.604 -33.470  1.00  0.00      BSYN  
ATOM    412    C ARG    45       4.839 -72.205 -36.944  1.00  0.00      BSYN  
ATOM    413    O ARG    45       3.736 -71.737 -37.144  1.00  0.00      BSYN  
ATOM    414    N GLU    46       4.989 -73.442 -36.409  1.00  0.00      BSYN  
ATOM    415    H GLU    46       5.918 -73.752 -36.382  1.00  0.00      BSYN  
ATOM    416   CA GLU    46       3.939 -74.445 -36.074  1.00  0.00      BSYN  
ATOM    417   CB GLU    46       3.285 -75.040 -37.177  1.00  0.00      BSYN  
ATOM    418   CG GLU    46       3.970 -76.073 -38.227  1.00  0.00      BSYN  
ATOM    419   CD GLU    46       2.993 -76.852 -39.198  1.00  0.00      BSYN  
ATOM    420  OE1 GLU    46       2.532 -76.211 -40.144  1.00  0.00      BSYN  
ATOM    421  OE2 GLU    46       2.600 -77.936 -38.820  1.00  0.00      BSYN  
ATOM    422    C GLU    46       4.537 -75.587 -35.220  1.00  0.00      BSYN  
ATOM    423    O GLU    46       5.741 -75.827 -35.211  1.00  0.00      BSYN  
ATOM    424    N GLY    47       3.698 -76.058 -34.367  1.00  0.00      BSYN  
ATOM    425    H GLY    47       2.730 -75.958 -34.258  1.00  0.00      BSYN  
ATOM    426   CA GLY    47       4.200 -77.189 -33.579  1.00  0.00      BSYN  
ATOM    427    C GLY    47       4.508 -76.660 -32.163  1.00  0.00      BSYN  
ATOM    428    O GLY    47       4.690 -77.562 -31.354  1.00  0.00      BSYN  
ATOM    429    N VAL    48       4.546 -75.320 -31.937  1.00  0.00      BSYN  
ATOM    430    H VAL    48       3.989 -74.812 -32.563  1.00  0.00      BSYN  
ATOM    431   CA VAL    48       5.074 -74.550 -30.776  1.00  0.00      BSYN  
ATOM    432   CB VAL    48       6.118 -73.535 -31.106  1.00  0.00      BSYN  
ATOM    433  CG1 VAL    48       7.387 -74.270 -31.019  1.00  0.00      BSYN  
ATOM    434  CG2 VAL    48       5.957 -72.461 -32.203  1.00  0.00      BSYN  
ATOM    435    C VAL    48       3.876 -74.010 -29.997  1.00  0.00      BSYN  
ATOM    436    O VAL    48       2.781 -74.103 -30.430  1.00  0.00      BSYN  
ATOM    437    N VAL    49       4.186 -73.504 -28.784  1.00  0.00      BSYN  
ATOM    438    H VAL    49       5.096 -73.383 -28.440  1.00  0.00      BSYN  
ATOM    439   CA VAL    49       3.036 -73.061 -27.946  1.00  0.00      BSYN  
ATOM    440   CB VAL    49       3.073 -73.803 -26.564  1.00  0.00      BSYN  
ATOM    441  CG1 VAL    49       4.375 -73.500 -25.807  1.00  0.00      BSYN  
ATOM    442  CG2 VAL    49       1.772 -73.313 -25.864  1.00  0.00      BSYN  
ATOM    443    C VAL    49       3.103 -71.527 -27.948  1.00  0.00      BSYN  
ATOM    444    O VAL    49       4.213 -70.924 -28.078  1.00  0.00      BSYN  
ATOM    445    N GLN    50       1.965 -70.845 -27.906  1.00  0.00      BSYN  
ATOM    446    H GLN    50       1.135 -71.307 -28.148  1.00  0.00      BSYN  
ATOM    447   CA GLN    50       1.914 -69.515 -27.363  1.00  0.00      BSYN  
ATOM    448   CB GLN    50       0.852 -68.653 -28.042  1.00  0.00      BSYN  
ATOM    449   CG GLN    50       1.319 -67.872 -29.246  1.00  0.00      BSYN  
ATOM    450   CD GLN    50       1.624 -68.685 -30.457  1.00  0.00      BSYN  
ATOM    451  OE1 GLN    50       0.837 -69.276 -31.181  1.00  0.00      BSYN  
ATOM    452  NE2 GLN    50       2.886 -68.814 -30.753  1.00  0.00      BSYN  
ATOM    453 HE21 GLN    50       3.543 -68.207 -30.352  1.00  0.00      BSYN  
ATOM    454 HE22 GLN    50       3.117 -69.408 -31.497  1.00  0.00      BSYN  
ATOM    455    C GLN    50       1.785 -69.505 -25.829  1.00  0.00      BSYN  
ATOM    456    O GLN    50       1.124 -70.332 -25.182  1.00  0.00      BSYN  
ATOM    457    N GLY    51       2.404 -68.481 -25.175  1.00  0.00      BSYN  
ATOM    458    H GLY    51       2.855 -67.795 -25.710  1.00  0.00      BSYN  
ATOM    459   CA GLY    51       2.559 -68.497 -23.739  1.00  0.00      BSYN  
ATOM    460    C GLY    51       1.310 -68.281 -22.844  1.00  0.00      BSYN  
ATOM    461    O GLY    51       1.384 -68.927 -21.767  1.00  0.00      BSYN  
ATOM    462    N VAL    52       0.341 -67.420 -23.098  1.00  0.00      BSYN  
ATOM    463    H VAL    52       0.569 -66.841 -23.855  1.00  0.00      BSYN  
ATOM    464   CA VAL    52      -1.037 -67.499 -22.494  1.00  0.00      BSYN  
ATOM    465   CB VAL    52      -1.567 -66.051 -22.650  1.00  0.00      BSYN  
ATOM    466  CG1 VAL    52      -3.025 -66.023 -22.319  1.00  0.00      BSYN  
ATOM    467  CG2 VAL    52      -0.905 -65.199 -21.689  1.00  0.00      BSYN  
ATOM    468    C VAL    52      -1.931 -68.497 -23.095  1.00  0.00      BSYN  
ATOM    469    O VAL    52      -2.412 -68.354 -24.183  1.00  0.00      BSYN  
ATOM    470    N ALA    53      -2.287 -69.370 -22.078  1.00  0.00      BSYN  
ATOM    471    H ALA    53      -2.206 -69.019 -21.167  1.00  0.00      BSYN  
ATOM    472   CA ALA    53      -2.877 -70.658 -22.429  1.00  0.00      BSYN  
ATOM    473   CB ALA    53      -3.343 -71.401 -21.228  1.00  0.00      BSYN  
ATOM    474    C ALA    53      -4.159 -70.528 -23.204  1.00  0.00      BSYN  
ATOM    475    O ALA    53      -5.115 -69.797 -22.765  1.00  0.00      BSYN  
ATOM    476    N SER    54      -4.277 -71.322 -24.203  1.00  0.00      BSYN  
ATOM    477    H SER    54      -3.600 -71.990 -24.441  1.00  0.00      BSYN  
ATOM    478   CA SER    54      -5.385 -71.450 -25.112  1.00  0.00      BSYN  
ATOM    479   CB SER    54      -4.978 -71.901 -26.427  1.00  0.00      BSYN  
ATOM    480   OG SER    54      -4.248 -73.075 -26.734  1.00  0.00      BSYN  
ATOM    481   HG SER    54      -4.873 -73.782 -26.557  1.00  0.00      BSYN  
ATOM    482    C SER    54      -6.818 -71.896 -24.738  1.00  0.00      BSYN  
ATOM    483    O SER    54      -7.722 -72.229 -25.523  1.00  0.00      BSYN  
ATOM    484    N VAL    55      -6.887 -71.913 -23.322  1.00  0.00      BSYN  
ATOM    485    H VAL    55      -6.100 -71.772 -22.755  1.00  0.00      BSYN  
ATOM    486   CA VAL    55      -8.069 -72.378 -22.584  1.00  0.00      BSYN  
ATOM    487   CB VAL    55      -7.813 -73.580 -21.628  1.00  0.00      BSYN  
ATOM    488  CG1 VAL    55      -7.730 -74.779 -22.523  1.00  0.00      BSYN  
ATOM    489  CG2 VAL    55      -6.691 -73.454 -20.723  1.00  0.00      BSYN  
ATOM    490    C VAL    55      -8.828 -71.358 -21.780  1.00  0.00      BSYN  
ATOM    491    O VAL    55      -9.683 -71.715 -20.960  1.00  0.00      BSYN  
ATOM    492    N ALA    56      -8.210 -70.177 -21.754  1.00  0.00      BSYN  
ATOM    493    H ALA    56      -7.364 -69.934 -22.185  1.00  0.00      BSYN  
ATOM    494   CA ALA    56      -8.545 -69.038 -20.910  1.00  0.00      BSYN  
ATOM    495   CB ALA    56      -7.439 -68.036 -20.860  1.00  0.00      BSYN  
ATOM    496    C ALA    56      -9.785 -68.478 -21.517  1.00  0.00      BSYN  
ATOM    497    O ALA    56      -9.852 -68.093 -22.682  1.00  0.00      BSYN  
ATOM    498    N GLU    57     -10.864 -68.424 -20.720  1.00  0.00      BSYN  
ATOM    499    H GLU    57     -10.858 -68.649 -19.766  1.00  0.00      BSYN  
ATOM    500   CA GLU    57     -12.210 -68.058 -21.135  1.00  0.00      BSYN  
ATOM    501   CB GLU    57     -13.421 -68.289 -20.136  1.00  0.00      BSYN  
ATOM    502   CG GLU    57     -13.684 -69.634 -19.382  1.00  0.00      BSYN  
ATOM    503   CD GLU    57     -12.928 -69.901 -18.042  1.00  0.00      BSYN  
ATOM    504  OE1 GLU    57     -13.442 -70.440 -17.084  1.00  0.00      BSYN  
ATOM    505  OE2 GLU    57     -11.735 -69.533 -17.966  1.00  0.00      BSYN  
ATOM    506    C GLU    57     -12.377 -66.633 -21.667  1.00  0.00      BSYN  
ATOM    507    O GLU    57     -13.299 -66.208 -22.367  1.00  0.00      BSYN  
ATOM    508    N LYS    58     -11.592 -65.851 -20.857  1.00  0.00      BSYN  
ATOM    509    H LYS    58     -10.907 -66.222 -20.263  1.00  0.00      BSYN  
ATOM    510   CA LYS    58     -11.565 -64.404 -20.843  1.00  0.00      BSYN  
ATOM    511   CB LYS    58     -10.980 -63.940 -19.499  1.00  0.00      BSYN  
ATOM    512   CG LYS    58     -10.337 -64.839 -18.453  1.00  0.00      BSYN  
ATOM    513   CD LYS    58     -10.856 -64.455 -17.042  1.00  0.00      BSYN  
ATOM    514   CE LYS    58     -10.534 -65.583 -16.104  1.00  0.00      BSYN  
ATOM    515   NZ LYS    58     -10.529 -65.253 -14.671  1.00  0.00      BSYN  
ATOM    516  HZ1 LYS    58     -11.506 -64.945 -14.496  1.00  0.00      BSYN  
ATOM    517  HZ2 LYS    58     -10.465 -66.070 -14.030  1.00  0.00      BSYN  
ATOM    518  HZ3 LYS    58      -9.827 -64.542 -14.381  1.00  0.00      BSYN  
ATOM    519    C LYS    58     -10.761 -63.819 -22.058  1.00  0.00      BSYN  
ATOM    520    O LYS    58     -11.216 -62.919 -22.712  1.00  0.00      BSYN  
ATOM    521    N THR    59      -9.602 -64.472 -22.314  1.00  0.00      BSYN  
ATOM    522    H THR    59      -9.692 -65.332 -21.853  1.00  0.00      BSYN  
ATOM    523   CA THR    59      -8.531 -63.984 -23.157  1.00  0.00      BSYN  
ATOM    524   CB THR    59      -7.216 -64.754 -22.603  1.00  0.00      BSYN  
ATOM    525  OG1 THR    59      -7.068 -64.401 -21.255  1.00  0.00      BSYN  
ATOM    526  HG1 THR    59      -6.439 -64.968 -20.802  1.00  0.00      BSYN  
ATOM    527  CG2 THR    59      -6.009 -64.458 -23.448  1.00  0.00      BSYN  
ATOM    528    C THR    59      -8.982 -64.335 -24.650  1.00  0.00      BSYN  
ATOM    529    O THR    59      -8.898 -63.498 -25.562  1.00  0.00      BSYN  
ATOM    530    N LYS    60      -9.410 -65.580 -24.804  1.00  0.00      BSYN  
ATOM    531    H LYS    60      -9.689 -66.152 -24.059  1.00  0.00      BSYN  
ATOM    532   CA LYS    60      -9.606 -66.141 -26.168  1.00  0.00      BSYN  
ATOM    533   CB LYS    60      -9.523 -67.621 -26.077  1.00  0.00      BSYN  
ATOM    534   CG LYS    60      -8.178 -67.996 -26.691  1.00  0.00      BSYN  
ATOM    535   CD LYS    60      -6.990 -68.087 -25.623  1.00  0.00      BSYN  
ATOM    536   CE LYS    60      -5.677 -68.167 -26.338  1.00  0.00      BSYN  
ATOM    537   NZ LYS    60      -4.611 -67.770 -25.449  1.00  0.00      BSYN  
ATOM    538  HZ1 LYS    60      -3.874 -67.504 -26.133  1.00  0.00      BSYN  
ATOM    539  HZ2 LYS    60      -4.808 -66.947 -24.845  1.00  0.00      BSYN  
ATOM    540  HZ3 LYS    60      -4.193 -68.623 -25.026  1.00  0.00      BSYN  
ATOM    541    C LYS    60     -11.027 -65.638 -26.637  1.00  0.00      BSYN  
ATOM    542    O LYS    60     -12.159 -66.160 -26.349  1.00  0.00      BSYN  
ATOM    543    N GLU    61     -10.867 -64.477 -27.246  1.00  0.00      BSYN  
ATOM    544    H GLU    61      -9.974 -64.133 -27.457  1.00  0.00      BSYN  
ATOM    545   CA GLU    61     -11.995 -63.790 -27.789  1.00  0.00      BSYN  
ATOM    546   CB GLU    61     -11.872 -62.314 -27.663  1.00  0.00      BSYN  
ATOM    547   CG GLU    61     -13.259 -61.648 -27.647  1.00  0.00      BSYN  
ATOM    548   CD GLU    61     -13.705 -60.405 -28.402  1.00  0.00      BSYN  
ATOM    549  OE1 GLU    61     -13.267 -60.238 -29.574  1.00  0.00      BSYN  
ATOM    550  OE2 GLU    61     -14.429 -59.617 -27.841  1.00  0.00      BSYN  
ATOM    551    C GLU    61     -12.217 -64.119 -29.188  1.00  0.00      BSYN  
ATOM    552    O GLU    61     -11.672 -63.494 -30.090  1.00  0.00      BSYN  
ATOM    553    N GLN    62     -12.908 -65.224 -29.483  1.00  0.00      BSYN  
ATOM    554    H GLN    62     -13.384 -65.785 -28.836  1.00  0.00      BSYN  
ATOM    555   CA GLN    62     -13.272 -65.643 -30.830  1.00  0.00      BSYN  
ATOM    556   CB GLN    62     -12.548 -67.025 -31.126  1.00  0.00      BSYN  
ATOM    557   CG GLN    62     -12.810 -68.388 -30.304  1.00  0.00      BSYN  
ATOM    558   CD GLN    62     -14.135 -69.022 -30.663  1.00  0.00      BSYN  
ATOM    559  OE1 GLN    62     -14.582 -68.976 -31.819  1.00  0.00      BSYN  
ATOM    560  NE2 GLN    62     -14.794 -69.677 -29.704  1.00  0.00      BSYN  
ATOM    561 HE21 GLN    62     -14.654 -69.474 -28.756  1.00  0.00      BSYN  
ATOM    562 HE22 GLN    62     -15.409 -70.355 -30.053  1.00  0.00      BSYN  
ATOM    563    C GLN    62     -14.792 -65.680 -31.130  1.00  0.00      BSYN  
ATOM    564    O GLN    62     -15.631 -66.226 -30.378  1.00  0.00      BSYN  
ATOM    565    N ALA    63     -15.180 -64.831 -32.152  1.00  0.00      BSYN  
ATOM    566    H ALA    63     -14.372 -64.364 -32.451  1.00  0.00      BSYN  
ATOM    567   CA ALA    63     -16.519 -64.851 -32.850  1.00  0.00      BSYN  
ATOM    568   CB ALA    63     -17.404 -63.633 -32.626  1.00  0.00      BSYN  
ATOM    569    C ALA    63     -16.314 -65.196 -34.315  1.00  0.00      BSYN  
ATOM    570    O ALA    63     -16.396 -64.431 -35.278  1.00  0.00      BSYN  
ATOM    571    N SER    64     -15.875 -66.458 -34.422  1.00  0.00      BSYN  
ATOM    572    H SER    64     -15.857 -66.851 -33.524  1.00  0.00      BSYN  
ATOM    573   CA SER    64     -15.952 -67.212 -35.685  1.00  0.00      BSYN  
ATOM    574   CB SER    64     -17.404 -67.377 -36.169  1.00  0.00      BSYN  
ATOM    575   OG SER    64     -18.273 -67.853 -35.153  1.00  0.00      BSYN  
ATOM    576   HG SER    64     -18.582 -68.593 -35.680  1.00  0.00      BSYN  
ATOM    577    C SER    64     -15.241 -66.761 -36.965  1.00  0.00      BSYN  
ATOM    578    O SER    64     -15.471 -67.422 -38.004  1.00  0.00      BSYN  
ATOM    579    N HIS    65     -14.602 -65.639 -36.917  1.00  0.00      BSYN  
ATOM    580    H HIS    65     -14.232 -65.231 -36.107  1.00  0.00      BSYN  
ATOM    581   CA HIS    65     -14.101 -65.053 -38.122  1.00  0.00      BSYN  
ATOM    582   CB HIS    65     -14.608 -63.622 -38.237  1.00  0.00      BSYN  
ATOM    583   CG HIS    65     -16.025 -63.354 -38.731  1.00  0.00      BSYN  
ATOM    584  ND1 HIS    65     -16.995 -63.028 -37.924  1.00  0.00      BSYN  
ATOM    585  HD1 HIS    65     -16.921 -62.927 -36.952  1.00  0.00      BSYN  
ATOM    586  CD2 HIS    65     -16.578 -63.351 -39.976  1.00  0.00      BSYN  
ATOM    587  NE2 HIS    65     -17.829 -63.076 -39.797  1.00  0.00      BSYN  
ATOM    588  CE1 HIS    65     -18.072 -62.794 -38.545  1.00  0.00      BSYN  
ATOM    589    C HIS    65     -12.536 -64.995 -38.184  1.00  0.00      BSYN  
ATOM    590    O HIS    65     -11.974 -64.426 -37.242  1.00  0.00      BSYN  
ATOM    591    N LEU    66     -11.970 -65.576 -39.289  1.00  0.00      BSYN  
ATOM    592    H LEU    66     -12.525 -65.772 -40.072  1.00  0.00      BSYN  
ATOM    593   CA LEU    66     -10.596 -66.093 -39.477  1.00  0.00      BSYN  
ATOM    594   CB LEU    66     -10.712 -67.552 -38.936  1.00  0.00      BSYN  
ATOM    595   CG LEU    66      -9.402 -68.346 -38.902  1.00  0.00      BSYN  
ATOM    596  CD1 LEU    66      -8.286 -67.768 -38.107  1.00  0.00      BSYN  
ATOM    597  CD2 LEU    66      -9.924 -69.671 -38.279  1.00  0.00      BSYN  
ATOM    598    C LEU    66     -10.198 -65.874 -40.869  1.00  0.00      BSYN  
ATOM    599    O LEU    66     -10.971 -65.627 -41.761  1.00  0.00      BSYN  
ATOM    600    N GLY    67      -8.887 -65.697 -41.126  1.00  0.00      BSYN  
ATOM    601    H GLY    67      -8.294 -65.841 -40.359  1.00  0.00      BSYN  
ATOM    602   CA GLY    67      -8.317 -65.331 -42.477  1.00  0.00      BSYN  
ATOM    603    C GLY    67      -6.948 -66.029 -42.496  1.00  0.00      BSYN  
ATOM    604    O GLY    67      -6.517 -66.498 -41.503  1.00  0.00      BSYN  
ATOM    605    N GLY    68      -6.394 -66.121 -43.701  1.00  0.00      BSYN  
ATOM    606    H GLY    68      -6.897 -65.733 -44.448  1.00  0.00      BSYN  
ATOM    607   CA GLY    68      -5.151 -66.851 -43.845  1.00  0.00      BSYN  
ATOM    608    C GLY    68      -5.129 -67.509 -45.234  1.00  0.00      BSYN  
ATOM    609    O GLY    68      -5.768 -67.042 -46.138  1.00  0.00      BSYN  
ATOM    610    N ALA    69      -4.256 -68.547 -45.256  1.00  0.00      BSYN  
ATOM    611    H ALA    69      -3.735 -68.671 -44.435  1.00  0.00      BSYN  
ATOM    612   CA ALA    69      -3.965 -69.400 -46.446  1.00  0.00      BSYN  
ATOM    613   CB ALA    69      -2.518 -69.439 -46.727  1.00  0.00      BSYN  
ATOM    614    C ALA    69      -4.635 -70.733 -46.856  1.00  0.00      BSYN  
ATOM    615    O ALA    69      -4.448 -71.737 -46.172  1.00  0.00      BSYN  
ATOM    616    N VAL    70      -5.363 -70.901 -47.949  1.00  0.00      BSYN  
ATOM    617    H VAL    70      -5.527 -70.087 -48.470  1.00  0.00      BSYN  
ATOM    618   CA VAL    70      -5.809 -72.199 -48.436  1.00  0.00      BSYN  
ATOM    619   CB VAL    70      -6.806 -71.827 -49.588  1.00  0.00      BSYN  
ATOM    620  CG1 VAL    70      -7.259 -73.104 -50.413  1.00  0.00      BSYN  
ATOM    621  CG2 VAL    70      -8.093 -71.176 -49.241  1.00  0.00      BSYN  
ATOM    622    C VAL    70      -4.595 -72.911 -49.123  1.00  0.00      BSYN  
ATOM    623    O VAL    70      -3.988 -72.342 -50.076  1.00  0.00      BSYN  
ATOM    624    N PHE    71      -4.142 -73.981 -48.478  1.00  0.00      BSYN  
ATOM    625    H PHE    71      -4.518 -74.237 -47.609  1.00  0.00      BSYN  
ATOM    626   CA PHE    71      -3.126 -74.757 -48.929  1.00  0.00      BSYN  
ATOM    627   CB PHE    71      -2.446 -75.599 -47.848  1.00  0.00      BSYN  
ATOM    628   CG PHE    71      -1.096 -75.021 -47.364  1.00  0.00      BSYN  
ATOM    629  CD1 PHE    71       0.034 -75.537 -47.827  1.00  0.00      BSYN  
ATOM    630  CD2 PHE    71      -1.035 -74.012 -46.501  1.00  0.00      BSYN  
ATOM    631  CE1 PHE    71       1.324 -75.097 -47.399  1.00  0.00      BSYN  
ATOM    632  CE2 PHE    71       0.203 -73.607 -45.983  1.00  0.00      BSYN  
ATOM    633   CZ PHE    71       1.375 -74.176 -46.386  1.00  0.00      BSYN  
ATOM    634    C PHE    71      -3.688 -75.711 -49.987  1.00  0.00      BSYN  
ATOM    635    O PHE    71      -4.879 -75.981 -50.138  1.00  0.00      BSYN  
ATOM    636    N SER    72      -2.754 -76.233 -50.811  1.00  0.00      BSYN  
ATOM    637    H SER    72      -1.852 -75.873 -50.681  1.00  0.00      BSYN  
ATOM    638   CA SER    72      -2.954 -77.253 -51.781  1.00  0.00      BSYN  
ATOM    639   CB SER    72      -2.403 -76.821 -53.108  1.00  0.00      BSYN  
ATOM    640   OG SER    72      -2.843 -75.469 -53.315  1.00  0.00      BSYN  
ATOM    641   HG SER    72      -3.793 -75.371 -53.410  1.00  0.00      BSYN  
ATOM    642    C SER    72      -2.489 -78.665 -51.502  1.00  0.00      BSYN  
ATOM    643    O SER    72      -1.279 -78.776 -51.195  1.00  0.00      BSYN  
ATOM    644    N GLY    73      -3.451 -79.587 -51.560  1.00  0.00      BSYN  
ATOM    645    H GLY    73      -4.421 -79.604 -51.421  1.00  0.00      BSYN  
ATOM    646   CA GLY    73      -3.038 -81.046 -51.326  1.00  0.00      BSYN  
ATOM    647    C GLY    73      -3.001 -81.378 -49.836  1.00  0.00      BSYN  
ATOM    648    O GLY    73      -3.965 -81.716 -49.158  1.00  0.00      BSYN  
ATOM    649    N ALA    74      -1.697 -81.757 -49.582  1.00  0.00      BSYN  
ATOM    650    H ALA    74      -0.987 -81.658 -50.251  1.00  0.00      BSYN  
ATOM    651   CA ALA    74      -1.346 -82.122 -48.168  1.00  0.00      BSYN  
ATOM    652   CB ALA    74       0.066 -82.638 -48.169  1.00  0.00      BSYN  
ATOM    653    C ALA    74      -1.423 -80.840 -47.468  1.00  0.00      BSYN  
ATOM    654    O ALA    74      -0.741 -79.876 -47.703  1.00  0.00      BSYN  
ATOM    655    N GLY    75      -2.590 -80.647 -46.776  1.00  0.00      BSYN  
ATOM    656    H GLY    75      -3.256 -81.361 -46.856  1.00  0.00      BSYN  
ATOM    657   CA GLY    75      -3.035 -79.473 -46.161  1.00  0.00      BSYN  
ATOM    658    C GLY    75      -2.439 -79.378 -44.743  1.00  0.00      BSYN  
ATOM    659    O GLY    75      -2.968 -80.094 -43.882  1.00  0.00      BSYN  
ATOM    660    N ASN    76      -1.647 -78.314 -44.526  1.00  0.00      BSYN  
ATOM    661    H ASN    76      -1.399 -77.720 -45.264  1.00  0.00      BSYN  
ATOM    662   CA ASN    76      -1.020 -78.149 -43.217  1.00  0.00      BSYN  
ATOM    663   CB ASN    76       0.385 -78.402 -43.358  1.00  0.00      BSYN  
ATOM    664   CG ASN    76       0.705 -79.314 -42.267  1.00  0.00      BSYN  
ATOM    665  OD1 ASN    76       1.458 -79.050 -41.362  1.00  0.00      BSYN  
ATOM    666  ND2 ASN    76       0.227 -80.582 -42.254  1.00  0.00      BSYN  
ATOM    667 HD21 ASN    76      -0.439 -80.720 -42.960  1.00  0.00      BSYN  
ATOM    668 HD22 ASN    76       0.458 -81.289 -41.616  1.00  0.00      BSYN  
ATOM    669    C ASN    76      -1.267 -76.677 -43.008  1.00  0.00      BSYN  
ATOM    670    O ASN    76      -1.011 -75.842 -43.912  1.00  0.00      BSYN  
ATOM    671    N ILE    77      -1.819 -76.347 -41.820  1.00  0.00      BSYN  
ATOM    672    H ILE    77      -1.728 -77.088 -41.186  1.00  0.00      BSYN  
ATOM    673   CA ILE    77      -2.316 -75.088 -41.369  1.00  0.00      BSYN  
ATOM    674   CB ILE    77      -3.734 -75.483 -40.759  1.00  0.00      BSYN  
ATOM    675  CG2 ILE    77      -4.296 -74.058 -40.246  1.00  0.00      BSYN  
ATOM    676  CG1 ILE    77      -4.697 -76.192 -41.784  1.00  0.00      BSYN  
ATOM    677   CD ILE    77      -4.877 -75.386 -43.157  1.00  0.00      BSYN  
ATOM    678    C ILE    77      -1.407 -74.608 -40.165  1.00  0.00      BSYN  
ATOM    679    O ILE    77      -0.556 -75.390 -39.700  1.00  0.00      BSYN  
ATOM    680    N ALA    78      -1.476 -73.345 -39.745  1.00  0.00      BSYN  
ATOM    681    H ALA    78      -1.948 -72.669 -40.275  1.00  0.00      BSYN  
ATOM    682   CA ALA    78      -0.711 -72.841 -38.556  1.00  0.00      BSYN  
ATOM    683   CB ALA    78      -0.391 -71.336 -38.482  1.00  0.00      BSYN  
ATOM    684    C ALA    78      -1.123 -73.436 -37.213  1.00  0.00      BSYN  
ATOM    685    O ALA    78      -2.198 -73.125 -36.684  1.00  0.00      BSYN  
ATOM    686    N ALA    79      -0.263 -74.091 -36.516  1.00  0.00      BSYN  
ATOM    687    H ALA    79       0.716 -74.105 -36.458  1.00  0.00      BSYN  
ATOM    688   CA ALA    79      -0.692 -75.207 -35.710  1.00  0.00      BSYN  
ATOM    689   CB ALA    79      -0.018 -76.447 -36.325  1.00  0.00      BSYN  
ATOM    690    C ALA    79      -0.085 -74.931 -34.334  1.00  0.00      BSYN  
ATOM    691    O ALA    79       1.198 -74.917 -34.136  1.00  0.00      BSYN  
ATOM    692    N ALA    80      -0.962 -74.992 -33.348  1.00  0.00      BSYN  
ATOM    693    H ALA    80      -1.845 -75.346 -33.584  1.00  0.00      BSYN  
ATOM    694   CA ALA    80      -0.665 -74.663 -31.930  1.00  0.00      BSYN  
ATOM    695   CB ALA    80      -1.422 -73.552 -31.377  1.00  0.00      BSYN  
ATOM    696    C ALA    80      -0.872 -75.829 -30.988  1.00  0.00      BSYN  
ATOM    697    O ALA    80      -1.850 -76.586 -31.211  1.00  0.00      BSYN  
ATOM    698    N THR    81      -0.043 -75.894 -30.007  1.00  0.00      BSYN  
ATOM    699    H THR    81       0.708 -75.274 -30.117  1.00  0.00      BSYN  
ATOM    700   CA THR    81      -0.197 -76.931 -28.995  1.00  0.00      BSYN  
ATOM    701   CB THR    81       1.094 -77.143 -28.195  1.00  0.00      BSYN  
ATOM    702  OG1 THR    81       2.194 -76.927 -29.150  1.00  0.00      BSYN  
ATOM    703  HG1 THR    81       2.235 -75.991 -29.359  1.00  0.00      BSYN  
ATOM    704  CG2 THR    81       1.133 -78.468 -27.398  1.00  0.00      BSYN  
ATOM    705    C THR    81      -1.343 -76.426 -28.095  1.00  0.00      BSYN  
ATOM    706    O THR    81      -1.583 -75.224 -27.912  1.00  0.00      BSYN  
ATOM    707    N GLY    82      -2.095 -77.345 -27.569  1.00  0.00      BSYN  
ATOM    708    H GLY    82      -2.110 -78.264 -27.908  1.00  0.00      BSYN  
ATOM    709   CA GLY    82      -3.102 -76.925 -26.556  1.00  0.00      BSYN  
ATOM    710    C GLY    82      -3.729 -78.173 -25.910  1.00  0.00      BSYN  
ATOM    711    O GLY    82      -4.187 -79.093 -26.565  1.00  0.00      BSYN  
ATOM    712    N LEU    83      -3.484 -78.106 -24.567  1.00  0.00      BSYN  
ATOM    713    H LEU    83      -2.786 -77.524 -24.202  1.00  0.00      BSYN  
ATOM    714   CA LEU    83      -3.864 -79.183 -23.750  1.00  0.00      BSYN  
ATOM    715   CB LEU    83      -3.306 -79.075 -22.305  1.00  0.00      BSYN  
ATOM    716   CG LEU    83      -2.516 -80.107 -21.463  1.00  0.00      BSYN  
ATOM    717  CD1 LEU    83      -3.195 -81.345 -21.111  1.00  0.00      BSYN  
ATOM    718  CD2 LEU    83      -1.328 -80.417 -22.230  1.00  0.00      BSYN  
ATOM    719    C LEU    83      -5.362 -79.327 -23.648  1.00  0.00      BSYN  
ATOM    720    O LEU    83      -5.836 -78.534 -22.760  1.00  0.00      BSYN  
ATOM    721    N VAL    84      -6.003 -80.104 -24.554  1.00  0.00      BSYN  
ATOM    722    H VAL    84      -5.586 -80.620 -25.275  1.00  0.00      BSYN  
ATOM    723   CA VAL    84      -7.434 -80.384 -24.657  1.00  0.00      BSYN  
ATOM    724   CB VAL    84      -7.818 -80.686 -26.220  1.00  0.00      BSYN  
ATOM    725  CG1 VAL    84      -9.223 -81.265 -26.241  1.00  0.00      BSYN  
ATOM    726  CG2 VAL    84      -7.548 -79.628 -27.259  1.00  0.00      BSYN  
ATOM    727    C VAL    84      -7.514 -81.610 -23.742  1.00  0.00      BSYN  
ATOM    728    O VAL    84      -7.204 -82.698 -24.164  1.00  0.00      BSYN  
ATOM    729    N LYS    85      -7.973 -81.338 -22.496  1.00  0.00      BSYN  
ATOM    730    H LYS    85      -8.433 -80.527 -22.193  1.00  0.00      BSYN  
ATOM    731   CA LYS    85      -8.072 -82.544 -21.575  1.00  0.00      BSYN  
ATOM    732   CB LYS    85      -7.717 -82.099 -20.064  1.00  0.00      BSYN  
ATOM    733   CG LYS    85      -8.678 -81.096 -19.355  1.00  0.00      BSYN  
ATOM    734   CD LYS    85      -8.414 -79.698 -19.763  1.00  0.00      BSYN  
ATOM    735   CE LYS    85      -9.162 -78.702 -18.892  1.00  0.00      BSYN  
ATOM    736   NZ LYS    85     -10.617 -78.757 -18.949  1.00  0.00      BSYN  
ATOM    737  HZ1 LYS    85     -10.721 -79.120 -17.980  1.00  0.00      BSYN  
ATOM    738  HZ2 LYS    85     -11.089 -77.834 -18.866  1.00  0.00      BSYN  
ATOM    739  HZ3 LYS    85     -10.976 -79.387 -19.694  1.00  0.00      BSYN  
ATOM    740    C LYS    85      -9.200 -83.525 -21.709  1.00  0.00      BSYN  
ATOM    741    O LYS    85     -10.284 -83.161 -21.959  1.00  0.00      BSYN  
ATOM    742    N ARG    86      -8.882 -84.801 -21.584  1.00  0.00      BSYN  
ATOM    743    H ARG    86      -7.974 -85.144 -21.451  1.00  0.00      BSYN  
ATOM    744   CA ARG    86      -9.927 -85.871 -21.396  1.00  0.00      BSYN  
ATOM    745   CB ARG    86      -9.377 -87.345 -21.533  1.00  0.00      BSYN  
ATOM    746   CG ARG    86      -8.674 -87.593 -22.816  1.00  0.00      BSYN  
ATOM    747   CD ARG    86      -8.244 -88.984 -23.084  1.00  0.00      BSYN  
ATOM    748   NE ARG    86      -7.304 -89.233 -24.139  1.00  0.00      BSYN  
ATOM    749   HE ARG    86      -6.631 -88.548 -24.335  1.00  0.00      BSYN  
ATOM    750   CZ ARG    86      -7.379 -90.252 -25.091  1.00  0.00      BSYN  
ATOM    751  NH1 ARG    86      -6.243 -90.500 -25.788  1.00  0.00      BSYN  
ATOM    752 HH11 ARG    86      -6.029 -91.313 -26.330  1.00  0.00      BSYN  
ATOM    753 HH12 ARG    86      -5.416 -89.991 -25.551  1.00  0.00      BSYN  
ATOM    754  NH2 ARG    86      -8.378 -91.064 -25.364  1.00  0.00      BSYN  
ATOM    755 HH21 ARG    86      -8.260 -91.854 -25.966  1.00  0.00      BSYN  
ATOM    756 HH22 ARG    86      -9.190 -90.979 -24.785  1.00  0.00      BSYN  
ATOM    757    C ARG    86     -10.546 -85.874 -19.982  1.00  0.00      BSYN  
ATOM    758    O ARG    86      -9.871 -85.497 -18.981  1.00  0.00      BSYN  
ATOM    759    N GLU    87     -11.765 -86.376 -20.058  1.00  0.00      BSYN  
ATOM    760    H GLU    87     -12.087 -86.825 -20.867  1.00  0.00      BSYN  
ATOM    761   CA GLU    87     -12.594 -86.447 -18.815  1.00  0.00      BSYN  
ATOM    762   CB GLU    87     -13.441 -85.266 -18.697  1.00  0.00      BSYN  
ATOM    763   CG GLU    87     -14.249 -85.011 -17.360  1.00  0.00      BSYN  
ATOM    764   CD GLU    87     -15.388 -84.030 -17.426  1.00  0.00      BSYN  
ATOM    765  OE1 GLU    87     -15.410 -83.249 -18.357  1.00  0.00      BSYN  
ATOM    766  OE2 GLU    87     -16.294 -84.024 -16.619  1.00  0.00      BSYN  
ATOM    767    C GLU    87     -13.246 -87.809 -18.622  1.00  0.00      BSYN  
ATOM    768    O GLU    87     -13.791 -88.492 -19.490  1.00  0.00      BSYN  
ATOM    769    N GLU    88     -13.341 -88.156 -17.371  1.00  0.00      BSYN  
ATOM    770    H GLU    88     -13.158 -87.470 -16.696  1.00  0.00      BSYN  
ATOM    771   CA GLU    88     -13.877 -89.459 -16.909  1.00  0.00      BSYN  
ATOM    772   CB GLU    88     -13.033 -89.976 -15.711  1.00  0.00      BSYN  
ATOM    773   CG GLU    88     -11.621 -90.256 -16.207  1.00  0.00      BSYN  
ATOM    774   CD GLU    88     -10.912 -91.423 -15.585  1.00  0.00      BSYN  
ATOM    775  OE1 GLU    88     -10.989 -92.543 -16.059  1.00  0.00      BSYN  
ATOM    776  OE2 GLU    88     -10.173 -91.028 -14.703  1.00  0.00      BSYN  
ATOM    777    C GLU    88     -15.369 -89.335 -16.407  1.00  0.00      BSYN  
ATOM    778    O GLU    88     -15.551 -88.505 -15.471  1.00  0.00      BSYN  
ATOM    779    N PHE    89     -16.394 -90.029 -16.923  1.00  0.00      BSYN  
ATOM    780    H PHE    89     -17.230 -90.045 -16.412  1.00  0.00      BSYN  
ATOM    781   CA PHE    89     -16.501 -90.875 -18.156  1.00  0.00      BSYN  
ATOM    782   CB PHE    89     -16.015 -92.302 -17.773  1.00  0.00      BSYN  
ATOM    783   CG PHE    89     -16.842 -93.095 -16.763  1.00  0.00      BSYN  
ATOM    784  CD1 PHE    89     -17.593 -94.097 -17.234  1.00  0.00      BSYN  
ATOM    785  CD2 PHE    89     -16.706 -92.844 -15.367  1.00  0.00      BSYN  
ATOM    786  CE1 PHE    89     -18.329 -94.966 -16.383  1.00  0.00      BSYN  
ATOM    787  CE2 PHE    89     -17.446 -93.699 -14.556  1.00  0.00      BSYN  
ATOM    788   CZ PHE    89     -18.262 -94.751 -15.019  1.00  0.00      BSYN  
ATOM    789    C PHE    89     -17.848 -90.887 -18.901  1.00  0.00      BSYN  
ATOM    790    O PHE    89     -18.676 -91.788 -18.818  1.00  0.00      BSYN  
ATOM    791    N PRO    90     -18.159 -89.853 -19.658  1.00  0.00      BSYN  
ATOM    792   CD PRO    90     -19.430 -89.821 -20.498  1.00  0.00      BSYN  
ATOM    793   CA PRO    90     -17.436 -88.568 -19.935  1.00  0.00      BSYN  
ATOM    794   CB PRO    90     -17.901 -88.234 -21.345  1.00  0.00      BSYN  
ATOM    795   CG PRO    90     -19.381 -88.663 -21.484  1.00  0.00      BSYN  
ATOM    796    C PRO    90     -17.693 -87.296 -19.036  1.00  0.00      BSYN  
ATOM    797    O PRO    90     -16.839 -86.488 -18.729  1.00  0.00      BSYN  
ATOM    798    N THR    91     -18.927 -87.214 -18.526  1.00  0.00      BSYN  
ATOM    799    H THR    91     -19.531 -87.828 -18.993  1.00  0.00      BSYN  
ATOM    800   CA THR    91     -19.338 -86.285 -17.452  1.00  0.00      BSYN  
ATOM    801   CB THR    91     -20.896 -86.060 -17.536  1.00  0.00      BSYN  
ATOM    802  OG1 THR    91     -21.238 -86.073 -18.904  1.00  0.00      BSYN  
ATOM    803  HG1 THR    91     -21.033 -85.198 -19.242  1.00  0.00      BSYN  
ATOM    804  CG2 THR    91     -21.283 -84.643 -16.998  1.00  0.00      BSYN  
ATOM    805    C THR    91     -19.011 -86.611 -15.911  1.00  0.00      BSYN  
ATOM    806    O THR    91     -19.271 -87.721 -15.404  1.00  0.00      BSYN  
ATOM    807    N ASP    92     -18.583 -85.559 -15.150  1.00  0.00      BSYN  
ATOM    808    H ASP    92     -18.334 -84.813 -15.735  1.00  0.00      BSYN  
ATOM    809   CA ASP    92     -18.237 -85.756 -13.723  1.00  0.00      BSYN  
ATOM    810   CB ASP    92     -17.175 -84.673 -13.311  1.00  0.00      BSYN  
ATOM    811   CG ASP    92     -16.756 -84.779 -11.833  1.00  0.00      BSYN  
ATOM    812  OD1 ASP    92     -16.265 -85.822 -11.398  1.00  0.00      BSYN  
ATOM    813  OD2 ASP    92     -17.019 -83.804 -11.088  1.00  0.00      BSYN  
ATOM    814    C ASP    92     -19.519 -85.762 -12.768  1.00  0.00      BSYN  
ATOM    815    O ASP    92     -19.525 -85.896 -11.553  1.00  0.00      BSYN  
ATOM    816    N LEU    93     -20.501 -85.501 -13.490  1.00  0.00      BSYN  
ATOM    817    H LEU    93     -20.366 -85.453 -14.460  1.00  0.00      BSYN  
ATOM    818   CA LEU    93     -21.905 -85.367 -12.965  1.00  0.00      BSYN  
ATOM    819   CB LEU    93     -22.419 -83.848 -12.602  1.00  0.00      BSYN  
ATOM    820   CG LEU    93     -22.182 -82.740 -13.654  1.00  0.00      BSYN  
ATOM    821  CD1 LEU    93     -22.912 -81.434 -13.707  1.00  0.00      BSYN  
ATOM    822  CD2 LEU    93     -20.677 -82.381 -13.534  1.00  0.00      BSYN  
ATOM    823    C LEU    93     -22.926 -86.001 -13.916  1.00  0.00      BSYN  
ATOM    824    O LEU    93     -23.519 -85.293 -14.698  1.00  0.00      BSYN  
ATOM    825    N LYS    94     -22.978 -87.342 -13.816  1.00  0.00      BSYN  
ATOM    826    H LYS    94     -22.469 -87.866 -13.162  1.00  0.00      BSYN  
ATOM    827   CA LYS    94     -23.795 -88.108 -14.766  1.00  0.00      BSYN  
ATOM    828   CB LYS    94     -22.673 -88.999 -15.390  1.00  0.00      BSYN  
ATOM    829   CG LYS    94     -22.997 -89.445 -16.819  1.00  0.00      BSYN  
ATOM    830   CD LYS    94     -24.017 -90.504 -16.911  1.00  0.00      BSYN  
ATOM    831   CE LYS    94     -24.075 -90.879 -18.325  1.00  0.00      BSYN  
ATOM    832   NZ LYS    94     -25.258 -91.690 -18.376  1.00  0.00      BSYN  
ATOM    833  HZ1 LYS    94     -26.102 -91.123 -18.159  1.00  0.00      BSYN  
ATOM    834  HZ2 LYS    94     -25.170 -92.137 -19.311  1.00  0.00      BSYN  
ATOM    835  HZ3 LYS    94     -25.251 -92.396 -17.612  1.00  0.00      BSYN  
ATOM    836    C LYS    94     -24.703 -89.060 -13.960  1.00  0.00      BSYN  
ATOM    837    O LYS    94     -24.190 -89.747 -13.091  1.00  0.00      BSYN  
ATOM    838    N PRO    95     -26.036 -88.835 -14.009  1.00  0.00      BSYN  
ATOM    839   CD PRO    95     -26.722 -87.765 -14.828  1.00  0.00      BSYN  
ATOM    840   CA PRO    95     -27.085 -89.520 -13.308  1.00  0.00      BSYN  
ATOM    841   CB PRO    95     -28.333 -88.778 -13.581  1.00  0.00      BSYN  
ATOM    842   CG PRO    95     -27.857 -87.328 -13.856  1.00  0.00      BSYN  
ATOM    843    C PRO    95     -27.228 -90.997 -13.606  1.00  0.00      BSYN  
ATOM    844    O PRO    95     -26.719 -91.427 -14.641  1.00  0.00      BSYN  
ATOM    845    N GLU    96     -27.753 -91.732 -12.535  1.00  0.00      BSYN  
ATOM    846    H GLU    96     -27.672 -91.409 -11.613  1.00  0.00      BSYN  
ATOM    847   CA GLU    96     -28.272 -93.055 -12.942  1.00  0.00      BSYN  
ATOM    848   CB GLU    96     -28.492 -93.807 -11.612  1.00  0.00      BSYN  
ATOM    849   CG GLU    96     -27.275 -94.147 -10.674  1.00  0.00      BSYN  
ATOM    850   CD GLU    96     -26.264 -95.128 -11.296  1.00  0.00      BSYN  
ATOM    851  OE1 GLU    96     -26.729 -96.178 -11.712  1.00  0.00      BSYN  
ATOM    852  OE2 GLU    96     -25.038 -94.861 -11.427  1.00  0.00      BSYN  
ATOM    853    C GLU    96     -29.519 -93.069 -13.800  1.00  0.00      BSYN  
ATOM    854    O GLU    96     -30.429 -92.307 -13.636  1.00  0.00      BSYN  
ATOM    855    N GLU    97     -29.500 -94.064 -14.718  1.00  0.00      BSYN  
ATOM    856    H GLU    97     -28.909 -94.844 -14.768  1.00  0.00      BSYN  
ATOM    857   CA GLU    97     -30.377 -93.987 -15.823  1.00  0.00      BSYN  
ATOM    858   CB GLU    97     -29.621 -94.051 -17.180  1.00  0.00      BSYN  
ATOM    859   CG GLU    97     -28.348 -93.069 -17.320  1.00  0.00      BSYN  
ATOM    860   CD GLU    97     -28.658 -91.638 -17.609  1.00  0.00      BSYN  
ATOM    861  OE1 GLU    97     -29.484 -91.020 -17.001  1.00  0.00      BSYN  
ATOM    862  OE2 GLU    97     -27.956 -91.155 -18.510  1.00  0.00      BSYN  
ATOM    863    C GLU    97     -31.306 -95.182 -15.597  1.00  0.00      BSYN  
ATOM    864    O GLU    97     -30.886 -96.231 -15.195  1.00  0.00      BSYN  
ATOM    865    N VAL    98     -32.606 -94.912 -15.889  1.00  0.00      BSYN  
ATOM    866    H VAL    98     -32.762 -93.973 -16.122  1.00  0.00      BSYN  
ATOM    867   CA VAL    98     -33.800 -95.842 -15.826  1.00  0.00      BSYN  
ATOM    868   CB VAL    98     -35.183 -95.080 -16.092  1.00  0.00      BSYN  
ATOM    869  CG1 VAL    98     -36.411 -95.675 -15.545  1.00  0.00      BSYN  
ATOM    870  CG2 VAL    98     -35.067 -93.690 -15.622  1.00  0.00      BSYN  
ATOM    871    C VAL    98     -33.718 -96.798 -16.967  1.00  0.00      BSYN  
ATOM    872    O VAL    98     -33.230 -96.480 -17.987  1.00  0.00      BSYN  
ATOM    873    N ALA    99     -34.335 -97.978 -16.866  1.00  0.00      BSYN  
ATOM    874    H ALA    99     -35.118 -98.027 -16.278  1.00  0.00      BSYN  
ATOM    875   CA ALA    99     -34.148 -98.938 -17.883  1.00  0.00      BSYN  
ATOM    876   CB ALA    99     -32.925 -99.843 -17.516  1.00  0.00      BSYN  
ATOM    877    C ALA    99     -35.506 -99.586 -17.998  1.00  0.00      BSYN  
ATOM    878    O ALA    99     -36.305 -99.645 -17.107  1.00  0.00      BSYN  
ATOM    879    N GLN   100     -35.713-100.183 -19.227  1.00  0.00      BSYN  
ATOM    880    H GLN   100     -34.955-100.412 -19.804  1.00  0.00      BSYN  
ATOM    881   CA GLN   100     -37.046-100.384 -19.781  1.00  0.00      BSYN  
ATOM    882   CB GLN   100     -37.074 -99.550 -20.987  1.00  0.00      BSYN  
ATOM    883   CG GLN   100     -38.383 -99.115 -21.584  1.00  0.00      BSYN  
ATOM    884   CD GLN   100     -38.505 -98.318 -22.872  1.00  0.00      BSYN  
ATOM    885  OE1 GLN   100     -38.186 -98.749 -23.913  1.00  0.00      BSYN  
ATOM    886  NE2 GLN   100     -39.122 -97.108 -22.967  1.00  0.00      BSYN  
ATOM    887 HE21 GLN   100     -39.608 -96.741 -22.199  1.00  0.00      BSYN  
ATOM    888 HE22 GLN   100     -38.971 -96.720 -23.854  1.00  0.00      BSYN  
ATOM    889    C GLN   100     -37.606-101.754 -19.891  1.00  0.00      BSYN  
ATOM    890    O GLN   100     -36.844-102.748 -19.835  1.00  0.00      BSYN  
ATOM    891    N GLU   101     -38.901-101.935 -19.816  1.00  0.00      BSYN  
ATOM    892    H GLU   101     -39.344-101.063 -19.757  1.00  0.00      BSYN  
ATOM    893   CA GLU   101     -39.509-103.216 -19.712  1.00  0.00      BSYN  
ATOM    894   CB GLU   101     -40.117-103.389 -18.380  1.00  0.00      BSYN  
ATOM    895   CG GLU   101     -39.144-103.542 -17.248  1.00  0.00      BSYN  
ATOM    896   CD GLU   101     -39.747-104.195 -15.999  1.00  0.00      BSYN  
ATOM    897  OE1 GLU   101     -39.411-103.708 -14.920  1.00  0.00      BSYN  
ATOM    898  OE2 GLU   101     -40.429-105.189 -16.011  1.00  0.00      BSYN  
ATOM    899    C GLU   101     -40.561-103.393 -20.764  1.00  0.00      BSYN  
ATOM    900    O GLU   101     -40.720-102.557 -21.598  1.00  0.00      BSYN  
ATOM    901    N ALA   102     -41.278-104.463 -20.952  1.00  0.00      BSYN  
ATOM    902    H ALA   102     -41.071-105.131 -20.266  1.00  0.00      BSYN  
ATOM    903   CA ALA   102     -42.442-104.716 -21.838  1.00  0.00      BSYN  
ATOM    904   CB ALA   102     -42.716-106.168 -21.845  1.00  0.00      BSYN  
ATOM    905    C ALA   102     -43.712-104.029 -21.484  1.00  0.00      BSYN  
ATOM    906    O ALA   102     -44.223-103.942 -20.396  1.00  0.00      BSYN  
ATOM    907    N ALA   103     -44.204-103.465 -22.555  1.00  0.00      BSYN  
ATOM    908    H ALA   103     -44.042-103.902 -23.417  1.00  0.00      BSYN  
ATOM    909   CA ALA   103     -45.150-102.389 -22.401  1.00  0.00      BSYN  
ATOM    910   CB ALA   103     -44.447-101.070 -22.762  1.00  0.00      BSYN  
ATOM    911    C ALA   103     -46.263-102.665 -23.447  1.00  0.00      BSYN  
ATOM    912    O ALA   103     -45.838-102.967 -24.603  1.00  0.00      BSYN  
ATOM    913    N GLU   104     -47.585-102.618 -23.124  1.00  0.00      BSYN  
ATOM    914    H GLU   104     -47.976-102.507 -22.232  1.00  0.00      BSYN  
ATOM    915   CA GLU   104     -48.590-102.707 -24.044  1.00  0.00      BSYN  
ATOM    916   CB GLU   104     -49.596-103.763 -23.547  1.00  0.00      BSYN  
ATOM    917   CG GLU   104     -49.365-105.268 -23.672  1.00  0.00      BSYN  
ATOM    918   CD GLU   104     -50.638-106.106 -23.544  1.00  0.00      BSYN  
ATOM    919  OE1 GLU   104     -50.828-106.769 -22.518  1.00  0.00      BSYN  
ATOM    920  OE2 GLU   104     -51.398-106.104 -24.450  1.00  0.00      BSYN  
ATOM    921    C GLU   104     -49.307-101.436 -24.457  1.00  0.00      BSYN  
ATOM    922    O GLU   104     -49.548-100.599 -23.560  1.00  0.00      BSYN  
ATOM    923    N GLU   105     -49.267-101.093 -25.749  1.00  0.00      BSYN  
ATOM    924    H GLU   105     -49.028-101.822 -26.358  1.00  0.00      BSYN  
ATOM    925   CA GLU   105     -49.411 -99.663 -26.165  1.00  0.00      BSYN  
ATOM    926   CB GLU   105     -48.243 -99.361 -27.005  1.00  0.00      BSYN  
ATOM    927   CG GLU   105     -47.295 -98.818 -26.006  1.00  0.00      BSYN  
ATOM    928   CD GLU   105     -46.221 -97.780 -26.516  1.00  0.00      BSYN  
ATOM    929  OE1 GLU   105     -45.898 -96.861 -25.757  1.00  0.00      BSYN  
ATOM    930  OE2 GLU   105     -45.749 -97.899 -27.768  1.00  0.00      BSYN  
ATOM    931    C GLU   105     -50.760 -99.503 -26.969  1.00  0.00      BSYN  
ATOM    932    O GLU   105     -51.465-100.406 -27.233  1.00  0.00      BSYN  
ATOM    933    N PRO   106     -51.239 -98.254 -27.442  1.00  0.00      BSYN  
ATOM    934   CD PRO   106     -52.064 -98.153 -28.619  1.00  0.00      BSYN  
ATOM    935   CA PRO   106     -50.709 -96.921 -26.965  1.00  0.00      BSYN  
ATOM    936   CB PRO   106     -51.262 -95.950 -28.098  1.00  0.00      BSYN  
ATOM    937   CG PRO   106     -51.797 -96.780 -29.263  1.00  0.00      BSYN  
ATOM    938    C PRO   106     -51.049 -96.500 -25.569  1.00  0.00      BSYN  
ATOM    939    O PRO   106     -52.013 -96.924 -24.933  1.00  0.00      BSYN  
ATOM    940    N LEU   107     -50.285 -95.590 -25.109  1.00  0.00      BSYN  
ATOM    941    H LEU   107     -49.596 -95.142 -25.644  1.00  0.00      BSYN  
ATOM    942   CA LEU   107     -50.528 -95.025 -23.760  1.00  0.00      BSYN  
ATOM    943   CB LEU   107     -49.311 -94.932 -22.929  1.00  0.00      BSYN  
ATOM    944   CG LEU   107     -48.793 -96.137 -22.340  1.00  0.00      BSYN  
ATOM    945  CD1 LEU   107     -47.270 -96.146 -22.747  1.00  0.00      BSYN  
ATOM    946  CD2 LEU   107     -49.286 -96.430 -20.957  1.00  0.00      BSYN  
ATOM    947    C LEU   107     -51.066 -93.599 -23.715  1.00  0.00      BSYN  
ATOM    948    O LEU   107     -50.802 -92.691 -24.559  1.00  0.00      BSYN  
ATOM    949    N ILE   108     -52.028 -93.516 -22.808  1.00  0.00      BSYN  
ATOM    950    H ILE   108     -52.547 -94.327 -22.626  1.00  0.00      BSYN  
ATOM    951   CA ILE   108     -52.719 -92.315 -22.414  1.00  0.00      BSYN  
ATOM    952   CB ILE   108     -54.225 -92.727 -22.296  1.00  0.00      BSYN  
ATOM    953  CG2 ILE   108     -54.795 -93.278 -23.589  1.00  0.00      BSYN  
ATOM    954  CG1 ILE   108     -54.294 -93.706 -21.098  1.00  0.00      BSYN  
ATOM    955   CD ILE   108     -55.764 -94.002 -20.692  1.00  0.00      BSYN  
ATOM    956    C ILE   108     -52.100 -91.553 -21.118  1.00  0.00      BSYN  
ATOM    957    O ILE   108     -52.500 -91.755 -19.992  1.00  0.00      BSYN  
ATOM    958    N GLU   109     -51.072 -90.756 -21.449  1.00  0.00      BSYN  
ATOM    959    H GLU   109     -50.895 -90.601 -22.400  1.00  0.00      BSYN  
ATOM    960   CA GLU   109     -50.186 -90.181 -20.464  1.00  0.00      BSYN  
ATOM    961   CB GLU   109     -48.843 -90.129 -20.927  1.00  0.00      BSYN  
ATOM    962   CG GLU   109     -48.011 -91.321 -20.695  1.00  0.00      BSYN  
ATOM    963   CD GLU   109     -46.582 -91.254 -21.279  1.00  0.00      BSYN  
ATOM    964  OE1 GLU   109     -46.336 -91.353 -22.434  1.00  0.00      BSYN  
ATOM    965  OE2 GLU   109     -45.626 -91.107 -20.501  1.00  0.00      BSYN  
ATOM    966    C GLU   109     -50.682 -88.744 -20.226  1.00  0.00      BSYN  
ATOM    967    O GLU   109     -51.195 -88.052 -21.128  1.00  0.00      BSYN  
ATOM    968    N PRO   110     -50.525 -88.299 -18.918  1.00  0.00      BSYN  
ATOM    969   CD PRO   110     -50.472 -89.253 -17.820  1.00  0.00      BSYN  
ATOM    970   CA PRO   110     -50.590 -86.926 -18.489  1.00  0.00      BSYN  
ATOM    971   CB PRO   110     -50.389 -87.107 -17.006  1.00  0.00      BSYN  
ATOM    972   CG PRO   110     -51.110 -88.462 -16.762  1.00  0.00      BSYN  
ATOM    973    C PRO   110     -49.368 -86.225 -19.172  1.00  0.00      BSYN  
ATOM    974    O PRO   110     -48.366 -86.165 -18.439  1.00  0.00      BSYN  
ATOM    975    N LEU   111     -49.443 -85.748 -20.355  1.00  0.00      BSYN  
ATOM    976    H LEU   111     -50.209 -85.866 -20.955  1.00  0.00      BSYN  
ATOM    977   CA LEU   111     -48.250 -84.985 -20.920  1.00  0.00      BSYN  
ATOM    978   CB LEU   111     -47.942 -85.511 -22.326  1.00  0.00      BSYN  
ATOM    979   CG LEU   111     -46.750 -84.877 -23.029  1.00  0.00      BSYN  
ATOM    980  CD1 LEU   111     -45.332 -85.389 -22.653  1.00  0.00      BSYN  
ATOM    981  CD2 LEU   111     -46.837 -84.845 -24.605  1.00  0.00      BSYN  
ATOM    982    C LEU   111     -48.523 -83.494 -20.730  1.00  0.00      BSYN  
ATOM    983    O LEU   111     -49.603 -82.977 -20.925  1.00  0.00      BSYN  
ATOM    984    N MET   112     -47.355 -82.812 -20.591  1.00  0.00      BSYN  
ATOM    985    H MET   112     -46.620 -83.421 -20.813  1.00  0.00      BSYN  
ATOM    986   CA MET   112     -47.265 -81.475 -20.058  1.00  0.00      BSYN  
ATOM    987   CB MET   112     -46.937 -81.439 -18.469  1.00  0.00      BSYN  
ATOM    988   CG MET   112     -45.561 -81.841 -18.172  1.00  0.00      BSYN  
ATOM    989   SD MET   112     -45.090 -81.092 -16.593  1.00  0.00      BSYN  
ATOM    990   CE MET   112     -46.152 -81.651 -15.267  1.00  0.00      BSYN  
ATOM    991    C MET   112     -46.329 -80.650 -20.886  1.00  0.00      BSYN  
ATOM    992    O MET   112     -45.258 -81.074 -21.260  1.00  0.00      BSYN  
ATOM    993    N GLU   113     -46.458 -79.321 -21.170  1.00  0.00      BSYN  
ATOM    994    H GLU   113     -45.921 -78.906 -21.877  1.00  0.00      BSYN  
ATOM    995   CA GLU   113     -47.600 -78.630 -20.705  1.00  0.00      BSYN  
ATOM    996   CB GLU   113     -47.206 -77.363 -20.053  1.00  0.00      BSYN  
ATOM    997   CG GLU   113     -46.829 -77.355 -18.626  1.00  0.00      BSYN  
ATOM    998   CD GLU   113     -46.567 -75.976 -18.083  1.00  0.00      BSYN  
ATOM    999  OE1 GLU   113     -45.676 -75.320 -18.541  1.00  0.00      BSYN  
ATOM   1000  OE2 GLU   113     -47.368 -75.659 -17.201  1.00  0.00      BSYN  
ATOM   1001    C GLU   113     -48.358 -78.173 -21.918  1.00  0.00      BSYN  
ATOM   1002    O GLU   113     -47.786 -77.871 -22.977  1.00  0.00      BSYN  
ATOM   1003    N PRO   114     -49.714 -78.280 -21.782  1.00  0.00      BSYN  
ATOM   1004   CD PRO   114     -50.247 -79.214 -20.796  1.00  0.00      BSYN  
ATOM   1005   CA PRO   114     -50.661 -77.768 -22.769  1.00  0.00      BSYN  
ATOM   1006   CB PRO   114     -51.941 -78.146 -22.254  1.00  0.00      BSYN  
ATOM   1007   CG PRO   114     -51.675 -78.987 -21.047  1.00  0.00      BSYN  
ATOM   1008    C PRO   114     -50.467 -76.256 -23.138  1.00  0.00      BSYN  
ATOM   1009    O PRO   114     -50.442 -75.409 -22.238  1.00  0.00      BSYN  
ATOM   1010    N GLU   115     -50.234 -75.885 -24.387  1.00  0.00      BSYN  
ATOM   1011    H GLU   115     -49.997 -76.618 -24.993  1.00  0.00      BSYN  
ATOM   1012   CA GLU   115     -49.932 -74.510 -24.813  1.00  0.00      BSYN  
ATOM   1013   CB GLU   115     -48.444 -74.106 -24.712  1.00  0.00      BSYN  
ATOM   1014   CG GLU   115     -47.483 -74.246 -23.550  1.00  0.00      BSYN  
ATOM   1015   CD GLU   115     -45.957 -74.101 -23.749  1.00  0.00      BSYN  
ATOM   1016  OE1 GLU   115     -45.343 -75.124 -23.955  1.00  0.00      BSYN  
ATOM   1017  OE2 GLU   115     -45.417 -72.964 -23.867  1.00  0.00      BSYN  
ATOM   1018    C GLU   115     -50.376 -74.381 -26.252  1.00  0.00      BSYN  
ATOM   1019    O GLU   115     -50.064 -75.262 -27.094  1.00  0.00      BSYN  
ATOM   1020    N GLY   116     -51.154 -73.266 -26.409  1.00  0.00      BSYN  
ATOM   1021    H GLY   116     -51.310 -72.916 -25.507  1.00  0.00      BSYN  
ATOM   1022   CA GLY   116     -51.652 -72.909 -27.715  1.00  0.00      BSYN  
ATOM   1023    C GLY   116     -53.132 -73.416 -27.952  1.00  0.00      BSYN  
ATOM   1024    O GLY   116     -53.543 -74.527 -27.672  1.00  0.00      BSYN  
ATOM   1025    N GLU   117     -54.122 -72.613 -28.476  1.00  0.00      BSYN  
ATOM   1026    H GLU   117     -55.005 -73.000 -28.652  1.00  0.00      BSYN  
ATOM   1027   CA GLU   117     -53.970 -71.275 -28.849  1.00  0.00      BSYN  
ATOM   1028   CB GLU   117     -54.520 -71.159 -30.204  1.00  0.00      BSYN  
ATOM   1029   CG GLU   117     -53.936 -70.153 -31.109  1.00  0.00      BSYN  
ATOM   1030   CD GLU   117     -54.589 -68.783 -31.166  1.00  0.00      BSYN  
ATOM   1031  OE1 GLU   117     -53.790 -67.809 -31.431  1.00  0.00      BSYN  
ATOM   1032  OE2 GLU   117     -55.771 -68.746 -31.227  1.00  0.00      BSYN  
ATOM   1033    C GLU   117     -54.921 -70.479 -27.942  1.00  0.00      BSYN  
ATOM   1034    O GLU   117     -54.694 -69.303 -27.686  1.00  0.00      BSYN  
ATOM   1035    N SER   118     -56.166 -70.938 -27.816  1.00  0.00      BSYN  
ATOM   1036    H SER   118     -56.419 -71.688 -28.394  1.00  0.00      BSYN  
ATOM   1037   CA SER   118     -57.006 -70.546 -26.717  1.00  0.00      BSYN  
ATOM   1038   CB SER   118     -58.466 -71.067 -27.087  1.00  0.00      BSYN  
ATOM   1039   OG SER   118     -59.191 -70.334 -28.103  1.00  0.00      BSYN  
ATOM   1040   HG SER   118     -58.684 -69.945 -28.819  1.00  0.00      BSYN  
ATOM   1041    C SER   118     -56.738 -70.880 -25.252  1.00  0.00      BSYN  
ATOM   1042    O SER   118     -57.587 -71.586 -24.597  1.00  0.00      BSYN  
ATOM   1043    N TYR   119     -55.640 -70.459 -24.618  1.00  0.00      BSYN  
ATOM   1044    H TYR   119     -55.252 -69.637 -24.985  1.00  0.00      BSYN  
ATOM   1045   CA TYR   119     -55.127 -70.817 -23.345  1.00  0.00      BSYN  
ATOM   1046   CB TYR   119     -54.583 -72.197 -23.197  1.00  0.00      BSYN  
ATOM   1047   CG TYR   119     -54.542 -72.633 -21.737  1.00  0.00      BSYN  
ATOM   1048  CD1 TYR   119     -55.753 -72.805 -21.039  1.00  0.00      BSYN  
ATOM   1049  CE1 TYR   119     -55.740 -73.328 -19.821  1.00  0.00      BSYN  
ATOM   1050  CD2 TYR   119     -53.326 -72.935 -21.175  1.00  0.00      BSYN  
ATOM   1051  CE2 TYR   119     -53.348 -73.540 -19.984  1.00  0.00      BSYN  
ATOM   1052   CZ TYR   119     -54.519 -73.759 -19.265  1.00  0.00      BSYN  
ATOM   1053   OH TYR   119     -54.327 -74.362 -17.961  1.00  0.00      BSYN  
ATOM   1054   HH TYR   119     -55.228 -74.662 -17.818  1.00  0.00      BSYN  
ATOM   1055    C TYR   119     -53.919 -69.888 -23.082  1.00  0.00      BSYN  
ATOM   1056    O TYR   119     -52.907 -69.854 -23.759  1.00  0.00      BSYN  
ATOM   1057    N GLU   120     -54.065 -69.024 -22.141  1.00  0.00      BSYN  
ATOM   1058    H GLU   120     -54.737 -69.214 -21.453  1.00  0.00      BSYN  
ATOM   1059   CA GLU   120     -53.034 -68.028 -21.686  1.00  0.00      BSYN  
ATOM   1060   CB GLU   120     -53.242 -66.527 -21.990  1.00  0.00      BSYN  
ATOM   1061   CG GLU   120     -52.949 -66.202 -23.453  1.00  0.00      BSYN  
ATOM   1062   CD GLU   120     -53.223 -64.783 -23.802  1.00  0.00      BSYN  
ATOM   1063  OE1 GLU   120     -52.175 -64.061 -23.895  1.00  0.00      BSYN  
ATOM   1064  OE2 GLU   120     -54.421 -64.365 -23.994  1.00  0.00      BSYN  
ATOM   1065    C GLU   120     -53.085 -68.146 -20.219  1.00  0.00      BSYN  
ATOM   1066    O GLU   120     -53.866 -68.842 -19.569  1.00  0.00      BSYN  
ATOM   1067    N ASP   121     -52.084 -67.411 -19.634  1.00  0.00      BSYN  
ATOM   1068    H ASP   121     -51.656 -66.884 -20.341  1.00  0.00      BSYN  
ATOM   1069   CA ASP   121     -51.972 -67.139 -18.185  1.00  0.00      BSYN  
ATOM   1070   CB ASP   121     -50.492 -67.273 -17.913  1.00  0.00      BSYN  
ATOM   1071   CG ASP   121     -50.156 -66.916 -16.542  1.00  0.00      BSYN  
ATOM   1072  OD1 ASP   121     -50.573 -67.664 -15.669  1.00  0.00      BSYN  
ATOM   1073  OD2 ASP   121     -49.651 -65.847 -16.285  1.00  0.00      BSYN  
ATOM   1074    C ASP   121     -52.390 -65.630 -17.992  1.00  0.00      BSYN  
ATOM   1075    O ASP   121     -51.474 -64.868 -18.110  1.00  0.00      BSYN  
ATOM   1076    N PRO   122     -53.663 -65.096 -17.782  1.00  0.00      BSYN  
ATOM   1077   CD PRO   122     -54.857 -65.791 -18.162  1.00  0.00      BSYN  
ATOM   1078   CA PRO   122     -53.958 -63.699 -17.475  1.00  0.00      BSYN  
ATOM   1079   CB PRO   122     -55.496 -63.572 -17.791  1.00  0.00      BSYN  
ATOM   1080   CG PRO   122     -56.046 -64.975 -17.701  1.00  0.00      BSYN  
ATOM   1081    C PRO   122     -53.724 -63.503 -15.974  1.00  0.00      BSYN  
ATOM   1082    O PRO   122     -54.505 -64.102 -15.196  1.00  0.00      BSYN  
ATOM   1083    N PRO   123     -52.882 -62.575 -15.528  1.00  0.00      BSYN  
ATOM   1084   CD PRO   123     -51.875 -61.954 -16.347  1.00  0.00      BSYN  
ATOM   1085   CA PRO   123     -52.807 -62.001 -14.194  1.00  0.00      BSYN  
ATOM   1086   CB PRO   123     -51.607 -61.040 -14.329  1.00  0.00      BSYN  
ATOM   1087   CG PRO   123     -50.770 -61.529 -15.421  1.00  0.00      BSYN  
ATOM   1088    C PRO   123     -53.987 -61.140 -13.728  1.00  0.00      BSYN  
ATOM   1089    O PRO   123     -54.959 -60.792 -14.472  1.00  0.00      BSYN  
ATOM   1090    N GLN   124     -53.872 -60.768 -12.488  1.00  0.00      BSYN  
ATOM   1091    H GLN   124     -52.997 -60.793 -12.048  1.00  0.00      BSYN  
ATOM   1092   CA GLN   124     -54.880 -60.304 -11.583  1.00  0.00      BSYN  
ATOM   1093   CB GLN   124     -54.738 -60.856 -10.159  1.00  0.00      BSYN  
ATOM   1094   CG GLN   124     -55.772 -60.501  -9.103  1.00  0.00      BSYN  
ATOM   1095   CD GLN   124     -55.335 -61.093  -7.732  1.00  0.00      BSYN  
ATOM   1096  OE1 GLN   124     -54.272 -60.799  -7.240  1.00  0.00      BSYN  
ATOM   1097  NE2 GLN   124     -56.077 -61.933  -7.063  1.00  0.00      BSYN  
ATOM   1098 HE21 GLN   124     -55.812 -62.254  -6.175  1.00  0.00      BSYN  
ATOM   1099 HE22 GLN   124     -56.891 -62.234  -7.518  1.00  0.00      BSYN  
ATOM   1100    C GLN   124     -54.795 -58.740 -11.443  1.00  0.00      BSYN  
ATOM   1101    O GLN   124     -55.852 -58.105 -11.284  1.00  0.00      BSYN  
ATOM   1102    N GLU   125     -53.617 -58.220 -11.779  1.00  0.00      BSYN  
ATOM   1103    H GLU   125     -52.804 -58.739 -11.954  1.00  0.00      BSYN  
ATOM   1104   CA GLU   125     -53.487 -56.783 -11.950  1.00  0.00      BSYN  
ATOM   1105   CB GLU   125     -51.955 -56.194 -11.581  1.00  0.00      BSYN  
ATOM   1106   CG GLU   125     -51.387 -56.583 -10.253  1.00  0.00      BSYN  
ATOM   1107   CD GLU   125     -49.888 -56.437 -10.175  1.00  0.00      BSYN  
ATOM   1108  OE1 GLU   125     -49.267 -57.412 -10.124  1.00  0.00      BSYN  
ATOM   1109  OE2 GLU   125     -49.342 -55.331 -10.319  1.00  0.00      BSYN  
ATOM   1110    C GLU   125     -53.968 -56.134 -13.214  1.00  0.00      BSYN  
ATOM   1111    O GLU   125     -53.753 -54.943 -13.472  1.00  0.00      BSYN  
ATOM   1112    N GLU   126     -54.667 -56.893 -14.124  1.00  0.00      BSYN  
ATOM   1113    H GLU   126     -54.863 -57.810 -13.839  1.00  0.00      BSYN  
ATOM   1114   CA GLU   126     -55.287 -56.229 -15.372  1.00  0.00      BSYN  
ATOM   1115   CB GLU   126     -55.598 -57.304 -16.460  1.00  0.00      BSYN  
ATOM   1116   CG GLU   126     -56.146 -56.974 -17.833  1.00  0.00      BSYN  
ATOM   1117   CD GLU   126     -56.483 -58.181 -18.755  1.00  0.00      BSYN  
ATOM   1118  OE1 GLU   126     -55.614 -58.954 -19.166  1.00  0.00      BSYN  
ATOM   1119  OE2 GLU   126     -57.688 -58.435 -18.958  1.00  0.00      BSYN  
ATOM   1120    C GLU   126     -56.570 -55.447 -15.085  1.00  0.00      BSYN  
ATOM   1121    O GLU   126     -57.708 -55.798 -15.532  1.00  0.00      BSYN  
ATOM   1122    N TYR   127     -56.466 -54.393 -14.335  1.00  0.00      BSYN  
ATOM   1123    H TYR   127     -55.600 -54.205 -13.916  1.00  0.00      BSYN  
ATOM   1124   CA TYR   127     -57.758 -53.688 -14.068  1.00  0.00      BSYN  
ATOM   1125   CB TYR   127     -58.162 -54.011 -12.577  1.00  0.00      BSYN  
ATOM   1126   CG TYR   127     -57.140 -53.666 -11.515  1.00  0.00      BSYN  
ATOM   1127  CD1 TYR   127     -56.211 -54.614 -11.094  1.00  0.00      BSYN  
ATOM   1128  CE1 TYR   127     -55.208 -54.339 -10.148  1.00  0.00      BSYN  
ATOM   1129  CD2 TYR   127     -57.082 -52.441 -10.932  1.00  0.00      BSYN  
ATOM   1130  CE2 TYR   127     -56.285 -52.132  -9.848  1.00  0.00      BSYN  
ATOM   1131   CZ TYR   127     -55.299 -53.110  -9.527  1.00  0.00      BSYN  
ATOM   1132   OH TYR   127     -54.381 -52.844  -8.578  1.00  0.00      BSYN  
ATOM   1133   HH TYR   127     -54.086 -51.931  -8.537  1.00  0.00      BSYN  
ATOM   1134    C TYR   127     -57.967 -52.268 -14.460  1.00  0.00      BSYN  
ATOM   1135    O TYR   127     -59.023 -51.980 -14.998  1.00  0.00      BSYN  
ATOM   1136    N GLN   128     -57.091 -51.392 -14.212  1.00  0.00      BSYN  
ATOM   1137    H GLN   128     -56.316 -51.684 -13.687  1.00  0.00      BSYN  
ATOM   1138   CA GLN   128     -57.160 -49.942 -14.628  1.00  0.00      BSYN  
ATOM   1139   CB GLN   128     -56.182 -48.996 -13.787  1.00  0.00      BSYN  
ATOM   1140   CG GLN   128     -56.261 -49.104 -12.268  1.00  0.00      BSYN  
ATOM   1141   CD GLN   128     -55.218 -48.370 -11.433  1.00  0.00      BSYN  
ATOM   1142  OE1 GLN   128     -54.152 -48.902 -11.145  1.00  0.00      BSYN  
ATOM   1143  NE2 GLN   128     -55.481 -47.101 -11.209  1.00  0.00      BSYN  
ATOM   1144 HE21 GLN   128     -55.998 -46.451 -11.729  1.00  0.00      BSYN  
ATOM   1145 HE22 GLN   128     -55.044 -46.546 -10.530  1.00  0.00      BSYN  
ATOM   1146    C GLN   128     -56.841 -49.509 -16.102  1.00  0.00      BSYN  
ATOM   1147    O GLN   128     -55.841 -48.988 -16.410  1.00  0.00      BSYN  
ATOM   1148    N GLU   129     -58.065 -49.557 -16.740  1.00  0.00      BSYN  
ATOM   1149    H GLU   129     -58.880 -49.534 -16.196  1.00  0.00      BSYN  
ATOM   1150   CA GLU   129     -58.304 -49.243 -18.085  1.00  0.00      BSYN  
ATOM   1151   CB GLU   129     -58.949 -50.342 -18.955  1.00  0.00      BSYN  
ATOM   1152   CG GLU   129     -60.249 -50.842 -18.360  1.00  0.00      BSYN  
ATOM   1153   CD GLU   129     -61.143 -51.775 -19.181  1.00  0.00      BSYN  
ATOM   1154  OE1 GLU   129     -61.387 -52.907 -18.845  1.00  0.00      BSYN  
ATOM   1155  OE2 GLU   129     -61.636 -51.230 -20.175  1.00  0.00      BSYN  
ATOM   1156    C GLU   129     -58.718 -47.870 -18.513  1.00  0.00      BSYN  
ATOM   1157    O GLU   129     -59.792 -47.584 -19.056  1.00  0.00      BSYN  
ATOM   1158    N TYR   130     -57.873 -46.888 -18.204  1.00  0.00      BSYN  
ATOM   1159    H TYR   130     -56.927 -47.116 -18.088  1.00  0.00      BSYN  
ATOM   1160   CA TYR   130     -58.141 -45.367 -18.476  1.00  0.00      BSYN  
ATOM   1161   CB TYR   130     -57.322 -44.485 -17.391  1.00  0.00      BSYN  
ATOM   1162   CG TYR   130     -57.933 -44.764 -16.010  1.00  0.00      BSYN  
ATOM   1163  CD1 TYR   130     -59.295 -44.813 -15.802  1.00  0.00      BSYN  
ATOM   1164  CE1 TYR   130     -59.794 -45.060 -14.568  1.00  0.00      BSYN  
ATOM   1165  CD2 TYR   130     -57.050 -44.993 -14.974  1.00  0.00      BSYN  
ATOM   1166  CE2 TYR   130     -57.525 -45.280 -13.772  1.00  0.00      BSYN  
ATOM   1167   CZ TYR   130     -58.919 -45.306 -13.577  1.00  0.00      BSYN  
ATOM   1168   OH TYR   130     -59.213 -45.509 -12.281  1.00  0.00      BSYN  
ATOM   1169   HH TYR   130     -60.167 -45.526 -12.176  1.00  0.00      BSYN  
ATOM   1170    C TYR   130     -57.573 -45.014 -19.839  1.00  0.00      BSYN  
ATOM   1171    O TYR   130     -56.444 -44.692 -20.031  1.00  0.00      BSYN  
ATOM   1172    N GLU   131     -58.359 -45.215 -20.889  1.00  0.00      BSYN  
ATOM   1173    H GLU   131     -59.299 -45.475 -20.796  1.00  0.00      BSYN  
ATOM   1174   CA GLU   131     -58.054 -45.254 -22.353  1.00  0.00      BSYN  
ATOM   1175   CB GLU   131     -59.347 -45.731 -23.129  1.00  0.00      BSYN  
ATOM   1176   CG GLU   131     -60.633 -44.790 -22.936  1.00  0.00      BSYN  
ATOM   1177   CD GLU   131     -61.863 -45.266 -23.688  1.00  0.00      BSYN  
ATOM   1178  OE1 GLU   131     -62.977 -45.206 -23.066  1.00  0.00      BSYN  
ATOM   1179  OE2 GLU   131     -61.784 -45.655 -24.901  1.00  0.00      BSYN  
ATOM   1180    C GLU   131     -57.601 -43.927 -22.963  1.00  0.00      BSYN  
ATOM   1181    O GLU   131     -58.075 -42.852 -22.554  1.00  0.00      BSYN  
ATOM   1182    N PRO   132     -56.529 -43.990 -23.817  1.00  0.00      BSYN  
ATOM   1183   CD PRO   132     -55.481 -44.999 -23.966  1.00  0.00      BSYN  
ATOM   1184   CA PRO   132     -56.095 -42.819 -24.553  1.00  0.00      BSYN  
ATOM   1185   CB PRO   132     -54.669 -42.749 -24.189  1.00  0.00      BSYN  
ATOM   1186   CG PRO   132     -54.224 -44.213 -24.328  1.00  0.00      BSYN  
ATOM   1187    C PRO   132     -56.376 -42.789 -26.034  1.00  0.00      BSYN  
ATOM   1188    O PRO   132     -57.444 -43.161 -26.475  1.00  0.00      BSYN  
ATOM   1189    N GLU   133     -55.358 -42.401 -26.864  1.00  0.00      BSYN  
ATOM   1190    H GLU   133     -54.442 -42.419 -26.518  1.00  0.00      BSYN  
ATOM   1191   CA GLU   133     -55.574 -42.358 -28.331  1.00  0.00      BSYN  
ATOM   1192   CB GLU   133     -56.404 -41.104 -28.783  1.00  0.00      BSYN  
ATOM   1193   CG GLU   133     -55.804 -39.816 -28.306  1.00  0.00      BSYN  
ATOM   1194   CD GLU   133     -56.235 -38.637 -29.086  1.00  0.00      BSYN  
ATOM   1195  OE1 GLU   133     -57.097 -37.927 -28.632  1.00  0.00      BSYN  
ATOM   1196  OE2 GLU   133     -55.544 -38.284 -30.093  1.00  0.00      BSYN  
ATOM   1197    C GLU   133     -54.367 -42.511 -29.337  1.00  0.00      BSYN  
ATOM   1198    O GLU   133     -54.186 -43.620 -29.845  1.00  0.00      BSYN  
ATOM   1199    N ALA   134     -53.405 -41.497 -29.548  1.00  0.00      BSYN  
ATOM   1200    H ALA   134     -53.391 -40.805 -28.855  1.00  0.00      BSYN  
ATOM   1201   CA ALA   134     -52.471 -41.594 -30.803  1.00  0.00      BSYN  
ATOM   1202   CB ALA   134     -53.180 -40.899 -31.969  1.00  0.00      BSYN  
ATOM   1203    C ALA   134     -51.084 -41.039 -30.648  1.00  0.00      BSYN  
ATOM   1204  OT1 ALA   134     -50.676 -40.376 -29.702  1.00  0.00      BSYN  
ATOM   1205  OT2 ALA   134     -50.245 -41.232 -31.529  1.00  0.00      BSYN  
END
