# Supplementary material for: Data set of intrinsically disordered proteins analysed at a local protein conformation level
Source: Data Brief. 2020 Mar 5;29:105383. doi: 10.1016/j.dib.2020.105383 (PMC7078294; doi:10.1016/j.dib.2020.105383)
Supplement: Supplementary file 1 [file mmc1.zip › the data/1-DATA/PED1AAD-pdb/1AAD-132.pdb]

CRYST1    1.000    1.000    1.000  90.00  90.00  90.00 P 1           1
ATOM      1  HT1 MET     1       1.674 -62.017  14.859  1.00  0.00      BSYN  
ATOM      2  HT2 MET     1       3.256 -62.019  14.150  1.00  0.00      BSYN  
ATOM      3    N MET     1       2.230 -62.043  13.980  1.00  0.00      BSYN  
ATOM      4  HT3 MET     1       1.902 -62.904  13.497  1.00  0.00      BSYN  
ATOM      5   CA MET     1       1.905 -60.969  12.997  1.00  0.00      BSYN  
ATOM      6   CB MET     1       2.338 -61.470  11.465  1.00  0.00      BSYN  
ATOM      7   CG MET     1       3.706 -61.999  11.180  1.00  0.00      BSYN  
ATOM      8   SD MET     1       3.822 -63.001   9.656  1.00  0.00      BSYN  
ATOM      9   CE MET     1       3.704 -64.638  10.387  1.00  0.00      BSYN  
ATOM     10    C MET     1       0.389 -60.886  13.051  1.00  0.00      BSYN  
ATOM     11    O MET     1      -0.258 -61.502  13.887  1.00  0.00      BSYN  
ATOM     12    N ASP     2      -0.155 -60.234  11.991  1.00  0.00      BSYN  
ATOM     13    H ASP     2       0.356 -59.795  11.279  1.00  0.00      BSYN  
ATOM     14   CA ASP     2      -1.618 -60.049  11.829  1.00  0.00      BSYN  
ATOM     15   CB ASP     2      -1.772 -58.717  11.065  1.00  0.00      BSYN  
ATOM     16   CG ASP     2      -3.160 -58.253  10.719  1.00  0.00      BSYN  
ATOM     17  OD1 ASP     2      -3.519 -58.310   9.567  1.00  0.00      BSYN  
ATOM     18  OD2 ASP     2      -3.911 -57.787  11.604  1.00  0.00      BSYN  
ATOM     19    C ASP     2      -2.332 -61.207  11.166  1.00  0.00      BSYN  
ATOM     20    O ASP     2      -3.534 -61.373  11.124  1.00  0.00      BSYN  
ATOM     21    N VAL     3      -1.496 -62.093  10.692  1.00  0.00      BSYN  
ATOM     22    H VAL     3      -0.586 -61.742  10.600  1.00  0.00      BSYN  
ATOM     23   CA VAL     3      -1.913 -63.477  10.253  1.00  0.00      BSYN  
ATOM     24   CB VAL     3      -0.947 -63.999   9.072  1.00  0.00      BSYN  
ATOM     25  CG1 VAL     3      -1.922 -64.363   7.849  1.00  0.00      BSYN  
ATOM     26  CG2 VAL     3       0.023 -63.008   8.521  1.00  0.00      BSYN  
ATOM     27    C VAL     3      -1.947 -64.356  11.459  1.00  0.00      BSYN  
ATOM     28    O VAL     3      -3.017 -64.838  11.927  1.00  0.00      BSYN  
ATOM     29    N PHE     4      -0.731 -64.611  11.977  1.00  0.00      BSYN  
ATOM     30    H PHE     4      -0.114 -63.854  11.887  1.00  0.00      BSYN  
ATOM     31   CA PHE     4      -0.666 -65.621  13.054  1.00  0.00      BSYN  
ATOM     32   CB PHE     4       0.247 -66.789  12.555  1.00  0.00      BSYN  
ATOM     33   CG PHE     4      -0.322 -67.903  11.748  1.00  0.00      BSYN  
ATOM     34  CD1 PHE     4      -1.171 -68.813  12.335  1.00  0.00      BSYN  
ATOM     35  CD2 PHE     4      -0.092 -67.866  10.389  1.00  0.00      BSYN  
ATOM     36  CE1 PHE     4      -1.562 -69.867  11.602  1.00  0.00      BSYN  
ATOM     37  CE2 PHE     4      -0.603 -68.970   9.584  1.00  0.00      BSYN  
ATOM     38   CZ PHE     4      -1.291 -69.987  10.294  1.00  0.00      BSYN  
ATOM     39    C PHE     4       0.128 -65.171  14.235  1.00  0.00      BSYN  
ATOM     40    O PHE     4       0.968 -64.309  14.065  1.00  0.00      BSYN  
ATOM     41    N MET     5       0.037 -65.689  15.519  1.00  0.00      BSYN  
ATOM     42    H MET     5      -0.265 -66.607  15.685  1.00  0.00      BSYN  
ATOM     43   CA MET     5       0.818 -65.205  16.595  1.00  0.00      BSYN  
ATOM     44   CB MET     5      -0.197 -64.900  17.710  1.00  0.00      BSYN  
ATOM     45   CG MET     5      -0.729 -63.550  17.476  1.00  0.00      BSYN  
ATOM     46   SD MET     5      -1.927 -63.396  16.069  1.00  0.00      BSYN  
ATOM     47   CE MET     5      -3.427 -62.899  16.820  1.00  0.00      BSYN  
ATOM     48    C MET     5       1.844 -66.201  17.113  1.00  0.00      BSYN  
ATOM     49    O MET     5       1.469 -67.053  17.995  1.00  0.00      BSYN  
ATOM     50    N LYS     6       3.078 -65.904  16.652  1.00  0.00      BSYN  
ATOM     51    H LYS     6       3.161 -65.205  15.971  1.00  0.00      BSYN  
ATOM     52   CA LYS     6       4.243 -66.542  17.194  1.00  0.00      BSYN  
ATOM     53   CB LYS     6       5.422 -65.933  16.611  1.00  0.00      BSYN  
ATOM     54   CG LYS     6       6.761 -66.348  17.162  1.00  0.00      BSYN  
ATOM     55   CD LYS     6       7.788 -65.400  16.361  1.00  0.00      BSYN  
ATOM     56   CE LYS     6       7.633 -63.933  16.812  1.00  0.00      BSYN  
ATOM     57   NZ LYS     6       7.810 -63.849  18.226  1.00  0.00      BSYN  
ATOM     58  HZ1 LYS     6       7.550 -62.945  18.670  1.00  0.00      BSYN  
ATOM     59  HZ2 LYS     6       7.261 -64.574  18.731  1.00  0.00      BSYN  
ATOM     60  HZ3 LYS     6       8.811 -64.056  18.419  1.00  0.00      BSYN  
ATOM     61    C LYS     6       4.331 -66.267  18.665  1.00  0.00      BSYN  
ATOM     62    O LYS     6       4.024 -65.176  19.146  1.00  0.00      BSYN  
ATOM     63    N GLY     7       4.564 -67.353  19.407  1.00  0.00      BSYN  
ATOM     64    H GLY     7       4.248 -68.223  19.082  1.00  0.00      BSYN  
ATOM     65   CA GLY     7       4.883 -67.339  20.818  1.00  0.00      BSYN  
ATOM     66    C GLY     7       3.512 -67.551  21.554  1.00  0.00      BSYN  
ATOM     67    O GLY     7       3.425 -68.533  22.290  1.00  0.00      BSYN  
ATOM     68    N LEU     8       2.478 -66.752  21.245  1.00  0.00      BSYN  
ATOM     69    H LEU     8       2.566 -66.295  20.383  1.00  0.00      BSYN  
ATOM     70   CA LEU     8       1.211 -66.912  21.872  1.00  0.00      BSYN  
ATOM     71   CB LEU     8       0.657 -65.467  21.637  1.00  0.00      BSYN  
ATOM     72   CG LEU     8      -0.545 -64.961  22.320  1.00  0.00      BSYN  
ATOM     73  CD1 LEU     8      -0.288 -64.882  23.854  1.00  0.00      BSYN  
ATOM     74  CD2 LEU     8      -1.270 -63.787  21.637  1.00  0.00      BSYN  
ATOM     75    C LEU     8       0.328 -68.156  21.541  1.00  0.00      BSYN  
ATOM     76    O LEU     8      -0.463 -68.660  22.286  1.00  0.00      BSYN  
ATOM     77    N SER     9       0.402 -68.590  20.292  1.00  0.00      BSYN  
ATOM     78    H SER     9       1.176 -68.234  19.807  1.00  0.00      BSYN  
ATOM     79   CA SER     9      -0.400 -69.627  19.673  1.00  0.00      BSYN  
ATOM     80   CB SER     9      -1.400 -68.926  18.856  1.00  0.00      BSYN  
ATOM     81   OG SER     9      -2.411 -68.137  19.640  1.00  0.00      BSYN  
ATOM     82   HG SER     9      -2.241 -68.254  20.577  1.00  0.00      BSYN  
ATOM     83    C SER     9       0.546 -70.348  18.745  1.00  0.00      BSYN  
ATOM     84    O SER     9       0.237 -71.539  18.548  1.00  0.00      BSYN  
ATOM     85    N MET    10       1.568 -69.791  18.098  1.00  0.00      BSYN  
ATOM     86    H MET    10       1.874 -68.872  18.247  1.00  0.00      BSYN  
ATOM     87   CA MET    10       2.388 -70.619  17.299  1.00  0.00      BSYN  
ATOM     88   CB MET    10       2.474 -70.034  15.888  1.00  0.00      BSYN  
ATOM     89   CG MET    10       3.036 -71.057  14.941  1.00  0.00      BSYN  
ATOM     90   SD MET    10       3.168 -70.177  13.353  1.00  0.00      BSYN  
ATOM     91   CE MET    10       4.889 -69.730  13.406  1.00  0.00      BSYN  
ATOM     92    C MET    10       3.759 -70.790  17.895  1.00  0.00      BSYN  
ATOM     93    O MET    10       4.495 -69.827  17.923  1.00  0.00      BSYN  
ATOM     94    N ALA    11       4.155 -72.062  18.071  1.00  0.00      BSYN  
ATOM     95    H ALA    11       3.507 -72.729  18.380  1.00  0.00      BSYN  
ATOM     96   CA ALA    11       5.542 -72.475  18.391  1.00  0.00      BSYN  
ATOM     97   CB ALA    11       5.616 -73.797  19.126  1.00  0.00      BSYN  
ATOM     98    C ALA    11       6.433 -72.644  17.130  1.00  0.00      BSYN  
ATOM     99    O ALA    11       7.351 -71.832  16.929  1.00  0.00      BSYN  
ATOM    100    N LYS    12       6.195 -73.713  16.294  1.00  0.00      BSYN  
ATOM    101    H LYS    12       5.345 -74.183  16.165  1.00  0.00      BSYN  
ATOM    102   CA LYS    12       7.188 -74.130  15.248  1.00  0.00      BSYN  
ATOM    103   CB LYS    12       7.167 -75.633  15.260  1.00  0.00      BSYN  
ATOM    104   CG LYS    12       8.483 -76.389  15.238  1.00  0.00      BSYN  
ATOM    105   CD LYS    12       9.312 -75.871  16.322  1.00  0.00      BSYN  
ATOM    106   CE LYS    12      10.276 -76.852  16.901  1.00  0.00      BSYN  
ATOM    107   NZ LYS    12       9.559 -78.013  17.482  1.00  0.00      BSYN  
ATOM    108  HZ1 LYS    12       8.613 -77.945  17.910  1.00  0.00      BSYN  
ATOM    109  HZ2 LYS    12       9.191 -78.471  16.623  1.00  0.00      BSYN  
ATOM    110  HZ3 LYS    12      10.285 -78.516  18.031  1.00  0.00      BSYN  
ATOM    111    C LYS    12       6.799 -73.584  13.826  1.00  0.00      BSYN  
ATOM    112    O LYS    12       5.740 -73.057  13.518  1.00  0.00      BSYN  
ATOM    113    N GLU    13       7.648 -73.944  12.867  1.00  0.00      BSYN  
ATOM    114    H GLU    13       8.371 -74.550  13.134  1.00  0.00      BSYN  
ATOM    115   CA GLU    13       7.772 -73.588  11.457  1.00  0.00      BSYN  
ATOM    116   CB GLU    13       9.238 -73.866  10.867  1.00  0.00      BSYN  
ATOM    117   CG GLU    13      10.246 -72.816  11.200  1.00  0.00      BSYN  
ATOM    118   CD GLU    13      11.733 -73.144  10.862  1.00  0.00      BSYN  
ATOM    119  OE1 GLU    13      12.122 -74.259  11.175  1.00  0.00      BSYN  
ATOM    120  OE2 GLU    13      12.444 -72.266  10.392  1.00  0.00      BSYN  
ATOM    121    C GLU    13       6.717 -74.232  10.442  1.00  0.00      BSYN  
ATOM    122    O GLU    13       6.899 -74.035   9.275  1.00  0.00      BSYN  
ATOM    123    N GLY    14       5.611 -74.819  10.914  1.00  0.00      BSYN  
ATOM    124    H GLY    14       5.465 -74.694  11.875  1.00  0.00      BSYN  
ATOM    125   CA GLY    14       4.725 -75.719  10.157  1.00  0.00      BSYN  
ATOM    126    C GLY    14       4.030 -74.708   9.141  1.00  0.00      BSYN  
ATOM    127    O GLY    14       3.061 -75.049   8.513  1.00  0.00      BSYN  
ATOM    128    N VAL    15       4.192 -73.415   9.337  1.00  0.00      BSYN  
ATOM    129    H VAL    15       4.612 -72.994  10.116  1.00  0.00      BSYN  
ATOM    130   CA VAL    15       3.618 -72.472   8.405  1.00  0.00      BSYN  
ATOM    131   CB VAL    15       3.244 -71.132   9.129  1.00  0.00      BSYN  
ATOM    132  CG1 VAL    15       2.443 -71.141  10.401  1.00  0.00      BSYN  
ATOM    133  CG2 VAL    15       4.588 -70.301   9.375  1.00  0.00      BSYN  
ATOM    134    C VAL    15       4.212 -72.316   7.005  1.00  0.00      BSYN  
ATOM    135    O VAL    15       3.747 -71.478   6.088  1.00  0.00      BSYN  
ATOM    136    N VAL    16       5.170 -73.157   6.696  1.00  0.00      BSYN  
ATOM    137    H VAL    16       5.524 -73.828   7.317  1.00  0.00      BSYN  
ATOM    138   CA VAL    16       5.752 -73.080   5.331  1.00  0.00      BSYN  
ATOM    139   CB VAL    16       7.332 -73.256   5.264  1.00  0.00      BSYN  
ATOM    140  CG1 VAL    16       8.093 -72.054   5.897  1.00  0.00      BSYN  
ATOM    141  CG2 VAL    16       7.916 -74.629   5.805  1.00  0.00      BSYN  
ATOM    142    C VAL    16       4.944 -73.973   4.354  1.00  0.00      BSYN  
ATOM    143    O VAL    16       5.305 -75.063   4.031  1.00  0.00      BSYN  
ATOM    144    N ALA    17       3.779 -73.443   3.978  1.00  0.00      BSYN  
ATOM    145    H ALA    17       3.514 -72.609   4.418  1.00  0.00      BSYN  
ATOM    146   CA ALA    17       2.856 -74.042   3.011  1.00  0.00      BSYN  
ATOM    147   CB ALA    17       1.455 -74.297   3.608  1.00  0.00      BSYN  
ATOM    148    C ALA    17       2.791 -73.406   1.614  1.00  0.00      BSYN  
ATOM    149    O ALA    17       2.750 -74.086   0.649  1.00  0.00      BSYN  
ATOM    150    N ALA    18       3.021 -72.070   1.632  1.00  0.00      BSYN  
ATOM    151    H ALA    18       2.882 -71.594   2.477  1.00  0.00      BSYN  
ATOM    152   CA ALA    18       3.309 -71.342   0.400  1.00  0.00      BSYN  
ATOM    153   CB ALA    18       2.770 -69.883   0.586  1.00  0.00      BSYN  
ATOM    154    C ALA    18       4.694 -71.284  -0.169  1.00  0.00      BSYN  
ATOM    155    O ALA    18       5.213 -70.235  -0.712  1.00  0.00      BSYN  
ATOM    156    N ALA    19       5.309 -72.457  -0.159  1.00  0.00      BSYN  
ATOM    157    H ALA    19       4.725 -73.186   0.137  1.00  0.00      BSYN  
ATOM    158   CA ALA    19       6.718 -72.629  -0.446  1.00  0.00      BSYN  
ATOM    159   CB ALA    19       7.663 -72.069   0.549  1.00  0.00      BSYN  
ATOM    160    C ALA    19       7.151 -74.095  -0.711  1.00  0.00      BSYN  
ATOM    161    O ALA    19       8.246 -74.611  -0.536  1.00  0.00      BSYN  
ATOM    162    N GLU    20       6.167 -74.818  -1.185  1.00  0.00      BSYN  
ATOM    163    H GLU    20       5.436 -74.192  -1.370  1.00  0.00      BSYN  
ATOM    164   CA GLU    20       6.255 -76.210  -1.582  1.00  0.00      BSYN  
ATOM    165   CB GLU    20       5.353 -77.099  -0.783  1.00  0.00      BSYN  
ATOM    166   CG GLU    20       6.176 -77.553   0.499  1.00  0.00      BSYN  
ATOM    167   CD GLU    20       5.431 -77.801   1.797  1.00  0.00      BSYN  
ATOM    168  OE1 GLU    20       4.443 -78.534   1.873  1.00  0.00      BSYN  
ATOM    169  OE2 GLU    20       6.014 -77.390   2.813  1.00  0.00      BSYN  
ATOM    170    C GLU    20       5.889 -76.150  -3.020  1.00  0.00      BSYN  
ATOM    171    O GLU    20       4.878 -76.625  -3.473  1.00  0.00      BSYN  
ATOM    172    N LYS    21       6.780 -75.514  -3.693  1.00  0.00      BSYN  
ATOM    173    H LYS    21       7.518 -74.997  -3.306  1.00  0.00      BSYN  
ATOM    174   CA LYS    21       6.703 -75.489  -5.153  1.00  0.00      BSYN  
ATOM    175   CB LYS    21       7.167 -74.091  -5.582  1.00  0.00      BSYN  
ATOM    176   CG LYS    21       6.249 -72.983  -5.435  1.00  0.00      BSYN  
ATOM    177   CD LYS    21       6.847 -71.752  -6.120  1.00  0.00      BSYN  
ATOM    178   CE LYS    21       5.929 -70.589  -5.988  1.00  0.00      BSYN  
ATOM    179   NZ LYS    21       6.015 -69.929  -7.268  1.00  0.00      BSYN  
ATOM    180  HZ1 LYS    21       5.707 -68.946  -7.121  1.00  0.00      BSYN  
ATOM    181  HZ2 LYS    21       6.984 -69.988  -7.641  1.00  0.00      BSYN  
ATOM    182  HZ3 LYS    21       5.411 -70.427  -7.953  1.00  0.00      BSYN  
ATOM    183    C LYS    21       7.609 -76.654  -5.650  1.00  0.00      BSYN  
ATOM    184    O LYS    21       8.359 -77.320  -4.905  1.00  0.00      BSYN  
ATOM    185    N THR    22       7.323 -76.942  -6.982  1.00  0.00      BSYN  
ATOM    186    H THR    22       6.648 -76.328  -7.341  1.00  0.00      BSYN  
ATOM    187   CA THR    22       8.044 -77.971  -7.719  1.00  0.00      BSYN  
ATOM    188   CB THR    22       7.405 -78.212  -9.133  1.00  0.00      BSYN  
ATOM    189  OG1 THR    22       6.090 -78.627  -8.760  1.00  0.00      BSYN  
ATOM    190  HG1 THR    22       6.044 -79.536  -8.454  1.00  0.00      BSYN  
ATOM    191  CG2 THR    22       7.865 -79.337 -10.059  1.00  0.00      BSYN  
ATOM    192    C THR    22       9.485 -77.598  -7.872  1.00  0.00      BSYN  
ATOM    193    O THR    22       9.901 -76.886  -8.798  1.00  0.00      BSYN  
ATOM    194    N LYS    23      10.342 -78.161  -7.044  1.00  0.00      BSYN  
ATOM    195    H LYS    23       9.887 -78.444  -6.223  1.00  0.00      BSYN  
ATOM    196   CA LYS    23      11.817 -77.912  -7.215  1.00  0.00      BSYN  
ATOM    197   CB LYS    23      12.512 -77.464  -5.897  1.00  0.00      BSYN  
ATOM    198   CG LYS    23      12.486 -75.947  -5.555  1.00  0.00      BSYN  
ATOM    199   CD LYS    23      12.854 -75.027  -6.646  1.00  0.00      BSYN  
ATOM    200   CE LYS    23      12.531 -73.615  -6.234  1.00  0.00      BSYN  
ATOM    201   NZ LYS    23      11.137 -73.457  -5.763  1.00  0.00      BSYN  
ATOM    202  HZ1 LYS    23      10.462 -73.821  -6.466  1.00  0.00      BSYN  
ATOM    203  HZ2 LYS    23      10.899 -73.815  -4.816  1.00  0.00      BSYN  
ATOM    204  HZ3 LYS    23      11.008 -72.428  -5.832  1.00  0.00      BSYN  
ATOM    205    C LYS    23      12.520 -79.039  -7.954  1.00  0.00      BSYN  
ATOM    206    O LYS    23      12.346 -80.219  -7.659  1.00  0.00      BSYN  
ATOM    207    N GLN    24      13.019 -78.714  -9.143  1.00  0.00      BSYN  
ATOM    208    H GLN    24      12.764 -77.786  -9.326  1.00  0.00      BSYN  
ATOM    209   CA GLN    24      13.808 -79.526 -10.075  1.00  0.00      BSYN  
ATOM    210   CB GLN    24      14.017 -78.666 -11.356  1.00  0.00      BSYN  
ATOM    211   CG GLN    24      14.652 -77.290 -11.277  1.00  0.00      BSYN  
ATOM    212   CD GLN    24      14.668 -76.340 -12.411  1.00  0.00      BSYN  
ATOM    213  OE1 GLN    24      15.654 -75.930 -13.004  1.00  0.00      BSYN  
ATOM    214  NE2 GLN    24      13.537 -75.876 -12.770  1.00  0.00      BSYN  
ATOM    215 HE21 GLN    24      13.380 -75.448 -13.637  1.00  0.00      BSYN  
ATOM    216 HE22 GLN    24      12.873 -75.932 -12.051  1.00  0.00      BSYN  
ATOM    217    C GLN    24      15.093 -80.233  -9.625  1.00  0.00      BSYN  
ATOM    218    O GLN    24      15.651 -79.799  -8.643  1.00  0.00      BSYN  
ATOM    219    N GLY    25      15.602 -81.265 -10.337  1.00  0.00      BSYN  
ATOM    220    H GLY    25      15.084 -81.549 -11.120  1.00  0.00      BSYN  
ATOM    221   CA GLY    25      16.802 -81.954  -9.938  1.00  0.00      BSYN  
ATOM    222    C GLY    25      16.527 -83.043  -8.936  1.00  0.00      BSYN  
ATOM    223    O GLY    25      17.015 -84.102  -9.196  1.00  0.00      BSYN  
ATOM    224    N VAL    26      15.843 -82.813  -7.783  1.00  0.00      BSYN  
ATOM    225    H VAL    26      15.568 -81.883  -7.645  1.00  0.00      BSYN  
ATOM    226   CA VAL    26      15.625 -83.779  -6.768  1.00  0.00      BSYN  
ATOM    227   CB VAL    26      14.639 -83.371  -5.593  1.00  0.00      BSYN  
ATOM    228  CG1 VAL    26      15.483 -82.427  -4.761  1.00  0.00      BSYN  
ATOM    229  CG2 VAL    26      13.294 -82.806  -5.942  1.00  0.00      BSYN  
ATOM    230    C VAL    26      15.179 -85.051  -7.247  1.00  0.00      BSYN  
ATOM    231    O VAL    26      15.812 -85.995  -6.883  1.00  0.00      BSYN  
ATOM    232    N THR    27      14.128 -84.953  -8.091  1.00  0.00      BSYN  
ATOM    233    H THR    27      13.571 -84.152  -8.004  1.00  0.00      BSYN  
ATOM    234   CA THR    27      13.714 -86.085  -8.827  1.00  0.00      BSYN  
ATOM    235   CB THR    27      12.202 -86.102  -8.363  1.00  0.00      BSYN  
ATOM    236  OG1 THR    27      11.449 -84.903  -8.644  1.00  0.00      BSYN  
ATOM    237  HG1 THR    27      11.480 -84.368  -7.847  1.00  0.00      BSYN  
ATOM    238  CG2 THR    27      11.829 -86.712  -7.043  1.00  0.00      BSYN  
ATOM    239    C THR    27      13.953 -86.098 -10.335  1.00  0.00      BSYN  
ATOM    240    O THR    27      13.704 -85.103 -10.997  1.00  0.00      BSYN  
ATOM    241    N GLU    28      14.318 -87.142 -10.887  1.00  0.00      BSYN  
ATOM    242    H GLU    28      14.342 -87.966 -10.358  1.00  0.00      BSYN  
ATOM    243   CA GLU    28      14.701 -87.180 -12.294  1.00  0.00      BSYN  
ATOM    244   CB GLU    28      16.210 -86.897 -12.498  1.00  0.00      BSYN  
ATOM    245   CG GLU    28      16.835 -85.550 -12.264  1.00  0.00      BSYN  
ATOM    246   CD GLU    28      16.465 -84.444 -13.309  1.00  0.00      BSYN  
ATOM    247  OE1 GLU    28      16.868 -84.488 -14.505  1.00  0.00      BSYN  
ATOM    248  OE2 GLU    28      15.805 -83.420 -12.943  1.00  0.00      BSYN  
ATOM    249    C GLU    28      14.212 -88.382 -12.979  1.00  0.00      BSYN  
ATOM    250    O GLU    28      14.493 -89.483 -12.489  1.00  0.00      BSYN  
ATOM    251    N ALA    29      13.538 -88.499 -14.172  1.00  0.00      BSYN  
ATOM    252    H ALA    29      12.953 -89.267 -14.339  1.00  0.00      BSYN  
ATOM    253   CA ALA    29      13.343 -87.394 -15.055  1.00  0.00      BSYN  
ATOM    254   CB ALA    29      14.207 -87.583 -16.491  1.00  0.00      BSYN  
ATOM    255    C ALA    29      11.906 -87.214 -15.438  1.00  0.00      BSYN  
ATOM    256    O ALA    29      10.971 -87.966 -15.024  1.00  0.00      BSYN  
ATOM    257    N ALA    30      11.683 -86.244 -16.289  1.00  0.00      BSYN  
ATOM    258    H ALA    30      12.194 -85.445 -16.042  1.00  0.00      BSYN  
ATOM    259   CA ALA    30      10.451 -86.401 -17.104  1.00  0.00      BSYN  
ATOM    260   CB ALA    30       9.782 -84.990 -17.295  1.00  0.00      BSYN  
ATOM    261    C ALA    30      10.815 -86.953 -18.514  1.00  0.00      BSYN  
ATOM    262    O ALA    30      11.720 -86.324 -19.073  1.00  0.00      BSYN  
ATOM    263    N GLU    31      10.421 -88.161 -18.963  1.00  0.00      BSYN  
ATOM    264    H GLU    31      10.630 -88.532 -19.846  1.00  0.00      BSYN  
ATOM    265   CA GLU    31       9.542 -88.990 -18.300  1.00  0.00      BSYN  
ATOM    266   CB GLU    31       8.424 -89.282 -19.272  1.00  0.00      BSYN  
ATOM    267   CG GLU    31       7.165 -90.048 -18.778  1.00  0.00      BSYN  
ATOM    268   CD GLU    31       6.450 -90.843 -19.842  1.00  0.00      BSYN  
ATOM    269  OE1 GLU    31       6.196 -92.075 -19.599  1.00  0.00      BSYN  
ATOM    270  OE2 GLU    31       6.229 -90.355 -20.946  1.00  0.00      BSYN  
ATOM    271    C GLU    31      10.374 -90.129 -18.044  1.00  0.00      BSYN  
ATOM    272    O GLU    31      10.772 -90.943 -18.951  1.00  0.00      BSYN  
ATOM    273    N LYS    32      10.714 -90.328 -16.759  1.00  0.00      BSYN  
ATOM    274    H LYS    32      10.489 -89.621 -16.119  1.00  0.00      BSYN  
ATOM    275   CA LYS    32      11.333 -91.617 -16.341  1.00  0.00      BSYN  
ATOM    276   CB LYS    32      11.980 -91.597 -15.044  1.00  0.00      BSYN  
ATOM    277   CG LYS    32      12.837 -92.715 -14.547  1.00  0.00      BSYN  
ATOM    278   CD LYS    32      14.246 -92.803 -15.217  1.00  0.00      BSYN  
ATOM    279   CE LYS    32      14.714 -94.017 -14.495  1.00  0.00      BSYN  
ATOM    280   NZ LYS    32      16.037 -94.532 -14.925  1.00  0.00      BSYN  
ATOM    281  HZ1 LYS    32      16.654 -93.703 -14.812  1.00  0.00      BSYN  
ATOM    282  HZ2 LYS    32      16.365 -95.166 -14.169  1.00  0.00      BSYN  
ATOM    283  HZ3 LYS    32      16.039 -94.925 -15.888  1.00  0.00      BSYN  
ATOM    284    C LYS    32      10.293 -92.757 -16.262  1.00  0.00      BSYN  
ATOM    285    O LYS    32       9.359 -92.798 -15.450  1.00  0.00      BSYN  
ATOM    286    N THR    33      10.307 -93.734 -17.234  1.00  0.00      BSYN  
ATOM    287    H THR    33      11.135 -93.863 -17.743  1.00  0.00      BSYN  
ATOM    288   CA THR    33       9.257 -94.686 -17.392  1.00  0.00      BSYN  
ATOM    289   CB THR    33       9.444 -95.087 -18.919  1.00  0.00      BSYN  
ATOM    290  OG1 THR    33      10.827 -94.999 -19.348  1.00  0.00      BSYN  
ATOM    291  HG1 THR    33      10.673 -94.963 -20.295  1.00  0.00      BSYN  
ATOM    292  CG2 THR    33       8.424 -94.361 -19.723  1.00  0.00      BSYN  
ATOM    293    C THR    33       8.951 -95.887 -16.441  1.00  0.00      BSYN  
ATOM    294    O THR    33       8.835 -97.024 -16.812  1.00  0.00      BSYN  
ATOM    295    N LYS    34       9.158 -95.636 -15.161  1.00  0.00      BSYN  
ATOM    296    H LYS    34       9.508 -94.809 -14.769  1.00  0.00      BSYN  
ATOM    297   CA LYS    34       8.790 -96.651 -14.120  1.00  0.00      BSYN  
ATOM    298   CB LYS    34       9.908 -96.705 -13.001  1.00  0.00      BSYN  
ATOM    299   CG LYS    34       9.821 -97.772 -11.869  1.00  0.00      BSYN  
ATOM    300   CD LYS    34      10.809 -97.273 -10.898  1.00  0.00      BSYN  
ATOM    301   CE LYS    34      10.488 -97.958  -9.496  1.00  0.00      BSYN  
ATOM    302   NZ LYS    34      10.496 -99.403  -9.385  1.00  0.00      BSYN  
ATOM    303  HZ1 LYS    34       9.702 -99.898  -9.838  1.00  0.00      BSYN  
ATOM    304  HZ2 LYS    34      11.399 -99.502  -9.892  1.00  0.00      BSYN  
ATOM    305  HZ3 LYS    34      10.608 -99.813  -8.436  1.00  0.00      BSYN  
ATOM    306    C LYS    34       7.464 -96.043 -13.639  1.00  0.00      BSYN  
ATOM    307    O LYS    34       7.364 -95.041 -12.900  1.00  0.00      BSYN  
ATOM    308    N GLU    35       6.398 -96.735 -14.056  1.00  0.00      BSYN  
ATOM    309    H GLU    35       6.595 -97.522 -14.607  1.00  0.00      BSYN  
ATOM    310   CA GLU    35       4.987 -96.436 -13.784  1.00  0.00      BSYN  
ATOM    311   CB GLU    35       4.295 -95.361 -14.730  1.00  0.00      BSYN  
ATOM    312   CG GLU    35       3.860 -95.941 -16.161  1.00  0.00      BSYN  
ATOM    313   CD GLU    35       5.087 -95.943 -17.043  1.00  0.00      BSYN  
ATOM    314  OE1 GLU    35       5.226 -96.926 -17.764  1.00  0.00      BSYN  
ATOM    315  OE2 GLU    35       5.717 -94.924 -17.015  1.00  0.00      BSYN  
ATOM    316    C GLU    35       4.237 -97.692 -13.547  1.00  0.00      BSYN  
ATOM    317    O GLU    35       4.337 -98.690 -14.265  1.00  0.00      BSYN  
ATOM    318    N GLY    36       3.341 -97.646 -12.607  1.00  0.00      BSYN  
ATOM    319    H GLY    36       3.369 -96.810 -12.096  1.00  0.00      BSYN  
ATOM    320   CA GLY    36       2.298 -98.641 -12.499  1.00  0.00      BSYN  
ATOM    321    C GLY    36       0.910 -97.928 -12.725  1.00  0.00      BSYN  
ATOM    322    O GLY    36       0.144 -97.680 -11.763  1.00  0.00      BSYN  
ATOM    323    N VAL    37       0.726 -97.717 -14.032  1.00  0.00      BSYN  
ATOM    324    H VAL    37       1.347 -97.936 -14.758  1.00  0.00      BSYN  
ATOM    325   CA VAL    37      -0.463 -97.223 -14.685  1.00  0.00      BSYN  
ATOM    326   CB VAL    37      -0.119 -96.519 -16.115  1.00  0.00      BSYN  
ATOM    327  CG1 VAL    37       0.585 -97.543 -17.048  1.00  0.00      BSYN  
ATOM    328  CG2 VAL    37      -1.310 -95.941 -16.962  1.00  0.00      BSYN  
ATOM    329    C VAL    37      -1.739 -98.106 -14.768  1.00  0.00      BSYN  
ATOM    330    O VAL    37      -1.744 -99.285 -15.229  1.00  0.00      BSYN  
ATOM    331    N LEU    38      -2.772 -97.475 -14.148  1.00  0.00      BSYN  
ATOM    332    H LEU    38      -2.808 -96.712 -13.535  1.00  0.00      BSYN  
ATOM    333   CA LEU    38      -4.034 -98.087 -14.432  1.00  0.00      BSYN  
ATOM    334   CB LEU    38      -4.825 -97.999 -13.076  1.00  0.00      BSYN  
ATOM    335   CG LEU    38      -4.611 -99.064 -12.007  1.00  0.00      BSYN  
ATOM    336  CD1 LEU    38      -3.591 -98.693 -11.061  1.00  0.00      BSYN  
ATOM    337  CD2 LEU    38      -5.939 -98.917 -11.121  1.00  0.00      BSYN  
ATOM    338    C LEU    38      -4.644 -97.563 -15.666  1.00  0.00      BSYN  
ATOM    339    O LEU    38      -4.611 -96.393 -15.877  1.00  0.00      BSYN  
ATOM    340    N TYR    39      -4.737 -98.507 -16.646  1.00  0.00      BSYN  
ATOM    341    H TYR    39      -4.696 -99.430 -16.321  1.00  0.00      BSYN  
ATOM    342   CA TYR    39      -5.058 -98.278 -18.041  1.00  0.00      BSYN  
ATOM    343   CB TYR    39      -4.740 -99.715 -18.614  1.00  0.00      BSYN  
ATOM    344   CG TYR    39      -4.870-100.028 -20.182  1.00  0.00      BSYN  
ATOM    345  CD1 TYR    39      -4.383-101.193 -20.727  1.00  0.00      BSYN  
ATOM    346  CE1 TYR    39      -4.433-101.353 -22.091  1.00  0.00      BSYN  
ATOM    347  CD2 TYR    39      -5.313 -99.074 -20.967  1.00  0.00      BSYN  
ATOM    348  CE2 TYR    39      -5.230 -99.148 -22.353  1.00  0.00      BSYN  
ATOM    349   CZ TYR    39      -4.786-100.316 -22.904  1.00  0.00      BSYN  
ATOM    350   OH TYR    39      -4.839-100.333 -24.343  1.00  0.00      BSYN  
ATOM    351   HH TYR    39      -4.938 -99.469 -24.751  1.00  0.00      BSYN  
ATOM    352    C TYR    39      -6.376 -97.681 -18.193  1.00  0.00      BSYN  
ATOM    353    O TYR    39      -7.450 -98.181 -18.016  1.00  0.00      BSYN  
ATOM    354    N VAL    40      -6.236 -96.374 -18.295  1.00  0.00      BSYN  
ATOM    355    H VAL    40      -5.440 -95.825 -18.137  1.00  0.00      BSYN  
ATOM    356   CA VAL    40      -7.456 -95.615 -18.725  1.00  0.00      BSYN  
ATOM    357   CB VAL    40      -7.382 -94.048 -18.549  1.00  0.00      BSYN  
ATOM    358  CG1 VAL    40      -8.197 -93.689 -17.272  1.00  0.00      BSYN  
ATOM    359  CG2 VAL    40      -5.938 -93.465 -18.504  1.00  0.00      BSYN  
ATOM    360    C VAL    40      -7.916 -95.782 -20.145  1.00  0.00      BSYN  
ATOM    361    O VAL    40      -9.058 -95.852 -20.669  1.00  0.00      BSYN  
ATOM    362    N GLY    41      -6.861 -95.702 -20.989  1.00  0.00      BSYN  
ATOM    363    H GLY    41      -5.924 -95.846 -20.740  1.00  0.00      BSYN  
ATOM    364   CA GLY    41      -7.050 -95.425 -22.413  1.00  0.00      BSYN  
ATOM    365    C GLY    41      -5.881 -94.803 -23.171  1.00  0.00      BSYN  
ATOM    366    O GLY    41      -4.868 -94.609 -22.429  1.00  0.00      BSYN  
ATOM    367    N SER    42      -5.860 -94.413 -24.477  1.00  0.00      BSYN  
ATOM    368    H SER    42      -5.160 -93.776 -24.729  1.00  0.00      BSYN  
ATOM    369   CA SER    42      -6.942 -94.595 -25.493  1.00  0.00      BSYN  
ATOM    370   CB SER    42      -6.480 -93.820 -26.675  1.00  0.00      BSYN  
ATOM    371   OG SER    42      -6.712 -92.389 -26.728  1.00  0.00      BSYN  
ATOM    372   HG SER    42      -6.119 -91.999 -26.081  1.00  0.00      BSYN  
ATOM    373    C SER    42      -7.116 -96.038 -25.879  1.00  0.00      BSYN  
ATOM    374    O SER    42      -6.204 -96.856 -25.582  1.00  0.00      BSYN  
ATOM    375    N LYS    43      -8.095 -96.492 -26.559  1.00  0.00      BSYN  
ATOM    376    H LYS    43      -8.537 -95.810 -27.106  1.00  0.00      BSYN  
ATOM    377   CA LYS    43      -8.420 -97.910 -26.742  1.00  0.00      BSYN  
ATOM    378   CB LYS    43      -8.808 -98.492 -25.325  1.00  0.00      BSYN  
ATOM    379   CG LYS    43      -9.979 -98.030 -24.508  1.00  0.00      BSYN  
ATOM    380   CD LYS    43      -9.996 -98.688 -23.127  1.00  0.00      BSYN  
ATOM    381   CE LYS    43     -11.325 -98.354 -22.384  1.00  0.00      BSYN  
ATOM    382   NZ LYS    43     -11.366 -97.132 -21.599  1.00  0.00      BSYN  
ATOM    383  HZ1 LYS    43     -11.356 -96.287 -22.205  1.00  0.00      BSYN  
ATOM    384  HZ2 LYS    43     -12.098 -97.123 -20.860  1.00  0.00      BSYN  
ATOM    385  HZ3 LYS    43     -10.461 -97.060 -21.091  1.00  0.00      BSYN  
ATOM    386    C LYS    43      -9.339 -98.319 -27.874  1.00  0.00      BSYN  
ATOM    387    O LYS    43     -10.116 -97.451 -28.156  1.00  0.00      BSYN  
ATOM    388    N THR    44      -9.363 -99.441 -28.615  1.00  0.00      BSYN  
ATOM    389    H THR    44     -10.150 -99.535 -29.191  1.00  0.00      BSYN  
ATOM    390   CA THR    44      -8.615-100.621 -28.428  1.00  0.00      BSYN  
ATOM    391   CB THR    44      -9.345-101.979 -28.102  1.00  0.00      BSYN  
ATOM    392  OG1 THR    44     -10.307-102.255 -29.056  1.00  0.00      BSYN  
ATOM    393  HG1 THR    44     -10.490-103.196 -29.011  1.00  0.00      BSYN  
ATOM    394  CG2 THR    44     -10.093-101.861 -26.808  1.00  0.00      BSYN  
ATOM    395    C THR    44      -7.684-100.836 -29.675  1.00  0.00      BSYN  
ATOM    396    O THR    44      -6.941-101.836 -29.652  1.00  0.00      BSYN  
ATOM    397    N ARG    45      -7.617 -99.978 -30.687  1.00  0.00      BSYN  
ATOM    398    H ARG    45      -8.224 -99.236 -30.889  1.00  0.00      BSYN  
ATOM    399   CA ARG    45      -6.665-100.056 -31.724  1.00  0.00      BSYN  
ATOM    400   CB ARG    45      -7.259 -99.628 -33.023  1.00  0.00      BSYN  
ATOM    401   CG ARG    45      -8.384-100.517 -33.726  1.00  0.00      BSYN  
ATOM    402   CD ARG    45      -8.822 -99.908 -34.974  1.00  0.00      BSYN  
ATOM    403   NE ARG    45      -9.598-100.742 -35.744  1.00  0.00      BSYN  
ATOM    404   HE ARG    45     -10.120-101.396 -35.234  1.00  0.00      BSYN  
ATOM    405   CZ ARG    45      -9.956-100.419 -37.068  1.00  0.00      BSYN  
ATOM    406  NH1 ARG    45      -9.348 -99.507 -37.860  1.00  0.00      BSYN  
ATOM    407 HH11 ARG    45      -9.512 -99.431 -38.843  1.00  0.00      BSYN  
ATOM    408 HH12 ARG    45      -8.523 -99.074 -37.496  1.00  0.00      BSYN  
ATOM    409  NH2 ARG    45     -11.048-101.101 -37.469  1.00  0.00      BSYN  
ATOM    410 HH21 ARG    45     -11.347-100.763 -38.361  1.00  0.00      BSYN  
ATOM    411 HH22 ARG    45     -11.635-101.759 -36.997  1.00  0.00      BSYN  
ATOM    412    C ARG    45      -5.275 -99.550 -31.345  1.00  0.00      BSYN  
ATOM    413    O ARG    45      -4.298-100.293 -31.395  1.00  0.00      BSYN  
ATOM    414    N GLU    46      -5.093 -98.422 -30.675  1.00  0.00      BSYN  
ATOM    415    H GLU    46      -5.876 -97.876 -30.455  1.00  0.00      BSYN  
ATOM    416   CA GLU    46      -3.825 -97.907 -30.275  1.00  0.00      BSYN  
ATOM    417   CB GLU    46      -3.082 -96.885 -31.160  1.00  0.00      BSYN  
ATOM    418   CG GLU    46      -3.063 -96.969 -32.705  1.00  0.00      BSYN  
ATOM    419   CD GLU    46      -2.329 -95.840 -33.349  1.00  0.00      BSYN  
ATOM    420  OE1 GLU    46      -2.135 -95.808 -34.546  1.00  0.00      BSYN  
ATOM    421  OE2 GLU    46      -2.255 -94.832 -32.624  1.00  0.00      BSYN  
ATOM    422    C GLU    46      -4.007 -97.317 -28.852  1.00  0.00      BSYN  
ATOM    423    O GLU    46      -4.931 -96.601 -28.638  1.00  0.00      BSYN  
ATOM    424    N GLY    47      -3.221 -97.879 -27.929  1.00  0.00      BSYN  
ATOM    425    H GLY    47      -2.658 -98.552 -28.365  1.00  0.00      BSYN  
ATOM    426   CA GLY    47      -3.148 -97.397 -26.595  1.00  0.00      BSYN  
ATOM    427    C GLY    47      -1.708 -96.824 -26.249  1.00  0.00      BSYN  
ATOM    428    O GLY    47      -1.331 -96.735 -25.026  1.00  0.00      BSYN  
ATOM    429    N VAL    48      -0.985 -96.500 -27.287  1.00  0.00      BSYN  
ATOM    430    H VAL    48      -1.471 -96.339 -28.123  1.00  0.00      BSYN  
ATOM    431   CA VAL    48       0.339 -95.988 -27.131  1.00  0.00      BSYN  
ATOM    432   CB VAL    48       1.333 -96.394 -28.270  1.00  0.00      BSYN  
ATOM    433  CG1 VAL    48       1.888 -97.820 -28.014  1.00  0.00      BSYN  
ATOM    434  CG2 VAL    48       0.717 -96.322 -29.579  1.00  0.00      BSYN  
ATOM    435    C VAL    48       0.594 -94.472 -26.920  1.00  0.00      BSYN  
ATOM    436    O VAL    48       0.712 -93.636 -27.790  1.00  0.00      BSYN  
ATOM    437    N VAL    49       0.653 -94.171 -25.629  1.00  0.00      BSYN  
ATOM    438    H VAL    49       0.663 -95.018 -25.137  1.00  0.00      BSYN  
ATOM    439   CA VAL    49       0.796 -92.839 -25.094  1.00  0.00      BSYN  
ATOM    440   CB VAL    49      -0.549 -92.339 -24.519  1.00  0.00      BSYN  
ATOM    441  CG1 VAL    49      -1.476 -91.723 -25.558  1.00  0.00      BSYN  
ATOM    442  CG2 VAL    49      -1.260 -93.338 -23.584  1.00  0.00      BSYN  
ATOM    443    C VAL    49       1.939 -92.582 -24.263  1.00  0.00      BSYN  
ATOM    444    O VAL    49       2.479 -93.504 -23.689  1.00  0.00      BSYN  
ATOM    445    N GLN    50       2.291 -91.299 -23.979  1.00  0.00      BSYN  
ATOM    446    H GLN    50       1.665 -90.582 -24.212  1.00  0.00      BSYN  
ATOM    447   CA GLN    50       3.434 -91.010 -23.051  1.00  0.00      BSYN  
ATOM    448   CB GLN    50       4.296 -89.851 -23.586  1.00  0.00      BSYN  
ATOM    449   CG GLN    50       4.494 -90.196 -25.101  1.00  0.00      BSYN  
ATOM    450   CD GLN    50       5.530 -89.227 -25.718  1.00  0.00      BSYN  
ATOM    451  OE1 GLN    50       6.718 -89.368 -25.821  1.00  0.00      BSYN  
ATOM    452  NE2 GLN    50       4.949 -88.153 -26.288  1.00  0.00      BSYN  
ATOM    453 HE21 GLN    50       3.979 -88.023 -26.222  1.00  0.00      BSYN  
ATOM    454 HE22 GLN    50       5.478 -87.420 -26.665  1.00  0.00      BSYN  
ATOM    455    C GLN    50       2.856 -90.723 -21.646  1.00  0.00      BSYN  
ATOM    456    O GLN    50       2.820 -91.603 -20.843  1.00  0.00      BSYN  
ATOM    457    N GLY    51       2.195 -89.628 -21.136  1.00  0.00      BSYN  
ATOM    458    H GLY    51       1.839 -88.926 -21.720  1.00  0.00      BSYN  
ATOM    459   CA GLY    51       1.993 -89.437 -19.683  1.00  0.00      BSYN  
ATOM    460    C GLY    51       1.081 -88.298 -19.391  1.00  0.00      BSYN  
ATOM    461    O GLY    51       0.825 -87.920 -18.207  1.00  0.00      BSYN  
ATOM    462    N VAL    52       0.302 -87.850 -20.444  1.00  0.00      BSYN  
ATOM    463    H VAL    52       0.014 -88.514 -21.106  1.00  0.00      BSYN  
ATOM    464   CA VAL    52      -0.393 -86.588 -20.337  1.00  0.00      BSYN  
ATOM    465   CB VAL    52      -0.280 -85.586 -21.542  1.00  0.00      BSYN  
ATOM    466  CG1 VAL    52      -0.557 -84.181 -21.259  1.00  0.00      BSYN  
ATOM    467  CG2 VAL    52       1.158 -85.796 -22.214  1.00  0.00      BSYN  
ATOM    468    C VAL    52      -1.911 -86.856 -19.999  1.00  0.00      BSYN  
ATOM    469    O VAL    52      -2.633 -87.387 -20.784  1.00  0.00      BSYN  
ATOM    470    N ALA    53      -2.327 -86.731 -18.696  1.00  0.00      BSYN  
ATOM    471    H ALA    53      -1.773 -86.667 -17.890  1.00  0.00      BSYN  
ATOM    472   CA ALA    53      -3.741 -87.041 -18.362  1.00  0.00      BSYN  
ATOM    473   CB ALA    53      -3.861 -88.372 -17.580  1.00  0.00      BSYN  
ATOM    474    C ALA    53      -4.525 -85.995 -17.632  1.00  0.00      BSYN  
ATOM    475    O ALA    53      -5.491 -85.451 -18.133  1.00  0.00      BSYN  
ATOM    476    N SER    54      -4.144 -85.943 -16.392  1.00  0.00      BSYN  
ATOM    477    H SER    54      -3.476 -86.606 -16.120  1.00  0.00      BSYN  
ATOM    478   CA SER    54      -4.711 -85.036 -15.403  1.00  0.00      BSYN  
ATOM    479   CB SER    54      -4.826 -85.816 -14.052  1.00  0.00      BSYN  
ATOM    480   OG SER    54      -4.996 -87.176 -14.160  1.00  0.00      BSYN  
ATOM    481   HG SER    54      -5.480 -87.360 -13.352  1.00  0.00      BSYN  
ATOM    482    C SER    54      -3.750 -83.852 -15.398  1.00  0.00      BSYN  
ATOM    483    O SER    54      -2.653 -83.815 -14.868  1.00  0.00      BSYN  
ATOM    484    N VAL    55      -4.265 -82.921 -16.159  1.00  0.00      BSYN  
ATOM    485    H VAL    55      -5.109 -82.971 -16.655  1.00  0.00      BSYN  
ATOM    486   CA VAL    55      -3.473 -81.751 -16.359  1.00  0.00      BSYN  
ATOM    487   CB VAL    55      -3.760 -81.018 -17.732  1.00  0.00      BSYN  
ATOM    488  CG1 VAL    55      -2.894 -79.812 -18.087  1.00  0.00      BSYN  
ATOM    489  CG2 VAL    55      -3.327 -82.102 -18.723  1.00  0.00      BSYN  
ATOM    490    C VAL    55      -3.721 -80.807 -15.102  1.00  0.00      BSYN  
ATOM    491    O VAL    55      -4.840 -80.346 -14.930  1.00  0.00      BSYN  
ATOM    492    N ALA    56      -2.644 -80.640 -14.294  1.00  0.00      BSYN  
ATOM    493    H ALA    56      -1.788 -80.934 -14.671  1.00  0.00      BSYN  
ATOM    494   CA ALA    56      -2.750 -80.121 -12.915  1.00  0.00      BSYN  
ATOM    495   CB ALA    56      -1.669 -80.472 -11.982  1.00  0.00      BSYN  
ATOM    496    C ALA    56      -3.005 -78.622 -12.676  1.00  0.00      BSYN  
ATOM    497    O ALA    56      -2.596 -78.006 -11.664  1.00  0.00      BSYN  
ATOM    498    N GLU    57      -3.584 -77.961 -13.708  1.00  0.00      BSYN  
ATOM    499    H GLU    57      -3.939 -78.522 -14.428  1.00  0.00      BSYN  
ATOM    500   CA GLU    57      -3.774 -76.514 -13.666  1.00  0.00      BSYN  
ATOM    501   CB GLU    57      -2.677 -75.938 -14.535  1.00  0.00      BSYN  
ATOM    502   CG GLU    57      -2.538 -76.450 -15.958  1.00  0.00      BSYN  
ATOM    503   CD GLU    57      -1.333 -75.760 -16.599  1.00  0.00      BSYN  
ATOM    504  OE1 GLU    57      -0.552 -76.528 -17.171  1.00  0.00      BSYN  
ATOM    505  OE2 GLU    57      -1.303 -74.528 -16.645  1.00  0.00      BSYN  
ATOM    506    C GLU    57      -5.136 -75.895 -14.103  1.00  0.00      BSYN  
ATOM    507    O GLU    57      -5.729 -76.361 -15.086  1.00  0.00      BSYN  
ATOM    508    N LYS    58      -5.647 -74.929 -13.306  1.00  0.00      BSYN  
ATOM    509    H LYS    58      -5.405 -74.954 -12.356  1.00  0.00      BSYN  
ATOM    510   CA LYS    58      -6.804 -74.180 -13.816  1.00  0.00      BSYN  
ATOM    511   CB LYS    58      -8.129 -74.355 -13.059  1.00  0.00      BSYN  
ATOM    512   CG LYS    58      -8.436 -74.203 -11.554  1.00  0.00      BSYN  
ATOM    513   CD LYS    58      -9.856 -74.092 -11.307  1.00  0.00      BSYN  
ATOM    514   CE LYS    58      -9.854 -74.300  -9.801  1.00  0.00      BSYN  
ATOM    515   NZ LYS    58     -11.253 -74.531  -9.475  1.00  0.00      BSYN  
ATOM    516  HZ1 LYS    58     -11.065 -74.886  -8.515  1.00  0.00      BSYN  
ATOM    517  HZ2 LYS    58     -11.769 -73.641  -9.629  1.00  0.00      BSYN  
ATOM    518  HZ3 LYS    58     -11.565 -75.319 -10.078  1.00  0.00      BSYN  
ATOM    519    C LYS    58      -6.602 -72.676 -13.832  1.00  0.00      BSYN  
ATOM    520    O LYS    58      -6.250 -72.141 -12.852  1.00  0.00      BSYN  
ATOM    521    N THR    59      -6.750 -72.201 -15.081  1.00  0.00      BSYN  
ATOM    522    H THR    59      -6.755 -72.930 -15.735  1.00  0.00      BSYN  
ATOM    523   CA THR    59      -6.669 -70.835 -15.462  1.00  0.00      BSYN  
ATOM    524   CB THR    59      -5.982 -70.636 -16.834  1.00  0.00      BSYN  
ATOM    525  OG1 THR    59      -4.710 -71.218 -16.360  1.00  0.00      BSYN  
ATOM    526  HG1 THR    59      -4.581 -71.057 -15.423  1.00  0.00      BSYN  
ATOM    527  CG2 THR    59      -5.756 -69.251 -17.491  1.00  0.00      BSYN  
ATOM    528    C THR    59      -7.977 -70.046 -15.506  1.00  0.00      BSYN  
ATOM    529    O THR    59      -8.086 -68.938 -14.874  1.00  0.00      BSYN  
ATOM    530    N LYS    60      -8.883 -70.507 -16.307  1.00  0.00      BSYN  
ATOM    531    H LYS    60      -8.824 -71.183 -17.015  1.00  0.00      BSYN  
ATOM    532   CA LYS    60     -10.229 -69.943 -16.160  1.00  0.00      BSYN  
ATOM    533   CB LYS    60     -10.785 -68.981 -17.193  1.00  0.00      BSYN  
ATOM    534   CG LYS    60     -10.748 -67.559 -16.787  1.00  0.00      BSYN  
ATOM    535   CD LYS    60     -11.451 -67.240 -15.450  1.00  0.00      BSYN  
ATOM    536   CE LYS    60     -10.884 -65.899 -14.952  1.00  0.00      BSYN  
ATOM    537   NZ LYS    60      -9.491 -65.970 -14.622  1.00  0.00      BSYN  
ATOM    538  HZ1 LYS    60      -9.203 -65.205 -13.979  1.00  0.00      BSYN  
ATOM    539  HZ2 LYS    60      -9.258 -66.867 -14.150  1.00  0.00      BSYN  
ATOM    540  HZ3 LYS    60      -8.826 -66.112 -15.408  1.00  0.00      BSYN  
ATOM    541    C LYS    60     -11.292 -71.095 -15.852  1.00  0.00      BSYN  
ATOM    542    O LYS    60     -10.952 -72.202 -15.459  1.00  0.00      BSYN  
ATOM    543    N GLU    61     -12.469 -70.947 -16.560  1.00  0.00      BSYN  
ATOM    544    H GLU    61     -12.312 -70.531 -17.433  1.00  0.00      BSYN  
ATOM    545   CA GLU    61     -13.718 -71.636 -16.286  1.00  0.00      BSYN  
ATOM    546   CB GLU    61     -14.883 -70.614 -15.930  1.00  0.00      BSYN  
ATOM    547   CG GLU    61     -14.757 -69.964 -14.543  1.00  0.00      BSYN  
ATOM    548   CD GLU    61     -15.330 -70.621 -13.283  1.00  0.00      BSYN  
ATOM    549  OE1 GLU    61     -15.285 -71.848 -13.173  1.00  0.00      BSYN  
ATOM    550  OE2 GLU    61     -15.922 -69.952 -12.500  1.00  0.00      BSYN  
ATOM    551    C GLU    61     -13.945 -72.492 -17.547  1.00  0.00      BSYN  
ATOM    552    O GLU    61     -14.322 -72.125 -18.655  1.00  0.00      BSYN  
ATOM    553    N GLN    62     -13.509 -73.690 -17.357  1.00  0.00      BSYN  
ATOM    554    H GLN    62     -13.045 -73.847 -16.509  1.00  0.00      BSYN  
ATOM    555   CA GLN    62     -13.511 -74.749 -18.308  1.00  0.00      BSYN  
ATOM    556   CB GLN    62     -12.418 -75.810 -18.006  1.00  0.00      BSYN  
ATOM    557   CG GLN    62     -11.102 -75.548 -18.654  1.00  0.00      BSYN  
ATOM    558   CD GLN    62      -9.970 -76.332 -18.006  1.00  0.00      BSYN  
ATOM    559  OE1 GLN    62      -9.297 -75.916 -17.017  1.00  0.00      BSYN  
ATOM    560  NE2 GLN    62      -9.685 -77.523 -18.452  1.00  0.00      BSYN  
ATOM    561 HE21 GLN    62     -10.165 -77.851 -19.241  1.00  0.00      BSYN  
ATOM    562 HE22 GLN    62      -9.104 -78.271 -18.198  1.00  0.00      BSYN  
ATOM    563    C GLN    62     -14.934 -75.267 -18.369  1.00  0.00      BSYN  
ATOM    564    O GLN    62     -15.474 -75.807 -17.372  1.00  0.00      BSYN  
ATOM    565    N ALA    63     -15.430 -74.994 -19.555  1.00  0.00      BSYN  
ATOM    566    H ALA    63     -14.851 -74.538 -20.201  1.00  0.00      BSYN  
ATOM    567   CA ALA    63     -16.838 -75.284 -19.943  1.00  0.00      BSYN  
ATOM    568   CB ALA    63     -17.687 -74.045 -20.469  1.00  0.00      BSYN  
ATOM    569    C ALA    63     -17.175 -76.372 -21.056  1.00  0.00      BSYN  
ATOM    570    O ALA    63     -16.228 -76.958 -21.691  1.00  0.00      BSYN  
ATOM    571    N SER    64     -18.424 -76.712 -21.209  1.00  0.00      BSYN  
ATOM    572    H SER    64     -19.163 -76.303 -20.712  1.00  0.00      BSYN  
ATOM    573   CA SER    64     -18.819 -77.887 -21.957  1.00  0.00      BSYN  
ATOM    574   CB SER    64     -20.200 -78.399 -21.489  1.00  0.00      BSYN  
ATOM    575   OG SER    64     -20.849 -77.378 -20.836  1.00  0.00      BSYN  
ATOM    576   HG SER    64     -21.786 -77.551 -20.719  1.00  0.00      BSYN  
ATOM    577    C SER    64     -18.731 -77.925 -23.452  1.00  0.00      BSYN  
ATOM    578    O SER    64     -18.404 -78.950 -24.154  1.00  0.00      BSYN  
ATOM    579    N HIS    65     -18.984 -76.725 -23.937  1.00  0.00      BSYN  
ATOM    580    H HIS    65     -19.239 -75.969 -23.368  1.00  0.00      BSYN  
ATOM    581   CA HIS    65     -18.857 -76.361 -25.345  1.00  0.00      BSYN  
ATOM    582   CB HIS    65     -19.414 -74.952 -25.679  1.00  0.00      BSYN  
ATOM    583   CG HIS    65     -20.893 -74.769 -25.283  1.00  0.00      BSYN  
ATOM    584  ND1 HIS    65     -21.226 -74.205 -24.164  1.00  0.00      BSYN  
ATOM    585  HD1 HIS    65     -20.645 -73.805 -23.484  1.00  0.00      BSYN  
ATOM    586  CD2 HIS    65     -22.102 -75.172 -25.979  1.00  0.00      BSYN  
ATOM    587  NE2 HIS    65     -23.050 -74.887 -25.138  1.00  0.00      BSYN  
ATOM    588  CE1 HIS    65     -22.457 -74.365 -24.062  1.00  0.00      BSYN  
ATOM    589    C HIS    65     -17.453 -76.276 -25.902  1.00  0.00      BSYN  
ATOM    590    O HIS    65     -17.246 -76.437 -27.112  1.00  0.00      BSYN  
ATOM    591    N LEU    66     -16.473 -76.031 -25.075  1.00  0.00      BSYN  
ATOM    592    H LEU    66     -16.514 -76.331 -24.143  1.00  0.00      BSYN  
ATOM    593   CA LEU    66     -15.164 -75.747 -25.522  1.00  0.00      BSYN  
ATOM    594   CB LEU    66     -14.226 -75.411 -24.444  1.00  0.00      BSYN  
ATOM    595   CG LEU    66     -13.783 -74.057 -23.838  1.00  0.00      BSYN  
ATOM    596  CD1 LEU    66     -14.950 -73.389 -23.279  1.00  0.00      BSYN  
ATOM    597  CD2 LEU    66     -12.852 -74.077 -22.610  1.00  0.00      BSYN  
ATOM    598    C LEU    66     -14.457 -77.010 -26.202  1.00  0.00      BSYN  
ATOM    599    O LEU    66     -14.751 -78.154 -26.038  1.00  0.00      BSYN  
ATOM    600    N GLY    67     -13.650 -76.774 -27.310  1.00  0.00      BSYN  
ATOM    601    H GLY    67     -13.618 -75.956 -27.849  1.00  0.00      BSYN  
ATOM    602   CA GLY    67     -12.668 -77.765 -27.927  1.00  0.00      BSYN  
ATOM    603    C GLY    67     -11.208 -77.250 -27.827  1.00  0.00      BSYN  
ATOM    604    O GLY    67     -11.095 -76.314 -27.067  1.00  0.00      BSYN  
ATOM    605    N GLY    68     -10.211 -77.756 -28.438  1.00  0.00      BSYN  
ATOM    606    H GLY    68     -10.188 -78.712 -28.650  1.00  0.00      BSYN  
ATOM    607   CA GLY    68      -8.915 -77.076 -28.362  1.00  0.00      BSYN  
ATOM    608    C GLY    68      -8.086 -77.808 -29.431  1.00  0.00      BSYN  
ATOM    609    O GLY    68      -7.473 -77.072 -30.194  1.00  0.00      BSYN  
ATOM    610    N ALA    69      -8.140 -79.134 -29.556  1.00  0.00      BSYN  
ATOM    611    H ALA    69      -8.721 -79.569 -28.898  1.00  0.00      BSYN  
ATOM    612   CA ALA    69      -7.421 -79.805 -30.677  1.00  0.00      BSYN  
ATOM    613   CB ALA    69      -6.714 -80.938 -30.102  1.00  0.00      BSYN  
ATOM    614    C ALA    69      -8.357 -80.398 -31.692  1.00  0.00      BSYN  
ATOM    615    O ALA    69      -8.816 -81.522 -31.546  1.00  0.00      BSYN  
ATOM    616    N VAL    70      -8.649 -79.614 -32.722  1.00  0.00      BSYN  
ATOM    617    H VAL    70      -8.521 -78.657 -32.551  1.00  0.00      BSYN  
ATOM    618   CA VAL    70      -9.229 -80.021 -33.858  1.00  0.00      BSYN  
ATOM    619   CB VAL    70      -9.596 -78.733 -34.678  1.00  0.00      BSYN  
ATOM    620  CG1 VAL    70      -8.410 -78.044 -35.366  1.00  0.00      BSYN  
ATOM    621  CG2 VAL    70     -10.808 -79.121 -35.621  1.00  0.00      BSYN  
ATOM    622    C VAL    70      -8.392 -81.042 -34.769  1.00  0.00      BSYN  
ATOM    623    O VAL    70      -9.089 -81.892 -35.407  1.00  0.00      BSYN  
ATOM    624    N PHE    71      -7.077 -80.921 -34.954  1.00  0.00      BSYN  
ATOM    625    H PHE    71      -6.574 -80.166 -34.584  1.00  0.00      BSYN  
ATOM    626   CA PHE    71      -6.377 -82.078 -35.512  1.00  0.00      BSYN  
ATOM    627   CB PHE    71      -6.353 -81.841 -37.075  1.00  0.00      BSYN  
ATOM    628   CG PHE    71      -5.893 -83.022 -37.861  1.00  0.00      BSYN  
ATOM    629  CD1 PHE    71      -6.611 -84.188 -37.664  1.00  0.00      BSYN  
ATOM    630  CD2 PHE    71      -4.766 -82.951 -38.651  1.00  0.00      BSYN  
ATOM    631  CE1 PHE    71      -6.081 -85.369 -38.067  1.00  0.00      BSYN  
ATOM    632  CE2 PHE    71      -4.345 -84.135 -39.216  1.00  0.00      BSYN  
ATOM    633   CZ PHE    71      -4.927 -85.311 -38.867  1.00  0.00      BSYN  
ATOM    634    C PHE    71      -4.970 -82.189 -34.979  1.00  0.00      BSYN  
ATOM    635    O PHE    71      -4.434 -81.257 -34.361  1.00  0.00      BSYN  
ATOM    636    N SER    72      -4.286 -83.360 -35.143  1.00  0.00      BSYN  
ATOM    637    H SER    72      -4.829 -84.072 -35.540  1.00  0.00      BSYN  
ATOM    638   CA SER    72      -3.003 -83.632 -34.531  1.00  0.00      BSYN  
ATOM    639   CB SER    72      -2.633 -85.200 -34.543  1.00  0.00      BSYN  
ATOM    640   OG SER    72      -3.634 -85.847 -33.782  1.00  0.00      BSYN  
ATOM    641   HG SER    72      -4.494 -85.487 -34.010  1.00  0.00      BSYN  
ATOM    642    C SER    72      -1.829 -82.695 -34.949  1.00  0.00      BSYN  
ATOM    643    O SER    72      -1.134 -82.120 -34.178  1.00  0.00      BSYN  
ATOM    644    N GLY    73      -1.652 -82.693 -36.281  1.00  0.00      BSYN  
ATOM    645    H GLY    73      -2.343 -83.191 -36.766  1.00  0.00      BSYN  
ATOM    646   CA GLY    73      -0.805 -81.695 -36.898  1.00  0.00      BSYN  
ATOM    647    C GLY    73      -1.672 -80.614 -37.648  1.00  0.00      BSYN  
ATOM    648    O GLY    73      -2.383 -79.841 -36.947  1.00  0.00      BSYN  
ATOM    649    N ALA    74      -1.611 -80.545 -38.966  1.00  0.00      BSYN  
ATOM    650    H ALA    74      -0.803 -80.859 -39.423  1.00  0.00      BSYN  
ATOM    651   CA ALA    74      -2.531 -79.769 -39.657  1.00  0.00      BSYN  
ATOM    652   CB ALA    74      -2.064 -78.275 -39.779  1.00  0.00      BSYN  
ATOM    653    C ALA    74      -2.818 -80.221 -41.069  1.00  0.00      BSYN  
ATOM    654    O ALA    74      -1.998 -80.729 -41.825  1.00  0.00      BSYN  
ATOM    655    N GLY    75      -4.128 -79.921 -41.338  1.00  0.00      BSYN  
ATOM    656    H GLY    75      -4.574 -79.289 -40.737  1.00  0.00      BSYN  
ATOM    657   CA GLY    75      -4.881 -80.343 -42.569  1.00  0.00      BSYN  
ATOM    658    C GLY    75      -4.624 -79.220 -43.548  1.00  0.00      BSYN  
ATOM    659    O GLY    75      -4.787 -79.411 -44.777  1.00  0.00      BSYN  
ATOM    660    N ASN    76      -4.241 -78.017 -43.129  1.00  0.00      BSYN  
ATOM    661    H ASN    76      -4.018 -78.111 -42.180  1.00  0.00      BSYN  
ATOM    662   CA ASN    76      -4.209 -76.932 -44.110  1.00  0.00      BSYN  
ATOM    663   CB ASN    76      -5.421 -76.162 -43.689  1.00  0.00      BSYN  
ATOM    664   CG ASN    76      -5.690 -75.001 -44.571  1.00  0.00      BSYN  
ATOM    665  OD1 ASN    76      -5.513 -73.902 -44.112  1.00  0.00      BSYN  
ATOM    666  ND2 ASN    76      -6.042 -75.088 -45.845  1.00  0.00      BSYN  
ATOM    667 HD21 ASN    76      -6.336 -75.831 -46.412  1.00  0.00      BSYN  
ATOM    668 HD22 ASN    76      -6.262 -74.196 -46.185  1.00  0.00      BSYN  
ATOM    669    C ASN    76      -2.853 -76.212 -43.929  1.00  0.00      BSYN  
ATOM    670    O ASN    76      -2.642 -75.663 -42.843  1.00  0.00      BSYN  
ATOM    671    N ILE    77      -1.922 -76.349 -44.918  1.00  0.00      BSYN  
ATOM    672    H ILE    77      -2.291 -76.493 -45.814  1.00  0.00      BSYN  
ATOM    673   CA ILE    77      -0.482 -76.083 -44.802  1.00  0.00      BSYN  
ATOM    674   CB ILE    77       0.392 -76.645 -46.034  1.00  0.00      BSYN  
ATOM    675  CG2 ILE    77       1.796 -76.009 -46.257  1.00  0.00      BSYN  
ATOM    676  CG1 ILE    77       0.637 -78.114 -46.158  1.00  0.00      BSYN  
ATOM    677   CD ILE    77       1.546 -78.867 -45.148  1.00  0.00      BSYN  
ATOM    678    C ILE    77      -0.313 -74.613 -44.652  1.00  0.00      BSYN  
ATOM    679    O ILE    77      -0.137 -73.774 -45.556  1.00  0.00      BSYN  
ATOM    680    N ALA    78      -0.216 -74.258 -43.399  1.00  0.00      BSYN  
ATOM    681    H ALA    78       0.165 -74.989 -42.869  1.00  0.00      BSYN  
ATOM    682   CA ALA    78      -0.377 -72.977 -42.728  1.00  0.00      BSYN  
ATOM    683   CB ALA    78      -1.927 -72.675 -42.690  1.00  0.00      BSYN  
ATOM    684    C ALA    78       0.124 -73.180 -41.297  1.00  0.00      BSYN  
ATOM    685    O ALA    78       1.269 -72.806 -40.890  1.00  0.00      BSYN  
ATOM    686    N ALA    79      -0.671 -73.915 -40.545  1.00  0.00      BSYN  
ATOM    687    H ALA    79      -1.470 -74.268 -40.991  1.00  0.00      BSYN  
ATOM    688   CA ALA    79      -0.357 -74.264 -39.130  1.00  0.00      BSYN  
ATOM    689   CB ALA    79      -1.646 -74.480 -38.392  1.00  0.00      BSYN  
ATOM    690    C ALA    79       0.438 -75.493 -39.020  1.00  0.00      BSYN  
ATOM    691    O ALA    79       0.369 -76.366 -39.823  1.00  0.00      BSYN  
ATOM    692    N ALA    80       1.284 -75.475 -37.980  1.00  0.00      BSYN  
ATOM    693    H ALA    80       1.245 -74.602 -37.536  1.00  0.00      BSYN  
ATOM    694   CA ALA    80       2.068 -76.569 -37.406  1.00  0.00      BSYN  
ATOM    695   CB ALA    80       3.163 -76.133 -36.483  1.00  0.00      BSYN  
ATOM    696    C ALA    80       1.027 -77.516 -36.683  1.00  0.00      BSYN  
ATOM    697    O ALA    80       0.823 -78.705 -37.033  1.00  0.00      BSYN  
ATOM    698    N THR    81       0.418 -76.994 -35.585  1.00  0.00      BSYN  
ATOM    699    H THR    81       0.633 -76.119 -35.201  1.00  0.00      BSYN  
ATOM    700   CA THR    81      -0.579 -77.675 -34.867  1.00  0.00      BSYN  
ATOM    701   CB THR    81       0.040 -78.180 -33.536  1.00  0.00      BSYN  
ATOM    702  OG1 THR    81       0.418 -77.062 -32.886  1.00  0.00      BSYN  
ATOM    703  HG1 THR    81       0.581 -77.250 -31.959  1.00  0.00      BSYN  
ATOM    704  CG2 THR    81       1.258 -79.053 -33.831  1.00  0.00      BSYN  
ATOM    705    C THR    81      -1.940 -77.051 -34.718  1.00  0.00      BSYN  
ATOM    706    O THR    81      -2.155 -75.879 -34.505  1.00  0.00      BSYN  
ATOM    707    N GLY    82      -2.913 -78.018 -34.659  1.00  0.00      BSYN  
ATOM    708    H GLY    82      -2.639 -78.941 -34.479  1.00  0.00      BSYN  
ATOM    709   CA GLY    82      -4.338 -77.703 -34.573  1.00  0.00      BSYN  
ATOM    710    C GLY    82      -4.778 -76.818 -33.461  1.00  0.00      BSYN  
ATOM    711    O GLY    82      -4.630 -77.069 -32.301  1.00  0.00      BSYN  
ATOM    712    N LEU    83      -5.450 -75.742 -33.949  1.00  0.00      BSYN  
ATOM    713    H LEU    83      -5.359 -75.534 -34.902  1.00  0.00      BSYN  
ATOM    714   CA LEU    83      -6.147 -74.678 -33.240  1.00  0.00      BSYN  
ATOM    715   CB LEU    83      -5.205 -73.488 -33.328  1.00  0.00      BSYN  
ATOM    716   CG LEU    83      -4.256 -73.347 -32.180  1.00  0.00      BSYN  
ATOM    717  CD1 LEU    83      -2.973 -74.207 -32.315  1.00  0.00      BSYN  
ATOM    718  CD2 LEU    83      -3.953 -71.831 -32.124  1.00  0.00      BSYN  
ATOM    719    C LEU    83      -7.446 -74.388 -33.920  1.00  0.00      BSYN  
ATOM    720    O LEU    83      -7.480 -74.384 -35.130  1.00  0.00      BSYN  
ATOM    721    N VAL    84      -8.496 -74.272 -33.075  1.00  0.00      BSYN  
ATOM    722    H VAL    84      -8.362 -74.398 -32.112  1.00  0.00      BSYN  
ATOM    723   CA VAL    84      -9.841 -74.232 -33.574  1.00  0.00      BSYN  
ATOM    724   CB VAL    84     -10.722 -74.987 -32.605  1.00  0.00      BSYN  
ATOM    725  CG1 VAL    84     -10.379 -76.436 -32.220  1.00  0.00      BSYN  
ATOM    726  CG2 VAL    84     -10.958 -74.164 -31.330  1.00  0.00      BSYN  
ATOM    727    C VAL    84     -10.275 -72.917 -34.228  1.00  0.00      BSYN  
ATOM    728    O VAL    84     -10.407 -71.902 -33.639  1.00  0.00      BSYN  
ATOM    729    N LYS    85     -10.586 -73.069 -35.561  1.00  0.00      BSYN  
ATOM    730    H LYS    85     -10.290 -73.904 -35.981  1.00  0.00      BSYN  
ATOM    731   CA LYS    85     -11.134 -72.013 -36.402  1.00  0.00      BSYN  
ATOM    732   CB LYS    85     -10.041 -71.527 -37.315  1.00  0.00      BSYN  
ATOM    733   CG LYS    85      -8.811 -70.828 -36.675  1.00  0.00      BSYN  
ATOM    734   CD LYS    85      -7.469 -70.733 -37.443  1.00  0.00      BSYN  
ATOM    735   CE LYS    85      -6.890 -72.031 -37.550  1.00  0.00      BSYN  
ATOM    736   NZ LYS    85      -5.574 -72.052 -37.955  1.00  0.00      BSYN  
ATOM    737  HZ1 LYS    85      -5.230 -73.033 -37.986  1.00  0.00      BSYN  
ATOM    738  HZ2 LYS    85      -5.716 -71.471 -38.806  1.00  0.00      BSYN  
ATOM    739  HZ3 LYS    85      -4.914 -71.499 -37.373  1.00  0.00      BSYN  
ATOM    740    C LYS    85     -12.247 -72.480 -37.218  1.00  0.00      BSYN  
ATOM    741    O LYS    85     -12.415 -73.632 -37.709  1.00  0.00      BSYN  
ATOM    742    N ARG    86     -13.056 -71.426 -37.325  1.00  0.00      BSYN  
ATOM    743    H ARG    86     -12.778 -70.590 -36.896  1.00  0.00      BSYN  
ATOM    744   CA ARG    86     -14.243 -71.377 -38.205  1.00  0.00      BSYN  
ATOM    745   CB ARG    86     -15.262 -70.337 -37.729  1.00  0.00      BSYN  
ATOM    746   CG ARG    86     -16.303 -70.947 -36.768  1.00  0.00      BSYN  
ATOM    747   CD ARG    86     -17.558 -71.562 -37.542  1.00  0.00      BSYN  
ATOM    748   NE ARG    86     -17.773 -72.723 -36.680  1.00  0.00      BSYN  
ATOM    749   HE ARG    86     -17.614 -72.652 -35.716  1.00  0.00      BSYN  
ATOM    750   CZ ARG    86     -18.052 -73.954 -37.136  1.00  0.00      BSYN  
ATOM    751  NH1 ARG    86     -18.440 -74.933 -36.288  1.00  0.00      BSYN  
ATOM    752 HH11 ARG    86     -18.674 -75.883 -36.490  1.00  0.00      BSYN  
ATOM    753 HH12 ARG    86     -18.334 -74.583 -35.357  1.00  0.00      BSYN  
ATOM    754  NH2 ARG    86     -18.029 -74.276 -38.483  1.00  0.00      BSYN  
ATOM    755 HH21 ARG    86     -18.274 -75.220 -38.703  1.00  0.00      BSYN  
ATOM    756 HH22 ARG    86     -17.932 -73.661 -39.265  1.00  0.00      BSYN  
ATOM    757    C ARG    86     -13.699 -71.049 -39.615  1.00  0.00      BSYN  
ATOM    758    O ARG    86     -13.207 -69.956 -39.867  1.00  0.00      BSYN  
ATOM    759    N GLU    87     -13.817 -72.036 -40.518  1.00  0.00      BSYN  
ATOM    760    H GLU    87     -13.589 -72.968 -40.320  1.00  0.00      BSYN  
ATOM    761   CA GLU    87     -13.566 -71.748 -41.984  1.00  0.00      BSYN  
ATOM    762   CB GLU    87     -13.241 -73.031 -42.658  1.00  0.00      BSYN  
ATOM    763   CG GLU    87     -11.672 -73.184 -42.909  1.00  0.00      BSYN  
ATOM    764   CD GLU    87     -10.742 -72.669 -41.737  1.00  0.00      BSYN  
ATOM    765  OE1 GLU    87     -10.951 -72.792 -40.519  1.00  0.00      BSYN  
ATOM    766  OE2 GLU    87      -9.715 -72.113 -42.138  1.00  0.00      BSYN  
ATOM    767    C GLU    87     -14.799 -71.093 -42.523  1.00  0.00      BSYN  
ATOM    768    O GLU    87     -15.756 -71.727 -42.945  1.00  0.00      BSYN  
ATOM    769    N GLU    88     -14.782 -69.699 -42.462  1.00  0.00      BSYN  
ATOM    770    H GLU    88     -14.171 -69.262 -41.833  1.00  0.00      BSYN  
ATOM    771   CA GLU    88     -15.976 -69.087 -43.130  1.00  0.00      BSYN  
ATOM    772   CB GLU    88     -16.266 -67.732 -42.360  1.00  0.00      BSYN  
ATOM    773   CG GLU    88     -16.958 -67.807 -40.991  1.00  0.00      BSYN  
ATOM    774   CD GLU    88     -18.538 -67.900 -41.208  1.00  0.00      BSYN  
ATOM    775  OE1 GLU    88     -19.276 -66.867 -41.138  1.00  0.00      BSYN  
ATOM    776  OE2 GLU    88     -18.990 -68.971 -41.457  1.00  0.00      BSYN  
ATOM    777    C GLU    88     -15.876 -68.904 -44.658  1.00  0.00      BSYN  
ATOM    778    O GLU    88     -14.794 -69.214 -45.223  1.00  0.00      BSYN  
ATOM    779    N PHE    89     -16.810 -68.426 -45.501  1.00  0.00      BSYN  
ATOM    780    H PHE    89     -16.325 -68.263 -46.337  1.00  0.00      BSYN  
ATOM    781   CA PHE    89     -18.200 -68.333 -45.345  1.00  0.00      BSYN  
ATOM    782   CB PHE    89     -18.321 -66.874 -44.986  1.00  0.00      BSYN  
ATOM    783   CG PHE    89     -19.704 -66.372 -44.627  1.00  0.00      BSYN  
ATOM    784  CD1 PHE    89     -19.767 -64.982 -44.482  1.00  0.00      BSYN  
ATOM    785  CD2 PHE    89     -20.895 -67.087 -44.694  1.00  0.00      BSYN  
ATOM    786  CE1 PHE    89     -20.971 -64.345 -44.270  1.00  0.00      BSYN  
ATOM    787  CE2 PHE    89     -22.050 -66.407 -44.590  1.00  0.00      BSYN  
ATOM    788   CZ PHE    89     -22.094 -65.049 -44.361  1.00  0.00      BSYN  
ATOM    789    C PHE    89     -18.720 -68.615 -46.722  1.00  0.00      BSYN  
ATOM    790    O PHE    89     -18.247 -68.032 -47.640  1.00  0.00      BSYN  
ATOM    791    N PRO    90     -19.475 -69.603 -47.019  1.00  0.00      BSYN  
ATOM    792   CD PRO    90     -20.527 -69.564 -47.991  1.00  0.00      BSYN  
ATOM    793   CA PRO    90     -19.618 -70.767 -46.073  1.00  0.00      BSYN  
ATOM    794   CB PRO    90     -20.978 -71.255 -46.389  1.00  0.00      BSYN  
ATOM    795   CG PRO    90     -21.071 -70.953 -47.860  1.00  0.00      BSYN  
ATOM    796    C PRO    90     -18.435 -71.710 -46.011  1.00  0.00      BSYN  
ATOM    797    O PRO    90     -17.879 -71.807 -44.847  1.00  0.00      BSYN  
ATOM    798    N THR    91     -18.017 -72.397 -47.144  1.00  0.00      BSYN  
ATOM    799    H THR    91     -18.644 -72.212 -47.874  1.00  0.00      BSYN  
ATOM    800   CA THR    91     -16.747 -73.176 -47.210  1.00  0.00      BSYN  
ATOM    801   CB THR    91     -17.098 -74.786 -47.460  1.00  0.00      BSYN  
ATOM    802  OG1 THR    91     -18.071 -75.157 -46.432  1.00  0.00      BSYN  
ATOM    803  HG1 THR    91     -17.534 -75.272 -45.644  1.00  0.00      BSYN  
ATOM    804  CG2 THR    91     -15.928 -75.702 -47.318  1.00  0.00      BSYN  
ATOM    805    C THR    91     -15.720 -72.608 -48.126  1.00  0.00      BSYN  
ATOM    806    O THR    91     -16.050 -72.398 -49.286  1.00  0.00      BSYN  
ATOM    807    N ASP    92     -14.481 -72.361 -47.579  1.00  0.00      BSYN  
ATOM    808    H ASP    92     -14.292 -72.622 -46.654  1.00  0.00      BSYN  
ATOM    809   CA ASP    92     -13.304 -71.880 -48.310  1.00  0.00      BSYN  
ATOM    810   CB ASP    92     -12.316 -71.473 -47.185  1.00  0.00      BSYN  
ATOM    811   CG ASP    92     -11.018 -70.835 -47.609  1.00  0.00      BSYN  
ATOM    812  OD1 ASP    92     -10.098 -71.577 -47.601  1.00  0.00      BSYN  
ATOM    813  OD2 ASP    92     -10.868 -69.613 -47.757  1.00  0.00      BSYN  
ATOM    814    C ASP    92     -12.607 -72.941 -49.206  1.00  0.00      BSYN  
ATOM    815    O ASP    92     -12.643 -72.787 -50.424  1.00  0.00      BSYN  
ATOM    816    N LEU    93     -12.070 -73.985 -48.477  1.00  0.00      BSYN  
ATOM    817    H LEU    93     -12.222 -73.989 -47.509  1.00  0.00      BSYN  
ATOM    818   CA LEU    93     -11.422 -75.156 -49.150  1.00  0.00      BSYN  
ATOM    819   CB LEU    93     -10.380 -75.841 -48.225  1.00  0.00      BSYN  
ATOM    820   CG LEU    93      -9.635 -77.151 -48.691  1.00  0.00      BSYN  
ATOM    821  CD1 LEU    93      -8.191 -76.810 -49.372  1.00  0.00      BSYN  
ATOM    822  CD2 LEU    93      -9.356 -77.925 -47.402  1.00  0.00      BSYN  
ATOM    823    C LEU    93     -12.666 -75.911 -49.362  1.00  0.00      BSYN  
ATOM    824    O LEU    93     -13.422 -76.221 -48.393  1.00  0.00      BSYN  
ATOM    825    N LYS    94     -13.172 -76.289 -50.558  1.00  0.00      BSYN  
ATOM    826    H LYS    94     -12.780 -75.864 -51.350  1.00  0.00      BSYN  
ATOM    827   CA LYS    94     -14.329 -77.152 -50.664  1.00  0.00      BSYN  
ATOM    828   CB LYS    94     -15.521 -76.236 -51.186  1.00  0.00      BSYN  
ATOM    829   CG LYS    94     -16.768 -77.009 -51.087  1.00  0.00      BSYN  
ATOM    830   CD LYS    94     -17.975 -76.252 -51.587  1.00  0.00      BSYN  
ATOM    831   CE LYS    94     -19.160 -77.100 -52.055  1.00  0.00      BSYN  
ATOM    832   NZ LYS    94     -19.382 -76.979 -53.480  1.00  0.00      BSYN  
ATOM    833  HZ1 LYS    94     -20.179 -77.523 -53.867  1.00  0.00      BSYN  
ATOM    834  HZ2 LYS    94     -19.479 -76.012 -53.851  1.00  0.00      BSYN  
ATOM    835  HZ3 LYS    94     -18.484 -77.313 -53.885  1.00  0.00      BSYN  
ATOM    836    C LYS    94     -13.993 -78.360 -51.599  1.00  0.00      BSYN  
ATOM    837    O LYS    94     -13.359 -77.929 -52.561  1.00  0.00      BSYN  
ATOM    838    N PRO    95     -14.252 -79.664 -51.601  1.00  0.00      BSYN  
ATOM    839   CD PRO    95     -15.038 -80.367 -50.591  1.00  0.00      BSYN  
ATOM    840   CA PRO    95     -14.050 -80.530 -52.761  1.00  0.00      BSYN  
ATOM    841   CB PRO    95     -14.037 -81.966 -52.161  1.00  0.00      BSYN  
ATOM    842   CG PRO    95     -15.040 -81.828 -50.985  1.00  0.00      BSYN  
ATOM    843    C PRO    95     -15.141 -80.212 -53.827  1.00  0.00      BSYN  
ATOM    844    O PRO    95     -16.341 -79.915 -53.468  1.00  0.00      BSYN  
ATOM    845    N GLU    96     -14.808 -80.296 -55.128  1.00  0.00      BSYN  
ATOM    846    H GLU    96     -13.980 -80.740 -55.408  1.00  0.00      BSYN  
ATOM    847   CA GLU    96     -15.689 -80.007 -56.334  1.00  0.00      BSYN  
ATOM    848   CB GLU    96     -14.934 -78.890 -57.133  1.00  0.00      BSYN  
ATOM    849   CG GLU    96     -15.156 -77.454 -56.485  1.00  0.00      BSYN  
ATOM    850   CD GLU    96     -16.551 -76.955 -56.078  1.00  0.00      BSYN  
ATOM    851  OE1 GLU    96     -17.329 -76.358 -56.796  1.00  0.00      BSYN  
ATOM    852  OE2 GLU    96     -16.856 -77.108 -54.963  1.00  0.00      BSYN  
ATOM    853    C GLU    96     -16.093 -81.111 -57.410  1.00  0.00      BSYN  
ATOM    854    O GLU    96     -16.445 -80.853 -58.565  1.00  0.00      BSYN  
ATOM    855    N GLU    97     -16.148 -82.321 -56.923  1.00  0.00      BSYN  
ATOM    856    H GLU    97     -16.050 -82.299 -55.949  1.00  0.00      BSYN  
ATOM    857   CA GLU    97     -16.681 -83.418 -57.613  1.00  0.00      BSYN  
ATOM    858   CB GLU    97     -15.710 -84.539 -57.703  1.00  0.00      BSYN  
ATOM    859   CG GLU    97     -14.809 -84.243 -58.943  1.00  0.00      BSYN  
ATOM    860   CD GLU    97     -13.704 -83.179 -58.719  1.00  0.00      BSYN  
ATOM    861  OE1 GLU    97     -13.450 -82.419 -59.667  1.00  0.00      BSYN  
ATOM    862  OE2 GLU    97     -13.018 -83.006 -57.662  1.00  0.00      BSYN  
ATOM    863    C GLU    97     -17.976 -83.900 -56.950  1.00  0.00      BSYN  
ATOM    864    O GLU    97     -19.029 -84.032 -57.597  1.00  0.00      BSYN  
ATOM    865    N VAL    98     -18.068 -84.082 -55.635  1.00  0.00      BSYN  
ATOM    866    H VAL    98     -17.317 -83.777 -55.084  1.00  0.00      BSYN  
ATOM    867   CA VAL    98     -19.207 -84.699 -54.940  1.00  0.00      BSYN  
ATOM    868   CB VAL    98     -18.944 -85.933 -54.133  1.00  0.00      BSYN  
ATOM    869  CG1 VAL    98     -20.279 -86.745 -54.036  1.00  0.00      BSYN  
ATOM    870  CG2 VAL    98     -18.019 -86.936 -54.799  1.00  0.00      BSYN  
ATOM    871    C VAL    98     -19.929 -83.668 -54.183  1.00  0.00      BSYN  
ATOM    872    O VAL    98     -19.473 -83.101 -53.142  1.00  0.00      BSYN  
ATOM    873    N ALA    99     -21.140 -83.299 -54.726  1.00  0.00      BSYN  
ATOM    874    H ALA    99     -21.700 -83.925 -55.231  1.00  0.00      BSYN  
ATOM    875   CA ALA    99     -21.682 -82.038 -54.313  1.00  0.00      BSYN  
ATOM    876   CB ALA    99     -22.234 -81.260 -55.483  1.00  0.00      BSYN  
ATOM    877    C ALA    99     -22.791 -82.061 -53.260  1.00  0.00      BSYN  
ATOM    878    O ALA    99     -23.680 -82.848 -53.464  1.00  0.00      BSYN  
ATOM    879    N GLN   100     -22.578 -81.378 -52.163  1.00  0.00      BSYN  
ATOM    880    H GLN   100     -21.687 -81.589 -51.814  1.00  0.00      BSYN  
ATOM    881   CA GLN   100     -23.681 -80.809 -51.346  1.00  0.00      BSYN  
ATOM    882   CB GLN   100     -23.145 -79.604 -50.619  1.00  0.00      BSYN  
ATOM    883   CG GLN   100     -23.816 -78.980 -49.385  1.00  0.00      BSYN  
ATOM    884   CD GLN   100     -23.995 -79.900 -48.113  1.00  0.00      BSYN  
ATOM    885  OE1 GLN   100     -25.043 -79.964 -47.419  1.00  0.00      BSYN  
ATOM    886  NE2 GLN   100     -22.921 -80.552 -47.715  1.00  0.00      BSYN  
ATOM    887 HE21 GLN   100     -22.044 -80.395 -48.125  1.00  0.00      BSYN  
ATOM    888 HE22 GLN   100     -23.049 -81.262 -47.052  1.00  0.00      BSYN  
ATOM    889    C GLN   100     -24.841 -80.321 -52.175  1.00  0.00      BSYN  
ATOM    890    O GLN   100     -24.715 -79.604 -53.119  1.00  0.00      BSYN  
ATOM    891    N GLU   101     -26.061 -80.733 -51.857  1.00  0.00      BSYN  
ATOM    892    H GLU   101     -26.254 -81.334 -51.108  1.00  0.00      BSYN  
ATOM    893   CA GLU   101     -27.163 -80.489 -52.780  1.00  0.00      BSYN  
ATOM    894   CB GLU   101     -27.162 -81.449 -54.025  1.00  0.00      BSYN  
ATOM    895   CG GLU   101     -27.585 -82.963 -53.974  1.00  0.00      BSYN  
ATOM    896   CD GLU   101     -27.624 -83.554 -55.350  1.00  0.00      BSYN  
ATOM    897  OE1 GLU   101     -28.583 -83.387 -56.107  1.00  0.00      BSYN  
ATOM    898  OE2 GLU   101     -26.617 -84.225 -55.706  1.00  0.00      BSYN  
ATOM    899    C GLU   101     -28.460 -80.632 -52.064  1.00  0.00      BSYN  
ATOM    900    O GLU   101     -28.582 -80.981 -50.929  1.00  0.00      BSYN  
ATOM    901    N ALA   102     -29.641 -80.170 -52.654  1.00  0.00      BSYN  
ATOM    902    H ALA   102     -29.768 -79.962 -53.603  1.00  0.00      BSYN  
ATOM    903   CA ALA   102     -30.912 -80.197 -51.881  1.00  0.00      BSYN  
ATOM    904   CB ALA   102     -31.866 -79.047 -51.921  1.00  0.00      BSYN  
ATOM    905    C ALA   102     -31.643 -81.441 -52.368  1.00  0.00      BSYN  
ATOM    906    O ALA   102     -32.307 -81.557 -53.368  1.00  0.00      BSYN  
ATOM    907    N ALA   103     -31.537 -82.301 -51.340  1.00  0.00      BSYN  
ATOM    908    H ALA   103     -31.024 -81.972 -50.572  1.00  0.00      BSYN  
ATOM    909   CA ALA   103     -32.221 -83.580 -51.358  1.00  0.00      BSYN  
ATOM    910   CB ALA   103     -31.457 -84.496 -52.183  1.00  0.00      BSYN  
ATOM    911    C ALA   103     -32.426 -84.145 -49.984  1.00  0.00      BSYN  
ATOM    912    O ALA   103     -33.367 -84.850 -49.693  1.00  0.00      BSYN  
ATOM    913    N GLU   104     -31.312 -84.019 -49.302  1.00  0.00      BSYN  
ATOM    914    H GLU   104     -30.511 -83.614 -49.695  1.00  0.00      BSYN  
ATOM    915   CA GLU   104     -31.310 -84.466 -47.908  1.00  0.00      BSYN  
ATOM    916   CB GLU   104     -30.017 -85.241 -47.724  1.00  0.00      BSYN  
ATOM    917   CG GLU   104     -29.466 -86.170 -48.838  1.00  0.00      BSYN  
ATOM    918   CD GLU   104     -28.100 -85.696 -49.279  1.00  0.00      BSYN  
ATOM    919  OE1 GLU   104     -27.137 -85.888 -48.467  1.00  0.00      BSYN  
ATOM    920  OE2 GLU   104     -27.994 -85.086 -50.360  1.00  0.00      BSYN  
ATOM    921    C GLU   104     -31.311 -83.227 -46.956  1.00  0.00      BSYN  
ATOM    922    O GLU   104     -32.126 -83.121 -46.087  1.00  0.00      BSYN  
ATOM    923    N GLU   105     -30.239 -82.487 -47.146  1.00  0.00      BSYN  
ATOM    924    H GLU   105     -29.654 -82.717 -47.898  1.00  0.00      BSYN  
ATOM    925   CA GLU   105     -30.025 -81.283 -46.295  1.00  0.00      BSYN  
ATOM    926   CB GLU   105     -28.450 -81.166 -45.823  1.00  0.00      BSYN  
ATOM    927   CG GLU   105     -27.614 -82.393 -45.241  1.00  0.00      BSYN  
ATOM    928   CD GLU   105     -28.408 -83.264 -44.222  1.00  0.00      BSYN  
ATOM    929  OE1 GLU   105     -28.512 -84.413 -44.487  1.00  0.00      BSYN  
ATOM    930  OE2 GLU   105     -28.742 -82.774 -43.221  1.00  0.00      BSYN  
ATOM    931    C GLU   105     -30.615 -79.975 -47.019  1.00  0.00      BSYN  
ATOM    932    O GLU   105     -30.883 -79.940 -48.236  1.00  0.00      BSYN  
ATOM    933    N PRO   106     -30.824 -78.869 -46.233  1.00  0.00      BSYN  
ATOM    934   CD PRO   106     -30.550 -77.539 -46.791  1.00  0.00      BSYN  
ATOM    935   CA PRO   106     -30.900 -78.793 -44.775  1.00  0.00      BSYN  
ATOM    936   CB PRO   106     -30.508 -77.290 -44.388  1.00  0.00      BSYN  
ATOM    937   CG PRO   106     -29.950 -76.770 -45.638  1.00  0.00      BSYN  
ATOM    938    C PRO   106     -32.306 -79.162 -44.368  1.00  0.00      BSYN  
ATOM    939    O PRO   106     -33.247 -78.982 -45.104  1.00  0.00      BSYN  
ATOM    940    N LEU   107     -32.223 -79.642 -43.215  1.00  0.00      BSYN  
ATOM    941    H LEU   107     -31.396 -79.502 -42.708  1.00  0.00      BSYN  
ATOM    942   CA LEU   107     -33.369 -80.119 -42.484  1.00  0.00      BSYN  
ATOM    943   CB LEU   107     -33.506 -81.568 -42.698  1.00  0.00      BSYN  
ATOM    944   CG LEU   107     -32.511 -82.671 -42.441  1.00  0.00      BSYN  
ATOM    945  CD1 LEU   107     -32.028 -82.634 -41.014  1.00  0.00      BSYN  
ATOM    946  CD2 LEU   107     -32.991 -84.035 -42.844  1.00  0.00      BSYN  
ATOM    947    C LEU   107     -33.453 -79.645 -40.971  1.00  0.00      BSYN  
ATOM    948    O LEU   107     -32.475 -79.591 -40.211  1.00  0.00      BSYN  
ATOM    949    N ILE   108     -34.681 -79.298 -40.587  1.00  0.00      BSYN  
ATOM    950    H ILE   108     -35.441 -79.349 -41.204  1.00  0.00      BSYN  
ATOM    951   CA ILE   108     -35.128 -79.001 -39.201  1.00  0.00      BSYN  
ATOM    952   CB ILE   108     -34.798 -77.559 -38.718  1.00  0.00      BSYN  
ATOM    953  CG2 ILE   108     -35.863 -76.612 -39.108  1.00  0.00      BSYN  
ATOM    954  CG1 ILE   108     -34.917 -77.463 -37.149  1.00  0.00      BSYN  
ATOM    955   CD ILE   108     -33.838 -77.900 -36.146  1.00  0.00      BSYN  
ATOM    956    C ILE   108     -36.630 -79.381 -39.001  1.00  0.00      BSYN  
ATOM    957    O ILE   108     -37.558 -79.173 -39.852  1.00  0.00      BSYN  
ATOM    958    N GLU   109     -36.703 -80.406 -38.123  1.00  0.00      BSYN  
ATOM    959    H GLU   109     -35.925 -80.944 -37.867  1.00  0.00      BSYN  
ATOM    960   CA GLU   109     -37.976 -80.869 -37.747  1.00  0.00      BSYN  
ATOM    961   CB GLU   109     -37.818 -82.356 -37.248  1.00  0.00      BSYN  
ATOM    962   CG GLU   109     -37.906 -83.210 -38.383  1.00  0.00      BSYN  
ATOM    963   CD GLU   109     -36.537 -83.713 -38.955  1.00  0.00      BSYN  
ATOM    964  OE1 GLU   109     -35.953 -83.006 -39.734  1.00  0.00      BSYN  
ATOM    965  OE2 GLU   109     -36.206 -84.853 -38.653  1.00  0.00      BSYN  
ATOM    966    C GLU   109     -38.741 -80.036 -36.642  1.00  0.00      BSYN  
ATOM    967    O GLU   109     -38.103 -79.175 -35.998  1.00  0.00      BSYN  
ATOM    968    N PRO   110     -40.061 -80.054 -36.667  1.00  0.00      BSYN  
ATOM    969   CD PRO   110     -40.839 -80.835 -37.647  1.00  0.00      BSYN  
ATOM    970   CA PRO   110     -40.983 -79.361 -35.734  1.00  0.00      BSYN  
ATOM    971   CB PRO   110     -42.340 -79.499 -36.411  1.00  0.00      BSYN  
ATOM    972   CG PRO   110     -42.180 -80.900 -37.066  1.00  0.00      BSYN  
ATOM    973    C PRO   110     -40.900 -79.947 -34.328  1.00  0.00      BSYN  
ATOM    974    O PRO   110     -40.182 -80.926 -33.976  1.00  0.00      BSYN  
ATOM    975    N LEU   111     -41.692 -79.311 -33.423  1.00  0.00      BSYN  
ATOM    976    H LEU   111     -42.095 -78.483 -33.758  1.00  0.00      BSYN  
ATOM    977   CA LEU   111     -41.887 -79.843 -32.080  1.00  0.00      BSYN  
ATOM    978   CB LEU   111     -40.941 -79.185 -31.145  1.00  0.00      BSYN  
ATOM    979   CG LEU   111     -40.746 -79.807 -29.811  1.00  0.00      BSYN  
ATOM    980  CD1 LEU   111     -40.143 -81.183 -29.996  1.00  0.00      BSYN  
ATOM    981  CD2 LEU   111     -39.889 -78.797 -28.994  1.00  0.00      BSYN  
ATOM    982    C LEU   111     -43.317 -79.679 -31.608  1.00  0.00      BSYN  
ATOM    983    O LEU   111     -43.825 -78.622 -31.336  1.00  0.00      BSYN  
ATOM    984    N MET   112     -43.811 -80.871 -31.404  1.00  0.00      BSYN  
ATOM    985    H MET   112     -43.231 -81.628 -31.626  1.00  0.00      BSYN  
ATOM    986   CA MET   112     -45.191 -81.107 -31.065  1.00  0.00      BSYN  
ATOM    987   CB MET   112     -45.661 -82.303 -31.637  1.00  0.00      BSYN  
ATOM    988   CG MET   112     -46.924 -82.006 -32.223  1.00  0.00      BSYN  
ATOM    989   SD MET   112     -47.764 -83.310 -33.119  1.00  0.00      BSYN  
ATOM    990   CE MET   112     -46.972 -83.039 -34.679  1.00  0.00      BSYN  
ATOM    991    C MET   112     -45.230 -81.070 -29.506  1.00  0.00      BSYN  
ATOM    992    O MET   112     -44.829 -81.988 -28.810  1.00  0.00      BSYN  
ATOM    993    N GLU   113     -45.797 -80.000 -28.856  1.00  0.00      BSYN  
ATOM    994    H GLU   113     -45.553 -79.975 -27.907  1.00  0.00      BSYN  
ATOM    995   CA GLU   113     -46.753 -78.995 -29.363  1.00  0.00      BSYN  
ATOM    996   CB GLU   113     -48.091 -78.914 -28.541  1.00  0.00      BSYN  
ATOM    997   CG GLU   113     -48.834 -80.223 -28.522  1.00  0.00      BSYN  
ATOM    998   CD GLU   113     -49.867 -80.582 -27.443  1.00  0.00      BSYN  
ATOM    999  OE1 GLU   113     -50.856 -79.842 -27.342  1.00  0.00      BSYN  
ATOM   1000  OE2 GLU   113     -49.607 -81.484 -26.704  1.00  0.00      BSYN  
ATOM   1001    C GLU   113     -46.162 -77.620 -29.414  1.00  0.00      BSYN  
ATOM   1002    O GLU   113     -45.350 -77.321 -28.557  1.00  0.00      BSYN  
ATOM   1003    N PRO   114     -46.441 -76.625 -30.321  1.00  0.00      BSYN  
ATOM   1004   CD PRO   114     -47.128 -76.819 -31.647  1.00  0.00      BSYN  
ATOM   1005   CA PRO   114     -45.654 -75.333 -30.356  1.00  0.00      BSYN  
ATOM   1006   CB PRO   114     -45.726 -74.986 -31.828  1.00  0.00      BSYN  
ATOM   1007   CG PRO   114     -46.281 -76.121 -32.669  1.00  0.00      BSYN  
ATOM   1008    C PRO   114     -46.090 -74.129 -29.500  1.00  0.00      BSYN  
ATOM   1009    O PRO   114     -47.213 -73.677 -29.713  1.00  0.00      BSYN  
ATOM   1010    N GLU   115     -45.309 -73.648 -28.512  1.00  0.00      BSYN  
ATOM   1011    H GLU   115     -44.382 -73.957 -28.580  1.00  0.00      BSYN  
ATOM   1012   CA GLU   115     -45.665 -72.605 -27.577  1.00  0.00      BSYN  
ATOM   1013   CB GLU   115     -45.818 -73.250 -26.245  1.00  0.00      BSYN  
ATOM   1014   CG GLU   115     -46.717 -74.562 -26.135  1.00  0.00      BSYN  
ATOM   1015   CD GLU   115     -48.240 -74.409 -26.157  1.00  0.00      BSYN  
ATOM   1016  OE1 GLU   115     -48.862 -74.016 -25.067  1.00  0.00      BSYN  
ATOM   1017  OE2 GLU   115     -48.853 -74.742 -27.104  1.00  0.00      BSYN  
ATOM   1018    C GLU   115     -44.608 -71.541 -27.675  1.00  0.00      BSYN  
ATOM   1019    O GLU   115     -43.375 -71.773 -27.726  1.00  0.00      BSYN  
ATOM   1020    N GLY   116     -44.978 -70.222 -27.529  1.00  0.00      BSYN  
ATOM   1021    H GLY   116     -45.929 -70.004 -27.623  1.00  0.00      BSYN  
ATOM   1022   CA GLY   116     -43.961 -69.187 -27.527  1.00  0.00      BSYN  
ATOM   1023    C GLY   116     -43.869 -68.524 -26.161  1.00  0.00      BSYN  
ATOM   1024    O GLY   116     -44.886 -68.544 -25.504  1.00  0.00      BSYN  
ATOM   1025    N GLU   117     -42.932 -67.821 -25.599  1.00  0.00      BSYN  
ATOM   1026    H GLU   117     -43.045 -67.454 -24.697  1.00  0.00      BSYN  
ATOM   1027   CA GLU   117     -41.719 -67.581 -26.355  1.00  0.00      BSYN  
ATOM   1028   CB GLU   117     -41.359 -66.000 -26.297  1.00  0.00      BSYN  
ATOM   1029   CG GLU   117     -41.140 -65.349 -27.548  1.00  0.00      BSYN  
ATOM   1030   CD GLU   117     -40.672 -63.891 -27.551  1.00  0.00      BSYN  
ATOM   1031  OE1 GLU   117     -41.547 -62.981 -27.339  1.00  0.00      BSYN  
ATOM   1032  OE2 GLU   117     -39.477 -63.689 -27.680  1.00  0.00      BSYN  
ATOM   1033    C GLU   117     -40.584 -68.333 -25.595  1.00  0.00      BSYN  
ATOM   1034    O GLU   117     -40.753 -69.133 -24.718  1.00  0.00      BSYN  
ATOM   1035    N SER   118     -39.289 -68.046 -26.193  1.00  0.00      BSYN  
ATOM   1036    H SER   118     -39.082 -67.433 -26.928  1.00  0.00      BSYN  
ATOM   1037   CA SER   118     -38.155 -68.498 -25.410  1.00  0.00      BSYN  
ATOM   1038   CB SER   118     -37.346 -69.545 -26.111  1.00  0.00      BSYN  
ATOM   1039   OG SER   118     -38.146 -70.667 -26.246  1.00  0.00      BSYN  
ATOM   1040   HG SER   118     -39.027 -70.545 -26.606  1.00  0.00      BSYN  
ATOM   1041    C SER   118     -37.090 -67.493 -25.151  1.00  0.00      BSYN  
ATOM   1042    O SER   118     -36.743 -66.676 -25.987  1.00  0.00      BSYN  
ATOM   1043    N TYR   119     -36.618 -67.509 -23.957  1.00  0.00      BSYN  
ATOM   1044    H TYR   119     -36.747 -68.369 -23.506  1.00  0.00      BSYN  
ATOM   1045   CA TYR   119     -35.916 -66.390 -23.277  1.00  0.00      BSYN  
ATOM   1046   CB TYR   119     -36.003 -66.652 -21.793  1.00  0.00      BSYN  
ATOM   1047   CG TYR   119     -37.508 -66.678 -21.337  1.00  0.00      BSYN  
ATOM   1048  CD1 TYR   119     -38.253 -67.810 -21.382  1.00  0.00      BSYN  
ATOM   1049  CE1 TYR   119     -39.676 -67.750 -21.091  1.00  0.00      BSYN  
ATOM   1050  CD2 TYR   119     -38.044 -65.474 -20.984  1.00  0.00      BSYN  
ATOM   1051  CE2 TYR   119     -39.422 -65.451 -20.672  1.00  0.00      BSYN  
ATOM   1052   CZ TYR   119     -40.181 -66.553 -20.794  1.00  0.00      BSYN  
ATOM   1053   OH TYR   119     -41.500 -66.441 -20.563  1.00  0.00      BSYN  
ATOM   1054   HH TYR   119     -41.531 -65.485 -20.647  1.00  0.00      BSYN  
ATOM   1055    C TYR   119     -34.420 -66.011 -23.684  1.00  0.00      BSYN  
ATOM   1056    O TYR   119     -33.545 -66.802 -24.144  1.00  0.00      BSYN  
ATOM   1057    N GLU   120     -33.924 -64.690 -23.469  1.00  0.00      BSYN  
ATOM   1058    H GLU   120     -34.346 -63.877 -23.120  1.00  0.00      BSYN  
ATOM   1059   CA GLU   120     -32.500 -64.492 -23.732  1.00  0.00      BSYN  
ATOM   1060   CB GLU   120     -32.317 -63.174 -24.462  1.00  0.00      BSYN  
ATOM   1061   CG GLU   120     -32.998 -61.840 -24.148  1.00  0.00      BSYN  
ATOM   1062   CD GLU   120     -32.313 -60.557 -24.659  1.00  0.00      BSYN  
ATOM   1063  OE1 GLU   120     -33.003 -59.797 -25.431  1.00  0.00      BSYN  
ATOM   1064  OE2 GLU   120     -31.120 -60.318 -24.283  1.00  0.00      BSYN  
ATOM   1065    C GLU   120     -31.621 -64.636 -22.494  1.00  0.00      BSYN  
ATOM   1066    O GLU   120     -32.115 -64.317 -21.419  1.00  0.00      BSYN  
ATOM   1067    N ASP   121     -30.457 -65.325 -22.723  1.00  0.00      BSYN  
ATOM   1068    H ASP   121     -30.251 -65.747 -23.583  1.00  0.00      BSYN  
ATOM   1069   CA ASP   121     -29.515 -65.493 -21.604  1.00  0.00      BSYN  
ATOM   1070   CB ASP   121     -29.462 -67.057 -21.096  1.00  0.00      BSYN  
ATOM   1071   CG ASP   121     -29.096 -68.114 -22.141  1.00  0.00      BSYN  
ATOM   1072  OD1 ASP   121     -29.921 -68.330 -23.003  1.00  0.00      BSYN  
ATOM   1073  OD2 ASP   121     -28.052 -68.805 -22.071  1.00  0.00      BSYN  
ATOM   1074    C ASP   121     -28.024 -65.187 -22.116  1.00  0.00      BSYN  
ATOM   1075    O ASP   121     -27.503 -65.727 -23.149  1.00  0.00      BSYN  
ATOM   1076    N PRO   122     -27.481 -64.025 -21.702  1.00  0.00      BSYN  
ATOM   1077   CD PRO   122     -28.085 -63.070 -20.866  1.00  0.00      BSYN  
ATOM   1078   CA PRO   122     -26.115 -63.612 -21.840  1.00  0.00      BSYN  
ATOM   1079   CB PRO   122     -26.275 -61.959 -21.568  1.00  0.00      BSYN  
ATOM   1080   CG PRO   122     -27.663 -61.682 -21.128  1.00  0.00      BSYN  
ATOM   1081    C PRO   122     -25.111 -64.317 -20.883  1.00  0.00      BSYN  
ATOM   1082    O PRO   122     -25.253 -64.200 -19.635  1.00  0.00      BSYN  
ATOM   1083    N PRO   123     -24.223 -65.199 -21.444  1.00  0.00      BSYN  
ATOM   1084   CD PRO   123     -24.505 -65.836 -22.735  1.00  0.00      BSYN  
ATOM   1085   CA PRO   123     -23.116 -65.731 -20.806  1.00  0.00      BSYN  
ATOM   1086   CB PRO   123     -22.965 -67.065 -21.526  1.00  0.00      BSYN  
ATOM   1087   CG PRO   123     -23.216 -66.717 -22.967  1.00  0.00      BSYN  
ATOM   1088    C PRO   123     -21.950 -64.773 -20.856  1.00  0.00      BSYN  
ATOM   1089    O PRO   123     -20.959 -65.027 -20.316  1.00  0.00      BSYN  
ATOM   1090    N GLN   124     -22.101 -63.574 -21.506  1.00  0.00      BSYN  
ATOM   1091    H GLN   124     -22.937 -63.348 -21.966  1.00  0.00      BSYN  
ATOM   1092   CA GLN   124     -21.103 -62.611 -21.619  1.00  0.00      BSYN  
ATOM   1093   CB GLN   124     -21.283 -61.671 -22.848  1.00  0.00      BSYN  
ATOM   1094   CG GLN   124     -20.364 -60.551 -22.946  1.00  0.00      BSYN  
ATOM   1095   CD GLN   124     -20.785 -59.562 -23.955  1.00  0.00      BSYN  
ATOM   1096  OE1 GLN   124     -19.897 -59.114 -24.660  1.00  0.00      BSYN  
ATOM   1097  NE2 GLN   124     -22.067 -59.246 -24.154  1.00  0.00      BSYN  
ATOM   1098 HE21 GLN   124     -22.323 -58.554 -24.799  1.00  0.00      BSYN  
ATOM   1099 HE22 GLN   124     -22.779 -59.765 -23.724  1.00  0.00      BSYN  
ATOM   1100    C GLN   124     -20.854 -61.809 -20.290  1.00  0.00      BSYN  
ATOM   1101    O GLN   124     -21.823 -61.581 -19.635  1.00  0.00      BSYN  
ATOM   1102    N GLU   125     -19.604 -61.672 -19.758  1.00  0.00      BSYN  
ATOM   1103    H GLU   125     -18.835 -61.914 -20.315  1.00  0.00      BSYN  
ATOM   1104   CA GLU   125     -19.292 -61.074 -18.491  1.00  0.00      BSYN  
ATOM   1105   CB GLU   125     -17.782 -61.091 -18.072  1.00  0.00      BSYN  
ATOM   1106   CG GLU   125     -17.420 -60.609 -16.692  1.00  0.00      BSYN  
ATOM   1107   CD GLU   125     -16.164 -61.098 -16.109  1.00  0.00      BSYN  
ATOM   1108  OE1 GLU   125     -16.303 -61.564 -15.034  1.00  0.00      BSYN  
ATOM   1109  OE2 GLU   125     -15.155 -60.961 -16.795  1.00  0.00      BSYN  
ATOM   1110    C GLU   125     -19.852 -59.657 -18.426  1.00  0.00      BSYN  
ATOM   1111    O GLU   125     -19.737 -58.972 -19.430  1.00  0.00      BSYN  
ATOM   1112    N GLU   126     -20.560 -59.323 -17.209  1.00  0.00      BSYN  
ATOM   1113    H GLU   126     -20.603 -60.040 -16.543  1.00  0.00      BSYN  
ATOM   1114   CA GLU   126     -21.062 -57.999 -16.913  1.00  0.00      BSYN  
ATOM   1115   CB GLU   126     -22.379 -58.195 -16.272  1.00  0.00      BSYN  
ATOM   1116   CG GLU   126     -23.508 -59.143 -16.712  1.00  0.00      BSYN  
ATOM   1117   CD GLU   126     -24.428 -58.751 -17.835  1.00  0.00      BSYN  
ATOM   1118  OE1 GLU   126     -24.206 -59.141 -18.965  1.00  0.00      BSYN  
ATOM   1119  OE2 GLU   126     -25.318 -58.020 -17.627  1.00  0.00      BSYN  
ATOM   1120    C GLU   126     -20.140 -57.068 -16.122  1.00  0.00      BSYN  
ATOM   1121    O GLU   126     -19.014 -57.427 -15.789  1.00  0.00      BSYN  
ATOM   1122    N TYR   127     -20.510 -55.783 -15.940  1.00  0.00      BSYN  
ATOM   1123    H TYR   127     -21.354 -55.418 -16.279  1.00  0.00      BSYN  
ATOM   1124   CA TYR   127     -19.629 -54.799 -15.248  1.00  0.00      BSYN  
ATOM   1125   CB TYR   127     -19.102 -53.539 -15.999  1.00  0.00      BSYN  
ATOM   1126   CG TYR   127     -18.245 -53.752 -17.226  1.00  0.00      BSYN  
ATOM   1127  CD1 TYR   127     -18.609 -53.308 -18.426  1.00  0.00      BSYN  
ATOM   1128  CE1 TYR   127     -17.662 -53.304 -19.451  1.00  0.00      BSYN  
ATOM   1129  CD2 TYR   127     -17.054 -54.167 -16.947  1.00  0.00      BSYN  
ATOM   1130  CE2 TYR   127     -16.076 -54.064 -17.933  1.00  0.00      BSYN  
ATOM   1131   CZ TYR   127     -16.396 -53.690 -19.263  1.00  0.00      BSYN  
ATOM   1132   OH TYR   127     -15.503 -53.798 -20.280  1.00  0.00      BSYN  
ATOM   1133   HH TYR   127     -15.561 -54.633 -20.750  1.00  0.00      BSYN  
ATOM   1134    C TYR   127     -20.039 -54.324 -13.895  1.00  0.00      BSYN  
ATOM   1135    O TYR   127     -21.269 -54.334 -13.711  1.00  0.00      BSYN  
ATOM   1136    N GLN   128     -19.222 -54.017 -12.883  1.00  0.00      BSYN  
ATOM   1137    H GLN   128     -18.266 -54.195 -13.009  1.00  0.00      BSYN  
ATOM   1138   CA GLN   128     -19.615 -53.556 -11.551  1.00  0.00      BSYN  
ATOM   1139   CB GLN   128     -19.061 -54.653 -10.546  1.00  0.00      BSYN  
ATOM   1140   CG GLN   128     -19.919 -55.808 -10.658  1.00  0.00      BSYN  
ATOM   1141   CD GLN   128     -21.154 -55.836  -9.813  1.00  0.00      BSYN  
ATOM   1142  OE1 GLN   128     -21.157 -56.205  -8.629  1.00  0.00      BSYN  
ATOM   1143  NE2 GLN   128     -22.429 -55.554 -10.148  1.00  0.00      BSYN  
ATOM   1144 HE21 GLN   128     -22.550 -55.103 -11.010  1.00  0.00      BSYN  
ATOM   1145 HE22 GLN   128     -23.088 -55.712  -9.440  1.00  0.00      BSYN  
ATOM   1146    C GLN   128     -19.372 -52.145 -11.020  1.00  0.00      BSYN  
ATOM   1147    O GLN   128     -20.268 -51.358 -10.910  1.00  0.00      BSYN  
ATOM   1148    N GLU   129     -18.077 -51.899 -10.745  1.00  0.00      BSYN  
ATOM   1149    H GLU   129     -17.390 -52.509 -11.084  1.00  0.00      BSYN  
ATOM   1150   CA GLU   129     -17.608 -50.640 -10.242  1.00  0.00      BSYN  
ATOM   1151   CB GLU   129     -17.109 -50.644  -8.752  1.00  0.00      BSYN  
ATOM   1152   CG GLU   129     -17.851 -51.349  -7.603  1.00  0.00      BSYN  
ATOM   1153   CD GLU   129     -17.213 -51.100  -6.262  1.00  0.00      BSYN  
ATOM   1154  OE1 GLU   129     -17.620 -50.177  -5.527  1.00  0.00      BSYN  
ATOM   1155  OE2 GLU   129     -16.258 -51.797  -5.980  1.00  0.00      BSYN  
ATOM   1156    C GLU   129     -16.521 -50.212 -11.192  1.00  0.00      BSYN  
ATOM   1157    O GLU   129     -15.333 -50.505 -10.853  1.00  0.00      BSYN  
ATOM   1158    N TYR   130     -16.839 -49.486 -12.298  1.00  0.00      BSYN  
ATOM   1159    H TYR   130     -17.633 -48.935 -12.463  1.00  0.00      BSYN  
ATOM   1160   CA TYR   130     -15.777 -49.346 -13.221  1.00  0.00      BSYN  
ATOM   1161   CB TYR   130     -16.298 -49.288 -14.607  1.00  0.00      BSYN  
ATOM   1162   CG TYR   130     -15.275 -49.466 -15.641  1.00  0.00      BSYN  
ATOM   1163  CD1 TYR   130     -15.177 -48.638 -16.789  1.00  0.00      BSYN  
ATOM   1164  CE1 TYR   130     -14.427 -49.028 -17.820  1.00  0.00      BSYN  
ATOM   1165  CD2 TYR   130     -14.462 -50.568 -15.606  1.00  0.00      BSYN  
ATOM   1166  CE2 TYR   130     -13.685 -50.983 -16.669  1.00  0.00      BSYN  
ATOM   1167   CZ TYR   130     -13.656 -50.198 -17.773  1.00  0.00      BSYN  
ATOM   1168   OH TYR   130     -12.786 -50.539 -18.870  1.00  0.00      BSYN  
ATOM   1169   HH TYR   130     -13.143 -50.472 -19.759  1.00  0.00      BSYN  
ATOM   1170    C TYR   130     -15.059 -48.039 -12.953  1.00  0.00      BSYN  
ATOM   1171    O TYR   130     -15.510 -46.939 -12.414  1.00  0.00      BSYN  
ATOM   1172    N GLU   131     -13.722 -48.140 -13.136  1.00  0.00      BSYN  
ATOM   1173    H GLU   131     -13.385 -49.056 -13.220  1.00  0.00      BSYN  
ATOM   1174   CA GLU   131     -12.799 -46.981 -13.180  1.00  0.00      BSYN  
ATOM   1175   CB GLU   131     -11.513 -47.485 -13.621  1.00  0.00      BSYN  
ATOM   1176   CG GLU   131     -10.706 -48.449 -12.749  1.00  0.00      BSYN  
ATOM   1177   CD GLU   131     -10.209 -47.622 -11.571  1.00  0.00      BSYN  
ATOM   1178  OE1 GLU   131     -10.633 -47.917 -10.423  1.00  0.00      BSYN  
ATOM   1179  OE2 GLU   131      -9.459 -46.724 -11.743  1.00  0.00      BSYN  
ATOM   1180    C GLU   131     -13.232 -45.740 -14.047  1.00  0.00      BSYN  
ATOM   1181    O GLU   131     -13.663 -45.924 -15.173  1.00  0.00      BSYN  
ATOM   1182    N PRO   132     -13.187 -44.524 -13.548  1.00  0.00      BSYN  
ATOM   1183   CD PRO   132     -12.864 -44.254 -12.188  1.00  0.00      BSYN  
ATOM   1184   CA PRO   132     -13.618 -43.294 -14.254  1.00  0.00      BSYN  
ATOM   1185   CB PRO   132     -14.051 -42.460 -13.070  1.00  0.00      BSYN  
ATOM   1186   CG PRO   132     -13.164 -42.788 -11.885  1.00  0.00      BSYN  
ATOM   1187    C PRO   132     -12.533 -42.664 -15.112  1.00  0.00      BSYN  
ATOM   1188    O PRO   132     -11.504 -43.401 -15.285  1.00  0.00      BSYN  
ATOM   1189    N GLU   133     -12.571 -41.328 -15.456  1.00  0.00      BSYN  
ATOM   1190    H GLU   133     -13.221 -40.763 -14.988  1.00  0.00      BSYN  
ATOM   1191   CA GLU   133     -11.572 -40.774 -16.345  1.00  0.00      BSYN  
ATOM   1192   CB GLU   133     -11.763 -41.229 -17.834  1.00  0.00      BSYN  
ATOM   1193   CG GLU   133     -10.480 -41.441 -18.653  1.00  0.00      BSYN  
ATOM   1194   CD GLU   133     -10.135 -42.845 -18.890  1.00  0.00      BSYN  
ATOM   1195  OE1 GLU   133      -9.224 -43.444 -18.227  1.00  0.00      BSYN  
ATOM   1196  OE2 GLU   133     -10.812 -43.472 -19.794  1.00  0.00      BSYN  
ATOM   1197    C GLU   133     -11.500 -39.237 -16.184  1.00  0.00      BSYN  
ATOM   1198    O GLU   133     -12.319 -38.660 -15.462  1.00  0.00      BSYN  
ATOM   1199    N ALA   134     -10.594 -38.525 -16.977  1.00  0.00      BSYN  
ATOM   1200    H ALA   134      -9.899 -38.994 -17.484  1.00  0.00      BSYN  
ATOM   1201   CA ALA   134     -10.622 -37.094 -17.066  1.00  0.00      BSYN  
ATOM   1202   CB ALA   134      -9.358 -36.441 -17.746  1.00  0.00      BSYN  
ATOM   1203    C ALA   134     -11.875 -36.266 -17.472  1.00  0.00      BSYN  
ATOM   1204  OT1 ALA   134     -12.573 -36.683 -18.437  1.00  0.00      BSYN  
ATOM   1205  OT2 ALA   134     -12.117 -35.224 -16.822  1.00  0.00      BSYN  
END
