# Supplementary material for: Data set of intrinsically disordered proteins analysed at a local protein conformation level
Source: Data Brief. 2020 Mar 5;29:105383. doi: 10.1016/j.dib.2020.105383 (PMC7078294; doi:10.1016/j.dib.2020.105383)
Supplement: Supplementary file 1 [file mmc1.zip › the data/1-DATA/PED1AAD-pdb/1AAD-133.pdb]

CRYST1    1.000    1.000    1.000  90.00  90.00  90.00 P 1           1
ATOM      1  HT1 MET     1     -46.008 -64.208 -39.955  1.00  0.00      BSYN  
ATOM      2  HT2 MET     1     -46.166 -64.897 -38.465  1.00  0.00      BSYN  
ATOM      3    N MET     1     -45.502 -64.360 -39.059  1.00  0.00      BSYN  
ATOM      4  HT3 MET     1     -44.707 -65.030 -39.082  1.00  0.00      BSYN  
ATOM      5   CA MET     1     -45.278 -63.063 -38.485  1.00  0.00      BSYN  
ATOM      6   CB MET     1     -45.030 -63.256 -36.956  1.00  0.00      BSYN  
ATOM      7   CG MET     1     -45.053 -61.980 -36.232  1.00  0.00      BSYN  
ATOM      8   SD MET     1     -44.311 -62.394 -34.604  1.00  0.00      BSYN  
ATOM      9   CE MET     1     -42.563 -62.098 -34.827  1.00  0.00      BSYN  
ATOM     10    C MET     1     -44.101 -62.259 -39.112  1.00  0.00      BSYN  
ATOM     11    O MET     1     -44.257 -61.115 -39.569  1.00  0.00      BSYN  
ATOM     12    N ASP     2     -42.917 -62.937 -39.237  1.00  0.00      BSYN  
ATOM     13    H ASP     2     -42.754 -63.808 -38.818  1.00  0.00      BSYN  
ATOM     14   CA ASP     2     -41.828 -62.457 -40.042  1.00  0.00      BSYN  
ATOM     15   CB ASP     2     -40.334 -62.905 -39.614  1.00  0.00      BSYN  
ATOM     16   CG ASP     2     -39.281 -62.051 -40.323  1.00  0.00      BSYN  
ATOM     17  OD1 ASP     2     -38.611 -62.649 -41.137  1.00  0.00      BSYN  
ATOM     18  OD2 ASP     2     -39.046 -60.892 -40.040  1.00  0.00      BSYN  
ATOM     19    C ASP     2     -42.072 -62.990 -41.518  1.00  0.00      BSYN  
ATOM     20    O ASP     2     -42.570 -64.068 -41.653  1.00  0.00      BSYN  
ATOM     21    N VAL     3     -41.680 -62.305 -42.550  1.00  0.00      BSYN  
ATOM     22    H VAL     3     -41.332 -61.404 -42.384  1.00  0.00      BSYN  
ATOM     23   CA VAL     3     -41.762 -62.867 -43.952  1.00  0.00      BSYN  
ATOM     24   CB VAL     3     -42.432 -61.790 -44.845  1.00  0.00      BSYN  
ATOM     25  CG1 VAL     3     -43.959 -61.776 -44.579  1.00  0.00      BSYN  
ATOM     26  CG2 VAL     3     -42.063 -60.437 -44.684  1.00  0.00      BSYN  
ATOM     27    C VAL     3     -40.300 -63.141 -44.417  1.00  0.00      BSYN  
ATOM     28    O VAL     3     -39.429 -62.314 -44.525  1.00  0.00      BSYN  
ATOM     29    N PHE     4     -40.319 -64.408 -44.739  1.00  0.00      BSYN  
ATOM     30    H PHE     4     -41.091 -64.983 -44.557  1.00  0.00      BSYN  
ATOM     31   CA PHE     4     -39.145 -65.193 -45.176  1.00  0.00      BSYN  
ATOM     32   CB PHE     4     -39.305 -66.671 -44.780  1.00  0.00      BSYN  
ATOM     33   CG PHE     4     -39.159 -66.813 -43.272  1.00  0.00      BSYN  
ATOM     34  CD1 PHE     4     -37.834 -67.019 -42.781  1.00  0.00      BSYN  
ATOM     35  CD2 PHE     4     -40.265 -66.944 -42.464  1.00  0.00      BSYN  
ATOM     36  CE1 PHE     4     -37.702 -67.251 -41.419  1.00  0.00      BSYN  
ATOM     37  CE2 PHE     4     -40.085 -67.103 -41.166  1.00  0.00      BSYN  
ATOM     38   CZ PHE     4     -38.837 -67.188 -40.594  1.00  0.00      BSYN  
ATOM     39    C PHE     4     -38.835 -64.985 -46.710  1.00  0.00      BSYN  
ATOM     40    O PHE     4     -39.243 -65.815 -47.485  1.00  0.00      BSYN  
ATOM     41    N MET     5     -38.207 -63.806 -47.099  1.00  0.00      BSYN  
ATOM     42    H MET     5     -38.242 -63.040 -46.489  1.00  0.00      BSYN  
ATOM     43   CA MET     5     -37.839 -63.764 -48.538  1.00  0.00      BSYN  
ATOM     44   CB MET     5     -38.494 -62.483 -49.207  1.00  0.00      BSYN  
ATOM     45   CG MET     5     -37.833 -61.220 -48.548  1.00  0.00      BSYN  
ATOM     46   SD MET     5     -38.654 -59.726 -49.197  1.00  0.00      BSYN  
ATOM     47   CE MET     5     -38.006 -59.560 -50.810  1.00  0.00      BSYN  
ATOM     48    C MET     5     -36.336 -63.933 -48.727  1.00  0.00      BSYN  
ATOM     49    O MET     5     -35.720 -63.875 -49.776  1.00  0.00      BSYN  
ATOM     50    N LYS     6     -35.629 -64.217 -47.584  1.00  0.00      BSYN  
ATOM     51    H LYS     6     -36.047 -64.302 -46.702  1.00  0.00      BSYN  
ATOM     52   CA LYS     6     -34.222 -64.259 -47.618  1.00  0.00      BSYN  
ATOM     53   CB LYS     6     -33.618 -64.055 -46.189  1.00  0.00      BSYN  
ATOM     54   CG LYS     6     -34.107 -62.739 -45.398  1.00  0.00      BSYN  
ATOM     55   CD LYS     6     -35.538 -62.705 -44.875  1.00  0.00      BSYN  
ATOM     56   CE LYS     6     -35.545 -63.499 -43.648  1.00  0.00      BSYN  
ATOM     57   NZ LYS     6     -36.872 -63.648 -43.101  1.00  0.00      BSYN  
ATOM     58  HZ1 LYS     6     -37.569 -63.142 -43.684  1.00  0.00      BSYN  
ATOM     59  HZ2 LYS     6     -37.237 -64.618 -43.189  1.00  0.00      BSYN  
ATOM     60  HZ3 LYS     6     -37.016 -63.412 -42.098  1.00  0.00      BSYN  
ATOM     61    C LYS     6     -33.484 -65.413 -48.248  1.00  0.00      BSYN  
ATOM     62    O LYS     6     -33.728 -66.584 -47.988  1.00  0.00      BSYN  
ATOM     63    N GLY     7     -32.451 -65.100 -48.975  1.00  0.00      BSYN  
ATOM     64    H GLY     7     -31.964 -64.276 -48.764  1.00  0.00      BSYN  
ATOM     65   CA GLY     7     -31.732 -66.056 -49.801  1.00  0.00      BSYN  
ATOM     66    C GLY     7     -32.503 -66.593 -51.026  1.00  0.00      BSYN  
ATOM     67    O GLY     7     -31.826 -66.861 -52.021  1.00  0.00      BSYN  
ATOM     68    N LEU     8     -33.807 -66.779 -50.835  1.00  0.00      BSYN  
ATOM     69    H LEU     8     -34.009 -67.079 -49.924  1.00  0.00      BSYN  
ATOM     70   CA LEU     8     -34.748 -66.915 -51.986  1.00  0.00      BSYN  
ATOM     71   CB LEU     8     -36.221 -67.101 -51.499  1.00  0.00      BSYN  
ATOM     72   CG LEU     8     -37.225 -67.612 -52.476  1.00  0.00      BSYN  
ATOM     73  CD1 LEU     8     -37.025 -69.043 -52.730  1.00  0.00      BSYN  
ATOM     74  CD2 LEU     8     -38.517 -67.497 -51.769  1.00  0.00      BSYN  
ATOM     75    C LEU     8     -34.613 -65.823 -53.123  1.00  0.00      BSYN  
ATOM     76    O LEU     8     -34.577 -65.944 -54.338  1.00  0.00      BSYN  
ATOM     77    N SER     9     -34.666 -64.570 -52.588  1.00  0.00      BSYN  
ATOM     78    H SER     9     -35.197 -64.370 -51.789  1.00  0.00      BSYN  
ATOM     79   CA SER     9     -34.294 -63.382 -53.393  1.00  0.00      BSYN  
ATOM     80   CB SER     9     -35.223 -62.282 -53.410  1.00  0.00      BSYN  
ATOM     81   OG SER     9     -36.522 -62.910 -53.660  1.00  0.00      BSYN  
ATOM     82   HG SER     9     -36.344 -63.253 -54.539  1.00  0.00      BSYN  
ATOM     83    C SER     9     -32.914 -62.850 -53.008  1.00  0.00      BSYN  
ATOM     84    O SER     9     -31.986 -62.905 -53.804  1.00  0.00      BSYN  
ATOM     85    N MET    10     -32.725 -62.300 -51.786  1.00  0.00      BSYN  
ATOM     86    H MET    10     -33.396 -62.476 -51.094  1.00  0.00      BSYN  
ATOM     87   CA MET    10     -31.527 -61.561 -51.601  1.00  0.00      BSYN  
ATOM     88   CB MET    10     -31.752 -60.410 -50.569  1.00  0.00      BSYN  
ATOM     89   CG MET    10     -32.132 -60.883 -49.219  1.00  0.00      BSYN  
ATOM     90   SD MET    10     -32.301 -59.695 -47.832  1.00  0.00      BSYN  
ATOM     91   CE MET    10     -34.077 -59.895 -47.754  1.00  0.00      BSYN  
ATOM     92    C MET    10     -30.453 -62.508 -51.305  1.00  0.00      BSYN  
ATOM     93    O MET    10     -30.555 -63.266 -50.384  1.00  0.00      BSYN  
ATOM     94    N ALA    11     -29.369 -62.586 -52.095  1.00  0.00      BSYN  
ATOM     95    H ALA    11     -29.337 -61.869 -52.762  1.00  0.00      BSYN  
ATOM     96   CA ALA    11     -28.340 -63.670 -52.019  1.00  0.00      BSYN  
ATOM     97   CB ALA    11     -27.480 -63.558 -53.288  1.00  0.00      BSYN  
ATOM     98    C ALA    11     -27.332 -63.754 -50.804  1.00  0.00      BSYN  
ATOM     99    O ALA    11     -26.818 -62.662 -50.362  1.00  0.00      BSYN  
ATOM    100    N LYS    12     -27.102 -64.899 -50.230  1.00  0.00      BSYN  
ATOM    101    H LYS    12     -27.445 -65.681 -50.710  1.00  0.00      BSYN  
ATOM    102   CA LYS    12     -26.464 -65.027 -48.888  1.00  0.00      BSYN  
ATOM    103   CB LYS    12     -27.468 -65.898 -48.025  1.00  0.00      BSYN  
ATOM    104   CG LYS    12     -28.618 -65.302 -47.599  1.00  0.00      BSYN  
ATOM    105   CD LYS    12     -28.383 -64.942 -46.100  1.00  0.00      BSYN  
ATOM    106   CE LYS    12     -29.315 -64.076 -45.448  1.00  0.00      BSYN  
ATOM    107   NZ LYS    12     -30.423 -64.870 -44.932  1.00  0.00      BSYN  
ATOM    108  HZ1 LYS    12     -29.992 -65.543 -44.267  1.00  0.00      BSYN  
ATOM    109  HZ2 LYS    12     -30.944 -64.322 -44.219  1.00  0.00      BSYN  
ATOM    110  HZ3 LYS    12     -31.126 -65.220 -45.614  1.00  0.00      BSYN  
ATOM    111    C LYS    12     -24.965 -65.090 -48.456  1.00  0.00      BSYN  
ATOM    112    O LYS    12     -24.617 -64.209 -47.738  1.00  0.00      BSYN  
ATOM    113    N GLU    13     -24.067 -65.997 -48.801  1.00  0.00      BSYN  
ATOM    114    H GLU    13     -23.177 -65.831 -48.426  1.00  0.00      BSYN  
ATOM    115   CA GLU    13     -24.307 -67.111 -49.730  1.00  0.00      BSYN  
ATOM    116   CB GLU    13     -23.765 -66.583 -51.071  1.00  0.00      BSYN  
ATOM    117   CG GLU    13     -24.125 -67.556 -52.155  1.00  0.00      BSYN  
ATOM    118   CD GLU    13     -25.411 -67.408 -52.975  1.00  0.00      BSYN  
ATOM    119  OE1 GLU    13     -26.323 -68.182 -52.819  1.00  0.00      BSYN  
ATOM    120  OE2 GLU    13     -25.456 -66.559 -53.963  1.00  0.00      BSYN  
ATOM    121    C GLU    13     -23.356 -68.188 -49.353  1.00  0.00      BSYN  
ATOM    122    O GLU    13     -22.156 -67.934 -49.406  1.00  0.00      BSYN  
ATOM    123    N GLY    14     -23.783 -69.425 -49.116  1.00  0.00      BSYN  
ATOM    124    H GLY    14     -24.709 -69.495 -49.428  1.00  0.00      BSYN  
ATOM    125   CA GLY    14     -22.863 -70.440 -48.723  1.00  0.00      BSYN  
ATOM    126    C GLY    14     -23.272 -71.069 -47.363  1.00  0.00      BSYN  
ATOM    127    O GLY    14     -22.943 -72.190 -47.097  1.00  0.00      BSYN  
ATOM    128    N VAL    15     -23.947 -70.199 -46.542  1.00  0.00      BSYN  
ATOM    129    H VAL    15     -23.829 -69.269 -46.826  1.00  0.00      BSYN  
ATOM    130   CA VAL    15     -24.651 -70.614 -45.347  1.00  0.00      BSYN  
ATOM    131   CB VAL    15     -24.476 -69.391 -44.420  1.00  0.00      BSYN  
ATOM    132  CG1 VAL    15     -25.162 -69.541 -43.009  1.00  0.00      BSYN  
ATOM    133  CG2 VAL    15     -22.965 -69.137 -44.253  1.00  0.00      BSYN  
ATOM    134    C VAL    15     -26.020 -70.641 -45.986  1.00  0.00      BSYN  
ATOM    135    O VAL    15     -26.548 -69.658 -46.440  1.00  0.00      BSYN  
ATOM    136    N VAL    16     -26.610 -71.834 -45.900  1.00  0.00      BSYN  
ATOM    137    H VAL    16     -26.006 -72.564 -46.151  1.00  0.00      BSYN  
ATOM    138   CA VAL    16     -28.037 -71.882 -45.936  1.00  0.00      BSYN  
ATOM    139   CB VAL    16     -28.648 -72.408 -47.251  1.00  0.00      BSYN  
ATOM    140  CG1 VAL    16     -30.030 -71.769 -47.393  1.00  0.00      BSYN  
ATOM    141  CG2 VAL    16     -27.797 -72.218 -48.590  1.00  0.00      BSYN  
ATOM    142    C VAL    16     -28.573 -72.681 -44.688  1.00  0.00      BSYN  
ATOM    143    O VAL    16     -28.007 -73.747 -44.234  1.00  0.00      BSYN  
ATOM    144    N ALA    17     -29.727 -72.333 -44.153  1.00  0.00      BSYN  
ATOM    145    H ALA    17     -30.287 -71.718 -44.671  1.00  0.00      BSYN  
ATOM    146   CA ALA    17     -30.232 -72.876 -42.939  1.00  0.00      BSYN  
ATOM    147   CB ALA    17     -29.995 -71.840 -41.776  1.00  0.00      BSYN  
ATOM    148    C ALA    17     -31.643 -73.363 -42.952  1.00  0.00      BSYN  
ATOM    149    O ALA    17     -32.449 -72.818 -43.715  1.00  0.00      BSYN  
ATOM    150    N ALA    18     -31.900 -74.414 -42.108  1.00  0.00      BSYN  
ATOM    151    H ALA    18     -31.174 -74.785 -41.565  1.00  0.00      BSYN  
ATOM    152   CA ALA    18     -33.247 -74.840 -42.063  1.00  0.00      BSYN  
ATOM    153   CB ALA    18     -33.522 -75.915 -43.071  1.00  0.00      BSYN  
ATOM    154    C ALA    18     -33.426 -75.523 -40.710  1.00  0.00      BSYN  
ATOM    155    O ALA    18     -34.371 -75.142 -40.069  1.00  0.00      BSYN  
ATOM    156    N ALA    19     -32.663 -76.631 -40.310  1.00  0.00      BSYN  
ATOM    157    H ALA    19     -31.972 -77.032 -40.879  1.00  0.00      BSYN  
ATOM    158   CA ALA    19     -32.705 -77.325 -38.997  1.00  0.00      BSYN  
ATOM    159   CB ALA    19     -33.687 -78.485 -39.142  1.00  0.00      BSYN  
ATOM    160    C ALA    19     -31.424 -77.977 -38.611  1.00  0.00      BSYN  
ATOM    161    O ALA    19     -30.593 -77.955 -39.485  1.00  0.00      BSYN  
ATOM    162    N GLU    20     -31.259 -78.515 -37.423  1.00  0.00      BSYN  
ATOM    163    H GLU    20     -32.038 -78.746 -36.875  1.00  0.00      BSYN  
ATOM    164   CA GLU    20     -30.000 -78.970 -37.031  1.00  0.00      BSYN  
ATOM    165   CB GLU    20     -29.930 -79.555 -35.567  1.00  0.00      BSYN  
ATOM    166   CG GLU    20     -30.289 -78.541 -34.497  1.00  0.00      BSYN  
ATOM    167   CD GLU    20     -31.547 -78.777 -33.766  1.00  0.00      BSYN  
ATOM    168  OE1 GLU    20     -31.588 -78.951 -32.609  1.00  0.00      BSYN  
ATOM    169  OE2 GLU    20     -32.537 -78.702 -34.545  1.00  0.00      BSYN  
ATOM    170    C GLU    20     -29.304 -80.084 -37.815  1.00  0.00      BSYN  
ATOM    171    O GLU    20     -29.532 -81.256 -37.505  1.00  0.00      BSYN  
ATOM    172    N LYS    21     -28.676 -79.863 -38.930  1.00  0.00      BSYN  
ATOM    173    H LYS    21     -28.388 -78.952 -39.148  1.00  0.00      BSYN  
ATOM    174   CA LYS    21     -28.111 -81.093 -39.675  1.00  0.00      BSYN  
ATOM    175   CB LYS    21     -28.007 -80.864 -41.234  1.00  0.00      BSYN  
ATOM    176   CG LYS    21     -29.348 -81.032 -42.025  1.00  0.00      BSYN  
ATOM    177   CD LYS    21     -29.974 -82.393 -41.890  1.00  0.00      BSYN  
ATOM    178   CE LYS    21     -31.383 -82.514 -42.419  1.00  0.00      BSYN  
ATOM    179   NZ LYS    21     -31.950 -83.828 -42.409  1.00  0.00      BSYN  
ATOM    180  HZ1 LYS    21     -31.352 -84.464 -42.974  1.00  0.00      BSYN  
ATOM    181  HZ2 LYS    21     -31.875 -84.058 -41.397  1.00  0.00      BSYN  
ATOM    182  HZ3 LYS    21     -32.925 -83.907 -42.762  1.00  0.00      BSYN  
ATOM    183    C LYS    21     -26.691 -81.445 -39.200  1.00  0.00      BSYN  
ATOM    184    O LYS    21     -25.734 -80.703 -39.324  1.00  0.00      BSYN  
ATOM    185    N THR    22     -26.756 -82.650 -38.576  1.00  0.00      BSYN  
ATOM    186    H THR    22     -27.672 -82.943 -38.388  1.00  0.00      BSYN  
ATOM    187   CA THR    22     -25.603 -83.017 -37.746  1.00  0.00      BSYN  
ATOM    188   CB THR    22     -25.901 -83.703 -36.471  1.00  0.00      BSYN  
ATOM    189  OG1 THR    22     -26.621 -84.877 -36.804  1.00  0.00      BSYN  
ATOM    190  HG1 THR    22     -26.394 -85.362 -37.601  1.00  0.00      BSYN  
ATOM    191  CG2 THR    22     -26.729 -82.950 -35.504  1.00  0.00      BSYN  
ATOM    192    C THR    22     -24.622 -83.864 -38.432  1.00  0.00      BSYN  
ATOM    193    O THR    22     -24.781 -85.027 -38.683  1.00  0.00      BSYN  
ATOM    194    N LYS    23     -23.444 -83.310 -38.384  1.00  0.00      BSYN  
ATOM    195    H LYS    23     -23.369 -82.338 -38.285  1.00  0.00      BSYN  
ATOM    196   CA LYS    23     -22.246 -84.041 -38.845  1.00  0.00      BSYN  
ATOM    197   CB LYS    23     -21.639 -83.493 -40.232  1.00  0.00      BSYN  
ATOM    198   CG LYS    23     -22.473 -83.852 -41.389  1.00  0.00      BSYN  
ATOM    199   CD LYS    23     -22.925 -85.262 -41.355  1.00  0.00      BSYN  
ATOM    200   CE LYS    23     -23.897 -85.356 -42.541  1.00  0.00      BSYN  
ATOM    201   NZ LYS    23     -24.223 -86.663 -42.993  1.00  0.00      BSYN  
ATOM    202  HZ1 LYS    23     -23.459 -87.210 -43.439  1.00  0.00      BSYN  
ATOM    203  HZ2 LYS    23     -24.452 -87.295 -42.200  1.00  0.00      BSYN  
ATOM    204  HZ3 LYS    23     -25.097 -86.472 -43.523  1.00  0.00      BSYN  
ATOM    205    C LYS    23     -21.249 -84.105 -37.723  1.00  0.00      BSYN  
ATOM    206    O LYS    23     -20.686 -85.176 -37.536  1.00  0.00      BSYN  
ATOM    207    N GLN    24     -20.911 -82.957 -37.039  1.00  0.00      BSYN  
ATOM    208    H GLN    24     -21.343 -82.087 -37.170  1.00  0.00      BSYN  
ATOM    209   CA GLN    24     -20.103 -83.006 -35.788  1.00  0.00      BSYN  
ATOM    210   CB GLN    24     -19.205 -81.831 -35.778  1.00  0.00      BSYN  
ATOM    211   CG GLN    24     -18.205 -81.932 -36.829  1.00  0.00      BSYN  
ATOM    212   CD GLN    24     -18.461 -81.127 -38.139  1.00  0.00      BSYN  
ATOM    213  OE1 GLN    24     -18.899 -79.923 -38.083  1.00  0.00      BSYN  
ATOM    214  NE2 GLN    24     -18.377 -81.784 -39.328  1.00  0.00      BSYN  
ATOM    215 HE21 GLN    24     -18.425 -82.762 -39.375  1.00  0.00      BSYN  
ATOM    216 HE22 GLN    24     -18.291 -81.320 -40.186  1.00  0.00      BSYN  
ATOM    217    C GLN    24     -20.972 -82.941 -34.485  1.00  0.00      BSYN  
ATOM    218    O GLN    24     -22.115 -82.756 -34.626  1.00  0.00      BSYN  
ATOM    219    N GLY    25     -20.437 -83.250 -33.348  1.00  0.00      BSYN  
ATOM    220    H GLY    25     -19.684 -83.874 -33.402  1.00  0.00      BSYN  
ATOM    221   CA GLY    25     -21.033 -83.105 -32.010  1.00  0.00      BSYN  
ATOM    222    C GLY    25     -21.361 -81.640 -31.648  1.00  0.00      BSYN  
ATOM    223    O GLY    25     -21.227 -80.682 -32.377  1.00  0.00      BSYN  
ATOM    224    N VAL    26     -21.951 -81.636 -30.423  1.00  0.00      BSYN  
ATOM    225    H VAL    26     -22.254 -82.444 -29.960  1.00  0.00      BSYN  
ATOM    226   CA VAL    26     -22.115 -80.274 -29.774  1.00  0.00      BSYN  
ATOM    227   CB VAL    26     -23.591 -80.285 -29.051  1.00  0.00      BSYN  
ATOM    228  CG1 VAL    26     -24.934 -80.553 -29.920  1.00  0.00      BSYN  
ATOM    229  CG2 VAL    26     -23.469 -81.130 -27.756  1.00  0.00      BSYN  
ATOM    230    C VAL    26     -20.876 -79.742 -28.982  1.00  0.00      BSYN  
ATOM    231    O VAL    26     -20.191 -80.381 -28.180  1.00  0.00      BSYN  
ATOM    232    N THR    27     -20.545 -78.477 -29.184  1.00  0.00      BSYN  
ATOM    233    H THR    27     -21.090 -77.896 -29.754  1.00  0.00      BSYN  
ATOM    234   CA THR    27     -19.474 -77.767 -28.472  1.00  0.00      BSYN  
ATOM    235   CB THR    27     -18.832 -76.735 -29.317  1.00  0.00      BSYN  
ATOM    236  OG1 THR    27     -18.702 -77.568 -30.519  1.00  0.00      BSYN  
ATOM    237  HG1 THR    27     -18.965 -76.908 -31.164  1.00  0.00      BSYN  
ATOM    238  CG2 THR    27     -17.482 -76.486 -28.953  1.00  0.00      BSYN  
ATOM    239    C THR    27     -20.012 -77.059 -27.245  1.00  0.00      BSYN  
ATOM    240    O THR    27     -21.111 -76.549 -27.259  1.00  0.00      BSYN  
ATOM    241    N GLU    28     -19.331 -77.228 -26.089  1.00  0.00      BSYN  
ATOM    242    H GLU    28     -18.354 -77.300 -26.117  1.00  0.00      BSYN  
ATOM    243   CA GLU    28     -19.968 -77.026 -24.743  1.00  0.00      BSYN  
ATOM    244   CB GLU    28     -19.010 -77.447 -23.665  1.00  0.00      BSYN  
ATOM    245   CG GLU    28     -19.463 -77.944 -22.280  1.00  0.00      BSYN  
ATOM    246   CD GLU    28     -18.337 -78.435 -21.332  1.00  0.00      BSYN  
ATOM    247  OE1 GLU    28     -18.646 -79.053 -20.247  1.00  0.00      BSYN  
ATOM    248  OE2 GLU    28     -17.182 -78.158 -21.550  1.00  0.00      BSYN  
ATOM    249    C GLU    28     -20.372 -75.655 -24.440  1.00  0.00      BSYN  
ATOM    250    O GLU    28     -19.857 -74.724 -25.001  1.00  0.00      BSYN  
ATOM    251    N ALA    29     -21.354 -75.452 -23.598  1.00  0.00      BSYN  
ATOM    252    H ALA    29     -21.695 -76.215 -23.087  1.00  0.00      BSYN  
ATOM    253   CA ALA    29     -21.857 -74.096 -23.217  1.00  0.00      BSYN  
ATOM    254   CB ALA    29     -23.446 -74.071 -23.096  1.00  0.00      BSYN  
ATOM    255    C ALA    29     -21.385 -73.504 -21.851  1.00  0.00      BSYN  
ATOM    256    O ALA    29     -21.962 -72.549 -21.235  1.00  0.00      BSYN  
ATOM    257    N ALA    30     -20.323 -74.123 -21.602  1.00  0.00      BSYN  
ATOM    258    H ALA    30     -19.899 -74.570 -22.364  1.00  0.00      BSYN  
ATOM    259   CA ALA    30     -19.673 -73.999 -20.290  1.00  0.00      BSYN  
ATOM    260   CB ALA    30     -20.715 -74.799 -19.300  1.00  0.00      BSYN  
ATOM    261    C ALA    30     -18.252 -74.567 -20.414  1.00  0.00      BSYN  
ATOM    262    O ALA    30     -17.883 -75.622 -19.818  1.00  0.00      BSYN  
ATOM    263    N GLU    31     -17.330 -74.002 -21.188  1.00  0.00      BSYN  
ATOM    264    H GLU    31     -17.396 -73.085 -21.527  1.00  0.00      BSYN  
ATOM    265   CA GLU    31     -16.089 -74.559 -21.388  1.00  0.00      BSYN  
ATOM    266   CB GLU    31     -15.611 -74.215 -22.830  1.00  0.00      BSYN  
ATOM    267   CG GLU    31     -16.515 -74.627 -23.911  1.00  0.00      BSYN  
ATOM    268   CD GLU    31     -16.135 -74.310 -25.377  1.00  0.00      BSYN  
ATOM    269  OE1 GLU    31     -17.003 -73.908 -26.203  1.00  0.00      BSYN  
ATOM    270  OE2 GLU    31     -15.034 -74.553 -25.724  1.00  0.00      BSYN  
ATOM    271    C GLU    31     -15.135 -74.195 -20.246  1.00  0.00      BSYN  
ATOM    272    O GLU    31     -14.407 -73.171 -20.115  1.00  0.00      BSYN  
ATOM    273    N LYS    32     -14.977 -75.295 -19.525  1.00  0.00      BSYN  
ATOM    274    H LYS    32     -15.553 -76.085 -19.593  1.00  0.00      BSYN  
ATOM    275   CA LYS    32     -13.915 -75.378 -18.520  1.00  0.00      BSYN  
ATOM    276   CB LYS    32     -14.141 -76.546 -17.637  1.00  0.00      BSYN  
ATOM    277   CG LYS    32     -13.000 -76.749 -16.581  1.00  0.00      BSYN  
ATOM    278   CD LYS    32     -13.156 -78.126 -15.759  1.00  0.00      BSYN  
ATOM    279   CE LYS    32     -12.901 -79.275 -16.555  1.00  0.00      BSYN  
ATOM    280   NZ LYS    32     -13.627 -80.419 -16.000  1.00  0.00      BSYN  
ATOM    281  HZ1 LYS    32     -13.749 -81.151 -16.728  1.00  0.00      BSYN  
ATOM    282  HZ2 LYS    32     -13.212 -80.768 -15.112  1.00  0.00      BSYN  
ATOM    283  HZ3 LYS    32     -14.612 -80.201 -15.748  1.00  0.00      BSYN  
ATOM    284    C LYS    32     -12.566 -75.498 -19.232  1.00  0.00      BSYN  
ATOM    285    O LYS    32     -11.614 -74.691 -19.260  1.00  0.00      BSYN  
ATOM    286    N THR    33     -12.520 -76.644 -19.920  1.00  0.00      BSYN  
ATOM    287    H THR    33     -13.261 -77.260 -19.741  1.00  0.00      BSYN  
ATOM    288   CA THR    33     -11.500 -77.132 -20.796  1.00  0.00      BSYN  
ATOM    289   CB THR    33     -11.231 -78.605 -20.764  1.00  0.00      BSYN  
ATOM    290  OG1 THR    33     -10.989 -78.777 -19.356  1.00  0.00      BSYN  
ATOM    291  HG1 THR    33     -10.423 -78.107 -18.965  1.00  0.00      BSYN  
ATOM    292  CG2 THR    33     -10.141 -79.310 -21.598  1.00  0.00      BSYN  
ATOM    293    C THR    33     -12.086 -76.816 -22.134  1.00  0.00      BSYN  
ATOM    294    O THR    33     -13.240 -77.100 -22.552  1.00  0.00      BSYN  
ATOM    295    N LYS    34     -11.281 -75.906 -22.672  1.00  0.00      BSYN  
ATOM    296    H LYS    34     -10.587 -75.412 -22.188  1.00  0.00      BSYN  
ATOM    297   CA LYS    34     -11.429 -75.528 -24.067  1.00  0.00      BSYN  
ATOM    298   CB LYS    34     -11.828 -74.100 -24.249  1.00  0.00      BSYN  
ATOM    299   CG LYS    34     -11.772 -73.142 -23.011  1.00  0.00      BSYN  
ATOM    300   CD LYS    34     -12.096 -71.649 -23.371  1.00  0.00      BSYN  
ATOM    301   CE LYS    34     -13.522 -71.329 -23.096  1.00  0.00      BSYN  
ATOM    302   NZ LYS    34     -13.894 -71.112 -21.764  1.00  0.00      BSYN  
ATOM    303  HZ1 LYS    34     -13.545 -70.158 -21.541  1.00  0.00      BSYN  
ATOM    304  HZ2 LYS    34     -14.928 -71.196 -21.684  1.00  0.00      BSYN  
ATOM    305  HZ3 LYS    34     -13.519 -71.836 -21.119  1.00  0.00      BSYN  
ATOM    306    C LYS    34     -10.049 -75.638 -24.735  1.00  0.00      BSYN  
ATOM    307    O LYS    34      -9.007 -75.397 -24.088  1.00  0.00      BSYN  
ATOM    308    N GLU    35     -10.047 -76.128 -25.997  1.00  0.00      BSYN  
ATOM    309    H GLU    35     -10.927 -76.285 -26.400  1.00  0.00      BSYN  
ATOM    310   CA GLU    35      -8.771 -76.365 -26.681  1.00  0.00      BSYN  
ATOM    311   CB GLU    35      -8.520 -77.710 -27.233  1.00  0.00      BSYN  
ATOM    312   CG GLU    35      -8.027 -78.583 -26.197  1.00  0.00      BSYN  
ATOM    313   CD GLU    35      -7.610 -80.008 -26.590  1.00  0.00      BSYN  
ATOM    314  OE1 GLU    35      -8.303 -80.986 -26.203  1.00  0.00      BSYN  
ATOM    315  OE2 GLU    35      -6.711 -80.134 -27.403  1.00  0.00      BSYN  
ATOM    316    C GLU    35      -8.346 -75.453 -27.832  1.00  0.00      BSYN  
ATOM    317    O GLU    35      -9.011 -74.825 -28.579  1.00  0.00      BSYN  
ATOM    318    N GLY    36      -7.018 -75.216 -27.600  1.00  0.00      BSYN  
ATOM    319    H GLY    36      -6.524 -75.143 -26.756  1.00  0.00      BSYN  
ATOM    320   CA GLY    36      -6.145 -74.858 -28.699  1.00  0.00      BSYN  
ATOM    321    C GLY    36      -4.722 -75.208 -28.479  1.00  0.00      BSYN  
ATOM    322    O GLY    36      -4.434 -75.741 -27.361  1.00  0.00      BSYN  
ATOM    323    N VAL    37      -3.894 -74.900 -29.452  1.00  0.00      BSYN  
ATOM    324    H VAL    37      -4.260 -74.689 -30.337  1.00  0.00      BSYN  
ATOM    325   CA VAL    37      -2.426 -74.862 -29.209  1.00  0.00      BSYN  
ATOM    326   CB VAL    37      -1.595 -75.580 -30.300  1.00  0.00      BSYN  
ATOM    327  CG1 VAL    37      -1.823 -74.908 -31.566  1.00  0.00      BSYN  
ATOM    328  CG2 VAL    37      -0.179 -75.771 -29.847  1.00  0.00      BSYN  
ATOM    329    C VAL    37      -1.954 -73.397 -29.013  1.00  0.00      BSYN  
ATOM    330    O VAL    37      -0.963 -73.103 -28.383  1.00  0.00      BSYN  
ATOM    331    N LEU    38      -2.590 -72.412 -29.670  1.00  0.00      BSYN  
ATOM    332    H LEU    38      -3.495 -72.606 -29.992  1.00  0.00      BSYN  
ATOM    333   CA LEU    38      -2.150 -71.109 -29.691  1.00  0.00      BSYN  
ATOM    334   CB LEU    38      -2.793 -70.501 -30.857  1.00  0.00      BSYN  
ATOM    335   CG LEU    38      -2.400 -69.222 -31.491  1.00  0.00      BSYN  
ATOM    336  CD1 LEU    38      -2.700 -67.987 -30.643  1.00  0.00      BSYN  
ATOM    337  CD2 LEU    38      -0.955 -69.486 -31.785  1.00  0.00      BSYN  
ATOM    338    C LEU    38      -2.807 -70.610 -28.362  1.00  0.00      BSYN  
ATOM    339    O LEU    38      -3.966 -70.911 -27.891  1.00  0.00      BSYN  
ATOM    340    N TYR    39      -2.130 -69.872 -27.460  1.00  0.00      BSYN  
ATOM    341    H TYR    39      -1.348 -69.440 -27.865  1.00  0.00      BSYN  
ATOM    342   CA TYR    39      -2.563 -69.534 -26.167  1.00  0.00      BSYN  
ATOM    343   CB TYR    39      -1.404 -69.090 -25.336  1.00  0.00      BSYN  
ATOM    344   CG TYR    39      -1.629 -69.204 -23.892  1.00  0.00      BSYN  
ATOM    345  CD1 TYR    39      -2.077 -70.373 -23.282  1.00  0.00      BSYN  
ATOM    346  CE1 TYR    39      -2.193 -70.444 -21.919  1.00  0.00      BSYN  
ATOM    347  CD2 TYR    39      -1.370 -68.117 -23.151  1.00  0.00      BSYN  
ATOM    348  CE2 TYR    39      -1.497 -68.146 -21.743  1.00  0.00      BSYN  
ATOM    349   CZ TYR    39      -1.947 -69.310 -21.154  1.00  0.00      BSYN  
ATOM    350   OH TYR    39      -2.199 -69.300 -19.791  1.00  0.00      BSYN  
ATOM    351   HH TYR    39      -2.075 -68.426 -19.413  1.00  0.00      BSYN  
ATOM    352    C TYR    39      -3.591 -68.394 -26.215  1.00  0.00      BSYN  
ATOM    353    O TYR    39      -3.247 -67.189 -26.451  1.00  0.00      BSYN  
ATOM    354    N VAL    40      -4.859 -68.703 -25.999  1.00  0.00      BSYN  
ATOM    355    H VAL    40      -4.978 -69.598 -26.380  1.00  0.00      BSYN  
ATOM    356   CA VAL    40      -6.011 -67.782 -25.859  1.00  0.00      BSYN  
ATOM    357   CB VAL    40      -7.228 -68.517 -26.463  1.00  0.00      BSYN  
ATOM    358  CG1 VAL    40      -8.588 -67.703 -26.534  1.00  0.00      BSYN  
ATOM    359  CG2 VAL    40      -6.858 -68.819 -27.994  1.00  0.00      BSYN  
ATOM    360    C VAL    40      -6.266 -67.384 -24.394  1.00  0.00      BSYN  
ATOM    361    O VAL    40      -6.654 -68.205 -23.563  1.00  0.00      BSYN  
ATOM    362    N GLY    41      -5.701 -66.194 -24.199  1.00  0.00      BSYN  
ATOM    363    H GLY    41      -5.361 -65.873 -25.061  1.00  0.00      BSYN  
ATOM    364   CA GLY    41      -5.728 -65.329 -23.027  1.00  0.00      BSYN  
ATOM    365    C GLY    41      -6.750 -64.234 -22.892  1.00  0.00      BSYN  
ATOM    366    O GLY    41      -6.401 -63.066 -22.868  1.00  0.00      BSYN  
ATOM    367    N SER    42      -8.020 -64.644 -22.910  1.00  0.00      BSYN  
ATOM    368    H SER    42      -8.315 -65.561 -23.091  1.00  0.00      BSYN  
ATOM    369   CA SER    42      -9.041 -63.661 -22.706  1.00  0.00      BSYN  
ATOM    370   CB SER    42      -9.661 -63.314 -24.008  1.00  0.00      BSYN  
ATOM    371   OG SER    42      -8.724 -63.063 -25.079  1.00  0.00      BSYN  
ATOM    372   HG SER    42      -8.967 -63.084 -26.008  1.00  0.00      BSYN  
ATOM    373    C SER    42     -10.189 -64.051 -21.760  1.00  0.00      BSYN  
ATOM    374    O SER    42     -11.289 -64.429 -22.205  1.00  0.00      BSYN  
ATOM    375    N LYS    43      -9.976 -63.993 -20.394  1.00  0.00      BSYN  
ATOM    376    H LYS    43      -9.127 -63.669 -20.029  1.00  0.00      BSYN  
ATOM    377   CA LYS    43     -10.915 -64.727 -19.496  1.00  0.00      BSYN  
ATOM    378   CB LYS    43     -10.599 -66.276 -19.626  1.00  0.00      BSYN  
ATOM    379   CG LYS    43      -9.214 -66.750 -19.102  1.00  0.00      BSYN  
ATOM    380   CD LYS    43      -8.306 -67.462 -20.075  1.00  0.00      BSYN  
ATOM    381   CE LYS    43      -8.634 -68.943 -20.063  1.00  0.00      BSYN  
ATOM    382   NZ LYS    43      -8.305 -69.439 -21.351  1.00  0.00      BSYN  
ATOM    383  HZ1 LYS    43      -8.485 -70.462 -21.405  1.00  0.00      BSYN  
ATOM    384  HZ2 LYS    43      -8.960 -68.934 -21.982  1.00  0.00      BSYN  
ATOM    385  HZ3 LYS    43      -7.318 -69.229 -21.604  1.00  0.00      BSYN  
ATOM    386    C LYS    43     -10.862 -64.281 -17.968  1.00  0.00      BSYN  
ATOM    387    O LYS    43      -9.802 -64.203 -17.302  1.00  0.00      BSYN  
ATOM    388    N THR    44     -11.955 -63.732 -17.410  1.00  0.00      BSYN  
ATOM    389    H THR    44     -11.953 -63.484 -16.462  1.00  0.00      BSYN  
ATOM    390   CA THR    44     -13.137 -63.318 -18.134  1.00  0.00      BSYN  
ATOM    391   CB THR    44     -14.384 -63.123 -17.239  1.00  0.00      BSYN  
ATOM    392  OG1 THR    44     -13.857 -62.787 -16.024  1.00  0.00      BSYN  
ATOM    393  HG1 THR    44     -14.384 -63.077 -15.276  1.00  0.00      BSYN  
ATOM    394  CG2 THR    44     -15.376 -64.275 -17.191  1.00  0.00      BSYN  
ATOM    395    C THR    44     -13.016 -62.056 -19.019  1.00  0.00      BSYN  
ATOM    396    O THR    44     -14.072 -61.719 -19.598  1.00  0.00      BSYN  
ATOM    397    N ARG    45     -11.949 -61.450 -19.201  1.00  0.00      BSYN  
ATOM    398    H ARG    45     -11.103 -61.835 -18.890  1.00  0.00      BSYN  
ATOM    399   CA ARG    45     -11.949 -60.098 -19.663  1.00  0.00      BSYN  
ATOM    400   CB ARG    45     -10.582 -59.565 -19.348  1.00  0.00      BSYN  
ATOM    401   CG ARG    45     -10.379 -58.985 -17.978  1.00  0.00      BSYN  
ATOM    402   CD ARG    45      -8.935 -58.857 -17.528  1.00  0.00      BSYN  
ATOM    403   NE ARG    45      -7.983 -59.995 -17.583  1.00  0.00      BSYN  
ATOM    404   HE ARG    45      -7.425 -60.079 -18.384  1.00  0.00      BSYN  
ATOM    405   CZ ARG    45      -7.972 -60.923 -16.628  1.00  0.00      BSYN  
ATOM    406  NH1 ARG    45      -8.839 -60.805 -15.645  1.00  0.00      BSYN  
ATOM    407 HH11 ARG    45      -8.852 -61.518 -14.944  1.00  0.00      BSYN  
ATOM    408 HH12 ARG    45      -9.488 -60.045 -15.688  1.00  0.00      BSYN  
ATOM    409  NH2 ARG    45      -7.014 -61.774 -16.735  1.00  0.00      BSYN  
ATOM    410 HH21 ARG    45      -6.906 -62.596 -16.176  1.00  0.00      BSYN  
ATOM    411 HH22 ARG    45      -6.425 -61.723 -17.542  1.00  0.00      BSYN  
ATOM    412    C ARG    45     -12.097 -59.968 -21.130  1.00  0.00      BSYN  
ATOM    413    O ARG    45     -11.506 -60.692 -21.963  1.00  0.00      BSYN  
ATOM    414    N GLU    46     -12.714 -58.814 -21.416  1.00  0.00      BSYN  
ATOM    415    H GLU    46     -12.795 -58.054 -20.803  1.00  0.00      BSYN  
ATOM    416   CA GLU    46     -13.111 -58.736 -22.854  1.00  0.00      BSYN  
ATOM    417   CB GLU    46     -14.043 -59.925 -23.261  1.00  0.00      BSYN  
ATOM    418   CG GLU    46     -14.783 -59.935 -24.666  1.00  0.00      BSYN  
ATOM    419   CD GLU    46     -13.642 -60.124 -25.652  1.00  0.00      BSYN  
ATOM    420  OE1 GLU    46     -13.054 -61.148 -25.676  1.00  0.00      BSYN  
ATOM    421  OE2 GLU    46     -13.278 -59.352 -26.508  1.00  0.00      BSYN  
ATOM    422    C GLU    46     -13.783 -57.365 -23.033  1.00  0.00      BSYN  
ATOM    423    O GLU    46     -14.706 -57.104 -22.343  1.00  0.00      BSYN  
ATOM    424    N GLY    47     -13.112 -56.541 -23.783  1.00  0.00      BSYN  
ATOM    425    H GLY    47     -12.259 -56.881 -24.125  1.00  0.00      BSYN  
ATOM    426   CA GLY    47     -13.571 -55.244 -24.107  1.00  0.00      BSYN  
ATOM    427    C GLY    47     -12.673 -54.095 -23.712  1.00  0.00      BSYN  
ATOM    428    O GLY    47     -11.542 -53.948 -24.160  1.00  0.00      BSYN  
ATOM    429    N VAL    48     -13.130 -53.337 -22.710  1.00  0.00      BSYN  
ATOM    430    H VAL    48     -13.790 -53.771 -22.129  1.00  0.00      BSYN  
ATOM    431   CA VAL    48     -12.557 -52.039 -22.436  1.00  0.00      BSYN  
ATOM    432   CB VAL    48     -13.433 -50.814 -22.431  1.00  0.00      BSYN  
ATOM    433  CG1 VAL    48     -13.469 -50.342 -23.818  1.00  0.00      BSYN  
ATOM    434  CG2 VAL    48     -14.839 -51.240 -21.916  1.00  0.00      BSYN  
ATOM    435    C VAL    48     -11.850 -52.008 -21.114  1.00  0.00      BSYN  
ATOM    436    O VAL    48     -10.759 -51.426 -20.959  1.00  0.00      BSYN  
ATOM    437    N VAL    49     -12.311 -52.912 -20.310  1.00  0.00      BSYN  
ATOM    438    H VAL    49     -13.201 -53.265 -20.520  1.00  0.00      BSYN  
ATOM    439   CA VAL    49     -11.677 -53.418 -19.082  1.00  0.00      BSYN  
ATOM    440   CB VAL    49     -12.760 -53.846 -18.026  1.00  0.00      BSYN  
ATOM    441  CG1 VAL    49     -13.441 -52.604 -17.702  1.00  0.00      BSYN  
ATOM    442  CG2 VAL    49     -13.786 -54.904 -18.493  1.00  0.00      BSYN  
ATOM    443    C VAL    49     -10.625 -54.539 -19.298  1.00  0.00      BSYN  
ATOM    444    O VAL    49     -10.571 -55.522 -18.603  1.00  0.00      BSYN  
ATOM    445    N GLN    50      -9.819 -54.430 -20.355  1.00  0.00      BSYN  
ATOM    446    H GLN    50      -9.770 -53.498 -20.654  1.00  0.00      BSYN  
ATOM    447   CA GLN    50      -8.903 -55.377 -20.905  1.00  0.00      BSYN  
ATOM    448   CB GLN    50      -9.493 -56.098 -22.158  1.00  0.00      BSYN  
ATOM    449   CG GLN    50      -8.463 -57.206 -22.565  1.00  0.00      BSYN  
ATOM    450   CD GLN    50      -8.960 -58.040 -23.675  1.00  0.00      BSYN  
ATOM    451  OE1 GLN    50      -9.653 -57.499 -24.546  1.00  0.00      BSYN  
ATOM    452  NE2 GLN    50      -8.720 -59.343 -23.805  1.00  0.00      BSYN  
ATOM    453 HE21 GLN    50      -8.032 -59.841 -23.315  1.00  0.00      BSYN  
ATOM    454 HE22 GLN    50      -9.342 -59.794 -24.413  1.00  0.00      BSYN  
ATOM    455    C GLN    50      -7.874 -54.356 -21.524  1.00  0.00      BSYN  
ATOM    456    O GLN    50      -6.636 -54.442 -21.506  1.00  0.00      BSYN  
ATOM    457    N GLY    51      -8.488 -53.435 -22.255  1.00  0.00      BSYN  
ATOM    458    H GLY    51      -9.464 -53.456 -22.347  1.00  0.00      BSYN  
ATOM    459   CA GLY    51      -7.736 -52.352 -22.699  1.00  0.00      BSYN  
ATOM    460    C GLY    51      -8.246 -51.980 -24.086  1.00  0.00      BSYN  
ATOM    461    O GLY    51      -9.306 -51.362 -24.176  1.00  0.00      BSYN  
ATOM    462    N VAL    52      -7.486 -52.302 -25.217  1.00  0.00      BSYN  
ATOM    463    H VAL    52      -8.020 -52.533 -26.006  1.00  0.00      BSYN  
ATOM    464   CA VAL    52      -6.130 -52.906 -25.159  1.00  0.00      BSYN  
ATOM    465   CB VAL    52      -6.031 -54.063 -26.141  1.00  0.00      BSYN  
ATOM    466  CG1 VAL    52      -6.703 -55.259 -25.445  1.00  0.00      BSYN  
ATOM    467  CG2 VAL    52      -6.574 -53.572 -27.511  1.00  0.00      BSYN  
ATOM    468    C VAL    52      -4.932 -51.953 -25.211  1.00  0.00      BSYN  
ATOM    469    O VAL    52      -3.777 -52.325 -25.681  1.00  0.00      BSYN  
ATOM    470    N ALA    53      -5.239 -50.770 -24.644  1.00  0.00      BSYN  
ATOM    471    H ALA    53      -6.006 -50.501 -24.096  1.00  0.00      BSYN  
ATOM    472   CA ALA    53      -4.301 -49.649 -24.826  1.00  0.00      BSYN  
ATOM    473   CB ALA    53      -4.451 -48.894 -26.141  1.00  0.00      BSYN  
ATOM    474    C ALA    53      -4.537 -48.610 -23.781  1.00  0.00      BSYN  
ATOM    475    O ALA    53      -4.430 -47.391 -24.032  1.00  0.00      BSYN  
ATOM    476    N SER    54      -4.897 -49.126 -22.591  1.00  0.00      BSYN  
ATOM    477    H SER    54      -4.850 -50.105 -22.579  1.00  0.00      BSYN  
ATOM    478   CA SER    54      -5.220 -48.269 -21.505  1.00  0.00      BSYN  
ATOM    479   CB SER    54      -6.406 -48.647 -20.745  1.00  0.00      BSYN  
ATOM    480   OG SER    54      -7.590 -47.714 -20.915  1.00  0.00      BSYN  
ATOM    481   HG SER    54      -8.019 -47.958 -21.738  1.00  0.00      BSYN  
ATOM    482    C SER    54      -4.038 -47.865 -20.701  1.00  0.00      BSYN  
ATOM    483    O SER    54      -3.847 -46.682 -20.327  1.00  0.00      BSYN  
ATOM    484    N VAL    55      -3.189 -48.915 -20.454  1.00  0.00      BSYN  
ATOM    485    H VAL    55      -3.464 -49.835 -20.651  1.00  0.00      BSYN  
ATOM    486   CA VAL    55      -1.878 -48.678 -19.861  1.00  0.00      BSYN  
ATOM    487   CB VAL    55      -1.801 -49.814 -18.773  1.00  0.00      BSYN  
ATOM    488  CG1 VAL    55      -0.492 -49.502 -17.954  1.00  0.00      BSYN  
ATOM    489  CG2 VAL    55      -2.993 -49.848 -17.791  1.00  0.00      BSYN  
ATOM    490    C VAL    55      -0.733 -48.804 -20.835  1.00  0.00      BSYN  
ATOM    491    O VAL    55       0.315 -48.183 -20.499  1.00  0.00      BSYN  
ATOM    492    N ALA    56      -0.752 -49.580 -21.900  1.00  0.00      BSYN  
ATOM    493    H ALA    56      -1.564 -50.102 -22.065  1.00  0.00      BSYN  
ATOM    494   CA ALA    56       0.355 -49.640 -22.785  1.00  0.00      BSYN  
ATOM    495   CB ALA    56       1.272 -50.752 -22.269  1.00  0.00      BSYN  
ATOM    496    C ALA    56      -0.147 -50.009 -24.137  1.00  0.00      BSYN  
ATOM    497    O ALA    56      -1.391 -49.900 -24.465  1.00  0.00      BSYN  
ATOM    498    N GLU    57       0.778 -50.262 -25.084  1.00  0.00      BSYN  
ATOM    499    H GLU    57       1.717 -50.339 -24.815  1.00  0.00      BSYN  
ATOM    500   CA GLU    57       0.407 -50.816 -26.366  1.00  0.00      BSYN  
ATOM    501   CB GLU    57       1.108 -49.889 -27.315  1.00  0.00      BSYN  
ATOM    502   CG GLU    57       0.050 -48.841 -27.685  1.00  0.00      BSYN  
ATOM    503   CD GLU    57       0.105 -48.126 -29.040  1.00  0.00      BSYN  
ATOM    504  OE1 GLU    57       0.812 -48.580 -29.914  1.00  0.00      BSYN  
ATOM    505  OE2 GLU    57      -0.389 -47.044 -29.082  1.00  0.00      BSYN  
ATOM    506    C GLU    57       0.753 -52.279 -26.442  1.00  0.00      BSYN  
ATOM    507    O GLU    57       1.771 -52.943 -26.684  1.00  0.00      BSYN  
ATOM    508    N LYS    58      -0.323 -52.902 -25.824  1.00  0.00      BSYN  
ATOM    509    H LYS    58      -1.155 -52.405 -25.681  1.00  0.00      BSYN  
ATOM    510   CA LYS    58      -0.403 -54.399 -25.649  1.00  0.00      BSYN  
ATOM    511   CB LYS    58      -1.550 -54.846 -24.731  1.00  0.00      BSYN  
ATOM    512   CG LYS    58      -1.160 -54.563 -23.231  1.00  0.00      BSYN  
ATOM    513   CD LYS    58      -2.276 -54.795 -22.215  1.00  0.00      BSYN  
ATOM    514   CE LYS    58      -2.152 -54.209 -20.883  1.00  0.00      BSYN  
ATOM    515   NZ LYS    58      -2.976 -54.815 -19.845  1.00  0.00      BSYN  
ATOM    516  HZ1 LYS    58      -3.991 -54.595 -19.903  1.00  0.00      BSYN  
ATOM    517  HZ2 LYS    58      -2.935 -55.853 -19.890  1.00  0.00      BSYN  
ATOM    518  HZ3 LYS    58      -2.620 -54.650 -18.882  1.00  0.00      BSYN  
ATOM    519    C LYS    58      -0.395 -55.220 -26.967  1.00  0.00      BSYN  
ATOM    520    O LYS    58      -0.906 -54.681 -27.982  1.00  0.00      BSYN  
ATOM    521    N THR    59      -0.013 -56.558 -26.969  1.00  0.00      BSYN  
ATOM    522    H THR    59       0.531 -56.941 -26.250  1.00  0.00      BSYN  
ATOM    523   CA THR    59      -0.243 -57.353 -28.237  1.00  0.00      BSYN  
ATOM    524   CB THR    59       0.803 -58.501 -28.518  1.00  0.00      BSYN  
ATOM    525  OG1 THR    59       2.058 -58.196 -27.958  1.00  0.00      BSYN  
ATOM    526  HG1 THR    59       2.436 -57.357 -28.232  1.00  0.00      BSYN  
ATOM    527  CG2 THR    59       0.866 -58.796 -29.992  1.00  0.00      BSYN  
ATOM    528    C THR    59      -1.621 -57.978 -28.404  1.00  0.00      BSYN  
ATOM    529    O THR    59      -2.139 -58.665 -27.517  1.00  0.00      BSYN  
ATOM    530    N LYS    60      -2.377 -57.645 -29.498  1.00  0.00      BSYN  
ATOM    531    H LYS    60      -1.967 -57.005 -30.117  1.00  0.00      BSYN  
ATOM    532   CA LYS    60      -3.632 -58.305 -29.637  1.00  0.00      BSYN  
ATOM    533   CB LYS    60      -4.758 -57.386 -29.018  1.00  0.00      BSYN  
ATOM    534   CG LYS    60      -5.990 -58.203 -28.507  1.00  0.00      BSYN  
ATOM    535   CD LYS    60      -5.700 -58.636 -26.978  1.00  0.00      BSYN  
ATOM    536   CE LYS    60      -6.562 -59.910 -26.730  1.00  0.00      BSYN  
ATOM    537   NZ LYS    60      -6.347 -60.434 -25.462  1.00  0.00      BSYN  
ATOM    538  HZ1 LYS    60      -6.660 -61.393 -25.206  1.00  0.00      BSYN  
ATOM    539  HZ2 LYS    60      -5.365 -60.327 -25.137  1.00  0.00      BSYN  
ATOM    540  HZ3 LYS    60      -6.915 -59.855 -24.810  1.00  0.00      BSYN  
ATOM    541    C LYS    60      -3.884 -58.513 -31.228  1.00  0.00      BSYN  
ATOM    542    O LYS    60      -3.470 -57.684 -32.002  1.00  0.00      BSYN  
ATOM    543    N GLU    61      -4.359 -59.697 -31.578  1.00  0.00      BSYN  
ATOM    544    H GLU    61      -4.681 -60.029 -30.714  1.00  0.00      BSYN  
ATOM    545   CA GLU    61      -4.639 -60.274 -32.954  1.00  0.00      BSYN  
ATOM    546   CB GLU    61      -3.296 -60.797 -33.586  1.00  0.00      BSYN  
ATOM    547   CG GLU    61      -2.365 -61.918 -32.862  1.00  0.00      BSYN  
ATOM    548   CD GLU    61      -1.829 -61.562 -31.524  1.00  0.00      BSYN  
ATOM    549  OE1 GLU    61      -0.865 -60.883 -31.371  1.00  0.00      BSYN  
ATOM    550  OE2 GLU    61      -2.416 -61.994 -30.498  1.00  0.00      BSYN  
ATOM    551    C GLU    61      -5.710 -61.342 -32.841  1.00  0.00      BSYN  
ATOM    552    O GLU    61      -5.772 -62.115 -31.867  1.00  0.00      BSYN  
ATOM    553    N GLN    62      -6.644 -61.272 -33.863  1.00  0.00      BSYN  
ATOM    554    H GLN    62      -6.653 -60.394 -34.298  1.00  0.00      BSYN  
ATOM    555   CA GLN    62      -7.736 -62.191 -33.832  1.00  0.00      BSYN  
ATOM    556   CB GLN    62      -8.823 -61.359 -34.356  1.00  0.00      BSYN  
ATOM    557   CG GLN    62     -10.182 -61.837 -34.069  1.00  0.00      BSYN  
ATOM    558   CD GLN    62     -11.339 -60.890 -34.469  1.00  0.00      BSYN  
ATOM    559  OE1 GLN    62     -11.666 -60.874 -35.631  1.00  0.00      BSYN  
ATOM    560  NE2 GLN    62     -11.804 -59.973 -33.660  1.00  0.00      BSYN  
ATOM    561 HE21 GLN    62     -11.267 -59.827 -32.853  1.00  0.00      BSYN  
ATOM    562 HE22 GLN    62     -12.575 -59.389 -33.817  1.00  0.00      BSYN  
ATOM    563    C GLN    62      -7.453 -63.509 -34.561  1.00  0.00      BSYN  
ATOM    564    O GLN    62      -7.183 -63.651 -35.743  1.00  0.00      BSYN  
ATOM    565    N ALA    63      -7.539 -64.480 -33.721  1.00  0.00      BSYN  
ATOM    566    H ALA    63      -8.072 -64.387 -32.904  1.00  0.00      BSYN  
ATOM    567   CA ALA    63      -7.223 -65.898 -33.937  1.00  0.00      BSYN  
ATOM    568   CB ALA    63      -6.926 -66.522 -32.570  1.00  0.00      BSYN  
ATOM    569    C ALA    63      -8.141 -66.718 -34.789  1.00  0.00      BSYN  
ATOM    570    O ALA    63      -7.909 -67.918 -35.038  1.00  0.00      BSYN  
ATOM    571    N SER    64      -9.215 -66.024 -35.438  1.00  0.00      BSYN  
ATOM    572    H SER    64      -9.526 -65.099 -35.347  1.00  0.00      BSYN  
ATOM    573   CA SER    64     -10.124 -66.771 -36.343  1.00  0.00      BSYN  
ATOM    574   CB SER    64     -11.578 -66.588 -35.805  1.00  0.00      BSYN  
ATOM    575   OG SER    64     -11.937 -67.429 -34.815  1.00  0.00      BSYN  
ATOM    576   HG SER    64     -12.875 -67.497 -34.622  1.00  0.00      BSYN  
ATOM    577    C SER    64     -10.007 -66.014 -37.697  1.00  0.00      BSYN  
ATOM    578    O SER    64      -9.413 -66.515 -38.672  1.00  0.00      BSYN  
ATOM    579    N HIS    65     -10.408 -64.716 -37.767  1.00  0.00      BSYN  
ATOM    580    H HIS    65     -10.449 -64.153 -36.966  1.00  0.00      BSYN  
ATOM    581   CA HIS    65     -10.465 -64.034 -39.036  1.00  0.00      BSYN  
ATOM    582   CB HIS    65     -11.873 -63.425 -39.212  1.00  0.00      BSYN  
ATOM    583   CG HIS    65     -12.784 -64.462 -39.844  1.00  0.00      BSYN  
ATOM    584  ND1 HIS    65     -12.646 -65.801 -40.025  1.00  0.00      BSYN  
ATOM    585  HD1 HIS    65     -11.730 -66.148 -40.045  1.00  0.00      BSYN  
ATOM    586  CD2 HIS    65     -14.029 -64.135 -40.286  1.00  0.00      BSYN  
ATOM    587  NE2 HIS    65     -14.649 -65.254 -40.548  1.00  0.00      BSYN  
ATOM    588  CE1 HIS    65     -13.742 -66.286 -40.413  1.00  0.00      BSYN  
ATOM    589    C HIS    65      -9.409 -62.959 -39.451  1.00  0.00      BSYN  
ATOM    590    O HIS    65      -9.178 -62.618 -40.609  1.00  0.00      BSYN  
ATOM    591    N LEU    66      -8.908 -62.292 -38.420  1.00  0.00      BSYN  
ATOM    592    H LEU    66      -8.998 -62.816 -37.597  1.00  0.00      BSYN  
ATOM    593   CA LEU    66      -8.186 -61.042 -38.621  1.00  0.00      BSYN  
ATOM    594   CB LEU    66      -9.192 -59.821 -38.244  1.00  0.00      BSYN  
ATOM    595   CG LEU    66      -9.780 -59.299 -39.513  1.00  0.00      BSYN  
ATOM    596  CD1 LEU    66     -11.135 -58.525 -39.101  1.00  0.00      BSYN  
ATOM    597  CD2 LEU    66      -9.041 -58.278 -40.289  1.00  0.00      BSYN  
ATOM    598    C LEU    66      -6.958 -60.790 -37.857  1.00  0.00      BSYN  
ATOM    599    O LEU    66      -6.811 -60.030 -36.951  1.00  0.00      BSYN  
ATOM    600    N GLY    67      -5.946 -61.590 -38.259  1.00  0.00      BSYN  
ATOM    601    H GLY    67      -6.133 -62.222 -38.985  1.00  0.00      BSYN  
ATOM    602   CA GLY    67      -4.632 -61.437 -37.741  1.00  0.00      BSYN  
ATOM    603    C GLY    67      -4.206 -62.844 -37.133  1.00  0.00      BSYN  
ATOM    604    O GLY    67      -4.360 -63.117 -36.022  1.00  0.00      BSYN  
ATOM    605    N GLY    68      -3.968 -63.772 -38.133  1.00  0.00      BSYN  
ATOM    606    H GLY    68      -3.839 -63.653 -39.098  1.00  0.00      BSYN  
ATOM    607   CA GLY    68      -3.606 -65.130 -37.804  1.00  0.00      BSYN  
ATOM    608    C GLY    68      -2.336 -65.420 -38.605  1.00  0.00      BSYN  
ATOM    609    O GLY    68      -2.163 -65.283 -39.781  1.00  0.00      BSYN  
ATOM    610    N ALA    69      -1.515 -66.113 -37.815  1.00  0.00      BSYN  
ATOM    611    H ALA    69      -1.863 -66.462 -36.968  1.00  0.00      BSYN  
ATOM    612   CA ALA    69      -0.079 -66.161 -37.889  1.00  0.00      BSYN  
ATOM    613   CB ALA    69       0.681 -65.427 -36.723  1.00  0.00      BSYN  
ATOM    614    C ALA    69       0.609 -67.521 -38.062  1.00  0.00      BSYN  
ATOM    615    O ALA    69       0.035 -68.558 -37.695  1.00  0.00      BSYN  
ATOM    616    N VAL    70       1.678 -67.515 -38.799  1.00  0.00      BSYN  
ATOM    617    H VAL    70       2.048 -66.650 -39.075  1.00  0.00      BSYN  
ATOM    618   CA VAL    70       2.390 -68.716 -39.120  1.00  0.00      BSYN  
ATOM    619   CB VAL    70       2.447 -69.119 -40.599  1.00  0.00      BSYN  
ATOM    620  CG1 VAL    70       2.268 -70.590 -41.130  1.00  0.00      BSYN  
ATOM    621  CG2 VAL    70       1.253 -68.417 -41.261  1.00  0.00      BSYN  
ATOM    622    C VAL    70       3.652 -68.927 -38.310  1.00  0.00      BSYN  
ATOM    623    O VAL    70       4.826 -68.888 -38.710  1.00  0.00      BSYN  
ATOM    624    N PHE    71       3.368 -69.084 -36.950  1.00  0.00      BSYN  
ATOM    625    H PHE    71       2.422 -69.160 -36.703  1.00  0.00      BSYN  
ATOM    626   CA PHE    71       4.443 -69.225 -36.002  1.00  0.00      BSYN  
ATOM    627   CB PHE    71       3.975 -68.284 -34.870  1.00  0.00      BSYN  
ATOM    628   CG PHE    71       4.977 -68.016 -33.700  1.00  0.00      BSYN  
ATOM    629  CD1 PHE    71       4.536 -68.216 -32.388  1.00  0.00      BSYN  
ATOM    630  CD2 PHE    71       6.241 -67.456 -33.930  1.00  0.00      BSYN  
ATOM    631  CE1 PHE    71       5.368 -68.104 -31.275  1.00  0.00      BSYN  
ATOM    632  CE2 PHE    71       7.020 -67.134 -32.852  1.00  0.00      BSYN  
ATOM    633   CZ PHE    71       6.629 -67.525 -31.574  1.00  0.00      BSYN  
ATOM    634    C PHE    71       4.690 -70.656 -35.611  1.00  0.00      BSYN  
ATOM    635    O PHE    71       3.848 -71.436 -35.195  1.00  0.00      BSYN  
ATOM    636    N SER    72       5.912 -71.159 -35.853  1.00  0.00      BSYN  
ATOM    637    H SER    72       6.489 -70.437 -36.180  1.00  0.00      BSYN  
ATOM    638   CA SER    72       6.457 -72.509 -35.520  1.00  0.00      BSYN  
ATOM    639   CB SER    72       7.630 -72.868 -36.368  1.00  0.00      BSYN  
ATOM    640   OG SER    72       7.171 -72.393 -37.678  1.00  0.00      BSYN  
ATOM    641   HG SER    72       6.414 -71.817 -37.813  1.00  0.00      BSYN  
ATOM    642    C SER    72       6.851 -72.548 -34.004  1.00  0.00      BSYN  
ATOM    643    O SER    72       8.036 -72.469 -33.724  1.00  0.00      BSYN  
ATOM    644    N GLY    73       5.932 -72.663 -33.077  1.00  0.00      BSYN  
ATOM    645    H GLY    73       4.995 -72.744 -33.351  1.00  0.00      BSYN  
ATOM    646   CA GLY    73       6.289 -72.668 -31.649  1.00  0.00      BSYN  
ATOM    647    C GLY    73       5.495 -73.882 -31.101  1.00  0.00      BSYN  
ATOM    648    O GLY    73       5.928 -74.986 -31.331  1.00  0.00      BSYN  
ATOM    649    N ALA    74       4.233 -73.916 -30.574  1.00  0.00      BSYN  
ATOM    650    H ALA    74       4.104 -74.667 -29.958  1.00  0.00      BSYN  
ATOM    651   CA ALA    74       3.448 -72.772 -30.851  1.00  0.00      BSYN  
ATOM    652   CB ALA    74       2.176 -73.087 -31.495  1.00  0.00      BSYN  
ATOM    653    C ALA    74       3.186 -71.850 -29.687  1.00  0.00      BSYN  
ATOM    654    O ALA    74       3.519 -70.671 -29.778  1.00  0.00      BSYN  
ATOM    655    N GLY    75       2.534 -72.035 -28.486  1.00  0.00      BSYN  
ATOM    656    H GLY    75       2.330 -72.957 -28.222  1.00  0.00      BSYN  
ATOM    657   CA GLY    75       2.370 -71.117 -27.441  1.00  0.00      BSYN  
ATOM    658    C GLY    75       3.518 -71.124 -26.468  1.00  0.00      BSYN  
ATOM    659    O GLY    75       3.418 -70.925 -25.280  1.00  0.00      BSYN  
ATOM    660    N ASN    76       4.698 -71.363 -27.056  1.00  0.00      BSYN  
ATOM    661    H ASN    76       4.684 -71.409 -28.035  1.00  0.00      BSYN  
ATOM    662   CA ASN    76       5.871 -71.405 -26.256  1.00  0.00      BSYN  
ATOM    663   CB ASN    76       6.313 -72.929 -26.253  1.00  0.00      BSYN  
ATOM    664   CG ASN    76       7.107 -73.258 -25.020  1.00  0.00      BSYN  
ATOM    665  OD1 ASN    76       7.981 -74.123 -25.033  1.00  0.00      BSYN  
ATOM    666  ND2 ASN    76       6.846 -72.729 -23.845  1.00  0.00      BSYN  
ATOM    667 HD21 ASN    76       7.359 -73.039 -23.070  1.00  0.00      BSYN  
ATOM    668 HD22 ASN    76       6.152 -72.037 -23.819  1.00  0.00      BSYN  
ATOM    669    C ASN    76       6.991 -70.554 -26.906  1.00  0.00      BSYN  
ATOM    670    O ASN    76       7.942 -71.003 -27.524  1.00  0.00      BSYN  
ATOM    671    N ILE    77       6.731 -69.271 -26.702  1.00  0.00      BSYN  
ATOM    672    H ILE    77       5.796 -69.073 -26.483  1.00  0.00      BSYN  
ATOM    673   CA ILE    77       7.739 -68.195 -26.662  1.00  0.00      BSYN  
ATOM    674   CB ILE    77       7.049 -66.772 -26.717  1.00  0.00      BSYN  
ATOM    675  CG2 ILE    77       7.859 -65.544 -26.329  1.00  0.00      BSYN  
ATOM    676  CG1 ILE    77       6.449 -66.535 -28.111  1.00  0.00      BSYN  
ATOM    677   CD ILE    77       5.413 -65.338 -28.266  1.00  0.00      BSYN  
ATOM    678    C ILE    77       8.746 -68.206 -25.517  1.00  0.00      BSYN  
ATOM    679    O ILE    77       9.849 -68.745 -25.806  1.00  0.00      BSYN  
ATOM    680    N ALA    78       8.298 -67.890 -24.268  1.00  0.00      BSYN  
ATOM    681    H ALA    78       7.365 -67.704 -24.029  1.00  0.00      BSYN  
ATOM    682   CA ALA    78       9.263 -67.935 -23.156  1.00  0.00      BSYN  
ATOM    683   CB ALA    78       8.731 -66.721 -22.295  1.00  0.00      BSYN  
ATOM    684    C ALA    78       9.227 -69.231 -22.344  1.00  0.00      BSYN  
ATOM    685    O ALA    78       8.138 -69.611 -21.883  1.00  0.00      BSYN  
ATOM    686    N ALA    79      10.376 -69.568 -21.772  1.00  0.00      BSYN  
ATOM    687    H ALA    79      11.151 -68.969 -21.781  1.00  0.00      BSYN  
ATOM    688   CA ALA    79      10.480 -70.878 -21.097  1.00  0.00      BSYN  
ATOM    689   CB ALA    79      11.659 -71.613 -21.567  1.00  0.00      BSYN  
ATOM    690    C ALA    79      10.348 -70.807 -19.547  1.00  0.00      BSYN  
ATOM    691    O ALA    79      11.389 -70.691 -18.890  1.00  0.00      BSYN  
ATOM    692    N ALA    80       9.040 -70.791 -19.059  1.00  0.00      BSYN  
ATOM    693    H ALA    80       8.285 -70.382 -19.532  1.00  0.00      BSYN  
ATOM    694   CA ALA    80       8.542 -70.893 -17.643  1.00  0.00      BSYN  
ATOM    695   CB ALA    80       8.583 -72.268 -17.057  1.00  0.00      BSYN  
ATOM    696    C ALA    80       9.032 -69.839 -16.567  1.00  0.00      BSYN  
ATOM    697    O ALA    80      10.200 -69.687 -16.298  1.00  0.00      BSYN  
ATOM    698    N THR    81       8.009 -69.097 -16.004  1.00  0.00      BSYN  
ATOM    699    H THR    81       7.105 -69.322 -16.310  1.00  0.00      BSYN  
ATOM    700   CA THR    81       8.367 -67.991 -15.240  1.00  0.00      BSYN  
ATOM    701   CB THR    81       7.871 -66.818 -16.117  1.00  0.00      BSYN  
ATOM    702  OG1 THR    81       8.515 -65.542 -15.975  1.00  0.00      BSYN  
ATOM    703  HG1 THR    81       9.301 -65.489 -16.523  1.00  0.00      BSYN  
ATOM    704  CG2 THR    81       6.378 -66.557 -16.083  1.00  0.00      BSYN  
ATOM    705    C THR    81       7.748 -67.978 -13.848  1.00  0.00      BSYN  
ATOM    706    O THR    81       6.909 -68.785 -13.579  1.00  0.00      BSYN  
ATOM    707    N GLY    82       8.352 -67.181 -12.987  1.00  0.00      BSYN  
ATOM    708    H GLY    82       9.106 -66.734 -13.427  1.00  0.00      BSYN  
ATOM    709   CA GLY    82       7.817 -66.920 -11.541  1.00  0.00      BSYN  
ATOM    710    C GLY    82       7.006 -65.658 -11.511  1.00  0.00      BSYN  
ATOM    711    O GLY    82       7.374 -64.511 -11.686  1.00  0.00      BSYN  
ATOM    712    N LEU    83       5.725 -65.864 -11.242  1.00  0.00      BSYN  
ATOM    713    H LEU    83       5.092 -65.120 -11.311  1.00  0.00      BSYN  
ATOM    714   CA LEU    83       5.122 -67.106 -10.793  1.00  0.00      BSYN  
ATOM    715   CB LEU    83       4.717 -67.256  -9.262  1.00  0.00      BSYN  
ATOM    716   CG LEU    83       3.952 -66.155  -8.473  1.00  0.00      BSYN  
ATOM    717  CD1 LEU    83       5.015 -65.401  -7.550  1.00  0.00      BSYN  
ATOM    718  CD2 LEU    83       2.921 -65.392  -9.303  1.00  0.00      BSYN  
ATOM    719    C LEU    83       4.070 -67.678 -11.687  1.00  0.00      BSYN  
ATOM    720    O LEU    83       3.335 -66.915 -12.236  1.00  0.00      BSYN  
ATOM    721    N VAL    84       4.111 -68.978 -11.918  1.00  0.00      BSYN  
ATOM    722    H VAL    84       4.884 -69.546 -11.713  1.00  0.00      BSYN  
ATOM    723   CA VAL    84       2.976 -69.554 -12.554  1.00  0.00      BSYN  
ATOM    724   CB VAL    84       3.185 -70.510 -13.641  1.00  0.00      BSYN  
ATOM    725  CG1 VAL    84       3.354 -69.776 -14.891  1.00  0.00      BSYN  
ATOM    726  CG2 VAL    84       4.516 -71.183 -13.560  1.00  0.00      BSYN  
ATOM    727    C VAL    84       1.808 -69.904 -11.684  1.00  0.00      BSYN  
ATOM    728    O VAL    84       1.923 -70.721 -10.754  1.00  0.00      BSYN  
ATOM    729    N LYS    85       0.686 -69.259 -11.799  1.00  0.00      BSYN  
ATOM    730    H LYS    85       0.618 -68.523 -12.442  1.00  0.00      BSYN  
ATOM    731   CA LYS    85      -0.589 -69.450 -11.106  1.00  0.00      BSYN  
ATOM    732   CB LYS    85      -1.199 -68.137 -10.901  1.00  0.00      BSYN  
ATOM    733   CG LYS    85      -1.511 -67.586  -9.524  1.00  0.00      BSYN  
ATOM    734   CD LYS    85      -2.735 -67.993  -8.793  1.00  0.00      BSYN  
ATOM    735   CE LYS    85      -2.791 -67.103  -7.449  1.00  0.00      BSYN  
ATOM    736   NZ LYS    85      -4.105 -67.296  -6.744  1.00  0.00      BSYN  
ATOM    737  HZ1 LYS    85      -5.004 -66.939  -7.125  1.00  0.00      BSYN  
ATOM    738  HZ2 LYS    85      -4.243 -68.313  -6.579  1.00  0.00      BSYN  
ATOM    739  HZ3 LYS    85      -3.975 -67.035  -5.746  1.00  0.00      BSYN  
ATOM    740    C LYS    85      -1.519 -70.357 -11.810  1.00  0.00      BSYN  
ATOM    741    O LYS    85      -1.640 -70.570 -12.997  1.00  0.00      BSYN  
ATOM    742    N ARG    86      -2.288 -70.915 -10.793  1.00  0.00      BSYN  
ATOM    743    H ARG    86      -1.831 -71.089  -9.943  1.00  0.00      BSYN  
ATOM    744   CA ARG    86      -3.553 -71.624 -11.010  1.00  0.00      BSYN  
ATOM    745   CB ARG    86      -3.188 -73.057 -11.227  1.00  0.00      BSYN  
ATOM    746   CG ARG    86      -4.091 -73.708 -12.300  1.00  0.00      BSYN  
ATOM    747   CD ARG    86      -3.312 -74.694 -13.084  1.00  0.00      BSYN  
ATOM    748   NE ARG    86      -3.607 -74.754 -14.468  1.00  0.00      BSYN  
ATOM    749   HE ARG    86      -3.295 -74.034 -15.055  1.00  0.00      BSYN  
ATOM    750   CZ ARG    86      -4.450 -75.701 -14.989  1.00  0.00      BSYN  
ATOM    751  NH1 ARG    86      -5.048 -76.717 -14.272  1.00  0.00      BSYN  
ATOM    752 HH11 ARG    86      -5.591 -77.348 -14.826  1.00  0.00      BSYN  
ATOM    753 HH12 ARG    86      -4.759 -76.715 -13.315  1.00  0.00      BSYN  
ATOM    754  NH2 ARG    86      -4.778 -75.581 -16.298  1.00  0.00      BSYN  
ATOM    755 HH21 ARG    86      -5.389 -76.276 -16.678  1.00  0.00      BSYN  
ATOM    756 HH22 ARG    86      -4.757 -74.657 -16.680  1.00  0.00      BSYN  
ATOM    757    C ARG    86      -4.322 -71.420  -9.700  1.00  0.00      BSYN  
ATOM    758    O ARG    86      -3.700 -71.026  -8.785  1.00  0.00      BSYN  
ATOM    759    N GLU    87      -5.683 -71.539  -9.664  1.00  0.00      BSYN  
ATOM    760    H GLU    87      -6.146 -71.869 -10.462  1.00  0.00      BSYN  
ATOM    761   CA GLU    87      -6.421 -71.420  -8.433  1.00  0.00      BSYN  
ATOM    762   CB GLU    87      -7.919 -71.039  -8.763  1.00  0.00      BSYN  
ATOM    763   CG GLU    87      -8.208 -69.614  -9.085  1.00  0.00      BSYN  
ATOM    764   CD GLU    87      -9.567 -69.007  -9.223  1.00  0.00      BSYN  
ATOM    765  OE1 GLU    87     -10.394 -68.802  -8.359  1.00  0.00      BSYN  
ATOM    766  OE2 GLU    87      -9.848 -68.616 -10.300  1.00  0.00      BSYN  
ATOM    767    C GLU    87      -6.467 -72.821  -7.744  1.00  0.00      BSYN  
ATOM    768    O GLU    87      -6.418 -72.876  -6.552  1.00  0.00      BSYN  
ATOM    769    N GLU    88      -6.543 -73.883  -8.513  1.00  0.00      BSYN  
ATOM    770    H GLU    88      -6.506 -73.759  -9.484  1.00  0.00      BSYN  
ATOM    771   CA GLU    88      -6.634 -75.226  -8.097  1.00  0.00      BSYN  
ATOM    772   CB GLU    88      -8.005 -75.650  -8.888  1.00  0.00      BSYN  
ATOM    773   CG GLU    88      -8.423 -76.999  -8.494  1.00  0.00      BSYN  
ATOM    774   CD GLU    88      -9.793 -77.602  -8.879  1.00  0.00      BSYN  
ATOM    775  OE1 GLU    88      -9.952 -78.108  -9.979  1.00  0.00      BSYN  
ATOM    776  OE2 GLU    88     -10.740 -77.624  -8.061  1.00  0.00      BSYN  
ATOM    777    C GLU    88      -5.301 -75.910  -8.571  1.00  0.00      BSYN  
ATOM    778    O GLU    88      -4.687 -75.667  -9.642  1.00  0.00      BSYN  
ATOM    779    N PHE    89      -4.788 -76.807  -7.691  1.00  0.00      BSYN  
ATOM    780    H PHE    89      -5.365 -77.029  -6.930  1.00  0.00      BSYN  
ATOM    781   CA PHE    89      -3.520 -77.453  -7.995  1.00  0.00      BSYN  
ATOM    782   CB PHE    89      -2.735 -77.840  -6.724  1.00  0.00      BSYN  
ATOM    783   CG PHE    89      -1.470 -77.033  -6.596  1.00  0.00      BSYN  
ATOM    784  CD1 PHE    89      -1.627 -75.806  -6.065  1.00  0.00      BSYN  
ATOM    785  CD2 PHE    89      -0.203 -77.549  -6.999  1.00  0.00      BSYN  
ATOM    786  CE1 PHE    89      -0.478 -75.037  -5.924  1.00  0.00      BSYN  
ATOM    787  CE2 PHE    89       0.904 -76.752  -6.845  1.00  0.00      BSYN  
ATOM    788   CZ PHE    89       0.802 -75.456  -6.306  1.00  0.00      BSYN  
ATOM    789    C PHE    89      -3.807 -78.672  -8.805  1.00  0.00      BSYN  
ATOM    790    O PHE    89      -4.740 -79.374  -8.549  1.00  0.00      BSYN  
ATOM    791    N PRO    90      -3.043 -79.037  -9.852  1.00  0.00      BSYN  
ATOM    792   CD PRO    90      -1.905 -78.297 -10.285  1.00  0.00      BSYN  
ATOM    793   CA PRO    90      -3.169 -80.244 -10.673  1.00  0.00      BSYN  
ATOM    794   CB PRO    90      -2.429 -79.976 -11.929  1.00  0.00      BSYN  
ATOM    795   CG PRO    90      -2.015 -78.499 -11.836  1.00  0.00      BSYN  
ATOM    796    C PRO    90      -2.766 -81.532  -9.955  1.00  0.00      BSYN  
ATOM    797    O PRO    90      -3.020 -82.622 -10.395  1.00  0.00      BSYN  
ATOM    798    N THR    91      -2.033 -81.403  -8.827  1.00  0.00      BSYN  
ATOM    799    H THR    91      -1.782 -80.491  -8.573  1.00  0.00      BSYN  
ATOM    800   CA THR    91      -1.450 -82.512  -7.973  1.00  0.00      BSYN  
ATOM    801   CB THR    91      -0.396 -82.053  -6.902  1.00  0.00      BSYN  
ATOM    802  OG1 THR    91       0.865 -82.324  -7.531  1.00  0.00      BSYN  
ATOM    803  HG1 THR    91       0.890 -83.273  -7.671  1.00  0.00      BSYN  
ATOM    804  CG2 THR    91      -0.384 -82.389  -5.340  1.00  0.00      BSYN  
ATOM    805    C THR    91      -2.476 -83.433  -7.384  1.00  0.00      BSYN  
ATOM    806    O THR    91      -2.419 -84.655  -7.269  1.00  0.00      BSYN  
ATOM    807    N ASP    92      -3.685 -82.864  -7.143  1.00  0.00      BSYN  
ATOM    808    H ASP    92      -3.788 -81.892  -7.214  1.00  0.00      BSYN  
ATOM    809   CA ASP    92      -4.818 -83.516  -6.471  1.00  0.00      BSYN  
ATOM    810   CB ASP    92      -5.380 -82.692  -5.449  1.00  0.00      BSYN  
ATOM    811   CG ASP    92      -6.064 -83.460  -4.299  1.00  0.00      BSYN  
ATOM    812  OD1 ASP    92      -5.638 -83.259  -3.135  1.00  0.00      BSYN  
ATOM    813  OD2 ASP    92      -6.870 -84.319  -4.562  1.00  0.00      BSYN  
ATOM    814    C ASP    92      -5.907 -84.050  -7.361  1.00  0.00      BSYN  
ATOM    815    O ASP    92      -7.044 -83.690  -7.203  1.00  0.00      BSYN  
ATOM    816    N LEU    93      -5.624 -84.978  -8.261  1.00  0.00      BSYN  
ATOM    817    H LEU    93      -4.763 -85.351  -7.979  1.00  0.00      BSYN  
ATOM    818   CA LEU    93      -6.625 -85.650  -9.110  1.00  0.00      BSYN  
ATOM    819   CB LEU    93      -6.397 -85.010 -10.456  1.00  0.00      BSYN  
ATOM    820   CG LEU    93      -6.826 -83.584 -10.631  1.00  0.00      BSYN  
ATOM    821  CD1 LEU    93      -6.580 -83.025 -11.981  1.00  0.00      BSYN  
ATOM    822  CD2 LEU    93      -8.427 -83.701 -10.693  1.00  0.00      BSYN  
ATOM    823    C LEU    93      -6.358 -87.147  -9.172  1.00  0.00      BSYN  
ATOM    824    O LEU    93      -7.312 -87.839  -9.014  1.00  0.00      BSYN  
ATOM    825    N LYS    94      -5.073 -87.516  -9.263  1.00  0.00      BSYN  
ATOM    826    H LYS    94      -4.343 -86.864  -9.229  1.00  0.00      BSYN  
ATOM    827   CA LYS    94      -4.677 -88.925  -9.310  1.00  0.00      BSYN  
ATOM    828   CB LYS    94      -4.810 -89.709 -10.499  1.00  0.00      BSYN  
ATOM    829   CG LYS    94      -5.436 -91.089 -10.268  1.00  0.00      BSYN  
ATOM    830   CD LYS    94      -5.024 -92.100 -11.375  1.00  0.00      BSYN  
ATOM    831   CE LYS    94      -5.756 -93.400 -11.324  1.00  0.00      BSYN  
ATOM    832   NZ LYS    94      -5.690 -93.929 -12.716  1.00  0.00      BSYN  
ATOM    833  HZ1 LYS    94      -5.889 -93.216 -13.446  1.00  0.00      BSYN  
ATOM    834  HZ2 LYS    94      -4.773 -94.383 -12.900  1.00  0.00      BSYN  
ATOM    835  HZ3 LYS    94      -6.369 -94.717 -12.724  1.00  0.00      BSYN  
ATOM    836    C LYS    94      -3.220 -88.940  -8.816  1.00  0.00      BSYN  
ATOM    837    O LYS    94      -2.311 -88.512  -9.510  1.00  0.00      BSYN  
ATOM    838    N PRO    95      -2.903 -89.400  -7.586  1.00  0.00      BSYN  
ATOM    839   CD PRO    95      -1.600 -89.908  -7.201  1.00  0.00      BSYN  
ATOM    840   CA PRO    95      -3.873 -89.718  -6.577  1.00  0.00      BSYN  
ATOM    841   CB PRO    95      -3.209 -90.942  -5.750  1.00  0.00      BSYN  
ATOM    842   CG PRO    95      -1.974 -91.269  -6.576  1.00  0.00      BSYN  
ATOM    843    C PRO    95      -4.390 -88.647  -5.680  1.00  0.00      BSYN  
ATOM    844    O PRO    95      -4.097 -87.517  -5.684  1.00  0.00      BSYN  
ATOM    845    N GLU    96      -5.311 -89.121  -4.820  1.00  0.00      BSYN  
ATOM    846    H GLU    96      -5.503 -90.076  -4.927  1.00  0.00      BSYN  
ATOM    847   CA GLU    96      -5.911 -88.394  -3.741  1.00  0.00      BSYN  
ATOM    848   CB GLU    96      -7.465 -88.425  -4.028  1.00  0.00      BSYN  
ATOM    849   CG GLU    96      -7.879 -87.505  -5.113  1.00  0.00      BSYN  
ATOM    850   CD GLU    96      -9.385 -87.265  -5.214  1.00  0.00      BSYN  
ATOM    851  OE1 GLU    96      -9.958 -86.536  -4.428  1.00  0.00      BSYN  
ATOM    852  OE2 GLU    96     -10.023 -87.920  -6.071  1.00  0.00      BSYN  
ATOM    853    C GLU    96      -5.558 -88.953  -2.321  1.00  0.00      BSYN  
ATOM    854    O GLU    96      -4.996 -90.027  -2.109  1.00  0.00      BSYN  
ATOM    855    N GLU    97      -6.183 -88.194  -1.400  1.00  0.00      BSYN  
ATOM    856    H GLU    97      -6.889 -87.532  -1.557  1.00  0.00      BSYN  
ATOM    857   CA GLU    97      -5.982 -88.302   0.070  1.00  0.00      BSYN  
ATOM    858   CB GLU    97      -4.521 -87.918   0.428  1.00  0.00      BSYN  
ATOM    859   CG GLU    97      -4.141 -86.439   0.034  1.00  0.00      BSYN  
ATOM    860   CD GLU    97      -2.752 -86.182   0.630  1.00  0.00      BSYN  
ATOM    861  OE1 GLU    97      -1.938 -85.523   0.067  1.00  0.00      BSYN  
ATOM    862  OE2 GLU    97      -2.545 -86.626   1.821  1.00  0.00      BSYN  
ATOM    863    C GLU    97      -6.971 -87.365   0.714  1.00  0.00      BSYN  
ATOM    864    O GLU    97      -7.770 -86.750   0.102  1.00  0.00      BSYN  
ATOM    865    N VAL    98      -7.155 -87.438   2.046  1.00  0.00      BSYN  
ATOM    866    H VAL    98      -6.933 -88.307   2.441  1.00  0.00      BSYN  
ATOM    867   CA VAL    98      -8.027 -86.502   2.740  1.00  0.00      BSYN  
ATOM    868   CB VAL    98      -9.001 -86.986   3.941  1.00  0.00      BSYN  
ATOM    869  CG1 VAL    98     -10.085 -87.985   3.258  1.00  0.00      BSYN  
ATOM    870  CG2 VAL    98      -8.308 -87.686   5.191  1.00  0.00      BSYN  
ATOM    871    C VAL    98      -7.109 -85.410   3.286  1.00  0.00      BSYN  
ATOM    872    O VAL    98      -5.999 -85.602   3.697  1.00  0.00      BSYN  
ATOM    873    N ALA    99      -7.719 -84.248   3.459  1.00  0.00      BSYN  
ATOM    874    H ALA    99      -8.429 -83.873   2.898  1.00  0.00      BSYN  
ATOM    875   CA ALA    99      -7.239 -83.425   4.560  1.00  0.00      BSYN  
ATOM    876   CB ALA    99      -6.214 -82.359   4.139  1.00  0.00      BSYN  
ATOM    877    C ALA    99      -8.304 -82.875   5.523  1.00  0.00      BSYN  
ATOM    878    O ALA    99      -9.467 -82.582   5.324  1.00  0.00      BSYN  
ATOM    879    N GLN   100      -7.669 -82.530   6.598  1.00  0.00      BSYN  
ATOM    880    H GLN   100      -6.706 -82.612   6.764  1.00  0.00      BSYN  
ATOM    881   CA GLN   100      -8.265 -81.733   7.689  1.00  0.00      BSYN  
ATOM    882   CB GLN   100      -8.176 -82.354   9.039  1.00  0.00      BSYN  
ATOM    883   CG GLN   100      -6.804 -82.452   9.752  1.00  0.00      BSYN  
ATOM    884   CD GLN   100      -5.844 -83.530   9.308  1.00  0.00      BSYN  
ATOM    885  OE1 GLN   100      -4.698 -83.438   9.701  1.00  0.00      BSYN  
ATOM    886  NE2 GLN   100      -6.047 -84.579   8.495  1.00  0.00      BSYN  
ATOM    887 HE21 GLN   100      -5.396 -85.304   8.602  1.00  0.00      BSYN  
ATOM    888 HE22 GLN   100      -6.808 -84.817   7.926  1.00  0.00      BSYN  
ATOM    889    C GLN   100      -7.455 -80.416   7.736  1.00  0.00      BSYN  
ATOM    890    O GLN   100      -6.308 -80.285   7.301  1.00  0.00      BSYN  
ATOM    891    N GLU   101      -8.076 -79.410   8.265  1.00  0.00      BSYN  
ATOM    892    H GLU   101      -9.056 -79.393   8.265  1.00  0.00      BSYN  
ATOM    893   CA GLU   101      -7.257 -78.262   8.723  1.00  0.00      BSYN  
ATOM    894   CB GLU   101      -7.475 -77.128   7.832  1.00  0.00      BSYN  
ATOM    895   CG GLU   101      -7.075 -75.675   8.280  1.00  0.00      BSYN  
ATOM    896   CD GLU   101      -7.790 -74.570   7.565  1.00  0.00      BSYN  
ATOM    897  OE1 GLU   101      -8.759 -74.075   8.097  1.00  0.00      BSYN  
ATOM    898  OE2 GLU   101      -7.438 -74.297   6.416  1.00  0.00      BSYN  
ATOM    899    C GLU   101      -7.348 -77.968  10.175  1.00  0.00      BSYN  
ATOM    900    O GLU   101      -6.604 -78.460  10.955  1.00  0.00      BSYN  
ATOM    901    N ALA   102      -8.190 -77.126  10.662  1.00  0.00      BSYN  
ATOM    902    H ALA   102      -8.912 -76.724  10.135  1.00  0.00      BSYN  
ATOM    903   CA ALA   102      -8.297 -76.878  12.051  1.00  0.00      BSYN  
ATOM    904   CB ALA   102      -8.744 -75.453  12.122  1.00  0.00      BSYN  
ATOM    905    C ALA   102      -9.437 -77.820  12.625  1.00  0.00      BSYN  
ATOM    906    O ALA   102     -10.583 -77.549  12.965  1.00  0.00      BSYN  
ATOM    907    N ALA   103      -8.785 -79.014  12.822  1.00  0.00      BSYN  
ATOM    908    H ALA   103      -7.818 -79.146  12.732  1.00  0.00      BSYN  
ATOM    909   CA ALA   103      -9.547 -80.096  13.432  1.00  0.00      BSYN  
ATOM    910   CB ALA   103     -10.290 -80.569  12.307  1.00  0.00      BSYN  
ATOM    911    C ALA   103      -8.680 -81.296  13.799  1.00  0.00      BSYN  
ATOM    912    O ALA   103      -8.024 -81.946  12.996  1.00  0.00      BSYN  
ATOM    913    N GLU   104      -8.935 -81.676  15.010  1.00  0.00      BSYN  
ATOM    914    H GLU   104      -9.549 -80.985  15.335  1.00  0.00      BSYN  
ATOM    915   CA GLU   104      -8.127 -82.582  15.796  1.00  0.00      BSYN  
ATOM    916   CB GLU   104      -8.572 -82.382  17.190  1.00  0.00      BSYN  
ATOM    917   CG GLU   104      -8.061 -81.022  17.742  1.00  0.00      BSYN  
ATOM    918   CD GLU   104      -6.785 -81.153  18.678  1.00  0.00      BSYN  
ATOM    919  OE1 GLU   104      -6.930 -81.248  19.852  1.00  0.00      BSYN  
ATOM    920  OE2 GLU   104      -5.677 -81.097  18.162  1.00  0.00      BSYN  
ATOM    921    C GLU   104      -8.478 -84.051  15.570  1.00  0.00      BSYN  
ATOM    922    O GLU   104      -7.594 -84.861  15.592  1.00  0.00      BSYN  
ATOM    923    N GLU   105      -9.768 -84.272  15.129  1.00  0.00      BSYN  
ATOM    924    H GLU   105     -10.313 -83.480  14.940  1.00  0.00      BSYN  
ATOM    925   CA GLU   105     -10.334 -85.635  14.784  1.00  0.00      BSYN  
ATOM    926   CB GLU   105     -11.825 -85.734  15.094  1.00  0.00      BSYN  
ATOM    927   CG GLU   105     -11.826 -85.742  16.563  1.00  0.00      BSYN  
ATOM    928   CD GLU   105     -13.202 -85.615  17.269  1.00  0.00      BSYN  
ATOM    929  OE1 GLU   105     -13.323 -84.853  18.246  1.00  0.00      BSYN  
ATOM    930  OE2 GLU   105     -14.147 -86.237  16.821  1.00  0.00      BSYN  
ATOM    931    C GLU   105     -10.242 -85.830  13.275  1.00  0.00      BSYN  
ATOM    932    O GLU   105     -10.792 -84.979  12.521  1.00  0.00      BSYN  
ATOM    933    N PRO   106      -9.539 -86.921  12.753  1.00  0.00      BSYN  
ATOM    934   CD PRO   106      -8.765 -87.941  13.508  1.00  0.00      BSYN  
ATOM    935   CA PRO   106      -9.581 -87.218  11.345  1.00  0.00      BSYN  
ATOM    936   CB PRO   106      -8.517 -88.269  11.160  1.00  0.00      BSYN  
ATOM    937   CG PRO   106      -8.442 -88.989  12.492  1.00  0.00      BSYN  
ATOM    938    C PRO   106     -10.871 -87.568  10.576  1.00  0.00      BSYN  
ATOM    939    O PRO   106     -11.611 -88.397  11.114  1.00  0.00      BSYN  
ATOM    940    N LEU   107     -11.128 -87.046   9.401  1.00  0.00      BSYN  
ATOM    941    H LEU   107     -10.456 -86.595   8.847  1.00  0.00      BSYN  
ATOM    942   CA LEU   107     -12.408 -87.359   8.707  1.00  0.00      BSYN  
ATOM    943   CB LEU   107     -12.957 -86.038   8.147  1.00  0.00      BSYN  
ATOM    944   CG LEU   107     -13.058 -84.792   8.943  1.00  0.00      BSYN  
ATOM    945  CD1 LEU   107     -12.023 -83.680   8.703  1.00  0.00      BSYN  
ATOM    946  CD2 LEU   107     -14.302 -84.124   8.368  1.00  0.00      BSYN  
ATOM    947    C LEU   107     -12.425 -88.399   7.693  1.00  0.00      BSYN  
ATOM    948    O LEU   107     -11.712 -88.294   6.670  1.00  0.00      BSYN  
ATOM    949    N ILE   108     -13.268 -89.376   7.791  1.00  0.00      BSYN  
ATOM    950    H ILE   108     -14.037 -89.386   8.398  1.00  0.00      BSYN  
ATOM    951   CA ILE   108     -13.089 -90.653   7.189  1.00  0.00      BSYN  
ATOM    952   CB ILE   108     -13.523 -91.856   8.022  1.00  0.00      BSYN  
ATOM    953  CG2 ILE   108     -12.593 -93.025   7.715  1.00  0.00      BSYN  
ATOM    954  CG1 ILE   108     -13.647 -91.693   9.546  1.00  0.00      BSYN  
ATOM    955   CD ILE   108     -12.363 -91.554  10.419  1.00  0.00      BSYN  
ATOM    956    C ILE   108     -13.860 -90.679   5.903  1.00  0.00      BSYN  
ATOM    957    O ILE   108     -15.091 -90.910   6.020  1.00  0.00      BSYN  
ATOM    958    N GLU   109     -13.312 -90.278   4.740  1.00  0.00      BSYN  
ATOM    959    H GLU   109     -12.528 -89.700   4.639  1.00  0.00      BSYN  
ATOM    960   CA GLU   109     -13.890 -90.796   3.526  1.00  0.00      BSYN  
ATOM    961   CB GLU   109     -14.918 -89.797   3.042  1.00  0.00      BSYN  
ATOM    962   CG GLU   109     -15.617 -89.909   1.661  1.00  0.00      BSYN  
ATOM    963   CD GLU   109     -16.542 -91.132   1.555  1.00  0.00      BSYN  
ATOM    964  OE1 GLU   109     -16.040 -92.268   1.709  1.00  0.00      BSYN  
ATOM    965  OE2 GLU   109     -17.718 -90.933   1.140  1.00  0.00      BSYN  
ATOM    966    C GLU   109     -12.873 -91.075   2.499  1.00  0.00      BSYN  
ATOM    967    O GLU   109     -12.345 -90.185   1.920  1.00  0.00      BSYN  
ATOM    968    N PRO   110     -12.600 -92.314   2.199  1.00  0.00      BSYN  
ATOM    969   CD PRO   110     -12.856 -93.500   2.943  1.00  0.00      BSYN  
ATOM    970   CA PRO   110     -11.893 -92.730   0.997  1.00  0.00      BSYN  
ATOM    971   CB PRO   110     -11.794 -94.249   1.328  1.00  0.00      BSYN  
ATOM    972   CG PRO   110     -11.693 -94.459   2.798  1.00  0.00      BSYN  
ATOM    973    C PRO   110     -12.527 -92.424  -0.310  1.00  0.00      BSYN  
ATOM    974    O PRO   110     -11.899 -91.747  -1.113  1.00  0.00      BSYN  
ATOM    975    N LEU   111     -13.845 -92.637  -0.329  1.00  0.00      BSYN  
ATOM    976    H LEU   111     -14.215 -93.045   0.482  1.00  0.00      BSYN  
ATOM    977   CA LEU   111     -14.550 -92.285  -1.640  1.00  0.00      BSYN  
ATOM    978   CB LEU   111     -15.809 -93.207  -1.744  1.00  0.00      BSYN  
ATOM    979   CG LEU   111     -16.310 -93.574  -3.118  1.00  0.00      BSYN  
ATOM    980  CD1 LEU   111     -15.381 -94.621  -3.773  1.00  0.00      BSYN  
ATOM    981  CD2 LEU   111     -17.838 -93.525  -3.286  1.00  0.00      BSYN  
ATOM    982    C LEU   111     -14.887 -90.738  -1.592  1.00  0.00      BSYN  
ATOM    983    O LEU   111     -15.957 -90.223  -1.434  1.00  0.00      BSYN  
ATOM    984    N MET   112     -13.858 -89.982  -1.952  1.00  0.00      BSYN  
ATOM    985    H MET   112     -12.933 -90.294  -1.866  1.00  0.00      BSYN  
ATOM    986   CA MET   112     -14.122 -88.694  -2.582  1.00  0.00      BSYN  
ATOM    987   CB MET   112     -12.923 -87.809  -2.332  1.00  0.00      BSYN  
ATOM    988   CG MET   112     -12.438 -87.966  -0.878  1.00  0.00      BSYN  
ATOM    989   SD MET   112     -10.767 -87.335  -0.856  1.00  0.00      BSYN  
ATOM    990   CE MET   112      -9.989 -88.862  -1.192  1.00  0.00      BSYN  
ATOM    991    C MET   112     -14.414 -88.958  -4.062  1.00  0.00      BSYN  
ATOM    992    O MET   112     -13.604 -88.851  -5.070  1.00  0.00      BSYN  
ATOM    993    N GLU   113     -15.748 -89.148  -4.191  1.00  0.00      BSYN  
ATOM    994    H GLU   113     -16.330 -89.231  -3.406  1.00  0.00      BSYN  
ATOM    995   CA GLU   113     -16.370 -89.293  -5.511  1.00  0.00      BSYN  
ATOM    996   CB GLU   113     -17.077 -90.508  -5.541  1.00  0.00      BSYN  
ATOM    997   CG GLU   113     -18.153 -90.446  -6.623  1.00  0.00      BSYN  
ATOM    998   CD GLU   113     -18.979 -91.721  -6.626  1.00  0.00      BSYN  
ATOM    999  OE1 GLU   113     -18.616 -92.667  -7.243  1.00  0.00      BSYN  
ATOM   1000  OE2 GLU   113     -19.820 -91.764  -5.818  1.00  0.00      BSYN  
ATOM   1001    C GLU   113     -17.208 -88.049  -5.765  1.00  0.00      BSYN  
ATOM   1002    O GLU   113     -18.007 -87.657  -4.905  1.00  0.00      BSYN  
ATOM   1003    N PRO   114     -16.980 -87.387  -6.901  1.00  0.00      BSYN  
ATOM   1004   CD PRO   114     -15.862 -87.757  -7.899  1.00  0.00      BSYN  
ATOM   1005   CA PRO   114     -17.745 -86.234  -7.340  1.00  0.00      BSYN  
ATOM   1006   CB PRO   114     -16.773 -85.522  -8.311  1.00  0.00      BSYN  
ATOM   1007   CG PRO   114     -16.015 -86.743  -8.959  1.00  0.00      BSYN  
ATOM   1008    C PRO   114     -18.933 -86.697  -8.137  1.00  0.00      BSYN  
ATOM   1009    O PRO   114     -19.165 -87.732  -8.728  1.00  0.00      BSYN  
ATOM   1010    N GLU   115     -19.832 -85.747  -7.947  1.00  0.00      BSYN  
ATOM   1011    H GLU   115     -19.659 -85.050  -7.281  1.00  0.00      BSYN  
ATOM   1012   CA GLU   115     -21.140 -85.675  -8.635  1.00  0.00      BSYN  
ATOM   1013   CB GLU   115     -22.235 -84.719  -7.996  1.00  0.00      BSYN  
ATOM   1014   CG GLU   115     -22.480 -85.128  -6.505  1.00  0.00      BSYN  
ATOM   1015   CD GLU   115     -23.537 -84.366  -5.722  1.00  0.00      BSYN  
ATOM   1016  OE1 GLU   115     -23.580 -83.137  -5.635  1.00  0.00      BSYN  
ATOM   1017  OE2 GLU   115     -24.566 -85.014  -5.259  1.00  0.00      BSYN  
ATOM   1018    C GLU   115     -21.083 -85.448 -10.105  1.00  0.00      BSYN  
ATOM   1019    O GLU   115     -21.246 -84.311 -10.488  1.00  0.00      BSYN  
ATOM   1020    N GLY   116     -20.831 -86.440 -10.964  1.00  0.00      BSYN  
ATOM   1021    H GLY   116     -20.832 -87.396 -10.750  1.00  0.00      BSYN  
ATOM   1022   CA GLY   116     -20.782 -86.116 -12.377  1.00  0.00      BSYN  
ATOM   1023    C GLY   116     -21.252 -87.299 -13.214  1.00  0.00      BSYN  
ATOM   1024    O GLY   116     -22.017 -88.102 -12.733  1.00  0.00      BSYN  
ATOM   1025    N GLU   117     -20.588 -87.392 -14.316  1.00  0.00      BSYN  
ATOM   1026    H GLU   117     -19.698 -86.994 -14.216  1.00  0.00      BSYN  
ATOM   1027   CA GLU   117     -20.922 -88.316 -15.439  1.00  0.00      BSYN  
ATOM   1028   CB GLU   117     -21.421 -87.409 -16.754  1.00  0.00      BSYN  
ATOM   1029   CG GLU   117     -22.964 -87.351 -16.864  1.00  0.00      BSYN  
ATOM   1030   CD GLU   117     -23.703 -86.483 -15.898  1.00  0.00      BSYN  
ATOM   1031  OE1 GLU   117     -24.798 -86.831 -15.359  1.00  0.00      BSYN  
ATOM   1032  OE2 GLU   117     -23.198 -85.436 -15.648  1.00  0.00      BSYN  
ATOM   1033    C GLU   117     -19.651 -89.199 -15.725  1.00  0.00      BSYN  
ATOM   1034    O GLU   117     -18.550 -88.784 -16.017  1.00  0.00      BSYN  
ATOM   1035    N SER   118     -19.956 -90.495 -15.802  1.00  0.00      BSYN  
ATOM   1036    H SER   118     -20.872 -90.832 -15.718  1.00  0.00      BSYN  
ATOM   1037   CA SER   118     -18.948 -91.554 -15.931  1.00  0.00      BSYN  
ATOM   1038   CB SER   118     -19.591 -92.901 -15.353  1.00  0.00      BSYN  
ATOM   1039   OG SER   118     -20.882 -93.253 -15.811  1.00  0.00      BSYN  
ATOM   1040   HG SER   118     -20.778 -93.646 -16.681  1.00  0.00      BSYN  
ATOM   1041    C SER   118     -18.792 -91.782 -17.447  1.00  0.00      BSYN  
ATOM   1042    O SER   118     -19.369 -92.632 -18.073  1.00  0.00      BSYN  
ATOM   1043    N TYR   119     -18.013 -90.860 -18.043  1.00  0.00      BSYN  
ATOM   1044    H TYR   119     -17.848 -90.179 -17.357  1.00  0.00      BSYN  
ATOM   1045   CA TYR   119     -17.607 -90.889 -19.479  1.00  0.00      BSYN  
ATOM   1046   CB TYR   119     -18.194 -89.653 -19.957  1.00  0.00      BSYN  
ATOM   1047   CG TYR   119     -19.454 -89.807 -20.932  1.00  0.00      BSYN  
ATOM   1048  CD1 TYR   119     -20.674 -90.162 -20.498  1.00  0.00      BSYN  
ATOM   1049  CE1 TYR   119     -21.667 -90.322 -21.436  1.00  0.00      BSYN  
ATOM   1050  CD2 TYR   119     -19.229 -89.707 -22.280  1.00  0.00      BSYN  
ATOM   1051  CE2 TYR   119     -20.208 -89.966 -23.193  1.00  0.00      BSYN  
ATOM   1052   CZ TYR   119     -21.445 -90.168 -22.743  1.00  0.00      BSYN  
ATOM   1053   OH TYR   119     -22.563 -90.041 -23.475  1.00  0.00      BSYN  
ATOM   1054   HH TYR   119     -22.449 -89.294 -24.067  1.00  0.00      BSYN  
ATOM   1055    C TYR   119     -16.078 -90.925 -19.556  1.00  0.00      BSYN  
ATOM   1056    O TYR   119     -15.395 -90.093 -18.898  1.00  0.00      BSYN  
ATOM   1057    N GLU   120     -15.552 -92.050 -20.107  1.00  0.00      BSYN  
ATOM   1058    H GLU   120     -16.223 -92.751 -20.243  1.00  0.00      BSYN  
ATOM   1059   CA GLU   120     -14.096 -92.252 -20.409  1.00  0.00      BSYN  
ATOM   1060   CB GLU   120     -13.134 -92.371 -19.291  1.00  0.00      BSYN  
ATOM   1061   CG GLU   120     -13.456 -93.443 -18.069  1.00  0.00      BSYN  
ATOM   1062   CD GLU   120     -14.123 -94.775 -18.440  1.00  0.00      BSYN  
ATOM   1063  OE1 GLU   120     -13.618 -95.717 -19.077  1.00  0.00      BSYN  
ATOM   1064  OE2 GLU   120     -15.254 -94.891 -18.013  1.00  0.00      BSYN  
ATOM   1065    C GLU   120     -13.830 -93.250 -21.609  1.00  0.00      BSYN  
ATOM   1066    O GLU   120     -14.569 -94.122 -21.892  1.00  0.00      BSYN  
ATOM   1067    N ASP   121     -12.890 -92.810 -22.440  1.00  0.00      BSYN  
ATOM   1068    H ASP   121     -12.199 -92.231 -22.056  1.00  0.00      BSYN  
ATOM   1069   CA ASP   121     -12.408 -93.475 -23.598  1.00  0.00      BSYN  
ATOM   1070   CB ASP   121     -13.278 -93.081 -24.715  1.00  0.00      BSYN  
ATOM   1071   CG ASP   121     -13.385 -91.537 -24.966  1.00  0.00      BSYN  
ATOM   1072  OD1 ASP   121     -13.841 -90.716 -24.173  1.00  0.00      BSYN  
ATOM   1073  OD2 ASP   121     -13.050 -91.173 -26.161  1.00  0.00      BSYN  
ATOM   1074    C ASP   121     -10.833 -93.265 -23.812  1.00  0.00      BSYN  
ATOM   1075    O ASP   121     -10.453 -92.125 -24.183  1.00  0.00      BSYN  
ATOM   1076    N PRO   122      -9.965 -94.164 -23.494  1.00  0.00      BSYN  
ATOM   1077   CD PRO   122     -10.317 -95.539 -23.114  1.00  0.00      BSYN  
ATOM   1078   CA PRO   122      -8.469 -94.015 -23.535  1.00  0.00      BSYN  
ATOM   1079   CB PRO   122      -7.963 -95.445 -23.281  1.00  0.00      BSYN  
ATOM   1080   CG PRO   122      -9.050 -96.011 -22.394  1.00  0.00      BSYN  
ATOM   1081    C PRO   122      -7.725 -93.401 -24.670  1.00  0.00      BSYN  
ATOM   1082    O PRO   122      -7.709 -93.987 -25.741  1.00  0.00      BSYN  
ATOM   1083    N PRO   123      -7.047 -92.309 -24.437  1.00  0.00      BSYN  
ATOM   1084   CD PRO   123      -7.389 -91.278 -23.499  1.00  0.00      BSYN  
ATOM   1085   CA PRO   123      -6.241 -91.621 -25.478  1.00  0.00      BSYN  
ATOM   1086   CB PRO   123      -6.685 -90.210 -25.308  1.00  0.00      BSYN  
ATOM   1087   CG PRO   123      -7.792 -90.135 -24.343  1.00  0.00      BSYN  
ATOM   1088    C PRO   123      -4.796 -91.946 -25.451  1.00  0.00      BSYN  
ATOM   1089    O PRO   123      -4.040 -91.007 -25.404  1.00  0.00      BSYN  
ATOM   1090    N GLN   124      -4.465 -93.294 -25.310  1.00  0.00      BSYN  
ATOM   1091    H GLN   124      -5.238 -93.849 -25.076  1.00  0.00      BSYN  
ATOM   1092   CA GLN   124      -3.050 -93.657 -25.139  1.00  0.00      BSYN  
ATOM   1093   CB GLN   124      -2.910 -94.298 -23.693  1.00  0.00      BSYN  
ATOM   1094   CG GLN   124      -4.067 -95.008 -23.159  1.00  0.00      BSYN  
ATOM   1095   CD GLN   124      -3.920 -95.587 -21.839  1.00  0.00      BSYN  
ATOM   1096  OE1 GLN   124      -4.358 -94.931 -20.853  1.00  0.00      BSYN  
ATOM   1097  NE2 GLN   124      -3.604 -96.863 -21.678  1.00  0.00      BSYN  
ATOM   1098 HE21 GLN   124      -3.518 -97.585 -22.335  1.00  0.00      BSYN  
ATOM   1099 HE22 GLN   124      -3.669 -97.049 -20.718  1.00  0.00      BSYN  
ATOM   1100    C GLN   124      -2.704 -94.721 -26.181  1.00  0.00      BSYN  
ATOM   1101    O GLN   124      -3.387 -95.786 -26.054  1.00  0.00      BSYN  
ATOM   1102    N GLU   125      -1.727 -94.502 -27.027  1.00  0.00      BSYN  
ATOM   1103    H GLU   125      -1.430 -93.569 -27.060  1.00  0.00      BSYN  
ATOM   1104   CA GLU   125      -1.160 -95.611 -27.766  1.00  0.00      BSYN  
ATOM   1105   CB GLU   125      -0.448 -95.128 -29.074  1.00  0.00      BSYN  
ATOM   1106   CG GLU   125      -1.482 -94.202 -29.701  1.00  0.00      BSYN  
ATOM   1107   CD GLU   125      -0.937 -93.378 -30.905  1.00  0.00      BSYN  
ATOM   1108  OE1 GLU   125      -0.652 -93.945 -31.963  1.00  0.00      BSYN  
ATOM   1109  OE2 GLU   125      -0.791 -92.096 -30.731  1.00  0.00      BSYN  
ATOM   1110    C GLU   125      -0.236 -96.619 -26.976  1.00  0.00      BSYN  
ATOM   1111    O GLU   125       0.972 -96.343 -26.521  1.00  0.00      BSYN  
ATOM   1112    N GLU   126      -0.770 -97.813 -26.851  1.00  0.00      BSYN  
ATOM   1113    H GLU   126      -1.345 -98.192 -27.548  1.00  0.00      BSYN  
ATOM   1114   CA GLU   126      -0.025 -98.778 -25.929  1.00  0.00      BSYN  
ATOM   1115   CB GLU   126      -0.945 -99.859 -25.211  1.00  0.00      BSYN  
ATOM   1116   CG GLU   126      -2.213 -99.360 -24.599  1.00  0.00      BSYN  
ATOM   1117   CD GLU   126      -3.191-100.538 -24.217  1.00  0.00      BSYN  
ATOM   1118  OE1 GLU   126      -4.191-100.811 -24.863  1.00  0.00      BSYN  
ATOM   1119  OE2 GLU   126      -2.941-101.004 -23.116  1.00  0.00      BSYN  
ATOM   1120    C GLU   126       1.346 -99.313 -26.471  1.00  0.00      BSYN  
ATOM   1121    O GLU   126       1.434-100.100 -27.476  1.00  0.00      BSYN  
ATOM   1122    N TYR   127       2.474 -99.094 -25.780  1.00  0.00      BSYN  
ATOM   1123    H TYR   127       2.572 -98.477 -25.025  1.00  0.00      BSYN  
ATOM   1124   CA TYR   127       3.623 -99.967 -25.972  1.00  0.00      BSYN  
ATOM   1125   CB TYR   127       4.931 -99.255 -25.622  1.00  0.00      BSYN  
ATOM   1126   CG TYR   127       5.572 -98.483 -26.806  1.00  0.00      BSYN  
ATOM   1127  CD1 TYR   127       5.118 -97.230 -27.155  1.00  0.00      BSYN  
ATOM   1128  CE1 TYR   127       5.682 -96.526 -28.210  1.00  0.00      BSYN  
ATOM   1129  CD2 TYR   127       6.607 -99.099 -27.561  1.00  0.00      BSYN  
ATOM   1130  CE2 TYR   127       7.118 -98.448 -28.629  1.00  0.00      BSYN  
ATOM   1131   CZ TYR   127       6.669 -97.150 -28.832  1.00  0.00      BSYN  
ATOM   1132   OH TYR   127       7.326 -96.340 -29.803  1.00  0.00      BSYN  
ATOM   1133   HH TYR   127       7.630 -96.860 -30.550  1.00  0.00      BSYN  
ATOM   1134    C TYR   127       3.441-101.307 -25.098  1.00  0.00      BSYN  
ATOM   1135    O TYR   127       2.907-101.264 -24.056  1.00  0.00      BSYN  
ATOM   1136    N GLN   128       3.883-102.448 -25.610  1.00  0.00      BSYN  
ATOM   1137    H GLN   128       4.011-102.393 -26.580  1.00  0.00      BSYN  
ATOM   1138   CA GLN   128       4.022-103.651 -24.730  1.00  0.00      BSYN  
ATOM   1139   CB GLN   128       4.088-105.040 -25.554  1.00  0.00      BSYN  
ATOM   1140   CG GLN   128       2.790-105.266 -26.485  1.00  0.00      BSYN  
ATOM   1141   CD GLN   128       2.859-106.667 -27.121  1.00  0.00      BSYN  
ATOM   1142  OE1 GLN   128       1.871-107.469 -26.898  1.00  0.00      BSYN  
ATOM   1143  NE2 GLN   128       3.920-107.250 -27.689  1.00  0.00      BSYN  
ATOM   1144 HE21 GLN   128       4.713-106.678 -27.751  1.00  0.00      BSYN  
ATOM   1145 HE22 GLN   128       3.755-108.132 -28.084  1.00  0.00      BSYN  
ATOM   1146    C GLN   128       5.358-103.478 -24.094  1.00  0.00      BSYN  
ATOM   1147    O GLN   128       6.382-103.835 -24.623  1.00  0.00      BSYN  
ATOM   1148    N GLU   129       5.370-102.700 -22.982  1.00  0.00      BSYN  
ATOM   1149    H GLU   129       4.556-102.196 -22.775  1.00  0.00      BSYN  
ATOM   1150   CA GLU   129       6.563-102.440 -22.190  1.00  0.00      BSYN  
ATOM   1151   CB GLU   129       6.244-101.368 -21.150  1.00  0.00      BSYN  
ATOM   1152   CG GLU   129       7.066-101.298 -19.880  1.00  0.00      BSYN  
ATOM   1153   CD GLU   129       6.590-100.139 -19.008  1.00  0.00      BSYN  
ATOM   1154  OE1 GLU   129       7.413 -99.207 -18.738  1.00  0.00      BSYN  
ATOM   1155  OE2 GLU   129       5.347-100.102 -18.646  1.00  0.00      BSYN  
ATOM   1156    C GLU   129       7.016-103.807 -21.582  1.00  0.00      BSYN  
ATOM   1157    O GLU   129       6.296-104.681 -21.041  1.00  0.00      BSYN  
ATOM   1158    N TYR   130       8.237-103.944 -22.167  1.00  0.00      BSYN  
ATOM   1159    H TYR   130       8.627-103.257 -22.747  1.00  0.00      BSYN  
ATOM   1160   CA TYR   130       8.917-105.221 -22.016  1.00  0.00      BSYN  
ATOM   1161   CB TYR   130       9.958-105.436 -23.055  1.00  0.00      BSYN  
ATOM   1162   CG TYR   130       9.536-106.043 -24.381  1.00  0.00      BSYN  
ATOM   1163  CD1 TYR   130       8.855-105.463 -25.401  1.00  0.00      BSYN  
ATOM   1164  CE1 TYR   130       8.163-106.112 -26.497  1.00  0.00      BSYN  
ATOM   1165  CD2 TYR   130       9.662-107.401 -24.422  1.00  0.00      BSYN  
ATOM   1166  CE2 TYR   130       8.851-108.149 -25.325  1.00  0.00      BSYN  
ATOM   1167   CZ TYR   130       8.182-107.493 -26.362  1.00  0.00      BSYN  
ATOM   1168   OH TYR   130       7.482-108.237 -27.322  1.00  0.00      BSYN  
ATOM   1169   HH TYR   130       7.644-109.181 -27.253  1.00  0.00      BSYN  
ATOM   1170    C TYR   130       9.530-105.251 -20.626  1.00  0.00      BSYN  
ATOM   1171    O TYR   130      10.308-104.395 -20.227  1.00  0.00      BSYN  
ATOM   1172    N GLU   131       9.003-106.223 -19.884  1.00  0.00      BSYN  
ATOM   1173    H GLU   131       8.129-106.622 -20.075  1.00  0.00      BSYN  
ATOM   1174   CA GLU   131       9.714-106.608 -18.673  1.00  0.00      BSYN  
ATOM   1175   CB GLU   131       8.878-107.119 -17.561  1.00  0.00      BSYN  
ATOM   1176   CG GLU   131       8.016-106.040 -17.025  1.00  0.00      BSYN  
ATOM   1177   CD GLU   131       7.307-106.379 -15.745  1.00  0.00      BSYN  
ATOM   1178  OE1 GLU   131       7.916-106.132 -14.665  1.00  0.00      BSYN  
ATOM   1179  OE2 GLU   131       6.204-106.949 -15.822  1.00  0.00      BSYN  
ATOM   1180    C GLU   131      11.101-107.207 -18.736  1.00  0.00      BSYN  
ATOM   1181    O GLU   131      11.265-108.223 -19.355  1.00  0.00      BSYN  
ATOM   1182    N PRO   132      12.147-106.613 -18.016  1.00  0.00      BSYN  
ATOM   1183   CD PRO   132      12.054-105.341 -17.326  1.00  0.00      BSYN  
ATOM   1184   CA PRO   132      13.536-107.134 -17.925  1.00  0.00      BSYN  
ATOM   1185   CB PRO   132      14.168-105.739 -18.232  1.00  0.00      BSYN  
ATOM   1186   CG PRO   132      13.570-104.880 -17.180  1.00  0.00      BSYN  
ATOM   1187    C PRO   132      13.935-107.889 -16.731  1.00  0.00      BSYN  
ATOM   1188    O PRO   132      13.330-107.960 -15.720  1.00  0.00      BSYN  
ATOM   1189    N GLU   133      14.910-108.777 -17.057  1.00  0.00      BSYN  
ATOM   1190    H GLU   133      15.047-108.880 -18.022  1.00  0.00      BSYN  
ATOM   1191   CA GLU   133      15.537-109.556 -15.946  1.00  0.00      BSYN  
ATOM   1192   CB GLU   133      15.254-110.989 -16.164  1.00  0.00      BSYN  
ATOM   1193   CG GLU   133      13.853-111.450 -16.561  1.00  0.00      BSYN  
ATOM   1194   CD GLU   133      13.770-112.994 -16.635  1.00  0.00      BSYN  
ATOM   1195  OE1 GLU   133      13.429-113.437 -17.739  1.00  0.00      BSYN  
ATOM   1196  OE2 GLU   133      14.206-113.736 -15.689  1.00  0.00      BSYN  
ATOM   1197    C GLU   133      17.019-109.255 -15.545  1.00  0.00      BSYN  
ATOM   1198    O GLU   133      17.731-108.428 -16.135  1.00  0.00      BSYN  
ATOM   1199    N ALA   134      17.392-109.884 -14.443  1.00  0.00      BSYN  
ATOM   1200    H ALA   134      16.842-110.288 -13.740  1.00  0.00      BSYN  
ATOM   1201   CA ALA   134      18.810-109.897 -13.937  1.00  0.00      BSYN  
ATOM   1202   CB ALA   134      18.827-110.502 -12.454  1.00  0.00      BSYN  
ATOM   1203    C ALA   134      19.885-110.680 -14.775  1.00  0.00      BSYN  
ATOM   1204  OT1 ALA   134      19.513-111.715 -15.312  1.00  0.00      BSYN  
ATOM   1205  OT2 ALA   134      21.046-110.240 -14.876  1.00  0.00      BSYN  
END
