# Supplementary material for: Data set of intrinsically disordered proteins analysed at a local protein conformation level
Source: Data Brief. 2020 Mar 5;29:105383. doi: 10.1016/j.dib.2020.105383 (PMC7078294; doi:10.1016/j.dib.2020.105383)
Supplement: Supplementary file 1 [file mmc1.zip › the data/1-DATA/PED1AAD-pdb/1AAD-134.pdb]

CRYST1    1.000    1.000    1.000  90.00  90.00  90.00 P 1           1
ATOM      1  HT1 MET     1      12.155 -76.790 -11.012  1.00  0.00      BSYN  
ATOM      2  HT2 MET     1      11.635 -75.186 -10.713  1.00  0.00      BSYN  
ATOM      3    N MET     1      12.004 -75.848 -11.425  1.00  0.00      BSYN  
ATOM      4  HT3 MET     1      12.895 -75.486 -11.822  1.00  0.00      BSYN  
ATOM      5   CA MET     1      11.041 -75.945 -12.451  1.00  0.00      BSYN  
ATOM      6   CB MET     1       9.800 -76.461 -11.915  1.00  0.00      BSYN  
ATOM      7   CG MET     1       9.893 -77.997 -11.868  1.00  0.00      BSYN  
ATOM      8   SD MET     1       8.230 -78.482 -11.389  1.00  0.00      BSYN  
ATOM      9   CE MET     1       7.466 -77.947 -12.878  1.00  0.00      BSYN  
ATOM     10    C MET     1      10.725 -74.586 -13.012  1.00  0.00      BSYN  
ATOM     11    O MET     1      11.159 -73.531 -12.451  1.00  0.00      BSYN  
ATOM     12    N ASP     2      10.076 -74.739 -14.187  1.00  0.00      BSYN  
ATOM     13    H ASP     2      10.269 -75.488 -14.789  1.00  0.00      BSYN  
ATOM     14   CA ASP     2       9.261 -73.590 -14.678  1.00  0.00      BSYN  
ATOM     15   CB ASP     2       8.477 -73.975 -15.966  1.00  0.00      BSYN  
ATOM     16   CG ASP     2       7.498 -72.951 -16.611  1.00  0.00      BSYN  
ATOM     17  OD1 ASP     2       7.882 -71.939 -17.177  1.00  0.00      BSYN  
ATOM     18  OD2 ASP     2       6.298 -73.239 -16.615  1.00  0.00      BSYN  
ATOM     19    C ASP     2       8.340 -72.786 -13.747  1.00  0.00      BSYN  
ATOM     20    O ASP     2       7.369 -73.271 -13.306  1.00  0.00      BSYN  
ATOM     21    N VAL     3       8.772 -71.527 -13.491  1.00  0.00      BSYN  
ATOM     22    H VAL     3       9.637 -71.328 -13.905  1.00  0.00      BSYN  
ATOM     23   CA VAL     3       8.150 -70.628 -12.436  1.00  0.00      BSYN  
ATOM     24   CB VAL     3       9.069 -69.763 -11.560  1.00  0.00      BSYN  
ATOM     25  CG1 VAL     3       9.782 -70.564 -10.449  1.00  0.00      BSYN  
ATOM     26  CG2 VAL     3      10.183 -69.032 -12.385  1.00  0.00      BSYN  
ATOM     27    C VAL     3       7.196 -69.695 -13.267  1.00  0.00      BSYN  
ATOM     28    O VAL     3       6.903 -69.932 -14.422  1.00  0.00      BSYN  
ATOM     29    N PHE     4       6.615 -68.640 -12.686  1.00  0.00      BSYN  
ATOM     30    H PHE     4       6.547 -68.480 -11.722  1.00  0.00      BSYN  
ATOM     31   CA PHE     4       5.882 -67.730 -13.544  1.00  0.00      BSYN  
ATOM     32   CB PHE     4       4.605 -67.112 -13.032  1.00  0.00      BSYN  
ATOM     33   CG PHE     4       3.344 -67.817 -13.578  1.00  0.00      BSYN  
ATOM     34  CD1 PHE     4       2.691 -67.221 -14.571  1.00  0.00      BSYN  
ATOM     35  CD2 PHE     4       2.818 -69.008 -12.970  1.00  0.00      BSYN  
ATOM     36  CE1 PHE     4       1.467 -67.784 -15.035  1.00  0.00      BSYN  
ATOM     37  CE2 PHE     4       1.650 -69.568 -13.440  1.00  0.00      BSYN  
ATOM     38   CZ PHE     4       0.940 -68.922 -14.436  1.00  0.00      BSYN  
ATOM     39    C PHE     4       6.879 -66.590 -13.597  1.00  0.00      BSYN  
ATOM     40    O PHE     4       7.402 -66.188 -12.561  1.00  0.00      BSYN  
ATOM     41    N MET     5       7.206 -66.173 -14.809  1.00  0.00      BSYN  
ATOM     42    H MET     5       6.860 -66.562 -15.640  1.00  0.00      BSYN  
ATOM     43   CA MET     5       8.015 -64.983 -14.949  1.00  0.00      BSYN  
ATOM     44   CB MET     5       9.374 -65.307 -15.443  1.00  0.00      BSYN  
ATOM     45   CG MET     5      10.102 -66.345 -14.642  1.00  0.00      BSYN  
ATOM     46   SD MET     5      11.718 -66.567 -15.431  1.00  0.00      BSYN  
ATOM     47   CE MET     5      11.239 -67.510 -16.751  1.00  0.00      BSYN  
ATOM     48    C MET     5       7.454 -63.845 -15.697  1.00  0.00      BSYN  
ATOM     49    O MET     5       7.756 -62.678 -15.464  1.00  0.00      BSYN  
ATOM     50    N LYS     6       6.630 -64.184 -16.708  1.00  0.00      BSYN  
ATOM     51    H LYS     6       6.674 -65.132 -16.952  1.00  0.00      BSYN  
ATOM     52   CA LYS     6       5.867 -63.262 -17.449  1.00  0.00      BSYN  
ATOM     53   CB LYS     6       6.250 -63.440 -18.898  1.00  0.00      BSYN  
ATOM     54   CG LYS     6       6.009 -64.716 -19.618  1.00  0.00      BSYN  
ATOM     55   CD LYS     6       5.804 -64.381 -21.084  1.00  0.00      BSYN  
ATOM     56   CE LYS     6       5.940 -65.741 -21.822  1.00  0.00      BSYN  
ATOM     57   NZ LYS     6       7.267 -66.273 -21.801  1.00  0.00      BSYN  
ATOM     58  HZ1 LYS     6       7.961 -65.645 -22.256  1.00  0.00      BSYN  
ATOM     59  HZ2 LYS     6       7.604 -66.273 -20.818  1.00  0.00      BSYN  
ATOM     60  HZ3 LYS     6       7.346 -67.240 -22.176  1.00  0.00      BSYN  
ATOM     61    C LYS     6       4.361 -63.460 -17.251  1.00  0.00      BSYN  
ATOM     62    O LYS     6       3.765 -64.582 -17.332  1.00  0.00      BSYN  
ATOM     63    N GLY     7       3.600 -62.325 -17.032  1.00  0.00      BSYN  
ATOM     64    H GLY     7       4.081 -61.472 -17.004  1.00  0.00      BSYN  
ATOM     65   CA GLY     7       2.186 -62.354 -16.859  1.00  0.00      BSYN  
ATOM     66    C GLY     7       1.723 -61.225 -17.813  1.00  0.00      BSYN  
ATOM     67    O GLY     7       1.725 -60.073 -17.527  1.00  0.00      BSYN  
ATOM     68    N LEU     8       1.124 -61.641 -18.940  1.00  0.00      BSYN  
ATOM     69    H LEU     8       0.941 -62.597 -19.055  1.00  0.00      BSYN  
ATOM     70   CA LEU     8       0.960 -60.841 -20.062  1.00  0.00      BSYN  
ATOM     71   CB LEU     8       1.369 -61.515 -21.422  1.00  0.00      BSYN  
ATOM     72   CG LEU     8       2.807 -61.876 -21.754  1.00  0.00      BSYN  
ATOM     73  CD1 LEU     8       2.744 -62.638 -23.053  1.00  0.00      BSYN  
ATOM     74  CD2 LEU     8       3.771 -60.688 -21.832  1.00  0.00      BSYN  
ATOM     75    C LEU     8      -0.571 -60.693 -20.207  1.00  0.00      BSYN  
ATOM     76    O LEU     8      -1.354 -61.584 -20.444  1.00  0.00      BSYN  
ATOM     77    N SER     9      -0.898 -59.407 -20.055  1.00  0.00      BSYN  
ATOM     78    H SER     9      -0.160 -58.895 -19.664  1.00  0.00      BSYN  
ATOM     79   CA SER     9      -2.200 -59.005 -20.641  1.00  0.00      BSYN  
ATOM     80   CB SER     9      -3.054 -58.053 -19.882  1.00  0.00      BSYN  
ATOM     81   OG SER     9      -3.244 -58.371 -18.540  1.00  0.00      BSYN  
ATOM     82   HG SER     9      -3.841 -57.751 -18.114  1.00  0.00      BSYN  
ATOM     83    C SER     9      -2.069 -58.657 -22.146  1.00  0.00      BSYN  
ATOM     84    O SER     9      -2.176 -57.529 -22.547  1.00  0.00      BSYN  
ATOM     85    N MET    10      -1.884 -59.603 -23.096  1.00  0.00      BSYN  
ATOM     86    H MET    10      -2.186 -60.458 -22.722  1.00  0.00      BSYN  
ATOM     87   CA MET    10      -1.641 -59.352 -24.513  1.00  0.00      BSYN  
ATOM     88   CB MET    10      -0.138 -59.240 -24.877  1.00  0.00      BSYN  
ATOM     89   CG MET    10       0.446 -57.849 -24.537  1.00  0.00      BSYN  
ATOM     90   SD MET    10       2.214 -58.086 -24.262  1.00  0.00      BSYN  
ATOM     91   CE MET    10       2.828 -58.068 -25.939  1.00  0.00      BSYN  
ATOM     92    C MET    10      -2.286 -60.327 -25.596  1.00  0.00      BSYN  
ATOM     93    O MET    10      -1.891 -61.487 -25.797  1.00  0.00      BSYN  
ATOM     94    N ALA    11      -3.099 -59.663 -26.363  1.00  0.00      BSYN  
ATOM     95    H ALA    11      -3.224 -58.708 -26.180  1.00  0.00      BSYN  
ATOM     96   CA ALA    11      -3.912 -60.626 -27.124  1.00  0.00      BSYN  
ATOM     97   CB ALA    11      -5.364 -60.788 -26.605  1.00  0.00      BSYN  
ATOM     98    C ALA    11      -4.047 -60.323 -28.615  1.00  0.00      BSYN  
ATOM     99    O ALA    11      -4.707 -59.351 -29.131  1.00  0.00      BSYN  
ATOM    100    N LYS    12      -3.314 -61.264 -29.219  1.00  0.00      BSYN  
ATOM    101    H LYS    12      -2.875 -62.037 -28.807  1.00  0.00      BSYN  
ATOM    102   CA LYS    12      -3.438 -61.267 -30.705  1.00  0.00      BSYN  
ATOM    103   CB LYS    12      -2.035 -61.697 -31.126  1.00  0.00      BSYN  
ATOM    104   CG LYS    12      -1.652 -63.101 -30.824  1.00  0.00      BSYN  
ATOM    105   CD LYS    12      -0.239 -63.197 -31.455  1.00  0.00      BSYN  
ATOM    106   CE LYS    12       0.070 -64.626 -31.937  1.00  0.00      BSYN  
ATOM    107   NZ LYS    12      -0.271 -65.577 -30.941  1.00  0.00      BSYN  
ATOM    108  HZ1 LYS    12       0.331 -65.223 -30.171  1.00  0.00      BSYN  
ATOM    109  HZ2 LYS    12      -1.274 -65.519 -30.672  1.00  0.00      BSYN  
ATOM    110  HZ3 LYS    12       0.129 -66.526 -31.090  1.00  0.00      BSYN  
ATOM    111    C LYS    12      -4.525 -62.011 -31.345  1.00  0.00      BSYN  
ATOM    112    O LYS    12      -4.873 -63.202 -31.120  1.00  0.00      BSYN  
ATOM    113    N GLU    13      -5.095 -61.176 -32.293  1.00  0.00      BSYN  
ATOM    114    H GLU    13      -5.078 -60.260 -31.947  1.00  0.00      BSYN  
ATOM    115   CA GLU    13      -5.890 -61.639 -33.433  1.00  0.00      BSYN  
ATOM    116   CB GLU    13      -7.008 -60.702 -33.825  1.00  0.00      BSYN  
ATOM    117   CG GLU    13      -6.666 -59.286 -34.062  1.00  0.00      BSYN  
ATOM    118   CD GLU    13      -7.334 -58.640 -35.298  1.00  0.00      BSYN  
ATOM    119  OE1 GLU    13      -8.530 -58.822 -35.466  1.00  0.00      BSYN  
ATOM    120  OE2 GLU    13      -6.614 -57.915 -36.053  1.00  0.00      BSYN  
ATOM    121    C GLU    13      -4.896 -61.952 -34.523  1.00  0.00      BSYN  
ATOM    122    O GLU    13      -4.223 -61.046 -35.022  1.00  0.00      BSYN  
ATOM    123    N GLY    14      -5.132 -63.153 -35.014  1.00  0.00      BSYN  
ATOM    124    H GLY    14      -5.530 -63.845 -34.446  1.00  0.00      BSYN  
ATOM    125   CA GLY    14      -4.224 -63.570 -36.109  1.00  0.00      BSYN  
ATOM    126    C GLY    14      -5.030 -64.035 -37.237  1.00  0.00      BSYN  
ATOM    127    O GLY    14      -5.825 -64.989 -37.277  1.00  0.00      BSYN  
ATOM    128    N VAL    15      -4.812 -62.983 -38.103  1.00  0.00      BSYN  
ATOM    129    H VAL    15      -4.596 -62.125 -37.683  1.00  0.00      BSYN  
ATOM    130   CA VAL    15      -5.373 -63.009 -39.469  1.00  0.00      BSYN  
ATOM    131   CB VAL    15      -6.454 -61.815 -39.581  1.00  0.00      BSYN  
ATOM    132  CG1 VAL    15      -7.563 -61.913 -38.446  1.00  0.00      BSYN  
ATOM    133  CG2 VAL    15      -5.764 -60.364 -39.558  1.00  0.00      BSYN  
ATOM    134    C VAL    15      -4.208 -62.978 -40.459  1.00  0.00      BSYN  
ATOM    135    O VAL    15      -2.993 -63.270 -40.179  1.00  0.00      BSYN  
ATOM    136    N VAL    16      -4.527 -62.626 -41.738  1.00  0.00      BSYN  
ATOM    137    H VAL    16      -5.412 -62.423 -42.107  1.00  0.00      BSYN  
ATOM    138   CA VAL    16      -3.395 -62.494 -42.699  1.00  0.00      BSYN  
ATOM    139   CB VAL    16      -3.070 -63.643 -43.594  1.00  0.00      BSYN  
ATOM    140  CG1 VAL    16      -1.694 -63.516 -44.261  1.00  0.00      BSYN  
ATOM    141  CG2 VAL    16      -3.093 -65.066 -42.921  1.00  0.00      BSYN  
ATOM    142    C VAL    16      -3.347 -61.141 -43.336  1.00  0.00      BSYN  
ATOM    143    O VAL    16      -4.238 -60.720 -44.121  1.00  0.00      BSYN  
ATOM    144    N ALA    17      -2.443 -60.291 -42.984  1.00  0.00      BSYN  
ATOM    145    H ALA    17      -1.861 -60.531 -42.233  1.00  0.00      BSYN  
ATOM    146   CA ALA    17      -2.342 -58.869 -43.337  1.00  0.00      BSYN  
ATOM    147   CB ALA    17      -2.113 -58.667 -44.873  1.00  0.00      BSYN  
ATOM    148    C ALA    17      -3.550 -58.053 -42.894  1.00  0.00      BSYN  
ATOM    149    O ALA    17      -3.510 -57.625 -41.749  1.00  0.00      BSYN  
ATOM    150    N ALA    18      -4.592 -57.903 -43.744  1.00  0.00      BSYN  
ATOM    151    H ALA    18      -4.535 -58.193 -44.679  1.00  0.00      BSYN  
ATOM    152   CA ALA    18      -5.754 -57.047 -43.520  1.00  0.00      BSYN  
ATOM    153   CB ALA    18      -6.057 -56.549 -44.859  1.00  0.00      BSYN  
ATOM    154    C ALA    18      -6.999 -57.928 -43.131  1.00  0.00      BSYN  
ATOM    155    O ALA    18      -7.126 -58.996 -43.789  1.00  0.00      BSYN  
ATOM    156    N ALA    19      -7.798 -57.459 -42.218  1.00  0.00      BSYN  
ATOM    157    H ALA    19      -7.787 -56.543 -41.870  1.00  0.00      BSYN  
ATOM    158   CA ALA    19      -8.769 -58.381 -41.627  1.00  0.00      BSYN  
ATOM    159   CB ALA    19      -9.119 -57.699 -40.303  1.00  0.00      BSYN  
ATOM    160    C ALA    19     -10.008 -58.994 -42.270  1.00  0.00      BSYN  
ATOM    161    O ALA    19     -10.701 -59.866 -41.834  1.00  0.00      BSYN  
ATOM    162    N GLU    20     -10.210 -58.453 -43.512  1.00  0.00      BSYN  
ATOM    163    H GLU    20      -9.448 -57.947 -43.863  1.00  0.00      BSYN  
ATOM    164   CA GLU    20     -11.367 -58.705 -44.257  1.00  0.00      BSYN  
ATOM    165   CB GLU    20     -11.911 -57.274 -44.621  1.00  0.00      BSYN  
ATOM    166   CG GLU    20     -13.446 -57.122 -44.517  1.00  0.00      BSYN  
ATOM    167   CD GLU    20     -13.974 -55.706 -44.642  1.00  0.00      BSYN  
ATOM    168  OE1 GLU    20     -14.679 -55.440 -45.645  1.00  0.00      BSYN  
ATOM    169  OE2 GLU    20     -13.701 -54.835 -43.824  1.00  0.00      BSYN  
ATOM    170    C GLU    20     -11.031 -59.512 -45.479  1.00  0.00      BSYN  
ATOM    171    O GLU    20     -11.990 -59.733 -46.235  1.00  0.00      BSYN  
ATOM    172    N LYS    21      -9.745 -59.676 -45.957  1.00  0.00      BSYN  
ATOM    173    H LYS    21      -8.946 -59.309 -45.524  1.00  0.00      BSYN  
ATOM    174   CA LYS    21      -9.333 -60.587 -47.027  1.00  0.00      BSYN  
ATOM    175   CB LYS    21      -7.899 -60.867 -47.058  1.00  0.00      BSYN  
ATOM    176   CG LYS    21      -6.942 -59.731 -47.395  1.00  0.00      BSYN  
ATOM    177   CD LYS    21      -5.622 -60.381 -47.438  1.00  0.00      BSYN  
ATOM    178   CE LYS    21      -4.812 -59.229 -48.113  1.00  0.00      BSYN  
ATOM    179   NZ LYS    21      -3.727 -59.828 -48.821  1.00  0.00      BSYN  
ATOM    180  HZ1 LYS    21      -3.158 -59.138 -49.352  1.00  0.00      BSYN  
ATOM    181  HZ2 LYS    21      -3.132 -60.491 -48.284  1.00  0.00      BSYN  
ATOM    182  HZ3 LYS    21      -4.240 -60.436 -49.490  1.00  0.00      BSYN  
ATOM    183    C LYS    21     -10.041 -61.942 -46.827  1.00  0.00      BSYN  
ATOM    184    O LYS    21      -9.779 -62.603 -45.809  1.00  0.00      BSYN  
ATOM    185    N THR    22     -10.784 -62.353 -47.802  1.00  0.00      BSYN  
ATOM    186    H THR    22     -10.939 -61.947 -48.681  1.00  0.00      BSYN  
ATOM    187   CA THR    22     -11.490 -63.653 -47.716  1.00  0.00      BSYN  
ATOM    188   CB THR    22     -12.887 -63.509 -48.433  1.00  0.00      BSYN  
ATOM    189  OG1 THR    22     -13.004 -62.193 -49.030  1.00  0.00      BSYN  
ATOM    190  HG1 THR    22     -12.886 -62.231 -49.982  1.00  0.00      BSYN  
ATOM    191  CG2 THR    22     -14.039 -63.790 -47.497  1.00  0.00      BSYN  
ATOM    192    C THR    22     -10.556 -64.624 -48.452  1.00  0.00      BSYN  
ATOM    193    O THR    22     -10.432 -64.799 -49.648  1.00  0.00      BSYN  
ATOM    194    N LYS    23      -9.882 -65.356 -47.600  1.00  0.00      BSYN  
ATOM    195    H LYS    23     -10.060 -65.210 -46.647  1.00  0.00      BSYN  
ATOM    196   CA LYS    23      -8.988 -66.422 -47.970  1.00  0.00      BSYN  
ATOM    197   CB LYS    23      -7.632 -66.164 -47.163  1.00  0.00      BSYN  
ATOM    198   CG LYS    23      -7.087 -64.828 -47.261  1.00  0.00      BSYN  
ATOM    199   CD LYS    23      -5.997 -64.739 -46.117  1.00  0.00      BSYN  
ATOM    200   CE LYS    23      -5.634 -63.347 -45.660  1.00  0.00      BSYN  
ATOM    201   NZ LYS    23      -6.283 -62.824 -44.418  1.00  0.00      BSYN  
ATOM    202  HZ1 LYS    23      -5.688 -62.074 -44.012  1.00  0.00      BSYN  
ATOM    203  HZ2 LYS    23      -7.254 -62.537 -44.655  1.00  0.00      BSYN  
ATOM    204  HZ3 LYS    23      -6.426 -63.761 -43.991  1.00  0.00      BSYN  
ATOM    205    C LYS    23      -9.782 -67.717 -47.754  1.00  0.00      BSYN  
ATOM    206    O LYS    23     -10.719 -67.851 -47.078  1.00  0.00      BSYN  
ATOM    207    N GLN    24      -9.389 -68.642 -48.670  1.00  0.00      BSYN  
ATOM    208    H GLN    24      -8.592 -68.378 -49.175  1.00  0.00      BSYN  
ATOM    209   CA GLN    24      -9.866 -69.988 -48.720  1.00  0.00      BSYN  
ATOM    210   CB GLN    24      -9.860 -70.406 -50.148  1.00  0.00      BSYN  
ATOM    211   CG GLN    24     -10.997 -69.950 -51.068  1.00  0.00      BSYN  
ATOM    212   CD GLN    24     -10.697 -70.236 -52.424  1.00  0.00      BSYN  
ATOM    213  OE1 GLN    24     -11.177 -71.258 -52.936  1.00  0.00      BSYN  
ATOM    214  NE2 GLN    24     -10.012 -69.500 -53.191  1.00  0.00      BSYN  
ATOM    215 HE21 GLN    24      -9.848 -69.862 -54.087  1.00  0.00      BSYN  
ATOM    216 HE22 GLN    24      -9.632 -68.700 -52.771  1.00  0.00      BSYN  
ATOM    217    C GLN    24      -9.144 -70.944 -47.898  1.00  0.00      BSYN  
ATOM    218    O GLN    24      -8.092 -71.425 -48.290  1.00  0.00      BSYN  
ATOM    219    N GLY    25      -9.494 -71.202 -46.598  1.00  0.00      BSYN  
ATOM    220    H GLY    25     -10.387 -70.838 -46.426  1.00  0.00      BSYN  
ATOM    221   CA GLY    25      -8.780 -72.145 -45.785  1.00  0.00      BSYN  
ATOM    222    C GLY    25      -9.443 -73.376 -45.106  1.00  0.00      BSYN  
ATOM    223    O GLY    25     -10.654 -73.463 -45.039  1.00  0.00      BSYN  
ATOM    224    N VAL    26      -8.418 -73.892 -44.386  1.00  0.00      BSYN  
ATOM    225    H VAL    26      -7.658 -73.280 -44.295  1.00  0.00      BSYN  
ATOM    226   CA VAL    26      -8.634 -75.075 -43.583  1.00  0.00      BSYN  
ATOM    227   CB VAL    26      -7.263 -75.719 -43.353  1.00  0.00      BSYN  
ATOM    228  CG1 VAL    26      -7.155 -76.785 -44.400  1.00  0.00      BSYN  
ATOM    229  CG2 VAL    26      -6.060 -74.875 -43.422  1.00  0.00      BSYN  
ATOM    230    C VAL    26      -9.258 -74.849 -42.143  1.00  0.00      BSYN  
ATOM    231    O VAL    26      -8.616 -74.096 -41.360  1.00  0.00      BSYN  
ATOM    232    N THR    27     -10.459 -75.288 -41.896  1.00  0.00      BSYN  
ATOM    233    H THR    27     -10.887 -75.467 -42.759  1.00  0.00      BSYN  
ATOM    234   CA THR    27     -11.210 -75.072 -40.665  1.00  0.00      BSYN  
ATOM    235   CB THR    27     -12.663 -74.713 -40.922  1.00  0.00      BSYN  
ATOM    236  OG1 THR    27     -12.713 -74.037 -42.183  1.00  0.00      BSYN  
ATOM    237  HG1 THR    27     -12.115 -73.286 -42.211  1.00  0.00      BSYN  
ATOM    238  CG2 THR    27     -13.361 -73.917 -39.793  1.00  0.00      BSYN  
ATOM    239    C THR    27     -11.137 -76.317 -39.850  1.00  0.00      BSYN  
ATOM    240    O THR    27     -11.430 -76.308 -38.643  1.00  0.00      BSYN  
ATOM    241    N GLU    28     -10.429 -77.329 -40.310  1.00  0.00      BSYN  
ATOM    242    H GLU    28     -10.012 -77.117 -41.171  1.00  0.00      BSYN  
ATOM    243   CA GLU    28     -10.481 -78.633 -39.718  1.00  0.00      BSYN  
ATOM    244   CB GLU    28     -10.424 -79.797 -40.744  1.00  0.00      BSYN  
ATOM    245   CG GLU    28     -11.503 -80.824 -40.454  1.00  0.00      BSYN  
ATOM    246   CD GLU    28     -11.994 -81.471 -41.731  1.00  0.00      BSYN  
ATOM    247  OE1 GLU    28     -11.701 -82.572 -42.081  1.00  0.00      BSYN  
ATOM    248  OE2 GLU    28     -12.855 -80.833 -42.354  1.00  0.00      BSYN  
ATOM    249    C GLU    28      -9.385 -78.954 -38.703  1.00  0.00      BSYN  
ATOM    250    O GLU    28      -8.262 -78.863 -39.076  1.00  0.00      BSYN  
ATOM    251    N ALA    29      -9.569 -79.383 -37.453  1.00  0.00      BSYN  
ATOM    252    H ALA    29      -8.785 -79.600 -36.907  1.00  0.00      BSYN  
ATOM    253   CA ALA    29     -10.897 -79.461 -36.903  1.00  0.00      BSYN  
ATOM    254   CB ALA    29     -11.041 -80.849 -36.420  1.00  0.00      BSYN  
ATOM    255    C ALA    29     -10.753 -78.500 -35.776  1.00  0.00      BSYN  
ATOM    256    O ALA    29      -9.677 -78.267 -35.149  1.00  0.00      BSYN  
ATOM    257    N ALA    30     -11.754 -77.619 -35.497  1.00  0.00      BSYN  
ATOM    258    H ALA    30     -12.574 -77.566 -36.031  1.00  0.00      BSYN  
ATOM    259   CA ALA    30     -11.650 -76.673 -34.453  1.00  0.00      BSYN  
ATOM    260   CB ALA    30     -11.598 -75.325 -35.023  1.00  0.00      BSYN  
ATOM    261    C ALA    30     -12.285 -76.770 -33.002  1.00  0.00      BSYN  
ATOM    262    O ALA    30     -13.460 -76.496 -32.796  1.00  0.00      BSYN  
ATOM    263    N GLU    31     -11.542 -77.136 -31.971  1.00  0.00      BSYN  
ATOM    264    H GLU    31     -12.044 -77.174 -31.131  1.00  0.00      BSYN  
ATOM    265   CA GLU    31     -10.154 -77.453 -32.112  1.00  0.00      BSYN  
ATOM    266   CB GLU    31      -9.446 -76.476 -31.040  1.00  0.00      BSYN  
ATOM    267   CG GLU    31      -9.195 -75.032 -31.505  1.00  0.00      BSYN  
ATOM    268   CD GLU    31      -8.254 -74.045 -30.761  1.00  0.00      BSYN  
ATOM    269  OE1 GLU    31      -7.589 -74.524 -29.836  1.00  0.00      BSYN  
ATOM    270  OE2 GLU    31      -8.146 -72.845 -31.049  1.00  0.00      BSYN  
ATOM    271    C GLU    31     -10.186 -78.836 -31.370  1.00  0.00      BSYN  
ATOM    272    O GLU    31     -10.356 -78.844 -30.085  1.00  0.00      BSYN  
ATOM    273    N LYS    32     -10.361 -79.886 -32.212  1.00  0.00      BSYN  
ATOM    274    H LYS    32     -10.387 -79.749 -33.182  1.00  0.00      BSYN  
ATOM    275   CA LYS    32     -10.573 -81.262 -31.780  1.00  0.00      BSYN  
ATOM    276   CB LYS    32     -11.784 -81.841 -32.665  1.00  0.00      BSYN  
ATOM    277   CG LYS    32     -12.892 -80.863 -32.442  1.00  0.00      BSYN  
ATOM    278   CD LYS    32     -13.944 -81.157 -33.360  1.00  0.00      BSYN  
ATOM    279   CE LYS    32     -15.225 -80.547 -32.884  1.00  0.00      BSYN  
ATOM    280   NZ LYS    32     -15.226 -79.075 -32.666  1.00  0.00      BSYN  
ATOM    281  HZ1 LYS    32     -15.838 -78.743 -31.894  1.00  0.00      BSYN  
ATOM    282  HZ2 LYS    32     -14.296 -78.832 -32.270  1.00  0.00      BSYN  
ATOM    283  HZ3 LYS    32     -15.346 -78.522 -33.539  1.00  0.00      BSYN  
ATOM    284    C LYS    32      -9.274 -81.856 -31.815  1.00  0.00      BSYN  
ATOM    285    O LYS    32      -8.895 -82.378 -32.902  1.00  0.00      BSYN  
ATOM    286    N THR    33      -8.639 -81.904 -30.670  1.00  0.00      BSYN  
ATOM    287    H THR    33      -9.010 -81.498 -29.858  1.00  0.00      BSYN  
ATOM    288   CA THR    33      -7.259 -82.398 -30.422  1.00  0.00      BSYN  
ATOM    289   CB THR    33      -7.163 -83.821 -30.875  1.00  0.00      BSYN  
ATOM    290  OG1 THR    33      -8.296 -84.293 -30.096  1.00  0.00      BSYN  
ATOM    291  HG1 THR    33      -8.090 -83.907 -29.241  1.00  0.00      BSYN  
ATOM    292  CG2 THR    33      -5.874 -84.710 -30.462  1.00  0.00      BSYN  
ATOM    293    C THR    33      -6.116 -81.485 -30.895  1.00  0.00      BSYN  
ATOM    294    O THR    33      -5.324 -80.953 -30.154  1.00  0.00      BSYN  
ATOM    295    N LYS    34      -6.159 -81.267 -32.236  1.00  0.00      BSYN  
ATOM    296    H LYS    34      -6.721 -81.851 -32.786  1.00  0.00      BSYN  
ATOM    297   CA LYS    34      -5.185 -80.330 -32.773  1.00  0.00      BSYN  
ATOM    298   CB LYS    34      -4.450 -80.819 -34.106  1.00  0.00      BSYN  
ATOM    299   CG LYS    34      -5.310 -81.026 -35.393  1.00  0.00      BSYN  
ATOM    300   CD LYS    34      -4.355 -81.851 -36.129  1.00  0.00      BSYN  
ATOM    301   CE LYS    34      -5.195 -82.781 -37.032  1.00  0.00      BSYN  
ATOM    302   NZ LYS    34      -4.552 -83.350 -38.227  1.00  0.00      BSYN  
ATOM    303  HZ1 LYS    34      -4.210 -82.533 -38.773  1.00  0.00      BSYN  
ATOM    304  HZ2 LYS    34      -3.865 -84.095 -37.996  1.00  0.00      BSYN  
ATOM    305  HZ3 LYS    34      -5.376 -83.729 -38.736  1.00  0.00      BSYN  
ATOM    306    C LYS    34      -5.760 -78.917 -33.084  1.00  0.00      BSYN  
ATOM    307    O LYS    34      -6.898 -78.684 -33.364  1.00  0.00      BSYN  
ATOM    308    N GLU    35      -4.881 -78.003 -32.755  1.00  0.00      BSYN  
ATOM    309    H GLU    35      -4.008 -78.228 -32.372  1.00  0.00      BSYN  
ATOM    310   CA GLU    35      -5.006 -76.605 -33.292  1.00  0.00      BSYN  
ATOM    311   CB GLU    35      -4.248 -75.564 -32.427  1.00  0.00      BSYN  
ATOM    312   CG GLU    35      -4.383 -75.698 -30.895  1.00  0.00      BSYN  
ATOM    313   CD GLU    35      -3.599 -76.704 -30.184  1.00  0.00      BSYN  
ATOM    314  OE1 GLU    35      -2.427 -76.323 -29.959  1.00  0.00      BSYN  
ATOM    315  OE2 GLU    35      -4.147 -77.796 -29.923  1.00  0.00      BSYN  
ATOM    316    C GLU    35      -4.645 -76.570 -34.709  1.00  0.00      BSYN  
ATOM    317    O GLU    35      -3.570 -77.106 -35.108  1.00  0.00      BSYN  
ATOM    318    N GLY    36      -5.591 -75.918 -35.470  1.00  0.00      BSYN  
ATOM    319    H GLY    36      -6.322 -75.589 -34.906  1.00  0.00      BSYN  
ATOM    320   CA GLY    36      -5.432 -75.542 -36.913  1.00  0.00      BSYN  
ATOM    321    C GLY    36      -4.619 -74.309 -37.211  1.00  0.00      BSYN  
ATOM    322    O GLY    36      -4.987 -73.517 -38.053  1.00  0.00      BSYN  
ATOM    323    N VAL    37      -3.512 -74.378 -36.464  1.00  0.00      BSYN  
ATOM    324    H VAL    37      -3.417 -74.927 -35.657  1.00  0.00      BSYN  
ATOM    325   CA VAL    37      -2.356 -73.579 -36.903  1.00  0.00      BSYN  
ATOM    326   CB VAL    37      -2.176 -72.512 -35.694  1.00  0.00      BSYN  
ATOM    327  CG1 VAL    37      -1.764 -72.989 -34.353  1.00  0.00      BSYN  
ATOM    328  CG2 VAL    37      -1.251 -71.428 -36.150  1.00  0.00      BSYN  
ATOM    329    C VAL    37      -1.201 -74.344 -37.322  1.00  0.00      BSYN  
ATOM    330    O VAL    37      -0.696 -75.329 -36.673  1.00  0.00      BSYN  
ATOM    331    N LEU    38      -0.715 -74.055 -38.583  1.00  0.00      BSYN  
ATOM    332    H LEU    38      -1.269 -73.469 -39.140  1.00  0.00      BSYN  
ATOM    333   CA LEU    38       0.462 -74.719 -39.120  1.00  0.00      BSYN  
ATOM    334   CB LEU    38       0.240 -75.084 -40.708  1.00  0.00      BSYN  
ATOM    335   CG LEU    38       0.964 -76.227 -41.465  1.00  0.00      BSYN  
ATOM    336  CD1 LEU    38       0.717 -77.718 -40.947  1.00  0.00      BSYN  
ATOM    337  CD2 LEU    38       0.440 -76.102 -42.890  1.00  0.00      BSYN  
ATOM    338    C LEU    38       1.820 -73.987 -38.955  1.00  0.00      BSYN  
ATOM    339    O LEU    38       2.454 -73.525 -39.934  1.00  0.00      BSYN  
ATOM    340    N TYR    39       2.341 -73.993 -37.739  1.00  0.00      BSYN  
ATOM    341    H TYR    39       1.706 -74.354 -37.085  1.00  0.00      BSYN  
ATOM    342   CA TYR    39       3.751 -73.549 -37.479  1.00  0.00      BSYN  
ATOM    343   CB TYR    39       3.962 -72.992 -36.053  1.00  0.00      BSYN  
ATOM    344   CG TYR    39       3.047 -71.869 -35.630  1.00  0.00      BSYN  
ATOM    345  CD1 TYR    39       2.461 -70.842 -36.458  1.00  0.00      BSYN  
ATOM    346  CE1 TYR    39       1.913 -69.692 -35.933  1.00  0.00      BSYN  
ATOM    347  CD2 TYR    39       2.730 -71.579 -34.257  1.00  0.00      BSYN  
ATOM    348  CE2 TYR    39       1.939 -70.580 -33.790  1.00  0.00      BSYN  
ATOM    349   CZ TYR    39       1.608 -69.537 -34.633  1.00  0.00      BSYN  
ATOM    350   OH TYR    39       1.022 -68.423 -34.167  1.00  0.00      BSYN  
ATOM    351   HH TYR    39       0.851 -67.875 -34.937  1.00  0.00      BSYN  
ATOM    352    C TYR    39       4.556 -74.901 -37.613  1.00  0.00      BSYN  
ATOM    353    O TYR    39       4.389 -75.804 -36.790  1.00  0.00      BSYN  
ATOM    354    N VAL    40       5.284 -75.011 -38.726  1.00  0.00      BSYN  
ATOM    355    H VAL    40       5.099 -74.343 -39.418  1.00  0.00      BSYN  
ATOM    356   CA VAL    40       6.274 -76.076 -38.976  1.00  0.00      BSYN  
ATOM    357   CB VAL    40       6.787 -76.089 -40.432  1.00  0.00      BSYN  
ATOM    358  CG1 VAL    40       7.781 -77.222 -40.596  1.00  0.00      BSYN  
ATOM    359  CG2 VAL    40       5.579 -76.294 -41.387  1.00  0.00      BSYN  
ATOM    360    C VAL    40       7.395 -75.962 -37.946  1.00  0.00      BSYN  
ATOM    361    O VAL    40       8.425 -75.212 -37.956  1.00  0.00      BSYN  
ATOM    362    N GLY    41       7.097 -76.767 -36.928  1.00  0.00      BSYN  
ATOM    363    H GLY    41       6.307 -77.336 -37.033  1.00  0.00      BSYN  
ATOM    364   CA GLY    41       7.756 -76.869 -35.714  1.00  0.00      BSYN  
ATOM    365    C GLY    41       6.958 -76.728 -34.404  1.00  0.00      BSYN  
ATOM    366    O GLY    41       5.773 -77.052 -34.314  1.00  0.00      BSYN  
ATOM    367    N SER    42       7.415 -76.136 -33.385  1.00  0.00      BSYN  
ATOM    368    H SER    42       6.893 -75.932 -32.580  1.00  0.00      BSYN  
ATOM    369   CA SER    42       8.728 -75.485 -33.267  1.00  0.00      BSYN  
ATOM    370   CB SER    42       8.395 -74.005 -33.281  1.00  0.00      BSYN  
ATOM    371   OG SER    42       7.379 -73.677 -32.324  1.00  0.00      BSYN  
ATOM    372   HG SER    42       7.100 -72.830 -32.680  1.00  0.00      BSYN  
ATOM    373    C SER    42       9.499 -75.932 -32.008  1.00  0.00      BSYN  
ATOM    374    O SER    42      10.568 -76.501 -31.952  1.00  0.00      BSYN  
ATOM    375    N LYS    43       9.005 -75.353 -30.895  1.00  0.00      BSYN  
ATOM    376    H LYS    43       8.116 -74.978 -31.069  1.00  0.00      BSYN  
ATOM    377   CA LYS    43       9.506 -75.607 -29.585  1.00  0.00      BSYN  
ATOM    378   CB LYS    43      10.885 -74.870 -29.320  1.00  0.00      BSYN  
ATOM    379   CG LYS    43      10.781 -73.341 -29.700  1.00  0.00      BSYN  
ATOM    380   CD LYS    43      12.017 -72.797 -28.908  1.00  0.00      BSYN  
ATOM    381   CE LYS    43      12.303 -71.563 -29.697  1.00  0.00      BSYN  
ATOM    382   NZ LYS    43      13.460 -71.838 -30.511  1.00  0.00      BSYN  
ATOM    383  HZ1 LYS    43      13.299 -72.660 -31.127  1.00  0.00      BSYN  
ATOM    384  HZ2 LYS    43      13.480 -70.965 -31.075  1.00  0.00      BSYN  
ATOM    385  HZ3 LYS    43      14.184 -72.048 -29.794  1.00  0.00      BSYN  
ATOM    386    C LYS    43       8.457 -75.352 -28.577  1.00  0.00      BSYN  
ATOM    387    O LYS    43       7.478 -74.652 -28.772  1.00  0.00      BSYN  
ATOM    388    N THR    44       8.443 -75.947 -27.363  1.00  0.00      BSYN  
ATOM    389    H THR    44       7.823 -75.595 -26.691  1.00  0.00      BSYN  
ATOM    390   CA THR    44       9.371 -76.975 -26.894  1.00  0.00      BSYN  
ATOM    391   CB THR    44       9.868 -76.663 -25.507  1.00  0.00      BSYN  
ATOM    392  OG1 THR    44       9.101 -75.645 -24.912  1.00  0.00      BSYN  
ATOM    393  HG1 THR    44       9.110 -75.702 -23.954  1.00  0.00      BSYN  
ATOM    394  CG2 THR    44      11.367 -76.300 -25.320  1.00  0.00      BSYN  
ATOM    395    C THR    44       8.652 -78.282 -26.863  1.00  0.00      BSYN  
ATOM    396    O THR    44       9.157 -79.268 -27.398  1.00  0.00      BSYN  
ATOM    397    N ARG    45       7.482 -78.431 -26.253  1.00  0.00      BSYN  
ATOM    398    H ARG    45       7.271 -77.843 -25.498  1.00  0.00      BSYN  
ATOM    399   CA ARG    45       6.555 -79.565 -26.480  1.00  0.00      BSYN  
ATOM    400   CB ARG    45       5.279 -79.321 -25.720  1.00  0.00      BSYN  
ATOM    401   CG ARG    45       4.997 -80.520 -24.875  1.00  0.00      BSYN  
ATOM    402   CD ARG    45       3.546 -80.816 -24.841  1.00  0.00      BSYN  
ATOM    403   NE ARG    45       3.251 -81.850 -23.925  1.00  0.00      BSYN  
ATOM    404   HE ARG    45       3.607 -81.916 -23.015  1.00  0.00      BSYN  
ATOM    405   CZ ARG    45       2.697 -83.056 -24.280  1.00  0.00      BSYN  
ATOM    406  NH1 ARG    45       2.274 -83.228 -25.616  1.00  0.00      BSYN  
ATOM    407 HH11 ARG    45       1.973 -84.145 -25.879  1.00  0.00      BSYN  
ATOM    408 HH12 ARG    45       2.199 -82.459 -26.251  1.00  0.00      BSYN  
ATOM    409  NH2 ARG    45       2.692 -84.027 -23.398  1.00  0.00      BSYN  
ATOM    410 HH21 ARG    45       2.395 -84.934 -23.696  1.00  0.00      BSYN  
ATOM    411 HH22 ARG    45       3.110 -84.030 -22.490  1.00  0.00      BSYN  
ATOM    412    C ARG    45       6.214 -79.914 -27.885  1.00  0.00      BSYN  
ATOM    413    O ARG    45       6.216 -81.077 -28.439  1.00  0.00      BSYN  
ATOM    414    N GLU    46       5.908 -78.793 -28.671  1.00  0.00      BSYN  
ATOM    415    H GLU    46       5.517 -77.952 -28.354  1.00  0.00      BSYN  
ATOM    416   CA GLU    46       5.708 -78.832 -30.066  1.00  0.00      BSYN  
ATOM    417   CB GLU    46       5.324 -77.497 -30.532  1.00  0.00      BSYN  
ATOM    418   CG GLU    46       3.906 -77.283 -30.152  1.00  0.00      BSYN  
ATOM    419   CD GLU    46       3.259 -75.897 -30.472  1.00  0.00      BSYN  
ATOM    420  OE1 GLU    46       3.259 -75.512 -31.684  1.00  0.00      BSYN  
ATOM    421  OE2 GLU    46       2.775 -75.100 -29.593  1.00  0.00      BSYN  
ATOM    422    C GLU    46       6.975 -79.260 -30.886  1.00  0.00      BSYN  
ATOM    423    O GLU    46       7.813 -78.382 -31.110  1.00  0.00      BSYN  
ATOM    424    N GLY    47       7.114 -80.512 -31.286  1.00  0.00      BSYN  
ATOM    425    H GLY    47       6.338 -81.019 -30.965  1.00  0.00      BSYN  
ATOM    426   CA GLY    47       8.241 -81.051 -31.983  1.00  0.00      BSYN  
ATOM    427    C GLY    47       8.542 -82.485 -31.469  1.00  0.00      BSYN  
ATOM    428    O GLY    47       8.316 -83.415 -32.244  1.00  0.00      BSYN  
ATOM    429    N VAL    48       9.193 -82.383 -30.360  1.00  0.00      BSYN  
ATOM    430    H VAL    48       9.499 -81.632 -29.809  1.00  0.00      BSYN  
ATOM    431   CA VAL    48       9.575 -83.591 -29.615  1.00  0.00      BSYN  
ATOM    432   CB VAL    48      11.070 -83.709 -29.254  1.00  0.00      BSYN  
ATOM    433  CG1 VAL    48      11.373 -84.930 -28.376  1.00  0.00      BSYN  
ATOM    434  CG2 VAL    48      11.916 -83.760 -30.535  1.00  0.00      BSYN  
ATOM    435    C VAL    48       8.750 -83.677 -28.339  1.00  0.00      BSYN  
ATOM    436    O VAL    48       8.643 -82.719 -27.614  1.00  0.00      BSYN  
ATOM    437    N VAL    49       8.263 -84.890 -28.056  1.00  0.00      BSYN  
ATOM    438    H VAL    49       8.496 -85.705 -28.548  1.00  0.00      BSYN  
ATOM    439   CA VAL    49       7.369 -85.123 -26.903  1.00  0.00      BSYN  
ATOM    440   CB VAL    49       6.041 -86.063 -27.102  1.00  0.00      BSYN  
ATOM    441  CG1 VAL    49       4.851 -85.456 -27.742  1.00  0.00      BSYN  
ATOM    442  CG2 VAL    49       6.460 -87.382 -27.668  1.00  0.00      BSYN  
ATOM    443    C VAL    49       7.949 -85.491 -25.546  1.00  0.00      BSYN  
ATOM    444    O VAL    49       9.095 -85.888 -25.369  1.00  0.00      BSYN  
ATOM    445    N GLN    50       7.073 -85.089 -24.509  1.00  0.00      BSYN  
ATOM    446    H GLN    50       6.310 -84.567 -24.834  1.00  0.00      BSYN  
ATOM    447   CA GLN    50       7.448 -85.572 -23.232  1.00  0.00      BSYN  
ATOM    448   CB GLN    50       7.242 -84.396 -22.159  1.00  0.00      BSYN  
ATOM    449   CG GLN    50       7.871 -84.890 -20.896  1.00  0.00      BSYN  
ATOM    450   CD GLN    50       7.232 -84.592 -19.496  1.00  0.00      BSYN  
ATOM    451  OE1 GLN    50       7.807 -83.803 -18.699  1.00  0.00      BSYN  
ATOM    452  NE2 GLN    50       6.143 -85.211 -19.166  1.00  0.00      BSYN  
ATOM    453 HE21 GLN    50       5.649 -85.838 -19.735  1.00  0.00      BSYN  
ATOM    454 HE22 GLN    50       6.077 -85.144 -18.191  1.00  0.00      BSYN  
ATOM    455    C GLN    50       6.674 -86.837 -23.015  1.00  0.00      BSYN  
ATOM    456    O GLN    50       7.234 -87.892 -23.002  1.00  0.00      BSYN  
ATOM    457    N GLY    51       5.341 -86.694 -22.903  1.00  0.00      BSYN  
ATOM    458    H GLY    51       4.871 -85.835 -22.928  1.00  0.00      BSYN  
ATOM    459   CA GLY    51       4.462 -87.895 -22.642  1.00  0.00      BSYN  
ATOM    460    C GLY    51       3.645 -87.547 -21.388  1.00  0.00      BSYN  
ATOM    461    O GLY    51       3.912 -86.815 -20.394  1.00  0.00      BSYN  
ATOM    462    N VAL    52       2.414 -88.128 -21.473  1.00  0.00      BSYN  
ATOM    463    H VAL    52       2.001 -88.189 -22.359  1.00  0.00      BSYN  
ATOM    464   CA VAL    52       1.515 -88.227 -20.390  1.00  0.00      BSYN  
ATOM    465   CB VAL    52       0.087 -87.622 -20.679  1.00  0.00      BSYN  
ATOM    466  CG1 VAL    52       0.131 -86.069 -20.761  1.00  0.00      BSYN  
ATOM    467  CG2 VAL    52      -0.612 -88.239 -21.861  1.00  0.00      BSYN  
ATOM    468    C VAL    52       1.426 -89.597 -19.818  1.00  0.00      BSYN  
ATOM    469    O VAL    52       1.321 -90.608 -20.612  1.00  0.00      BSYN  
ATOM    470    N ALA    53       1.502 -89.822 -18.565  1.00  0.00      BSYN  
ATOM    471    H ALA    53       1.477 -89.009 -18.018  1.00  0.00      BSYN  
ATOM    472   CA ALA    53       1.686 -91.194 -17.984  1.00  0.00      BSYN  
ATOM    473   CB ALA    53       2.970 -91.515 -17.397  1.00  0.00      BSYN  
ATOM    474    C ALA    53       0.572 -91.607 -16.987  1.00  0.00      BSYN  
ATOM    475    O ALA    53       0.085 -92.738 -17.197  1.00  0.00      BSYN  
ATOM    476    N SER    54       0.127 -90.798 -16.069  1.00  0.00      BSYN  
ATOM    477    H SER    54       0.679 -89.990 -16.018  1.00  0.00      BSYN  
ATOM    478   CA SER    54      -1.034 -91.040 -15.101  1.00  0.00      BSYN  
ATOM    479   CB SER    54      -0.862 -90.346 -13.676  1.00  0.00      BSYN  
ATOM    480   OG SER    54       0.520 -90.384 -13.350  1.00  0.00      BSYN  
ATOM    481   HG SER    54       0.922 -91.185 -13.695  1.00  0.00      BSYN  
ATOM    482    C SER    54      -2.319 -90.618 -15.702  1.00  0.00      BSYN  
ATOM    483    O SER    54      -3.162 -89.986 -15.093  1.00  0.00      BSYN  
ATOM    484    N VAL    55      -2.531 -91.166 -16.923  1.00  0.00      BSYN  
ATOM    485    H VAL    55      -1.994 -91.954 -17.149  1.00  0.00      BSYN  
ATOM    486   CA VAL    55      -3.671 -90.859 -17.783  1.00  0.00      BSYN  
ATOM    487   CB VAL    55      -3.206 -90.824 -19.328  1.00  0.00      BSYN  
ATOM    488  CG1 VAL    55      -2.734 -91.947 -20.046  1.00  0.00      BSYN  
ATOM    489  CG2 VAL    55      -4.301 -90.129 -20.180  1.00  0.00      BSYN  
ATOM    490    C VAL    55      -4.748 -91.890 -17.590  1.00  0.00      BSYN  
ATOM    491    O VAL    55      -4.445 -93.118 -17.457  1.00  0.00      BSYN  
ATOM    492    N ALA    56      -5.986 -91.416 -17.675  1.00  0.00      BSYN  
ATOM    493    H ALA    56      -5.993 -90.446 -17.815  1.00  0.00      BSYN  
ATOM    494   CA ALA    56      -7.214 -92.232 -17.479  1.00  0.00      BSYN  
ATOM    495   CB ALA    56      -7.456 -92.306 -15.956  1.00  0.00      BSYN  
ATOM    496    C ALA    56      -8.451 -91.556 -18.155  1.00  0.00      BSYN  
ATOM    497    O ALA    56      -8.833 -90.450 -17.865  1.00  0.00      BSYN  
ATOM    498    N GLU    57      -8.960 -92.302 -19.201  1.00  0.00      BSYN  
ATOM    499    H GLU    57      -8.385 -93.056 -19.448  1.00  0.00      BSYN  
ATOM    500   CA GLU    57     -10.188 -91.900 -19.896  1.00  0.00      BSYN  
ATOM    501   CB GLU    57     -10.229 -92.731 -21.066  1.00  0.00      BSYN  
ATOM    502   CG GLU    57      -9.333 -92.642 -22.261  1.00  0.00      BSYN  
ATOM    503   CD GLU    57      -7.773 -92.812 -22.208  1.00  0.00      BSYN  
ATOM    504  OE1 GLU    57      -7.137 -93.626 -22.928  1.00  0.00      BSYN  
ATOM    505  OE2 GLU    57      -7.119 -92.209 -21.422  1.00  0.00      BSYN  
ATOM    506    C GLU    57     -11.432 -92.113 -19.039  1.00  0.00      BSYN  
ATOM    507    O GLU    57     -11.964 -93.267 -18.966  1.00  0.00      BSYN  
ATOM    508    N LYS    58     -11.940 -90.964 -18.465  1.00  0.00      BSYN  
ATOM    509    H LYS    58     -11.632 -90.048 -18.628  1.00  0.00      BSYN  
ATOM    510   CA LYS    58     -13.109 -91.123 -17.530  1.00  0.00      BSYN  
ATOM    511   CB LYS    58     -12.477 -90.868 -16.090  1.00  0.00      BSYN  
ATOM    512   CG LYS    58     -13.062 -91.648 -14.901  1.00  0.00      BSYN  
ATOM    513   CD LYS    58     -12.449 -90.857 -13.821  1.00  0.00      BSYN  
ATOM    514   CE LYS    58     -13.590 -91.029 -12.815  1.00  0.00      BSYN  
ATOM    515   NZ LYS    58     -14.647 -89.979 -13.123  1.00  0.00      BSYN  
ATOM    516  HZ1 LYS    58     -15.080 -90.162 -14.051  1.00  0.00      BSYN  
ATOM    517  HZ2 LYS    58     -15.439 -89.898 -12.454  1.00  0.00      BSYN  
ATOM    518  HZ3 LYS    58     -14.256 -89.025 -13.260  1.00  0.00      BSYN  
ATOM    519    C LYS    58     -14.116 -90.067 -17.767  1.00  0.00      BSYN  
ATOM    520    O LYS    58     -14.506 -89.933 -18.897  1.00  0.00      BSYN  
ATOM    521    N THR    59     -14.422 -89.077 -16.871  1.00  0.00      BSYN  
ATOM    522    H THR    59     -13.662 -88.646 -16.428  1.00  0.00      BSYN  
ATOM    523   CA THR    59     -15.740 -88.353 -17.046  1.00  0.00      BSYN  
ATOM    524   CB THR    59     -16.974 -88.945 -16.309  1.00  0.00      BSYN  
ATOM    525  OG1 THR    59     -16.744 -90.301 -16.225  1.00  0.00      BSYN  
ATOM    526  HG1 THR    59     -16.618 -90.813 -17.027  1.00  0.00      BSYN  
ATOM    527  CG2 THR    59     -18.414 -88.760 -16.837  1.00  0.00      BSYN  
ATOM    528    C THR    59     -15.591 -86.879 -16.568  1.00  0.00      BSYN  
ATOM    529    O THR    59     -14.679 -86.698 -15.784  1.00  0.00      BSYN  
ATOM    530    N LYS    60     -16.411 -85.869 -16.898  1.00  0.00      BSYN  
ATOM    531    H LYS    60     -17.182 -86.167 -17.425  1.00  0.00      BSYN  
ATOM    532   CA LYS    60     -16.138 -84.516 -16.463  1.00  0.00      BSYN  
ATOM    533   CB LYS    60     -15.930 -83.522 -17.577  1.00  0.00      BSYN  
ATOM    534   CG LYS    60     -14.840 -83.961 -18.653  1.00  0.00      BSYN  
ATOM    535   CD LYS    60     -13.515 -83.997 -18.015  1.00  0.00      BSYN  
ATOM    536   CE LYS    60     -12.576 -84.210 -19.106  1.00  0.00      BSYN  
ATOM    537   NZ LYS    60     -11.211 -84.253 -18.770  1.00  0.00      BSYN  
ATOM    538  HZ1 LYS    60     -10.737 -83.932 -19.638  1.00  0.00      BSYN  
ATOM    539  HZ2 LYS    60     -11.256 -83.604 -17.959  1.00  0.00      BSYN  
ATOM    540  HZ3 LYS    60     -10.832 -85.097 -18.296  1.00  0.00      BSYN  
ATOM    541    C LYS    60     -17.352 -84.007 -15.642  1.00  0.00      BSYN  
ATOM    542    O LYS    60     -18.434 -83.788 -16.237  1.00  0.00      BSYN  
ATOM    543    N GLU    61     -17.136 -84.045 -14.346  1.00  0.00      BSYN  
ATOM    544    H GLU    61     -16.282 -83.977 -13.870  1.00  0.00      BSYN  
ATOM    545   CA GLU    61     -18.168 -84.017 -13.289  1.00  0.00      BSYN  
ATOM    546   CB GLU    61     -18.283 -85.390 -12.700  1.00  0.00      BSYN  
ATOM    547   CG GLU    61     -16.966 -85.643 -11.909  1.00  0.00      BSYN  
ATOM    548   CD GLU    61     -16.766 -87.068 -11.387  1.00  0.00      BSYN  
ATOM    549  OE1 GLU    61     -17.459 -87.467 -10.384  1.00  0.00      BSYN  
ATOM    550  OE2 GLU    61     -15.930 -87.770 -11.939  1.00  0.00      BSYN  
ATOM    551    C GLU    61     -18.134 -82.918 -12.154  1.00  0.00      BSYN  
ATOM    552    O GLU    61     -17.035 -82.573 -11.815  1.00  0.00      BSYN  
ATOM    553    N GLN    62     -19.279 -82.468 -11.788  1.00  0.00      BSYN  
ATOM    554    H GLN    62     -20.173 -82.853 -11.895  1.00  0.00      BSYN  
ATOM    555   CA GLN    62     -19.346 -81.391 -10.861  1.00  0.00      BSYN  
ATOM    556   CB GLN    62     -20.590 -80.601 -11.005  1.00  0.00      BSYN  
ATOM    557   CG GLN    62     -20.816 -80.361 -12.450  1.00  0.00      BSYN  
ATOM    558   CD GLN    62     -21.649 -79.096 -12.609  1.00  0.00      BSYN  
ATOM    559  OE1 GLN    62     -21.647 -78.714 -13.784  1.00  0.00      BSYN  
ATOM    560  NE2 GLN    62     -22.301 -78.329 -11.748  1.00  0.00      BSYN  
ATOM    561 HE21 GLN    62     -22.259 -78.536 -10.791  1.00  0.00      BSYN  
ATOM    562 HE22 GLN    62     -22.766 -77.517 -12.041  1.00  0.00      BSYN  
ATOM    563    C GLN    62     -19.319 -81.829  -9.376  1.00  0.00      BSYN  
ATOM    564    O GLN    62     -20.071 -82.692  -8.869  1.00  0.00      BSYN  
ATOM    565    N ALA    63     -18.134 -81.282  -8.953  1.00  0.00      BSYN  
ATOM    566    H ALA    63     -17.548 -80.780  -9.557  1.00  0.00      BSYN  
ATOM    567   CA ALA    63     -17.716 -81.286  -7.565  1.00  0.00      BSYN  
ATOM    568   CB ALA    63     -16.282 -81.221  -7.473  1.00  0.00      BSYN  
ATOM    569    C ALA    63     -18.390 -80.145  -6.842  1.00  0.00      BSYN  
ATOM    570    O ALA    63     -18.366 -80.024  -5.602  1.00  0.00      BSYN  
ATOM    571    N SER    64     -19.104 -79.238  -7.474  1.00  0.00      BSYN  
ATOM    572    H SER    64     -19.620 -79.524  -8.256  1.00  0.00      BSYN  
ATOM    573   CA SER    64     -19.650 -77.980  -6.819  1.00  0.00      BSYN  
ATOM    574   CB SER    64     -18.598 -76.859  -7.081  1.00  0.00      BSYN  
ATOM    575   OG SER    64     -17.480 -76.999  -6.184  1.00  0.00      BSYN  
ATOM    576   HG SER    64     -17.435 -77.694  -5.522  1.00  0.00      BSYN  
ATOM    577    C SER    64     -20.838 -77.614  -7.750  1.00  0.00      BSYN  
ATOM    578    O SER    64     -20.704 -77.729  -8.979  1.00  0.00      BSYN  
ATOM    579    N HIS    65     -21.971 -77.199  -7.158  1.00  0.00      BSYN  
ATOM    580    H HIS    65     -22.092 -77.183  -6.185  1.00  0.00      BSYN  
ATOM    581   CA HIS    65     -23.133 -76.890  -8.024  1.00  0.00      BSYN  
ATOM    582   CB HIS    65     -24.408 -77.803  -7.754  1.00  0.00      BSYN  
ATOM    583   CG HIS    65     -25.124 -78.176  -9.108  1.00  0.00      BSYN  
ATOM    584  ND1 HIS    65     -26.122 -77.532  -9.640  1.00  0.00      BSYN  
ATOM    585  HD1 HIS    65     -26.584 -76.693  -9.433  1.00  0.00      BSYN  
ATOM    586  CD2 HIS    65     -25.013 -79.445  -9.666  1.00  0.00      BSYN  
ATOM    587  NE2 HIS    65     -25.888 -79.453 -10.673  1.00  0.00      BSYN  
ATOM    588  CE1 HIS    65     -26.560 -78.314 -10.661  1.00  0.00      BSYN  
ATOM    589    C HIS    65     -23.354 -75.461  -7.735  1.00  0.00      BSYN  
ATOM    590    O HIS    65     -24.024 -75.158  -6.740  1.00  0.00      BSYN  
ATOM    591    N LEU    66     -22.710 -74.496  -8.439  1.00  0.00      BSYN  
ATOM    592    H LEU    66     -22.105 -74.828  -9.134  1.00  0.00      BSYN  
ATOM    593   CA LEU    66     -22.729 -73.058  -8.222  1.00  0.00      BSYN  
ATOM    594   CB LEU    66     -21.389 -72.457  -7.726  1.00  0.00      BSYN  
ATOM    595   CG LEU    66     -20.681 -72.643  -6.338  1.00  0.00      BSYN  
ATOM    596  CD1 LEU    66     -20.939 -73.893  -5.634  1.00  0.00      BSYN  
ATOM    597  CD2 LEU    66     -19.163 -72.413  -6.549  1.00  0.00      BSYN  
ATOM    598    C LEU    66     -23.105 -72.274  -9.434  1.00  0.00      BSYN  
ATOM    599    O LEU    66     -24.004 -71.455  -9.268  1.00  0.00      BSYN  
ATOM    600    N GLY    67     -22.617 -72.567 -10.594  1.00  0.00      BSYN  
ATOM    601    H GLY    67     -22.340 -73.489 -10.777  1.00  0.00      BSYN  
ATOM    602   CA GLY    67     -22.839 -71.779 -11.740  1.00  0.00      BSYN  
ATOM    603    C GLY    67     -22.781 -70.282 -11.594  1.00  0.00      BSYN  
ATOM    604    O GLY    67     -21.801 -69.745 -11.073  1.00  0.00      BSYN  
ATOM    605    N GLY    68     -23.788 -69.444 -12.036  1.00  0.00      BSYN  
ATOM    606    H GLY    68     -24.361 -69.556 -12.824  1.00  0.00      BSYN  
ATOM    607   CA GLY    68     -23.757 -68.014 -11.567  1.00  0.00      BSYN  
ATOM    608    C GLY    68     -22.888 -67.384 -12.578  1.00  0.00      BSYN  
ATOM    609    O GLY    68     -23.183 -67.476 -13.656  1.00  0.00      BSYN  
ATOM    610    N ALA    69     -21.609 -66.936 -12.263  1.00  0.00      BSYN  
ATOM    611    H ALA    69     -21.314 -67.149 -11.353  1.00  0.00      BSYN  
ATOM    612   CA ALA    69     -20.743 -66.331 -13.281  1.00  0.00      BSYN  
ATOM    613   CB ALA    69     -21.383 -65.181 -13.878  1.00  0.00      BSYN  
ATOM    614    C ALA    69     -19.361 -65.746 -12.881  1.00  0.00      BSYN  
ATOM    615    O ALA    69     -19.253 -65.170 -11.859  1.00  0.00      BSYN  
ATOM    616    N VAL    70     -18.507 -65.772 -13.864  1.00  0.00      BSYN  
ATOM    617    H VAL    70     -18.738 -66.173 -14.727  1.00  0.00      BSYN  
ATOM    618   CA VAL    70     -17.138 -65.172 -13.851  1.00  0.00      BSYN  
ATOM    619   CB VAL    70     -15.858 -66.055 -14.122  1.00  0.00      BSYN  
ATOM    620  CG1 VAL    70     -15.393 -66.720 -12.764  1.00  0.00      BSYN  
ATOM    621  CG2 VAL    70     -16.114 -67.138 -15.198  1.00  0.00      BSYN  
ATOM    622    C VAL    70     -17.036 -63.834 -14.697  1.00  0.00      BSYN  
ATOM    623    O VAL    70     -17.478 -63.622 -15.834  1.00  0.00      BSYN  
ATOM    624    N PHE    71     -16.546 -62.864 -13.827  1.00  0.00      BSYN  
ATOM    625    H PHE    71     -16.370 -63.196 -12.922  1.00  0.00      BSYN  
ATOM    626   CA PHE    71     -16.459 -61.401 -14.148  1.00  0.00      BSYN  
ATOM    627   CB PHE    71     -15.854 -60.755 -12.917  1.00  0.00      BSYN  
ATOM    628   CG PHE    71     -15.669 -59.244 -12.740  1.00  0.00      BSYN  
ATOM    629  CD1 PHE    71     -16.815 -58.440 -12.618  1.00  0.00      BSYN  
ATOM    630  CD2 PHE    71     -14.493 -58.681 -13.029  1.00  0.00      BSYN  
ATOM    631  CE1 PHE    71     -16.660 -57.093 -12.648  1.00  0.00      BSYN  
ATOM    632  CE2 PHE    71     -14.348 -57.310 -13.069  1.00  0.00      BSYN  
ATOM    633   CZ PHE    71     -15.416 -56.484 -12.911  1.00  0.00      BSYN  
ATOM    634    C PHE    71     -15.677 -60.954 -15.417  1.00  0.00      BSYN  
ATOM    635    O PHE    71     -14.441 -61.251 -15.481  1.00  0.00      BSYN  
ATOM    636    N SER    72     -16.155 -60.211 -16.384  1.00  0.00      BSYN  
ATOM    637    H SER    72     -16.888 -59.645 -16.061  1.00  0.00      BSYN  
ATOM    638   CA SER    72     -15.518 -59.911 -17.642  1.00  0.00      BSYN  
ATOM    639   CB SER    72     -16.762 -59.754 -18.567  1.00  0.00      BSYN  
ATOM    640   OG SER    72     -17.456 -61.070 -18.525  1.00  0.00      BSYN  
ATOM    641   HG SER    72     -17.549 -61.518 -19.369  1.00  0.00      BSYN  
ATOM    642    C SER    72     -14.619 -58.639 -17.628  1.00  0.00      BSYN  
ATOM    643    O SER    72     -14.881 -57.647 -18.417  1.00  0.00      BSYN  
ATOM    644    N GLY    73     -13.445 -58.886 -17.035  1.00  0.00      BSYN  
ATOM    645    H GLY    73     -13.366 -59.770 -16.620  1.00  0.00      BSYN  
ATOM    646   CA GLY    73     -12.345 -57.903 -17.093  1.00  0.00      BSYN  
ATOM    647    C GLY    73     -11.337 -57.892 -15.926  1.00  0.00      BSYN  
ATOM    648    O GLY    73     -11.582 -58.487 -14.891  1.00  0.00      BSYN  
ATOM    649    N ALA    74     -10.260 -57.052 -16.113  1.00  0.00      BSYN  
ATOM    650    H ALA    74     -10.220 -56.638 -17.000  1.00  0.00      BSYN  
ATOM    651   CA ALA    74      -9.309 -56.868 -15.047  1.00  0.00      BSYN  
ATOM    652   CB ALA    74      -8.002 -56.632 -15.753  1.00  0.00      BSYN  
ATOM    653    C ALA    74      -9.645 -55.705 -14.214  1.00  0.00      BSYN  
ATOM    654    O ALA    74      -9.006 -54.663 -14.259  1.00  0.00      BSYN  
ATOM    655    N GLY    75     -10.643 -56.055 -13.287  1.00  0.00      BSYN  
ATOM    656    H GLY    75     -11.234 -56.798 -13.529  1.00  0.00      BSYN  
ATOM    657   CA GLY    75     -10.894 -55.125 -12.227  1.00  0.00      BSYN  
ATOM    658    C GLY    75     -11.872 -54.026 -12.423  1.00  0.00      BSYN  
ATOM    659    O GLY    75     -13.018 -54.149 -11.952  1.00  0.00      BSYN  
ATOM    660    N ASN    76     -11.320 -52.881 -12.714  1.00  0.00      BSYN  
ATOM    661    H ASN    76     -10.379 -52.858 -12.987  1.00  0.00      BSYN  
ATOM    662   CA ASN    76     -12.094 -51.653 -12.778  1.00  0.00      BSYN  
ATOM    663   CB ASN    76     -13.493 -51.718 -13.455  1.00  0.00      BSYN  
ATOM    664   CG ASN    76     -13.669 -51.518 -15.018  1.00  0.00      BSYN  
ATOM    665  OD1 ASN    76     -13.632 -50.403 -15.594  1.00  0.00      BSYN  
ATOM    666  ND2 ASN    76     -13.932 -52.370 -15.983  1.00  0.00      BSYN  
ATOM    667 HD21 ASN    76     -14.172 -53.272 -15.686  1.00  0.00      BSYN  
ATOM    668 HD22 ASN    76     -13.798 -52.092 -16.913  1.00  0.00      BSYN  
ATOM    669    C ASN    76     -12.295 -51.104 -11.373  1.00  0.00      BSYN  
ATOM    670    O ASN    76     -11.755 -50.091 -10.941  1.00  0.00      BSYN  
ATOM    671    N ILE    77     -12.950 -51.835 -10.418  1.00  0.00      BSYN  
ATOM    672    H ILE    77     -13.432 -52.612 -10.770  1.00  0.00      BSYN  
ATOM    673   CA ILE    77     -13.100 -51.445  -9.008  1.00  0.00      BSYN  
ATOM    674   CB ILE    77     -14.455 -51.965  -8.405  1.00  0.00      BSYN  
ATOM    675  CG2 ILE    77     -15.669 -51.057  -8.607  1.00  0.00      BSYN  
ATOM    676  CG1 ILE    77     -14.977 -53.366  -8.845  1.00  0.00      BSYN  
ATOM    677   CD ILE    77     -14.543 -54.695  -8.174  1.00  0.00      BSYN  
ATOM    678    C ILE    77     -11.914 -51.696  -8.116  1.00  0.00      BSYN  
ATOM    679    O ILE    77     -11.116 -50.848  -7.934  1.00  0.00      BSYN  
ATOM    680    N ALA    78     -11.689 -52.940  -7.674  1.00  0.00      BSYN  
ATOM    681    H ALA    78     -12.179 -53.686  -8.079  1.00  0.00      BSYN  
ATOM    682   CA ALA    78     -10.796 -53.257  -6.514  1.00  0.00      BSYN  
ATOM    683   CB ALA    78     -11.577 -52.701  -5.305  1.00  0.00      BSYN  
ATOM    684    C ALA    78     -10.406 -54.684  -6.263  1.00  0.00      BSYN  
ATOM    685    O ALA    78     -10.880 -55.679  -6.725  1.00  0.00      BSYN  
ATOM    686    N ALA    79      -9.228 -54.645  -5.565  1.00  0.00      BSYN  
ATOM    687    H ALA    79      -8.665 -53.850  -5.457  1.00  0.00      BSYN  
ATOM    688   CA ALA    79      -8.849 -55.766  -4.784  1.00  0.00      BSYN  
ATOM    689   CB ALA    79      -7.330 -55.729  -4.407  1.00  0.00      BSYN  
ATOM    690    C ALA    79      -9.708 -56.040  -3.524  1.00  0.00      BSYN  
ATOM    691    O ALA    79     -10.102 -55.075  -2.782  1.00  0.00      BSYN  
ATOM    692    N ALA    80     -10.129 -57.304  -3.429  1.00  0.00      BSYN  
ATOM    693    H ALA    80     -10.017 -57.849  -4.236  1.00  0.00      BSYN  
ATOM    694   CA ALA    80     -10.802 -57.792  -2.225  1.00  0.00      BSYN  
ATOM    695   CB ALA    80      -9.998 -57.407  -0.923  1.00  0.00      BSYN  
ATOM    696    C ALA    80     -12.264 -57.255  -2.152  1.00  0.00      BSYN  
ATOM    697    O ALA    80     -12.974 -57.758  -1.331  1.00  0.00      BSYN  
ATOM    698    N THR    81     -12.718 -56.206  -2.910  1.00  0.00      BSYN  
ATOM    699    H THR    81     -12.141 -55.796  -3.587  1.00  0.00      BSYN  
ATOM    700   CA THR    81     -14.074 -55.825  -2.702  1.00  0.00      BSYN  
ATOM    701   CB THR    81     -14.506 -54.573  -1.894  1.00  0.00      BSYN  
ATOM    702  OG1 THR    81     -13.590 -54.432  -0.788  1.00  0.00      BSYN  
ATOM    703  HG1 THR    81     -13.386 -53.496  -0.739  1.00  0.00      BSYN  
ATOM    704  CG2 THR    81     -15.885 -54.481  -1.343  1.00  0.00      BSYN  
ATOM    705    C THR    81     -14.874 -55.698  -3.953  1.00  0.00      BSYN  
ATOM    706    O THR    81     -14.709 -54.599  -4.567  1.00  0.00      BSYN  
ATOM    707    N GLY    82     -15.382 -56.840  -4.339  1.00  0.00      BSYN  
ATOM    708    H GLY    82     -15.118 -57.681  -3.911  1.00  0.00      BSYN  
ATOM    709   CA GLY    82     -16.209 -56.813  -5.566  1.00  0.00      BSYN  
ATOM    710    C GLY    82     -16.180 -58.124  -6.275  1.00  0.00      BSYN  
ATOM    711    O GLY    82     -15.499 -59.103  -6.022  1.00  0.00      BSYN  
ATOM    712    N LEU    83     -16.914 -58.166  -7.348  1.00  0.00      BSYN  
ATOM    713    H LEU    83     -17.186 -57.302  -7.721  1.00  0.00      BSYN  
ATOM    714   CA LEU    83     -16.809 -59.359  -8.238  1.00  0.00      BSYN  
ATOM    715   CB LEU    83     -17.904 -59.426  -9.252  1.00  0.00      BSYN  
ATOM    716   CG LEU    83     -18.837 -60.621  -9.507  1.00  0.00      BSYN  
ATOM    717  CD1 LEU    83     -20.296 -60.172  -9.736  1.00  0.00      BSYN  
ATOM    718  CD2 LEU    83     -18.286 -61.620 -10.539  1.00  0.00      BSYN  
ATOM    719    C LEU    83     -15.478 -59.198  -9.057  1.00  0.00      BSYN  
ATOM    720    O LEU    83     -15.337 -58.237  -9.807  1.00  0.00      BSYN  
ATOM    721    N VAL    84     -14.531 -60.139  -8.799  1.00  0.00      BSYN  
ATOM    722    H VAL    84     -14.674 -60.876  -8.169  1.00  0.00      BSYN  
ATOM    723   CA VAL    84     -13.442 -60.329  -9.706  1.00  0.00      BSYN  
ATOM    724   CB VAL    84     -12.004 -59.939  -9.205  1.00  0.00      BSYN  
ATOM    725  CG1 VAL    84     -11.546 -58.507  -9.287  1.00  0.00      BSYN  
ATOM    726  CG2 VAL    84     -11.656 -60.690  -7.915  1.00  0.00      BSYN  
ATOM    727    C VAL    84     -13.544 -61.848 -10.169  1.00  0.00      BSYN  
ATOM    728    O VAL    84     -14.607 -62.512 -10.133  1.00  0.00      BSYN  
ATOM    729    N LYS    85     -12.436 -62.453 -10.646  1.00  0.00      BSYN  
ATOM    730    H LYS    85     -11.592 -61.959 -10.702  1.00  0.00      BSYN  
ATOM    731   CA LYS    85     -12.396 -63.776 -11.270  1.00  0.00      BSYN  
ATOM    732   CB LYS    85     -11.270 -64.081 -12.238  1.00  0.00      BSYN  
ATOM    733   CG LYS    85     -11.069 -63.478 -13.642  1.00  0.00      BSYN  
ATOM    734   CD LYS    85     -10.658 -62.051 -13.630  1.00  0.00      BSYN  
ATOM    735   CE LYS    85      -9.253 -61.722 -13.921  1.00  0.00      BSYN  
ATOM    736   NZ LYS    85      -9.017 -60.373 -13.630  1.00  0.00      BSYN  
ATOM    737  HZ1 LYS    85      -8.040 -60.131 -13.891  1.00  0.00      BSYN  
ATOM    738  HZ2 LYS    85      -9.726 -59.808 -14.140  1.00  0.00      BSYN  
ATOM    739  HZ3 LYS    85      -9.318 -60.229 -12.645  1.00  0.00      BSYN  
ATOM    740    C LYS    85     -12.201 -64.854 -10.262  1.00  0.00      BSYN  
ATOM    741    O LYS    85     -11.212 -64.870  -9.499  1.00  0.00      BSYN  
ATOM    742    N ARG    86     -13.218 -65.728 -10.064  1.00  0.00      BSYN  
ATOM    743    H ARG    86     -14.062 -65.582 -10.541  1.00  0.00      BSYN  
ATOM    744   CA ARG    86     -13.287 -66.830  -9.093  1.00  0.00      BSYN  
ATOM    745   CB ARG    86     -14.820 -67.250  -8.797  1.00  0.00      BSYN  
ATOM    746   CG ARG    86     -15.556 -66.396  -7.732  1.00  0.00      BSYN  
ATOM    747   CD ARG    86     -17.006 -66.885  -7.725  1.00  0.00      BSYN  
ATOM    748   NE ARG    86     -17.467 -66.990  -6.364  1.00  0.00      BSYN  
ATOM    749   HE ARG    86     -17.302 -66.250  -5.744  1.00  0.00      BSYN  
ATOM    750   CZ ARG    86     -18.492 -67.742  -5.975  1.00  0.00      BSYN  
ATOM    751  NH1 ARG    86     -18.780 -67.853  -4.649  1.00  0.00      BSYN  
ATOM    752 HH11 ARG    86     -19.580 -68.361  -4.330  1.00  0.00      BSYN  
ATOM    753 HH12 ARG    86     -18.110 -67.594  -3.953  1.00  0.00      BSYN  
ATOM    754  NH2 ARG    86     -19.216 -68.445  -6.840  1.00  0.00      BSYN  
ATOM    755 HH21 ARG    86     -19.916 -69.027  -6.426  1.00  0.00      BSYN  
ATOM    756 HH22 ARG    86     -18.960 -68.559  -7.800  1.00  0.00      BSYN  
ATOM    757    C ARG    86     -12.474 -68.009  -9.616  1.00  0.00      BSYN  
ATOM    758    O ARG    86     -11.711 -68.595  -8.888  1.00  0.00      BSYN  
ATOM    759    N GLU    87     -12.505 -68.401 -10.887  1.00  0.00      BSYN  
ATOM    760    H GLU    87     -13.149 -67.948 -11.469  1.00  0.00      BSYN  
ATOM    761   CA GLU    87     -11.639 -69.386 -11.393  1.00  0.00      BSYN  
ATOM    762   CB GLU    87     -12.161 -70.006 -12.660  1.00  0.00      BSYN  
ATOM    763   CG GLU    87     -13.517 -70.784 -12.532  1.00  0.00      BSYN  
ATOM    764   CD GLU    87     -13.758 -71.751 -13.665  1.00  0.00      BSYN  
ATOM    765  OE1 GLU    87     -14.703 -71.516 -14.402  1.00  0.00      BSYN  
ATOM    766  OE2 GLU    87     -13.022 -72.615 -13.814  1.00  0.00      BSYN  
ATOM    767    C GLU    87     -10.156 -68.975 -11.455  1.00  0.00      BSYN  
ATOM    768    O GLU    87      -9.767 -67.881 -11.840  1.00  0.00      BSYN  
ATOM    769    N GLU    88      -9.404 -70.066 -11.342  1.00  0.00      BSYN  
ATOM    770    H GLU    88      -9.907 -70.902 -11.425  1.00  0.00      BSYN  
ATOM    771   CA GLU    88      -7.961 -70.237 -11.195  1.00  0.00      BSYN  
ATOM    772   CB GLU    88      -7.615 -69.859  -9.698  1.00  0.00      BSYN  
ATOM    773   CG GLU    88      -8.193 -70.722  -8.577  1.00  0.00      BSYN  
ATOM    774   CD GLU    88      -8.107 -70.191  -7.141  1.00  0.00      BSYN  
ATOM    775  OE1 GLU    88      -6.991 -70.152  -6.535  1.00  0.00      BSYN  
ATOM    776  OE2 GLU    88      -9.173 -69.796  -6.679  1.00  0.00      BSYN  
ATOM    777    C GLU    88      -7.468 -71.648 -11.531  1.00  0.00      BSYN  
ATOM    778    O GLU    88      -8.211 -72.584 -11.128  1.00  0.00      BSYN  
ATOM    779    N PHE    89      -6.410 -71.954 -12.403  1.00  0.00      BSYN  
ATOM    780    H PHE    89      -6.261 -72.918 -12.497  1.00  0.00      BSYN  
ATOM    781   CA PHE    89      -5.619 -70.903 -13.146  1.00  0.00      BSYN  
ATOM    782   CB PHE    89      -4.342 -70.618 -12.320  1.00  0.00      BSYN  
ATOM    783   CG PHE    89      -3.631 -69.291 -12.784  1.00  0.00      BSYN  
ATOM    784  CD1 PHE    89      -3.015 -69.260 -14.032  1.00  0.00      BSYN  
ATOM    785  CD2 PHE    89      -3.661 -68.238 -11.956  1.00  0.00      BSYN  
ATOM    786  CE1 PHE    89      -2.393 -68.063 -14.345  1.00  0.00      BSYN  
ATOM    787  CE2 PHE    89      -3.037 -67.056 -12.229  1.00  0.00      BSYN  
ATOM    788   CZ PHE    89      -2.336 -66.956 -13.471  1.00  0.00      BSYN  
ATOM    789    C PHE    89      -5.218 -71.580 -14.504  1.00  0.00      BSYN  
ATOM    790    O PHE    89      -4.356 -72.474 -14.514  1.00  0.00      BSYN  
ATOM    791    N PRO    90      -5.786 -71.302 -15.660  1.00  0.00      BSYN  
ATOM    792   CD PRO    90      -5.121 -71.028 -16.864  1.00  0.00      BSYN  
ATOM    793   CA PRO    90      -7.060 -70.655 -15.764  1.00  0.00      BSYN  
ATOM    794   CB PRO    90      -7.254 -70.377 -17.211  1.00  0.00      BSYN  
ATOM    795   CG PRO    90      -6.252 -71.199 -17.866  1.00  0.00      BSYN  
ATOM    796    C PRO    90      -8.201 -71.522 -15.170  1.00  0.00      BSYN  
ATOM    797    O PRO    90      -8.967 -71.139 -14.320  1.00  0.00      BSYN  
ATOM    798    N THR    91      -8.320 -72.646 -15.817  1.00  0.00      BSYN  
ATOM    799    H THR    91      -7.805 -72.882 -16.617  1.00  0.00      BSYN  
ATOM    800   CA THR    91      -9.242 -73.663 -15.469  1.00  0.00      BSYN  
ATOM    801   CB THR    91      -9.903 -74.283 -16.641  1.00  0.00      BSYN  
ATOM    802  OG1 THR    91      -8.805 -74.587 -17.585  1.00  0.00      BSYN  
ATOM    803  HG1 THR    91      -8.216 -75.261 -17.238  1.00  0.00      BSYN  
ATOM    804  CG2 THR    91     -10.761 -73.206 -17.378  1.00  0.00      BSYN  
ATOM    805    C THR    91      -8.850 -74.632 -14.351  1.00  0.00      BSYN  
ATOM    806    O THR    91      -9.697 -75.289 -13.820  1.00  0.00      BSYN  
ATOM    807    N ASP    92      -7.509 -74.708 -14.112  1.00  0.00      BSYN  
ATOM    808    H ASP    92      -6.827 -74.132 -14.514  1.00  0.00      BSYN  
ATOM    809   CA ASP    92      -6.883 -75.721 -13.210  1.00  0.00      BSYN  
ATOM    810   CB ASP    92      -5.519 -76.012 -13.789  1.00  0.00      BSYN  
ATOM    811   CG ASP    92      -4.667 -77.232 -13.231  1.00  0.00      BSYN  
ATOM    812  OD1 ASP    92      -3.500 -77.296 -13.513  1.00  0.00      BSYN  
ATOM    813  OD2 ASP    92      -5.319 -78.202 -12.788  1.00  0.00      BSYN  
ATOM    814    C ASP    92      -6.858 -75.237 -11.737  1.00  0.00      BSYN  
ATOM    815    O ASP    92      -6.078 -74.428 -11.253  1.00  0.00      BSYN  
ATOM    816    N LEU    93      -7.794 -75.841 -11.089  1.00  0.00      BSYN  
ATOM    817    H LEU    93      -8.281 -76.582 -11.505  1.00  0.00      BSYN  
ATOM    818   CA LEU    93      -8.075 -75.676  -9.667  1.00  0.00      BSYN  
ATOM    819   CB LEU    93      -9.488 -75.925  -9.134  1.00  0.00      BSYN  
ATOM    820   CG LEU    93     -10.369 -77.099  -9.525  1.00  0.00      BSYN  
ATOM    821  CD1 LEU    93     -11.276 -77.635  -8.360  1.00  0.00      BSYN  
ATOM    822  CD2 LEU    93     -11.155 -76.937 -10.716  1.00  0.00      BSYN  
ATOM    823    C LEU    93      -7.096 -76.505  -8.886  1.00  0.00      BSYN  
ATOM    824    O LEU    93      -6.299 -75.908  -8.185  1.00  0.00      BSYN  
ATOM    825    N LYS    94      -7.238 -77.771  -8.675  1.00  0.00      BSYN  
ATOM    826    H LYS    94      -8.069 -78.225  -8.929  1.00  0.00      BSYN  
ATOM    827   CA LYS    94      -6.128 -78.553  -8.253  1.00  0.00      BSYN  
ATOM    828   CB LYS    94      -6.622 -78.969  -6.914  1.00  0.00      BSYN  
ATOM    829   CG LYS    94      -5.762 -79.430  -5.714  1.00  0.00      BSYN  
ATOM    830   CD LYS    94      -6.579 -79.483  -4.461  1.00  0.00      BSYN  
ATOM    831   CE LYS    94      -5.647 -79.324  -3.224  1.00  0.00      BSYN  
ATOM    832   NZ LYS    94      -6.480 -79.199  -2.066  1.00  0.00      BSYN  
ATOM    833  HZ1 LYS    94      -5.987 -79.309  -1.157  1.00  0.00      BSYN  
ATOM    834  HZ2 LYS    94      -6.954 -78.280  -1.954  1.00  0.00      BSYN  
ATOM    835  HZ3 LYS    94      -7.140 -80.004  -2.073  1.00  0.00      BSYN  
ATOM    836    C LYS    94      -5.915 -79.822  -9.013  1.00  0.00      BSYN  
ATOM    837    O LYS    94      -6.956 -80.446  -9.470  1.00  0.00      BSYN  
ATOM    838    N PRO    95      -4.635 -80.257  -9.304  1.00  0.00      BSYN  
ATOM    839   CD PRO    95      -3.484 -79.412  -9.647  1.00  0.00      BSYN  
ATOM    840   CA PRO    95      -4.266 -81.660  -9.636  1.00  0.00      BSYN  
ATOM    841   CB PRO    95      -2.750 -81.609  -9.534  1.00  0.00      BSYN  
ATOM    842   CG PRO    95      -2.402 -80.292 -10.306  1.00  0.00      BSYN  
ATOM    843    C PRO    95      -4.646 -82.707  -8.593  1.00  0.00      BSYN  
ATOM    844    O PRO    95      -5.341 -83.666  -8.967  1.00  0.00      BSYN  
ATOM    845    N GLU    96      -4.384 -82.542  -7.261  1.00  0.00      BSYN  
ATOM    846    H GLU    96      -3.997 -81.730  -6.870  1.00  0.00      BSYN  
ATOM    847   CA GLU    96      -4.536 -83.673  -6.377  1.00  0.00      BSYN  
ATOM    848   CB GLU    96      -3.309 -83.759  -5.380  1.00  0.00      BSYN  
ATOM    849   CG GLU    96      -1.806 -83.773  -5.951  1.00  0.00      BSYN  
ATOM    850   CD GLU    96      -1.460 -85.120  -6.574  1.00  0.00      BSYN  
ATOM    851  OE1 GLU    96      -2.058 -85.493  -7.663  1.00  0.00      BSYN  
ATOM    852  OE2 GLU    96      -0.715 -85.816  -5.918  1.00  0.00      BSYN  
ATOM    853    C GLU    96      -5.942 -83.646  -5.738  1.00  0.00      BSYN  
ATOM    854    O GLU    96      -6.153 -83.443  -4.506  1.00  0.00      BSYN  
ATOM    855    N GLU    97      -7.044 -83.807  -6.529  1.00  0.00      BSYN  
ATOM    856    H GLU    97      -6.755 -83.753  -7.464  1.00  0.00      BSYN  
ATOM    857   CA GLU    97      -8.503 -84.004  -6.084  1.00  0.00      BSYN  
ATOM    858   CB GLU    97      -9.627 -83.395  -6.930  1.00  0.00      BSYN  
ATOM    859   CG GLU    97      -9.526 -81.921  -7.243  1.00  0.00      BSYN  
ATOM    860   CD GLU    97     -10.916 -81.361  -7.534  1.00  0.00      BSYN  
ATOM    861  OE1 GLU    97     -11.630 -81.145  -6.594  1.00  0.00      BSYN  
ATOM    862  OE2 GLU    97     -11.318 -81.239  -8.744  1.00  0.00      BSYN  
ATOM    863    C GLU    97      -8.919 -85.444  -5.742  1.00  0.00      BSYN  
ATOM    864    O GLU    97      -9.460 -86.206  -6.632  1.00  0.00      BSYN  
ATOM    865    N VAL    98      -8.807 -85.657  -4.423  1.00  0.00      BSYN  
ATOM    866    H VAL    98      -8.732 -84.910  -3.793  1.00  0.00      BSYN  
ATOM    867   CA VAL    98      -9.081 -87.017  -3.862  1.00  0.00      BSYN  
ATOM    868   CB VAL    98      -7.978 -87.594  -2.960  1.00  0.00      BSYN  
ATOM    869  CG1 VAL    98      -7.821 -87.107  -1.525  1.00  0.00      BSYN  
ATOM    870  CG2 VAL    98      -7.958 -89.101  -3.059  1.00  0.00      BSYN  
ATOM    871    C VAL    98     -10.462 -87.180  -3.187  1.00  0.00      BSYN  
ATOM    872    O VAL    98     -10.762 -86.711  -2.021  1.00  0.00      BSYN  
ATOM    873    N ALA    99     -11.404 -87.921  -3.815  1.00  0.00      BSYN  
ATOM    874    H ALA    99     -11.283 -88.280  -4.719  1.00  0.00      BSYN  
ATOM    875   CA ALA    99     -12.827 -87.869  -3.362  1.00  0.00      BSYN  
ATOM    876   CB ALA    99     -13.376 -86.686  -4.230  1.00  0.00      BSYN  
ATOM    877    C ALA    99     -13.381 -89.166  -3.852  1.00  0.00      BSYN  
ATOM    878    O ALA    99     -13.558 -89.472  -5.050  1.00  0.00      BSYN  
ATOM    879    N GLN   100     -13.830 -89.986  -2.936  1.00  0.00      BSYN  
ATOM    880    H GLN   100     -14.139 -89.685  -2.056  1.00  0.00      BSYN  
ATOM    881   CA GLN   100     -14.092 -91.362  -3.158  1.00  0.00      BSYN  
ATOM    882   CB GLN   100     -14.501 -91.843  -1.781  1.00  0.00      BSYN  
ATOM    883   CG GLN   100     -13.571 -91.704  -0.652  1.00  0.00      BSYN  
ATOM    884   CD GLN   100     -14.003 -92.652   0.507  1.00  0.00      BSYN  
ATOM    885  OE1 GLN   100     -13.180 -93.515   0.890  1.00  0.00      BSYN  
ATOM    886  NE2 GLN   100     -15.097 -92.506   1.110  1.00  0.00      BSYN  
ATOM    887 HE21 GLN   100     -15.714 -91.754   0.989  1.00  0.00      BSYN  
ATOM    888 HE22 GLN   100     -15.303 -93.231   1.736  1.00  0.00      BSYN  
ATOM    889    C GLN   100     -15.132 -91.687  -4.246  1.00  0.00      BSYN  
ATOM    890    O GLN   100     -16.289 -91.511  -4.049  1.00  0.00      BSYN  
ATOM    891    N GLU   101     -14.620 -92.043  -5.434  1.00  0.00      BSYN  
ATOM    892    H GLU   101     -13.668 -91.862  -5.576  1.00  0.00      BSYN  
ATOM    893   CA GLU   101     -15.553 -92.465  -6.551  1.00  0.00      BSYN  
ATOM    894   CB GLU   101     -15.309 -91.913  -7.889  1.00  0.00      BSYN  
ATOM    895   CG GLU   101     -15.186 -90.446  -7.632  1.00  0.00      BSYN  
ATOM    896   CD GLU   101     -15.120 -89.466  -8.754  1.00  0.00      BSYN  
ATOM    897  OE1 GLU   101     -14.386 -88.436  -8.535  1.00  0.00      BSYN  
ATOM    898  OE2 GLU   101     -15.800 -89.708  -9.725  1.00  0.00      BSYN  
ATOM    899    C GLU   101     -16.011 -93.945  -6.532  1.00  0.00      BSYN  
ATOM    900    O GLU   101     -15.235 -94.936  -6.609  1.00  0.00      BSYN  
ATOM    901    N ALA   102     -17.292 -94.050  -6.173  1.00  0.00      BSYN  
ATOM    902    H ALA   102     -17.720 -93.201  -5.936  1.00  0.00      BSYN  
ATOM    903   CA ALA   102     -17.968 -95.321  -5.922  1.00  0.00      BSYN  
ATOM    904   CB ALA   102     -18.935 -95.122  -4.756  1.00  0.00      BSYN  
ATOM    905    C ALA   102     -18.645 -95.986  -7.035  1.00  0.00      BSYN  
ATOM    906    O ALA   102     -18.532 -97.217  -7.134  1.00  0.00      BSYN  
ATOM    907    N ALA   103     -19.422 -95.267  -7.936  1.00  0.00      BSYN  
ATOM    908    H ALA   103     -19.588 -94.325  -7.721  1.00  0.00      BSYN  
ATOM    909   CA ALA   103     -19.911 -95.816  -9.157  1.00  0.00      BSYN  
ATOM    910   CB ALA   103     -20.775 -94.792  -9.937  1.00  0.00      BSYN  
ATOM    911    C ALA   103     -18.648 -96.166 -10.070  1.00  0.00      BSYN  
ATOM    912    O ALA   103     -18.251 -95.451 -11.027  1.00  0.00      BSYN  
ATOM    913    N GLU   104     -17.844 -97.193  -9.663  1.00  0.00      BSYN  
ATOM    914    H GLU   104     -18.033 -97.728  -8.864  1.00  0.00      BSYN  
ATOM    915   CA GLU   104     -16.926 -97.898 -10.554  1.00  0.00      BSYN  
ATOM    916   CB GLU   104     -16.309 -99.002  -9.580  1.00  0.00      BSYN  
ATOM    917   CG GLU   104     -15.288 -98.334  -8.713  1.00  0.00      BSYN  
ATOM    918   CD GLU   104     -14.642 -99.362  -7.852  1.00  0.00      BSYN  
ATOM    919  OE1 GLU   104     -13.492 -99.635  -8.171  1.00  0.00      BSYN  
ATOM    920  OE2 GLU   104     -15.266 -99.780  -6.859  1.00  0.00      BSYN  
ATOM    921    C GLU   104     -17.643 -98.586 -11.624  1.00  0.00      BSYN  
ATOM    922    O GLU   104     -17.059 -98.830 -12.759  1.00  0.00      BSYN  
ATOM    923    N GLU   105     -18.916 -98.942 -11.524  1.00  0.00      BSYN  
ATOM    924    H GLU   105     -19.481 -98.867 -10.727  1.00  0.00      BSYN  
ATOM    925   CA GLU   105     -19.613 -99.720 -12.557  1.00  0.00      BSYN  
ATOM    926   CB GLU   105     -19.255-101.197 -12.383  1.00  0.00      BSYN  
ATOM    927   CG GLU   105     -19.844-102.220 -13.350  1.00  0.00      BSYN  
ATOM    928   CD GLU   105     -19.283-103.597 -13.146  1.00  0.00      BSYN  
ATOM    929  OE1 GLU   105     -18.025-103.854 -13.221  1.00  0.00      BSYN  
ATOM    930  OE2 GLU   105     -20.041-104.542 -12.877  1.00  0.00      BSYN  
ATOM    931    C GLU   105     -21.117 -99.541 -12.384  1.00  0.00      BSYN  
ATOM    932    O GLU   105     -21.661 -99.757 -11.263  1.00  0.00      BSYN  
ATOM    933    N PRO   106     -21.861 -99.042 -13.355  1.00  0.00      BSYN  
ATOM    934   CD PRO   106     -23.184 -99.490 -13.672  1.00  0.00      BSYN  
ATOM    935   CA PRO   106     -21.295 -98.314 -14.485  1.00  0.00      BSYN  
ATOM    936   CB PRO   106     -22.184 -98.804 -15.575  1.00  0.00      BSYN  
ATOM    937   CG PRO   106     -22.965 -99.903 -15.110  1.00  0.00      BSYN  
ATOM    938    C PRO   106     -21.300 -96.809 -14.414  1.00  0.00      BSYN  
ATOM    939    O PRO   106     -22.046 -96.199 -13.605  1.00  0.00      BSYN  
ATOM    940    N LEU   107     -20.381 -96.249 -15.110  1.00  0.00      BSYN  
ATOM    941    H LEU   107     -19.861 -96.831 -15.702  1.00  0.00      BSYN  
ATOM    942   CA LEU   107     -20.347 -94.749 -15.262  1.00  0.00      BSYN  
ATOM    943   CB LEU   107     -18.949 -94.300 -14.707  1.00  0.00      BSYN  
ATOM    944   CG LEU   107     -18.223 -93.068 -15.227  1.00  0.00      BSYN  
ATOM    945  CD1 LEU   107     -18.459 -91.890 -14.303  1.00  0.00      BSYN  
ATOM    946  CD2 LEU   107     -16.744 -93.334 -15.299  1.00  0.00      BSYN  
ATOM    947    C LEU   107     -20.648 -94.206 -16.643  1.00  0.00      BSYN  
ATOM    948    O LEU   107     -19.986 -94.579 -17.625  1.00  0.00      BSYN  
ATOM    949    N ILE   108     -21.639 -93.272 -16.731  1.00  0.00      BSYN  
ATOM    950    H ILE   108     -22.133 -93.120 -15.899  1.00  0.00      BSYN  
ATOM    951   CA ILE   108     -22.150 -92.662 -17.996  1.00  0.00      BSYN  
ATOM    952   CB ILE   108     -23.591 -92.090 -17.886  1.00  0.00      BSYN  
ATOM    953  CG2 ILE   108     -24.621 -93.044 -18.459  1.00  0.00      BSYN  
ATOM    954  CG1 ILE   108     -23.941 -91.479 -16.546  1.00  0.00      BSYN  
ATOM    955   CD ILE   108     -25.186 -90.593 -16.725  1.00  0.00      BSYN  
ATOM    956    C ILE   108     -21.149 -91.775 -18.641  1.00  0.00      BSYN  
ATOM    957    O ILE   108     -21.089 -90.578 -18.563  1.00  0.00      BSYN  
ATOM    958    N GLU   109     -20.440 -92.506 -19.510  1.00  0.00      BSYN  
ATOM    959    H GLU   109     -20.928 -93.300 -19.812  1.00  0.00      BSYN  
ATOM    960   CA GLU   109     -19.168 -92.009 -20.202  1.00  0.00      BSYN  
ATOM    961   CB GLU   109     -18.684 -93.201 -20.835  1.00  0.00      BSYN  
ATOM    962   CG GLU   109     -17.131 -93.187 -21.082  1.00  0.00      BSYN  
ATOM    963   CD GLU   109     -16.331 -93.516 -19.763  1.00  0.00      BSYN  
ATOM    964  OE1 GLU   109     -16.255 -94.592 -19.176  1.00  0.00      BSYN  
ATOM    965  OE2 GLU   109     -15.758 -92.512 -19.144  1.00  0.00      BSYN  
ATOM    966    C GLU   109     -19.769 -91.021 -21.275  1.00  0.00      BSYN  
ATOM    967    O GLU   109     -20.735 -91.390 -21.992  1.00  0.00      BSYN  
ATOM    968    N PRO   110     -19.257 -89.771 -21.463  1.00  0.00      BSYN  
ATOM    969   CD PRO   110     -18.191 -89.069 -20.616  1.00  0.00      BSYN  
ATOM    970   CA PRO   110     -20.045 -88.792 -22.125  1.00  0.00      BSYN  
ATOM    971   CB PRO   110     -19.551 -87.453 -21.639  1.00  0.00      BSYN  
ATOM    972   CG PRO   110     -18.088 -87.765 -21.432  1.00  0.00      BSYN  
ATOM    973    C PRO   110     -20.119 -88.844 -23.637  1.00  0.00      BSYN  
ATOM    974    O PRO   110     -20.940 -88.208 -24.232  1.00  0.00      BSYN  
ATOM    975    N LEU   111     -19.337 -89.706 -24.269  1.00  0.00      BSYN  
ATOM    976    H LEU   111     -18.905 -90.301 -23.621  1.00  0.00      BSYN  
ATOM    977   CA LEU   111     -19.315 -89.999 -25.729  1.00  0.00      BSYN  
ATOM    978   CB LEU   111     -17.923 -90.675 -25.928  1.00  0.00      BSYN  
ATOM    979   CG LEU   111     -17.447 -91.094 -27.405  1.00  0.00      BSYN  
ATOM    980  CD1 LEU   111     -16.904 -89.910 -28.106  1.00  0.00      BSYN  
ATOM    981  CD2 LEU   111     -16.574 -92.130 -27.276  1.00  0.00      BSYN  
ATOM    982    C LEU   111     -20.415 -91.017 -26.170  1.00  0.00      BSYN  
ATOM    983    O LEU   111     -20.227 -91.683 -27.158  1.00  0.00      BSYN  
ATOM    984    N MET   112     -21.607 -91.020 -25.677  1.00  0.00      BSYN  
ATOM    985    H MET   112     -21.863 -90.285 -25.081  1.00  0.00      BSYN  
ATOM    986   CA MET   112     -22.665 -91.903 -26.072  1.00  0.00      BSYN  
ATOM    987   CB MET   112     -23.593 -92.125 -24.910  1.00  0.00      BSYN  
ATOM    988   CG MET   112     -23.016 -92.701 -23.637  1.00  0.00      BSYN  
ATOM    989   SD MET   112     -24.267 -92.661 -22.343  1.00  0.00      BSYN  
ATOM    990   CE MET   112     -24.178 -91.045 -21.733  1.00  0.00      BSYN  
ATOM    991    C MET   112     -23.404 -91.433 -27.292  1.00  0.00      BSYN  
ATOM    992    O MET   112     -23.545 -90.285 -27.590  1.00  0.00      BSYN  
ATOM    993    N GLU   113     -23.757 -92.323 -28.250  1.00  0.00      BSYN  
ATOM    994    H GLU   113     -24.093 -92.059 -29.132  1.00  0.00      BSYN  
ATOM    995   CA GLU   113     -23.507 -93.817 -28.134  1.00  0.00      BSYN  
ATOM    996   CB GLU   113     -24.835 -94.485 -28.357  1.00  0.00      BSYN  
ATOM    997   CG GLU   113     -24.934 -96.019 -28.025  1.00  0.00      BSYN  
ATOM    998   CD GLU   113     -26.420 -96.364 -28.358  1.00  0.00      BSYN  
ATOM    999  OE1 GLU   113     -26.565 -96.747 -29.499  1.00  0.00      BSYN  
ATOM   1000  OE2 GLU   113     -27.275 -96.466 -27.470  1.00  0.00      BSYN  
ATOM   1001    C GLU   113     -22.577 -94.050 -29.365  1.00  0.00      BSYN  
ATOM   1002    O GLU   113     -23.189 -93.894 -30.491  1.00  0.00      BSYN  
ATOM   1003    N PRO   114     -21.333 -94.459 -29.132  1.00  0.00      BSYN  
ATOM   1004   CD PRO   114     -20.749 -94.733 -27.846  1.00  0.00      BSYN  
ATOM   1005   CA PRO   114     -20.338 -94.709 -30.185  1.00  0.00      BSYN  
ATOM   1006   CB PRO   114     -19.341 -95.503 -29.433  1.00  0.00      BSYN  
ATOM   1007   CG PRO   114     -19.325 -94.905 -28.105  1.00  0.00      BSYN  
ATOM   1008    C PRO   114     -20.793 -95.474 -31.488  1.00  0.00      BSYN  
ATOM   1009    O PRO   114     -20.607 -96.704 -31.577  1.00  0.00      BSYN  
ATOM   1010    N GLU   115     -21.465 -94.760 -32.387  1.00  0.00      BSYN  
ATOM   1011    H GLU   115     -21.751 -93.835 -32.233  1.00  0.00      BSYN  
ATOM   1012   CA GLU   115     -21.836 -95.302 -33.627  1.00  0.00      BSYN  
ATOM   1013   CB GLU   115     -23.258 -94.929 -33.901  1.00  0.00      BSYN  
ATOM   1014   CG GLU   115     -24.492 -95.412 -33.229  1.00  0.00      BSYN  
ATOM   1015   CD GLU   115     -25.728 -95.048 -34.112  1.00  0.00      BSYN  
ATOM   1016  OE1 GLU   115     -26.562 -95.886 -34.348  1.00  0.00      BSYN  
ATOM   1017  OE2 GLU   115     -25.804 -93.915 -34.595  1.00  0.00      BSYN  
ATOM   1018    C GLU   115     -20.935 -95.083 -34.800  1.00  0.00      BSYN  
ATOM   1019    O GLU   115     -20.980 -94.203 -35.645  1.00  0.00      BSYN  
ATOM   1020    N GLY   116     -20.067 -96.096 -34.533  1.00  0.00      BSYN  
ATOM   1021    H GLY   116     -20.281 -96.737 -33.823  1.00  0.00      BSYN  
ATOM   1022   CA GLY   116     -19.095 -96.465 -35.555  1.00  0.00      BSYN  
ATOM   1023    C GLY   116     -17.847 -97.059 -34.862  1.00  0.00      BSYN  
ATOM   1024    O GLY   116     -17.794 -98.267 -34.665  1.00  0.00      BSYN  
ATOM   1025    N GLU   117     -16.928 -96.331 -34.274  1.00  0.00      BSYN  
ATOM   1026    H GLU   117     -16.229 -96.729 -33.715  1.00  0.00      BSYN  
ATOM   1027   CA GLU   117     -16.914 -94.912 -34.562  1.00  0.00      BSYN  
ATOM   1028   CB GLU   117     -16.195 -94.137 -33.521  1.00  0.00      BSYN  
ATOM   1029   CG GLU   117     -16.621 -94.190 -32.124  1.00  0.00      BSYN  
ATOM   1030   CD GLU   117     -17.441 -92.943 -31.853  1.00  0.00      BSYN  
ATOM   1031  OE1 GLU   117     -18.463 -92.783 -32.492  1.00  0.00      BSYN  
ATOM   1032  OE2 GLU   117     -16.962 -92.159 -30.964  1.00  0.00      BSYN  
ATOM   1033    C GLU   117     -16.185 -94.651 -35.892  1.00  0.00      BSYN  
ATOM   1034    O GLU   117     -14.958 -94.526 -35.974  1.00  0.00      BSYN  
ATOM   1035    N SER   118     -16.880 -94.562 -37.037  1.00  0.00      BSYN  
ATOM   1036    H SER   118     -17.848 -94.713 -37.064  1.00  0.00      BSYN  
ATOM   1037   CA SER   118     -16.361 -93.972 -38.361  1.00  0.00      BSYN  
ATOM   1038   CB SER   118     -16.925 -94.821 -39.526  1.00  0.00      BSYN  
ATOM   1039   OG SER   118     -16.783 -96.229 -39.457  1.00  0.00      BSYN  
ATOM   1040   HG SER   118     -16.842 -96.319 -40.411  1.00  0.00      BSYN  
ATOM   1041    C SER   118     -16.685 -92.567 -38.343  1.00  0.00      BSYN  
ATOM   1042    O SER   118     -15.866 -91.757 -38.784  1.00  0.00      BSYN  
ATOM   1043    N TYR   119     -17.947 -92.267 -37.978  1.00  0.00      BSYN  
ATOM   1044    H TYR   119     -18.647 -92.948 -37.896  1.00  0.00      BSYN  
ATOM   1045   CA TYR   119     -18.198 -90.981 -37.471  1.00  0.00      BSYN  
ATOM   1046   CB TYR   119     -19.778 -90.732 -37.673  1.00  0.00      BSYN  
ATOM   1047   CG TYR   119     -20.406 -89.428 -37.130  1.00  0.00      BSYN  
ATOM   1048  CD1 TYR   119     -21.220 -89.344 -36.030  1.00  0.00      BSYN  
ATOM   1049  CE1 TYR   119     -21.921 -88.181 -35.830  1.00  0.00      BSYN  
ATOM   1050  CD2 TYR   119     -20.192 -88.361 -37.984  1.00  0.00      BSYN  
ATOM   1051  CE2 TYR   119     -20.854 -87.150 -37.732  1.00  0.00      BSYN  
ATOM   1052   CZ TYR   119     -21.694 -87.146 -36.668  1.00  0.00      BSYN  
ATOM   1053   OH TYR   119     -22.384 -86.013 -36.306  1.00  0.00      BSYN  
ATOM   1054   HH TYR   119     -22.175 -85.281 -36.891  1.00  0.00      BSYN  
ATOM   1055    C TYR   119     -17.837 -90.839 -35.979  1.00  0.00      BSYN  
ATOM   1056    O TYR   119     -18.335 -91.612 -35.190  1.00  0.00      BSYN  
ATOM   1057    N GLU   120     -16.942 -89.994 -35.593  1.00  0.00      BSYN  
ATOM   1058    H GLU   120     -16.376 -89.505 -36.227  1.00  0.00      BSYN  
ATOM   1059   CA GLU   120     -16.743 -89.837 -34.107  1.00  0.00      BSYN  
ATOM   1060   CB GLU   120     -15.408 -89.262 -33.742  1.00  0.00      BSYN  
ATOM   1061   CG GLU   120     -14.750 -88.021 -34.385  1.00  0.00      BSYN  
ATOM   1062   CD GLU   120     -13.221 -87.927 -34.132  1.00  0.00      BSYN  
ATOM   1063  OE1 GLU   120     -12.757 -87.961 -32.979  1.00  0.00      BSYN  
ATOM   1064  OE2 GLU   120     -12.376 -87.688 -35.008  1.00  0.00      BSYN  
ATOM   1065    C GLU   120     -17.803 -88.958 -33.477  1.00  0.00      BSYN  
ATOM   1066    O GLU   120     -17.965 -87.783 -33.905  1.00  0.00      BSYN  
ATOM   1067    N ASP   121     -18.661 -89.634 -32.696  1.00  0.00      BSYN  
ATOM   1068    H ASP   121     -18.629 -90.595 -32.888  1.00  0.00      BSYN  
ATOM   1069   CA ASP   121     -19.690 -88.972 -31.864  1.00  0.00      BSYN  
ATOM   1070   CB ASP   121     -20.300 -90.049 -30.869  1.00  0.00      BSYN  
ATOM   1071   CG ASP   121     -21.193 -89.424 -29.805  1.00  0.00      BSYN  
ATOM   1072  OD1 ASP   121     -22.305 -89.033 -30.193  1.00  0.00      BSYN  
ATOM   1073  OD2 ASP   121     -20.724 -89.208 -28.655  1.00  0.00      BSYN  
ATOM   1074    C ASP   121     -19.174 -87.670 -31.147  1.00  0.00      BSYN  
ATOM   1075    O ASP   121     -18.165 -87.676 -30.449  1.00  0.00      BSYN  
ATOM   1076    N PRO   122     -19.902 -86.546 -31.349  1.00  0.00      BSYN  
ATOM   1077   CD PRO   122     -20.735 -86.241 -32.458  1.00  0.00      BSYN  
ATOM   1078   CA PRO   122     -19.749 -85.361 -30.481  1.00  0.00      BSYN  
ATOM   1079   CB PRO   122     -20.002 -84.129 -31.438  1.00  0.00      BSYN  
ATOM   1080   CG PRO   122     -20.423 -84.813 -32.754  1.00  0.00      BSYN  
ATOM   1081    C PRO   122     -20.597 -85.410 -29.211  1.00  0.00      BSYN  
ATOM   1082    O PRO   122     -21.764 -85.807 -29.371  1.00  0.00      BSYN  
ATOM   1083    N PRO   123     -19.983 -85.013 -28.045  1.00  0.00      BSYN  
ATOM   1084   CD PRO   123     -18.697 -84.306 -27.948  1.00  0.00      BSYN  
ATOM   1085   CA PRO   123     -20.489 -85.286 -26.715  1.00  0.00      BSYN  
ATOM   1086   CB PRO   123     -19.371 -84.920 -25.742  1.00  0.00      BSYN  
ATOM   1087   CG PRO   123     -18.085 -84.829 -26.543  1.00  0.00      BSYN  
ATOM   1088    C PRO   123     -21.851 -85.065 -26.243  1.00  0.00      BSYN  
ATOM   1089    O PRO   123     -22.313 -83.999 -26.472  1.00  0.00      BSYN  
ATOM   1090    N GLN   124     -22.407 -85.968 -25.336  1.00  0.00      BSYN  
ATOM   1091    H GLN   124     -22.034 -86.866 -25.217  1.00  0.00      BSYN  
ATOM   1092   CA GLN   124     -23.531 -85.490 -24.488  1.00  0.00      BSYN  
ATOM   1093   CB GLN   124     -24.437 -86.642 -23.924  1.00  0.00      BSYN  
ATOM   1094   CG GLN   124     -25.050 -87.635 -24.932  1.00  0.00      BSYN  
ATOM   1095   CD GLN   124     -26.546 -87.437 -25.011  1.00  0.00      BSYN  
ATOM   1096  OE1 GLN   124     -27.014 -86.346 -25.265  1.00  0.00      BSYN  
ATOM   1097  NE2 GLN   124     -27.541 -88.329 -25.009  1.00  0.00      BSYN  
ATOM   1098 HE21 GLN   124     -28.358 -87.960 -25.405  1.00  0.00      BSYN  
ATOM   1099 HE22 GLN   124     -27.465 -89.219 -24.607  1.00  0.00      BSYN  
ATOM   1100    C GLN   124     -23.281 -84.450 -23.346  1.00  0.00      BSYN  
ATOM   1101    O GLN   124     -23.527 -83.283 -23.544  1.00  0.00      BSYN  
ATOM   1102    N GLU   125     -22.513 -84.770 -22.276  1.00  0.00      BSYN  
ATOM   1103    H GLU   125     -21.950 -85.573 -22.268  1.00  0.00      BSYN  
ATOM   1104   CA GLU   125     -22.334 -83.783 -21.172  1.00  0.00      BSYN  
ATOM   1105   CB GLU   125     -21.937 -84.698 -19.875  1.00  0.00      BSYN  
ATOM   1106   CG GLU   125     -22.981 -85.825 -19.479  1.00  0.00      BSYN  
ATOM   1107   CD GLU   125     -23.083 -86.209 -18.028  1.00  0.00      BSYN  
ATOM   1108  OE1 GLU   125     -24.187 -86.246 -17.572  1.00  0.00      BSYN  
ATOM   1109  OE2 GLU   125     -22.208 -86.511 -17.212  1.00  0.00      BSYN  
ATOM   1110    C GLU   125     -21.478 -82.543 -21.537  1.00  0.00      BSYN  
ATOM   1111    O GLU   125     -20.454 -82.339 -20.863  1.00  0.00      BSYN  
ATOM   1112    N GLU   126     -22.072 -81.657 -22.248  1.00  0.00      BSYN  
ATOM   1113    H GLU   126     -23.038 -81.785 -22.350  1.00  0.00      BSYN  
ATOM   1114   CA GLU   126     -21.343 -80.465 -22.630  1.00  0.00      BSYN  
ATOM   1115   CB GLU   126     -21.293 -80.332 -24.134  1.00  0.00      BSYN  
ATOM   1116   CG GLU   126     -19.984 -80.789 -24.634  1.00  0.00      BSYN  
ATOM   1117   CD GLU   126     -19.449 -80.202 -26.010  1.00  0.00      BSYN  
ATOM   1118  OE1 GLU   126     -19.244 -79.003 -26.086  1.00  0.00      BSYN  
ATOM   1119  OE2 GLU   126     -19.470 -80.864 -27.049  1.00  0.00      BSYN  
ATOM   1120    C GLU   126     -22.075 -79.237 -22.058  1.00  0.00      BSYN  
ATOM   1121    O GLU   126     -23.144 -78.828 -22.487  1.00  0.00      BSYN  
ATOM   1122    N TYR   127     -21.709 -78.703 -20.888  1.00  0.00      BSYN  
ATOM   1123    H TYR   127     -20.870 -79.019 -20.492  1.00  0.00      BSYN  
ATOM   1124   CA TYR   127     -22.534 -77.653 -20.112  1.00  0.00      BSYN  
ATOM   1125   CB TYR   127     -22.838 -78.001 -18.647  1.00  0.00      BSYN  
ATOM   1126   CG TYR   127     -24.001 -79.000 -18.661  1.00  0.00      BSYN  
ATOM   1127  CD1 TYR   127     -25.337 -78.530 -18.471  1.00  0.00      BSYN  
ATOM   1128  CE1 TYR   127     -26.319 -79.430 -18.333  1.00  0.00      BSYN  
ATOM   1129  CD2 TYR   127     -23.759 -80.416 -18.640  1.00  0.00      BSYN  
ATOM   1130  CE2 TYR   127     -24.785 -81.297 -18.317  1.00  0.00      BSYN  
ATOM   1131   CZ TYR   127     -26.046 -80.818 -18.150  1.00  0.00      BSYN  
ATOM   1132   OH TYR   127     -27.074 -81.707 -17.730  1.00  0.00      BSYN  
ATOM   1133   HH TYR   127     -27.908 -81.806 -18.197  1.00  0.00      BSYN  
ATOM   1134    C TYR   127     -22.106 -76.183 -20.418  1.00  0.00      BSYN  
ATOM   1135    O TYR   127     -20.926 -75.836 -20.412  1.00  0.00      BSYN  
ATOM   1136    N GLN   128     -23.203 -75.522 -21.003  1.00  0.00      BSYN  
ATOM   1137    H GLN   128     -24.135 -75.769 -20.829  1.00  0.00      BSYN  
ATOM   1138   CA GLN   128     -23.042 -74.410 -21.922  1.00  0.00      BSYN  
ATOM   1139   CB GLN   128     -23.643 -74.719 -23.359  1.00  0.00      BSYN  
ATOM   1140   CG GLN   128     -25.230 -74.813 -23.517  1.00  0.00      BSYN  
ATOM   1141   CD GLN   128     -25.800 -76.212 -23.482  1.00  0.00      BSYN  
ATOM   1142  OE1 GLN   128     -26.594 -76.606 -22.582  1.00  0.00      BSYN  
ATOM   1143  NE2 GLN   128     -25.381 -77.095 -24.444  1.00  0.00      BSYN  
ATOM   1144 HE21 GLN   128     -24.925 -76.680 -25.206  1.00  0.00      BSYN  
ATOM   1145 HE22 GLN   128     -25.795 -77.984 -24.429  1.00  0.00      BSYN  
ATOM   1146    C GLN   128     -23.550 -73.180 -21.239  1.00  0.00      BSYN  
ATOM   1147    O GLN   128     -24.170 -72.293 -21.825  1.00  0.00      BSYN  
ATOM   1148    N GLU   129     -23.471 -73.095 -19.930  1.00  0.00      BSYN  
ATOM   1149    H GLU   129     -22.926 -73.667 -19.351  1.00  0.00      BSYN  
ATOM   1150   CA GLU   129     -24.013 -71.923 -19.211  1.00  0.00      BSYN  
ATOM   1151   CB GLU   129     -24.222 -72.364 -17.777  1.00  0.00      BSYN  
ATOM   1152   CG GLU   129     -25.459 -73.206 -17.767  1.00  0.00      BSYN  
ATOM   1153   CD GLU   129     -26.282 -73.004 -16.439  1.00  0.00      BSYN  
ATOM   1154  OE1 GLU   129     -27.158 -72.175 -16.304  1.00  0.00      BSYN  
ATOM   1155  OE2 GLU   129     -25.942 -73.719 -15.512  1.00  0.00      BSYN  
ATOM   1156    C GLU   129     -23.529 -70.461 -19.308  1.00  0.00      BSYN  
ATOM   1157    O GLU   129     -22.633 -69.969 -18.653  1.00  0.00      BSYN  
ATOM   1158    N TYR   130     -24.215 -69.637 -20.118  1.00  0.00      BSYN  
ATOM   1159    H TYR   130     -25.058 -70.029 -20.428  1.00  0.00      BSYN  
ATOM   1160   CA TYR   130     -23.714 -68.318 -20.643  1.00  0.00      BSYN  
ATOM   1161   CB TYR   130     -23.536 -68.142 -22.128  1.00  0.00      BSYN  
ATOM   1162   CG TYR   130     -22.158 -68.475 -22.510  1.00  0.00      BSYN  
ATOM   1163  CD1 TYR   130     -21.800 -69.666 -23.176  1.00  0.00      BSYN  
ATOM   1164  CE1 TYR   130     -20.558 -69.940 -23.557  1.00  0.00      BSYN  
ATOM   1165  CD2 TYR   130     -21.269 -67.483 -22.210  1.00  0.00      BSYN  
ATOM   1166  CE2 TYR   130     -19.941 -67.856 -22.435  1.00  0.00      BSYN  
ATOM   1167   CZ TYR   130     -19.648 -69.048 -23.213  1.00  0.00      BSYN  
ATOM   1168   OH TYR   130     -18.263 -69.278 -23.314  1.00  0.00      BSYN  
ATOM   1169   HH TYR   130     -18.191 -69.926 -24.018  1.00  0.00      BSYN  
ATOM   1170    C TYR   130     -24.675 -67.193 -20.074  1.00  0.00      BSYN  
ATOM   1171    O TYR   130     -25.908 -67.123 -20.142  1.00  0.00      BSYN  
ATOM   1172    N GLU   131     -23.872 -66.093 -19.900  1.00  0.00      BSYN  
ATOM   1173    H GLU   131     -22.928 -66.095 -19.639  1.00  0.00      BSYN  
ATOM   1174   CA GLU   131     -24.543 -64.761 -19.664  1.00  0.00      BSYN  
ATOM   1175   CB GLU   131     -23.673 -63.772 -18.910  1.00  0.00      BSYN  
ATOM   1176   CG GLU   131     -23.447 -63.979 -17.454  1.00  0.00      BSYN  
ATOM   1177   CD GLU   131     -22.185 -63.327 -17.009  1.00  0.00      BSYN  
ATOM   1178  OE1 GLU   131     -21.096 -63.793 -17.233  1.00  0.00      BSYN  
ATOM   1179  OE2 GLU   131     -22.347 -62.328 -16.387  1.00  0.00      BSYN  
ATOM   1180    C GLU   131     -25.097 -64.054 -20.802  1.00  0.00      BSYN  
ATOM   1181    O GLU   131     -24.529 -64.029 -21.888  1.00  0.00      BSYN  
ATOM   1182    N PRO   132     -26.361 -63.504 -20.688  1.00  0.00      BSYN  
ATOM   1183   CD PRO   132     -27.414 -64.186 -19.897  1.00  0.00      BSYN  
ATOM   1184   CA PRO   132     -26.821 -62.576 -21.709  1.00  0.00      BSYN  
ATOM   1185   CB PRO   132     -28.389 -62.982 -21.706  1.00  0.00      BSYN  
ATOM   1186   CG PRO   132     -28.662 -63.499 -20.334  1.00  0.00      BSYN  
ATOM   1187    C PRO   132     -26.439 -61.114 -21.437  1.00  0.00      BSYN  
ATOM   1188    O PRO   132     -25.667 -60.911 -20.518  1.00  0.00      BSYN  
ATOM   1189    N GLU   133     -26.990 -59.984 -22.002  1.00  0.00      BSYN  
ATOM   1190    H GLU   133     -27.585 -60.295 -22.715  1.00  0.00      BSYN  
ATOM   1191   CA GLU   133     -26.860 -58.537 -21.792  1.00  0.00      BSYN  
ATOM   1192   CB GLU   133     -25.726 -58.012 -22.754  1.00  0.00      BSYN  
ATOM   1193   CG GLU   133     -24.253 -57.975 -22.345  1.00  0.00      BSYN  
ATOM   1194   CD GLU   133     -23.340 -57.560 -23.482  1.00  0.00      BSYN  
ATOM   1195  OE1 GLU   133     -22.890 -56.422 -23.488  1.00  0.00      BSYN  
ATOM   1196  OE2 GLU   133     -23.235 -58.257 -24.461  1.00  0.00      BSYN  
ATOM   1197    C GLU   133     -28.067 -57.563 -21.912  1.00  0.00      BSYN  
ATOM   1198    O GLU   133     -29.180 -58.051 -21.997  1.00  0.00      BSYN  
ATOM   1199    N ALA   134     -27.974 -56.270 -21.987  1.00  0.00      BSYN  
ATOM   1200    H ALA   134     -27.140 -55.776 -21.842  1.00  0.00      BSYN  
ATOM   1201   CA ALA   134     -29.199 -55.401 -22.166  1.00  0.00      BSYN  
ATOM   1202   CB ALA   134     -29.032 -54.428 -21.017  1.00  0.00      BSYN  
ATOM   1203    C ALA   134     -29.672 -54.762 -23.423  1.00  0.00      BSYN  
ATOM   1204  OT1 ALA   134     -30.779 -55.054 -23.714  1.00  0.00      BSYN  
ATOM   1205  OT2 ALA   134     -28.983 -54.047 -24.064  1.00  0.00      BSYN  
END
