# Supplementary material for: Data set of intrinsically disordered proteins analysed at a local protein conformation level
Source: Data Brief. 2020 Mar 5;29:105383. doi: 10.1016/j.dib.2020.105383 (PMC7078294; doi:10.1016/j.dib.2020.105383)
Supplement: Supplementary file 1 [file mmc1.zip › the data/1-DATA/PED1AAD-pdb/1AAD-135.pdb]

CRYST1    1.000    1.000    1.000  90.00  90.00  90.00 P 1           1
ATOM      1  HT1 MET     1      31.418 -75.045 -27.024  1.00  0.00      BSYN  
ATOM      2  HT2 MET     1      31.227 -74.096 -25.699  1.00  0.00      BSYN  
ATOM      3    N MET     1      30.805 -74.304 -26.627  1.00  0.00      BSYN  
ATOM      4  HT3 MET     1      30.722 -73.467 -27.239  1.00  0.00      BSYN  
ATOM      5   CA MET     1      29.437 -74.657 -26.268  1.00  0.00      BSYN  
ATOM      6   CB MET     1      28.985 -73.722 -25.049  1.00  0.00      BSYN  
ATOM      7   CG MET     1      27.989 -74.373 -24.123  1.00  0.00      BSYN  
ATOM      8   SD MET     1      27.256 -73.317 -22.887  1.00  0.00      BSYN  
ATOM      9   CE MET     1      28.696 -72.735 -22.113  1.00  0.00      BSYN  
ATOM     10    C MET     1      28.531 -74.671 -27.488  1.00  0.00      BSYN  
ATOM     11    O MET     1      28.390 -73.577 -28.125  1.00  0.00      BSYN  
ATOM     12    N ASP     2      27.753 -75.722 -27.797  1.00  0.00      BSYN  
ATOM     13    H ASP     2      27.785 -76.484 -27.183  1.00  0.00      BSYN  
ATOM     14   CA ASP     2      26.826 -75.654 -28.861  1.00  0.00      BSYN  
ATOM     15   CB ASP     2      27.449 -75.933 -30.240  1.00  0.00      BSYN  
ATOM     16   CG ASP     2      26.514 -76.018 -31.472  1.00  0.00      BSYN  
ATOM     17  OD1 ASP     2      25.604 -75.271 -31.703  1.00  0.00      BSYN  
ATOM     18  OD2 ASP     2      26.523 -76.996 -32.236  1.00  0.00      BSYN  
ATOM     19    C ASP     2      25.780 -76.791 -28.548  1.00  0.00      BSYN  
ATOM     20    O ASP     2      25.015 -77.267 -29.388  1.00  0.00      BSYN  
ATOM     21    N VAL     3      25.600 -77.150 -27.195  1.00  0.00      BSYN  
ATOM     22    H VAL     3      25.996 -76.642 -26.456  1.00  0.00      BSYN  
ATOM     23   CA VAL     3      24.745 -78.238 -26.863  1.00  0.00      BSYN  
ATOM     24   CB VAL     3      25.176 -78.998 -25.560  1.00  0.00      BSYN  
ATOM     25  CG1 VAL     3      24.272 -80.280 -25.504  1.00  0.00      BSYN  
ATOM     26  CG2 VAL     3      26.609 -79.335 -25.319  1.00  0.00      BSYN  
ATOM     27    C VAL     3      23.269 -77.941 -26.757  1.00  0.00      BSYN  
ATOM     28    O VAL     3      22.778 -77.080 -26.067  1.00  0.00      BSYN  
ATOM     29    N PHE     4      22.480 -78.465 -27.687  1.00  0.00      BSYN  
ATOM     30    H PHE     4      22.951 -78.707 -28.511  1.00  0.00      BSYN  
ATOM     31   CA PHE     4      21.006 -78.520 -27.667  1.00  0.00      BSYN  
ATOM     32   CB PHE     4      20.426 -77.141 -28.085  1.00  0.00      BSYN  
ATOM     33   CG PHE     4      21.315 -76.088 -28.774  1.00  0.00      BSYN  
ATOM     34  CD1 PHE     4      21.368 -74.851 -28.129  1.00  0.00      BSYN  
ATOM     35  CD2 PHE     4      21.853 -76.275 -29.930  1.00  0.00      BSYN  
ATOM     36  CE1 PHE     4      21.955 -73.774 -28.756  1.00  0.00      BSYN  
ATOM     37  CE2 PHE     4      22.530 -75.234 -30.556  1.00  0.00      BSYN  
ATOM     38   CZ PHE     4      22.581 -73.992 -29.941  1.00  0.00      BSYN  
ATOM     39    C PHE     4      20.687 -79.566 -28.739  1.00  0.00      BSYN  
ATOM     40    O PHE     4      21.591 -80.424 -28.985  1.00  0.00      BSYN  
ATOM     41    N MET     5      19.544 -79.499 -29.418  1.00  0.00      BSYN  
ATOM     42    H MET     5      18.819 -78.932 -29.081  1.00  0.00      BSYN  
ATOM     43   CA MET     5      19.275 -80.586 -30.286  1.00  0.00      BSYN  
ATOM     44   CB MET     5      17.766 -80.911 -30.342  1.00  0.00      BSYN  
ATOM     45   CG MET     5      16.971 -81.215 -29.126  1.00  0.00      BSYN  
ATOM     46   SD MET     5      15.254 -80.858 -29.178  1.00  0.00      BSYN  
ATOM     47   CE MET     5      14.874 -81.165 -27.537  1.00  0.00      BSYN  
ATOM     48    C MET     5      19.736 -80.437 -31.668  1.00  0.00      BSYN  
ATOM     49    O MET     5      19.902 -81.401 -32.445  1.00  0.00      BSYN  
ATOM     50    N LYS     6      19.904 -79.187 -32.119  1.00  0.00      BSYN  
ATOM     51    H LYS     6      20.002 -78.418 -31.520  1.00  0.00      BSYN  
ATOM     52   CA LYS     6      20.253 -78.931 -33.523  1.00  0.00      BSYN  
ATOM     53   CB LYS     6      20.141 -77.369 -33.760  1.00  0.00      BSYN  
ATOM     54   CG LYS     6      18.649 -76.970 -33.855  1.00  0.00      BSYN  
ATOM     55   CD LYS     6      18.074 -76.838 -35.260  1.00  0.00      BSYN  
ATOM     56   CE LYS     6      18.884 -75.748 -35.958  1.00  0.00      BSYN  
ATOM     57   NZ LYS     6      18.138 -75.504 -37.103  1.00  0.00      BSYN  
ATOM     58  HZ1 LYS     6      18.425 -76.167 -37.851  1.00  0.00      BSYN  
ATOM     59  HZ2 LYS     6      17.141 -75.519 -36.810  1.00  0.00      BSYN  
ATOM     60  HZ3 LYS     6      18.486 -74.547 -37.318  1.00  0.00      BSYN  
ATOM     61    C LYS     6      21.660 -79.387 -33.856  1.00  0.00      BSYN  
ATOM     62    O LYS     6      22.572 -78.948 -33.213  1.00  0.00      BSYN  
ATOM     63    N GLY     7      21.920 -80.236 -34.891  1.00  0.00      BSYN  
ATOM     64    H GLY     7      21.218 -80.628 -35.453  1.00  0.00      BSYN  
ATOM     65   CA GLY     7      23.287 -80.712 -35.107  1.00  0.00      BSYN  
ATOM     66    C GLY     7      23.604 -81.855 -34.240  1.00  0.00      BSYN  
ATOM     67    O GLY     7      23.822 -82.873 -34.839  1.00  0.00      BSYN  
ATOM     68    N LEU     8      23.452 -81.887 -32.902  1.00  0.00      BSYN  
ATOM     69    H LEU     8      23.290 -81.074 -32.380  1.00  0.00      BSYN  
ATOM     70   CA LEU     8      23.811 -83.014 -32.042  1.00  0.00      BSYN  
ATOM     71   CB LEU     8      23.915 -82.747 -30.503  1.00  0.00      BSYN  
ATOM     72   CG LEU     8      25.232 -82.247 -30.057  1.00  0.00      BSYN  
ATOM     73  CD1 LEU     8      25.507 -80.806 -30.428  1.00  0.00      BSYN  
ATOM     74  CD2 LEU     8      25.416 -82.571 -28.617  1.00  0.00      BSYN  
ATOM     75    C LEU     8      22.972 -84.308 -32.247  1.00  0.00      BSYN  
ATOM     76    O LEU     8      23.502 -85.387 -32.075  1.00  0.00      BSYN  
ATOM     77    N SER     9      21.665 -84.129 -32.575  1.00  0.00      BSYN  
ATOM     78    H SER     9      21.321 -83.257 -32.863  1.00  0.00      BSYN  
ATOM     79   CA SER     9      20.765 -85.229 -32.383  1.00  0.00      BSYN  
ATOM     80   CB SER     9      19.846 -85.034 -31.135  1.00  0.00      BSYN  
ATOM     81   OG SER     9      20.455 -84.751 -29.847  1.00  0.00      BSYN  
ATOM     82   HG SER     9      21.388 -84.978 -29.837  1.00  0.00      BSYN  
ATOM     83    C SER     9      19.944 -85.211 -33.644  1.00  0.00      BSYN  
ATOM     84    O SER     9      19.928 -84.200 -34.436  1.00  0.00      BSYN  
ATOM     85    N MET    10      19.419 -86.396 -34.073  1.00  0.00      BSYN  
ATOM     86    H MET    10      19.311 -87.145 -33.450  1.00  0.00      BSYN  
ATOM     87   CA MET    10      18.791 -86.364 -35.460  1.00  0.00      BSYN  
ATOM     88   CB MET    10      19.605 -87.262 -36.505  1.00  0.00      BSYN  
ATOM     89   CG MET    10      20.175 -88.633 -36.074  1.00  0.00      BSYN  
ATOM     90   SD MET    10      20.606 -89.591 -37.586  1.00  0.00      BSYN  
ATOM     91   CE MET    10      20.095 -91.169 -37.083  1.00  0.00      BSYN  
ATOM     92    C MET    10      17.437 -86.826 -35.260  1.00  0.00      BSYN  
ATOM     93    O MET    10      17.285 -87.869 -34.695  1.00  0.00      BSYN  
ATOM     94    N ALA    11      16.535 -85.852 -35.530  1.00  0.00      BSYN  
ATOM     95    H ALA    11      16.839 -84.920 -35.509  1.00  0.00      BSYN  
ATOM     96   CA ALA    11      15.124 -86.148 -35.730  1.00  0.00      BSYN  
ATOM     97   CB ALA    11      14.287 -86.107 -34.487  1.00  0.00      BSYN  
ATOM     98    C ALA    11      14.722 -85.081 -36.687  1.00  0.00      BSYN  
ATOM     99    O ALA    11      15.034 -83.900 -36.387  1.00  0.00      BSYN  
ATOM    100    N LYS    12      14.010 -85.554 -37.751  1.00  0.00      BSYN  
ATOM    101    H LYS    12      13.526 -86.398 -37.628  1.00  0.00      BSYN  
ATOM    102   CA LYS    12      13.895 -84.749 -39.018  1.00  0.00      BSYN  
ATOM    103   CB LYS    12      13.274 -85.662 -40.121  1.00  0.00      BSYN  
ATOM    104   CG LYS    12      12.364 -86.758 -39.645  1.00  0.00      BSYN  
ATOM    105   CD LYS    12      12.842 -88.271 -39.521  1.00  0.00      BSYN  
ATOM    106   CE LYS    12      11.835 -89.323 -39.290  1.00  0.00      BSYN  
ATOM    107   NZ LYS    12      10.799 -89.460 -40.334  1.00  0.00      BSYN  
ATOM    108  HZ1 LYS    12       9.981 -90.025 -40.031  1.00  0.00      BSYN  
ATOM    109  HZ2 LYS    12      10.407 -88.604 -40.777  1.00  0.00      BSYN  
ATOM    110  HZ3 LYS    12      11.169 -90.050 -41.107  1.00  0.00      BSYN  
ATOM    111    C LYS    12      12.890 -83.569 -38.836  1.00  0.00      BSYN  
ATOM    112    O LYS    12      13.021 -82.573 -39.526  1.00  0.00      BSYN  
ATOM    113    N GLU    13      11.945 -83.572 -37.857  1.00  0.00      BSYN  
ATOM    114    H GLU    13      11.775 -84.485 -37.545  1.00  0.00      BSYN  
ATOM    115   CA GLU    13      11.187 -82.416 -37.368  1.00  0.00      BSYN  
ATOM    116   CB GLU    13      10.010 -82.768 -36.463  1.00  0.00      BSYN  
ATOM    117   CG GLU    13       8.836 -81.824 -36.296  1.00  0.00      BSYN  
ATOM    118   CD GLU    13       8.020 -81.870 -34.987  1.00  0.00      BSYN  
ATOM    119  OE1 GLU    13       8.436 -81.134 -34.138  1.00  0.00      BSYN  
ATOM    120  OE2 GLU    13       7.005 -82.561 -34.878  1.00  0.00      BSYN  
ATOM    121    C GLU    13      12.009 -81.492 -36.552  1.00  0.00      BSYN  
ATOM    122    O GLU    13      11.935 -80.310 -36.905  1.00  0.00      BSYN  
ATOM    123    N GLY    14      12.803 -81.922 -35.576  1.00  0.00      BSYN  
ATOM    124    H GLY    14      12.711 -82.828 -35.213  1.00  0.00      BSYN  
ATOM    125   CA GLY    14      13.625 -81.003 -34.707  1.00  0.00      BSYN  
ATOM    126    C GLY    14      12.753 -80.367 -33.593  1.00  0.00      BSYN  
ATOM    127    O GLY    14      12.872 -80.716 -32.448  1.00  0.00      BSYN  
ATOM    128    N VAL    15      11.897 -79.413 -33.952  1.00  0.00      BSYN  
ATOM    129    H VAL    15      11.705 -79.354 -34.911  1.00  0.00      BSYN  
ATOM    130   CA VAL    15      11.110 -78.578 -33.122  1.00  0.00      BSYN  
ATOM    131   CB VAL    15      12.009 -77.762 -32.153  1.00  0.00      BSYN  
ATOM    132  CG1 VAL    15      12.911 -76.740 -32.673  1.00  0.00      BSYN  
ATOM    133  CG2 VAL    15      11.208 -77.087 -31.001  1.00  0.00      BSYN  
ATOM    134    C VAL    15      10.133 -77.656 -33.832  1.00  0.00      BSYN  
ATOM    135    O VAL    15      10.433 -77.272 -34.948  1.00  0.00      BSYN  
ATOM    136    N VAL    16       8.957 -77.363 -33.317  1.00  0.00      BSYN  
ATOM    137    H VAL    16       8.892 -77.542 -32.356  1.00  0.00      BSYN  
ATOM    138   CA VAL    16       7.957 -76.537 -33.922  1.00  0.00      BSYN  
ATOM    139   CB VAL    16       6.676 -77.192 -34.394  1.00  0.00      BSYN  
ATOM    140  CG1 VAL    16       6.876 -77.898 -35.755  1.00  0.00      BSYN  
ATOM    141  CG2 VAL    16       6.279 -78.234 -33.471  1.00  0.00      BSYN  
ATOM    142    C VAL    16       7.559 -75.193 -33.207  1.00  0.00      BSYN  
ATOM    143    O VAL    16       6.780 -75.079 -32.240  1.00  0.00      BSYN  
ATOM    144    N ALA    17       8.212 -74.145 -33.769  1.00  0.00      BSYN  
ATOM    145    H ALA    17       8.649 -74.241 -34.641  1.00  0.00      BSYN  
ATOM    146   CA ALA    17       8.268 -72.853 -33.094  1.00  0.00      BSYN  
ATOM    147   CB ALA    17       9.565 -72.274 -33.519  1.00  0.00      BSYN  
ATOM    148    C ALA    17       7.128 -71.919 -33.546  1.00  0.00      BSYN  
ATOM    149    O ALA    17       6.230 -72.170 -34.318  1.00  0.00      BSYN  
ATOM    150    N ALA    18       6.969 -70.705 -32.982  1.00  0.00      BSYN  
ATOM    151    H ALA    18       7.523 -70.508 -32.198  1.00  0.00      BSYN  
ATOM    152   CA ALA    18       5.991 -69.718 -33.426  1.00  0.00      BSYN  
ATOM    153   CB ALA    18       5.665 -68.594 -32.423  1.00  0.00      BSYN  
ATOM    154    C ALA    18       6.371 -68.984 -34.765  1.00  0.00      BSYN  
ATOM    155    O ALA    18       7.269 -68.233 -34.983  1.00  0.00      BSYN  
ATOM    156    N ALA    19       5.485 -69.382 -35.753  1.00  0.00      BSYN  
ATOM    157    H ALA    19       5.037 -70.254 -35.752  1.00  0.00      BSYN  
ATOM    158   CA ALA    19       5.563 -68.772 -37.049  1.00  0.00      BSYN  
ATOM    159   CB ALA    19       5.397 -69.866 -38.083  1.00  0.00      BSYN  
ATOM    160    C ALA    19       4.414 -67.783 -37.150  1.00  0.00      BSYN  
ATOM    161    O ALA    19       4.051 -67.068 -36.151  1.00  0.00      BSYN  
ATOM    162    N GLU    20       3.756 -67.604 -38.345  1.00  0.00      BSYN  
ATOM    163    H GLU    20       3.858 -68.252 -39.073  1.00  0.00      BSYN  
ATOM    164   CA GLU    20       2.688 -66.782 -38.641  1.00  0.00      BSYN  
ATOM    165   CB GLU    20       2.965 -66.216 -40.060  1.00  0.00      BSYN  
ATOM    166   CG GLU    20       1.884 -65.368 -40.824  1.00  0.00      BSYN  
ATOM    167   CD GLU    20       1.292 -64.133 -40.103  1.00  0.00      BSYN  
ATOM    168  OE1 GLU    20       2.003 -63.157 -40.076  1.00  0.00      BSYN  
ATOM    169  OE2 GLU    20       0.228 -64.159 -39.534  1.00  0.00      BSYN  
ATOM    170    C GLU    20       1.264 -67.382 -38.526  1.00  0.00      BSYN  
ATOM    171    O GLU    20       0.789 -68.281 -39.277  1.00  0.00      BSYN  
ATOM    172    N LYS    21       0.723 -66.661 -37.490  1.00  0.00      BSYN  
ATOM    173    H LYS    21       1.341 -66.087 -36.991  1.00  0.00      BSYN  
ATOM    174   CA LYS    21      -0.622 -66.795 -36.844  1.00  0.00      BSYN  
ATOM    175   CB LYS    21      -0.845 -67.963 -36.010  1.00  0.00      BSYN  
ATOM    176   CG LYS    21       0.160 -68.969 -35.466  1.00  0.00      BSYN  
ATOM    177   CD LYS    21       0.636 -68.621 -34.006  1.00  0.00      BSYN  
ATOM    178   CE LYS    21       1.420 -69.876 -33.586  1.00  0.00      BSYN  
ATOM    179   NZ LYS    21       1.564 -69.979 -32.200  1.00  0.00      BSYN  
ATOM    180  HZ1 LYS    21       0.657 -69.929 -31.694  1.00  0.00      BSYN  
ATOM    181  HZ2 LYS    21       2.203 -70.776 -32.003  1.00  0.00      BSYN  
ATOM    182  HZ3 LYS    21       2.116 -69.139 -31.933  1.00  0.00      BSYN  
ATOM    183    C LYS    21      -1.222 -65.557 -36.222  1.00  0.00      BSYN  
ATOM    184    O LYS    21      -2.106 -65.550 -35.443  1.00  0.00      BSYN  
ATOM    185    N THR    22      -0.817 -64.435 -36.754  1.00  0.00      BSYN  
ATOM    186    H THR    22      -0.187 -64.519 -37.500  1.00  0.00      BSYN  
ATOM    187   CA THR    22      -1.330 -63.116 -36.219  1.00  0.00      BSYN  
ATOM    188   CB THR    22      -0.182 -62.034 -36.014  1.00  0.00      BSYN  
ATOM    189  OG1 THR    22       0.708 -62.837 -35.156  1.00  0.00      BSYN  
ATOM    190  HG1 THR    22       0.148 -63.325 -34.548  1.00  0.00      BSYN  
ATOM    191  CG2 THR    22      -0.526 -60.785 -35.194  1.00  0.00      BSYN  
ATOM    192    C THR    22      -2.542 -62.639 -37.071  1.00  0.00      BSYN  
ATOM    193    O THR    22      -2.325 -62.313 -38.233  1.00  0.00      BSYN  
ATOM    194    N LYS    23      -3.798 -62.659 -36.469  1.00  0.00      BSYN  
ATOM    195    H LYS    23      -3.862 -63.011 -35.557  1.00  0.00      BSYN  
ATOM    196   CA LYS    23      -5.007 -62.221 -37.168  1.00  0.00      BSYN  
ATOM    197   CB LYS    23      -4.899 -60.726 -37.605  1.00  0.00      BSYN  
ATOM    198   CG LYS    23      -5.854 -59.608 -37.439  1.00  0.00      BSYN  
ATOM    199   CD LYS    23      -5.138 -58.300 -37.524  1.00  0.00      BSYN  
ATOM    200   CE LYS    23      -4.388 -57.837 -36.222  1.00  0.00      BSYN  
ATOM    201   NZ LYS    23      -5.111 -56.856 -35.498  1.00  0.00      BSYN  
ATOM    202  HZ1 LYS    23      -5.054 -55.962 -36.027  1.00  0.00      BSYN  
ATOM    203  HZ2 LYS    23      -6.084 -57.212 -35.409  1.00  0.00      BSYN  
ATOM    204  HZ3 LYS    23      -4.612 -56.839 -34.587  1.00  0.00      BSYN  
ATOM    205    C LYS    23      -5.527 -63.047 -38.318  1.00  0.00      BSYN  
ATOM    206    O LYS    23      -6.599 -63.589 -38.240  1.00  0.00      BSYN  
ATOM    207    N GLN    24      -4.792 -63.217 -39.365  1.00  0.00      BSYN  
ATOM    208    H GLN    24      -4.038 -62.631 -39.585  1.00  0.00      BSYN  
ATOM    209   CA GLN    24      -5.117 -64.389 -40.140  1.00  0.00      BSYN  
ATOM    210   CB GLN    24      -4.594 -64.266 -41.632  1.00  0.00      BSYN  
ATOM    211   CG GLN    24      -4.350 -65.594 -42.405  1.00  0.00      BSYN  
ATOM    212   CD GLN    24      -4.199 -65.439 -43.872  1.00  0.00      BSYN  
ATOM    213  OE1 GLN    24      -5.136 -64.908 -44.545  1.00  0.00      BSYN  
ATOM    214  NE2 GLN    24      -3.087 -66.035 -44.352  1.00  0.00      BSYN  
ATOM    215 HE21 GLN    24      -2.930 -65.926 -45.313  1.00  0.00      BSYN  
ATOM    216 HE22 GLN    24      -2.365 -66.408 -43.804  1.00  0.00      BSYN  
ATOM    217    C GLN    24      -5.006 -65.769 -39.617  1.00  0.00      BSYN  
ATOM    218    O GLN    24      -4.053 -66.080 -38.973  1.00  0.00      BSYN  
ATOM    219    N GLY    25      -5.939 -66.660 -39.863  1.00  0.00      BSYN  
ATOM    220    H GLY    25      -6.714 -66.161 -40.196  1.00  0.00      BSYN  
ATOM    221   CA GLY    25      -5.913 -68.072 -39.480  1.00  0.00      BSYN  
ATOM    222    C GLY    25      -6.802 -68.353 -38.322  1.00  0.00      BSYN  
ATOM    223    O GLY    25      -6.169 -68.602 -37.258  1.00  0.00      BSYN  
ATOM    224    N VAL    26      -8.111 -68.571 -38.549  1.00  0.00      BSYN  
ATOM    225    H VAL    26      -8.432 -68.558 -39.475  1.00  0.00      BSYN  
ATOM    226   CA VAL    26      -9.186 -68.936 -37.578  1.00  0.00      BSYN  
ATOM    227   CB VAL    26     -10.574 -68.443 -37.997  1.00  0.00      BSYN  
ATOM    228  CG1 VAL    26     -11.548 -68.928 -37.018  1.00  0.00      BSYN  
ATOM    229  CG2 VAL    26     -10.647 -67.016 -38.415  1.00  0.00      BSYN  
ATOM    230    C VAL    26      -8.905 -70.438 -37.177  1.00  0.00      BSYN  
ATOM    231    O VAL    26      -8.642 -70.829 -36.045  1.00  0.00      BSYN  
ATOM    232    N THR    27      -9.059 -71.390 -38.150  1.00  0.00      BSYN  
ATOM    233    H THR    27      -9.376 -71.076 -39.023  1.00  0.00      BSYN  
ATOM    234   CA THR    27      -9.046 -72.849 -37.938  1.00  0.00      BSYN  
ATOM    235   CB THR    27      -9.949 -73.482 -39.022  1.00  0.00      BSYN  
ATOM    236  OG1 THR    27      -9.837 -72.740 -40.258  1.00  0.00      BSYN  
ATOM    237  HG1 THR    27      -8.966 -72.804 -40.656  1.00  0.00      BSYN  
ATOM    238  CG2 THR    27     -11.414 -73.583 -38.644  1.00  0.00      BSYN  
ATOM    239    C THR    27      -7.622 -73.322 -38.016  1.00  0.00      BSYN  
ATOM    240    O THR    27      -7.275 -73.993 -39.014  1.00  0.00      BSYN  
ATOM    241    N GLU    28      -6.781 -73.116 -36.946  1.00  0.00      BSYN  
ATOM    242    H GLU    28      -7.201 -72.692 -36.168  1.00  0.00      BSYN  
ATOM    243   CA GLU    28      -5.399 -73.638 -37.003  1.00  0.00      BSYN  
ATOM    244   CB GLU    28      -4.382 -72.713 -36.253  1.00  0.00      BSYN  
ATOM    245   CG GLU    28      -4.556 -72.051 -34.883  1.00  0.00      BSYN  
ATOM    246   CD GLU    28      -3.444 -71.084 -34.671  1.00  0.00      BSYN  
ATOM    247  OE1 GLU    28      -3.328 -70.131 -35.443  1.00  0.00      BSYN  
ATOM    248  OE2 GLU    28      -2.572 -71.224 -33.836  1.00  0.00      BSYN  
ATOM    249    C GLU    28      -5.547 -74.983 -36.223  1.00  0.00      BSYN  
ATOM    250    O GLU    28      -5.502 -74.967 -34.982  1.00  0.00      BSYN  
ATOM    251    N ALA    29      -5.627 -76.132 -36.790  1.00  0.00      BSYN  
ATOM    252    H ALA    29      -5.974 -76.801 -36.163  1.00  0.00      BSYN  
ATOM    253   CA ALA    29      -5.324 -76.459 -38.118  1.00  0.00      BSYN  
ATOM    254   CB ALA    29      -3.832 -76.940 -38.066  1.00  0.00      BSYN  
ATOM    255    C ALA    29      -6.193 -77.547 -38.657  1.00  0.00      BSYN  
ATOM    256    O ALA    29      -7.228 -77.992 -38.275  1.00  0.00      BSYN  
ATOM    257    N ALA    30      -5.677 -78.036 -39.779  1.00  0.00      BSYN  
ATOM    258    H ALA    30      -4.752 -77.805 -40.007  1.00  0.00      BSYN  
ATOM    259   CA ALA    30      -6.335 -78.986 -40.717  1.00  0.00      BSYN  
ATOM    260   CB ALA    30      -6.974 -78.236 -41.798  1.00  0.00      BSYN  
ATOM    261    C ALA    30      -5.432 -79.971 -41.324  1.00  0.00      BSYN  
ATOM    262    O ALA    30      -4.566 -79.704 -42.160  1.00  0.00      BSYN  
ATOM    263    N GLU    31      -5.525 -81.244 -40.981  1.00  0.00      BSYN  
ATOM    264    H GLU    31      -4.872 -81.732 -41.525  1.00  0.00      BSYN  
ATOM    265   CA GLU    31      -6.487 -81.641 -39.981  1.00  0.00      BSYN  
ATOM    266   CB GLU    31      -7.535 -82.630 -40.557  1.00  0.00      BSYN  
ATOM    267   CG GLU    31      -8.691 -82.891 -39.731  1.00  0.00      BSYN  
ATOM    268   CD GLU    31      -9.857 -83.432 -40.568  1.00  0.00      BSYN  
ATOM    269  OE1 GLU    31     -10.524 -82.784 -41.245  1.00  0.00      BSYN  
ATOM    270  OE2 GLU    31     -10.150 -84.631 -40.543  1.00  0.00      BSYN  
ATOM    271    C GLU    31      -5.891 -82.189 -38.737  1.00  0.00      BSYN  
ATOM    272    O GLU    31      -5.195 -83.205 -38.686  1.00  0.00      BSYN  
ATOM    273    N LYS    32      -5.955 -81.307 -37.792  1.00  0.00      BSYN  
ATOM    274    H LYS    32      -6.511 -80.502 -37.852  1.00  0.00      BSYN  
ATOM    275   CA LYS    32      -5.450 -81.552 -36.425  1.00  0.00      BSYN  
ATOM    276   CB LYS    32      -4.114 -80.728 -36.259  1.00  0.00      BSYN  
ATOM    277   CG LYS    32      -3.574 -80.594 -34.808  1.00  0.00      BSYN  
ATOM    278   CD LYS    32      -2.547 -79.557 -34.422  1.00  0.00      BSYN  
ATOM    279   CE LYS    32      -1.461 -79.186 -35.505  1.00  0.00      BSYN  
ATOM    280   NZ LYS    32      -0.860 -80.374 -36.140  1.00  0.00      BSYN  
ATOM    281  HZ1 LYS    32      -0.223 -79.961 -36.851  1.00  0.00      BSYN  
ATOM    282  HZ2 LYS    32      -0.215 -80.816 -35.454  1.00  0.00      BSYN  
ATOM    283  HZ3 LYS    32      -1.525 -81.051 -36.566  1.00  0.00      BSYN  
ATOM    284    C LYS    32      -6.547 -81.029 -35.558  1.00  0.00      BSYN  
ATOM    285    O LYS    32      -7.080 -79.947 -35.613  1.00  0.00      BSYN  
ATOM    286    N THR    33      -6.993 -81.992 -34.687  1.00  0.00      BSYN  
ATOM    287    H THR    33      -6.690 -82.909 -34.851  1.00  0.00      BSYN  
ATOM    288   CA THR    33      -8.224 -81.683 -33.835  1.00  0.00      BSYN  
ATOM    289   CB THR    33      -8.749 -83.009 -33.148  1.00  0.00      BSYN  
ATOM    290  OG1 THR    33      -9.007 -83.708 -34.403  1.00  0.00      BSYN  
ATOM    291  HG1 THR    33      -8.614 -84.578 -34.503  1.00  0.00      BSYN  
ATOM    292  CG2 THR    33      -9.990 -82.966 -32.355  1.00  0.00      BSYN  
ATOM    293    C THR    33      -7.972 -80.536 -32.857  1.00  0.00      BSYN  
ATOM    294    O THR    33      -8.805 -79.755 -32.450  1.00  0.00      BSYN  
ATOM    295    N LYS    34      -6.679 -80.601 -32.429  1.00  0.00      BSYN  
ATOM    296    H LYS    34      -6.096 -81.117 -33.025  1.00  0.00      BSYN  
ATOM    297   CA LYS    34      -6.193 -79.769 -31.371  1.00  0.00      BSYN  
ATOM    298   CB LYS    34      -4.909 -80.550 -30.721  1.00  0.00      BSYN  
ATOM    299   CG LYS    34      -5.251 -82.007 -30.131  1.00  0.00      BSYN  
ATOM    300   CD LYS    34      -5.956 -81.779 -28.877  1.00  0.00      BSYN  
ATOM    301   CE LYS    34      -6.239 -82.984 -27.991  1.00  0.00      BSYN  
ATOM    302   NZ LYS    34      -5.250 -83.294 -26.973  1.00  0.00      BSYN  
ATOM    303  HZ1 LYS    34      -4.331 -83.633 -27.323  1.00  0.00      BSYN  
ATOM    304  HZ2 LYS    34      -5.050 -82.526 -26.301  1.00  0.00      BSYN  
ATOM    305  HZ3 LYS    34      -5.710 -84.032 -26.402  1.00  0.00      BSYN  
ATOM    306    C LYS    34      -5.775 -78.377 -31.711  1.00  0.00      BSYN  
ATOM    307    O LYS    34      -4.549 -77.983 -31.760  1.00  0.00      BSYN  
ATOM    308    N GLU    35      -6.799 -77.645 -32.083  1.00  0.00      BSYN  
ATOM    309    H GLU    35      -7.633 -78.108 -32.308  1.00  0.00      BSYN  
ATOM    310   CA GLU    35      -6.701 -76.155 -32.255  1.00  0.00      BSYN  
ATOM    311   CB GLU    35      -8.127 -75.423 -32.637  1.00  0.00      BSYN  
ATOM    312   CG GLU    35      -9.193 -76.232 -33.441  1.00  0.00      BSYN  
ATOM    313   CD GLU    35     -10.558 -75.559 -33.559  1.00  0.00      BSYN  
ATOM    314  OE1 GLU    35     -10.656 -74.681 -34.493  1.00  0.00      BSYN  
ATOM    315  OE2 GLU    35     -11.506 -75.716 -32.783  1.00  0.00      BSYN  
ATOM    316    C GLU    35      -6.015 -75.454 -31.149  1.00  0.00      BSYN  
ATOM    317    O GLU    35      -5.988 -75.811 -29.922  1.00  0.00      BSYN  
ATOM    318    N GLY    36      -5.437 -74.284 -31.461  1.00  0.00      BSYN  
ATOM    319    H GLY    36      -5.587 -73.825 -32.314  1.00  0.00      BSYN  
ATOM    320   CA GLY    36      -4.612 -73.589 -30.571  1.00  0.00      BSYN  
ATOM    321    C GLY    36      -5.235 -72.988 -29.244  1.00  0.00      BSYN  
ATOM    322    O GLY    36      -5.630 -71.854 -29.312  1.00  0.00      BSYN  
ATOM    323    N VAL    37      -5.420 -73.805 -28.257  1.00  0.00      BSYN  
ATOM    324    H VAL    37      -5.178 -74.729 -28.480  1.00  0.00      BSYN  
ATOM    325   CA VAL    37      -5.954 -73.287 -26.978  1.00  0.00      BSYN  
ATOM    326   CB VAL    37      -6.967 -74.239 -26.264  1.00  0.00      BSYN  
ATOM    327  CG1 VAL    37      -8.063 -74.611 -27.404  1.00  0.00      BSYN  
ATOM    328  CG2 VAL    37      -6.409 -75.451 -25.568  1.00  0.00      BSYN  
ATOM    329    C VAL    37      -4.839 -72.799 -26.076  1.00  0.00      BSYN  
ATOM    330    O VAL    37      -3.883 -73.452 -25.633  1.00  0.00      BSYN  
ATOM    331    N LEU    38      -5.107 -71.529 -25.821  1.00  0.00      BSYN  
ATOM    332    H LEU    38      -5.976 -71.129 -26.036  1.00  0.00      BSYN  
ATOM    333   CA LEU    38      -4.308 -70.690 -24.968  1.00  0.00      BSYN  
ATOM    334   CB LEU    38      -4.279 -69.305 -25.591  1.00  0.00      BSYN  
ATOM    335   CG LEU    38      -5.340 -68.203 -25.736  1.00  0.00      BSYN  
ATOM    336  CD1 LEU    38      -6.720 -68.750 -25.745  1.00  0.00      BSYN  
ATOM    337  CD2 LEU    38      -5.473 -67.316 -24.443  1.00  0.00      BSYN  
ATOM    338    C LEU    38      -4.543 -70.706 -23.428  1.00  0.00      BSYN  
ATOM    339    O LEU    38      -3.699 -71.177 -22.729  1.00  0.00      BSYN  
ATOM    340    N TYR    39      -5.543 -70.110 -22.874  1.00  0.00      BSYN  
ATOM    341    H TYR    39      -6.152 -69.570 -23.419  1.00  0.00      BSYN  
ATOM    342   CA TYR    39      -5.942 -70.176 -21.452  1.00  0.00      BSYN  
ATOM    343   CB TYR    39      -5.529 -68.914 -20.811  1.00  0.00      BSYN  
ATOM    344   CG TYR    39      -4.195 -69.070 -20.179  1.00  0.00      BSYN  
ATOM    345  CD1 TYR    39      -3.231 -68.201 -20.589  1.00  0.00      BSYN  
ATOM    346  CE1 TYR    39      -2.013 -68.229 -19.852  1.00  0.00      BSYN  
ATOM    347  CD2 TYR    39      -3.997 -69.982 -19.162  1.00  0.00      BSYN  
ATOM    348  CE2 TYR    39      -2.827 -70.038 -18.485  1.00  0.00      BSYN  
ATOM    349   CZ TYR    39      -1.871 -69.175 -18.850  1.00  0.00      BSYN  
ATOM    350   OH TYR    39      -0.651 -69.249 -18.238  1.00  0.00      BSYN  
ATOM    351   HH TYR    39      -0.007 -68.562 -18.424  1.00  0.00      BSYN  
ATOM    352    C TYR    39      -7.542 -70.310 -21.454  1.00  0.00      BSYN  
ATOM    353    O TYR    39      -8.121 -70.816 -22.494  1.00  0.00      BSYN  
ATOM    354    N VAL    40      -8.241 -69.969 -20.265  1.00  0.00      BSYN  
ATOM    355    H VAL    40      -7.743 -69.781 -19.443  1.00  0.00      BSYN  
ATOM    356   CA VAL    40      -9.752 -69.759 -20.480  1.00  0.00      BSYN  
ATOM    357   CB VAL    40     -10.592 -70.376 -19.226  1.00  0.00      BSYN  
ATOM    358  CG1 VAL    40     -11.554 -71.353 -19.977  1.00  0.00      BSYN  
ATOM    359  CG2 VAL    40      -9.676 -70.813 -18.041  1.00  0.00      BSYN  
ATOM    360    C VAL    40     -10.266 -68.403 -20.905  1.00  0.00      BSYN  
ATOM    361    O VAL    40     -11.229 -68.262 -21.701  1.00  0.00      BSYN  
ATOM    362    N GLY    41      -9.302 -67.504 -20.689  1.00  0.00      BSYN  
ATOM    363    H GLY    41      -8.567 -67.710 -20.075  1.00  0.00      BSYN  
ATOM    364   CA GLY    41      -9.373 -66.171 -21.291  1.00  0.00      BSYN  
ATOM    365    C GLY    41      -8.160 -65.348 -20.817  1.00  0.00      BSYN  
ATOM    366    O GLY    41      -7.178 -65.423 -21.525  1.00  0.00      BSYN  
ATOM    367    N SER    42      -8.119 -64.751 -19.549  1.00  0.00      BSYN  
ATOM    368    H SER    42      -7.578 -63.958 -19.354  1.00  0.00      BSYN  
ATOM    369   CA SER    42      -9.140 -65.061 -18.529  1.00  0.00      BSYN  
ATOM    370   CB SER    42      -8.452 -65.480 -17.350  1.00  0.00      BSYN  
ATOM    371   OG SER    42      -7.324 -66.399 -17.614  1.00  0.00      BSYN  
ATOM    372   HG SER    42      -7.376 -67.122 -16.984  1.00  0.00      BSYN  
ATOM    373    C SER    42      -9.854 -63.752 -18.238  1.00  0.00      BSYN  
ATOM    374    O SER    42      -9.502 -62.712 -18.711  1.00  0.00      BSYN  
ATOM    375    N LYS    43     -10.778 -63.813 -17.195  1.00  0.00      BSYN  
ATOM    376    H LYS    43     -10.866 -64.591 -16.605  1.00  0.00      BSYN  
ATOM    377   CA LYS    43     -11.639 -62.701 -16.908  1.00  0.00      BSYN  
ATOM    378   CB LYS    43     -13.090 -63.150 -17.190  1.00  0.00      BSYN  
ATOM    379   CG LYS    43     -13.538 -63.477 -18.701  1.00  0.00      BSYN  
ATOM    380   CD LYS    43     -13.124 -62.374 -19.518  1.00  0.00      BSYN  
ATOM    381   CE LYS    43     -13.476 -62.840 -20.906  1.00  0.00      BSYN  
ATOM    382   NZ LYS    43     -13.605 -61.626 -21.705  1.00  0.00      BSYN  
ATOM    383  HZ1 LYS    43     -14.485 -61.123 -21.472  1.00  0.00      BSYN  
ATOM    384  HZ2 LYS    43     -12.886 -60.968 -21.343  1.00  0.00      BSYN  
ATOM    385  HZ3 LYS    43     -13.654 -61.755 -22.736  1.00  0.00      BSYN  
ATOM    386    C LYS    43     -11.323 -61.895 -15.677  1.00  0.00      BSYN  
ATOM    387    O LYS    43     -10.863 -62.484 -14.707  1.00  0.00      BSYN  
ATOM    388    N THR    44     -11.436 -60.564 -15.638  1.00  0.00      BSYN  
ATOM    389    H THR    44     -11.437 -59.975 -14.856  1.00  0.00      BSYN  
ATOM    390   CA THR    44     -11.721 -59.782 -16.850  1.00  0.00      BSYN  
ATOM    391   CB THR    44     -12.692 -58.577 -16.683  1.00  0.00      BSYN  
ATOM    392  OG1 THR    44     -13.827 -59.198 -15.990  1.00  0.00      BSYN  
ATOM    393  HG1 THR    44     -14.424 -59.632 -16.604  1.00  0.00      BSYN  
ATOM    394  CG2 THR    44     -13.045 -57.820 -17.958  1.00  0.00      BSYN  
ATOM    395    C THR    44     -10.463 -59.439 -17.563  1.00  0.00      BSYN  
ATOM    396    O THR    44      -9.453 -58.968 -17.016  1.00  0.00      BSYN  
ATOM    397    N ARG    45     -10.400 -59.873 -18.841  1.00  0.00      BSYN  
ATOM    398    H ARG    45     -11.013 -60.610 -19.051  1.00  0.00      BSYN  
ATOM    399   CA ARG    45      -9.439 -59.413 -19.890  1.00  0.00      BSYN  
ATOM    400   CB ARG    45      -8.491 -60.490 -20.376  1.00  0.00      BSYN  
ATOM    401   CG ARG    45      -7.483 -59.944 -21.436  1.00  0.00      BSYN  
ATOM    402   CD ARG    45      -6.425 -61.000 -21.430  1.00  0.00      BSYN  
ATOM    403   NE ARG    45      -5.659 -60.962 -22.632  1.00  0.00      BSYN  
ATOM    404   HE ARG    45      -5.393 -60.063 -22.917  1.00  0.00      BSYN  
ATOM    405   CZ ARG    45      -5.079 -62.001 -23.216  1.00  0.00      BSYN  
ATOM    406  NH1 ARG    45      -5.213 -63.279 -22.780  1.00  0.00      BSYN  
ATOM    407 HH11 ARG    45      -4.865 -64.079 -23.268  1.00  0.00      BSYN  
ATOM    408 HH12 ARG    45      -5.599 -63.393 -21.865  1.00  0.00      BSYN  
ATOM    409  NH2 ARG    45      -4.128 -61.717 -24.089  1.00  0.00      BSYN  
ATOM    410 HH21 ARG    45      -4.002 -62.393 -24.815  1.00  0.00      BSYN  
ATOM    411 HH22 ARG    45      -4.173 -60.728 -24.230  1.00  0.00      BSYN  
ATOM    412    C ARG    45     -10.381 -59.313 -21.013  1.00  0.00      BSYN  
ATOM    413    O ARG    45     -11.130 -60.168 -21.348  1.00  0.00      BSYN  
ATOM    414    N GLU    46     -10.333 -58.155 -21.828  1.00  0.00      BSYN  
ATOM    415    H GLU    46      -9.786 -57.396 -21.537  1.00  0.00      BSYN  
ATOM    416   CA GLU    46     -11.257 -57.906 -22.858  1.00  0.00      BSYN  
ATOM    417   CB GLU    46     -11.004 -56.535 -23.405  1.00  0.00      BSYN  
ATOM    418   CG GLU    46     -11.442 -55.431 -22.555  1.00  0.00      BSYN  
ATOM    419   CD GLU    46     -11.671 -54.103 -23.280  1.00  0.00      BSYN  
ATOM    420  OE1 GLU    46     -12.709 -53.856 -23.961  1.00  0.00      BSYN  
ATOM    421  OE2 GLU    46     -10.850 -53.194 -23.180  1.00  0.00      BSYN  
ATOM    422    C GLU    46     -10.969 -58.782 -23.999  1.00  0.00      BSYN  
ATOM    423    O GLU    46     -11.959 -59.237 -24.679  1.00  0.00      BSYN  
ATOM    424    N GLY    47      -9.669 -59.130 -24.242  1.00  0.00      BSYN  
ATOM    425    H GLY    47      -9.048 -59.085 -23.485  1.00  0.00      BSYN  
ATOM    426   CA GLY    47      -9.338 -59.833 -25.459  1.00  0.00      BSYN  
ATOM    427    C GLY    47      -8.159 -58.977 -26.152  1.00  0.00      BSYN  
ATOM    428    O GLY    47      -7.804 -57.842 -25.720  1.00  0.00      BSYN  
ATOM    429    N VAL    48      -7.747 -59.463 -27.363  1.00  0.00      BSYN  
ATOM    430    H VAL    48      -8.048 -60.286 -27.802  1.00  0.00      BSYN  
ATOM    431   CA VAL    48      -6.661 -58.748 -28.033  1.00  0.00      BSYN  
ATOM    432   CB VAL    48      -5.502 -59.758 -28.132  1.00  0.00      BSYN  
ATOM    433  CG1 VAL    48      -4.275 -59.207 -28.861  1.00  0.00      BSYN  
ATOM    434  CG2 VAL    48      -5.166 -60.254 -26.780  1.00  0.00      BSYN  
ATOM    435    C VAL    48      -7.233 -58.390 -29.368  1.00  0.00      BSYN  
ATOM    436    O VAL    48      -7.390 -57.282 -29.789  1.00  0.00      BSYN  
ATOM    437    N VAL    49      -7.539 -59.393 -30.240  1.00  0.00      BSYN  
ATOM    438    H VAL    49      -7.457 -60.270 -29.810  1.00  0.00      BSYN  
ATOM    439   CA VAL    49      -8.206 -59.195 -31.532  1.00  0.00      BSYN  
ATOM    440   CB VAL    49      -8.296 -60.577 -32.362  1.00  0.00      BSYN  
ATOM    441  CG1 VAL    49      -8.756 -60.629 -33.759  1.00  0.00      BSYN  
ATOM    442  CG2 VAL    49      -6.883 -61.268 -32.206  1.00  0.00      BSYN  
ATOM    443    C VAL    49      -9.669 -58.837 -31.324  1.00  0.00      BSYN  
ATOM    444    O VAL    49     -10.499 -59.718 -30.969  1.00  0.00      BSYN  
ATOM    445    N GLN    50     -10.065 -57.607 -31.621  1.00  0.00      BSYN  
ATOM    446    H GLN    50      -9.404 -57.107 -32.143  1.00  0.00      BSYN  
ATOM    447   CA GLN    50     -11.410 -57.129 -31.265  1.00  0.00      BSYN  
ATOM    448   CB GLN    50     -11.332 -55.833 -30.418  1.00  0.00      BSYN  
ATOM    449   CG GLN    50     -11.285 -55.991 -28.860  1.00  0.00      BSYN  
ATOM    450   CD GLN    50     -12.667 -56.346 -28.202  1.00  0.00      BSYN  
ATOM    451  OE1 GLN    50     -13.599 -55.522 -28.243  1.00  0.00      BSYN  
ATOM    452  NE2 GLN    50     -12.916 -57.479 -27.630  1.00  0.00      BSYN  
ATOM    453 HE21 GLN    50     -12.216 -58.164 -27.611  1.00  0.00      BSYN  
ATOM    454 HE22 GLN    50     -13.800 -57.697 -27.266  1.00  0.00      BSYN  
ATOM    455    C GLN    50     -12.119 -56.945 -32.636  1.00  0.00      BSYN  
ATOM    456    O GLN    50     -11.979 -55.900 -33.372  1.00  0.00      BSYN  
ATOM    457    N GLY    51     -12.897 -57.953 -32.956  1.00  0.00      BSYN  
ATOM    458    H GLY    51     -12.991 -58.662 -32.285  1.00  0.00      BSYN  
ATOM    459   CA GLY    51     -13.529 -58.033 -34.258  1.00  0.00      BSYN  
ATOM    460    C GLY    51     -14.708 -59.008 -34.352  1.00  0.00      BSYN  
ATOM    461    O GLY    51     -15.905 -58.823 -33.908  1.00  0.00      BSYN  
ATOM    462    N VAL    52     -14.175 -60.220 -34.489  1.00  0.00      BSYN  
ATOM    463    H VAL    52     -13.253 -60.389 -34.775  1.00  0.00      BSYN  
ATOM    464   CA VAL    52     -14.896 -61.440 -34.494  1.00  0.00      BSYN  
ATOM    465   CB VAL    52     -14.658 -62.327 -35.751  1.00  0.00      BSYN  
ATOM    466  CG1 VAL    52     -13.416 -63.200 -35.866  1.00  0.00      BSYN  
ATOM    467  CG2 VAL    52     -15.873 -63.217 -35.975  1.00  0.00      BSYN  
ATOM    468    C VAL    52     -14.796 -62.301 -33.211  1.00  0.00      BSYN  
ATOM    469    O VAL    52     -13.739 -62.869 -32.927  1.00  0.00      BSYN  
ATOM    470    N ALA    53     -15.915 -62.211 -32.560  1.00  0.00      BSYN  
ATOM    471    H ALA    53     -16.670 -61.644 -32.822  1.00  0.00      BSYN  
ATOM    472   CA ALA    53     -16.111 -63.061 -31.414  1.00  0.00      BSYN  
ATOM    473   CB ALA    53     -17.010 -62.470 -30.410  1.00  0.00      BSYN  
ATOM    474    C ALA    53     -16.782 -64.439 -31.859  1.00  0.00      BSYN  
ATOM    475    O ALA    53     -17.790 -64.441 -32.650  1.00  0.00      BSYN  
ATOM    476    N SER    54     -16.075 -65.473 -31.474  1.00  0.00      BSYN  
ATOM    477    H SER    54     -15.192 -65.416 -31.053  1.00  0.00      BSYN  
ATOM    478   CA SER    54     -16.571 -66.826 -31.812  1.00  0.00      BSYN  
ATOM    479   CB SER    54     -15.414 -67.548 -32.610  1.00  0.00      BSYN  
ATOM    480   OG SER    54     -15.512 -68.935 -33.064  1.00  0.00      BSYN  
ATOM    481   HG SER    54     -15.214 -69.698 -32.564  1.00  0.00      BSYN  
ATOM    482    C SER    54     -17.252 -67.697 -30.771  1.00  0.00      BSYN  
ATOM    483    O SER    54     -16.943 -67.696 -29.540  1.00  0.00      BSYN  
ATOM    484    N VAL    55     -18.225 -68.450 -31.385  1.00  0.00      BSYN  
ATOM    485    H VAL    55     -18.444 -68.133 -32.286  1.00  0.00      BSYN  
ATOM    486   CA VAL    55     -19.011 -69.501 -30.731  1.00  0.00      BSYN  
ATOM    487   CB VAL    55     -20.386 -69.876 -31.035  1.00  0.00      BSYN  
ATOM    488  CG1 VAL    55     -21.463 -69.116 -30.231  1.00  0.00      BSYN  
ATOM    489  CG2 VAL    55     -20.646 -69.482 -32.533  1.00  0.00      BSYN  
ATOM    490    C VAL    55     -18.239 -70.786 -30.814  1.00  0.00      BSYN  
ATOM    491    O VAL    55     -17.479 -71.021 -31.755  1.00  0.00      BSYN  
ATOM    492    N ALA    56     -18.433 -71.586 -29.747  1.00  0.00      BSYN  
ATOM    493    H ALA    56     -18.826 -71.245 -28.916  1.00  0.00      BSYN  
ATOM    494   CA ALA    56     -17.914 -72.938 -29.810  1.00  0.00      BSYN  
ATOM    495   CB ALA    56     -17.353 -73.577 -28.555  1.00  0.00      BSYN  
ATOM    496    C ALA    56     -18.879 -73.961 -30.483  1.00  0.00      BSYN  
ATOM    497    O ALA    56     -19.722 -74.621 -29.821  1.00  0.00      BSYN  
ATOM    498    N GLU    57     -18.883 -73.932 -31.763  1.00  0.00      BSYN  
ATOM    499    H GLU    57     -18.089 -73.415 -32.014  1.00  0.00      BSYN  
ATOM    500   CA GLU    57     -19.756 -74.869 -32.509  1.00  0.00      BSYN  
ATOM    501   CB GLU    57     -21.034 -74.159 -33.102  1.00  0.00      BSYN  
ATOM    502   CG GLU    57     -21.721 -73.140 -32.166  1.00  0.00      BSYN  
ATOM    503   CD GLU    57     -22.988 -73.629 -31.515  1.00  0.00      BSYN  
ATOM    504  OE1 GLU    57     -23.700 -74.462 -32.063  1.00  0.00      BSYN  
ATOM    505  OE2 GLU    57     -23.179 -73.288 -30.316  1.00  0.00      BSYN  
ATOM    506    C GLU    57     -18.954 -75.518 -33.598  1.00  0.00      BSYN  
ATOM    507    O GLU    57     -18.128 -74.830 -34.258  1.00  0.00      BSYN  
ATOM    508    N LYS    58     -19.124 -76.819 -33.859  1.00  0.00      BSYN  
ATOM    509    H LYS    58     -19.874 -77.334 -33.494  1.00  0.00      BSYN  
ATOM    510   CA LYS    58     -18.271 -77.494 -34.888  1.00  0.00      BSYN  
ATOM    511   CB LYS    58     -18.109 -78.912 -34.351  1.00  0.00      BSYN  
ATOM    512   CG LYS    58     -16.919 -78.963 -33.506  1.00  0.00      BSYN  
ATOM    513   CD LYS    58     -17.011 -79.857 -32.282  1.00  0.00      BSYN  
ATOM    514   CE LYS    58     -17.811 -79.140 -31.260  1.00  0.00      BSYN  
ATOM    515   NZ LYS    58     -17.762 -79.978 -30.107  1.00  0.00      BSYN  
ATOM    516  HZ1 LYS    58     -17.630 -80.937 -30.486  1.00  0.00      BSYN  
ATOM    517  HZ2 LYS    58     -17.088 -79.503 -29.474  1.00  0.00      BSYN  
ATOM    518  HZ3 LYS    58     -18.616 -79.677 -29.595  1.00  0.00      BSYN  
ATOM    519    C LYS    58     -18.921 -77.653 -36.301  1.00  0.00      BSYN  
ATOM    520    O LYS    58     -19.347 -78.687 -36.776  1.00  0.00      BSYN  
ATOM    521    N THR    59     -18.796 -76.460 -36.935  1.00  0.00      BSYN  
ATOM    522    H THR    59     -18.191 -75.798 -36.540  1.00  0.00      BSYN  
ATOM    523   CA THR    59     -19.598 -76.129 -38.134  1.00  0.00      BSYN  
ATOM    524   CB THR    59     -18.582 -76.209 -39.315  1.00  0.00      BSYN  
ATOM    525  OG1 THR    59     -17.570 -75.211 -39.113  1.00  0.00      BSYN  
ATOM    526  HG1 THR    59     -18.022 -74.375 -38.973  1.00  0.00      BSYN  
ATOM    527  CG2 THR    59     -19.133 -76.002 -40.694  1.00  0.00      BSYN  
ATOM    528    C THR    59     -21.031 -76.740 -38.436  1.00  0.00      BSYN  
ATOM    529    O THR    59     -22.020 -76.101 -38.504  1.00  0.00      BSYN  
ATOM    530    N LYS    60     -21.056 -78.100 -38.687  1.00  0.00      BSYN  
ATOM    531    H LYS    60     -20.253 -78.659 -38.733  1.00  0.00      BSYN  
ATOM    532   CA LYS    60     -22.317 -78.872 -38.685  1.00  0.00      BSYN  
ATOM    533   CB LYS    60     -22.106 -80.341 -39.012  1.00  0.00      BSYN  
ATOM    534   CG LYS    60     -21.330 -80.492 -40.322  1.00  0.00      BSYN  
ATOM    535   CD LYS    60     -22.149 -80.107 -41.564  1.00  0.00      BSYN  
ATOM    536   CE LYS    60     -21.348 -80.228 -42.832  1.00  0.00      BSYN  
ATOM    537   NZ LYS    60     -20.365 -79.246 -42.792  1.00  0.00      BSYN  
ATOM    538  HZ1 LYS    60     -20.884 -78.414 -43.138  1.00  0.00      BSYN  
ATOM    539  HZ2 LYS    60     -19.780 -79.120 -41.942  1.00  0.00      BSYN  
ATOM    540  HZ3 LYS    60     -19.590 -79.545 -43.418  1.00  0.00      BSYN  
ATOM    541    C LYS    60     -23.004 -78.950 -37.337  1.00  0.00      BSYN  
ATOM    542    O LYS    60     -24.231 -78.579 -37.313  1.00  0.00      BSYN  
ATOM    543    N GLU    61     -22.213 -79.161 -36.257  1.00  0.00      BSYN  
ATOM    544    H GLU    61     -21.240 -79.151 -36.367  1.00  0.00      BSYN  
ATOM    545   CA GLU    61     -22.779 -79.381 -34.974  1.00  0.00      BSYN  
ATOM    546   CB GLU    61     -21.961 -80.309 -34.013  1.00  0.00      BSYN  
ATOM    547   CG GLU    61     -22.439 -81.772 -33.799  1.00  0.00      BSYN  
ATOM    548   CD GLU    61     -21.965 -82.599 -32.579  1.00  0.00      BSYN  
ATOM    549  OE1 GLU    61     -21.892 -82.020 -31.513  1.00  0.00      BSYN  
ATOM    550  OE2 GLU    61     -21.551 -83.730 -32.733  1.00  0.00      BSYN  
ATOM    551    C GLU    61     -23.031 -78.006 -34.315  1.00  0.00      BSYN  
ATOM    552    O GLU    61     -22.168 -77.173 -33.974  1.00  0.00      BSYN  
ATOM    553    N GLN    62     -24.375 -77.923 -34.212  1.00  0.00      BSYN  
ATOM    554    H GLN    62     -24.898 -78.672 -34.565  1.00  0.00      BSYN  
ATOM    555   CA GLN    62     -25.159 -76.976 -33.429  1.00  0.00      BSYN  
ATOM    556   CB GLN    62     -26.209 -76.493 -34.427  1.00  0.00      BSYN  
ATOM    557   CG GLN    62     -26.548 -75.015 -34.631  1.00  0.00      BSYN  
ATOM    558   CD GLN    62     -27.728 -74.697 -35.544  1.00  0.00      BSYN  
ATOM    559  OE1 GLN    62     -28.775 -75.349 -35.686  1.00  0.00      BSYN  
ATOM    560  NE2 GLN    62     -27.476 -73.581 -36.194  1.00  0.00      BSYN  
ATOM    561 HE21 GLN    62     -26.573 -73.211 -36.107  1.00  0.00      BSYN  
ATOM    562 HE22 GLN    62     -28.148 -73.283 -36.842  1.00  0.00      BSYN  
ATOM    563    C GLN    62     -25.842 -77.883 -32.452  1.00  0.00      BSYN  
ATOM    564    O GLN    62     -26.701 -78.744 -32.729  1.00  0.00      BSYN  
ATOM    565    N ALA    63     -25.138 -77.750 -31.313  1.00  0.00      BSYN  
ATOM    566    H ALA    63     -24.383 -77.157 -31.508  1.00  0.00      BSYN  
ATOM    567   CA ALA    63     -25.318 -78.424 -30.036  1.00  0.00      BSYN  
ATOM    568   CB ALA    63     -24.564 -77.617 -28.995  1.00  0.00      BSYN  
ATOM    569    C ALA    63     -26.769 -78.504 -29.571  1.00  0.00      BSYN  
ATOM    570    O ALA    63     -27.453 -77.560 -29.128  1.00  0.00      BSYN  
ATOM    571    N SER    64     -27.245 -79.750 -29.725  1.00  0.00      BSYN  
ATOM    572    H SER    64     -26.584 -80.447 -29.919  1.00  0.00      BSYN  
ATOM    573   CA SER    64     -28.595 -80.164 -29.435  1.00  0.00      BSYN  
ATOM    574   CB SER    64     -29.502 -80.135 -30.584  1.00  0.00      BSYN  
ATOM    575   OG SER    64     -28.909 -79.304 -31.577  1.00  0.00      BSYN  
ATOM    576   HG SER    64     -29.566 -79.382 -32.272  1.00  0.00      BSYN  
ATOM    577    C SER    64     -28.434 -81.556 -28.935  1.00  0.00      BSYN  
ATOM    578    O SER    64     -28.772 -82.588 -29.594  1.00  0.00      BSYN  
ATOM    579    N HIS    65     -27.924 -81.549 -27.690  1.00  0.00      BSYN  
ATOM    580    H HIS    65     -27.753 -80.699 -27.233  1.00  0.00      BSYN  
ATOM    581   CA HIS    65     -27.450 -82.674 -26.953  1.00  0.00      BSYN  
ATOM    582   CB HIS    65     -25.870 -82.732 -26.882  1.00  0.00      BSYN  
ATOM    583   CG HIS    65     -25.050 -81.588 -26.088  1.00  0.00      BSYN  
ATOM    584  ND1 HIS    65     -24.909 -80.389 -26.583  1.00  0.00      BSYN  
ATOM    585  HD1 HIS    65     -25.404 -80.260 -27.418  1.00  0.00      BSYN  
ATOM    586  CD2 HIS    65     -24.598 -81.633 -24.795  1.00  0.00      BSYN  
ATOM    587  NE2 HIS    65     -24.031 -80.378 -24.581  1.00  0.00      BSYN  
ATOM    588  CE1 HIS    65     -24.246 -79.632 -25.656  1.00  0.00      BSYN  
ATOM    589    C HIS    65     -27.947 -82.756 -25.482  1.00  0.00      BSYN  
ATOM    590    O HIS    65     -28.515 -81.761 -25.027  1.00  0.00      BSYN  
ATOM    591    N LEU    66     -28.066 -83.978 -24.910  1.00  0.00      BSYN  
ATOM    592    H LEU    66     -27.640 -84.782 -25.273  1.00  0.00      BSYN  
ATOM    593   CA LEU    66     -28.750 -83.976 -23.653  1.00  0.00      BSYN  
ATOM    594   CB LEU    66     -29.584 -85.260 -23.509  1.00  0.00      BSYN  
ATOM    595   CG LEU    66     -31.010 -85.000 -24.012  1.00  0.00      BSYN  
ATOM    596  CD1 LEU    66     -31.739 -86.337 -24.268  1.00  0.00      BSYN  
ATOM    597  CD2 LEU    66     -31.733 -84.076 -22.945  1.00  0.00      BSYN  
ATOM    598    C LEU    66     -27.706 -84.208 -22.543  1.00  0.00      BSYN  
ATOM    599    O LEU    66     -26.957 -85.183 -22.651  1.00  0.00      BSYN  
ATOM    600    N GLY    67     -27.576 -83.087 -21.854  1.00  0.00      BSYN  
ATOM    601    H GLY    67     -28.248 -82.378 -21.932  1.00  0.00      BSYN  
ATOM    602   CA GLY    67     -26.817 -82.956 -20.656  1.00  0.00      BSYN  
ATOM    603    C GLY    67     -27.579 -82.394 -19.516  1.00  0.00      BSYN  
ATOM    604    O GLY    67     -27.410 -82.863 -18.430  1.00  0.00      BSYN  
ATOM    605    N GLY    68     -28.381 -81.403 -19.944  1.00  0.00      BSYN  
ATOM    606    H GLY    68     -28.217 -81.176 -20.883  1.00  0.00      BSYN  
ATOM    607   CA GLY    68     -29.384 -80.696 -19.115  1.00  0.00      BSYN  
ATOM    608    C GLY    68     -30.709 -81.409 -18.947  1.00  0.00      BSYN  
ATOM    609    O GLY    68     -31.607 -80.965 -19.752  1.00  0.00      BSYN  
ATOM    610    N ALA    69     -30.961 -82.390 -18.003  1.00  0.00      BSYN  
ATOM    611    H ALA    69     -30.197 -82.502 -17.399  1.00  0.00      BSYN  
ATOM    612   CA ALA    69     -32.112 -83.284 -18.002  1.00  0.00      BSYN  
ATOM    613   CB ALA    69     -31.627 -84.695 -18.193  1.00  0.00      BSYN  
ATOM    614    C ALA    69     -33.043 -83.083 -16.751  1.00  0.00      BSYN  
ATOM    615    O ALA    69     -32.659 -82.349 -15.794  1.00  0.00      BSYN  
ATOM    616    N VAL    70     -34.330 -83.599 -16.892  1.00  0.00      BSYN  
ATOM    617    H VAL    70     -34.498 -84.360 -17.485  1.00  0.00      BSYN  
ATOM    618   CA VAL    70     -35.428 -83.195 -16.034  1.00  0.00      BSYN  
ATOM    619   CB VAL    70     -36.733 -83.274 -16.766  1.00  0.00      BSYN  
ATOM    620  CG1 VAL    70     -37.651 -82.278 -15.926  1.00  0.00      BSYN  
ATOM    621  CG2 VAL    70     -36.840 -82.885 -18.299  1.00  0.00      BSYN  
ATOM    622    C VAL    70     -35.565 -83.902 -14.705  1.00  0.00      BSYN  
ATOM    623    O VAL    70     -36.073 -85.024 -14.496  1.00  0.00      BSYN  
ATOM    624    N PHE    71     -35.107 -83.090 -13.676  1.00  0.00      BSYN  
ATOM    625    H PHE    71     -34.724 -82.215 -13.896  1.00  0.00      BSYN  
ATOM    626   CA PHE    71     -35.306 -83.649 -12.359  1.00  0.00      BSYN  
ATOM    627   CB PHE    71     -34.256 -82.996 -11.381  1.00  0.00      BSYN  
ATOM    628   CG PHE    71     -32.762 -83.221 -11.732  1.00  0.00      BSYN  
ATOM    629  CD1 PHE    71     -32.218 -84.406 -12.194  1.00  0.00      BSYN  
ATOM    630  CD2 PHE    71     -31.925 -82.079 -11.601  1.00  0.00      BSYN  
ATOM    631  CE1 PHE    71     -30.822 -84.461 -12.416  1.00  0.00      BSYN  
ATOM    632  CE2 PHE    71     -30.545 -82.080 -12.010  1.00  0.00      BSYN  
ATOM    633   CZ PHE    71     -30.027 -83.333 -12.349  1.00  0.00      BSYN  
ATOM    634    C PHE    71     -36.594 -83.664 -11.579  1.00  0.00      BSYN  
ATOM    635    O PHE    71     -36.846 -84.579 -10.739  1.00  0.00      BSYN  
ATOM    636    N SER    72     -37.500 -82.769 -12.056  1.00  0.00      BSYN  
ATOM    637    H SER    72     -37.299 -82.380 -12.933  1.00  0.00      BSYN  
ATOM    638   CA SER    72     -38.719 -82.427 -11.396  1.00  0.00      BSYN  
ATOM    639   CB SER    72     -39.035 -81.068 -11.948  1.00  0.00      BSYN  
ATOM    640   OG SER    72     -37.964 -80.223 -11.714  1.00  0.00      BSYN  
ATOM    641   HG SER    72     -37.761 -80.228 -10.775  1.00  0.00      BSYN  
ATOM    642    C SER    72     -39.768 -83.560 -11.618  1.00  0.00      BSYN  
ATOM    643    O SER    72     -40.438 -83.664 -12.658  1.00  0.00      BSYN  
ATOM    644    N GLY    73     -39.616 -84.483 -10.654  1.00  0.00      BSYN  
ATOM    645    H GLY    73     -38.805 -84.392 -10.111  1.00  0.00      BSYN  
ATOM    646   CA GLY    73     -40.343 -85.763 -10.479  1.00  0.00      BSYN  
ATOM    647    C GLY    73     -39.666 -86.966 -11.252  1.00  0.00      BSYN  
ATOM    648    O GLY    73     -40.354 -88.030 -11.376  1.00  0.00      BSYN  
ATOM    649    N ALA    74     -38.436 -86.859 -11.751  1.00  0.00      BSYN  
ATOM    650    H ALA    74     -37.800 -86.202 -11.397  1.00  0.00      BSYN  
ATOM    651   CA ALA    74     -37.912 -87.962 -12.638  1.00  0.00      BSYN  
ATOM    652   CB ALA    74     -37.892 -87.606 -14.126  1.00  0.00      BSYN  
ATOM    653    C ALA    74     -36.511 -88.359 -12.158  1.00  0.00      BSYN  
ATOM    654    O ALA    74     -36.289 -89.378 -11.410  1.00  0.00      BSYN  
ATOM    655    N GLY    75     -35.541 -87.445 -12.216  1.00  0.00      BSYN  
ATOM    656    H GLY    75     -35.728 -86.529 -12.510  1.00  0.00      BSYN  
ATOM    657   CA GLY    75     -34.169 -87.824 -12.161  1.00  0.00      BSYN  
ATOM    658    C GLY    75     -33.619 -87.429 -10.796  1.00  0.00      BSYN  
ATOM    659    O GLY    75     -33.947 -86.305 -10.342  1.00  0.00      BSYN  
ATOM    660    N ASN    76     -32.779 -88.249 -10.236  1.00  0.00      BSYN  
ATOM    661    H ASN    76     -32.337 -88.976 -10.722  1.00  0.00      BSYN  
ATOM    662   CA ASN    76     -32.171 -88.132  -8.899  1.00  0.00      BSYN  
ATOM    663   CB ASN    76     -30.703 -88.398  -9.230  1.00  0.00      BSYN  
ATOM    664   CG ASN    76     -30.332 -89.881  -9.458  1.00  0.00      BSYN  
ATOM    665  OD1 ASN    76     -30.717 -90.551 -10.397  1.00  0.00      BSYN  
ATOM    666  ND2 ASN    76     -29.664 -90.417  -8.433  1.00  0.00      BSYN  
ATOM    667 HD21 ASN    76     -29.221 -89.850  -7.768  1.00  0.00      BSYN  
ATOM    668 HD22 ASN    76     -29.614 -91.390  -8.324  1.00  0.00      BSYN  
ATOM    669    C ASN    76     -32.349 -86.827  -8.045  1.00  0.00      BSYN  
ATOM    670    O ASN    76     -32.828 -86.953  -6.905  1.00  0.00      BSYN  
ATOM    671    N ILE    77     -31.687 -85.714  -8.318  1.00  0.00      BSYN  
ATOM    672    H ILE    77     -31.197 -85.617  -9.161  1.00  0.00      BSYN  
ATOM    673   CA ILE    77     -31.653 -84.557  -7.433  1.00  0.00      BSYN  
ATOM    674   CB ILE    77     -30.342 -83.839  -7.642  1.00  0.00      BSYN  
ATOM    675  CG2 ILE    77     -30.029 -82.457  -6.979  1.00  0.00      BSYN  
ATOM    676  CG1 ILE    77     -29.068 -84.732  -7.237  1.00  0.00      BSYN  
ATOM    677   CD ILE    77     -28.963 -85.698  -6.005  1.00  0.00      BSYN  
ATOM    678    C ILE    77     -32.863 -83.642  -7.513  1.00  0.00      BSYN  
ATOM    679    O ILE    77     -32.903 -82.557  -8.157  1.00  0.00      BSYN  
ATOM    680    N ALA    78     -33.888 -84.086  -6.760  1.00  0.00      BSYN  
ATOM    681    H ALA    78     -33.864 -84.999  -6.407  1.00  0.00      BSYN  
ATOM    682   CA ALA    78     -35.085 -83.253  -6.691  1.00  0.00      BSYN  
ATOM    683   CB ALA    78     -36.064 -84.015  -5.825  1.00  0.00      BSYN  
ATOM    684    C ALA    78     -35.024 -81.702  -6.252  1.00  0.00      BSYN  
ATOM    685    O ALA    78     -34.998 -81.332  -5.082  1.00  0.00      BSYN  
ATOM    686    N ALA    79     -34.859 -80.897  -7.312  1.00  0.00      BSYN  
ATOM    687    H ALA    79     -34.502 -81.350  -8.105  1.00  0.00      BSYN  
ATOM    688   CA ALA    79     -35.234 -79.503  -7.438  1.00  0.00      BSYN  
ATOM    689   CB ALA    79     -34.137 -78.910  -8.399  1.00  0.00      BSYN  
ATOM    690    C ALA    79     -36.636 -79.332  -7.883  1.00  0.00      BSYN  
ATOM    691    O ALA    79     -37.145 -79.763  -8.903  1.00  0.00      BSYN  
ATOM    692    N ALA    80     -37.264 -78.464  -7.032  1.00  0.00      BSYN  
ATOM    693    H ALA    80     -36.773 -77.965  -6.346  1.00  0.00      BSYN  
ATOM    694   CA ALA    80     -38.669 -78.120  -7.246  1.00  0.00      BSYN  
ATOM    695   CB ALA    80     -38.737 -76.819  -8.078  1.00  0.00      BSYN  
ATOM    696    C ALA    80     -39.616 -79.244  -7.714  1.00  0.00      BSYN  
ATOM    697    O ALA    80     -40.429 -79.093  -8.633  1.00  0.00      BSYN  
ATOM    698    N THR    81     -39.382 -80.436  -7.126  1.00  0.00      BSYN  
ATOM    699    H THR    81     -38.481 -80.634  -6.795  1.00  0.00      BSYN  
ATOM    700   CA THR    81     -40.405 -81.439  -7.117  1.00  0.00      BSYN  
ATOM    701   CB THR    81     -39.843 -82.917  -7.070  1.00  0.00      BSYN  
ATOM    702  OG1 THR    81     -38.651 -82.925  -7.807  1.00  0.00      BSYN  
ATOM    703  HG1 THR    81     -38.166 -83.698  -8.104  1.00  0.00      BSYN  
ATOM    704  CG2 THR    81     -40.940 -83.852  -7.658  1.00  0.00      BSYN  
ATOM    705    C THR    81     -41.480 -81.118  -6.053  1.00  0.00      BSYN  
ATOM    706    O THR    81     -42.683 -81.050  -6.315  1.00  0.00      BSYN  
ATOM    707    N GLY    82     -41.109 -80.990  -4.797  1.00  0.00      BSYN  
ATOM    708    H GLY    82     -40.192 -81.248  -4.568  1.00  0.00      BSYN  
ATOM    709   CA GLY    82     -42.042 -80.611  -3.753  1.00  0.00      BSYN  
ATOM    710    C GLY    82     -42.171 -79.111  -3.538  1.00  0.00      BSYN  
ATOM    711    O GLY    82     -42.127 -78.295  -4.512  1.00  0.00      BSYN  
ATOM    712    N LEU    83     -42.049 -78.778  -2.237  1.00  0.00      BSYN  
ATOM    713    H LEU    83     -41.776 -79.486  -1.617  1.00  0.00      BSYN  
ATOM    714   CA LEU    83     -42.449 -77.415  -1.800  1.00  0.00      BSYN  
ATOM    715   CB LEU    83     -43.887 -77.569  -1.086  1.00  0.00      BSYN  
ATOM    716   CG LEU    83     -45.046 -76.761  -1.648  1.00  0.00      BSYN  
ATOM    717  CD1 LEU    83     -45.056 -75.213  -1.171  1.00  0.00      BSYN  
ATOM    718  CD2 LEU    83     -45.265 -76.794  -3.132  1.00  0.00      BSYN  
ATOM    719    C LEU    83     -41.345 -76.739  -0.926  1.00  0.00      BSYN  
ATOM    720    O LEU    83     -41.391 -76.896   0.324  1.00  0.00      BSYN  
ATOM    721    N VAL    84     -40.310 -76.240  -1.621  1.00  0.00      BSYN  
ATOM    722    H VAL    84     -40.236 -76.195  -2.597  1.00  0.00      BSYN  
ATOM    723   CA VAL    84     -39.017 -76.221  -0.832  1.00  0.00      BSYN  
ATOM    724   CB VAL    84     -37.805 -76.797  -1.636  1.00  0.00      BSYN  
ATOM    725  CG1 VAL    84     -37.954 -78.312  -1.723  1.00  0.00      BSYN  
ATOM    726  CG2 VAL    84     -37.755 -76.277  -3.040  1.00  0.00      BSYN  
ATOM    727    C VAL    84     -38.699 -74.800  -0.225  1.00  0.00      BSYN  
ATOM    728    O VAL    84     -38.798 -73.797  -0.870  1.00  0.00      BSYN  
ATOM    729    N LYS    85     -38.515 -74.921   1.067  1.00  0.00      BSYN  
ATOM    730    H LYS    85     -38.621 -75.823   1.436  1.00  0.00      BSYN  
ATOM    731   CA LYS    85     -38.201 -73.727   1.945  1.00  0.00      BSYN  
ATOM    732   CB LYS    85     -39.408 -72.781   2.178  1.00  0.00      BSYN  
ATOM    733   CG LYS    85     -40.781 -73.599   2.346  1.00  0.00      BSYN  
ATOM    734   CD LYS    85     -42.032 -72.733   2.132  1.00  0.00      BSYN  
ATOM    735   CE LYS    85     -43.331 -73.520   2.527  1.00  0.00      BSYN  
ATOM    736   NZ LYS    85     -44.477 -72.657   2.462  1.00  0.00      BSYN  
ATOM    737  HZ1 LYS    85     -44.546 -72.148   3.366  1.00  0.00      BSYN  
ATOM    738  HZ2 LYS    85     -44.324 -72.079   1.610  1.00  0.00      BSYN  
ATOM    739  HZ3 LYS    85     -45.433 -73.063   2.416  1.00  0.00      BSYN  
ATOM    740    C LYS    85     -37.717 -74.476   3.231  1.00  0.00      BSYN  
ATOM    741    O LYS    85     -38.391 -74.269   4.338  1.00  0.00      BSYN  
ATOM    742    N ARG    86     -36.598 -75.290   3.196  1.00  0.00      BSYN  
ATOM    743    H ARG    86     -36.355 -75.659   2.321  1.00  0.00      BSYN  
ATOM    744   CA ARG    86     -36.101 -75.839   4.366  1.00  0.00      BSYN  
ATOM    745   CB ARG    86     -35.584 -77.282   4.244  1.00  0.00      BSYN  
ATOM    746   CG ARG    86     -36.584 -78.308   3.539  1.00  0.00      BSYN  
ATOM    747   CD ARG    86     -37.823 -78.747   4.270  1.00  0.00      BSYN  
ATOM    748   NE ARG    86     -38.675 -77.629   4.505  1.00  0.00      BSYN  
ATOM    749   HE ARG    86     -38.571 -77.128   5.341  1.00  0.00      BSYN  
ATOM    750   CZ ARG    86     -39.562 -77.171   3.592  1.00  0.00      BSYN  
ATOM    751  NH1 ARG    86     -40.476 -76.272   4.039  1.00  0.00      BSYN  
ATOM    752 HH11 ARG    86     -41.266 -75.965   3.508  1.00  0.00      BSYN  
ATOM    753 HH12 ARG    86     -40.237 -75.827   4.901  1.00  0.00      BSYN  
ATOM    754  NH2 ARG    86     -39.418 -77.485   2.266  1.00  0.00      BSYN  
ATOM    755 HH21 ARG    86     -40.056 -77.126   1.585  1.00  0.00      BSYN  
ATOM    756 HH22 ARG    86     -38.694 -78.084   1.924  1.00  0.00      BSYN  
ATOM    757    C ARG    86     -35.048 -74.821   4.837  1.00  0.00      BSYN  
ATOM    758    O ARG    86     -33.989 -74.593   4.336  1.00  0.00      BSYN  
ATOM    759    N GLU    87     -35.577 -73.992   5.724  1.00  0.00      BSYN  
ATOM    760    H GLU    87     -36.427 -74.238   6.146  1.00  0.00      BSYN  
ATOM    761   CA GLU    87     -34.729 -72.978   6.343  1.00  0.00      BSYN  
ATOM    762   CB GLU    87     -35.429 -71.639   6.556  1.00  0.00      BSYN  
ATOM    763   CG GLU    87     -36.019 -70.976   5.283  1.00  0.00      BSYN  
ATOM    764   CD GLU    87     -36.858 -69.738   5.572  1.00  0.00      BSYN  
ATOM    765  OE1 GLU    87     -37.985 -69.572   5.092  1.00  0.00      BSYN  
ATOM    766  OE2 GLU    87     -36.492 -68.767   6.191  1.00  0.00      BSYN  
ATOM    767    C GLU    87     -34.184 -73.391   7.713  1.00  0.00      BSYN  
ATOM    768    O GLU    87     -34.816 -74.129   8.450  1.00  0.00      BSYN  
ATOM    769    N GLU    88     -32.995 -72.771   7.758  1.00  0.00      BSYN  
ATOM    770    H GLU    88     -32.868 -71.983   7.190  1.00  0.00      BSYN  
ATOM    771   CA GLU    88     -31.944 -73.079   8.766  1.00  0.00      BSYN  
ATOM    772   CB GLU    88     -30.768 -73.865   8.147  1.00  0.00      BSYN  
ATOM    773   CG GLU    88     -30.973 -75.276   7.436  1.00  0.00      BSYN  
ATOM    774   CD GLU    88     -31.399 -76.331   8.388  1.00  0.00      BSYN  
ATOM    775  OE1 GLU    88     -30.758 -76.435   9.417  1.00  0.00      BSYN  
ATOM    776  OE2 GLU    88     -32.406 -77.074   8.271  1.00  0.00      BSYN  
ATOM    777    C GLU    88     -31.470 -71.737   9.287  1.00  0.00      BSYN  
ATOM    778    O GLU    88     -30.945 -70.912   8.491  1.00  0.00      BSYN  
ATOM    779    N PHE    89     -31.587 -71.460  10.592  1.00  0.00      BSYN  
ATOM    780    H PHE    89     -31.375 -70.513  10.731  1.00  0.00      BSYN  
ATOM    781   CA PHE    89     -32.104 -72.339  11.591  1.00  0.00      BSYN  
ATOM    782   CB PHE    89     -31.042 -73.137  12.398  1.00  0.00      BSYN  
ATOM    783   CG PHE    89     -31.524 -74.156  13.493  1.00  0.00      BSYN  
ATOM    784  CD1 PHE    89     -32.471 -75.108  13.078  1.00  0.00      BSYN  
ATOM    785  CD2 PHE    89     -30.954 -74.335  14.768  1.00  0.00      BSYN  
ATOM    786  CE1 PHE    89     -32.902 -76.087  14.025  1.00  0.00      BSYN  
ATOM    787  CE2 PHE    89     -31.359 -75.419  15.609  1.00  0.00      BSYN  
ATOM    788   CZ PHE    89     -32.329 -76.269  15.260  1.00  0.00      BSYN  
ATOM    789    C PHE    89     -32.827 -71.416  12.510  1.00  0.00      BSYN  
ATOM    790    O PHE    89     -32.196 -70.600  13.130  1.00  0.00      BSYN  
ATOM    791    N PRO    90     -34.127 -71.371  12.523  1.00  0.00      BSYN  
ATOM    792   CD PRO    90     -34.874 -71.160  13.802  1.00  0.00      BSYN  
ATOM    793   CA PRO    90     -35.103 -72.055  11.624  1.00  0.00      BSYN  
ATOM    794   CB PRO    90     -36.402 -72.313  12.494  1.00  0.00      BSYN  
ATOM    795   CG PRO    90     -35.908 -72.339  13.891  1.00  0.00      BSYN  
ATOM    796    C PRO    90     -35.493 -71.145  10.529  1.00  0.00      BSYN  
ATOM    797    O PRO    90     -36.185 -71.686   9.664  1.00  0.00      BSYN  
ATOM    798    N THR    91     -35.391 -69.776  10.590  1.00  0.00      BSYN  
ATOM    799    H THR    91     -35.190 -69.465  11.497  1.00  0.00      BSYN  
ATOM    800   CA THR    91     -35.612 -68.726   9.663  1.00  0.00      BSYN  
ATOM    801   CB THR    91     -36.410 -67.497  10.222  1.00  0.00      BSYN  
ATOM    802  OG1 THR    91     -35.602 -67.014  11.293  1.00  0.00      BSYN  
ATOM    803  HG1 THR    91     -35.092 -66.232  11.067  1.00  0.00      BSYN  
ATOM    804  CG2 THR    91     -37.786 -68.044  10.567  1.00  0.00      BSYN  
ATOM    805    C THR    91     -34.198 -68.208   9.351  1.00  0.00      BSYN  
ATOM    806    O THR    91     -33.340 -68.173  10.272  1.00  0.00      BSYN  
ATOM    807    N ASP    92     -33.931 -67.877   8.073  1.00  0.00      BSYN  
ATOM    808    H ASP    92     -34.587 -68.186   7.414  1.00  0.00      BSYN  
ATOM    809   CA ASP    92     -32.770 -67.033   7.821  1.00  0.00      BSYN  
ATOM    810   CB ASP    92     -32.693 -66.544   6.361  1.00  0.00      BSYN  
ATOM    811   CG ASP    92     -33.938 -65.827   5.748  1.00  0.00      BSYN  
ATOM    812  OD1 ASP    92     -33.689 -64.912   4.928  1.00  0.00      BSYN  
ATOM    813  OD2 ASP    92     -35.121 -66.158   5.896  1.00  0.00      BSYN  
ATOM    814    C ASP    92     -32.420 -65.928   8.801  1.00  0.00      BSYN  
ATOM    815    O ASP    92     -32.878 -64.842   8.757  1.00  0.00      BSYN  
ATOM    816    N LEU    93     -31.294 -66.265   9.405  1.00  0.00      BSYN  
ATOM    817    H LEU    93     -30.923 -67.115   9.090  1.00  0.00      BSYN  
ATOM    818   CA LEU    93     -30.564 -65.422  10.359  1.00  0.00      BSYN  
ATOM    819   CB LEU    93     -29.803 -66.460  11.138  1.00  0.00      BSYN  
ATOM    820   CG LEU    93     -29.815 -66.535  12.609  1.00  0.00      BSYN  
ATOM    821  CD1 LEU    93     -29.082 -65.308  13.164  1.00  0.00      BSYN  
ATOM    822  CD2 LEU    93     -31.119 -66.508  13.206  1.00  0.00      BSYN  
ATOM    823    C LEU    93     -29.825 -64.297   9.658  1.00  0.00      BSYN  
ATOM    824    O LEU    93     -29.394 -63.314  10.259  1.00  0.00      BSYN  
ATOM    825    N LYS    94     -29.378 -64.501   8.420  1.00  0.00      BSYN  
ATOM    826    H LYS    94     -29.284 -65.437   8.143  1.00  0.00      BSYN  
ATOM    827   CA LYS    94     -28.868 -63.591   7.442  1.00  0.00      BSYN  
ATOM    828   CB LYS    94     -27.681 -64.323   6.767  1.00  0.00      BSYN  
ATOM    829   CG LYS    94     -26.732 -63.330   6.131  1.00  0.00      BSYN  
ATOM    830   CD LYS    94     -25.676 -63.960   5.430  1.00  0.00      BSYN  
ATOM    831   CE LYS    94     -24.954 -63.133   4.365  1.00  0.00      BSYN  
ATOM    832   NZ LYS    94     -23.950 -62.309   4.834  1.00  0.00      BSYN  
ATOM    833  HZ1 LYS    94     -23.389 -62.721   5.607  1.00  0.00      BSYN  
ATOM    834  HZ2 LYS    94     -23.236 -62.289   4.078  1.00  0.00      BSYN  
ATOM    835  HZ3 LYS    94     -24.293 -61.344   5.017  1.00  0.00      BSYN  
ATOM    836    C LYS    94     -30.024 -63.231   6.470  1.00  0.00      BSYN  
ATOM    837    O LYS    94     -30.436 -64.065   5.676  1.00  0.00      BSYN  
ATOM    838    N PRO    95     -30.534 -61.960   6.548  1.00  0.00      BSYN  
ATOM    839   CD PRO    95     -29.977 -60.931   7.365  1.00  0.00      BSYN  
ATOM    840   CA PRO    95     -31.499 -61.358   5.632  1.00  0.00      BSYN  
ATOM    841   CB PRO    95     -31.230 -59.789   5.854  1.00  0.00      BSYN  
ATOM    842   CG PRO    95     -30.928 -59.811   7.359  1.00  0.00      BSYN  
ATOM    843    C PRO    95     -31.159 -61.562   4.201  1.00  0.00      BSYN  
ATOM    844    O PRO    95     -30.017 -61.302   3.742  1.00  0.00      BSYN  
ATOM    845    N GLU    96     -32.191 -61.946   3.532  1.00  0.00      BSYN  
ATOM    846    H GLU    96     -32.994 -62.226   4.019  1.00  0.00      BSYN  
ATOM    847   CA GLU    96     -31.975 -62.400   2.192  1.00  0.00      BSYN  
ATOM    848   CB GLU    96     -32.510 -63.724   1.886  1.00  0.00      BSYN  
ATOM    849   CG GLU    96     -31.422 -64.803   1.840  1.00  0.00      BSYN  
ATOM    850   CD GLU    96     -31.827 -66.262   1.587  1.00  0.00      BSYN  
ATOM    851  OE1 GLU    96     -31.511 -66.814   0.513  1.00  0.00      BSYN  
ATOM    852  OE2 GLU    96     -32.400 -66.991   2.438  1.00  0.00      BSYN  
ATOM    853    C GLU    96     -32.736 -61.406   1.271  1.00  0.00      BSYN  
ATOM    854    O GLU    96     -33.872 -61.522   0.811  1.00  0.00      BSYN  
ATOM    855    N GLU    97     -31.882 -60.411   0.965  1.00  0.00      BSYN  
ATOM    856    H GLU    97     -31.089 -60.496   1.534  1.00  0.00      BSYN  
ATOM    857   CA GLU    97     -32.024 -59.231   0.221  1.00  0.00      BSYN  
ATOM    858   CB GLU    97     -31.492 -58.109   0.973  1.00  0.00      BSYN  
ATOM    859   CG GLU    97     -31.971 -56.695   0.448  1.00  0.00      BSYN  
ATOM    860   CD GLU    97     -31.888 -55.523   1.409  1.00  0.00      BSYN  
ATOM    861  OE1 GLU    97     -32.754 -54.595   1.393  1.00  0.00      BSYN  
ATOM    862  OE2 GLU    97     -31.116 -55.593   2.307  1.00  0.00      BSYN  
ATOM    863    C GLU    97     -31.229 -59.356  -1.089  1.00  0.00      BSYN  
ATOM    864    O GLU    97     -30.523 -58.485  -1.477  1.00  0.00      BSYN  
ATOM    865    N VAL    98     -31.291 -60.576  -1.635  1.00  0.00      BSYN  
ATOM    866    H VAL    98     -31.753 -61.323  -1.200  1.00  0.00      BSYN  
ATOM    867   CA VAL    98     -30.711 -60.818  -2.951  1.00  0.00      BSYN  
ATOM    868   CB VAL    98     -29.614 -61.905  -2.929  1.00  0.00      BSYN  
ATOM    869  CG1 VAL    98     -28.460 -61.550  -3.796  1.00  0.00      BSYN  
ATOM    870  CG2 VAL    98     -29.287 -62.495  -1.505  1.00  0.00      BSYN  
ATOM    871    C VAL    98     -31.813 -61.129  -3.973  1.00  0.00      BSYN  
ATOM    872    O VAL    98     -32.864 -61.709  -3.800  1.00  0.00      BSYN  
ATOM    873    N ALA    99     -31.241 -60.713  -5.132  1.00  0.00      BSYN  
ATOM    874    H ALA    99     -30.513 -60.064  -5.232  1.00  0.00      BSYN  
ATOM    875   CA ALA    99     -31.960 -60.751  -6.399  1.00  0.00      BSYN  
ATOM    876   CB ALA    99     -32.393 -59.333  -6.631  1.00  0.00      BSYN  
ATOM    877    C ALA    99     -31.064 -61.179  -7.494  1.00  0.00      BSYN  
ATOM    878    O ALA    99     -29.854 -61.016  -7.413  1.00  0.00      BSYN  
ATOM    879    N GLN   100     -31.662 -61.619  -8.586  1.00  0.00      BSYN  
ATOM    880    H GLN   100     -32.519 -61.329  -8.963  1.00  0.00      BSYN  
ATOM    881   CA GLN   100     -30.917 -62.355  -9.577  1.00  0.00      BSYN  
ATOM    882   CB GLN   100     -31.167 -63.867  -9.484  1.00  0.00      BSYN  
ATOM    883   CG GLN   100     -30.249 -64.859 -10.229  1.00  0.00      BSYN  
ATOM    884   CD GLN   100     -30.598 -65.128 -11.682  1.00  0.00      BSYN  
ATOM    885  OE1 GLN   100     -31.718 -65.658 -12.034  1.00  0.00      BSYN  
ATOM    886  NE2 GLN   100     -29.800 -64.762 -12.714  1.00  0.00      BSYN  
ATOM    887 HE21 GLN   100     -28.933 -64.373 -12.473  1.00  0.00      BSYN  
ATOM    888 HE22 GLN   100     -30.127 -64.846 -13.634  1.00  0.00      BSYN  
ATOM    889    C GLN   100     -31.200 -61.758 -10.931  1.00  0.00      BSYN  
ATOM    890    O GLN   100     -32.313 -61.867 -11.484  1.00  0.00      BSYN  
ATOM    891    N GLU   101     -30.229 -60.958 -11.426  1.00  0.00      BSYN  
ATOM    892    H GLU   101     -29.355 -60.863 -10.993  1.00  0.00      BSYN  
ATOM    893   CA GLU   101     -30.307 -60.319 -12.708  1.00  0.00      BSYN  
ATOM    894   CB GLU   101     -30.490 -58.846 -12.332  1.00  0.00      BSYN  
ATOM    895   CG GLU   101     -29.316 -58.057 -11.794  1.00  0.00      BSYN  
ATOM    896   CD GLU   101     -29.696 -56.671 -11.323  1.00  0.00      BSYN  
ATOM    897  OE1 GLU   101     -30.792 -56.231 -11.565  1.00  0.00      BSYN  
ATOM    898  OE2 GLU   101     -28.883 -56.101 -10.629  1.00  0.00      BSYN  
ATOM    899    C GLU   101     -29.095 -60.607 -13.595  1.00  0.00      BSYN  
ATOM    900    O GLU   101     -27.982 -60.820 -13.067  1.00  0.00      BSYN  
ATOM    901    N ALA   102     -29.270 -60.432 -14.923  1.00  0.00      BSYN  
ATOM    902    H ALA   102     -30.114 -60.164 -15.344  1.00  0.00      BSYN  
ATOM    903   CA ALA   102     -28.287 -60.647 -15.933  1.00  0.00      BSYN  
ATOM    904   CB ALA   102     -27.268 -59.643 -15.798  1.00  0.00      BSYN  
ATOM    905    C ALA   102     -27.826 -62.047 -16.321  1.00  0.00      BSYN  
ATOM    906    O ALA   102     -27.794 -62.322 -17.551  1.00  0.00      BSYN  
ATOM    907    N ALA   103     -27.553 -62.907 -15.404  1.00  0.00      BSYN  
ATOM    908    H ALA   103     -27.982 -62.880 -14.524  1.00  0.00      BSYN  
ATOM    909   CA ALA   103     -26.964 -64.210 -15.572  1.00  0.00      BSYN  
ATOM    910   CB ALA   103     -26.086 -64.418 -14.237  1.00  0.00      BSYN  
ATOM    911    C ALA   103     -27.884 -65.455 -15.588  1.00  0.00      BSYN  
ATOM    912    O ALA   103     -29.053 -65.286 -15.743  1.00  0.00      BSYN  
ATOM    913    N GLU   104     -27.380 -66.671 -15.332  1.00  0.00      BSYN  
ATOM    914    H GLU   104     -26.528 -66.823 -14.872  1.00  0.00      BSYN  
ATOM    915   CA GLU   104     -28.059 -67.882 -15.603  1.00  0.00      BSYN  
ATOM    916   CB GLU   104     -28.087 -68.187 -17.116  1.00  0.00      BSYN  
ATOM    917   CG GLU   104     -29.547 -68.480 -17.444  1.00  0.00      BSYN  
ATOM    918   CD GLU   104     -30.471 -67.290 -17.494  1.00  0.00      BSYN  
ATOM    919  OE1 GLU   104     -30.251 -66.322 -18.277  1.00  0.00      BSYN  
ATOM    920  OE2 GLU   104     -31.394 -67.388 -16.704  1.00  0.00      BSYN  
ATOM    921    C GLU   104     -27.465 -69.113 -14.915  1.00  0.00      BSYN  
ATOM    922    O GLU   104     -26.277 -69.543 -15.118  1.00  0.00      BSYN  
ATOM    923    N GLU   105     -28.256 -69.840 -14.189  1.00  0.00      BSYN  
ATOM    924    H GLU   105     -29.199 -69.575 -14.228  1.00  0.00      BSYN  
ATOM    925   CA GLU   105     -27.770 -71.009 -13.490  1.00  0.00      BSYN  
ATOM    926   CB GLU   105     -26.945 -70.592 -12.267  1.00  0.00      BSYN  
ATOM    927   CG GLU   105     -27.797 -69.780 -11.282  1.00  0.00      BSYN  
ATOM    928   CD GLU   105     -27.236 -69.814  -9.874  1.00  0.00      BSYN  
ATOM    929  OE1 GLU   105     -26.683 -70.837  -9.500  1.00  0.00      BSYN  
ATOM    930  OE2 GLU   105     -27.509 -68.900  -9.048  1.00  0.00      BSYN  
ATOM    931    C GLU   105     -28.856 -72.031 -13.086  1.00  0.00      BSYN  
ATOM    932    O GLU   105     -29.935 -71.480 -12.654  1.00  0.00      BSYN  
ATOM    933    N PRO   106     -28.599 -73.377 -12.886  1.00  0.00      BSYN  
ATOM    934   CD PRO   106     -29.171 -74.087 -11.746  1.00  0.00      BSYN  
ATOM    935   CA PRO   106     -27.429 -74.000 -13.339  1.00  0.00      BSYN  
ATOM    936   CB PRO   106     -27.134 -75.135 -12.389  1.00  0.00      BSYN  
ATOM    937   CG PRO   106     -27.912 -74.825 -11.142  1.00  0.00      BSYN  
ATOM    938    C PRO   106     -27.642 -74.723 -14.740  1.00  0.00      BSYN  
ATOM    939    O PRO   106     -28.434 -75.660 -14.934  1.00  0.00      BSYN  
ATOM    940    N LEU   107     -26.731 -74.229 -15.643  1.00  0.00      BSYN  
ATOM    941    H LEU   107     -26.201 -73.448 -15.378  1.00  0.00      BSYN  
ATOM    942   CA LEU   107     -26.499 -74.508 -17.082  1.00  0.00      BSYN  
ATOM    943   CB LEU   107     -26.250 -73.276 -17.987  1.00  0.00      BSYN  
ATOM    944   CG LEU   107     -26.182 -73.713 -19.466  1.00  0.00      BSYN  
ATOM    945  CD1 LEU   107     -27.014 -74.933 -19.925  1.00  0.00      BSYN  
ATOM    946  CD2 LEU   107     -26.351 -72.383 -20.144  1.00  0.00      BSYN  
ATOM    947    C LEU   107     -25.129 -75.321 -17.027  1.00  0.00      BSYN  
ATOM    948    O LEU   107     -24.174 -75.048 -16.367  1.00  0.00      BSYN  
ATOM    949    N ILE   108     -25.079 -76.403 -17.824  1.00  0.00      BSYN  
ATOM    950    H ILE   108     -25.868 -76.767 -18.277  1.00  0.00      BSYN  
ATOM    951   CA ILE   108     -23.955 -77.319 -17.872  1.00  0.00      BSYN  
ATOM    952   CB ILE   108     -24.453 -78.797 -18.236  1.00  0.00      BSYN  
ATOM    953  CG2 ILE   108     -23.404 -79.872 -18.258  1.00  0.00      BSYN  
ATOM    954  CG1 ILE   108     -25.544 -79.230 -17.226  1.00  0.00      BSYN  
ATOM    955   CD ILE   108     -24.959 -79.557 -15.781  1.00  0.00      BSYN  
ATOM    956    C ILE   108     -22.865 -76.681 -18.839  1.00  0.00      BSYN  
ATOM    957    O ILE   108     -23.296 -76.351 -19.943  1.00  0.00      BSYN  
ATOM    958    N GLU   109     -21.531 -76.651 -18.575  1.00  0.00      BSYN  
ATOM    959    H GLU   109     -21.245 -77.067 -17.735  1.00  0.00      BSYN  
ATOM    960   CA GLU   109     -20.536 -76.085 -19.524  1.00  0.00      BSYN  
ATOM    961   CB GLU   109     -19.979 -74.854 -18.796  1.00  0.00      BSYN  
ATOM    962   CG GLU   109     -20.674 -73.643 -19.512  1.00  0.00      BSYN  
ATOM    963   CD GLU   109     -19.740 -73.118 -20.634  1.00  0.00      BSYN  
ATOM    964  OE1 GLU   109     -19.188 -72.057 -20.408  1.00  0.00      BSYN  
ATOM    965  OE2 GLU   109     -19.450 -73.788 -21.666  1.00  0.00      BSYN  
ATOM    966    C GLU   109     -19.407 -76.996 -19.893  1.00  0.00      BSYN  
ATOM    967    O GLU   109     -18.543 -77.208 -19.076  1.00  0.00      BSYN  
ATOM    968    N PRO   110     -19.528 -77.777 -21.025  1.00  0.00      BSYN  
ATOM    969   CD PRO   110     -20.755 -78.060 -21.790  1.00  0.00      BSYN  
ATOM    970   CA PRO   110     -18.399 -78.475 -21.649  1.00  0.00      BSYN  
ATOM    971   CB PRO   110     -19.080 -79.411 -22.746  1.00  0.00      BSYN  
ATOM    972   CG PRO   110     -20.197 -78.475 -23.065  1.00  0.00      BSYN  
ATOM    973    C PRO   110     -17.334 -77.563 -22.149  1.00  0.00      BSYN  
ATOM    974    O PRO   110     -17.193 -77.301 -23.369  1.00  0.00      BSYN  
ATOM    975    N LEU   111     -16.560 -77.030 -21.126  1.00  0.00      BSYN  
ATOM    976    H LEU   111     -16.641 -77.384 -20.216  1.00  0.00      BSYN  
ATOM    977   CA LEU   111     -15.580 -76.065 -21.431  1.00  0.00      BSYN  
ATOM    978   CB LEU   111     -15.365 -75.063 -20.081  1.00  0.00      BSYN  
ATOM    979   CG LEU   111     -14.769 -73.655 -20.400  1.00  0.00      BSYN  
ATOM    980  CD1 LEU   111     -15.446 -72.781 -21.390  1.00  0.00      BSYN  
ATOM    981  CD2 LEU   111     -14.804 -72.828 -19.142  1.00  0.00      BSYN  
ATOM    982    C LEU   111     -14.336 -76.983 -21.763  1.00  0.00      BSYN  
ATOM    983    O LEU   111     -14.034 -77.842 -20.901  1.00  0.00      BSYN  
ATOM    984    N MET   112     -13.604 -76.741 -22.829  1.00  0.00      BSYN  
ATOM    985    H MET   112     -13.834 -75.958 -23.370  1.00  0.00      BSYN  
ATOM    986   CA MET   112     -12.363 -77.355 -23.146  1.00  0.00      BSYN  
ATOM    987   CB MET   112     -11.910 -76.887 -24.549  1.00  0.00      BSYN  
ATOM    988   CG MET   112     -12.714 -77.539 -25.470  1.00  0.00      BSYN  
ATOM    989   SD MET   112     -12.309 -76.875 -27.055  1.00  0.00      BSYN  
ATOM    990   CE MET   112     -10.748 -77.556 -27.385  1.00  0.00      BSYN  
ATOM    991    C MET   112     -11.214 -76.727 -22.293  1.00  0.00      BSYN  
ATOM    992    O MET   112     -11.270 -75.506 -21.914  1.00  0.00      BSYN  
ATOM    993    N GLU   113     -10.173 -77.354 -21.762  1.00  0.00      BSYN  
ATOM    994    H GLU   113      -9.702 -76.790 -21.114  1.00  0.00      BSYN  
ATOM    995   CA GLU   113      -9.931 -78.732 -21.949  1.00  0.00      BSYN  
ATOM    996   CB GLU   113      -8.980 -78.833 -23.195  1.00  0.00      BSYN  
ATOM    997   CG GLU   113      -8.575 -80.257 -23.664  1.00  0.00      BSYN  
ATOM    998   CD GLU   113      -7.288 -80.421 -24.490  1.00  0.00      BSYN  
ATOM    999  OE1 GLU   113      -6.281 -81.009 -24.027  1.00  0.00      BSYN  
ATOM   1000  OE2 GLU   113      -7.208 -79.848 -25.589  1.00  0.00      BSYN  
ATOM   1001    C GLU   113      -9.102 -79.227 -20.791  1.00  0.00      BSYN  
ATOM   1002    O GLU   113      -8.329 -78.381 -20.241  1.00  0.00      BSYN  
ATOM   1003    N PRO   114      -9.068 -80.469 -20.316  1.00  0.00      BSYN  
ATOM   1004   CD PRO   114     -10.065 -81.436 -20.674  1.00  0.00      BSYN  
ATOM   1005   CA PRO   114      -8.214 -80.918 -19.154  1.00  0.00      BSYN  
ATOM   1006   CB PRO   114      -8.556 -82.408 -19.050  1.00  0.00      BSYN  
ATOM   1007   CG PRO   114      -9.945 -82.593 -19.555  1.00  0.00      BSYN  
ATOM   1008    C PRO   114      -6.729 -80.769 -19.224  1.00  0.00      BSYN  
ATOM   1009    O PRO   114      -6.211 -80.308 -18.200  1.00  0.00      BSYN  
ATOM   1010    N GLU   115      -6.068 -81.153 -20.303  1.00  0.00      BSYN  
ATOM   1011    H GLU   115      -6.552 -81.658 -20.989  1.00  0.00      BSYN  
ATOM   1012   CA GLU   115      -4.595 -80.843 -20.437  1.00  0.00      BSYN  
ATOM   1013   CB GLU   115      -3.996 -82.121 -20.901  1.00  0.00      BSYN  
ATOM   1014   CG GLU   115      -4.309 -83.329 -19.975  1.00  0.00      BSYN  
ATOM   1015   CD GLU   115      -3.935 -83.264 -18.529  1.00  0.00      BSYN  
ATOM   1016  OE1 GLU   115      -2.728 -83.169 -18.189  1.00  0.00      BSYN  
ATOM   1017  OE2 GLU   115      -4.875 -83.330 -17.744  1.00  0.00      BSYN  
ATOM   1018    C GLU   115      -4.101 -79.718 -21.312  1.00  0.00      BSYN  
ATOM   1019    O GLU   115      -4.025 -79.699 -22.584  1.00  0.00      BSYN  
ATOM   1020    N GLY   116      -3.850 -78.571 -20.588  1.00  0.00      BSYN  
ATOM   1021    H GLY   116      -4.094 -78.450 -19.647  1.00  0.00      BSYN  
ATOM   1022   CA GLY   116      -3.131 -77.416 -21.236  1.00  0.00      BSYN  
ATOM   1023    C GLY   116      -3.166 -76.186 -20.276  1.00  0.00      BSYN  
ATOM   1024    O GLY   116      -4.219 -76.032 -19.598  1.00  0.00      BSYN  
ATOM   1025    N GLU   117      -2.181 -75.286 -20.076  1.00  0.00      BSYN  
ATOM   1026    H GLU   117      -2.401 -74.437 -19.638  1.00  0.00      BSYN  
ATOM   1027   CA GLU   117      -0.832 -75.470 -20.589  1.00  0.00      BSYN  
ATOM   1028   CB GLU   117      -0.103 -74.140 -20.304  1.00  0.00      BSYN  
ATOM   1029   CG GLU   117      -0.194 -73.055 -21.317  1.00  0.00      BSYN  
ATOM   1030   CD GLU   117       0.566 -73.128 -22.588  1.00  0.00      BSYN  
ATOM   1031  OE1 GLU   117       0.301 -72.284 -23.429  1.00  0.00      BSYN  
ATOM   1032  OE2 GLU   117       1.508 -73.963 -22.787  1.00  0.00      BSYN  
ATOM   1033    C GLU   117      -0.010 -76.725 -20.092  1.00  0.00      BSYN  
ATOM   1034    O GLU   117       0.932 -77.025 -20.817  1.00  0.00      BSYN  
ATOM   1035    N SER   118      -0.344 -77.349 -18.982  1.00  0.00      BSYN  
ATOM   1036    H SER   118      -1.209 -77.135 -18.573  1.00  0.00      BSYN  
ATOM   1037   CA SER   118       0.390 -78.567 -18.570  1.00  0.00      BSYN  
ATOM   1038   CB SER   118       0.046 -78.830 -17.158  1.00  0.00      BSYN  
ATOM   1039   OG SER   118       0.193 -77.818 -16.130  1.00  0.00      BSYN  
ATOM   1040   HG SER   118       0.609 -77.013 -16.447  1.00  0.00      BSYN  
ATOM   1041    C SER   118       0.076 -79.858 -19.274  1.00  0.00      BSYN  
ATOM   1042    O SER   118      -0.735 -80.623 -18.940  1.00  0.00      BSYN  
ATOM   1043    N TYR   119       0.715 -80.225 -20.393  1.00  0.00      BSYN  
ATOM   1044    H TYR   119       1.288 -79.560 -20.828  1.00  0.00      BSYN  
ATOM   1045   CA TYR   119       0.443 -81.511 -21.104  1.00  0.00      BSYN  
ATOM   1046   CB TYR   119       0.703 -81.370 -22.612  1.00  0.00      BSYN  
ATOM   1047   CG TYR   119       0.011 -80.524 -23.572  1.00  0.00      BSYN  
ATOM   1048  CD1 TYR   119      -0.841 -81.036 -24.506  1.00  0.00      BSYN  
ATOM   1049  CE1 TYR   119      -1.500 -80.305 -25.515  1.00  0.00      BSYN  
ATOM   1050  CD2 TYR   119       0.238 -79.136 -23.652  1.00  0.00      BSYN  
ATOM   1051  CE2 TYR   119      -0.386 -78.403 -24.641  1.00  0.00      BSYN  
ATOM   1052   CZ TYR   119      -1.247 -78.985 -25.602  1.00  0.00      BSYN  
ATOM   1053   OH TYR   119      -1.597 -78.265 -26.636  1.00  0.00      BSYN  
ATOM   1054   HH TYR   119      -1.918 -77.469 -26.207  1.00  0.00      BSYN  
ATOM   1055    C TYR   119       1.375 -82.652 -20.671  1.00  0.00      BSYN  
ATOM   1056    O TYR   119       2.534 -82.735 -21.029  1.00  0.00      BSYN  
ATOM   1057    N GLU   120       0.863 -83.499 -19.761  1.00  0.00      BSYN  
ATOM   1058    H GLU   120      -0.109 -83.502 -19.635  1.00  0.00      BSYN  
ATOM   1059   CA GLU   120       1.781 -84.428 -18.997  1.00  0.00      BSYN  
ATOM   1060   CB GLU   120       1.473 -84.501 -17.468  1.00  0.00      BSYN  
ATOM   1061   CG GLU   120       0.057 -84.676 -16.963  1.00  0.00      BSYN  
ATOM   1062   CD GLU   120      -0.180 -85.011 -15.472  1.00  0.00      BSYN  
ATOM   1063  OE1 GLU   120      -0.935 -85.899 -15.129  1.00  0.00      BSYN  
ATOM   1064  OE2 GLU   120       0.462 -84.496 -14.595  1.00  0.00      BSYN  
ATOM   1065    C GLU   120       2.017 -85.883 -19.703  1.00  0.00      BSYN  
ATOM   1066    O GLU   120       1.303 -86.883 -19.413  1.00  0.00      BSYN  
ATOM   1067    N ASP   121       3.070 -85.802 -20.459  1.00  0.00      BSYN  
ATOM   1068    H ASP   121       3.524 -84.940 -20.347  1.00  0.00      BSYN  
ATOM   1069   CA ASP   121       3.573 -86.780 -21.341  1.00  0.00      BSYN  
ATOM   1070   CB ASP   121       2.805 -86.628 -22.712  1.00  0.00      BSYN  
ATOM   1071   CG ASP   121       2.542 -87.944 -23.480  1.00  0.00      BSYN  
ATOM   1072  OD1 ASP   121       1.439 -88.524 -23.529  1.00  0.00      BSYN  
ATOM   1073  OD2 ASP   121       3.491 -88.477 -24.066  1.00  0.00      BSYN  
ATOM   1074    C ASP   121       5.078 -86.418 -21.404  1.00  0.00      BSYN  
ATOM   1075    O ASP   121       5.429 -85.404 -22.065  1.00  0.00      BSYN  
ATOM   1076    N PRO   122       5.928 -87.302 -20.826  1.00  0.00      BSYN  
ATOM   1077   CD PRO   122       5.560 -88.442 -20.094  1.00  0.00      BSYN  
ATOM   1078   CA PRO   122       7.400 -87.103 -20.880  1.00  0.00      BSYN  
ATOM   1079   CB PRO   122       7.835 -88.041 -19.771  1.00  0.00      BSYN  
ATOM   1080   CG PRO   122       6.835 -89.132 -19.729  1.00  0.00      BSYN  
ATOM   1081    C PRO   122       8.175 -87.534 -22.242  1.00  0.00      BSYN  
ATOM   1082    O PRO   122       7.569 -88.231 -23.016  1.00  0.00      BSYN  
ATOM   1083    N PRO   123       9.467 -87.250 -22.610  1.00  0.00      BSYN  
ATOM   1084   CD PRO   123      10.127 -86.088 -22.075  1.00  0.00      BSYN  
ATOM   1085   CA PRO   123      10.137 -87.792 -23.828  1.00  0.00      BSYN  
ATOM   1086   CB PRO   123      11.374 -86.842 -23.958  1.00  0.00      BSYN  
ATOM   1087   CG PRO   123      11.572 -86.433 -22.484  1.00  0.00      BSYN  
ATOM   1088    C PRO   123      10.603 -89.269 -23.724  1.00  0.00      BSYN  
ATOM   1089    O PRO   123      10.946 -89.826 -22.754  1.00  0.00      BSYN  
ATOM   1090    N GLN   124      10.524 -89.809 -24.952  1.00  0.00      BSYN  
ATOM   1091    H GLN   124      10.295 -89.248 -25.722  1.00  0.00      BSYN  
ATOM   1092   CA GLN   124      10.767 -91.229 -25.327  1.00  0.00      BSYN  
ATOM   1093   CB GLN   124       9.670 -91.709 -26.340  1.00  0.00      BSYN  
ATOM   1094   CG GLN   124       8.310 -91.401 -25.637  1.00  0.00      BSYN  
ATOM   1095   CD GLN   124       7.390 -90.432 -26.299  1.00  0.00      BSYN  
ATOM   1096  OE1 GLN   124       7.038 -90.455 -27.522  1.00  0.00      BSYN  
ATOM   1097  NE2 GLN   124       7.028 -89.393 -25.614  1.00  0.00      BSYN  
ATOM   1098 HE21 GLN   124       6.488 -88.725 -26.085  1.00  0.00      BSYN  
ATOM   1099 HE22 GLN   124       7.271 -89.375 -24.665  1.00  0.00      BSYN  
ATOM   1100    C GLN   124      12.287 -91.526 -25.871  1.00  0.00      BSYN  
ATOM   1101    O GLN   124      12.499 -92.147 -26.957  1.00  0.00      BSYN  
ATOM   1102    N GLU   125      13.212 -91.022 -25.108  1.00  0.00      BSYN  
ATOM   1103    H GLU   125      13.037 -90.569 -24.257  1.00  0.00      BSYN  
ATOM   1104   CA GLU   125      14.643 -90.898 -25.458  1.00  0.00      BSYN  
ATOM   1105   CB GLU   125      15.304 -89.684 -24.911  1.00  0.00      BSYN  
ATOM   1106   CG GLU   125      14.590 -88.392 -25.277  1.00  0.00      BSYN  
ATOM   1107   CD GLU   125      15.366 -87.161 -24.864  1.00  0.00      BSYN  
ATOM   1108  OE1 GLU   125      15.272 -86.749 -23.634  1.00  0.00      BSYN  
ATOM   1109  OE2 GLU   125      15.950 -86.518 -25.741  1.00  0.00      BSYN  
ATOM   1110    C GLU   125      15.246 -92.236 -24.996  1.00  0.00      BSYN  
ATOM   1111    O GLU   125      16.330 -92.674 -25.475  1.00  0.00      BSYN  
ATOM   1112    N GLU   126      14.539 -92.948 -24.078  1.00  0.00      BSYN  
ATOM   1113    H GLU   126      13.669 -92.590 -23.803  1.00  0.00      BSYN  
ATOM   1114   CA GLU   126      14.677 -94.245 -23.660  1.00  0.00      BSYN  
ATOM   1115   CB GLU   126      13.304 -94.800 -23.422  1.00  0.00      BSYN  
ATOM   1116   CG GLU   126      13.219 -95.947 -22.362  1.00  0.00      BSYN  
ATOM   1117   CD GLU   126      12.236 -96.985 -22.752  1.00  0.00      BSYN  
ATOM   1118  OE1 GLU   126      11.221 -96.872 -22.078  1.00  0.00      BSYN  
ATOM   1119  OE2 GLU   126      12.485 -97.925 -23.525  1.00  0.00      BSYN  
ATOM   1120    C GLU   126      15.415 -95.188 -24.725  1.00  0.00      BSYN  
ATOM   1121    O GLU   126      16.507 -95.642 -24.571  1.00  0.00      BSYN  
ATOM   1122    N TYR   127      14.653 -95.464 -25.799  1.00  0.00      BSYN  
ATOM   1123    H TYR   127      13.721 -95.166 -25.852  1.00  0.00      BSYN  
ATOM   1124   CA TYR   127      15.319 -96.382 -26.856  1.00  0.00      BSYN  
ATOM   1125   CB TYR   127      14.291 -96.692 -27.860  1.00  0.00      BSYN  
ATOM   1126   CG TYR   127      13.018 -97.441 -27.383  1.00  0.00      BSYN  
ATOM   1127  CD1 TYR   127      13.106 -98.837 -27.296  1.00  0.00      BSYN  
ATOM   1128  CE1 TYR   127      12.020 -99.565 -26.953  1.00  0.00      BSYN  
ATOM   1129  CD2 TYR   127      11.861 -96.784 -27.176  1.00  0.00      BSYN  
ATOM   1130  CE2 TYR   127      10.793 -97.519 -26.889  1.00  0.00      BSYN  
ATOM   1131   CZ TYR   127      10.808 -98.900 -26.785  1.00  0.00      BSYN  
ATOM   1132   OH TYR   127       9.618 -99.549 -26.680  1.00  0.00      BSYN  
ATOM   1133   HH TYR   127       9.697-100.501 -26.586  1.00  0.00      BSYN  
ATOM   1134    C TYR   127      16.347 -95.493 -27.597  1.00  0.00      BSYN  
ATOM   1135    O TYR   127      16.140 -94.981 -28.660  1.00  0.00      BSYN  
ATOM   1136    N GLN   128      17.549 -95.452 -27.160  1.00  0.00      BSYN  
ATOM   1137    H GLN   128      17.667 -96.173 -26.507  1.00  0.00      BSYN  
ATOM   1138   CA GLN   128      18.630 -94.598 -27.727  1.00  0.00      BSYN  
ATOM   1139   CB GLN   128      19.756 -94.304 -26.698  1.00  0.00      BSYN  
ATOM   1140   CG GLN   128      19.545 -92.913 -26.162  1.00  0.00      BSYN  
ATOM   1141   CD GLN   128      20.757 -92.420 -25.333  1.00  0.00      BSYN  
ATOM   1142  OE1 GLN   128      21.065 -92.855 -24.256  1.00  0.00      BSYN  
ATOM   1143  NE2 GLN   128      21.388 -91.351 -25.823  1.00  0.00      BSYN  
ATOM   1144 HE21 GLN   128      20.886 -90.970 -26.573  1.00  0.00      BSYN  
ATOM   1145 HE22 GLN   128      22.242 -90.925 -25.598  1.00  0.00      BSYN  
ATOM   1146    C GLN   128      19.257 -95.455 -28.832  1.00  0.00      BSYN  
ATOM   1147    O GLN   128      20.069 -94.911 -29.554  1.00  0.00      BSYN  
ATOM   1148    N GLU   129      18.981 -96.787 -29.058  1.00  0.00      BSYN  
ATOM   1149    H GLU   129      18.229 -97.020 -28.475  1.00  0.00      BSYN  
ATOM   1150   CA GLU   129      19.538 -97.551 -30.185  1.00  0.00      BSYN  
ATOM   1151   CB GLU   129      19.528 -99.038 -29.763  1.00  0.00      BSYN  
ATOM   1152   CG GLU   129      20.611 -99.294 -28.614  1.00  0.00      BSYN  
ATOM   1153   CD GLU   129      20.466-100.488 -27.586  1.00  0.00      BSYN  
ATOM   1154  OE1 GLU   129      19.380-100.781 -27.097  1.00  0.00      BSYN  
ATOM   1155  OE2 GLU   129      21.491-101.198 -27.403  1.00  0.00      BSYN  
ATOM   1156    C GLU   129      18.750 -97.200 -31.470  1.00  0.00      BSYN  
ATOM   1157    O GLU   129      18.232 -98.069 -32.016  1.00  0.00      BSYN  
ATOM   1158    N TYR   130      18.736 -95.905 -31.988  1.00  0.00      BSYN  
ATOM   1159    H TYR   130      19.226 -95.210 -31.501  1.00  0.00      BSYN  
ATOM   1160   CA TYR   130      17.842 -95.552 -33.080  1.00  0.00      BSYN  
ATOM   1161   CB TYR   130      17.906 -94.007 -33.529  1.00  0.00      BSYN  
ATOM   1162   CG TYR   130      17.337 -92.943 -32.531  1.00  0.00      BSYN  
ATOM   1163  CD1 TYR   130      18.142 -92.531 -31.510  1.00  0.00      BSYN  
ATOM   1164  CE1 TYR   130      17.703 -91.561 -30.678  1.00  0.00      BSYN  
ATOM   1165  CD2 TYR   130      15.991 -92.510 -32.683  1.00  0.00      BSYN  
ATOM   1166  CE2 TYR   130      15.553 -91.533 -31.845  1.00  0.00      BSYN  
ATOM   1167   CZ TYR   130      16.398 -91.126 -30.887  1.00  0.00      BSYN  
ATOM   1168   OH TYR   130      16.104 -90.005 -30.126  1.00  0.00      BSYN  
ATOM   1169   HH TYR   130      16.894 -89.487 -29.959  1.00  0.00      BSYN  
ATOM   1170    C TYR   130      17.916 -96.411 -34.437  1.00  0.00      BSYN  
ATOM   1171    O TYR   130      18.953 -97.015 -34.677  1.00  0.00      BSYN  
ATOM   1172    N GLU   131      16.856 -96.530 -35.128  1.00  0.00      BSYN  
ATOM   1173    H GLU   131      16.090 -96.410 -34.528  1.00  0.00      BSYN  
ATOM   1174   CA GLU   131      16.731 -97.157 -36.480  1.00  0.00      BSYN  
ATOM   1175   CB GLU   131      15.402 -96.925 -37.205  1.00  0.00      BSYN  
ATOM   1176   CG GLU   131      14.249 -97.392 -36.205  1.00  0.00      BSYN  
ATOM   1177   CD GLU   131      12.833 -97.296 -36.489  1.00  0.00      BSYN  
ATOM   1178  OE1 GLU   131      12.168 -97.999 -35.753  1.00  0.00      BSYN  
ATOM   1179  OE2 GLU   131      12.328 -96.575 -37.345  1.00  0.00      BSYN  
ATOM   1180    C GLU   131      17.839 -96.992 -37.526  1.00  0.00      BSYN  
ATOM   1181    O GLU   131      18.243 -95.883 -37.719  1.00  0.00      BSYN  
ATOM   1182    N PRO   132      18.400 -97.983 -38.173  1.00  0.00      BSYN  
ATOM   1183   CD PRO   132      18.406 -99.344 -37.754  1.00  0.00      BSYN  
ATOM   1184   CA PRO   132      19.520 -97.792 -39.128  1.00  0.00      BSYN  
ATOM   1185   CB PRO   132      20.240 -99.114 -38.741  1.00  0.00      BSYN  
ATOM   1186   CG PRO   132      19.229-100.196 -38.748  1.00  0.00      BSYN  
ATOM   1187    C PRO   132      19.272 -97.533 -40.681  1.00  0.00      BSYN  
ATOM   1188    O PRO   132      18.096 -97.275 -41.060  1.00  0.00      BSYN  
ATOM   1189    N GLU   133      20.247 -97.803 -41.580  1.00  0.00      BSYN  
ATOM   1190    H GLU   133      21.162 -98.127 -41.445  1.00  0.00      BSYN  
ATOM   1191   CA GLU   133      19.992 -97.545 -43.007  1.00  0.00      BSYN  
ATOM   1192   CB GLU   133      20.119 -96.051 -43.233  1.00  0.00      BSYN  
ATOM   1193   CG GLU   133      20.187 -95.290 -44.506  1.00  0.00      BSYN  
ATOM   1194   CD GLU   133      18.983 -95.292 -45.405  1.00  0.00      BSYN  
ATOM   1195  OE1 GLU   133      18.255 -94.235 -45.427  1.00  0.00      BSYN  
ATOM   1196  OE2 GLU   133      18.824 -96.227 -46.181  1.00  0.00      BSYN  
ATOM   1197    C GLU   133      20.910 -98.311 -43.952  1.00  0.00      BSYN  
ATOM   1198    O GLU   133      21.770 -99.031 -43.404  1.00  0.00      BSYN  
ATOM   1199    N ALA   134      20.885 -98.354 -45.247  1.00  0.00      BSYN  
ATOM   1200    H ALA   134      20.225 -98.044 -45.901  1.00  0.00      BSYN  
ATOM   1201   CA ALA   134      22.110 -98.620 -45.979  1.00  0.00      BSYN  
ATOM   1202   CB ALA   134      22.206 -99.936 -46.712  1.00  0.00      BSYN  
ATOM   1203    C ALA   134      22.205 -97.559 -47.056  1.00  0.00      BSYN  
ATOM   1204  OT1 ALA   134      21.213 -97.228 -47.748  1.00  0.00      BSYN  
ATOM   1205  OT2 ALA   134      23.302 -97.033 -47.155  1.00  0.00      BSYN  
END
