# Supplementary material for: Data set of intrinsically disordered proteins analysed at a local protein conformation level
Source: Data Brief. 2020 Mar 5;29:105383. doi: 10.1016/j.dib.2020.105383 (PMC7078294; doi:10.1016/j.dib.2020.105383)
Supplement: Supplementary file 1 [file mmc1.zip › the data/1-DATA/PED1AAD-pdb/1AAD-136.pdb]

CRYST1    1.000    1.000    1.000  90.00  90.00  90.00 P 1           1
ATOM      1  HT1 MET     1     -15.972 -78.501 -56.043  1.00  0.00      BSYN  
ATOM      2  HT2 MET     1     -16.736 -77.779 -54.658  1.00  0.00      BSYN  
ATOM      3    N MET     1     -15.847 -77.952 -55.168  1.00  0.00      BSYN  
ATOM      4  HT3 MET     1     -15.178 -78.478 -54.570  1.00  0.00      BSYN  
ATOM      5   CA MET     1     -15.255 -76.611 -55.228  1.00  0.00      BSYN  
ATOM      6   CB MET     1     -16.218 -75.797 -56.082  1.00  0.00      BSYN  
ATOM      7   CG MET     1     -15.811 -75.724 -57.518  1.00  0.00      BSYN  
ATOM      8   SD MET     1     -15.110 -74.156 -57.913  1.00  0.00      BSYN  
ATOM      9   CE MET     1     -14.541 -74.337 -59.598  1.00  0.00      BSYN  
ATOM     10    C MET     1     -15.117 -76.044 -53.721  1.00  0.00      BSYN  
ATOM     11    O MET     1     -15.772 -76.608 -52.781  1.00  0.00      BSYN  
ATOM     12    N ASP     2     -14.354 -75.009 -53.697  1.00  0.00      BSYN  
ATOM     13    H ASP     2     -13.968 -74.642 -54.519  1.00  0.00      BSYN  
ATOM     14   CA ASP     2     -13.960 -74.355 -52.525  1.00  0.00      BSYN  
ATOM     15   CB ASP     2     -13.032 -75.163 -51.467  1.00  0.00      BSYN  
ATOM     16   CG ASP     2     -12.025 -76.067 -52.145  1.00  0.00      BSYN  
ATOM     17  OD1 ASP     2     -10.916 -75.611 -52.526  1.00  0.00      BSYN  
ATOM     18  OD2 ASP     2     -12.253 -77.289 -52.170  1.00  0.00      BSYN  
ATOM     19    C ASP     2     -13.175 -73.013 -52.744  1.00  0.00      BSYN  
ATOM     20    O ASP     2     -12.910 -72.575 -53.793  1.00  0.00      BSYN  
ATOM     21    N VAL     3     -13.030 -72.270 -51.629  1.00  0.00      BSYN  
ATOM     22    H VAL     3     -13.443 -72.585 -50.798  1.00  0.00      BSYN  
ATOM     23   CA VAL     3     -12.186 -71.068 -51.713  1.00  0.00      BSYN  
ATOM     24   CB VAL     3     -12.906 -69.845 -51.101  1.00  0.00      BSYN  
ATOM     25  CG1 VAL     3     -12.597 -69.710 -49.587  1.00  0.00      BSYN  
ATOM     26  CG2 VAL     3     -12.316 -68.591 -51.808  1.00  0.00      BSYN  
ATOM     27    C VAL     3     -10.776 -71.428 -51.112  1.00  0.00      BSYN  
ATOM     28    O VAL     3     -10.457 -72.587 -50.799  1.00  0.00      BSYN  
ATOM     29    N PHE     4      -9.964 -70.443 -50.712  1.00  0.00      BSYN  
ATOM     30    H PHE     4     -10.226 -69.512 -50.867  1.00  0.00      BSYN  
ATOM     31   CA PHE     4      -8.687 -70.751 -50.152  1.00  0.00      BSYN  
ATOM     32   CB PHE     4      -7.836 -69.483 -50.227  1.00  0.00      BSYN  
ATOM     33   CG PHE     4      -7.182 -69.225 -51.525  1.00  0.00      BSYN  
ATOM     34  CD1 PHE     4      -5.947 -69.706 -51.880  1.00  0.00      BSYN  
ATOM     35  CD2 PHE     4      -7.854 -68.437 -52.445  1.00  0.00      BSYN  
ATOM     36  CE1 PHE     4      -5.477 -69.631 -53.159  1.00  0.00      BSYN  
ATOM     37  CE2 PHE     4      -7.420 -68.456 -53.757  1.00  0.00      BSYN  
ATOM     38   CZ PHE     4      -6.165 -69.003 -54.115  1.00  0.00      BSYN  
ATOM     39    C PHE     4      -8.542 -71.364 -48.768  1.00  0.00      BSYN  
ATOM     40    O PHE     4      -7.387 -71.743 -48.364  1.00  0.00      BSYN  
ATOM     41    N MET     5      -9.625 -71.246 -48.014  1.00  0.00      BSYN  
ATOM     42    H MET     5     -10.409 -70.862 -48.461  1.00  0.00      BSYN  
ATOM     43   CA MET     5      -9.634 -71.716 -46.696  1.00  0.00      BSYN  
ATOM     44   CB MET     5      -9.825 -70.581 -45.708  1.00  0.00      BSYN  
ATOM     45   CG MET     5      -8.615 -69.528 -45.474  1.00  0.00      BSYN  
ATOM     46   SD MET     5      -8.731 -68.061 -44.421  1.00  0.00      BSYN  
ATOM     47   CE MET     5      -7.089 -67.687 -44.042  1.00  0.00      BSYN  
ATOM     48    C MET     5     -10.676 -72.858 -46.545  1.00  0.00      BSYN  
ATOM     49    O MET     5     -11.351 -73.209 -47.493  1.00  0.00      BSYN  
ATOM     50    N LYS     6     -10.913 -73.183 -45.250  1.00  0.00      BSYN  
ATOM     51    H LYS     6     -10.303 -72.742 -44.622  1.00  0.00      BSYN  
ATOM     52   CA LYS     6     -11.942 -74.142 -44.795  1.00  0.00      BSYN  
ATOM     53   CB LYS     6     -11.265 -75.438 -44.856  1.00  0.00      BSYN  
ATOM     54   CG LYS     6     -12.264 -76.448 -45.319  1.00  0.00      BSYN  
ATOM     55   CD LYS     6     -11.604 -77.802 -45.118  1.00  0.00      BSYN  
ATOM     56   CE LYS     6     -11.148 -78.212 -43.709  1.00  0.00      BSYN  
ATOM     57   NZ LYS     6     -12.244 -78.087 -42.770  1.00  0.00      BSYN  
ATOM     58  HZ1 LYS     6     -13.191 -78.505 -42.874  1.00  0.00      BSYN  
ATOM     59  HZ2 LYS     6     -11.869 -78.449 -41.871  1.00  0.00      BSYN  
ATOM     60  HZ3 LYS     6     -12.294 -77.050 -42.704  1.00  0.00      BSYN  
ATOM     61    C LYS     6     -12.431 -73.724 -43.304  1.00  0.00      BSYN  
ATOM     62    O LYS     6     -13.578 -73.277 -43.018  1.00  0.00      BSYN  
ATOM     63    N GLY     7     -11.375 -73.571 -42.493  1.00  0.00      BSYN  
ATOM     64    H GLY     7     -10.431 -73.826 -42.567  1.00  0.00      BSYN  
ATOM     65   CA GLY     7     -11.641 -73.098 -41.089  1.00  0.00      BSYN  
ATOM     66    C GLY     7     -11.626 -74.363 -40.147  1.00  0.00      BSYN  
ATOM     67    O GLY     7     -12.535 -75.040 -39.666  1.00  0.00      BSYN  
ATOM     68    N LEU     8     -10.323 -74.699 -39.999  1.00  0.00      BSYN  
ATOM     69    H LEU     8      -9.769 -74.046 -40.475  1.00  0.00      BSYN  
ATOM     70   CA LEU     8      -9.833 -75.852 -39.149  1.00  0.00      BSYN  
ATOM     71   CB LEU     8      -8.401 -76.416 -39.473  1.00  0.00      BSYN  
ATOM     72   CG LEU     8      -8.041 -76.917 -40.878  1.00  0.00      BSYN  
ATOM     73  CD1 LEU     8      -8.587 -78.340 -40.993  1.00  0.00      BSYN  
ATOM     74  CD2 LEU     8      -8.358 -76.048 -42.057  1.00  0.00      BSYN  
ATOM     75    C LEU     8      -9.855 -75.397 -37.696  1.00  0.00      BSYN  
ATOM     76    O LEU     8      -9.135 -74.438 -37.365  1.00  0.00      BSYN  
ATOM     77    N SER     9     -10.835 -75.997 -36.952  1.00  0.00      BSYN  
ATOM     78    H SER     9     -11.612 -76.489 -37.291  1.00  0.00      BSYN  
ATOM     79   CA SER     9     -10.995 -75.764 -35.498  1.00  0.00      BSYN  
ATOM     80   CB SER     9     -12.071 -76.622 -34.923  1.00  0.00      BSYN  
ATOM     81   OG SER     9     -12.850 -77.296 -35.932  1.00  0.00      BSYN  
ATOM     82   HG SER     9     -13.720 -77.607 -35.672  1.00  0.00      BSYN  
ATOM     83    C SER     9      -9.674 -76.213 -34.697  1.00  0.00      BSYN  
ATOM     84    O SER     9      -9.628 -75.913 -33.555  1.00  0.00      BSYN  
ATOM     85    N MET    10      -8.734 -76.929 -35.274  1.00  0.00      BSYN  
ATOM     86    H MET    10      -8.901 -77.269 -36.178  1.00  0.00      BSYN  
ATOM     87   CA MET    10      -7.469 -77.258 -34.633  1.00  0.00      BSYN  
ATOM     88   CB MET    10      -7.485 -78.443 -33.643  1.00  0.00      BSYN  
ATOM     89   CG MET    10      -6.934 -77.795 -32.295  1.00  0.00      BSYN  
ATOM     90   SD MET    10      -8.067 -76.815 -31.309  1.00  0.00      BSYN  
ATOM     91   CE MET    10      -6.927 -75.462 -31.031  1.00  0.00      BSYN  
ATOM     92    C MET    10      -6.403 -77.693 -35.594  1.00  0.00      BSYN  
ATOM     93    O MET    10      -6.248 -78.798 -36.197  1.00  0.00      BSYN  
ATOM     94    N ALA    11      -5.382 -76.782 -35.620  1.00  0.00      BSYN  
ATOM     95    H ALA    11      -5.450 -76.001 -35.033  1.00  0.00      BSYN  
ATOM     96   CA ALA    11      -4.188 -76.939 -36.439  1.00  0.00      BSYN  
ATOM     97   CB ALA    11      -3.123 -75.881 -36.116  1.00  0.00      BSYN  
ATOM     98    C ALA    11      -3.421 -78.231 -36.252  1.00  0.00      BSYN  
ATOM     99    O ALA    11      -3.375 -78.748 -35.169  1.00  0.00      BSYN  
ATOM    100    N LYS    12      -2.642 -78.756 -37.221  1.00  0.00      BSYN  
ATOM    101    H LYS    12      -2.624 -78.369 -38.121  1.00  0.00      BSYN  
ATOM    102   CA LYS    12      -1.910 -80.049 -37.199  1.00  0.00      BSYN  
ATOM    103   CB LYS    12      -2.027 -80.954 -38.555  1.00  0.00      BSYN  
ATOM    104   CG LYS    12      -3.450 -80.753 -39.260  1.00  0.00      BSYN  
ATOM    105   CD LYS    12      -4.419 -81.654 -38.528  1.00  0.00      BSYN  
ATOM    106   CE LYS    12      -5.958 -81.508 -38.746  1.00  0.00      BSYN  
ATOM    107   NZ LYS    12      -6.467 -80.092 -38.572  1.00  0.00      BSYN  
ATOM    108  HZ1 LYS    12      -6.377 -79.803 -37.577  1.00  0.00      BSYN  
ATOM    109  HZ2 LYS    12      -5.976 -79.371 -39.137  1.00  0.00      BSYN  
ATOM    110  HZ3 LYS    12      -7.447 -80.253 -38.881  1.00  0.00      BSYN  
ATOM    111    C LYS    12      -0.449 -79.983 -36.793  1.00  0.00      BSYN  
ATOM    112    O LYS    12       0.068 -80.700 -35.926  1.00  0.00      BSYN  
ATOM    113    N GLU    13       0.338 -79.075 -37.453  1.00  0.00      BSYN  
ATOM    114    H GLU    13      -0.006 -78.526 -38.188  1.00  0.00      BSYN  
ATOM    115   CA GLU    13       1.688 -78.727 -37.067  1.00  0.00      BSYN  
ATOM    116   CB GLU    13       2.668 -78.808 -38.259  1.00  0.00      BSYN  
ATOM    117   CG GLU    13       2.066 -78.002 -39.414  1.00  0.00      BSYN  
ATOM    118   CD GLU    13       2.865 -77.995 -40.653  1.00  0.00      BSYN  
ATOM    119  OE1 GLU    13       3.855 -77.266 -40.696  1.00  0.00      BSYN  
ATOM    120  OE2 GLU    13       2.478 -78.655 -41.614  1.00  0.00      BSYN  
ATOM    121    C GLU    13       1.749 -77.284 -36.469  1.00  0.00      BSYN  
ATOM    122    O GLU    13       0.921 -76.391 -36.714  1.00  0.00      BSYN  
ATOM    123    N GLY    14       2.692 -77.043 -35.708  1.00  0.00      BSYN  
ATOM    124    H GLY    14       3.362 -77.732 -35.518  1.00  0.00      BSYN  
ATOM    125   CA GLY    14       2.774 -75.885 -34.765  1.00  0.00      BSYN  
ATOM    126    C GLY    14       3.888 -76.006 -33.653  1.00  0.00      BSYN  
ATOM    127    O GLY    14       4.944 -75.450 -33.743  1.00  0.00      BSYN  
ATOM    128    N VAL    15       3.419 -76.788 -32.591  1.00  0.00      BSYN  
ATOM    129    H VAL    15       2.566 -77.242 -32.752  1.00  0.00      BSYN  
ATOM    130   CA VAL    15       4.302 -77.163 -31.578  1.00  0.00      BSYN  
ATOM    131   CB VAL    15       3.633 -76.830 -30.192  1.00  0.00      BSYN  
ATOM    132  CG1 VAL    15       2.545 -77.884 -29.772  1.00  0.00      BSYN  
ATOM    133  CG2 VAL    15       4.655 -76.562 -29.160  1.00  0.00      BSYN  
ATOM    134    C VAL    15       4.657 -78.603 -31.796  1.00  0.00      BSYN  
ATOM    135    O VAL    15       3.837 -79.490 -32.222  1.00  0.00      BSYN  
ATOM    136    N VAL    16       5.921 -78.789 -31.501  1.00  0.00      BSYN  
ATOM    137    H VAL    16       6.413 -78.148 -30.946  1.00  0.00      BSYN  
ATOM    138   CA VAL    16       6.619 -80.124 -31.847  1.00  0.00      BSYN  
ATOM    139   CB VAL    16       8.045 -80.156 -32.458  1.00  0.00      BSYN  
ATOM    140  CG1 VAL    16       7.803 -79.382 -33.850  1.00  0.00      BSYN  
ATOM    141  CG2 VAL    16       9.177 -79.602 -31.666  1.00  0.00      BSYN  
ATOM    142    C VAL    16       6.670 -81.092 -30.631  1.00  0.00      BSYN  
ATOM    143    O VAL    16       6.601 -82.306 -30.704  1.00  0.00      BSYN  
ATOM    144    N ALA    17       6.882 -80.509 -29.455  1.00  0.00      BSYN  
ATOM    145    H ALA    17       7.196 -79.589 -29.577  1.00  0.00      BSYN  
ATOM    146   CA ALA    17       6.898 -81.219 -28.194  1.00  0.00      BSYN  
ATOM    147   CB ALA    17       8.292 -81.183 -27.509  1.00  0.00      BSYN  
ATOM    148    C ALA    17       5.863 -80.647 -27.257  1.00  0.00      BSYN  
ATOM    149    O ALA    17       5.241 -79.577 -27.583  1.00  0.00      BSYN  
ATOM    150    N ALA    18       5.428 -81.450 -26.275  1.00  0.00      BSYN  
ATOM    151    H ALA    18       5.623 -82.399 -26.133  1.00  0.00      BSYN  
ATOM    152   CA ALA    18       4.348 -81.084 -25.415  1.00  0.00      BSYN  
ATOM    153   CB ALA    18       3.932 -82.164 -24.377  1.00  0.00      BSYN  
ATOM    154    C ALA    18       4.343 -79.786 -24.625  1.00  0.00      BSYN  
ATOM    155    O ALA    18       5.056 -79.607 -23.614  1.00  0.00      BSYN  
ATOM    156    N ALA    19       3.628 -78.666 -24.998  1.00  0.00      BSYN  
ATOM    157    H ALA    19       3.304 -78.673 -25.923  1.00  0.00      BSYN  
ATOM    158   CA ALA    19       3.309 -77.485 -24.150  1.00  0.00      BSYN  
ATOM    159   CB ALA    19       3.364 -76.141 -24.896  1.00  0.00      BSYN  
ATOM    160    C ALA    19       1.939 -77.631 -23.465  1.00  0.00      BSYN  
ATOM    161    O ALA    19       1.395 -76.781 -22.826  1.00  0.00      BSYN  
ATOM    162    N GLU    20       1.167 -78.657 -23.886  1.00  0.00      BSYN  
ATOM    163    H GLU    20       1.586 -79.308 -24.487  1.00  0.00      BSYN  
ATOM    164   CA GLU    20      -0.148 -79.016 -23.494  1.00  0.00      BSYN  
ATOM    165   CB GLU    20      -0.813 -79.689 -24.699  1.00  0.00      BSYN  
ATOM    166   CG GLU    20      -1.135 -78.935 -26.025  1.00  0.00      BSYN  
ATOM    167   CD GLU    20      -1.446 -79.829 -27.187  1.00  0.00      BSYN  
ATOM    168  OE1 GLU    20      -0.456 -80.053 -27.894  1.00  0.00      BSYN  
ATOM    169  OE2 GLU    20      -2.475 -80.205 -27.504  1.00  0.00      BSYN  
ATOM    170    C GLU    20      -0.196 -79.864 -22.248  1.00  0.00      BSYN  
ATOM    171    O GLU    20      -0.622 -81.034 -22.208  1.00  0.00      BSYN  
ATOM    172    N LYS    21       0.361 -79.201 -21.234  1.00  0.00      BSYN  
ATOM    173    H LYS    21       0.882 -78.391 -21.416  1.00  0.00      BSYN  
ATOM    174   CA LYS    21       0.376 -79.847 -19.952  1.00  0.00      BSYN  
ATOM    175   CB LYS    21       1.737 -80.381 -19.691  1.00  0.00      BSYN  
ATOM    176   CG LYS    21       2.102 -81.623 -20.393  1.00  0.00      BSYN  
ATOM    177   CD LYS    21       1.774 -82.838 -19.592  1.00  0.00      BSYN  
ATOM    178   CE LYS    21       1.824 -84.178 -20.294  1.00  0.00      BSYN  
ATOM    179   NZ LYS    21       1.412 -85.018 -19.204  1.00  0.00      BSYN  
ATOM    180  HZ1 LYS    21       2.184 -85.159 -18.521  1.00  0.00      BSYN  
ATOM    181  HZ2 LYS    21       0.553 -84.616 -18.778  1.00  0.00      BSYN  
ATOM    182  HZ3 LYS    21       1.144 -85.940 -19.603  1.00  0.00      BSYN  
ATOM    183    C LYS    21      -0.030 -78.983 -18.755  1.00  0.00      BSYN  
ATOM    184    O LYS    21       0.676 -78.229 -18.167  1.00  0.00      BSYN  
ATOM    185    N THR    22      -1.245 -79.313 -18.384  1.00  0.00      BSYN  
ATOM    186    H THR    22      -1.578 -79.989 -19.011  1.00  0.00      BSYN  
ATOM    187   CA THR    22      -2.008 -78.870 -17.249  1.00  0.00      BSYN  
ATOM    188   CB THR    22      -3.515 -79.215 -17.523  1.00  0.00      BSYN  
ATOM    189  OG1 THR    22      -3.804 -78.320 -18.592  1.00  0.00      BSYN  
ATOM    190  HG1 THR    22      -3.268 -78.377 -19.387  1.00  0.00      BSYN  
ATOM    191  CG2 THR    22      -4.592 -79.358 -16.359  1.00  0.00      BSYN  
ATOM    192    C THR    22      -1.397 -79.660 -16.073  1.00  0.00      BSYN  
ATOM    193    O THR    22      -1.116 -80.825 -16.281  1.00  0.00      BSYN  
ATOM    194    N LYS    23      -1.102 -78.995 -14.916  1.00  0.00      BSYN  
ATOM    195    H LYS    23      -1.235 -78.025 -14.974  1.00  0.00      BSYN  
ATOM    196   CA LYS    23      -0.944 -79.531 -13.548  1.00  0.00      BSYN  
ATOM    197   CB LYS    23       0.472 -79.144 -13.102  1.00  0.00      BSYN  
ATOM    198   CG LYS    23       0.758 -77.691 -13.133  1.00  0.00      BSYN  
ATOM    199   CD LYS    23       2.312 -77.526 -13.112  1.00  0.00      BSYN  
ATOM    200   CE LYS    23       2.825 -76.300 -13.988  1.00  0.00      BSYN  
ATOM    201   NZ LYS    23       2.751 -76.533 -15.422  1.00  0.00      BSYN  
ATOM    202  HZ1 LYS    23       1.864 -76.988 -15.718  1.00  0.00      BSYN  
ATOM    203  HZ2 LYS    23       2.756 -75.595 -15.872  1.00  0.00      BSYN  
ATOM    204  HZ3 LYS    23       3.553 -76.997 -15.895  1.00  0.00      BSYN  
ATOM    205    C LYS    23      -2.166 -78.856 -12.710  1.00  0.00      BSYN  
ATOM    206    O LYS    23      -2.724 -77.885 -13.243  1.00  0.00      BSYN  
ATOM    207    N GLN    24      -2.520 -79.332 -11.466  1.00  0.00      BSYN  
ATOM    208    H GLN    24      -1.964 -80.106 -11.237  1.00  0.00      BSYN  
ATOM    209   CA GLN    24      -3.539 -78.816 -10.676  1.00  0.00      BSYN  
ATOM    210   CB GLN    24      -4.351 -79.950 -10.171  1.00  0.00      BSYN  
ATOM    211   CG GLN    24      -5.114 -80.973 -10.943  1.00  0.00      BSYN  
ATOM    212   CD GLN    24      -5.415 -82.287 -10.335  1.00  0.00      BSYN  
ATOM    213  OE1 GLN    24      -4.673 -82.903  -9.597  1.00  0.00      BSYN  
ATOM    214  NE2 GLN    24      -6.583 -82.688 -10.720  1.00  0.00      BSYN  
ATOM    215 HE21 GLN    24      -6.788 -83.578 -10.365  1.00  0.00      BSYN  
ATOM    216 HE22 GLN    24      -7.066 -82.081 -11.318  1.00  0.00      BSYN  
ATOM    217    C GLN    24      -2.932 -78.108  -9.416  1.00  0.00      BSYN  
ATOM    218    O GLN    24      -1.831 -78.451  -8.816  1.00  0.00      BSYN  
ATOM    219    N GLY    25      -3.539 -77.060  -8.917  1.00  0.00      BSYN  
ATOM    220    H GLY    25      -4.363 -76.691  -9.297  1.00  0.00      BSYN  
ATOM    221   CA GLY    25      -3.241 -76.433  -7.659  1.00  0.00      BSYN  
ATOM    222    C GLY    25      -2.199 -75.355  -7.811  1.00  0.00      BSYN  
ATOM    223    O GLY    25      -1.066 -75.401  -7.203  1.00  0.00      BSYN  
ATOM    224    N VAL    26      -2.437 -74.528  -8.858  1.00  0.00      BSYN  
ATOM    225    H VAL    26      -3.181 -74.607  -9.490  1.00  0.00      BSYN  
ATOM    226   CA VAL    26      -1.786 -73.234  -9.034  1.00  0.00      BSYN  
ATOM    227   CB VAL    26      -1.020 -73.111 -10.392  1.00  0.00      BSYN  
ATOM    228  CG1 VAL    26      -1.560 -72.081 -11.377  1.00  0.00      BSYN  
ATOM    229  CG2 VAL    26       0.450 -72.770 -10.067  1.00  0.00      BSYN  
ATOM    230    C VAL    26      -2.590 -72.066  -8.545  1.00  0.00      BSYN  
ATOM    231    O VAL    26      -3.730 -71.880  -8.938  1.00  0.00      BSYN  
ATOM    232    N THR    27      -1.705 -71.220  -7.786  1.00  0.00      BSYN  
ATOM    233    H THR    27      -0.821 -71.569  -7.547  1.00  0.00      BSYN  
ATOM    234   CA THR    27      -2.150 -69.966  -7.290  1.00  0.00      BSYN  
ATOM    235   CB THR    27      -1.152 -69.587  -6.152  1.00  0.00      BSYN  
ATOM    236  OG1 THR    27       0.171 -69.692  -6.664  1.00  0.00      BSYN  
ATOM    237  HG1 THR    27       0.422 -69.532  -7.576  1.00  0.00      BSYN  
ATOM    238  CG2 THR    27      -1.170 -70.383  -4.842  1.00  0.00      BSYN  
ATOM    239    C THR    27      -2.288 -68.841  -8.295  1.00  0.00      BSYN  
ATOM    240    O THR    27      -2.907 -67.865  -7.853  1.00  0.00      BSYN  
ATOM    241    N GLU    28      -1.837 -68.885  -9.570  1.00  0.00      BSYN  
ATOM    242    H GLU    28      -1.085 -69.470  -9.800  1.00  0.00      BSYN  
ATOM    243   CA GLU    28      -2.579 -68.114 -10.652  1.00  0.00      BSYN  
ATOM    244   CB GLU    28      -1.877 -66.837 -11.000  1.00  0.00      BSYN  
ATOM    245   CG GLU    28      -1.956 -65.858  -9.909  1.00  0.00      BSYN  
ATOM    246   CD GLU    28      -1.261 -64.482  -9.995  1.00  0.00      BSYN  
ATOM    247  OE1 GLU    28      -1.016 -64.077 -11.126  1.00  0.00      BSYN  
ATOM    248  OE2 GLU    28      -1.109 -63.698  -9.041  1.00  0.00      BSYN  
ATOM    249    C GLU    28      -2.698 -68.803 -12.108  1.00  0.00      BSYN  
ATOM    250    O GLU    28      -1.690 -68.991 -12.786  1.00  0.00      BSYN  
ATOM    251    N ALA    29      -3.857 -69.284 -12.635  1.00  0.00      BSYN  
ATOM    252    H ALA    29      -3.802 -69.603 -13.560  1.00  0.00      BSYN  
ATOM    253   CA ALA    29      -5.152 -69.222 -11.914  1.00  0.00      BSYN  
ATOM    254   CB ALA    29      -5.885 -68.038 -12.708  1.00  0.00      BSYN  
ATOM    255    C ALA    29      -6.019 -70.404 -11.918  1.00  0.00      BSYN  
ATOM    256    O ALA    29      -6.155 -71.144 -12.897  1.00  0.00      BSYN  
ATOM    257    N ALA    30      -6.629 -70.581 -10.739  1.00  0.00      BSYN  
ATOM    258    H ALA    30      -6.321 -70.253  -9.868  1.00  0.00      BSYN  
ATOM    259   CA ALA    30      -7.729 -71.517 -10.598  1.00  0.00      BSYN  
ATOM    260   CB ALA    30      -7.087 -72.518  -9.555  1.00  0.00      BSYN  
ATOM    261    C ALA    30      -9.023 -70.928  -9.962  1.00  0.00      BSYN  
ATOM    262    O ALA    30      -8.894 -70.086  -9.061  1.00  0.00      BSYN  
ATOM    263    N GLU    31     -10.243 -71.153 -10.292  1.00  0.00      BSYN  
ATOM    264    H GLU    31     -10.883 -70.421 -10.166  1.00  0.00      BSYN  
ATOM    265   CA GLU    31     -10.628 -72.283 -11.077  1.00  0.00      BSYN  
ATOM    266   CB GLU    31     -11.749 -73.037 -10.347  1.00  0.00      BSYN  
ATOM    267   CG GLU    31     -11.359 -73.888  -9.160  1.00  0.00      BSYN  
ATOM    268   CD GLU    31     -12.528 -74.320  -8.340  1.00  0.00      BSYN  
ATOM    269  OE1 GLU    31     -12.964 -75.408  -8.492  1.00  0.00      BSYN  
ATOM    270  OE2 GLU    31     -13.186 -73.526  -7.694  1.00  0.00      BSYN  
ATOM    271    C GLU    31     -11.040 -71.773 -12.495  1.00  0.00      BSYN  
ATOM    272    O GLU    31     -12.185 -71.807 -12.927  1.00  0.00      BSYN  
ATOM    273    N LYS    32     -10.027 -71.405 -13.208  1.00  0.00      BSYN  
ATOM    274    H LYS    32      -9.113 -71.319 -12.866  1.00  0.00      BSYN  
ATOM    275   CA LYS    32     -10.113 -71.097 -14.556  1.00  0.00      BSYN  
ATOM    276   CB LYS    32      -9.608 -69.707 -14.957  1.00  0.00      BSYN  
ATOM    277   CG LYS    32     -10.221 -68.541 -14.206  1.00  0.00      BSYN  
ATOM    278   CD LYS    32      -9.454 -67.176 -14.347  1.00  0.00      BSYN  
ATOM    279   CE LYS    32     -10.292 -66.014 -14.027  1.00  0.00      BSYN  
ATOM    280   NZ LYS    32      -9.394 -64.872 -13.948  1.00  0.00      BSYN  
ATOM    281  HZ1 LYS    32      -8.486 -65.195 -13.556  1.00  0.00      BSYN  
ATOM    282  HZ2 LYS    32      -9.135 -64.675 -14.936  1.00  0.00      BSYN  
ATOM    283  HZ3 LYS    32      -9.911 -64.105 -13.472  1.00  0.00      BSYN  
ATOM    284    C LYS    32      -9.539 -72.189 -15.454  1.00  0.00      BSYN  
ATOM    285    O LYS    32      -8.314 -72.276 -15.699  1.00  0.00      BSYN  
ATOM    286    N THR    33     -10.485 -73.077 -15.779  1.00  0.00      BSYN  
ATOM    287    H THR    33     -11.290 -73.128 -15.222  1.00  0.00      BSYN  
ATOM    288   CA THR    33     -10.296 -74.161 -16.814  1.00  0.00      BSYN  
ATOM    289   CB THR    33     -11.432 -75.074 -16.664  1.00  0.00      BSYN  
ATOM    290  OG1 THR    33     -12.560 -74.344 -16.977  1.00  0.00      BSYN  
ATOM    291  HG1 THR    33     -13.373 -74.841 -16.865  1.00  0.00      BSYN  
ATOM    292  CG2 THR    33     -11.529 -75.714 -15.349  1.00  0.00      BSYN  
ATOM    293    C THR    33     -10.014 -73.790 -18.267  1.00  0.00      BSYN  
ATOM    294    O THR    33      -9.134 -73.000 -18.476  1.00  0.00      BSYN  
ATOM    295    N LYS    34     -10.826 -74.337 -19.177  1.00  0.00      BSYN  
ATOM    296    H LYS    34     -11.202 -75.202 -18.909  1.00  0.00      BSYN  
ATOM    297   CA LYS    34     -10.776 -73.994 -20.607  1.00  0.00      BSYN  
ATOM    298   CB LYS    34     -11.406 -75.130 -21.444  1.00  0.00      BSYN  
ATOM    299   CG LYS    34     -11.755 -74.822 -22.962  1.00  0.00      BSYN  
ATOM    300   CD LYS    34     -12.064 -76.139 -23.681  1.00  0.00      BSYN  
ATOM    301   CE LYS    34     -10.806 -76.764 -24.045  1.00  0.00      BSYN  
ATOM    302   NZ LYS    34     -10.129 -76.137 -25.129  1.00  0.00      BSYN  
ATOM    303  HZ1 LYS    34      -9.856 -75.201 -24.770  1.00  0.00      BSYN  
ATOM    304  HZ2 LYS    34      -9.298 -76.671 -25.456  1.00  0.00      BSYN  
ATOM    305  HZ3 LYS    34     -10.852 -76.110 -25.877  1.00  0.00      BSYN  
ATOM    306    C LYS    34     -11.454 -72.644 -20.915  1.00  0.00      BSYN  
ATOM    307    O LYS    34     -12.668 -72.426 -20.889  1.00  0.00      BSYN  
ATOM    308    N GLU    35     -10.428 -71.782 -20.951  1.00  0.00      BSYN  
ATOM    309    H GLU    35      -9.564 -72.078 -20.596  1.00  0.00      BSYN  
ATOM    310   CA GLU    35     -10.607 -70.382 -21.256  1.00  0.00      BSYN  
ATOM    311   CB GLU    35      -9.695 -69.660 -20.205  1.00  0.00      BSYN  
ATOM    312   CG GLU    35     -10.284 -69.512 -18.814  1.00  0.00      BSYN  
ATOM    313   CD GLU    35     -11.702 -68.981 -18.726  1.00  0.00      BSYN  
ATOM    314  OE1 GLU    35     -12.518 -69.694 -18.154  1.00  0.00      BSYN  
ATOM    315  OE2 GLU    35     -11.914 -67.801 -19.036  1.00  0.00      BSYN  
ATOM    316    C GLU    35     -10.090 -70.275 -22.704  1.00  0.00      BSYN  
ATOM    317    O GLU    35      -8.986 -69.563 -22.911  1.00  0.00      BSYN  
ATOM    318    N GLY    36     -10.928 -70.806 -23.580  1.00  0.00      BSYN  
ATOM    319    H GLY    36     -11.847 -70.788 -23.240  1.00  0.00      BSYN  
ATOM    320   CA GLY    36     -10.625 -70.935 -24.967  1.00  0.00      BSYN  
ATOM    321    C GLY    36     -11.660 -70.130 -25.643  1.00  0.00      BSYN  
ATOM    322    O GLY    36     -12.421 -70.594 -26.495  1.00  0.00      BSYN  
ATOM    323    N VAL    37     -11.624 -68.844 -25.311  1.00  0.00      BSYN  
ATOM    324    H VAL    37     -10.722 -68.628 -24.994  1.00  0.00      BSYN  
ATOM    325   CA VAL    37     -12.588 -67.855 -25.728  1.00  0.00      BSYN  
ATOM    326   CB VAL    37     -13.852 -67.785 -24.736  1.00  0.00      BSYN  
ATOM    327  CG1 VAL    37     -13.608 -67.624 -23.244  1.00  0.00      BSYN  
ATOM    328  CG2 VAL    37     -14.707 -66.715 -25.216  1.00  0.00      BSYN  
ATOM    329    C VAL    37     -11.792 -66.559 -25.665  1.00  0.00      BSYN  
ATOM    330    O VAL    37     -10.845 -66.379 -24.877  1.00  0.00      BSYN  
ATOM    331    N LEU    38     -11.935 -65.744 -26.643  1.00  0.00      BSYN  
ATOM    332    H LEU    38     -12.152 -66.128 -27.518  1.00  0.00      BSYN  
ATOM    333   CA LEU    38     -11.617 -64.341 -26.828  1.00  0.00      BSYN  
ATOM    334   CB LEU    38     -10.327 -64.175 -27.719  1.00  0.00      BSYN  
ATOM    335   CG LEU    38      -8.926 -64.778 -27.410  1.00  0.00      BSYN  
ATOM    336  CD1 LEU    38      -7.891 -64.691 -28.546  1.00  0.00      BSYN  
ATOM    337  CD2 LEU    38      -8.679 -64.278 -25.900  1.00  0.00      BSYN  
ATOM    338    C LEU    38     -12.789 -63.821 -27.623  1.00  0.00      BSYN  
ATOM    339    O LEU    38     -13.135 -64.293 -28.718  1.00  0.00      BSYN  
ATOM    340    N TYR    39     -13.361 -62.806 -26.905  1.00  0.00      BSYN  
ATOM    341    H TYR    39     -12.876 -62.498 -26.111  1.00  0.00      BSYN  
ATOM    342   CA TYR    39     -14.659 -62.174 -27.301  1.00  0.00      BSYN  
ATOM    343   CB TYR    39     -15.000 -61.249 -26.169  1.00  0.00      BSYN  
ATOM    344   CG TYR    39     -15.428 -61.949 -24.868  1.00  0.00      BSYN  
ATOM    345  CD1 TYR    39     -14.461 -62.334 -23.941  1.00  0.00      BSYN  
ATOM    346  CE1 TYR    39     -14.925 -63.105 -22.844  1.00  0.00      BSYN  
ATOM    347  CD2 TYR    39     -16.753 -62.068 -24.551  1.00  0.00      BSYN  
ATOM    348  CE2 TYR    39     -17.235 -62.712 -23.393  1.00  0.00      BSYN  
ATOM    349   CZ TYR    39     -16.312 -63.292 -22.607  1.00  0.00      BSYN  
ATOM    350   OH TYR    39     -16.760 -64.035 -21.545  1.00  0.00      BSYN  
ATOM    351   HH TYR    39     -17.495 -64.569 -21.854  1.00  0.00      BSYN  
ATOM    352    C TYR    39     -14.510 -61.350 -28.579  1.00  0.00      BSYN  
ATOM    353    O TYR    39     -13.856 -60.298 -28.647  1.00  0.00      BSYN  
ATOM    354    N VAL    40     -15.273 -61.691 -29.596  1.00  0.00      BSYN  
ATOM    355    H VAL    40     -15.916 -62.429 -29.565  1.00  0.00      BSYN  
ATOM    356   CA VAL    40     -15.096 -61.045 -30.858  1.00  0.00      BSYN  
ATOM    357   CB VAL    40     -14.504 -62.059 -31.915  1.00  0.00      BSYN  
ATOM    358  CG1 VAL    40     -15.566 -62.971 -32.534  1.00  0.00      BSYN  
ATOM    359  CG2 VAL    40     -13.581 -61.395 -32.934  1.00  0.00      BSYN  
ATOM    360    C VAL    40     -16.453 -60.530 -31.353  1.00  0.00      BSYN  
ATOM    361    O VAL    40     -17.445 -61.209 -30.833  1.00  0.00      BSYN  
ATOM    362    N GLY    41     -16.503 -59.364 -32.095  1.00  0.00      BSYN  
ATOM    363    H GLY    41     -15.674 -58.920 -32.373  1.00  0.00      BSYN  
ATOM    364   CA GLY    41     -17.699 -58.978 -32.917  1.00  0.00      BSYN  
ATOM    365    C GLY    41     -17.604 -59.341 -34.382  1.00  0.00      BSYN  
ATOM    366    O GLY    41     -16.802 -60.257 -34.537  1.00  0.00      BSYN  
ATOM    367    N SER    42     -18.169 -58.669 -35.405  1.00  0.00      BSYN  
ATOM    368    H SER    42     -17.795 -58.691 -36.310  1.00  0.00      BSYN  
ATOM    369   CA SER    42     -19.251 -57.709 -35.089  1.00  0.00      BSYN  
ATOM    370   CB SER    42     -19.185 -56.527 -36.060  1.00  0.00      BSYN  
ATOM    371   OG SER    42     -17.922 -55.895 -36.104  1.00  0.00      BSYN  
ATOM    372   HG SER    42     -18.012 -54.956 -36.285  1.00  0.00      BSYN  
ATOM    373    C SER    42     -20.632 -58.415 -35.143  1.00  0.00      BSYN  
ATOM    374    O SER    42     -21.347 -58.262 -36.156  1.00  0.00      BSYN  
ATOM    375    N LYS    43     -20.904 -59.428 -34.295  1.00  0.00      BSYN  
ATOM    376    H LYS    43     -20.317 -59.531 -33.517  1.00  0.00      BSYN  
ATOM    377   CA LYS    43     -21.988 -60.440 -34.559  1.00  0.00      BSYN  
ATOM    378   CB LYS    43     -21.344 -61.774 -34.619  1.00  0.00      BSYN  
ATOM    379   CG LYS    43     -20.345 -62.306 -33.543  1.00  0.00      BSYN  
ATOM    380   CD LYS    43     -19.797 -63.789 -33.777  1.00  0.00      BSYN  
ATOM    381   CE LYS    43     -19.058 -64.145 -35.040  1.00  0.00      BSYN  
ATOM    382   NZ LYS    43     -19.868 -64.535 -36.178  1.00  0.00      BSYN  
ATOM    383  HZ1 LYS    43     -20.517 -63.779 -36.478  1.00  0.00      BSYN  
ATOM    384  HZ2 LYS    43     -19.186 -64.734 -36.938  1.00  0.00      BSYN  
ATOM    385  HZ3 LYS    43     -20.310 -65.403 -35.814  1.00  0.00      BSYN  
ATOM    386    C LYS    43     -23.107 -60.549 -33.548  1.00  0.00      BSYN  
ATOM    387    O LYS    43     -22.983 -59.918 -32.415  1.00  0.00      BSYN  
ATOM    388    N THR    44     -24.202 -61.346 -33.574  1.00  0.00      BSYN  
ATOM    389    H THR    44     -24.569 -61.695 -32.735  1.00  0.00      BSYN  
ATOM    390   CA THR    44     -24.855 -61.893 -34.768  1.00  0.00      BSYN  
ATOM    391   CB THR    44     -25.442 -63.296 -34.374  1.00  0.00      BSYN  
ATOM    392  OG1 THR    44     -26.312 -63.220 -33.234  1.00  0.00      BSYN  
ATOM    393  HG1 THR    44     -27.199 -62.957 -33.488  1.00  0.00      BSYN  
ATOM    394  CG2 THR    44     -24.355 -64.258 -34.197  1.00  0.00      BSYN  
ATOM    395    C THR    44     -25.954 -60.969 -35.229  1.00  0.00      BSYN  
ATOM    396    O THR    44     -26.374 -61.003 -36.365  1.00  0.00      BSYN  
ATOM    397    N ARG    45     -26.464 -60.323 -34.177  1.00  0.00      BSYN  
ATOM    398    H ARG    45     -26.301 -60.435 -33.217  1.00  0.00      BSYN  
ATOM    399   CA ARG    45     -27.611 -59.342 -34.310  1.00  0.00      BSYN  
ATOM    400   CB ARG    45     -28.530 -59.220 -32.949  1.00  0.00      BSYN  
ATOM    401   CG ARG    45     -29.553 -60.327 -32.708  1.00  0.00      BSYN  
ATOM    402   CD ARG    45     -30.439 -60.300 -33.932  1.00  0.00      BSYN  
ATOM    403   NE ARG    45     -31.330 -61.302 -33.749  1.00  0.00      BSYN  
ATOM    404   HE ARG    45     -31.905 -61.265 -32.956  1.00  0.00      BSYN  
ATOM    405   CZ ARG    45     -31.666 -62.090 -34.731  1.00  0.00      BSYN  
ATOM    406  NH1 ARG    45     -30.967 -62.200 -35.867  1.00  0.00      BSYN  
ATOM    407 HH11 ARG    45     -31.378 -62.630 -36.671  1.00  0.00      BSYN  
ATOM    408 HH12 ARG    45     -30.130 -61.662 -35.965  1.00  0.00      BSYN  
ATOM    409  NH2 ARG    45     -32.872 -62.687 -34.698  1.00  0.00      BSYN  
ATOM    410 HH21 ARG    45     -32.919 -63.418 -35.379  1.00  0.00      BSYN  
ATOM    411 HH22 ARG    45     -33.380 -62.577 -33.844  1.00  0.00      BSYN  
ATOM    412    C ARG    45     -26.922 -58.015 -34.597  1.00  0.00      BSYN  
ATOM    413    O ARG    45     -25.938 -57.699 -33.958  1.00  0.00      BSYN  
ATOM    414    N GLU    46     -27.421 -57.288 -35.591  1.00  0.00      BSYN  
ATOM    415    H GLU    46     -28.366 -57.269 -35.852  1.00  0.00      BSYN  
ATOM    416   CA GLU    46     -26.513 -56.297 -36.142  1.00  0.00      BSYN  
ATOM    417   CB GLU    46     -26.724 -55.935 -37.587  1.00  0.00      BSYN  
ATOM    418   CG GLU    46     -25.995 -57.112 -38.329  1.00  0.00      BSYN  
ATOM    419   CD GLU    46     -25.671 -56.763 -39.765  1.00  0.00      BSYN  
ATOM    420  OE1 GLU    46     -24.772 -55.899 -39.911  1.00  0.00      BSYN  
ATOM    421  OE2 GLU    46     -26.313 -57.349 -40.629  1.00  0.00      BSYN  
ATOM    422    C GLU    46     -26.719 -54.954 -35.357  1.00  0.00      BSYN  
ATOM    423    O GLU    46     -27.806 -54.436 -35.266  1.00  0.00      BSYN  
ATOM    424    N GLY    47     -25.661 -54.485 -34.759  1.00  0.00      BSYN  
ATOM    425    H GLY    47     -24.970 -55.180 -34.782  1.00  0.00      BSYN  
ATOM    426   CA GLY    47     -25.622 -53.227 -33.956  1.00  0.00      BSYN  
ATOM    427    C GLY    47     -25.411 -53.343 -32.462  1.00  0.00      BSYN  
ATOM    428    O GLY    47     -26.173 -52.824 -31.685  1.00  0.00      BSYN  
ATOM    429    N VAL    48     -24.518 -54.231 -32.063  1.00  0.00      BSYN  
ATOM    430    H VAL    48     -24.234 -54.827 -32.787  1.00  0.00      BSYN  
ATOM    431   CA VAL    48     -24.199 -54.390 -30.678  1.00  0.00      BSYN  
ATOM    432   CB VAL    48     -24.224 -55.960 -30.257  1.00  0.00      BSYN  
ATOM    433  CG1 VAL    48     -25.542 -56.474 -30.810  1.00  0.00      BSYN  
ATOM    434  CG2 VAL    48     -23.015 -56.763 -30.567  1.00  0.00      BSYN  
ATOM    435    C VAL    48     -22.948 -53.745 -30.152  1.00  0.00      BSYN  
ATOM    436    O VAL    48     -21.940 -53.588 -30.858  1.00  0.00      BSYN  
ATOM    437    N VAL    49     -22.944 -53.454 -28.789  1.00  0.00      BSYN  
ATOM    438    H VAL    49     -23.665 -53.833 -28.243  1.00  0.00      BSYN  
ATOM    439   CA VAL    49     -21.833 -52.681 -28.239  1.00  0.00      BSYN  
ATOM    440   CB VAL    49     -22.210 -51.352 -27.349  1.00  0.00      BSYN  
ATOM    441  CG1 VAL    49     -22.490 -50.201 -28.214  1.00  0.00      BSYN  
ATOM    442  CG2 VAL    49     -23.411 -51.416 -26.447  1.00  0.00      BSYN  
ATOM    443    C VAL    49     -20.682 -53.391 -27.608  1.00  0.00      BSYN  
ATOM    444    O VAL    49     -20.674 -54.542 -27.576  1.00  0.00      BSYN  
ATOM    445    N GLN    50     -19.583 -52.868 -27.018  1.00  0.00      BSYN  
ATOM    446    H GLN    50     -19.404 -51.911 -27.132  1.00  0.00      BSYN  
ATOM    447   CA GLN    50     -18.555 -53.707 -26.306  1.00  0.00      BSYN  
ATOM    448   CB GLN    50     -17.247 -53.842 -27.127  1.00  0.00      BSYN  
ATOM    449   CG GLN    50     -17.494 -54.373 -28.580  1.00  0.00      BSYN  
ATOM    450   CD GLN    50     -16.353 -54.378 -29.590  1.00  0.00      BSYN  
ATOM    451  OE1 GLN    50     -15.184 -53.913 -29.420  1.00  0.00      BSYN  
ATOM    452  NE2 GLN    50     -16.727 -54.772 -30.854  1.00  0.00      BSYN  
ATOM    453 HE21 GLN    50     -17.646 -55.074 -31.011  1.00  0.00      BSYN  
ATOM    454 HE22 GLN    50     -16.080 -54.799 -31.589  1.00  0.00      BSYN  
ATOM    455    C GLN    50     -18.004 -53.187 -25.030  1.00  0.00      BSYN  
ATOM    456    O GLN    50     -17.104 -52.268 -24.926  1.00  0.00      BSYN  
ATOM    457    N GLY    51     -18.646 -53.875 -24.065  1.00  0.00      BSYN  
ATOM    458    H GLY    51     -19.377 -54.520 -24.160  1.00  0.00      BSYN  
ATOM    459   CA GLY    51     -18.412 -53.657 -22.634  1.00  0.00      BSYN  
ATOM    460    C GLY    51     -19.702 -53.473 -21.889  1.00  0.00      BSYN  
ATOM    461    O GLY    51     -20.263 -54.493 -21.405  1.00  0.00      BSYN  
ATOM    462    N VAL    52     -20.200 -52.280 -21.693  1.00  0.00      BSYN  
ATOM    463    H VAL    52     -19.709 -51.487 -21.994  1.00  0.00      BSYN  
ATOM    464   CA VAL    52     -21.548 -52.139 -21.224  1.00  0.00      BSYN  
ATOM    465   CB VAL    52     -21.728 -50.634 -20.889  1.00  0.00      BSYN  
ATOM    466  CG1 VAL    52     -23.069 -50.305 -20.318  1.00  0.00      BSYN  
ATOM    467  CG2 VAL    52     -20.627 -49.816 -20.350  1.00  0.00      BSYN  
ATOM    468    C VAL    52     -22.562 -52.513 -22.322  1.00  0.00      BSYN  
ATOM    469    O VAL    52     -22.297 -52.079 -23.463  1.00  0.00      BSYN  
ATOM    470    N ALA    53     -23.542 -53.417 -22.121  1.00  0.00      BSYN  
ATOM    471    H ALA    53     -23.378 -53.885 -21.275  1.00  0.00      BSYN  
ATOM    472   CA ALA    53     -24.603 -53.756 -23.115  1.00  0.00      BSYN  
ATOM    473   CB ALA    53     -24.024 -54.740 -24.123  1.00  0.00      BSYN  
ATOM    474    C ALA    53     -25.797 -54.501 -22.469  1.00  0.00      BSYN  
ATOM    475    O ALA    53     -25.632 -55.027 -21.390  1.00  0.00      BSYN  
ATOM    476    N SER    54     -26.941 -54.289 -23.081  1.00  0.00      BSYN  
ATOM    477    H SER    54     -27.000 -53.525 -23.692  1.00  0.00      BSYN  
ATOM    478   CA SER    54     -28.102 -55.083 -22.608  1.00  0.00      BSYN  
ATOM    479   CB SER    54     -29.438 -54.443 -23.223  1.00  0.00      BSYN  
ATOM    480   OG SER    54     -29.473 -54.769 -24.623  1.00  0.00      BSYN  
ATOM    481   HG SER    54     -30.258 -54.384 -25.021  1.00  0.00      BSYN  
ATOM    482    C SER    54     -28.087 -56.614 -22.938  1.00  0.00      BSYN  
ATOM    483    O SER    54     -28.515 -57.488 -22.163  1.00  0.00      BSYN  
ATOM    484    N VAL    55     -27.573 -56.837 -24.168  1.00  0.00      BSYN  
ATOM    485    H VAL    55     -27.595 -56.086 -24.798  1.00  0.00      BSYN  
ATOM    486   CA VAL    55     -27.210 -58.182 -24.634  1.00  0.00      BSYN  
ATOM    487   CB VAL    55     -27.470 -58.282 -26.153  1.00  0.00      BSYN  
ATOM    488  CG1 VAL    55     -27.253 -59.793 -26.685  1.00  0.00      BSYN  
ATOM    489  CG2 VAL    55     -28.975 -57.868 -26.396  1.00  0.00      BSYN  
ATOM    490    C VAL    55     -25.759 -58.538 -24.368  1.00  0.00      BSYN  
ATOM    491    O VAL    55     -24.736 -57.959 -24.713  1.00  0.00      BSYN  
ATOM    492    N ALA    56     -25.652 -59.723 -23.877  1.00  0.00      BSYN  
ATOM    493    H ALA    56     -26.552 -60.102 -23.789  1.00  0.00      BSYN  
ATOM    494   CA ALA    56     -24.375 -60.349 -23.501  1.00  0.00      BSYN  
ATOM    495   CB ALA    56     -24.026 -59.976 -22.046  1.00  0.00      BSYN  
ATOM    496    C ALA    56     -24.576 -61.893 -23.509  1.00  0.00      BSYN  
ATOM    497    O ALA    56     -25.755 -62.325 -23.615  1.00  0.00      BSYN  
ATOM    498    N GLU    57     -23.482 -62.738 -23.363  1.00  0.00      BSYN  
ATOM    499    H GLU    57     -22.649 -62.489 -22.910  1.00  0.00      BSYN  
ATOM    500   CA GLU    57     -23.360 -63.903 -24.100  1.00  0.00      BSYN  
ATOM    501   CB GLU    57     -22.028 -64.020 -24.890  1.00  0.00      BSYN  
ATOM    502   CG GLU    57     -22.159 -63.011 -26.043  1.00  0.00      BSYN  
ATOM    503   CD GLU    57     -21.138 -63.164 -27.087  1.00  0.00      BSYN  
ATOM    504  OE1 GLU    57     -21.549 -63.407 -28.230  1.00  0.00      BSYN  
ATOM    505  OE2 GLU    57     -19.947 -62.900 -26.800  1.00  0.00      BSYN  
ATOM    506    C GLU    57     -23.780 -65.267 -23.495  1.00  0.00      BSYN  
ATOM    507    O GLU    57     -24.519 -66.099 -23.993  1.00  0.00      BSYN  
ATOM    508    N LYS    58     -23.392 -65.318 -22.185  1.00  0.00      BSYN  
ATOM    509    H LYS    58     -22.787 -64.598 -21.909  1.00  0.00      BSYN  
ATOM    510   CA LYS    58     -23.806 -66.260 -21.178  1.00  0.00      BSYN  
ATOM    511   CB LYS    58     -23.174 -66.043 -19.785  1.00  0.00      BSYN  
ATOM    512   CG LYS    58     -21.758 -65.666 -19.816  1.00  0.00      BSYN  
ATOM    513   CD LYS    58     -20.717 -66.778 -20.105  1.00  0.00      BSYN  
ATOM    514   CE LYS    58     -19.380 -66.099 -20.592  1.00  0.00      BSYN  
ATOM    515   NZ LYS    58     -18.458 -67.147 -20.805  1.00  0.00      BSYN  
ATOM    516  HZ1 LYS    58     -18.778 -67.714 -21.616  1.00  0.00      BSYN  
ATOM    517  HZ2 LYS    58     -17.498 -66.860 -21.086  1.00  0.00      BSYN  
ATOM    518  HZ3 LYS    58     -18.288 -67.648 -19.911  1.00  0.00      BSYN  
ATOM    519    C LYS    58     -25.272 -66.514 -20.995  1.00  0.00      BSYN  
ATOM    520    O LYS    58     -25.699 -67.607 -20.567  1.00  0.00      BSYN  
ATOM    521    N THR    59     -26.073 -65.481 -21.284  1.00  0.00      BSYN  
ATOM    522    H THR    59     -25.664 -64.597 -21.388  1.00  0.00      BSYN  
ATOM    523   CA THR    59     -27.563 -65.503 -21.047  1.00  0.00      BSYN  
ATOM    524   CB THR    59     -27.902 -64.569 -19.896  1.00  0.00      BSYN  
ATOM    525  OG1 THR    59     -27.461 -63.281 -20.308  1.00  0.00      BSYN  
ATOM    526  HG1 THR    59     -27.271 -62.732 -19.544  1.00  0.00      BSYN  
ATOM    527  CG2 THR    59     -27.403 -64.932 -18.529  1.00  0.00      BSYN  
ATOM    528    C THR    59     -28.377 -65.247 -22.323  1.00  0.00      BSYN  
ATOM    529    O THR    59     -29.131 -66.206 -22.584  1.00  0.00      BSYN  
ATOM    530    N LYS    60     -28.354 -64.166 -23.120  1.00  0.00      BSYN  
ATOM    531    H LYS    60     -28.097 -63.322 -22.695  1.00  0.00      BSYN  
ATOM    532   CA LYS    60     -29.072 -64.084 -24.361  1.00  0.00      BSYN  
ATOM    533   CB LYS    60     -28.571 -62.751 -24.963  1.00  0.00      BSYN  
ATOM    534   CG LYS    60     -29.213 -61.640 -24.259  1.00  0.00      BSYN  
ATOM    535   CD LYS    60     -30.695 -61.391 -24.264  1.00  0.00      BSYN  
ATOM    536   CE LYS    60     -30.466 -60.311 -23.267  1.00  0.00      BSYN  
ATOM    537   NZ LYS    60     -31.800 -59.702 -23.173  1.00  0.00      BSYN  
ATOM    538  HZ1 LYS    60     -32.171 -59.720 -24.144  1.00  0.00      BSYN  
ATOM    539  HZ2 LYS    60     -32.420 -60.212 -22.512  1.00  0.00      BSYN  
ATOM    540  HZ3 LYS    60     -31.660 -58.698 -22.942  1.00  0.00      BSYN  
ATOM    541    C LYS    60     -28.768 -65.189 -25.343  1.00  0.00      BSYN  
ATOM    542    O LYS    60     -29.589 -65.320 -26.232  1.00  0.00      BSYN  
ATOM    543    N GLU    61     -27.536 -65.784 -25.342  1.00  0.00      BSYN  
ATOM    544    H GLU    61     -26.929 -65.682 -24.579  1.00  0.00      BSYN  
ATOM    545   CA GLU    61     -27.046 -66.626 -26.459  1.00  0.00      BSYN  
ATOM    546   CB GLU    61     -26.127 -65.717 -27.299  1.00  0.00      BSYN  
ATOM    547   CG GLU    61     -26.687 -64.374 -27.944  1.00  0.00      BSYN  
ATOM    548   CD GLU    61     -25.677 -63.475 -28.588  1.00  0.00      BSYN  
ATOM    549  OE1 GLU    61     -25.467 -63.693 -29.785  1.00  0.00      BSYN  
ATOM    550  OE2 GLU    61     -25.063 -62.611 -27.963  1.00  0.00      BSYN  
ATOM    551    C GLU    61     -26.491 -68.013 -26.187  1.00  0.00      BSYN  
ATOM    552    O GLU    61     -25.389 -68.154 -25.631  1.00  0.00      BSYN  
ATOM    553    N GLN    62     -27.196 -68.988 -26.559  1.00  0.00      BSYN  
ATOM    554    H GLN    62     -28.045 -68.800 -27.012  1.00  0.00      BSYN  
ATOM    555   CA GLN    62     -26.984 -70.408 -26.267  1.00  0.00      BSYN  
ATOM    556   CB GLN    62     -28.185 -71.323 -26.704  1.00  0.00      BSYN  
ATOM    557   CG GLN    62     -29.532 -70.777 -26.243  1.00  0.00      BSYN  
ATOM    558   CD GLN    62     -30.793 -71.464 -26.801  1.00  0.00      BSYN  
ATOM    559  OE1 GLN    62     -31.590 -72.160 -26.064  1.00  0.00      BSYN  
ATOM    560  NE2 GLN    62     -30.961 -71.311 -28.057  1.00  0.00      BSYN  
ATOM    561 HE21 GLN    62     -30.302 -70.788 -28.560  1.00  0.00      BSYN  
ATOM    562 HE22 GLN    62     -31.787 -71.645 -28.464  1.00  0.00      BSYN  
ATOM    563    C GLN    62     -25.655 -70.974 -26.756  1.00  0.00      BSYN  
ATOM    564    O GLN    62     -25.487 -71.417 -27.927  1.00  0.00      BSYN  
ATOM    565    N ALA    63     -24.794 -71.216 -25.780  1.00  0.00      BSYN  
ATOM    566    H ALA    63     -25.163 -71.145 -24.875  1.00  0.00      BSYN  
ATOM    567   CA ALA    63     -23.469 -71.773 -26.006  1.00  0.00      BSYN  
ATOM    568   CB ALA    63     -22.358 -71.037 -25.179  1.00  0.00      BSYN  
ATOM    569    C ALA    63     -23.254 -73.260 -25.958  1.00  0.00      BSYN  
ATOM    570    O ALA    63     -23.031 -73.937 -24.883  1.00  0.00      BSYN  
ATOM    571    N SER    64     -23.423 -73.862 -27.115  1.00  0.00      BSYN  
ATOM    572    H SER    64     -23.787 -73.232 -27.772  1.00  0.00      BSYN  
ATOM    573   CA SER    64     -23.267 -75.313 -27.335  1.00  0.00      BSYN  
ATOM    574   CB SER    64     -24.160 -75.843 -28.560  1.00  0.00      BSYN  
ATOM    575   OG SER    64     -25.481 -75.374 -28.466  1.00  0.00      BSYN  
ATOM    576   HG SER    64     -26.023 -75.779 -29.147  1.00  0.00      BSYN  
ATOM    577    C SER    64     -21.879 -76.120 -27.391  1.00  0.00      BSYN  
ATOM    578    O SER    64     -21.371 -76.588 -28.364  1.00  0.00      BSYN  
ATOM    579    N HIS    65     -21.402 -76.214 -26.120  1.00  0.00      BSYN  
ATOM    580    H HIS    65     -22.010 -75.906 -25.416  1.00  0.00      BSYN  
ATOM    581   CA HIS    65     -19.981 -76.579 -25.807  1.00  0.00      BSYN  
ATOM    582   CB HIS    65     -19.725 -76.445 -24.326  1.00  0.00      BSYN  
ATOM    583   CG HIS    65     -19.611 -74.889 -23.934  1.00  0.00      BSYN  
ATOM    584  ND1 HIS    65     -20.146 -74.483 -22.816  1.00  0.00      BSYN  
ATOM    585  HD1 HIS    65     -20.366 -74.989 -22.006  1.00  0.00      BSYN  
ATOM    586  CD2 HIS    65     -19.043 -73.805 -24.514  1.00  0.00      BSYN  
ATOM    587  NE2 HIS    65     -19.248 -72.765 -23.712  1.00  0.00      BSYN  
ATOM    588  CE1 HIS    65     -19.929 -73.197 -22.686  1.00  0.00      BSYN  
ATOM    589    C HIS    65     -19.586 -78.005 -26.294  1.00  0.00      BSYN  
ATOM    590    O HIS    65     -20.354 -78.975 -26.443  1.00  0.00      BSYN  
ATOM    591    N LEU    66     -18.275 -78.087 -26.702  1.00  0.00      BSYN  
ATOM    592    H LEU    66     -17.771 -77.285 -26.452  1.00  0.00      BSYN  
ATOM    593   CA LEU    66     -17.737 -79.256 -27.321  1.00  0.00      BSYN  
ATOM    594   CB LEU    66     -16.529 -79.057 -28.163  1.00  0.00      BSYN  
ATOM    595   CG LEU    66     -16.710 -78.510 -29.575  1.00  0.00      BSYN  
ATOM    596  CD1 LEU    66     -17.800 -79.286 -30.276  1.00  0.00      BSYN  
ATOM    597  CD2 LEU    66     -17.007 -77.014 -29.679  1.00  0.00      BSYN  
ATOM    598    C LEU    66     -17.309 -80.171 -26.269  1.00  0.00      BSYN  
ATOM    599    O LEU    66     -16.515 -79.661 -25.439  1.00  0.00      BSYN  
ATOM    600    N GLY    67     -17.632 -81.481 -26.260  1.00  0.00      BSYN  
ATOM    601    H GLY    67     -18.295 -81.720 -26.941  1.00  0.00      BSYN  
ATOM    602   CA GLY    67     -17.068 -82.428 -25.332  1.00  0.00      BSYN  
ATOM    603    C GLY    67     -15.961 -83.234 -26.055  1.00  0.00      BSYN  
ATOM    604    O GLY    67     -15.906 -84.490 -26.134  1.00  0.00      BSYN  
ATOM    605    N GLY    68     -14.957 -82.448 -26.381  1.00  0.00      BSYN  
ATOM    606    H GLY    68     -15.014 -81.509 -26.107  1.00  0.00      BSYN  
ATOM    607   CA GLY    68     -13.766 -82.978 -27.178  1.00  0.00      BSYN  
ATOM    608    C GLY    68     -13.929 -83.195 -28.679  1.00  0.00      BSYN  
ATOM    609    O GLY    68     -12.944 -82.925 -29.311  1.00  0.00      BSYN  
ATOM    610    N ALA    69     -14.929 -83.822 -29.246  1.00  0.00      BSYN  
ATOM    611    H ALA    69     -15.486 -84.482 -28.782  1.00  0.00      BSYN  
ATOM    612   CA ALA    69     -15.220 -83.824 -30.726  1.00  0.00      BSYN  
ATOM    613   CB ALA    69     -16.051 -85.074 -31.118  1.00  0.00      BSYN  
ATOM    614    C ALA    69     -16.228 -82.775 -31.092  1.00  0.00      BSYN  
ATOM    615    O ALA    69     -17.309 -82.466 -30.489  1.00  0.00      BSYN  
ATOM    616    N VAL    70     -16.017 -82.232 -32.351  1.00  0.00      BSYN  
ATOM    617    H VAL    70     -15.260 -82.482 -32.921  1.00  0.00      BSYN  
ATOM    618   CA VAL    70     -16.911 -81.204 -32.916  1.00  0.00      BSYN  
ATOM    619   CB VAL    70     -15.938 -80.066 -33.512  1.00  0.00      BSYN  
ATOM    620  CG1 VAL    70     -15.073 -80.526 -34.638  1.00  0.00      BSYN  
ATOM    621  CG2 VAL    70     -16.742 -78.834 -33.991  1.00  0.00      BSYN  
ATOM    622    C VAL    70     -18.033 -81.662 -33.771  1.00  0.00      BSYN  
ATOM    623    O VAL    70     -18.021 -81.790 -35.016  1.00  0.00      BSYN  
ATOM    624    N PHE    71     -19.070 -81.840 -32.986  1.00  0.00      BSYN  
ATOM    625    H PHE    71     -18.980 -81.666 -32.026  1.00  0.00      BSYN  
ATOM    626   CA PHE    71     -20.419 -82.169 -33.455  1.00  0.00      BSYN  
ATOM    627   CB PHE    71     -21.289 -82.751 -32.304  1.00  0.00      BSYN  
ATOM    628   CG PHE    71     -21.334 -82.103 -30.939  1.00  0.00      BSYN  
ATOM    629  CD1 PHE    71     -22.286 -81.177 -30.617  1.00  0.00      BSYN  
ATOM    630  CD2 PHE    71     -20.475 -82.664 -29.957  1.00  0.00      BSYN  
ATOM    631  CE1 PHE    71     -22.378 -80.745 -29.275  1.00  0.00      BSYN  
ATOM    632  CE2 PHE    71     -20.611 -82.355 -28.642  1.00  0.00      BSYN  
ATOM    633   CZ PHE    71     -21.554 -81.404 -28.271  1.00  0.00      BSYN  
ATOM    634    C PHE    71     -21.246 -81.142 -34.196  1.00  0.00      BSYN  
ATOM    635    O PHE    71     -22.191 -81.478 -34.895  1.00  0.00      BSYN  
ATOM    636    N SER    72     -20.693 -79.987 -33.966  1.00  0.00      BSYN  
ATOM    637    H SER    72     -20.109 -79.801 -33.201  1.00  0.00      BSYN  
ATOM    638   CA SER    72     -21.228 -78.858 -34.638  1.00  0.00      BSYN  
ATOM    639   CB SER    72     -21.267 -77.809 -33.525  1.00  0.00      BSYN  
ATOM    640   OG SER    72     -19.955 -77.615 -32.771  1.00  0.00      BSYN  
ATOM    641   HG SER    72     -20.200 -77.228 -31.927  1.00  0.00      BSYN  
ATOM    642    C SER    72     -20.642 -78.437 -35.963  1.00  0.00      BSYN  
ATOM    643    O SER    72     -21.230 -78.938 -36.898  1.00  0.00      BSYN  
ATOM    644    N GLY    73     -19.663 -77.584 -36.105  1.00  0.00      BSYN  
ATOM    645    H GLY    73     -19.206 -77.242 -35.308  1.00  0.00      BSYN  
ATOM    646   CA GLY    73     -19.179 -77.125 -37.422  1.00  0.00      BSYN  
ATOM    647    C GLY    73     -17.774 -77.726 -37.577  1.00  0.00      BSYN  
ATOM    648    O GLY    73     -16.843 -76.963 -37.360  1.00  0.00      BSYN  
ATOM    649    N ALA    74     -17.675 -79.010 -37.905  1.00  0.00      BSYN  
ATOM    650    H ALA    74     -18.247 -79.654 -37.437  1.00  0.00      BSYN  
ATOM    651   CA ALA    74     -16.391 -79.587 -38.167  1.00  0.00      BSYN  
ATOM    652   CB ALA    74     -16.526 -81.110 -38.423  1.00  0.00      BSYN  
ATOM    653    C ALA    74     -15.642 -78.970 -39.290  1.00  0.00      BSYN  
ATOM    654    O ALA    74     -14.363 -78.914 -39.346  1.00  0.00      BSYN  
ATOM    655    N GLY    75     -16.420 -78.623 -40.343  1.00  0.00      BSYN  
ATOM    656    H GLY    75     -17.320 -79.001 -40.255  1.00  0.00      BSYN  
ATOM    657   CA GLY    75     -15.884 -77.961 -41.492  1.00  0.00      BSYN  
ATOM    658    C GLY    75     -16.998 -77.055 -42.135  1.00  0.00      BSYN  
ATOM    659    O GLY    75     -18.185 -77.353 -42.091  1.00  0.00      BSYN  
ATOM    660    N ASN    76     -16.476 -76.057 -42.907  1.00  0.00      BSYN  
ATOM    661    H ASN    76     -15.533 -76.144 -43.158  1.00  0.00      BSYN  
ATOM    662   CA ASN    76     -17.407 -75.185 -43.541  1.00  0.00      BSYN  
ATOM    663   CB ASN    76     -17.068 -73.765 -43.102  1.00  0.00      BSYN  
ATOM    664   CG ASN    76     -17.964 -72.638 -43.575  1.00  0.00      BSYN  
ATOM    665  OD1 ASN    76     -18.912 -72.385 -42.825  1.00  0.00      BSYN  
ATOM    666  ND2 ASN    76     -17.941 -72.045 -44.766  1.00  0.00      BSYN  
ATOM    667 HD21 ASN    76     -17.234 -72.250 -45.413  1.00  0.00      BSYN  
ATOM    668 HD22 ASN    76     -18.583 -71.308 -44.839  1.00  0.00      BSYN  
ATOM    669    C ASN    76     -17.983 -75.517 -44.964  1.00  0.00      BSYN  
ATOM    670    O ASN    76     -17.832 -74.891 -46.043  1.00  0.00      BSYN  
ATOM    671    N ILE    77     -18.689 -76.670 -44.975  1.00  0.00      BSYN  
ATOM    672    H ILE    77     -18.592 -77.418 -44.349  1.00  0.00      BSYN  
ATOM    673   CA ILE    77     -19.459 -77.033 -46.103  1.00  0.00      BSYN  
ATOM    674   CB ILE    77     -18.836 -78.337 -46.977  1.00  0.00      BSYN  
ATOM    675  CG2 ILE    77     -19.350 -79.682 -46.435  1.00  0.00      BSYN  
ATOM    676  CG1 ILE    77     -19.367 -78.118 -48.389  1.00  0.00      BSYN  
ATOM    677   CD ILE    77     -18.375 -77.077 -49.080  1.00  0.00      BSYN  
ATOM    678    C ILE    77     -21.012 -77.026 -45.845  1.00  0.00      BSYN  
ATOM    679    O ILE    77     -21.395 -76.776 -44.689  1.00  0.00      BSYN  
ATOM    680    N ALA    78     -21.893 -77.338 -46.802  1.00  0.00      BSYN  
ATOM    681    H ALA    78     -21.463 -77.543 -47.659  1.00  0.00      BSYN  
ATOM    682   CA ALA    78     -23.364 -77.351 -46.598  1.00  0.00      BSYN  
ATOM    683   CB ALA    78     -24.045 -77.316 -47.953  1.00  0.00      BSYN  
ATOM    684    C ALA    78     -23.721 -78.663 -45.913  1.00  0.00      BSYN  
ATOM    685    O ALA    78     -23.167 -79.686 -46.243  1.00  0.00      BSYN  
ATOM    686    N ALA    79     -24.704 -78.674 -45.004  1.00  0.00      BSYN  
ATOM    687    H ALA    79     -24.912 -77.767 -44.695  1.00  0.00      BSYN  
ATOM    688   CA ALA    79     -25.326 -79.862 -44.307  1.00  0.00      BSYN  
ATOM    689   CB ALA    79     -24.709 -80.091 -43.016  1.00  0.00      BSYN  
ATOM    690    C ALA    79     -26.770 -79.761 -44.086  1.00  0.00      BSYN  
ATOM    691    O ALA    79     -27.349 -79.065 -43.201  1.00  0.00      BSYN  
ATOM    692    N ALA    80     -27.484 -80.487 -45.035  1.00  0.00      BSYN  
ATOM    693    H ALA    80     -27.093 -80.929 -45.818  1.00  0.00      BSYN  
ATOM    694   CA ALA    80     -28.910 -80.510 -44.862  1.00  0.00      BSYN  
ATOM    695   CB ALA    80     -29.603 -79.735 -45.928  1.00  0.00      BSYN  
ATOM    696    C ALA    80     -29.488 -81.876 -45.107  1.00  0.00      BSYN  
ATOM    697    O ALA    80     -30.464 -82.190 -45.831  1.00  0.00      BSYN  
ATOM    698    N THR    81     -28.910 -82.655 -44.198  1.00  0.00      BSYN  
ATOM    699    H THR    81     -28.199 -82.202 -43.698  1.00  0.00      BSYN  
ATOM    700   CA THR    81     -29.270 -84.016 -44.001  1.00  0.00      BSYN  
ATOM    701   CB THR    81     -28.462 -84.896 -44.922  1.00  0.00      BSYN  
ATOM    702  OG1 THR    81     -27.782 -84.161 -45.975  1.00  0.00      BSYN  
ATOM    703  HG1 THR    81     -26.887 -84.452 -46.166  1.00  0.00      BSYN  
ATOM    704  CG2 THR    81     -29.289 -85.986 -45.456  1.00  0.00      BSYN  
ATOM    705    C THR    81     -29.319 -84.393 -42.546  1.00  0.00      BSYN  
ATOM    706    O THR    81     -28.645 -85.340 -42.052  1.00  0.00      BSYN  
ATOM    707    N GLY    82     -30.300 -83.745 -41.861  1.00  0.00      BSYN  
ATOM    708    H GLY    82     -31.173 -83.594 -42.281  1.00  0.00      BSYN  
ATOM    709   CA GLY    82     -30.135 -83.551 -40.439  1.00  0.00      BSYN  
ATOM    710    C GLY    82     -29.308 -82.351 -40.028  1.00  0.00      BSYN  
ATOM    711    O GLY    82     -28.248 -82.098 -40.610  1.00  0.00      BSYN  
ATOM    712    N LEU    83     -29.696 -81.734 -38.886  1.00  0.00      BSYN  
ATOM    713    H LEU    83     -30.404 -82.194 -38.389  1.00  0.00      BSYN  
ATOM    714   CA LEU    83     -29.124 -80.472 -38.396  1.00  0.00      BSYN  
ATOM    715   CB LEU    83     -30.241 -79.695 -37.594  1.00  0.00      BSYN  
ATOM    716   CG LEU    83     -31.362 -78.833 -38.282  1.00  0.00      BSYN  
ATOM    717  CD1 LEU    83     -32.065 -79.541 -39.375  1.00  0.00      BSYN  
ATOM    718  CD2 LEU    83     -32.200 -78.277 -37.198  1.00  0.00      BSYN  
ATOM    719    C LEU    83     -27.854 -80.597 -37.504  1.00  0.00      BSYN  
ATOM    720    O LEU    83     -27.434 -79.687 -36.876  1.00  0.00      BSYN  
ATOM    721    N VAL    84     -27.319 -81.843 -37.515  1.00  0.00      BSYN  
ATOM    722    H VAL    84     -27.784 -82.524 -38.043  1.00  0.00      BSYN  
ATOM    723   CA VAL    84     -26.135 -82.261 -36.779  1.00  0.00      BSYN  
ATOM    724   CB VAL    84     -26.338 -83.550 -36.067  1.00  0.00      BSYN  
ATOM    725  CG1 VAL    84     -26.711 -83.045 -34.622  1.00  0.00      BSYN  
ATOM    726  CG2 VAL    84     -27.304 -84.604 -36.757  1.00  0.00      BSYN  
ATOM    727    C VAL    84     -25.105 -82.483 -37.989  1.00  0.00      BSYN  
ATOM    728    O VAL    84     -25.557 -82.905 -39.059  1.00  0.00      BSYN  
ATOM    729    N LYS    85     -23.843 -82.112 -37.821  1.00  0.00      BSYN  
ATOM    730    H LYS    85     -23.487 -82.053 -36.909  1.00  0.00      BSYN  
ATOM    731   CA LYS    85     -22.975 -82.514 -38.833  1.00  0.00      BSYN  
ATOM    732   CB LYS    85     -22.203 -81.263 -39.283  1.00  0.00      BSYN  
ATOM    733   CG LYS    85     -21.979 -81.267 -40.697  1.00  0.00      BSYN  
ATOM    734   CD LYS    85     -20.649 -80.444 -40.960  1.00  0.00      BSYN  
ATOM    735   CE LYS    85     -20.917 -78.959 -40.817  1.00  0.00      BSYN  
ATOM    736   NZ LYS    85     -22.066 -78.481 -41.534  1.00  0.00      BSYN  
ATOM    737  HZ1 LYS    85     -22.275 -77.485 -41.319  1.00  0.00      BSYN  
ATOM    738  HZ2 LYS    85     -22.112 -78.792 -42.525  1.00  0.00      BSYN  
ATOM    739  HZ3 LYS    85     -22.958 -78.814 -41.118  1.00  0.00      BSYN  
ATOM    740    C LYS    85     -22.033 -83.604 -38.315  1.00  0.00      BSYN  
ATOM    741    O LYS    85     -21.212 -83.373 -37.425  1.00  0.00      BSYN  
ATOM    742    N ARG    86     -22.004 -84.690 -39.023  1.00  0.00      BSYN  
ATOM    743    H ARG    86     -22.763 -84.784 -39.635  1.00  0.00      BSYN  
ATOM    744   CA ARG    86     -21.272 -85.917 -38.641  1.00  0.00      BSYN  
ATOM    745   CB ARG    86     -21.955 -87.110 -39.500  1.00  0.00      BSYN  
ATOM    746   CG ARG    86     -21.427 -88.361 -39.161  1.00  0.00      BSYN  
ATOM    747   CD ARG    86     -21.915 -88.784 -37.751  1.00  0.00      BSYN  
ATOM    748   NE ARG    86     -21.214 -89.859 -37.124  1.00  0.00      BSYN  
ATOM    749   HE ARG    86     -21.527 -90.754 -37.370  1.00  0.00      BSYN  
ATOM    750   CZ ARG    86     -20.285 -89.793 -36.191  1.00  0.00      BSYN  
ATOM    751  NH1 ARG    86     -19.688 -90.904 -35.863  1.00  0.00      BSYN  
ATOM    752 HH11 ARG    86     -19.077 -90.907 -35.072  1.00  0.00      BSYN  
ATOM    753 HH12 ARG    86     -19.849 -91.721 -36.417  1.00  0.00      BSYN  
ATOM    754  NH2 ARG    86     -20.007 -88.679 -35.492  1.00  0.00      BSYN  
ATOM    755 HH21 ARG    86     -19.350 -88.789 -34.746  1.00  0.00      BSYN  
ATOM    756 HH22 ARG    86     -20.608 -87.885 -35.411  1.00  0.00      BSYN  
ATOM    757    C ARG    86     -19.773 -85.764 -38.956  1.00  0.00      BSYN  
ATOM    758    O ARG    86     -19.353 -84.908 -39.799  1.00  0.00      BSYN  
ATOM    759    N GLU    87     -19.005 -86.659 -38.271  1.00  0.00      BSYN  
ATOM    760    H GLU    87     -19.367 -87.269 -37.596  1.00  0.00      BSYN  
ATOM    761   CA GLU    87     -17.598 -86.660 -38.680  1.00  0.00      BSYN  
ATOM    762   CB GLU    87     -16.880 -86.348 -37.424  1.00  0.00      BSYN  
ATOM    763   CG GLU    87     -16.653 -84.801 -36.907  1.00  0.00      BSYN  
ATOM    764   CD GLU    87     -16.495 -84.545 -35.423  1.00  0.00      BSYN  
ATOM    765  OE1 GLU    87     -15.562 -83.951 -35.095  1.00  0.00      BSYN  
ATOM    766  OE2 GLU    87     -17.282 -84.884 -34.552  1.00  0.00      BSYN  
ATOM    767    C GLU    87     -17.021 -87.914 -39.345  1.00  0.00      BSYN  
ATOM    768    O GLU    87     -16.065 -87.624 -40.047  1.00  0.00      BSYN  
ATOM    769    N GLU    88     -17.470 -89.162 -39.060  1.00  0.00      BSYN  
ATOM    770    H GLU    88     -18.207 -89.252 -38.421  1.00  0.00      BSYN  
ATOM    771   CA GLU    88     -16.877 -90.258 -39.826  1.00  0.00      BSYN  
ATOM    772   CB GLU    88     -16.220 -91.105 -38.808  1.00  0.00      BSYN  
ATOM    773   CG GLU    88     -15.538 -92.280 -39.455  1.00  0.00      BSYN  
ATOM    774   CD GLU    88     -14.463 -92.973 -38.655  1.00  0.00      BSYN  
ATOM    775  OE1 GLU    88     -14.550 -94.186 -38.177  1.00  0.00      BSYN  
ATOM    776  OE2 GLU    88     -13.465 -92.299 -38.519  1.00  0.00      BSYN  
ATOM    777    C GLU    88     -18.011 -90.861 -40.601  1.00  0.00      BSYN  
ATOM    778    O GLU    88     -19.018 -91.304 -40.029  1.00  0.00      BSYN  
ATOM    779    N PHE    89     -17.914 -91.031 -41.954  1.00  0.00      BSYN  
ATOM    780    H PHE    89     -18.656 -91.337 -42.517  1.00  0.00      BSYN  
ATOM    781   CA PHE    89     -16.808 -90.847 -42.868  1.00  0.00      BSYN  
ATOM    782   CB PHE    89     -17.126 -91.583 -44.171  1.00  0.00      BSYN  
ATOM    783   CG PHE    89     -16.774 -93.057 -43.950  1.00  0.00      BSYN  
ATOM    784  CD1 PHE    89     -15.430 -93.464 -44.132  1.00  0.00      BSYN  
ATOM    785  CD2 PHE    89     -17.751 -93.987 -43.735  1.00  0.00      BSYN  
ATOM    786  CE1 PHE    89     -15.124 -94.826 -43.997  1.00  0.00      BSYN  
ATOM    787  CE2 PHE    89     -17.351 -95.347 -43.530  1.00  0.00      BSYN  
ATOM    788   CZ PHE    89     -16.035 -95.752 -43.678  1.00  0.00      BSYN  
ATOM    789    C PHE    89     -16.526 -89.359 -43.138  1.00  0.00      BSYN  
ATOM    790    O PHE    89     -17.382 -88.487 -43.092  1.00  0.00      BSYN  
ATOM    791    N PRO    90     -15.223 -89.052 -43.384  1.00  0.00      BSYN  
ATOM    792   CD PRO    90     -14.743 -87.710 -43.594  1.00  0.00      BSYN  
ATOM    793   CA PRO    90     -14.096 -90.041 -43.244  1.00  0.00      BSYN  
ATOM    794   CB PRO    90     -13.015 -89.461 -44.058  1.00  0.00      BSYN  
ATOM    795   CG PRO    90     -13.471 -88.020 -44.400  1.00  0.00      BSYN  
ATOM    796    C PRO    90     -13.568 -90.352 -41.852  1.00  0.00      BSYN  
ATOM    797    O PRO    90     -12.960 -91.434 -41.652  1.00  0.00      BSYN  
ATOM    798    N THR    91     -13.508 -89.281 -40.986  1.00  0.00      BSYN  
ATOM    799    H THR    91     -13.956 -88.420 -41.120  1.00  0.00      BSYN  
ATOM    800   CA THR    91     -12.736 -89.506 -39.711  1.00  0.00      BSYN  
ATOM    801   CB THR    91     -11.131 -89.266 -39.916  1.00  0.00      BSYN  
ATOM    802  OG1 THR    91     -10.771 -89.923 -41.105  1.00  0.00      BSYN  
ATOM    803  HG1 THR    91     -10.977 -90.861 -41.126  1.00  0.00      BSYN  
ATOM    804  CG2 THR    91     -10.211 -89.868 -38.804  1.00  0.00      BSYN  
ATOM    805    C THR    91     -13.195 -88.739 -38.458  1.00  0.00      BSYN  
ATOM    806    O THR    91     -13.562 -87.572 -38.631  1.00  0.00      BSYN  
ATOM    807    N ASP    92     -13.093 -89.352 -37.328  1.00  0.00      BSYN  
ATOM    808    H ASP    92     -12.743 -90.267 -37.374  1.00  0.00      BSYN  
ATOM    809   CA ASP    92     -13.657 -88.650 -36.214  1.00  0.00      BSYN  
ATOM    810   CB ASP    92     -13.854 -89.583 -35.042  1.00  0.00      BSYN  
ATOM    811   CG ASP    92     -14.701 -88.974 -33.878  1.00  0.00      BSYN  
ATOM    812  OD1 ASP    92     -14.142 -88.976 -32.784  1.00  0.00      BSYN  
ATOM    813  OD2 ASP    92     -15.851 -88.523 -34.122  1.00  0.00      BSYN  
ATOM    814    C ASP    92     -12.636 -87.592 -35.788  1.00  0.00      BSYN  
ATOM    815    O ASP    92     -11.540 -87.979 -35.276  1.00  0.00      BSYN  
ATOM    816    N LEU    93     -13.030 -86.272 -35.655  1.00  0.00      BSYN  
ATOM    817    H LEU    93     -13.927 -86.020 -35.959  1.00  0.00      BSYN  
ATOM    818   CA LEU    93     -12.118 -85.270 -35.054  1.00  0.00      BSYN  
ATOM    819   CB LEU    93     -12.318 -83.835 -35.671  1.00  0.00      BSYN  
ATOM    820   CG LEU    93     -11.577 -83.287 -36.858  1.00  0.00      BSYN  
ATOM    821  CD1 LEU    93     -10.034 -83.320 -36.672  1.00  0.00      BSYN  
ATOM    822  CD2 LEU    93     -12.061 -84.118 -38.146  1.00  0.00      BSYN  
ATOM    823    C LEU    93     -12.277 -85.123 -33.426  1.00  0.00      BSYN  
ATOM    824    O LEU    93     -13.243 -84.586 -32.839  1.00  0.00      BSYN  
ATOM    825    N LYS    94     -11.131 -85.514 -32.886  1.00  0.00      BSYN  
ATOM    826    H LYS    94     -10.456 -85.828 -33.523  1.00  0.00      BSYN  
ATOM    827   CA LYS    94     -10.889 -85.445 -31.484  1.00  0.00      BSYN  
ATOM    828   CB LYS    94     -11.034 -86.732 -30.665  1.00  0.00      BSYN  
ATOM    829   CG LYS    94     -10.889 -86.671 -29.148  1.00  0.00      BSYN  
ATOM    830   CD LYS    94     -12.287 -87.001 -28.671  1.00  0.00      BSYN  
ATOM    831   CE LYS    94     -12.510 -86.992 -27.157  1.00  0.00      BSYN  
ATOM    832   NZ LYS    94     -12.057 -88.233 -26.490  1.00  0.00      BSYN  
ATOM    833  HZ1 LYS    94     -11.042 -88.317 -26.699  1.00  0.00      BSYN  
ATOM    834  HZ2 LYS    94     -12.191 -88.167 -25.461  1.00  0.00      BSYN  
ATOM    835  HZ3 LYS    94     -12.442 -89.161 -26.756  1.00  0.00      BSYN  
ATOM    836    C LYS    94      -9.366 -85.117 -31.419  1.00  0.00      BSYN  
ATOM    837    O LYS    94      -8.598 -85.915 -32.074  1.00  0.00      BSYN  
ATOM    838    N PRO    95      -8.884 -84.085 -30.645  1.00  0.00      BSYN  
ATOM    839   CD PRO    95      -9.661 -83.423 -29.595  1.00  0.00      BSYN  
ATOM    840   CA PRO    95      -7.477 -83.654 -30.650  1.00  0.00      BSYN  
ATOM    841   CB PRO    95      -7.520 -82.356 -29.753  1.00  0.00      BSYN  
ATOM    842   CG PRO    95      -8.540 -82.735 -28.719  1.00  0.00      BSYN  
ATOM    843    C PRO    95      -6.333 -84.603 -30.277  1.00  0.00      BSYN  
ATOM    844    O PRO    95      -5.173 -84.331 -30.628  1.00  0.00      BSYN  
ATOM    845    N GLU    96      -6.707 -85.701 -29.550  1.00  0.00      BSYN  
ATOM    846    H GLU    96      -7.639 -85.934 -29.743  1.00  0.00      BSYN  
ATOM    847   CA GLU    96      -5.791 -86.608 -29.010  1.00  0.00      BSYN  
ATOM    848   CB GLU    96      -6.545 -87.337 -27.858  1.00  0.00      BSYN  
ATOM    849   CG GLU    96      -7.122 -86.468 -26.751  1.00  0.00      BSYN  
ATOM    850   CD GLU    96      -6.004 -85.759 -25.992  1.00  0.00      BSYN  
ATOM    851  OE1 GLU    96      -5.841 -84.635 -26.278  1.00  0.00      BSYN  
ATOM    852  OE2 GLU    96      -5.416 -86.282 -25.090  1.00  0.00      BSYN  
ATOM    853    C GLU    96      -5.077 -87.537 -29.997  1.00  0.00      BSYN  
ATOM    854    O GLU    96      -5.527 -88.735 -30.032  1.00  0.00      BSYN  
ATOM    855    N GLU    97      -4.060 -87.218 -30.815  1.00  0.00      BSYN  
ATOM    856    H GLU    97      -3.776 -86.281 -30.870  1.00  0.00      BSYN  
ATOM    857   CA GLU    97      -3.354 -88.182 -31.714  1.00  0.00      BSYN  
ATOM    858   CB GLU    97      -2.730 -87.620 -32.933  1.00  0.00      BSYN  
ATOM    859   CG GLU    97      -3.655 -87.368 -34.114  1.00  0.00      BSYN  
ATOM    860   CD GLU    97      -3.036 -86.433 -35.152  1.00  0.00      BSYN  
ATOM    861  OE1 GLU    97      -1.817 -86.249 -35.033  1.00  0.00      BSYN  
ATOM    862  OE2 GLU    97      -3.744 -85.999 -36.126  1.00  0.00      BSYN  
ATOM    863    C GLU    97      -2.276 -88.785 -30.840  1.00  0.00      BSYN  
ATOM    864    O GLU    97      -1.280 -88.170 -30.523  1.00  0.00      BSYN  
ATOM    865    N VAL    98      -2.251 -90.079 -30.929  1.00  0.00      BSYN  
ATOM    866    H VAL    98      -2.706 -90.517 -31.679  1.00  0.00      BSYN  
ATOM    867   CA VAL    98      -1.211 -90.814 -30.065  1.00  0.00      BSYN  
ATOM    868   CB VAL    98      -1.834 -92.120 -29.609  1.00  0.00      BSYN  
ATOM    869  CG1 VAL    98      -0.995 -92.967 -28.646  1.00  0.00      BSYN  
ATOM    870  CG2 VAL    98      -3.135 -91.640 -28.803  1.00  0.00      BSYN  
ATOM    871    C VAL    98       0.084 -91.017 -30.862  1.00  0.00      BSYN  
ATOM    872    O VAL    98       0.147 -91.872 -31.775  1.00  0.00      BSYN  
ATOM    873    N ALA    99       0.887 -89.963 -30.833  1.00  0.00      BSYN  
ATOM    874    H ALA    99       0.634 -89.022 -30.722  1.00  0.00      BSYN  
ATOM    875   CA ALA    99       2.335 -90.121 -31.188  1.00  0.00      BSYN  
ATOM    876   CB ALA    99       2.827 -88.691 -31.712  1.00  0.00      BSYN  
ATOM    877    C ALA    99       3.057 -90.473 -29.922  1.00  0.00      BSYN  
ATOM    878    O ALA    99       2.768 -89.874 -28.942  1.00  0.00      BSYN  
ATOM    879    N GLN   100       3.912 -91.533 -29.900  1.00  0.00      BSYN  
ATOM    880    H GLN   100       3.667 -92.222 -30.553  1.00  0.00      BSYN  
ATOM    881   CA GLN   100       4.898 -91.839 -28.868  1.00  0.00      BSYN  
ATOM    882   CB GLN   100       4.182 -92.212 -27.547  1.00  0.00      BSYN  
ATOM    883   CG GLN   100       5.176 -92.410 -26.393  1.00  0.00      BSYN  
ATOM    884   CD GLN   100       5.193 -91.349 -25.230  1.00  0.00      BSYN  
ATOM    885  OE1 GLN   100       4.337 -91.373 -24.334  1.00  0.00      BSYN  
ATOM    886  NE2 GLN   100       6.216 -90.504 -24.989  1.00  0.00      BSYN  
ATOM    887 HE21 GLN   100       7.073 -90.324 -25.428  1.00  0.00      BSYN  
ATOM    888 HE22 GLN   100       6.008 -89.995 -24.177  1.00  0.00      BSYN  
ATOM    889    C GLN   100       5.811 -92.968 -29.279  1.00  0.00      BSYN  
ATOM    890    O GLN   100       5.192 -94.041 -29.638  1.00  0.00      BSYN  
ATOM    891    N GLU   101       7.157 -92.919 -29.251  1.00  0.00      BSYN  
ATOM    892    H GLU   101       7.736 -92.164 -29.016  1.00  0.00      BSYN  
ATOM    893   CA GLU   101       7.983 -94.006 -29.656  1.00  0.00      BSYN  
ATOM    894   CB GLU   101       9.024 -93.424 -30.579  1.00  0.00      BSYN  
ATOM    895   CG GLU   101       8.461 -93.146 -31.971  1.00  0.00      BSYN  
ATOM    896   CD GLU   101       9.524 -92.474 -32.871  1.00  0.00      BSYN  
ATOM    897  OE1 GLU   101       9.729 -91.280 -32.912  1.00  0.00      BSYN  
ATOM    898  OE2 GLU   101      10.180 -93.202 -33.703  1.00  0.00      BSYN  
ATOM    899    C GLU   101       8.692 -94.816 -28.533  1.00  0.00      BSYN  
ATOM    900    O GLU   101       9.199 -94.112 -27.704  1.00  0.00      BSYN  
ATOM    901    N ALA   102       8.914 -96.126 -28.436  1.00  0.00      BSYN  
ATOM    902    H ALA   102       8.404 -96.704 -29.041  1.00  0.00      BSYN  
ATOM    903   CA ALA   102       9.707 -96.702 -27.326  1.00  0.00      BSYN  
ATOM    904   CB ALA   102       9.614 -98.213 -27.054  1.00  0.00      BSYN  
ATOM    905    C ALA   102      11.229 -96.368 -27.094  1.00  0.00      BSYN  
ATOM    906    O ALA   102      12.013 -96.283 -27.980  1.00  0.00      BSYN  
ATOM    907    N ALA   103      11.342 -96.160 -25.850  1.00  0.00      BSYN  
ATOM    908    H ALA   103      10.613 -96.089 -25.200  1.00  0.00      BSYN  
ATOM    909   CA ALA   103      12.792 -95.931 -25.374  1.00  0.00      BSYN  
ATOM    910   CB ALA   103      13.036 -94.571 -24.886  1.00  0.00      BSYN  
ATOM    911    C ALA   103      13.142 -96.754 -24.259  1.00  0.00      BSYN  
ATOM    912    O ALA   103      12.180 -97.157 -23.498  1.00  0.00      BSYN  
ATOM    913    N GLU   104      14.339 -97.261 -23.994  1.00  0.00      BSYN  
ATOM    914    H GLU   104      14.894 -97.226 -24.800  1.00  0.00      BSYN  
ATOM    915   CA GLU   104      14.921 -97.692 -22.751  1.00  0.00      BSYN  
ATOM    916   CB GLU   104      15.743 -98.923 -23.053  1.00  0.00      BSYN  
ATOM    917   CG GLU   104      16.650 -98.882 -24.188  1.00  0.00      BSYN  
ATOM    918   CD GLU   104      16.527-100.138 -25.151  1.00  0.00      BSYN  
ATOM    919  OE1 GLU   104      15.446-100.383 -25.664  1.00  0.00      BSYN  
ATOM    920  OE2 GLU   104      17.497-100.931 -25.201  1.00  0.00      BSYN  
ATOM    921    C GLU   104      15.698 -96.478 -22.125  1.00  0.00      BSYN  
ATOM    922    O GLU   104      15.145 -95.782 -21.289  1.00  0.00      BSYN  
ATOM    923    N GLU   105      16.975 -96.121 -22.521  1.00  0.00      BSYN  
ATOM    924    H GLU   105      17.390 -96.686 -23.206  1.00  0.00      BSYN  
ATOM    925   CA GLU   105      17.743 -94.991 -21.933  1.00  0.00      BSYN  
ATOM    926   CB GLU   105      19.133 -95.483 -21.839  1.00  0.00      BSYN  
ATOM    927   CG GLU   105      20.122 -94.580 -21.210  1.00  0.00      BSYN  
ATOM    928   CD GLU   105      21.517 -95.145 -21.365  1.00  0.00      BSYN  
ATOM    929  OE1 GLU   105      21.885 -95.962 -20.458  1.00  0.00      BSYN  
ATOM    930  OE2 GLU   105      22.276 -94.723 -22.245  1.00  0.00      BSYN  
ATOM    931    C GLU   105      17.567 -93.661 -22.668  1.00  0.00      BSYN  
ATOM    932    O GLU   105      17.535 -93.530 -23.885  1.00  0.00      BSYN  
ATOM    933    N PRO   106      17.413 -92.506 -21.882  1.00  0.00      BSYN  
ATOM    934   CD PRO   106      17.765 -91.199 -22.333  1.00  0.00      BSYN  
ATOM    935   CA PRO   106      17.289 -92.494 -20.464  1.00  0.00      BSYN  
ATOM    936   CB PRO   106      17.703 -91.047 -20.038  1.00  0.00      BSYN  
ATOM    937   CG PRO   106      17.304 -90.181 -21.209  1.00  0.00      BSYN  
ATOM    938    C PRO   106      15.835 -92.741 -20.003  1.00  0.00      BSYN  
ATOM    939    O PRO   106      14.984 -92.693 -20.865  1.00  0.00      BSYN  
ATOM    940    N LEU   107      15.351 -93.163 -18.800  1.00  0.00      BSYN  
ATOM    941    H LEU   107      15.872 -93.756 -18.218  1.00  0.00      BSYN  
ATOM    942   CA LEU   107      13.969 -92.748 -18.432  1.00  0.00      BSYN  
ATOM    943   CB LEU   107      13.042 -93.880 -17.909  1.00  0.00      BSYN  
ATOM    944   CG LEU   107      12.470 -94.908 -18.807  1.00  0.00      BSYN  
ATOM    945  CD1 LEU   107      11.453 -95.738 -18.150  1.00  0.00      BSYN  
ATOM    946  CD2 LEU   107      11.929 -94.197 -20.006  1.00  0.00      BSYN  
ATOM    947    C LEU   107      14.052 -91.492 -17.491  1.00  0.00      BSYN  
ATOM    948    O LEU   107      14.603 -91.448 -16.417  1.00  0.00      BSYN  
ATOM    949    N ILE   108      13.192 -90.579 -18.045  1.00  0.00      BSYN  
ATOM    950    H ILE   108      12.406 -90.830 -18.574  1.00  0.00      BSYN  
ATOM    951   CA ILE   108      13.170 -89.158 -17.762  1.00  0.00      BSYN  
ATOM    952   CB ILE   108      12.364 -88.412 -18.923  1.00  0.00      BSYN  
ATOM    953  CG2 ILE   108      12.772 -86.939 -19.001  1.00  0.00      BSYN  
ATOM    954  CG1 ILE   108      12.677 -88.906 -20.288  1.00  0.00      BSYN  
ATOM    955   CD ILE   108      11.976 -88.176 -21.476  1.00  0.00      BSYN  
ATOM    956    C ILE   108      12.441 -88.880 -16.422  1.00  0.00      BSYN  
ATOM    957    O ILE   108      12.805 -88.042 -15.501  1.00  0.00      BSYN  
ATOM    958    N GLU   109      11.302 -89.581 -16.162  1.00  0.00      BSYN  
ATOM    959    H GLU   109      11.100 -90.246 -16.852  1.00  0.00      BSYN  
ATOM    960   CA GLU   109      10.514 -89.508 -15.001  1.00  0.00      BSYN  
ATOM    961   CB GLU   109       9.098 -88.993 -15.343  1.00  0.00      BSYN  
ATOM    962   CG GLU   109       8.547 -87.898 -14.347  1.00  0.00      BSYN  
ATOM    963   CD GLU   109       7.192 -88.150 -13.625  1.00  0.00      BSYN  
ATOM    964  OE1 GLU   109       6.818 -89.275 -13.607  1.00  0.00      BSYN  
ATOM    965  OE2 GLU   109       6.592 -87.148 -13.141  1.00  0.00      BSYN  
ATOM    966    C GLU   109      10.431 -90.913 -14.308  1.00  0.00      BSYN  
ATOM    967    O GLU   109       9.556 -91.716 -14.599  1.00  0.00      BSYN  
ATOM    968    N PRO   110      11.181 -91.098 -13.152  1.00  0.00      BSYN  
ATOM    969   CD PRO   110      12.182 -90.177 -12.539  1.00  0.00      BSYN  
ATOM    970   CA PRO   110      11.176 -92.462 -12.519  1.00  0.00      BSYN  
ATOM    971   CB PRO   110      12.538 -92.403 -11.686  1.00  0.00      BSYN  
ATOM    972   CG PRO   110      12.668 -90.943 -11.313  1.00  0.00      BSYN  
ATOM    973    C PRO   110      10.087 -92.914 -11.587  1.00  0.00      BSYN  
ATOM    974    O PRO   110       9.799 -94.043 -11.559  1.00  0.00      BSYN  
ATOM    975    N LEU   111       9.478 -91.983 -10.790  1.00  0.00      BSYN  
ATOM    976    H LEU   111       9.812 -91.063 -10.831  1.00  0.00      BSYN  
ATOM    977   CA LEU   111       8.321 -92.305  -9.919  1.00  0.00      BSYN  
ATOM    978   CB LEU   111       8.149 -91.158  -8.876  1.00  0.00      BSYN  
ATOM    979   CG LEU   111       9.095 -90.989  -7.807  1.00  0.00      BSYN  
ATOM    980  CD1 LEU   111      10.577 -90.982  -8.061  1.00  0.00      BSYN  
ATOM    981  CD2 LEU   111       8.581 -89.715  -7.354  1.00  0.00      BSYN  
ATOM    982    C LEU   111       6.993 -92.590 -10.600  1.00  0.00      BSYN  
ATOM    983    O LEU   111       6.090 -91.734 -10.551  1.00  0.00      BSYN  
ATOM    984    N MET   112       6.878 -93.757 -11.150  1.00  0.00      BSYN  
ATOM    985    H MET   112       7.732 -94.234 -11.221  1.00  0.00      BSYN  
ATOM    986   CA MET   112       5.710 -94.325 -11.771  1.00  0.00      BSYN  
ATOM    987   CB MET   112       6.050 -94.936 -13.197  1.00  0.00      BSYN  
ATOM    988   CG MET   112       6.664 -93.893 -14.025  1.00  0.00      BSYN  
ATOM    989   SD MET   112       5.772 -92.418 -14.397  1.00  0.00      BSYN  
ATOM    990   CE MET   112       4.655 -92.533 -15.780  1.00  0.00      BSYN  
ATOM    991    C MET   112       5.017 -95.353 -10.804  1.00  0.00      BSYN  
ATOM    992    O MET   112       5.677 -96.292 -10.443  1.00  0.00      BSYN  
ATOM    993    N GLU   113       3.845 -95.155 -10.278  1.00  0.00      BSYN  
ATOM    994    H GLU   113       3.396 -95.873  -9.784  1.00  0.00      BSYN  
ATOM    995   CA GLU   113       2.936 -94.055 -10.530  1.00  0.00      BSYN  
ATOM    996   CB GLU   113       1.499 -94.406  -9.899  1.00  0.00      BSYN  
ATOM    997   CG GLU   113       1.020 -95.705 -10.358  1.00  0.00      BSYN  
ATOM    998   CD GLU   113      -0.383 -95.967  -9.743  1.00  0.00      BSYN  
ATOM    999  OE1 GLU   113      -1.138 -95.112  -9.350  1.00  0.00      BSYN  
ATOM   1000  OE2 GLU   113      -0.673 -97.140  -9.570  1.00  0.00      BSYN  
ATOM   1001    C GLU   113       3.225 -92.643  -9.916  1.00  0.00      BSYN  
ATOM   1002    O GLU   113       3.605 -92.570  -8.772  1.00  0.00      BSYN  
ATOM   1003    N PRO   114       2.850 -91.565 -10.591  1.00  0.00      BSYN  
ATOM   1004   CD PRO   114       2.538 -91.519 -12.007  1.00  0.00      BSYN  
ATOM   1005   CA PRO   114       3.305 -90.200 -10.147  1.00  0.00      BSYN  
ATOM   1006   CB PRO   114       3.385 -89.550 -11.546  1.00  0.00      BSYN  
ATOM   1007   CG PRO   114       3.595 -90.575 -12.600  1.00  0.00      BSYN  
ATOM   1008    C PRO   114       2.150 -89.654  -9.162  1.00  0.00      BSYN  
ATOM   1009    O PRO   114       2.336 -88.532  -8.611  1.00  0.00      BSYN  
ATOM   1010    N GLU   115       1.017 -90.218  -8.975  1.00  0.00      BSYN  
ATOM   1011    H GLU   115       0.645 -90.910  -9.560  1.00  0.00      BSYN  
ATOM   1012   CA GLU   115      -0.039 -89.844  -7.975  1.00  0.00      BSYN  
ATOM   1013   CB GLU   115      -1.452 -90.194  -8.466  1.00  0.00      BSYN  
ATOM   1014   CG GLU   115      -2.009 -89.578  -9.742  1.00  0.00      BSYN  
ATOM   1015   CD GLU   115      -2.368 -90.418 -10.883  1.00  0.00      BSYN  
ATOM   1016  OE1 GLU   115      -1.527 -91.106 -11.343  1.00  0.00      BSYN  
ATOM   1017  OE2 GLU   115      -3.530 -90.464 -11.302  1.00  0.00      BSYN  
ATOM   1018    C GLU   115       0.312 -90.227  -6.608  1.00  0.00      BSYN  
ATOM   1019    O GLU   115       0.843 -91.327  -6.351  1.00  0.00      BSYN  
ATOM   1020    N GLY   116       0.570 -89.174  -5.900  1.00  0.00      BSYN  
ATOM   1021    H GLY   116       0.458 -88.275  -6.274  1.00  0.00      BSYN  
ATOM   1022   CA GLY   116       1.043 -89.335  -4.484  1.00  0.00      BSYN  
ATOM   1023    C GLY   116       1.878 -88.158  -4.020  1.00  0.00      BSYN  
ATOM   1024    O GLY   116       3.046 -88.035  -4.178  1.00  0.00      BSYN  
ATOM   1025    N GLU   117       1.106 -87.168  -3.684  1.00  0.00      BSYN  
ATOM   1026    H GLU   117       1.372 -86.430  -4.271  1.00  0.00      BSYN  
ATOM   1027   CA GLU   117       0.071 -87.250  -2.624  1.00  0.00      BSYN  
ATOM   1028   CB GLU   117       0.862 -87.338  -1.199  1.00  0.00      BSYN  
ATOM   1029   CG GLU   117       0.199 -88.562  -0.421  1.00  0.00      BSYN  
ATOM   1030   CD GLU   117       0.687 -88.736   0.990  1.00  0.00      BSYN  
ATOM   1031  OE1 GLU   117       0.048 -88.172   1.865  1.00  0.00      BSYN  
ATOM   1032  OE2 GLU   117       1.677 -89.462   1.253  1.00  0.00      BSYN  
ATOM   1033    C GLU   117      -0.816 -85.975  -2.686  1.00  0.00      BSYN  
ATOM   1034    O GLU   117      -0.321 -84.986  -3.211  1.00  0.00      BSYN  
ATOM   1035    N SER   118      -2.037 -85.950  -2.089  1.00  0.00      BSYN  
ATOM   1036    H SER   118      -2.412 -86.826  -1.861  1.00  0.00      BSYN  
ATOM   1037   CA SER   118      -2.825 -84.689  -2.173  1.00  0.00      BSYN  
ATOM   1038   CB SER   118      -4.176 -84.863  -2.961  1.00  0.00      BSYN  
ATOM   1039   OG SER   118      -3.899 -85.325  -4.253  1.00  0.00      BSYN  
ATOM   1040   HG SER   118      -4.359 -86.159  -4.368  1.00  0.00      BSYN  
ATOM   1041    C SER   118      -3.158 -84.164  -0.794  1.00  0.00      BSYN  
ATOM   1042    O SER   118      -3.903 -84.855  -0.079  1.00  0.00      BSYN  
ATOM   1043    N TYR   119      -2.708 -82.923  -0.460  1.00  0.00      BSYN  
ATOM   1044    H TYR   119      -2.006 -82.415  -0.919  1.00  0.00      BSYN  
ATOM   1045   CA TYR   119      -3.169 -82.408   0.811  1.00  0.00      BSYN  
ATOM   1046   CB TYR   119      -1.894 -81.884   1.420  1.00  0.00      BSYN  
ATOM   1047   CG TYR   119      -1.400 -80.503   1.027  1.00  0.00      BSYN  
ATOM   1048  CD1 TYR   119      -0.704 -80.410  -0.138  1.00  0.00      BSYN  
ATOM   1049  CE1 TYR   119      -0.172 -79.127  -0.570  1.00  0.00      BSYN  
ATOM   1050  CD2 TYR   119      -1.595 -79.311   1.748  1.00  0.00      BSYN  
ATOM   1051  CE2 TYR   119      -1.252 -78.086   1.321  1.00  0.00      BSYN  
ATOM   1052   CZ TYR   119      -0.470 -77.965   0.185  1.00  0.00      BSYN  
ATOM   1053   OH TYR   119      -0.027 -76.748  -0.272  1.00  0.00      BSYN  
ATOM   1054   HH TYR   119       0.723 -77.030  -0.800  1.00  0.00      BSYN  
ATOM   1055    C TYR   119      -4.287 -81.449   0.569  1.00  0.00      BSYN  
ATOM   1056    O TYR   119      -4.421 -80.696  -0.361  1.00  0.00      BSYN  
ATOM   1057    N GLU   120      -5.156 -81.485   1.554  1.00  0.00      BSYN  
ATOM   1058    H GLU   120      -4.920 -82.106   2.275  1.00  0.00      BSYN  
ATOM   1059   CA GLU   120      -6.555 -80.875   1.650  1.00  0.00      BSYN  
ATOM   1060   CB GLU   120      -7.627 -81.936   1.428  1.00  0.00      BSYN  
ATOM   1061   CG GLU   120      -7.510 -82.898   0.252  1.00  0.00      BSYN  
ATOM   1062   CD GLU   120      -8.585 -83.973   0.245  1.00  0.00      BSYN  
ATOM   1063  OE1 GLU   120      -8.200 -85.117   0.249  1.00  0.00      BSYN  
ATOM   1064  OE2 GLU   120      -9.745 -83.619   0.142  1.00  0.00      BSYN  
ATOM   1065    C GLU   120      -6.680 -80.474   3.081  1.00  0.00      BSYN  
ATOM   1066    O GLU   120      -6.285 -81.192   3.980  1.00  0.00      BSYN  
ATOM   1067    N ASP   121      -6.909 -79.257   3.418  1.00  0.00      BSYN  
ATOM   1068    H ASP   121      -7.232 -78.761   2.638  1.00  0.00      BSYN  
ATOM   1069   CA ASP   121      -7.067 -78.748   4.780  1.00  0.00      BSYN  
ATOM   1070   CB ASP   121      -5.904 -77.716   4.835  1.00  0.00      BSYN  
ATOM   1071   CG ASP   121      -5.728 -76.937   6.121  1.00  0.00      BSYN  
ATOM   1072  OD1 ASP   121      -4.722 -77.065   6.798  1.00  0.00      BSYN  
ATOM   1073  OD2 ASP   121      -6.665 -76.161   6.377  1.00  0.00      BSYN  
ATOM   1074    C ASP   121      -8.457 -78.171   4.859  1.00  0.00      BSYN  
ATOM   1075    O ASP   121      -8.908 -77.384   4.022  1.00  0.00      BSYN  
ATOM   1076    N PRO   122      -9.234 -78.718   5.833  1.00  0.00      BSYN  
ATOM   1077   CD PRO   122      -8.903 -79.837   6.653  1.00  0.00      BSYN  
ATOM   1078   CA PRO   122     -10.559 -78.240   6.138  1.00  0.00      BSYN  
ATOM   1079   CB PRO   122     -10.896 -79.158   7.276  1.00  0.00      BSYN  
ATOM   1080   CG PRO   122     -10.216 -80.432   7.043  1.00  0.00      BSYN  
ATOM   1081    C PRO   122     -10.593 -76.768   6.691  1.00  0.00      BSYN  
ATOM   1082    O PRO   122      -9.633 -76.260   7.303  1.00  0.00      BSYN  
ATOM   1083    N PRO   123     -11.640 -75.977   6.209  1.00  0.00      BSYN  
ATOM   1084   CD PRO   123     -12.676 -76.379   5.315  1.00  0.00      BSYN  
ATOM   1085   CA PRO   123     -11.844 -74.615   6.753  1.00  0.00      BSYN  
ATOM   1086   CB PRO   123     -13.087 -74.141   5.935  1.00  0.00      BSYN  
ATOM   1087   CG PRO   123     -13.705 -75.485   5.652  1.00  0.00      BSYN  
ATOM   1088    C PRO   123     -12.175 -74.565   8.226  1.00  0.00      BSYN  
ATOM   1089    O PRO   123     -12.952 -73.661   8.513  1.00  0.00      BSYN  
ATOM   1090    N GLN   124     -11.665 -75.334   9.203  1.00  0.00      BSYN  
ATOM   1091    H GLN   124     -10.803 -75.747   8.989  1.00  0.00      BSYN  
ATOM   1092   CA GLN   124     -12.320 -75.318  10.519  1.00  0.00      BSYN  
ATOM   1093   CB GLN   124     -12.393 -76.766  11.082  1.00  0.00      BSYN  
ATOM   1094   CG GLN   124     -13.476 -77.551  10.359  1.00  0.00      BSYN  
ATOM   1095   CD GLN   124     -13.665 -79.034  10.715  1.00  0.00      BSYN  
ATOM   1096  OE1 GLN   124     -12.897 -79.569  11.553  1.00  0.00      BSYN  
ATOM   1097  NE2 GLN   124     -14.611 -79.697  10.001  1.00  0.00      BSYN  
ATOM   1098 HE21 GLN   124     -14.601 -80.659  10.189  1.00  0.00      BSYN  
ATOM   1099 HE22 GLN   124     -15.212 -79.348   9.311  1.00  0.00      BSYN  
ATOM   1100    C GLN   124     -11.717 -74.347  11.600  1.00  0.00      BSYN  
ATOM   1101    O GLN   124     -11.974 -74.415  12.798  1.00  0.00      BSYN  
ATOM   1102    N GLU   125     -11.097 -73.264  11.175  1.00  0.00      BSYN  
ATOM   1103    H GLU   125     -11.143 -73.171  10.201  1.00  0.00      BSYN  
ATOM   1104   CA GLU   125     -10.502 -72.196  11.953  1.00  0.00      BSYN  
ATOM   1105   CB GLU   125      -9.231 -71.602  11.325  1.00  0.00      BSYN  
ATOM   1106   CG GLU   125      -8.106 -72.658  11.197  1.00  0.00      BSYN  
ATOM   1107   CD GLU   125      -8.301 -73.715  10.162  1.00  0.00      BSYN  
ATOM   1108  OE1 GLU   125      -7.997 -73.380   9.001  1.00  0.00      BSYN  
ATOM   1109  OE2 GLU   125      -8.895 -74.768  10.460  1.00  0.00      BSYN  
ATOM   1110    C GLU   125     -11.512 -71.076  12.373  1.00  0.00      BSYN  
ATOM   1111    O GLU   125     -10.994 -70.087  12.942  1.00  0.00      BSYN  
ATOM   1112    N GLU   126     -12.779 -71.198  11.955  1.00  0.00      BSYN  
ATOM   1113    H GLU   126     -13.113 -72.074  11.669  1.00  0.00      BSYN  
ATOM   1114   CA GLU   126     -13.707 -70.077  12.054  1.00  0.00      BSYN  
ATOM   1115   CB GLU   126     -14.717 -70.141  10.851  1.00  0.00      BSYN  
ATOM   1116   CG GLU   126     -14.191 -69.346   9.602  1.00  0.00      BSYN  
ATOM   1117   CD GLU   126     -14.786 -69.817   8.230  1.00  0.00      BSYN  
ATOM   1118  OE1 GLU   126     -15.259 -68.948   7.480  1.00  0.00      BSYN  
ATOM   1119  OE2 GLU   126     -14.854 -71.031   7.999  1.00  0.00      BSYN  
ATOM   1120    C GLU   126     -14.311 -69.685  13.347  1.00  0.00      BSYN  
ATOM   1121    O GLU   126     -15.463 -69.103  13.318  1.00  0.00      BSYN  
ATOM   1122    N TYR   127     -13.802 -69.963  14.573  1.00  0.00      BSYN  
ATOM   1123    H TYR   127     -13.301 -70.805  14.590  1.00  0.00      BSYN  
ATOM   1124   CA TYR   127     -14.403 -69.451  15.900  1.00  0.00      BSYN  
ATOM   1125   CB TYR   127     -14.444 -70.500  17.018  1.00  0.00      BSYN  
ATOM   1126   CG TYR   127     -14.932 -71.899  16.588  1.00  0.00      BSYN  
ATOM   1127  CD1 TYR   127     -15.995 -72.088  15.794  1.00  0.00      BSYN  
ATOM   1128  CE1 TYR   127     -16.220 -73.354  15.344  1.00  0.00      BSYN  
ATOM   1129  CD2 TYR   127     -14.261 -73.058  17.080  1.00  0.00      BSYN  
ATOM   1130  CE2 TYR   127     -14.537 -74.333  16.746  1.00  0.00      BSYN  
ATOM   1131   CZ TYR   127     -15.603 -74.472  15.894  1.00  0.00      BSYN  
ATOM   1132   OH TYR   127     -16.062 -75.740  15.674  1.00  0.00      BSYN  
ATOM   1133   HH TYR   127     -15.713 -76.414  16.262  1.00  0.00      BSYN  
ATOM   1134    C TYR   127     -13.367 -68.386  16.434  1.00  0.00      BSYN  
ATOM   1135    O TYR   127     -12.196 -68.747  16.692  1.00  0.00      BSYN  
ATOM   1136    N GLN   128     -13.850 -67.117  16.405  1.00  0.00      BSYN  
ATOM   1137    H GLN   128     -14.730 -66.799  16.114  1.00  0.00      BSYN  
ATOM   1138   CA GLN   128     -12.991 -66.053  16.844  1.00  0.00      BSYN  
ATOM   1139   CB GLN   128     -13.456 -64.707  16.315  1.00  0.00      BSYN  
ATOM   1140   CG GLN   128     -13.615 -64.522  14.755  1.00  0.00      BSYN  
ATOM   1141   CD GLN   128     -12.373 -64.580  13.990  1.00  0.00      BSYN  
ATOM   1142  OE1 GLN   128     -11.252 -64.716  14.485  1.00  0.00      BSYN  
ATOM   1143  NE2 GLN   128     -12.600 -64.611  12.683  1.00  0.00      BSYN  
ATOM   1144 HE21 GLN   128     -13.483 -64.487  12.275  1.00  0.00      BSYN  
ATOM   1145 HE22 GLN   128     -11.791 -64.742  12.146  1.00  0.00      BSYN  
ATOM   1146    C GLN   128     -13.085 -65.924  18.332  1.00  0.00      BSYN  
ATOM   1147    O GLN   128     -14.022 -65.386  18.856  1.00  0.00      BSYN  
ATOM   1148    N GLU   129     -12.104 -66.547  19.026  1.00  0.00      BSYN  
ATOM   1149    H GLU   129     -11.426 -67.004  18.487  1.00  0.00      BSYN  
ATOM   1150   CA GLU   129     -12.081 -66.586  20.489  1.00  0.00      BSYN  
ATOM   1151   CB GLU   129     -11.476 -67.935  20.803  1.00  0.00      BSYN  
ATOM   1152   CG GLU   129     -12.317 -69.108  20.191  1.00  0.00      BSYN  
ATOM   1153   CD GLU   129     -12.373 -70.315  21.157  1.00  0.00      BSYN  
ATOM   1154  OE1 GLU   129     -13.109 -70.477  22.093  1.00  0.00      BSYN  
ATOM   1155  OE2 GLU   129     -11.599 -71.193  20.871  1.00  0.00      BSYN  
ATOM   1156    C GLU   129     -11.401 -65.358  21.086  1.00  0.00      BSYN  
ATOM   1157    O GLU   129     -10.167 -65.224  21.378  1.00  0.00      BSYN  
ATOM   1158    N TYR   130     -12.295 -64.425  21.336  1.00  0.00      BSYN  
ATOM   1159    H TYR   130     -13.255 -64.613  21.286  1.00  0.00      BSYN  
ATOM   1160   CA TYR   130     -11.944 -63.216  22.029  1.00  0.00      BSYN  
ATOM   1161   CB TYR   130     -12.680 -61.918  21.399  1.00  0.00      BSYN  
ATOM   1162   CG TYR   130     -11.904 -60.769  21.901  1.00  0.00      BSYN  
ATOM   1163  CD1 TYR   130     -12.589 -59.818  22.439  1.00  0.00      BSYN  
ATOM   1164  CE1 TYR   130     -12.027 -58.646  22.864  1.00  0.00      BSYN  
ATOM   1165  CD2 TYR   130     -10.560 -60.591  21.667  1.00  0.00      BSYN  
ATOM   1166  CE2 TYR   130      -9.937 -59.491  22.060  1.00  0.00      BSYN  
ATOM   1167   CZ TYR   130     -10.632 -58.493  22.687  1.00  0.00      BSYN  
ATOM   1168   OH TYR   130      -9.908 -57.309  23.014  1.00  0.00      BSYN  
ATOM   1169   HH TYR   130     -10.349 -56.826  23.717  1.00  0.00      BSYN  
ATOM   1170    C TYR   130     -12.215 -63.093  23.527  1.00  0.00      BSYN  
ATOM   1171    O TYR   130     -13.206 -63.480  24.053  1.00  0.00      BSYN  
ATOM   1172    N GLU   131     -11.081 -62.688  24.101  1.00  0.00      BSYN  
ATOM   1173    H GLU   131     -10.316 -62.702  23.488  1.00  0.00      BSYN  
ATOM   1174   CA GLU   131     -11.110 -62.279  25.484  1.00  0.00      BSYN  
ATOM   1175   CB GLU   131     -10.216 -63.194  26.342  1.00  0.00      BSYN  
ATOM   1176   CG GLU   131     -10.742 -64.732  26.224  1.00  0.00      BSYN  
ATOM   1177   CD GLU   131      -9.918 -65.640  27.087  1.00  0.00      BSYN  
ATOM   1178  OE1 GLU   131      -8.809 -65.241  27.682  1.00  0.00      BSYN  
ATOM   1179  OE2 GLU   131     -10.324 -66.742  27.173  1.00  0.00      BSYN  
ATOM   1180    C GLU   131     -10.820 -60.806  25.904  1.00  0.00      BSYN  
ATOM   1181    O GLU   131      -9.685 -60.216  25.949  1.00  0.00      BSYN  
ATOM   1182    N PRO   132     -11.872 -60.140  26.384  1.00  0.00      BSYN  
ATOM   1183   CD PRO   132     -13.323 -60.437  26.102  1.00  0.00      BSYN  
ATOM   1184   CA PRO   132     -11.847 -58.824  27.138  1.00  0.00      BSYN  
ATOM   1185   CB PRO   132     -13.276 -58.447  27.051  1.00  0.00      BSYN  
ATOM   1186   CG PRO   132     -14.095 -59.674  27.227  1.00  0.00      BSYN  
ATOM   1187    C PRO   132     -11.231 -58.680  28.527  1.00  0.00      BSYN  
ATOM   1188    O PRO   132     -10.516 -59.551  28.980  1.00  0.00      BSYN  
ATOM   1189    N GLU   133     -11.388 -57.622  29.290  1.00  0.00      BSYN  
ATOM   1190    H GLU   133     -11.847 -56.910  28.797  1.00  0.00      BSYN  
ATOM   1191   CA GLU   133     -10.722 -57.337  30.562  1.00  0.00      BSYN  
ATOM   1192   CB GLU   133      -9.244 -56.993  30.240  1.00  0.00      BSYN  
ATOM   1193   CG GLU   133      -8.967 -55.664  29.564  1.00  0.00      BSYN  
ATOM   1194   CD GLU   133      -7.511 -55.597  29.099  1.00  0.00      BSYN  
ATOM   1195  OE1 GLU   133      -6.961 -54.548  29.126  1.00  0.00      BSYN  
ATOM   1196  OE2 GLU   133      -6.981 -56.632  28.696  1.00  0.00      BSYN  
ATOM   1197    C GLU   133     -11.328 -56.324  31.510  1.00  0.00      BSYN  
ATOM   1198    O GLU   133     -12.203 -55.542  31.197  1.00  0.00      BSYN  
ATOM   1199    N ALA   134     -11.050 -56.590  32.792  1.00  0.00      BSYN  
ATOM   1200    H ALA   134     -10.346 -57.219  33.055  1.00  0.00      BSYN  
ATOM   1201   CA ALA   134     -11.831 -55.935  33.895  1.00  0.00      BSYN  
ATOM   1202   CB ALA   134     -11.896 -56.694  35.176  1.00  0.00      BSYN  
ATOM   1203    C ALA   134     -11.236 -54.525  34.218  1.00  0.00      BSYN  
ATOM   1204  OT1 ALA   134     -10.051 -54.402  34.193  1.00  0.00      BSYN  
ATOM   1205  OT2 ALA   134     -11.983 -53.590  34.386  1.00  0.00      BSYN  
END
