# Supplementary material for: Data set of intrinsically disordered proteins analysed at a local protein conformation level
Source: Data Brief. 2020 Mar 5;29:105383. doi: 10.1016/j.dib.2020.105383 (PMC7078294; doi:10.1016/j.dib.2020.105383)
Supplement: Supplementary file 1 [file mmc1.zip › the data/1-DATA/PED1AAD-pdb/1AAD-137.pdb]

CRYST1    1.000    1.000    1.000  90.00  90.00  90.00 P 1           1
ATOM      1  HT1 MET     1     -63.064 -84.328 -22.513  1.00  0.00      BSYN  
ATOM      2  HT2 MET     1     -63.543 -84.133 -24.147  1.00  0.00      BSYN  
ATOM      3    N MET     1     -63.661 -83.789 -23.172  1.00  0.00      BSYN  
ATOM      4  HT3 MET     1     -64.643 -83.583 -22.897  1.00  0.00      BSYN  
ATOM      5   CA MET     1     -63.075 -82.447 -23.064  1.00  0.00      BSYN  
ATOM      6   CB MET     1     -63.073 -82.035 -21.594  1.00  0.00      BSYN  
ATOM      7   CG MET     1     -64.060 -82.629 -20.619  1.00  0.00      BSYN  
ATOM      8   SD MET     1     -65.915 -82.570 -20.725  1.00  0.00      BSYN  
ATOM      9   CE MET     1     -66.037 -80.875 -21.113  1.00  0.00      BSYN  
ATOM     10    C MET     1     -61.695 -82.354 -23.712  1.00  0.00      BSYN  
ATOM     11    O MET     1     -61.382 -83.188 -24.604  1.00  0.00      BSYN  
ATOM     12    N ASP     2     -61.044 -81.307 -23.290  1.00  0.00      BSYN  
ATOM     13    H ASP     2     -61.377 -80.690 -22.605  1.00  0.00      BSYN  
ATOM     14   CA ASP     2     -59.679 -81.043 -23.692  1.00  0.00      BSYN  
ATOM     15   CB ASP     2     -59.400 -79.508 -23.527  1.00  0.00      BSYN  
ATOM     16   CG ASP     2     -59.552 -79.055 -22.052  1.00  0.00      BSYN  
ATOM     17  OD1 ASP     2     -58.553 -78.754 -21.440  1.00  0.00      BSYN  
ATOM     18  OD2 ASP     2     -60.652 -79.127 -21.563  1.00  0.00      BSYN  
ATOM     19    C ASP     2     -58.709 -81.777 -22.828  1.00  0.00      BSYN  
ATOM     20    O ASP     2     -57.711 -82.392 -23.330  1.00  0.00      BSYN  
ATOM     21    N VAL     3     -58.912 -81.873 -21.502  1.00  0.00      BSYN  
ATOM     22    H VAL     3     -59.744 -81.476 -21.169  1.00  0.00      BSYN  
ATOM     23   CA VAL     3     -58.295 -82.801 -20.523  1.00  0.00      BSYN  
ATOM     24   CB VAL     3     -58.416 -82.432 -19.051  1.00  0.00      BSYN  
ATOM     25  CG1 VAL     3     -57.117 -81.650 -18.670  1.00  0.00      BSYN  
ATOM     26  CG2 VAL     3     -59.431 -81.319 -18.593  1.00  0.00      BSYN  
ATOM     27    C VAL     3     -59.166 -84.049 -20.659  1.00  0.00      BSYN  
ATOM     28    O VAL     3     -60.358 -84.129 -20.826  1.00  0.00      BSYN  
ATOM     29    N PHE     4     -58.424 -85.173 -20.659  1.00  0.00      BSYN  
ATOM     30    H PHE     4     -57.501 -85.102 -20.981  1.00  0.00      BSYN  
ATOM     31   CA PHE     4     -59.033 -86.443 -20.427  1.00  0.00      BSYN  
ATOM     32   CB PHE     4     -58.307 -87.531 -21.195  1.00  0.00      BSYN  
ATOM     33   CG PHE     4     -58.823 -87.561 -22.672  1.00  0.00      BSYN  
ATOM     34  CD1 PHE     4     -60.013 -88.281 -22.847  1.00  0.00      BSYN  
ATOM     35  CD2 PHE     4     -58.109 -86.968 -23.771  1.00  0.00      BSYN  
ATOM     36  CE1 PHE     4     -60.498 -88.594 -24.054  1.00  0.00      BSYN  
ATOM     37  CE2 PHE     4     -58.738 -87.103 -24.997  1.00  0.00      BSYN  
ATOM     38   CZ PHE     4     -59.882 -87.898 -25.111  1.00  0.00      BSYN  
ATOM     39    C PHE     4     -59.165 -86.682 -18.934  1.00  0.00      BSYN  
ATOM     40    O PHE     4     -60.207 -87.129 -18.478  1.00  0.00      BSYN  
ATOM     41    N MET     5     -58.063 -86.726 -18.167  1.00  0.00      BSYN  
ATOM     42    H MET     5     -57.208 -86.918 -18.607  1.00  0.00      BSYN  
ATOM     43   CA MET     5     -58.141 -86.524 -16.693  1.00  0.00      BSYN  
ATOM     44   CB MET     5     -57.594 -87.641 -15.918  1.00  0.00      BSYN  
ATOM     45   CG MET     5     -58.408 -88.340 -14.917  1.00  0.00      BSYN  
ATOM     46   SD MET     5     -57.558 -89.825 -14.424  1.00  0.00      BSYN  
ATOM     47   CE MET     5     -56.797 -89.279 -12.958  1.00  0.00      BSYN  
ATOM     48    C MET     5     -57.337 -85.281 -16.280  1.00  0.00      BSYN  
ATOM     49    O MET     5     -56.745 -84.634 -17.169  1.00  0.00      BSYN  
ATOM     50    N LYS     6     -57.086 -84.823 -15.029  1.00  0.00      BSYN  
ATOM     51    H LYS     6     -57.582 -85.046 -14.214  1.00  0.00      BSYN  
ATOM     52   CA LYS     6     -56.275 -83.700 -14.717  1.00  0.00      BSYN  
ATOM     53   CB LYS     6     -56.480 -83.143 -13.280  1.00  0.00      BSYN  
ATOM     54   CG LYS     6     -56.126 -81.696 -13.158  1.00  0.00      BSYN  
ATOM     55   CD LYS     6     -57.095 -80.695 -13.696  1.00  0.00      BSYN  
ATOM     56   CE LYS     6     -56.650 -79.239 -13.600  1.00  0.00      BSYN  
ATOM     57   NZ LYS     6     -57.846 -78.569 -13.986  1.00  0.00      BSYN  
ATOM     58  HZ1 LYS     6     -58.662 -79.114 -14.328  1.00  0.00      BSYN  
ATOM     59  HZ2 LYS     6     -58.154 -78.031 -13.150  1.00  0.00      BSYN  
ATOM     60  HZ3 LYS     6     -57.616 -77.835 -14.686  1.00  0.00      BSYN  
ATOM     61    C LYS     6     -54.776 -83.936 -14.837  1.00  0.00      BSYN  
ATOM     62    O LYS     6     -54.197 -84.712 -14.050  1.00  0.00      BSYN  
ATOM     63    N GLY     7     -54.369 -83.205 -15.901  1.00  0.00      BSYN  
ATOM     64    H GLY     7     -54.863 -82.419 -16.215  1.00  0.00      BSYN  
ATOM     65   CA GLY     7     -53.027 -83.551 -16.398  1.00  0.00      BSYN  
ATOM     66    C GLY     7     -53.085 -83.683 -17.936  1.00  0.00      BSYN  
ATOM     67    O GLY     7     -52.240 -83.085 -18.608  1.00  0.00      BSYN  
ATOM     68    N LEU     8     -53.967 -84.630 -18.230  1.00  0.00      BSYN  
ATOM     69    H LEU     8     -54.730 -84.915 -17.685  1.00  0.00      BSYN  
ATOM     70   CA LEU     8     -53.899 -85.321 -19.590  1.00  0.00      BSYN  
ATOM     71   CB LEU     8     -54.185 -86.872 -19.635  1.00  0.00      BSYN  
ATOM     72   CG LEU     8     -53.319 -88.097 -19.421  1.00  0.00      BSYN  
ATOM     73  CD1 LEU     8     -52.638 -88.039 -17.994  1.00  0.00      BSYN  
ATOM     74  CD2 LEU     8     -54.097 -89.394 -19.399  1.00  0.00      BSYN  
ATOM     75    C LEU     8     -54.617 -84.648 -20.780  1.00  0.00      BSYN  
ATOM     76    O LEU     8     -55.202 -85.252 -21.574  1.00  0.00      BSYN  
ATOM     77    N SER     9     -54.378 -83.338 -20.952  1.00  0.00      BSYN  
ATOM     78    H SER     9     -54.240 -82.763 -20.171  1.00  0.00      BSYN  
ATOM     79   CA SER     9     -54.629 -82.696 -22.227  1.00  0.00      BSYN  
ATOM     80   CB SER     9     -54.450 -81.203 -22.010  1.00  0.00      BSYN  
ATOM     81   OG SER     9     -55.246 -80.913 -20.860  1.00  0.00      BSYN  
ATOM     82   HG SER     9     -54.622 -80.833 -20.135  1.00  0.00      BSYN  
ATOM     83    C SER     9     -53.840 -83.212 -23.464  1.00  0.00      BSYN  
ATOM     84    O SER     9     -52.659 -83.097 -23.542  1.00  0.00      BSYN  
ATOM     85    N MET    10     -54.599 -83.897 -24.228  1.00  0.00      BSYN  
ATOM     86    H MET    10     -55.475 -84.167 -23.881  1.00  0.00      BSYN  
ATOM     87   CA MET    10     -54.217 -84.330 -25.507  1.00  0.00      BSYN  
ATOM     88   CB MET    10     -55.090 -85.611 -25.892  1.00  0.00      BSYN  
ATOM     89   CG MET    10     -54.579 -86.204 -27.272  1.00  0.00      BSYN  
ATOM     90   SD MET    10     -55.345 -87.716 -27.947  1.00  0.00      BSYN  
ATOM     91   CE MET    10     -56.202 -87.162 -29.412  1.00  0.00      BSYN  
ATOM     92    C MET    10     -54.407 -83.224 -26.572  1.00  0.00      BSYN  
ATOM     93    O MET    10     -53.585 -83.052 -27.468  1.00  0.00      BSYN  
ATOM     94    N ALA    11     -55.524 -82.491 -26.568  1.00  0.00      BSYN  
ATOM     95    H ALA    11     -56.103 -82.740 -25.818  1.00  0.00      BSYN  
ATOM     96   CA ALA    11     -55.684 -81.297 -27.356  1.00  0.00      BSYN  
ATOM     97   CB ALA    11     -57.136 -81.147 -27.954  1.00  0.00      BSYN  
ATOM     98    C ALA    11     -55.326 -80.043 -26.551  1.00  0.00      BSYN  
ATOM     99    O ALA    11     -55.417 -80.124 -25.368  1.00  0.00      BSYN  
ATOM    100    N LYS    12     -54.765 -79.011 -27.133  1.00  0.00      BSYN  
ATOM    101    H LYS    12     -54.373 -79.214 -28.008  1.00  0.00      BSYN  
ATOM    102   CA LYS    12     -54.795 -77.727 -26.529  1.00  0.00      BSYN  
ATOM    103   CB LYS    12     -53.605 -76.874 -26.794  1.00  0.00      BSYN  
ATOM    104   CG LYS    12     -52.551 -77.177 -25.656  1.00  0.00      BSYN  
ATOM    105   CD LYS    12     -51.714 -78.311 -25.643  1.00  0.00      BSYN  
ATOM    106   CE LYS    12     -50.608 -78.166 -26.718  1.00  0.00      BSYN  
ATOM    107   NZ LYS    12     -49.711 -79.220 -26.431  1.00  0.00      BSYN  
ATOM    108  HZ1 LYS    12     -49.358 -78.933 -25.496  1.00  0.00      BSYN  
ATOM    109  HZ2 LYS    12     -50.107 -80.177 -26.335  1.00  0.00      BSYN  
ATOM    110  HZ3 LYS    12     -48.983 -79.101 -27.164  1.00  0.00      BSYN  
ATOM    111    C LYS    12     -56.090 -77.133 -27.083  1.00  0.00      BSYN  
ATOM    112    O LYS    12     -56.155 -76.469 -28.125  1.00  0.00      BSYN  
ATOM    113    N GLU    13     -57.180 -77.474 -26.357  1.00  0.00      BSYN  
ATOM    114    H GLU    13     -57.200 -78.097 -25.601  1.00  0.00      BSYN  
ATOM    115   CA GLU    13     -58.596 -77.080 -26.475  1.00  0.00      BSYN  
ATOM    116   CB GLU    13     -58.828 -75.530 -26.389  1.00  0.00      BSYN  
ATOM    117   CG GLU    13     -58.677 -75.248 -24.910  1.00  0.00      BSYN  
ATOM    118   CD GLU    13     -59.004 -73.791 -24.490  1.00  0.00      BSYN  
ATOM    119  OE1 GLU    13     -58.048 -72.989 -24.282  1.00  0.00      BSYN  
ATOM    120  OE2 GLU    13     -60.206 -73.523 -24.318  1.00  0.00      BSYN  
ATOM    121    C GLU    13     -59.221 -77.660 -27.737  1.00  0.00      BSYN  
ATOM    122    O GLU    13     -60.037 -78.688 -27.796  1.00  0.00      BSYN  
ATOM    123    N GLY    14     -58.813 -76.895 -28.727  1.00  0.00      BSYN  
ATOM    124    H GLY    14     -57.861 -76.663 -28.754  1.00  0.00      BSYN  
ATOM    125   CA GLY    14     -59.537 -76.869 -29.916  1.00  0.00      BSYN  
ATOM    126    C GLY    14     -58.971 -75.978 -30.989  1.00  0.00      BSYN  
ATOM    127    O GLY    14     -59.775 -75.315 -31.716  1.00  0.00      BSYN  
ATOM    128    N VAL    15     -57.624 -75.827 -30.873  1.00  0.00      BSYN  
ATOM    129    H VAL    15     -57.226 -76.182 -30.051  1.00  0.00      BSYN  
ATOM    130   CA VAL    15     -56.948 -74.956 -31.818  1.00  0.00      BSYN  
ATOM    131   CB VAL    15     -56.018 -73.794 -31.283  1.00  0.00      BSYN  
ATOM    132  CG1 VAL    15     -56.952 -72.698 -30.683  1.00  0.00      BSYN  
ATOM    133  CG2 VAL    15     -55.071 -74.074 -30.204  1.00  0.00      BSYN  
ATOM    134    C VAL    15     -56.060 -75.900 -32.645  1.00  0.00      BSYN  
ATOM    135    O VAL    15     -56.395 -76.328 -33.770  1.00  0.00      BSYN  
ATOM    136    N VAL    16     -54.909 -76.462 -32.233  1.00  0.00      BSYN  
ATOM    137    H VAL    16     -54.554 -76.119 -31.386  1.00  0.00      BSYN  
ATOM    138   CA VAL    16     -54.009 -77.366 -32.958  1.00  0.00      BSYN  
ATOM    139   CB VAL    16     -52.729 -77.765 -32.075  1.00  0.00      BSYN  
ATOM    140  CG1 VAL    16     -51.992 -76.447 -31.821  1.00  0.00      BSYN  
ATOM    141  CG2 VAL    16     -52.994 -78.649 -30.862  1.00  0.00      BSYN  
ATOM    142    C VAL    16     -54.497 -78.614 -33.648  1.00  0.00      BSYN  
ATOM    143    O VAL    16     -55.015 -79.486 -33.086  1.00  0.00      BSYN  
ATOM    144    N ALA    17     -54.358 -78.393 -34.960  1.00  0.00      BSYN  
ATOM    145    H ALA    17     -54.288 -77.424 -35.086  1.00  0.00      BSYN  
ATOM    146   CA ALA    17     -54.630 -79.315 -36.015  1.00  0.00      BSYN  
ATOM    147   CB ALA    17     -56.062 -79.373 -36.213  1.00  0.00      BSYN  
ATOM    148    C ALA    17     -54.057 -78.680 -37.266  1.00  0.00      BSYN  
ATOM    149    O ALA    17     -54.608 -78.143 -38.140  1.00  0.00      BSYN  
ATOM    150    N ALA    18     -52.755 -78.928 -37.270  1.00  0.00      BSYN  
ATOM    151    H ALA    18     -52.287 -79.460 -36.593  1.00  0.00      BSYN  
ATOM    152   CA ALA    18     -51.805 -78.327 -38.180  1.00  0.00      BSYN  
ATOM    153   CB ALA    18     -50.436 -78.505 -37.733  1.00  0.00      BSYN  
ATOM    154    C ALA    18     -51.725 -79.091 -39.445  1.00  0.00      BSYN  
ATOM    155    O ALA    18     -51.915 -80.286 -39.603  1.00  0.00      BSYN  
ATOM    156    N ALA    19     -51.272 -78.392 -40.492  1.00  0.00      BSYN  
ATOM    157    H ALA    19     -50.828 -77.519 -40.463  1.00  0.00      BSYN  
ATOM    158   CA ALA    19     -51.345 -79.010 -41.727  1.00  0.00      BSYN  
ATOM    159   CB ALA    19     -52.334 -78.195 -42.561  1.00  0.00      BSYN  
ATOM    160    C ALA    19     -50.144 -79.294 -42.618  1.00  0.00      BSYN  
ATOM    161    O ALA    19     -49.076 -78.879 -42.266  1.00  0.00      BSYN  
ATOM    162    N GLU    20     -50.411 -80.027 -43.725  1.00  0.00      BSYN  
ATOM    163    H GLU    20     -51.365 -80.236 -43.800  1.00  0.00      BSYN  
ATOM    164   CA GLU    20     -49.385 -80.338 -44.781  1.00  0.00      BSYN  
ATOM    165   CB GLU    20     -49.281 -81.833 -44.907  1.00  0.00      BSYN  
ATOM    166   CG GLU    20     -48.010 -82.297 -45.530  1.00  0.00      BSYN  
ATOM    167   CD GLU    20     -47.909 -83.725 -45.868  1.00  0.00      BSYN  
ATOM    168  OE1 GLU    20     -46.830 -84.314 -45.586  1.00  0.00      BSYN  
ATOM    169  OE2 GLU    20     -48.851 -84.311 -46.303  1.00  0.00      BSYN  
ATOM    170    C GLU    20     -49.868 -79.675 -46.013  1.00  0.00      BSYN  
ATOM    171    O GLU    20     -50.457 -80.401 -46.901  1.00  0.00      BSYN  
ATOM    172    N LYS    21     -49.676 -78.311 -45.983  1.00  0.00      BSYN  
ATOM    173    H LYS    21     -49.131 -77.867 -45.300  1.00  0.00      BSYN  
ATOM    174   CA LYS    21     -50.328 -77.414 -46.997  1.00  0.00      BSYN  
ATOM    175   CB LYS    21     -50.945 -76.050 -46.371  1.00  0.00      BSYN  
ATOM    176   CG LYS    21     -49.910 -75.126 -45.575  1.00  0.00      BSYN  
ATOM    177   CD LYS    21     -50.467 -74.530 -44.235  1.00  0.00      BSYN  
ATOM    178   CE LYS    21     -49.333 -73.958 -43.381  1.00  0.00      BSYN  
ATOM    179   NZ LYS    21     -49.626 -72.570 -43.306  1.00  0.00      BSYN  
ATOM    180  HZ1 LYS    21     -48.787 -72.089 -42.923  1.00  0.00      BSYN  
ATOM    181  HZ2 LYS    21     -49.949 -72.260 -44.244  1.00  0.00      BSYN  
ATOM    182  HZ3 LYS    21     -50.431 -72.663 -42.654  1.00  0.00      BSYN  
ATOM    183    C LYS    21     -49.384 -77.004 -48.062  1.00  0.00      BSYN  
ATOM    184    O LYS    21     -49.725 -76.813 -49.237  1.00  0.00      BSYN  
ATOM    185    N THR    22     -48.084 -76.884 -47.712  1.00  0.00      BSYN  
ATOM    186    H THR    22     -47.866 -77.385 -46.899  1.00  0.00      BSYN  
ATOM    187   CA THR    22     -47.169 -76.110 -48.444  1.00  0.00      BSYN  
ATOM    188   CB THR    22     -46.201 -75.320 -47.569  1.00  0.00      BSYN  
ATOM    189  OG1 THR    22     -45.270 -74.717 -48.445  1.00  0.00      BSYN  
ATOM    190  HG1 THR    22     -44.376 -74.856 -48.124  1.00  0.00      BSYN  
ATOM    191  CG2 THR    22     -45.525 -76.225 -46.516  1.00  0.00      BSYN  
ATOM    192    C THR    22     -46.369 -77.066 -49.403  1.00  0.00      BSYN  
ATOM    193    O THR    22     -46.136 -78.194 -48.974  1.00  0.00      BSYN  
ATOM    194    N LYS    23     -45.943 -76.657 -50.578  1.00  0.00      BSYN  
ATOM    195    H LYS    23     -45.734 -75.714 -50.746  1.00  0.00      BSYN  
ATOM    196   CA LYS    23     -45.590 -77.755 -51.533  1.00  0.00      BSYN  
ATOM    197   CB LYS    23     -45.660 -77.212 -52.926  1.00  0.00      BSYN  
ATOM    198   CG LYS    23     -44.807 -75.955 -53.299  1.00  0.00      BSYN  
ATOM    199   CD LYS    23     -45.356 -75.707 -54.671  1.00  0.00      BSYN  
ATOM    200   CE LYS    23     -44.498 -74.931 -55.503  1.00  0.00      BSYN  
ATOM    201   NZ LYS    23     -45.287 -74.498 -56.648  1.00  0.00      BSYN  
ATOM    202  HZ1 LYS    23     -46.103 -74.054 -56.181  1.00  0.00      BSYN  
ATOM    203  HZ2 LYS    23     -44.897 -73.833 -57.346  1.00  0.00      BSYN  
ATOM    204  HZ3 LYS    23     -45.549 -75.388 -57.119  1.00  0.00      BSYN  
ATOM    205    C LYS    23     -44.169 -78.190 -51.156  1.00  0.00      BSYN  
ATOM    206    O LYS    23     -43.449 -77.305 -50.727  1.00  0.00      BSYN  
ATOM    207    N GLN    24     -43.689 -79.377 -51.367  1.00  0.00      BSYN  
ATOM    208    H GLN    24     -44.289 -79.940 -51.900  1.00  0.00      BSYN  
ATOM    209   CA GLN    24     -42.401 -79.659 -50.806  1.00  0.00      BSYN  
ATOM    210   CB GLN    24     -42.098 -81.160 -50.559  1.00  0.00      BSYN  
ATOM    211   CG GLN    24     -42.608 -81.346 -49.155  1.00  0.00      BSYN  
ATOM    212   CD GLN    24     -42.361 -82.819 -48.685  1.00  0.00      BSYN  
ATOM    213  OE1 GLN    24     -42.735 -83.787 -49.276  1.00  0.00      BSYN  
ATOM    214  NE2 GLN    24     -41.892 -83.052 -47.439  1.00  0.00      BSYN  
ATOM    215 HE21 GLN    24     -41.558 -83.885 -47.044  1.00  0.00      BSYN  
ATOM    216 HE22 GLN    24     -41.680 -82.229 -46.952  1.00  0.00      BSYN  
ATOM    217    C GLN    24     -41.422 -79.148 -51.952  1.00  0.00      BSYN  
ATOM    218    O GLN    24     -41.546 -79.444 -53.131  1.00  0.00      BSYN  
ATOM    219    N GLY    25     -40.427 -78.316 -51.374  1.00  0.00      BSYN  
ATOM    220    H GLY    25     -40.567 -77.971 -50.467  1.00  0.00      BSYN  
ATOM    221   CA GLY    25     -39.291 -77.710 -52.070  1.00  0.00      BSYN  
ATOM    222    C GLY    25     -37.948 -77.896 -51.379  1.00  0.00      BSYN  
ATOM    223    O GLY    25     -37.829 -77.835 -50.143  1.00  0.00      BSYN  
ATOM    224    N VAL    26     -36.875 -77.935 -52.192  1.00  0.00      BSYN  
ATOM    225    H VAL    26     -37.004 -77.866 -53.161  1.00  0.00      BSYN  
ATOM    226   CA VAL    26     -35.471 -78.113 -51.829  1.00  0.00      BSYN  
ATOM    227   CB VAL    26     -34.777 -79.372 -52.474  1.00  0.00      BSYN  
ATOM    228  CG1 VAL    26     -35.458 -80.622 -52.014  1.00  0.00      BSYN  
ATOM    229  CG2 VAL    26     -34.745 -79.239 -53.987  1.00  0.00      BSYN  
ATOM    230    C VAL    26     -34.739 -76.877 -52.371  1.00  0.00      BSYN  
ATOM    231    O VAL    26     -35.082 -76.318 -53.325  1.00  0.00      BSYN  
ATOM    232    N THR    27     -33.773 -76.285 -51.637  1.00  0.00      BSYN  
ATOM    233    H THR    27     -33.995 -76.618 -50.743  1.00  0.00      BSYN  
ATOM    234   CA THR    27     -32.828 -75.218 -51.989  1.00  0.00      BSYN  
ATOM    235   CB THR    27     -33.187 -73.967 -51.179  1.00  0.00      BSYN  
ATOM    236  OG1 THR    27     -32.194 -72.933 -51.595  1.00  0.00      BSYN  
ATOM    237  HG1 THR    27     -32.625 -72.077 -51.526  1.00  0.00      BSYN  
ATOM    238  CG2 THR    27     -33.119 -74.361 -49.735  1.00  0.00      BSYN  
ATOM    239    C THR    27     -31.376 -75.775 -51.953  1.00  0.00      BSYN  
ATOM    240    O THR    27     -31.149 -77.002 -51.855  1.00  0.00      BSYN  
ATOM    241    N GLU    28     -30.395 -74.847 -52.147  1.00  0.00      BSYN  
ATOM    242    H GLU    28     -30.583 -73.908 -51.941  1.00  0.00      BSYN  
ATOM    243   CA GLU    28     -28.902 -75.043 -51.987  1.00  0.00      BSYN  
ATOM    244   CB GLU    28     -28.274 -73.702 -52.327  1.00  0.00      BSYN  
ATOM    245   CG GLU    28     -28.426 -73.325 -53.832  1.00  0.00      BSYN  
ATOM    246   CD GLU    28     -27.967 -71.838 -54.040  1.00  0.00      BSYN  
ATOM    247  OE1 GLU    28     -26.831 -71.613 -54.483  1.00  0.00      BSYN  
ATOM    248  OE2 GLU    28     -28.713 -70.922 -53.643  1.00  0.00      BSYN  
ATOM    249    C GLU    28     -28.761 -75.364 -50.420  1.00  0.00      BSYN  
ATOM    250    O GLU    28     -29.382 -74.667 -49.554  1.00  0.00      BSYN  
ATOM    251    N ALA    29     -28.121 -76.412 -49.799  1.00  0.00      BSYN  
ATOM    252    H ALA    29     -27.855 -76.354 -48.858  1.00  0.00      BSYN  
ATOM    253   CA ALA    29     -27.550 -77.485 -50.646  1.00  0.00      BSYN  
ATOM    254   CB ALA    29     -25.988 -77.358 -50.302  1.00  0.00      BSYN  
ATOM    255    C ALA    29     -28.112 -78.925 -50.422  1.00  0.00      BSYN  
ATOM    256    O ALA    29     -27.335 -79.789 -50.012  1.00  0.00      BSYN  
ATOM    257    N ALA    30     -29.418 -79.112 -50.669  1.00  0.00      BSYN  
ATOM    258    H ALA    30     -29.940 -78.301 -50.845  1.00  0.00      BSYN  
ATOM    259   CA ALA    30     -30.097 -80.409 -50.406  1.00  0.00      BSYN  
ATOM    260   CB ALA    30     -31.531 -80.480 -51.069  1.00  0.00      BSYN  
ATOM    261    C ALA    30     -29.539 -81.777 -50.643  1.00  0.00      BSYN  
ATOM    262    O ALA    30     -29.094 -82.034 -51.723  1.00  0.00      BSYN  
ATOM    263    N GLU    31     -29.326 -82.690 -49.803  1.00  0.00      BSYN  
ATOM    264    H GLU    31     -28.876 -83.501 -50.119  1.00  0.00      BSYN  
ATOM    265   CA GLU    31     -29.629 -82.636 -48.355  1.00  0.00      BSYN  
ATOM    266   CB GLU    31     -30.256 -83.936 -47.997  1.00  0.00      BSYN  
ATOM    267   CG GLU    31     -31.157 -84.032 -46.833  1.00  0.00      BSYN  
ATOM    268   CD GLU    31     -31.677 -85.416 -46.825  1.00  0.00      BSYN  
ATOM    269  OE1 GLU    31     -32.811 -85.674 -47.048  1.00  0.00      BSYN  
ATOM    270  OE2 GLU    31     -30.868 -86.375 -46.660  1.00  0.00      BSYN  
ATOM    271    C GLU    31     -28.483 -82.223 -47.369  1.00  0.00      BSYN  
ATOM    272    O GLU    31     -27.579 -83.001 -46.944  1.00  0.00      BSYN  
ATOM    273    N LYS    32     -28.462 -80.901 -46.920  1.00  0.00      BSYN  
ATOM    274    H LYS    32     -29.251 -80.409 -47.231  1.00  0.00      BSYN  
ATOM    275   CA LYS    32     -27.351 -80.337 -46.171  1.00  0.00      BSYN  
ATOM    276   CB LYS    32     -27.349 -78.829 -46.288  1.00  0.00      BSYN  
ATOM    277   CG LYS    32     -26.069 -78.163 -45.715  1.00  0.00      BSYN  
ATOM    278   CD LYS    32     -25.966 -76.747 -46.253  1.00  0.00      BSYN  
ATOM    279   CE LYS    32     -24.671 -76.030 -45.660  1.00  0.00      BSYN  
ATOM    280   NZ LYS    32     -25.000 -75.435 -44.357  1.00  0.00      BSYN  
ATOM    281  HZ1 LYS    32     -25.547 -74.551 -44.359  1.00  0.00      BSYN  
ATOM    282  HZ2 LYS    32     -25.532 -76.228 -43.947  1.00  0.00      BSYN  
ATOM    283  HZ3 LYS    32     -24.061 -75.116 -44.042  1.00  0.00      BSYN  
ATOM    284    C LYS    32     -27.362 -80.777 -44.769  1.00  0.00      BSYN  
ATOM    285    O LYS    32     -28.267 -80.446 -43.994  1.00  0.00      BSYN  
ATOM    286    N THR    33     -26.396 -81.687 -44.674  1.00  0.00      BSYN  
ATOM    287    H THR    33     -26.084 -82.308 -45.365  1.00  0.00      BSYN  
ATOM    288   CA THR    33     -25.942 -82.049 -43.237  1.00  0.00      BSYN  
ATOM    289   CB THR    33     -26.193 -83.497 -42.932  1.00  0.00      BSYN  
ATOM    290  OG1 THR    33     -27.611 -83.565 -42.719  1.00  0.00      BSYN  
ATOM    291  HG1 THR    33     -27.897 -82.923 -42.065  1.00  0.00      BSYN  
ATOM    292  CG2 THR    33     -25.610 -84.302 -41.799  1.00  0.00      BSYN  
ATOM    293    C THR    33     -24.478 -81.617 -42.872  1.00  0.00      BSYN  
ATOM    294    O THR    33     -24.339 -80.853 -41.938  1.00  0.00      BSYN  
ATOM    295    N LYS    34     -23.570 -81.920 -43.770  1.00  0.00      BSYN  
ATOM    296    H LYS    34     -23.819 -82.062 -44.707  1.00  0.00      BSYN  
ATOM    297   CA LYS    34     -22.174 -81.727 -43.491  1.00  0.00      BSYN  
ATOM    298   CB LYS    34     -21.287 -82.345 -44.644  1.00  0.00      BSYN  
ATOM    299   CG LYS    34     -20.359 -83.386 -44.083  1.00  0.00      BSYN  
ATOM    300   CD LYS    34     -20.562 -84.855 -44.350  1.00  0.00      BSYN  
ATOM    301   CE LYS    34     -20.381 -84.815 -45.910  1.00  0.00      BSYN  
ATOM    302   NZ LYS    34     -20.155 -86.098 -46.710  1.00  0.00      BSYN  
ATOM    303  HZ1 LYS    34     -19.346 -86.383 -46.122  1.00  0.00      BSYN  
ATOM    304  HZ2 LYS    34     -20.939 -86.778 -46.652  1.00  0.00      BSYN  
ATOM    305  HZ3 LYS    34     -19.866 -85.882 -47.685  1.00  0.00      BSYN  
ATOM    306    C LYS    34     -21.804 -80.261 -43.211  1.00  0.00      BSYN  
ATOM    307    O LYS    34     -21.816 -79.338 -43.995  1.00  0.00      BSYN  
ATOM    308    N GLU    35     -21.105 -80.039 -42.056  1.00  0.00      BSYN  
ATOM    309    H GLU    35     -20.746 -80.865 -41.670  1.00  0.00      BSYN  
ATOM    310   CA GLU    35     -20.882 -78.771 -41.463  1.00  0.00      BSYN  
ATOM    311   CB GLU    35     -21.486 -78.766 -40.074  1.00  0.00      BSYN  
ATOM    312   CG GLU    35     -21.880 -77.200 -39.673  1.00  0.00      BSYN  
ATOM    313   CD GLU    35     -22.274 -76.933 -38.254  1.00  0.00      BSYN  
ATOM    314  OE1 GLU    35     -23.381 -76.441 -38.161  1.00  0.00      BSYN  
ATOM    315  OE2 GLU    35     -21.643 -77.183 -37.258  1.00  0.00      BSYN  
ATOM    316    C GLU    35     -19.330 -78.560 -41.443  1.00  0.00      BSYN  
ATOM    317    O GLU    35     -18.632 -78.924 -40.519  1.00  0.00      BSYN  
ATOM    318    N GLY    36     -18.956 -77.724 -42.488  1.00  0.00      BSYN  
ATOM    319    H GLY    36     -19.586 -77.530 -43.213  1.00  0.00      BSYN  
ATOM    320   CA GLY    36     -17.619 -77.188 -42.321  1.00  0.00      BSYN  
ATOM    321    C GLY    36     -16.859 -77.902 -43.432  1.00  0.00      BSYN  
ATOM    322    O GLY    36     -15.952 -78.758 -43.111  1.00  0.00      BSYN  
ATOM    323    N VAL    37     -17.321 -77.843 -44.746  1.00  0.00      BSYN  
ATOM    324    H VAL    37     -18.176 -77.444 -45.010  1.00  0.00      BSYN  
ATOM    325   CA VAL    37     -16.473 -78.317 -45.833  1.00  0.00      BSYN  
ATOM    326   CB VAL    37     -17.292 -78.760 -47.097  1.00  0.00      BSYN  
ATOM    327  CG1 VAL    37     -18.252 -79.908 -46.782  1.00  0.00      BSYN  
ATOM    328  CG2 VAL    37     -17.939 -77.572 -47.803  1.00  0.00      BSYN  
ATOM    329    C VAL    37     -15.299 -77.407 -46.232  1.00  0.00      BSYN  
ATOM    330    O VAL    37     -14.331 -77.812 -46.907  1.00  0.00      BSYN  
ATOM    331    N LEU    38     -15.387 -76.138 -45.772  1.00  0.00      BSYN  
ATOM    332    H LEU    38     -16.254 -75.884 -45.392  1.00  0.00      BSYN  
ATOM    333   CA LEU    38     -14.421 -75.127 -45.763  1.00  0.00      BSYN  
ATOM    334   CB LEU    38     -15.167 -73.756 -45.897  1.00  0.00      BSYN  
ATOM    335   CG LEU    38     -14.492 -72.390 -45.792  1.00  0.00      BSYN  
ATOM    336  CD1 LEU    38     -13.785 -72.077 -47.136  1.00  0.00      BSYN  
ATOM    337  CD2 LEU    38     -15.558 -71.441 -45.612  1.00  0.00      BSYN  
ATOM    338    C LEU    38     -13.765 -75.277 -44.400  1.00  0.00      BSYN  
ATOM    339    O LEU    38     -14.206 -74.793 -43.397  1.00  0.00      BSYN  
ATOM    340    N TYR    39     -12.652 -76.057 -44.560  1.00  0.00      BSYN  
ATOM    341    H TYR    39     -12.240 -76.347 -45.401  1.00  0.00      BSYN  
ATOM    342   CA TYR    39     -11.874 -76.470 -43.392  1.00  0.00      BSYN  
ATOM    343   CB TYR    39     -11.134 -77.827 -43.580  1.00  0.00      BSYN  
ATOM    344   CG TYR    39     -12.226 -78.976 -43.357  1.00  0.00      BSYN  
ATOM    345  CD1 TYR    39     -12.990 -78.928 -42.211  1.00  0.00      BSYN  
ATOM    346  CE1 TYR    39     -13.717 -79.953 -41.745  1.00  0.00      BSYN  
ATOM    347  CD2 TYR    39     -12.211 -80.087 -44.075  1.00  0.00      BSYN  
ATOM    348  CE2 TYR    39     -12.886 -81.245 -43.685  1.00  0.00      BSYN  
ATOM    349   CZ TYR    39     -13.689 -81.154 -42.496  1.00  0.00      BSYN  
ATOM    350   OH TYR    39     -14.403 -82.282 -42.199  1.00  0.00      BSYN  
ATOM    351   HH TYR    39     -15.314 -82.004 -42.082  1.00  0.00      BSYN  
ATOM    352    C TYR    39     -10.817 -75.418 -43.157  1.00  0.00      BSYN  
ATOM    353    O TYR    39     -10.075 -74.813 -43.942  1.00  0.00      BSYN  
ATOM    354    N VAL    40     -11.044 -75.007 -41.882  1.00  0.00      BSYN  
ATOM    355    H VAL    40     -11.816 -75.447 -41.470  1.00  0.00      BSYN  
ATOM    356   CA VAL    40     -10.345 -73.807 -41.347  1.00  0.00      BSYN  
ATOM    357   CB VAL    40     -11.129 -72.910 -40.328  1.00  0.00      BSYN  
ATOM    358  CG1 VAL    40     -11.822 -71.865 -41.130  1.00  0.00      BSYN  
ATOM    359  CG2 VAL    40     -12.166 -73.616 -39.415  1.00  0.00      BSYN  
ATOM    360    C VAL    40      -9.068 -74.232 -40.723  1.00  0.00      BSYN  
ATOM    361    O VAL    40      -9.043 -74.706 -39.573  1.00  0.00      BSYN  
ATOM    362    N GLY    41      -8.089 -74.288 -41.622  1.00  0.00      BSYN  
ATOM    363    H GLY    41      -8.230 -74.347 -42.590  1.00  0.00      BSYN  
ATOM    364   CA GLY    41      -6.698 -74.242 -41.067  1.00  0.00      BSYN  
ATOM    365    C GLY    41      -6.170 -75.595 -40.592  1.00  0.00      BSYN  
ATOM    366    O GLY    41      -6.975 -76.535 -40.554  1.00  0.00      BSYN  
ATOM    367    N SER    42      -4.855 -75.750 -40.366  1.00  0.00      BSYN  
ATOM    368    H SER    42      -4.333 -76.486 -39.985  1.00  0.00      BSYN  
ATOM    369   CA SER    42      -3.842 -74.665 -40.641  1.00  0.00      BSYN  
ATOM    370   CB SER    42      -3.069 -74.330 -39.464  1.00  0.00      BSYN  
ATOM    371   OG SER    42      -3.799 -73.629 -38.491  1.00  0.00      BSYN  
ATOM    372   HG SER    42      -4.454 -74.226 -38.121  1.00  0.00      BSYN  
ATOM    373    C SER    42      -2.926 -75.166 -41.727  1.00  0.00      BSYN  
ATOM    374    O SER    42      -2.145 -76.036 -41.479  1.00  0.00      BSYN  
ATOM    375    N LYS    43      -2.744 -74.434 -42.854  1.00  0.00      BSYN  
ATOM    376    H LYS    43      -3.055 -73.505 -42.882  1.00  0.00      BSYN  
ATOM    377   CA LYS    43      -2.108 -74.933 -44.023  1.00  0.00      BSYN  
ATOM    378   CB LYS    43      -3.067 -75.698 -44.897  1.00  0.00      BSYN  
ATOM    379   CG LYS    43      -4.298 -74.942 -45.109  1.00  0.00      BSYN  
ATOM    380   CD LYS    43      -5.432 -75.861 -45.662  1.00  0.00      BSYN  
ATOM    381   CE LYS    43      -6.173 -76.674 -44.583  1.00  0.00      BSYN  
ATOM    382   NZ LYS    43      -6.955 -75.752 -43.843  1.00  0.00      BSYN  
ATOM    383  HZ1 LYS    43      -6.313 -75.288 -43.168  1.00  0.00      BSYN  
ATOM    384  HZ2 LYS    43      -7.432 -75.035 -44.426  1.00  0.00      BSYN  
ATOM    385  HZ3 LYS    43      -7.652 -76.328 -43.329  1.00  0.00      BSYN  
ATOM    386    C LYS    43      -1.225 -73.965 -44.828  1.00  0.00      BSYN  
ATOM    387    O LYS    43      -1.583 -72.767 -45.081  1.00  0.00      BSYN  
ATOM    388    N THR    44      -0.121 -74.291 -45.439  1.00  0.00      BSYN  
ATOM    389    H THR    44       0.286 -73.692 -46.100  1.00  0.00      BSYN  
ATOM    390   CA THR    44       0.511 -75.571 -45.307  1.00  0.00      BSYN  
ATOM    391   CB THR    44       0.950 -76.283 -46.646  1.00  0.00      BSYN  
ATOM    392  OG1 THR    44       1.498 -75.397 -47.560  1.00  0.00      BSYN  
ATOM    393  HG1 THR    44       1.337 -75.599 -48.484  1.00  0.00      BSYN  
ATOM    394  CG2 THR    44      -0.187 -77.013 -47.293  1.00  0.00      BSYN  
ATOM    395    C THR    44       1.651 -75.595 -44.421  1.00  0.00      BSYN  
ATOM    396    O THR    44       2.368 -74.609 -44.299  1.00  0.00      BSYN  
ATOM    397    N ARG    45       1.726 -76.618 -43.609  1.00  0.00      BSYN  
ATOM    398    H ARG    45       0.874 -77.019 -43.339  1.00  0.00      BSYN  
ATOM    399   CA ARG    45       2.844 -76.819 -42.737  1.00  0.00      BSYN  
ATOM    400   CB ARG    45       2.546 -77.942 -41.654  1.00  0.00      BSYN  
ATOM    401   CG ARG    45       3.100 -77.305 -40.351  1.00  0.00      BSYN  
ATOM    402   CD ARG    45       2.888 -78.045 -39.043  1.00  0.00      BSYN  
ATOM    403   NE ARG    45       1.490 -78.155 -38.716  1.00  0.00      BSYN  
ATOM    404   HE ARG    45       0.893 -78.546 -39.388  1.00  0.00      BSYN  
ATOM    405   CZ ARG    45       1.177 -77.880 -37.496  1.00  0.00      BSYN  
ATOM    406  NH1 ARG    45       2.088 -77.341 -36.612  1.00  0.00      BSYN  
ATOM    407 HH11 ARG    45       1.964 -77.180 -35.633  1.00  0.00      BSYN  
ATOM    408 HH12 ARG    45       2.983 -77.727 -36.832  1.00  0.00      BSYN  
ATOM    409  NH2 ARG    45      -0.048 -78.305 -37.154  1.00  0.00      BSYN  
ATOM    410 HH21 ARG    45      -0.334 -78.131 -36.212  1.00  0.00      BSYN  
ATOM    411 HH22 ARG    45      -0.501 -78.941 -37.778  1.00  0.00      BSYN  
ATOM    412    C ARG    45       4.070 -77.291 -43.523  1.00  0.00      BSYN  
ATOM    413    O ARG    45       4.280 -78.457 -43.868  1.00  0.00      BSYN  
ATOM    414    N GLU    46       5.019 -76.431 -43.820  1.00  0.00      BSYN  
ATOM    415    H GLU    46       4.827 -75.483 -43.661  1.00  0.00      BSYN  
ATOM    416   CA GLU    46       6.115 -76.672 -44.634  1.00  0.00      BSYN  
ATOM    417   CB GLU    46       6.644 -75.361 -45.066  1.00  0.00      BSYN  
ATOM    418   CG GLU    46       5.970 -74.689 -46.241  1.00  0.00      BSYN  
ATOM    419   CD GLU    46       5.972 -75.408 -47.536  1.00  0.00      BSYN  
ATOM    420  OE1 GLU    46       6.976 -75.577 -48.098  1.00  0.00      BSYN  
ATOM    421  OE2 GLU    46       4.844 -75.653 -47.960  1.00  0.00      BSYN  
ATOM    422    C GLU    46       7.407 -77.374 -43.999  1.00  0.00      BSYN  
ATOM    423    O GLU    46       7.408 -77.601 -42.802  1.00  0.00      BSYN  
ATOM    424    N GLY    47       8.505 -77.318 -44.876  1.00  0.00      BSYN  
ATOM    425    H GLY    47       8.387 -77.159 -45.835  1.00  0.00      BSYN  
ATOM    426   CA GLY    47       9.758 -77.928 -44.401  1.00  0.00      BSYN  
ATOM    427    C GLY    47      10.986 -77.194 -45.092  1.00  0.00      BSYN  
ATOM    428    O GLY    47      11.805 -77.780 -45.850  1.00  0.00      BSYN  
ATOM    429    N VAL    48      10.957 -75.906 -44.984  1.00  0.00      BSYN  
ATOM    430    H VAL    48      10.239 -75.560 -44.413  1.00  0.00      BSYN  
ATOM    431   CA VAL    48      11.907 -75.014 -45.589  1.00  0.00      BSYN  
ATOM    432   CB VAL    48      11.283 -73.956 -46.647  1.00  0.00      BSYN  
ATOM    433  CG1 VAL    48      10.808 -74.744 -47.905  1.00  0.00      BSYN  
ATOM    434  CG2 VAL    48      10.156 -73.081 -46.167  1.00  0.00      BSYN  
ATOM    435    C VAL    48      12.597 -74.254 -44.419  1.00  0.00      BSYN  
ATOM    436    O VAL    48      11.957 -73.630 -43.579  1.00  0.00      BSYN  
ATOM    437    N VAL    49      13.891 -74.564 -44.396  1.00  0.00      BSYN  
ATOM    438    H VAL    49      14.227 -75.175 -45.085  1.00  0.00      BSYN  
ATOM    439   CA VAL    49      14.879 -74.017 -43.356  1.00  0.00      BSYN  
ATOM    440   CB VAL    49      16.005 -74.812 -43.038  1.00  0.00      BSYN  
ATOM    441  CG1 VAL    49      15.443 -76.054 -42.301  1.00  0.00      BSYN  
ATOM    442  CG2 VAL    49      16.865 -75.152 -44.119  1.00  0.00      BSYN  
ATOM    443    C VAL    49      15.192 -72.578 -43.632  1.00  0.00      BSYN  
ATOM    444    O VAL    49      14.493 -71.948 -44.478  1.00  0.00      BSYN  
ATOM    445    N GLN    50      16.152 -71.964 -42.867  1.00  0.00      BSYN  
ATOM    446    H GLN    50      16.360 -72.531 -42.095  1.00  0.00      BSYN  
ATOM    447   CA GLN    50      16.568 -70.608 -42.912  1.00  0.00      BSYN  
ATOM    448   CB GLN    50      15.504 -69.698 -42.182  1.00  0.00      BSYN  
ATOM    449   CG GLN    50      15.855 -68.190 -42.288  1.00  0.00      BSYN  
ATOM    450   CD GLN    50      14.718 -67.184 -41.782  1.00  0.00      BSYN  
ATOM    451  OE1 GLN    50      14.664 -66.853 -40.652  1.00  0.00      BSYN  
ATOM    452  NE2 GLN    50      13.928 -66.695 -42.681  1.00  0.00      BSYN  
ATOM    453 HE21 GLN    50      13.819 -67.037 -43.593  1.00  0.00      BSYN  
ATOM    454 HE22 GLN    50      13.281 -66.084 -42.271  1.00  0.00      BSYN  
ATOM    455    C GLN    50      17.834 -70.688 -42.109  1.00  0.00      BSYN  
ATOM    456    O GLN    50      17.936 -71.165 -40.968  1.00  0.00      BSYN  
ATOM    457    N GLY    51      18.908 -70.218 -42.687  1.00  0.00      BSYN  
ATOM    458    H GLY    51      18.738 -70.013 -43.630  1.00  0.00      BSYN  
ATOM    459   CA GLY    51      20.193 -70.035 -42.167  1.00  0.00      BSYN  
ATOM    460    C GLY    51      21.222 -71.124 -42.593  1.00  0.00      BSYN  
ATOM    461    O GLY    51      21.384 -71.476 -43.751  1.00  0.00      BSYN  
ATOM    462    N VAL    52      21.619 -71.691 -41.445  1.00  0.00      BSYN  
ATOM    463    H VAL    52      21.088 -71.417 -40.668  1.00  0.00      BSYN  
ATOM    464   CA VAL    52      22.496 -72.874 -41.580  1.00  0.00      BSYN  
ATOM    465   CB VAL    52      23.995 -72.784 -41.264  1.00  0.00      BSYN  
ATOM    466  CG1 VAL    52      24.784 -73.699 -42.107  1.00  0.00      BSYN  
ATOM    467  CG2 VAL    52      24.547 -71.466 -41.739  1.00  0.00      BSYN  
ATOM    468    C VAL    52      21.898 -74.070 -40.833  1.00  0.00      BSYN  
ATOM    469    O VAL    52      22.022 -74.325 -39.626  1.00  0.00      BSYN  
ATOM    470    N ALA    53      21.455 -74.971 -41.671  1.00  0.00      BSYN  
ATOM    471    H ALA    53      21.826 -74.921 -42.577  1.00  0.00      BSYN  
ATOM    472   CA ALA    53      20.663 -76.091 -41.312  1.00  0.00      BSYN  
ATOM    473   CB ALA    53      19.283 -75.339 -41.306  1.00  0.00      BSYN  
ATOM    474    C ALA    53      20.620 -77.254 -42.286  1.00  0.00      BSYN  
ATOM    475    O ALA    53      20.982 -77.112 -43.468  1.00  0.00      BSYN  
ATOM    476    N SER    54      20.182 -78.451 -41.911  1.00  0.00      BSYN  
ATOM    477    H SER    54      19.985 -78.664 -40.975  1.00  0.00      BSYN  
ATOM    478   CA SER    54      20.005 -79.517 -42.916  1.00  0.00      BSYN  
ATOM    479   CB SER    54      19.666 -80.872 -42.262  1.00  0.00      BSYN  
ATOM    480   OG SER    54      20.717 -81.511 -41.681  1.00  0.00      BSYN  
ATOM    481   HG SER    54      20.428 -82.301 -41.219  1.00  0.00      BSYN  
ATOM    482    C SER    54      18.763 -79.108 -43.776  1.00  0.00      BSYN  
ATOM    483    O SER    54      17.538 -79.159 -43.539  1.00  0.00      BSYN  
ATOM    484    N VAL    55      19.324 -78.812 -44.989  1.00  0.00      BSYN  
ATOM    485    H VAL    55      20.291 -78.950 -45.071  1.00  0.00      BSYN  
ATOM    486   CA VAL    55      18.485 -78.368 -46.044  1.00  0.00      BSYN  
ATOM    487   CB VAL    55      19.473 -77.753 -47.145  1.00  0.00      BSYN  
ATOM    488  CG1 VAL    55      20.665 -78.603 -47.385  1.00  0.00      BSYN  
ATOM    489  CG2 VAL    55      18.822 -77.220 -48.314  1.00  0.00      BSYN  
ATOM    490    C VAL    55      17.584 -79.497 -46.582  1.00  0.00      BSYN  
ATOM    491    O VAL    55      17.767 -80.630 -46.360  1.00  0.00      BSYN  
ATOM    492    N ALA    56      16.588 -79.212 -47.382  1.00  0.00      BSYN  
ATOM    493    H ALA    56      16.398 -78.255 -47.471  1.00  0.00      BSYN  
ATOM    494   CA ALA    56      15.575 -80.119 -47.865  1.00  0.00      BSYN  
ATOM    495   CB ALA    56      14.168 -79.553 -47.562  1.00  0.00      BSYN  
ATOM    496    C ALA    56      15.798 -80.422 -49.278  1.00  0.00      BSYN  
ATOM    497    O ALA    56      16.803 -79.958 -49.746  1.00  0.00      BSYN  
ATOM    498    N GLU    57      14.894 -81.087 -49.984  1.00  0.00      BSYN  
ATOM    499    H GLU    57      14.082 -81.435 -49.560  1.00  0.00      BSYN  
ATOM    500   CA GLU    57      14.996 -81.477 -51.397  1.00  0.00      BSYN  
ATOM    501   CB GLU    57      13.921 -82.496 -51.862  1.00  0.00      BSYN  
ATOM    502   CG GLU    57      14.383 -83.928 -51.638  1.00  0.00      BSYN  
ATOM    503   CD GLU    57      14.017 -84.526 -50.272  1.00  0.00      BSYN  
ATOM    504  OE1 GLU    57      14.467 -84.288 -49.131  1.00  0.00      BSYN  
ATOM    505  OE2 GLU    57      13.329 -85.533 -50.392  1.00  0.00      BSYN  
ATOM    506    C GLU    57      15.186 -80.262 -52.321  1.00  0.00      BSYN  
ATOM    507    O GLU    57      16.115 -80.279 -53.164  1.00  0.00      BSYN  
ATOM    508    N LYS    58      14.282 -79.288 -52.011  1.00  0.00      BSYN  
ATOM    509    H LYS    58      13.644 -79.419 -51.279  1.00  0.00      BSYN  
ATOM    510   CA LYS    58      14.129 -78.069 -52.876  1.00  0.00      BSYN  
ATOM    511   CB LYS    58      13.399 -78.165 -54.258  1.00  0.00      BSYN  
ATOM    512   CG LYS    58      13.426 -76.945 -55.148  1.00  0.00      BSYN  
ATOM    513   CD LYS    58      12.679 -77.294 -56.472  1.00  0.00      BSYN  
ATOM    514   CE LYS    58      13.379 -78.092 -57.405  1.00  0.00      BSYN  
ATOM    515   NZ LYS    58      12.524 -78.417 -58.569  1.00  0.00      BSYN  
ATOM    516  HZ1 LYS    58      12.498 -77.652 -59.273  1.00  0.00      BSYN  
ATOM    517  HZ2 LYS    58      12.936 -79.253 -59.031  1.00  0.00      BSYN  
ATOM    518  HZ3 LYS    58      11.520 -78.627 -58.395  1.00  0.00      BSYN  
ATOM    519    C LYS    58      13.477 -77.114 -51.934  1.00  0.00      BSYN  
ATOM    520    O LYS    58      12.346 -77.331 -51.548  1.00  0.00      BSYN  
ATOM    521    N THR    59      14.311 -76.166 -51.445  1.00  0.00      BSYN  
ATOM    522    H THR    59      15.224 -76.132 -51.799  1.00  0.00      BSYN  
ATOM    523   CA THR    59      13.842 -75.064 -50.574  1.00  0.00      BSYN  
ATOM    524   CB THR    59      14.966 -74.662 -49.565  1.00  0.00      BSYN  
ATOM    525  OG1 THR    59      16.063 -75.088 -50.312  1.00  0.00      BSYN  
ATOM    526  HG1 THR    59      16.330 -74.523 -51.041  1.00  0.00      BSYN  
ATOM    527  CG2 THR    59      14.760 -75.411 -48.271  1.00  0.00      BSYN  
ATOM    528    C THR    59      13.523 -73.943 -51.574  1.00  0.00      BSYN  
ATOM    529    O THR    59      14.406 -73.321 -52.145  1.00  0.00      BSYN  
ATOM    530    N LYS    60      12.218 -73.703 -51.749  1.00  0.00      BSYN  
ATOM    531    H LYS    60      11.523 -74.162 -51.233  1.00  0.00      BSYN  
ATOM    532   CA LYS    60      11.773 -72.673 -52.696  1.00  0.00      BSYN  
ATOM    533   CB LYS    60      10.468 -73.064 -53.061  1.00  0.00      BSYN  
ATOM    534   CG LYS    60      10.371 -74.193 -54.081  1.00  0.00      BSYN  
ATOM    535   CD LYS    60       9.015 -74.054 -54.702  1.00  0.00      BSYN  
ATOM    536   CE LYS    60       8.986 -73.090 -55.921  1.00  0.00      BSYN  
ATOM    537   NZ LYS    60       9.337 -71.680 -55.578  1.00  0.00      BSYN  
ATOM    538  HZ1 LYS    60       8.483 -71.107 -55.736  1.00  0.00      BSYN  
ATOM    539  HZ2 LYS    60       9.559 -71.594 -54.566  1.00  0.00      BSYN  
ATOM    540  HZ3 LYS    60      10.098 -71.300 -56.176  1.00  0.00      BSYN  
ATOM    541    C LYS    60      11.904 -71.274 -52.203  1.00  0.00      BSYN  
ATOM    542    O LYS    60      11.414 -70.935 -51.091  1.00  0.00      BSYN  
ATOM    543    N GLU    61      12.488 -70.367 -52.977  1.00  0.00      BSYN  
ATOM    544    H GLU    61      12.953 -70.787 -53.730  1.00  0.00      BSYN  
ATOM    545   CA GLU    61      12.072 -68.925 -52.965  1.00  0.00      BSYN  
ATOM    546   CB GLU    61      13.280 -67.949 -53.247  1.00  0.00      BSYN  
ATOM    547   CG GLU    61      14.307 -68.174 -52.182  1.00  0.00      BSYN  
ATOM    548   CD GLU    61      15.800 -67.571 -52.372  1.00  0.00      BSYN  
ATOM    549  OE1 GLU    61      16.662 -67.757 -51.562  1.00  0.00      BSYN  
ATOM    550  OE2 GLU    61      16.070 -66.730 -53.232  1.00  0.00      BSYN  
ATOM    551    C GLU    61      10.954 -68.575 -53.857  1.00  0.00      BSYN  
ATOM    552    O GLU    61      10.794 -69.126 -54.952  1.00  0.00      BSYN  
ATOM    553    N GLN    62      10.148 -67.577 -53.529  1.00  0.00      BSYN  
ATOM    554    H GLN    62      10.410 -67.101 -52.714  1.00  0.00      BSYN  
ATOM    555   CA GLN    62       8.828 -67.288 -54.165  1.00  0.00      BSYN  
ATOM    556   CB GLN    62       7.918 -67.894 -53.055  1.00  0.00      BSYN  
ATOM    557   CG GLN    62       7.030 -69.003 -53.628  1.00  0.00      BSYN  
ATOM    558   CD GLN    62       6.176 -69.732 -52.686  1.00  0.00      BSYN  
ATOM    559  OE1 GLN    62       6.624 -70.688 -52.026  1.00  0.00      BSYN  
ATOM    560  NE2 GLN    62       5.034 -69.163 -52.528  1.00  0.00      BSYN  
ATOM    561 HE21 GLN    62       4.717 -68.468 -53.143  1.00  0.00      BSYN  
ATOM    562 HE22 GLN    62       4.608 -69.367 -51.670  1.00  0.00      BSYN  
ATOM    563    C GLN    62       8.741 -65.721 -54.226  1.00  0.00      BSYN  
ATOM    564    O GLN    62       8.735 -65.074 -53.210  1.00  0.00      BSYN  
ATOM    565    N ALA    63       8.770 -65.280 -55.526  1.00  0.00      BSYN  
ATOM    566    H ALA    63       8.568 -65.966 -56.197  1.00  0.00      BSYN  
ATOM    567   CA ALA    63       8.984 -63.845 -55.932  1.00  0.00      BSYN  
ATOM    568   CB ALA    63       8.813 -63.683 -57.401  1.00  0.00      BSYN  
ATOM    569    C ALA    63       8.145 -62.814 -55.242  1.00  0.00      BSYN  
ATOM    570    O ALA    63       8.612 -61.782 -54.643  1.00  0.00      BSYN  
ATOM    571    N SER    64       6.855 -63.117 -55.216  1.00  0.00      BSYN  
ATOM    572    H SER    64       6.513 -64.011 -55.423  1.00  0.00      BSYN  
ATOM    573   CA SER    64       5.776 -62.190 -54.877  1.00  0.00      BSYN  
ATOM    574   CB SER    64       4.486 -62.717 -55.423  1.00  0.00      BSYN  
ATOM    575   OG SER    64       4.034 -64.082 -55.349  1.00  0.00      BSYN  
ATOM    576   HG SER    64       3.419 -64.183 -56.079  1.00  0.00      BSYN  
ATOM    577    C SER    64       5.678 -61.522 -53.527  1.00  0.00      BSYN  
ATOM    578    O SER    64       5.861 -60.289 -53.415  1.00  0.00      BSYN  
ATOM    579    N HIS    65       5.371 -62.308 -52.427  1.00  0.00      BSYN  
ATOM    580    H HIS    65       5.261 -63.282 -52.433  1.00  0.00      BSYN  
ATOM    581   CA HIS    65       5.227 -61.746 -51.077  1.00  0.00      BSYN  
ATOM    582   CB HIS    65       3.944 -60.961 -50.956  1.00  0.00      BSYN  
ATOM    583   CG HIS    65       4.050 -59.891 -49.931  1.00  0.00      BSYN  
ATOM    584  ND1 HIS    65       3.612 -59.911 -48.703  1.00  0.00      BSYN  
ATOM    585  HD1 HIS    65       3.076 -60.526 -48.161  1.00  0.00      BSYN  
ATOM    586  CD2 HIS    65       4.438 -58.578 -50.231  1.00  0.00      BSYN  
ATOM    587  NE2 HIS    65       4.303 -57.896 -49.127  1.00  0.00      BSYN  
ATOM    588  CE1 HIS    65       3.811 -58.688 -48.180  1.00  0.00      BSYN  
ATOM    589    C HIS    65       5.177 -62.833 -49.948  1.00  0.00      BSYN  
ATOM    590    O HIS    65       5.874 -62.860 -48.921  1.00  0.00      BSYN  
ATOM    591    N LEU    66       4.360 -63.847 -50.242  1.00  0.00      BSYN  
ATOM    592    H LEU    66       3.497 -63.668 -50.670  1.00  0.00      BSYN  
ATOM    593   CA LEU    66       4.510 -65.188 -49.675  1.00  0.00      BSYN  
ATOM    594   CB LEU    66       3.351 -66.113 -50.230  1.00  0.00      BSYN  
ATOM    595   CG LEU    66       1.858 -65.737 -49.886  1.00  0.00      BSYN  
ATOM    596  CD1 LEU    66       0.999 -65.734 -51.284  1.00  0.00      BSYN  
ATOM    597  CD2 LEU    66       1.316 -66.653 -48.615  1.00  0.00      BSYN  
ATOM    598    C LEU    66       5.898 -65.759 -49.891  1.00  0.00      BSYN  
ATOM    599    O LEU    66       6.216 -65.938 -51.056  1.00  0.00      BSYN  
ATOM    600    N GLY    67       6.636 -66.118 -48.753  1.00  0.00      BSYN  
ATOM    601    H GLY    67       6.295 -66.044 -47.837  1.00  0.00      BSYN  
ATOM    602   CA GLY    67       7.927 -66.690 -48.797  1.00  0.00      BSYN  
ATOM    603    C GLY    67       9.155 -65.885 -48.856  1.00  0.00      BSYN  
ATOM    604    O GLY    67       9.294 -64.759 -48.296  1.00  0.00      BSYN  
ATOM    605    N GLY    68       9.958 -66.405 -49.824  1.00  0.00      BSYN  
ATOM    606    H GLY    68       9.484 -67.213 -50.113  1.00  0.00      BSYN  
ATOM    607   CA GLY    68      11.273 -65.982 -50.197  1.00  0.00      BSYN  
ATOM    608    C GLY    68      11.486 -64.698 -51.013  1.00  0.00      BSYN  
ATOM    609    O GLY    68      11.768 -64.677 -52.187  1.00  0.00      BSYN  
ATOM    610    N ALA    69      11.217 -63.668 -50.178  1.00  0.00      BSYN  
ATOM    611    H ALA    69      10.888 -63.983 -49.310  1.00  0.00      BSYN  
ATOM    612   CA ALA    69      11.262 -62.310 -50.632  1.00  0.00      BSYN  
ATOM    613   CB ALA    69      10.063 -61.804 -51.397  1.00  0.00      BSYN  
ATOM    614    C ALA    69      11.271 -61.365 -49.398  1.00  0.00      BSYN  
ATOM    615    O ALA    69      12.139 -60.497 -49.268  1.00  0.00      BSYN  
ATOM    616    N VAL    70      10.142 -61.346 -48.618  1.00  0.00      BSYN  
ATOM    617    H VAL    70       9.267 -61.686 -48.899  1.00  0.00      BSYN  
ATOM    618   CA VAL    70      10.136 -60.700 -47.409  1.00  0.00      BSYN  
ATOM    619   CB VAL    70       8.586 -60.205 -47.220  1.00  0.00      BSYN  
ATOM    620  CG1 VAL    70       8.275 -59.166 -46.202  1.00  0.00      BSYN  
ATOM    621  CG2 VAL    70       8.039 -59.596 -48.446  1.00  0.00      BSYN  
ATOM    622    C VAL    70      10.397 -61.619 -46.165  1.00  0.00      BSYN  
ATOM    623    O VAL    70      10.953 -61.184 -45.133  1.00  0.00      BSYN  
ATOM    624    N PHE    71      10.029 -62.911 -46.229  1.00  0.00      BSYN  
ATOM    625    H PHE    71       9.689 -63.215 -47.097  1.00  0.00      BSYN  
ATOM    626   CA PHE    71       9.968 -63.783 -45.058  1.00  0.00      BSYN  
ATOM    627   CB PHE    71       8.862 -64.900 -45.055  1.00  0.00      BSYN  
ATOM    628   CG PHE    71       7.486 -64.433 -44.897  1.00  0.00      BSYN  
ATOM    629  CD1 PHE    71       6.756 -64.031 -45.973  1.00  0.00      BSYN  
ATOM    630  CD2 PHE    71       6.954 -64.313 -43.594  1.00  0.00      BSYN  
ATOM    631  CE1 PHE    71       5.529 -63.582 -45.919  1.00  0.00      BSYN  
ATOM    632  CE2 PHE    71       5.641 -63.730 -43.506  1.00  0.00      BSYN  
ATOM    633   CZ PHE    71       4.934 -63.393 -44.628  1.00  0.00      BSYN  
ATOM    634    C PHE    71      11.424 -64.398 -44.762  1.00  0.00      BSYN  
ATOM    635    O PHE    71      11.616 -64.993 -43.647  1.00  0.00      BSYN  
ATOM    636    N SER    72      12.383 -64.279 -45.699  1.00  0.00      BSYN  
ATOM    637    H SER    72      12.022 -64.047 -46.580  1.00  0.00      BSYN  
ATOM    638   CA SER    72      13.796 -64.649 -45.443  1.00  0.00      BSYN  
ATOM    639   CB SER    72      14.588 -65.077 -46.811  1.00  0.00      BSYN  
ATOM    640   OG SER    72      14.022 -66.258 -47.301  1.00  0.00      BSYN  
ATOM    641   HG SER    72      13.082 -66.361 -47.134  1.00  0.00      BSYN  
ATOM    642    C SER    72      14.694 -63.578 -44.789  1.00  0.00      BSYN  
ATOM    643    O SER    72      15.009 -62.689 -45.451  1.00  0.00      BSYN  
ATOM    644    N GLY    73      14.649 -63.706 -43.479  1.00  0.00      BSYN  
ATOM    645    H GLY    73      13.993 -64.275 -43.024  1.00  0.00      BSYN  
ATOM    646   CA GLY    73      15.485 -62.770 -42.691  1.00  0.00      BSYN  
ATOM    647    C GLY    73      14.823 -61.488 -42.256  1.00  0.00      BSYN  
ATOM    648    O GLY    73      14.082 -61.490 -41.307  1.00  0.00      BSYN  
ATOM    649    N ALA    74      15.225 -60.446 -43.084  1.00  0.00      BSYN  
ATOM    650    H ALA    74      15.877 -60.541 -43.809  1.00  0.00      BSYN  
ATOM    651   CA ALA    74      14.794 -59.184 -42.633  1.00  0.00      BSYN  
ATOM    652   CB ALA    74      15.940 -58.201 -43.108  1.00  0.00      BSYN  
ATOM    653    C ALA    74      13.530 -58.857 -43.432  1.00  0.00      BSYN  
ATOM    654    O ALA    74      13.545 -58.461 -44.600  1.00  0.00      BSYN  
ATOM    655    N GLY    75      12.547 -58.830 -42.517  1.00  0.00      BSYN  
ATOM    656    H GLY    75      12.663 -59.004 -41.559  1.00  0.00      BSYN  
ATOM    657   CA GLY    75      11.171 -58.785 -43.009  1.00  0.00      BSYN  
ATOM    658    C GLY    75      10.146 -58.772 -41.812  1.00  0.00      BSYN  
ATOM    659    O GLY    75      10.457 -58.263 -40.730  1.00  0.00      BSYN  
ATOM    660    N ASN    76       9.047 -59.377 -42.257  1.00  0.00      BSYN  
ATOM    661    H ASN    76       9.090 -59.633 -43.202  1.00  0.00      BSYN  
ATOM    662   CA ASN    76       7.895 -59.647 -41.457  1.00  0.00      BSYN  
ATOM    663   CB ASN    76       6.549 -59.283 -42.184  1.00  0.00      BSYN  
ATOM    664   CG ASN    76       5.417 -59.676 -41.196  1.00  0.00      BSYN  
ATOM    665  OD1 ASN    76       5.221 -58.947 -40.164  1.00  0.00      BSYN  
ATOM    666  ND2 ASN    76       4.675 -60.748 -41.348  1.00  0.00      BSYN  
ATOM    667 HD21 ASN    76       4.872 -61.264 -42.158  1.00  0.00      BSYN  
ATOM    668 HD22 ASN    76       4.081 -61.123 -40.665  1.00  0.00      BSYN  
ATOM    669    C ASN    76       8.015 -61.141 -40.979  1.00  0.00      BSYN  
ATOM    670    O ASN    76       7.277 -62.031 -41.345  1.00  0.00      BSYN  
ATOM    671    N ILE    77       9.084 -61.441 -40.252  1.00  0.00      BSYN  
ATOM    672    H ILE    77       9.881 -60.870 -40.249  1.00  0.00      BSYN  
ATOM    673   CA ILE    77       8.978 -62.576 -39.391  1.00  0.00      BSYN  
ATOM    674   CB ILE    77      10.162 -63.595 -39.474  1.00  0.00      BSYN  
ATOM    675  CG2 ILE    77       9.691 -64.491 -40.664  1.00  0.00      BSYN  
ATOM    676  CG1 ILE    77      11.600 -63.115 -39.499  1.00  0.00      BSYN  
ATOM    677   CD ILE    77      12.478 -64.293 -39.536  1.00  0.00      BSYN  
ATOM    678    C ILE    77       8.662 -62.225 -38.030  1.00  0.00      BSYN  
ATOM    679    O ILE    77       8.535 -63.025 -37.101  1.00  0.00      BSYN  
ATOM    680    N ALA    78       8.380 -60.964 -37.755  1.00  0.00      BSYN  
ATOM    681    H ALA    78       8.219 -60.285 -38.443  1.00  0.00      BSYN  
ATOM    682   CA ALA    78       8.210 -60.498 -36.386  1.00  0.00      BSYN  
ATOM    683   CB ALA    78       8.196 -59.031 -36.400  1.00  0.00      BSYN  
ATOM    684    C ALA    78       6.840 -60.955 -35.863  1.00  0.00      BSYN  
ATOM    685    O ALA    78       6.594 -60.949 -34.695  1.00  0.00      BSYN  
ATOM    686    N ALA    79       5.952 -61.291 -36.785  1.00  0.00      BSYN  
ATOM    687    H ALA    79       6.208 -61.357 -37.729  1.00  0.00      BSYN  
ATOM    688   CA ALA    79       4.704 -61.783 -36.327  1.00  0.00      BSYN  
ATOM    689   CB ALA    79       3.651 -60.701 -36.808  1.00  0.00      BSYN  
ATOM    690    C ALA    79       4.357 -63.128 -36.878  1.00  0.00      BSYN  
ATOM    691    O ALA    79       3.322 -63.365 -37.357  1.00  0.00      BSYN  
ATOM    692    N ALA    80       5.354 -64.050 -36.928  1.00  0.00      BSYN  
ATOM    693    H ALA    80       5.990 -63.921 -36.194  1.00  0.00      BSYN  
ATOM    694   CA ALA    80       5.429 -65.248 -37.822  1.00  0.00      BSYN  
ATOM    695   CB ALA    80       6.369 -65.034 -38.952  1.00  0.00      BSYN  
ATOM    696    C ALA    80       5.791 -66.522 -37.041  1.00  0.00      BSYN  
ATOM    697    O ALA    80       4.960 -67.166 -36.432  1.00  0.00      BSYN  
ATOM    698    N THR    81       7.107 -66.959 -37.115  1.00  0.00      BSYN  
ATOM    699    H THR    81       7.766 -66.568 -37.727  1.00  0.00      BSYN  
ATOM    700   CA THR    81       7.547 -68.188 -36.512  1.00  0.00      BSYN  
ATOM    701   CB THR    81       8.655 -68.907 -37.471  1.00  0.00      BSYN  
ATOM    702  OG1 THR    81       9.682 -67.936 -37.628  1.00  0.00      BSYN  
ATOM    703  HG1 THR    81      10.168 -67.886 -36.802  1.00  0.00      BSYN  
ATOM    704  CG2 THR    81       8.068 -69.133 -38.886  1.00  0.00      BSYN  
ATOM    705    C THR    81       8.060 -68.017 -35.091  1.00  0.00      BSYN  
ATOM    706    O THR    81       9.010 -67.250 -34.778  1.00  0.00      BSYN  
ATOM    707    N GLY    82       7.417 -68.765 -34.169  1.00  0.00      BSYN  
ATOM    708    H GLY    82       6.725 -69.388 -34.474  1.00  0.00      BSYN  
ATOM    709   CA GLY    82       7.735 -68.744 -32.752  1.00  0.00      BSYN  
ATOM    710    C GLY    82       6.810 -69.669 -31.882  1.00  0.00      BSYN  
ATOM    711    O GLY    82       5.674 -69.795 -32.257  1.00  0.00      BSYN  
ATOM    712    N LEU    83       7.359 -70.403 -30.874  1.00  0.00      BSYN  
ATOM    713    H LEU    83       8.327 -70.413 -30.724  1.00  0.00      BSYN  
ATOM    714   CA LEU    83       6.660 -71.335 -30.031  1.00  0.00      BSYN  
ATOM    715   CB LEU    83       7.440 -72.191 -29.053  1.00  0.00      BSYN  
ATOM    716   CG LEU    83       7.355 -73.706 -28.941  1.00  0.00      BSYN  
ATOM    717  CD1 LEU    83       7.890 -74.374 -30.230  1.00  0.00      BSYN  
ATOM    718  CD2 LEU    83       8.191 -73.972 -27.797  1.00  0.00      BSYN  
ATOM    719    C LEU    83       5.619 -70.634 -29.173  1.00  0.00      BSYN  
ATOM    720    O LEU    83       5.892 -70.251 -28.022  1.00  0.00      BSYN  
ATOM    721    N VAL    84       4.421 -70.482 -29.676  1.00  0.00      BSYN  
ATOM    722    H VAL    84       4.224 -70.819 -30.575  1.00  0.00      BSYN  
ATOM    723   CA VAL    84       3.293 -70.091 -28.915  1.00  0.00      BSYN  
ATOM    724   CB VAL    84       2.153 -69.526 -29.828  1.00  0.00      BSYN  
ATOM    725  CG1 VAL    84       1.647 -70.497 -30.904  1.00  0.00      BSYN  
ATOM    726  CG2 VAL    84       1.033 -68.868 -29.025  1.00  0.00      BSYN  
ATOM    727    C VAL    84       2.900 -71.349 -28.051  1.00  0.00      BSYN  
ATOM    728    O VAL    84       3.089 -72.545 -28.474  1.00  0.00      BSYN  
ATOM    729    N LYS    85       2.499 -71.053 -26.795  1.00  0.00      BSYN  
ATOM    730    H LYS    85       2.642 -70.136 -26.480  1.00  0.00      BSYN  
ATOM    731   CA LYS    85       2.081 -72.138 -25.885  1.00  0.00      BSYN  
ATOM    732   CB LYS    85       2.636 -71.995 -24.466  1.00  0.00      BSYN  
ATOM    733   CG LYS    85       4.026 -72.396 -24.447  1.00  0.00      BSYN  
ATOM    734   CD LYS    85       4.979 -71.540 -23.651  1.00  0.00      BSYN  
ATOM    735   CE LYS    85       6.381 -71.844 -24.130  1.00  0.00      BSYN  
ATOM    736   NZ LYS    85       6.723 -73.146 -23.553  1.00  0.00      BSYN  
ATOM    737  HZ1 LYS    85       7.190 -72.944 -22.646  1.00  0.00      BSYN  
ATOM    738  HZ2 LYS    85       5.902 -73.778 -23.464  1.00  0.00      BSYN  
ATOM    739  HZ3 LYS    85       7.391 -73.599 -24.209  1.00  0.00      BSYN  
ATOM    740    C LYS    85       0.568 -72.076 -25.883  1.00  0.00      BSYN  
ATOM    741    O LYS    85      -0.134 -71.035 -26.104  1.00  0.00      BSYN  
ATOM    742    N ARG    86       0.098 -73.252 -25.877  1.00  0.00      BSYN  
ATOM    743    H ARG    86       0.709 -74.015 -25.944  1.00  0.00      BSYN  
ATOM    744   CA ARG    86      -1.384 -73.550 -25.958  1.00  0.00      BSYN  
ATOM    745   CB ARG    86      -1.556 -73.797 -27.499  1.00  0.00      BSYN  
ATOM    746   CG ARG    86      -2.808 -73.295 -28.309  1.00  0.00      BSYN  
ATOM    747   CD ARG    86      -2.435 -72.401 -29.448  1.00  0.00      BSYN  
ATOM    748   NE ARG    86      -1.836 -71.158 -28.905  1.00  0.00      BSYN  
ATOM    749   HE ARG    86      -1.037 -71.249 -28.346  1.00  0.00      BSYN  
ATOM    750   CZ ARG    86      -2.697 -70.032 -29.073  1.00  0.00      BSYN  
ATOM    751  NH1 ARG    86      -2.258 -68.985 -28.311  1.00  0.00      BSYN  
ATOM    752 HH11 ARG    86      -2.834 -68.181 -28.163  1.00  0.00      BSYN  
ATOM    753 HH12 ARG    86      -1.422 -68.964 -27.763  1.00  0.00      BSYN  
ATOM    754  NH2 ARG    86      -3.601 -69.849 -29.978  1.00  0.00      BSYN  
ATOM    755 HH21 ARG    86      -4.237 -69.088 -30.103  1.00  0.00      BSYN  
ATOM    756 HH22 ARG    86      -3.816 -70.622 -30.575  1.00  0.00      BSYN  
ATOM    757    C ARG    86      -1.848 -74.736 -25.123  1.00  0.00      BSYN  
ATOM    758    O ARG    86      -0.992 -75.424 -24.618  1.00  0.00      BSYN  
ATOM    759    N GLU    87      -3.123 -74.806 -25.079  1.00  0.00      BSYN  
ATOM    760    H GLU    87      -3.603 -73.967 -25.243  1.00  0.00      BSYN  
ATOM    761   CA GLU    87      -3.849 -76.061 -24.832  1.00  0.00      BSYN  
ATOM    762   CB GLU    87      -5.326 -75.797 -25.120  1.00  0.00      BSYN  
ATOM    763   CG GLU    87      -5.708 -75.394 -26.609  1.00  0.00      BSYN  
ATOM    764   CD GLU    87      -7.162 -74.881 -26.796  1.00  0.00      BSYN  
ATOM    765  OE1 GLU    87      -7.407 -73.663 -26.590  1.00  0.00      BSYN  
ATOM    766  OE2 GLU    87      -8.028 -75.754 -27.127  1.00  0.00      BSYN  
ATOM    767    C GLU    87      -3.318 -77.217 -25.747  1.00  0.00      BSYN  
ATOM    768    O GLU    87      -3.202 -77.113 -27.026  1.00  0.00      BSYN  
ATOM    769    N GLU    88      -3.066 -78.336 -25.058  1.00  0.00      BSYN  
ATOM    770    H GLU    88      -2.931 -78.339 -24.088  1.00  0.00      BSYN  
ATOM    771   CA GLU    88      -2.960 -79.539 -25.739  1.00  0.00      BSYN  
ATOM    772   CB GLU    88      -1.612 -79.842 -26.350  1.00  0.00      BSYN  
ATOM    773   CG GLU    88      -1.650 -81.138 -27.301  1.00  0.00      BSYN  
ATOM    774   CD GLU    88      -0.633 -81.177 -28.386  1.00  0.00      BSYN  
ATOM    775  OE1 GLU    88      -0.967 -81.667 -29.511  1.00  0.00      BSYN  
ATOM    776  OE2 GLU    88       0.526 -80.676 -28.115  1.00  0.00      BSYN  
ATOM    777    C GLU    88      -3.393 -80.727 -24.877  1.00  0.00      BSYN  
ATOM    778    O GLU    88      -2.843 -80.943 -23.796  1.00  0.00      BSYN  
ATOM    779    N PHE    89      -4.409 -81.529 -25.093  1.00  0.00      BSYN  
ATOM    780    H PHE    89      -4.332 -82.453 -24.776  1.00  0.00      BSYN  
ATOM    781   CA PHE    89      -5.548 -81.145 -25.854  1.00  0.00      BSYN  
ATOM    782   CB PHE    89      -5.511 -82.059 -27.057  1.00  0.00      BSYN  
ATOM    783   CG PHE    89      -5.760 -81.430 -28.423  1.00  0.00      BSYN  
ATOM    784  CD1 PHE    89      -4.726 -81.493 -29.324  1.00  0.00      BSYN  
ATOM    785  CD2 PHE    89      -6.929 -80.859 -28.748  1.00  0.00      BSYN  
ATOM    786  CE1 PHE    89      -4.846 -80.879 -30.544  1.00  0.00      BSYN  
ATOM    787  CE2 PHE    89      -7.041 -80.214 -29.925  1.00  0.00      BSYN  
ATOM    788   CZ PHE    89      -5.993 -80.221 -30.842  1.00  0.00      BSYN  
ATOM    789    C PHE    89      -6.817 -81.486 -25.079  1.00  0.00      BSYN  
ATOM    790    O PHE    89      -7.201 -82.672 -24.971  1.00  0.00      BSYN  
ATOM    791    N PRO    90      -7.575 -80.406 -24.683  1.00  0.00      BSYN  
ATOM    792   CD PRO    90      -8.885 -80.509 -24.082  1.00  0.00      BSYN  
ATOM    793   CA PRO    90      -7.183 -78.967 -24.578  1.00  0.00      BSYN  
ATOM    794   CB PRO    90      -8.605 -78.367 -24.768  1.00  0.00      BSYN  
ATOM    795   CG PRO    90      -9.645 -79.428 -24.889  1.00  0.00      BSYN  
ATOM    796    C PRO    90      -6.476 -78.645 -23.283  1.00  0.00      BSYN  
ATOM    797    O PRO    90      -6.775 -77.589 -22.801  1.00  0.00      BSYN  
ATOM    798    N THR    91      -5.622 -79.408 -22.738  1.00  0.00      BSYN  
ATOM    799    H THR    91      -5.047 -79.866 -23.386  1.00  0.00      BSYN  
ATOM    800   CA THR    91      -5.380 -79.503 -21.338  1.00  0.00      BSYN  
ATOM    801   CB THR    91      -4.878 -81.079 -21.148  1.00  0.00      BSYN  
ATOM    802  OG1 THR    91      -5.713 -81.886 -22.003  1.00  0.00      BSYN  
ATOM    803  HG1 THR    91      -5.404 -82.766 -21.774  1.00  0.00      BSYN  
ATOM    804  CG2 THR    91      -4.913 -81.570 -19.735  1.00  0.00      BSYN  
ATOM    805    C THR    91      -4.508 -78.426 -20.748  1.00  0.00      BSYN  
ATOM    806    O THR    91      -3.463 -78.190 -21.317  1.00  0.00      BSYN  
ATOM    807    N ASP    92      -4.938 -77.754 -19.708  1.00  0.00      BSYN  
ATOM    808    H ASP    92      -5.800 -78.000 -19.311  1.00  0.00      BSYN  
ATOM    809   CA ASP    92      -4.198 -76.615 -19.111  1.00  0.00      BSYN  
ATOM    810   CB ASP    92      -4.973 -75.298 -18.936  1.00  0.00      BSYN  
ATOM    811   CG ASP    92      -6.289 -75.375 -18.197  1.00  0.00      BSYN  
ATOM    812  OD1 ASP    92      -7.208 -76.031 -18.518  1.00  0.00      BSYN  
ATOM    813  OD2 ASP    92      -6.427 -74.572 -17.313  1.00  0.00      BSYN  
ATOM    814    C ASP    92      -3.747 -76.850 -17.654  1.00  0.00      BSYN  
ATOM    815    O ASP    92      -2.828 -76.237 -17.202  1.00  0.00      BSYN  
ATOM    816    N LEU    93      -4.263 -77.729 -16.845  1.00  0.00      BSYN  
ATOM    817    H LEU    93      -4.996 -78.292 -17.171  1.00  0.00      BSYN  
ATOM    818   CA LEU    93      -3.829 -78.026 -15.502  1.00  0.00      BSYN  
ATOM    819   CB LEU    93      -4.869 -77.607 -14.480  1.00  0.00      BSYN  
ATOM    820   CG LEU    93      -4.766 -77.592 -12.958  1.00  0.00      BSYN  
ATOM    821  CD1 LEU    93      -4.003 -76.346 -12.530  1.00  0.00      BSYN  
ATOM    822  CD2 LEU    93      -6.243 -77.647 -12.360  1.00  0.00      BSYN  
ATOM    823    C LEU    93      -3.605 -79.516 -15.376  1.00  0.00      BSYN  
ATOM    824    O LEU    93      -4.119 -80.241 -16.167  1.00  0.00      BSYN  
ATOM    825    N LYS    94      -2.670 -79.836 -14.592  1.00  0.00      BSYN  
ATOM    826    H LYS    94      -2.382 -79.235 -13.874  1.00  0.00      BSYN  
ATOM    827   CA LYS    94      -2.022 -81.128 -14.573  1.00  0.00      BSYN  
ATOM    828   CB LYS    94      -0.467 -81.019 -14.284  1.00  0.00      BSYN  
ATOM    829   CG LYS    94       0.706 -81.330 -15.296  1.00  0.00      BSYN  
ATOM    830   CD LYS    94       0.526 -80.660 -16.665  1.00  0.00      BSYN  
ATOM    831   CE LYS    94       1.821 -80.506 -17.408  1.00  0.00      BSYN  
ATOM    832   NZ LYS    94       1.693 -81.004 -18.835  1.00  0.00      BSYN  
ATOM    833  HZ1 LYS    94       1.245 -81.942 -18.828  1.00  0.00      BSYN  
ATOM    834  HZ2 LYS    94       1.161 -80.337 -19.430  1.00  0.00      BSYN  
ATOM    835  HZ3 LYS    94       2.604 -81.216 -19.290  1.00  0.00      BSYN  
ATOM    836    C LYS    94      -2.788 -82.153 -13.701  1.00  0.00      BSYN  
ATOM    837    O LYS    94      -3.028 -82.053 -12.506  1.00  0.00      BSYN  
ATOM    838    N PRO    95      -3.300 -83.117 -14.445  1.00  0.00      BSYN  
ATOM    839   CD PRO    95      -3.131 -83.230 -15.889  1.00  0.00      BSYN  
ATOM    840   CA PRO    95      -3.973 -84.276 -13.981  1.00  0.00      BSYN  
ATOM    841   CB PRO    95      -5.005 -84.706 -15.005  1.00  0.00      BSYN  
ATOM    842   CG PRO    95      -4.597 -83.815 -16.132  1.00  0.00      BSYN  
ATOM    843    C PRO    95      -3.007 -85.451 -13.644  1.00  0.00      BSYN  
ATOM    844    O PRO    95      -2.767 -86.410 -14.340  1.00  0.00      BSYN  
ATOM    845    N GLU    96      -2.532 -85.263 -12.425  1.00  0.00      BSYN  
ATOM    846    H GLU    96      -2.892 -84.535 -11.876  1.00  0.00      BSYN  
ATOM    847   CA GLU    96      -1.684 -86.274 -11.811  1.00  0.00      BSYN  
ATOM    848   CB GLU    96      -0.113 -85.724 -11.869  1.00  0.00      BSYN  
ATOM    849   CG GLU    96       0.682 -86.155 -13.193  1.00  0.00      BSYN  
ATOM    850   CD GLU    96       1.977 -86.956 -12.929  1.00  0.00      BSYN  
ATOM    851  OE1 GLU    96       1.944 -88.171 -12.628  1.00  0.00      BSYN  
ATOM    852  OE2 GLU    96       3.005 -86.298 -12.807  1.00  0.00      BSYN  
ATOM    853    C GLU    96      -2.051 -86.647 -10.445  1.00  0.00      BSYN  
ATOM    854    O GLU    96      -2.430 -85.789  -9.620  1.00  0.00      BSYN  
ATOM    855    N GLU    97      -1.876 -87.932 -10.008  1.00  0.00      BSYN  
ATOM    856    H GLU    97      -1.640 -88.571 -10.713  1.00  0.00      BSYN  
ATOM    857   CA GLU    97      -2.030 -88.209  -8.639  1.00  0.00      BSYN  
ATOM    858   CB GLU    97      -2.510 -89.699  -8.462  1.00  0.00      BSYN  
ATOM    859   CG GLU    97      -3.993 -89.778  -8.925  1.00  0.00      BSYN  
ATOM    860   CD GLU    97      -4.834 -90.998  -8.685  1.00  0.00      BSYN  
ATOM    861  OE1 GLU    97      -5.047 -91.352  -7.515  1.00  0.00      BSYN  
ATOM    862  OE2 GLU    97      -5.401 -91.511  -9.639  1.00  0.00      BSYN  
ATOM    863    C GLU    97      -0.835 -87.760  -7.867  1.00  0.00      BSYN  
ATOM    864    O GLU    97       0.229 -88.279  -7.977  1.00  0.00      BSYN  
ATOM    865    N VAL    98      -1.007 -86.704  -7.045  1.00  0.00      BSYN  
ATOM    866    H VAL    98      -1.914 -86.663  -6.676  1.00  0.00      BSYN  
ATOM    867   CA VAL    98       0.059 -85.949  -6.441  1.00  0.00      BSYN  
ATOM    868   CB VAL    98      -0.435 -84.480  -6.076  1.00  0.00      BSYN  
ATOM    869  CG1 VAL    98       0.610 -83.541  -5.414  1.00  0.00      BSYN  
ATOM    870  CG2 VAL    98      -1.102 -83.782  -7.320  1.00  0.00      BSYN  
ATOM    871    C VAL    98       0.520 -86.692  -5.143  1.00  0.00      BSYN  
ATOM    872    O VAL    98       0.321 -86.221  -4.061  1.00  0.00      BSYN  
ATOM    873    N ALA    99       1.277 -87.788  -5.355  1.00  0.00      BSYN  
ATOM    874    H ALA    99       1.057 -88.030  -6.279  1.00  0.00      BSYN  
ATOM    875   CA ALA    99       1.981 -88.647  -4.400  1.00  0.00      BSYN  
ATOM    876   CB ALA    99       1.344 -90.112  -4.422  1.00  0.00      BSYN  
ATOM    877    C ALA    99       3.470 -88.850  -4.511  1.00  0.00      BSYN  
ATOM    878    O ALA    99       3.986 -89.807  -3.972  1.00  0.00      BSYN  
ATOM    879    N GLN   100       4.281 -87.884  -5.086  1.00  0.00      BSYN  
ATOM    880    H GLN   100       3.744 -87.200  -5.538  1.00  0.00      BSYN  
ATOM    881   CA GLN   100       5.660 -88.141  -5.478  1.00  0.00      BSYN  
ATOM    882   CB GLN   100       6.237 -87.071  -6.401  1.00  0.00      BSYN  
ATOM    883   CG GLN   100       7.668 -86.948  -6.743  1.00  0.00      BSYN  
ATOM    884   CD GLN   100       8.211 -87.958  -7.695  1.00  0.00      BSYN  
ATOM    885  OE1 GLN   100       9.377 -88.255  -7.679  1.00  0.00      BSYN  
ATOM    886  NE2 GLN   100       7.362 -88.258  -8.608  1.00  0.00      BSYN  
ATOM    887 HE21 GLN   100       6.605 -87.645  -8.712  1.00  0.00      BSYN  
ATOM    888 HE22 GLN   100       7.462 -89.101  -9.098  1.00  0.00      BSYN  
ATOM    889    C GLN   100       6.667 -88.193  -4.276  1.00  0.00      BSYN  
ATOM    890    O GLN   100       6.536 -87.500  -3.277  1.00  0.00      BSYN  
ATOM    891    N GLU   101       7.614 -89.194  -4.329  1.00  0.00      BSYN  
ATOM    892    H GLU   101       7.955 -89.424  -5.219  1.00  0.00      BSYN  
ATOM    893   CA GLU   101       8.402 -89.421  -3.105  1.00  0.00      BSYN  
ATOM    894   CB GLU   101       8.330 -90.913  -2.785  1.00  0.00      BSYN  
ATOM    895   CG GLU   101       6.855 -91.517  -2.617  1.00  0.00      BSYN  
ATOM    896   CD GLU   101       6.426 -91.435  -1.120  1.00  0.00      BSYN  
ATOM    897  OE1 GLU   101       5.623 -90.552  -0.842  1.00  0.00      BSYN  
ATOM    898  OE2 GLU   101       6.949 -92.157  -0.294  1.00  0.00      BSYN  
ATOM    899    C GLU   101       9.837 -88.980  -3.122  1.00  0.00      BSYN  
ATOM    900    O GLU   101      10.732 -89.247  -3.967  1.00  0.00      BSYN  
ATOM    901    N ALA   102      10.147 -88.133  -2.104  1.00  0.00      BSYN  
ATOM    902    H ALA   102       9.456 -87.839  -1.473  1.00  0.00      BSYN  
ATOM    903   CA ALA   102      11.508 -87.568  -1.854  1.00  0.00      BSYN  
ATOM    904   CB ALA   102      11.500 -86.123  -2.324  1.00  0.00      BSYN  
ATOM    905    C ALA   102      12.277 -87.863  -0.551  1.00  0.00      BSYN  
ATOM    906    O ALA   102      12.006 -87.480   0.589  1.00  0.00      BSYN  
ATOM    907    N ALA   103      13.463 -88.589  -0.779  1.00  0.00      BSYN  
ATOM    908    H ALA   103      13.765 -88.618  -1.711  1.00  0.00      BSYN  
ATOM    909   CA ALA   103      14.255 -89.080   0.350  1.00  0.00      BSYN  
ATOM    910   CB ALA   103      14.161 -90.553   0.661  1.00  0.00      BSYN  
ATOM    911    C ALA   103      15.755 -88.857   0.256  1.00  0.00      BSYN  
ATOM    912    O ALA   103      16.387 -89.068  -0.764  1.00  0.00      BSYN  
ATOM    913    N GLU   104      16.401 -88.752   1.432  1.00  0.00      BSYN  
ATOM    914    H GLU   104      15.828 -88.720   2.227  1.00  0.00      BSYN  
ATOM    915   CA GLU   104      17.792 -88.854   1.490  1.00  0.00      BSYN  
ATOM    916   CB GLU   104      18.264 -87.548   2.134  1.00  0.00      BSYN  
ATOM    917   CG GLU   104      18.100 -86.297   1.255  1.00  0.00      BSYN  
ATOM    918   CD GLU   104      19.293 -86.237   0.260  1.00  0.00      BSYN  
ATOM    919  OE1 GLU   104      19.097 -86.467  -0.859  1.00  0.00      BSYN  
ATOM    920  OE2 GLU   104      20.370 -85.985   0.755  1.00  0.00      BSYN  
ATOM    921    C GLU   104      18.084 -90.014   2.458  1.00  0.00      BSYN  
ATOM    922    O GLU   104      17.670 -90.145   3.607  1.00  0.00      BSYN  
ATOM    923    N GLU   105      19.138 -90.812   2.122  1.00  0.00      BSYN  
ATOM    924    H GLU   105      19.437 -90.638   1.205  1.00  0.00      BSYN  
ATOM    925   CA GLU   105      19.638 -91.879   2.856  1.00  0.00      BSYN  
ATOM    926   CB GLU   105      19.289 -93.159   2.116  1.00  0.00      BSYN  
ATOM    927   CG GLU   105      17.857 -93.564   2.336  1.00  0.00      BSYN  
ATOM    928   CD GLU   105      17.617 -95.013   1.823  1.00  0.00      BSYN  
ATOM    929  OE1 GLU   105      18.643 -95.705   1.542  1.00  0.00      BSYN  
ATOM    930  OE2 GLU   105      16.477 -95.434   1.607  1.00  0.00      BSYN  
ATOM    931    C GLU   105      21.125 -91.864   3.228  1.00  0.00      BSYN  
ATOM    932    O GLU   105      22.026 -91.970   2.352  1.00  0.00      BSYN  
ATOM    933    N PRO   106      21.384 -91.765   4.584  1.00  0.00      BSYN  
ATOM    934   CD PRO   106      22.557 -92.346   5.234  1.00  0.00      BSYN  
ATOM    935   CA PRO   106      20.392 -91.301   5.632  1.00  0.00      BSYN  
ATOM    936   CB PRO   106      20.952 -92.133   6.897  1.00  0.00      BSYN  
ATOM    937   CG PRO   106      22.416 -91.944   6.686  1.00  0.00      BSYN  
ATOM    938    C PRO   106      20.139 -89.836   5.909  1.00  0.00      BSYN  
ATOM    939    O PRO   106      21.044 -89.012   5.941  1.00  0.00      BSYN  
ATOM    940    N LEU   107      18.825 -89.464   6.022  1.00  0.00      BSYN  
ATOM    941    H LEU   107      18.172 -90.019   5.548  1.00  0.00      BSYN  
ATOM    942   CA LEU   107      18.433 -88.083   6.386  1.00  0.00      BSYN  
ATOM    943   CB LEU   107      16.917 -87.786   6.358  1.00  0.00      BSYN  
ATOM    944   CG LEU   107      16.248 -86.601   7.115  1.00  0.00      BSYN  
ATOM    945  CD1 LEU   107      16.689 -85.311   6.531  1.00  0.00      BSYN  
ATOM    946  CD2 LEU   107      14.783 -86.888   6.784  1.00  0.00      BSYN  
ATOM    947    C LEU   107      18.754 -87.831   7.875  1.00  0.00      BSYN  
ATOM    948    O LEU   107      18.152 -88.508   8.727  1.00  0.00      BSYN  
ATOM    949    N ILE   108      19.798 -87.024   8.216  1.00  0.00      BSYN  
ATOM    950    H ILE   108      20.028 -86.477   7.436  1.00  0.00      BSYN  
ATOM    951   CA ILE   108      20.107 -86.745   9.550  1.00  0.00      BSYN  
ATOM    952   CB ILE   108      21.582 -86.322   9.347  1.00  0.00      BSYN  
ATOM    953  CG2 ILE   108      22.026 -85.159  10.139  1.00  0.00      BSYN  
ATOM    954  CG1 ILE   108      22.542 -87.445   9.045  1.00  0.00      BSYN  
ATOM    955   CD ILE   108      22.411 -88.701   9.861  1.00  0.00      BSYN  
ATOM    956    C ILE   108      19.169 -85.596  10.253  1.00  0.00      BSYN  
ATOM    957    O ILE   108      18.861 -84.484   9.735  1.00  0.00      BSYN  
ATOM    958    N GLU   109      18.592 -86.018  11.369  1.00  0.00      BSYN  
ATOM    959    H GLU   109      18.752 -86.969  11.545  1.00  0.00      BSYN  
ATOM    960   CA GLU   109      17.780 -85.113  12.188  1.00  0.00      BSYN  
ATOM    961   CB GLU   109      16.198 -85.507  12.115  1.00  0.00      BSYN  
ATOM    962   CG GLU   109      15.505 -86.866  12.365  1.00  0.00      BSYN  
ATOM    963   CD GLU   109      15.954 -87.957  11.401  1.00  0.00      BSYN  
ATOM    964  OE1 GLU   109      15.362 -88.214  10.372  1.00  0.00      BSYN  
ATOM    965  OE2 GLU   109      17.089 -88.494  11.555  1.00  0.00      BSYN  
ATOM    966    C GLU   109      18.244 -85.103  13.616  1.00  0.00      BSYN  
ATOM    967    O GLU   109      17.946 -86.014  14.403  1.00  0.00      BSYN  
ATOM    968    N PRO   110      18.901 -83.935  14.085  1.00  0.00      BSYN  
ATOM    969   CD PRO   110      19.692 -83.075  13.242  1.00  0.00      BSYN  
ATOM    970   CA PRO   110      19.157 -83.624  15.494  1.00  0.00      BSYN  
ATOM    971   CB PRO   110      20.174 -82.421  15.259  1.00  0.00      BSYN  
ATOM    972   CG PRO   110      19.736 -81.756  14.045  1.00  0.00      BSYN  
ATOM    973    C PRO   110      17.911 -83.207  16.303  1.00  0.00      BSYN  
ATOM    974    O PRO   110      18.147 -82.940  17.466  1.00  0.00      BSYN  
ATOM    975    N LEU   111      16.783 -83.085  15.685  1.00  0.00      BSYN  
ATOM    976    H LEU   111      16.585 -82.897  14.744  1.00  0.00      BSYN  
ATOM    977   CA LEU   111      15.484 -82.995  16.410  1.00  0.00      BSYN  
ATOM    978   CB LEU   111      14.752 -81.715  15.993  1.00  0.00      BSYN  
ATOM    979   CG LEU   111      13.924 -81.052  16.978  1.00  0.00      BSYN  
ATOM    980  CD1 LEU   111      14.563 -79.753  17.569  1.00  0.00      BSYN  
ATOM    981  CD2 LEU   111      12.623 -80.753  16.360  1.00  0.00      BSYN  
ATOM    982    C LEU   111      14.709 -84.267  16.034  1.00  0.00      BSYN  
ATOM    983    O LEU   111      14.276 -84.308  14.904  1.00  0.00      BSYN  
ATOM    984    N MET   112      14.535 -85.176  16.989  1.00  0.00      BSYN  
ATOM    985    H MET   112      15.125 -85.269  17.767  1.00  0.00      BSYN  
ATOM    986   CA MET   112      13.778 -86.399  16.787  1.00  0.00      BSYN  
ATOM    987   CB MET   112      14.635 -87.650  17.232  1.00  0.00      BSYN  
ATOM    988   CG MET   112      14.084 -88.957  16.902  1.00  0.00      BSYN  
ATOM    989   SD MET   112      12.723 -89.525  17.981  1.00  0.00      BSYN  
ATOM    990   CE MET   112      13.603 -90.304  19.265  1.00  0.00      BSYN  
ATOM    991    C MET   112      12.595 -86.142  17.759  1.00  0.00      BSYN  
ATOM    992    O MET   112      12.868 -85.642  18.913  1.00  0.00      BSYN  
ATOM    993    N GLU   113      11.330 -86.114  17.491  1.00  0.00      BSYN  
ATOM    994    H GLU   113      10.750 -86.170  18.279  1.00  0.00      BSYN  
ATOM    995   CA GLU   113      10.819 -86.084  16.089  1.00  0.00      BSYN  
ATOM    996   CB GLU   113      10.053 -87.405  15.981  1.00  0.00      BSYN  
ATOM    997   CG GLU   113       8.568 -87.292  16.272  1.00  0.00      BSYN  
ATOM    998   CD GLU   113       7.829 -87.945  15.112  1.00  0.00      BSYN  
ATOM    999  OE1 GLU   113       7.386 -87.289  14.186  1.00  0.00      BSYN  
ATOM   1000  OE2 GLU   113       7.699 -89.158  15.096  1.00  0.00      BSYN  
ATOM   1001    C GLU   113      10.071 -84.796  15.821  1.00  0.00      BSYN  
ATOM   1002    O GLU   113       9.550 -84.296  16.754  1.00  0.00      BSYN  
ATOM   1003    N PRO   114       9.933 -84.283  14.556  1.00  0.00      BSYN  
ATOM   1004   CD PRO   114      10.947 -84.526  13.469  1.00  0.00      BSYN  
ATOM   1005   CA PRO   114       9.215 -83.067  14.252  1.00  0.00      BSYN  
ATOM   1006   CB PRO   114       9.773 -82.646  12.918  1.00  0.00      BSYN  
ATOM   1007   CG PRO   114      10.097 -83.999  12.274  1.00  0.00      BSYN  
ATOM   1008    C PRO   114       7.715 -83.148  14.263  1.00  0.00      BSYN  
ATOM   1009    O PRO   114       7.039 -83.687  13.367  1.00  0.00      BSYN  
ATOM   1010    N GLU   115       7.152 -82.550  15.365  1.00  0.00      BSYN  
ATOM   1011    H GLU   115       7.734 -82.255  16.096  1.00  0.00      BSYN  
ATOM   1012   CA GLU   115       5.684 -82.606  15.546  1.00  0.00      BSYN  
ATOM   1013   CB GLU   115       5.234 -82.569  16.912  1.00  0.00      BSYN  
ATOM   1014   CG GLU   115       5.945 -83.453  17.962  1.00  0.00      BSYN  
ATOM   1015   CD GLU   115       5.215 -83.491  19.360  1.00  0.00      BSYN  
ATOM   1016  OE1 GLU   115       5.143 -82.414  20.029  1.00  0.00      BSYN  
ATOM   1017  OE2 GLU   115       4.750 -84.527  19.815  1.00  0.00      BSYN  
ATOM   1018    C GLU   115       5.178 -81.302  14.890  1.00  0.00      BSYN  
ATOM   1019    O GLU   115       5.787 -80.231  14.804  1.00  0.00      BSYN  
ATOM   1020    N GLY   116       4.091 -81.632  14.139  1.00  0.00      BSYN  
ATOM   1021    H GLY   116       4.045 -82.486  13.660  1.00  0.00      BSYN  
ATOM   1022   CA GLY   116       3.299 -80.559  13.459  1.00  0.00      BSYN  
ATOM   1023    C GLY   116       1.821 -80.700  13.267  1.00  0.00      BSYN  
ATOM   1024    O GLY   116       1.282 -81.639  13.764  1.00  0.00      BSYN  
ATOM   1025    N GLU   117       0.986 -79.751  12.721  1.00  0.00      BSYN  
ATOM   1026    H GLU   117       0.023 -79.908  12.815  1.00  0.00      BSYN  
ATOM   1027   CA GLU   117       1.403 -78.419  12.363  1.00  0.00      BSYN  
ATOM   1028   CB GLU   117       0.798 -77.900  10.973  1.00  0.00      BSYN  
ATOM   1029   CG GLU   117       1.362 -78.733   9.708  1.00  0.00      BSYN  
ATOM   1030   CD GLU   117       0.325 -78.915   8.609  1.00  0.00      BSYN  
ATOM   1031  OE1 GLU   117       0.128 -80.125   8.491  1.00  0.00      BSYN  
ATOM   1032  OE2 GLU   117      -0.155 -77.991   7.951  1.00  0.00      BSYN  
ATOM   1033    C GLU   117       0.895 -77.438  13.404  1.00  0.00      BSYN  
ATOM   1034    O GLU   117      -0.377 -77.372  13.719  1.00  0.00      BSYN  
ATOM   1035    N SER   118       1.890 -76.654  13.798  1.00  0.00      BSYN  
ATOM   1036    H SER   118       2.644 -76.627  13.173  1.00  0.00      BSYN  
ATOM   1037   CA SER   118       1.748 -75.684  14.883  1.00  0.00      BSYN  
ATOM   1038   CB SER   118       3.125 -74.799  14.888  1.00  0.00      BSYN  
ATOM   1039   OG SER   118       4.276 -75.645  14.699  1.00  0.00      BSYN  
ATOM   1040   HG SER   118       4.405 -76.306  15.383  1.00  0.00      BSYN  
ATOM   1041    C SER   118       0.676 -74.668  14.488  1.00  0.00      BSYN  
ATOM   1042    O SER   118      -0.042 -74.312  15.430  1.00  0.00      BSYN  
ATOM   1043    N TYR   119       0.595 -74.138  13.228  1.00  0.00      BSYN  
ATOM   1044    H TYR   119       1.271 -74.493  12.614  1.00  0.00      BSYN  
ATOM   1045   CA TYR   119      -0.413 -73.175  12.935  1.00  0.00      BSYN  
ATOM   1046   CB TYR   119      -0.079 -72.427  11.588  1.00  0.00      BSYN  
ATOM   1047   CG TYR   119       0.982 -71.384  11.551  1.00  0.00      BSYN  
ATOM   1048  CD1 TYR   119       1.115 -70.632  12.674  1.00  0.00      BSYN  
ATOM   1049  CE1 TYR   119       2.229 -69.854  13.030  1.00  0.00      BSYN  
ATOM   1050  CD2 TYR   119       2.044 -71.256  10.688  1.00  0.00      BSYN  
ATOM   1051  CE2 TYR   119       3.094 -70.413  10.929  1.00  0.00      BSYN  
ATOM   1052   CZ TYR   119       3.257 -69.717  12.159  1.00  0.00      BSYN  
ATOM   1053   OH TYR   119       4.402 -69.005  12.320  1.00  0.00      BSYN  
ATOM   1054   HH TYR   119       4.618 -68.695  13.203  1.00  0.00      BSYN  
ATOM   1055    C TYR   119      -1.811 -73.700  12.899  1.00  0.00      BSYN  
ATOM   1056    O TYR   119      -2.769 -72.899  13.066  1.00  0.00      BSYN  
ATOM   1057    N GLU   120      -2.057 -75.021  12.648  1.00  0.00      BSYN  
ATOM   1058    H GLU   120      -1.326 -75.491  12.196  1.00  0.00      BSYN  
ATOM   1059   CA GLU   120      -3.306 -75.604  12.929  1.00  0.00      BSYN  
ATOM   1060   CB GLU   120      -3.511 -76.771  12.099  1.00  0.00      BSYN  
ATOM   1061   CG GLU   120      -3.373 -76.690  10.576  1.00  0.00      BSYN  
ATOM   1062   CD GLU   120      -3.949 -77.983   9.911  1.00  0.00      BSYN  
ATOM   1063  OE1 GLU   120      -5.090 -78.334  10.169  1.00  0.00      BSYN  
ATOM   1064  OE2 GLU   120      -3.210 -78.591   9.157  1.00  0.00      BSYN  
ATOM   1065    C GLU   120      -3.709 -75.586  14.412  1.00  0.00      BSYN  
ATOM   1066    O GLU   120      -3.396 -76.510  15.194  1.00  0.00      BSYN  
ATOM   1067    N ASP   121      -4.427 -74.530  14.841  1.00  0.00      BSYN  
ATOM   1068    H ASP   121      -4.701 -73.815  14.229  1.00  0.00      BSYN  
ATOM   1069   CA ASP   121      -5.110 -74.539  16.086  1.00  0.00      BSYN  
ATOM   1070   CB ASP   121      -4.966 -73.194  16.851  1.00  0.00      BSYN  
ATOM   1071   CG ASP   121      -5.286 -73.379  18.356  1.00  0.00      BSYN  
ATOM   1072  OD1 ASP   121      -6.451 -73.163  18.710  1.00  0.00      BSYN  
ATOM   1073  OD2 ASP   121      -4.516 -74.003  19.124  1.00  0.00      BSYN  
ATOM   1074    C ASP   121      -6.559 -74.633  15.575  1.00  0.00      BSYN  
ATOM   1075    O ASP   121      -6.927 -73.896  14.655  1.00  0.00      BSYN  
ATOM   1076    N PRO   122      -7.445 -75.547  16.047  1.00  0.00      BSYN  
ATOM   1077   CD PRO   122      -7.039 -76.707  16.833  1.00  0.00      BSYN  
ATOM   1078   CA PRO   122      -8.735 -75.843  15.613  1.00  0.00      BSYN  
ATOM   1079   CB PRO   122      -9.076 -77.236  16.019  1.00  0.00      BSYN  
ATOM   1080   CG PRO   122      -7.754 -77.891  16.139  1.00  0.00      BSYN  
ATOM   1081    C PRO   122      -9.779 -74.801  16.087  1.00  0.00      BSYN  
ATOM   1082    O PRO   122      -9.933 -74.707  17.336  1.00  0.00      BSYN  
ATOM   1083    N PRO   123     -10.581 -74.175  15.229  1.00  0.00      BSYN  
ATOM   1084   CD PRO   123     -10.654 -74.275  13.835  1.00  0.00      BSYN  
ATOM   1085   CA PRO   123     -11.765 -73.355  15.740  1.00  0.00      BSYN  
ATOM   1086   CB PRO   123     -12.088 -72.580  14.460  1.00  0.00      BSYN  
ATOM   1087   CG PRO   123     -10.954 -72.840  13.493  1.00  0.00      BSYN  
ATOM   1088    C PRO   123     -12.967 -74.116  16.250  1.00  0.00      BSYN  
ATOM   1089    O PRO   123     -13.931 -74.488  15.520  1.00  0.00      BSYN  
ATOM   1090    N GLN   124     -12.997 -74.636  17.476  1.00  0.00      BSYN  
ATOM   1091    H GLN   124     -12.157 -74.576  17.978  1.00  0.00      BSYN  
ATOM   1092   CA GLN   124     -14.372 -74.881  18.053  1.00  0.00      BSYN  
ATOM   1093   CB GLN   124     -14.284 -75.145  19.647  1.00  0.00      BSYN  
ATOM   1094   CG GLN   124     -13.006 -75.948  20.158  1.00  0.00      BSYN  
ATOM   1095   CD GLN   124     -13.059 -77.379  19.709  1.00  0.00      BSYN  
ATOM   1096  OE1 GLN   124     -12.610 -77.641  18.577  1.00  0.00      BSYN  
ATOM   1097  NE2 GLN   124     -13.449 -78.313  20.672  1.00  0.00      BSYN  
ATOM   1098 HE21 GLN   124     -13.414 -79.284  20.547  1.00  0.00      BSYN  
ATOM   1099 HE22 GLN   124     -13.473 -77.854  21.538  1.00  0.00      BSYN  
ATOM   1100    C GLN   124     -15.322 -73.690  18.086  1.00  0.00      BSYN  
ATOM   1101    O GLN   124     -15.007 -72.591  18.595  1.00  0.00      BSYN  
ATOM   1102    N GLU   125     -16.545 -73.861  17.436  1.00  0.00      BSYN  
ATOM   1103    H GLU   125     -16.848 -74.775  17.254  1.00  0.00      BSYN  
ATOM   1104   CA GLU   125     -17.364 -72.703  17.176  1.00  0.00      BSYN  
ATOM   1105   CB GLU   125     -17.713 -72.567  15.666  1.00  0.00      BSYN  
ATOM   1106   CG GLU   125     -16.678 -72.791  14.604  1.00  0.00      BSYN  
ATOM   1107   CD GLU   125     -16.697 -71.837  13.398  1.00  0.00      BSYN  
ATOM   1108  OE1 GLU   125     -17.036 -72.300  12.278  1.00  0.00      BSYN  
ATOM   1109  OE2 GLU   125     -16.241 -70.693  13.469  1.00  0.00      BSYN  
ATOM   1110    C GLU   125     -18.620 -72.850  18.087  1.00  0.00      BSYN  
ATOM   1111    O GLU   125     -19.594 -73.571  17.761  1.00  0.00      BSYN  
ATOM   1112    N GLU   126     -18.397 -72.106  19.254  1.00  0.00      BSYN  
ATOM   1113    H GLU   126     -17.471 -71.817  19.395  1.00  0.00      BSYN  
ATOM   1114   CA GLU   126     -19.386 -72.193  20.273  1.00  0.00      BSYN  
ATOM   1115   CB GLU   126     -18.699 -72.294  21.705  1.00  0.00      BSYN  
ATOM   1116   CG GLU   126     -17.500 -73.075  21.840  1.00  0.00      BSYN  
ATOM   1117   CD GLU   126     -16.882 -73.092  23.240  1.00  0.00      BSYN  
ATOM   1118  OE1 GLU   126     -17.289 -73.982  23.933  1.00  0.00      BSYN  
ATOM   1119  OE2 GLU   126     -16.057 -72.272  23.611  1.00  0.00      BSYN  
ATOM   1120    C GLU   126     -20.281 -70.952  20.215  1.00  0.00      BSYN  
ATOM   1121    O GLU   126     -20.051 -69.998  19.429  1.00  0.00      BSYN  
ATOM   1122    N TYR   127     -21.232 -70.975  21.144  1.00  0.00      BSYN  
ATOM   1123    H TYR   127     -21.541 -71.756  21.648  1.00  0.00      BSYN  
ATOM   1124   CA TYR   127     -21.979 -69.771  21.408  1.00  0.00      BSYN  
ATOM   1125   CB TYR   127     -23.432 -70.168  21.425  1.00  0.00      BSYN  
ATOM   1126   CG TYR   127     -23.982 -71.011  20.233  1.00  0.00      BSYN  
ATOM   1127  CD1 TYR   127     -24.154 -72.385  20.361  1.00  0.00      BSYN  
ATOM   1128  CE1 TYR   127     -24.795 -73.190  19.401  1.00  0.00      BSYN  
ATOM   1129  CD2 TYR   127     -24.371 -70.418  19.003  1.00  0.00      BSYN  
ATOM   1130  CE2 TYR   127     -25.060 -71.106  18.116  1.00  0.00      BSYN  
ATOM   1131   CZ TYR   127     -25.308 -72.479  18.278  1.00  0.00      BSYN  
ATOM   1132   OH TYR   127     -26.023 -73.194  17.357  1.00  0.00      BSYN  
ATOM   1133   HH TYR   127     -26.553 -72.543  16.891  1.00  0.00      BSYN  
ATOM   1134    C TYR   127     -21.636 -69.267  22.787  1.00  0.00      BSYN  
ATOM   1135    O TYR   127     -21.965 -69.828  23.840  1.00  0.00      BSYN  
ATOM   1136    N GLN   128     -20.910 -68.174  22.786  1.00  0.00      BSYN  
ATOM   1137    H GLN   128     -20.914 -67.518  22.058  1.00  0.00      BSYN  
ATOM   1138   CA GLN   128     -20.482 -67.640  24.056  1.00  0.00      BSYN  
ATOM   1139   CB GLN   128     -19.032 -67.989  24.056  1.00  0.00      BSYN  
ATOM   1140   CG GLN   128     -18.063 -67.876  25.318  1.00  0.00      BSYN  
ATOM   1141   CD GLN   128     -16.807 -68.610  25.096  1.00  0.00      BSYN  
ATOM   1142  OE1 GLN   128     -16.496 -69.482  25.784  1.00  0.00      BSYN  
ATOM   1143  NE2 GLN   128     -16.042 -68.242  24.005  1.00  0.00      BSYN  
ATOM   1144 HE21 GLN   128     -16.360 -67.646  23.296  1.00  0.00      BSYN  
ATOM   1145 HE22 GLN   128     -15.172 -68.691  24.012  1.00  0.00      BSYN  
ATOM   1146    C GLN   128     -20.661 -66.099  24.116  1.00  0.00      BSYN  
ATOM   1147    O GLN   128     -19.827 -65.185  24.448  1.00  0.00      BSYN  
ATOM   1148    N GLU   129     -21.879 -65.844  23.693  1.00  0.00      BSYN  
ATOM   1149    H GLU   129     -22.496 -66.583  23.509  1.00  0.00      BSYN  
ATOM   1150   CA GLU   129     -22.447 -64.483  23.543  1.00  0.00      BSYN  
ATOM   1151   CB GLU   129     -23.731 -64.413  22.813  1.00  0.00      BSYN  
ATOM   1152   CG GLU   129     -23.528 -65.082  21.416  1.00  0.00      BSYN  
ATOM   1153   CD GLU   129     -24.470 -64.851  20.232  1.00  0.00      BSYN  
ATOM   1154  OE1 GLU   129     -24.406 -65.587  19.273  1.00  0.00      BSYN  
ATOM   1155  OE2 GLU   129     -25.286 -63.922  20.264  1.00  0.00      BSYN  
ATOM   1156    C GLU   129     -22.627 -63.828  25.055  1.00  0.00      BSYN  
ATOM   1157    O GLU   129     -23.713 -64.021  25.550  1.00  0.00      BSYN  
ATOM   1158    N TYR   130     -21.663 -62.995  25.572  1.00  0.00      BSYN  
ATOM   1159    H TYR   130     -21.015 -62.825  24.857  1.00  0.00      BSYN  
ATOM   1160   CA TYR   130     -21.700 -62.311  26.837  1.00  0.00      BSYN  
ATOM   1161   CB TYR   130     -20.351 -62.323  27.628  1.00  0.00      BSYN  
ATOM   1162   CG TYR   130     -20.012 -63.751  28.050  1.00  0.00      BSYN  
ATOM   1163  CD1 TYR   130     -19.188 -64.611  27.336  1.00  0.00      BSYN  
ATOM   1164  CE1 TYR   130     -18.823 -65.918  27.781  1.00  0.00      BSYN  
ATOM   1165  CD2 TYR   130     -20.509 -64.394  29.193  1.00  0.00      BSYN  
ATOM   1166  CE2 TYR   130     -20.323 -65.680  29.641  1.00  0.00      BSYN  
ATOM   1167   CZ TYR   130     -19.428 -66.483  28.987  1.00  0.00      BSYN  
ATOM   1168   OH TYR   130     -19.154 -67.782  29.353  1.00  0.00      BSYN  
ATOM   1169   HH TYR   130     -19.626 -68.080  30.134  1.00  0.00      BSYN  
ATOM   1170    C TYR   130     -22.114 -60.855  26.738  1.00  0.00      BSYN  
ATOM   1171    O TYR   130     -21.387 -60.109  26.136  1.00  0.00      BSYN  
ATOM   1172    N GLU   131     -23.240 -60.601  27.493  1.00  0.00      BSYN  
ATOM   1173    H GLU   131     -23.844 -61.366  27.598  1.00  0.00      BSYN  
ATOM   1174   CA GLU   131     -23.788 -59.352  27.766  1.00  0.00      BSYN  
ATOM   1175   CB GLU   131     -25.151 -59.326  28.529  1.00  0.00      BSYN  
ATOM   1176   CG GLU   131     -26.463 -59.555  27.672  1.00  0.00      BSYN  
ATOM   1177   CD GLU   131     -27.021 -61.002  27.859  1.00  0.00      BSYN  
ATOM   1178  OE1 GLU   131     -26.586 -61.928  27.199  1.00  0.00      BSYN  
ATOM   1179  OE2 GLU   131     -27.946 -61.170  28.642  1.00  0.00      BSYN  
ATOM   1180    C GLU   131     -22.869 -58.342  28.375  1.00  0.00      BSYN  
ATOM   1181    O GLU   131     -22.290 -58.667  29.407  1.00  0.00      BSYN  
ATOM   1182    N PRO   132     -22.700 -57.180  27.798  1.00  0.00      BSYN  
ATOM   1183   CD PRO   132     -22.604 -57.061  26.347  1.00  0.00      BSYN  
ATOM   1184   CA PRO   132     -22.017 -56.060  28.399  1.00  0.00      BSYN  
ATOM   1185   CB PRO   132     -21.586 -55.261  27.222  1.00  0.00      BSYN  
ATOM   1186   CG PRO   132     -21.360 -56.275  26.182  1.00  0.00      BSYN  
ATOM   1187    C PRO   132     -22.840 -55.053  29.347  1.00  0.00      BSYN  
ATOM   1188    O PRO   132     -24.027 -55.200  29.603  1.00  0.00      BSYN  
ATOM   1189    N GLU   133     -22.122 -53.988  29.840  1.00  0.00      BSYN  
ATOM   1190    H GLU   133     -21.178 -53.723  29.840  1.00  0.00      BSYN  
ATOM   1191   CA GLU   133     -22.823 -52.864  30.468  1.00  0.00      BSYN  
ATOM   1192   CB GLU   133     -23.044 -53.265  31.997  1.00  0.00      BSYN  
ATOM   1193   CG GLU   133     -22.263 -52.590  33.108  1.00  0.00      BSYN  
ATOM   1194   CD GLU   133     -22.428 -53.089  34.584  1.00  0.00      BSYN  
ATOM   1195  OE1 GLU   133     -23.007 -54.193  34.790  1.00  0.00      BSYN  
ATOM   1196  OE2 GLU   133     -21.994 -52.415  35.456  1.00  0.00      BSYN  
ATOM   1197    C GLU   133     -21.837 -51.619  30.373  1.00  0.00      BSYN  
ATOM   1198    O GLU   133     -20.672 -51.720  30.559  1.00  0.00      BSYN  
ATOM   1199    N ALA   134     -22.274 -50.348  30.194  1.00  0.00      BSYN  
ATOM   1200    H ALA   134     -23.182 -50.220  29.849  1.00  0.00      BSYN  
ATOM   1201   CA ALA   134     -21.558 -49.052  30.307  1.00  0.00      BSYN  
ATOM   1202   CB ALA   134     -21.852 -48.200  29.078  1.00  0.00      BSYN  
ATOM   1203    C ALA   134     -21.691 -48.282  31.591  1.00  0.00      BSYN  
ATOM   1204  OT1 ALA   134     -22.841 -47.976  31.883  1.00  0.00      BSYN  
ATOM   1205  OT2 ALA   134     -20.684 -48.038  32.186  1.00  0.00      BSYN  
END
