# Supplementary material for: Data set of intrinsically disordered proteins analysed at a local protein conformation level
Source: Data Brief. 2020 Mar 5;29:105383. doi: 10.1016/j.dib.2020.105383 (PMC7078294; doi:10.1016/j.dib.2020.105383)
Supplement: Supplementary file 1 [file mmc1.zip › the data/1-DATA/PED1AAD-pdb/1AAD-138.pdb]

CRYST1    1.000    1.000    1.000  90.00  90.00  90.00 P 1           1
ATOM      1  HT1 MET     1      13.850 -45.867  -7.717  1.00  0.00      BSYN  
ATOM      2  HT2 MET     1      13.298 -44.528  -8.723  1.00  0.00      BSYN  
ATOM      3    N MET     1      13.195 -45.069  -7.841  1.00  0.00      BSYN  
ATOM      4  HT3 MET     1      12.210 -45.404  -7.815  1.00  0.00      BSYN  
ATOM      5   CA MET     1      13.406 -44.092  -6.830  1.00  0.00      BSYN  
ATOM      6   CB MET     1      14.905 -43.678  -6.768  1.00  0.00      BSYN  
ATOM      7   CG MET     1      15.446 -42.941  -8.020  1.00  0.00      BSYN  
ATOM      8   SD MET     1      16.648 -41.609  -7.766  1.00  0.00      BSYN  
ATOM      9   CE MET     1      17.846 -41.990  -8.987  1.00  0.00      BSYN  
ATOM     10    C MET     1      12.530 -42.888  -7.173  1.00  0.00      BSYN  
ATOM     11    O MET     1      11.518 -43.087  -7.799  1.00  0.00      BSYN  
ATOM     12    N ASP     2      12.888 -41.624  -6.660  1.00  0.00      BSYN  
ATOM     13    H ASP     2      13.823 -41.370  -6.510  1.00  0.00      BSYN  
ATOM     14   CA ASP     2      11.759 -40.678  -6.640  1.00  0.00      BSYN  
ATOM     15   CB ASP     2      11.644 -39.560  -5.483  1.00  0.00      BSYN  
ATOM     16   CG ASP     2      11.046 -40.210  -4.218  1.00  0.00      BSYN  
ATOM     17  OD1 ASP     2      10.051 -39.792  -3.626  1.00  0.00      BSYN  
ATOM     18  OD2 ASP     2      11.570 -41.205  -3.846  1.00  0.00      BSYN  
ATOM     19    C ASP     2      11.334 -39.936  -7.951  1.00  0.00      BSYN  
ATOM     20    O ASP     2      11.476 -38.736  -8.169  1.00  0.00      BSYN  
ATOM     21    N VAL     3      10.701 -40.719  -8.806  1.00  0.00      BSYN  
ATOM     22    H VAL     3      10.375 -41.569  -8.442  1.00  0.00      BSYN  
ATOM     23   CA VAL     3      10.127 -40.119 -10.010  1.00  0.00      BSYN  
ATOM     24   CB VAL     3      10.299 -41.061 -11.214  1.00  0.00      BSYN  
ATOM     25  CG1 VAL     3       9.815 -40.296 -12.526  1.00  0.00      BSYN  
ATOM     26  CG2 VAL     3      11.748 -41.376 -11.422  1.00  0.00      BSYN  
ATOM     27    C VAL     3       8.630 -39.880  -9.850  1.00  0.00      BSYN  
ATOM     28    O VAL     3       7.817 -40.815  -9.800  1.00  0.00      BSYN  
ATOM     29    N PHE     4       8.406 -38.577 -10.042  1.00  0.00      BSYN  
ATOM     30    H PHE     4       9.217 -38.028 -10.062  1.00  0.00      BSYN  
ATOM     31   CA PHE     4       7.071 -38.010  -9.992  1.00  0.00      BSYN  
ATOM     32   CB PHE     4       7.062 -36.542  -9.415  1.00  0.00      BSYN  
ATOM     33   CG PHE     4       7.512 -36.425  -7.920  1.00  0.00      BSYN  
ATOM     34  CD1 PHE     4       8.696 -35.783  -7.515  1.00  0.00      BSYN  
ATOM     35  CD2 PHE     4       6.780 -36.957  -6.906  1.00  0.00      BSYN  
ATOM     36  CE1 PHE     4       9.080 -35.807  -6.168  1.00  0.00      BSYN  
ATOM     37  CE2 PHE     4       7.161 -36.893  -5.575  1.00  0.00      BSYN  
ATOM     38   CZ PHE     4       8.408 -36.403  -5.181  1.00  0.00      BSYN  
ATOM     39    C PHE     4       6.570 -38.089 -11.454  1.00  0.00      BSYN  
ATOM     40    O PHE     4       6.912 -37.231 -12.248  1.00  0.00      BSYN  
ATOM     41    N MET     5       5.744 -39.070 -11.873  1.00  0.00      BSYN  
ATOM     42    H MET     5       5.265 -39.601 -11.203  1.00  0.00      BSYN  
ATOM     43   CA MET     5       5.444 -39.366 -13.229  1.00  0.00      BSYN  
ATOM     44   CB MET     5       4.939 -40.860 -13.191  1.00  0.00      BSYN  
ATOM     45   CG MET     5       5.887 -41.940 -12.896  1.00  0.00      BSYN  
ATOM     46   SD MET     5       5.147 -43.506 -13.426  1.00  0.00      BSYN  
ATOM     47   CE MET     5       4.804 -44.177 -11.850  1.00  0.00      BSYN  
ATOM     48    C MET     5       4.326 -38.572 -13.920  1.00  0.00      BSYN  
ATOM     49    O MET     5       3.854 -38.963 -14.993  1.00  0.00      BSYN  
ATOM     50    N LYS     6       3.783 -37.440 -13.426  1.00  0.00      BSYN  
ATOM     51    H LYS     6       4.019 -37.171 -12.514  1.00  0.00      BSYN  
ATOM     52   CA LYS     6       2.678 -36.722 -14.068  1.00  0.00      BSYN  
ATOM     53   CB LYS     6       1.841 -35.907 -13.150  1.00  0.00      BSYN  
ATOM     54   CG LYS     6       0.607 -35.312 -13.762  1.00  0.00      BSYN  
ATOM     55   CD LYS     6      -0.116 -34.535 -12.620  1.00  0.00      BSYN  
ATOM     56   CE LYS     6      -1.570 -34.112 -12.892  1.00  0.00      BSYN  
ATOM     57   NZ LYS     6      -1.480 -33.067 -13.983  1.00  0.00      BSYN  
ATOM     58  HZ1 LYS     6      -2.297 -32.540 -14.351  1.00  0.00      BSYN  
ATOM     59  HZ2 LYS     6      -0.793 -32.400 -13.577  1.00  0.00      BSYN  
ATOM     60  HZ3 LYS     6      -1.115 -33.424 -14.890  1.00  0.00      BSYN  
ATOM     61    C LYS     6       3.243 -35.842 -15.202  1.00  0.00      BSYN  
ATOM     62    O LYS     6       4.355 -35.329 -15.251  1.00  0.00      BSYN  
ATOM     63    N GLY     7       2.495 -35.632 -16.293  1.00  0.00      BSYN  
ATOM     64    H GLY     7       1.642 -36.098 -16.420  1.00  0.00      BSYN  
ATOM     65   CA GLY     7       2.890 -34.576 -17.248  1.00  0.00      BSYN  
ATOM     66    C GLY     7       2.530 -34.917 -18.679  1.00  0.00      BSYN  
ATOM     67    O GLY     7       1.580 -34.263 -19.157  1.00  0.00      BSYN  
ATOM     68    N LEU     8       3.107 -35.918 -19.340  1.00  0.00      BSYN  
ATOM     69    H LEU     8       3.932 -36.378 -19.079  1.00  0.00      BSYN  
ATOM     70   CA LEU     8       2.771 -36.184 -20.742  1.00  0.00      BSYN  
ATOM     71   CB LEU     8       3.876 -35.781 -21.817  1.00  0.00      BSYN  
ATOM     72   CG LEU     8       4.737 -34.547 -21.994  1.00  0.00      BSYN  
ATOM     73  CD1 LEU     8       4.102 -33.402 -22.732  1.00  0.00      BSYN  
ATOM     74  CD2 LEU     8       5.307 -34.189 -20.621  1.00  0.00      BSYN  
ATOM     75    C LEU     8       2.157 -37.583 -20.924  1.00  0.00      BSYN  
ATOM     76    O LEU     8       2.694 -38.373 -21.657  1.00  0.00      BSYN  
ATOM     77    N SER     9       1.040 -37.824 -20.255  1.00  0.00      BSYN  
ATOM     78    H SER     9       0.691 -37.078 -19.724  1.00  0.00      BSYN  
ATOM     79   CA SER     9       0.324 -39.172 -20.336  1.00  0.00      BSYN  
ATOM     80   CB SER     9      -0.375 -39.393 -18.960  1.00  0.00      BSYN  
ATOM     81   OG SER     9       0.409 -38.939 -17.799  1.00  0.00      BSYN  
ATOM     82   HG SER     9      -0.103 -38.242 -17.382  1.00  0.00      BSYN  
ATOM     83    C SER     9      -0.589 -39.230 -21.409  1.00  0.00      BSYN  
ATOM     84    O SER     9      -1.653 -38.532 -21.528  1.00  0.00      BSYN  
ATOM     85    N MET    10      -0.123 -39.993 -22.405  1.00  0.00      BSYN  
ATOM     86    H MET    10       0.600 -40.634 -22.241  1.00  0.00      BSYN  
ATOM     87   CA MET    10      -0.887 -40.016 -23.612  1.00  0.00      BSYN  
ATOM     88   CB MET    10      -0.344 -39.247 -24.830  1.00  0.00      BSYN  
ATOM     89   CG MET    10       1.138 -39.567 -25.353  1.00  0.00      BSYN  
ATOM     90   SD MET    10       1.298 -41.224 -25.921  1.00  0.00      BSYN  
ATOM     91   CE MET    10       2.831 -41.766 -25.077  1.00  0.00      BSYN  
ATOM     92    C MET    10      -1.325 -41.393 -24.115  1.00  0.00      BSYN  
ATOM     93    O MET    10      -0.874 -42.418 -23.548  1.00  0.00      BSYN  
ATOM     94    N ALA    11      -2.312 -41.439 -25.036  1.00  0.00      BSYN  
ATOM     95    H ALA    11      -2.513 -40.598 -25.497  1.00  0.00      BSYN  
ATOM     96   CA ALA    11      -3.079 -42.662 -25.360  1.00  0.00      BSYN  
ATOM     97   CB ALA    11      -4.469 -42.437 -24.649  1.00  0.00      BSYN  
ATOM     98    C ALA    11      -3.208 -43.133 -26.760  1.00  0.00      BSYN  
ATOM     99    O ALA    11      -3.673 -42.355 -27.582  1.00  0.00      BSYN  
ATOM    100    N LYS    12      -2.729 -44.321 -27.025  1.00  0.00      BSYN  
ATOM    101    H LYS    12      -2.160 -44.601 -26.278  1.00  0.00      BSYN  
ATOM    102   CA LYS    12      -3.087 -44.913 -28.242  1.00  0.00      BSYN  
ATOM    103   CB LYS    12      -1.959 -45.030 -29.178  1.00  0.00      BSYN  
ATOM    104   CG LYS    12      -2.519 -44.923 -30.623  1.00  0.00      BSYN  
ATOM    105   CD LYS    12      -1.398 -45.606 -31.466  1.00  0.00      BSYN  
ATOM    106   CE LYS    12      -1.291 -47.036 -31.177  1.00  0.00      BSYN  
ATOM    107   NZ LYS    12      -0.623 -47.729 -32.262  1.00  0.00      BSYN  
ATOM    108  HZ1 LYS    12       0.013 -46.961 -32.555  1.00  0.00      BSYN  
ATOM    109  HZ2 LYS    12      -0.191 -48.597 -31.885  1.00  0.00      BSYN  
ATOM    110  HZ3 LYS    12      -1.372 -47.970 -32.943  1.00  0.00      BSYN  
ATOM    111    C LYS    12      -3.733 -46.237 -27.985  1.00  0.00      BSYN  
ATOM    112    O LYS    12      -3.220 -47.167 -27.450  1.00  0.00      BSYN  
ATOM    113    N GLU    13      -5.048 -46.326 -28.360  1.00  0.00      BSYN  
ATOM    114    H GLU    13      -5.348 -45.445 -28.669  1.00  0.00      BSYN  
ATOM    115   CA GLU    13      -5.935 -47.543 -28.202  1.00  0.00      BSYN  
ATOM    116   CB GLU    13      -7.188 -47.095 -27.703  1.00  0.00      BSYN  
ATOM    117   CG GLU    13      -6.912 -46.302 -26.362  1.00  0.00      BSYN  
ATOM    118   CD GLU    13      -8.087 -45.710 -25.535  1.00  0.00      BSYN  
ATOM    119  OE1 GLU    13      -8.159 -44.439 -25.428  1.00  0.00      BSYN  
ATOM    120  OE2 GLU    13      -8.924 -46.357 -25.000  1.00  0.00      BSYN  
ATOM    121    C GLU    13      -6.116 -48.630 -29.261  1.00  0.00      BSYN  
ATOM    122    O GLU    13      -7.202 -49.039 -29.689  1.00  0.00      BSYN  
ATOM    123    N GLY    14      -5.001 -49.280 -29.704  1.00  0.00      BSYN  
ATOM    124    H GLY    14      -4.266 -49.069 -29.092  1.00  0.00      BSYN  
ATOM    125   CA GLY    14      -4.980 -50.113 -30.843  1.00  0.00      BSYN  
ATOM    126    C GLY    14      -3.788 -51.054 -30.801  1.00  0.00      BSYN  
ATOM    127    O GLY    14      -2.665 -50.917 -31.251  1.00  0.00      BSYN  
ATOM    128    N VAL    15      -4.182 -52.110 -30.144  1.00  0.00      BSYN  
ATOM    129    H VAL    15      -5.052 -52.165 -29.697  1.00  0.00      BSYN  
ATOM    130   CA VAL    15      -3.414 -53.340 -30.091  1.00  0.00      BSYN  
ATOM    131   CB VAL    15      -3.571 -53.940 -28.588  1.00  0.00      BSYN  
ATOM    132  CG1 VAL    15      -2.743 -53.115 -27.673  1.00  0.00      BSYN  
ATOM    133  CG2 VAL    15      -4.897 -54.096 -27.958  1.00  0.00      BSYN  
ATOM    134    C VAL    15      -3.870 -54.312 -31.106  1.00  0.00      BSYN  
ATOM    135    O VAL    15      -4.714 -54.078 -31.970  1.00  0.00      BSYN  
ATOM    136    N VAL    16      -3.210 -55.453 -31.140  1.00  0.00      BSYN  
ATOM    137    H VAL    16      -2.343 -55.489 -30.686  1.00  0.00      BSYN  
ATOM    138   CA VAL    16      -3.602 -56.639 -31.939  1.00  0.00      BSYN  
ATOM    139   CB VAL    16      -2.389 -57.531 -32.213  1.00  0.00      BSYN  
ATOM    140  CG1 VAL    16      -2.481 -58.569 -33.297  1.00  0.00      BSYN  
ATOM    141  CG2 VAL    16      -1.326 -56.702 -32.769  1.00  0.00      BSYN  
ATOM    142    C VAL    16      -4.732 -57.421 -31.363  1.00  0.00      BSYN  
ATOM    143    O VAL    16      -5.773 -57.750 -32.021  1.00  0.00      BSYN  
ATOM    144    N ALA    17      -4.710 -57.871 -30.037  1.00  0.00      BSYN  
ATOM    145    H ALA    17      -3.953 -57.561 -29.497  1.00  0.00      BSYN  
ATOM    146   CA ALA    17      -5.846 -58.664 -29.523  1.00  0.00      BSYN  
ATOM    147   CB ALA    17      -5.281 -59.134 -28.155  1.00  0.00      BSYN  
ATOM    148    C ALA    17      -7.114 -57.923 -29.308  1.00  0.00      BSYN  
ATOM    149    O ALA    17      -7.104 -56.679 -29.266  1.00  0.00      BSYN  
ATOM    150    N ALA    18      -8.134 -58.698 -28.977  1.00  0.00      BSYN  
ATOM    151    H ALA    18      -8.050 -59.662 -28.825  1.00  0.00      BSYN  
ATOM    152   CA ALA    18      -9.453 -58.145 -28.948  1.00  0.00      BSYN  
ATOM    153   CB ALA    18     -10.150 -58.311 -30.292  1.00  0.00      BSYN  
ATOM    154    C ALA    18     -10.359 -58.823 -28.001  1.00  0.00      BSYN  
ATOM    155    O ALA    18     -10.699 -58.188 -27.024  1.00  0.00      BSYN  
ATOM    156    N ALA    19     -10.683 -60.126 -28.270  1.00  0.00      BSYN  
ATOM    157    H ALA    19     -10.140 -60.490 -29.001  1.00  0.00      BSYN  
ATOM    158   CA ALA    19     -11.536 -61.018 -27.493  1.00  0.00      BSYN  
ATOM    159   CB ALA    19     -12.968 -60.784 -27.690  1.00  0.00      BSYN  
ATOM    160    C ALA    19     -11.168 -62.498 -27.582  1.00  0.00      BSYN  
ATOM    161    O ALA    19     -10.887 -63.124 -26.552  1.00  0.00      BSYN  
ATOM    162    N GLU    20     -10.891 -62.882 -28.796  1.00  0.00      BSYN  
ATOM    163    H GLU    20     -10.854 -62.185 -29.483  1.00  0.00      BSYN  
ATOM    164   CA GLU    20     -10.562 -64.253 -29.198  1.00  0.00      BSYN  
ATOM    165   CB GLU    20     -11.898 -64.858 -29.588  1.00  0.00      BSYN  
ATOM    166   CG GLU    20     -12.158 -66.176 -30.065  1.00  0.00      BSYN  
ATOM    167   CD GLU    20     -11.623 -67.357 -29.404  1.00  0.00      BSYN  
ATOM    168  OE1 GLU    20     -10.396 -67.403 -29.232  1.00  0.00      BSYN  
ATOM    169  OE2 GLU    20     -12.367 -68.293 -29.009  1.00  0.00      BSYN  
ATOM    170    C GLU    20      -9.568 -64.462 -30.311  1.00  0.00      BSYN  
ATOM    171    O GLU    20      -9.452 -63.674 -31.242  1.00  0.00      BSYN  
ATOM    172    N LYS    21      -8.578 -65.267 -30.122  1.00  0.00      BSYN  
ATOM    173    H LYS    21      -8.304 -65.291 -29.181  1.00  0.00      BSYN  
ATOM    174   CA LYS    21      -7.638 -65.532 -31.312  1.00  0.00      BSYN  
ATOM    175   CB LYS    21      -6.533 -66.418 -30.806  1.00  0.00      BSYN  
ATOM    176   CG LYS    21      -5.162 -65.838 -31.026  1.00  0.00      BSYN  
ATOM    177   CD LYS    21      -4.154 -66.971 -30.729  1.00  0.00      BSYN  
ATOM    178   CE LYS    21      -2.716 -66.536 -30.998  1.00  0.00      BSYN  
ATOM    179   NZ LYS    21      -2.548 -66.224 -32.442  1.00  0.00      BSYN  
ATOM    180  HZ1 LYS    21      -1.568 -65.879 -32.478  1.00  0.00      BSYN  
ATOM    181  HZ2 LYS    21      -2.636 -67.133 -32.939  1.00  0.00      BSYN  
ATOM    182  HZ3 LYS    21      -3.200 -65.581 -32.935  1.00  0.00      BSYN  
ATOM    183    C LYS    21      -8.261 -66.419 -32.429  1.00  0.00      BSYN  
ATOM    184    O LYS    21      -8.530 -67.570 -32.392  1.00  0.00      BSYN  
ATOM    185    N THR    22      -8.509 -65.658 -33.500  1.00  0.00      BSYN  
ATOM    186    H THR    22      -8.795 -64.745 -33.290  1.00  0.00      BSYN  
ATOM    187   CA THR    22      -8.771 -66.057 -34.826  1.00  0.00      BSYN  
ATOM    188   CB THR    22     -10.217 -65.621 -35.363  1.00  0.00      BSYN  
ATOM    189  OG1 THR    22     -10.400 -64.211 -35.088  1.00  0.00      BSYN  
ATOM    190  HG1 THR    22     -10.416 -63.880 -35.989  1.00  0.00      BSYN  
ATOM    191  CG2 THR    22     -11.322 -66.289 -34.578  1.00  0.00      BSYN  
ATOM    192    C THR    22      -7.704 -65.738 -35.804  1.00  0.00      BSYN  
ATOM    193    O THR    22      -7.322 -64.648 -36.073  1.00  0.00      BSYN  
ATOM    194    N LYS    23      -7.032 -66.729 -36.353  1.00  0.00      BSYN  
ATOM    195    H LYS    23      -7.256 -67.599 -35.963  1.00  0.00      BSYN  
ATOM    196   CA LYS    23      -5.974 -66.566 -37.283  1.00  0.00      BSYN  
ATOM    197   CB LYS    23      -4.770 -67.352 -36.874  1.00  0.00      BSYN  
ATOM    198   CG LYS    23      -3.602 -66.587 -36.262  1.00  0.00      BSYN  
ATOM    199   CD LYS    23      -2.359 -67.263 -35.911  1.00  0.00      BSYN  
ATOM    200   CE LYS    23      -1.716 -67.819 -37.060  1.00  0.00      BSYN  
ATOM    201   NZ LYS    23      -0.327 -67.980 -36.890  1.00  0.00      BSYN  
ATOM    202  HZ1 LYS    23       0.126 -68.353 -37.748  1.00  0.00      BSYN  
ATOM    203  HZ2 LYS    23       0.166 -67.082 -36.713  1.00  0.00      BSYN  
ATOM    204  HZ3 LYS    23       0.026 -68.624 -36.153  1.00  0.00      BSYN  
ATOM    205    C LYS    23      -6.456 -67.125 -38.584  1.00  0.00      BSYN  
ATOM    206    O LYS    23      -7.070 -68.163 -38.645  1.00  0.00      BSYN  
ATOM    207    N GLN    24      -6.203 -66.486 -39.652  1.00  0.00      BSYN  
ATOM    208    H GLN    24      -5.606 -65.709 -39.624  1.00  0.00      BSYN  
ATOM    209   CA GLN    24      -6.752 -67.003 -40.978  1.00  0.00      BSYN  
ATOM    210   CB GLN    24      -7.852 -65.956 -41.432  1.00  0.00      BSYN  
ATOM    211   CG GLN    24      -9.078 -65.951 -40.475  1.00  0.00      BSYN  
ATOM    212   CD GLN    24     -10.057 -66.993 -40.847  1.00  0.00      BSYN  
ATOM    213  OE1 GLN    24     -10.092 -68.102 -40.330  1.00  0.00      BSYN  
ATOM    214  NE2 GLN    24     -10.828 -66.704 -41.811  1.00  0.00      BSYN  
ATOM    215 HE21 GLN    24     -11.643 -67.183 -42.068  1.00  0.00      BSYN  
ATOM    216 HE22 GLN    24     -10.574 -66.020 -42.465  1.00  0.00      BSYN  
ATOM    217    C GLN    24      -5.726 -67.094 -42.125  1.00  0.00      BSYN  
ATOM    218    O GLN    24      -4.681 -66.547 -42.029  1.00  0.00      BSYN  
ATOM    219    N GLY    25      -6.144 -67.642 -43.234  1.00  0.00      BSYN  
ATOM    220    H GLY    25      -7.051 -67.867 -43.529  1.00  0.00      BSYN  
ATOM    221   CA GLY    25      -5.126 -67.916 -44.274  1.00  0.00      BSYN  
ATOM    222    C GLY    25      -4.083 -68.807 -43.771  1.00  0.00      BSYN  
ATOM    223    O GLY    25      -4.394 -69.921 -43.449  1.00  0.00      BSYN  
ATOM    224    N VAL    26      -2.866 -68.237 -43.713  1.00  0.00      BSYN  
ATOM    225    H VAL    26      -2.612 -67.325 -43.966  1.00  0.00      BSYN  
ATOM    226   CA VAL    26      -1.663 -68.963 -43.210  1.00  0.00      BSYN  
ATOM    227   CB VAL    26      -0.789 -69.493 -44.451  1.00  0.00      BSYN  
ATOM    228  CG1 VAL    26      -1.469 -70.561 -45.268  1.00  0.00      BSYN  
ATOM    229  CG2 VAL    26      -0.306 -68.410 -45.337  1.00  0.00      BSYN  
ATOM    230    C VAL    26      -0.779 -68.090 -42.205  1.00  0.00      BSYN  
ATOM    231    O VAL    26      -1.397 -67.408 -41.462  1.00  0.00      BSYN  
ATOM    232    N THR    27       0.553 -68.037 -42.196  1.00  0.00      BSYN  
ATOM    233    H THR    27       1.306 -68.488 -42.634  1.00  0.00      BSYN  
ATOM    234   CA THR    27       1.159 -67.082 -41.296  1.00  0.00      BSYN  
ATOM    235   CB THR    27       2.198 -67.655 -40.436  1.00  0.00      BSYN  
ATOM    236  OG1 THR    27       1.400 -68.306 -39.469  1.00  0.00      BSYN  
ATOM    237  HG1 THR    27       0.658 -68.824 -39.789  1.00  0.00      BSYN  
ATOM    238  CG2 THR    27       2.987 -66.558 -39.889  1.00  0.00      BSYN  
ATOM    239    C THR    27       1.497 -65.875 -42.207  1.00  0.00      BSYN  
ATOM    240    O THR    27       2.354 -65.915 -43.139  1.00  0.00      BSYN  
ATOM    241    N GLU    28       0.710 -64.894 -41.702  1.00  0.00      BSYN  
ATOM    242    H GLU    28       0.043 -65.043 -41.000  1.00  0.00      BSYN  
ATOM    243   CA GLU    28       0.918 -63.486 -41.929  1.00  0.00      BSYN  
ATOM    244   CB GLU    28       0.441 -62.933 -43.272  1.00  0.00      BSYN  
ATOM    245   CG GLU    28      -0.793 -63.653 -43.787  1.00  0.00      BSYN  
ATOM    246   CD GLU    28      -1.808 -62.801 -44.376  1.00  0.00      BSYN  
ATOM    247  OE1 GLU    28      -2.033 -62.896 -45.598  1.00  0.00      BSYN  
ATOM    248  OE2 GLU    28      -2.483 -61.952 -43.765  1.00  0.00      BSYN  
ATOM    249    C GLU    28       0.377 -62.645 -40.708  1.00  0.00      BSYN  
ATOM    250    O GLU    28      -0.651 -62.991 -40.141  1.00  0.00      BSYN  
ATOM    251    N ALA    29       0.964 -61.458 -40.304  1.00  0.00      BSYN  
ATOM    252    H ALA    29       0.467 -60.868 -39.700  1.00  0.00      BSYN  
ATOM    253   CA ALA    29       2.332 -61.109 -40.753  1.00  0.00      BSYN  
ATOM    254   CB ALA    29       2.529 -59.545 -40.852  1.00  0.00      BSYN  
ATOM    255    C ALA    29       3.506 -61.663 -39.883  1.00  0.00      BSYN  
ATOM    256    O ALA    29       4.591 -61.994 -40.404  1.00  0.00      BSYN  
ATOM    257    N ALA    30       3.132 -61.704 -38.596  1.00  0.00      BSYN  
ATOM    258    H ALA    30       2.172 -61.611 -38.423  1.00  0.00      BSYN  
ATOM    259   CA ALA    30       3.820 -62.267 -37.496  1.00  0.00      BSYN  
ATOM    260   CB ALA    30       3.639 -61.209 -36.448  1.00  0.00      BSYN  
ATOM    261    C ALA    30       3.451 -63.733 -37.171  1.00  0.00      BSYN  
ATOM    262    O ALA    30       2.335 -64.123 -37.273  1.00  0.00      BSYN  
ATOM    263    N GLU    31       4.434 -64.520 -36.714  1.00  0.00      BSYN  
ATOM    264    H GLU    31       4.238 -65.474 -36.605  1.00  0.00      BSYN  
ATOM    265   CA GLU    31       5.808 -64.127 -36.451  1.00  0.00      BSYN  
ATOM    266   CB GLU    31       6.163 -64.679 -35.096  1.00  0.00      BSYN  
ATOM    267   CG GLU    31       5.201 -64.000 -34.001  1.00  0.00      BSYN  
ATOM    268   CD GLU    31       5.098 -64.570 -32.627  1.00  0.00      BSYN  
ATOM    269  OE1 GLU    31       5.481 -63.817 -31.742  1.00  0.00      BSYN  
ATOM    270  OE2 GLU    31       4.698 -65.736 -32.381  1.00  0.00      BSYN  
ATOM    271    C GLU    31       6.665 -64.706 -37.582  1.00  0.00      BSYN  
ATOM    272    O GLU    31       7.342 -65.716 -37.416  1.00  0.00      BSYN  
ATOM    273    N LYS    32       6.571 -64.124 -38.694  1.00  0.00      BSYN  
ATOM    274    H LYS    32       5.842 -63.477 -38.800  1.00  0.00      BSYN  
ATOM    275   CA LYS    32       7.336 -64.619 -39.846  1.00  0.00      BSYN  
ATOM    276   CB LYS    32       6.461 -64.802 -41.086  1.00  0.00      BSYN  
ATOM    277   CG LYS    32       7.450 -65.450 -42.132  1.00  0.00      BSYN  
ATOM    278   CD LYS    32       8.021 -66.840 -41.936  1.00  0.00      BSYN  
ATOM    279   CE LYS    32       8.846 -67.136 -43.222  1.00  0.00      BSYN  
ATOM    280   NZ LYS    32       9.018 -68.583 -43.259  1.00  0.00      BSYN  
ATOM    281  HZ1 LYS    32       8.153 -68.964 -43.692  1.00  0.00      BSYN  
ATOM    282  HZ2 LYS    32       9.740 -68.779 -43.982  1.00  0.00      BSYN  
ATOM    283  HZ3 LYS    32       9.262 -69.114 -42.399  1.00  0.00      BSYN  
ATOM    284    C LYS    32       8.555 -63.739 -39.815  1.00  0.00      BSYN  
ATOM    285    O LYS    32       8.535 -62.632 -40.296  1.00  0.00      BSYN  
ATOM    286    N THR    33       9.607 -64.224 -39.160  1.00  0.00      BSYN  
ATOM    287    H THR    33       9.686 -65.188 -39.004  1.00  0.00      BSYN  
ATOM    288   CA THR    33      10.712 -63.373 -38.660  1.00  0.00      BSYN  
ATOM    289   CB THR    33      10.452 -63.130 -37.093  1.00  0.00      BSYN  
ATOM    290  OG1 THR    33       9.350 -62.236 -36.937  1.00  0.00      BSYN  
ATOM    291  HG1 THR    33       8.849 -61.962 -37.709  1.00  0.00      BSYN  
ATOM    292  CG2 THR    33      11.638 -62.301 -36.622  1.00  0.00      BSYN  
ATOM    293    C THR    33      12.121 -63.845 -39.118  1.00  0.00      BSYN  
ATOM    294    O THR    33      12.785 -64.907 -38.815  1.00  0.00      BSYN  
ATOM    295    N LYS    34      12.503 -63.060 -40.054  1.00  0.00      BSYN  
ATOM    296    H LYS    34      11.886 -62.346 -40.317  1.00  0.00      BSYN  
ATOM    297   CA LYS    34      13.747 -63.203 -40.675  1.00  0.00      BSYN  
ATOM    298   CB LYS    34      13.694 -63.667 -42.204  1.00  0.00      BSYN  
ATOM    299   CG LYS    34      13.329 -65.017 -42.544  1.00  0.00      BSYN  
ATOM    300   CD LYS    34      14.508 -65.848 -42.022  1.00  0.00      BSYN  
ATOM    301   CE LYS    34      14.336 -67.310 -41.975  1.00  0.00      BSYN  
ATOM    302   NZ LYS    34      14.393 -67.918 -43.259  1.00  0.00      BSYN  
ATOM    303  HZ1 LYS    34      13.826 -68.751 -43.517  1.00  0.00      BSYN  
ATOM    304  HZ2 LYS    34      14.398 -67.215 -44.026  1.00  0.00      BSYN  
ATOM    305  HZ3 LYS    34      15.377 -68.230 -43.136  1.00  0.00      BSYN  
ATOM    306    C LYS    34      14.379 -61.837 -40.480  1.00  0.00      BSYN  
ATOM    307    O LYS    34      13.951 -60.897 -41.071  1.00  0.00      BSYN  
ATOM    308    N GLU    35      15.247 -61.750 -39.529  1.00  0.00      BSYN  
ATOM    309    H GLU    35      15.379 -62.463 -38.870  1.00  0.00      BSYN  
ATOM    310   CA GLU    35      16.105 -60.515 -39.316  1.00  0.00      BSYN  
ATOM    311   CB GLU    35      16.433 -60.161 -37.895  1.00  0.00      BSYN  
ATOM    312   CG GLU    35      17.189 -58.780 -37.645  1.00  0.00      BSYN  
ATOM    313   CD GLU    35      17.364 -58.192 -36.247  1.00  0.00      BSYN  
ATOM    314  OE1 GLU    35      18.213 -57.352 -35.929  1.00  0.00      BSYN  
ATOM    315  OE2 GLU    35      16.799 -58.737 -35.334  1.00  0.00      BSYN  
ATOM    316    C GLU    35      17.317 -60.734 -40.204  1.00  0.00      BSYN  
ATOM    317    O GLU    35      18.307 -61.264 -39.709  1.00  0.00      BSYN  
ATOM    318    N GLY    36      17.096 -60.415 -41.526  1.00  0.00      BSYN  
ATOM    319    H GLY    36      16.169 -60.252 -41.797  1.00  0.00      BSYN  
ATOM    320   CA GLY    36      18.230 -60.506 -42.484  1.00  0.00      BSYN  
ATOM    321    C GLY    36      17.920 -61.310 -43.777  1.00  0.00      BSYN  
ATOM    322    O GLY    36      18.091 -62.505 -43.707  1.00  0.00      BSYN  
ATOM    323    N VAL    37      17.625 -60.655 -44.928  1.00  0.00      BSYN  
ATOM    324    H VAL    37      17.129 -59.823 -44.783  1.00  0.00      BSYN  
ATOM    325   CA VAL    37      17.593 -61.293 -46.319  1.00  0.00      BSYN  
ATOM    326   CB VAL    37      19.135 -61.220 -46.740  1.00  0.00      BSYN  
ATOM    327  CG1 VAL    37      19.687 -61.846 -48.011  1.00  0.00      BSYN  
ATOM    328  CG2 VAL    37      19.527 -59.752 -46.586  1.00  0.00      BSYN  
ATOM    329    C VAL    37      16.857 -62.615 -46.738  1.00  0.00      BSYN  
ATOM    330    O VAL    37      16.166 -62.568 -47.761  1.00  0.00      BSYN  
ATOM    331    N LEU    38      17.038 -63.735 -46.167  1.00  0.00      BSYN  
ATOM    332    H LEU    38      17.487 -63.743 -45.296  1.00  0.00      BSYN  
ATOM    333   CA LEU    38      16.609 -64.990 -46.786  1.00  0.00      BSYN  
ATOM    334   CB LEU    38      17.351 -66.251 -46.349  1.00  0.00      BSYN  
ATOM    335   CG LEU    38      18.378 -66.704 -47.351  1.00  0.00      BSYN  
ATOM    336  CD1 LEU    38      19.573 -65.635 -47.225  1.00  0.00      BSYN  
ATOM    337  CD2 LEU    38      18.806 -68.130 -47.022  1.00  0.00      BSYN  
ATOM    338    C LEU    38      15.076 -65.143 -46.749  1.00  0.00      BSYN  
ATOM    339    O LEU    38      14.513 -65.575 -45.752  1.00  0.00      BSYN  
ATOM    340    N TYR    39      14.524 -64.769 -47.881  1.00  0.00      BSYN  
ATOM    341    H TYR    39      15.260 -64.720 -48.527  1.00  0.00      BSYN  
ATOM    342   CA TYR    39      13.066 -64.728 -48.066  1.00  0.00      BSYN  
ATOM    343   CB TYR    39      12.733 -63.280 -48.127  1.00  0.00      BSYN  
ATOM    344   CG TYR    39      11.272 -63.076 -47.585  1.00  0.00      BSYN  
ATOM    345  CD1 TYR    39      10.307 -62.302 -48.292  1.00  0.00      BSYN  
ATOM    346  CE1 TYR    39       9.085 -62.063 -47.765  1.00  0.00      BSYN  
ATOM    347  CD2 TYR    39      10.935 -63.625 -46.385  1.00  0.00      BSYN  
ATOM    348  CE2 TYR    39       9.700 -63.366 -45.892  1.00  0.00      BSYN  
ATOM    349   CZ TYR    39       8.818 -62.583 -46.548  1.00  0.00      BSYN  
ATOM    350   OH TYR    39       7.586 -62.354 -46.007  1.00  0.00      BSYN  
ATOM    351   HH TYR    39       7.558 -62.570 -45.072  1.00  0.00      BSYN  
ATOM    352    C TYR    39      12.596 -65.464 -49.368  1.00  0.00      BSYN  
ATOM    353    O TYR    39      12.832 -65.031 -50.489  1.00  0.00      BSYN  
ATOM    354    N VAL    40      11.718 -66.483 -49.114  1.00  0.00      BSYN  
ATOM    355    H VAL    40      11.268 -66.643 -48.258  1.00  0.00      BSYN  
ATOM    356   CA VAL    40      11.111 -67.378 -50.175  1.00  0.00      BSYN  
ATOM    357   CB VAL    40      11.920 -68.737 -50.347  1.00  0.00      BSYN  
ATOM    358  CG1 VAL    40      13.149 -68.332 -51.073  1.00  0.00      BSYN  
ATOM    359  CG2 VAL    40      12.275 -69.765 -49.249  1.00  0.00      BSYN  
ATOM    360    C VAL    40       9.630 -67.757 -49.707  1.00  0.00      BSYN  
ATOM    361    O VAL    40       9.208 -67.447 -48.628  1.00  0.00      BSYN  
ATOM    362    N GLY    41       8.824 -68.501 -50.468  1.00  0.00      BSYN  
ATOM    363    H GLY    41       9.256 -68.830 -51.283  1.00  0.00      BSYN  
ATOM    364   CA GLY    41       7.428 -68.954 -50.074  1.00  0.00      BSYN  
ATOM    365    C GLY    41       6.837 -69.688 -51.297  1.00  0.00      BSYN  
ATOM    366    O GLY    41       7.275 -69.787 -52.436  1.00  0.00      BSYN  
ATOM    367    N SER    42       5.727 -70.346 -50.975  1.00  0.00      BSYN  
ATOM    368    H SER    42       5.439 -71.084 -51.552  1.00  0.00      BSYN  
ATOM    369   CA SER    42       4.845 -70.203 -49.836  1.00  0.00      BSYN  
ATOM    370   CB SER    42       3.434 -70.165 -50.128  1.00  0.00      BSYN  
ATOM    371   OG SER    42       3.191 -68.937 -50.960  1.00  0.00      BSYN  
ATOM    372   HG SER    42       3.881 -69.015 -51.621  1.00  0.00      BSYN  
ATOM    373    C SER    42       4.967 -71.378 -48.902  1.00  0.00      BSYN  
ATOM    374    O SER    42       4.491 -72.464 -49.288  1.00  0.00      BSYN  
ATOM    375    N LYS    43       5.544 -71.119 -47.705  1.00  0.00      BSYN  
ATOM    376    H LYS    43       5.852 -70.214 -47.490  1.00  0.00      BSYN  
ATOM    377   CA LYS    43       5.761 -72.206 -46.722  1.00  0.00      BSYN  
ATOM    378   CB LYS    43       6.915 -73.052 -46.931  1.00  0.00      BSYN  
ATOM    379   CG LYS    43       8.253 -72.456 -47.101  1.00  0.00      BSYN  
ATOM    380   CD LYS    43       9.219 -73.596 -47.706  1.00  0.00      BSYN  
ATOM    381   CE LYS    43       9.799 -74.607 -46.668  1.00  0.00      BSYN  
ATOM    382   NZ LYS    43      10.164 -75.581 -47.624  1.00  0.00      BSYN  
ATOM    383  HZ1 LYS    43      10.490 -75.141 -48.508  1.00  0.00      BSYN  
ATOM    384  HZ2 LYS    43      10.801 -76.303 -47.230  1.00  0.00      BSYN  
ATOM    385  HZ3 LYS    43       9.241 -75.998 -47.862  1.00  0.00      BSYN  
ATOM    386    C LYS    43       5.956 -71.774 -45.266  1.00  0.00      BSYN  
ATOM    387    O LYS    43       6.487 -70.681 -44.998  1.00  0.00      BSYN  
ATOM    388    N THR    44       5.465 -72.359 -44.148  1.00  0.00      BSYN  
ATOM    389    H THR    44       5.528 -71.907 -43.280  1.00  0.00      BSYN  
ATOM    390   CA THR    44       4.602 -73.595 -44.202  1.00  0.00      BSYN  
ATOM    391   CB THR    44       4.866 -74.564 -42.959  1.00  0.00      BSYN  
ATOM    392  OG1 THR    44       4.328 -73.785 -41.832  1.00  0.00      BSYN  
ATOM    393  HG1 THR    44       3.371 -73.846 -41.874  1.00  0.00      BSYN  
ATOM    394  CG2 THR    44       6.369 -74.692 -42.732  1.00  0.00      BSYN  
ATOM    395    C THR    44       3.252 -73.652 -44.686  1.00  0.00      BSYN  
ATOM    396    O THR    44       2.328 -72.840 -44.363  1.00  0.00      BSYN  
ATOM    397    N ARG    45       2.963 -74.826 -45.371  1.00  0.00      BSYN  
ATOM    398    H ARG    45       3.674 -75.500 -45.392  1.00  0.00      BSYN  
ATOM    399   CA ARG    45       1.653 -75.120 -45.785  1.00  0.00      BSYN  
ATOM    400   CB ARG    45       1.615 -75.174 -47.351  1.00  0.00      BSYN  
ATOM    401   CG ARG    45       0.290 -75.463 -48.027  1.00  0.00      BSYN  
ATOM    402   CD ARG    45       0.765 -75.754 -49.438  1.00  0.00      BSYN  
ATOM    403   NE ARG    45      -0.291 -76.195 -50.314  1.00  0.00      BSYN  
ATOM    404   HE ARG    45      -1.002 -76.697 -49.863  1.00  0.00      BSYN  
ATOM    405   CZ ARG    45      -0.224 -76.079 -51.632  1.00  0.00      BSYN  
ATOM    406  NH1 ARG    45       0.857 -75.628 -52.261  1.00  0.00      BSYN  
ATOM    407 HH11 ARG    45       0.896 -75.453 -53.244  1.00  0.00      BSYN  
ATOM    408 HH12 ARG    45       1.607 -75.425 -51.631  1.00  0.00      BSYN  
ATOM    409  NH2 ARG    45      -1.377 -76.369 -52.328  1.00  0.00      BSYN  
ATOM    410 HH21 ARG    45      -1.558 -76.380 -53.311  1.00  0.00      BSYN  
ATOM    411 HH22 ARG    45      -2.156 -76.786 -51.860  1.00  0.00      BSYN  
ATOM    412    C ARG    45       1.212 -76.411 -45.133  1.00  0.00      BSYN  
ATOM    413    O ARG    45       0.631 -77.362 -45.722  1.00  0.00      BSYN  
ATOM    414    N GLU    46       1.426 -76.529 -43.824  1.00  0.00      BSYN  
ATOM    415    H GLU    46       1.426 -75.737 -43.247  1.00  0.00      BSYN  
ATOM    416   CA GLU    46       1.193 -77.829 -43.160  1.00  0.00      BSYN  
ATOM    417   CB GLU    46       2.395 -77.950 -42.302  1.00  0.00      BSYN  
ATOM    418   CG GLU    46       2.328 -79.167 -41.414  1.00  0.00      BSYN  
ATOM    419   CD GLU    46       3.282 -78.846 -40.253  1.00  0.00      BSYN  
ATOM    420  OE1 GLU    46       2.871 -78.153 -39.290  1.00  0.00      BSYN  
ATOM    421  OE2 GLU    46       4.429 -79.260 -40.201  1.00  0.00      BSYN  
ATOM    422    C GLU    46      -0.092 -77.864 -42.361  1.00  0.00      BSYN  
ATOM    423    O GLU    46      -0.277 -77.194 -41.350  1.00  0.00      BSYN  
ATOM    424    N GLY    47      -1.012 -78.639 -42.853  1.00  0.00      BSYN  
ATOM    425    H GLY    47      -0.675 -79.476 -43.235  1.00  0.00      BSYN  
ATOM    426   CA GLY    47      -2.355 -78.497 -42.371  1.00  0.00      BSYN  
ATOM    427    C GLY    47      -3.415 -78.780 -43.395  1.00  0.00      BSYN  
ATOM    428    O GLY    47      -3.426 -78.918 -44.579  1.00  0.00      BSYN  
ATOM    429    N VAL    48      -4.578 -78.538 -42.723  1.00  0.00      BSYN  
ATOM    430    H VAL    48      -4.555 -78.447 -41.748  1.00  0.00      BSYN  
ATOM    431   CA VAL    48      -5.967 -78.445 -43.302  1.00  0.00      BSYN  
ATOM    432   CB VAL    48      -7.022 -79.285 -42.438  1.00  0.00      BSYN  
ATOM    433  CG1 VAL    48      -8.362 -79.440 -43.089  1.00  0.00      BSYN  
ATOM    434  CG2 VAL    48      -6.445 -80.712 -42.241  1.00  0.00      BSYN  
ATOM    435    C VAL    48      -6.431 -76.982 -43.417  1.00  0.00      BSYN  
ATOM    436    O VAL    48      -6.475 -76.259 -42.426  1.00  0.00      BSYN  
ATOM    437    N VAL    49      -6.712 -76.553 -44.629  1.00  0.00      BSYN  
ATOM    438    H VAL    49      -6.475 -77.061 -45.433  1.00  0.00      BSYN  
ATOM    439   CA VAL    49      -7.315 -75.293 -44.844  1.00  0.00      BSYN  
ATOM    440   CB VAL    49      -6.959 -74.706 -46.220  1.00  0.00      BSYN  
ATOM    441  CG1 VAL    49      -7.246 -73.152 -46.215  1.00  0.00      BSYN  
ATOM    442  CG2 VAL    49      -5.574 -74.751 -46.643  1.00  0.00      BSYN  
ATOM    443    C VAL    49      -8.811 -75.605 -44.911  1.00  0.00      BSYN  
ATOM    444    O VAL    49      -9.142 -76.652 -45.460  1.00  0.00      BSYN  
ATOM    445    N GLN    50      -9.874 -74.846 -44.436  1.00  0.00      BSYN  
ATOM    446    H GLN    50      -9.581 -74.462 -43.583  1.00  0.00      BSYN  
ATOM    447   CA GLN    50     -11.263 -75.049 -44.759  1.00  0.00      BSYN  
ATOM    448   CB GLN    50     -12.229 -74.335 -43.782  1.00  0.00      BSYN  
ATOM    449   CG GLN    50     -11.691 -74.285 -42.408  1.00  0.00      BSYN  
ATOM    450   CD GLN    50     -12.398 -75.249 -41.458  1.00  0.00      BSYN  
ATOM    451  OE1 GLN    50     -13.624 -75.377 -41.400  1.00  0.00      BSYN  
ATOM    452  NE2 GLN    50     -11.676 -75.842 -40.597  1.00  0.00      BSYN  
ATOM    453 HE21 GLN    50     -10.709 -75.745 -40.717  1.00  0.00      BSYN  
ATOM    454 HE22 GLN    50     -12.000 -76.243 -39.764  1.00  0.00      BSYN  
ATOM    455    C GLN    50     -11.595 -74.746 -46.167  1.00  0.00      BSYN  
ATOM    456    O GLN    50     -12.367 -75.395 -46.927  1.00  0.00      BSYN  
ATOM    457    N GLY    51     -10.924 -73.698 -46.617  1.00  0.00      BSYN  
ATOM    458    H GLY    51     -10.452 -73.171 -45.939  1.00  0.00      BSYN  
ATOM    459   CA GLY    51     -11.276 -73.170 -47.941  1.00  0.00      BSYN  
ATOM    460    C GLY    51     -11.959 -71.777 -47.911  1.00  0.00      BSYN  
ATOM    461    O GLY    51     -11.542 -71.006 -46.956  1.00  0.00      BSYN  
ATOM    462    N VAL    52     -12.888 -71.375 -48.824  1.00  0.00      BSYN  
ATOM    463    H VAL    52     -13.220 -72.107 -49.385  1.00  0.00      BSYN  
ATOM    464   CA VAL    52     -13.472 -70.038 -48.924  1.00  0.00      BSYN  
ATOM    465   CB VAL    52     -13.418 -69.379 -50.285  1.00  0.00      BSYN  
ATOM    466  CG1 VAL    52     -11.983 -69.150 -50.861  1.00  0.00      BSYN  
ATOM    467  CG2 VAL    52     -13.980 -70.322 -51.380  1.00  0.00      BSYN  
ATOM    468    C VAL    52     -14.799 -69.879 -48.309  1.00  0.00      BSYN  
ATOM    469    O VAL    52     -15.159 -68.834 -47.795  1.00  0.00      BSYN  
ATOM    470    N ALA    53     -15.586 -70.927 -48.195  1.00  0.00      BSYN  
ATOM    471    H ALA    53     -15.187 -71.809 -48.352  1.00  0.00      BSYN  
ATOM    472   CA ALA    53     -16.926 -70.882 -47.851  1.00  0.00      BSYN  
ATOM    473   CB ALA    53     -17.875 -71.278 -48.960  1.00  0.00      BSYN  
ATOM    474    C ALA    53     -17.261 -71.763 -46.640  1.00  0.00      BSYN  
ATOM    475    O ALA    53     -17.805 -71.316 -45.683  1.00  0.00      BSYN  
ATOM    476    N SER    54     -16.848 -73.055 -46.734  1.00  0.00      BSYN  
ATOM    477    H SER    54     -16.214 -73.285 -47.446  1.00  0.00      BSYN  
ATOM    478   CA SER    54     -17.193 -74.130 -45.820  1.00  0.00      BSYN  
ATOM    479   CB SER    54     -16.755 -75.406 -46.271  1.00  0.00      BSYN  
ATOM    480   OG SER    54     -17.637 -75.920 -47.279  1.00  0.00      BSYN  
ATOM    481   HG SER    54     -17.322 -76.734 -47.678  1.00  0.00      BSYN  
ATOM    482    C SER    54     -16.805 -73.841 -44.350  1.00  0.00      BSYN  
ATOM    483    O SER    54     -15.589 -73.837 -43.975  1.00  0.00      BSYN  
ATOM    484    N VAL    55     -17.833 -73.901 -43.446  1.00  0.00      BSYN  
ATOM    485    H VAL    55     -18.681 -74.173 -43.855  1.00  0.00      BSYN  
ATOM    486   CA VAL    55     -17.572 -73.652 -42.029  1.00  0.00      BSYN  
ATOM    487   CB VAL    55     -18.129 -72.250 -41.554  1.00  0.00      BSYN  
ATOM    488  CG1 VAL    55     -17.128 -71.164 -41.678  1.00  0.00      BSYN  
ATOM    489  CG2 VAL    55     -19.491 -71.908 -42.145  1.00  0.00      BSYN  
ATOM    490    C VAL    55     -18.275 -74.735 -41.234  1.00  0.00      BSYN  
ATOM    491    O VAL    55     -18.846 -75.656 -41.815  1.00  0.00      BSYN  
ATOM    492    N ALA    56     -18.073 -74.783 -39.907  1.00  0.00      BSYN  
ATOM    493    H ALA    56     -17.708 -74.047 -39.373  1.00  0.00      BSYN  
ATOM    494   CA ALA    56     -18.734 -75.807 -39.086  1.00  0.00      BSYN  
ATOM    495   CB ALA    56     -17.630 -76.570 -38.432  1.00  0.00      BSYN  
ATOM    496    C ALA    56     -19.539 -75.399 -37.857  1.00  0.00      BSYN  
ATOM    497    O ALA    56     -19.271 -74.417 -37.073  1.00  0.00      BSYN  
ATOM    498    N GLU    57     -20.705 -76.106 -37.880  1.00  0.00      BSYN  
ATOM    499    H GLU    57     -20.952 -76.607 -38.686  1.00  0.00      BSYN  
ATOM    500   CA GLU    57     -21.588 -75.912 -36.833  1.00  0.00      BSYN  
ATOM    501   CB GLU    57     -23.026 -75.972 -37.506  1.00  0.00      BSYN  
ATOM    502   CG GLU    57     -23.474 -74.810 -38.424  1.00  0.00      BSYN  
ATOM    503   CD GLU    57     -22.637 -74.659 -39.729  1.00  0.00      BSYN  
ATOM    504  OE1 GLU    57     -21.683 -73.894 -39.659  1.00  0.00      BSYN  
ATOM    505  OE2 GLU    57     -23.027 -75.327 -40.721  1.00  0.00      BSYN  
ATOM    506    C GLU    57     -21.387 -77.020 -35.809  1.00  0.00      BSYN  
ATOM    507    O GLU    57     -21.192 -78.234 -36.198  1.00  0.00      BSYN  
ATOM    508    N LYS    58     -21.334 -76.744 -34.544  1.00  0.00      BSYN  
ATOM    509    H LYS    58     -21.766 -75.901 -34.291  1.00  0.00      BSYN  
ATOM    510   CA LYS    58     -20.675 -77.472 -33.562  1.00  0.00      BSYN  
ATOM    511   CB LYS    58     -19.142 -77.300 -33.505  1.00  0.00      BSYN  
ATOM    512   CG LYS    58     -18.506 -75.951 -33.456  1.00  0.00      BSYN  
ATOM    513   CD LYS    58     -17.032 -76.336 -33.454  1.00  0.00      BSYN  
ATOM    514   CE LYS    58     -16.454 -74.945 -33.505  1.00  0.00      BSYN  
ATOM    515   NZ LYS    58     -15.033 -74.926 -33.775  1.00  0.00      BSYN  
ATOM    516  HZ1 LYS    58     -14.984 -75.149 -34.789  1.00  0.00      BSYN  
ATOM    517  HZ2 LYS    58     -14.680 -73.951 -33.688  1.00  0.00      BSYN  
ATOM    518  HZ3 LYS    58     -14.477 -75.688 -33.337  1.00  0.00      BSYN  
ATOM    519    C LYS    58     -21.370 -77.775 -32.168  1.00  0.00      BSYN  
ATOM    520    O LYS    58     -20.608 -78.085 -31.197  1.00  0.00      BSYN  
ATOM    521    N THR    59     -22.739 -77.946 -32.066  1.00  0.00      BSYN  
ATOM    522    H THR    59     -23.394 -77.837 -32.786  1.00  0.00      BSYN  
ATOM    523   CA THR    59     -23.372 -78.405 -30.806  1.00  0.00      BSYN  
ATOM    524   CB THR    59     -24.009 -76.996 -30.293  1.00  0.00      BSYN  
ATOM    525  OG1 THR    59     -22.931 -76.092 -30.253  1.00  0.00      BSYN  
ATOM    526  HG1 THR    59     -22.163 -76.456 -29.807  1.00  0.00      BSYN  
ATOM    527  CG2 THR    59     -24.653 -76.894 -28.926  1.00  0.00      BSYN  
ATOM    528    C THR    59     -24.431 -79.380 -31.229  1.00  0.00      BSYN  
ATOM    529    O THR    59     -25.388 -79.094 -31.955  1.00  0.00      BSYN  
ATOM    530    N LYS    60     -24.363 -80.570 -30.742  1.00  0.00      BSYN  
ATOM    531    H LYS    60     -23.702 -80.572 -30.018  1.00  0.00      BSYN  
ATOM    532   CA LYS    60     -25.300 -81.550 -31.029  1.00  0.00      BSYN  
ATOM    533   CB LYS    60     -24.665 -82.946 -31.025  1.00  0.00      BSYN  
ATOM    534   CG LYS    60     -23.423 -83.135 -31.864  1.00  0.00      BSYN  
ATOM    535   CD LYS    60     -23.713 -83.456 -33.304  1.00  0.00      BSYN  
ATOM    536   CE LYS    60     -22.561 -82.935 -34.168  1.00  0.00      BSYN  
ATOM    537   NZ LYS    60     -21.637 -83.914 -34.737  1.00  0.00      BSYN  
ATOM    538  HZ1 LYS    60     -21.335 -84.725 -34.160  1.00  0.00      BSYN  
ATOM    539  HZ2 LYS    60     -22.118 -84.334 -35.558  1.00  0.00      BSYN  
ATOM    540  HZ3 LYS    60     -20.840 -83.311 -35.026  1.00  0.00      BSYN  
ATOM    541    C LYS    60     -26.652 -81.594 -30.353  1.00  0.00      BSYN  
ATOM    542    O LYS    60     -26.833 -82.460 -29.473  1.00  0.00      BSYN  
ATOM    543    N GLU    61     -27.618 -80.772 -30.838  1.00  0.00      BSYN  
ATOM    544    H GLU    61     -27.175 -80.019 -31.282  1.00  0.00      BSYN  
ATOM    545   CA GLU    61     -29.072 -80.923 -30.704  1.00  0.00      BSYN  
ATOM    546   CB GLU    61     -29.779 -82.030 -31.600  1.00  0.00      BSYN  
ATOM    547   CG GLU    61     -29.892 -81.801 -33.076  1.00  0.00      BSYN  
ATOM    548   CD GLU    61     -30.954 -80.696 -33.442  1.00  0.00      BSYN  
ATOM    549  OE1 GLU    61     -30.666 -79.859 -34.335  1.00  0.00      BSYN  
ATOM    550  OE2 GLU    61     -32.025 -80.661 -32.845  1.00  0.00      BSYN  
ATOM    551    C GLU    61     -29.506 -81.173 -29.292  1.00  0.00      BSYN  
ATOM    552    O GLU    61     -30.183 -82.201 -28.893  1.00  0.00      BSYN  
ATOM    553    N GLN    62     -29.171 -80.223 -28.428  1.00  0.00      BSYN  
ATOM    554    H GLN    62     -28.817 -79.351 -28.701  1.00  0.00      BSYN  
ATOM    555   CA GLN    62     -29.625 -80.209 -27.057  1.00  0.00      BSYN  
ATOM    556   CB GLN    62     -28.486 -80.296 -26.001  1.00  0.00      BSYN  
ATOM    557   CG GLN    62     -27.835 -81.635 -25.978  1.00  0.00      BSYN  
ATOM    558   CD GLN    62     -27.276 -82.154 -24.728  1.00  0.00      BSYN  
ATOM    559  OE1 GLN    62     -26.973 -81.468 -23.741  1.00  0.00      BSYN  
ATOM    560  NE2 GLN    62     -26.814 -83.415 -24.768  1.00  0.00      BSYN  
ATOM    561 HE21 GLN    62     -26.961 -83.968 -25.564  1.00  0.00      BSYN  
ATOM    562 HE22 GLN    62     -26.336 -83.485 -23.915  1.00  0.00      BSYN  
ATOM    563    C GLN    62     -30.481 -78.981 -26.767  1.00  0.00      BSYN  
ATOM    564    O GLN    62     -30.019 -77.857 -26.701  1.00  0.00      BSYN  
ATOM    565    N ALA    63     -31.781 -79.122 -26.707  1.00  0.00      BSYN  
ATOM    566    H ALA    63     -32.114 -80.041 -26.635  1.00  0.00      BSYN  
ATOM    567   CA ALA    63     -32.650 -77.965 -26.424  1.00  0.00      BSYN  
ATOM    568   CB ALA    63     -33.253 -77.785 -27.802  1.00  0.00      BSYN  
ATOM    569    C ALA    63     -33.878 -78.117 -25.524  1.00  0.00      BSYN  
ATOM    570    O ALA    63     -34.526 -77.131 -25.228  1.00  0.00      BSYN  
ATOM    571    N SER    64     -34.109 -79.358 -25.176  1.00  0.00      BSYN  
ATOM    572    H SER    64     -33.867 -80.182 -25.648  1.00  0.00      BSYN  
ATOM    573   CA SER    64     -35.063 -79.480 -24.045  1.00  0.00      BSYN  
ATOM    574   CB SER    64     -36.511 -79.823 -24.387  1.00  0.00      BSYN  
ATOM    575   OG SER    64     -37.278 -79.487 -23.247  1.00  0.00      BSYN  
ATOM    576   HG SER    64     -37.237 -78.607 -22.866  1.00  0.00      BSYN  
ATOM    577    C SER    64     -34.476 -80.548 -23.095  1.00  0.00      BSYN  
ATOM    578    O SER    64     -33.501 -81.306 -23.338  1.00  0.00      BSYN  
ATOM    579    N HIS    65     -35.043 -80.600 -21.874  1.00  0.00      BSYN  
ATOM    580    H HIS    65     -35.861 -80.061 -21.834  1.00  0.00      BSYN  
ATOM    581   CA HIS    65     -34.606 -81.527 -20.857  1.00  0.00      BSYN  
ATOM    582   CB HIS    65     -34.085 -80.635 -19.542  1.00  0.00      BSYN  
ATOM    583   CG HIS    65     -35.087 -79.658 -18.885  1.00  0.00      BSYN  
ATOM    584  ND1 HIS    65     -36.380 -79.864 -18.629  1.00  0.00      BSYN  
ATOM    585  HD1 HIS    65     -36.882 -80.618 -19.004  1.00  0.00      BSYN  
ATOM    586  CD2 HIS    65     -34.694 -78.499 -18.180  1.00  0.00      BSYN  
ATOM    587  NE2 HIS    65     -35.813 -78.069 -17.582  1.00  0.00      BSYN  
ATOM    588  CE1 HIS    65     -36.870 -78.852 -17.985  1.00  0.00      BSYN  
ATOM    589    C HIS    65     -35.677 -82.502 -20.425  1.00  0.00      BSYN  
ATOM    590    O HIS    65     -36.010 -82.790 -19.221  1.00  0.00      BSYN  
ATOM    591    N LEU    66     -36.149 -83.230 -21.382  1.00  0.00      BSYN  
ATOM    592    H LEU    66     -35.824 -83.024 -22.284  1.00  0.00      BSYN  
ATOM    593   CA LEU    66     -36.882 -84.513 -21.282  1.00  0.00      BSYN  
ATOM    594   CB LEU    66     -37.820 -84.761 -22.412  1.00  0.00      BSYN  
ATOM    595   CG LEU    66     -38.933 -85.788 -22.165  1.00  0.00      BSYN  
ATOM    596  CD1 LEU    66     -39.967 -85.224 -21.135  1.00  0.00      BSYN  
ATOM    597  CD2 LEU    66     -39.814 -86.101 -23.469  1.00  0.00      BSYN  
ATOM    598    C LEU    66     -35.915 -85.757 -21.289  1.00  0.00      BSYN  
ATOM    599    O LEU    66     -35.578 -86.355 -22.356  1.00  0.00      BSYN  
ATOM    600    N GLY    67     -35.485 -86.005 -20.014  1.00  0.00      BSYN  
ATOM    601    H GLY    67     -35.507 -85.281 -19.353  1.00  0.00      BSYN  
ATOM    602   CA GLY    67     -34.893 -87.255 -19.692  1.00  0.00      BSYN  
ATOM    603    C GLY    67     -33.826 -86.860 -18.709  1.00  0.00      BSYN  
ATOM    604    O GLY    67     -33.171 -85.824 -18.792  1.00  0.00      BSYN  
ATOM    605    N GLY    68     -33.730 -87.690 -17.698  1.00  0.00      BSYN  
ATOM    606    H GLY    68     -34.333 -88.462 -17.718  1.00  0.00      BSYN  
ATOM    607   CA GLY    68     -32.902 -87.444 -16.611  1.00  0.00      BSYN  
ATOM    608    C GLY    68     -32.712 -88.602 -15.641  1.00  0.00      BSYN  
ATOM    609    O GLY    68     -33.585 -89.499 -15.627  1.00  0.00      BSYN  
ATOM    610    N ALA    69     -31.655 -88.468 -14.882  1.00  0.00      BSYN  
ATOM    611    H ALA    69     -30.984 -87.767 -15.024  1.00  0.00      BSYN  
ATOM    612   CA ALA    69     -31.337 -89.395 -13.760  1.00  0.00      BSYN  
ATOM    613   CB ALA    69     -29.787 -89.601 -13.613  1.00  0.00      BSYN  
ATOM    614    C ALA    69     -31.875 -89.074 -12.347  1.00  0.00      BSYN  
ATOM    615    O ALA    69     -31.134 -88.977 -11.364  1.00  0.00      BSYN  
ATOM    616    N VAL    70     -33.196 -89.057 -12.324  1.00  0.00      BSYN  
ATOM    617    H VAL    70     -33.629 -89.560 -13.046  1.00  0.00      BSYN  
ATOM    618   CA VAL    70     -33.955 -88.750 -11.190  1.00  0.00      BSYN  
ATOM    619   CB VAL    70     -34.535 -87.372 -11.611  1.00  0.00      BSYN  
ATOM    620  CG1 VAL    70     -35.450 -87.593 -12.724  1.00  0.00      BSYN  
ATOM    621  CG2 VAL    70     -35.170 -86.692 -10.339  1.00  0.00      BSYN  
ATOM    622    C VAL    70     -34.970 -89.745 -10.721  1.00  0.00      BSYN  
ATOM    623    O VAL    70     -35.133 -89.875  -9.541  1.00  0.00      BSYN  
ATOM    624    N PHE    71     -35.570 -90.504 -11.657  1.00  0.00      BSYN  
ATOM    625    H PHE    71     -35.094 -90.778 -12.469  1.00  0.00      BSYN  
ATOM    626   CA PHE    71     -36.824 -91.181 -11.360  1.00  0.00      BSYN  
ATOM    627   CB PHE    71     -37.443 -91.724 -12.611  1.00  0.00      BSYN  
ATOM    628   CG PHE    71     -38.940 -91.608 -12.797  1.00  0.00      BSYN  
ATOM    629  CD1 PHE    71     -39.500 -90.548 -13.361  1.00  0.00      BSYN  
ATOM    630  CD2 PHE    71     -39.745 -92.598 -12.211  1.00  0.00      BSYN  
ATOM    631  CE1 PHE    71     -40.880 -90.500 -13.414  1.00  0.00      BSYN  
ATOM    632  CE2 PHE    71     -41.088 -92.499 -12.324  1.00  0.00      BSYN  
ATOM    633   CZ PHE    71     -41.662 -91.485 -12.931  1.00  0.00      BSYN  
ATOM    634    C PHE    71     -36.917 -92.313 -10.290  1.00  0.00      BSYN  
ATOM    635    O PHE    71     -36.808 -93.467 -10.665  1.00  0.00      BSYN  
ATOM    636    N SER    72     -37.027 -92.023  -8.939  1.00  0.00      BSYN  
ATOM    637    H SER    72     -36.893 -91.097  -8.650  1.00  0.00      BSYN  
ATOM    638   CA SER    72     -37.442 -93.104  -8.017  1.00  0.00      BSYN  
ATOM    639   CB SER    72     -36.718 -92.962  -6.719  1.00  0.00      BSYN  
ATOM    640   OG SER    72     -35.341 -93.040  -7.090  1.00  0.00      BSYN  
ATOM    641   HG SER    72     -35.203 -93.931  -7.418  1.00  0.00      BSYN  
ATOM    642    C SER    72     -38.972 -93.092  -7.890  1.00  0.00      BSYN  
ATOM    643    O SER    72     -39.565 -92.297  -8.644  1.00  0.00      BSYN  
ATOM    644    N GLY    73     -39.560 -93.754  -6.923  1.00  0.00      BSYN  
ATOM    645    H GLY    73     -39.033 -94.511  -6.592  1.00  0.00      BSYN  
ATOM    646   CA GLY    73     -40.880 -93.529  -6.495  1.00  0.00      BSYN  
ATOM    647    C GLY    73     -41.238 -94.400  -5.398  1.00  0.00      BSYN  
ATOM    648    O GLY    73     -40.508 -95.185  -4.736  1.00  0.00      BSYN  
ATOM    649    N ALA    74     -42.468 -94.014  -5.016  1.00  0.00      BSYN  
ATOM    650    H ALA    74     -42.920 -93.183  -5.272  1.00  0.00      BSYN  
ATOM    651   CA ALA    74     -43.362 -94.806  -4.165  1.00  0.00      BSYN  
ATOM    652   CB ALA    74     -43.190 -94.250  -2.753  1.00  0.00      BSYN  
ATOM    653    C ALA    74     -44.812 -94.660  -4.655  1.00  0.00      BSYN  
ATOM    654    O ALA    74     -45.120 -93.694  -5.433  1.00  0.00      BSYN  
ATOM    655    N GLY    75     -45.544 -95.619  -4.099  1.00  0.00      BSYN  
ATOM    656    H GLY    75     -45.264 -96.397  -3.572  1.00  0.00      BSYN  
ATOM    657   CA GLY    75     -46.903 -95.589  -4.567  1.00  0.00      BSYN  
ATOM    658    C GLY    75     -47.522 -96.973  -4.443  1.00  0.00      BSYN  
ATOM    659    O GLY    75     -48.645 -97.190  -3.924  1.00  0.00      BSYN  
ATOM    660    N ASN    76     -46.770 -97.995  -4.927  1.00  0.00      BSYN  
ATOM    661    H ASN    76     -45.913 -97.837  -5.375  1.00  0.00      BSYN  
ATOM    662   CA ASN    76     -47.099 -99.456  -4.919  1.00  0.00      BSYN  
ATOM    663   CB ASN    76     -45.949-100.066  -5.689  1.00  0.00      BSYN  
ATOM    664   CG ASN    76     -45.982-101.520  -6.066  1.00  0.00      BSYN  
ATOM    665  OD1 ASN    76     -44.977-102.063  -5.718  1.00  0.00      BSYN  
ATOM    666  ND2 ASN    76     -46.948-102.217  -6.583  1.00  0.00      BSYN  
ATOM    667 HD21 ASN    76     -47.867-101.890  -6.677  1.00  0.00      BSYN  
ATOM    668 HD22 ASN    76     -46.679-103.137  -6.785  1.00  0.00      BSYN  
ATOM    669    C ASN    76     -47.267-100.024  -3.569  1.00  0.00      BSYN  
ATOM    670    O ASN    76     -48.230-100.660  -3.198  1.00  0.00      BSYN  
ATOM    671    N ILE    77     -46.339 -99.424  -2.802  1.00  0.00      BSYN  
ATOM    672    H ILE    77     -45.755 -98.711  -3.134  1.00  0.00      BSYN  
ATOM    673   CA ILE    77     -46.155 -99.678  -1.352  1.00  0.00      BSYN  
ATOM    674   CB ILE    77     -47.491 -99.520  -0.616  1.00  0.00      BSYN  
ATOM    675  CG2 ILE    77     -47.459-100.066   0.769  1.00  0.00      BSYN  
ATOM    676  CG1 ILE    77     -47.680 -98.040  -0.489  1.00  0.00      BSYN  
ATOM    677   CD ILE    77     -46.648 -97.014   0.125  1.00  0.00      BSYN  
ATOM    678    C ILE    77     -45.489-101.033  -1.164  1.00  0.00      BSYN  
ATOM    679    O ILE    77     -44.258-101.061  -1.026  1.00  0.00      BSYN  
ATOM    680    N ALA    78     -46.311-102.083  -1.351  1.00  0.00      BSYN  
ATOM    681    H ALA    78     -47.245-101.845  -1.531  1.00  0.00      BSYN  
ATOM    682   CA ALA    78     -45.875-103.472  -1.263  1.00  0.00      BSYN  
ATOM    683   CB ALA    78     -47.059-104.327  -1.821  1.00  0.00      BSYN  
ATOM    684    C ALA    78     -44.540-103.800  -1.876  1.00  0.00      BSYN  
ATOM    685    O ALA    78     -43.732-104.314  -1.126  1.00  0.00      BSYN  
ATOM    686    N ALA    79     -44.249-103.478  -3.162  1.00  0.00      BSYN  
ATOM    687    H ALA    79     -44.893-102.966  -3.694  1.00  0.00      BSYN  
ATOM    688   CA ALA    79     -42.953-103.902  -3.651  1.00  0.00      BSYN  
ATOM    689   CB ALA    79     -43.331-104.663  -4.901  1.00  0.00      BSYN  
ATOM    690    C ALA    79     -41.969-102.717  -4.096  1.00  0.00      BSYN  
ATOM    691    O ALA    79     -40.804-102.916  -4.546  1.00  0.00      BSYN  
ATOM    692    N ALA    80     -42.303-101.433  -3.870  1.00  0.00      BSYN  
ATOM    693    H ALA    80     -43.157-101.298  -3.407  1.00  0.00      BSYN  
ATOM    694   CA ALA    80     -41.560-100.355  -4.517  1.00  0.00      BSYN  
ATOM    695   CB ALA    80     -41.859-100.222  -6.125  1.00  0.00      BSYN  
ATOM    696    C ALA    80     -41.759 -99.068  -3.778  1.00  0.00      BSYN  
ATOM    697    O ALA    80     -42.708 -98.356  -4.018  1.00  0.00      BSYN  
ATOM    698    N THR    81     -41.160 -98.897  -2.662  1.00  0.00      BSYN  
ATOM    699    H THR    81     -40.515 -99.539  -2.299  1.00  0.00      BSYN  
ATOM    700   CA THR    81     -41.166 -97.654  -1.861  1.00  0.00      BSYN  
ATOM    701   CB THR    81     -41.570 -98.084  -0.383  1.00  0.00      BSYN  
ATOM    702  OG1 THR    81     -42.647 -98.943  -0.685  1.00  0.00      BSYN  
ATOM    703  HG1 THR    81     -42.472 -99.747  -1.181  1.00  0.00      BSYN  
ATOM    704  CG2 THR    81     -42.086 -96.998   0.524  1.00  0.00      BSYN  
ATOM    705    C THR    81     -39.842 -97.020  -1.794  1.00  0.00      BSYN  
ATOM    706    O THR    81     -38.979 -97.712  -1.248  1.00  0.00      BSYN  
ATOM    707    N GLY    82     -39.882 -95.769  -2.129  1.00  0.00      BSYN  
ATOM    708    H GLY    82     -40.782 -95.422  -2.298  1.00  0.00      BSYN  
ATOM    709   CA GLY    82     -38.774 -94.866  -2.284  1.00  0.00      BSYN  
ATOM    710    C GLY    82     -38.940 -93.375  -1.799  1.00  0.00      BSYN  
ATOM    711    O GLY    82     -38.268 -93.070  -0.785  1.00  0.00      BSYN  
ATOM    712    N LEU    83     -39.769 -92.660  -2.562  1.00  0.00      BSYN  
ATOM    713    H LEU    83     -40.209 -93.161  -3.280  1.00  0.00      BSYN  
ATOM    714   CA LEU    83     -39.947 -91.265  -2.592  1.00  0.00      BSYN  
ATOM    715   CB LEU    83     -41.079 -91.053  -3.415  1.00  0.00      BSYN  
ATOM    716   CG LEU    83     -41.203 -89.870  -4.418  1.00  0.00      BSYN  
ATOM    717  CD1 LEU    83     -40.238 -89.971  -5.473  1.00  0.00      BSYN  
ATOM    718  CD2 LEU    83     -42.578 -89.885  -5.004  1.00  0.00      BSYN  
ATOM    719    C LEU    83     -40.137 -90.742  -1.167  1.00  0.00      BSYN  
ATOM    720    O LEU    83     -40.975 -91.159  -0.413  1.00  0.00      BSYN  
ATOM    721    N VAL    84     -39.463 -89.614  -0.910  1.00  0.00      BSYN  
ATOM    722    H VAL    84     -38.809 -89.356  -1.592  1.00  0.00      BSYN  
ATOM    723   CA VAL    84     -39.714 -88.844   0.306  1.00  0.00      BSYN  
ATOM    724   CB VAL    84     -38.340 -88.757   1.208  1.00  0.00      BSYN  
ATOM    725  CG1 VAL    84     -37.992 -87.744   2.461  1.00  0.00      BSYN  
ATOM    726  CG2 VAL    84     -38.574 -90.090   1.928  1.00  0.00      BSYN  
ATOM    727    C VAL    84     -40.190 -87.490  -0.114  1.00  0.00      BSYN  
ATOM    728    O VAL    84     -39.662 -86.997  -1.156  1.00  0.00      BSYN  
ATOM    729    N LYS    85     -40.885 -86.926   0.812  1.00  0.00      BSYN  
ATOM    730    H LYS    85     -40.959 -87.336   1.699  1.00  0.00      BSYN  
ATOM    731   CA LYS    85     -41.612 -85.788   0.394  1.00  0.00      BSYN  
ATOM    732   CB LYS    85     -42.973 -85.742   1.214  1.00  0.00      BSYN  
ATOM    733   CG LYS    85     -43.951 -86.872   0.951  1.00  0.00      BSYN  
ATOM    734   CD LYS    85     -45.331 -86.732   1.635  1.00  0.00      BSYN  
ATOM    735   CE LYS    85     -46.652 -87.441   1.018  1.00  0.00      BSYN  
ATOM    736   NZ LYS    85     -47.890 -86.894   1.465  1.00  0.00      BSYN  
ATOM    737  HZ1 LYS    85     -47.768 -85.862   1.413  1.00  0.00      BSYN  
ATOM    738  HZ2 LYS    85     -48.731 -87.230   0.954  1.00  0.00      BSYN  
ATOM    739  HZ3 LYS    85     -47.988 -87.277   2.427  1.00  0.00      BSYN  
ATOM    740    C LYS    85     -40.979 -84.394   0.686  1.00  0.00      BSYN  
ATOM    741    O LYS    85     -41.544 -83.277   0.464  1.00  0.00      BSYN  
ATOM    742    N ARG    86     -39.768 -84.519   1.328  1.00  0.00      BSYN  
ATOM    743    H ARG    86     -39.284 -85.319   1.033  1.00  0.00      BSYN  
ATOM    744   CA ARG    86     -39.126 -83.341   1.804  1.00  0.00      BSYN  
ATOM    745   CB ARG    86     -38.229 -83.651   2.867  1.00  0.00      BSYN  
ATOM    746   CG ARG    86     -39.064 -84.031   4.028  1.00  0.00      BSYN  
ATOM    747   CD ARG    86     -38.384 -83.626   5.280  1.00  0.00      BSYN  
ATOM    748   NE ARG    86     -37.126 -84.318   5.410  1.00  0.00      BSYN  
ATOM    749   HE ARG    86     -36.405 -83.892   4.901  1.00  0.00      BSYN  
ATOM    750   CZ ARG    86     -36.845 -85.313   6.220  1.00  0.00      BSYN  
ATOM    751  NH1 ARG    86     -35.619 -85.825   6.058  1.00  0.00      BSYN  
ATOM    752 HH11 ARG    86     -35.255 -86.430   6.766  1.00  0.00      BSYN  
ATOM    753 HH12 ARG    86     -34.967 -85.166   5.682  1.00  0.00      BSYN  
ATOM    754  NH2 ARG    86     -37.685 -85.794   7.272  1.00  0.00      BSYN  
ATOM    755 HH21 ARG    86     -37.358 -86.584   7.791  1.00  0.00      BSYN  
ATOM    756 HH22 ARG    86     -38.532 -85.285   7.424  1.00  0.00      BSYN  
ATOM    757    C ARG    86     -38.454 -82.554   0.622  1.00  0.00      BSYN  
ATOM    758    O ARG    86     -38.196 -83.175  -0.398  1.00  0.00      BSYN  
ATOM    759    N GLU    87     -38.290 -81.226   0.808  1.00  0.00      BSYN  
ATOM    760    H GLU    87     -38.562 -80.804   1.649  1.00  0.00      BSYN  
ATOM    761   CA GLU    87     -37.709 -80.378  -0.211  1.00  0.00      BSYN  
ATOM    762   CB GLU    87     -38.844 -79.526  -1.034  1.00  0.00      BSYN  
ATOM    763   CG GLU    87     -39.718 -80.205  -2.130  1.00  0.00      BSYN  
ATOM    764   CD GLU    87     -39.188 -81.164  -3.171  1.00  0.00      BSYN  
ATOM    765  OE1 GLU    87     -38.674 -80.711  -4.182  1.00  0.00      BSYN  
ATOM    766  OE2 GLU    87     -39.204 -82.379  -2.874  1.00  0.00      BSYN  
ATOM    767    C GLU    87     -36.869 -79.333   0.573  1.00  0.00      BSYN  
ATOM    768    O GLU    87     -35.664 -79.494   0.571  1.00  0.00      BSYN  
ATOM    769    N GLU    88     -37.492 -78.524   1.439  1.00  0.00      BSYN  
ATOM    770    H GLU    88     -38.461 -78.654   1.371  1.00  0.00      BSYN  
ATOM    771   CA GLU    88     -36.934 -77.727   2.514  1.00  0.00      BSYN  
ATOM    772   CB GLU    88     -37.999 -76.781   3.083  1.00  0.00      BSYN  
ATOM    773   CG GLU    88     -38.055 -75.421   2.234  1.00  0.00      BSYN  
ATOM    774   CD GLU    88     -39.019 -74.439   2.901  1.00  0.00      BSYN  
ATOM    775  OE1 GLU    88     -38.759 -74.032   4.031  1.00  0.00      BSYN  
ATOM    776  OE2 GLU    88     -39.996 -74.185   2.227  1.00  0.00      BSYN  
ATOM    777    C GLU    88     -36.343 -78.511   3.747  1.00  0.00      BSYN  
ATOM    778    O GLU    88     -36.904 -79.478   4.148  1.00  0.00      BSYN  
ATOM    779    N PHE    89     -35.204 -78.033   4.280  1.00  0.00      BSYN  
ATOM    780    H PHE    89     -34.724 -78.577   4.938  1.00  0.00      BSYN  
ATOM    781   CA PHE    89     -34.384 -76.950   3.640  1.00  0.00      BSYN  
ATOM    782   CB PHE    89     -33.597 -76.117   4.708  1.00  0.00      BSYN  
ATOM    783   CG PHE    89     -33.484 -74.633   4.293  1.00  0.00      BSYN  
ATOM    784  CD1 PHE    89     -32.275 -74.016   4.098  1.00  0.00      BSYN  
ATOM    785  CD2 PHE    89     -34.701 -74.038   3.900  1.00  0.00      BSYN  
ATOM    786  CE1 PHE    89     -32.263 -72.717   3.656  1.00  0.00      BSYN  
ATOM    787  CE2 PHE    89     -34.626 -72.824   3.338  1.00  0.00      BSYN  
ATOM    788   CZ PHE    89     -33.485 -72.152   3.309  1.00  0.00      BSYN  
ATOM    789    C PHE    89     -33.414 -77.723   2.784  1.00  0.00      BSYN  
ATOM    790    O PHE    89     -33.149 -78.894   3.069  1.00  0.00      BSYN  
ATOM    791    N PRO    90     -32.777 -77.228   1.724  1.00  0.00      BSYN  
ATOM    792   CD PRO    90     -32.118 -78.073   0.773  1.00  0.00      BSYN  
ATOM    793   CA PRO    90     -32.888 -75.887   1.144  1.00  0.00      BSYN  
ATOM    794   CB PRO    90     -31.626 -75.718   0.431  1.00  0.00      BSYN  
ATOM    795   CG PRO    90     -31.326 -77.049  -0.130  1.00  0.00      BSYN  
ATOM    796    C PRO    90     -34.190 -75.355   0.450  1.00  0.00      BSYN  
ATOM    797    O PRO    90     -35.281 -75.959   0.253  1.00  0.00      BSYN  
ATOM    798    N THR    91     -34.101 -74.062   0.139  1.00  0.00      BSYN  
ATOM    799    H THR    91     -33.536 -73.537   0.744  1.00  0.00      BSYN  
ATOM    800   CA THR    91     -34.842 -73.242  -0.861  1.00  0.00      BSYN  
ATOM    801   CB THR    91     -34.878 -71.730  -0.564  1.00  0.00      BSYN  
ATOM    802  OG1 THR    91     -33.678 -71.393   0.093  1.00  0.00      BSYN  
ATOM    803  HG1 THR    91     -33.489 -70.502  -0.211  1.00  0.00      BSYN  
ATOM    804  CG2 THR    91     -36.084 -71.410   0.316  1.00  0.00      BSYN  
ATOM    805    C THR    91     -34.246 -73.400  -2.199  1.00  0.00      BSYN  
ATOM    806    O THR    91     -34.951 -73.537  -3.197  1.00  0.00      BSYN  
ATOM    807    N ASP    92     -32.943 -73.258  -2.156  1.00  0.00      BSYN  
ATOM    808    H ASP    92     -32.332 -73.267  -1.390  1.00  0.00      BSYN  
ATOM    809   CA ASP    92     -32.332 -73.398  -3.473  1.00  0.00      BSYN  
ATOM    810   CB ASP    92     -31.053 -72.577  -3.540  1.00  0.00      BSYN  
ATOM    811   CG ASP    92     -30.548 -72.433  -4.950  1.00  0.00      BSYN  
ATOM    812  OD1 ASP    92     -30.550 -71.249  -5.365  1.00  0.00      BSYN  
ATOM    813  OD2 ASP    92     -30.032 -73.299  -5.663  1.00  0.00      BSYN  
ATOM    814    C ASP    92     -32.092 -74.896  -3.654  1.00  0.00      BSYN  
ATOM    815    O ASP    92     -31.047 -75.367  -3.286  1.00  0.00      BSYN  
ATOM    816    N LEU    93     -33.127 -75.573  -4.124  1.00  0.00      BSYN  
ATOM    817    H LEU    93     -34.042 -75.239  -4.017  1.00  0.00      BSYN  
ATOM    818   CA LEU    93     -33.072 -76.994  -4.336  1.00  0.00      BSYN  
ATOM    819   CB LEU    93     -34.474 -77.674  -4.241  1.00  0.00      BSYN  
ATOM    820   CG LEU    93     -35.584 -77.383  -5.147  1.00  0.00      BSYN  
ATOM    821  CD1 LEU    93     -36.091 -78.662  -5.674  1.00  0.00      BSYN  
ATOM    822  CD2 LEU    93     -36.811 -76.848  -4.354  1.00  0.00      BSYN  
ATOM    823    C LEU    93     -32.400 -77.446  -5.606  1.00  0.00      BSYN  
ATOM    824    O LEU    93     -32.309 -78.629  -5.750  1.00  0.00      BSYN  
ATOM    825    N LYS    94     -31.882 -76.607  -6.484  1.00  0.00      BSYN  
ATOM    826    H LYS    94     -31.728 -75.676  -6.218  1.00  0.00      BSYN  
ATOM    827   CA LYS    94     -31.417 -76.941  -7.814  1.00  0.00      BSYN  
ATOM    828   CB LYS    94     -32.183 -76.217  -8.878  1.00  0.00      BSYN  
ATOM    829   CG LYS    94     -33.688 -76.470  -8.840  1.00  0.00      BSYN  
ATOM    830   CD LYS    94     -34.219 -75.664  -9.998  1.00  0.00      BSYN  
ATOM    831   CE LYS    94     -35.624 -75.875 -10.511  1.00  0.00      BSYN  
ATOM    832   NZ LYS    94     -36.176 -74.765 -11.336  1.00  0.00      BSYN  
ATOM    833  HZ1 LYS    94     -36.023 -73.931 -10.734  1.00  0.00      BSYN  
ATOM    834  HZ2 LYS    94     -35.726 -74.592 -12.257  1.00  0.00      BSYN  
ATOM    835  HZ3 LYS    94     -37.160 -75.072 -11.466  1.00  0.00      BSYN  
ATOM    836    C LYS    94     -29.972 -77.037  -8.139  1.00  0.00      BSYN  
ATOM    837    O LYS    94     -29.329 -76.049  -8.407  1.00  0.00      BSYN  
ATOM    838    N PRO    95     -29.445 -78.300  -8.282  1.00  0.00      BSYN  
ATOM    839   CD PRO    95     -30.271 -79.478  -8.292  1.00  0.00      BSYN  
ATOM    840   CA PRO    95     -28.001 -78.583  -8.365  1.00  0.00      BSYN  
ATOM    841   CB PRO    95     -28.037 -80.119  -8.246  1.00  0.00      BSYN  
ATOM    842   CG PRO    95     -29.404 -80.463  -7.706  1.00  0.00      BSYN  
ATOM    843    C PRO    95     -27.276 -78.296  -9.777  1.00  0.00      BSYN  
ATOM    844    O PRO    95     -27.209 -78.969 -10.795  1.00  0.00      BSYN  
ATOM    845    N GLU    96     -26.645 -77.140  -9.780  1.00  0.00      BSYN  
ATOM    846    H GLU    96     -26.091 -76.891  -9.010  1.00  0.00      BSYN  
ATOM    847   CA GLU    96     -26.391 -76.402 -10.967  1.00  0.00      BSYN  
ATOM    848   CB GLU    96     -26.164 -74.944 -10.695  1.00  0.00      BSYN  
ATOM    849   CG GLU    96     -27.460 -74.048 -10.391  1.00  0.00      BSYN  
ATOM    850   CD GLU    96     -27.051 -72.633  -9.826  1.00  0.00      BSYN  
ATOM    851  OE1 GLU    96     -26.869 -71.785 -10.672  1.00  0.00      BSYN  
ATOM    852  OE2 GLU    96     -26.973 -72.509  -8.560  1.00  0.00      BSYN  
ATOM    853    C GLU    96     -25.249 -76.782 -11.871  1.00  0.00      BSYN  
ATOM    854    O GLU    96     -25.457 -77.077 -13.037  1.00  0.00      BSYN  
ATOM    855    N GLU    97     -24.041 -76.891 -11.228  1.00  0.00      BSYN  
ATOM    856    H GLU    97     -23.997 -76.754 -10.259  1.00  0.00      BSYN  
ATOM    857   CA GLU    97     -22.914 -77.326 -12.011  1.00  0.00      BSYN  
ATOM    858   CB GLU    97     -21.607 -76.716 -11.461  1.00  0.00      BSYN  
ATOM    859   CG GLU    97     -21.106 -75.258 -11.847  1.00  0.00      BSYN  
ATOM    860   CD GLU    97     -20.717 -75.152 -13.317  1.00  0.00      BSYN  
ATOM    861  OE1 GLU    97     -21.614 -74.691 -14.051  1.00  0.00      BSYN  
ATOM    862  OE2 GLU    97     -19.604 -75.477 -13.769  1.00  0.00      BSYN  
ATOM    863    C GLU    97     -22.701 -78.855 -12.129  1.00  0.00      BSYN  
ATOM    864    O GLU    97     -21.762 -79.353 -12.745  1.00  0.00      BSYN  
ATOM    865    N VAL    98     -23.445 -79.583 -11.341  1.00  0.00      BSYN  
ATOM    866    H VAL    98     -24.245 -79.129 -11.005  1.00  0.00      BSYN  
ATOM    867   CA VAL    98     -23.286 -80.967 -10.969  1.00  0.00      BSYN  
ATOM    868   CB VAL    98     -23.987 -81.143  -9.632  1.00  0.00      BSYN  
ATOM    869  CG1 VAL    98     -23.431 -82.323  -8.809  1.00  0.00      BSYN  
ATOM    870  CG2 VAL    98     -23.931 -79.971  -8.640  1.00  0.00      BSYN  
ATOM    871    C VAL    98     -23.857 -82.046 -11.919  1.00  0.00      BSYN  
ATOM    872    O VAL    98     -24.905 -82.705 -11.764  1.00  0.00      BSYN  
ATOM    873    N ALA    99     -22.890 -82.245 -12.906  1.00  0.00      BSYN  
ATOM    874    H ALA    99     -22.135 -81.633 -12.781  1.00  0.00      BSYN  
ATOM    875   CA ALA    99     -22.970 -83.046 -14.017  1.00  0.00      BSYN  
ATOM    876   CB ALA    99     -23.357 -82.154 -15.211  1.00  0.00      BSYN  
ATOM    877    C ALA    99     -21.609 -83.709 -14.250  1.00  0.00      BSYN  
ATOM    878    O ALA    99     -20.757 -83.276 -15.032  1.00  0.00      BSYN  
ATOM    879    N GLN   100     -21.349 -84.727 -13.343  1.00  0.00      BSYN  
ATOM    880    H GLN   100     -21.850 -84.582 -12.513  1.00  0.00      BSYN  
ATOM    881   CA GLN   100     -20.232 -85.656 -13.720  1.00  0.00      BSYN  
ATOM    882   CB GLN   100     -20.154 -86.649 -12.628  1.00  0.00      BSYN  
ATOM    883   CG GLN   100     -19.875 -86.124 -11.096  1.00  0.00      BSYN  
ATOM    884   CD GLN   100     -19.102 -87.063 -10.203  1.00  0.00      BSYN  
ATOM    885  OE1 GLN   100     -17.830 -87.001 -10.085  1.00  0.00      BSYN  
ATOM    886  NE2 GLN   100     -19.742 -88.170  -9.920  1.00  0.00      BSYN  
ATOM    887 HE21 GLN   100     -20.655 -88.331 -10.238  1.00  0.00      BSYN  
ATOM    888 HE22 GLN   100     -19.262 -88.905  -9.484  1.00  0.00      BSYN  
ATOM    889    C GLN   100     -20.272 -86.439 -15.038  1.00  0.00      BSYN  
ATOM    890    O GLN   100     -21.017 -87.427 -15.187  1.00  0.00      BSYN  
ATOM    891    N GLU   101     -19.239 -86.012 -15.822  1.00  0.00      BSYN  
ATOM    892    H GLU   101     -18.681 -85.227 -15.642  1.00  0.00      BSYN  
ATOM    893   CA GLU   101     -19.055 -86.426 -17.242  1.00  0.00      BSYN  
ATOM    894   CB GLU   101     -19.186 -85.192 -18.198  1.00  0.00      BSYN  
ATOM    895   CG GLU   101     -20.638 -84.775 -18.353  1.00  0.00      BSYN  
ATOM    896   CD GLU   101     -20.796 -83.658 -19.334  1.00  0.00      BSYN  
ATOM    897  OE1 GLU   101     -20.262 -83.670 -20.460  1.00  0.00      BSYN  
ATOM    898  OE2 GLU   101     -21.488 -82.729 -18.894  1.00  0.00      BSYN  
ATOM    899    C GLU   101     -17.685 -87.049 -17.481  1.00  0.00      BSYN  
ATOM    900    O GLU   101     -16.661 -86.427 -17.314  1.00  0.00      BSYN  
ATOM    901    N ALA   102     -17.704 -88.306 -17.858  1.00  0.00      BSYN  
ATOM    902    H ALA   102     -18.493 -88.886 -17.809  1.00  0.00      BSYN  
ATOM    903   CA ALA   102     -16.411 -89.003 -18.084  1.00  0.00      BSYN  
ATOM    904   CB ALA   102     -16.507 -90.545 -17.859  1.00  0.00      BSYN  
ATOM    905    C ALA   102     -16.065 -88.794 -19.591  1.00  0.00      BSYN  
ATOM    906    O ALA   102     -16.978 -88.525 -20.386  1.00  0.00      BSYN  
ATOM    907    N ALA   103     -14.764 -88.721 -19.894  1.00  0.00      BSYN  
ATOM    908    H ALA   103     -14.229 -88.881 -19.089  1.00  0.00      BSYN  
ATOM    909   CA ALA   103     -14.297 -88.489 -21.297  1.00  0.00      BSYN  
ATOM    910   CB ALA   103     -13.068 -87.658 -20.984  1.00  0.00      BSYN  
ATOM    911    C ALA   103     -13.917 -89.621 -22.246  1.00  0.00      BSYN  
ATOM    912    O ALA   103     -13.826 -90.730 -21.727  1.00  0.00      BSYN  
ATOM    913    N GLU   104     -13.788 -89.474 -23.552  1.00  0.00      BSYN  
ATOM    914    H GLU   104     -14.207 -88.662 -23.904  1.00  0.00      BSYN  
ATOM    915   CA GLU   104     -13.386 -90.556 -24.463  1.00  0.00      BSYN  
ATOM    916   CB GLU   104     -14.428 -90.948 -25.348  1.00  0.00      BSYN  
ATOM    917   CG GLU   104     -15.024 -92.243 -24.941  1.00  0.00      BSYN  
ATOM    918   CD GLU   104     -14.149 -93.520 -25.063  1.00  0.00      BSYN  
ATOM    919  OE1 GLU   104     -13.529 -93.921 -24.093  1.00  0.00      BSYN  
ATOM    920  OE2 GLU   104     -13.996 -93.980 -26.133  1.00  0.00      BSYN  
ATOM    921    C GLU   104     -12.050 -90.272 -25.103  1.00  0.00      BSYN  
ATOM    922    O GLU   104     -11.802 -89.372 -25.967  1.00  0.00      BSYN  
ATOM    923    N GLU   105     -11.169 -91.186 -24.681  1.00  0.00      BSYN  
ATOM    924    H GLU   105     -11.318 -91.848 -23.974  1.00  0.00      BSYN  
ATOM    925   CA GLU   105      -9.876 -91.205 -25.345  1.00  0.00      BSYN  
ATOM    926   CB GLU   105      -8.629 -91.348 -24.281  1.00  0.00      BSYN  
ATOM    927   CG GLU   105      -7.228 -91.268 -24.914  1.00  0.00      BSYN  
ATOM    928   CD GLU   105      -6.733 -89.847 -25.355  1.00  0.00      BSYN  
ATOM    929  OE1 GLU   105      -7.260 -89.424 -26.393  1.00  0.00      BSYN  
ATOM    930  OE2 GLU   105      -5.840 -89.246 -24.761  1.00  0.00      BSYN  
ATOM    931    C GLU   105      -9.898 -92.553 -26.208  1.00  0.00      BSYN  
ATOM    932    O GLU   105     -10.385 -93.558 -25.646  1.00  0.00      BSYN  
ATOM    933    N PRO   106      -9.326 -92.494 -27.447  1.00  0.00      BSYN  
ATOM    934   CD PRO   106      -9.119 -93.631 -28.309  1.00  0.00      BSYN  
ATOM    935   CA PRO   106      -8.886 -91.377 -28.174  1.00  0.00      BSYN  
ATOM    936   CB PRO   106      -8.220 -91.938 -29.453  1.00  0.00      BSYN  
ATOM    937   CG PRO   106      -7.850 -93.335 -29.011  1.00  0.00      BSYN  
ATOM    938    C PRO   106      -9.893 -90.213 -28.560  1.00  0.00      BSYN  
ATOM    939    O PRO   106     -11.014 -90.534 -28.836  1.00  0.00      BSYN  
ATOM    940    N LEU   107      -9.418 -88.982 -28.657  1.00  0.00      BSYN  
ATOM    941    H LEU   107      -8.613 -88.803 -28.127  1.00  0.00      BSYN  
ATOM    942   CA LEU   107     -10.099 -87.905 -29.222  1.00  0.00      BSYN  
ATOM    943   CB LEU   107     -10.282 -86.740 -28.321  1.00  0.00      BSYN  
ATOM    944   CG LEU   107     -11.564 -85.964 -28.132  1.00  0.00      BSYN  
ATOM    945  CD1 LEU   107     -12.731 -86.703 -28.689  1.00  0.00      BSYN  
ATOM    946  CD2 LEU   107     -11.906 -85.813 -26.629  1.00  0.00      BSYN  
ATOM    947    C LEU   107      -9.296 -87.568 -30.435  1.00  0.00      BSYN  
ATOM    948    O LEU   107      -8.304 -86.810 -30.398  1.00  0.00      BSYN  
ATOM    949    N ILE   108      -9.605 -88.124 -31.586  1.00  0.00      BSYN  
ATOM    950    H ILE   108     -10.182 -88.915 -31.536  1.00  0.00      BSYN  
ATOM    951   CA ILE   108      -9.243 -87.603 -32.982  1.00  0.00      BSYN  
ATOM    952   CB ILE   108      -9.208 -88.772 -34.116  1.00  0.00      BSYN  
ATOM    953  CG2 ILE   108      -7.854 -89.562 -33.882  1.00  0.00      BSYN  
ATOM    954  CG1 ILE   108     -10.526 -89.493 -34.158  1.00  0.00      BSYN  
ATOM    955   CD ILE   108     -10.492 -90.451 -35.321  1.00  0.00      BSYN  
ATOM    956    C ILE   108      -9.850 -86.311 -33.488  1.00  0.00      BSYN  
ATOM    957    O ILE   108     -11.064 -86.202 -33.668  1.00  0.00      BSYN  
ATOM    958    N GLU   109      -8.837 -85.372 -33.460  1.00  0.00      BSYN  
ATOM    959    H GLU   109      -7.977 -85.626 -33.065  1.00  0.00      BSYN  
ATOM    960   CA GLU   109      -9.188 -84.061 -33.972  1.00  0.00      BSYN  
ATOM    961   CB GLU   109      -8.398 -83.075 -33.164  1.00  0.00      BSYN  
ATOM    962   CG GLU   109      -8.435 -83.185 -31.610  1.00  0.00      BSYN  
ATOM    963   CD GLU   109      -9.817 -83.229 -31.017  1.00  0.00      BSYN  
ATOM    964  OE1 GLU   109     -10.700 -82.357 -31.306  1.00  0.00      BSYN  
ATOM    965  OE2 GLU   109     -10.147 -84.205 -30.400  1.00  0.00      BSYN  
ATOM    966    C GLU   109      -8.580 -83.874 -35.355  1.00  0.00      BSYN  
ATOM    967    O GLU   109      -7.479 -84.464 -35.641  1.00  0.00      BSYN  
ATOM    968    N PRO   110      -9.096 -82.978 -36.183  1.00  0.00      BSYN  
ATOM    969   CD PRO   110     -10.221 -82.187 -35.969  1.00  0.00      BSYN  
ATOM    970   CA PRO   110      -8.669 -82.700 -37.593  1.00  0.00      BSYN  
ATOM    971   CB PRO   110      -9.606 -81.582 -38.154  1.00  0.00      BSYN  
ATOM    972   CG PRO   110     -10.894 -81.797 -37.329  1.00  0.00      BSYN  
ATOM    973    C PRO   110      -7.170 -82.496 -37.748  1.00  0.00      BSYN  
ATOM    974    O PRO   110      -6.563 -83.045 -38.663  1.00  0.00      BSYN  
ATOM    975    N LEU   111      -6.567 -81.631 -36.948  1.00  0.00      BSYN  
ATOM    976    H LEU   111      -6.942 -81.303 -36.104  1.00  0.00      BSYN  
ATOM    977   CA LEU   111      -5.280 -81.045 -37.270  1.00  0.00      BSYN  
ATOM    978   CB LEU   111      -5.338 -79.631 -36.731  1.00  0.00      BSYN  
ATOM    979   CG LEU   111      -6.246 -78.465 -36.922  1.00  0.00      BSYN  
ATOM    980  CD1 LEU   111      -5.881 -77.794 -38.221  1.00  0.00      BSYN  
ATOM    981  CD2 LEU   111      -7.736 -78.684 -36.857  1.00  0.00      BSYN  
ATOM    982    C LEU   111      -4.012 -81.675 -36.935  1.00  0.00      BSYN  
ATOM    983    O LEU   111      -3.684 -81.861 -35.754  1.00  0.00      BSYN  
ATOM    984    N MET   112      -3.185 -81.850 -37.931  1.00  0.00      BSYN  
ATOM    985    H MET   112      -3.556 -81.390 -38.713  1.00  0.00      BSYN  
ATOM    986   CA MET   112      -1.767 -82.086 -37.791  1.00  0.00      BSYN  
ATOM    987   CB MET   112      -1.361 -83.235 -38.684  1.00  0.00      BSYN  
ATOM    988   CG MET   112      -0.066 -83.928 -38.353  1.00  0.00      BSYN  
ATOM    989   SD MET   112       0.632 -85.176 -39.515  1.00  0.00      BSYN  
ATOM    990   CE MET   112       2.147 -85.325 -38.741  1.00  0.00      BSYN  
ATOM    991    C MET   112      -0.897 -80.913 -38.303  1.00  0.00      BSYN  
ATOM    992    O MET   112      -1.176 -80.447 -39.436  1.00  0.00      BSYN  
ATOM    993    N GLU   113       0.244 -80.464 -37.767  1.00  0.00      BSYN  
ATOM    994    H GLU   113       0.816 -79.961 -38.384  1.00  0.00      BSYN  
ATOM    995   CA GLU   113       0.733 -81.018 -36.537  1.00  0.00      BSYN  
ATOM    996   CB GLU   113       2.201 -80.756 -36.393  1.00  0.00      BSYN  
ATOM    997   CG GLU   113       3.238 -81.670 -36.969  1.00  0.00      BSYN  
ATOM    998   CD GLU   113       4.634 -81.350 -36.603  1.00  0.00      BSYN  
ATOM    999  OE1 GLU   113       5.111 -80.245 -36.873  1.00  0.00      BSYN  
ATOM   1000  OE2 GLU   113       5.348 -82.204 -36.057  1.00  0.00      BSYN  
ATOM   1001    C GLU   113       0.011 -80.342 -35.291  1.00  0.00      BSYN  
ATOM   1002    O GLU   113      -0.316 -79.169 -35.391  1.00  0.00      BSYN  
ATOM   1003    N PRO   114      -0.430 -81.216 -34.340  1.00  0.00      BSYN  
ATOM   1004   CD PRO   114      -0.555 -82.687 -34.463  1.00  0.00      BSYN  
ATOM   1005   CA PRO   114      -0.729 -80.689 -32.943  1.00  0.00      BSYN  
ATOM   1006   CB PRO   114      -1.101 -81.974 -32.230  1.00  0.00      BSYN  
ATOM   1007   CG PRO   114      -1.500 -83.037 -33.345  1.00  0.00      BSYN  
ATOM   1008    C PRO   114       0.444 -80.026 -32.251  1.00  0.00      BSYN  
ATOM   1009    O PRO   114       1.503 -80.669 -32.066  1.00  0.00      BSYN  
ATOM   1010    N GLU   115       0.310 -78.737 -31.972  1.00  0.00      BSYN  
ATOM   1011    H GLU   115      -0.615 -78.474 -31.785  1.00  0.00      BSYN  
ATOM   1012   CA GLU   115       1.378 -77.817 -31.642  1.00  0.00      BSYN  
ATOM   1013   CB GLU   115       1.101 -76.425 -32.365  1.00  0.00      BSYN  
ATOM   1014   CG GLU   115       0.828 -76.547 -33.786  1.00  0.00      BSYN  
ATOM   1015   CD GLU   115       0.750 -75.363 -34.686  1.00  0.00      BSYN  
ATOM   1016  OE1 GLU   115       0.374 -74.203 -34.328  1.00  0.00      BSYN  
ATOM   1017  OE2 GLU   115       1.356 -75.409 -35.776  1.00  0.00      BSYN  
ATOM   1018    C GLU   115       1.536 -77.739 -30.113  1.00  0.00      BSYN  
ATOM   1019    O GLU   115       0.984 -76.788 -29.559  1.00  0.00      BSYN  
ATOM   1020    N GLY   116       2.167 -78.752 -29.625  1.00  0.00      BSYN  
ATOM   1021    H GLY   116       2.284 -79.502 -30.245  1.00  0.00      BSYN  
ATOM   1022   CA GLY   116       2.449 -78.966 -28.162  1.00  0.00      BSYN  
ATOM   1023    C GLY   116       3.857 -79.499 -27.850  1.00  0.00      BSYN  
ATOM   1024    O GLY   116       4.860 -78.997 -28.328  1.00  0.00      BSYN  
ATOM   1025    N GLU   117       4.029 -80.545 -26.976  1.00  0.00      BSYN  
ATOM   1026    H GLU   117       4.893 -80.573 -26.514  1.00  0.00      BSYN  
ATOM   1027   CA GLU   117       3.052 -81.529 -26.417  1.00  0.00      BSYN  
ATOM   1028   CB GLU   117       3.297 -82.856 -27.274  1.00  0.00      BSYN  
ATOM   1029   CG GLU   117       4.368 -83.756 -26.807  1.00  0.00      BSYN  
ATOM   1030   CD GLU   117       4.895 -84.580 -27.948  1.00  0.00      BSYN  
ATOM   1031  OE1 GLU   117       5.940 -84.191 -28.468  1.00  0.00      BSYN  
ATOM   1032  OE2 GLU   117       4.466 -85.707 -28.155  1.00  0.00      BSYN  
ATOM   1033    C GLU   117       3.326 -81.702 -24.948  1.00  0.00      BSYN  
ATOM   1034    O GLU   117       4.247 -81.206 -24.337  1.00  0.00      BSYN  
ATOM   1035    N SER   118       2.306 -82.267 -24.248  1.00  0.00      BSYN  
ATOM   1036    H SER   118       1.376 -82.230 -24.554  1.00  0.00      BSYN  
ATOM   1037   CA SER   118       2.346 -82.858 -22.955  1.00  0.00      BSYN  
ATOM   1038   CB SER   118       1.748 -81.985 -21.840  1.00  0.00      BSYN  
ATOM   1039   OG SER   118       2.046 -80.604 -21.786  1.00  0.00      BSYN  
ATOM   1040   HG SER   118       2.436 -80.333 -20.952  1.00  0.00      BSYN  
ATOM   1041    C SER   118       1.947 -84.257 -22.785  1.00  0.00      BSYN  
ATOM   1042    O SER   118       0.929 -84.720 -23.173  1.00  0.00      BSYN  
ATOM   1043    N TYR   119       2.786 -84.933 -22.017  1.00  0.00      BSYN  
ATOM   1044    H TYR   119       3.462 -84.469 -21.480  1.00  0.00      BSYN  
ATOM   1045   CA TYR   119       2.765 -86.405 -21.932  1.00  0.00      BSYN  
ATOM   1046   CB TYR   119       3.626 -86.986 -23.061  1.00  0.00      BSYN  
ATOM   1047   CG TYR   119       3.393 -88.474 -23.377  1.00  0.00      BSYN  
ATOM   1048  CD1 TYR   119       2.186 -88.810 -23.987  1.00  0.00      BSYN  
ATOM   1049  CE1 TYR   119       1.983 -90.127 -24.307  1.00  0.00      BSYN  
ATOM   1050  CD2 TYR   119       4.341 -89.420 -23.181  1.00  0.00      BSYN  
ATOM   1051  CE2 TYR   119       4.212 -90.807 -23.498  1.00  0.00      BSYN  
ATOM   1052   CZ TYR   119       2.974 -91.128 -24.044  1.00  0.00      BSYN  
ATOM   1053   OH TYR   119       2.582 -92.446 -24.454  1.00  0.00      BSYN  
ATOM   1054   HH TYR   119       3.243 -92.992 -24.023  1.00  0.00      BSYN  
ATOM   1055    C TYR   119       3.143 -86.958 -20.579  1.00  0.00      BSYN  
ATOM   1056    O TYR   119       3.904 -86.337 -19.857  1.00  0.00      BSYN  
ATOM   1057    N GLU   120       2.614 -88.130 -20.148  1.00  0.00      BSYN  
ATOM   1058    H GLU   120       2.286 -88.806 -20.777  1.00  0.00      BSYN  
ATOM   1059   CA GLU   120       2.862 -88.634 -18.833  1.00  0.00      BSYN  
ATOM   1060   CB GLU   120       1.881 -89.886 -18.575  1.00  0.00      BSYN  
ATOM   1061   CG GLU   120       0.455 -89.516 -18.615  1.00  0.00      BSYN  
ATOM   1062   CD GLU   120      -0.694 -90.365 -18.074  1.00  0.00      BSYN  
ATOM   1063  OE1 GLU   120      -1.246 -91.127 -18.863  1.00  0.00      BSYN  
ATOM   1064  OE2 GLU   120      -1.074 -90.211 -16.904  1.00  0.00      BSYN  
ATOM   1065    C GLU   120       4.299 -89.235 -18.716  1.00  0.00      BSYN  
ATOM   1066    O GLU   120       4.916 -89.436 -19.743  1.00  0.00      BSYN  
ATOM   1067    N ASP   121       4.690 -89.468 -17.489  1.00  0.00      BSYN  
ATOM   1068    H ASP   121       4.354 -89.065 -16.661  1.00  0.00      BSYN  
ATOM   1069   CA ASP   121       5.707 -90.453 -17.210  1.00  0.00      BSYN  
ATOM   1070   CB ASP   121       7.148 -89.991 -17.643  1.00  0.00      BSYN  
ATOM   1071   CG ASP   121       8.265 -90.974 -17.279  1.00  0.00      BSYN  
ATOM   1072  OD1 ASP   121       8.557 -91.892 -18.130  1.00  0.00      BSYN  
ATOM   1073  OD2 ASP   121       8.649 -90.924 -16.112  1.00  0.00      BSYN  
ATOM   1074    C ASP   121       5.393 -90.747 -15.741  1.00  0.00      BSYN  
ATOM   1075    O ASP   121       5.685 -89.915 -14.893  1.00  0.00      BSYN  
ATOM   1076    N PRO   122       4.984 -91.954 -15.354  1.00  0.00      BSYN  
ATOM   1077   CD PRO   122       5.374 -93.148 -16.028  1.00  0.00      BSYN  
ATOM   1078   CA PRO   122       4.482 -92.276 -14.007  1.00  0.00      BSYN  
ATOM   1079   CB PRO   122       4.049 -93.760 -14.226  1.00  0.00      BSYN  
ATOM   1080   CG PRO   122       5.152 -94.278 -15.104  1.00  0.00      BSYN  
ATOM   1081    C PRO   122       5.453 -92.127 -12.801  1.00  0.00      BSYN  
ATOM   1082    O PRO   122       6.433 -92.901 -12.764  1.00  0.00      BSYN  
ATOM   1083    N PRO   123       5.290 -91.134 -11.875  1.00  0.00      BSYN  
ATOM   1084   CD PRO   123       4.297 -90.050 -12.085  1.00  0.00      BSYN  
ATOM   1085   CA PRO   123       6.166 -90.823 -10.733  1.00  0.00      BSYN  
ATOM   1086   CB PRO   123       5.404 -89.693 -10.021  1.00  0.00      BSYN  
ATOM   1087   CG PRO   123       4.001 -89.769 -10.597  1.00  0.00      BSYN  
ATOM   1088    C PRO   123       6.461 -92.054  -9.809  1.00  0.00      BSYN  
ATOM   1089    O PRO   123       7.472 -92.650 -10.016  1.00  0.00      BSYN  
ATOM   1090    N GLN   124       5.648 -92.456  -8.890  1.00  0.00      BSYN  
ATOM   1091    H GLN   124       4.795 -92.052  -8.627  1.00  0.00      BSYN  
ATOM   1092   CA GLN   124       6.013 -93.667  -8.052  1.00  0.00      BSYN  
ATOM   1093   CB GLN   124       5.743 -93.470  -6.507  1.00  0.00      BSYN  
ATOM   1094   CG GLN   124       4.459 -92.959  -5.948  1.00  0.00      BSYN  
ATOM   1095   CD GLN   124       4.355 -92.837  -4.428  1.00  0.00      BSYN  
ATOM   1096  OE1 GLN   124       3.702 -93.504  -3.577  1.00  0.00      BSYN  
ATOM   1097  NE2 GLN   124       5.040 -91.769  -3.949  1.00  0.00      BSYN  
ATOM   1098 HE21 GLN   124       5.103 -91.525  -3.001  1.00  0.00      BSYN  
ATOM   1099 HE22 GLN   124       5.469 -91.168  -4.594  1.00  0.00      BSYN  
ATOM   1100    C GLN   124       5.491 -95.027  -8.580  1.00  0.00      BSYN  
ATOM   1101    O GLN   124       4.266 -95.213  -8.655  1.00  0.00      BSYN  
ATOM   1102    N GLU   125       6.284 -95.956  -8.971  1.00  0.00      BSYN  
ATOM   1103    H GLU   125       7.197 -95.603  -9.031  1.00  0.00      BSYN  
ATOM   1104   CA GLU   125       5.947 -97.407  -9.240  1.00  0.00      BSYN  
ATOM   1105   CB GLU   125       6.908 -97.774 -10.325  1.00  0.00      BSYN  
ATOM   1106   CG GLU   125       6.928 -96.958 -11.659  1.00  0.00      BSYN  
ATOM   1107   CD GLU   125       6.454 -97.857 -12.910  1.00  0.00      BSYN  
ATOM   1108  OE1 GLU   125       7.245 -98.119 -13.817  1.00  0.00      BSYN  
ATOM   1109  OE2 GLU   125       5.248 -98.244 -12.905  1.00  0.00      BSYN  
ATOM   1110    C GLU   125       5.938 -98.434  -8.172  1.00  0.00      BSYN  
ATOM   1111    O GLU   125       4.935 -99.095  -7.998  1.00  0.00      BSYN  
ATOM   1112    N GLU   126       6.996 -98.403  -7.386  1.00  0.00      BSYN  
ATOM   1113    H GLU   126       7.685 -97.709  -7.452  1.00  0.00      BSYN  
ATOM   1114   CA GLU   126       7.333 -99.458  -6.398  1.00  0.00      BSYN  
ATOM   1115   CB GLU   126       8.731-100.218  -6.680  1.00  0.00      BSYN  
ATOM   1116   CG GLU   126       9.051-101.276  -5.690  1.00  0.00      BSYN  
ATOM   1117   CD GLU   126       9.966-102.426  -6.152  1.00  0.00      BSYN  
ATOM   1118  OE1 GLU   126      10.426-103.222  -5.278  1.00  0.00      BSYN  
ATOM   1119  OE2 GLU   126      10.295-102.506  -7.380  1.00  0.00      BSYN  
ATOM   1120    C GLU   126       7.256 -98.951  -4.998  1.00  0.00      BSYN  
ATOM   1121    O GLU   126       8.130 -98.328  -4.443  1.00  0.00      BSYN  
ATOM   1122    N TYR   127       6.026 -98.917  -4.509  1.00  0.00      BSYN  
ATOM   1123    H TYR   127       5.250 -98.959  -5.105  1.00  0.00      BSYN  
ATOM   1124   CA TYR   127       5.834 -98.612  -3.010  1.00  0.00      BSYN  
ATOM   1125   CB TYR   127       4.301 -98.389  -2.532  1.00  0.00      BSYN  
ATOM   1126   CG TYR   127       4.060 -97.888  -1.075  1.00  0.00      BSYN  
ATOM   1127  CD1 TYR   127       5.049 -97.742  -0.134  1.00  0.00      BSYN  
ATOM   1128  CE1 TYR   127       4.679 -97.255   1.102  1.00  0.00      BSYN  
ATOM   1129  CD2 TYR   127       2.809 -97.532  -0.821  1.00  0.00      BSYN  
ATOM   1130  CE2 TYR   127       2.405 -97.153   0.379  1.00  0.00      BSYN  
ATOM   1131   CZ TYR   127       3.325 -97.009   1.362  1.00  0.00      BSYN  
ATOM   1132   OH TYR   127       3.036 -96.730   2.685  1.00  0.00      BSYN  
ATOM   1133   HH TYR   127       3.856 -96.595   3.166  1.00  0.00      BSYN  
ATOM   1134    C TYR   127       6.479 -99.779  -2.330  1.00  0.00      BSYN  
ATOM   1135    O TYR   127       6.174-100.916  -2.453  1.00  0.00      BSYN  
ATOM   1136    N GLN   128       7.511 -99.364  -1.587  1.00  0.00      BSYN  
ATOM   1137    H GLN   128       7.516 -98.391  -1.470  1.00  0.00      BSYN  
ATOM   1138   CA GLN   128       8.441-100.185  -0.860  1.00  0.00      BSYN  
ATOM   1139   CB GLN   128       9.718-100.223  -1.612  1.00  0.00      BSYN  
ATOM   1140   CG GLN   128      10.228 -98.815  -1.979  1.00  0.00      BSYN  
ATOM   1141   CD GLN   128      11.469 -98.688  -2.891  1.00  0.00      BSYN  
ATOM   1142  OE1 GLN   128      12.618 -98.770  -2.509  1.00  0.00      BSYN  
ATOM   1143  NE2 GLN   128      11.279 -98.441  -4.204  1.00  0.00      BSYN  
ATOM   1144 HE21 GLN   128      10.323 -98.481  -4.419  1.00  0.00      BSYN  
ATOM   1145 HE22 GLN   128      11.970 -98.107  -4.813  1.00  0.00      BSYN  
ATOM   1146    C GLN   128       8.588 -99.885   0.581  1.00  0.00      BSYN  
ATOM   1147    O GLN   128       7.578 -99.582   1.224  1.00  0.00      BSYN  
ATOM   1148    N GLU   129       9.812 -99.635   1.117  1.00  0.00      BSYN  
ATOM   1149    H GLU   129      10.522 -99.602   0.443  1.00  0.00      BSYN  
ATOM   1150   CA GLU   129       9.842 -99.405   2.592  1.00  0.00      BSYN  
ATOM   1151   CB GLU   129      10.980-100.433   3.148  1.00  0.00      BSYN  
ATOM   1152   CG GLU   129      10.804-101.881   3.379  1.00  0.00      BSYN  
ATOM   1153   CD GLU   129      10.756-102.784   2.102  1.00  0.00      BSYN  
ATOM   1154  OE1 GLU   129      10.196-102.410   1.067  1.00  0.00      BSYN  
ATOM   1155  OE2 GLU   129      11.340-103.879   2.119  1.00  0.00      BSYN  
ATOM   1156    C GLU   129      10.006 -97.981   2.980  1.00  0.00      BSYN  
ATOM   1157    O GLU   129      11.058 -97.424   3.025  1.00  0.00      BSYN  
ATOM   1158    N TYR   130       8.834 -97.352   3.206  1.00  0.00      BSYN  
ATOM   1159    H TYR   130       7.988 -97.814   3.028  1.00  0.00      BSYN  
ATOM   1160   CA TYR   130       8.709 -95.933   3.410  1.00  0.00      BSYN  
ATOM   1161   CB TYR   130       7.923 -95.388   2.233  1.00  0.00      BSYN  
ATOM   1162   CG TYR   130       8.671 -95.487   0.974  1.00  0.00      BSYN  
ATOM   1163  CD1 TYR   130       9.794 -94.655   0.812  1.00  0.00      BSYN  
ATOM   1164  CE1 TYR   130      10.382 -94.593  -0.409  1.00  0.00      BSYN  
ATOM   1165  CD2 TYR   130       8.159 -96.114  -0.045  1.00  0.00      BSYN  
ATOM   1166  CE2 TYR   130       8.767 -96.060  -1.253  1.00  0.00      BSYN  
ATOM   1167   CZ TYR   130       9.901 -95.308  -1.465  1.00  0.00      BSYN  
ATOM   1168   OH TYR   130      10.404 -95.305  -2.732  1.00  0.00      BSYN  
ATOM   1169   HH TYR   130      11.044 -94.589  -2.706  1.00  0.00      BSYN  
ATOM   1170    C TYR   130       7.979 -95.671   4.645  1.00  0.00      BSYN  
ATOM   1171    O TYR   130       6.754 -95.572   4.560  1.00  0.00      BSYN  
ATOM   1172    N GLU   131       8.797 -95.443   5.725  1.00  0.00      BSYN  
ATOM   1173    H GLU   131       9.727 -95.276   5.465  1.00  0.00      BSYN  
ATOM   1174   CA GLU   131       8.252 -95.312   7.059  1.00  0.00      BSYN  
ATOM   1175   CB GLU   131       9.115 -96.101   7.982  1.00  0.00      BSYN  
ATOM   1176   CG GLU   131       9.409 -97.508   7.460  1.00  0.00      BSYN  
ATOM   1177   CD GLU   131       9.844 -98.392   8.640  1.00  0.00      BSYN  
ATOM   1178  OE1 GLU   131       9.128 -99.303   9.088  1.00  0.00      BSYN  
ATOM   1179  OE2 GLU   131      10.923 -98.116   9.035  1.00  0.00      BSYN  
ATOM   1180    C GLU   131       7.740 -93.978   7.767  1.00  0.00      BSYN  
ATOM   1181    O GLU   131       8.435 -93.006   7.788  1.00  0.00      BSYN  
ATOM   1182    N PRO   132       6.558 -93.868   8.306  1.00  0.00      BSYN  
ATOM   1183   CD PRO   132       5.374 -94.265   7.556  1.00  0.00      BSYN  
ATOM   1184   CA PRO   132       6.140 -92.640   9.043  1.00  0.00      BSYN  
ATOM   1185   CB PRO   132       4.812 -92.254   8.406  1.00  0.00      BSYN  
ATOM   1186   CG PRO   132       4.878 -93.021   7.009  1.00  0.00      BSYN  
ATOM   1187    C PRO   132       5.949 -92.828  10.522  1.00  0.00      BSYN  
ATOM   1188    O PRO   132       6.106 -93.961  11.012  1.00  0.00      BSYN  
ATOM   1189    N GLU   133       5.615 -91.687  11.211  1.00  0.00      BSYN  
ATOM   1190    H GLU   133       5.487 -90.817  10.778  1.00  0.00      BSYN  
ATOM   1191   CA GLU   133       5.500 -91.690  12.655  1.00  0.00      BSYN  
ATOM   1192   CB GLU   133       6.782 -91.849  13.488  1.00  0.00      BSYN  
ATOM   1193   CG GLU   133       7.917 -90.911  13.241  1.00  0.00      BSYN  
ATOM   1194   CD GLU   133       9.119 -91.010  14.250  1.00  0.00      BSYN  
ATOM   1195  OE1 GLU   133      10.186 -91.387  13.862  1.00  0.00      BSYN  
ATOM   1196  OE2 GLU   133       8.985 -90.500  15.381  1.00  0.00      BSYN  
ATOM   1197    C GLU   133       4.676 -90.550  13.118  1.00  0.00      BSYN  
ATOM   1198    O GLU   133       4.440 -89.655  12.245  1.00  0.00      BSYN  
ATOM   1199    N ALA   134       4.410 -90.382  14.478  1.00  0.00      BSYN  
ATOM   1200    H ALA   134       4.801 -90.967  15.160  1.00  0.00      BSYN  
ATOM   1201   CA ALA   134       3.539 -89.478  15.151  1.00  0.00      BSYN  
ATOM   1202   CB ALA   134       3.618 -89.876  16.581  1.00  0.00      BSYN  
ATOM   1203    C ALA   134       3.793 -87.980  14.924  1.00  0.00      BSYN  
ATOM   1204  OT1 ALA   134       2.747 -87.313  14.941  1.00  0.00      BSYN  
ATOM   1205  OT2 ALA   134       5.033 -87.568  14.927  1.00  0.00      BSYN  
END
