# Supplementary material for: Data set of intrinsically disordered proteins analysed at a local protein conformation level
Source: Data Brief. 2020 Mar 5;29:105383. doi: 10.1016/j.dib.2020.105383 (PMC7078294; doi:10.1016/j.dib.2020.105383)
Supplement: Supplementary file 1 [file mmc1.zip › the data/1-DATA/PED1AAD-pdb/1AAD-139.pdb]

CRYST1    1.000    1.000    1.000  90.00  90.00  90.00 P 1           1
ATOM      1  HT1 MET     1     -40.141 -55.419 -63.380  1.00  0.00      BSYN  
ATOM      2  HT2 MET     1     -39.167 -55.190 -64.712  1.00  0.00      BSYN  
ATOM      3    N MET     1     -39.445 -54.772 -63.801  1.00  0.00      BSYN  
ATOM      4  HT3 MET     1     -39.773 -53.803 -63.992  1.00  0.00      BSYN  
ATOM      5   CA MET     1     -38.348 -54.734 -62.881  1.00  0.00      BSYN  
ATOM      6   CB MET     1     -37.340 -53.659 -63.337  1.00  0.00      BSYN  
ATOM      7   CG MET     1     -36.203 -53.750 -62.387  1.00  0.00      BSYN  
ATOM      8   SD MET     1     -35.233 -55.261 -62.487  1.00  0.00      BSYN  
ATOM      9   CE MET     1     -34.244 -54.835 -63.864  1.00  0.00      BSYN  
ATOM     10    C MET     1     -38.923 -54.352 -61.515  1.00  0.00      BSYN  
ATOM     11    O MET     1     -39.691 -53.392 -61.478  1.00  0.00      BSYN  
ATOM     12    N ASP     2     -38.493 -55.157 -60.508  1.00  0.00      BSYN  
ATOM     13    H ASP     2     -37.735 -55.706 -60.799  1.00  0.00      BSYN  
ATOM     14   CA ASP     2     -38.940 -55.067 -59.076  1.00  0.00      BSYN  
ATOM     15   CB ASP     2     -38.941 -56.450 -58.421  1.00  0.00      BSYN  
ATOM     16   CG ASP     2     -37.612 -57.096 -58.561  1.00  0.00      BSYN  
ATOM     17  OD1 ASP     2     -37.013 -57.312 -57.501  1.00  0.00      BSYN  
ATOM     18  OD2 ASP     2     -37.217 -57.504 -59.586  1.00  0.00      BSYN  
ATOM     19    C ASP     2     -38.321 -54.058 -58.077  1.00  0.00      BSYN  
ATOM     20    O ASP     2     -38.952 -53.848 -57.032  1.00  0.00      BSYN  
ATOM     21    N VAL     3     -37.188 -53.455 -58.464  1.00  0.00      BSYN  
ATOM     22    H VAL     3     -36.890 -53.705 -59.363  1.00  0.00      BSYN  
ATOM     23   CA VAL     3     -36.303 -52.651 -57.647  1.00  0.00      BSYN  
ATOM     24   CB VAL     3     -35.131 -53.535 -57.073  1.00  0.00      BSYN  
ATOM     25  CG1 VAL     3     -35.703 -54.500 -56.010  1.00  0.00      BSYN  
ATOM     26  CG2 VAL     3     -34.259 -54.288 -58.115  1.00  0.00      BSYN  
ATOM     27    C VAL     3     -35.851 -51.462 -58.431  1.00  0.00      BSYN  
ATOM     28    O VAL     3     -35.927 -51.283 -59.637  1.00  0.00      BSYN  
ATOM     29    N PHE     4     -35.167 -50.582 -57.619  1.00  0.00      BSYN  
ATOM     30    H PHE     4     -34.834 -50.900 -56.754  1.00  0.00      BSYN  
ATOM     31   CA PHE     4     -34.883 -49.250 -58.021  1.00  0.00      BSYN  
ATOM     32   CB PHE     4     -35.789 -48.188 -57.196  1.00  0.00      BSYN  
ATOM     33   CG PHE     4     -37.205 -48.434 -57.520  1.00  0.00      BSYN  
ATOM     34  CD1 PHE     4     -38.065 -48.868 -56.497  1.00  0.00      BSYN  
ATOM     35  CD2 PHE     4     -37.791 -47.906 -58.697  1.00  0.00      BSYN  
ATOM     36  CE1 PHE     4     -39.421 -48.809 -56.643  1.00  0.00      BSYN  
ATOM     37  CE2 PHE     4     -39.129 -47.830 -58.777  1.00  0.00      BSYN  
ATOM     38   CZ PHE     4     -39.901 -48.287 -57.826  1.00  0.00      BSYN  
ATOM     39    C PHE     4     -33.476 -49.035 -57.531  1.00  0.00      BSYN  
ATOM     40    O PHE     4     -32.991 -49.511 -56.506  1.00  0.00      BSYN  
ATOM     41    N MET     5     -32.826 -48.054 -58.160  1.00  0.00      BSYN  
ATOM     42    H MET     5     -33.255 -47.679 -58.957  1.00  0.00      BSYN  
ATOM     43   CA MET     5     -31.448 -47.572 -58.024  1.00  0.00      BSYN  
ATOM     44   CB MET     5     -31.236 -46.362 -58.955  1.00  0.00      BSYN  
ATOM     45   CG MET     5     -31.839 -44.996 -58.779  1.00  0.00      BSYN  
ATOM     46   SD MET     5     -30.942 -43.732 -59.783  1.00  0.00      BSYN  
ATOM     47   CE MET     5     -32.363 -43.351 -60.862  1.00  0.00      BSYN  
ATOM     48    C MET     5     -30.675 -47.311 -56.780  1.00  0.00      BSYN  
ATOM     49    O MET     5     -29.484 -47.210 -56.834  1.00  0.00      BSYN  
ATOM     50    N LYS     6     -31.276 -47.059 -55.564  1.00  0.00      BSYN  
ATOM     51    H LYS     6     -32.234 -47.231 -55.447  1.00  0.00      BSYN  
ATOM     52   CA LYS     6     -30.660 -46.593 -54.374  1.00  0.00      BSYN  
ATOM     53   CB LYS     6     -31.624 -46.343 -53.277  1.00  0.00      BSYN  
ATOM     54   CG LYS     6     -32.189 -44.980 -53.028  1.00  0.00      BSYN  
ATOM     55   CD LYS     6     -33.580 -45.178 -52.429  1.00  0.00      BSYN  
ATOM     56   CE LYS     6     -33.550 -45.825 -51.026  1.00  0.00      BSYN  
ATOM     57   NZ LYS     6     -32.894 -45.035 -50.018  1.00  0.00      BSYN  
ATOM     58  HZ1 LYS     6     -32.106 -44.529 -50.469  1.00  0.00      BSYN  
ATOM     59  HZ2 LYS     6     -33.551 -44.290 -49.709  1.00  0.00      BSYN  
ATOM     60  HZ3 LYS     6     -32.615 -45.692 -49.262  1.00  0.00      BSYN  
ATOM     61    C LYS     6     -29.603 -47.539 -53.825  1.00  0.00      BSYN  
ATOM     62    O LYS     6     -28.446 -47.119 -53.432  1.00  0.00      BSYN  
ATOM     63    N GLY     7     -29.924 -48.877 -53.963  1.00  0.00      BSYN  
ATOM     64    H GLY     7     -30.772 -49.046 -54.424  1.00  0.00      BSYN  
ATOM     65   CA GLY     7     -29.109 -49.985 -53.462  1.00  0.00      BSYN  
ATOM     66    C GLY     7     -28.408 -50.632 -54.604  1.00  0.00      BSYN  
ATOM     67    O GLY     7     -28.211 -51.872 -54.768  1.00  0.00      BSYN  
ATOM     68    N LEU     8     -28.024 -49.920 -55.713  1.00  0.00      BSYN  
ATOM     69    H LEU     8     -28.196 -48.956 -55.727  1.00  0.00      BSYN  
ATOM     70   CA LEU     8     -27.156 -50.519 -56.651  1.00  0.00      BSYN  
ATOM     71   CB LEU     8     -27.014 -49.533 -57.904  1.00  0.00      BSYN  
ATOM     72   CG LEU     8     -26.471 -49.874 -59.298  1.00  0.00      BSYN  
ATOM     73  CD1 LEU     8     -27.101 -51.233 -59.685  1.00  0.00      BSYN  
ATOM     74  CD2 LEU     8     -26.736 -48.816 -60.312  1.00  0.00      BSYN  
ATOM     75    C LEU     8     -25.688 -50.696 -56.115  1.00  0.00      BSYN  
ATOM     76    O LEU     8     -25.052 -49.729 -55.715  1.00  0.00      BSYN  
ATOM     77    N SER     9     -25.210 -51.942 -56.474  1.00  0.00      BSYN  
ATOM     78    H SER     9     -25.672 -52.531 -57.106  1.00  0.00      BSYN  
ATOM     79   CA SER     9     -24.017 -52.433 -55.840  1.00  0.00      BSYN  
ATOM     80   CB SER     9     -24.029 -54.006 -55.690  1.00  0.00      BSYN  
ATOM     81   OG SER     9     -24.804 -54.662 -54.730  1.00  0.00      BSYN  
ATOM     82   HG SER     9     -24.366 -54.878 -53.904  1.00  0.00      BSYN  
ATOM     83    C SER     9     -22.792 -52.036 -56.606  1.00  0.00      BSYN  
ATOM     84    O SER     9     -22.634 -52.230 -57.814  1.00  0.00      BSYN  
ATOM     85    N MET    10     -21.790 -51.453 -55.955  1.00  0.00      BSYN  
ATOM     86    H MET    10     -21.792 -51.601 -54.986  1.00  0.00      BSYN  
ATOM     87   CA MET    10     -20.709 -50.584 -56.627  1.00  0.00      BSYN  
ATOM     88   CB MET    10     -20.130 -49.544 -55.489  1.00  0.00      BSYN  
ATOM     89   CG MET    10     -21.254 -48.640 -54.980  1.00  0.00      BSYN  
ATOM     90   SD MET    10     -22.346 -49.505 -53.826  1.00  0.00      BSYN  
ATOM     91   CE MET    10     -21.219 -49.677 -52.419  1.00  0.00      BSYN  
ATOM     92    C MET    10     -19.418 -51.368 -57.098  1.00  0.00      BSYN  
ATOM     93    O MET    10     -19.067 -52.415 -56.491  1.00  0.00      BSYN  
ATOM     94    N ALA    11     -18.632 -50.820 -58.021  1.00  0.00      BSYN  
ATOM     95    H ALA    11     -18.754 -49.878 -58.261  1.00  0.00      BSYN  
ATOM     96   CA ALA    11     -17.485 -51.504 -58.610  1.00  0.00      BSYN  
ATOM     97   CB ALA    11     -17.763 -52.203 -59.934  1.00  0.00      BSYN  
ATOM     98    C ALA    11     -16.304 -50.589 -58.913  1.00  0.00      BSYN  
ATOM     99    O ALA    11     -16.493 -49.593 -59.583  1.00  0.00      BSYN  
ATOM    100    N LYS    12     -15.080 -50.925 -58.566  1.00  0.00      BSYN  
ATOM    101    H LYS    12     -15.053 -51.596 -57.852  1.00  0.00      BSYN  
ATOM    102   CA LYS    12     -13.887 -50.179 -58.977  1.00  0.00      BSYN  
ATOM    103   CB LYS    12     -12.832 -50.371 -57.864  1.00  0.00      BSYN  
ATOM    104   CG LYS    12     -12.151 -49.097 -57.784  1.00  0.00      BSYN  
ATOM    105   CD LYS    12     -10.672 -49.000 -57.583  1.00  0.00      BSYN  
ATOM    106   CE LYS    12     -10.086 -47.555 -57.713  1.00  0.00      BSYN  
ATOM    107   NZ LYS    12     -10.118 -46.790 -56.559  1.00  0.00      BSYN  
ATOM    108  HZ1 LYS    12      -9.570 -47.346 -55.871  1.00  0.00      BSYN  
ATOM    109  HZ2 LYS    12      -9.849 -45.843 -56.894  1.00  0.00      BSYN  
ATOM    110  HZ3 LYS    12     -11.045 -46.685 -56.100  1.00  0.00      BSYN  
ATOM    111    C LYS    12     -13.317 -50.378 -60.313  1.00  0.00      BSYN  
ATOM    112    O LYS    12     -12.484 -51.246 -60.548  1.00  0.00      BSYN  
ATOM    113    N GLU    13     -13.984 -49.576 -61.108  1.00  0.00      BSYN  
ATOM    114    H GLU    13     -14.862 -49.164 -60.969  1.00  0.00      BSYN  
ATOM    115   CA GLU    13     -13.361 -49.193 -62.413  1.00  0.00      BSYN  
ATOM    116   CB GLU    13     -14.421 -48.689 -63.337  1.00  0.00      BSYN  
ATOM    117   CG GLU    13     -15.323 -49.760 -63.966  1.00  0.00      BSYN  
ATOM    118   CD GLU    13     -16.379 -49.207 -64.911  1.00  0.00      BSYN  
ATOM    119  OE1 GLU    13     -17.565 -49.121 -64.572  1.00  0.00      BSYN  
ATOM    120  OE2 GLU    13     -15.968 -48.999 -66.081  1.00  0.00      BSYN  
ATOM    121    C GLU    13     -12.513 -47.923 -62.274  1.00  0.00      BSYN  
ATOM    122    O GLU    13     -13.081 -46.993 -61.734  1.00  0.00      BSYN  
ATOM    123    N GLY    14     -11.263 -47.927 -62.863  1.00  0.00      BSYN  
ATOM    124    H GLY    14     -10.988 -48.558 -63.561  1.00  0.00      BSYN  
ATOM    125   CA GLY    14     -10.342 -46.765 -62.499  1.00  0.00      BSYN  
ATOM    126    C GLY    14      -8.922 -47.293 -62.595  1.00  0.00      BSYN  
ATOM    127    O GLY    14      -8.561 -48.192 -63.330  1.00  0.00      BSYN  
ATOM    128    N VAL    15      -8.053 -46.562 -61.834  1.00  0.00      BSYN  
ATOM    129    H VAL    15      -8.205 -45.661 -61.478  1.00  0.00      BSYN  
ATOM    130   CA VAL    15      -6.653 -46.926 -61.712  1.00  0.00      BSYN  
ATOM    131   CB VAL    15      -5.661 -45.734 -61.526  1.00  0.00      BSYN  
ATOM    132  CG1 VAL    15      -5.584 -45.031 -62.876  1.00  0.00      BSYN  
ATOM    133  CG2 VAL    15      -6.099 -44.611 -60.466  1.00  0.00      BSYN  
ATOM    134    C VAL    15      -6.423 -48.078 -60.692  1.00  0.00      BSYN  
ATOM    135    O VAL    15      -7.104 -48.114 -59.651  1.00  0.00      BSYN  
ATOM    136    N VAL    16      -5.496 -49.007 -60.948  1.00  0.00      BSYN  
ATOM    137    H VAL    16      -4.946 -48.983 -61.759  1.00  0.00      BSYN  
ATOM    138   CA VAL    16      -5.228 -50.088 -60.006  1.00  0.00      BSYN  
ATOM    139   CB VAL    16      -4.241 -51.023 -60.648  1.00  0.00      BSYN  
ATOM    140  CG1 VAL    16      -3.815 -52.129 -59.817  1.00  0.00      BSYN  
ATOM    141  CG2 VAL    16      -4.863 -51.568 -61.948  1.00  0.00      BSYN  
ATOM    142    C VAL    16      -4.561 -49.371 -58.806  1.00  0.00      BSYN  
ATOM    143    O VAL    16      -3.358 -49.142 -58.791  1.00  0.00      BSYN  
ATOM    144    N ALA    17      -5.219 -49.160 -57.670  1.00  0.00      BSYN  
ATOM    145    H ALA    17      -6.117 -49.548 -57.611  1.00  0.00      BSYN  
ATOM    146   CA ALA    17      -4.729 -48.323 -56.544  1.00  0.00      BSYN  
ATOM    147   CB ALA    17      -4.930 -46.811 -56.861  1.00  0.00      BSYN  
ATOM    148    C ALA    17      -5.421 -48.555 -55.276  1.00  0.00      BSYN  
ATOM    149    O ALA    17      -6.561 -49.096 -55.356  1.00  0.00      BSYN  
ATOM    150    N ALA    18      -4.831 -48.233 -54.082  1.00  0.00      BSYN  
ATOM    151    H ALA    18      -3.985 -47.740 -54.105  1.00  0.00      BSYN  
ATOM    152   CA ALA    18      -5.456 -48.573 -52.771  1.00  0.00      BSYN  
ATOM    153   CB ALA    18      -4.249 -48.508 -51.772  1.00  0.00      BSYN  
ATOM    154    C ALA    18      -6.616 -47.737 -52.278  1.00  0.00      BSYN  
ATOM    155    O ALA    18      -7.443 -48.295 -51.625  1.00  0.00      BSYN  
ATOM    156    N ALA    19      -6.719 -46.476 -52.686  1.00  0.00      BSYN  
ATOM    157    H ALA    19      -6.335 -46.379 -53.582  1.00  0.00      BSYN  
ATOM    158   CA ALA    19      -7.712 -45.516 -52.190  1.00  0.00      BSYN  
ATOM    159   CB ALA    19      -7.255 -44.118 -52.604  1.00  0.00      BSYN  
ATOM    160    C ALA    19      -9.263 -45.500 -52.073  1.00  0.00      BSYN  
ATOM    161    O ALA    19      -9.731 -45.691 -50.918  1.00  0.00      BSYN  
ATOM    162    N GLU    20     -10.125 -45.441 -53.143  1.00  0.00      BSYN  
ATOM    163    H GLU    20      -9.877 -45.816 -54.013  1.00  0.00      BSYN  
ATOM    164   CA GLU    20     -11.607 -45.468 -52.821  1.00  0.00      BSYN  
ATOM    165   CB GLU    20     -12.112 -44.040 -52.627  1.00  0.00      BSYN  
ATOM    166   CG GLU    20     -11.909 -43.209 -53.896  1.00  0.00      BSYN  
ATOM    167   CD GLU    20     -12.381 -41.769 -53.695  1.00  0.00      BSYN  
ATOM    168  OE1 GLU    20     -13.017 -41.470 -52.698  1.00  0.00      BSYN  
ATOM    169  OE2 GLU    20     -12.247 -40.908 -54.514  1.00  0.00      BSYN  
ATOM    170    C GLU    20     -12.555 -46.277 -53.645  1.00  0.00      BSYN  
ATOM    171    O GLU    20     -12.381 -46.458 -54.881  1.00  0.00      BSYN  
ATOM    172    N LYS    21     -13.436 -46.979 -52.953  1.00  0.00      BSYN  
ATOM    173    H LYS    21     -13.197 -47.003 -52.003  1.00  0.00      BSYN  
ATOM    174   CA LYS    21     -14.635 -47.588 -53.522  1.00  0.00      BSYN  
ATOM    175   CB LYS    21     -15.218 -48.698 -52.718  1.00  0.00      BSYN  
ATOM    176   CG LYS    21     -14.247 -49.880 -52.693  1.00  0.00      BSYN  
ATOM    177   CD LYS    21     -14.437 -51.159 -51.756  1.00  0.00      BSYN  
ATOM    178   CE LYS    21     -15.785 -51.830 -52.108  1.00  0.00      BSYN  
ATOM    179   NZ LYS    21     -16.516 -52.336 -51.018  1.00  0.00      BSYN  
ATOM    180  HZ1 LYS    21     -17.258 -52.899 -51.481  1.00  0.00      BSYN  
ATOM    181  HZ2 LYS    21     -15.809 -52.909 -50.515  1.00  0.00      BSYN  
ATOM    182  HZ3 LYS    21     -17.043 -51.554 -50.580  1.00  0.00      BSYN  
ATOM    183    C LYS    21     -15.837 -46.633 -53.822  1.00  0.00      BSYN  
ATOM    184    O LYS    21     -16.635 -46.862 -54.778  1.00  0.00      BSYN  
ATOM    185    N THR    22     -15.965 -45.675 -52.949  1.00  0.00      BSYN  
ATOM    186    H THR    22     -15.250 -45.740 -52.282  1.00  0.00      BSYN  
ATOM    187   CA THR    22     -17.007 -44.538 -53.116  1.00  0.00      BSYN  
ATOM    188   CB THR    22     -17.225 -43.702 -51.821  1.00  0.00      BSYN  
ATOM    189  OG1 THR    22     -16.006 -43.656 -51.081  1.00  0.00      BSYN  
ATOM    190  HG1 THR    22     -15.270 -43.324 -51.600  1.00  0.00      BSYN  
ATOM    191  CG2 THR    22     -18.128 -44.435 -50.919  1.00  0.00      BSYN  
ATOM    192    C THR    22     -16.728 -43.560 -54.245  1.00  0.00      BSYN  
ATOM    193    O THR    22     -16.216 -42.439 -54.048  1.00  0.00      BSYN  
ATOM    194    N LYS    23     -16.968 -43.856 -55.566  1.00  0.00      BSYN  
ATOM    195    H LYS    23     -17.715 -44.394 -55.904  1.00  0.00      BSYN  
ATOM    196   CA LYS    23     -16.236 -43.246 -56.626  1.00  0.00      BSYN  
ATOM    197   CB LYS    23     -15.431 -44.316 -57.470  1.00  0.00      BSYN  
ATOM    198   CG LYS    23     -13.941 -44.147 -57.610  1.00  0.00      BSYN  
ATOM    199   CD LYS    23     -13.495 -42.719 -57.695  1.00  0.00      BSYN  
ATOM    200   CE LYS    23     -11.968 -42.482 -58.039  1.00  0.00      BSYN  
ATOM    201   NZ LYS    23     -11.770 -42.733 -59.498  1.00  0.00      BSYN  
ATOM    202  HZ1 LYS    23     -11.990 -43.695 -59.828  1.00  0.00      BSYN  
ATOM    203  HZ2 LYS    23     -12.375 -42.054 -60.004  1.00  0.00      BSYN  
ATOM    204  HZ3 LYS    23     -10.834 -42.369 -59.767  1.00  0.00      BSYN  
ATOM    205    C LYS    23     -17.146 -42.433 -57.471  1.00  0.00      BSYN  
ATOM    206    O LYS    23     -17.901 -42.929 -58.197  1.00  0.00      BSYN  
ATOM    207    N GLN    24     -17.009 -41.144 -57.152  1.00  0.00      BSYN  
ATOM    208    H GLN    24     -16.309 -40.801 -56.558  1.00  0.00      BSYN  
ATOM    209   CA GLN    24     -17.829 -40.068 -57.813  1.00  0.00      BSYN  
ATOM    210   CB GLN    24     -17.784 -38.757 -56.990  1.00  0.00      BSYN  
ATOM    211   CG GLN    24     -18.475 -37.445 -57.627  1.00  0.00      BSYN  
ATOM    212   CD GLN    24     -18.331 -36.147 -56.848  1.00  0.00      BSYN  
ATOM    213  OE1 GLN    24     -17.179 -35.736 -56.628  1.00  0.00      BSYN  
ATOM    214  NE2 GLN    24     -19.355 -35.471 -56.513  1.00  0.00      BSYN  
ATOM    215 HE21 GLN    24     -19.272 -34.689 -55.928  1.00  0.00      BSYN  
ATOM    216 HE22 GLN    24     -20.269 -35.691 -56.788  1.00  0.00      BSYN  
ATOM    217    C GLN    24     -17.347 -39.722 -59.292  1.00  0.00      BSYN  
ATOM    218    O GLN    24     -18.181 -39.305 -60.146  1.00  0.00      BSYN  
ATOM    219    N GLY    25     -16.117 -40.022 -59.576  1.00  0.00      BSYN  
ATOM    220    H GLY    25     -15.525 -40.576 -59.025  1.00  0.00      BSYN  
ATOM    221   CA GLY    25     -15.400 -39.534 -60.813  1.00  0.00      BSYN  
ATOM    222    C GLY    25     -14.476 -40.564 -61.525  1.00  0.00      BSYN  
ATOM    223    O GLY    25     -13.523 -41.059 -60.976  1.00  0.00      BSYN  
ATOM    224    N VAL    26     -14.922 -40.786 -62.792  1.00  0.00      BSYN  
ATOM    225    H VAL    26     -15.576 -40.294 -63.331  1.00  0.00      BSYN  
ATOM    226   CA VAL    26     -14.311 -41.781 -63.637  1.00  0.00      BSYN  
ATOM    227   CB VAL    26     -15.312 -42.659 -64.356  1.00  0.00      BSYN  
ATOM    228  CG1 VAL    26     -15.771 -43.725 -63.372  1.00  0.00      BSYN  
ATOM    229  CG2 VAL    26     -16.536 -41.898 -65.013  1.00  0.00      BSYN  
ATOM    230    C VAL    26     -13.247 -41.232 -64.614  1.00  0.00      BSYN  
ATOM    231    O VAL    26     -13.109 -39.983 -64.613  1.00  0.00      BSYN  
ATOM    232    N THR    27     -12.445 -41.937 -65.458  1.00  0.00      BSYN  
ATOM    233    H THR    27     -12.809 -42.837 -65.593  1.00  0.00      BSYN  
ATOM    234   CA THR    27     -11.208 -41.480 -66.220  1.00  0.00      BSYN  
ATOM    235   CB THR    27     -10.142 -42.548 -65.828  1.00  0.00      BSYN  
ATOM    236  OG1 THR    27      -9.749 -42.426 -64.473  1.00  0.00      BSYN  
ATOM    237  HG1 THR    27      -9.899 -41.591 -64.023  1.00  0.00      BSYN  
ATOM    238  CG2 THR    27      -8.953 -42.574 -66.794  1.00  0.00      BSYN  
ATOM    239    C THR    27     -11.688 -41.498 -67.707  1.00  0.00      BSYN  
ATOM    240    O THR    27     -12.576 -42.243 -68.190  1.00  0.00      BSYN  
ATOM    241    N GLU    28     -10.911 -40.720 -68.489  1.00  0.00      BSYN  
ATOM    242    H GLU    28     -10.362 -40.104 -67.960  1.00  0.00      BSYN  
ATOM    243   CA GLU    28     -10.974 -40.616 -69.966  1.00  0.00      BSYN  
ATOM    244   CB GLU    28     -10.240 -39.278 -70.334  1.00  0.00      BSYN  
ATOM    245   CG GLU    28      -8.808 -39.038 -69.832  1.00  0.00      BSYN  
ATOM    246   CD GLU    28      -8.134 -37.779 -70.162  1.00  0.00      BSYN  
ATOM    247  OE1 GLU    28      -7.562 -37.770 -71.300  1.00  0.00      BSYN  
ATOM    248  OE2 GLU    28      -8.156 -36.817 -69.352  1.00  0.00      BSYN  
ATOM    249    C GLU    28     -10.264 -41.898 -70.552  1.00  0.00      BSYN  
ATOM    250    O GLU    28      -9.128 -42.273 -70.288  1.00  0.00      BSYN  
ATOM    251    N ALA    29     -10.914 -42.849 -71.342  1.00  0.00      BSYN  
ATOM    252    H ALA    29     -10.631 -43.781 -71.450  1.00  0.00      BSYN  
ATOM    253   CA ALA    29     -12.313 -42.559 -71.735  1.00  0.00      BSYN  
ATOM    254   CB ALA    29     -12.513 -42.795 -73.213  1.00  0.00      BSYN  
ATOM    255    C ALA    29     -13.426 -43.311 -70.955  1.00  0.00      BSYN  
ATOM    256    O ALA    29     -13.335 -44.474 -70.570  1.00  0.00      BSYN  
ATOM    257    N ALA    30     -14.545 -42.630 -70.557  1.00  0.00      BSYN  
ATOM    258    H ALA    30     -14.570 -41.659 -70.681  1.00  0.00      BSYN  
ATOM    259   CA ALA    30     -15.630 -43.381 -69.922  1.00  0.00      BSYN  
ATOM    260   CB ALA    30     -16.260 -42.434 -68.848  1.00  0.00      BSYN  
ATOM    261    C ALA    30     -16.752 -43.865 -70.859  1.00  0.00      BSYN  
ATOM    262    O ALA    30     -17.251 -43.158 -71.628  1.00  0.00      BSYN  
ATOM    263    N GLU    31     -17.304 -45.067 -70.881  1.00  0.00      BSYN  
ATOM    264    H GLU    31     -18.004 -45.158 -71.561  1.00  0.00      BSYN  
ATOM    265   CA GLU    31     -16.876 -46.184 -70.080  1.00  0.00      BSYN  
ATOM    266   CB GLU    31     -18.110 -46.731 -69.333  1.00  0.00      BSYN  
ATOM    267   CG GLU    31     -18.533 -45.793 -68.209  1.00  0.00      BSYN  
ATOM    268   CD GLU    31     -17.810 -45.903 -66.795  1.00  0.00      BSYN  
ATOM    269  OE1 GLU    31     -18.319 -46.342 -65.842  1.00  0.00      BSYN  
ATOM    270  OE2 GLU    31     -16.690 -45.404 -66.727  1.00  0.00      BSYN  
ATOM    271    C GLU    31     -16.205 -47.271 -70.945  1.00  0.00      BSYN  
ATOM    272    O GLU    31     -16.540 -47.532 -72.079  1.00  0.00      BSYN  
ATOM    273    N LYS    32     -15.108 -47.649 -70.384  1.00  0.00      BSYN  
ATOM    274    H LYS    32     -14.799 -47.119 -69.620  1.00  0.00      BSYN  
ATOM    275   CA LYS    32     -14.301 -48.925 -70.499  1.00  0.00      BSYN  
ATOM    276   CB LYS    32     -13.028 -48.571 -69.816  1.00  0.00      BSYN  
ATOM    277   CG LYS    32     -13.078 -48.004 -68.355  1.00  0.00      BSYN  
ATOM    278   CD LYS    32     -11.684 -47.970 -67.778  1.00  0.00      BSYN  
ATOM    279   CE LYS    32     -11.785 -46.762 -66.883  1.00  0.00      BSYN  
ATOM    280   NZ LYS    32     -10.536 -46.791 -66.112  1.00  0.00      BSYN  
ATOM    281  HZ1 LYS    32     -10.456 -45.824 -65.737  1.00  0.00      BSYN  
ATOM    282  HZ2 LYS    32     -10.381 -47.562 -65.432  1.00  0.00      BSYN  
ATOM    283  HZ3 LYS    32      -9.805 -46.831 -66.851  1.00  0.00      BSYN  
ATOM    284    C LYS    32     -14.980 -50.092 -69.978  1.00  0.00      BSYN  
ATOM    285    O LYS    32     -15.978 -49.976 -69.327  1.00  0.00      BSYN  
ATOM    286    N THR    33     -14.457 -51.238 -70.281  1.00  0.00      BSYN  
ATOM    287    H THR    33     -13.537 -51.295 -70.612  1.00  0.00      BSYN  
ATOM    288   CA THR    33     -15.077 -52.490 -69.762  1.00  0.00      BSYN  
ATOM    289   CB THR    33     -15.756 -53.291 -70.929  1.00  0.00      BSYN  
ATOM    290  OG1 THR    33     -16.482 -54.353 -70.340  1.00  0.00      BSYN  
ATOM    291  HG1 THR    33     -15.929 -54.821 -69.710  1.00  0.00      BSYN  
ATOM    292  CG2 THR    33     -14.753 -53.778 -71.914  1.00  0.00      BSYN  
ATOM    293    C THR    33     -14.212 -53.284 -68.820  1.00  0.00      BSYN  
ATOM    294    O THR    33     -13.054 -53.672 -69.064  1.00  0.00      BSYN  
ATOM    295    N LYS    34     -14.796 -53.449 -67.600  1.00  0.00      BSYN  
ATOM    296    H LYS    34     -15.676 -53.059 -67.416  1.00  0.00      BSYN  
ATOM    297   CA LYS    34     -13.970 -54.113 -66.573  1.00  0.00      BSYN  
ATOM    298   CB LYS    34     -14.421 -53.869 -65.142  1.00  0.00      BSYN  
ATOM    299   CG LYS    34     -13.099 -53.631 -64.322  1.00  0.00      BSYN  
ATOM    300   CD LYS    34     -12.252 -52.404 -64.929  1.00  0.00      BSYN  
ATOM    301   CE LYS    34     -10.860 -52.507 -64.413  1.00  0.00      BSYN  
ATOM    302   NZ LYS    34     -10.576 -51.704 -63.273  1.00  0.00      BSYN  
ATOM    303  HZ1 LYS    34      -9.605 -52.037 -63.103  1.00  0.00      BSYN  
ATOM    304  HZ2 LYS    34     -10.741 -50.756 -63.668  1.00  0.00      BSYN  
ATOM    305  HZ3 LYS    34     -11.328 -52.151 -62.710  1.00  0.00      BSYN  
ATOM    306    C LYS    34     -14.188 -55.592 -66.754  1.00  0.00      BSYN  
ATOM    307    O LYS    34     -15.296 -56.160 -66.644  1.00  0.00      BSYN  
ATOM    308    N GLU    35     -13.123 -56.275 -67.371  1.00  0.00      BSYN  
ATOM    309    H GLU    35     -12.574 -55.648 -67.887  1.00  0.00      BSYN  
ATOM    310   CA GLU    35     -13.098 -57.741 -67.410  1.00  0.00      BSYN  
ATOM    311   CB GLU    35     -11.914 -58.430 -68.199  1.00  0.00      BSYN  
ATOM    312   CG GLU    35     -12.359 -58.993 -69.657  1.00  0.00      BSYN  
ATOM    313   CD GLU    35     -11.265 -59.783 -70.285  1.00  0.00      BSYN  
ATOM    314  OE1 GLU    35     -10.726 -60.577 -69.605  1.00  0.00      BSYN  
ATOM    315  OE2 GLU    35     -10.950 -59.739 -71.490  1.00  0.00      BSYN  
ATOM    316    C GLU    35     -13.205 -58.276 -66.023  1.00  0.00      BSYN  
ATOM    317    O GLU    35     -12.865 -57.740 -65.015  1.00  0.00      BSYN  
ATOM    318    N GLY    36     -13.798 -59.406 -66.112  1.00  0.00      BSYN  
ATOM    319    H GLY    36     -13.849 -59.959 -66.919  1.00  0.00      BSYN  
ATOM    320   CA GLY    36     -14.392 -59.948 -64.904  1.00  0.00      BSYN  
ATOM    321    C GLY    36     -15.693 -59.254 -64.725  1.00  0.00      BSYN  
ATOM    322    O GLY    36     -16.148 -59.052 -63.561  1.00  0.00      BSYN  
ATOM    323    N VAL    37     -16.496 -58.966 -65.807  1.00  0.00      BSYN  
ATOM    324    H VAL    37     -16.188 -59.285 -66.680  1.00  0.00      BSYN  
ATOM    325   CA VAL    37     -17.846 -58.458 -65.722  1.00  0.00      BSYN  
ATOM    326   CB VAL    37     -18.420 -58.332 -67.263  1.00  0.00      BSYN  
ATOM    327  CG1 VAL    37     -19.562 -57.448 -67.197  1.00  0.00      BSYN  
ATOM    328  CG2 VAL    37     -17.454 -57.779 -68.270  1.00  0.00      BSYN  
ATOM    329    C VAL    37     -18.854 -59.123 -64.731  1.00  0.00      BSYN  
ATOM    330    O VAL    37     -19.052 -58.519 -63.689  1.00  0.00      BSYN  
ATOM    331    N LEU    38     -19.231 -60.393 -65.070  1.00  0.00      BSYN  
ATOM    332    H LEU    38     -18.886 -60.860 -65.860  1.00  0.00      BSYN  
ATOM    333   CA LEU    38     -20.190 -61.156 -64.276  1.00  0.00      BSYN  
ATOM    334   CB LEU    38     -20.898 -62.168 -65.143  1.00  0.00      BSYN  
ATOM    335   CG LEU    38     -21.867 -63.059 -64.298  1.00  0.00      BSYN  
ATOM    336  CD1 LEU    38     -22.978 -62.372 -63.546  1.00  0.00      BSYN  
ATOM    337  CD2 LEU    38     -22.491 -64.181 -65.042  1.00  0.00      BSYN  
ATOM    338    C LEU    38     -19.313 -61.943 -63.279  1.00  0.00      BSYN  
ATOM    339    O LEU    38     -18.612 -62.832 -63.717  1.00  0.00      BSYN  
ATOM    340    N TYR    39     -19.523 -61.565 -62.016  1.00  0.00      BSYN  
ATOM    341    H TYR    39     -20.126 -60.843 -61.742  1.00  0.00      BSYN  
ATOM    342   CA TYR    39     -19.050 -62.339 -60.815  1.00  0.00      BSYN  
ATOM    343   CB TYR    39     -18.739 -61.329 -59.633  1.00  0.00      BSYN  
ATOM    344   CG TYR    39     -17.800 -60.168 -59.872  1.00  0.00      BSYN  
ATOM    345  CD1 TYR    39     -16.621 -60.331 -60.637  1.00  0.00      BSYN  
ATOM    346  CE1 TYR    39     -15.803 -59.208 -60.764  1.00  0.00      BSYN  
ATOM    347  CD2 TYR    39     -18.074 -58.918 -59.290  1.00  0.00      BSYN  
ATOM    348  CE2 TYR    39     -17.326 -57.725 -59.398  1.00  0.00      BSYN  
ATOM    349   CZ TYR    39     -16.102 -58.019 -60.158  1.00  0.00      BSYN  
ATOM    350   OH TYR    39     -15.111 -57.051 -60.232  1.00  0.00      BSYN  
ATOM    351   HH TYR    39     -14.410 -57.552 -60.656  1.00  0.00      BSYN  
ATOM    352    C TYR    39     -20.069 -63.306 -60.320  1.00  0.00      BSYN  
ATOM    353    O TYR    39     -21.111 -62.996 -59.682  1.00  0.00      BSYN  
ATOM    354    N VAL    40     -19.718 -64.576 -60.664  1.00  0.00      BSYN  
ATOM    355    H VAL    40     -19.485 -64.847 -61.577  1.00  0.00      BSYN  
ATOM    356   CA VAL    40     -19.975 -65.702 -59.732  1.00  0.00      BSYN  
ATOM    357   CB VAL    40     -19.645 -67.070 -60.474  1.00  0.00      BSYN  
ATOM    358  CG1 VAL    40     -20.694 -67.479 -61.527  1.00  0.00      BSYN  
ATOM    359  CG2 VAL    40     -18.186 -67.046 -61.093  1.00  0.00      BSYN  
ATOM    360    C VAL    40     -19.442 -65.638 -58.290  1.00  0.00      BSYN  
ATOM    361    O VAL    40     -18.739 -66.510 -57.851  1.00  0.00      BSYN  
ATOM    362    N GLY    41     -19.770 -64.504 -57.574  1.00  0.00      BSYN  
ATOM    363    H GLY    41     -20.499 -63.883 -57.782  1.00  0.00      BSYN  
ATOM    364   CA GLY    41     -19.254 -64.225 -56.299  1.00  0.00      BSYN  
ATOM    365    C GLY    41     -17.725 -63.882 -56.170  1.00  0.00      BSYN  
ATOM    366    O GLY    41     -17.098 -63.109 -56.882  1.00  0.00      BSYN  
ATOM    367    N SER    42     -16.968 -64.589 -55.334  1.00  0.00      BSYN  
ATOM    368    H SER    42     -16.117 -64.159 -55.106  1.00  0.00      BSYN  
ATOM    369   CA SER    42     -17.369 -65.870 -54.744  1.00  0.00      BSYN  
ATOM    370   CB SER    42     -16.359 -66.984 -55.155  1.00  0.00      BSYN  
ATOM    371   OG SER    42     -16.751 -68.273 -54.759  1.00  0.00      BSYN  
ATOM    372   HG SER    42     -17.664 -68.552 -54.862  1.00  0.00      BSYN  
ATOM    373    C SER    42     -17.780 -65.890 -53.241  1.00  0.00      BSYN  
ATOM    374    O SER    42     -16.984 -66.003 -52.291  1.00  0.00      BSYN  
ATOM    375    N LYS    43     -19.080 -65.686 -53.009  1.00  0.00      BSYN  
ATOM    376    H LYS    43     -19.575 -65.961 -53.809  1.00  0.00      BSYN  
ATOM    377   CA LYS    43     -19.737 -65.208 -51.759  1.00  0.00      BSYN  
ATOM    378   CB LYS    43     -21.068 -64.489 -52.057  1.00  0.00      BSYN  
ATOM    379   CG LYS    43     -20.882 -63.367 -53.108  1.00  0.00      BSYN  
ATOM    380   CD LYS    43     -22.089 -62.523 -53.436  1.00  0.00      BSYN  
ATOM    381   CE LYS    43     -21.737 -60.997 -53.302  1.00  0.00      BSYN  
ATOM    382   NZ LYS    43     -22.814 -60.088 -53.698  1.00  0.00      BSYN  
ATOM    383  HZ1 LYS    43     -23.663 -60.322 -53.145  1.00  0.00      BSYN  
ATOM    384  HZ2 LYS    43     -22.505 -59.099 -53.785  1.00  0.00      BSYN  
ATOM    385  HZ3 LYS    43     -23.011 -60.338 -54.689  1.00  0.00      BSYN  
ATOM    386    C LYS    43     -20.010 -66.144 -50.649  1.00  0.00      BSYN  
ATOM    387    O LYS    43     -20.565 -67.214 -50.952  1.00  0.00      BSYN  
ATOM    388    N THR    44     -19.864 -65.872 -49.304  1.00  0.00      BSYN  
ATOM    389    H THR    44     -20.460 -66.299 -48.654  1.00  0.00      BSYN  
ATOM    390   CA THR    44     -19.124 -64.783 -48.813  1.00  0.00      BSYN  
ATOM    391   CB THR    44     -19.817 -63.809 -47.968  1.00  0.00      BSYN  
ATOM    392  OG1 THR    44     -21.124 -63.591 -48.237  1.00  0.00      BSYN  
ATOM    393  HG1 THR    44     -21.392 -62.797 -47.769  1.00  0.00      BSYN  
ATOM    394  CG2 THR    44     -19.213 -62.568 -48.579  1.00  0.00      BSYN  
ATOM    395    C THR    44     -17.913 -65.315 -48.031  1.00  0.00      BSYN  
ATOM    396    O THR    44     -17.953 -65.561 -46.844  1.00  0.00      BSYN  
ATOM    397    N ARG    45     -16.765 -65.287 -48.601  1.00  0.00      BSYN  
ATOM    398    H ARG    45     -16.678 -65.001 -49.534  1.00  0.00      BSYN  
ATOM    399   CA ARG    45     -15.454 -65.642 -48.134  1.00  0.00      BSYN  
ATOM    400   CB ARG    45     -14.551 -65.992 -49.266  1.00  0.00      BSYN  
ATOM    401   CG ARG    45     -15.127 -67.209 -50.060  1.00  0.00      BSYN  
ATOM    402   CD ARG    45     -14.147 -68.178 -50.584  1.00  0.00      BSYN  
ATOM    403   NE ARG    45     -14.515 -68.784 -51.904  1.00  0.00      BSYN  
ATOM    404   HE ARG    45     -14.453 -68.257 -52.728  1.00  0.00      BSYN  
ATOM    405   CZ ARG    45     -14.426 -70.140 -52.056  1.00  0.00      BSYN  
ATOM    406  NH1 ARG    45     -13.807 -70.929 -51.125  1.00  0.00      BSYN  
ATOM    407 HH11 ARG    45     -13.736 -71.926 -51.160  1.00  0.00      BSYN  
ATOM    408 HH12 ARG    45     -13.370 -70.596 -50.290  1.00  0.00      BSYN  
ATOM    409  NH2 ARG    45     -14.939 -70.743 -53.109  1.00  0.00      BSYN  
ATOM    410 HH21 ARG    45     -14.848 -71.731 -53.231  1.00  0.00      BSYN  
ATOM    411 HH22 ARG    45     -15.511 -70.230 -53.750  1.00  0.00      BSYN  
ATOM    412    C ARG    45     -14.893 -64.416 -47.394  1.00  0.00      BSYN  
ATOM    413    O ARG    45     -14.559 -63.318 -47.738  1.00  0.00      BSYN  
ATOM    414    N GLU    46     -14.921 -64.857 -46.137  1.00  0.00      BSYN  
ATOM    415    H GLU    46     -15.510 -65.565 -45.802  1.00  0.00      BSYN  
ATOM    416   CA GLU    46     -14.080 -64.033 -45.201  1.00  0.00      BSYN  
ATOM    417   CB GLU    46     -15.041 -63.443 -44.152  1.00  0.00      BSYN  
ATOM    418   CG GLU    46     -16.013 -62.301 -44.619  1.00  0.00      BSYN  
ATOM    419   CD GLU    46     -15.351 -60.928 -44.753  1.00  0.00      BSYN  
ATOM    420  OE1 GLU    46     -16.121 -60.051 -44.704  1.00  0.00      BSYN  
ATOM    421  OE2 GLU    46     -14.133 -60.803 -45.062  1.00  0.00      BSYN  
ATOM    422    C GLU    46     -12.792 -64.528 -44.461  1.00  0.00      BSYN  
ATOM    423    O GLU    46     -12.724 -65.508 -43.809  1.00  0.00      BSYN  
ATOM    424    N GLY    47     -11.815 -63.727 -44.640  1.00  0.00      BSYN  
ATOM    425    H GLY    47     -12.006 -62.913 -45.151  1.00  0.00      BSYN  
ATOM    426   CA GLY    47     -10.527 -64.040 -44.096  1.00  0.00      BSYN  
ATOM    427    C GLY    47      -9.529 -63.009 -44.440  1.00  0.00      BSYN  
ATOM    428    O GLY    47      -9.316 -62.520 -45.514  1.00  0.00      BSYN  
ATOM    429    N VAL    48      -9.020 -62.781 -43.240  1.00  0.00      BSYN  
ATOM    430    H VAL    48      -9.282 -63.280 -42.438  1.00  0.00      BSYN  
ATOM    431   CA VAL    48      -8.010 -61.901 -42.893  1.00  0.00      BSYN  
ATOM    432   CB VAL    48      -8.607 -60.816 -41.857  1.00  0.00      BSYN  
ATOM    433  CG1 VAL    48      -7.567 -59.826 -41.415  1.00  0.00      BSYN  
ATOM    434  CG2 VAL    48      -9.370 -59.882 -42.737  1.00  0.00      BSYN  
ATOM    435    C VAL    48      -6.915 -62.806 -42.294  1.00  0.00      BSYN  
ATOM    436    O VAL    48      -5.909 -63.007 -42.956  1.00  0.00      BSYN  
ATOM    437    N VAL    49      -7.132 -63.461 -41.122  1.00  0.00      BSYN  
ATOM    438    H VAL    49      -7.981 -63.158 -40.738  1.00  0.00      BSYN  
ATOM    439   CA VAL    49      -6.259 -64.395 -40.473  1.00  0.00      BSYN  
ATOM    440   CB VAL    49      -6.513 -64.536 -38.859  1.00  0.00      BSYN  
ATOM    441  CG1 VAL    49      -5.703 -65.491 -38.046  1.00  0.00      BSYN  
ATOM    442  CG2 VAL    49      -6.675 -63.115 -38.267  1.00  0.00      BSYN  
ATOM    443    C VAL    49      -6.267 -65.746 -41.150  1.00  0.00      BSYN  
ATOM    444    O VAL    49      -7.286 -66.180 -41.630  1.00  0.00      BSYN  
ATOM    445    N GLN    50      -5.068 -66.388 -41.142  1.00  0.00      BSYN  
ATOM    446    H GLN    50      -4.261 -65.992 -40.751  1.00  0.00      BSYN  
ATOM    447   CA GLN    50      -4.990 -67.702 -41.818  1.00  0.00      BSYN  
ATOM    448   CB GLN    50      -3.515 -67.813 -42.286  1.00  0.00      BSYN  
ATOM    449   CG GLN    50      -3.320 -66.857 -43.462  1.00  0.00      BSYN  
ATOM    450   CD GLN    50      -2.026 -67.190 -44.012  1.00  0.00      BSYN  
ATOM    451  OE1 GLN    50      -1.056 -66.559 -43.762  1.00  0.00      BSYN  
ATOM    452  NE2 GLN    50      -1.839 -68.216 -44.762  1.00  0.00      BSYN  
ATOM    453 HE21 GLN    50      -2.705 -68.623 -44.972  1.00  0.00      BSYN  
ATOM    454 HE22 GLN    50      -0.967 -68.652 -44.863  1.00  0.00      BSYN  
ATOM    455    C GLN    50      -5.539 -68.824 -40.919  1.00  0.00      BSYN  
ATOM    456    O GLN    50      -4.883 -69.176 -39.966  1.00  0.00      BSYN  
ATOM    457    N GLY    51      -6.748 -69.094 -41.271  1.00  0.00      BSYN  
ATOM    458    H GLY    51      -7.187 -68.384 -41.785  1.00  0.00      BSYN  
ATOM    459   CA GLY    51      -7.524 -70.140 -40.672  1.00  0.00      BSYN  
ATOM    460    C GLY    51      -7.114 -71.438 -41.438  1.00  0.00      BSYN  
ATOM    461    O GLY    51      -7.971 -72.124 -41.997  1.00  0.00      BSYN  
ATOM    462    N VAL    52      -5.837 -71.911 -41.376  1.00  0.00      BSYN  
ATOM    463    H VAL    52      -5.368 -71.346 -40.727  1.00  0.00      BSYN  
ATOM    464   CA VAL    52      -5.162 -73.049 -41.823  1.00  0.00      BSYN  
ATOM    465   CB VAL    52      -4.686 -72.951 -43.336  1.00  0.00      BSYN  
ATOM    466  CG1 VAL    52      -5.663 -73.550 -44.332  1.00  0.00      BSYN  
ATOM    467  CG2 VAL    52      -4.325 -71.491 -43.730  1.00  0.00      BSYN  
ATOM    468    C VAL    52      -3.983 -73.215 -40.921  1.00  0.00      BSYN  
ATOM    469    O VAL    52      -3.422 -72.191 -40.501  1.00  0.00      BSYN  
ATOM    470    N ALA    53      -3.570 -74.458 -40.651  1.00  0.00      BSYN  
ATOM    471    H ALA    53      -4.140 -75.214 -40.904  1.00  0.00      BSYN  
ATOM    472   CA ALA    53      -2.291 -74.746 -39.944  1.00  0.00      BSYN  
ATOM    473   CB ALA    53      -2.532 -74.900 -38.364  1.00  0.00      BSYN  
ATOM    474    C ALA    53      -1.783 -76.010 -40.515  1.00  0.00      BSYN  
ATOM    475    O ALA    53      -2.613 -76.960 -40.667  1.00  0.00      BSYN  
ATOM    476    N SER    54      -0.556 -76.151 -41.023  1.00  0.00      BSYN  
ATOM    477    H SER    54       0.141 -75.523 -40.740  1.00  0.00      BSYN  
ATOM    478   CA SER    54      -0.122 -77.125 -41.918  1.00  0.00      BSYN  
ATOM    479   CB SER    54      -0.031 -76.607 -43.320  1.00  0.00      BSYN  
ATOM    480   OG SER    54       0.272 -75.214 -43.364  1.00  0.00      BSYN  
ATOM    481   HG SER    54       0.994 -75.146 -43.993  1.00  0.00      BSYN  
ATOM    482    C SER    54       1.340 -77.677 -41.613  1.00  0.00      BSYN  
ATOM    483    O SER    54       1.547 -78.979 -41.513  1.00  0.00      BSYN  
ATOM    484    N VAL    55       2.455 -76.876 -41.531  1.00  0.00      BSYN  
ATOM    485    H VAL    55       2.332 -75.932 -41.762  1.00  0.00      BSYN  
ATOM    486   CA VAL    55       3.709 -77.209 -40.928  1.00  0.00      BSYN  
ATOM    487   CB VAL    55       4.889 -76.516 -41.671  1.00  0.00      BSYN  
ATOM    488  CG1 VAL    55       4.994 -77.049 -43.018  1.00  0.00      BSYN  
ATOM    489  CG2 VAL    55       4.753 -75.057 -41.609  1.00  0.00      BSYN  
ATOM    490    C VAL    55       3.572 -77.137 -39.331  1.00  0.00      BSYN  
ATOM    491    O VAL    55       3.886 -76.127 -38.650  1.00  0.00      BSYN  
ATOM    492    N ALA    56       2.938 -78.147 -38.806  1.00  0.00      BSYN  
ATOM    493    H ALA    56       2.664 -78.928 -39.330  1.00  0.00      BSYN  
ATOM    494   CA ALA    56       2.381 -77.951 -37.398  1.00  0.00      BSYN  
ATOM    495   CB ALA    56       0.779 -77.966 -37.398  1.00  0.00      BSYN  
ATOM    496    C ALA    56       2.929 -79.130 -36.588  1.00  0.00      BSYN  
ATOM    497    O ALA    56       3.316 -80.158 -37.113  1.00  0.00      BSYN  
ATOM    498    N GLU    57       3.141 -78.983 -35.306  1.00  0.00      BSYN  
ATOM    499    H GLU    57       2.989 -78.046 -35.063  1.00  0.00      BSYN  
ATOM    500   CA GLU    57       3.564 -79.940 -34.382  1.00  0.00      BSYN  
ATOM    501   CB GLU    57       3.969 -79.288 -33.071  1.00  0.00      BSYN  
ATOM    502   CG GLU    57       5.396 -79.027 -32.952  1.00  0.00      BSYN  
ATOM    503   CD GLU    57       6.201 -80.091 -32.337  1.00  0.00      BSYN  
ATOM    504  OE1 GLU    57       6.521 -80.970 -33.124  1.00  0.00      BSYN  
ATOM    505  OE2 GLU    57       6.519 -80.118 -31.089  1.00  0.00      BSYN  
ATOM    506    C GLU    57       2.491 -81.088 -34.163  1.00  0.00      BSYN  
ATOM    507    O GLU    57       1.950 -81.071 -33.080  1.00  0.00      BSYN  
ATOM    508    N LYS    58       2.293 -81.914 -35.209  1.00  0.00      BSYN  
ATOM    509    H LYS    58       2.961 -81.908 -35.926  1.00  0.00      BSYN  
ATOM    510   CA LYS    58       1.259 -82.888 -35.132  1.00  0.00      BSYN  
ATOM    511   CB LYS    58       1.612 -84.204 -34.355  1.00  0.00      BSYN  
ATOM    512   CG LYS    58       2.329 -85.013 -35.377  1.00  0.00      BSYN  
ATOM    513   CD LYS    58       3.559 -84.480 -36.311  1.00  0.00      BSYN  
ATOM    514   CE LYS    58       4.893 -84.740 -35.664  1.00  0.00      BSYN  
ATOM    515   NZ LYS    58       5.076 -86.152 -35.715  1.00  0.00      BSYN  
ATOM    516  HZ1 LYS    58       5.718 -86.552 -35.001  1.00  0.00      BSYN  
ATOM    517  HZ2 LYS    58       4.194 -86.702 -35.730  1.00  0.00      BSYN  
ATOM    518  HZ3 LYS    58       5.534 -86.372 -36.622  1.00  0.00      BSYN  
ATOM    519    C LYS    58      -0.115 -82.287 -34.808  1.00  0.00      BSYN  
ATOM    520    O LYS    58      -0.962 -81.938 -35.572  1.00  0.00      BSYN  
ATOM    521    N THR    59      -0.425 -82.192 -33.506  1.00  0.00      BSYN  
ATOM    522    H THR    59       0.227 -82.292 -32.781  1.00  0.00      BSYN  
ATOM    523   CA THR    59      -1.680 -81.685 -32.957  1.00  0.00      BSYN  
ATOM    524   CB THR    59      -2.225 -82.589 -31.806  1.00  0.00      BSYN  
ATOM    525  OG1 THR    59      -1.269 -82.632 -30.703  1.00  0.00      BSYN  
ATOM    526  HG1 THR    59      -1.837 -83.162 -30.139  1.00  0.00      BSYN  
ATOM    527  CG2 THR    59      -2.426 -84.053 -32.093  1.00  0.00      BSYN  
ATOM    528    C THR    59      -1.577 -80.211 -32.378  1.00  0.00      BSYN  
ATOM    529    O THR    59      -2.465 -79.465 -32.742  1.00  0.00      BSYN  
ATOM    530    N LYS    60      -0.413 -79.979 -31.848  1.00  0.00      BSYN  
ATOM    531    H LYS    60       0.243 -80.702 -31.927  1.00  0.00      BSYN  
ATOM    532   CA LYS    60      -0.106 -78.785 -31.159  1.00  0.00      BSYN  
ATOM    533   CB LYS    60       0.914 -78.941 -30.017  1.00  0.00      BSYN  
ATOM    534   CG LYS    60       0.758 -80.074 -29.072  1.00  0.00      BSYN  
ATOM    535   CD LYS    60       0.029 -79.665 -27.886  1.00  0.00      BSYN  
ATOM    536   CE LYS    60      -0.436 -80.871 -27.124  1.00  0.00      BSYN  
ATOM    537   NZ LYS    60      -1.467 -80.239 -26.376  1.00  0.00      BSYN  
ATOM    538  HZ1 LYS    60      -1.118 -79.891 -25.460  1.00  0.00      BSYN  
ATOM    539  HZ2 LYS    60      -1.895 -79.443 -26.890  1.00  0.00      BSYN  
ATOM    540  HZ3 LYS    60      -2.078 -81.014 -26.048  1.00  0.00      BSYN  
ATOM    541    C LYS    60       0.237 -77.442 -31.893  1.00  0.00      BSYN  
ATOM    542    O LYS    60       1.217 -77.441 -32.680  1.00  0.00      BSYN  
ATOM    543    N GLU    61      -0.409 -76.314 -31.580  1.00  0.00      BSYN  
ATOM    544    H GLU    61      -1.033 -76.208 -30.832  1.00  0.00      BSYN  
ATOM    545   CA GLU    61      -0.019 -74.966 -32.123  1.00  0.00      BSYN  
ATOM    546   CB GLU    61      -1.185 -73.930 -32.373  1.00  0.00      BSYN  
ATOM    547   CG GLU    61      -1.907 -74.642 -33.588  1.00  0.00      BSYN  
ATOM    548   CD GLU    61      -3.360 -74.135 -33.557  1.00  0.00      BSYN  
ATOM    549  OE1 GLU    61      -4.096 -74.879 -32.986  1.00  0.00      BSYN  
ATOM    550  OE2 GLU    61      -3.740 -72.998 -33.959  1.00  0.00      BSYN  
ATOM    551    C GLU    61       1.329 -74.355 -31.815  1.00  0.00      BSYN  
ATOM    552    O GLU    61       1.653 -73.864 -30.752  1.00  0.00      BSYN  
ATOM    553    N GLN    62       2.222 -74.655 -32.721  1.00  0.00      BSYN  
ATOM    554    H GLN    62       1.874 -75.314 -33.356  1.00  0.00      BSYN  
ATOM    555   CA GLN    62       3.546 -74.020 -32.882  1.00  0.00      BSYN  
ATOM    556   CB GLN    62       4.248 -74.912 -33.921  1.00  0.00      BSYN  
ATOM    557   CG GLN    62       5.595 -74.469 -34.510  1.00  0.00      BSYN  
ATOM    558   CD GLN    62       6.292 -75.616 -35.139  1.00  0.00      BSYN  
ATOM    559  OE1 GLN    62       6.408 -76.704 -34.513  1.00  0.00      BSYN  
ATOM    560  NE2 GLN    62       6.626 -75.574 -36.411  1.00  0.00      BSYN  
ATOM    561 HE21 GLN    62       6.200 -74.748 -36.723  1.00  0.00      BSYN  
ATOM    562 HE22 GLN    62       7.046 -76.237 -36.998  1.00  0.00      BSYN  
ATOM    563    C GLN    62       3.380 -72.570 -33.380  1.00  0.00      BSYN  
ATOM    564    O GLN    62       2.448 -72.120 -34.100  1.00  0.00      BSYN  
ATOM    565    N ALA    63       4.325 -71.746 -32.847  1.00  0.00      BSYN  
ATOM    566    H ALA    63       4.796 -72.186 -32.109  1.00  0.00      BSYN  
ATOM    567   CA ALA    63       4.311 -70.301 -32.947  1.00  0.00      BSYN  
ATOM    568   CB ALA    63       3.598 -69.743 -31.798  1.00  0.00      BSYN  
ATOM    569    C ALA    63       5.650 -69.593 -33.137  1.00  0.00      BSYN  
ATOM    570    O ALA    63       6.677 -69.947 -32.629  1.00  0.00      BSYN  
ATOM    571    N SER    64       5.637 -68.404 -33.833  1.00  0.00      BSYN  
ATOM    572    H SER    64       4.823 -68.248 -34.356  1.00  0.00      BSYN  
ATOM    573   CA SER    64       6.759 -67.405 -34.051  1.00  0.00      BSYN  
ATOM    574   CB SER    64       6.446 -66.356 -35.088  1.00  0.00      BSYN  
ATOM    575   OG SER    64       6.109 -66.964 -36.340  1.00  0.00      BSYN  
ATOM    576   HG SER    64       5.151 -66.952 -36.412  1.00  0.00      BSYN  
ATOM    577    C SER    64       7.018 -66.758 -32.686  1.00  0.00      BSYN  
ATOM    578    O SER    64       6.269 -65.899 -32.173  1.00  0.00      BSYN  
ATOM    579    N HIS    65       7.962 -67.378 -31.969  1.00  0.00      BSYN  
ATOM    580    H HIS    65       8.374 -68.152 -32.406  1.00  0.00      BSYN  
ATOM    581   CA HIS    65       8.425 -67.050 -30.625  1.00  0.00      BSYN  
ATOM    582   CB HIS    65       7.850 -68.112 -29.729  1.00  0.00      BSYN  
ATOM    583   CG HIS    65       6.405 -67.711 -29.003  1.00  0.00      BSYN  
ATOM    584  ND1 HIS    65       5.545 -66.824 -29.481  1.00  0.00      BSYN  
ATOM    585  HD1 HIS    65       5.838 -66.308 -30.261  1.00  0.00      BSYN  
ATOM    586  CD2 HIS    65       5.878 -68.287 -27.856  1.00  0.00      BSYN  
ATOM    587  NE2 HIS    65       4.636 -67.847 -27.794  1.00  0.00      BSYN  
ATOM    588  CE1 HIS    65       4.438 -66.964 -28.789  1.00  0.00      BSYN  
ATOM    589    C HIS    65       9.848 -66.840 -30.326  1.00  0.00      BSYN  
ATOM    590    O HIS    65      10.623 -67.696 -30.763  1.00  0.00      BSYN  
ATOM    591    N LEU    66      10.202 -65.654 -29.744  1.00  0.00      BSYN  
ATOM    592    H LEU    66       9.511 -65.032 -29.436  1.00  0.00      BSYN  
ATOM    593   CA LEU    66      11.627 -65.117 -29.645  1.00  0.00      BSYN  
ATOM    594   CB LEU    66      11.503 -63.562 -29.255  1.00  0.00      BSYN  
ATOM    595   CG LEU    66      12.754 -62.742 -29.168  1.00  0.00      BSYN  
ATOM    596  CD1 LEU    66      13.610 -63.043 -30.406  1.00  0.00      BSYN  
ATOM    597  CD2 LEU    66      12.415 -61.250 -29.333  1.00  0.00      BSYN  
ATOM    598    C LEU    66      12.314 -65.839 -28.518  1.00  0.00      BSYN  
ATOM    599    O LEU    66      11.910 -65.782 -27.346  1.00  0.00      BSYN  
ATOM    600    N GLY    67      13.325 -66.645 -28.939  1.00  0.00      BSYN  
ATOM    601    H GLY    67      13.357 -66.838 -29.900  1.00  0.00      BSYN  
ATOM    602   CA GLY    67      14.299 -67.307 -28.031  1.00  0.00      BSYN  
ATOM    603    C GLY    67      13.558 -68.223 -27.039  1.00  0.00      BSYN  
ATOM    604    O GLY    67      13.521 -67.897 -25.866  1.00  0.00      BSYN  
ATOM    605    N GLY    68      13.015 -69.287 -27.704  1.00  0.00      BSYN  
ATOM    606    H GLY    68      12.953 -69.544 -28.648  1.00  0.00      BSYN  
ATOM    607   CA GLY    68      12.158 -70.309 -26.935  1.00  0.00      BSYN  
ATOM    608    C GLY    68      11.912 -71.685 -27.543  1.00  0.00      BSYN  
ATOM    609    O GLY    68      12.238 -71.963 -28.674  1.00  0.00      BSYN  
ATOM    610    N ALA    69      11.280 -72.518 -26.681  1.00  0.00      BSYN  
ATOM    611    H ALA    69      10.964 -72.196 -25.811  1.00  0.00      BSYN  
ATOM    612   CA ALA    69      11.018 -73.904 -27.135  1.00  0.00      BSYN  
ATOM    613   CB ALA    69      12.250 -74.780 -26.912  1.00  0.00      BSYN  
ATOM    614    C ALA    69       9.922 -74.266 -26.163  1.00  0.00      BSYN  
ATOM    615    O ALA    69      10.078 -74.043 -24.965  1.00  0.00      BSYN  
ATOM    616    N VAL    70       8.734 -74.493 -26.719  1.00  0.00      BSYN  
ATOM    617    H VAL    70       8.864 -74.448 -27.689  1.00  0.00      BSYN  
ATOM    618   CA VAL    70       7.556 -74.943 -25.976  1.00  0.00      BSYN  
ATOM    619   CB VAL    70       6.477 -73.948 -25.839  1.00  0.00      BSYN  
ATOM    620  CG1 VAL    70       6.942 -72.821 -24.761  1.00  0.00      BSYN  
ATOM    621  CG2 VAL    70       6.088 -73.202 -27.088  1.00  0.00      BSYN  
ATOM    622    C VAL    70       7.103 -76.228 -26.605  1.00  0.00      BSYN  
ATOM    623    O VAL    70       6.257 -76.327 -27.477  1.00  0.00      BSYN  
ATOM    624    N PHE    71       7.936 -77.210 -26.260  1.00  0.00      BSYN  
ATOM    625    H PHE    71       8.516 -77.000 -25.498  1.00  0.00      BSYN  
ATOM    626   CA PHE    71       7.882 -78.404 -27.009  1.00  0.00      BSYN  
ATOM    627   CB PHE    71       9.336 -78.769 -27.391  1.00  0.00      BSYN  
ATOM    628   CG PHE    71       9.858 -78.027 -28.664  1.00  0.00      BSYN  
ATOM    629  CD1 PHE    71       9.073 -77.058 -29.319  1.00  0.00      BSYN  
ATOM    630  CD2 PHE    71      11.020 -78.307 -29.346  1.00  0.00      BSYN  
ATOM    631  CE1 PHE    71       9.358 -76.498 -30.550  1.00  0.00      BSYN  
ATOM    632  CE2 PHE    71      11.352 -77.782 -30.567  1.00  0.00      BSYN  
ATOM    633   CZ PHE    71      10.511 -76.795 -31.111  1.00  0.00      BSYN  
ATOM    634    C PHE    71       7.170 -79.552 -26.192  1.00  0.00      BSYN  
ATOM    635    O PHE    71       6.955 -79.516 -24.958  1.00  0.00      BSYN  
ATOM    636    N SER    72       6.708 -80.550 -26.987  1.00  0.00      BSYN  
ATOM    637    H SER    72       7.067 -80.559 -27.899  1.00  0.00      BSYN  
ATOM    638   CA SER    72       5.986 -81.719 -26.483  1.00  0.00      BSYN  
ATOM    639   CB SER    72       4.544 -81.362 -26.433  1.00  0.00      BSYN  
ATOM    640   OG SER    72       3.932 -81.036 -27.691  1.00  0.00      BSYN  
ATOM    641   HG SER    72       3.243 -80.395 -27.501  1.00  0.00      BSYN  
ATOM    642    C SER    72       6.309 -82.873 -27.341  1.00  0.00      BSYN  
ATOM    643    O SER    72       5.857 -83.967 -26.906  1.00  0.00      BSYN  
ATOM    644    N GLY    73       7.264 -82.718 -28.266  1.00  0.00      BSYN  
ATOM    645    H GLY    73       7.769 -81.897 -28.443  1.00  0.00      BSYN  
ATOM    646   CA GLY    73       7.788 -83.874 -28.894  1.00  0.00      BSYN  
ATOM    647    C GLY    73       6.843 -84.541 -29.817  1.00  0.00      BSYN  
ATOM    648    O GLY    73       7.015 -84.523 -31.058  1.00  0.00      BSYN  
ATOM    649    N ALA    74       5.792 -85.130 -29.208  1.00  0.00      BSYN  
ATOM    650    H ALA    74       6.001 -85.463 -28.310  1.00  0.00      BSYN  
ATOM    651   CA ALA    74       4.543 -85.502 -29.989  1.00  0.00      BSYN  
ATOM    652   CB ALA    74       4.417 -86.981 -30.179  1.00  0.00      BSYN  
ATOM    653    C ALA    74       3.141 -85.005 -29.666  1.00  0.00      BSYN  
ATOM    654    O ALA    74       2.175 -85.069 -30.474  1.00  0.00      BSYN  
ATOM    655    N GLY    75       3.127 -84.360 -28.532  1.00  0.00      BSYN  
ATOM    656    H GLY    75       3.957 -84.080 -28.093  1.00  0.00      BSYN  
ATOM    657   CA GLY    75       1.815 -83.770 -28.049  1.00  0.00      BSYN  
ATOM    658    C GLY    75       0.908 -84.841 -27.423  1.00  0.00      BSYN  
ATOM    659    O GLY    75      -0.314 -84.625 -27.247  1.00  0.00      BSYN  
ATOM    660    N ASN    76       1.477 -86.029 -27.126  1.00  0.00      BSYN  
ATOM    661    H ASN    76       2.453 -86.074 -27.200  1.00  0.00      BSYN  
ATOM    662   CA ASN    76       0.790 -87.170 -26.431  1.00  0.00      BSYN  
ATOM    663   CB ASN    76       0.481 -88.224 -27.524  1.00  0.00      BSYN  
ATOM    664   CG ASN    76      -0.344 -89.460 -27.048  1.00  0.00      BSYN  
ATOM    665  OD1 ASN    76      -1.557 -89.509 -27.196  1.00  0.00      BSYN  
ATOM    666  ND2 ASN    76       0.088 -90.463 -26.295  1.00  0.00      BSYN  
ATOM    667 HD21 ASN    76       0.955 -90.316 -25.861  1.00  0.00      BSYN  
ATOM    668 HD22 ASN    76      -0.455 -91.269 -26.170  1.00  0.00      BSYN  
ATOM    669    C ASN    76       1.634 -87.852 -25.308  1.00  0.00      BSYN  
ATOM    670    O ASN    76       1.142 -88.288 -24.307  1.00  0.00      BSYN  
ATOM    671    N ILE    77       2.884 -87.844 -25.650  1.00  0.00      BSYN  
ATOM    672    H ILE    77       2.977 -87.570 -26.586  1.00  0.00      BSYN  
ATOM    673   CA ILE    77       3.916 -88.201 -24.667  1.00  0.00      BSYN  
ATOM    674   CB ILE    77       3.972 -89.703 -24.407  1.00  0.00      BSYN  
ATOM    675  CG2 ILE    77       4.163 -90.643 -25.609  1.00  0.00      BSYN  
ATOM    676  CG1 ILE    77       4.861 -90.182 -23.252  1.00  0.00      BSYN  
ATOM    677   CD ILE    77       4.579 -89.649 -21.789  1.00  0.00      BSYN  
ATOM    678    C ILE    77       5.221 -87.815 -25.354  1.00  0.00      BSYN  
ATOM    679    O ILE    77       5.404 -87.838 -26.570  1.00  0.00      BSYN  
ATOM    680    N ALA    78       6.221 -87.489 -24.546  1.00  0.00      BSYN  
ATOM    681    H ALA    78       6.190 -87.533 -23.567  1.00  0.00      BSYN  
ATOM    682   CA ALA    78       7.579 -87.265 -25.080  1.00  0.00      BSYN  
ATOM    683   CB ALA    78       7.808 -85.771 -25.104  1.00  0.00      BSYN  
ATOM    684    C ALA    78       8.780 -87.796 -24.274  1.00  0.00      BSYN  
ATOM    685    O ALA    78       8.829 -87.733 -23.058  1.00  0.00      BSYN  
ATOM    686    N ALA    79       9.840 -88.197 -25.068  1.00  0.00      BSYN  
ATOM    687    H ALA    79       9.697 -88.429 -26.009  1.00  0.00      BSYN  
ATOM    688   CA ALA    79      11.078 -88.581 -24.364  1.00  0.00      BSYN  
ATOM    689   CB ALA    79      12.184 -89.239 -25.299  1.00  0.00      BSYN  
ATOM    690    C ALA    79      11.722 -87.398 -23.751  1.00  0.00      BSYN  
ATOM    691    O ALA    79      12.273 -86.582 -24.447  1.00  0.00      BSYN  
ATOM    692    N ALA    80      11.504 -86.977 -22.473  1.00  0.00      BSYN  
ATOM    693    H ALA    80      10.725 -87.165 -21.909  1.00  0.00      BSYN  
ATOM    694   CA ALA    80      12.400 -86.018 -21.844  1.00  0.00      BSYN  
ATOM    695   CB ALA    80      11.754 -84.983 -21.004  1.00  0.00      BSYN  
ATOM    696    C ALA    80      13.340 -86.937 -20.989  1.00  0.00      BSYN  
ATOM    697    O ALA    80      13.163 -87.100 -19.827  1.00  0.00      BSYN  
ATOM    698    N THR    81      14.283 -87.557 -21.633  1.00  0.00      BSYN  
ATOM    699    H THR    81      14.559 -87.400 -22.560  1.00  0.00      BSYN  
ATOM    700   CA THR    81      15.231 -88.370 -20.962  1.00  0.00      BSYN  
ATOM    701   CB THR    81      16.034 -89.495 -21.661  1.00  0.00      BSYN  
ATOM    702  OG1 THR    81      15.234 -90.470 -22.365  1.00  0.00      BSYN  
ATOM    703  HG1 THR    81      14.353 -90.682 -22.050  1.00  0.00      BSYN  
ATOM    704  CG2 THR    81      16.939 -90.354 -20.737  1.00  0.00      BSYN  
ATOM    705    C THR    81      16.253 -87.397 -20.355  1.00  0.00      BSYN  
ATOM    706    O THR    81      17.166 -86.843 -20.984  1.00  0.00      BSYN  
ATOM    707    N GLY    82      16.021 -87.042 -19.086  1.00  0.00      BSYN  
ATOM    708    H GLY    82      15.122 -87.294 -18.789  1.00  0.00      BSYN  
ATOM    709   CA GLY    82      16.878 -86.075 -18.379  1.00  0.00      BSYN  
ATOM    710    C GLY    82      16.285 -85.635 -17.038  1.00  0.00      BSYN  
ATOM    711    O GLY    82      15.255 -84.919 -16.928  1.00  0.00      BSYN  
ATOM    712    N LEU    83      17.036 -86.172 -16.025  1.00  0.00      BSYN  
ATOM    713    H LEU    83      17.765 -86.819 -16.123  1.00  0.00      BSYN  
ATOM    714   CA LEU    83      16.681 -86.027 -14.651  1.00  0.00      BSYN  
ATOM    715   CB LEU    83      16.610 -87.470 -14.116  1.00  0.00      BSYN  
ATOM    716   CG LEU    83      15.692 -88.507 -14.716  1.00  0.00      BSYN  
ATOM    717  CD1 LEU    83      16.334 -89.927 -14.598  1.00  0.00      BSYN  
ATOM    718  CD2 LEU    83      14.269 -88.348 -14.299  1.00  0.00      BSYN  
ATOM    719    C LEU    83      17.473 -85.119 -13.703  1.00  0.00      BSYN  
ATOM    720    O LEU    83      18.584 -85.446 -13.301  1.00  0.00      BSYN  
ATOM    721    N VAL    84      16.819 -84.128 -13.194  1.00  0.00      BSYN  
ATOM    722    H VAL    84      16.018 -83.846 -13.682  1.00  0.00      BSYN  
ATOM    723   CA VAL    84      17.267 -83.378 -12.039  1.00  0.00      BSYN  
ATOM    724   CB VAL    84      16.394 -82.159 -11.745  1.00  0.00      BSYN  
ATOM    725  CG1 VAL    84      16.897 -81.435 -10.532  1.00  0.00      BSYN  
ATOM    726  CG2 VAL    84      16.554 -81.335 -12.957  1.00  0.00      BSYN  
ATOM    727    C VAL    84      17.279 -84.296 -10.797  1.00  0.00      BSYN  
ATOM    728    O VAL    84      16.288 -84.963 -10.557  1.00  0.00      BSYN  
ATOM    729    N LYS    85      18.384 -84.361 -10.117  1.00  0.00      BSYN  
ATOM    730    H LYS    85      19.195 -83.920 -10.448  1.00  0.00      BSYN  
ATOM    731   CA LYS    85      18.504 -84.977  -8.816  1.00  0.00      BSYN  
ATOM    732   CB LYS    85      19.739 -85.746  -8.465  1.00  0.00      BSYN  
ATOM    733   CG LYS    85      19.777 -87.031  -9.240  1.00  0.00      BSYN  
ATOM    734   CD LYS    85      18.482 -87.781  -9.259  1.00  0.00      BSYN  
ATOM    735   CE LYS    85      18.747 -89.114 -10.050  1.00  0.00      BSYN  
ATOM    736   NZ LYS    85      17.576 -89.394 -10.889  1.00  0.00      BSYN  
ATOM    737  HZ1 LYS    85      17.357 -88.592 -11.514  1.00  0.00      BSYN  
ATOM    738  HZ2 LYS    85      17.760 -90.259 -11.436  1.00  0.00      BSYN  
ATOM    739  HZ3 LYS    85      16.700 -89.527 -10.344  1.00  0.00      BSYN  
ATOM    740    C LYS    85      18.186 -83.919  -7.796  1.00  0.00      BSYN  
ATOM    741    O LYS    85      18.639 -82.786  -7.687  1.00  0.00      BSYN  
ATOM    742    N ARG    86      17.278 -84.408  -6.931  1.00  0.00      BSYN  
ATOM    743    H ARG    86      16.831 -85.224  -7.237  1.00  0.00      BSYN  
ATOM    744   CA ARG    86      17.052 -83.632  -5.740  1.00  0.00      BSYN  
ATOM    745   CB ARG    86      15.626 -83.001  -5.966  1.00  0.00      BSYN  
ATOM    746   CG ARG    86      14.605 -83.838  -6.835  1.00  0.00      BSYN  
ATOM    747   CD ARG    86      13.188 -83.170  -6.932  1.00  0.00      BSYN  
ATOM    748   NE ARG    86      12.247 -84.105  -7.497  1.00  0.00      BSYN  
ATOM    749   HE ARG    86      12.461 -84.990  -7.860  1.00  0.00      BSYN  
ATOM    750   CZ ARG    86      11.005 -83.833  -7.557  1.00  0.00      BSYN  
ATOM    751  NH1 ARG    86      10.311 -84.998  -7.819  1.00  0.00      BSYN  
ATOM    752 HH11 ARG    86       9.334 -84.902  -8.011  1.00  0.00      BSYN  
ATOM    753 HH12 ARG    86      10.730 -85.902  -7.735  1.00  0.00      BSYN  
ATOM    754  NH2 ARG    86      10.467 -82.652  -7.678  1.00  0.00      BSYN  
ATOM    755 HH21 ARG    86       9.500 -82.559  -7.918  1.00  0.00      BSYN  
ATOM    756 HH22 ARG    86      11.023 -81.825  -7.591  1.00  0.00      BSYN  
ATOM    757    C ARG    86      17.177 -84.604  -4.542  1.00  0.00      BSYN  
ATOM    758    O ARG    86      17.733 -85.674  -4.684  1.00  0.00      BSYN  
ATOM    759    N GLU    87      16.665 -84.145  -3.385  1.00  0.00      BSYN  
ATOM    760    H GLU    87      16.021 -83.409  -3.315  1.00  0.00      BSYN  
ATOM    761   CA GLU    87      16.606 -85.023  -2.206  1.00  0.00      BSYN  
ATOM    762   CB GLU    87      17.342 -84.297  -0.949  1.00  0.00      BSYN  
ATOM    763   CG GLU    87      18.862 -84.053  -0.971  1.00  0.00      BSYN  
ATOM    764   CD GLU    87      19.822 -85.152  -0.638  1.00  0.00      BSYN  
ATOM    765  OE1 GLU    87      20.852 -85.077  -1.336  1.00  0.00      BSYN  
ATOM    766  OE2 GLU    87      19.740 -86.060   0.275  1.00  0.00      BSYN  
ATOM    767    C GLU    87      15.236 -85.506  -1.727  1.00  0.00      BSYN  
ATOM    768    O GLU    87      15.218 -86.136  -0.671  1.00  0.00      BSYN  
ATOM    769    N GLU    88      14.194 -85.154  -2.497  1.00  0.00      BSYN  
ATOM    770    H GLU    88      14.318 -84.372  -3.076  1.00  0.00      BSYN  
ATOM    771   CA GLU    88      12.852 -85.647  -2.165  1.00  0.00      BSYN  
ATOM    772   CB GLU    88      11.930 -84.879  -3.109  1.00  0.00      BSYN  
ATOM    773   CG GLU    88      11.493 -83.594  -2.457  1.00  0.00      BSYN  
ATOM    774   CD GLU    88      11.031 -82.395  -3.257  1.00  0.00      BSYN  
ATOM    775  OE1 GLU    88       9.844 -82.297  -3.429  1.00  0.00      BSYN  
ATOM    776  OE2 GLU    88      11.823 -81.539  -3.685  1.00  0.00      BSYN  
ATOM    777    C GLU    88      12.498 -87.120  -2.046  1.00  0.00      BSYN  
ATOM    778    O GLU    88      12.953 -87.915  -2.880  1.00  0.00      BSYN  
ATOM    779    N PHE    89      11.690 -87.609  -1.107  1.00  0.00      BSYN  
ATOM    780    H PHE    89      11.398 -88.540  -1.200  1.00  0.00      BSYN  
ATOM    781   CA PHE    89      11.346 -86.992   0.120  1.00  0.00      BSYN  
ATOM    782   CB PHE    89       9.786 -87.005   0.321  1.00  0.00      BSYN  
ATOM    783   CG PHE    89       9.098 -85.689  -0.093  1.00  0.00      BSYN  
ATOM    784  CD1 PHE    89       8.791 -85.519  -1.473  1.00  0.00      BSYN  
ATOM    785  CD2 PHE    89       8.585 -84.771   0.781  1.00  0.00      BSYN  
ATOM    786  CE1 PHE    89       7.848 -84.539  -1.716  1.00  0.00      BSYN  
ATOM    787  CE2 PHE    89       7.702 -83.784   0.538  1.00  0.00      BSYN  
ATOM    788   CZ PHE    89       7.351 -83.623  -0.817  1.00  0.00      BSYN  
ATOM    789    C PHE    89      12.176 -87.600   1.262  1.00  0.00      BSYN  
ATOM    790    O PHE    89      12.541 -88.770   1.065  1.00  0.00      BSYN  
ATOM    791    N PRO    90      12.627 -87.126   2.417  1.00  0.00      BSYN  
ATOM    792   CD PRO    90      12.705 -87.862   3.724  1.00  0.00      BSYN  
ATOM    793   CA PRO    90      12.646 -85.700   2.684  1.00  0.00      BSYN  
ATOM    794   CB PRO    90      12.439 -85.517   4.151  1.00  0.00      BSYN  
ATOM    795   CG PRO    90      12.231 -86.868   4.814  1.00  0.00      BSYN  
ATOM    796    C PRO    90      13.847 -84.774   2.312  1.00  0.00      BSYN  
ATOM    797    O PRO    90      14.970 -85.175   2.623  1.00  0.00      BSYN  
ATOM    798    N THR    91      13.622 -83.667   1.614  1.00  0.00      BSYN  
ATOM    799    H THR    91      12.881 -83.809   0.988  1.00  0.00      BSYN  
ATOM    800   CA THR    91      14.529 -82.594   1.530  1.00  0.00      BSYN  
ATOM    801   CB THR    91      14.185 -81.593   0.465  1.00  0.00      BSYN  
ATOM    802  OG1 THR    91      12.797 -81.481   0.224  1.00  0.00      BSYN  
ATOM    803  HG1 THR    91      12.594 -81.089   1.076  1.00  0.00      BSYN  
ATOM    804  CG2 THR    91      14.862 -81.708  -0.849  1.00  0.00      BSYN  
ATOM    805    C THR    91      14.648 -81.897   2.874  1.00  0.00      BSYN  
ATOM    806    O THR    91      15.752 -81.894   3.473  1.00  0.00      BSYN  
ATOM    807    N ASP    92      13.486 -81.508   3.378  1.00  0.00      BSYN  
ATOM    808    H ASP    92      12.636 -81.567   2.894  1.00  0.00      BSYN  
ATOM    809   CA ASP    92      13.432 -80.749   4.569  1.00  0.00      BSYN  
ATOM    810   CB ASP    92      12.308 -79.765   4.489  1.00  0.00      BSYN  
ATOM    811   CG ASP    92      12.253 -78.898   5.700  1.00  0.00      BSYN  
ATOM    812  OD1 ASP    92      13.069 -77.987   5.900  1.00  0.00      BSYN  
ATOM    813  OD2 ASP    92      11.418 -79.118   6.583  1.00  0.00      BSYN  
ATOM    814    C ASP    92      13.229 -81.657   5.762  1.00  0.00      BSYN  
ATOM    815    O ASP    92      12.234 -81.906   6.363  1.00  0.00      BSYN  
ATOM    816    N LEU    93      14.376 -82.143   6.286  1.00  0.00      BSYN  
ATOM    817    H LEU    93      15.189 -81.713   5.946  1.00  0.00      BSYN  
ATOM    818   CA LEU    93      14.529 -83.311   7.288  1.00  0.00      BSYN  
ATOM    819   CB LEU    93      15.923 -83.714   7.687  1.00  0.00      BSYN  
ATOM    820   CG LEU    93      16.087 -85.178   8.098  1.00  0.00      BSYN  
ATOM    821  CD1 LEU    93      15.392 -86.041   7.012  1.00  0.00      BSYN  
ATOM    822  CD2 LEU    93      17.626 -85.345   8.133  1.00  0.00      BSYN  
ATOM    823    C LEU    93      13.762 -83.093   8.590  1.00  0.00      BSYN  
ATOM    824    O LEU    93      14.048 -82.240   9.423  1.00  0.00      BSYN  
ATOM    825    N LYS    94      12.672 -83.839   8.723  1.00  0.00      BSYN  
ATOM    826    H LYS    94      12.522 -84.744   8.380  1.00  0.00      BSYN  
ATOM    827   CA LYS    94      11.804 -83.359   9.817  1.00  0.00      BSYN  
ATOM    828   CB LYS    94      10.358 -83.456   9.306  1.00  0.00      BSYN  
ATOM    829   CG LYS    94       9.159 -83.295  10.283  1.00  0.00      BSYN  
ATOM    830   CD LYS    94       9.156 -82.094  11.223  1.00  0.00      BSYN  
ATOM    831   CE LYS    94       8.797 -80.839  10.421  1.00  0.00      BSYN  
ATOM    832   NZ LYS    94       8.842 -79.550  11.179  1.00  0.00      BSYN  
ATOM    833  HZ1 LYS    94       8.148 -79.634  11.950  1.00  0.00      BSYN  
ATOM    834  HZ2 LYS    94       9.805 -79.501  11.569  1.00  0.00      BSYN  
ATOM    835  HZ3 LYS    94       8.563 -78.713  10.629  1.00  0.00      BSYN  
ATOM    836    C LYS    94      12.170 -84.023  11.237  1.00  0.00      BSYN  
ATOM    837    O LYS    94      11.975 -85.222  11.341  1.00  0.00      BSYN  
ATOM    838    N PRO    95      12.687 -83.407  12.289  1.00  0.00      BSYN  
ATOM    839   CD PRO    95      12.766 -81.963  12.468  1.00  0.00      BSYN  
ATOM    840   CA PRO    95      13.320 -84.274  13.344  1.00  0.00      BSYN  
ATOM    841   CB PRO    95      14.190 -83.232  14.037  1.00  0.00      BSYN  
ATOM    842   CG PRO    95      13.331 -81.974  13.841  1.00  0.00      BSYN  
ATOM    843    C PRO    95      12.274 -85.006  14.263  1.00  0.00      BSYN  
ATOM    844    O PRO    95      11.405 -84.415  15.011  1.00  0.00      BSYN  
ATOM    845    N GLU    96      12.085 -86.385  14.103  1.00  0.00      BSYN  
ATOM    846    H GLU    96      12.515 -87.032  13.506  1.00  0.00      BSYN  
ATOM    847   CA GLU    96      11.048 -87.125  14.864  1.00  0.00      BSYN  
ATOM    848   CB GLU    96      10.888 -88.528  14.322  1.00  0.00      BSYN  
ATOM    849   CG GLU    96      10.759 -88.748  12.834  1.00  0.00      BSYN  
ATOM    850   CD GLU    96       9.461 -88.115  12.213  1.00  0.00      BSYN  
ATOM    851  OE1 GLU    96       9.530 -87.065  11.510  1.00  0.00      BSYN  
ATOM    852  OE2 GLU    96       8.394 -88.639  12.373  1.00  0.00      BSYN  
ATOM    853    C GLU    96      11.312 -87.184  16.331  1.00  0.00      BSYN  
ATOM    854    O GLU    96      12.417 -87.466  16.854  1.00  0.00      BSYN  
ATOM    855    N GLU    97      10.277 -87.168  17.230  1.00  0.00      BSYN  
ATOM    856    H GLU    97       9.377 -87.139  16.846  1.00  0.00      BSYN  
ATOM    857   CA GLU    97      10.424 -87.090  18.744  1.00  0.00      BSYN  
ATOM    858   CB GLU    97      10.049 -85.740  19.163  1.00  0.00      BSYN  
ATOM    859   CG GLU    97      11.334 -84.816  19.078  1.00  0.00      BSYN  
ATOM    860   CD GLU    97      11.025 -83.651  20.013  1.00  0.00      BSYN  
ATOM    861  OE1 GLU    97      10.109 -82.863  19.887  1.00  0.00      BSYN  
ATOM    862  OE2 GLU    97      11.862 -83.531  20.846  1.00  0.00      BSYN  
ATOM    863    C GLU    97       9.370 -88.164  19.227  1.00  0.00      BSYN  
ATOM    864    O GLU    97       9.679 -89.381  19.268  1.00  0.00      BSYN  
ATOM    865    N VAL    98       8.106 -87.791  19.487  1.00  0.00      BSYN  
ATOM    866    H VAL    98       7.992 -86.818  19.510  1.00  0.00      BSYN  
ATOM    867   CA VAL    98       7.041 -88.778  19.782  1.00  0.00      BSYN  
ATOM    868   CB VAL    98       6.945 -89.121  21.383  1.00  0.00      BSYN  
ATOM    869  CG1 VAL    98       6.382 -87.979  22.298  1.00  0.00      BSYN  
ATOM    870  CG2 VAL    98       6.307 -90.574  21.607  1.00  0.00      BSYN  
ATOM    871    C VAL    98       5.732 -88.203  19.174  1.00  0.00      BSYN  
ATOM    872    O VAL    98       5.712 -87.093  18.629  1.00  0.00      BSYN  
ATOM    873    N ALA    99       4.629 -88.946  19.353  1.00  0.00      BSYN  
ATOM    874    H ALA    99       4.721 -89.872  19.659  1.00  0.00      BSYN  
ATOM    875   CA ALA    99       3.279 -88.454  19.096  1.00  0.00      BSYN  
ATOM    876   CB ALA    99       2.708 -88.909  17.849  1.00  0.00      BSYN  
ATOM    877    C ALA    99       2.420 -89.182  20.217  1.00  0.00      BSYN  
ATOM    878    O ALA    99       2.624 -90.333  20.428  1.00  0.00      BSYN  
ATOM    879    N GLN   100       1.369 -88.499  20.733  1.00  0.00      BSYN  
ATOM    880    H GLN   100       1.296 -87.603  20.344  1.00  0.00      BSYN  
ATOM    881   CA GLN   100       0.349 -88.951  21.680  1.00  0.00      BSYN  
ATOM    882   CB GLN   100      -0.226 -87.686  22.334  1.00  0.00      BSYN  
ATOM    883   CG GLN   100       0.765 -86.889  23.182  1.00  0.00      BSYN  
ATOM    884   CD GLN   100       0.823 -87.075  24.681  1.00  0.00      BSYN  
ATOM    885  OE1 GLN   100       1.803 -87.472  25.237  1.00  0.00      BSYN  
ATOM    886  NE2 GLN   100      -0.235 -86.716  25.396  1.00  0.00      BSYN  
ATOM    887 HE21 GLN   100      -0.982 -86.303  24.914  1.00  0.00      BSYN  
ATOM    888 HE22 GLN   100      -0.421 -86.994  26.317  1.00  0.00      BSYN  
ATOM    889    C GLN   100      -0.769 -89.809  21.012  1.00  0.00      BSYN  
ATOM    890    O GLN   100      -1.875 -89.468  20.633  1.00  0.00      BSYN  
ATOM    891    N GLU   101      -0.261 -91.075  21.074  1.00  0.00      BSYN  
ATOM    892    H GLU   101       0.671 -91.281  21.297  1.00  0.00      BSYN  
ATOM    893   CA GLU   101      -1.022 -92.103  20.396  1.00  0.00      BSYN  
ATOM    894   CB GLU   101      -0.207 -92.731  19.313  1.00  0.00      BSYN  
ATOM    895   CG GLU   101       0.210 -91.823  18.183  1.00  0.00      BSYN  
ATOM    896   CD GLU   101       1.136 -92.378  17.237  1.00  0.00      BSYN  
ATOM    897  OE1 GLU   101       2.306 -92.616  17.516  1.00  0.00      BSYN  
ATOM    898  OE2 GLU   101       0.654 -92.528  16.098  1.00  0.00      BSYN  
ATOM    899    C GLU   101      -1.383 -93.309  21.327  1.00  0.00      BSYN  
ATOM    900    O GLU   101      -0.634 -93.654  22.150  1.00  0.00      BSYN  
ATOM    901    N ALA   102      -2.686 -93.760  21.263  1.00  0.00      BSYN  
ATOM    902    H ALA   102      -3.433 -93.384  20.752  1.00  0.00      BSYN  
ATOM    903   CA ALA   102      -3.056 -95.113  21.802  1.00  0.00      BSYN  
ATOM    904   CB ALA   102      -3.737 -94.942  23.273  1.00  0.00      BSYN  
ATOM    905    C ALA   102      -4.173 -95.625  20.829  1.00  0.00      BSYN  
ATOM    906    O ALA   102      -3.904 -96.387  19.867  1.00  0.00      BSYN  
ATOM    907    N ALA   103      -5.516 -95.218  20.952  1.00  0.00      BSYN  
ATOM    908    H ALA   103      -5.851 -94.738  21.738  1.00  0.00      BSYN  
ATOM    909   CA ALA   103      -6.564 -95.848  20.075  1.00  0.00      BSYN  
ATOM    910   CB ALA   103      -7.780 -95.999  20.943  1.00  0.00      BSYN  
ATOM    911    C ALA   103      -6.848 -95.297  18.738  1.00  0.00      BSYN  
ATOM    912    O ALA   103      -7.013 -94.079  18.550  1.00  0.00      BSYN  
ATOM    913    N GLU   104      -6.892 -96.123  17.698  1.00  0.00      BSYN  
ATOM    914    H GLU   104      -6.577 -97.046  17.797  1.00  0.00      BSYN  
ATOM    915   CA GLU   104      -6.983 -95.721  16.314  1.00  0.00      BSYN  
ATOM    916   CB GLU   104      -6.735 -97.045  15.471  1.00  0.00      BSYN  
ATOM    917   CG GLU   104      -5.223 -97.653  15.675  1.00  0.00      BSYN  
ATOM    918   CD GLU   104      -4.622 -98.283  14.404  1.00  0.00      BSYN  
ATOM    919  OE1 GLU   104      -4.017 -97.531  13.639  1.00  0.00      BSYN  
ATOM    920  OE2 GLU   104      -4.552 -99.513  14.215  1.00  0.00      BSYN  
ATOM    921    C GLU   104      -8.135 -94.966  15.639  1.00  0.00      BSYN  
ATOM    922    O GLU   104      -9.267 -95.349  15.414  1.00  0.00      BSYN  
ATOM    923    N GLU   105      -7.757 -93.728  15.325  1.00  0.00      BSYN  
ATOM    924    H GLU   105      -6.827 -93.431  15.404  1.00  0.00      BSYN  
ATOM    925   CA GLU   105      -8.694 -92.798  14.677  1.00  0.00      BSYN  
ATOM    926   CB GLU   105      -9.285 -91.901  15.763  1.00  0.00      BSYN  
ATOM    927   CG GLU   105     -10.738 -91.986  15.714  1.00  0.00      BSYN  
ATOM    928   CD GLU   105     -11.279 -92.477  17.122  1.00  0.00      BSYN  
ATOM    929  OE1 GLU   105     -11.780 -91.651  17.864  1.00  0.00      BSYN  
ATOM    930  OE2 GLU   105     -11.100 -93.692  17.404  1.00  0.00      BSYN  
ATOM    931    C GLU   105      -8.157 -92.062  13.449  1.00  0.00      BSYN  
ATOM    932    O GLU   105      -7.096 -91.444  13.418  1.00  0.00      BSYN  
ATOM    933    N PRO   106      -8.905 -92.228  12.297  1.00  0.00      BSYN  
ATOM    934   CD PRO   106      -8.774 -91.369  11.135  1.00  0.00      BSYN  
ATOM    935   CA PRO   106     -10.008 -93.142  12.087  1.00  0.00      BSYN  
ATOM    936   CB PRO   106     -11.059 -92.372  11.322  1.00  0.00      BSYN  
ATOM    937   CG PRO   106     -10.134 -91.432  10.453  1.00  0.00      BSYN  
ATOM    938    C PRO   106      -9.786 -94.514  11.461  1.00  0.00      BSYN  
ATOM    939    O PRO   106      -8.787 -94.645  10.709  1.00  0.00      BSYN  
ATOM    940    N LEU   107     -10.522 -95.516  11.828  1.00  0.00      BSYN  
ATOM    941    H LEU   107     -11.178 -95.502  12.556  1.00  0.00      BSYN  
ATOM    942   CA LEU   107     -10.353 -96.689  11.063  1.00  0.00      BSYN  
ATOM    943   CB LEU   107     -10.663 -98.001  11.963  1.00  0.00      BSYN  
ATOM    944   CG LEU   107     -10.117 -99.400  11.408  1.00  0.00      BSYN  
ATOM    945  CD1 LEU   107      -8.649 -99.320  11.526  1.00  0.00      BSYN  
ATOM    946  CD2 LEU   107     -10.695-100.371  12.398  1.00  0.00      BSYN  
ATOM    947    C LEU   107     -11.464 -96.502   9.953  1.00  0.00      BSYN  
ATOM    948    O LEU   107     -12.477 -95.910  10.235  1.00  0.00      BSYN  
ATOM    949    N ILE   108     -11.075 -96.976   8.733  1.00  0.00      BSYN  
ATOM    950    H ILE   108     -10.166 -97.284   8.534  1.00  0.00      BSYN  
ATOM    951   CA ILE   108     -12.193 -97.084   7.718  1.00  0.00      BSYN  
ATOM    952   CB ILE   108     -11.510 -97.522   6.439  1.00  0.00      BSYN  
ATOM    953  CG2 ILE   108     -12.364 -98.077   5.196  1.00  0.00      BSYN  
ATOM    954  CG1 ILE   108     -10.612 -96.412   5.898  1.00  0.00      BSYN  
ATOM    955   CD ILE   108      -9.433 -96.812   4.983  1.00  0.00      BSYN  
ATOM    956    C ILE   108     -13.526 -97.869   8.088  1.00  0.00      BSYN  
ATOM    957    O ILE   108     -14.572 -97.321   7.768  1.00  0.00      BSYN  
ATOM    958    N GLU   109     -13.496 -99.042   8.723  1.00  0.00      BSYN  
ATOM    959    H GLU   109     -12.582 -99.273   8.990  1.00  0.00      BSYN  
ATOM    960   CA GLU   109     -14.589-100.051   8.681  1.00  0.00      BSYN  
ATOM    961   CB GLU   109     -14.389-101.140   7.545  1.00  0.00      BSYN  
ATOM    962   CG GLU   109     -14.777-102.560   7.793  1.00  0.00      BSYN  
ATOM    963   CD GLU   109     -14.559-103.513   6.625  1.00  0.00      BSYN  
ATOM    964  OE1 GLU   109     -15.459-103.833   5.777  1.00  0.00      BSYN  
ATOM    965  OE2 GLU   109     -13.428-103.975   6.644  1.00  0.00      BSYN  
ATOM    966    C GLU   109     -14.934-100.617  10.021  1.00  0.00      BSYN  
ATOM    967    O GLU   109     -14.012-100.770  10.780  1.00  0.00      BSYN  
ATOM    968    N PRO   110     -16.250-100.796  10.339  1.00  0.00      BSYN  
ATOM    969   CD PRO   110     -17.334-100.339   9.585  1.00  0.00      BSYN  
ATOM    970   CA PRO   110     -16.684-101.430  11.616  1.00  0.00      BSYN  
ATOM    971   CB PRO   110     -18.087-100.952  11.672  1.00  0.00      BSYN  
ATOM    972   CG PRO   110     -18.610-100.840  10.318  1.00  0.00      BSYN  
ATOM    973    C PRO   110     -16.546-103.001  11.512  1.00  0.00      BSYN  
ATOM    974    O PRO   110     -17.589-103.669  11.382  1.00  0.00      BSYN  
ATOM    975    N LEU   111     -15.300-103.598  11.497  1.00  0.00      BSYN  
ATOM    976    H LEU   111     -14.591-102.950  11.299  1.00  0.00      BSYN  
ATOM    977   CA LEU   111     -15.112-104.979  11.862  1.00  0.00      BSYN  
ATOM    978   CB LEU   111     -14.254-105.678  10.831  1.00  0.00      BSYN  
ATOM    979   CG LEU   111     -14.182-107.169  10.628  1.00  0.00      BSYN  
ATOM    980  CD1 LEU   111     -14.616-107.496   9.290  1.00  0.00      BSYN  
ATOM    981  CD2 LEU   111     -12.650-107.595  10.770  1.00  0.00      BSYN  
ATOM    982    C LEU   111     -14.551-105.304  13.281  1.00  0.00      BSYN  
ATOM    983    O LEU   111     -14.992-106.344  13.764  1.00  0.00      BSYN  
ATOM    984    N MET   112     -13.708-104.517  13.907  1.00  0.00      BSYN  
ATOM    985    H MET   112     -13.758-103.630  13.493  1.00  0.00      BSYN  
ATOM    986   CA MET   112     -13.149-105.001  15.179  1.00  0.00      BSYN  
ATOM    987   CB MET   112     -11.683-104.619  15.259  1.00  0.00      BSYN  
ATOM    988   CG MET   112     -10.718-105.347  14.357  1.00  0.00      BSYN  
ATOM    989   SD MET   112     -10.698-107.140  14.801  1.00  0.00      BSYN  
ATOM    990   CE MET   112      -9.304-107.144  15.956  1.00  0.00      BSYN  
ATOM    991    C MET   112     -13.976-104.575  16.394  1.00  0.00      BSYN  
ATOM    992    O MET   112     -14.306-103.375  16.470  1.00  0.00      BSYN  
ATOM    993    N GLU   113     -14.461-105.272  17.340  1.00  0.00      BSYN  
ATOM    994    H GLU   113     -15.102-104.791  17.904  1.00  0.00      BSYN  
ATOM    995   CA GLU   113     -14.174-106.680  17.508  1.00  0.00      BSYN  
ATOM    996   CB GLU   113     -13.313-106.999  18.750  1.00  0.00      BSYN  
ATOM    997   CG GLU   113     -13.693-106.344  19.943  1.00  0.00      BSYN  
ATOM    998   CD GLU   113     -12.529-106.365  20.898  1.00  0.00      BSYN  
ATOM    999  OE1 GLU   113     -12.189-105.317  21.428  1.00  0.00      BSYN  
ATOM   1000  OE2 GLU   113     -11.721-107.304  20.955  1.00  0.00      BSYN  
ATOM   1001    C GLU   113     -15.488-107.512  17.549  1.00  0.00      BSYN  
ATOM   1002    O GLU   113     -16.475-107.142  18.215  1.00  0.00      BSYN  
ATOM   1003    N PRO   114     -15.511-108.784  17.062  1.00  0.00      BSYN  
ATOM   1004   CD PRO   114     -14.679-109.087  15.906  1.00  0.00      BSYN  
ATOM   1005   CA PRO   114     -16.620-109.700  17.253  1.00  0.00      BSYN  
ATOM   1006   CB PRO   114     -16.756-110.288  15.864  1.00  0.00      BSYN  
ATOM   1007   CG PRO   114     -15.317-110.432  15.377  1.00  0.00      BSYN  
ATOM   1008    C PRO   114     -16.276-110.702  18.366  1.00  0.00      BSYN  
ATOM   1009    O PRO   114     -16.018-111.930  18.126  1.00  0.00      BSYN  
ATOM   1010    N GLU   115     -16.181-110.187  19.628  1.00  0.00      BSYN  
ATOM   1011    H GLU   115     -16.522-109.293  19.839  1.00  0.00      BSYN  
ATOM   1012   CA GLU   115     -15.455-110.929  20.743  1.00  0.00      BSYN  
ATOM   1013   CB GLU   115     -13.980-110.492  20.595  1.00  0.00      BSYN  
ATOM   1014   CG GLU   115     -13.111-111.769  21.014  1.00  0.00      BSYN  
ATOM   1015   CD GLU   115     -11.672-111.670  20.496  1.00  0.00      BSYN  
ATOM   1016  OE1 GLU   115     -11.336-111.201  19.403  1.00  0.00      BSYN  
ATOM   1017  OE2 GLU   115     -10.717-112.077  21.199  1.00  0.00      BSYN  
ATOM   1018    C GLU   115     -16.018-110.487  22.122  1.00  0.00      BSYN  
ATOM   1019    O GLU   115     -16.323-109.328  22.371  1.00  0.00      BSYN  
ATOM   1020    N GLY   116     -16.438-111.505  22.900  1.00  0.00      BSYN  
ATOM   1021    H GLY   116     -16.230-112.449  22.737  1.00  0.00      BSYN  
ATOM   1022   CA GLY   116     -17.096-111.358  24.140  1.00  0.00      BSYN  
ATOM   1023    C GLY   116     -18.280-112.282  24.033  1.00  0.00      BSYN  
ATOM   1024    O GLY   116     -18.015-113.489  24.185  1.00  0.00      BSYN  
ATOM   1025    N GLU   117     -19.556-111.958  23.688  1.00  0.00      BSYN  
ATOM   1026    H GLU   117     -20.271-112.606  23.858  1.00  0.00      BSYN  
ATOM   1027   CA GLU   117     -19.979-110.590  23.593  1.00  0.00      BSYN  
ATOM   1028   CB GLU   117     -21.308-110.504  22.845  1.00  0.00      BSYN  
ATOM   1029   CG GLU   117     -20.979-110.567  21.332  1.00  0.00      BSYN  
ATOM   1030   CD GLU   117     -22.210-110.338  20.485  1.00  0.00      BSYN  
ATOM   1031  OE1 GLU   117     -22.745-111.238  19.791  1.00  0.00      BSYN  
ATOM   1032  OE2 GLU   117     -22.601-109.169  20.582  1.00  0.00      BSYN  
ATOM   1033    C GLU   117     -20.122-109.783  24.865  1.00  0.00      BSYN  
ATOM   1034    O GLU   117     -20.793-110.261  25.710  1.00  0.00      BSYN  
ATOM   1035    N SER   118     -19.481-108.647  25.011  1.00  0.00      BSYN  
ATOM   1036    H SER   118     -19.179-108.291  24.149  1.00  0.00      BSYN  
ATOM   1037   CA SER   118     -19.224-108.025  26.333  1.00  0.00      BSYN  
ATOM   1038   CB SER   118     -18.150-108.800  27.034  1.00  0.00      BSYN  
ATOM   1039   OG SER   118     -16.930-109.026  26.393  1.00  0.00      BSYN  
ATOM   1040   HG SER   118     -17.036-108.968  25.441  1.00  0.00      BSYN  
ATOM   1041    C SER   118     -19.009-106.477  26.480  1.00  0.00      BSYN  
ATOM   1042    O SER   118     -18.736-105.901  27.582  1.00  0.00      BSYN  
ATOM   1043    N TYR   119     -19.044-105.875  25.235  1.00  0.00      BSYN  
ATOM   1044    H TYR   119     -19.253-106.152  24.318  1.00  0.00      BSYN  
ATOM   1045   CA TYR   119     -18.741-104.448  25.261  1.00  0.00      BSYN  
ATOM   1046   CB TYR   119     -17.127-104.419  25.065  1.00  0.00      BSYN  
ATOM   1047   CG TYR   119     -16.345-103.193  25.588  1.00  0.00      BSYN  
ATOM   1048  CD1 TYR   119     -15.436-103.320  26.677  1.00  0.00      BSYN  
ATOM   1049  CE1 TYR   119     -14.657-102.214  27.012  1.00  0.00      BSYN  
ATOM   1050  CD2 TYR   119     -16.615-101.961  25.082  1.00  0.00      BSYN  
ATOM   1051  CE2 TYR   119     -15.998-100.823  25.422  1.00  0.00      BSYN  
ATOM   1052   CZ TYR   119     -14.969-100.987  26.415  1.00  0.00      BSYN  
ATOM   1053   OH TYR   119     -14.386 -99.815  26.776  1.00  0.00      BSYN  
ATOM   1054   HH TYR   119     -14.496 -99.176  26.068  1.00  0.00      BSYN  
ATOM   1055    C TYR   119     -19.501-103.779  24.160  1.00  0.00      BSYN  
ATOM   1056    O TYR   119     -19.218-103.822  22.996  1.00  0.00      BSYN  
ATOM   1057    N GLU   120     -20.691-103.365  24.628  1.00  0.00      BSYN  
ATOM   1058    H GLU   120     -20.799-103.552  25.584  1.00  0.00      BSYN  
ATOM   1059   CA GLU   120     -21.735-102.891  23.700  1.00  0.00      BSYN  
ATOM   1060   CB GLU   120     -22.822-104.050  23.564  1.00  0.00      BSYN  
ATOM   1061   CG GLU   120     -23.846-104.325  24.733  1.00  0.00      BSYN  
ATOM   1062   CD GLU   120     -24.355-105.755  24.898  1.00  0.00      BSYN  
ATOM   1063  OE1 GLU   120     -23.535-106.714  24.753  1.00  0.00      BSYN  
ATOM   1064  OE2 GLU   120     -25.535-105.935  25.220  1.00  0.00      BSYN  
ATOM   1065    C GLU   120     -22.435-101.532  23.952  1.00  0.00      BSYN  
ATOM   1066    O GLU   120     -22.576-101.062  25.075  1.00  0.00      BSYN  
ATOM   1067    N ASP   121     -22.934-100.973  22.858  1.00  0.00      BSYN  
ATOM   1068    H ASP   121     -22.999-101.502  22.036  1.00  0.00      BSYN  
ATOM   1069   CA ASP   121     -23.725 -99.758  22.939  1.00  0.00      BSYN  
ATOM   1070   CB ASP   121     -23.057 -98.746  21.975  1.00  0.00      BSYN  
ATOM   1071   CG ASP   121     -23.323 -97.287  22.087  1.00  0.00      BSYN  
ATOM   1072  OD1 ASP   121     -24.469 -96.918  22.127  1.00  0.00      BSYN  
ATOM   1073  OD2 ASP   121     -22.339 -96.558  22.259  1.00  0.00      BSYN  
ATOM   1074    C ASP   121     -25.191-100.022  22.591  1.00  0.00      BSYN  
ATOM   1075    O ASP   121     -25.413-100.610  21.485  1.00  0.00      BSYN  
ATOM   1076    N PRO   122     -26.216 -99.796  23.413  1.00  0.00      BSYN  
ATOM   1077   CD PRO   122     -26.133 -99.443  24.785  1.00  0.00      BSYN  
ATOM   1078   CA PRO   122     -27.657 -99.893  22.992  1.00  0.00      BSYN  
ATOM   1079   CB PRO   122     -28.282-100.140  24.340  1.00  0.00      BSYN  
ATOM   1080   CG PRO   122     -27.300-100.219  25.413  1.00  0.00      BSYN  
ATOM   1081    C PRO   122     -28.116 -98.565  22.228  1.00  0.00      BSYN  
ATOM   1082    O PRO   122     -27.803 -97.537  22.856  1.00  0.00      BSYN  
ATOM   1083    N PRO   123     -28.821 -98.724  21.082  1.00  0.00      BSYN  
ATOM   1084   CD PRO   123     -28.651 -99.818  20.204  1.00  0.00      BSYN  
ATOM   1085   CA PRO   123     -29.490 -97.643  20.450  1.00  0.00      BSYN  
ATOM   1086   CB PRO   123     -29.817 -98.107  19.110  1.00  0.00      BSYN  
ATOM   1087   CG PRO   123     -29.605 -99.587  19.059  1.00  0.00      BSYN  
ATOM   1088    C PRO   123     -30.722 -96.920  21.074  1.00  0.00      BSYN  
ATOM   1089    O PRO   123     -31.762 -97.517  21.161  1.00  0.00      BSYN  
ATOM   1090    N GLN   124     -30.635 -95.552  21.252  1.00  0.00      BSYN  
ATOM   1091    H GLN   124     -29.710 -95.281  21.073  1.00  0.00      BSYN  
ATOM   1092   CA GLN   124     -31.677 -94.656  21.685  1.00  0.00      BSYN  
ATOM   1093   CB GLN   124     -31.054 -93.367  22.057  1.00  0.00      BSYN  
ATOM   1094   CG GLN   124     -30.323 -92.590  20.928  1.00  0.00      BSYN  
ATOM   1095   CD GLN   124     -29.502 -91.330  21.366  1.00  0.00      BSYN  
ATOM   1096  OE1 GLN   124     -29.375 -91.236  22.564  1.00  0.00      BSYN  
ATOM   1097  NE2 GLN   124     -28.988 -90.398  20.563  1.00  0.00      BSYN  
ATOM   1098 HE21 GLN   124     -28.250 -89.838  20.883  1.00  0.00      BSYN  
ATOM   1099 HE22 GLN   124     -29.350 -90.241  19.667  1.00  0.00      BSYN  
ATOM   1100    C GLN   124     -32.831 -94.450  20.679  1.00  0.00      BSYN  
ATOM   1101    O GLN   124     -33.471 -93.403  20.664  1.00  0.00      BSYN  
ATOM   1102    N GLU   125     -33.064 -95.327  19.698  1.00  0.00      BSYN  
ATOM   1103    H GLU   125     -32.405 -96.021  19.488  1.00  0.00      BSYN  
ATOM   1104   CA GLU   125     -34.120 -95.093  18.727  1.00  0.00      BSYN  
ATOM   1105   CB GLU   125     -33.492 -95.400  17.388  1.00  0.00      BSYN  
ATOM   1106   CG GLU   125     -32.394 -94.625  16.727  1.00  0.00      BSYN  
ATOM   1107   CD GLU   125     -31.727 -95.264  15.573  1.00  0.00      BSYN  
ATOM   1108  OE1 GLU   125     -32.283 -95.289  14.452  1.00  0.00      BSYN  
ATOM   1109  OE2 GLU   125     -30.573 -95.703  15.736  1.00  0.00      BSYN  
ATOM   1110    C GLU   125     -35.199 -96.104  19.029  1.00  0.00      BSYN  
ATOM   1111    O GLU   125     -35.054 -97.262  19.435  1.00  0.00      BSYN  
ATOM   1112    N GLU   126     -36.383 -95.440  18.859  1.00  0.00      BSYN  
ATOM   1113    H GLU   126     -36.330 -94.723  18.194  1.00  0.00      BSYN  
ATOM   1114   CA GLU   126     -37.677 -95.800  19.454  1.00  0.00      BSYN  
ATOM   1115   CB GLU   126     -38.427 -94.493  19.653  1.00  0.00      BSYN  
ATOM   1116   CG GLU   126     -38.127 -93.603  20.913  1.00  0.00      BSYN  
ATOM   1117   CD GLU   126     -38.735 -94.056  22.219  1.00  0.00      BSYN  
ATOM   1118  OE1 GLU   126     -39.685 -93.437  22.672  1.00  0.00      BSYN  
ATOM   1119  OE2 GLU   126     -38.169 -94.931  22.962  1.00  0.00      BSYN  
ATOM   1120    C GLU   126     -38.524 -96.800  18.524  1.00  0.00      BSYN  
ATOM   1121    O GLU   126     -39.524 -96.353  17.890  1.00  0.00      BSYN  
ATOM   1122    N TYR   127     -38.124 -98.070  18.365  1.00  0.00      BSYN  
ATOM   1123    H TYR   127     -37.380 -98.335  18.946  1.00  0.00      BSYN  
ATOM   1124   CA TYR   127     -39.002 -99.058  17.825  1.00  0.00      BSYN  
ATOM   1125   CB TYR   127     -38.111-100.130  17.199  1.00  0.00      BSYN  
ATOM   1126   CG TYR   127     -37.401-101.131  18.092  1.00  0.00      BSYN  
ATOM   1127  CD1 TYR   127     -36.574-102.107  17.548  1.00  0.00      BSYN  
ATOM   1128  CE1 TYR   127     -35.877-102.943  18.360  1.00  0.00      BSYN  
ATOM   1129  CD2 TYR   127     -37.328-100.942  19.520  1.00  0.00      BSYN  
ATOM   1130  CE2 TYR   127     -36.528-101.822  20.272  1.00  0.00      BSYN  
ATOM   1131   CZ TYR   127     -35.878-102.835  19.696  1.00  0.00      BSYN  
ATOM   1132   OH TYR   127     -35.340-103.795  20.562  1.00  0.00      BSYN  
ATOM   1133   HH TYR   127     -35.966-104.277  21.107  1.00  0.00      BSYN  
ATOM   1134    C TYR   127     -40.221 -99.616  18.628  1.00  0.00      BSYN  
ATOM   1135    O TYR   127     -41.071-100.450  18.260  1.00  0.00      BSYN  
ATOM   1136    N GLN   128     -40.440 -99.049  19.900  1.00  0.00      BSYN  
ATOM   1137    H GLN   128     -39.960 -98.200  19.990  1.00  0.00      BSYN  
ATOM   1138   CA GLN   128     -41.296 -99.621  20.971  1.00  0.00      BSYN  
ATOM   1139   CB GLN   128     -40.723 -99.475  22.451  1.00  0.00      BSYN  
ATOM   1140   CG GLN   128     -39.290-100.081  22.665  1.00  0.00      BSYN  
ATOM   1141   CD GLN   128     -38.603 -99.684  23.950  1.00  0.00      BSYN  
ATOM   1142  OE1 GLN   128     -39.104 -99.966  25.103  1.00  0.00      BSYN  
ATOM   1143  NE2 GLN   128     -37.395 -99.198  23.934  1.00  0.00      BSYN  
ATOM   1144 HE21 GLN   128     -37.099 -99.129  23.003  1.00  0.00      BSYN  
ATOM   1145 HE22 GLN   128     -36.992 -98.897  24.775  1.00  0.00      BSYN  
ATOM   1146    C GLN   128     -42.780 -99.394  20.760  1.00  0.00      BSYN  
ATOM   1147    O GLN   128     -43.448 -99.104  21.730  1.00  0.00      BSYN  
ATOM   1148    N GLU   129     -43.245 -99.393  19.558  1.00  0.00      BSYN  
ATOM   1149    H GLU   129     -42.798 -99.786  18.780  1.00  0.00      BSYN  
ATOM   1150   CA GLU   129     -44.672 -99.054  19.262  1.00  0.00      BSYN  
ATOM   1151   CB GLU   129     -44.906 -97.580  18.986  1.00  0.00      BSYN  
ATOM   1152   CG GLU   129     -43.653 -96.784  18.354  1.00  0.00      BSYN  
ATOM   1153   CD GLU   129     -43.841 -95.314  17.937  1.00  0.00      BSYN  
ATOM   1154  OE1 GLU   129     -43.343 -94.394  18.546  1.00  0.00      BSYN  
ATOM   1155  OE2 GLU   129     -44.470 -95.099  16.884  1.00  0.00      BSYN  
ATOM   1156    C GLU   129     -45.110 -99.814  18.043  1.00  0.00      BSYN  
ATOM   1157    O GLU   129     -45.637 -99.329  17.056  1.00  0.00      BSYN  
ATOM   1158    N TYR   130     -45.030-101.161  18.149  1.00  0.00      BSYN  
ATOM   1159    H TYR   130     -44.774-101.485  19.038  1.00  0.00      BSYN  
ATOM   1160   CA TYR   130     -45.388-102.207  17.086  1.00  0.00      BSYN  
ATOM   1161   CB TYR   130     -44.360-103.249  17.118  1.00  0.00      BSYN  
ATOM   1162   CG TYR   130     -43.217-102.968  16.095  1.00  0.00      BSYN  
ATOM   1163  CD1 TYR   130     -41.889-102.890  16.527  1.00  0.00      BSYN  
ATOM   1164  CE1 TYR   130     -40.883-102.567  15.679  1.00  0.00      BSYN  
ATOM   1165  CD2 TYR   130     -43.464-102.703  14.782  1.00  0.00      BSYN  
ATOM   1166  CE2 TYR   130     -42.463-102.319  13.867  1.00  0.00      BSYN  
ATOM   1167   CZ TYR   130     -41.173-102.190  14.390  1.00  0.00      BSYN  
ATOM   1168   OH TYR   130     -40.168-101.548  13.613  1.00  0.00      BSYN  
ATOM   1169   HH TYR   130     -39.593-101.144  14.267  1.00  0.00      BSYN  
ATOM   1170    C TYR   130     -46.795-102.734  17.104  1.00  0.00      BSYN  
ATOM   1171    O TYR   130     -47.020-103.799  17.611  1.00  0.00      BSYN  
ATOM   1172    N GLU   131     -47.675-101.949  16.438  1.00  0.00      BSYN  
ATOM   1173    H GLU   131     -47.299-101.146  16.021  1.00  0.00      BSYN  
ATOM   1174   CA GLU   131     -49.089-102.207  16.386  1.00  0.00      BSYN  
ATOM   1175   CB GLU   131     -49.875-100.955  15.987  1.00  0.00      BSYN  
ATOM   1176   CG GLU   131     -50.262-100.170  17.286  1.00  0.00      BSYN  
ATOM   1177   CD GLU   131     -51.304 -99.059  17.219  1.00  0.00      BSYN  
ATOM   1178  OE1 GLU   131     -51.036 -97.966  16.774  1.00  0.00      BSYN  
ATOM   1179  OE2 GLU   131     -52.526 -99.221  17.495  1.00  0.00      BSYN  
ATOM   1180    C GLU   131     -49.489-103.449  15.496  1.00  0.00      BSYN  
ATOM   1181    O GLU   131     -49.302-103.489  14.328  1.00  0.00      BSYN  
ATOM   1182    N PRO   132     -50.121-104.457  16.235  1.00  0.00      BSYN  
ATOM   1183   CD PRO   132     -50.517-104.323  17.559  1.00  0.00      BSYN  
ATOM   1184   CA PRO   132     -50.562-105.794  15.751  1.00  0.00      BSYN  
ATOM   1185   CB PRO   132     -50.793-106.560  17.076  1.00  0.00      BSYN  
ATOM   1186   CG PRO   132     -51.151-105.548  18.025  1.00  0.00      BSYN  
ATOM   1187    C PRO   132     -51.881-105.956  14.954  1.00  0.00      BSYN  
ATOM   1188    O PRO   132     -52.394-104.988  14.428  1.00  0.00      BSYN  
ATOM   1189    N GLU   133     -52.245-107.238  14.610  1.00  0.00      BSYN  
ATOM   1190    H GLU   133     -51.780-107.963  15.079  1.00  0.00      BSYN  
ATOM   1191   CA GLU   133     -53.302-107.610  13.609  1.00  0.00      BSYN  
ATOM   1192   CB GLU   133     -53.041-107.179  12.172  1.00  0.00      BSYN  
ATOM   1193   CG GLU   133     -53.965-106.250  11.431  1.00  0.00      BSYN  
ATOM   1194   CD GLU   133     -54.608-105.078  12.160  1.00  0.00      BSYN  
ATOM   1195  OE1 GLU   133     -55.686-105.259  12.719  1.00  0.00      BSYN  
ATOM   1196  OE2 GLU   133     -54.033-104.030  12.189  1.00  0.00      BSYN  
ATOM   1197    C GLU   133     -53.453-109.171  13.503  1.00  0.00      BSYN  
ATOM   1198    O GLU   133     -52.504-109.828  13.750  1.00  0.00      BSYN  
ATOM   1199    N ALA   134     -54.592-109.679  13.094  1.00  0.00      BSYN  
ATOM   1200    H ALA   134     -55.238-109.106  12.629  1.00  0.00      BSYN  
ATOM   1201   CA ALA   134     -54.962-111.169  12.944  1.00  0.00      BSYN  
ATOM   1202   CB ALA   134     -56.410-111.266  13.314  1.00  0.00      BSYN  
ATOM   1203    C ALA   134     -54.913-111.743  11.533  1.00  0.00      BSYN  
ATOM   1204  OT1 ALA   134     -55.391-112.839  11.290  1.00  0.00      BSYN  
ATOM   1205  OT2 ALA   134     -54.370-111.067  10.612  1.00  0.00      BSYN  
END
