# Supplementary material for: Data set of intrinsically disordered proteins analysed at a local protein conformation level
Source: Data Brief. 2020 Mar 5;29:105383. doi: 10.1016/j.dib.2020.105383 (PMC7078294; doi:10.1016/j.dib.2020.105383)
Supplement: Supplementary file 1 [file mmc1.zip › the data/1-DATA/PED1AAD-pdb/1AAD-14.pdb]

CRYST1    1.000    1.000    1.000  90.00  90.00  90.00 P 1           1
ATOM      1  HT1 MET     1     -11.223 -23.165 -63.350  1.00  0.00      BSYN  
ATOM      2  HT2 MET     1     -11.152 -24.723 -62.749  1.00  0.00      BSYN  
ATOM      3    N MET     1     -11.760 -23.883 -62.822  1.00  0.00      BSYN  
ATOM      4  HT3 MET     1     -12.047 -23.495 -61.900  1.00  0.00      BSYN  
ATOM      5   CA MET     1     -12.964 -24.253 -63.510  1.00  0.00      BSYN  
ATOM      6   CB MET     1     -12.857 -24.221 -64.999  1.00  0.00      BSYN  
ATOM      7   CG MET     1     -12.526 -22.851 -65.434  1.00  0.00      BSYN  
ATOM      8   SD MET     1     -10.772 -22.508 -65.042  1.00  0.00      BSYN  
ATOM      9   CE MET     1      -9.988 -22.837 -66.564  1.00  0.00      BSYN  
ATOM     10    C MET     1     -13.703 -25.471 -63.022  1.00  0.00      BSYN  
ATOM     11    O MET     1     -13.181 -26.624 -63.173  1.00  0.00      BSYN  
ATOM     12    N ASP     2     -14.861 -25.284 -62.327  1.00  0.00      BSYN  
ATOM     13    H ASP     2     -15.103 -24.341 -62.209  1.00  0.00      BSYN  
ATOM     14   CA ASP     2     -15.680 -26.460 -61.802  1.00  0.00      BSYN  
ATOM     15   CB ASP     2     -15.342 -26.557 -60.351  1.00  0.00      BSYN  
ATOM     16   CG ASP     2     -15.487 -28.032 -59.856  1.00  0.00      BSYN  
ATOM     17  OD1 ASP     2     -15.207 -28.251 -58.630  1.00  0.00      BSYN  
ATOM     18  OD2 ASP     2     -15.983 -28.942 -60.587  1.00  0.00      BSYN  
ATOM     19    C ASP     2     -17.136 -26.288 -62.036  1.00  0.00      BSYN  
ATOM     20    O ASP     2     -17.688 -26.960 -62.967  1.00  0.00      BSYN  
ATOM     21    N VAL     3     -17.726 -25.330 -61.374  1.00  0.00      BSYN  
ATOM     22    H VAL     3     -17.291 -24.869 -60.626  1.00  0.00      BSYN  
ATOM     23   CA VAL     3     -19.155 -25.149 -61.461  1.00  0.00      BSYN  
ATOM     24   CB VAL     3     -19.874 -25.792 -60.249  1.00  0.00      BSYN  
ATOM     25  CG1 VAL     3     -19.669 -25.165 -58.884  1.00  0.00      BSYN  
ATOM     26  CG2 VAL     3     -21.451 -26.036 -60.544  1.00  0.00      BSYN  
ATOM     27    C VAL     3     -19.644 -23.689 -61.608  1.00  0.00      BSYN  
ATOM     28    O VAL     3     -20.423 -23.109 -60.707  1.00  0.00      BSYN  
ATOM     29    N PHE     4     -19.355 -23.032 -62.804  1.00  0.00      BSYN  
ATOM     30    H PHE     4     -18.701 -23.508 -63.356  1.00  0.00      BSYN  
ATOM     31   CA PHE     4     -19.791 -21.637 -63.160  1.00  0.00      BSYN  
ATOM     32   CB PHE     4     -18.589 -20.821 -63.739  1.00  0.00      BSYN  
ATOM     33   CG PHE     4     -17.341 -20.998 -62.918  1.00  0.00      BSYN  
ATOM     34  CD1 PHE     4     -17.383 -20.542 -61.564  1.00  0.00      BSYN  
ATOM     35  CD2 PHE     4     -16.209 -21.580 -63.413  1.00  0.00      BSYN  
ATOM     36  CE1 PHE     4     -16.316 -20.709 -60.769  1.00  0.00      BSYN  
ATOM     37  CE2 PHE     4     -15.138 -21.684 -62.595  1.00  0.00      BSYN  
ATOM     38   CZ PHE     4     -15.134 -21.217 -61.333  1.00  0.00      BSYN  
ATOM     39    C PHE     4     -21.097 -21.623 -64.084  1.00  0.00      BSYN  
ATOM     40    O PHE     4     -21.073 -22.072 -65.265  1.00  0.00      BSYN  
ATOM     41    N MET     5     -22.173 -20.945 -63.677  1.00  0.00      BSYN  
ATOM     42    H MET     5     -22.879 -20.748 -64.328  1.00  0.00      BSYN  
ATOM     43   CA MET     5     -22.143 -20.391 -62.318  1.00  0.00      BSYN  
ATOM     44   CB MET     5     -21.989 -18.955 -62.368  1.00  0.00      BSYN  
ATOM     45   CG MET     5     -20.769 -18.471 -61.625  1.00  0.00      BSYN  
ATOM     46   SD MET     5     -20.981 -16.742 -61.139  1.00  0.00      BSYN  
ATOM     47   CE MET     5     -22.088 -17.105 -59.770  1.00  0.00      BSYN  
ATOM     48    C MET     5     -23.281 -20.761 -61.375  1.00  0.00      BSYN  
ATOM     49    O MET     5     -24.380 -20.201 -61.364  1.00  0.00      BSYN  
ATOM     50    N LYS     6     -23.013 -21.859 -60.666  1.00  0.00      BSYN  
ATOM     51    H LYS     6     -22.323 -22.459 -61.018  1.00  0.00      BSYN  
ATOM     52   CA LYS     6     -24.123 -22.560 -60.043  1.00  0.00      BSYN  
ATOM     53   CB LYS     6     -24.147 -24.016 -60.617  1.00  0.00      BSYN  
ATOM     54   CG LYS     6     -25.424 -24.795 -60.181  1.00  0.00      BSYN  
ATOM     55   CD LYS     6     -25.551 -26.049 -61.035  1.00  0.00      BSYN  
ATOM     56   CE LYS     6     -26.859 -26.768 -60.724  1.00  0.00      BSYN  
ATOM     57   NZ LYS     6     -26.926 -27.197 -59.323  1.00  0.00      BSYN  
ATOM     58  HZ1 LYS     6     -27.813 -27.596 -58.955  1.00  0.00      BSYN  
ATOM     59  HZ2 LYS     6     -26.166 -27.863 -59.080  1.00  0.00      BSYN  
ATOM     60  HZ3 LYS     6     -26.873 -26.339 -58.738  1.00  0.00      BSYN  
ATOM     61    C LYS     6     -24.222 -22.626 -58.553  1.00  0.00      BSYN  
ATOM     62    O LYS     6     -23.273 -22.965 -57.899  1.00  0.00      BSYN  
ATOM     63    N GLY     7     -25.444 -22.186 -58.199  1.00  0.00      BSYN  
ATOM     64    H GLY     7     -25.919 -21.621 -58.844  1.00  0.00      BSYN  
ATOM     65   CA GLY     7     -26.045 -22.450 -56.910  1.00  0.00      BSYN  
ATOM     66    C GLY     7     -26.248 -23.969 -56.621  1.00  0.00      BSYN  
ATOM     67    O GLY     7     -25.450 -24.871 -57.015  1.00  0.00      BSYN  
ATOM     68    N LEU     8     -27.281 -24.126 -55.734  1.00  0.00      BSYN  
ATOM     69    H LEU     8     -27.509 -23.413 -55.102  1.00  0.00      BSYN  
ATOM     70   CA LEU     8     -27.825 -25.507 -55.619  1.00  0.00      BSYN  
ATOM     71   CB LEU     8     -27.854 -26.059 -54.248  1.00  0.00      BSYN  
ATOM     72   CG LEU     8     -26.495 -26.378 -53.618  1.00  0.00      BSYN  
ATOM     73  CD1 LEU     8     -26.608 -26.599 -52.095  1.00  0.00      BSYN  
ATOM     74  CD2 LEU     8     -25.755 -27.535 -54.347  1.00  0.00      BSYN  
ATOM     75    C LEU     8     -29.120 -25.628 -56.361  1.00  0.00      BSYN  
ATOM     76    O LEU     8     -29.282 -26.513 -57.278  1.00  0.00      BSYN  
ATOM     77    N SER     9     -30.162 -24.807 -56.126  1.00  0.00      BSYN  
ATOM     78    H SER     9     -30.205 -24.359 -55.256  1.00  0.00      BSYN  
ATOM     79   CA SER     9     -31.284 -24.565 -57.125  1.00  0.00      BSYN  
ATOM     80   CB SER     9     -32.567 -24.287 -56.199  1.00  0.00      BSYN  
ATOM     81   OG SER     9     -32.960 -25.395 -55.347  1.00  0.00      BSYN  
ATOM     82   HG SER     9     -33.273 -26.158 -55.838  1.00  0.00      BSYN  
ATOM     83    C SER     9     -30.848 -23.375 -57.967  1.00  0.00      BSYN  
ATOM     84    O SER     9     -30.299 -22.375 -57.366  1.00  0.00      BSYN  
ATOM     85    N MET    10     -30.965 -23.364 -59.282  1.00  0.00      BSYN  
ATOM     86    H MET    10     -31.375 -24.208 -59.564  1.00  0.00      BSYN  
ATOM     87   CA MET    10     -30.439 -22.317 -60.188  1.00  0.00      BSYN  
ATOM     88   CB MET    10     -28.948 -22.208 -60.089  1.00  0.00      BSYN  
ATOM     89   CG MET    10     -28.168 -21.017 -60.490  1.00  0.00      BSYN  
ATOM     90   SD MET    10     -28.452 -20.390 -62.120  1.00  0.00      BSYN  
ATOM     91   CE MET    10     -28.581 -18.624 -61.964  1.00  0.00      BSYN  
ATOM     92    C MET    10     -30.867 -22.564 -61.617  1.00  0.00      BSYN  
ATOM     93    O MET    10     -30.716 -23.696 -62.105  1.00  0.00      BSYN  
ATOM     94    N ALA    11     -31.309 -21.570 -62.360  1.00  0.00      BSYN  
ATOM     95    H ALA    11     -31.278 -20.650 -62.024  1.00  0.00      BSYN  
ATOM     96   CA ALA    11     -31.702 -21.827 -63.702  1.00  0.00      BSYN  
ATOM     97   CB ALA    11     -32.525 -20.650 -64.238  1.00  0.00      BSYN  
ATOM     98    C ALA    11     -30.627 -22.229 -64.709  1.00  0.00      BSYN  
ATOM     99    O ALA    11     -29.864 -21.486 -65.263  1.00  0.00      BSYN  
ATOM    100    N LYS    12     -30.507 -23.577 -64.756  1.00  0.00      BSYN  
ATOM    101    H LYS    12     -31.121 -23.984 -64.110  1.00  0.00      BSYN  
ATOM    102   CA LYS    12     -29.811 -24.408 -65.744  1.00  0.00      BSYN  
ATOM    103   CB LYS    12     -30.041 -25.925 -65.588  1.00  0.00      BSYN  
ATOM    104   CG LYS    12     -28.994 -26.499 -64.642  1.00  0.00      BSYN  
ATOM    105   CD LYS    12     -29.516 -27.813 -64.067  1.00  0.00      BSYN  
ATOM    106   CE LYS    12     -30.495 -28.788 -64.867  1.00  0.00      BSYN  
ATOM    107   NZ LYS    12     -29.952 -29.031 -66.175  1.00  0.00      BSYN  
ATOM    108  HZ1 LYS    12     -29.074 -29.583 -66.097  1.00  0.00      BSYN  
ATOM    109  HZ2 LYS    12     -30.756 -29.334 -66.761  1.00  0.00      BSYN  
ATOM    110  HZ3 LYS    12     -29.839 -28.134 -66.689  1.00  0.00      BSYN  
ATOM    111    C LYS    12     -30.283 -24.049 -67.128  1.00  0.00      BSYN  
ATOM    112    O LYS    12     -29.500 -23.886 -68.131  1.00  0.00      BSYN  
ATOM    113    N GLU    13     -31.657 -23.714 -67.230  1.00  0.00      BSYN  
ATOM    114    H GLU    13     -32.097 -23.647 -66.357  1.00  0.00      BSYN  
ATOM    115   CA GLU    13     -32.267 -23.268 -68.443  1.00  0.00      BSYN  
ATOM    116   CB GLU    13     -33.039 -24.407 -69.228  1.00  0.00      BSYN  
ATOM    117   CG GLU    13     -34.283 -25.141 -68.625  1.00  0.00      BSYN  
ATOM    118   CD GLU    13     -33.882 -26.205 -67.649  1.00  0.00      BSYN  
ATOM    119  OE1 GLU    13     -33.726 -25.853 -66.448  1.00  0.00      BSYN  
ATOM    120  OE2 GLU    13     -33.806 -27.360 -68.103  1.00  0.00      BSYN  
ATOM    121    C GLU    13     -33.218 -22.043 -68.196  1.00  0.00      BSYN  
ATOM    122    O GLU    13     -33.705 -21.854 -67.064  1.00  0.00      BSYN  
ATOM    123    N GLY    14     -33.560 -21.213 -69.233  1.00  0.00      BSYN  
ATOM    124    H GLY    14     -33.005 -21.265 -70.039  1.00  0.00      BSYN  
ATOM    125   CA GLY    14     -34.451 -20.060 -68.990  1.00  0.00      BSYN  
ATOM    126    C GLY    14     -35.915 -20.397 -68.475  1.00  0.00      BSYN  
ATOM    127    O GLY    14     -36.644 -19.440 -68.196  1.00  0.00      BSYN  
ATOM    128    N VAL    15     -36.360 -21.629 -68.504  1.00  0.00      BSYN  
ATOM    129    H VAL    15     -35.779 -22.418 -68.477  1.00  0.00      BSYN  
ATOM    130   CA VAL    15     -37.683 -21.920 -67.970  1.00  0.00      BSYN  
ATOM    131   CB VAL    15     -38.378 -22.928 -68.923  1.00  0.00      BSYN  
ATOM    132  CG1 VAL    15     -37.518 -24.164 -69.265  1.00  0.00      BSYN  
ATOM    133  CG2 VAL    15     -39.739 -23.454 -68.358  1.00  0.00      BSYN  
ATOM    134    C VAL    15     -37.803 -22.236 -66.459  1.00  0.00      BSYN  
ATOM    135    O VAL    15     -37.396 -23.200 -65.872  1.00  0.00      BSYN  
ATOM    136    N VAL    16     -38.464 -21.211 -65.910  1.00  0.00      BSYN  
ATOM    137    H VAL    16     -38.597 -20.295 -66.229  1.00  0.00      BSYN  
ATOM    138   CA VAL    16     -38.740 -21.159 -64.486  1.00  0.00      BSYN  
ATOM    139   CB VAL    16     -38.439 -19.825 -63.827  1.00  0.00      BSYN  
ATOM    140  CG1 VAL    16     -38.669 -19.736 -62.322  1.00  0.00      BSYN  
ATOM    141  CG2 VAL    16     -37.245 -19.138 -64.342  1.00  0.00      BSYN  
ATOM    142    C VAL    16     -40.211 -21.555 -64.182  1.00  0.00      BSYN  
ATOM    143    O VAL    16     -41.021 -20.749 -64.700  1.00  0.00      BSYN  
ATOM    144    N ALA    17     -40.577 -22.611 -63.417  1.00  0.00      BSYN  
ATOM    145    H ALA    17     -41.518 -22.876 -63.349  1.00  0.00      BSYN  
ATOM    146   CA ALA    17     -39.782 -23.553 -62.826  1.00  0.00      BSYN  
ATOM    147   CB ALA    17     -40.123 -23.671 -61.373  1.00  0.00      BSYN  
ATOM    148    C ALA    17     -39.805 -24.964 -63.466  1.00  0.00      BSYN  
ATOM    149    O ALA    17     -40.833 -25.653 -63.584  1.00  0.00      BSYN  
ATOM    150    N ALA    18     -38.635 -25.455 -63.893  1.00  0.00      BSYN  
ATOM    151    H ALA    18     -38.000 -24.747 -64.130  1.00  0.00      BSYN  
ATOM    152   CA ALA    18     -38.735 -26.844 -64.404  1.00  0.00      BSYN  
ATOM    153   CB ALA    18     -38.459 -26.873 -65.956  1.00  0.00      BSYN  
ATOM    154    C ALA    18     -37.840 -27.834 -63.660  1.00  0.00      BSYN  
ATOM    155    O ALA    18     -38.328 -28.609 -62.814  1.00  0.00      BSYN  
ATOM    156    N ALA    19     -36.541 -27.905 -64.020  1.00  0.00      BSYN  
ATOM    157    H ALA    19     -36.082 -27.256 -64.594  1.00  0.00      BSYN  
ATOM    158   CA ALA    19     -35.667 -28.953 -63.421  1.00  0.00      BSYN  
ATOM    159   CB ALA    19     -34.898 -29.705 -64.601  1.00  0.00      BSYN  
ATOM    160    C ALA    19     -34.707 -28.229 -62.494  1.00  0.00      BSYN  
ATOM    161    O ALA    19     -33.473 -28.439 -62.497  1.00  0.00      BSYN  
ATOM    162    N GLU    20     -35.292 -27.369 -61.694  1.00  0.00      BSYN  
ATOM    163    H GLU    20     -36.269 -27.454 -61.702  1.00  0.00      BSYN  
ATOM    164   CA GLU    20     -34.621 -26.363 -60.862  1.00  0.00      BSYN  
ATOM    165   CB GLU    20     -35.608 -25.166 -60.745  1.00  0.00      BSYN  
ATOM    166   CG GLU    20     -35.408 -24.231 -62.029  1.00  0.00      BSYN  
ATOM    167   CD GLU    20     -35.134 -22.747 -61.649  1.00  0.00      BSYN  
ATOM    168  OE1 GLU    20     -35.566 -21.819 -62.281  1.00  0.00      BSYN  
ATOM    169  OE2 GLU    20     -34.499 -22.429 -60.618  1.00  0.00      BSYN  
ATOM    170    C GLU    20     -34.137 -26.865 -59.501  1.00  0.00      BSYN  
ATOM    171    O GLU    20     -33.967 -26.073 -58.571  1.00  0.00      BSYN  
ATOM    172    N LYS    21     -33.793 -28.216 -59.341  1.00  0.00      BSYN  
ATOM    173    H LYS    21     -33.674 -28.624 -60.224  1.00  0.00      BSYN  
ATOM    174   CA LYS    21     -33.619 -29.038 -58.144  1.00  0.00      BSYN  
ATOM    175   CB LYS    21     -34.211 -30.518 -58.388  1.00  0.00      BSYN  
ATOM    176   CG LYS    21     -35.599 -30.414 -58.981  1.00  0.00      BSYN  
ATOM    177   CD LYS    21     -36.578 -29.683 -57.982  1.00  0.00      BSYN  
ATOM    178   CE LYS    21     -37.755 -29.698 -58.943  1.00  0.00      BSYN  
ATOM    179   NZ LYS    21     -38.985 -29.394 -58.363  1.00  0.00      BSYN  
ATOM    180  HZ1 LYS    21     -39.075 -30.021 -57.538  1.00  0.00      BSYN  
ATOM    181  HZ2 LYS    21     -38.902 -28.395 -58.086  1.00  0.00      BSYN  
ATOM    182  HZ3 LYS    21     -39.774 -29.569 -59.016  1.00  0.00      BSYN  
ATOM    183    C LYS    21     -32.122 -29.137 -57.667  1.00  0.00      BSYN  
ATOM    184    O LYS    21     -31.126 -29.028 -58.444  1.00  0.00      BSYN  
ATOM    185    N THR    22     -31.917 -29.324 -56.355  1.00  0.00      BSYN  
ATOM    186    H THR    22     -32.630 -29.237 -55.689  1.00  0.00      BSYN  
ATOM    187   CA THR    22     -30.596 -29.543 -55.692  1.00  0.00      BSYN  
ATOM    188   CB THR    22     -30.892 -29.656 -54.178  1.00  0.00      BSYN  
ATOM    189  OG1 THR    22     -32.134 -29.006 -53.850  1.00  0.00      BSYN  
ATOM    190  HG1 THR    22     -32.679 -29.702 -53.476  1.00  0.00      BSYN  
ATOM    191  CG2 THR    22     -29.548 -29.316 -53.410  1.00  0.00      BSYN  
ATOM    192    C THR    22     -29.993 -30.804 -56.154  1.00  0.00      BSYN  
ATOM    193    O THR    22     -30.566 -31.876 -56.016  1.00  0.00      BSYN  
ATOM    194    N LYS    23     -28.751 -30.795 -56.700  1.00  0.00      BSYN  
ATOM    195    H LYS    23     -28.308 -29.976 -57.006  1.00  0.00      BSYN  
ATOM    196   CA LYS    23     -28.135 -32.007 -57.287  1.00  0.00      BSYN  
ATOM    197   CB LYS    23     -27.287 -31.815 -58.648  1.00  0.00      BSYN  
ATOM    198   CG LYS    23     -28.042 -31.148 -59.762  1.00  0.00      BSYN  
ATOM    199   CD LYS    23     -27.509 -31.956 -60.995  1.00  0.00      BSYN  
ATOM    200   CE LYS    23     -27.983 -31.255 -62.271  1.00  0.00      BSYN  
ATOM    201   NZ LYS    23     -29.441 -31.239 -62.506  1.00  0.00      BSYN  
ATOM    202  HZ1 LYS    23     -29.548 -30.778 -63.432  1.00  0.00      BSYN  
ATOM    203  HZ2 LYS    23     -29.835 -32.198 -62.416  1.00  0.00      BSYN  
ATOM    204  HZ3 LYS    23     -30.027 -30.664 -61.867  1.00  0.00      BSYN  
ATOM    205    C LYS    23     -27.574 -32.883 -56.151  1.00  0.00      BSYN  
ATOM    206    O LYS    23     -26.573 -32.562 -55.558  1.00  0.00      BSYN  
ATOM    207    N GLN    24     -28.270 -33.925 -55.691  1.00  0.00      BSYN  
ATOM    208    H GLN    24     -29.138 -34.086 -56.118  1.00  0.00      BSYN  
ATOM    209   CA GLN    24     -27.761 -34.660 -54.538  1.00  0.00      BSYN  
ATOM    210   CB GLN    24     -28.842 -35.150 -53.634  1.00  0.00      BSYN  
ATOM    211   CG GLN    24     -29.415 -33.981 -52.916  1.00  0.00      BSYN  
ATOM    212   CD GLN    24     -30.540 -34.424 -52.017  1.00  0.00      BSYN  
ATOM    213  OE1 GLN    24     -30.515 -35.566 -51.401  1.00  0.00      BSYN  
ATOM    214  NE2 GLN    24     -31.525 -33.549 -51.888  1.00  0.00      BSYN  
ATOM    215 HE21 GLN    24     -31.601 -32.694 -52.362  1.00  0.00      BSYN  
ATOM    216 HE22 GLN    24     -32.160 -33.866 -51.212  1.00  0.00      BSYN  
ATOM    217    C GLN    24     -26.646 -35.644 -54.829  1.00  0.00      BSYN  
ATOM    218    O GLN    24     -26.890 -36.755 -55.353  1.00  0.00      BSYN  
ATOM    219    N GLY    25     -25.418 -35.444 -54.434  1.00  0.00      BSYN  
ATOM    220    H GLY    25     -25.171 -34.812 -53.727  1.00  0.00      BSYN  
ATOM    221   CA GLY    25     -24.494 -36.482 -54.660  1.00  0.00      BSYN  
ATOM    222    C GLY    25     -23.914 -36.913 -53.327  1.00  0.00      BSYN  
ATOM    223    O GLY    25     -22.981 -36.305 -52.830  1.00  0.00      BSYN  
ATOM    224    N VAL    26     -24.609 -37.813 -52.689  1.00  0.00      BSYN  
ATOM    225    H VAL    26     -25.448 -38.089 -53.113  1.00  0.00      BSYN  
ATOM    226   CA VAL    26     -24.148 -38.230 -51.378  1.00  0.00      BSYN  
ATOM    227   CB VAL    26     -25.482 -38.273 -50.575  1.00  0.00      BSYN  
ATOM    228  CG1 VAL    26     -26.012 -36.902 -50.174  1.00  0.00      BSYN  
ATOM    229  CG2 VAL    26     -26.674 -39.097 -51.258  1.00  0.00      BSYN  
ATOM    230    C VAL    26     -23.421 -39.607 -51.221  1.00  0.00      BSYN  
ATOM    231    O VAL    26     -23.312 -40.338 -52.251  1.00  0.00      BSYN  
ATOM    232    N THR    27     -22.899 -39.868 -50.061  1.00  0.00      BSYN  
ATOM    233    H THR    27     -22.836 -39.299 -49.266  1.00  0.00      BSYN  
ATOM    234   CA THR    27     -22.262 -41.160 -49.689  1.00  0.00      BSYN  
ATOM    235   CB THR    27     -21.215 -41.088 -48.499  1.00  0.00      BSYN  
ATOM    236  OG1 THR    27     -21.765 -40.312 -47.429  1.00  0.00      BSYN  
ATOM    237  HG1 THR    27     -21.142 -39.984 -46.776  1.00  0.00      BSYN  
ATOM    238  CG2 THR    27     -19.768 -40.824 -48.849  1.00  0.00      BSYN  
ATOM    239    C THR    27     -23.425 -42.213 -49.338  1.00  0.00      BSYN  
ATOM    240    O THR    27     -24.373 -41.803 -48.727  1.00  0.00      BSYN  
ATOM    241    N GLU    28     -23.293 -43.478 -49.686  1.00  0.00      BSYN  
ATOM    242    H GLU    28     -22.498 -43.950 -50.011  1.00  0.00      BSYN  
ATOM    243   CA GLU    28     -24.374 -44.427 -49.345  1.00  0.00      BSYN  
ATOM    244   CB GLU    28     -24.592 -45.451 -50.449  1.00  0.00      BSYN  
ATOM    245   CG GLU    28     -25.747 -46.422 -50.285  1.00  0.00      BSYN  
ATOM    246   CD GLU    28     -25.561 -47.514 -51.364  1.00  0.00      BSYN  
ATOM    247  OE1 GLU    28     -24.874 -48.525 -51.087  1.00  0.00      BSYN  
ATOM    248  OE2 GLU    28     -26.150 -47.437 -52.411  1.00  0.00      BSYN  
ATOM    249    C GLU    28     -24.193 -45.112 -47.961  1.00  0.00      BSYN  
ATOM    250    O GLU    28     -23.502 -46.048 -47.870  1.00  0.00      BSYN  
ATOM    251    N ALA    29     -24.838 -44.435 -47.041  1.00  0.00      BSYN  
ATOM    252    H ALA    29     -25.296 -43.647 -47.400  1.00  0.00      BSYN  
ATOM    253   CA ALA    29     -24.791 -44.704 -45.553  1.00  0.00      BSYN  
ATOM    254   CB ALA    29     -25.570 -43.647 -44.860  1.00  0.00      BSYN  
ATOM    255    C ALA    29     -25.193 -46.063 -45.156  1.00  0.00      BSYN  
ATOM    256    O ALA    29     -26.119 -46.328 -44.347  1.00  0.00      BSYN  
ATOM    257    N ALA    30     -24.392 -47.018 -45.579  1.00  0.00      BSYN  
ATOM    258    H ALA    30     -23.438 -46.871 -45.748  1.00  0.00      BSYN  
ATOM    259   CA ALA    30     -24.836 -48.401 -45.537  1.00  0.00      BSYN  
ATOM    260   CB ALA    30     -26.169 -48.797 -46.337  1.00  0.00      BSYN  
ATOM    261    C ALA    30     -23.677 -49.043 -46.114  1.00  0.00      BSYN  
ATOM    262    O ALA    30     -22.658 -49.369 -45.418  1.00  0.00      BSYN  
ATOM    263    N GLU    31     -23.688 -49.361 -47.449  1.00  0.00      BSYN  
ATOM    264    H GLU    31     -24.519 -49.016 -47.838  1.00  0.00      BSYN  
ATOM    265   CA GLU    31     -22.535 -49.959 -48.131  1.00  0.00      BSYN  
ATOM    266   CB GLU    31     -23.021 -51.005 -49.210  1.00  0.00      BSYN  
ATOM    267   CG GLU    31     -23.347 -52.354 -48.531  1.00  0.00      BSYN  
ATOM    268   CD GLU    31     -24.174 -53.410 -49.338  1.00  0.00      BSYN  
ATOM    269  OE1 GLU    31     -23.584 -54.038 -50.156  1.00  0.00      BSYN  
ATOM    270  OE2 GLU    31     -25.342 -53.465 -49.048  1.00  0.00      BSYN  
ATOM    271    C GLU    31     -21.507 -48.959 -48.735  1.00  0.00      BSYN  
ATOM    272    O GLU    31     -20.331 -48.992 -48.333  1.00  0.00      BSYN  
ATOM    273    N LYS    32     -21.780 -48.063 -49.700  1.00  0.00      BSYN  
ATOM    274    H LYS    32     -22.742 -47.916 -49.816  1.00  0.00      BSYN  
ATOM    275   CA LYS    32     -20.729 -47.391 -50.391  1.00  0.00      BSYN  
ATOM    276   CB LYS    32     -21.133 -47.111 -51.907  1.00  0.00      BSYN  
ATOM    277   CG LYS    32     -21.196 -48.478 -52.694  1.00  0.00      BSYN  
ATOM    278   CD LYS    32     -21.818 -48.029 -54.098  1.00  0.00      BSYN  
ATOM    279   CE LYS    32     -20.950 -47.414 -55.142  1.00  0.00      BSYN  
ATOM    280   NZ LYS    32     -19.775 -48.235 -55.573  1.00  0.00      BSYN  
ATOM    281  HZ1 LYS    32     -18.967 -48.032 -54.950  1.00  0.00      BSYN  
ATOM    282  HZ2 LYS    32     -19.958 -49.257 -55.637  1.00  0.00      BSYN  
ATOM    283  HZ3 LYS    32     -19.475 -47.797 -56.467  1.00  0.00      BSYN  
ATOM    284    C LYS    32     -20.423 -46.117 -49.604  1.00  0.00      BSYN  
ATOM    285    O LYS    32     -20.835 -44.985 -49.912  1.00  0.00      BSYN  
ATOM    286    N THR    33     -19.586 -46.304 -48.576  1.00  0.00      BSYN  
ATOM    287    H THR    33     -19.162 -47.188 -48.557  1.00  0.00      BSYN  
ATOM    288   CA THR    33     -19.002 -45.264 -47.799  1.00  0.00      BSYN  
ATOM    289   CB THR    33     -19.838 -45.125 -46.482  1.00  0.00      BSYN  
ATOM    290  OG1 THR    33     -19.972 -46.527 -45.947  1.00  0.00      BSYN  
ATOM    291  HG1 THR    33     -20.562 -46.408 -45.199  1.00  0.00      BSYN  
ATOM    292  CG2 THR    33     -21.100 -44.218 -46.482  1.00  0.00      BSYN  
ATOM    293    C THR    33     -17.586 -45.558 -47.525  1.00  0.00      BSYN  
ATOM    294    O THR    33     -16.715 -44.665 -47.686  1.00  0.00      BSYN  
ATOM    295    N LYS    34     -17.379 -46.817 -47.074  1.00  0.00      BSYN  
ATOM    296    H LYS    34     -18.133 -47.434 -46.965  1.00  0.00      BSYN  
ATOM    297   CA LYS    34     -16.006 -47.085 -46.822  1.00  0.00      BSYN  
ATOM    298   CB LYS    34     -15.972 -47.482 -45.433  1.00  0.00      BSYN  
ATOM    299   CG LYS    34     -14.825 -47.434 -44.553  1.00  0.00      BSYN  
ATOM    300   CD LYS    34     -14.467 -45.994 -44.088  1.00  0.00      BSYN  
ATOM    301   CE LYS    34     -13.246 -45.373 -44.956  1.00  0.00      BSYN  
ATOM    302   NZ LYS    34     -13.160 -43.884 -45.065  1.00  0.00      BSYN  
ATOM    303  HZ1 LYS    34     -12.579 -43.706 -45.909  1.00  0.00      BSYN  
ATOM    304  HZ2 LYS    34     -14.012 -43.293 -44.978  1.00  0.00      BSYN  
ATOM    305  HZ3 LYS    34     -12.548 -43.403 -44.375  1.00  0.00      BSYN  
ATOM    306    C LYS    34     -15.470 -48.005 -47.858  1.00  0.00      BSYN  
ATOM    307    O LYS    34     -16.146 -48.870 -48.446  1.00  0.00      BSYN  
ATOM    308    N GLU    35     -14.105 -47.932 -48.062  1.00  0.00      BSYN  
ATOM    309    H GLU    35     -13.683 -47.431 -47.333  1.00  0.00      BSYN  
ATOM    310   CA GLU    35     -13.353 -48.639 -48.910  1.00  0.00      BSYN  
ATOM    311   CB GLU    35     -11.980 -48.073 -48.877  1.00  0.00      BSYN  
ATOM    312   CG GLU    35     -11.997 -46.501 -49.226  1.00  0.00      BSYN  
ATOM    313   CD GLU    35     -11.648 -46.100 -50.648  1.00  0.00      BSYN  
ATOM    314  OE1 GLU    35     -10.484 -46.297 -51.075  1.00  0.00      BSYN  
ATOM    315  OE2 GLU    35     -12.405 -45.495 -51.376  1.00  0.00      BSYN  
ATOM    316    C GLU    35     -13.426 -50.172 -48.717  1.00  0.00      BSYN  
ATOM    317    O GLU    35     -13.900 -50.891 -49.589  1.00  0.00      BSYN  
ATOM    318    N GLY    36     -13.073 -50.604 -47.514  1.00  0.00      BSYN  
ATOM    319    H GLY    36     -12.819 -50.010 -46.778  1.00  0.00      BSYN  
ATOM    320   CA GLY    36     -13.465 -51.997 -47.234  1.00  0.00      BSYN  
ATOM    321    C GLY    36     -12.975 -52.637 -45.937  1.00  0.00      BSYN  
ATOM    322    O GLY    36     -13.533 -52.362 -44.844  1.00  0.00      BSYN  
ATOM    323    N VAL    37     -11.874 -53.455 -46.036  1.00  0.00      BSYN  
ATOM    324    H VAL    37     -11.615 -53.654 -46.960  1.00  0.00      BSYN  
ATOM    325   CA VAL    37     -11.291 -54.251 -44.956  1.00  0.00      BSYN  
ATOM    326   CB VAL    37     -11.184 -55.735 -45.375  1.00  0.00      BSYN  
ATOM    327  CG1 VAL    37     -10.594 -56.625 -44.279  1.00  0.00      BSYN  
ATOM    328  CG2 VAL    37     -12.241 -56.313 -46.172  1.00  0.00      BSYN  
ATOM    329    C VAL    37      -9.863 -53.633 -44.796  1.00  0.00      BSYN  
ATOM    330    O VAL    37      -9.057 -53.498 -45.632  1.00  0.00      BSYN  
ATOM    331    N LEU    38      -9.715 -53.408 -43.419  1.00  0.00      BSYN  
ATOM    332    H LEU    38     -10.352 -53.932 -42.889  1.00  0.00      BSYN  
ATOM    333   CA LEU    38      -8.612 -52.830 -42.781  1.00  0.00      BSYN  
ATOM    334   CB LEU    38      -9.005 -52.315 -41.449  1.00  0.00      BSYN  
ATOM    335   CG LEU    38      -7.895 -51.657 -40.581  1.00  0.00      BSYN  
ATOM    336  CD1 LEU    38      -7.847 -50.181 -40.824  1.00  0.00      BSYN  
ATOM    337  CD2 LEU    38      -8.399 -51.932 -39.079  1.00  0.00      BSYN  
ATOM    338    C LEU    38      -7.480 -53.760 -42.688  1.00  0.00      BSYN  
ATOM    339    O LEU    38      -7.655 -54.917 -42.101  1.00  0.00      BSYN  
ATOM    340    N TYR    39      -6.293 -53.317 -43.202  1.00  0.00      BSYN  
ATOM    341    H TYR    39      -6.426 -52.505 -43.735  1.00  0.00      BSYN  
ATOM    342   CA TYR    39      -5.079 -54.041 -42.808  1.00  0.00      BSYN  
ATOM    343   CB TYR    39      -4.239 -54.534 -44.035  1.00  0.00      BSYN  
ATOM    344   CG TYR    39      -4.813 -55.631 -44.919  1.00  0.00      BSYN  
ATOM    345  CD1 TYR    39      -3.943 -56.534 -45.483  1.00  0.00      BSYN  
ATOM    346  CE1 TYR    39      -4.300 -57.338 -46.511  1.00  0.00      BSYN  
ATOM    347  CD2 TYR    39      -6.151 -55.742 -45.213  1.00  0.00      BSYN  
ATOM    348  CE2 TYR    39      -6.491 -56.621 -46.200  1.00  0.00      BSYN  
ATOM    349   CZ TYR    39      -5.589 -57.429 -46.826  1.00  0.00      BSYN  
ATOM    350   OH TYR    39      -5.979 -58.164 -47.930  1.00  0.00      BSYN  
ATOM    351   HH TYR    39      -5.432 -58.942 -47.799  1.00  0.00      BSYN  
ATOM    352    C TYR    39      -4.212 -53.060 -41.958  1.00  0.00      BSYN  
ATOM    353    O TYR    39      -3.982 -51.963 -42.465  1.00  0.00      BSYN  
ATOM    354    N VAL    40      -3.606 -53.276 -40.832  1.00  0.00      BSYN  
ATOM    355    H VAL    40      -3.157 -52.551 -40.349  1.00  0.00      BSYN  
ATOM    356   CA VAL    40      -3.624 -54.478 -40.057  1.00  0.00      BSYN  
ATOM    357   CB VAL    40      -2.217 -54.977 -39.632  1.00  0.00      BSYN  
ATOM    358  CG1 VAL    40      -2.010 -56.333 -40.245  1.00  0.00      BSYN  
ATOM    359  CG2 VAL    40      -1.053 -54.136 -39.976  1.00  0.00      BSYN  
ATOM    360    C VAL    40      -4.712 -54.527 -38.961  1.00  0.00      BSYN  
ATOM    361    O VAL    40      -4.716 -53.734 -37.979  1.00  0.00      BSYN  
ATOM    362    N GLY    41      -5.591 -55.516 -39.060  1.00  0.00      BSYN  
ATOM    363    H GLY    41      -5.626 -56.025 -39.896  1.00  0.00      BSYN  
ATOM    364   CA GLY    41      -6.595 -55.915 -38.093  1.00  0.00      BSYN  
ATOM    365    C GLY    41      -6.280 -57.188 -37.379  1.00  0.00      BSYN  
ATOM    366    O GLY    41      -5.141 -57.727 -37.540  1.00  0.00      BSYN  
ATOM    367    N SER    42      -7.255 -57.569 -36.614  1.00  0.00      BSYN  
ATOM    368    H SER    42      -7.984 -56.945 -36.415  1.00  0.00      BSYN  
ATOM    369   CA SER    42      -7.223 -58.870 -35.947  1.00  0.00      BSYN  
ATOM    370   CB SER    42      -7.954 -58.837 -34.574  1.00  0.00      BSYN  
ATOM    371   OG SER    42      -7.402 -57.706 -33.848  1.00  0.00      BSYN  
ATOM    372   HG SER    42      -7.485 -56.903 -34.367  1.00  0.00      BSYN  
ATOM    373    C SER    42      -7.724 -60.115 -36.728  1.00  0.00      BSYN  
ATOM    374    O SER    42      -8.879 -60.526 -36.557  1.00  0.00      BSYN  
ATOM    375    N LYS    43      -6.907 -60.489 -37.779  1.00  0.00      BSYN  
ATOM    376    H LYS    43      -6.013 -60.087 -37.763  1.00  0.00      BSYN  
ATOM    377   CA LYS    43      -7.466 -61.301 -38.773  1.00  0.00      BSYN  
ATOM    378   CB LYS    43      -7.505 -60.609 -40.097  1.00  0.00      BSYN  
ATOM    379   CG LYS    43      -8.392 -59.473 -40.307  1.00  0.00      BSYN  
ATOM    380   CD LYS    43      -8.528 -59.216 -41.734  1.00  0.00      BSYN  
ATOM    381   CE LYS    43      -7.303 -58.735 -42.533  1.00  0.00      BSYN  
ATOM    382   NZ LYS    43      -6.731 -57.458 -42.163  1.00  0.00      BSYN  
ATOM    383  HZ1 LYS    43      -6.476 -57.527 -41.157  1.00  0.00      BSYN  
ATOM    384  HZ2 LYS    43      -5.788 -57.249 -42.548  1.00  0.00      BSYN  
ATOM    385  HZ3 LYS    43      -7.281 -56.596 -42.353  1.00  0.00      BSYN  
ATOM    386    C LYS    43      -6.852 -62.638 -38.953  1.00  0.00      BSYN  
ATOM    387    O LYS    43      -5.635 -62.724 -39.143  1.00  0.00      BSYN  
ATOM    388    N THR    44      -7.676 -63.758 -39.099  1.00  0.00      BSYN  
ATOM    389    H THR    44      -7.199 -64.562 -39.394  1.00  0.00      BSYN  
ATOM    390   CA THR    44      -9.115 -63.724 -39.082  1.00  0.00      BSYN  
ATOM    391   CB THR    44     -10.028 -64.178 -40.230  1.00  0.00      BSYN  
ATOM    392  OG1 THR    44      -9.728 -65.504 -40.515  1.00  0.00      BSYN  
ATOM    393  HG1 THR    44      -9.994 -66.099 -39.811  1.00  0.00      BSYN  
ATOM    394  CG2 THR    44      -9.855 -63.399 -41.505  1.00  0.00      BSYN  
ATOM    395    C THR    44      -9.706 -64.275 -37.841  1.00  0.00      BSYN  
ATOM    396    O THR    44      -9.701 -65.484 -37.701  1.00  0.00      BSYN  
ATOM    397    N ARG    45     -10.426 -63.488 -37.025  1.00  0.00      BSYN  
ATOM    398    H ARG    45     -10.373 -62.509 -37.026  1.00  0.00      BSYN  
ATOM    399   CA ARG    45     -11.027 -63.969 -35.765  1.00  0.00      BSYN  
ATOM    400   CB ARG    45     -10.018 -63.991 -34.532  1.00  0.00      BSYN  
ATOM    401   CG ARG    45      -9.569 -62.624 -34.149  1.00  0.00      BSYN  
ATOM    402   CD ARG    45      -8.399 -62.483 -33.277  1.00  0.00      BSYN  
ATOM    403   NE ARG    45      -7.313 -63.296 -33.760  1.00  0.00      BSYN  
ATOM    404   HE ARG    45      -7.105 -63.280 -34.717  1.00  0.00      BSYN  
ATOM    405   CZ ARG    45      -6.411 -63.929 -33.011  1.00  0.00      BSYN  
ATOM    406  NH1 ARG    45      -5.644 -64.786 -33.628  1.00  0.00      BSYN  
ATOM    407 HH11 ARG    45      -5.005 -65.242 -33.008  1.00  0.00      BSYN  
ATOM    408 HH12 ARG    45      -5.746 -65.046 -34.588  1.00  0.00      BSYN  
ATOM    409  NH2 ARG    45      -6.335 -63.720 -31.643  1.00  0.00      BSYN  
ATOM    410 HH21 ARG    45      -5.529 -64.140 -31.225  1.00  0.00      BSYN  
ATOM    411 HH22 ARG    45      -6.869 -63.050 -31.127  1.00  0.00      BSYN  
ATOM    412    C ARG    45     -12.355 -63.263 -35.389  1.00  0.00      BSYN  
ATOM    413    O ARG    45     -12.661 -63.045 -34.232  1.00  0.00      BSYN  
ATOM    414    N GLU    46     -13.024 -62.839 -36.437  1.00  0.00      BSYN  
ATOM    415    H GLU    46     -12.731 -63.263 -37.271  1.00  0.00      BSYN  
ATOM    416   CA GLU    46     -14.110 -61.831 -36.319  1.00  0.00      BSYN  
ATOM    417   CB GLU    46     -13.883 -60.559 -37.215  1.00  0.00      BSYN  
ATOM    418   CG GLU    46     -12.639 -59.629 -37.009  1.00  0.00      BSYN  
ATOM    419   CD GLU    46     -12.755 -58.357 -37.814  1.00  0.00      BSYN  
ATOM    420  OE1 GLU    46     -11.953 -58.070 -38.752  1.00  0.00      BSYN  
ATOM    421  OE2 GLU    46     -13.748 -57.755 -37.584  1.00  0.00      BSYN  
ATOM    422    C GLU    46     -15.463 -62.392 -36.710  1.00  0.00      BSYN  
ATOM    423    O GLU    46     -15.568 -63.327 -37.528  1.00  0.00      BSYN  
ATOM    424    N GLY    47     -16.584 -62.017 -36.026  1.00  0.00      BSYN  
ATOM    425    H GLY    47     -16.535 -61.100 -35.682  1.00  0.00      BSYN  
ATOM    426   CA GLY    47     -17.909 -62.696 -36.069  1.00  0.00      BSYN  
ATOM    427    C GLY    47     -18.819 -62.261 -37.192  1.00  0.00      BSYN  
ATOM    428    O GLY    47     -18.558 -62.610 -38.369  1.00  0.00      BSYN  
ATOM    429    N VAL    48     -19.796 -61.409 -36.988  1.00  0.00      BSYN  
ATOM    430    H VAL    48     -19.834 -60.990 -36.103  1.00  0.00      BSYN  
ATOM    431   CA VAL    48     -20.553 -60.867 -38.127  1.00  0.00      BSYN  
ATOM    432   CB VAL    48     -21.981 -60.544 -37.825  1.00  0.00      BSYN  
ATOM    433  CG1 VAL    48     -22.754 -61.812 -37.913  1.00  0.00      BSYN  
ATOM    434  CG2 VAL    48     -22.372 -59.776 -36.537  1.00  0.00      BSYN  
ATOM    435    C VAL    48     -19.890 -59.597 -38.676  1.00  0.00      BSYN  
ATOM    436    O VAL    48     -19.627 -59.573 -39.904  1.00  0.00      BSYN  
ATOM    437    N VAL    49     -19.411 -58.720 -37.803  1.00  0.00      BSYN  
ATOM    438    H VAL    49     -19.806 -58.701 -36.906  1.00  0.00      BSYN  
ATOM    439   CA VAL    49     -18.590 -57.555 -38.368  1.00  0.00      BSYN  
ATOM    440   CB VAL    49     -18.334 -56.480 -37.289  1.00  0.00      BSYN  
ATOM    441  CG1 VAL    49     -17.744 -55.211 -37.952  1.00  0.00      BSYN  
ATOM    442  CG2 VAL    49     -19.767 -56.334 -36.506  1.00  0.00      BSYN  
ATOM    443    C VAL    49     -17.408 -57.823 -39.263  1.00  0.00      BSYN  
ATOM    444    O VAL    49     -16.465 -58.385 -38.679  1.00  0.00      BSYN  
ATOM    445    N GLN    50     -17.611 -57.471 -40.561  1.00  0.00      BSYN  
ATOM    446    H GLN    50     -18.537 -57.533 -40.876  1.00  0.00      BSYN  
ATOM    447   CA GLN    50     -16.565 -57.047 -41.477  1.00  0.00      BSYN  
ATOM    448   CB GLN    50     -16.050 -55.673 -41.057  1.00  0.00      BSYN  
ATOM    449   CG GLN    50     -15.546 -54.988 -42.323  1.00  0.00      BSYN  
ATOM    450   CD GLN    50     -15.756 -53.493 -42.200  1.00  0.00      BSYN  
ATOM    451  OE1 GLN    50     -16.373 -52.890 -42.982  1.00  0.00      BSYN  
ATOM    452  NE2 GLN    50     -15.296 -52.832 -41.163  1.00  0.00      BSYN  
ATOM    453 HE21 GLN    50     -14.765 -53.345 -40.518  1.00  0.00      BSYN  
ATOM    454 HE22 GLN    50     -15.443 -51.872 -41.031  1.00  0.00      BSYN  
ATOM    455    C GLN    50     -15.404 -58.062 -41.742  1.00  0.00      BSYN  
ATOM    456    O GLN    50     -14.523 -58.317 -40.935  1.00  0.00      BSYN  
ATOM    457    N GLY    51     -15.360 -58.673 -42.914  1.00  0.00      BSYN  
ATOM    458    H GLY    51     -14.633 -59.327 -42.979  1.00  0.00      BSYN  
ATOM    459   CA GLY    51     -16.333 -58.497 -43.951  1.00  0.00      BSYN  
ATOM    460    C GLY    51     -17.161 -59.746 -43.991  1.00  0.00      BSYN  
ATOM    461    O GLY    51     -18.176 -59.666 -43.345  1.00  0.00      BSYN  
ATOM    462    N VAL    52     -16.770 -60.670 -44.872  1.00  0.00      BSYN  
ATOM    463    H VAL    52     -15.851 -60.770 -45.198  1.00  0.00      BSYN  
ATOM    464   CA VAL    52     -17.524 -61.915 -45.024  1.00  0.00      BSYN  
ATOM    465   CB VAL    52     -17.780 -62.209 -46.554  1.00  0.00      BSYN  
ATOM    466  CG1 VAL    52     -18.389 -61.080 -47.144  1.00  0.00      BSYN  
ATOM    467  CG2 VAL    52     -16.523 -62.301 -47.464  1.00  0.00      BSYN  
ATOM    468    C VAL    52     -17.162 -63.201 -44.262  1.00  0.00      BSYN  
ATOM    469    O VAL    52     -16.058 -63.861 -44.213  1.00  0.00      BSYN  
ATOM    470    N ALA    53     -18.290 -63.595 -43.619  1.00  0.00      BSYN  
ATOM    471    H ALA    53     -19.068 -63.003 -43.688  1.00  0.00      BSYN  
ATOM    472   CA ALA    53     -18.263 -64.916 -43.008  1.00  0.00      BSYN  
ATOM    473   CB ALA    53     -19.480 -64.898 -42.034  1.00  0.00      BSYN  
ATOM    474    C ALA    53     -18.192 -66.025 -44.042  1.00  0.00      BSYN  
ATOM    475    O ALA    53     -19.173 -66.170 -44.782  1.00  0.00      BSYN  
ATOM    476    N SER    54     -17.102 -66.706 -44.072  1.00  0.00      BSYN  
ATOM    477    H SER    54     -16.293 -66.185 -43.887  1.00  0.00      BSYN  
ATOM    478   CA SER    54     -17.053 -68.060 -44.772  1.00  0.00      BSYN  
ATOM    479   CB SER    54     -15.651 -68.109 -45.599  1.00  0.00      BSYN  
ATOM    480   OG SER    54     -15.552 -66.922 -46.378  1.00  0.00      BSYN  
ATOM    481   HG SER    54     -14.900 -66.389 -45.918  1.00  0.00      BSYN  
ATOM    482    C SER    54     -17.091 -69.361 -43.902  1.00  0.00      BSYN  
ATOM    483    O SER    54     -16.038 -69.822 -43.498  1.00  0.00      BSYN  
ATOM    484    N VAL    55     -18.335 -69.759 -43.692  1.00  0.00      BSYN  
ATOM    485    H VAL    55     -19.058 -69.305 -44.174  1.00  0.00      BSYN  
ATOM    486   CA VAL    55     -18.657 -71.020 -43.054  1.00  0.00      BSYN  
ATOM    487   CB VAL    55     -19.350 -70.898 -41.659  1.00  0.00      BSYN  
ATOM    488  CG1 VAL    55     -20.663 -70.069 -41.608  1.00  0.00      BSYN  
ATOM    489  CG2 VAL    55     -19.476 -72.331 -41.135  1.00  0.00      BSYN  
ATOM    490    C VAL    55     -19.503 -71.806 -44.089  1.00  0.00      BSYN  
ATOM    491    O VAL    55     -20.651 -71.470 -44.298  1.00  0.00      BSYN  
ATOM    492    N ALA    56     -18.796 -72.590 -44.887  1.00  0.00      BSYN  
ATOM    493    H ALA    56     -17.837 -72.731 -44.748  1.00  0.00      BSYN  
ATOM    494   CA ALA    56     -19.286 -73.337 -46.005  1.00  0.00      BSYN  
ATOM    495   CB ALA    56     -18.125 -73.985 -46.765  1.00  0.00      BSYN  
ATOM    496    C ALA    56     -20.430 -74.377 -45.960  1.00  0.00      BSYN  
ATOM    497    O ALA    56     -20.471 -75.278 -45.099  1.00  0.00      BSYN  
ATOM    498    N GLU    57     -21.384 -74.373 -46.867  1.00  0.00      BSYN  
ATOM    499    H GLU    57     -21.347 -73.794 -47.657  1.00  0.00      BSYN  
ATOM    500   CA GLU    57     -22.596 -75.254 -46.741  1.00  0.00      BSYN  
ATOM    501   CB GLU    57     -23.722 -74.477 -47.001  1.00  0.00      BSYN  
ATOM    502   CG GLU    57     -23.963 -73.130 -46.239  1.00  0.00      BSYN  
ATOM    503   CD GLU    57     -24.824 -73.371 -45.014  1.00  0.00      BSYN  
ATOM    504  OE1 GLU    57     -26.041 -73.113 -45.004  1.00  0.00      BSYN  
ATOM    505  OE2 GLU    57     -24.318 -73.642 -43.950  1.00  0.00      BSYN  
ATOM    506    C GLU    57     -22.460 -76.224 -47.943  1.00  0.00      BSYN  
ATOM    507    O GLU    57     -22.960 -76.027 -49.060  1.00  0.00      BSYN  
ATOM    508    N LYS    58     -21.797 -77.340 -47.694  1.00  0.00      BSYN  
ATOM    509    H LYS    58     -21.660 -77.653 -46.776  1.00  0.00      BSYN  
ATOM    510   CA LYS    58     -21.190 -78.253 -48.662  1.00  0.00      BSYN  
ATOM    511   CB LYS    58     -20.332 -79.217 -47.906  1.00  0.00      BSYN  
ATOM    512   CG LYS    58     -19.071 -78.587 -47.243  1.00  0.00      BSYN  
ATOM    513   CD LYS    58     -18.539 -79.413 -46.109  1.00  0.00      BSYN  
ATOM    514   CE LYS    58     -17.262 -78.869 -45.621  1.00  0.00      BSYN  
ATOM    515   NZ LYS    58     -17.040 -79.339 -44.226  1.00  0.00      BSYN  
ATOM    516  HZ1 LYS    58     -17.666 -78.572 -43.908  1.00  0.00      BSYN  
ATOM    517  HZ2 LYS    58     -17.300 -80.341 -44.129  1.00  0.00      BSYN  
ATOM    518  HZ3 LYS    58     -16.104 -78.971 -43.959  1.00  0.00      BSYN  
ATOM    519    C LYS    58     -22.245 -79.040 -49.487  1.00  0.00      BSYN  
ATOM    520    O LYS    58     -23.230 -79.473 -48.819  1.00  0.00      BSYN  
ATOM    521    N THR    59     -22.241 -78.839 -50.822  1.00  0.00      BSYN  
ATOM    522    H THR    59     -21.567 -78.288 -51.271  1.00  0.00      BSYN  
ATOM    523   CA THR    59     -23.270 -79.483 -51.632  1.00  0.00      BSYN  
ATOM    524   CB THR    59     -23.193 -78.828 -53.022  1.00  0.00      BSYN  
ATOM    525  OG1 THR    59     -21.904 -78.870 -53.578  1.00  0.00      BSYN  
ATOM    526  HG1 THR    59     -21.569 -78.055 -53.959  1.00  0.00      BSYN  
ATOM    527  CG2 THR    59     -23.789 -77.382 -53.112  1.00  0.00      BSYN  
ATOM    528    C THR    59     -23.045 -80.997 -51.707  1.00  0.00      BSYN  
ATOM    529    O THR    59     -21.847 -81.347 -51.951  1.00  0.00      BSYN  
ATOM    530    N LYS    60     -23.997 -81.884 -51.484  1.00  0.00      BSYN  
ATOM    531    H LYS    60     -24.928 -81.578 -51.448  1.00  0.00      BSYN  
ATOM    532   CA LYS    60     -23.828 -83.354 -51.497  1.00  0.00      BSYN  
ATOM    533   CB LYS    60     -23.233 -83.761 -50.236  1.00  0.00      BSYN  
ATOM    534   CG LYS    60     -22.511 -85.076 -50.069  1.00  0.00      BSYN  
ATOM    535   CD LYS    60     -20.997 -84.894 -50.538  1.00  0.00      BSYN  
ATOM    536   CE LYS    60     -20.225 -86.162 -50.337  1.00  0.00      BSYN  
ATOM    537   NZ LYS    60     -20.996 -87.235 -50.929  1.00  0.00      BSYN  
ATOM    538  HZ1 LYS    60     -21.261 -86.858 -51.862  1.00  0.00      BSYN  
ATOM    539  HZ2 LYS    60     -20.520 -88.143 -51.104  1.00  0.00      BSYN  
ATOM    540  HZ3 LYS    60     -21.926 -87.304 -50.469  1.00  0.00      BSYN  
ATOM    541    C LYS    60     -25.360 -83.652 -51.731  1.00  0.00      BSYN  
ATOM    542    O LYS    60     -25.902 -83.497 -52.797  1.00  0.00      BSYN  
ATOM    543    N GLU    61     -25.862 -84.371 -50.710  1.00  0.00      BSYN  
ATOM    544    H GLU    61     -25.330 -84.572 -49.912  1.00  0.00      BSYN  
ATOM    545   CA GLU    61     -27.364 -84.826 -50.764  1.00  0.00      BSYN  
ATOM    546   CB GLU    61     -27.378 -86.351 -50.809  1.00  0.00      BSYN  
ATOM    547   CG GLU    61     -26.871 -86.962 -52.079  1.00  0.00      BSYN  
ATOM    548   CD GLU    61     -26.546 -88.454 -51.925  1.00  0.00      BSYN  
ATOM    549  OE1 GLU    61     -27.488 -89.189 -51.946  1.00  0.00      BSYN  
ATOM    550  OE2 GLU    61     -25.389 -88.785 -51.778  1.00  0.00      BSYN  
ATOM    551    C GLU    61     -28.149 -84.205 -49.608  1.00  0.00      BSYN  
ATOM    552    O GLU    61     -27.630 -83.733 -48.618  1.00  0.00      BSYN  
ATOM    553    N GLN    62     -29.486 -84.331 -49.708  1.00  0.00      BSYN  
ATOM    554    H GLN    62     -29.868 -84.976 -50.340  1.00  0.00      BSYN  
ATOM    555   CA GLN    62     -30.444 -83.621 -48.843  1.00  0.00      BSYN  
ATOM    556   CB GLN    62     -31.845 -83.659 -49.573  1.00  0.00      BSYN  
ATOM    557   CG GLN    62     -31.991 -83.535 -51.125  1.00  0.00      BSYN  
ATOM    558   CD GLN    62     -31.371 -82.082 -51.508  1.00  0.00      BSYN  
ATOM    559  OE1 GLN    62     -30.143 -81.987 -51.588  1.00  0.00      BSYN  
ATOM    560  NE2 GLN    62     -32.196 -81.074 -51.748  1.00  0.00      BSYN  
ATOM    561 HE21 GLN    62     -33.160 -81.037 -51.574  1.00  0.00      BSYN  
ATOM    562 HE22 GLN    62     -31.734 -80.278 -52.084  1.00  0.00      BSYN  
ATOM    563    C GLN    62     -30.612 -84.040 -47.415  1.00  0.00      BSYN  
ATOM    564    O GLN    62     -30.973 -85.177 -47.163  1.00  0.00      BSYN  
ATOM    565    N ALA    63     -30.357 -83.211 -46.451  1.00  0.00      BSYN  
ATOM    566    H ALA    63     -29.698 -82.510 -46.638  1.00  0.00      BSYN  
ATOM    567   CA ALA    63     -30.670 -83.562 -45.109  1.00  0.00      BSYN  
ATOM    568   CB ALA    63     -30.200 -82.473 -44.164  1.00  0.00      BSYN  
ATOM    569    C ALA    63     -32.150 -83.943 -44.722  1.00  0.00      BSYN  
ATOM    570    O ALA    63     -32.549 -84.610 -43.790  1.00  0.00      BSYN  
ATOM    571    N SER    64     -33.069 -83.401 -45.549  1.00  0.00      BSYN  
ATOM    572    H SER    64     -32.697 -82.783 -46.212  1.00  0.00      BSYN  
ATOM    573   CA SER    64     -34.514 -83.541 -45.275  1.00  0.00      BSYN  
ATOM    574   CB SER    64     -35.243 -82.178 -45.148  1.00  0.00      BSYN  
ATOM    575   OG SER    64     -34.865 -81.536 -43.943  1.00  0.00      BSYN  
ATOM    576   HG SER    64     -34.992 -82.128 -43.198  1.00  0.00      BSYN  
ATOM    577    C SER    64     -35.409 -84.568 -45.927  1.00  0.00      BSYN  
ATOM    578    O SER    64     -36.609 -84.665 -45.662  1.00  0.00      BSYN  
ATOM    579    N HIS    65     -34.739 -85.381 -46.745  1.00  0.00      BSYN  
ATOM    580    H HIS    65     -33.797 -85.178 -46.925  1.00  0.00      BSYN  
ATOM    581   CA HIS    65     -35.318 -86.592 -47.324  1.00  0.00      BSYN  
ATOM    582   CB HIS    65     -35.778 -86.341 -48.804  1.00  0.00      BSYN  
ATOM    583   CG HIS    65     -37.069 -85.770 -49.143  1.00  0.00      BSYN  
ATOM    584  ND1 HIS    65     -38.213 -86.553 -49.180  1.00  0.00      BSYN  
ATOM    585  HD1 HIS    65     -38.317 -87.478 -48.872  1.00  0.00      BSYN  
ATOM    586  CD2 HIS    65     -37.295 -84.626 -49.712  1.00  0.00      BSYN  
ATOM    587  NE2 HIS    65     -38.537 -84.639 -50.094  1.00  0.00      BSYN  
ATOM    588  CE1 HIS    65     -39.103 -85.810 -49.749  1.00  0.00      BSYN  
ATOM    589    C HIS    65     -34.735 -88.006 -47.349  1.00  0.00      BSYN  
ATOM    590    O HIS    65     -33.703 -88.220 -47.961  1.00  0.00      BSYN  
ATOM    591    N LEU    66     -35.372 -88.980 -46.708  1.00  0.00      BSYN  
ATOM    592    H LEU    66     -36.041 -88.830 -46.008  1.00  0.00      BSYN  
ATOM    593   CA LEU    66     -35.024 -90.328 -47.041  1.00  0.00      BSYN  
ATOM    594   CB LEU    66     -35.931 -91.264 -46.212  1.00  0.00      BSYN  
ATOM    595   CG LEU    66     -35.579 -91.449 -44.714  1.00  0.00      BSYN  
ATOM    596  CD1 LEU    66     -36.554 -92.356 -44.055  1.00  0.00      BSYN  
ATOM    597  CD2 LEU    66     -34.078 -91.999 -44.509  1.00  0.00      BSYN  
ATOM    598    C LEU    66     -35.447 -90.721 -48.516  1.00  0.00      BSYN  
ATOM    599    O LEU    66     -36.607 -90.963 -48.819  1.00  0.00      BSYN  
ATOM    600    N GLY    67     -34.461 -91.000 -49.368  1.00  0.00      BSYN  
ATOM    601    H GLY    67     -33.618 -91.419 -49.095  1.00  0.00      BSYN  
ATOM    602   CA GLY    67     -34.714 -91.246 -50.759  1.00  0.00      BSYN  
ATOM    603    C GLY    67     -35.281 -90.091 -51.569  1.00  0.00      BSYN  
ATOM    604    O GLY    67     -34.620 -89.455 -52.401  1.00  0.00      BSYN  
ATOM    605    N GLY    68     -36.564 -89.969 -51.400  1.00  0.00      BSYN  
ATOM    606    H GLY    68     -36.976 -90.620 -50.794  1.00  0.00      BSYN  
ATOM    607   CA GLY    68     -37.423 -88.874 -51.907  1.00  0.00      BSYN  
ATOM    608    C GLY    68     -38.946 -89.066 -51.724  1.00  0.00      BSYN  
ATOM    609    O GLY    68     -39.920 -88.801 -52.484  1.00  0.00      BSYN  
ATOM    610    N ALA    69     -39.153 -89.691 -50.583  1.00  0.00      BSYN  
ATOM    611    H ALA    69     -38.449 -90.056 -50.008  1.00  0.00      BSYN  
ATOM    612   CA ALA    69     -40.526 -90.063 -50.182  1.00  0.00      BSYN  
ATOM    613   CB ALA    69     -40.638 -91.601 -50.056  1.00  0.00      BSYN  
ATOM    614    C ALA    69     -40.690 -89.593 -48.775  1.00  0.00      BSYN  
ATOM    615    O ALA    69     -41.569 -88.799 -48.529  1.00  0.00      BSYN  
ATOM    616    N VAL    70     -39.948 -90.248 -47.854  1.00  0.00      BSYN  
ATOM    617    H VAL    70     -39.252 -90.936 -47.889  1.00  0.00      BSYN  
ATOM    618   CA VAL    70     -40.184 -89.988 -46.466  1.00  0.00      BSYN  
ATOM    619   CB VAL    70     -40.001 -91.251 -45.514  1.00  0.00      BSYN  
ATOM    620  CG1 VAL    70     -40.709 -91.208 -44.183  1.00  0.00      BSYN  
ATOM    621  CG2 VAL    70     -40.572 -92.310 -46.410  1.00  0.00      BSYN  
ATOM    622    C VAL    70     -39.379 -88.663 -45.998  1.00  0.00      BSYN  
ATOM    623    O VAL    70     -38.118 -88.693 -45.770  1.00  0.00      BSYN  
ATOM    624    N PHE    71     -40.124 -87.541 -45.968  1.00  0.00      BSYN  
ATOM    625    H PHE    71     -40.994 -87.529 -46.419  1.00  0.00      BSYN  
ATOM    626   CA PHE    71     -39.694 -86.225 -45.418  1.00  0.00      BSYN  
ATOM    627   CB PHE    71     -40.709 -85.145 -45.546  1.00  0.00      BSYN  
ATOM    628   CG PHE    71     -40.167 -83.731 -45.500  1.00  0.00      BSYN  
ATOM    629  CD1 PHE    71     -39.840 -83.130 -46.670  1.00  0.00      BSYN  
ATOM    630  CD2 PHE    71     -39.831 -83.108 -44.356  1.00  0.00      BSYN  
ATOM    631  CE1 PHE    71     -39.075 -82.099 -46.620  1.00  0.00      BSYN  
ATOM    632  CE2 PHE    71     -39.016 -82.034 -44.227  1.00  0.00      BSYN  
ATOM    633   CZ PHE    71     -38.746 -81.508 -45.393  1.00  0.00      BSYN  
ATOM    634    C PHE    71     -39.243 -86.477 -44.027  1.00  0.00      BSYN  
ATOM    635    O PHE    71     -40.023 -86.639 -43.087  1.00  0.00      BSYN  
ATOM    636    N SER    72     -37.936 -86.606 -43.819  1.00  0.00      BSYN  
ATOM    637    H SER    72     -37.388 -86.476 -44.621  1.00  0.00      BSYN  
ATOM    638   CA SER    72     -37.377 -86.873 -42.504  1.00  0.00      BSYN  
ATOM    639   CB SER    72     -36.370 -88.003 -42.562  1.00  0.00      BSYN  
ATOM    640   OG SER    72     -36.859 -89.374 -42.561  1.00  0.00      BSYN  
ATOM    641   HG SER    72     -37.289 -89.425 -43.418  1.00  0.00      BSYN  
ATOM    642    C SER    72     -36.759 -85.730 -41.830  1.00  0.00      BSYN  
ATOM    643    O SER    72     -36.317 -84.780 -42.448  1.00  0.00      BSYN  
ATOM    644    N GLY    73     -36.445 -85.811 -40.507  1.00  0.00      BSYN  
ATOM    645    H GLY    73     -36.653 -86.615 -39.987  1.00  0.00      BSYN  
ATOM    646   CA GLY    73     -35.625 -84.794 -39.805  1.00  0.00      BSYN  
ATOM    647    C GLY    73     -35.697 -85.039 -38.336  1.00  0.00      BSYN  
ATOM    648    O GLY    73     -36.255 -84.305 -37.593  1.00  0.00      BSYN  
ATOM    649    N ALA    74     -35.065 -86.055 -37.813  1.00  0.00      BSYN  
ATOM    650    H ALA    74     -34.186 -86.245 -38.202  1.00  0.00      BSYN  
ATOM    651   CA ALA    74     -35.295 -86.770 -36.582  1.00  0.00      BSYN  
ATOM    652   CB ALA    74     -36.146 -87.913 -36.801  1.00  0.00      BSYN  
ATOM    653    C ALA    74     -33.909 -87.318 -36.180  1.00  0.00      BSYN  
ATOM    654    O ALA    74     -32.987 -87.493 -36.897  1.00  0.00      BSYN  
ATOM    655    N GLY    75     -33.743 -87.628 -34.856  1.00  0.00      BSYN  
ATOM    656    H GLY    75     -34.534 -87.358 -34.345  1.00  0.00      BSYN  
ATOM    657   CA GLY    75     -32.552 -88.042 -34.197  1.00  0.00      BSYN  
ATOM    658    C GLY    75     -32.752 -89.480 -33.677  1.00  0.00      BSYN  
ATOM    659    O GLY    75     -31.894 -90.389 -33.728  1.00  0.00      BSYN  
ATOM    660    N ASN    76     -34.012 -89.742 -33.189  1.00  0.00      BSYN  
ATOM    661    H ASN    76     -34.637 -89.017 -33.397  1.00  0.00      BSYN  
ATOM    662   CA ASN    76     -34.567 -90.865 -32.468  1.00  0.00      BSYN  
ATOM    663   CB ASN    76     -34.495 -90.626 -31.006  1.00  0.00      BSYN  
ATOM    664   CG ASN    76     -33.123 -91.045 -30.444  1.00  0.00      BSYN  
ATOM    665  OD1 ASN    76     -32.733 -92.189 -30.348  1.00  0.00      BSYN  
ATOM    666  ND2 ASN    76     -32.418 -90.030 -30.160  1.00  0.00      BSYN  
ATOM    667 HD21 ASN    76     -32.598 -89.104 -30.426  1.00  0.00      BSYN  
ATOM    668 HD22 ASN    76     -31.610 -90.261 -29.656  1.00  0.00      BSYN  
ATOM    669    C ASN    76     -35.944 -91.410 -32.907  1.00  0.00      BSYN  
ATOM    670    O ASN    76     -36.811 -90.605 -33.239  1.00  0.00      BSYN  
ATOM    671    N ILE    77     -36.101 -92.700 -32.975  1.00  0.00      BSYN  
ATOM    672    H ILE    77     -35.385 -93.305 -32.689  1.00  0.00      BSYN  
ATOM    673   CA ILE    77     -37.310 -93.415 -33.370  1.00  0.00      BSYN  
ATOM    674   CB ILE    77     -37.087 -94.877 -34.001  1.00  0.00      BSYN  
ATOM    675  CG2 ILE    77     -36.583 -94.647 -35.441  1.00  0.00      BSYN  
ATOM    676  CG1 ILE    77     -36.163 -95.936 -33.182  1.00  0.00      BSYN  
ATOM    677   CD ILE    77     -36.927 -96.930 -32.387  1.00  0.00      BSYN  
ATOM    678    C ILE    77     -38.324 -93.595 -32.144  1.00  0.00      BSYN  
ATOM    679    O ILE    77     -39.378 -94.123 -32.412  1.00  0.00      BSYN  
ATOM    680    N ALA    78     -37.737 -93.294 -30.911  1.00  0.00      BSYN  
ATOM    681    H ALA    78     -37.049 -92.608 -30.781  1.00  0.00      BSYN  
ATOM    682   CA ALA    78     -38.458 -93.554 -29.691  1.00  0.00      BSYN  
ATOM    683   CB ALA    78     -37.797 -94.567 -28.955  1.00  0.00      BSYN  
ATOM    684    C ALA    78     -38.539 -92.336 -28.872  1.00  0.00      BSYN  
ATOM    685    O ALA    78     -37.488 -91.750 -28.478  1.00  0.00      BSYN  
ATOM    686    N ALA    79     -39.778 -92.145 -28.474  1.00  0.00      BSYN  
ATOM    687    H ALA    79     -40.437 -92.853 -28.634  1.00  0.00      BSYN  
ATOM    688   CA ALA    79     -40.003 -90.798 -27.898  1.00  0.00      BSYN  
ATOM    689   CB ALA    79     -40.482 -89.790 -28.877  1.00  0.00      BSYN  
ATOM    690    C ALA    79     -41.215 -90.933 -26.912  1.00  0.00      BSYN  
ATOM    691    O ALA    79     -42.244 -91.455 -27.220  1.00  0.00      BSYN  
ATOM    692    N ALA    80     -40.971 -90.626 -25.604  1.00  0.00      BSYN  
ATOM    693    H ALA    80     -40.014 -90.697 -25.404  1.00  0.00      BSYN  
ATOM    694   CA ALA    80     -41.932 -90.402 -24.562  1.00  0.00      BSYN  
ATOM    695   CB ALA    80     -42.185 -91.681 -23.833  1.00  0.00      BSYN  
ATOM    696    C ALA    80     -41.370 -89.326 -23.609  1.00  0.00      BSYN  
ATOM    697    O ALA    80     -40.184 -89.085 -23.303  1.00  0.00      BSYN  
ATOM    698    N THR    81     -42.448 -88.940 -22.977  1.00  0.00      BSYN  
ATOM    699    H THR    81     -43.367 -89.154 -23.243  1.00  0.00      BSYN  
ATOM    700   CA THR    81     -42.356 -88.121 -21.835  1.00  0.00      BSYN  
ATOM    701   CB THR    81     -43.453 -87.038 -21.781  1.00  0.00      BSYN  
ATOM    702  OG1 THR    81     -44.726 -87.790 -22.050  1.00  0.00      BSYN  
ATOM    703  HG1 THR    81     -44.683 -88.638 -21.602  1.00  0.00      BSYN  
ATOM    704  CG2 THR    81     -43.306 -85.902 -22.852  1.00  0.00      BSYN  
ATOM    705    C THR    81     -42.231 -88.879 -20.532  1.00  0.00      BSYN  
ATOM    706    O THR    81     -41.575 -88.554 -19.602  1.00  0.00      BSYN  
ATOM    707    N GLY    82     -42.738 -90.087 -20.623  1.00  0.00      BSYN  
ATOM    708    H GLY    82     -42.700 -90.521 -21.501  1.00  0.00      BSYN  
ATOM    709   CA GLY    82     -42.913 -90.936 -19.449  1.00  0.00      BSYN  
ATOM    710    C GLY    82     -41.613 -91.596 -18.938  1.00  0.00      BSYN  
ATOM    711    O GLY    82     -41.451 -92.853 -19.082  1.00  0.00      BSYN  
ATOM    712    N LEU    83     -40.601 -90.865 -18.522  1.00  0.00      BSYN  
ATOM    713    H LEU    83     -40.479 -89.927 -18.778  1.00  0.00      BSYN  
ATOM    714   CA LEU    83     -39.512 -91.569 -17.884  1.00  0.00      BSYN  
ATOM    715   CB LEU    83     -38.529 -90.644 -17.177  1.00  0.00      BSYN  
ATOM    716   CG LEU    83     -37.672 -89.554 -17.820  1.00  0.00      BSYN  
ATOM    717  CD1 LEU    83     -37.306 -89.951 -19.330  1.00  0.00      BSYN  
ATOM    718  CD2 LEU    83     -38.275 -88.107 -17.738  1.00  0.00      BSYN  
ATOM    719    C LEU    83     -40.023 -92.433 -16.715  1.00  0.00      BSYN  
ATOM    720    O LEU    83     -41.115 -92.166 -16.158  1.00  0.00      BSYN  
ATOM    721    N VAL    84     -39.218 -93.496 -16.383  1.00  0.00      BSYN  
ATOM    722    H VAL    84     -38.336 -93.573 -16.803  1.00  0.00      BSYN  
ATOM    723   CA VAL    84     -39.487 -94.291 -15.164  1.00  0.00      BSYN  
ATOM    724   CB VAL    84     -38.546 -95.503 -14.905  1.00  0.00      BSYN  
ATOM    725  CG1 VAL    84     -38.932 -96.631 -15.844  1.00  0.00      BSYN  
ATOM    726  CG2 VAL    84     -37.023 -95.094 -15.235  1.00  0.00      BSYN  
ATOM    727    C VAL    84     -39.433 -93.430 -13.898  1.00  0.00      BSYN  
ATOM    728    O VAL    84     -38.442 -92.719 -13.697  1.00  0.00      BSYN  
ATOM    729    N LYS    85     -40.519 -93.611 -13.075  1.00  0.00      BSYN  
ATOM    730    H LYS    85     -41.326 -94.095 -13.348  1.00  0.00      BSYN  
ATOM    731   CA LYS    85     -40.688 -92.980 -11.753  1.00  0.00      BSYN  
ATOM    732   CB LYS    85     -42.094 -92.378 -11.595  1.00  0.00      BSYN  
ATOM    733   CG LYS    85     -42.449 -91.078 -12.255  1.00  0.00      BSYN  
ATOM    734   CD LYS    85     -44.014 -90.816 -12.141  1.00  0.00      BSYN  
ATOM    735   CE LYS    85     -44.248 -89.407 -12.544  1.00  0.00      BSYN  
ATOM    736   NZ LYS    85     -44.503 -89.338 -14.010  1.00  0.00      BSYN  
ATOM    737  HZ1 LYS    85     -43.918 -90.046 -14.498  1.00  0.00      BSYN  
ATOM    738  HZ2 LYS    85     -45.469 -89.578 -14.310  1.00  0.00      BSYN  
ATOM    739  HZ3 LYS    85     -44.303 -88.390 -14.389  1.00  0.00      BSYN  
ATOM    740    C LYS    85     -40.294 -93.778 -10.502  1.00  0.00      BSYN  
ATOM    741    O LYS    85     -40.825 -93.577  -9.389  1.00  0.00      BSYN  
ATOM    742    N ARG    86     -39.226 -94.517 -10.557  1.00  0.00      BSYN  
ATOM    743    H ARG    86     -38.912 -94.448 -11.483  1.00  0.00      BSYN  
ATOM    744   CA ARG    86     -38.718 -95.385  -9.508  1.00  0.00      BSYN  
ATOM    745   CB ARG    86     -38.014 -96.602 -10.088  1.00  0.00      BSYN  
ATOM    746   CG ARG    86     -37.413 -96.428 -11.387  1.00  0.00      BSYN  
ATOM    747   CD ARG    86     -35.944 -96.265 -11.038  1.00  0.00      BSYN  
ATOM    748   NE ARG    86     -35.252 -96.125 -12.307  1.00  0.00      BSYN  
ATOM    749   HE ARG    86     -35.307 -95.278 -12.796  1.00  0.00      BSYN  
ATOM    750   CZ ARG    86     -34.310 -96.996 -12.725  1.00  0.00      BSYN  
ATOM    751  NH1 ARG    86     -34.040 -98.165 -12.143  1.00  0.00      BSYN  
ATOM    752 HH11 ARG    86     -33.494 -98.780 -12.711  1.00  0.00      BSYN  
ATOM    753 HH12 ARG    86     -34.564 -98.428 -11.332  1.00  0.00      BSYN  
ATOM    754  NH2 ARG    86     -33.559 -96.828 -13.844  1.00  0.00      BSYN  
ATOM    755 HH21 ARG    86     -32.868 -97.415 -14.266  1.00  0.00      BSYN  
ATOM    756 HH22 ARG    86     -33.730 -96.044 -14.440  1.00  0.00      BSYN  
ATOM    757    C ARG    86     -37.942 -94.716  -8.399  1.00  0.00      BSYN  
ATOM    758    O ARG    86     -37.095 -93.870  -8.641  1.00  0.00      BSYN  
ATOM    759    N GLU    87     -38.196 -95.032  -7.101  1.00  0.00      BSYN  
ATOM    760    H GLU    87     -38.910 -95.644  -6.825  1.00  0.00      BSYN  
ATOM    761   CA GLU    87     -37.361 -94.541  -5.990  1.00  0.00      BSYN  
ATOM    762   CB GLU    87     -38.214 -94.155  -4.776  1.00  0.00      BSYN  
ATOM    763   CG GLU    87     -38.961 -95.399  -4.330  1.00  0.00      BSYN  
ATOM    764   CD GLU    87     -39.799 -95.515  -3.135  1.00  0.00      BSYN  
ATOM    765  OE1 GLU    87     -41.059 -95.551  -3.173  1.00  0.00      BSYN  
ATOM    766  OE2 GLU    87     -39.195 -95.651  -2.042  1.00  0.00      BSYN  
ATOM    767    C GLU    87     -36.166 -95.336  -5.504  1.00  0.00      BSYN  
ATOM    768    O GLU    87     -36.356 -96.536  -5.109  1.00  0.00      BSYN  
ATOM    769    N GLU    88     -34.925 -94.815  -5.416  1.00  0.00      BSYN  
ATOM    770    H GLU    88     -34.754 -93.883  -5.666  1.00  0.00      BSYN  
ATOM    771   CA GLU    88     -33.856 -95.556  -4.821  1.00  0.00      BSYN  
ATOM    772   CB GLU    88     -33.179 -96.394  -5.916  1.00  0.00      BSYN  
ATOM    773   CG GLU    88     -32.653 -95.472  -7.181  1.00  0.00      BSYN  
ATOM    774   CD GLU    88     -31.881 -96.160  -8.192  1.00  0.00      BSYN  
ATOM    775  OE1 GLU    88     -30.840 -96.819  -7.902  1.00  0.00      BSYN  
ATOM    776  OE2 GLU    88     -32.247 -96.100  -9.371  1.00  0.00      BSYN  
ATOM    777    C GLU    88     -32.884 -94.727  -3.991  1.00  0.00      BSYN  
ATOM    778    O GLU    88     -33.024 -93.488  -3.908  1.00  0.00      BSYN  
ATOM    779    N PHE    89     -31.795 -95.414  -3.420  1.00  0.00      BSYN  
ATOM    780    H PHE    89     -31.838 -96.377  -3.242  1.00  0.00      BSYN  
ATOM    781   CA PHE    89     -30.697 -94.735  -2.824  1.00  0.00      BSYN  
ATOM    782   CB PHE    89     -30.059 -95.712  -1.742  1.00  0.00      BSYN  
ATOM    783   CG PHE    89     -29.551 -94.991  -0.445  1.00  0.00      BSYN  
ATOM    784  CD1 PHE    89     -28.180 -94.918  -0.326  1.00  0.00      BSYN  
ATOM    785  CD2 PHE    89     -30.482 -94.637   0.492  1.00  0.00      BSYN  
ATOM    786  CE1 PHE    89     -27.698 -94.430   0.814  1.00  0.00      BSYN  
ATOM    787  CE2 PHE    89     -29.913 -94.079   1.662  1.00  0.00      BSYN  
ATOM    788   CZ PHE    89     -28.576 -93.951   1.757  1.00  0.00      BSYN  
ATOM    789    C PHE    89     -29.687 -94.131  -3.859  1.00  0.00      BSYN  
ATOM    790    O PHE    89     -29.382 -94.801  -4.823  1.00  0.00      BSYN  
ATOM    791    N PRO    90     -29.348 -92.890  -3.803  1.00  0.00      BSYN  
ATOM    792   CD PRO    90     -30.216 -91.810  -3.260  1.00  0.00      BSYN  
ATOM    793   CA PRO    90     -28.260 -92.331  -4.590  1.00  0.00      BSYN  
ATOM    794   CB PRO    90     -28.741 -90.902  -4.779  1.00  0.00      BSYN  
ATOM    795   CG PRO    90     -29.681 -90.536  -3.690  1.00  0.00      BSYN  
ATOM    796    C PRO    90     -26.917 -92.334  -3.815  1.00  0.00      BSYN  
ATOM    797    O PRO    90     -26.800 -92.594  -2.644  1.00  0.00      BSYN  
ATOM    798    N THR    91     -25.823 -92.119  -4.708  1.00  0.00      BSYN  
ATOM    799    H THR    91     -26.046 -92.036  -5.658  1.00  0.00      BSYN  
ATOM    800   CA THR    91     -24.419 -92.114  -4.206  1.00  0.00      BSYN  
ATOM    801   CB THR    91     -23.587 -93.145  -5.105  1.00  0.00      BSYN  
ATOM    802  OG1 THR    91     -24.166 -93.139  -6.432  1.00  0.00      BSYN  
ATOM    803  HG1 THR    91     -25.008 -93.595  -6.497  1.00  0.00      BSYN  
ATOM    804  CG2 THR    91     -23.658 -94.571  -4.595  1.00  0.00      BSYN  
ATOM    805    C THR    91     -23.690 -90.767  -3.925  1.00  0.00      BSYN  
ATOM    806    O THR    91     -23.392 -90.019  -4.843  1.00  0.00      BSYN  
ATOM    807    N ASP    92     -23.297 -90.444  -2.629  1.00  0.00      BSYN  
ATOM    808    H ASP    92     -23.182 -89.489  -2.444  1.00  0.00      BSYN  
ATOM    809   CA ASP    92     -23.407 -91.352  -1.491  1.00  0.00      BSYN  
ATOM    810   CB ASP    92     -22.113 -92.022  -1.173  1.00  0.00      BSYN  
ATOM    811   CG ASP    92     -22.274 -93.157  -0.260  1.00  0.00      BSYN  
ATOM    812  OD1 ASP    92     -22.894 -94.120  -0.732  1.00  0.00      BSYN  
ATOM    813  OD2 ASP    92     -21.775 -93.102   0.848  1.00  0.00      BSYN  
ATOM    814    C ASP    92     -23.912 -90.530  -0.352  1.00  0.00      BSYN  
ATOM    815    O ASP    92     -23.291 -89.545   0.007  1.00  0.00      BSYN  
ATOM    816    N LEU    93     -24.944 -90.956   0.361  1.00  0.00      BSYN  
ATOM    817    H LEU    93     -25.370 -91.797   0.092  1.00  0.00      BSYN  
ATOM    818   CA LEU    93     -25.443 -90.269   1.542  1.00  0.00      BSYN  
ATOM    819   CB LEU    93     -26.981 -90.067   1.449  1.00  0.00      BSYN  
ATOM    820   CG LEU    93     -27.609 -90.249   0.147  1.00  0.00      BSYN  
ATOM    821  CD1 LEU    93     -29.031 -90.745   0.362  1.00  0.00      BSYN  
ATOM    822  CD2 LEU    93     -27.461 -88.977  -0.630  1.00  0.00      BSYN  
ATOM    823    C LEU    93     -25.158 -90.813   2.923  1.00  0.00      BSYN  
ATOM    824    O LEU    93     -25.342 -90.108   3.907  1.00  0.00      BSYN  
ATOM    825    N LYS    94     -24.813 -92.141   2.991  1.00  0.00      BSYN  
ATOM    826    H LYS    94     -24.527 -92.524   2.136  1.00  0.00      BSYN  
ATOM    827   CA LYS    94     -24.833 -92.808   4.315  1.00  0.00      BSYN  
ATOM    828   CB LYS    94     -25.694 -94.128   4.337  1.00  0.00      BSYN  
ATOM    829   CG LYS    94     -25.687 -94.797   5.625  1.00  0.00      BSYN  
ATOM    830   CD LYS    94     -26.076 -96.233   5.743  1.00  0.00      BSYN  
ATOM    831   CE LYS    94     -26.066 -96.746   7.089  1.00  0.00      BSYN  
ATOM    832   NZ LYS    94     -24.694 -96.812   7.673  1.00  0.00      BSYN  
ATOM    833  HZ1 LYS    94     -24.523 -97.277   8.587  1.00  0.00      BSYN  
ATOM    834  HZ2 LYS    94     -24.208 -97.439   7.001  1.00  0.00      BSYN  
ATOM    835  HZ3 LYS    94     -24.176 -95.911   7.718  1.00  0.00      BSYN  
ATOM    836    C LYS    94     -23.351 -93.367   4.500  1.00  0.00      BSYN  
ATOM    837    O LYS    94     -22.813 -94.008   3.533  1.00  0.00      BSYN  
ATOM    838    N PRO    95     -22.674 -93.066   5.601  1.00  0.00      BSYN  
ATOM    839   CD PRO    95     -22.774 -91.716   6.310  1.00  0.00      BSYN  
ATOM    840   CA PRO    95     -21.293 -93.651   6.072  1.00  0.00      BSYN  
ATOM    841   CB PRO    95     -20.766 -92.601   7.148  1.00  0.00      BSYN  
ATOM    842   CG PRO    95     -21.375 -91.373   6.736  1.00  0.00      BSYN  
ATOM    843    C PRO    95     -21.380 -95.084   6.661  1.00  0.00      BSYN  
ATOM    844    O PRO    95     -22.360 -95.328   7.443  1.00  0.00      BSYN  
ATOM    845    N GLU    96     -20.280 -95.851   6.567  1.00  0.00      BSYN  
ATOM    846    H GLU    96     -19.455 -95.601   6.101  1.00  0.00      BSYN  
ATOM    847   CA GLU    96     -20.145 -97.101   7.215  1.00  0.00      BSYN  
ATOM    848   CB GLU    96     -20.537 -98.110   6.337  1.00  0.00      BSYN  
ATOM    849   CG GLU    96     -21.943 -98.602   6.528  1.00  0.00      BSYN  
ATOM    850   CD GLU    96     -22.579 -99.225   5.206  1.00  0.00      BSYN  
ATOM    851  OE1 GLU    96     -23.061-100.351   5.363  1.00  0.00      BSYN  
ATOM    852  OE2 GLU    96     -22.547 -98.766   4.138  1.00  0.00      BSYN  
ATOM    853    C GLU    96     -18.773 -97.264   7.700  1.00  0.00      BSYN  
ATOM    854    O GLU    96     -17.921 -97.909   7.118  1.00  0.00      BSYN  
ATOM    855    N GLU    97     -18.565 -96.674   8.915  1.00  0.00      BSYN  
ATOM    856    H GLU    97     -19.353 -96.355   9.402  1.00  0.00      BSYN  
ATOM    857   CA GLU    97     -17.287 -96.575   9.616  1.00  0.00      BSYN  
ATOM    858   CB GLU    97     -17.425 -95.614  10.763  1.00  0.00      BSYN  
ATOM    859   CG GLU    97     -17.279 -94.182  10.323  1.00  0.00      BSYN  
ATOM    860   CD GLU    97     -17.843 -93.242  11.305  1.00  0.00      BSYN  
ATOM    861  OE1 GLU    97     -19.075 -93.174  11.366  1.00  0.00      BSYN  
ATOM    862  OE2 GLU    97     -16.957 -92.636  11.849  1.00  0.00      BSYN  
ATOM    863    C GLU    97     -16.996 -97.807  10.333  1.00  0.00      BSYN  
ATOM    864    O GLU    97     -17.075 -97.950  11.540  1.00  0.00      BSYN  
ATOM    865    N VAL    98     -16.658 -98.811   9.533  1.00  0.00      BSYN  
ATOM    866    H VAL    98     -16.424 -98.649   8.595  1.00  0.00      BSYN  
ATOM    867   CA VAL    98     -16.252-100.146  10.019  1.00  0.00      BSYN  
ATOM    868   CB VAL    98     -16.981-101.329   9.497  1.00  0.00      BSYN  
ATOM    869  CG1 VAL    98     -16.773-102.671  10.185  1.00  0.00      BSYN  
ATOM    870  CG2 VAL    98     -18.467-101.043   9.792  1.00  0.00      BSYN  
ATOM    871    C VAL    98     -14.797-100.374   9.870  1.00  0.00      BSYN  
ATOM    872    O VAL    98     -14.208-101.121   9.047  1.00  0.00      BSYN  
ATOM    873    N ALA    99     -14.125 -99.737  10.796  1.00  0.00      BSYN  
ATOM    874    H ALA    99     -14.634 -99.294  11.507  1.00  0.00      BSYN  
ATOM    875   CA ALA    99     -12.692 -99.644  10.753  1.00  0.00      BSYN  
ATOM    876   CB ALA    99     -12.201 -98.353  11.106  1.00  0.00      BSYN  
ATOM    877    C ALA    99     -12.037-100.679  11.784  1.00  0.00      BSYN  
ATOM    878    O ALA    99     -12.193-100.614  12.984  1.00  0.00      BSYN  
ATOM    879    N GLN   100     -11.335-101.512  11.192  1.00  0.00      BSYN  
ATOM    880    H GLN   100     -11.444-101.783  10.257  1.00  0.00      BSYN  
ATOM    881   CA GLN   100     -10.641-102.553  11.953  1.00  0.00      BSYN  
ATOM    882   CB GLN   100     -10.844-103.867  11.186  1.00  0.00      BSYN  
ATOM    883   CG GLN   100     -11.026-105.098  12.154  1.00  0.00      BSYN  
ATOM    884   CD GLN   100     -11.254-106.460  11.497  1.00  0.00      BSYN  
ATOM    885  OE1 GLN   100     -12.381-106.747  11.064  1.00  0.00      BSYN  
ATOM    886  NE2 GLN   100     -10.251-107.376  11.621  1.00  0.00      BSYN  
ATOM    887 HE21 GLN   100     -10.434-108.284  11.300  1.00  0.00      BSYN  
ATOM    888 HE22 GLN   100      -9.361-107.069  11.891  1.00  0.00      BSYN  
ATOM    889    C GLN   100      -9.328-102.025  12.229  1.00  0.00      BSYN  
ATOM    890    O GLN   100      -8.531-101.645  11.319  1.00  0.00      BSYN  
ATOM    891    N GLU   101      -8.944-102.079  13.461  1.00  0.00      BSYN  
ATOM    892    H GLU   101      -9.405-102.729  14.030  1.00  0.00      BSYN  
ATOM    893   CA GLU   101      -7.584-101.795  13.831  1.00  0.00      BSYN  
ATOM    894   CB GLU   101      -7.388-100.732  14.903  1.00  0.00      BSYN  
ATOM    895   CG GLU   101      -7.807-101.144  16.321  1.00  0.00      BSYN  
ATOM    896   CD GLU   101      -9.292-101.249  16.556  1.00  0.00      BSYN  
ATOM    897  OE1 GLU   101      -9.925-102.198  16.056  1.00  0.00      BSYN  
ATOM    898  OE2 GLU   101      -9.792-100.422  17.293  1.00  0.00      BSYN  
ATOM    899    C GLU   101      -6.835-103.037  14.177  1.00  0.00      BSYN  
ATOM    900    O GLU   101      -7.221-103.823  15.074  1.00  0.00      BSYN  
ATOM    901    N ALA   102      -5.782-103.383  13.388  1.00  0.00      BSYN  
ATOM    902    H ALA   102      -5.527-102.883  12.584  1.00  0.00      BSYN  
ATOM    903   CA ALA   102      -4.918-104.522  13.581  1.00  0.00      BSYN  
ATOM    904   CB ALA   102      -5.475-105.954  13.101  1.00  0.00      BSYN  
ATOM    905    C ALA   102      -3.636-104.558  12.715  1.00  0.00      BSYN  
ATOM    906    O ALA   102      -3.492-103.704  11.880  1.00  0.00      BSYN  
ATOM    907    N ALA   103      -2.654-105.496  12.928  1.00  0.00      BSYN  
ATOM    908    H ALA   103      -2.773-106.392  13.306  1.00  0.00      BSYN  
ATOM    909   CA ALA   103      -1.188-105.278  12.630  1.00  0.00      BSYN  
ATOM    910   CB ALA   103      -1.141-105.419  11.101  1.00  0.00      BSYN  
ATOM    911    C ALA   103      -0.313-104.087  13.077  1.00  0.00      BSYN  
ATOM    912    O ALA   103       0.872-104.262  13.224  1.00  0.00      BSYN  
ATOM    913    N GLU   104      -0.779-102.774  12.852  1.00  0.00      BSYN  
ATOM    914    H GLU   104      -1.717-102.540  12.695  1.00  0.00      BSYN  
ATOM    915   CA GLU   104       0.148-101.672  12.954  1.00  0.00      BSYN  
ATOM    916   CB GLU   104      -0.236-100.782  11.753  1.00  0.00      BSYN  
ATOM    917   CG GLU   104       0.129-101.342  10.313  1.00  0.00      BSYN  
ATOM    918   CD GLU   104       1.510-101.970  10.180  1.00  0.00      BSYN  
ATOM    919  OE1 GLU   104       1.538-103.167   9.830  1.00  0.00      BSYN  
ATOM    920  OE2 GLU   104       2.445-101.221  10.365  1.00  0.00      BSYN  
ATOM    921    C GLU   104       0.274-100.997  14.326  1.00  0.00      BSYN  
ATOM    922    O GLU   104      -0.555-100.195  14.744  1.00  0.00      BSYN  
ATOM    923    N GLU   105       1.261-101.437  15.141  1.00  0.00      BSYN  
ATOM    924    H GLU   105       1.794-102.194  14.819  1.00  0.00      BSYN  
ATOM    925   CA GLU   105       1.634-100.756  16.352  1.00  0.00      BSYN  
ATOM    926   CB GLU   105       1.972-101.870  17.431  1.00  0.00      BSYN  
ATOM    927   CG GLU   105       0.677-102.640  17.747  1.00  0.00      BSYN  
ATOM    928   CD GLU   105       0.316-102.478  19.269  1.00  0.00      BSYN  
ATOM    929  OE1 GLU   105       0.742-103.262  20.109  1.00  0.00      BSYN  
ATOM    930  OE2 GLU   105      -0.346-101.449  19.537  1.00  0.00      BSYN  
ATOM    931    C GLU   105       2.780 -99.777  16.170  1.00  0.00      BSYN  
ATOM    932    O GLU   105       3.772-100.236  15.712  1.00  0.00      BSYN  
ATOM    933    N PRO   106       2.708 -98.456  16.293  1.00  0.00      BSYN  
ATOM    934   CD PRO   106       1.426 -97.855  16.300  1.00  0.00      BSYN  
ATOM    935   CA PRO   106       3.831 -97.524  16.200  1.00  0.00      BSYN  
ATOM    936   CB PRO   106       3.120 -96.154  15.813  1.00  0.00      BSYN  
ATOM    937   CG PRO   106       1.839 -96.688  15.407  1.00  0.00      BSYN  
ATOM    938    C PRO   106       4.581 -97.551  17.538  1.00  0.00      BSYN  
ATOM    939    O PRO   106       4.001 -97.231  18.576  1.00  0.00      BSYN  
ATOM    940    N LEU   107       5.819 -97.975  17.291  1.00  0.00      BSYN  
ATOM    941    H LEU   107       6.135 -97.985  16.364  1.00  0.00      BSYN  
ATOM    942   CA LEU   107       6.845 -98.378  18.268  1.00  0.00      BSYN  
ATOM    943   CB LEU   107       6.520 -99.840  18.888  1.00  0.00      BSYN  
ATOM    944   CG LEU   107       6.324-100.313  20.266  1.00  0.00      BSYN  
ATOM    945  CD1 LEU   107       7.452-100.004  21.260  1.00  0.00      BSYN  
ATOM    946  CD2 LEU   107       5.276 -99.316  20.803  1.00  0.00      BSYN  
ATOM    947    C LEU   107       8.209 -98.513  17.558  1.00  0.00      BSYN  
ATOM    948    O LEU   107       8.358 -99.087  16.483  1.00  0.00      BSYN  
ATOM    949    N ILE   108       9.251 -98.170  18.264  1.00  0.00      BSYN  
ATOM    950    H ILE   108       9.138 -97.715  19.125  1.00  0.00      BSYN  
ATOM    951   CA ILE   108      10.603 -98.246  17.872  1.00  0.00      BSYN  
ATOM    952   CB ILE   108      11.238 -97.069  18.712  1.00  0.00      BSYN  
ATOM    953  CG2 ILE   108      12.743 -97.089  18.870  1.00  0.00      BSYN  
ATOM    954  CG1 ILE   108      10.984 -95.699  18.151  1.00  0.00      BSYN  
ATOM    955   CD ILE   108      11.277 -94.517  19.137  1.00  0.00      BSYN  
ATOM    956    C ILE   108      11.213 -99.590  18.243  1.00  0.00      BSYN  
ATOM    957    O ILE   108      10.638-100.454  18.907  1.00  0.00      BSYN  
ATOM    958    N GLU   109      12.503 -99.780  17.764  1.00  0.00      BSYN  
ATOM    959    H GLU   109      12.847 -99.280  16.994  1.00  0.00      BSYN  
ATOM    960   CA GLU   109      13.171-100.936  18.139  1.00  0.00      BSYN  
ATOM    961   CB GLU   109      13.294-101.937  16.881  1.00  0.00      BSYN  
ATOM    962   CG GLU   109      14.218-101.847  15.683  1.00  0.00      BSYN  
ATOM    963   CD GLU   109      13.725-102.536  14.439  1.00  0.00      BSYN  
ATOM    964  OE1 GLU   109      12.993-101.774  13.742  1.00  0.00      BSYN  
ATOM    965  OE2 GLU   109      14.086-103.614  13.982  1.00  0.00      BSYN  
ATOM    966    C GLU   109      14.548-100.772  18.905  1.00  0.00      BSYN  
ATOM    967    O GLU   109      15.589-100.589  18.191  1.00  0.00      BSYN  
ATOM    968    N PRO   110      14.490-101.058  20.214  1.00  0.00      BSYN  
ATOM    969   CD PRO   110      13.252-100.795  21.000  1.00  0.00      BSYN  
ATOM    970   CA PRO   110      15.544-101.267  21.198  1.00  0.00      BSYN  
ATOM    971   CB PRO   110      14.839-101.362  22.618  1.00  0.00      BSYN  
ATOM    972   CG PRO   110      13.371-101.566  22.227  1.00  0.00      BSYN  
ATOM    973    C PRO   110      16.347-102.475  20.666  1.00  0.00      BSYN  
ATOM    974    O PRO   110      15.798-103.545  20.558  1.00  0.00      BSYN  
ATOM    975    N LEU   111      17.624-102.374  20.288  1.00  0.00      BSYN  
ATOM    976    H LEU   111      17.961-103.246  19.993  1.00  0.00      BSYN  
ATOM    977   CA LEU   111      18.396-101.180  20.110  1.00  0.00      BSYN  
ATOM    978   CB LEU   111      19.606-101.220  21.003  1.00  0.00      BSYN  
ATOM    979   CG LEU   111      20.303 -99.871  21.311  1.00  0.00      BSYN  
ATOM    980  CD1 LEU   111      19.611 -99.296  22.511  1.00  0.00      BSYN  
ATOM    981  CD2 LEU   111      21.666 -99.941  21.869  1.00  0.00      BSYN  
ATOM    982    C LEU   111      18.909-101.136  18.695  1.00  0.00      BSYN  
ATOM    983    O LEU   111      19.430-102.133  18.164  1.00  0.00      BSYN  
ATOM    984    N MET   112      18.845-100.030  17.991  1.00  0.00      BSYN  
ATOM    985    H MET   112      18.447 -99.257  18.444  1.00  0.00      BSYN  
ATOM    986   CA MET   112      19.359 -99.730  16.658  1.00  0.00      BSYN  
ATOM    987   CB MET   112      18.783 -98.452  16.121  1.00  0.00      BSYN  
ATOM    988   CG MET   112      19.389 -97.951  14.801  1.00  0.00      BSYN  
ATOM    989   SD MET   112      18.335 -98.559  13.475  1.00  0.00      BSYN  
ATOM    990   CE MET   112      17.431 -97.096  13.387  1.00  0.00      BSYN  
ATOM    991    C MET   112      20.846 -99.913  16.631  1.00  0.00      BSYN  
ATOM    992    O MET   112      21.584 -98.930  16.719  1.00  0.00      BSYN  
ATOM    993    N GLU   113      21.393-101.116  16.540  1.00  0.00      BSYN  
ATOM    994    H GLU   113      20.883-101.950  16.606  1.00  0.00      BSYN  
ATOM    995   CA GLU   113      22.847-101.380  16.502  1.00  0.00      BSYN  
ATOM    996   CB GLU   113      23.208-102.855  16.598  1.00  0.00      BSYN  
ATOM    997   CG GLU   113      23.424-103.230  17.989  1.00  0.00      BSYN  
ATOM    998   CD GLU   113      23.500-104.748  18.351  1.00  0.00      BSYN  
ATOM    999  OE1 GLU   113      24.412-105.075  19.026  1.00  0.00      BSYN  
ATOM   1000  OE2 GLU   113      22.581-105.535  18.077  1.00  0.00      BSYN  
ATOM   1001    C GLU   113      23.620-100.827  15.309  1.00  0.00      BSYN  
ATOM   1002    O GLU   113      23.180-100.942  14.116  1.00  0.00      BSYN  
ATOM   1003    N PRO   114      24.754 -99.983  15.520  1.00  0.00      BSYN  
ATOM   1004   CD PRO   114      25.005 -99.242  16.711  1.00  0.00      BSYN  
ATOM   1005   CA PRO   114      25.575 -99.359  14.435  1.00  0.00      BSYN  
ATOM   1006   CB PRO   114      26.101 -98.081  15.046  1.00  0.00      BSYN  
ATOM   1007   CG PRO   114      25.312 -97.894  16.224  1.00  0.00      BSYN  
ATOM   1008    C PRO   114      26.601-100.305  13.896  1.00  0.00      BSYN  
ATOM   1009    O PRO   114      27.762-100.085  14.088  1.00  0.00      BSYN  
ATOM   1010    N GLU   115      26.125-101.369  13.352  1.00  0.00      BSYN  
ATOM   1011    H GLU   115      25.151-101.476  13.349  1.00  0.00      BSYN  
ATOM   1012   CA GLU   115      26.927-102.403  12.858  1.00  0.00      BSYN  
ATOM   1013   CB GLU   115      25.951-103.621  12.572  1.00  0.00      BSYN  
ATOM   1014   CG GLU   115      25.011-104.228  13.683  1.00  0.00      BSYN  
ATOM   1015   CD GLU   115      24.692-105.722  13.439  1.00  0.00      BSYN  
ATOM   1016  OE1 GLU   115      23.605-106.075  13.939  1.00  0.00      BSYN  
ATOM   1017  OE2 GLU   115      25.582-106.494  12.993  1.00  0.00      BSYN  
ATOM   1018    C GLU   115      27.853-102.065  11.575  1.00  0.00      BSYN  
ATOM   1019    O GLU   115      27.341-101.900  10.475  1.00  0.00      BSYN  
ATOM   1020    N GLY   116      29.153-102.104  11.849  1.00  0.00      BSYN  
ATOM   1021    H GLY   116      29.576-102.139  12.733  1.00  0.00      BSYN  
ATOM   1022   CA GLY   116      30.023-101.792  10.643  1.00  0.00      BSYN  
ATOM   1023    C GLY   116      31.436-101.403  11.024  1.00  0.00      BSYN  
ATOM   1024    O GLY   116      32.090-100.513  10.434  1.00  0.00      BSYN  
ATOM   1025    N GLU   117      31.923-102.106  12.056  1.00  0.00      BSYN  
ATOM   1026    H GLU   117      31.331-102.823  12.364  1.00  0.00      BSYN  
ATOM   1027   CA GLU   117      33.290-101.856  12.599  1.00  0.00      BSYN  
ATOM   1028   CB GLU   117      33.197-101.178  13.900  1.00  0.00      BSYN  
ATOM   1029   CG GLU   117      34.561-100.621  14.527  1.00  0.00      BSYN  
ATOM   1030   CD GLU   117      34.937 -99.105  14.319  1.00  0.00      BSYN  
ATOM   1031  OE1 GLU   117      35.464 -98.794  13.336  1.00  0.00      BSYN  
ATOM   1032  OE2 GLU   117      34.626 -98.389  15.241  1.00  0.00      BSYN  
ATOM   1033    C GLU   117      33.822-103.314  12.582  1.00  0.00      BSYN  
ATOM   1034    O GLU   117      33.460-104.032  13.509  1.00  0.00      BSYN  
ATOM   1035    N SER   118      34.749-103.693  11.626  1.00  0.00      BSYN  
ATOM   1036    H SER   118      35.344-103.090  11.132  1.00  0.00      BSYN  
ATOM   1037   CA SER   118      34.974-105.102  11.252  1.00  0.00      BSYN  
ATOM   1038   CB SER   118      35.622-105.216   9.854  1.00  0.00      BSYN  
ATOM   1039   OG SER   118      34.987-106.331   9.185  1.00  0.00      BSYN  
ATOM   1040   HG SER   118      35.718-106.951   9.121  1.00  0.00      BSYN  
ATOM   1041    C SER   118      35.954-105.490  12.367  1.00  0.00      BSYN  
ATOM   1042    O SER   118      37.156-105.183  12.365  1.00  0.00      BSYN  
ATOM   1043    N TYR   119      35.485-106.232  13.404  1.00  0.00      BSYN  
ATOM   1044    H TYR   119      34.633-106.665  13.188  1.00  0.00      BSYN  
ATOM   1045   CA TYR   119      36.207-106.710  14.597  1.00  0.00      BSYN  
ATOM   1046   CB TYR   119      35.389-107.082  15.799  1.00  0.00      BSYN  
ATOM   1047   CG TYR   119      34.967-105.951  16.604  1.00  0.00      BSYN  
ATOM   1048  CD1 TYR   119      35.978-105.256  17.187  1.00  0.00      BSYN  
ATOM   1049  CE1 TYR   119      35.795-103.887  17.632  1.00  0.00      BSYN  
ATOM   1050  CD2 TYR   119      33.687-105.377  16.621  1.00  0.00      BSYN  
ATOM   1051  CE2 TYR   119      33.463-104.123  17.223  1.00  0.00      BSYN  
ATOM   1052   CZ TYR   119      34.504-103.442  17.652  1.00  0.00      BSYN  
ATOM   1053   OH TYR   119      34.330-102.273  18.188  1.00  0.00      BSYN  
ATOM   1054   HH TYR   119      35.194-101.866  18.277  1.00  0.00      BSYN  
ATOM   1055    C TYR   119      37.163-107.923  14.279  1.00  0.00      BSYN  
ATOM   1056    O TYR   119      36.857-108.797  13.480  1.00  0.00      BSYN  
ATOM   1057    N GLU   120      38.157-108.116  15.117  1.00  0.00      BSYN  
ATOM   1058    H GLU   120      38.113-107.623  15.963  1.00  0.00      BSYN  
ATOM   1059   CA GLU   120      39.157-109.109  14.713  1.00  0.00      BSYN  
ATOM   1060   CB GLU   120      40.418-108.481  14.155  1.00  0.00      BSYN  
ATOM   1061   CG GLU   120      40.386-107.818  12.681  1.00  0.00      BSYN  
ATOM   1062   CD GLU   120      41.693-107.569  12.070  1.00  0.00      BSYN  
ATOM   1063  OE1 GLU   120      42.346-106.791  12.605  1.00  0.00      BSYN  
ATOM   1064  OE2 GLU   120      42.010-108.301  11.125  1.00  0.00      BSYN  
ATOM   1065    C GLU   120      39.411-109.865  16.005  1.00  0.00      BSYN  
ATOM   1066    O GLU   120      39.735-109.251  17.060  1.00  0.00      BSYN  
ATOM   1067    N ASP   121      39.133-111.213  15.952  1.00  0.00      BSYN  
ATOM   1068    H ASP   121      38.709-111.489  15.113  1.00  0.00      BSYN  
ATOM   1069   CA ASP   121      39.495-112.119  17.082  1.00  0.00      BSYN  
ATOM   1070   CB ASP   121      38.656-113.442  16.836  1.00  0.00      BSYN  
ATOM   1071   CG ASP   121      39.140-114.395  17.899  1.00  0.00      BSYN  
ATOM   1072  OD1 ASP   121      38.843-114.223  19.093  1.00  0.00      BSYN  
ATOM   1073  OD2 ASP   121      39.888-115.400  17.726  1.00  0.00      BSYN  
ATOM   1074    C ASP   121      41.020-112.207  17.336  1.00  0.00      BSYN  
ATOM   1075    O ASP   121      41.773-112.321  16.410  1.00  0.00      BSYN  
ATOM   1076    N PRO   122      41.457-112.090  18.608  1.00  0.00      BSYN  
ATOM   1077   CD PRO   122      40.899-111.472  19.713  1.00  0.00      BSYN  
ATOM   1078   CA PRO   122      42.912-112.289  18.953  1.00  0.00      BSYN  
ATOM   1079   CB PRO   122      43.171-111.453  20.284  1.00  0.00      BSYN  
ATOM   1080   CG PRO   122      41.776-111.430  20.882  1.00  0.00      BSYN  
ATOM   1081    C PRO   122      43.189-113.840  19.100  1.00  0.00      BSYN  
ATOM   1082    O PRO   122      42.612-114.399  20.090  1.00  0.00      BSYN  
ATOM   1083    N PRO   123      44.059-114.436  18.234  1.00  0.00      BSYN  
ATOM   1084   CD PRO   123      45.082-113.837  17.296  1.00  0.00      BSYN  
ATOM   1085   CA PRO   123      44.128-115.980  18.132  1.00  0.00      BSYN  
ATOM   1086   CB PRO   123      45.122-116.101  17.018  1.00  0.00      BSYN  
ATOM   1087   CG PRO   123      44.904-114.937  16.202  1.00  0.00      BSYN  
ATOM   1088    C PRO   123      44.417-116.855  19.417  1.00  0.00      BSYN  
ATOM   1089    O PRO   123      45.429-117.465  19.737  1.00  0.00      BSYN  
ATOM   1090    N GLN   124      43.277-117.252  19.996  1.00  0.00      BSYN  
ATOM   1091    H GLN   124      42.388-117.105  19.611  1.00  0.00      BSYN  
ATOM   1092   CA GLN   124      43.108-118.006  21.221  1.00  0.00      BSYN  
ATOM   1093   CB GLN   124      41.584-118.437  21.553  1.00  0.00      BSYN  
ATOM   1094   CG GLN   124      41.161-118.621  22.961  1.00  0.00      BSYN  
ATOM   1095   CD GLN   124      40.181-119.776  23.329  1.00  0.00      BSYN  
ATOM   1096  OE1 GLN   124      39.301-120.187  22.537  1.00  0.00      BSYN  
ATOM   1097  NE2 GLN   124      40.385-120.302  24.486  1.00  0.00      BSYN  
ATOM   1098 HE21 GLN   124      39.704-120.953  24.754  1.00  0.00      BSYN  
ATOM   1099 HE22 GLN   124      41.252-120.222  24.936  1.00  0.00      BSYN  
ATOM   1100    C GLN   124      43.959-119.277  21.272  1.00  0.00      BSYN  
ATOM   1101    O GLN   124      43.765-120.294  20.491  1.00  0.00      BSYN  
ATOM   1102    N GLU   125      44.883-119.309  22.247  1.00  0.00      BSYN  
ATOM   1103    H GLU   125      44.722-118.742  23.030  1.00  0.00      BSYN  
ATOM   1104   CA GLU   125      45.941-120.344  22.376  1.00  0.00      BSYN  
ATOM   1105   CB GLU   125      47.154-119.831  23.243  1.00  0.00      BSYN  
ATOM   1106   CG GLU   125      47.717-118.534  22.750  1.00  0.00      BSYN  
ATOM   1107   CD GLU   125      49.073-118.537  22.226  1.00  0.00      BSYN  
ATOM   1108  OE1 GLU   125      49.933-118.949  22.916  1.00  0.00      BSYN  
ATOM   1109  OE2 GLU   125      49.287-118.124  21.102  1.00  0.00      BSYN  
ATOM   1110    C GLU   125      45.357-121.653  23.081  1.00  0.00      BSYN  
ATOM   1111    O GLU   125      44.447-121.736  23.904  1.00  0.00      BSYN  
ATOM   1112    N GLU   126      46.097-122.626  22.598  1.00  0.00      BSYN  
ATOM   1113    H GLU   126      46.706-122.417  21.859  1.00  0.00      BSYN  
ATOM   1114   CA GLU   126      46.115-124.022  23.175  1.00  0.00      BSYN  
ATOM   1115   CB GLU   126      46.581-125.065  22.176  1.00  0.00      BSYN  
ATOM   1116   CG GLU   126      45.631-125.320  20.933  1.00  0.00      BSYN  
ATOM   1117   CD GLU   126      45.216-124.115  20.109  1.00  0.00      BSYN  
ATOM   1118  OE1 GLU   126      45.875-123.592  19.186  1.00  0.00      BSYN  
ATOM   1119  OE2 GLU   126      44.132-123.611  20.328  1.00  0.00      BSYN  
ATOM   1120    C GLU   126      46.771-124.209  24.482  1.00  0.00      BSYN  
ATOM   1121    O GLU   126      47.676-125.038  24.673  1.00  0.00      BSYN  
ATOM   1122    N TYR   127      46.369-123.264  25.375  1.00  0.00      BSYN  
ATOM   1123    H TYR   127      45.864-122.507  25.012  1.00  0.00      BSYN  
ATOM   1124   CA TYR   127      46.743-123.226  26.819  1.00  0.00      BSYN  
ATOM   1125   CB TYR   127      47.586-121.982  27.068  1.00  0.00      BSYN  
ATOM   1126   CG TYR   127      48.942-122.015  26.292  1.00  0.00      BSYN  
ATOM   1127  CD1 TYR   127      49.805-123.127  26.332  1.00  0.00      BSYN  
ATOM   1128  CE1 TYR   127      51.114-123.110  25.840  1.00  0.00      BSYN  
ATOM   1129  CD2 TYR   127      49.442-120.843  25.677  1.00  0.00      BSYN  
ATOM   1130  CE2 TYR   127      50.743-120.808  25.184  1.00  0.00      BSYN  
ATOM   1131   CZ TYR   127      51.527-121.968  25.332  1.00  0.00      BSYN  
ATOM   1132   OH TYR   127      52.829-122.065  24.943  1.00  0.00      BSYN  
ATOM   1133   HH TYR   127      53.140-122.970  25.015  1.00  0.00      BSYN  
ATOM   1134    C TYR   127      45.575-123.143  27.854  1.00  0.00      BSYN  
ATOM   1135    O TYR   127      44.503-122.523  27.634  1.00  0.00      BSYN  
ATOM   1136    N GLN   128      45.784-123.767  28.994  1.00  0.00      BSYN  
ATOM   1137    H GLN   128      46.724-123.863  29.252  1.00  0.00      BSYN  
ATOM   1138   CA GLN   128      44.765-124.298  29.910  1.00  0.00      BSYN  
ATOM   1139   CB GLN   128      44.670-125.838  29.644  1.00  0.00      BSYN  
ATOM   1140   CG GLN   128      43.999-126.359  28.396  1.00  0.00      BSYN  
ATOM   1141   CD GLN   128      42.464-126.240  28.309  1.00  0.00      BSYN  
ATOM   1142  OE1 GLN   128      41.915-125.327  27.629  1.00  0.00      BSYN  
ATOM   1143  NE2 GLN   128      41.644-127.041  29.054  1.00  0.00      BSYN  
ATOM   1144 HE21 GLN   128      40.735-126.682  28.973  1.00  0.00      BSYN  
ATOM   1145 HE22 GLN   128      41.973-127.810  29.563  1.00  0.00      BSYN  
ATOM   1146    C GLN   128      45.085-124.057  31.381  1.00  0.00      BSYN  
ATOM   1147    O GLN   128      44.629-124.758  32.297  1.00  0.00      BSYN  
ATOM   1148    N GLU   129      45.870-122.979  31.435  1.00  0.00      BSYN  
ATOM   1149    H GLU   129      45.734-122.390  30.663  1.00  0.00      BSYN  
ATOM   1150   CA GLU   129      46.456-122.556  32.763  1.00  0.00      BSYN  
ATOM   1151   CB GLU   129      47.610-121.611  32.693  1.00  0.00      BSYN  
ATOM   1152   CG GLU   129      48.831-122.030  31.756  1.00  0.00      BSYN  
ATOM   1153   CD GLU   129      49.759-123.144  32.136  1.00  0.00      BSYN  
ATOM   1154  OE1 GLU   129      49.729-124.143  31.479  1.00  0.00      BSYN  
ATOM   1155  OE2 GLU   129      50.544-123.001  33.062  1.00  0.00      BSYN  
ATOM   1156    C GLU   129      45.446-122.054  33.832  1.00  0.00      BSYN  
ATOM   1157    O GLU   129      44.797-120.948  33.797  1.00  0.00      BSYN  
ATOM   1158    N TYR   130      45.248-122.953  34.894  1.00  0.00      BSYN  
ATOM   1159    H TYR   130      45.832-123.739  34.919  1.00  0.00      BSYN  
ATOM   1160   CA TYR   130      44.196-122.901  35.901  1.00  0.00      BSYN  
ATOM   1161   CB TYR   130      43.520-124.182  36.322  1.00  0.00      BSYN  
ATOM   1162   CG TYR   130      42.680-124.940  35.300  1.00  0.00      BSYN  
ATOM   1163  CD1 TYR   130      41.970-124.212  34.306  1.00  0.00      BSYN  
ATOM   1164  CE1 TYR   130      41.399-124.783  33.192  1.00  0.00      BSYN  
ATOM   1165  CD2 TYR   130      42.867-126.321  35.212  1.00  0.00      BSYN  
ATOM   1166  CE2 TYR   130      42.363-126.894  34.087  1.00  0.00      BSYN  
ATOM   1167   CZ TYR   130      41.620-126.149  33.125  1.00  0.00      BSYN  
ATOM   1168   OH TYR   130      40.992-126.868  32.125  1.00  0.00      BSYN  
ATOM   1169   HH TYR   130      41.265-127.785  32.208  1.00  0.00      BSYN  
ATOM   1170    C TYR   130      44.562-122.050  37.158  1.00  0.00      BSYN  
ATOM   1171    O TYR   130      44.710-122.473  38.328  1.00  0.00      BSYN  
ATOM   1172    N GLU   131      44.527-120.765  36.776  1.00  0.00      BSYN  
ATOM   1173    H GLU   131      44.777-120.356  35.920  1.00  0.00      BSYN  
ATOM   1174   CA GLU   131      44.479-119.688  37.818  1.00  0.00      BSYN  
ATOM   1175   CB GLU   131      44.041-118.517  37.042  1.00  0.00      BSYN  
ATOM   1176   CG GLU   131      42.610-118.670  36.359  1.00  0.00      BSYN  
ATOM   1177   CD GLU   131      41.910-117.410  36.418  1.00  0.00      BSYN  
ATOM   1178  OE1 GLU   131      42.091-116.614  35.553  1.00  0.00      BSYN  
ATOM   1179  OE2 GLU   131      41.202-117.039  37.362  1.00  0.00      BSYN  
ATOM   1180    C GLU   131      43.710-119.915  39.147  1.00  0.00      BSYN  
ATOM   1181    O GLU   131      42.565-120.349  39.223  1.00  0.00      BSYN  
ATOM   1182    N PRO   132      44.311-119.652  40.354  1.00  0.00      BSYN  
ATOM   1183   CD PRO   132      45.741-119.386  40.485  1.00  0.00      BSYN  
ATOM   1184   CA PRO   132      43.696-119.801  41.672  1.00  0.00      BSYN  
ATOM   1185   CB PRO   132      44.864-119.852  42.620  1.00  0.00      BSYN  
ATOM   1186   CG PRO   132      45.747-118.905  41.925  1.00  0.00      BSYN  
ATOM   1187    C PRO   132      42.679-118.862  42.323  1.00  0.00      BSYN  
ATOM   1188    O PRO   132      42.262-117.907  41.692  1.00  0.00      BSYN  
ATOM   1189    N GLU   133      42.017-119.185  43.486  1.00  0.00      BSYN  
ATOM   1190    H GLU   133      42.218-119.995  44.000  1.00  0.00      BSYN  
ATOM   1191   CA GLU   133      40.966-118.354  44.096  1.00  0.00      BSYN  
ATOM   1192   CB GLU   133      39.579-118.874  43.652  1.00  0.00      BSYN  
ATOM   1193   CG GLU   133      39.140-120.277  43.942  1.00  0.00      BSYN  
ATOM   1194   CD GLU   133      37.705-120.732  43.972  1.00  0.00      BSYN  
ATOM   1195  OE1 GLU   133      37.373-121.715  43.313  1.00  0.00      BSYN  
ATOM   1196  OE2 GLU   133      36.929-119.987  44.545  1.00  0.00      BSYN  
ATOM   1197    C GLU   133      41.117-118.493  45.643  1.00  0.00      BSYN  
ATOM   1198    O GLU   133      41.856-119.370  46.125  1.00  0.00      BSYN  
ATOM   1199    N ALA   134      40.651-117.523  46.500  1.00  0.00      BSYN  
ATOM   1200    H ALA   134      40.028-116.891  46.084  1.00  0.00      BSYN  
ATOM   1201   CA ALA   134      40.781-117.565  47.959  1.00  0.00      BSYN  
ATOM   1202   CB ALA   134      42.133-117.440  48.598  1.00  0.00      BSYN  
ATOM   1203    C ALA   134      39.952-116.353  48.453  1.00  0.00      BSYN  
ATOM   1204  OT1 ALA   134      39.486-115.548  47.656  1.00  0.00      BSYN  
ATOM   1205  OT2 ALA   134      39.623-116.258  49.603  1.00  0.00      BSYN  
END
