# Supplementary material for: Data set of intrinsically disordered proteins analysed at a local protein conformation level
Source: Data Brief. 2020 Mar 5;29:105383. doi: 10.1016/j.dib.2020.105383 (PMC7078294; doi:10.1016/j.dib.2020.105383)
Supplement: Supplementary file 1 [file mmc1.zip › the data/1-DATA/PED1AAD-pdb/1AAD-140.pdb]

CRYST1    1.000    1.000    1.000  90.00  90.00  90.00 P 1           1
ATOM      1  HT1 MET     1     -27.657 -85.882 -19.903  1.00  0.00      BSYN  
ATOM      2  HT2 MET     1     -26.984 -85.241 -21.410  1.00  0.00      BSYN  
ATOM      3    N MET     1     -27.637 -85.119 -20.610  1.00  0.00      BSYN  
ATOM      4  HT3 MET     1     -28.580 -84.865 -20.968  1.00  0.00      BSYN  
ATOM      5   CA MET     1     -27.141 -83.971 -20.011  1.00  0.00      BSYN  
ATOM      6   CB MET     1     -25.635 -84.141 -20.124  1.00  0.00      BSYN  
ATOM      7   CG MET     1     -24.898 -85.101 -19.127  1.00  0.00      BSYN  
ATOM      8   SD MET     1     -23.275 -84.794 -18.379  1.00  0.00      BSYN  
ATOM      9   CE MET     1     -22.115 -85.645 -19.418  1.00  0.00      BSYN  
ATOM     10    C MET     1     -27.742 -82.632 -20.397  1.00  0.00      BSYN  
ATOM     11    O MET     1     -27.824 -82.461 -21.625  1.00  0.00      BSYN  
ATOM     12    N ASP     2     -27.943 -81.713 -19.461  1.00  0.00      BSYN  
ATOM     13    H ASP     2     -27.785 -81.948 -18.523  1.00  0.00      BSYN  
ATOM     14   CA ASP     2     -28.577 -80.418 -19.752  1.00  0.00      BSYN  
ATOM     15   CB ASP     2     -29.991 -80.218 -18.992  1.00  0.00      BSYN  
ATOM     16   CG ASP     2     -30.775 -78.927 -19.381  1.00  0.00      BSYN  
ATOM     17  OD1 ASP     2     -30.973 -78.114 -18.484  1.00  0.00      BSYN  
ATOM     18  OD2 ASP     2     -31.125 -78.847 -20.490  1.00  0.00      BSYN  
ATOM     19    C ASP     2     -27.689 -79.242 -19.541  1.00  0.00      BSYN  
ATOM     20    O ASP     2     -27.353 -78.621 -20.516  1.00  0.00      BSYN  
ATOM     21    N VAL     3     -27.345 -78.727 -18.342  1.00  0.00      BSYN  
ATOM     22    H VAL     3     -27.687 -79.242 -17.580  1.00  0.00      BSYN  
ATOM     23   CA VAL     3     -26.624 -77.458 -18.183  1.00  0.00      BSYN  
ATOM     24   CB VAL     3     -27.145 -76.424 -17.112  1.00  0.00      BSYN  
ATOM     25  CG1 VAL     3     -28.219 -75.563 -17.651  1.00  0.00      BSYN  
ATOM     26  CG2 VAL     3     -27.392 -77.221 -15.812  1.00  0.00      BSYN  
ATOM     27    C VAL     3     -25.144 -77.505 -18.205  1.00  0.00      BSYN  
ATOM     28    O VAL     3     -24.438 -77.289 -17.256  1.00  0.00      BSYN  
ATOM     29    N PHE     4     -24.686 -77.629 -19.407  1.00  0.00      BSYN  
ATOM     30    H PHE     4     -25.374 -77.841 -20.072  1.00  0.00      BSYN  
ATOM     31   CA PHE     4     -23.316 -77.323 -19.782  1.00  0.00      BSYN  
ATOM     32   CB PHE     4     -23.113 -77.561 -21.252  1.00  0.00      BSYN  
ATOM     33   CG PHE     4     -22.769 -79.069 -21.419  1.00  0.00      BSYN  
ATOM     34  CD1 PHE     4     -23.858 -79.936 -21.453  1.00  0.00      BSYN  
ATOM     35  CD2 PHE     4     -21.474 -79.662 -21.490  1.00  0.00      BSYN  
ATOM     36  CE1 PHE     4     -23.757 -81.314 -21.467  1.00  0.00      BSYN  
ATOM     37  CE2 PHE     4     -21.452 -81.057 -21.412  1.00  0.00      BSYN  
ATOM     38   CZ PHE     4     -22.523 -81.830 -21.458  1.00  0.00      BSYN  
ATOM     39    C PHE     4     -22.933 -75.927 -19.393  1.00  0.00      BSYN  
ATOM     40    O PHE     4     -23.467 -74.941 -19.900  1.00  0.00      BSYN  
ATOM     41    N MET     5     -22.154 -76.024 -18.327  1.00  0.00      BSYN  
ATOM     42    H MET     5     -22.151 -76.766 -17.687  1.00  0.00      BSYN  
ATOM     43   CA MET     5     -21.724 -74.763 -17.696  1.00  0.00      BSYN  
ATOM     44   CB MET     5     -22.139 -74.821 -16.222  1.00  0.00      BSYN  
ATOM     45   CG MET     5     -23.603 -74.508 -15.913  1.00  0.00      BSYN  
ATOM     46   SD MET     5     -23.734 -74.533 -14.056  1.00  0.00      BSYN  
ATOM     47   CE MET     5     -23.548 -76.267 -13.537  1.00  0.00      BSYN  
ATOM     48    C MET     5     -20.206 -74.383 -17.935  1.00  0.00      BSYN  
ATOM     49    O MET     5     -19.857 -73.813 -19.021  1.00  0.00      BSYN  
ATOM     50    N LYS     6     -19.249 -74.851 -17.099  1.00  0.00      BSYN  
ATOM     51    H LYS     6     -19.524 -75.574 -16.497  1.00  0.00      BSYN  
ATOM     52   CA LYS     6     -17.864 -74.325 -16.761  1.00  0.00      BSYN  
ATOM     53   CB LYS     6     -16.940 -75.420 -16.193  1.00  0.00      BSYN  
ATOM     54   CG LYS     6     -17.463 -75.997 -14.885  1.00  0.00      BSYN  
ATOM     55   CD LYS     6     -16.504 -77.029 -14.291  1.00  0.00      BSYN  
ATOM     56   CE LYS     6     -17.083 -77.580 -12.963  1.00  0.00      BSYN  
ATOM     57   NZ LYS     6     -18.066 -78.598 -13.287  1.00  0.00      BSYN  
ATOM     58  HZ1 LYS     6     -18.710 -78.076 -13.915  1.00  0.00      BSYN  
ATOM     59  HZ2 LYS     6     -17.650 -79.428 -13.756  1.00  0.00      BSYN  
ATOM     60  HZ3 LYS     6     -18.640 -78.856 -12.460  1.00  0.00      BSYN  
ATOM     61    C LYS     6     -17.017 -73.671 -17.896  1.00  0.00      BSYN  
ATOM     62    O LYS     6     -16.345 -74.263 -18.710  1.00  0.00      BSYN  
ATOM     63    N GLY     7     -16.840 -72.372 -17.842  1.00  0.00      BSYN  
ATOM     64    H GLY     7     -17.059 -71.760 -17.109  1.00  0.00      BSYN  
ATOM     65   CA GLY     7     -16.071 -71.654 -18.846  1.00  0.00      BSYN  
ATOM     66    C GLY     7     -14.653 -71.507 -18.608  1.00  0.00      BSYN  
ATOM     67    O GLY     7     -14.236 -70.401 -18.371  1.00  0.00      BSYN  
ATOM     68    N LEU     8     -13.924 -72.576 -18.651  1.00  0.00      BSYN  
ATOM     69    H LEU     8     -14.265 -73.492 -18.722  1.00  0.00      BSYN  
ATOM     70   CA LEU     8     -12.475 -72.559 -18.379  1.00  0.00      BSYN  
ATOM     71   CB LEU     8     -12.106 -73.655 -17.208  1.00  0.00      BSYN  
ATOM     72   CG LEU     8     -12.634 -73.311 -15.842  1.00  0.00      BSYN  
ATOM     73  CD1 LEU     8     -12.563 -74.578 -14.931  1.00  0.00      BSYN  
ATOM     74  CD2 LEU     8     -11.719 -72.065 -15.466  1.00  0.00      BSYN  
ATOM     75    C LEU     8     -11.698 -72.786 -19.659  1.00  0.00      BSYN  
ATOM     76    O LEU     8     -10.954 -71.956 -20.122  1.00  0.00      BSYN  
ATOM     77    N SER     9     -12.074 -73.955 -20.298  1.00  0.00      BSYN  
ATOM     78    H SER     9     -12.597 -74.683 -19.903  1.00  0.00      BSYN  
ATOM     79   CA SER     9     -11.495 -74.341 -21.540  1.00  0.00      BSYN  
ATOM     80   CB SER     9     -10.121 -75.011 -21.461  1.00  0.00      BSYN  
ATOM     81   OG SER     9      -9.959 -76.240 -20.648  1.00  0.00      BSYN  
ATOM     82   HG SER     9      -9.082 -76.590 -20.819  1.00  0.00      BSYN  
ATOM     83    C SER     9     -12.601 -75.347 -22.039  1.00  0.00      BSYN  
ATOM     84    O SER     9     -13.566 -74.978 -22.764  1.00  0.00      BSYN  
ATOM     85    N MET    10     -12.420 -76.629 -21.651  1.00  0.00      BSYN  
ATOM     86    H MET    10     -11.779 -76.846 -20.942  1.00  0.00      BSYN  
ATOM     87   CA MET    10     -13.372 -77.632 -22.066  1.00  0.00      BSYN  
ATOM     88   CB MET    10     -12.646 -78.938 -21.651  1.00  0.00      BSYN  
ATOM     89   CG MET    10     -13.312 -80.191 -22.301  1.00  0.00      BSYN  
ATOM     90   SD MET    10     -13.675 -79.912 -24.119  1.00  0.00      BSYN  
ATOM     91   CE MET    10     -14.150 -81.531 -24.664  1.00  0.00      BSYN  
ATOM     92    C MET    10     -14.558 -77.536 -21.084  1.00  0.00      BSYN  
ATOM     93    O MET    10     -14.377 -77.219 -19.948  1.00  0.00      BSYN  
ATOM     94    N ALA    11     -15.864 -77.683 -21.332  1.00  0.00      BSYN  
ATOM     95    H ALA    11     -16.112 -77.722 -22.279  1.00  0.00      BSYN  
ATOM     96   CA ALA    11     -16.830 -77.764 -20.258  1.00  0.00      BSYN  
ATOM     97   CB ALA    11     -18.005 -77.005 -20.692  1.00  0.00      BSYN  
ATOM     98    C ALA    11     -17.407 -79.040 -19.860  1.00  0.00      BSYN  
ATOM     99    O ALA    11     -17.548 -80.002 -20.571  1.00  0.00      BSYN  
ATOM    100    N LYS    12     -17.978 -78.987 -18.647  1.00  0.00      BSYN  
ATOM    101    H LYS    12     -17.872 -78.106 -18.232  1.00  0.00      BSYN  
ATOM    102   CA LYS    12     -18.777 -80.028 -18.035  1.00  0.00      BSYN  
ATOM    103   CB LYS    12     -17.762 -81.100 -17.282  1.00  0.00      BSYN  
ATOM    104   CG LYS    12     -17.152 -82.170 -18.236  1.00  0.00      BSYN  
ATOM    105   CD LYS    12     -16.400 -83.190 -17.538  1.00  0.00      BSYN  
ATOM    106   CE LYS    12     -15.326 -82.540 -16.765  1.00  0.00      BSYN  
ATOM    107   NZ LYS    12     -14.577 -81.462 -17.446  1.00  0.00      BSYN  
ATOM    108  HZ1 LYS    12     -13.983 -81.928 -18.161  1.00  0.00      BSYN  
ATOM    109  HZ2 LYS    12     -15.291 -80.773 -17.760  1.00  0.00      BSYN  
ATOM    110  HZ3 LYS    12     -13.856 -80.973 -16.878  1.00  0.00      BSYN  
ATOM    111    C LYS    12     -19.628 -79.460 -16.857  1.00  0.00      BSYN  
ATOM    112    O LYS    12     -19.288 -78.600 -16.079  1.00  0.00      BSYN  
ATOM    113    N GLU    13     -20.863 -80.029 -16.888  1.00  0.00      BSYN  
ATOM    114    H GLU    13     -21.117 -80.743 -17.510  1.00  0.00      BSYN  
ATOM    115   CA GLU    13     -21.749 -79.840 -15.792  1.00  0.00      BSYN  
ATOM    116   CB GLU    13     -23.211 -80.131 -16.172  1.00  0.00      BSYN  
ATOM    117   CG GLU    13     -23.514 -81.492 -16.561  1.00  0.00      BSYN  
ATOM    118   CD GLU    13     -25.085 -81.641 -16.589  1.00  0.00      BSYN  
ATOM    119  OE1 GLU    13     -25.689 -82.072 -15.594  1.00  0.00      BSYN  
ATOM    120  OE2 GLU    13     -25.705 -81.291 -17.613  1.00  0.00      BSYN  
ATOM    121    C GLU    13     -21.319 -80.403 -14.380  1.00  0.00      BSYN  
ATOM    122    O GLU    13     -20.609 -81.442 -14.358  1.00  0.00      BSYN  
ATOM    123    N GLY    14     -21.609 -79.711 -13.283  1.00  0.00      BSYN  
ATOM    124    H GLY    14     -21.951 -78.795 -13.220  1.00  0.00      BSYN  
ATOM    125   CA GLY    14     -21.488 -80.349 -11.921  1.00  0.00      BSYN  
ATOM    126    C GLY    14     -22.472 -79.849 -10.888  1.00  0.00      BSYN  
ATOM    127    O GLY    14     -23.390 -79.146 -11.263  1.00  0.00      BSYN  
ATOM    128    N VAL    15     -22.346 -80.341  -9.600  1.00  0.00      BSYN  
ATOM    129    H VAL    15     -21.728 -81.100  -9.553  1.00  0.00      BSYN  
ATOM    130   CA VAL    15     -23.454 -80.045  -8.687  1.00  0.00      BSYN  
ATOM    131   CB VAL    15     -23.348 -80.973  -7.510  1.00  0.00      BSYN  
ATOM    132  CG1 VAL    15     -23.802 -82.347  -8.138  1.00  0.00      BSYN  
ATOM    133  CG2 VAL    15     -21.990 -80.957  -6.819  1.00  0.00      BSYN  
ATOM    134    C VAL    15     -23.467 -78.589  -8.248  1.00  0.00      BSYN  
ATOM    135    O VAL    15     -24.602 -78.174  -7.904  1.00  0.00      BSYN  
ATOM    136    N VAL    16     -22.504 -77.667  -8.302  1.00  0.00      BSYN  
ATOM    137    H VAL    16     -21.687 -77.753  -8.836  1.00  0.00      BSYN  
ATOM    138   CA VAL    16     -22.755 -76.373  -7.669  1.00  0.00      BSYN  
ATOM    139   CB VAL    16     -21.678 -75.834  -6.680  1.00  0.00      BSYN  
ATOM    140  CG1 VAL    16     -20.466 -75.719  -7.382  1.00  0.00      BSYN  
ATOM    141  CG2 VAL    16     -22.276 -74.533  -5.977  1.00  0.00      BSYN  
ATOM    142    C VAL    16     -23.165 -75.463  -8.770  1.00  0.00      BSYN  
ATOM    143    O VAL    16     -22.367 -75.086  -9.614  1.00  0.00      BSYN  
ATOM    144    N ALA    17     -24.405 -75.060  -8.597  1.00  0.00      BSYN  
ATOM    145    H ALA    17     -24.953 -75.232  -7.802  1.00  0.00      BSYN  
ATOM    146   CA ALA    17     -24.842 -74.173  -9.690  1.00  0.00      BSYN  
ATOM    147   CB ALA    17     -26.126 -74.646 -10.433  1.00  0.00      BSYN  
ATOM    148    C ALA    17     -24.983 -72.714  -9.231  1.00  0.00      BSYN  
ATOM    149    O ALA    17     -26.113 -72.306  -9.033  1.00  0.00      BSYN  
ATOM    150    N ALA    18     -23.802 -72.066  -9.161  1.00  0.00      BSYN  
ATOM    151    H ALA    18     -22.918 -72.472  -9.278  1.00  0.00      BSYN  
ATOM    152   CA ALA    18     -23.712 -70.610  -9.049  1.00  0.00      BSYN  
ATOM    153   CB ALA    18     -22.482 -70.224  -8.231  1.00  0.00      BSYN  
ATOM    154    C ALA    18     -23.653 -69.857 -10.301  1.00  0.00      BSYN  
ATOM    155    O ALA    18     -22.723 -69.577 -11.088  1.00  0.00      BSYN  
ATOM    156    N ALA    19     -24.832 -69.204 -10.482  1.00  0.00      BSYN  
ATOM    157    H ALA    19     -25.588 -69.310  -9.867  1.00  0.00      BSYN  
ATOM    158   CA ALA    19     -25.096 -68.283 -11.586  1.00  0.00      BSYN  
ATOM    159   CB ALA    19     -26.630 -68.269 -11.872  1.00  0.00      BSYN  
ATOM    160    C ALA    19     -24.521 -66.871 -11.465  1.00  0.00      BSYN  
ATOM    161    O ALA    19     -24.245 -66.227 -12.403  1.00  0.00      BSYN  
ATOM    162    N GLU    20     -24.186 -66.616 -10.236  1.00  0.00      BSYN  
ATOM    163    H GLU    20     -24.787 -67.104  -9.635  1.00  0.00      BSYN  
ATOM    164   CA GLU    20     -23.330 -65.396  -9.832  1.00  0.00      BSYN  
ATOM    165   CB GLU    20     -23.228 -65.498  -8.357  1.00  0.00      BSYN  
ATOM    166   CG GLU    20     -24.268 -64.556  -7.688  1.00  0.00      BSYN  
ATOM    167   CD GLU    20     -24.210 -64.485  -6.166  1.00  0.00      BSYN  
ATOM    168  OE1 GLU    20     -24.162 -63.392  -5.768  1.00  0.00      BSYN  
ATOM    169  OE2 GLU    20     -24.084 -65.459  -5.451  1.00  0.00      BSYN  
ATOM    170    C GLU    20     -21.983 -65.325 -10.522  1.00  0.00      BSYN  
ATOM    171    O GLU    20     -21.459 -64.234 -10.658  1.00  0.00      BSYN  
ATOM    172    N LYS    21     -21.404 -66.460 -10.771  1.00  0.00      BSYN  
ATOM    173    H LYS    21     -21.785 -67.340 -10.571  1.00  0.00      BSYN  
ATOM    174   CA LYS    21     -20.095 -66.460 -11.457  1.00  0.00      BSYN  
ATOM    175   CB LYS    21     -18.973 -67.020 -10.598  1.00  0.00      BSYN  
ATOM    176   CG LYS    21     -19.205 -68.403  -9.986  1.00  0.00      BSYN  
ATOM    177   CD LYS    21     -17.880 -68.910  -9.341  1.00  0.00      BSYN  
ATOM    178   CE LYS    21     -17.690 -70.436  -9.465  1.00  0.00      BSYN  
ATOM    179   NZ LYS    21     -18.181 -70.964 -10.704  1.00  0.00      BSYN  
ATOM    180  HZ1 LYS    21     -19.117 -71.381 -10.528  1.00  0.00      BSYN  
ATOM    181  HZ2 LYS    21     -18.444 -70.157 -11.305  1.00  0.00      BSYN  
ATOM    182  HZ3 LYS    21     -17.519 -71.505 -11.296  1.00  0.00      BSYN  
ATOM    183    C LYS    21     -19.946 -67.061 -12.883  1.00  0.00      BSYN  
ATOM    184    O LYS    21     -19.083 -66.606 -13.601  1.00  0.00      BSYN  
ATOM    185    N THR    22     -20.795 -68.031 -13.284  1.00  0.00      BSYN  
ATOM    186    H THR    22     -21.742 -68.082 -13.039  1.00  0.00      BSYN  
ATOM    187   CA THR    22     -20.568 -68.818 -14.461  1.00  0.00      BSYN  
ATOM    188   CB THR    22     -21.051 -70.246 -14.185  1.00  0.00      BSYN  
ATOM    189  OG1 THR    22     -20.402 -70.502 -12.909  1.00  0.00      BSYN  
ATOM    190  HG1 THR    22     -20.921 -71.259 -12.627  1.00  0.00      BSYN  
ATOM    191  CG2 THR    22     -20.580 -71.323 -15.198  1.00  0.00      BSYN  
ATOM    192    C THR    22     -21.321 -68.048 -15.544  1.00  0.00      BSYN  
ATOM    193    O THR    22     -22.505 -68.145 -15.757  1.00  0.00      BSYN  
ATOM    194    N LYS    23     -20.513 -67.178 -16.192  1.00  0.00      BSYN  
ATOM    195    H LYS    23     -19.551 -67.267 -16.029  1.00  0.00      BSYN  
ATOM    196   CA LYS    23     -20.955 -66.107 -17.159  1.00  0.00      BSYN  
ATOM    197   CB LYS    23     -19.714 -65.308 -17.623  1.00  0.00      BSYN  
ATOM    198   CG LYS    23     -19.769 -64.245 -18.702  1.00  0.00      BSYN  
ATOM    199   CD LYS    23     -18.371 -63.637 -19.035  1.00  0.00      BSYN  
ATOM    200   CE LYS    23     -17.739 -62.778 -17.940  1.00  0.00      BSYN  
ATOM    201   NZ LYS    23     -16.775 -61.767 -18.558  1.00  0.00      BSYN  
ATOM    202  HZ1 LYS    23     -16.214 -61.400 -17.763  1.00  0.00      BSYN  
ATOM    203  HZ2 LYS    23     -16.124 -62.288 -19.181  1.00  0.00      BSYN  
ATOM    204  HZ3 LYS    23     -17.233 -60.980 -19.060  1.00  0.00      BSYN  
ATOM    205    C LYS    23     -21.800 -66.702 -18.322  1.00  0.00      BSYN  
ATOM    206    O LYS    23     -21.330 -67.459 -19.199  1.00  0.00      BSYN  
ATOM    207    N GLN    24     -23.101 -66.262 -18.418  1.00  0.00      BSYN  
ATOM    208    H GLN    24     -23.381 -65.481 -17.895  1.00  0.00      BSYN  
ATOM    209   CA GLN    24     -23.949 -66.704 -19.515  1.00  0.00      BSYN  
ATOM    210   CB GLN    24     -25.401 -66.549 -19.085  1.00  0.00      BSYN  
ATOM    211   CG GLN    24     -25.717 -66.781 -17.597  1.00  0.00      BSYN  
ATOM    212   CD GLN    24     -25.434 -65.686 -16.580  1.00  0.00      BSYN  
ATOM    213  OE1 GLN    24     -25.989 -64.581 -16.585  1.00  0.00      BSYN  
ATOM    214  NE2 GLN    24     -24.650 -66.069 -15.552  1.00  0.00      BSYN  
ATOM    215 HE21 GLN    24     -24.404 -65.594 -14.731  1.00  0.00      BSYN  
ATOM    216 HE22 GLN    24     -24.177 -66.908 -15.731  1.00  0.00      BSYN  
ATOM    217    C GLN    24     -23.540 -65.790 -20.753  1.00  0.00      BSYN  
ATOM    218    O GLN    24     -23.536 -64.571 -20.568  1.00  0.00      BSYN  
ATOM    219    N GLY    25     -23.144 -66.406 -21.798  1.00  0.00      BSYN  
ATOM    220    H GLY    25     -23.278 -67.371 -21.905  1.00  0.00      BSYN  
ATOM    221   CA GLY    25     -22.753 -65.774 -22.993  1.00  0.00      BSYN  
ATOM    222    C GLY    25     -23.824 -66.065 -24.099  1.00  0.00      BSYN  
ATOM    223    O GLY    25     -24.166 -67.196 -24.486  1.00  0.00      BSYN  
ATOM    224    N VAL    26     -24.400 -64.989 -24.643  1.00  0.00      BSYN  
ATOM    225    H VAL    26     -23.840 -64.185 -24.633  1.00  0.00      BSYN  
ATOM    226   CA VAL    26     -25.592 -64.946 -25.609  1.00  0.00      BSYN  
ATOM    227   CB VAL    26     -26.731 -63.889 -25.072  1.00  0.00      BSYN  
ATOM    228  CG1 VAL    26     -27.907 -63.769 -25.960  1.00  0.00      BSYN  
ATOM    229  CG2 VAL    26     -27.110 -64.233 -23.594  1.00  0.00      BSYN  
ATOM    230    C VAL    26     -25.267 -64.691 -27.030  1.00  0.00      BSYN  
ATOM    231    O VAL    26     -25.402 -65.549 -27.886  1.00  0.00      BSYN  
ATOM    232    N THR    27     -24.597 -63.598 -27.332  1.00  0.00      BSYN  
ATOM    233    H THR    27     -24.239 -62.971 -26.669  1.00  0.00      BSYN  
ATOM    234   CA THR    27     -24.272 -63.238 -28.697  1.00  0.00      BSYN  
ATOM    235   CB THR    27     -23.963 -61.662 -28.725  1.00  0.00      BSYN  
ATOM    236  OG1 THR    27     -24.844 -60.998 -27.803  1.00  0.00      BSYN  
ATOM    237  HG1 THR    27     -25.569 -61.541 -27.485  1.00  0.00      BSYN  
ATOM    238  CG2 THR    27     -24.360 -61.006 -30.005  1.00  0.00      BSYN  
ATOM    239    C THR    27     -23.117 -64.148 -29.137  1.00  0.00      BSYN  
ATOM    240    O THR    27     -21.911 -63.983 -29.050  1.00  0.00      BSYN  
ATOM    241    N GLU    28     -23.686 -65.081 -29.884  1.00  0.00      BSYN  
ATOM    242    H GLU    28     -24.507 -64.889 -30.383  1.00  0.00      BSYN  
ATOM    243   CA GLU    28     -22.850 -66.103 -30.449  1.00  0.00      BSYN  
ATOM    244   CB GLU    28     -23.154 -67.490 -29.948  1.00  0.00      BSYN  
ATOM    245   CG GLU    28     -22.853 -67.657 -28.418  1.00  0.00      BSYN  
ATOM    246   CD GLU    28     -23.285 -68.945 -27.728  1.00  0.00      BSYN  
ATOM    247  OE1 GLU    28     -22.518 -69.922 -27.983  1.00  0.00      BSYN  
ATOM    248  OE2 GLU    28     -24.311 -69.013 -27.053  1.00  0.00      BSYN  
ATOM    249    C GLU    28     -22.851 -66.079 -31.943  1.00  0.00      BSYN  
ATOM    250    O GLU    28     -23.703 -66.680 -32.611  1.00  0.00      BSYN  
ATOM    251    N ALA    29     -21.793 -65.605 -32.626  1.00  0.00      BSYN  
ATOM    252    H ALA    29     -21.775 -65.780 -33.590  1.00  0.00      BSYN  
ATOM    253   CA ALA    29     -20.673 -64.752 -32.113  1.00  0.00      BSYN  
ATOM    254   CB ALA    29     -19.540 -65.743 -31.827  1.00  0.00      BSYN  
ATOM    255    C ALA    29     -20.127 -63.981 -33.362  1.00  0.00      BSYN  
ATOM    256    O ALA    29     -20.249 -64.427 -34.509  1.00  0.00      BSYN  
ATOM    257    N ALA    30     -19.482 -62.923 -32.887  1.00  0.00      BSYN  
ATOM    258    H ALA    30     -19.540 -62.516 -31.998  1.00  0.00      BSYN  
ATOM    259   CA ALA    30     -18.781 -62.089 -33.857  1.00  0.00      BSYN  
ATOM    260   CB ALA    30     -19.136 -60.744 -33.407  1.00  0.00      BSYN  
ATOM    261    C ALA    30     -17.286 -62.340 -33.934  1.00  0.00      BSYN  
ATOM    262    O ALA    30     -16.506 -62.207 -33.003  1.00  0.00      BSYN  
ATOM    263    N GLU    31     -16.718 -62.460 -35.016  1.00  0.00      BSYN  
ATOM    264    H GLU    31     -15.760 -62.668 -35.005  1.00  0.00      BSYN  
ATOM    265   CA GLU    31     -17.496 -62.667 -36.283  1.00  0.00      BSYN  
ATOM    266   CB GLU    31     -17.159 -61.558 -37.328  1.00  0.00      BSYN  
ATOM    267   CG GLU    31     -17.742 -60.138 -37.044  1.00  0.00      BSYN  
ATOM    268   CD GLU    31     -17.671 -59.075 -38.229  1.00  0.00      BSYN  
ATOM    269  OE1 GLU    31     -17.517 -57.833 -38.061  1.00  0.00      BSYN  
ATOM    270  OE2 GLU    31     -17.895 -59.566 -39.322  1.00  0.00      BSYN  
ATOM    271    C GLU    31     -17.320 -64.065 -36.709  1.00  0.00      BSYN  
ATOM    272    O GLU    31     -16.228 -64.413 -37.260  1.00  0.00      BSYN  
ATOM    273    N LYS    32     -18.289 -64.859 -36.571  1.00  0.00      BSYN  
ATOM    274    H LYS    32     -19.052 -64.572 -36.028  1.00  0.00      BSYN  
ATOM    275   CA LYS    32     -18.095 -66.253 -36.950  1.00  0.00      BSYN  
ATOM    276   CB LYS    32     -18.855 -67.106 -35.867  1.00  0.00      BSYN  
ATOM    277   CG LYS    32     -18.082 -67.448 -34.604  1.00  0.00      BSYN  
ATOM    278   CD LYS    32     -17.350 -68.839 -34.626  1.00  0.00      BSYN  
ATOM    279   CE LYS    32     -16.909 -69.178 -33.205  1.00  0.00      BSYN  
ATOM    280   NZ LYS    32     -15.780 -68.339 -32.929  1.00  0.00      BSYN  
ATOM    281  HZ1 LYS    32     -15.998 -67.323 -32.878  1.00  0.00      BSYN  
ATOM    282  HZ2 LYS    32     -15.397 -68.590 -31.995  1.00  0.00      BSYN  
ATOM    283  HZ3 LYS    32     -15.038 -68.434 -33.650  1.00  0.00      BSYN  
ATOM    284    C LYS    32     -18.460 -66.703 -38.347  1.00  0.00      BSYN  
ATOM    285    O LYS    32     -19.658 -66.865 -38.722  1.00  0.00      BSYN  
ATOM    286    N THR    33     -17.422 -67.192 -38.829  1.00  0.00      BSYN  
ATOM    287    H THR    33     -16.739 -67.582 -38.243  1.00  0.00      BSYN  
ATOM    288   CA THR    33     -17.178 -67.251 -40.260  1.00  0.00      BSYN  
ATOM    289   CB THR    33     -16.460 -65.938 -40.821  1.00  0.00      BSYN  
ATOM    290  OG1 THR    33     -16.256 -65.734 -42.214  1.00  0.00      BSYN  
ATOM    291  HG1 THR    33     -15.869 -66.570 -42.486  1.00  0.00      BSYN  
ATOM    292  CG2 THR    33     -15.075 -65.835 -40.052  1.00  0.00      BSYN  
ATOM    293    C THR    33     -16.493 -68.567 -40.690  1.00  0.00      BSYN  
ATOM    294    O THR    33     -16.341 -68.865 -41.864  1.00  0.00      BSYN  
ATOM    295    N LYS    34     -16.130 -69.393 -39.670  1.00  0.00      BSYN  
ATOM    296    H LYS    34     -16.244 -69.180 -38.720  1.00  0.00      BSYN  
ATOM    297   CA LYS    34     -15.691 -70.727 -40.049  1.00  0.00      BSYN  
ATOM    298   CB LYS    34     -14.275 -70.901 -39.246  1.00  0.00      BSYN  
ATOM    299   CG LYS    34     -13.064 -70.078 -39.645  1.00  0.00      BSYN  
ATOM    300   CD LYS    34     -12.045 -70.603 -38.751  1.00  0.00      BSYN  
ATOM    301   CE LYS    34     -10.641 -70.065 -39.119  1.00  0.00      BSYN  
ATOM    302   NZ LYS    34      -9.543 -71.000 -38.968  1.00  0.00      BSYN  
ATOM    303  HZ1 LYS    34      -8.624 -70.572 -38.735  1.00  0.00      BSYN  
ATOM    304  HZ2 LYS    34      -9.956 -71.445 -38.124  1.00  0.00      BSYN  
ATOM    305  HZ3 LYS    34      -9.487 -71.767 -39.668  1.00  0.00      BSYN  
ATOM    306    C LYS    34     -16.867 -71.708 -39.737  1.00  0.00      BSYN  
ATOM    307    O LYS    34     -16.862 -72.854 -40.170  1.00  0.00      BSYN  
ATOM    308    N GLU    35     -17.827 -71.191 -38.917  1.00  0.00      BSYN  
ATOM    309    H GLU    35     -17.785 -70.314 -38.481  1.00  0.00      BSYN  
ATOM    310   CA GLU    35     -19.088 -71.829 -38.694  1.00  0.00      BSYN  
ATOM    311   CB GLU    35     -19.403 -72.017 -37.176  1.00  0.00      BSYN  
ATOM    312   CG GLU    35     -18.813 -73.190 -36.479  1.00  0.00      BSYN  
ATOM    313   CD GLU    35     -19.465 -73.450 -35.075  1.00  0.00      BSYN  
ATOM    314  OE1 GLU    35     -19.162 -72.594 -34.205  1.00  0.00      BSYN  
ATOM    315  OE2 GLU    35     -20.338 -74.318 -34.861  1.00  0.00      BSYN  
ATOM    316    C GLU    35     -20.405 -71.427 -39.392  1.00  0.00      BSYN  
ATOM    317    O GLU    35     -21.466 -71.202 -38.780  1.00  0.00      BSYN  
ATOM    318    N GLY    36     -20.205 -71.322 -40.670  1.00  0.00      BSYN  
ATOM    319    H GLY    36     -19.387 -71.740 -41.011  1.00  0.00      BSYN  
ATOM    320   CA GLY    36     -21.334 -70.849 -41.536  1.00  0.00      BSYN  
ATOM    321    C GLY    36     -20.684 -70.769 -42.830  1.00  0.00      BSYN  
ATOM    322    O GLY    36     -20.153 -69.748 -43.299  1.00  0.00      BSYN  
ATOM    323    N VAL    37     -20.681 -71.967 -43.449  1.00  0.00      BSYN  
ATOM    324    H VAL    37     -21.076 -72.732 -42.981  1.00  0.00      BSYN  
ATOM    325   CA VAL    37     -20.158 -72.219 -44.753  1.00  0.00      BSYN  
ATOM    326   CB VAL    37     -19.139 -73.412 -44.684  1.00  0.00      BSYN  
ATOM    327  CG1 VAL    37     -18.505 -73.563 -46.046  1.00  0.00      BSYN  
ATOM    328  CG2 VAL    37     -18.055 -73.206 -43.564  1.00  0.00      BSYN  
ATOM    329    C VAL    37     -21.303 -72.697 -45.605  1.00  0.00      BSYN  
ATOM    330    O VAL    37     -21.848 -73.809 -45.435  1.00  0.00      BSYN  
ATOM    331    N LEU    38     -21.757 -71.932 -46.637  1.00  0.00      BSYN  
ATOM    332    H LEU    38     -21.294 -71.080 -46.778  1.00  0.00      BSYN  
ATOM    333   CA LEU    38     -22.830 -72.427 -47.447  1.00  0.00      BSYN  
ATOM    334   CB LEU    38     -23.168 -71.283 -48.231  1.00  0.00      BSYN  
ATOM    335   CG LEU    38     -24.365 -70.430 -47.642  1.00  0.00      BSYN  
ATOM    336  CD1 LEU    38     -24.148 -68.928 -47.931  1.00  0.00      BSYN  
ATOM    337  CD2 LEU    38     -25.731 -70.878 -48.125  1.00  0.00      BSYN  
ATOM    338    C LEU    38     -22.733 -73.771 -48.225  1.00  0.00      BSYN  
ATOM    339    O LEU    38     -22.434 -73.759 -49.470  1.00  0.00      BSYN  
ATOM    340    N TYR    39     -23.046 -74.926 -47.632  1.00  0.00      BSYN  
ATOM    341    H TYR    39     -22.955 -74.835 -46.660  1.00  0.00      BSYN  
ATOM    342   CA TYR    39     -23.340 -76.233 -48.288  1.00  0.00      BSYN  
ATOM    343   CB TYR    39     -23.618 -77.413 -47.215  1.00  0.00      BSYN  
ATOM    344   CG TYR    39     -22.990 -77.277 -45.883  1.00  0.00      BSYN  
ATOM    345  CD1 TYR    39     -21.607 -77.536 -45.766  1.00  0.00      BSYN  
ATOM    346  CE1 TYR    39     -20.995 -77.532 -44.552  1.00  0.00      BSYN  
ATOM    347  CD2 TYR    39     -23.670 -76.995 -44.716  1.00  0.00      BSYN  
ATOM    348  CE2 TYR    39     -23.076 -77.194 -43.457  1.00  0.00      BSYN  
ATOM    349   CZ TYR    39     -21.739 -77.454 -43.434  1.00  0.00      BSYN  
ATOM    350   OH TYR    39     -21.057 -77.532 -42.341  1.00  0.00      BSYN  
ATOM    351   HH TYR    39     -20.227 -77.057 -42.267  1.00  0.00      BSYN  
ATOM    352    C TYR    39     -24.281 -76.267 -49.482  1.00  0.00      BSYN  
ATOM    353    O TYR    39     -25.358 -76.805 -49.389  1.00  0.00      BSYN  
ATOM    354    N VAL    40     -23.756 -75.805 -50.648  1.00  0.00      BSYN  
ATOM    355    H VAL    40     -22.844 -75.489 -50.816  1.00  0.00      BSYN  
ATOM    356   CA VAL    40     -24.633 -75.605 -51.756  1.00  0.00      BSYN  
ATOM    357   CB VAL    40     -25.469 -74.292 -51.718  1.00  0.00      BSYN  
ATOM    358  CG1 VAL    40     -24.660 -73.015 -51.598  1.00  0.00      BSYN  
ATOM    359  CG2 VAL    40     -26.535 -74.110 -52.814  1.00  0.00      BSYN  
ATOM    360    C VAL    40     -23.804 -75.685 -53.003  1.00  0.00      BSYN  
ATOM    361    O VAL    40     -22.660 -75.236 -52.932  1.00  0.00      BSYN  
ATOM    362    N GLY    41     -24.318 -76.354 -54.052  1.00  0.00      BSYN  
ATOM    363    H GLY    41     -25.123 -76.907 -53.973  1.00  0.00      BSYN  
ATOM    364   CA GLY    41     -23.664 -76.541 -55.364  1.00  0.00      BSYN  
ATOM    365    C GLY    41     -24.514 -76.607 -56.570  1.00  0.00      BSYN  
ATOM    366    O GLY    41     -25.291 -75.665 -56.740  1.00  0.00      BSYN  
ATOM    367    N SER    42     -24.441 -77.665 -57.489  1.00  0.00      BSYN  
ATOM    368    H SER    42     -24.960 -77.628 -58.320  1.00  0.00      BSYN  
ATOM    369   CA SER    42     -23.545 -78.796 -57.332  1.00  0.00      BSYN  
ATOM    370   CB SER    42     -24.308 -80.167 -57.270  1.00  0.00      BSYN  
ATOM    371   OG SER    42     -25.295 -80.433 -58.314  1.00  0.00      BSYN  
ATOM    372   HG SER    42     -25.239 -81.376 -58.482  1.00  0.00      BSYN  
ATOM    373    C SER    42     -22.322 -78.877 -58.275  1.00  0.00      BSYN  
ATOM    374    O SER    42     -21.189 -78.730 -57.820  1.00  0.00      BSYN  
ATOM    375    N LYS    43     -22.543 -78.810 -59.606  1.00  0.00      BSYN  
ATOM    376    H LYS    43     -23.269 -78.282 -60.000  1.00  0.00      BSYN  
ATOM    377   CA LYS    43     -21.575 -79.099 -60.705  1.00  0.00      BSYN  
ATOM    378   CB LYS    43     -22.059 -80.395 -61.473  1.00  0.00      BSYN  
ATOM    379   CG LYS    43     -23.354 -80.226 -62.389  1.00  0.00      BSYN  
ATOM    380   CD LYS    43     -23.680 -81.500 -63.189  1.00  0.00      BSYN  
ATOM    381   CE LYS    43     -22.848 -82.253 -64.265  1.00  0.00      BSYN  
ATOM    382   NZ LYS    43     -23.345 -83.590 -64.335  1.00  0.00      BSYN  
ATOM    383  HZ1 LYS    43     -24.384 -83.595 -64.312  1.00  0.00      BSYN  
ATOM    384  HZ2 LYS    43     -22.867 -84.024 -65.151  1.00  0.00      BSYN  
ATOM    385  HZ3 LYS    43     -23.028 -83.967 -63.418  1.00  0.00      BSYN  
ATOM    386    C LYS    43     -21.252 -77.866 -61.773  1.00  0.00      BSYN  
ATOM    387    O LYS    43     -22.176 -77.109 -62.089  1.00  0.00      BSYN  
ATOM    388    N THR    44     -19.993 -77.719 -62.239  1.00  0.00      BSYN  
ATOM    389    H THR    44     -19.777 -77.383 -63.134  1.00  0.00      BSYN  
ATOM    390   CA THR    44     -18.842 -78.173 -61.374  1.00  0.00      BSYN  
ATOM    391   CB THR    44     -17.630 -78.874 -62.139  1.00  0.00      BSYN  
ATOM    392  OG1 THR    44     -18.000 -79.082 -63.407  1.00  0.00      BSYN  
ATOM    393  HG1 THR    44     -17.362 -78.876 -64.094  1.00  0.00      BSYN  
ATOM    394  CG2 THR    44     -17.347 -80.228 -61.555  1.00  0.00      BSYN  
ATOM    395    C THR    44     -18.409 -77.001 -60.495  1.00  0.00      BSYN  
ATOM    396    O THR    44     -18.831 -75.838 -60.584  1.00  0.00      BSYN  
ATOM    397    N ARG    45     -17.735 -77.337 -59.351  1.00  0.00      BSYN  
ATOM    398    H ARG    45     -18.004 -78.156 -58.884  1.00  0.00      BSYN  
ATOM    399   CA ARG    45     -16.772 -76.477 -58.718  1.00  0.00      BSYN  
ATOM    400   CB ARG    45     -17.192 -76.498 -57.287  1.00  0.00      BSYN  
ATOM    401   CG ARG    45     -16.803 -75.180 -56.562  1.00  0.00      BSYN  
ATOM    402   CD ARG    45     -17.448 -74.944 -55.194  1.00  0.00      BSYN  
ATOM    403   NE ARG    45     -18.775 -74.350 -55.428  1.00  0.00      BSYN  
ATOM    404   HE ARG    45     -19.084 -73.921 -56.253  1.00  0.00      BSYN  
ATOM    405   CZ ARG    45     -19.567 -74.102 -54.447  1.00  0.00      BSYN  
ATOM    406  NH1 ARG    45     -19.160 -74.086 -53.183  1.00  0.00      BSYN  
ATOM    407 HH11 ARG    45     -19.830 -74.062 -52.441  1.00  0.00      BSYN  
ATOM    408 HH12 ARG    45     -18.215 -74.351 -52.990  1.00  0.00      BSYN  
ATOM    409  NH2 ARG    45     -20.810 -73.866 -54.686  1.00  0.00      BSYN  
ATOM    410 HH21 ARG    45     -21.465 -73.755 -53.938  1.00  0.00      BSYN  
ATOM    411 HH22 ARG    45     -21.184 -73.731 -55.604  1.00  0.00      BSYN  
ATOM    412    C ARG    45     -15.250 -76.754 -59.046  1.00  0.00      BSYN  
ATOM    413    O ARG    45     -14.308 -76.512 -58.289  1.00  0.00      BSYN  
ATOM    414    N GLU    46     -15.174 -77.426 -60.161  1.00  0.00      BSYN  
ATOM    415    H GLU    46     -15.981 -77.538 -60.706  1.00  0.00      BSYN  
ATOM    416   CA GLU    46     -13.795 -77.742 -60.767  1.00  0.00      BSYN  
ATOM    417   CB GLU    46     -13.509 -79.090 -61.254  1.00  0.00      BSYN  
ATOM    418   CG GLU    46     -13.116 -80.029 -60.111  1.00  0.00      BSYN  
ATOM    419   CD GLU    46     -13.219 -81.507 -60.387  1.00  0.00      BSYN  
ATOM    420  OE1 GLU    46     -12.270 -82.194 -60.194  1.00  0.00      BSYN  
ATOM    421  OE2 GLU    46     -14.153 -82.040 -60.823  1.00  0.00      BSYN  
ATOM    422    C GLU    46     -13.799 -76.843 -61.940  1.00  0.00      BSYN  
ATOM    423    O GLU    46     -14.763 -76.863 -62.769  1.00  0.00      BSYN  
ATOM    424    N GLY    47     -12.725 -76.067 -61.864  1.00  0.00      BSYN  
ATOM    425    H GLY    47     -12.051 -76.468 -61.277  1.00  0.00      BSYN  
ATOM    426   CA GLY    47     -12.520 -74.947 -62.756  1.00  0.00      BSYN  
ATOM    427    C GLY    47     -11.172 -74.161 -62.384  1.00  0.00      BSYN  
ATOM    428    O GLY    47     -10.052 -74.506 -62.930  1.00  0.00      BSYN  
ATOM    429    N VAL    48     -11.340 -73.183 -61.516  1.00  0.00      BSYN  
ATOM    430    H VAL    48     -12.169 -73.330 -61.015  1.00  0.00      BSYN  
ATOM    431   CA VAL    48     -10.273 -72.226 -61.139  1.00  0.00      BSYN  
ATOM    432   CB VAL    48     -10.657 -70.738 -61.359  1.00  0.00      BSYN  
ATOM    433  CG1 VAL    48     -10.273 -70.455 -62.815  1.00  0.00      BSYN  
ATOM    434  CG2 VAL    48     -12.066 -70.327 -61.006  1.00  0.00      BSYN  
ATOM    435    C VAL    48      -9.856 -72.678 -59.711  1.00  0.00      BSYN  
ATOM    436    O VAL    48     -10.252 -72.200 -58.626  1.00  0.00      BSYN  
ATOM    437    N VAL    49      -8.908 -73.671 -59.935  1.00  0.00      BSYN  
ATOM    438    H VAL    49      -8.616 -73.738 -60.867  1.00  0.00      BSYN  
ATOM    439   CA VAL    49      -8.451 -74.467 -58.830  1.00  0.00      BSYN  
ATOM    440   CB VAL    49      -8.489 -75.947 -59.178  1.00  0.00      BSYN  
ATOM    441  CG1 VAL    49      -8.060 -76.961 -58.137  1.00  0.00      BSYN  
ATOM    442  CG2 VAL    49      -9.887 -76.308 -59.472  1.00  0.00      BSYN  
ATOM    443    C VAL    49      -7.145 -73.936 -58.154  1.00  0.00      BSYN  
ATOM    444    O VAL    49      -6.723 -74.322 -57.015  1.00  0.00      BSYN  
ATOM    445    N GLN    50      -6.587 -72.896 -58.782  1.00  0.00      BSYN  
ATOM    446    H GLN    50      -7.102 -72.489 -59.510  1.00  0.00      BSYN  
ATOM    447   CA GLN    50      -5.338 -72.302 -58.265  1.00  0.00      BSYN  
ATOM    448   CB GLN    50      -4.195 -72.487 -59.154  1.00  0.00      BSYN  
ATOM    449   CG GLN    50      -4.399 -72.141 -60.630  1.00  0.00      BSYN  
ATOM    450   CD GLN    50      -5.508 -72.734 -61.437  1.00  0.00      BSYN  
ATOM    451  OE1 GLN    50      -5.726 -73.958 -61.250  1.00  0.00      BSYN  
ATOM    452  NE2 GLN    50      -6.332 -71.922 -62.130  1.00  0.00      BSYN  
ATOM    453 HE21 GLN    50      -6.321 -70.953 -61.985  1.00  0.00      BSYN  
ATOM    454 HE22 GLN    50      -6.704 -72.293 -62.957  1.00  0.00      BSYN  
ATOM    455    C GLN    50      -5.672 -70.804 -58.146  1.00  0.00      BSYN  
ATOM    456    O GLN    50      -6.371 -70.147 -58.979  1.00  0.00      BSYN  
ATOM    457    N GLY    51      -5.406 -70.101 -56.949  1.00  0.00      BSYN  
ATOM    458    H GLY    51      -5.244 -70.696 -56.187  1.00  0.00      BSYN  
ATOM    459   CA GLY    51      -5.730 -68.719 -56.661  1.00  0.00      BSYN  
ATOM    460    C GLY    51      -7.089 -68.384 -56.132  1.00  0.00      BSYN  
ATOM    461    O GLY    51      -7.781 -67.541 -56.627  1.00  0.00      BSYN  
ATOM    462    N VAL    52      -7.319 -69.139 -55.101  1.00  0.00      BSYN  
ATOM    463    H VAL    52      -6.570 -69.613 -54.683  1.00  0.00      BSYN  
ATOM    464   CA VAL    52      -8.476 -69.006 -54.262  1.00  0.00      BSYN  
ATOM    465   CB VAL    52      -8.895 -70.374 -53.644  1.00  0.00      BSYN  
ATOM    466  CG1 VAL    52      -9.801 -71.125 -54.615  1.00  0.00      BSYN  
ATOM    467  CG2 VAL    52      -7.771 -71.204 -53.105  1.00  0.00      BSYN  
ATOM    468    C VAL    52      -8.365 -68.067 -53.031  1.00  0.00      BSYN  
ATOM    469    O VAL    52      -7.261 -67.904 -52.512  1.00  0.00      BSYN  
ATOM    470    N ALA    53      -9.454 -67.442 -52.563  1.00  0.00      BSYN  
ATOM    471    H ALA    53     -10.369 -67.492 -52.908  1.00  0.00      BSYN  
ATOM    472   CA ALA    53      -9.431 -66.853 -51.250  1.00  0.00      BSYN  
ATOM    473   CB ALA    53     -10.743 -66.220 -51.173  1.00  0.00      BSYN  
ATOM    474    C ALA    53      -9.537 -67.974 -50.188  1.00  0.00      BSYN  
ATOM    475    O ALA    53     -10.291 -68.939 -50.218  1.00  0.00      BSYN  
ATOM    476    N SER    54      -8.641 -67.792 -49.248  1.00  0.00      BSYN  
ATOM    477    H SER    54      -8.414 -66.843 -49.161  1.00  0.00      BSYN  
ATOM    478   CA SER    54      -8.146 -68.824 -48.375  1.00  0.00      BSYN  
ATOM    479   CB SER    54      -6.669 -69.109 -48.491  1.00  0.00      BSYN  
ATOM    480   OG SER    54      -5.869 -69.110 -49.643  1.00  0.00      BSYN  
ATOM    481   HG SER    54      -5.947 -68.253 -50.068  1.00  0.00      BSYN  
ATOM    482    C SER    54      -8.520 -68.295 -47.038  1.00  0.00      BSYN  
ATOM    483    O SER    54      -8.186 -67.181 -46.624  1.00  0.00      BSYN  
ATOM    484    N VAL    55      -9.320 -68.949 -46.260  1.00  0.00      BSYN  
ATOM    485    H VAL    55      -9.756 -69.806 -46.447  1.00  0.00      BSYN  
ATOM    486   CA VAL    55      -9.422 -68.571 -44.870  1.00  0.00      BSYN  
ATOM    487   CB VAL    55     -10.934 -68.680 -44.362  1.00  0.00      BSYN  
ATOM    488  CG1 VAL    55     -10.990 -68.123 -43.010  1.00  0.00      BSYN  
ATOM    489  CG2 VAL    55     -11.872 -67.936 -45.286  1.00  0.00      BSYN  
ATOM    490    C VAL    55      -8.335 -69.234 -43.986  1.00  0.00      BSYN  
ATOM    491    O VAL    55      -8.469 -69.896 -42.942  1.00  0.00      BSYN  
ATOM    492    N ALA    56      -7.134 -68.992 -44.489  1.00  0.00      BSYN  
ATOM    493    H ALA    56      -7.019 -68.527 -45.344  1.00  0.00      BSYN  
ATOM    494   CA ALA    56      -5.929 -69.457 -43.812  1.00  0.00      BSYN  
ATOM    495   CB ALA    56      -5.390 -70.690 -44.651  1.00  0.00      BSYN  
ATOM    496    C ALA    56      -4.936 -68.294 -44.044  1.00  0.00      BSYN  
ATOM    497    O ALA    56      -4.822 -67.850 -45.264  1.00  0.00      BSYN  
ATOM    498    N GLU    57      -4.117 -67.738 -43.131  1.00  0.00      BSYN  
ATOM    499    H GLU    57      -4.420 -67.852 -42.206  1.00  0.00      BSYN  
ATOM    500   CA GLU    57      -3.064 -66.737 -43.337  1.00  0.00      BSYN  
ATOM    501   CB GLU    57      -2.733 -65.998 -42.008  1.00  0.00      BSYN  
ATOM    502   CG GLU    57      -1.703 -64.854 -42.004  1.00  0.00      BSYN  
ATOM    503   CD GLU    57      -0.725 -65.099 -40.868  1.00  0.00      BSYN  
ATOM    504  OE1 GLU    57       0.328 -65.671 -41.103  1.00  0.00      BSYN  
ATOM    505  OE2 GLU    57      -1.037 -64.610 -39.756  1.00  0.00      BSYN  
ATOM    506    C GLU    57      -1.919 -67.682 -43.633  1.00  0.00      BSYN  
ATOM    507    O GLU    57      -1.943 -68.874 -43.429  1.00  0.00      BSYN  
ATOM    508    N LYS    58      -0.814 -67.080 -44.098  1.00  0.00      BSYN  
ATOM    509    H LYS    58      -0.929 -66.146 -44.369  1.00  0.00      BSYN  
ATOM    510   CA LYS    58       0.411 -67.810 -44.386  1.00  0.00      BSYN  
ATOM    511   CB LYS    58       0.681 -68.137 -45.889  1.00  0.00      BSYN  
ATOM    512   CG LYS    58       1.636 -69.286 -46.079  1.00  0.00      BSYN  
ATOM    513   CD LYS    58       1.560 -69.561 -47.652  1.00  0.00      BSYN  
ATOM    514   CE LYS    58       2.308 -70.910 -47.829  1.00  0.00      BSYN  
ATOM    515   NZ LYS    58       1.650 -72.107 -47.270  1.00  0.00      BSYN  
ATOM    516  HZ1 LYS    58       0.796 -71.848 -47.804  1.00  0.00      BSYN  
ATOM    517  HZ2 LYS    58       2.127 -72.911 -47.725  1.00  0.00      BSYN  
ATOM    518  HZ3 LYS    58       1.383 -72.190 -46.268  1.00  0.00      BSYN  
ATOM    519    C LYS    58       1.487 -67.176 -43.667  1.00  0.00      BSYN  
ATOM    520    O LYS    58       2.116 -67.862 -42.842  1.00  0.00      BSYN  
ATOM    521    N THR    59       1.833 -65.910 -43.890  1.00  0.00      BSYN  
ATOM    522    H THR    59       1.175 -65.256 -44.204  1.00  0.00      BSYN  
ATOM    523   CA THR    59       3.049 -65.379 -43.368  1.00  0.00      BSYN  
ATOM    524   CB THR    59       4.229 -65.286 -44.338  1.00  0.00      BSYN  
ATOM    525  OG1 THR    59       4.457 -66.636 -44.416  1.00  0.00      BSYN  
ATOM    526  HG1 THR    59       3.913 -67.273 -43.947  1.00  0.00      BSYN  
ATOM    527  CG2 THR    59       5.494 -64.515 -43.816  1.00  0.00      BSYN  
ATOM    528    C THR    59       2.846 -64.068 -42.766  1.00  0.00      BSYN  
ATOM    529    O THR    59       2.683 -62.959 -43.372  1.00  0.00      BSYN  
ATOM    530    N LYS    60       2.938 -64.262 -41.429  1.00  0.00      BSYN  
ATOM    531    H LYS    60       3.186 -65.137 -41.064  1.00  0.00      BSYN  
ATOM    532   CA LYS    60       2.863 -63.193 -40.422  1.00  0.00      BSYN  
ATOM    533   CB LYS    60       3.223 -63.747 -39.007  1.00  0.00      BSYN  
ATOM    534   CG LYS    60       3.095 -62.773 -37.781  1.00  0.00      BSYN  
ATOM    535   CD LYS    60       3.331 -63.308 -36.435  1.00  0.00      BSYN  
ATOM    536   CE LYS    60       2.208 -64.306 -36.231  1.00  0.00      BSYN  
ATOM    537   NZ LYS    60       2.362 -64.800 -34.905  1.00  0.00      BSYN  
ATOM    538  HZ1 LYS    60       1.718 -65.611 -34.809  1.00  0.00      BSYN  
ATOM    539  HZ2 LYS    60       3.319 -65.189 -34.784  1.00  0.00      BSYN  
ATOM    540  HZ3 LYS    60       2.247 -64.082 -34.161  1.00  0.00      BSYN  
ATOM    541    C LYS    60       3.976 -62.094 -40.751  1.00  0.00      BSYN  
ATOM    542    O LYS    60       5.208 -62.444 -40.906  1.00  0.00      BSYN  
ATOM    543    N GLU    61       3.543 -60.852 -40.828  1.00  0.00      BSYN  
ATOM    544    H GLU    61       2.591 -60.697 -40.660  1.00  0.00      BSYN  
ATOM    545   CA GLU    61       4.418 -59.718 -41.029  1.00  0.00      BSYN  
ATOM    546   CB GLU    61       4.457 -59.583 -42.610  1.00  0.00      BSYN  
ATOM    547   CG GLU    61       5.808 -59.037 -43.180  1.00  0.00      BSYN  
ATOM    548   CD GLU    61       6.365 -57.659 -42.845  1.00  0.00      BSYN  
ATOM    549  OE1 GLU    61       7.312 -57.477 -42.074  1.00  0.00      BSYN  
ATOM    550  OE2 GLU    61       5.776 -56.713 -43.355  1.00  0.00      BSYN  
ATOM    551    C GLU    61       3.885 -58.468 -40.317  1.00  0.00      BSYN  
ATOM    552    O GLU    61       3.335 -57.595 -40.937  1.00  0.00      BSYN  
ATOM    553    N GLN    62       4.057 -58.551 -38.974  1.00  0.00      BSYN  
ATOM    554    H GLN    62       4.380 -59.404 -38.616  1.00  0.00      BSYN  
ATOM    555   CA GLN    62       3.739 -57.406 -38.079  1.00  0.00      BSYN  
ATOM    556   CB GLN    62       2.256 -57.005 -37.935  1.00  0.00      BSYN  
ATOM    557   CG GLN    62       2.017 -55.723 -38.775  1.00  0.00      BSYN  
ATOM    558   CD GLN    62       0.486 -55.362 -38.832  1.00  0.00      BSYN  
ATOM    559  OE1 GLN    62      -0.108 -54.687 -37.938  1.00  0.00      BSYN  
ATOM    560  NE2 GLN    62      -0.073 -55.484 -40.012  1.00  0.00      BSYN  
ATOM    561 HE21 GLN    62       0.474 -55.864 -40.731  1.00  0.00      BSYN  
ATOM    562 HE22 GLN    62      -1.025 -55.250 -40.006  1.00  0.00      BSYN  
ATOM    563    C GLN    62       4.411 -57.691 -36.728  1.00  0.00      BSYN  
ATOM    564    O GLN    62       4.413 -58.844 -36.292  1.00  0.00      BSYN  
ATOM    565    N ALA    63       4.897 -56.632 -36.038  1.00  0.00      BSYN  
ATOM    566    H ALA    63       5.196 -55.821 -36.500  1.00  0.00      BSYN  
ATOM    567   CA ALA    63       5.157 -56.687 -34.601  1.00  0.00      BSYN  
ATOM    568   CB ALA    63       6.515 -56.351 -34.314  1.00  0.00      BSYN  
ATOM    569    C ALA    63       4.230 -55.587 -34.298  1.00  0.00      BSYN  
ATOM    570    O ALA    63       4.317 -54.435 -34.733  1.00  0.00      BSYN  
ATOM    571    N SER    64       3.139 -56.028 -33.580  1.00  0.00      BSYN  
ATOM    572    H SER    64       3.163 -56.944 -33.231  1.00  0.00      BSYN  
ATOM    573   CA SER    64       1.951 -55.223 -33.183  1.00  0.00      BSYN  
ATOM    574   CB SER    64       0.932 -55.532 -34.256  1.00  0.00      BSYN  
ATOM    575   OG SER    64       0.296 -56.745 -34.026  1.00  0.00      BSYN  
ATOM    576   HG SER    64      -0.095 -56.962 -34.876  1.00  0.00      BSYN  
ATOM    577    C SER    64       1.447 -55.620 -31.799  1.00  0.00      BSYN  
ATOM    578    O SER    64       1.971 -56.538 -31.193  1.00  0.00      BSYN  
ATOM    579    N HIS    65       0.556 -54.787 -31.202  1.00  0.00      BSYN  
ATOM    580    H HIS    65       0.522 -53.823 -31.378  1.00  0.00      BSYN  
ATOM    581   CA HIS    65      -0.173 -55.132 -30.035  1.00  0.00      BSYN  
ATOM    582   CB HIS    65      -0.044 -53.940 -28.976  1.00  0.00      BSYN  
ATOM    583   CG HIS    65      -0.676 -52.628 -29.286  1.00  0.00      BSYN  
ATOM    584  ND1 HIS    65      -1.772 -52.161 -28.672  1.00  0.00      BSYN  
ATOM    585  HD1 HIS    65      -2.092 -52.316 -27.759  1.00  0.00      BSYN  
ATOM    586  CD2 HIS    65      -0.184 -51.774 -30.184  1.00  0.00      BSYN  
ATOM    587  NE2 HIS    65      -1.027 -50.775 -30.192  1.00  0.00      BSYN  
ATOM    588  CE1 HIS    65      -1.981 -51.104 -29.303  1.00  0.00      BSYN  
ATOM    589    C HIS    65      -1.610 -55.632 -30.106  1.00  0.00      BSYN  
ATOM    590    O HIS    65      -2.210 -55.968 -29.022  1.00  0.00      BSYN  
ATOM    591    N LEU    66      -2.272 -55.789 -31.235  1.00  0.00      BSYN  
ATOM    592    H LEU    66      -1.945 -55.684 -32.152  1.00  0.00      BSYN  
ATOM    593   CA LEU    66      -3.648 -56.235 -31.094  1.00  0.00      BSYN  
ATOM    594   CB LEU    66      -4.482 -54.922 -31.171  1.00  0.00      BSYN  
ATOM    595   CG LEU    66      -5.514 -54.598 -30.157  1.00  0.00      BSYN  
ATOM    596  CD1 LEU    66      -5.176 -54.788 -28.587  1.00  0.00      BSYN  
ATOM    597  CD2 LEU    66      -6.059 -53.254 -30.629  1.00  0.00      BSYN  
ATOM    598    C LEU    66      -4.253 -57.320 -31.935  1.00  0.00      BSYN  
ATOM    599    O LEU    66      -5.398 -57.871 -31.716  1.00  0.00      BSYN  
ATOM    600    N GLY    67      -3.604 -57.488 -33.057  1.00  0.00      BSYN  
ATOM    601    H GLY    67      -3.310 -56.705 -33.568  1.00  0.00      BSYN  
ATOM    602   CA GLY    67      -3.743 -58.763 -33.730  1.00  0.00      BSYN  
ATOM    603    C GLY    67      -3.237 -58.761 -35.164  1.00  0.00      BSYN  
ATOM    604    O GLY    67      -2.547 -57.857 -35.599  1.00  0.00      BSYN  
ATOM    605    N GLY    68      -3.497 -59.909 -35.749  1.00  0.00      BSYN  
ATOM    606    H GLY    68      -4.188 -60.484 -35.358  1.00  0.00      BSYN  
ATOM    607   CA GLY    68      -3.001 -60.119 -37.046  1.00  0.00      BSYN  
ATOM    608    C GLY    68      -3.923 -60.264 -38.179  1.00  0.00      BSYN  
ATOM    609    O GLY    68      -3.893 -59.410 -39.190  1.00  0.00      BSYN  
ATOM    610    N ALA    69      -4.927 -61.057 -37.966  1.00  0.00      BSYN  
ATOM    611    H ALA    69      -5.033 -61.527 -37.113  1.00  0.00      BSYN  
ATOM    612   CA ALA    69      -6.164 -61.058 -38.824  1.00  0.00      BSYN  
ATOM    613   CB ALA    69      -5.816 -62.008 -39.990  1.00  0.00      BSYN  
ATOM    614    C ALA    69      -7.238 -61.680 -37.978  1.00  0.00      BSYN  
ATOM    615    O ALA    69      -7.022 -61.765 -36.725  1.00  0.00      BSYN  
ATOM    616    N VAL    70      -8.459 -61.956 -38.528  1.00  0.00      BSYN  
ATOM    617    H VAL    70      -8.592 -61.993 -39.498  1.00  0.00      BSYN  
ATOM    618   CA VAL    70      -9.524 -62.258 -37.579  1.00  0.00      BSYN  
ATOM    619   CB VAL    70     -10.659 -61.144 -37.702  1.00  0.00      BSYN  
ATOM    620  CG1 VAL    70     -10.371 -59.762 -37.127  1.00  0.00      BSYN  
ATOM    621  CG2 VAL    70     -11.029 -60.938 -39.172  1.00  0.00      BSYN  
ATOM    622    C VAL    70     -10.174 -63.639 -37.538  1.00  0.00      BSYN  
ATOM    623    O VAL    70     -11.342 -63.911 -37.853  1.00  0.00      BSYN  
ATOM    624    N PHE    71      -9.325 -64.488 -37.001  1.00  0.00      BSYN  
ATOM    625    H PHE    71      -8.478 -64.218 -36.588  1.00  0.00      BSYN  
ATOM    626   CA PHE    71      -9.593 -65.890 -37.040  1.00  0.00      BSYN  
ATOM    627   CB PHE    71      -8.333 -66.718 -37.452  1.00  0.00      BSYN  
ATOM    628   CG PHE    71      -7.594 -66.340 -38.750  1.00  0.00      BSYN  
ATOM    629  CD1 PHE    71      -8.233 -66.887 -39.823  1.00  0.00      BSYN  
ATOM    630  CD2 PHE    71      -6.383 -65.664 -38.849  1.00  0.00      BSYN  
ATOM    631  CE1 PHE    71      -7.582 -67.002 -41.019  1.00  0.00      BSYN  
ATOM    632  CE2 PHE    71      -5.760 -65.737 -40.016  1.00  0.00      BSYN  
ATOM    633   CZ PHE    71      -6.363 -66.408 -41.125  1.00  0.00      BSYN  
ATOM    634    C PHE    71      -9.841 -66.414 -35.652  1.00  0.00      BSYN  
ATOM    635    O PHE    71      -9.136 -66.040 -34.675  1.00  0.00      BSYN  
ATOM    636    N SER    72     -10.823 -67.370 -35.506  1.00  0.00      BSYN  
ATOM    637    H SER    72     -11.538 -67.346 -36.177  1.00  0.00      BSYN  
ATOM    638   CA SER    72     -11.113 -68.286 -34.361  1.00  0.00      BSYN  
ATOM    639   CB SER    72     -12.207 -69.226 -34.493  1.00  0.00      BSYN  
ATOM    640   OG SER    72     -13.445 -68.742 -34.793  1.00  0.00      BSYN  
ATOM    641   HG SER    72     -13.473 -68.295 -35.642  1.00  0.00      BSYN  
ATOM    642    C SER    72      -9.788 -68.894 -33.721  1.00  0.00      BSYN  
ATOM    643    O SER    72      -9.479 -70.022 -34.143  1.00  0.00      BSYN  
ATOM    644    N GLY    73      -9.100 -68.126 -32.950  1.00  0.00      BSYN  
ATOM    645    H GLY    73      -9.425 -67.257 -32.634  1.00  0.00      BSYN  
ATOM    646   CA GLY    73      -7.805 -68.368 -32.565  1.00  0.00      BSYN  
ATOM    647    C GLY    73      -6.904 -67.106 -32.687  1.00  0.00      BSYN  
ATOM    648    O GLY    73      -5.990 -67.065 -33.492  1.00  0.00      BSYN  
ATOM    649    N ALA    74      -7.181 -66.165 -31.783  1.00  0.00      BSYN  
ATOM    650    H ALA    74      -7.523 -66.454 -30.911  1.00  0.00      BSYN  
ATOM    651   CA ALA    74      -6.457 -64.885 -31.776  1.00  0.00      BSYN  
ATOM    652   CB ALA    74      -7.489 -63.830 -31.787  1.00  0.00      BSYN  
ATOM    653    C ALA    74      -5.813 -64.700 -30.410  1.00  0.00      BSYN  
ATOM    654    O ALA    74      -6.281 -64.294 -29.353  1.00  0.00      BSYN  
ATOM    655    N GLY    75      -4.545 -65.207 -30.516  1.00  0.00      BSYN  
ATOM    656    H GLY    75      -4.114 -65.352 -31.384  1.00  0.00      BSYN  
ATOM    657   CA GLY    75      -3.691 -65.320 -29.347  1.00  0.00      BSYN  
ATOM    658    C GLY    75      -3.535 -66.787 -28.871  1.00  0.00      BSYN  
ATOM    659    O GLY    75      -2.506 -67.296 -28.428  1.00  0.00      BSYN  
ATOM    660    N ASN    76      -4.681 -67.464 -29.004  1.00  0.00      BSYN  
ATOM    661    H ASN    76      -5.448 -67.023 -29.426  1.00  0.00      BSYN  
ATOM    662   CA ASN    76      -4.881 -68.840 -28.459  1.00  0.00      BSYN  
ATOM    663   CB ASN    76      -6.210 -69.358 -28.930  1.00  0.00      BSYN  
ATOM    664   CG ASN    76      -7.452 -68.573 -28.500  1.00  0.00      BSYN  
ATOM    665  OD1 ASN    76      -7.852 -67.631 -29.286  1.00  0.00      BSYN  
ATOM    666  ND2 ASN    76      -8.088 -68.650 -27.377  1.00  0.00      BSYN  
ATOM    667 HD21 ASN    76      -7.799 -69.166 -26.596  1.00  0.00      BSYN  
ATOM    668 HD22 ASN    76      -8.973 -68.246 -27.263  1.00  0.00      BSYN  
ATOM    669    C ASN    76      -4.033 -69.913 -28.987  1.00  0.00      BSYN  
ATOM    670    O ASN    76      -3.504 -70.742 -28.182  1.00  0.00      BSYN  
ATOM    671    N ILE    77      -3.840 -69.945 -30.279  1.00  0.00      BSYN  
ATOM    672    H ILE    77      -4.121 -69.274 -30.936  1.00  0.00      BSYN  
ATOM    673   CA ILE    77      -3.121 -71.038 -30.885  1.00  0.00      BSYN  
ATOM    674   CB ILE    77      -3.910 -71.595 -32.047  1.00  0.00      BSYN  
ATOM    675  CG2 ILE    77      -4.735 -72.738 -31.628  1.00  0.00      BSYN  
ATOM    676  CG1 ILE    77      -4.393 -70.569 -33.119  1.00  0.00      BSYN  
ATOM    677   CD ILE    77      -5.114 -71.080 -34.296  1.00  0.00      BSYN  
ATOM    678    C ILE    77      -1.666 -70.737 -31.201  1.00  0.00      BSYN  
ATOM    679    O ILE    77      -1.233 -71.014 -32.292  1.00  0.00      BSYN  
ATOM    680    N ALA    78      -0.948 -70.278 -30.125  1.00  0.00      BSYN  
ATOM    681    H ALA    78      -1.143 -70.716 -29.270  1.00  0.00      BSYN  
ATOM    682   CA ALA    78       0.312 -69.568 -30.230  1.00  0.00      BSYN  
ATOM    683   CB ALA    78       0.177 -68.103 -29.623  1.00  0.00      BSYN  
ATOM    684    C ALA    78       1.667 -70.255 -30.044  1.00  0.00      BSYN  
ATOM    685    O ALA    78       1.948 -70.941 -29.058  1.00  0.00      BSYN  
ATOM    686    N ALA    79       2.429 -70.219 -31.154  1.00  0.00      BSYN  
ATOM    687    H ALA    79       2.144 -69.568 -31.828  1.00  0.00      BSYN  
ATOM    688   CA ALA    79       3.733 -70.946 -31.182  1.00  0.00      BSYN  
ATOM    689   CB ALA    79       4.404 -70.775 -32.599  1.00  0.00      BSYN  
ATOM    690    C ALA    79       4.776 -70.587 -30.151  1.00  0.00      BSYN  
ATOM    691    O ALA    79       4.818 -69.403 -29.782  1.00  0.00      BSYN  
ATOM    692    N ALA    80       5.521 -71.598 -29.743  1.00  0.00      BSYN  
ATOM    693    H ALA    80       5.417 -72.417 -30.271  1.00  0.00      BSYN  
ATOM    694   CA ALA    80       6.657 -71.531 -28.857  1.00  0.00      BSYN  
ATOM    695   CB ALA    80       7.106 -72.753 -27.871  1.00  0.00      BSYN  
ATOM    696    C ALA    80       7.732 -71.398 -29.913  1.00  0.00      BSYN  
ATOM    697    O ALA    80       8.082 -72.360 -30.636  1.00  0.00      BSYN  
ATOM    698    N THR    81       8.083 -70.157 -30.098  1.00  0.00      BSYN  
ATOM    699    H THR    81       7.814 -69.379 -29.567  1.00  0.00      BSYN  
ATOM    700   CA THR    81       9.128 -69.774 -31.024  1.00  0.00      BSYN  
ATOM    701   CB THR    81       8.590 -68.846 -32.078  1.00  0.00      BSYN  
ATOM    702  OG1 THR    81       7.359 -69.312 -32.588  1.00  0.00      BSYN  
ATOM    703  HG1 THR    81       7.188 -68.866 -33.421  1.00  0.00      BSYN  
ATOM    704  CG2 THR    81       9.603 -69.008 -33.353  1.00  0.00      BSYN  
ATOM    705    C THR    81      10.227 -69.113 -30.217  1.00  0.00      BSYN  
ATOM    706    O THR    81      10.020 -68.221 -29.418  1.00  0.00      BSYN  
ATOM    707    N GLY    82      11.372 -69.749 -30.164  1.00  0.00      BSYN  
ATOM    708    H GLY    82      11.371 -70.509 -30.783  1.00  0.00      BSYN  
ATOM    709   CA GLY    82      12.580 -69.330 -29.401  1.00  0.00      BSYN  
ATOM    710    C GLY    82      13.825 -70.271 -29.745  1.00  0.00      BSYN  
ATOM    711    O GLY    82      14.920 -69.780 -29.504  1.00  0.00      BSYN  
ATOM    712    N LEU    83      13.613 -71.518 -30.184  1.00  0.00      BSYN  
ATOM    713    H LEU    83      12.682 -71.824 -30.187  1.00  0.00      BSYN  
ATOM    714   CA LEU    83      14.638 -72.537 -30.515  1.00  0.00      BSYN  
ATOM    715   CB LEU    83      13.886 -73.839 -30.609  1.00  0.00      BSYN  
ATOM    716   CG LEU    83      13.095 -74.370 -29.482  1.00  0.00      BSYN  
ATOM    717  CD1 LEU    83      12.499 -75.710 -30.025  1.00  0.00      BSYN  
ATOM    718  CD2 LEU    83      14.026 -74.655 -28.308  1.00  0.00      BSYN  
ATOM    719    C LEU    83      15.445 -72.462 -31.870  1.00  0.00      BSYN  
ATOM    720    O LEU    83      15.141 -71.621 -32.678  1.00  0.00      BSYN  
ATOM    721    N VAL    84      16.396 -73.322 -31.958  1.00  0.00      BSYN  
ATOM    722    H VAL    84      16.413 -73.969 -31.223  1.00  0.00      BSYN  
ATOM    723   CA VAL    84      17.250 -73.431 -33.138  1.00  0.00      BSYN  
ATOM    724   CB VAL    84      18.640 -73.051 -32.739  1.00  0.00      BSYN  
ATOM    725  CG1 VAL    84      19.329 -74.098 -31.900  1.00  0.00      BSYN  
ATOM    726  CG2 VAL    84      19.408 -72.760 -34.024  1.00  0.00      BSYN  
ATOM    727    C VAL    84      17.238 -74.842 -33.725  1.00  0.00      BSYN  
ATOM    728    O VAL    84      17.119 -75.899 -33.066  1.00  0.00      BSYN  
ATOM    729    N LYS    85      17.185 -74.773 -35.024  1.00  0.00      BSYN  
ATOM    730    H LYS    85      17.303 -73.859 -35.356  1.00  0.00      BSYN  
ATOM    731   CA LYS    85      17.197 -75.994 -35.975  1.00  0.00      BSYN  
ATOM    732   CB LYS    85      17.395 -75.305 -37.356  1.00  0.00      BSYN  
ATOM    733   CG LYS    85      18.632 -74.337 -37.357  1.00  0.00      BSYN  
ATOM    734   CD LYS    85      19.172 -73.807 -38.655  1.00  0.00      BSYN  
ATOM    735   CE LYS    85      19.669 -74.816 -39.576  1.00  0.00      BSYN  
ATOM    736   NZ LYS    85      20.083 -74.050 -40.760  1.00  0.00      BSYN  
ATOM    737  HZ1 LYS    85      20.435 -74.642 -41.539  1.00  0.00      BSYN  
ATOM    738  HZ2 LYS    85      19.321 -73.459 -41.151  1.00  0.00      BSYN  
ATOM    739  HZ3 LYS    85      20.762 -73.294 -40.538  1.00  0.00      BSYN  
ATOM    740    C LYS    85      18.078 -77.171 -35.615  1.00  0.00      BSYN  
ATOM    741    O LYS    85      17.639 -78.360 -35.527  1.00  0.00      BSYN  
ATOM    742    N ARG    86      19.393 -76.831 -35.463  1.00  0.00      BSYN  
ATOM    743    H ARG    86      19.809 -76.031 -35.847  1.00  0.00      BSYN  
ATOM    744   CA ARG    86      20.208 -77.891 -34.708  1.00  0.00      BSYN  
ATOM    745   CB ARG    86      21.650 -78.174 -35.240  1.00  0.00      BSYN  
ATOM    746   CG ARG    86      22.360 -77.164 -36.174  1.00  0.00      BSYN  
ATOM    747   CD ARG    86      23.592 -77.639 -36.691  1.00  0.00      BSYN  
ATOM    748   NE ARG    86      23.395 -78.532 -37.804  1.00  0.00      BSYN  
ATOM    749   HE ARG    86      22.593 -78.402 -38.353  1.00  0.00      BSYN  
ATOM    750   CZ ARG    86      24.089 -79.530 -38.121  1.00  0.00      BSYN  
ATOM    751  NH1 ARG    86      24.051 -79.875 -39.466  1.00  0.00      BSYN  
ATOM    752 HH11 ARG    86      24.632 -80.566 -39.897  1.00  0.00      BSYN  
ATOM    753 HH12 ARG    86      23.603 -79.155 -39.995  1.00  0.00      BSYN  
ATOM    754  NH2 ARG    86      24.803 -80.264 -37.270  1.00  0.00      BSYN  
ATOM    755 HH21 ARG    86      25.369 -81.045 -37.533  1.00  0.00      BSYN  
ATOM    756 HH22 ARG    86      25.039 -79.959 -36.347  1.00  0.00      BSYN  
ATOM    757    C ARG    86      20.342 -77.850 -33.139  1.00  0.00      BSYN  
ATOM    758    O ARG    86      20.834 -76.915 -32.551  1.00  0.00      BSYN  
ATOM    759    N GLU    87      20.043 -78.924 -32.577  1.00  0.00      BSYN  
ATOM    760    H GLU    87      19.604 -79.580 -33.158  1.00  0.00      BSYN  
ATOM    761   CA GLU    87      20.083 -79.238 -31.161  1.00  0.00      BSYN  
ATOM    762   CB GLU    87      18.697 -79.254 -30.726  1.00  0.00      BSYN  
ATOM    763   CG GLU    87      18.240 -78.343 -29.478  1.00  0.00      BSYN  
ATOM    764   CD GLU    87      16.689 -78.379 -29.246  1.00  0.00      BSYN  
ATOM    765  OE1 GLU    87      16.126 -77.699 -28.374  1.00  0.00      BSYN  
ATOM    766  OE2 GLU    87      16.003 -79.022 -30.057  1.00  0.00      BSYN  
ATOM    767    C GLU    87      20.976 -80.522 -30.963  1.00  0.00      BSYN  
ATOM    768    O GLU    87      20.508 -81.596 -31.254  1.00  0.00      BSYN  
ATOM    769    N GLU    88      22.269 -80.431 -30.476  1.00  0.00      BSYN  
ATOM    770    H GLU    88      22.486 -79.625 -29.962  1.00  0.00      BSYN  
ATOM    771   CA GLU    88      23.139 -81.556 -30.531  1.00  0.00      BSYN  
ATOM    772   CB GLU    88      24.096 -81.216 -31.663  1.00  0.00      BSYN  
ATOM    773   CG GLU    88      24.603 -82.416 -32.360  1.00  0.00      BSYN  
ATOM    774   CD GLU    88      25.545 -82.104 -33.518  1.00  0.00      BSYN  
ATOM    775  OE1 GLU    88      26.687 -82.209 -33.339  1.00  0.00      BSYN  
ATOM    776  OE2 GLU    88      25.126 -81.616 -34.565  1.00  0.00      BSYN  
ATOM    777    C GLU    88      24.004 -81.528 -29.263  1.00  0.00      BSYN  
ATOM    778    O GLU    88      24.975 -80.733 -29.094  1.00  0.00      BSYN  
ATOM    779    N PHE    89      23.877 -82.440 -28.262  1.00  0.00      BSYN  
ATOM    780    H PHE    89      24.576 -82.375 -27.577  1.00  0.00      BSYN  
ATOM    781   CA PHE    89      22.881 -83.506 -28.136  1.00  0.00      BSYN  
ATOM    782   CB PHE    89      23.606 -84.849 -27.832  1.00  0.00      BSYN  
ATOM    783   CG PHE    89      23.496 -85.661 -29.197  1.00  0.00      BSYN  
ATOM    784  CD1 PHE    89      22.838 -86.887 -29.327  1.00  0.00      BSYN  
ATOM    785  CD2 PHE    89      24.123 -85.144 -30.255  1.00  0.00      BSYN  
ATOM    786  CE1 PHE    89      22.783 -87.533 -30.560  1.00  0.00      BSYN  
ATOM    787  CE2 PHE    89      24.142 -85.832 -31.494  1.00  0.00      BSYN  
ATOM    788   CZ PHE    89      23.414 -86.983 -31.673  1.00  0.00      BSYN  
ATOM    789    C PHE    89      22.026 -83.049 -26.887  1.00  0.00      BSYN  
ATOM    790    O PHE    89      22.316 -82.014 -26.360  1.00  0.00      BSYN  
ATOM    791    N PRO    90      20.988 -83.747 -26.336  1.00  0.00      BSYN  
ATOM    792   CD PRO    90      20.299 -83.293 -25.103  1.00  0.00      BSYN  
ATOM    793   CA PRO    90      20.454 -85.070 -26.705  1.00  0.00      BSYN  
ATOM    794   CB PRO    90      19.593 -85.517 -25.475  1.00  0.00      BSYN  
ATOM    795   CG PRO    90      19.318 -84.305 -24.712  1.00  0.00      BSYN  
ATOM    796    C PRO    90      19.448 -84.883 -27.890  1.00  0.00      BSYN  
ATOM    797    O PRO    90      18.781 -83.881 -28.101  1.00  0.00      BSYN  
ATOM    798    N THR    91      19.766 -86.021 -28.640  1.00  0.00      BSYN  
ATOM    799    H THR    91      20.497 -86.661 -28.507  1.00  0.00      BSYN  
ATOM    800   CA THR    91      18.968 -86.652 -29.678  1.00  0.00      BSYN  
ATOM    801   CB THR    91      18.250 -87.792 -28.916  1.00  0.00      BSYN  
ATOM    802  OG1 THR    91      19.204 -88.373 -28.095  1.00  0.00      BSYN  
ATOM    803  HG1 THR    91      18.934 -89.025 -27.444  1.00  0.00      BSYN  
ATOM    804  CG2 THR    91      17.527 -88.818 -29.820  1.00  0.00      BSYN  
ATOM    805    C THR    91      17.906 -85.703 -30.364  1.00  0.00      BSYN  
ATOM    806    O THR    91      16.697 -85.482 -30.065  1.00  0.00      BSYN  
ATOM    807    N ASP    92      18.408 -85.063 -31.401  1.00  0.00      BSYN  
ATOM    808    H ASP    92      19.377 -84.938 -31.484  1.00  0.00      BSYN  
ATOM    809   CA ASP    92      17.548 -84.367 -32.342  1.00  0.00      BSYN  
ATOM    810   CB ASP    92      18.259 -84.005 -33.630  1.00  0.00      BSYN  
ATOM    811   CG ASP    92      17.558 -83.151 -34.628  1.00  0.00      BSYN  
ATOM    812  OD1 ASP    92      17.368 -83.532 -35.783  1.00  0.00      BSYN  
ATOM    813  OD2 ASP    92      17.342 -81.926 -34.399  1.00  0.00      BSYN  
ATOM    814    C ASP    92      16.442 -85.175 -32.854  1.00  0.00      BSYN  
ATOM    815    O ASP    92      16.647 -86.152 -33.625  1.00  0.00      BSYN  
ATOM    816    N LEU    93      15.238 -84.813 -32.505  1.00  0.00      BSYN  
ATOM    817    H LEU    93      15.160 -84.362 -31.638  1.00  0.00      BSYN  
ATOM    818   CA LEU    93      13.941 -85.001 -33.098  1.00  0.00      BSYN  
ATOM    819   CB LEU    93      12.931 -85.733 -32.095  1.00  0.00      BSYN  
ATOM    820   CG LEU    93      13.328 -87.034 -31.445  1.00  0.00      BSYN  
ATOM    821  CD1 LEU    93      12.442 -87.416 -30.321  1.00  0.00      BSYN  
ATOM    822  CD2 LEU    93      13.361 -88.154 -32.613  1.00  0.00      BSYN  
ATOM    823    C LEU    93      13.219 -83.742 -33.583  1.00  0.00      BSYN  
ATOM    824    O LEU    93      13.457 -82.610 -33.129  1.00  0.00      BSYN  
ATOM    825    N LYS    94      12.448 -83.957 -34.651  1.00  0.00      BSYN  
ATOM    826    H LYS    94      12.505 -84.848 -35.053  1.00  0.00      BSYN  
ATOM    827   CA LYS    94      11.757 -82.878 -35.379  1.00  0.00      BSYN  
ATOM    828   CB LYS    94      12.355 -82.686 -36.724  1.00  0.00      BSYN  
ATOM    829   CG LYS    94      12.367 -81.176 -37.108  1.00  0.00      BSYN  
ATOM    830   CD LYS    94      13.277 -80.316 -36.126  1.00  0.00      BSYN  
ATOM    831   CE LYS    94      14.686 -80.256 -36.712  1.00  0.00      BSYN  
ATOM    832   NZ LYS    94      14.698 -79.605 -38.026  1.00  0.00      BSYN  
ATOM    833  HZ1 LYS    94      15.692 -79.665 -38.325  1.00  0.00      BSYN  
ATOM    834  HZ2 LYS    94      13.943 -80.032 -38.600  1.00  0.00      BSYN  
ATOM    835  HZ3 LYS    94      14.467 -78.660 -37.659  1.00  0.00      BSYN  
ATOM    836    C LYS    94      10.271 -83.470 -35.463  1.00  0.00      BSYN  
ATOM    837    O LYS    94      10.049 -84.239 -36.486  1.00  0.00      BSYN  
ATOM    838    N PRO    95       9.409 -83.292 -34.446  1.00  0.00      BSYN  
ATOM    839   CD PRO    95       9.642 -82.415 -33.294  1.00  0.00      BSYN  
ATOM    840   CA PRO    95       8.013 -83.849 -34.404  1.00  0.00      BSYN  
ATOM    841   CB PRO    95       7.518 -83.373 -33.009  1.00  0.00      BSYN  
ATOM    842   CG PRO    95       8.739 -83.106 -32.226  1.00  0.00      BSYN  
ATOM    843    C PRO    95       7.076 -83.458 -35.533  1.00  0.00      BSYN  
ATOM    844    O PRO    95       7.072 -82.349 -36.138  1.00  0.00      BSYN  
ATOM    845    N GLU    96       6.338 -84.582 -35.857  1.00  0.00      BSYN  
ATOM    846    H GLU    96       6.454 -85.363 -35.277  1.00  0.00      BSYN  
ATOM    847   CA GLU    96       5.345 -84.655 -36.896  1.00  0.00      BSYN  
ATOM    848   CB GLU    96       5.761 -85.788 -37.929  1.00  0.00      BSYN  
ATOM    849   CG GLU    96       4.656 -85.926 -38.988  1.00  0.00      BSYN  
ATOM    850   CD GLU    96       4.843 -86.511 -40.424  1.00  0.00      BSYN  
ATOM    851  OE1 GLU    96       5.614 -87.468 -40.657  1.00  0.00      BSYN  
ATOM    852  OE2 GLU    96       4.148 -86.057 -41.266  1.00  0.00      BSYN  
ATOM    853    C GLU    96       3.982 -84.865 -36.285  1.00  0.00      BSYN  
ATOM    854    O GLU    96       3.066 -84.037 -36.226  1.00  0.00      BSYN  
ATOM    855    N GLU    97       3.991 -86.027 -35.687  1.00  0.00      BSYN  
ATOM    856    H GLU    97       4.801 -86.574 -35.749  1.00  0.00      BSYN  
ATOM    857   CA GLU    97       2.858 -86.716 -35.030  1.00  0.00      BSYN  
ATOM    858   CB GLU    97       2.866 -88.283 -35.168  1.00  0.00      BSYN  
ATOM    859   CG GLU    97       4.051 -89.146 -34.533  1.00  0.00      BSYN  
ATOM    860   CD GLU    97       5.460 -88.653 -34.936  1.00  0.00      BSYN  
ATOM    861  OE1 GLU    97       6.031 -87.790 -34.295  1.00  0.00      BSYN  
ATOM    862  OE2 GLU    97       6.000 -89.271 -35.851  1.00  0.00      BSYN  
ATOM    863    C GLU    97       2.698 -86.265 -33.498  1.00  0.00      BSYN  
ATOM    864    O GLU    97       3.704 -85.622 -33.038  1.00  0.00      BSYN  
ATOM    865    N VAL    98       1.492 -86.419 -32.871  1.00  0.00      BSYN  
ATOM    866    H VAL    98       0.796 -86.941 -33.324  1.00  0.00      BSYN  
ATOM    867   CA VAL    98       1.305 -86.053 -31.479  1.00  0.00      BSYN  
ATOM    868   CB VAL    98      -0.204 -85.966 -31.004  1.00  0.00      BSYN  
ATOM    869  CG1 VAL    98      -0.525 -85.485 -29.600  1.00  0.00      BSYN  
ATOM    870  CG2 VAL    98      -1.025 -85.096 -32.010  1.00  0.00      BSYN  
ATOM    871    C VAL    98       1.997 -87.169 -30.659  1.00  0.00      BSYN  
ATOM    872    O VAL    98       2.017 -88.373 -30.992  1.00  0.00      BSYN  
ATOM    873    N ALA    99       2.779 -86.746 -29.667  1.00  0.00      BSYN  
ATOM    874    H ALA    99       2.827 -85.774 -29.559  1.00  0.00      BSYN  
ATOM    875   CA ALA    99       3.439 -87.688 -28.792  1.00  0.00      BSYN  
ATOM    876   CB ALA    99       4.672 -88.354 -29.465  1.00  0.00      BSYN  
ATOM    877    C ALA    99       3.805 -87.198 -27.456  1.00  0.00      BSYN  
ATOM    878    O ALA    99       4.288 -86.116 -27.266  1.00  0.00      BSYN  
ATOM    879    N GLN   100       3.391 -88.123 -26.593  1.00  0.00      BSYN  
ATOM    880    H GLN   100       2.877 -88.948 -26.714  1.00  0.00      BSYN  
ATOM    881   CA GLN   100       3.690 -87.905 -25.183  1.00  0.00      BSYN  
ATOM    882   CB GLN   100       2.415 -88.032 -24.253  1.00  0.00      BSYN  
ATOM    883   CG GLN   100       2.729 -87.717 -22.896  1.00  0.00      BSYN  
ATOM    884   CD GLN   100       1.569 -87.252 -22.043  1.00  0.00      BSYN  
ATOM    885  OE1 GLN   100       1.684 -86.311 -21.307  1.00  0.00      BSYN  
ATOM    886  NE2 GLN   100       0.527 -88.027 -22.146  1.00  0.00      BSYN  
ATOM    887 HE21 GLN   100       0.474 -88.609 -22.932  1.00  0.00      BSYN  
ATOM    888 HE22 GLN   100      -0.124 -87.976 -21.415  1.00  0.00      BSYN  
ATOM    889    C GLN   100       4.779 -88.920 -24.746  1.00  0.00      BSYN  
ATOM    890    O GLN   100       4.553 -90.116 -24.901  1.00  0.00      BSYN  
ATOM    891    N GLU   101       5.993 -88.452 -24.335  1.00  0.00      BSYN  
ATOM    892    H GLU   101       6.108 -87.509 -24.094  1.00  0.00      BSYN  
ATOM    893   CA GLU   101       6.902 -89.417 -23.677  1.00  0.00      BSYN  
ATOM    894   CB GLU   101       8.263 -89.019 -23.961  1.00  0.00      BSYN  
ATOM    895   CG GLU   101       8.707 -89.681 -25.228  1.00  0.00      BSYN  
ATOM    896   CD GLU   101       8.262 -89.009 -26.608  1.00  0.00      BSYN  
ATOM    897  OE1 GLU   101       7.405 -89.645 -27.225  1.00  0.00      BSYN  
ATOM    898  OE2 GLU   101       8.712 -87.943 -26.992  1.00  0.00      BSYN  
ATOM    899    C GLU   101       6.670 -89.532 -22.106  1.00  0.00      BSYN  
ATOM    900    O GLU   101       6.056 -88.705 -21.416  1.00  0.00      BSYN  
ATOM    901    N ALA   102       7.225 -90.682 -21.616  1.00  0.00      BSYN  
ATOM    902    H ALA   102       7.304 -91.484 -22.172  1.00  0.00      BSYN  
ATOM    903   CA ALA   102       7.397 -90.893 -20.165  1.00  0.00      BSYN  
ATOM    904   CB ALA   102       8.167 -92.159 -19.917  1.00  0.00      BSYN  
ATOM    905    C ALA   102       8.029 -89.786 -19.328  1.00  0.00      BSYN  
ATOM    906    O ALA   102       7.455 -89.318 -18.349  1.00  0.00      BSYN  
ATOM    907    N ALA   103       9.130 -89.288 -19.910  1.00  0.00      BSYN  
ATOM    908    H ALA   103       9.482 -89.624 -20.761  1.00  0.00      BSYN  
ATOM    909   CA ALA   103       9.937 -88.343 -19.156  1.00  0.00      BSYN  
ATOM    910   CB ALA   103      11.274 -88.147 -19.876  1.00  0.00      BSYN  
ATOM    911    C ALA   103       9.331 -86.997 -19.019  1.00  0.00      BSYN  
ATOM    912    O ALA   103       9.242 -86.366 -20.043  1.00  0.00      BSYN  
ATOM    913    N GLU   104       8.956 -86.708 -17.765  1.00  0.00      BSYN  
ATOM    914    H GLU   104       9.047 -87.320 -17.006  1.00  0.00      BSYN  
ATOM    915   CA GLU   104       8.474 -85.368 -17.480  1.00  0.00      BSYN  
ATOM    916   CB GLU   104       6.926 -85.411 -17.464  1.00  0.00      BSYN  
ATOM    917   CG GLU   104       6.184 -83.981 -17.226  1.00  0.00      BSYN  
ATOM    918   CD GLU   104       4.756 -84.130 -17.477  1.00  0.00      BSYN  
ATOM    919  OE1 GLU   104       4.207 -83.979 -18.584  1.00  0.00      BSYN  
ATOM    920  OE2 GLU   104       3.989 -84.271 -16.464  1.00  0.00      BSYN  
ATOM    921    C GLU   104       9.025 -85.135 -16.135  1.00  0.00      BSYN  
ATOM    922    O GLU   104       8.950 -85.981 -15.262  1.00  0.00      BSYN  
ATOM    923    N GLU   105       9.556 -83.946 -16.027  1.00  0.00      BSYN  
ATOM    924    H GLU   105       9.601 -83.318 -16.778  1.00  0.00      BSYN  
ATOM    925   CA GLU   105      10.061 -83.457 -14.783  1.00  0.00      BSYN  
ATOM    926   CB GLU   105      11.554 -83.620 -14.780  1.00  0.00      BSYN  
ATOM    927   CG GLU   105      12.410 -83.281 -16.046  1.00  0.00      BSYN  
ATOM    928   CD GLU   105      13.878 -83.101 -15.672  1.00  0.00      BSYN  
ATOM    929  OE1 GLU   105      14.729 -84.065 -15.788  1.00  0.00      BSYN  
ATOM    930  OE2 GLU   105      14.214 -82.092 -15.134  1.00  0.00      BSYN  
ATOM    931    C GLU   105       9.642 -82.119 -14.082  1.00  0.00      BSYN  
ATOM    932    O GLU   105       9.642 -81.085 -14.766  1.00  0.00      BSYN  
ATOM    933    N PRO   106       9.190 -82.031 -12.790  1.00  0.00      BSYN  
ATOM    934   CD PRO   106      10.021 -81.321 -11.844  1.00  0.00      BSYN  
ATOM    935   CA PRO   106       8.615 -83.178 -12.121  1.00  0.00      BSYN  
ATOM    936   CB PRO   106       9.376 -83.313 -10.836  1.00  0.00      BSYN  
ATOM    937   CG PRO   106       9.622 -81.840 -10.608  1.00  0.00      BSYN  
ATOM    938    C PRO   106       7.150 -83.273 -11.811  1.00  0.00      BSYN  
ATOM    939    O PRO   106       6.318 -82.547 -12.293  1.00  0.00      BSYN  
ATOM    940    N LEU   107       6.609 -84.187 -10.968  1.00  0.00      BSYN  
ATOM    941    H LEU   107       7.175 -84.929 -10.670  1.00  0.00      BSYN  
ATOM    942   CA LEU   107       5.238 -84.183 -10.611  1.00  0.00      BSYN  
ATOM    943   CB LEU   107       4.916 -85.526  -9.924  1.00  0.00      BSYN  
ATOM    944   CG LEU   107       3.601 -86.286 -10.333  1.00  0.00      BSYN  
ATOM    945  CD1 LEU   107       3.176 -86.007 -11.747  1.00  0.00      BSYN  
ATOM    946  CD2 LEU   107       3.850 -87.753 -10.185  1.00  0.00      BSYN  
ATOM    947    C LEU   107       5.060 -83.079  -9.575  1.00  0.00      BSYN  
ATOM    948    O LEU   107       5.712 -83.010  -8.544  1.00  0.00      BSYN  
ATOM    949    N ILE   108       4.044 -82.281  -9.882  1.00  0.00      BSYN  
ATOM    950    H ILE   108       3.494 -82.351 -10.689  1.00  0.00      BSYN  
ATOM    951   CA ILE   108       3.614 -81.257  -9.047  1.00  0.00      BSYN  
ATOM    952   CB ILE   108       4.006 -79.784  -9.267  1.00  0.00      BSYN  
ATOM    953  CG2 ILE   108       5.531 -79.576  -8.955  1.00  0.00      BSYN  
ATOM    954  CG1 ILE   108       3.503 -79.120 -10.645  1.00  0.00      BSYN  
ATOM    955   CD ILE   108       3.523 -77.572 -10.780  1.00  0.00      BSYN  
ATOM    956    C ILE   108       2.079 -81.305  -9.001  1.00  0.00      BSYN  
ATOM    957    O ILE   108       1.336 -81.676  -9.962  1.00  0.00      BSYN  
ATOM    958    N GLU   109       1.510 -80.799  -7.886  1.00  0.00      BSYN  
ATOM    959    H GLU   109       2.068 -80.366  -7.206  1.00  0.00      BSYN  
ATOM    960   CA GLU   109       0.096 -81.145  -7.496  1.00  0.00      BSYN  
ATOM    961   CB GLU   109       0.086 -82.602  -6.915  1.00  0.00      BSYN  
ATOM    962   CG GLU   109      -1.079 -82.976  -6.013  1.00  0.00      BSYN  
ATOM    963   CD GLU   109      -0.770 -83.927  -4.795  1.00  0.00      BSYN  
ATOM    964  OE1 GLU   109      -1.637 -83.951  -3.922  1.00  0.00      BSYN  
ATOM    965  OE2 GLU   109       0.328 -84.409  -4.662  1.00  0.00      BSYN  
ATOM    966    C GLU   109      -0.338 -80.026  -6.592  1.00  0.00      BSYN  
ATOM    967    O GLU   109      -0.010 -80.069  -5.404  1.00  0.00      BSYN  
ATOM    968    N PRO   110      -1.225 -79.159  -6.958  1.00  0.00      BSYN  
ATOM    969   CD PRO   110      -1.583 -79.043  -8.361  1.00  0.00      BSYN  
ATOM    970   CA PRO   110      -1.680 -77.991  -6.232  1.00  0.00      BSYN  
ATOM    971   CB PRO   110      -2.680 -77.275  -7.222  1.00  0.00      BSYN  
ATOM    972   CG PRO   110      -2.007 -77.591  -8.508  1.00  0.00      BSYN  
ATOM    973    C PRO   110      -2.276 -78.216  -4.799  1.00  0.00      BSYN  
ATOM    974    O PRO   110      -3.282 -78.913  -4.580  1.00  0.00      BSYN  
ATOM    975    N LEU   111      -1.766 -77.365  -3.873  1.00  0.00      BSYN  
ATOM    976    H LEU   111      -1.121 -76.689  -4.169  1.00  0.00      BSYN  
ATOM    977   CA LEU   111      -2.400 -77.201  -2.633  1.00  0.00      BSYN  
ATOM    978   CB LEU   111      -1.338 -76.901  -1.607  1.00  0.00      BSYN  
ATOM    979   CG LEU   111      -0.610 -75.428  -1.564  1.00  0.00      BSYN  
ATOM    980  CD1 LEU   111      -0.294 -74.961  -0.094  1.00  0.00      BSYN  
ATOM    981  CD2 LEU   111       0.559 -75.509  -2.595  1.00  0.00      BSYN  
ATOM    982    C LEU   111      -3.615 -76.287  -2.521  1.00  0.00      BSYN  
ATOM    983    O LEU   111      -3.528 -75.105  -2.208  1.00  0.00      BSYN  
ATOM    984    N MET   112      -4.751 -77.018  -2.906  1.00  0.00      BSYN  
ATOM    985    H MET   112      -4.585 -77.960  -2.691  1.00  0.00      BSYN  
ATOM    986   CA MET   112      -6.084 -76.402  -2.974  1.00  0.00      BSYN  
ATOM    987   CB MET   112      -6.376 -76.133  -4.410  1.00  0.00      BSYN  
ATOM    988   CG MET   112      -7.670 -75.425  -4.866  1.00  0.00      BSYN  
ATOM    989   SD MET   112      -7.501 -73.581  -4.835  1.00  0.00      BSYN  
ATOM    990   CE MET   112      -7.627 -73.410  -6.576  1.00  0.00      BSYN  
ATOM    991    C MET   112      -7.184 -77.255  -2.317  1.00  0.00      BSYN  
ATOM    992    O MET   112      -7.351 -78.428  -2.548  1.00  0.00      BSYN  
ATOM    993    N GLU   113      -8.065 -76.768  -1.464  1.00  0.00      BSYN  
ATOM    994    H GLU   113      -8.629 -77.464  -1.066  1.00  0.00      BSYN  
ATOM    995   CA GLU   113      -8.232 -75.311  -1.290  1.00  0.00      BSYN  
ATOM    996   CB GLU   113      -9.774 -75.048  -1.215  1.00  0.00      BSYN  
ATOM    997   CG GLU   113     -10.314 -73.736  -0.948  1.00  0.00      BSYN  
ATOM    998   CD GLU   113     -11.602 -73.863  -0.142  1.00  0.00      BSYN  
ATOM    999  OE1 GLU   113     -11.464 -74.201   1.049  1.00  0.00      BSYN  
ATOM   1000  OE2 GLU   113     -12.771 -73.881  -0.662  1.00  0.00      BSYN  
ATOM   1001    C GLU   113      -7.554 -74.698  -0.087  1.00  0.00      BSYN  
ATOM   1002    O GLU   113      -7.371 -75.402   0.904  1.00  0.00      BSYN  
ATOM   1003    N PRO   114      -7.185 -73.388  -0.010  1.00  0.00      BSYN  
ATOM   1004   CD PRO   114      -6.746 -72.526  -1.161  1.00  0.00      BSYN  
ATOM   1005   CA PRO   114      -6.689 -72.841   1.216  1.00  0.00      BSYN  
ATOM   1006   CB PRO   114      -5.914 -71.602   0.821  1.00  0.00      BSYN  
ATOM   1007   CG PRO   114      -5.421 -71.912  -0.645  1.00  0.00      BSYN  
ATOM   1008    C PRO   114      -7.597 -72.499   2.477  1.00  0.00      BSYN  
ATOM   1009    O PRO   114      -7.180 -71.716   3.294  1.00  0.00      BSYN  
ATOM   1010    N GLU   115      -8.855 -73.092   2.510  1.00  0.00      BSYN  
ATOM   1011    H GLU   115      -9.306 -73.054   1.641  1.00  0.00      BSYN  
ATOM   1012   CA GLU   115      -9.458 -73.396   3.832  1.00  0.00      BSYN  
ATOM   1013   CB GLU   115     -10.770 -72.609   3.697  1.00  0.00      BSYN  
ATOM   1014   CG GLU   115     -11.652 -72.887   4.930  1.00  0.00      BSYN  
ATOM   1015   CD GLU   115     -13.021 -72.217   4.671  1.00  0.00      BSYN  
ATOM   1016  OE1 GLU   115     -14.041 -72.882   4.811  1.00  0.00      BSYN  
ATOM   1017  OE2 GLU   115     -13.043 -71.056   4.323  1.00  0.00      BSYN  
ATOM   1018    C GLU   115      -9.605 -74.903   4.068  1.00  0.00      BSYN  
ATOM   1019    O GLU   115      -8.990 -75.475   5.042  1.00  0.00      BSYN  
ATOM   1020    N GLY   116     -10.320 -75.672   3.267  1.00  0.00      BSYN  
ATOM   1021    H GLY   116     -10.779 -75.234   2.520  1.00  0.00      BSYN  
ATOM   1022   CA GLY   116     -10.745 -77.045   3.592  1.00  0.00      BSYN  
ATOM   1023    C GLY   116     -11.896 -77.575   2.644  1.00  0.00      BSYN  
ATOM   1024    O GLY   116     -11.789 -77.687   1.425  1.00  0.00      BSYN  
ATOM   1025    N GLU   117     -13.135 -77.858   3.128  1.00  0.00      BSYN  
ATOM   1026    H GLU   117     -13.689 -78.185   2.389  1.00  0.00      BSYN  
ATOM   1027   CA GLU   117     -13.630 -77.449   4.429  1.00  0.00      BSYN  
ATOM   1028   CB GLU   117     -15.099 -77.008   4.376  1.00  0.00      BSYN  
ATOM   1029   CG GLU   117     -15.382 -75.740   3.518  1.00  0.00      BSYN  
ATOM   1030   CD GLU   117     -16.801 -75.151   3.636  1.00  0.00      BSYN  
ATOM   1031  OE1 GLU   117     -17.694 -75.826   4.125  1.00  0.00      BSYN  
ATOM   1032  OE2 GLU   117     -17.038 -74.075   3.208  1.00  0.00      BSYN  
ATOM   1033    C GLU   117     -13.163 -78.342   5.551  1.00  0.00      BSYN  
ATOM   1034    O GLU   117     -13.100 -79.570   5.346  1.00  0.00      BSYN  
ATOM   1035    N SER   118     -12.905 -77.643   6.670  1.00  0.00      BSYN  
ATOM   1036    H SER   118     -13.103 -76.683   6.698  1.00  0.00      BSYN  
ATOM   1037   CA SER   118     -12.770 -78.263   7.906  1.00  0.00      BSYN  
ATOM   1038   CB SER   118     -11.973 -77.469   8.960  1.00  0.00      BSYN  
ATOM   1039   OG SER   118     -11.780 -78.084  10.265  1.00  0.00      BSYN  
ATOM   1040   HG SER   118     -12.453 -78.673  10.612  1.00  0.00      BSYN  
ATOM   1041    C SER   118     -14.075 -78.808   8.586  1.00  0.00      BSYN  
ATOM   1042    O SER   118     -14.338 -78.495   9.692  1.00  0.00      BSYN  
ATOM   1043    N TYR   119     -14.781 -79.594   7.728  1.00  0.00      BSYN  
ATOM   1044    H TYR   119     -14.270 -80.129   7.085  1.00  0.00      BSYN  
ATOM   1045   CA TYR   119     -16.122 -79.942   8.147  1.00  0.00      BSYN  
ATOM   1046   CB TYR   119     -17.218 -79.232   7.414  1.00  0.00      BSYN  
ATOM   1047   CG TYR   119     -17.462 -77.848   8.034  1.00  0.00      BSYN  
ATOM   1048  CD1 TYR   119     -18.264 -77.742   9.102  1.00  0.00      BSYN  
ATOM   1049  CE1 TYR   119     -18.486 -76.539   9.763  1.00  0.00      BSYN  
ATOM   1050  CD2 TYR   119     -16.866 -76.652   7.623  1.00  0.00      BSYN  
ATOM   1051  CE2 TYR   119     -17.053 -75.415   8.274  1.00  0.00      BSYN  
ATOM   1052   CZ TYR   119     -17.837 -75.373   9.348  1.00  0.00      BSYN  
ATOM   1053   OH TYR   119     -17.751 -74.247  10.132  1.00  0.00      BSYN  
ATOM   1054   HH TYR   119     -17.008 -73.773   9.752  1.00  0.00      BSYN  
ATOM   1055    C TYR   119     -16.411 -81.410   8.285  1.00  0.00      BSYN  
ATOM   1056    O TYR   119     -16.326 -82.141   7.336  1.00  0.00      BSYN  
ATOM   1057    N GLU   120     -16.493 -81.927   9.525  1.00  0.00      BSYN  
ATOM   1058    H GLU   120     -16.315 -81.322  10.275  1.00  0.00      BSYN  
ATOM   1059   CA GLU   120     -16.958 -83.280   9.806  1.00  0.00      BSYN  
ATOM   1060   CB GLU   120     -15.758 -84.272  10.153  1.00  0.00      BSYN  
ATOM   1061   CG GLU   120     -16.128 -85.444  11.014  1.00  0.00      BSYN  
ATOM   1062   CD GLU   120     -15.264 -86.530  11.247  1.00  0.00      BSYN  
ATOM   1063  OE1 GLU   120     -14.757 -87.110  10.274  1.00  0.00      BSYN  
ATOM   1064  OE2 GLU   120     -15.004 -86.870  12.376  1.00  0.00      BSYN  
ATOM   1065    C GLU   120     -17.961 -83.165  10.877  1.00  0.00      BSYN  
ATOM   1066    O GLU   120     -17.551 -82.699  11.905  1.00  0.00      BSYN  
ATOM   1067    N ASP   121     -19.184 -83.362  10.557  1.00  0.00      BSYN  
ATOM   1068    H ASP   121     -19.380 -83.574   9.620  1.00  0.00      BSYN  
ATOM   1069   CA ASP   121     -20.219 -83.220  11.600  1.00  0.00      BSYN  
ATOM   1070   CB ASP   121     -21.004 -82.021  11.405  1.00  0.00      BSYN  
ATOM   1071   CG ASP   121     -21.526 -81.508  12.806  1.00  0.00      BSYN  
ATOM   1072  OD1 ASP   121     -22.661 -81.730  13.212  1.00  0.00      BSYN  
ATOM   1073  OD2 ASP   121     -20.798 -80.794  13.468  1.00  0.00      BSYN  
ATOM   1074    C ASP   121     -21.023 -84.485  11.883  1.00  0.00      BSYN  
ATOM   1075    O ASP   121     -21.696 -85.009  10.967  1.00  0.00      BSYN  
ATOM   1076    N PRO   122     -20.864 -85.075  13.034  1.00  0.00      BSYN  
ATOM   1077   CD PRO   122     -19.677 -84.831  13.857  1.00  0.00      BSYN  
ATOM   1078   CA PRO   122     -21.847 -86.069  13.502  1.00  0.00      BSYN  
ATOM   1079   CB PRO   122     -20.934 -86.800  14.459  1.00  0.00      BSYN  
ATOM   1080   CG PRO   122     -19.571 -86.237  14.447  1.00  0.00      BSYN  
ATOM   1081    C PRO   122     -23.126 -85.590  14.191  1.00  0.00      BSYN  
ATOM   1082    O PRO   122     -23.080 -85.189  15.410  1.00  0.00      BSYN  
ATOM   1083    N PRO   123     -24.315 -85.585  13.581  1.00  0.00      BSYN  
ATOM   1084   CD PRO   123     -24.484 -85.162  12.208  1.00  0.00      BSYN  
ATOM   1085   CA PRO   123     -25.568 -85.367  14.297  1.00  0.00      BSYN  
ATOM   1086   CB PRO   123     -26.561 -84.799  13.186  1.00  0.00      BSYN  
ATOM   1087   CG PRO   123     -25.607 -84.080  12.240  1.00  0.00      BSYN  
ATOM   1088    C PRO   123     -26.313 -86.366  15.229  1.00  0.00      BSYN  
ATOM   1089    O PRO   123     -26.571 -87.566  14.850  1.00  0.00      BSYN  
ATOM   1090    N GLN   124     -26.606 -85.981  16.518  1.00  0.00      BSYN  
ATOM   1091    H GLN   124     -26.499 -85.013  16.628  1.00  0.00      BSYN  
ATOM   1092   CA GLN   124     -27.036 -86.683  17.704  1.00  0.00      BSYN  
ATOM   1093   CB GLN   124     -26.561 -85.952  18.880  1.00  0.00      BSYN  
ATOM   1094   CG GLN   124     -27.017 -86.310  20.282  1.00  0.00      BSYN  
ATOM   1095   CD GLN   124     -25.991 -85.853  21.274  1.00  0.00      BSYN  
ATOM   1096  OE1 GLN   124     -24.916 -86.545  21.459  1.00  0.00      BSYN  
ATOM   1097  NE2 GLN   124     -26.018 -84.678  21.836  1.00  0.00      BSYN  
ATOM   1098 HE21 GLN   124     -25.310 -84.614  22.510  1.00  0.00      BSYN  
ATOM   1099 HE22 GLN   124     -26.444 -83.927  21.372  1.00  0.00      BSYN  
ATOM   1100    C GLN   124     -28.608 -86.644  17.912  1.00  0.00      BSYN  
ATOM   1101    O GLN   124     -29.296 -85.651  17.900  1.00  0.00      BSYN  
ATOM   1102    N GLU   125     -29.181 -87.914  18.225  1.00  0.00      BSYN  
ATOM   1103    H GLU   125     -28.640 -88.731  18.259  1.00  0.00      BSYN  
ATOM   1104   CA GLU   125     -30.572 -88.108  18.321  1.00  0.00      BSYN  
ATOM   1105   CB GLU   125     -30.884 -89.388  17.559  1.00  0.00      BSYN  
ATOM   1106   CG GLU   125     -32.342 -89.613  17.349  1.00  0.00      BSYN  
ATOM   1107   CD GLU   125     -32.588 -90.990  16.739  1.00  0.00      BSYN  
ATOM   1108  OE1 GLU   125     -33.165 -91.907  17.407  1.00  0.00      BSYN  
ATOM   1109  OE2 GLU   125     -32.348 -91.102  15.553  1.00  0.00      BSYN  
ATOM   1110    C GLU   125     -31.219 -88.263  19.701  1.00  0.00      BSYN  
ATOM   1111    O GLU   125     -30.456 -88.629  20.619  1.00  0.00      BSYN  
ATOM   1112    N GLU   126     -32.440 -87.863  19.936  1.00  0.00      BSYN  
ATOM   1113    H GLU   126     -32.937 -87.541  19.156  1.00  0.00      BSYN  
ATOM   1114   CA GLU   126     -33.224 -88.043  21.208  1.00  0.00      BSYN  
ATOM   1115   CB GLU   126     -33.784 -86.596  21.607  1.00  0.00      BSYN  
ATOM   1116   CG GLU   126     -35.024 -86.186  20.799  1.00  0.00      BSYN  
ATOM   1117   CD GLU   126     -35.409 -84.713  20.938  1.00  0.00      BSYN  
ATOM   1118  OE1 GLU   126     -34.757 -83.922  20.316  1.00  0.00      BSYN  
ATOM   1119  OE2 GLU   126     -36.228 -84.463  21.803  1.00  0.00      BSYN  
ATOM   1120    C GLU   126     -34.089 -89.232  21.269  1.00  0.00      BSYN  
ATOM   1121    O GLU   126     -35.065 -89.440  20.541  1.00  0.00      BSYN  
ATOM   1122    N TYR   127     -33.847 -89.919  22.341  1.00  0.00      BSYN  
ATOM   1123    H TYR   127     -33.498 -89.529  23.170  1.00  0.00      BSYN  
ATOM   1124   CA TYR   127     -34.754 -91.111  22.515  1.00  0.00      BSYN  
ATOM   1125   CB TYR   127     -33.992 -92.317  23.093  1.00  0.00      BSYN  
ATOM   1126   CG TYR   127     -32.631 -92.590  22.446  1.00  0.00      BSYN  
ATOM   1127  CD1 TYR   127     -31.473 -92.688  23.200  1.00  0.00      BSYN  
ATOM   1128  CE1 TYR   127     -30.378 -93.193  22.673  1.00  0.00      BSYN  
ATOM   1129  CD2 TYR   127     -32.538 -92.864  21.110  1.00  0.00      BSYN  
ATOM   1130  CE2 TYR   127     -31.355 -93.391  20.573  1.00  0.00      BSYN  
ATOM   1131   CZ TYR   127     -30.289 -93.498  21.397  1.00  0.00      BSYN  
ATOM   1132   OH TYR   127     -29.075 -93.877  20.875  1.00  0.00      BSYN  
ATOM   1133   HH TYR   127     -28.648 -94.238  21.655  1.00  0.00      BSYN  
ATOM   1134    C TYR   127     -35.924 -90.976  23.454  1.00  0.00      BSYN  
ATOM   1135    O TYR   127     -35.866 -90.352  24.465  1.00  0.00      BSYN  
ATOM   1136    N GLN   128     -37.046 -91.567  23.103  1.00  0.00      BSYN  
ATOM   1137    H GLN   128     -36.970 -92.166  22.331  1.00  0.00      BSYN  
ATOM   1138   CA GLN   128     -38.364 -91.367  23.759  1.00  0.00      BSYN  
ATOM   1139   CB GLN   128     -39.440 -90.910  22.754  1.00  0.00      BSYN  
ATOM   1140   CG GLN   128     -40.545 -90.159  23.529  1.00  0.00      BSYN  
ATOM   1141   CD GLN   128     -41.635 -89.783  22.514  1.00  0.00      BSYN  
ATOM   1142  OE1 GLN   128     -42.382 -90.677  22.151  1.00  0.00      BSYN  
ATOM   1143  NE2 GLN   128     -41.489 -88.625  21.974  1.00  0.00      BSYN  
ATOM   1144 HE21 GLN   128     -40.661 -88.107  22.059  1.00  0.00      BSYN  
ATOM   1145 HE22 GLN   128     -42.109 -88.451  21.235  1.00  0.00      BSYN  
ATOM   1146    C GLN   128     -38.823 -92.689  24.405  1.00  0.00      BSYN  
ATOM   1147    O GLN   128     -39.871 -93.203  24.185  1.00  0.00      BSYN  
ATOM   1148    N GLU   129     -38.093 -92.983  25.470  1.00  0.00      BSYN  
ATOM   1149    H GLU   129     -37.347 -92.382  25.675  1.00  0.00      BSYN  
ATOM   1150   CA GLU   129     -38.331 -94.253  26.316  1.00  0.00      BSYN  
ATOM   1151   CB GLU   129     -36.992 -94.735  26.735  1.00  0.00      BSYN  
ATOM   1152   CG GLU   129     -36.084 -95.218  25.508  1.00  0.00      BSYN  
ATOM   1153   CD GLU   129     -36.574 -96.372  24.690  1.00  0.00      BSYN  
ATOM   1154  OE1 GLU   129     -37.030 -96.184  23.510  1.00  0.00      BSYN  
ATOM   1155  OE2 GLU   129     -36.636 -97.547  25.199  1.00  0.00      BSYN  
ATOM   1156    C GLU   129     -39.349 -94.194  27.523  1.00  0.00      BSYN  
ATOM   1157    O GLU   129     -39.042 -93.982  28.694  1.00  0.00      BSYN  
ATOM   1158    N TYR   130     -40.560 -94.292  27.100  1.00  0.00      BSYN  
ATOM   1159    H TYR   130     -40.790 -94.055  26.177  1.00  0.00      BSYN  
ATOM   1160   CA TYR   130     -41.598 -94.497  28.114  1.00  0.00      BSYN  
ATOM   1161   CB TYR   130     -42.639 -93.429  28.096  1.00  0.00      BSYN  
ATOM   1162   CG TYR   130     -42.160 -92.088  28.593  1.00  0.00      BSYN  
ATOM   1163  CD1 TYR   130     -41.960 -91.796  29.895  1.00  0.00      BSYN  
ATOM   1164  CE1 TYR   130     -41.313 -90.657  30.376  1.00  0.00      BSYN  
ATOM   1165  CD2 TYR   130     -41.797 -91.071  27.654  1.00  0.00      BSYN  
ATOM   1166  CE2 TYR   130     -41.134 -89.962  27.976  1.00  0.00      BSYN  
ATOM   1167   CZ TYR   130     -40.860 -89.829  29.379  1.00  0.00      BSYN  
ATOM   1168   OH TYR   130     -39.952 -88.804  29.684  1.00  0.00      BSYN  
ATOM   1169   HH TYR   130     -40.050 -88.577  30.612  1.00  0.00      BSYN  
ATOM   1170    C TYR   130     -42.387 -95.783  27.711  1.00  0.00      BSYN  
ATOM   1171    O TYR   130     -43.207 -95.818  26.784  1.00  0.00      BSYN  
ATOM   1172    N GLU   131     -42.284 -96.811  28.570  1.00  0.00      BSYN  
ATOM   1173    H GLU   131     -41.562 -96.658  29.215  1.00  0.00      BSYN  
ATOM   1174   CA GLU   131     -43.000 -98.123  28.460  1.00  0.00      BSYN  
ATOM   1175   CB GLU   131     -42.316 -98.941  29.677  1.00  0.00      BSYN  
ATOM   1176   CG GLU   131     -41.821-100.214  29.300  1.00  0.00      BSYN  
ATOM   1177   CD GLU   131     -40.734-100.331  28.255  1.00  0.00      BSYN  
ATOM   1178  OE1 GLU   131     -39.589-100.422  28.604  1.00  0.00      BSYN  
ATOM   1179  OE2 GLU   131     -41.049-100.310  27.017  1.00  0.00      BSYN  
ATOM   1180    C GLU   131     -44.542 -98.154  28.511  1.00  0.00      BSYN  
ATOM   1181    O GLU   131     -45.109 -97.450  29.363  1.00  0.00      BSYN  
ATOM   1182    N PRO   132     -45.421 -98.841  27.678  1.00  0.00      BSYN  
ATOM   1183   CD PRO   132     -44.858 -99.763  26.667  1.00  0.00      BSYN  
ATOM   1184   CA PRO   132     -46.843 -99.065  27.818  1.00  0.00      BSYN  
ATOM   1185   CB PRO   132     -47.267 -99.672  26.374  1.00  0.00      BSYN  
ATOM   1186   CG PRO   132     -45.942 -99.570  25.644  1.00  0.00      BSYN  
ATOM   1187    C PRO   132     -47.583 -99.814  28.903  1.00  0.00      BSYN  
ATOM   1188    O PRO   132     -47.077-100.523  29.868  1.00  0.00      BSYN  
ATOM   1189    N GLU   133     -48.913 -99.805  28.860  1.00  0.00      BSYN  
ATOM   1190    H GLU   133     -49.167 -99.244  28.098  1.00  0.00      BSYN  
ATOM   1191   CA GLU   133     -49.847-100.641  29.669  1.00  0.00      BSYN  
ATOM   1192   CB GLU   133     -50.031-100.112  30.972  1.00  0.00      BSYN  
ATOM   1193   CG GLU   133     -50.594-100.880  32.075  1.00  0.00      BSYN  
ATOM   1194   CD GLU   133     -49.646-102.021  32.483  1.00  0.00      BSYN  
ATOM   1195  OE1 GLU   133     -50.045-103.196  32.335  1.00  0.00      BSYN  
ATOM   1196  OE2 GLU   133     -48.499-101.733  32.947  1.00  0.00      BSYN  
ATOM   1197    C GLU   133     -51.169-100.956  28.914  1.00  0.00      BSYN  
ATOM   1198    O GLU   133     -51.414-100.249  28.041  1.00  0.00      BSYN  
ATOM   1199    N ALA   134     -51.953-101.988  29.369  1.00  0.00      BSYN  
ATOM   1200    H ALA   134     -51.532-102.481  30.104  1.00  0.00      BSYN  
ATOM   1201   CA ALA   134     -53.292-102.291  28.848  1.00  0.00      BSYN  
ATOM   1202   CB ALA   134     -53.920-103.500  29.265  1.00  0.00      BSYN  
ATOM   1203    C ALA   134     -54.244-101.122  28.976  1.00  0.00      BSYN  
ATOM   1204  OT1 ALA   134     -54.887-100.972  30.036  1.00  0.00      BSYN  
ATOM   1205  OT2 ALA   134     -54.426-100.394  28.030  1.00  0.00      BSYN  
END
