# Supplementary material for: Data set of intrinsically disordered proteins analysed at a local protein conformation level
Source: Data Brief. 2020 Mar 5;29:105383. doi: 10.1016/j.dib.2020.105383 (PMC7078294; doi:10.1016/j.dib.2020.105383)
Supplement: Supplementary file 1 [file mmc1.zip › the data/1-DATA/PED1AAD-pdb/1AAD-141.pdb]

CRYST1    1.000    1.000    1.000  90.00  90.00  90.00 P 1           1
ATOM      1  HT1 MET     1      -4.599 -63.392 -39.639  1.00  0.00      BSYN  
ATOM      2  HT2 MET     1      -3.592 -64.072 -38.691  1.00  0.00      BSYN  
ATOM      3    N MET     1      -4.200 -64.341 -39.490  1.00  0.00      BSYN  
ATOM      4  HT3 MET     1      -4.876 -64.988 -39.036  1.00  0.00      BSYN  
ATOM      5   CA MET     1      -3.602 -64.877 -40.712  1.00  0.00      BSYN  
ATOM      6   CB MET     1      -2.875 -66.103 -40.343  1.00  0.00      BSYN  
ATOM      7   CG MET     1      -2.100 -66.536 -41.641  1.00  0.00      BSYN  
ATOM      8   SD MET     1      -0.847 -65.334 -42.156  1.00  0.00      BSYN  
ATOM      9   CE MET     1      -0.051 -64.818 -40.672  1.00  0.00      BSYN  
ATOM     10    C MET     1      -4.803 -65.116 -41.631  1.00  0.00      BSYN  
ATOM     11    O MET     1      -5.918 -65.533 -41.223  1.00  0.00      BSYN  
ATOM     12    N ASP     2      -4.383 -65.068 -42.924  1.00  0.00      BSYN  
ATOM     13    H ASP     2      -3.470 -64.771 -43.123  1.00  0.00      BSYN  
ATOM     14   CA ASP     2      -5.293 -65.341 -44.080  1.00  0.00      BSYN  
ATOM     15   CB ASP     2      -5.631 -64.061 -44.681  1.00  0.00      BSYN  
ATOM     16   CG ASP     2      -4.596 -63.265 -45.487  1.00  0.00      BSYN  
ATOM     17  OD1 ASP     2      -3.777 -62.476 -44.833  1.00  0.00      BSYN  
ATOM     18  OD2 ASP     2      -4.638 -63.388 -46.682  1.00  0.00      BSYN  
ATOM     19    C ASP     2      -4.724 -66.280 -45.066  1.00  0.00      BSYN  
ATOM     20    O ASP     2      -5.246 -66.655 -46.141  1.00  0.00      BSYN  
ATOM     21    N VAL     3      -3.532 -66.798 -44.859  1.00  0.00      BSYN  
ATOM     22    H VAL     3      -3.125 -66.662 -43.978  1.00  0.00      BSYN  
ATOM     23   CA VAL     3      -2.769 -67.505 -45.924  1.00  0.00      BSYN  
ATOM     24   CB VAL     3      -1.278 -67.208 -45.997  1.00  0.00      BSYN  
ATOM     25  CG1 VAL     3      -0.205 -68.198 -45.359  1.00  0.00      BSYN  
ATOM     26  CG2 VAL     3      -0.899 -66.546 -47.364  1.00  0.00      BSYN  
ATOM     27    C VAL     3      -3.005 -69.028 -46.039  1.00  0.00      BSYN  
ATOM     28    O VAL     3      -3.013 -69.530 -47.151  1.00  0.00      BSYN  
ATOM     29    N PHE     4      -3.391 -69.646 -44.923  1.00  0.00      BSYN  
ATOM     30    H PHE     4      -3.600 -69.068 -44.160  1.00  0.00      BSYN  
ATOM     31   CA PHE     4      -3.542 -71.100 -44.813  1.00  0.00      BSYN  
ATOM     32   CB PHE     4      -3.440 -71.441 -43.283  1.00  0.00      BSYN  
ATOM     33   CG PHE     4      -2.310 -71.074 -42.392  1.00  0.00      BSYN  
ATOM     34  CD1 PHE     4      -0.928 -71.315 -42.668  1.00  0.00      BSYN  
ATOM     35  CD2 PHE     4      -2.652 -70.629 -41.113  1.00  0.00      BSYN  
ATOM     36  CE1 PHE     4      -0.034 -71.166 -41.660  1.00  0.00      BSYN  
ATOM     37  CE2 PHE     4      -1.650 -70.505 -40.160  1.00  0.00      BSYN  
ATOM     38   CZ PHE     4      -0.329 -70.811 -40.342  1.00  0.00      BSYN  
ATOM     39    C PHE     4      -4.884 -71.620 -45.270  1.00  0.00      BSYN  
ATOM     40    O PHE     4      -5.467 -72.479 -44.632  1.00  0.00      BSYN  
ATOM     41    N MET     5      -5.561 -71.045 -46.363  1.00  0.00      BSYN  
ATOM     42    H MET     5      -5.264 -70.271 -46.885  1.00  0.00      BSYN  
ATOM     43   CA MET     5      -6.863 -71.571 -46.765  1.00  0.00      BSYN  
ATOM     44   CB MET     5      -7.593 -70.763 -47.835  1.00  0.00      BSYN  
ATOM     45   CG MET     5      -9.108 -70.872 -48.138  1.00  0.00      BSYN  
ATOM     46   SD MET     5      -9.566 -69.785 -49.496  1.00  0.00      BSYN  
ATOM     47   CE MET     5      -8.637 -70.308 -50.918  1.00  0.00      BSYN  
ATOM     48    C MET     5      -6.788 -73.124 -47.140  1.00  0.00      BSYN  
ATOM     49    O MET     5      -7.594 -74.029 -46.865  1.00  0.00      BSYN  
ATOM     50    N LYS     6      -5.634 -73.403 -47.785  1.00  0.00      BSYN  
ATOM     51    H LYS     6      -4.988 -72.675 -47.897  1.00  0.00      BSYN  
ATOM     52   CA LYS     6      -5.184 -74.705 -48.238  1.00  0.00      BSYN  
ATOM     53   CB LYS     6      -4.135 -74.517 -49.437  1.00  0.00      BSYN  
ATOM     54   CG LYS     6      -2.723 -74.011 -49.113  1.00  0.00      BSYN  
ATOM     55   CD LYS     6      -2.795 -72.669 -49.854  1.00  0.00      BSYN  
ATOM     56   CE LYS     6      -1.479 -71.951 -50.268  1.00  0.00      BSYN  
ATOM     57   NZ LYS     6      -0.681 -72.846 -51.022  1.00  0.00      BSYN  
ATOM     58  HZ1 LYS     6      -1.179 -72.992 -51.923  1.00  0.00      BSYN  
ATOM     59  HZ2 LYS     6       0.271 -72.442 -51.127  1.00  0.00      BSYN  
ATOM     60  HZ3 LYS     6      -0.597 -73.707 -50.444  1.00  0.00      BSYN  
ATOM     61    C LYS     6      -4.549 -75.530 -47.042  1.00  0.00      BSYN  
ATOM     62    O LYS     6      -4.611 -76.761 -47.022  1.00  0.00      BSYN  
ATOM     63    N GLY     7      -3.854 -74.993 -46.010  1.00  0.00      BSYN  
ATOM     64    H GLY     7      -3.310 -74.241 -46.324  1.00  0.00      BSYN  
ATOM     65   CA GLY     7      -3.701 -75.659 -44.736  1.00  0.00      BSYN  
ATOM     66    C GLY     7      -2.261 -75.660 -44.340  1.00  0.00      BSYN  
ATOM     67    O GLY     7      -1.681 -74.620 -44.016  1.00  0.00      BSYN  
ATOM     68    N LEU     8      -1.658 -76.794 -44.137  1.00  0.00      BSYN  
ATOM     69    H LEU     8      -2.094 -77.671 -44.130  1.00  0.00      BSYN  
ATOM     70   CA LEU     8      -0.252 -76.753 -43.606  1.00  0.00      BSYN  
ATOM     71   CB LEU     8       0.151 -77.965 -42.860  1.00  0.00      BSYN  
ATOM     72   CG LEU     8       1.296 -77.890 -41.799  1.00  0.00      BSYN  
ATOM     73  CD1 LEU     8       1.798 -76.509 -41.445  1.00  0.00      BSYN  
ATOM     74  CD2 LEU     8       0.966 -78.712 -40.614  1.00  0.00      BSYN  
ATOM     75    C LEU     8       0.782 -76.417 -44.593  1.00  0.00      BSYN  
ATOM     76    O LEU     8       1.429 -77.243 -45.301  1.00  0.00      BSYN  
ATOM     77    N SER     9       0.779 -75.091 -44.739  1.00  0.00      BSYN  
ATOM     78    H SER     9      -0.036 -74.586 -44.532  1.00  0.00      BSYN  
ATOM     79   CA SER     9       1.800 -74.458 -45.577  1.00  0.00      BSYN  
ATOM     80   CB SER     9       1.235 -74.248 -46.979  1.00  0.00      BSYN  
ATOM     81   OG SER     9       2.226 -73.903 -47.899  1.00  0.00      BSYN  
ATOM     82   HG SER     9       1.949 -73.006 -48.102  1.00  0.00      BSYN  
ATOM     83    C SER     9       2.123 -73.092 -45.010  1.00  0.00      BSYN  
ATOM     84    O SER     9       1.361 -72.153 -44.839  1.00  0.00      BSYN  
ATOM     85    N MET    10       3.505 -73.117 -44.947  1.00  0.00      BSYN  
ATOM     86    H MET    10       4.036 -73.940 -44.910  1.00  0.00      BSYN  
ATOM     87   CA MET    10       4.184 -71.895 -44.609  1.00  0.00      BSYN  
ATOM     88   CB MET    10       4.963 -72.102 -43.227  1.00  0.00      BSYN  
ATOM     89   CG MET    10       4.413 -71.489 -41.932  1.00  0.00      BSYN  
ATOM     90   SD MET    10       2.937 -70.509 -42.142  1.00  0.00      BSYN  
ATOM     91   CE MET    10       3.355 -69.243 -40.950  1.00  0.00      BSYN  
ATOM     92    C MET    10       5.160 -71.086 -45.516  1.00  0.00      BSYN  
ATOM     93    O MET    10       6.102 -71.681 -46.051  1.00  0.00      BSYN  
ATOM     94    N ALA    11       5.045 -69.772 -45.498  1.00  0.00      BSYN  
ATOM     95    H ALA    11       4.639 -69.454 -44.664  1.00  0.00      BSYN  
ATOM     96   CA ALA    11       5.624 -68.877 -46.513  1.00  0.00      BSYN  
ATOM     97   CB ALA    11       4.866 -67.569 -46.472  1.00  0.00      BSYN  
ATOM     98    C ALA    11       7.074 -68.563 -46.050  1.00  0.00      BSYN  
ATOM     99    O ALA    11       7.428 -67.490 -45.490  1.00  0.00      BSYN  
ATOM    100    N LYS    12       8.011 -69.455 -46.420  1.00  0.00      BSYN  
ATOM    101    H LYS    12       7.743 -70.267 -46.899  1.00  0.00      BSYN  
ATOM    102   CA LYS    12       9.358 -69.399 -45.981  1.00  0.00      BSYN  
ATOM    103   CB LYS    12      10.015 -68.189 -46.746  1.00  0.00      BSYN  
ATOM    104   CG LYS    12      10.211 -68.682 -48.176  1.00  0.00      BSYN  
ATOM    105   CD LYS    12      10.916 -67.706 -49.144  1.00  0.00      BSYN  
ATOM    106   CE LYS    12      12.240 -67.339 -48.391  1.00  0.00      BSYN  
ATOM    107   NZ LYS    12      13.239 -67.056 -49.366  1.00  0.00      BSYN  
ATOM    108  HZ1 LYS    12      14.117 -67.198 -48.827  1.00  0.00      BSYN  
ATOM    109  HZ2 LYS    12      13.065 -67.946 -49.874  1.00  0.00      BSYN  
ATOM    110  HZ3 LYS    12      13.015 -66.184 -49.886  1.00  0.00      BSYN  
ATOM    111    C LYS    12       9.623 -69.350 -44.517  1.00  0.00      BSYN  
ATOM    112    O LYS    12      10.109 -70.282 -43.835  1.00  0.00      BSYN  
ATOM    113    N GLU    13       9.457 -68.188 -43.858  1.00  0.00      BSYN  
ATOM    114    H GLU    13       9.042 -67.401 -44.267  1.00  0.00      BSYN  
ATOM    115   CA GLU    13       9.842 -68.084 -42.467  1.00  0.00      BSYN  
ATOM    116   CB GLU    13      10.278 -66.661 -42.207  1.00  0.00      BSYN  
ATOM    117   CG GLU    13      11.347 -66.148 -43.180  1.00  0.00      BSYN  
ATOM    118   CD GLU    13      11.740 -64.709 -42.892  1.00  0.00      BSYN  
ATOM    119  OE1 GLU    13      10.784 -63.956 -42.642  1.00  0.00      BSYN  
ATOM    120  OE2 GLU    13      12.935 -64.348 -42.952  1.00  0.00      BSYN  
ATOM    121    C GLU    13       8.797 -68.626 -41.417  1.00  0.00      BSYN  
ATOM    122    O GLU    13       7.746 -68.078 -41.174  1.00  0.00      BSYN  
ATOM    123    N GLY    14       8.937 -69.896 -40.969  1.00  0.00      BSYN  
ATOM    124    H GLY    14       9.470 -70.528 -41.496  1.00  0.00      BSYN  
ATOM    125   CA GLY    14       8.190 -70.563 -39.850  1.00  0.00      BSYN  
ATOM    126    C GLY    14       8.605 -71.992 -39.699  1.00  0.00      BSYN  
ATOM    127    O GLY    14       8.875 -72.651 -40.721  1.00  0.00      BSYN  
ATOM    128    N VAL    15       8.434 -72.449 -38.431  1.00  0.00      BSYN  
ATOM    129    H VAL    15       8.125 -71.807 -37.758  1.00  0.00      BSYN  
ATOM    130   CA VAL    15       8.968 -73.650 -37.949  1.00  0.00      BSYN  
ATOM    131   CB VAL    15      10.321 -73.544 -37.043  1.00  0.00      BSYN  
ATOM    132  CG1 VAL    15      10.067 -72.899 -35.680  1.00  0.00      BSYN  
ATOM    133  CG2 VAL    15      11.021 -74.855 -36.816  1.00  0.00      BSYN  
ATOM    134    C VAL    15       7.831 -74.374 -37.293  1.00  0.00      BSYN  
ATOM    135    O VAL    15       7.092 -73.732 -36.517  1.00  0.00      BSYN  
ATOM    136    N VAL    16       7.662 -75.718 -37.533  1.00  0.00      BSYN  
ATOM    137    H VAL    16       8.173 -76.325 -38.109  1.00  0.00      BSYN  
ATOM    138   CA VAL    16       6.716 -76.524 -36.803  1.00  0.00      BSYN  
ATOM    139   CB VAL    16       6.069 -77.515 -37.860  1.00  0.00      BSYN  
ATOM    140  CG1 VAL    16       6.884 -78.488 -38.625  1.00  0.00      BSYN  
ATOM    141  CG2 VAL    16       4.917 -77.998 -37.136  1.00  0.00      BSYN  
ATOM    142    C VAL    16       7.468 -77.187 -35.642  1.00  0.00      BSYN  
ATOM    143    O VAL    16       8.160 -78.192 -35.868  1.00  0.00      BSYN  
ATOM    144    N ALA    17       7.295 -76.690 -34.413  1.00  0.00      BSYN  
ATOM    145    H ALA    17       7.094 -75.757 -34.190  1.00  0.00      BSYN  
ATOM    146   CA ALA    17       7.696 -77.435 -33.241  1.00  0.00      BSYN  
ATOM    147   CB ALA    17       7.453 -76.825 -31.888  1.00  0.00      BSYN  
ATOM    148    C ALA    17       7.000 -78.798 -33.033  1.00  0.00      BSYN  
ATOM    149    O ALA    17       5.731 -78.818 -33.010  1.00  0.00      BSYN  
ATOM    150    N ALA    18       7.835 -79.861 -33.070  1.00  0.00      BSYN  
ATOM    151    H ALA    18       8.710 -79.877 -32.630  1.00  0.00      BSYN  
ATOM    152   CA ALA    18       7.311 -81.135 -33.395  1.00  0.00      BSYN  
ATOM    153   CB ALA    18       8.396 -82.219 -33.778  1.00  0.00      BSYN  
ATOM    154    C ALA    18       6.502 -81.781 -32.321  1.00  0.00      BSYN  
ATOM    155    O ALA    18       6.957 -82.263 -31.316  1.00  0.00      BSYN  
ATOM    156    N ALA    19       5.124 -81.753 -32.483  1.00  0.00      BSYN  
ATOM    157    H ALA    19       4.811 -81.152 -33.191  1.00  0.00      BSYN  
ATOM    158   CA ALA    19       4.325 -82.368 -31.476  1.00  0.00      BSYN  
ATOM    159   CB ALA    19       3.679 -81.404 -30.455  1.00  0.00      BSYN  
ATOM    160    C ALA    19       3.181 -83.185 -32.124  1.00  0.00      BSYN  
ATOM    161    O ALA    19       2.360 -82.695 -32.889  1.00  0.00      BSYN  
ATOM    162    N GLU    20       3.163 -84.428 -31.690  1.00  0.00      BSYN  
ATOM    163    H GLU    20       3.791 -84.640 -30.968  1.00  0.00      BSYN  
ATOM    164   CA GLU    20       2.361 -85.429 -32.205  1.00  0.00      BSYN  
ATOM    165   CB GLU    20       2.829 -85.640 -33.726  1.00  0.00      BSYN  
ATOM    166   CG GLU    20       2.265 -86.490 -34.887  1.00  0.00      BSYN  
ATOM    167   CD GLU    20       3.285 -86.466 -36.090  1.00  0.00      BSYN  
ATOM    168  OE1 GLU    20       2.771 -86.182 -37.152  1.00  0.00      BSYN  
ATOM    169  OE2 GLU    20       4.498 -86.841 -35.905  1.00  0.00      BSYN  
ATOM    170    C GLU    20       2.320 -86.807 -31.501  1.00  0.00      BSYN  
ATOM    171    O GLU    20       3.298 -87.525 -31.440  1.00  0.00      BSYN  
ATOM    172    N LYS    21       1.077 -87.127 -31.115  1.00  0.00      BSYN  
ATOM    173    H LYS    21       0.192 -86.714 -31.204  1.00  0.00      BSYN  
ATOM    174   CA LYS    21       0.915 -88.287 -30.277  1.00  0.00      BSYN  
ATOM    175   CB LYS    21       0.569 -87.856 -28.854  1.00  0.00      BSYN  
ATOM    176   CG LYS    21       1.087 -88.830 -27.690  1.00  0.00      BSYN  
ATOM    177   CD LYS    21       1.149 -88.006 -26.403  1.00  0.00      BSYN  
ATOM    178   CE LYS    21      -0.134 -87.467 -25.939  1.00  0.00      BSYN  
ATOM    179   NZ LYS    21      -1.096 -88.570 -25.894  1.00  0.00      BSYN  
ATOM    180  HZ1 LYS    21      -1.811 -88.473 -25.144  1.00  0.00      BSYN  
ATOM    181  HZ2 LYS    21      -1.583 -88.409 -26.799  1.00  0.00      BSYN  
ATOM    182  HZ3 LYS    21      -0.613 -89.487 -25.979  1.00  0.00      BSYN  
ATOM    183    C LYS    21      -0.378 -89.019 -30.748  1.00  0.00      BSYN  
ATOM    184    O LYS    21      -1.292 -88.572 -31.338  1.00  0.00      BSYN  
ATOM    185    N THR    22      -0.175 -90.374 -30.641  1.00  0.00      BSYN  
ATOM    186    H THR    22       0.654 -90.718 -30.246  1.00  0.00      BSYN  
ATOM    187   CA THR    22      -1.120 -91.450 -31.070  1.00  0.00      BSYN  
ATOM    188   CB THR    22      -0.603 -92.948 -30.657  1.00  0.00      BSYN  
ATOM    189  OG1 THR    22       0.090 -92.808 -29.407  1.00  0.00      BSYN  
ATOM    190  HG1 THR    22      -0.108 -93.622 -28.938  1.00  0.00      BSYN  
ATOM    191  CG2 THR    22       0.422 -93.620 -31.648  1.00  0.00      BSYN  
ATOM    192    C THR    22      -2.636 -91.423 -30.910  1.00  0.00      BSYN  
ATOM    193    O THR    22      -3.378 -91.987 -31.765  1.00  0.00      BSYN  
ATOM    194    N LYS    23      -2.995 -90.744 -29.796  1.00  0.00      BSYN  
ATOM    195    H LYS    23      -2.326 -90.065 -29.571  1.00  0.00      BSYN  
ATOM    196   CA LYS    23      -4.322 -90.673 -29.231  1.00  0.00      BSYN  
ATOM    197   CB LYS    23      -4.573 -91.985 -28.403  1.00  0.00      BSYN  
ATOM    198   CG LYS    23      -6.007 -91.973 -27.775  1.00  0.00      BSYN  
ATOM    199   CD LYS    23      -6.364 -92.965 -26.671  1.00  0.00      BSYN  
ATOM    200   CE LYS    23      -7.680 -92.436 -26.024  1.00  0.00      BSYN  
ATOM    201   NZ LYS    23      -7.280 -91.247 -25.220  1.00  0.00      BSYN  
ATOM    202  HZ1 LYS    23      -8.125 -90.656 -25.088  1.00  0.00      BSYN  
ATOM    203  HZ2 LYS    23      -6.860 -91.595 -24.334  1.00  0.00      BSYN  
ATOM    204  HZ3 LYS    23      -6.665 -90.543 -25.675  1.00  0.00      BSYN  
ATOM    205    C LYS    23      -4.539 -89.266 -28.439  1.00  0.00      BSYN  
ATOM    206    O LYS    23      -3.596 -88.804 -27.741  1.00  0.00      BSYN  
ATOM    207    N GLN    24      -5.702 -88.613 -28.286  1.00  0.00      BSYN  
ATOM    208    H GLN    24      -6.424 -89.214 -28.566  1.00  0.00      BSYN  
ATOM    209   CA GLN    24      -5.953 -87.308 -27.651  1.00  0.00      BSYN  
ATOM    210   CB GLN    24      -6.988 -86.732 -28.535  1.00  0.00      BSYN  
ATOM    211   CG GLN    24      -6.407 -86.284 -29.795  1.00  0.00      BSYN  
ATOM    212   CD GLN    24      -7.370 -85.816 -30.866  1.00  0.00      BSYN  
ATOM    213  OE1 GLN    24      -8.495 -85.424 -30.604  1.00  0.00      BSYN  
ATOM    214  NE2 GLN    24      -6.999 -85.965 -32.129  1.00  0.00      BSYN  
ATOM    215 HE21 GLN    24      -7.770 -85.760 -32.699  1.00  0.00      BSYN  
ATOM    216 HE22 GLN    24      -6.064 -86.063 -32.404  1.00  0.00      BSYN  
ATOM    217    C GLN    24      -6.465 -87.425 -26.150  1.00  0.00      BSYN  
ATOM    218    O GLN    24      -7.463 -88.098 -25.867  1.00  0.00      BSYN  
ATOM    219    N GLY    25      -5.917 -86.744 -25.140  1.00  0.00      BSYN  
ATOM    220    H GLY    25      -5.150 -86.170 -25.345  1.00  0.00      BSYN  
ATOM    221   CA GLY    25      -6.643 -86.699 -23.848  1.00  0.00      BSYN  
ATOM    222    C GLY    25      -6.323 -85.492 -22.956  1.00  0.00      BSYN  
ATOM    223    O GLY    25      -5.544 -85.801 -22.037  1.00  0.00      BSYN  
ATOM    224    N VAL    26      -6.749 -84.176 -23.197  1.00  0.00      BSYN  
ATOM    225    H VAL    26      -7.514 -84.034 -23.793  1.00  0.00      BSYN  
ATOM    226   CA VAL    26      -5.970 -83.085 -22.724  1.00  0.00      BSYN  
ATOM    227   CB VAL    26      -5.849 -81.998 -23.826  1.00  0.00      BSYN  
ATOM    228  CG1 VAL    26      -5.146 -80.697 -23.609  1.00  0.00      BSYN  
ATOM    229  CG2 VAL    26      -4.938 -82.615 -24.866  1.00  0.00      BSYN  
ATOM    230    C VAL    26      -6.585 -82.384 -21.439  1.00  0.00      BSYN  
ATOM    231    O VAL    26      -5.964 -81.899 -20.512  1.00  0.00      BSYN  
ATOM    232    N THR    27      -7.904 -82.394 -21.527  1.00  0.00      BSYN  
ATOM    233    H THR    27      -8.425 -82.752 -22.276  1.00  0.00      BSYN  
ATOM    234   CA THR    27      -8.758 -81.860 -20.514  1.00  0.00      BSYN  
ATOM    235   CB THR    27     -10.250 -81.832 -20.988  1.00  0.00      BSYN  
ATOM    236  OG1 THR    27     -10.704 -83.100 -21.592  1.00  0.00      BSYN  
ATOM    237  HG1 THR    27     -10.387 -83.906 -21.180  1.00  0.00      BSYN  
ATOM    238  CG2 THR    27     -10.356 -80.793 -22.153  1.00  0.00      BSYN  
ATOM    239    C THR    27      -8.745 -82.530 -19.102  1.00  0.00      BSYN  
ATOM    240    O THR    27      -9.570 -83.496 -18.890  1.00  0.00      BSYN  
ATOM    241    N GLU    28      -7.857 -81.989 -18.306  1.00  0.00      BSYN  
ATOM    242    H GLU    28      -7.193 -81.400 -18.721  1.00  0.00      BSYN  
ATOM    243   CA GLU    28      -7.714 -82.229 -16.867  1.00  0.00      BSYN  
ATOM    244   CB GLU    28      -6.320 -82.671 -16.443  1.00  0.00      BSYN  
ATOM    245   CG GLU    28      -6.467 -83.289 -15.083  1.00  0.00      BSYN  
ATOM    246   CD GLU    28      -5.211 -83.722 -14.445  1.00  0.00      BSYN  
ATOM    247  OE1 GLU    28      -4.801 -84.893 -14.778  1.00  0.00      BSYN  
ATOM    248  OE2 GLU    28      -4.712 -82.956 -13.643  1.00  0.00      BSYN  
ATOM    249    C GLU    28      -7.971 -80.917 -16.229  1.00  0.00      BSYN  
ATOM    250    O GLU    28      -7.376 -79.934 -16.625  1.00  0.00      BSYN  
ATOM    251    N ALA    29      -8.955 -80.763 -15.349  1.00  0.00      BSYN  
ATOM    252    H ALA    29      -9.264 -79.879 -15.061  1.00  0.00      BSYN  
ATOM    253   CA ALA    29      -9.527 -81.897 -14.700  1.00  0.00      BSYN  
ATOM    254   CB ALA    29     -10.026 -81.293 -13.351  1.00  0.00      BSYN  
ATOM    255    C ALA    29     -10.651 -82.522 -15.460  1.00  0.00      BSYN  
ATOM    256    O ALA    29     -11.052 -82.099 -16.538  1.00  0.00      BSYN  
ATOM    257    N ALA    30     -11.249 -83.605 -14.932  1.00  0.00      BSYN  
ATOM    258    H ALA    30     -10.934 -83.783 -14.021  1.00  0.00      BSYN  
ATOM    259   CA ALA    30     -12.342 -84.344 -15.544  1.00  0.00      BSYN  
ATOM    260   CB ALA    30     -12.105 -85.815 -15.290  1.00  0.00      BSYN  
ATOM    261    C ALA    30     -13.678 -84.007 -14.896  1.00  0.00      BSYN  
ATOM    262    O ALA    30     -13.753 -84.141 -13.625  1.00  0.00      BSYN  
ATOM    263    N GLU    31     -14.582 -83.221 -15.493  1.00  0.00      BSYN  
ATOM    264    H GLU    31     -15.437 -82.972 -15.086  1.00  0.00      BSYN  
ATOM    265   CA GLU    31     -14.372 -82.527 -16.795  1.00  0.00      BSYN  
ATOM    266   CB GLU    31     -15.400 -82.953 -17.886  1.00  0.00      BSYN  
ATOM    267   CG GLU    31     -15.661 -84.387 -18.254  1.00  0.00      BSYN  
ATOM    268   CD GLU    31     -17.110 -84.745 -18.658  1.00  0.00      BSYN  
ATOM    269  OE1 GLU    31     -17.623 -84.176 -19.587  1.00  0.00      BSYN  
ATOM    270  OE2 GLU    31     -17.712 -85.649 -18.091  1.00  0.00      BSYN  
ATOM    271    C GLU    31     -14.359 -81.001 -16.687  1.00  0.00      BSYN  
ATOM    272    O GLU    31     -15.186 -80.404 -16.004  1.00  0.00      BSYN  
ATOM    273    N LYS    32     -13.371 -80.364 -17.327  1.00  0.00      BSYN  
ATOM    274    H LYS    32     -12.520 -80.813 -17.513  1.00  0.00      BSYN  
ATOM    275   CA LYS    32     -13.241 -78.900 -17.542  1.00  0.00      BSYN  
ATOM    276   CB LYS    32     -12.512 -78.379 -16.315  1.00  0.00      BSYN  
ATOM    277   CG LYS    32     -13.169 -77.034 -15.803  1.00  0.00      BSYN  
ATOM    278   CD LYS    32     -14.679 -76.933 -15.601  1.00  0.00      BSYN  
ATOM    279   CE LYS    32     -14.918 -75.471 -15.420  1.00  0.00      BSYN  
ATOM    280   NZ LYS    32     -14.549 -74.537 -16.477  1.00  0.00      BSYN  
ATOM    281  HZ1 LYS    32     -15.115 -74.826 -17.300  1.00  0.00      BSYN  
ATOM    282  HZ2 LYS    32     -14.957 -73.604 -16.270  1.00  0.00      BSYN  
ATOM    283  HZ3 LYS    32     -13.515 -74.618 -16.553  1.00  0.00      BSYN  
ATOM    284    C LYS    32     -12.550 -78.614 -18.814  1.00  0.00      BSYN  
ATOM    285    O LYS    32     -11.695 -79.313 -19.217  1.00  0.00      BSYN  
ATOM    286    N THR    33     -12.972 -77.629 -19.590  1.00  0.00      BSYN  
ATOM    287    H THR    33     -13.634 -76.945 -19.359  1.00  0.00      BSYN  
ATOM    288   CA THR    33     -12.526 -77.408 -20.961  1.00  0.00      BSYN  
ATOM    289   CB THR    33     -13.700 -77.212 -21.868  1.00  0.00      BSYN  
ATOM    290  OG1 THR    33     -14.732 -76.275 -21.409  1.00  0.00      BSYN  
ATOM    291  HG1 THR    33     -14.526 -75.384 -21.701  1.00  0.00      BSYN  
ATOM    292  CG2 THR    33     -14.312 -78.598 -22.176  1.00  0.00      BSYN  
ATOM    293    C THR    33     -11.512 -76.217 -21.171  1.00  0.00      BSYN  
ATOM    294    O THR    33     -11.726 -75.226 -21.910  1.00  0.00      BSYN  
ATOM    295    N LYS    34     -10.322 -76.391 -20.547  1.00  0.00      BSYN  
ATOM    296    H LYS    34     -10.174 -77.279 -20.159  1.00  0.00      BSYN  
ATOM    297   CA LYS    34      -9.288 -75.302 -20.399  1.00  0.00      BSYN  
ATOM    298   CB LYS    34      -8.232 -75.462 -19.289  1.00  0.00      BSYN  
ATOM    299   CG LYS    34      -8.755 -75.885 -17.893  1.00  0.00      BSYN  
ATOM    300   CD LYS    34      -7.798 -75.963 -16.737  1.00  0.00      BSYN  
ATOM    301   CE LYS    34      -8.499 -76.413 -15.535  1.00  0.00      BSYN  
ATOM    302   NZ LYS    34      -9.112 -75.336 -14.835  1.00  0.00      BSYN  
ATOM    303  HZ1 LYS    34      -8.310 -74.756 -14.518  1.00  0.00      BSYN  
ATOM    304  HZ2 LYS    34      -9.748 -74.783 -15.444  1.00  0.00      BSYN  
ATOM    305  HZ3 LYS    34      -9.819 -75.536 -14.099  1.00  0.00      BSYN  
ATOM    306    C LYS    34      -8.344 -75.041 -21.552  1.00  0.00      BSYN  
ATOM    307    O LYS    34      -7.923 -73.971 -21.796  1.00  0.00      BSYN  
ATOM    308    N GLU    35      -8.109 -76.155 -22.391  1.00  0.00      BSYN  
ATOM    309    H GLU    35      -8.717 -76.914 -22.269  1.00  0.00      BSYN  
ATOM    310   CA GLU    35      -7.134 -75.951 -23.564  1.00  0.00      BSYN  
ATOM    311   CB GLU    35      -6.762 -77.318 -24.081  1.00  0.00      BSYN  
ATOM    312   CG GLU    35      -6.014 -77.533 -25.413  1.00  0.00      BSYN  
ATOM    313   CD GLU    35      -6.804 -77.797 -26.662  1.00  0.00      BSYN  
ATOM    314  OE1 GLU    35      -7.652 -78.685 -26.612  1.00  0.00      BSYN  
ATOM    315  OE2 GLU    35      -6.619 -77.028 -27.592  1.00  0.00      BSYN  
ATOM    316    C GLU    35      -7.478 -74.956 -24.621  1.00  0.00      BSYN  
ATOM    317    O GLU    35      -8.554 -74.953 -25.220  1.00  0.00      BSYN  
ATOM    318    N GLY    36      -6.682 -73.937 -24.671  1.00  0.00      BSYN  
ATOM    319    H GLY    36      -6.075 -73.766 -23.921  1.00  0.00      BSYN  
ATOM    320   CA GLY    36      -6.947 -72.882 -25.646  1.00  0.00      BSYN  
ATOM    321    C GLY    36      -7.518 -71.592 -24.996  1.00  0.00      BSYN  
ATOM    322    O GLY    36      -7.054 -70.434 -25.276  1.00  0.00      BSYN  
ATOM    323    N VAL    37      -8.616 -71.806 -24.308  1.00  0.00      BSYN  
ATOM    324    H VAL    37      -8.994 -72.702 -24.189  1.00  0.00      BSYN  
ATOM    325   CA VAL    37      -9.393 -70.663 -23.820  1.00  0.00      BSYN  
ATOM    326   CB VAL    37     -10.853 -71.110 -23.928  1.00  0.00      BSYN  
ATOM    327  CG1 VAL    37     -11.391 -70.936 -25.399  1.00  0.00      BSYN  
ATOM    328  CG2 VAL    37     -11.177 -72.508 -23.264  1.00  0.00      BSYN  
ATOM    329    C VAL    37      -9.154 -69.939 -22.466  1.00  0.00      BSYN  
ATOM    330    O VAL    37      -9.373 -68.686 -22.252  1.00  0.00      BSYN  
ATOM    331    N LEU    38      -8.644 -70.623 -21.455  1.00  0.00      BSYN  
ATOM    332    H LEU    38      -8.614 -71.574 -21.688  1.00  0.00      BSYN  
ATOM    333   CA LEU    38      -8.327 -70.077 -20.167  1.00  0.00      BSYN  
ATOM    334   CB LEU    38      -8.884 -71.014 -18.979  1.00  0.00      BSYN  
ATOM    335   CG LEU    38     -10.322 -71.194 -18.550  1.00  0.00      BSYN  
ATOM    336  CD1 LEU    38     -10.451 -72.458 -17.669  1.00  0.00      BSYN  
ATOM    337  CD2 LEU    38     -10.824 -69.947 -17.677  1.00  0.00      BSYN  
ATOM    338    C LEU    38      -6.768 -69.934 -20.206  1.00  0.00      BSYN  
ATOM    339    O LEU    38      -6.235 -68.879 -20.129  1.00  0.00      BSYN  
ATOM    340    N TYR    39      -6.196 -71.155 -20.345  1.00  0.00      BSYN  
ATOM    341    H TYR    39      -6.684 -72.003 -20.300  1.00  0.00      BSYN  
ATOM    342   CA TYR    39      -4.780 -71.323 -20.697  1.00  0.00      BSYN  
ATOM    343   CB TYR    39      -4.137 -72.522 -19.852  1.00  0.00      BSYN  
ATOM    344   CG TYR    39      -4.374 -72.474 -18.412  1.00  0.00      BSYN  
ATOM    345  CD1 TYR    39      -4.414 -71.347 -17.612  1.00  0.00      BSYN  
ATOM    346  CE1 TYR    39      -4.432 -71.376 -16.291  1.00  0.00      BSYN  
ATOM    347  CD2 TYR    39      -4.551 -73.603 -17.646  1.00  0.00      BSYN  
ATOM    348  CE2 TYR    39      -4.702 -73.697 -16.294  1.00  0.00      BSYN  
ATOM    349   CZ TYR    39      -4.427 -72.524 -15.624  1.00  0.00      BSYN  
ATOM    350   OH TYR    39      -4.222 -72.573 -14.279  1.00  0.00      BSYN  
ATOM    351   HH TYR    39      -3.530 -71.971 -13.995  1.00  0.00      BSYN  
ATOM    352    C TYR    39      -4.593 -71.509 -22.199  1.00  0.00      BSYN  
ATOM    353    O TYR    39      -4.867 -72.497 -22.775  1.00  0.00      BSYN  
ATOM    354    N VAL    40      -4.289 -70.376 -22.768  1.00  0.00      BSYN  
ATOM    355    H VAL    40      -3.867 -69.796 -22.099  1.00  0.00      BSYN  
ATOM    356   CA VAL    40      -4.277 -70.078 -24.195  1.00  0.00      BSYN  
ATOM    357   CB VAL    40      -4.157 -68.534 -24.406  1.00  0.00      BSYN  
ATOM    358  CG1 VAL    40      -5.125 -67.514 -23.693  1.00  0.00      BSYN  
ATOM    359  CG2 VAL    40      -2.745 -68.304 -23.908  1.00  0.00      BSYN  
ATOM    360    C VAL    40      -3.274 -70.761 -25.140  1.00  0.00      BSYN  
ATOM    361    O VAL    40      -2.238 -71.339 -24.859  1.00  0.00      BSYN  
ATOM    362    N GLY    41      -3.793 -70.834 -26.366  1.00  0.00      BSYN  
ATOM    363    H GLY    41      -4.727 -70.619 -26.570  1.00  0.00      BSYN  
ATOM    364   CA GLY    41      -3.081 -71.340 -27.483  1.00  0.00      BSYN  
ATOM    365    C GLY    41      -2.422 -70.358 -28.489  1.00  0.00      BSYN  
ATOM    366    O GLY    41      -1.777 -69.314 -28.120  1.00  0.00      BSYN  
ATOM    367    N SER    42      -2.558 -70.483 -29.831  1.00  0.00      BSYN  
ATOM    368    H SER    42      -2.184 -69.742 -30.352  1.00  0.00      BSYN  
ATOM    369   CA SER    42      -3.224 -71.593 -30.433  1.00  0.00      BSYN  
ATOM    370   CB SER    42      -3.958 -71.057 -31.587  1.00  0.00      BSYN  
ATOM    371   OG SER    42      -5.305 -70.643 -31.234  1.00  0.00      BSYN  
ATOM    372   HG SER    42      -5.135 -69.975 -30.566  1.00  0.00      BSYN  
ATOM    373    C SER    42      -2.395 -72.827 -30.784  1.00  0.00      BSYN  
ATOM    374    O SER    42      -1.252 -72.552 -31.082  1.00  0.00      BSYN  
ATOM    375    N LYS    43      -2.781 -74.097 -30.799  1.00  0.00      BSYN  
ATOM    376    H LYS    43      -3.753 -74.207 -30.862  1.00  0.00      BSYN  
ATOM    377   CA LYS    43      -1.876 -75.262 -30.653  1.00  0.00      BSYN  
ATOM    378   CB LYS    43      -1.220 -75.257 -29.196  1.00  0.00      BSYN  
ATOM    379   CG LYS    43      -0.189 -76.466 -29.098  1.00  0.00      BSYN  
ATOM    380   CD LYS    43       0.941 -76.666 -30.059  1.00  0.00      BSYN  
ATOM    381   CE LYS    43       1.679 -77.772 -29.342  1.00  0.00      BSYN  
ATOM    382   NZ LYS    43       2.498 -78.350 -30.363  1.00  0.00      BSYN  
ATOM    383  HZ1 LYS    43       2.794 -77.552 -30.961  1.00  0.00      BSYN  
ATOM    384  HZ2 LYS    43       3.248 -78.907 -29.906  1.00  0.00      BSYN  
ATOM    385  HZ3 LYS    43       1.726 -78.825 -30.873  1.00  0.00      BSYN  
ATOM    386    C LYS    43      -2.573 -76.644 -30.923  1.00  0.00      BSYN  
ATOM    387    O LYS    43      -3.554 -77.002 -30.325  1.00  0.00      BSYN  
ATOM    388    N THR    44      -2.241 -77.495 -31.962  1.00  0.00      BSYN  
ATOM    389    H THR    44      -2.433 -78.440 -31.788  1.00  0.00      BSYN  
ATOM    390   CA THR    44      -1.401 -77.089 -33.135  1.00  0.00      BSYN  
ATOM    391   CB THR    44      -0.567 -78.306 -33.547  1.00  0.00      BSYN  
ATOM    392  OG1 THR    44       0.316 -77.958 -34.552  1.00  0.00      BSYN  
ATOM    393  HG1 THR    44      -0.162 -77.491 -35.241  1.00  0.00      BSYN  
ATOM    394  CG2 THR    44      -1.404 -79.474 -34.042  1.00  0.00      BSYN  
ATOM    395    C THR    44      -2.171 -76.391 -34.308  1.00  0.00      BSYN  
ATOM    396    O THR    44      -1.589 -76.135 -35.358  1.00  0.00      BSYN  
ATOM    397    N ARG    45      -3.501 -76.331 -34.225  1.00  0.00      BSYN  
ATOM    398    H ARG    45      -3.982 -76.732 -33.471  1.00  0.00      BSYN  
ATOM    399   CA ARG    45      -4.433 -75.596 -35.167  1.00  0.00      BSYN  
ATOM    400   CB ARG    45      -5.501 -76.399 -35.619  1.00  0.00      BSYN  
ATOM    401   CG ARG    45      -5.240 -77.466 -36.701  1.00  0.00      BSYN  
ATOM    402   CD ARG    45      -6.508 -78.365 -36.852  1.00  0.00      BSYN  
ATOM    403   NE ARG    45      -6.240 -79.076 -38.044  1.00  0.00      BSYN  
ATOM    404   HE ARG    45      -5.509 -79.695 -38.249  1.00  0.00      BSYN  
ATOM    405   CZ ARG    45      -6.841 -78.800 -39.205  1.00  0.00      BSYN  
ATOM    406  NH1 ARG    45      -7.972 -78.051 -39.045  1.00  0.00      BSYN  
ATOM    407 HH11 ARG    45      -8.650 -77.947 -39.772  1.00  0.00      BSYN  
ATOM    408 HH12 ARG    45      -8.288 -78.106 -38.098  1.00  0.00      BSYN  
ATOM    409  NH2 ARG    45      -6.286 -79.246 -40.352  1.00  0.00      BSYN  
ATOM    410 HH21 ARG    45      -6.760 -78.926 -41.173  1.00  0.00      BSYN  
ATOM    411 HH22 ARG    45      -5.438 -79.758 -40.487  1.00  0.00      BSYN  
ATOM    412    C ARG    45      -5.090 -74.341 -34.510  1.00  0.00      BSYN  
ATOM    413    O ARG    45      -4.959 -74.232 -33.256  1.00  0.00      BSYN  
ATOM    414    N GLU    46      -5.728 -73.458 -35.336  1.00  0.00      BSYN  
ATOM    415    H GLU    46      -5.550 -73.706 -36.267  1.00  0.00      BSYN  
ATOM    416   CA GLU    46      -6.318 -72.136 -34.917  1.00  0.00      BSYN  
ATOM    417   CB GLU    46      -6.721 -71.282 -36.170  1.00  0.00      BSYN  
ATOM    418   CG GLU    46      -5.411 -71.284 -37.064  1.00  0.00      BSYN  
ATOM    419   CD GLU    46      -5.638 -70.370 -38.315  1.00  0.00      BSYN  
ATOM    420  OE1 GLU    46      -6.100 -70.890 -39.270  1.00  0.00      BSYN  
ATOM    421  OE2 GLU    46      -5.329 -69.128 -38.220  1.00  0.00      BSYN  
ATOM    422    C GLU    46      -7.585 -72.284 -34.022  1.00  0.00      BSYN  
ATOM    423    O GLU    46      -8.448 -73.187 -34.213  1.00  0.00      BSYN  
ATOM    424    N GLY    47      -7.749 -71.499 -33.003  1.00  0.00      BSYN  
ATOM    425    H GLY    47      -7.141 -70.792 -32.701  1.00  0.00      BSYN  
ATOM    426   CA GLY    47      -9.010 -71.629 -32.111  1.00  0.00      BSYN  
ATOM    427    C GLY    47      -9.863 -70.234 -32.232  1.00  0.00      BSYN  
ATOM    428    O GLY    47      -9.950 -69.432 -31.318  1.00  0.00      BSYN  
ATOM    429    N VAL    48     -10.172 -69.901 -33.554  1.00  0.00      BSYN  
ATOM    430    H VAL    48      -9.873 -70.549 -34.226  1.00  0.00      BSYN  
ATOM    431   CA VAL    48     -10.842 -68.715 -34.030  1.00  0.00      BSYN  
ATOM    432   CB VAL    48      -9.871 -67.764 -34.647  1.00  0.00      BSYN  
ATOM    433  CG1 VAL    48      -9.587 -68.214 -36.068  1.00  0.00      BSYN  
ATOM    434  CG2 VAL    48     -10.274 -66.309 -34.494  1.00  0.00      BSYN  
ATOM    435    C VAL    48     -12.263 -68.746 -34.779  1.00  0.00      BSYN  
ATOM    436    O VAL    48     -13.153 -67.904 -34.549  1.00  0.00      BSYN  
ATOM    437    N VAL    49     -12.325 -69.739 -35.742  1.00  0.00      BSYN  
ATOM    438    H VAL    49     -11.554 -70.251 -36.065  1.00  0.00      BSYN  
ATOM    439   CA VAL    49     -13.605 -70.083 -36.458  1.00  0.00      BSYN  
ATOM    440   CB VAL    49     -13.335 -70.451 -37.933  1.00  0.00      BSYN  
ATOM    441  CG1 VAL    49     -13.720 -69.350 -38.925  1.00  0.00      BSYN  
ATOM    442  CG2 VAL    49     -12.248 -71.527 -38.175  1.00  0.00      BSYN  
ATOM    443    C VAL    49     -14.439 -71.290 -35.882  1.00  0.00      BSYN  
ATOM    444    O VAL    49     -13.918 -72.243 -35.242  1.00  0.00      BSYN  
ATOM    445    N GLN    50     -15.780 -71.138 -36.014  1.00  0.00      BSYN  
ATOM    446    H GLN    50     -16.162 -70.385 -36.511  1.00  0.00      BSYN  
ATOM    447   CA GLN    50     -16.553 -72.255 -35.389  1.00  0.00      BSYN  
ATOM    448   CB GLN    50     -17.545 -71.611 -34.311  1.00  0.00      BSYN  
ATOM    449   CG GLN    50     -16.786 -71.089 -33.059  1.00  0.00      BSYN  
ATOM    450   CD GLN    50     -17.554 -70.487 -31.793  1.00  0.00      BSYN  
ATOM    451  OE1 GLN    50     -17.004 -69.793 -30.919  1.00  0.00      BSYN  
ATOM    452  NE2 GLN    50     -18.899 -70.685 -31.746  1.00  0.00      BSYN  
ATOM    453 HE21 GLN    50     -19.230 -71.096 -32.572  1.00  0.00      BSYN  
ATOM    454 HE22 GLN    50     -19.474 -70.440 -30.992  1.00  0.00      BSYN  
ATOM    455    C GLN    50     -17.317 -73.235 -36.360  1.00  0.00      BSYN  
ATOM    456    O GLN    50     -18.473 -73.042 -36.674  1.00  0.00      BSYN  
ATOM    457    N GLY    51     -16.471 -74.297 -36.618  1.00  0.00      BSYN  
ATOM    458    H GLY    51     -15.618 -74.283 -36.135  1.00  0.00      BSYN  
ATOM    459   CA GLY    51     -16.866 -75.425 -37.444  1.00  0.00      BSYN  
ATOM    460    C GLY    51     -16.072 -76.669 -37.265  1.00  0.00      BSYN  
ATOM    461    O GLY    51     -15.069 -77.043 -37.936  1.00  0.00      BSYN  
ATOM    462    N VAL    52     -16.423 -77.317 -36.180  1.00  0.00      BSYN  
ATOM    463    H VAL    52     -16.751 -76.705 -35.489  1.00  0.00      BSYN  
ATOM    464   CA VAL    52     -16.189 -78.687 -35.778  1.00  0.00      BSYN  
ATOM    465   CB VAL    52     -16.138 -79.110 -34.315  1.00  0.00      BSYN  
ATOM    466  CG1 VAL    52     -16.152 -80.666 -34.044  1.00  0.00      BSYN  
ATOM    467  CG2 VAL    52     -14.985 -78.330 -33.472  1.00  0.00      BSYN  
ATOM    468    C VAL    52     -17.288 -79.401 -36.493  1.00  0.00      BSYN  
ATOM    469    O VAL    52     -18.550 -79.235 -36.254  1.00  0.00      BSYN  
ATOM    470    N ALA    53     -16.860 -80.337 -37.422  1.00  0.00      BSYN  
ATOM    471    H ALA    53     -15.980 -80.168 -37.818  1.00  0.00      BSYN  
ATOM    472   CA ALA    53     -17.688 -81.372 -38.005  1.00  0.00      BSYN  
ATOM    473   CB ALA    53     -18.242 -80.688 -39.168  1.00  0.00      BSYN  
ATOM    474    C ALA    53     -16.592 -82.388 -38.454  1.00  0.00      BSYN  
ATOM    475    O ALA    53     -15.906 -82.315 -39.534  1.00  0.00      BSYN  
ATOM    476    N SER    54     -16.276 -83.206 -37.482  1.00  0.00      BSYN  
ATOM    477    H SER    54     -16.968 -83.123 -36.793  1.00  0.00      BSYN  
ATOM    478   CA SER    54     -15.034 -83.937 -37.432  1.00  0.00      BSYN  
ATOM    479   CB SER    54     -13.820 -83.050 -37.180  1.00  0.00      BSYN  
ATOM    480   OG SER    54     -13.792 -81.859 -37.924  1.00  0.00      BSYN  
ATOM    481   HG SER    54     -14.224 -81.825 -38.780  1.00  0.00      BSYN  
ATOM    482    C SER    54     -15.166 -85.043 -36.437  1.00  0.00      BSYN  
ATOM    483    O SER    54     -15.658 -86.130 -36.742  1.00  0.00      BSYN  
ATOM    484    N VAL    55     -14.725 -84.873 -35.153  1.00  0.00      BSYN  
ATOM    485    H VAL    55     -14.015 -84.201 -35.092  1.00  0.00      BSYN  
ATOM    486   CA VAL    55     -15.088 -85.821 -34.066  1.00  0.00      BSYN  
ATOM    487   CB VAL    55     -14.058 -85.642 -32.870  1.00  0.00      BSYN  
ATOM    488  CG1 VAL    55     -12.553 -85.724 -33.319  1.00  0.00      BSYN  
ATOM    489  CG2 VAL    55     -14.530 -84.492 -32.067  1.00  0.00      BSYN  
ATOM    490    C VAL    55     -16.507 -85.782 -33.653  1.00  0.00      BSYN  
ATOM    491    O VAL    55     -17.271 -84.866 -33.820  1.00  0.00      BSYN  
ATOM    492    N ALA    56     -16.861 -87.053 -33.242  1.00  0.00      BSYN  
ATOM    493    H ALA    56     -16.170 -87.707 -33.006  1.00  0.00      BSYN  
ATOM    494   CA ALA    56     -18.344 -87.279 -32.931  1.00  0.00      BSYN  
ATOM    495   CB ALA    56     -18.506 -88.842 -32.865  1.00  0.00      BSYN  
ATOM    496    C ALA    56     -18.824 -86.566 -31.677  1.00  0.00      BSYN  
ATOM    497    O ALA    56     -18.011 -85.847 -31.017  1.00  0.00      BSYN  
ATOM    498    N GLU    57     -20.049 -86.693 -31.267  1.00  0.00      BSYN  
ATOM    499    H GLU    57     -20.662 -87.107 -31.910  1.00  0.00      BSYN  
ATOM    500   CA GLU    57     -20.712 -86.354 -29.980  1.00  0.00      BSYN  
ATOM    501   CB GLU    57     -19.836 -86.914 -28.867  1.00  0.00      BSYN  
ATOM    502   CG GLU    57     -19.732 -88.419 -28.976  1.00  0.00      BSYN  
ATOM    503   CD GLU    57     -18.709 -89.043 -28.072  1.00  0.00      BSYN  
ATOM    504  OE1 GLU    57     -19.099 -89.920 -27.403  1.00  0.00      BSYN  
ATOM    505  OE2 GLU    57     -17.515 -88.601 -28.082  1.00  0.00      BSYN  
ATOM    506    C GLU    57     -20.948 -84.880 -29.770  1.00  0.00      BSYN  
ATOM    507    O GLU    57     -21.897 -84.536 -29.158  1.00  0.00      BSYN  
ATOM    508    N LYS    58     -20.059 -84.089 -30.319  1.00  0.00      BSYN  
ATOM    509    H LYS    58     -19.328 -84.507 -30.821  1.00  0.00      BSYN  
ATOM    510   CA LYS    58     -20.076 -82.698 -30.438  1.00  0.00      BSYN  
ATOM    511   CB LYS    58     -18.885 -81.916 -29.795  1.00  0.00      BSYN  
ATOM    512   CG LYS    58     -19.096 -82.037 -28.337  1.00  0.00      BSYN  
ATOM    513   CD LYS    58     -18.154 -81.441 -27.229  1.00  0.00      BSYN  
ATOM    514   CE LYS    58     -18.357 -79.968 -27.111  1.00  0.00      BSYN  
ATOM    515   NZ LYS    58     -17.457 -79.471 -26.129  1.00  0.00      BSYN  
ATOM    516  HZ1 LYS    58     -17.437 -78.433 -26.191  1.00  0.00      BSYN  
ATOM    517  HZ2 LYS    58     -17.698 -79.803 -25.174  1.00  0.00      BSYN  
ATOM    518  HZ3 LYS    58     -16.518 -79.858 -26.353  1.00  0.00      BSYN  
ATOM    519    C LYS    58     -20.193 -82.209 -31.884  1.00  0.00      BSYN  
ATOM    520    O LYS    58     -19.281 -81.831 -32.607  1.00  0.00      BSYN  
ATOM    521    N THR    59     -21.497 -82.119 -32.269  1.00  0.00      BSYN  
ATOM    522    H THR    59     -22.186 -82.229 -31.581  1.00  0.00      BSYN  
ATOM    523   CA THR    59     -21.886 -81.562 -33.517  1.00  0.00      BSYN  
ATOM    524   CB THR    59     -22.490 -82.726 -34.216  1.00  0.00      BSYN  
ATOM    525  OG1 THR    59     -21.526 -83.751 -34.380  1.00  0.00      BSYN  
ATOM    526  HG1 THR    59     -20.715 -83.370 -34.033  1.00  0.00      BSYN  
ATOM    527  CG2 THR    59     -23.044 -82.352 -35.588  1.00  0.00      BSYN  
ATOM    528    C THR    59     -22.873 -80.458 -33.291  1.00  0.00      BSYN  
ATOM    529    O THR    59     -23.602 -80.342 -32.278  1.00  0.00      BSYN  
ATOM    530    N LYS    60     -22.832 -79.532 -34.230  1.00  0.00      BSYN  
ATOM    531    H LYS    60     -21.961 -79.550 -34.679  1.00  0.00      BSYN  
ATOM    532   CA LYS    60     -23.660 -78.409 -34.266  1.00  0.00      BSYN  
ATOM    533   CB LYS    60     -23.093 -77.075 -34.796  1.00  0.00      BSYN  
ATOM    534   CG LYS    60     -22.700 -76.017 -33.718  1.00  0.00      BSYN  
ATOM    535   CD LYS    60     -21.775 -76.394 -32.586  1.00  0.00      BSYN  
ATOM    536   CE LYS    60     -21.114 -75.192 -32.002  1.00  0.00      BSYN  
ATOM    537   NZ LYS    60     -19.862 -74.717 -32.621  1.00  0.00      BSYN  
ATOM    538  HZ1 LYS    60     -19.427 -75.554 -33.060  1.00  0.00      BSYN  
ATOM    539  HZ2 LYS    60     -20.144 -74.109 -33.416  1.00  0.00      BSYN  
ATOM    540  HZ3 LYS    60     -19.176 -74.208 -32.028  1.00  0.00      BSYN  
ATOM    541    C LYS    60     -24.927 -78.615 -35.134  1.00  0.00      BSYN  
ATOM    542    O LYS    60     -25.087 -79.288 -36.058  1.00  0.00      BSYN  
ATOM    543    N GLU    61     -26.020 -78.068 -34.547  1.00  0.00      BSYN  
ATOM    544    H GLU    61     -25.776 -77.559 -33.746  1.00  0.00      BSYN  
ATOM    545   CA GLU    61     -27.408 -78.214 -34.932  1.00  0.00      BSYN  
ATOM    546   CB GLU    61     -28.265 -77.702 -33.812  1.00  0.00      BSYN  
ATOM    547   CG GLU    61     -28.191 -76.257 -33.386  1.00  0.00      BSYN  
ATOM    548   CD GLU    61     -29.532 -75.574 -33.148  1.00  0.00      BSYN  
ATOM    549  OE1 GLU    61     -29.721 -74.513 -33.689  1.00  0.00      BSYN  
ATOM    550  OE2 GLU    61     -30.293 -76.158 -32.397  1.00  0.00      BSYN  
ATOM    551    C GLU    61     -28.034 -77.775 -36.275  1.00  0.00      BSYN  
ATOM    552    O GLU    61     -28.123 -76.533 -36.541  1.00  0.00      BSYN  
ATOM    553    N GLN    62     -28.637 -78.760 -36.979  1.00  0.00      BSYN  
ATOM    554    H GLN    62     -28.968 -79.525 -36.463  1.00  0.00      BSYN  
ATOM    555   CA GLN    62     -29.128 -78.499 -38.378  1.00  0.00      BSYN  
ATOM    556   CB GLN    62     -28.949 -79.853 -39.154  1.00  0.00      BSYN  
ATOM    557   CG GLN    62     -27.461 -80.167 -39.085  1.00  0.00      BSYN  
ATOM    558   CD GLN    62     -27.008 -81.471 -39.828  1.00  0.00      BSYN  
ATOM    559  OE1 GLN    62     -25.873 -81.389 -40.370  1.00  0.00      BSYN  
ATOM    560  NE2 GLN    62     -27.768 -82.574 -39.853  1.00  0.00      BSYN  
ATOM    561 HE21 GLN    62     -28.695 -82.512 -39.542  1.00  0.00      BSYN  
ATOM    562 HE22 GLN    62     -27.363 -83.363 -40.271  1.00  0.00      BSYN  
ATOM    563    C GLN    62     -30.639 -78.186 -38.540  1.00  0.00      BSYN  
ATOM    564    O GLN    62     -31.423 -78.789 -39.221  1.00  0.00      BSYN  
ATOM    565    N ALA    63     -31.106 -77.118 -37.702  1.00  0.00      BSYN  
ATOM    566    H ALA    63     -30.425 -76.621 -37.203  1.00  0.00      BSYN  
ATOM    567   CA ALA    63     -32.505 -76.797 -37.548  1.00  0.00      BSYN  
ATOM    568   CB ALA    63     -32.824 -76.346 -36.137  1.00  0.00      BSYN  
ATOM    569    C ALA    63     -32.913 -75.809 -38.579  1.00  0.00      BSYN  
ATOM    570    O ALA    63     -33.164 -74.692 -38.257  1.00  0.00      BSYN  
ATOM    571    N SER    64     -33.026 -76.291 -39.837  1.00  0.00      BSYN  
ATOM    572    H SER    64     -32.937 -77.266 -39.886  1.00  0.00      BSYN  
ATOM    573   CA SER    64     -33.490 -75.504 -41.030  1.00  0.00      BSYN  
ATOM    574   CB SER    64     -32.919 -76.089 -42.315  1.00  0.00      BSYN  
ATOM    575   OG SER    64     -31.496 -75.792 -42.629  1.00  0.00      BSYN  
ATOM    576   HG SER    64     -30.799 -76.299 -42.206  1.00  0.00      BSYN  
ATOM    577    C SER    64     -35.051 -75.397 -41.038  1.00  0.00      BSYN  
ATOM    578    O SER    64     -35.776 -75.914 -41.963  1.00  0.00      BSYN  
ATOM    579    N HIS    65     -35.507 -74.839 -39.865  1.00  0.00      BSYN  
ATOM    580    H HIS    65     -34.857 -74.474 -39.228  1.00  0.00      BSYN  
ATOM    581   CA HIS    65     -36.915 -74.724 -39.589  1.00  0.00      BSYN  
ATOM    582   CB HIS    65     -37.276 -75.751 -38.515  1.00  0.00      BSYN  
ATOM    583   CG HIS    65     -37.152 -77.190 -39.010  1.00  0.00      BSYN  
ATOM    584  ND1 HIS    65     -37.288 -77.534 -40.287  1.00  0.00      BSYN  
ATOM    585  HD1 HIS    65     -37.599 -76.951 -41.011  1.00  0.00      BSYN  
ATOM    586  CD2 HIS    65     -36.545 -78.145 -38.308  1.00  0.00      BSYN  
ATOM    587  NE2 HIS    65     -36.438 -79.067 -39.280  1.00  0.00      BSYN  
ATOM    588  CE1 HIS    65     -36.859 -78.724 -40.424  1.00  0.00      BSYN  
ATOM    589    C HIS    65     -37.321 -73.327 -39.152  1.00  0.00      BSYN  
ATOM    590    O HIS    65     -36.973 -72.362 -39.852  1.00  0.00      BSYN  
ATOM    591    N LEU    66     -37.967 -73.019 -38.007  1.00  0.00      BSYN  
ATOM    592    H LEU    66     -38.303 -73.759 -37.460  1.00  0.00      BSYN  
ATOM    593   CA LEU    66     -38.438 -71.710 -37.603  1.00  0.00      BSYN  
ATOM    594   CB LEU    66     -39.953 -71.716 -37.329  1.00  0.00      BSYN  
ATOM    595   CG LEU    66     -40.978 -71.746 -38.426  1.00  0.00      BSYN  
ATOM    596  CD1 LEU    66     -40.484 -70.843 -39.627  1.00  0.00      BSYN  
ATOM    597  CD2 LEU    66     -41.102 -73.185 -38.759  1.00  0.00      BSYN  
ATOM    598    C LEU    66     -37.762 -71.158 -36.373  1.00  0.00      BSYN  
ATOM    599    O LEU    66     -38.323 -70.379 -35.600  1.00  0.00      BSYN  
ATOM    600    N GLY    67     -36.428 -71.501 -36.136  1.00  0.00      BSYN  
ATOM    601    H GLY    67     -35.877 -71.889 -36.848  1.00  0.00      BSYN  
ATOM    602   CA GLY    67     -35.883 -71.181 -34.793  1.00  0.00      BSYN  
ATOM    603    C GLY    67     -34.838 -72.164 -34.313  1.00  0.00      BSYN  
ATOM    604    O GLY    67     -34.107 -72.808 -35.089  1.00  0.00      BSYN  
ATOM    605    N GLY    68     -34.821 -72.423 -32.992  1.00  0.00      BSYN  
ATOM    606    H GLY    68     -35.372 -71.783 -32.495  1.00  0.00      BSYN  
ATOM    607   CA GLY    68     -33.897 -73.413 -32.435  1.00  0.00      BSYN  
ATOM    608    C GLY    68     -34.729 -74.419 -31.628  1.00  0.00      BSYN  
ATOM    609    O GLY    68     -35.252 -73.985 -30.583  1.00  0.00      BSYN  
ATOM    610    N ALA    69     -35.053 -75.692 -32.068  1.00  0.00      BSYN  
ATOM    611    H ALA    69     -35.011 -75.876 -33.030  1.00  0.00      BSYN  
ATOM    612   CA ALA    69     -35.824 -76.616 -31.240  1.00  0.00      BSYN  
ATOM    613   CB ALA    69     -37.213 -76.958 -32.011  1.00  0.00      BSYN  
ATOM    614    C ALA    69     -34.891 -77.882 -31.158  1.00  0.00      BSYN  
ATOM    615    O ALA    69     -34.462 -78.311 -30.064  1.00  0.00      BSYN  
ATOM    616    N VAL    70     -34.723 -78.635 -32.305  1.00  0.00      BSYN  
ATOM    617    H VAL    70     -35.033 -78.384 -33.200  1.00  0.00      BSYN  
ATOM    618   CA VAL    70     -33.735 -79.739 -32.439  1.00  0.00      BSYN  
ATOM    619   CB VAL    70     -33.938 -80.461 -33.819  1.00  0.00      BSYN  
ATOM    620  CG1 VAL    70     -32.745 -81.322 -34.226  1.00  0.00      BSYN  
ATOM    621  CG2 VAL    70     -35.196 -81.251 -33.829  1.00  0.00      BSYN  
ATOM    622    C VAL    70     -32.371 -79.217 -32.226  1.00  0.00      BSYN  
ATOM    623    O VAL    70     -31.901 -78.385 -32.948  1.00  0.00      BSYN  
ATOM    624    N PHE    71     -31.676 -80.006 -31.347  1.00  0.00      BSYN  
ATOM    625    H PHE    71     -32.301 -80.706 -31.067  1.00  0.00      BSYN  
ATOM    626   CA PHE    71     -30.335 -79.965 -30.910  1.00  0.00      BSYN  
ATOM    627   CB PHE    71     -30.240 -78.821 -29.901  1.00  0.00      BSYN  
ATOM    628   CG PHE    71     -28.754 -78.630 -29.365  1.00  0.00      BSYN  
ATOM    629  CD1 PHE    71     -28.482 -79.079 -28.108  1.00  0.00      BSYN  
ATOM    630  CD2 PHE    71     -27.769 -78.014 -30.111  1.00  0.00      BSYN  
ATOM    631  CE1 PHE    71     -27.193 -78.908 -27.649  1.00  0.00      BSYN  
ATOM    632  CE2 PHE    71     -26.507 -77.868 -29.641  1.00  0.00      BSYN  
ATOM    633   CZ PHE    71     -26.186 -78.352 -28.433  1.00  0.00      BSYN  
ATOM    634    C PHE    71     -30.029 -81.268 -30.191  1.00  0.00      BSYN  
ATOM    635    O PHE    71     -30.917 -81.828 -29.559  1.00  0.00      BSYN  
ATOM    636    N SER    72     -28.760 -81.745 -30.224  1.00  0.00      BSYN  
ATOM    637    H SER    72     -28.129 -81.341 -30.856  1.00  0.00      BSYN  
ATOM    638   CA SER    72     -28.528 -82.918 -29.349  1.00  0.00      BSYN  
ATOM    639   CB SER    72     -28.387 -84.317 -30.101  1.00  0.00      BSYN  
ATOM    640   OG SER    72     -27.303 -84.274 -31.053  1.00  0.00      BSYN  
ATOM    641   HG SER    72     -26.487 -84.004 -30.626  1.00  0.00      BSYN  
ATOM    642    C SER    72     -27.397 -82.723 -28.384  1.00  0.00      BSYN  
ATOM    643    O SER    72     -26.296 -82.358 -28.713  1.00  0.00      BSYN  
ATOM    644    N GLY    73     -27.939 -82.732 -27.042  1.00  0.00      BSYN  
ATOM    645    H GLY    73     -28.889 -82.949 -26.943  1.00  0.00      BSYN  
ATOM    646   CA GLY    73     -27.125 -82.293 -25.904  1.00  0.00      BSYN  
ATOM    647    C GLY    73     -27.868 -82.042 -24.613  1.00  0.00      BSYN  
ATOM    648    O GLY    73     -28.830 -81.231 -24.426  1.00  0.00      BSYN  
ATOM    649    N ALA    74     -27.570 -83.015 -23.667  1.00  0.00      BSYN  
ATOM    650    H ALA    74     -27.433 -83.976 -23.797  1.00  0.00      BSYN  
ATOM    651   CA ALA    74     -28.079 -82.663 -22.407  1.00  0.00      BSYN  
ATOM    652   CB ALA    74     -28.594 -83.929 -21.705  1.00  0.00      BSYN  
ATOM    653    C ALA    74     -27.020 -82.153 -21.602  1.00  0.00      BSYN  
ATOM    654    O ALA    74     -25.890 -82.637 -21.615  1.00  0.00      BSYN  
ATOM    655    N GLY    75     -27.345 -80.920 -21.023  1.00  0.00      BSYN  
ATOM    656    H GLY    75     -28.108 -80.422 -21.385  1.00  0.00      BSYN  
ATOM    657   CA GLY    75     -26.767 -80.339 -19.846  1.00  0.00      BSYN  
ATOM    658    C GLY    75     -25.763 -79.275 -20.299  1.00  0.00      BSYN  
ATOM    659    O GLY    75     -25.966 -78.174 -19.861  1.00  0.00      BSYN  
ATOM    660    N ASN    76     -24.661 -79.556 -20.972  1.00  0.00      BSYN  
ATOM    661    H ASN    76     -24.183 -80.381 -20.748  1.00  0.00      BSYN  
ATOM    662   CA ASN    76     -24.045 -78.533 -21.827  1.00  0.00      BSYN  
ATOM    663   CB ASN    76     -22.571 -78.937 -22.046  1.00  0.00      BSYN  
ATOM    664   CG ASN    76     -21.769 -77.717 -22.531  1.00  0.00      BSYN  
ATOM    665  OD1 ASN    76     -21.872 -76.564 -22.124  1.00  0.00      BSYN  
ATOM    666  ND2 ASN    76     -20.983 -77.901 -23.546  1.00  0.00      BSYN  
ATOM    667 HD21 ASN    76     -20.985 -78.769 -24.001  1.00  0.00      BSYN  
ATOM    668 HD22 ASN    76     -20.376 -77.164 -23.765  1.00  0.00      BSYN  
ATOM    669    C ASN    76     -24.752 -78.002 -23.077  1.00  0.00      BSYN  
ATOM    670    O ASN    76     -24.982 -78.753 -24.029  1.00  0.00      BSYN  
ATOM    671    N ILE    77     -25.038 -76.721 -22.947  1.00  0.00      BSYN  
ATOM    672    H ILE    77     -24.803 -76.347 -22.072  1.00  0.00      BSYN  
ATOM    673   CA ILE    77     -25.769 -75.883 -23.995  1.00  0.00      BSYN  
ATOM    674   CB ILE    77     -27.024 -75.099 -23.493  1.00  0.00      BSYN  
ATOM    675  CG2 ILE    77     -26.692 -74.351 -22.198  1.00  0.00      BSYN  
ATOM    676  CG1 ILE    77     -27.706 -74.154 -24.365  1.00  0.00      BSYN  
ATOM    677   CD ILE    77     -28.373 -74.954 -25.457  1.00  0.00      BSYN  
ATOM    678    C ILE    77     -24.861 -75.003 -24.886  1.00  0.00      BSYN  
ATOM    679    O ILE    77     -24.167 -74.081 -24.467  1.00  0.00      BSYN  
ATOM    680    N ALA    78     -25.006 -75.198 -26.199  1.00  0.00      BSYN  
ATOM    681    H ALA    78     -25.770 -75.724 -26.516  1.00  0.00      BSYN  
ATOM    682   CA ALA    78     -24.259 -74.301 -27.078  1.00  0.00      BSYN  
ATOM    683   CB ALA    78     -23.989 -75.143 -28.378  1.00  0.00      BSYN  
ATOM    684    C ALA    78     -25.040 -73.046 -27.213  1.00  0.00      BSYN  
ATOM    685    O ALA    78     -26.097 -73.111 -27.827  1.00  0.00      BSYN  
ATOM    686    N ALA    79     -24.450 -71.951 -26.663  1.00  0.00      BSYN  
ATOM    687    H ALA    79     -23.881 -72.128 -25.885  1.00  0.00      BSYN  
ATOM    688   CA ALA    79     -24.903 -70.551 -26.967  1.00  0.00      BSYN  
ATOM    689   CB ALA    79     -25.927 -70.197 -25.914  1.00  0.00      BSYN  
ATOM    690    C ALA    79     -23.663 -69.702 -26.700  1.00  0.00      BSYN  
ATOM    691    O ALA    79     -22.833 -69.943 -25.776  1.00  0.00      BSYN  
ATOM    692    N ALA    80     -23.552 -68.687 -27.569  1.00  0.00      BSYN  
ATOM    693    H ALA    80     -24.343 -68.443 -28.093  1.00  0.00      BSYN  
ATOM    694   CA ALA    80     -22.395 -67.842 -27.454  1.00  0.00      BSYN  
ATOM    695   CB ALA    80     -21.254 -68.208 -28.492  1.00  0.00      BSYN  
ATOM    696    C ALA    80     -22.703 -66.417 -27.604  1.00  0.00      BSYN  
ATOM    697    O ALA    80     -22.493 -65.719 -26.588  1.00  0.00      BSYN  
ATOM    698    N THR    81     -23.341 -65.922 -28.726  1.00  0.00      BSYN  
ATOM    699    H THR    81     -23.640 -66.490 -29.467  1.00  0.00      BSYN  
ATOM    700   CA THR    81     -23.364 -64.462 -29.015  1.00  0.00      BSYN  
ATOM    701   CB THR    81     -22.860 -64.392 -30.525  1.00  0.00      BSYN  
ATOM    702  OG1 THR    81     -23.631 -65.303 -31.227  1.00  0.00      BSYN  
ATOM    703  HG1 THR    81     -24.446 -64.965 -31.605  1.00  0.00      BSYN  
ATOM    704  CG2 THR    81     -21.373 -64.745 -30.612  1.00  0.00      BSYN  
ATOM    705    C THR    81     -24.718 -63.757 -28.732  1.00  0.00      BSYN  
ATOM    706    O THR    81     -24.808 -63.190 -27.683  1.00  0.00      BSYN  
ATOM    707    N GLY    82     -25.724 -63.734 -29.524  1.00  0.00      BSYN  
ATOM    708    H GLY    82     -25.743 -64.236 -30.366  1.00  0.00      BSYN  
ATOM    709   CA GLY    82     -27.050 -63.136 -29.287  1.00  0.00      BSYN  
ATOM    710    C GLY    82     -27.002 -61.640 -29.363  1.00  0.00      BSYN  
ATOM    711    O GLY    82     -27.634 -60.998 -30.219  1.00  0.00      BSYN  
ATOM    712    N LEU    83     -26.229 -60.938 -28.448  1.00  0.00      BSYN  
ATOM    713    H LEU    83     -25.530 -61.563 -28.163  1.00  0.00      BSYN  
ATOM    714   CA LEU    83     -25.999 -59.484 -28.544  1.00  0.00      BSYN  
ATOM    715   CB LEU    83     -25.501 -58.914 -27.158  1.00  0.00      BSYN  
ATOM    716   CG LEU    83     -26.378 -59.029 -25.906  1.00  0.00      BSYN  
ATOM    717  CD1 LEU    83     -25.708 -58.341 -24.797  1.00  0.00      BSYN  
ATOM    718  CD2 LEU    83     -27.379 -57.952 -26.187  1.00  0.00      BSYN  
ATOM    719    C LEU    83     -24.997 -59.217 -29.601  1.00  0.00      BSYN  
ATOM    720    O LEU    83     -23.735 -59.378 -29.487  1.00  0.00      BSYN  
ATOM    721    N VAL    84     -25.631 -58.687 -30.701  1.00  0.00      BSYN  
ATOM    722    H VAL    84     -26.439 -58.154 -30.547  1.00  0.00      BSYN  
ATOM    723   CA VAL    84     -25.020 -58.669 -31.985  1.00  0.00      BSYN  
ATOM    724   CB VAL    84     -25.987 -59.038 -33.147  1.00  0.00      BSYN  
ATOM    725  CG1 VAL    84     -26.312 -60.530 -33.302  1.00  0.00      BSYN  
ATOM    726  CG2 VAL    84     -27.287 -58.308 -33.076  1.00  0.00      BSYN  
ATOM    727    C VAL    84     -23.973 -57.475 -32.297  1.00  0.00      BSYN  
ATOM    728    O VAL    84     -23.772 -57.014 -33.433  1.00  0.00      BSYN  
ATOM    729    N LYS    85     -23.344 -56.975 -31.329  1.00  0.00      BSYN  
ATOM    730    H LYS    85     -23.332 -57.331 -30.416  1.00  0.00      BSYN  
ATOM    731   CA LYS    85     -22.698 -55.689 -31.563  1.00  0.00      BSYN  
ATOM    732   CB LYS    85     -23.183 -54.693 -30.567  1.00  0.00      BSYN  
ATOM    733   CG LYS    85     -24.059 -53.618 -31.298  1.00  0.00      BSYN  
ATOM    734   CD LYS    85     -23.271 -52.779 -32.380  1.00  0.00      BSYN  
ATOM    735   CE LYS    85     -24.153 -51.855 -33.013  1.00  0.00      BSYN  
ATOM    736   NZ LYS    85     -23.440 -51.344 -34.236  1.00  0.00      BSYN  
ATOM    737  HZ1 LYS    85     -23.150 -52.105 -34.883  1.00  0.00      BSYN  
ATOM    738  HZ2 LYS    85     -24.173 -50.888 -34.816  1.00  0.00      BSYN  
ATOM    739  HZ3 LYS    85     -22.604 -50.748 -34.069  1.00  0.00      BSYN  
ATOM    740    C LYS    85     -21.187 -55.781 -31.643  1.00  0.00      BSYN  
ATOM    741    O LYS    85     -20.474 -55.523 -30.720  1.00  0.00      BSYN  
ATOM    742    N ARG    86     -20.812 -56.203 -32.825  1.00  0.00      BSYN  
ATOM    743    H ARG    86     -21.498 -56.470 -33.472  1.00  0.00      BSYN  
ATOM    744   CA ARG    86     -19.450 -56.304 -33.220  1.00  0.00      BSYN  
ATOM    745   CB ARG    86     -19.332 -57.548 -34.184  1.00  0.00      BSYN  
ATOM    746   CG ARG    86     -19.278 -57.281 -35.719  1.00  0.00      BSYN  
ATOM    747   CD ARG    86     -19.118 -58.527 -36.601  1.00  0.00      BSYN  
ATOM    748   NE ARG    86     -20.350 -59.383 -36.734  1.00  0.00      BSYN  
ATOM    749   HE ARG    86     -21.234 -58.993 -36.574  1.00  0.00      BSYN  
ATOM    750   CZ ARG    86     -20.558 -60.677 -36.438  1.00  0.00      BSYN  
ATOM    751  NH1 ARG    86     -21.668 -61.282 -36.584  1.00  0.00      BSYN  
ATOM    752 HH11 ARG    86     -21.892 -62.205 -36.269  1.00  0.00      BSYN  
ATOM    753 HH12 ARG    86     -22.423 -60.778 -37.003  1.00  0.00      BSYN  
ATOM    754  NH2 ARG    86     -19.550 -61.440 -35.987  1.00  0.00      BSYN  
ATOM    755 HH21 ARG    86     -19.678 -62.417 -35.819  1.00  0.00      BSYN  
ATOM    756 HH22 ARG    86     -18.653 -61.054 -35.772  1.00  0.00      BSYN  
ATOM    757    C ARG    86     -18.913 -55.022 -33.794  1.00  0.00      BSYN  
ATOM    758    O ARG    86     -19.630 -54.365 -34.560  1.00  0.00      BSYN  
ATOM    759    N GLU    87     -17.821 -54.515 -33.316  1.00  0.00      BSYN  
ATOM    760    H GLU    87     -17.362 -54.894 -32.538  1.00  0.00      BSYN  
ATOM    761   CA GLU    87     -17.195 -53.343 -33.899  1.00  0.00      BSYN  
ATOM    762   CB GLU    87     -16.526 -52.405 -32.880  1.00  0.00      BSYN  
ATOM    763   CG GLU    87     -15.713 -51.336 -33.610  1.00  0.00      BSYN  
ATOM    764   CD GLU    87     -15.817 -49.973 -32.871  1.00  0.00      BSYN  
ATOM    765  OE1 GLU    87     -16.826 -49.770 -32.125  1.00  0.00      BSYN  
ATOM    766  OE2 GLU    87     -14.939 -49.083 -33.044  1.00  0.00      BSYN  
ATOM    767    C GLU    87     -16.272 -53.697 -34.998  1.00  0.00      BSYN  
ATOM    768    O GLU    87     -15.320 -54.305 -34.732  1.00  0.00      BSYN  
ATOM    769    N GLU    88     -16.366 -53.266 -36.239  1.00  0.00      BSYN  
ATOM    770    H GLU    88     -17.163 -52.737 -36.452  1.00  0.00      BSYN  
ATOM    771   CA GLU    88     -15.391 -53.374 -37.232  1.00  0.00      BSYN  
ATOM    772   CB GLU    88     -16.042 -53.501 -38.603  1.00  0.00      BSYN  
ATOM    773   CG GLU    88     -16.946 -54.711 -38.566  1.00  0.00      BSYN  
ATOM    774   CD GLU    88     -17.880 -54.819 -39.776  1.00  0.00      BSYN  
ATOM    775  OE1 GLU    88     -17.369 -55.092 -40.881  1.00  0.00      BSYN  
ATOM    776  OE2 GLU    88     -19.149 -54.907 -39.630  1.00  0.00      BSYN  
ATOM    777    C GLU    88     -14.692 -52.032 -37.214  1.00  0.00      BSYN  
ATOM    778    O GLU    88     -15.139 -50.944 -36.967  1.00  0.00      BSYN  
ATOM    779    N PHE    89     -13.388 -51.925 -37.545  1.00  0.00      BSYN  
ATOM    780    H PHE    89     -13.122 -51.024 -37.824  1.00  0.00      BSYN  
ATOM    781   CA PHE    89     -12.459 -52.984 -37.824  1.00  0.00      BSYN  
ATOM    782   CB PHE    89     -11.739 -52.657 -39.136  1.00  0.00      BSYN  
ATOM    783   CG PHE    89     -12.506 -52.934 -40.375  1.00  0.00      BSYN  
ATOM    784  CD1 PHE    89     -13.098 -51.823 -41.056  1.00  0.00      BSYN  
ATOM    785  CD2 PHE    89     -12.506 -54.219 -40.773  1.00  0.00      BSYN  
ATOM    786  CE1 PHE    89     -13.731 -52.133 -42.210  1.00  0.00      BSYN  
ATOM    787  CE2 PHE    89     -13.228 -54.437 -41.975  1.00  0.00      BSYN  
ATOM    788   CZ PHE    89     -13.833 -53.411 -42.617  1.00  0.00      BSYN  
ATOM    789    C PHE    89     -11.450 -53.014 -36.731  1.00  0.00      BSYN  
ATOM    790    O PHE    89     -11.061 -52.013 -36.106  1.00  0.00      BSYN  
ATOM    791    N PRO    90     -11.096 -54.247 -36.344  1.00  0.00      BSYN  
ATOM    792   CD PRO    90     -10.100 -54.395 -35.181  1.00  0.00      BSYN  
ATOM    793   CA PRO    90     -11.570 -55.591 -36.770  1.00  0.00      BSYN  
ATOM    794   CB PRO    90     -10.324 -56.381 -36.618  1.00  0.00      BSYN  
ATOM    795   CG PRO    90      -9.744 -55.919 -35.274  1.00  0.00      BSYN  
ATOM    796    C PRO    90     -12.820 -56.149 -36.023  1.00  0.00      BSYN  
ATOM    797    O PRO    90     -13.264 -55.789 -34.899  1.00  0.00      BSYN  
ATOM    798    N THR    91     -13.491 -56.903 -36.873  1.00  0.00      BSYN  
ATOM    799    H THR    91     -13.224 -56.681 -37.789  1.00  0.00      BSYN  
ATOM    800   CA THR    91     -14.525 -57.900 -36.628  1.00  0.00      BSYN  
ATOM    801   CB THR    91     -14.456 -58.906 -37.838  1.00  0.00      BSYN  
ATOM    802  OG1 THR    91     -13.105 -59.221 -38.334  1.00  0.00      BSYN  
ATOM    803  HG1 THR    91     -13.092 -60.145 -38.594  1.00  0.00      BSYN  
ATOM    804  CG2 THR    91     -15.326 -58.217 -38.956  1.00  0.00      BSYN  
ATOM    805    C THR    91     -14.222 -58.762 -35.349  1.00  0.00      BSYN  
ATOM    806    O THR    91     -15.095 -58.715 -34.436  1.00  0.00      BSYN  
ATOM    807    N ASP    92     -13.029 -59.286 -35.297  1.00  0.00      BSYN  
ATOM    808    H ASP    92     -12.344 -59.085 -35.969  1.00  0.00      BSYN  
ATOM    809   CA ASP    92     -12.732 -60.312 -34.292  1.00  0.00      BSYN  
ATOM    810   CB ASP    92     -11.398 -61.029 -34.638  1.00  0.00      BSYN  
ATOM    811   CG ASP    92     -11.378 -62.418 -33.942  1.00  0.00      BSYN  
ATOM    812  OD1 ASP    92     -10.367 -62.687 -33.298  1.00  0.00      BSYN  
ATOM    813  OD2 ASP    92     -12.396 -63.201 -34.057  1.00  0.00      BSYN  
ATOM    814    C ASP    92     -12.901 -59.784 -32.906  1.00  0.00      BSYN  
ATOM    815    O ASP    92     -12.041 -59.136 -32.292  1.00  0.00      BSYN  
ATOM    816    N LEU    93     -13.993 -60.132 -32.265  1.00  0.00      BSYN  
ATOM    817    H LEU    93     -14.658 -60.630 -32.784  1.00  0.00      BSYN  
ATOM    818   CA LEU    93     -14.248 -59.845 -30.955  1.00  0.00      BSYN  
ATOM    819   CB LEU    93     -15.368 -58.850 -30.798  1.00  0.00      BSYN  
ATOM    820   CG LEU    93     -15.117 -57.422 -30.454  1.00  0.00      BSYN  
ATOM    821  CD1 LEU    93     -14.522 -56.681 -31.551  1.00  0.00      BSYN  
ATOM    822  CD2 LEU    93     -16.564 -56.926 -30.137  1.00  0.00      BSYN  
ATOM    823    C LEU    93     -14.429 -61.032 -30.047  1.00  0.00      BSYN  
ATOM    824    O LEU    93     -15.107 -62.041 -30.336  1.00  0.00      BSYN  
ATOM    825    N LYS    94     -13.771 -61.058 -28.911  1.00  0.00      BSYN  
ATOM    826    H LYS    94     -13.157 -60.297 -28.845  1.00  0.00      BSYN  
ATOM    827   CA LYS    94     -14.248 -61.899 -27.818  1.00  0.00      BSYN  
ATOM    828   CB LYS    94     -13.212 -62.519 -26.815  1.00  0.00      BSYN  
ATOM    829   CG LYS    94     -13.742 -63.518 -25.766  1.00  0.00      BSYN  
ATOM    830   CD LYS    94     -12.569 -63.999 -24.869  1.00  0.00      BSYN  
ATOM    831   CE LYS    94     -11.764 -62.887 -24.125  1.00  0.00      BSYN  
ATOM    832   NZ LYS    94     -12.599 -61.878 -23.521  1.00  0.00      BSYN  
ATOM    833  HZ1 LYS    94     -12.402 -62.071 -22.518  1.00  0.00      BSYN  
ATOM    834  HZ2 LYS    94     -12.213 -61.006 -23.935  1.00  0.00      BSYN  
ATOM    835  HZ3 LYS    94     -13.618 -61.835 -23.724  1.00  0.00      BSYN  
ATOM    836    C LYS    94     -15.213 -61.129 -26.943  1.00  0.00      BSYN  
ATOM    837    O LYS    94     -14.865 -60.217 -26.117  1.00  0.00      BSYN  
ATOM    838    N PRO    95     -16.509 -61.593 -27.034  1.00  0.00      BSYN  
ATOM    839   CD PRO    95     -17.063 -62.667 -27.941  1.00  0.00      BSYN  
ATOM    840   CA PRO    95     -17.498 -61.049 -26.162  1.00  0.00      BSYN  
ATOM    841   CB PRO    95     -18.746 -61.657 -26.697  1.00  0.00      BSYN  
ATOM    842   CG PRO    95     -18.374 -62.998 -27.321  1.00  0.00      BSYN  
ATOM    843    C PRO    95     -17.370 -61.332 -24.693  1.00  0.00      BSYN  
ATOM    844    O PRO    95     -17.147 -62.438 -24.176  1.00  0.00      BSYN  
ATOM    845    N GLU    96     -17.591 -60.255 -23.926  1.00  0.00      BSYN  
ATOM    846    H GLU    96     -17.884 -59.397 -24.296  1.00  0.00      BSYN  
ATOM    847   CA GLU    96     -17.194 -60.282 -22.503  1.00  0.00      BSYN  
ATOM    848   CB GLU    96     -16.473 -59.007 -21.936  1.00  0.00      BSYN  
ATOM    849   CG GLU    96     -16.734 -57.670 -22.610  1.00  0.00      BSYN  
ATOM    850   CD GLU    96     -15.750 -56.422 -22.277  1.00  0.00      BSYN  
ATOM    851  OE1 GLU    96     -14.946 -56.112 -23.086  1.00  0.00      BSYN  
ATOM    852  OE2 GLU    96     -15.924 -55.843 -21.138  1.00  0.00      BSYN  
ATOM    853    C GLU    96     -18.429 -60.587 -21.716  1.00  0.00      BSYN  
ATOM    854    O GLU    96     -19.476 -59.819 -21.708  1.00  0.00      BSYN  
ATOM    855    N GLU    97     -18.316 -61.666 -20.900  1.00  0.00      BSYN  
ATOM    856    H GLU    97     -17.614 -62.329 -21.071  1.00  0.00      BSYN  
ATOM    857   CA GLU    97     -19.351 -61.922 -19.938  1.00  0.00      BSYN  
ATOM    858   CB GLU    97     -19.896 -63.379 -19.880  1.00  0.00      BSYN  
ATOM    859   CG GLU    97     -20.990 -63.653 -20.947  1.00  0.00      BSYN  
ATOM    860   CD GLU    97     -21.908 -64.888 -20.722  1.00  0.00      BSYN  
ATOM    861  OE1 GLU    97     -21.407 -66.002 -20.957  1.00  0.00      BSYN  
ATOM    862  OE2 GLU    97     -23.038 -64.752 -20.221  1.00  0.00      BSYN  
ATOM    863    C GLU    97     -18.947 -61.486 -18.585  1.00  0.00      BSYN  
ATOM    864    O GLU    97     -18.080 -62.057 -18.043  1.00  0.00      BSYN  
ATOM    865    N VAL    98     -19.729 -60.508 -18.035  1.00  0.00      BSYN  
ATOM    866    H VAL    98     -20.277 -59.928 -18.605  1.00  0.00      BSYN  
ATOM    867   CA VAL    98     -19.609 -60.395 -16.617  1.00  0.00      BSYN  
ATOM    868   CB VAL    98     -20.505 -59.218 -16.157  1.00  0.00      BSYN  
ATOM    869  CG1 VAL    98     -22.022 -59.296 -16.375  1.00  0.00      BSYN  
ATOM    870  CG2 VAL    98     -19.890 -58.797 -14.824  1.00  0.00      BSYN  
ATOM    871    C VAL    98     -20.088 -61.711 -15.925  1.00  0.00      BSYN  
ATOM    872    O VAL    98     -21.173 -62.126 -16.068  1.00  0.00      BSYN  
ATOM    873    N ALA    99     -19.148 -62.197 -15.086  1.00  0.00      BSYN  
ATOM    874    H ALA    99     -18.309 -61.763 -14.824  1.00  0.00      BSYN  
ATOM    875   CA ALA    99     -19.253 -63.441 -14.418  1.00  0.00      BSYN  
ATOM    876   CB ALA    99     -19.046 -64.535 -15.493  1.00  0.00      BSYN  
ATOM    877    C ALA    99     -18.316 -63.439 -13.112  1.00  0.00      BSYN  
ATOM    878    O ALA    99     -17.344 -62.612 -13.033  1.00  0.00      BSYN  
ATOM    879    N GLN   100     -18.639 -64.345 -12.201  1.00  0.00      BSYN  
ATOM    880    H GLN   100     -19.571 -64.635 -12.298  1.00  0.00      BSYN  
ATOM    881   CA GLN   100     -17.777 -64.697 -11.115  1.00  0.00      BSYN  
ATOM    882   CB GLN   100     -18.243 -64.107  -9.845  1.00  0.00      BSYN  
ATOM    883   CG GLN   100     -17.618 -62.805  -9.325  1.00  0.00      BSYN  
ATOM    884   CD GLN   100     -18.347 -61.586  -9.980  1.00  0.00      BSYN  
ATOM    885  OE1 GLN   100     -19.579 -61.535 -10.007  1.00  0.00      BSYN  
ATOM    886  NE2 GLN   100     -17.753 -60.566 -10.580  1.00  0.00      BSYN  
ATOM    887 HE21 GLN   100     -16.790 -60.664 -10.731  1.00  0.00      BSYN  
ATOM    888 HE22 GLN   100     -18.302 -59.806 -10.863  1.00  0.00      BSYN  
ATOM    889    C GLN   100     -17.756 -66.164 -11.024  1.00  0.00      BSYN  
ATOM    890    O GLN   100     -18.791 -66.798 -11.341  1.00  0.00      BSYN  
ATOM    891    N GLU   101     -16.604 -66.744 -10.675  1.00  0.00      BSYN  
ATOM    892    H GLU   101     -15.843 -66.176 -10.431  1.00  0.00      BSYN  
ATOM    893   CA GLU   101     -16.378 -68.161 -10.624  1.00  0.00      BSYN  
ATOM    894   CB GLU   101     -15.854 -68.817 -11.913  1.00  0.00      BSYN  
ATOM    895   CG GLU   101     -14.603 -68.165 -12.600  1.00  0.00      BSYN  
ATOM    896   CD GLU   101     -14.071 -68.921 -13.806  1.00  0.00      BSYN  
ATOM    897  OE1 GLU   101     -14.302 -70.052 -13.934  1.00  0.00      BSYN  
ATOM    898  OE2 GLU   101     -13.268 -68.347 -14.522  1.00  0.00      BSYN  
ATOM    899    C GLU   101     -15.475 -68.564  -9.500  1.00  0.00      BSYN  
ATOM    900    O GLU   101     -14.617 -67.815  -9.197  1.00  0.00      BSYN  
ATOM    901    N ALA   102     -15.773 -69.711  -8.842  1.00  0.00      BSYN  
ATOM    902    H ALA   102     -16.504 -70.262  -9.194  1.00  0.00      BSYN  
ATOM    903   CA ALA   102     -15.211 -70.072  -7.557  1.00  0.00      BSYN  
ATOM    904   CB ALA   102     -16.327 -70.259  -6.525  1.00  0.00      BSYN  
ATOM    905    C ALA   102     -14.184 -71.199  -7.571  1.00  0.00      BSYN  
ATOM    906    O ALA   102     -14.351 -72.425  -7.391  1.00  0.00      BSYN  
ATOM    907    N ALA   103     -13.065 -70.695  -8.036  1.00  0.00      BSYN  
ATOM    908    H ALA   103     -13.064 -69.858  -8.546  1.00  0.00      BSYN  
ATOM    909   CA ALA   103     -11.822 -71.355  -7.888  1.00  0.00      BSYN  
ATOM    910   CB ALA   103     -10.862 -70.932  -9.007  1.00  0.00      BSYN  
ATOM    911    C ALA   103     -11.184 -71.032  -6.527  1.00  0.00      BSYN  
ATOM    912    O ALA   103     -10.379 -71.799  -5.961  1.00  0.00      BSYN  
ATOM    913    N GLU   104     -11.608 -69.891  -6.052  1.00  0.00      BSYN  
ATOM    914    H GLU   104     -11.739 -69.225  -6.758  1.00  0.00      BSYN  
ATOM    915   CA GLU   104     -11.270 -69.426  -4.715  1.00  0.00      BSYN  
ATOM    916   CB GLU   104     -11.861 -70.375  -3.579  1.00  0.00      BSYN  
ATOM    917   CG GLU   104     -13.440 -70.578  -3.442  1.00  0.00      BSYN  
ATOM    918   CD GLU   104     -13.621 -71.595  -2.383  1.00  0.00      BSYN  
ATOM    919  OE1 GLU   104     -13.659 -71.263  -1.225  1.00  0.00      BSYN  
ATOM    920  OE2 GLU   104     -13.802 -72.819  -2.699  1.00  0.00      BSYN  
ATOM    921    C GLU   104      -9.818 -68.994  -4.358  1.00  0.00      BSYN  
ATOM    922    O GLU   104      -9.775 -67.842  -4.100  1.00  0.00      BSYN  
ATOM    923    N GLU   105      -8.705 -69.778  -4.179  1.00  0.00      BSYN  
ATOM    924    H GLU   105      -8.813 -70.718  -4.437  1.00  0.00      BSYN  
ATOM    925   CA GLU   105      -7.300 -69.389  -4.010  1.00  0.00      BSYN  
ATOM    926   CB GLU   105      -6.522 -70.626  -3.736  1.00  0.00      BSYN  
ATOM    927   CG GLU   105      -6.734 -71.195  -2.311  1.00  0.00      BSYN  
ATOM    928   CD GLU   105      -6.056 -72.507  -2.264  1.00  0.00      BSYN  
ATOM    929  OE1 GLU   105      -6.516 -73.496  -1.806  1.00  0.00      BSYN  
ATOM    930  OE2 GLU   105      -4.852 -72.444  -2.550  1.00  0.00      BSYN  
ATOM    931    C GLU   105      -6.652 -68.586  -5.072  1.00  0.00      BSYN  
ATOM    932    O GLU   105      -6.847 -68.828  -6.280  1.00  0.00      BSYN  
ATOM    933    N PRO   106      -5.904 -67.444  -4.703  1.00  0.00      BSYN  
ATOM    934   CD PRO   106      -4.913 -66.992  -5.614  1.00  0.00      BSYN  
ATOM    935   CA PRO   106      -5.719 -66.827  -3.396  1.00  0.00      BSYN  
ATOM    936   CB PRO   106      -4.299 -66.710  -3.562  1.00  0.00      BSYN  
ATOM    937   CG PRO   106      -3.760 -67.512  -4.748  1.00  0.00      BSYN  
ATOM    938    C PRO   106      -6.430 -65.410  -3.588  1.00  0.00      BSYN  
ATOM    939    O PRO   106      -5.914 -64.368  -3.952  1.00  0.00      BSYN  
ATOM    940    N LEU   107      -7.785 -65.421  -3.240  1.00  0.00      BSYN  
ATOM    941    H LEU   107      -8.401 -66.152  -3.456  1.00  0.00      BSYN  
ATOM    942   CA LEU   107      -8.432 -64.168  -3.118  1.00  0.00      BSYN  
ATOM    943   CB LEU   107      -9.766 -64.281  -4.015  1.00  0.00      BSYN  
ATOM    944   CG LEU   107      -9.559 -63.789  -5.448  1.00  0.00      BSYN  
ATOM    945  CD1 LEU   107      -9.125 -62.279  -5.658  1.00  0.00      BSYN  
ATOM    946  CD2 LEU   107      -8.861 -64.852  -6.164  1.00  0.00      BSYN  
ATOM    947    C LEU   107      -8.885 -63.818  -1.703  1.00  0.00      BSYN  
ATOM    948    O LEU   107      -8.996 -62.668  -1.404  1.00  0.00      BSYN  
ATOM    949    N ILE   108      -8.982 -64.834  -0.845  1.00  0.00      BSYN  
ATOM    950    H ILE   108      -8.864 -65.738  -1.205  1.00  0.00      BSYN  
ATOM    951   CA ILE   108      -8.876 -64.503   0.583  1.00  0.00      BSYN  
ATOM    952   CB ILE   108      -9.360 -65.694   1.387  1.00  0.00      BSYN  
ATOM    953  CG2 ILE   108     -10.852 -65.823   1.141  1.00  0.00      BSYN  
ATOM    954  CG1 ILE   108      -8.675 -66.949   1.013  1.00  0.00      BSYN  
ATOM    955   CD ILE   108      -9.174 -68.314   1.604  1.00  0.00      BSYN  
ATOM    956    C ILE   108      -7.396 -64.162   0.858  1.00  0.00      BSYN  
ATOM    957    O ILE   108      -6.453 -64.418   0.099  1.00  0.00      BSYN  
ATOM    958    N GLU   109      -7.152 -63.694   2.147  1.00  0.00      BSYN  
ATOM    959    H GLU   109      -7.760 -63.456   2.878  1.00  0.00      BSYN  
ATOM    960   CA GLU   109      -5.818 -63.500   2.617  1.00  0.00      BSYN  
ATOM    961   CB GLU   109      -5.658 -62.824   3.913  1.00  0.00      BSYN  
ATOM    962   CG GLU   109      -6.072 -61.334   3.905  1.00  0.00      BSYN  
ATOM    963   CD GLU   109      -5.794 -60.801   5.236  1.00  0.00      BSYN  
ATOM    964  OE1 GLU   109      -4.689 -60.767   5.752  1.00  0.00      BSYN  
ATOM    965  OE2 GLU   109      -6.745 -60.298   5.781  1.00  0.00      BSYN  
ATOM    966    C GLU   109      -5.094 -64.846   2.645  1.00  0.00      BSYN  
ATOM    967    O GLU   109      -5.765 -65.958   2.627  1.00  0.00      BSYN  
ATOM    968    N PRO   110      -3.728 -64.971   2.498  1.00  0.00      BSYN  
ATOM    969   CD PRO   110      -2.873 -63.996   1.736  1.00  0.00      BSYN  
ATOM    970   CA PRO   110      -2.853 -66.020   2.880  1.00  0.00      BSYN  
ATOM    971   CB PRO   110      -1.459 -65.720   2.313  1.00  0.00      BSYN  
ATOM    972   CG PRO   110      -1.693 -64.848   1.201  1.00  0.00      BSYN  
ATOM    973    C PRO   110      -2.723 -66.162   4.359  1.00  0.00      BSYN  
ATOM    974    O PRO   110      -2.437 -65.182   5.088  1.00  0.00      BSYN  
ATOM    975    N LEU   111      -3.289 -67.341   4.679  1.00  0.00      BSYN  
ATOM    976    H LEU   111      -3.902 -67.784   4.056  1.00  0.00      BSYN  
ATOM    977   CA LEU   111      -3.143 -67.932   5.947  1.00  0.00      BSYN  
ATOM    978   CB LEU   111      -4.562 -68.619   6.430  1.00  0.00      BSYN  
ATOM    979   CG LEU   111      -5.475 -69.381   5.341  1.00  0.00      BSYN  
ATOM    980  CD1 LEU   111      -5.487 -70.846   5.775  1.00  0.00      BSYN  
ATOM    981  CD2 LEU   111      -6.964 -68.845   5.379  1.00  0.00      BSYN  
ATOM    982    C LEU   111      -1.954 -68.904   5.994  1.00  0.00      BSYN  
ATOM    983    O LEU   111      -1.530 -69.233   7.092  1.00  0.00      BSYN  
ATOM    984    N MET   112      -1.413 -69.190   4.816  1.00  0.00      BSYN  
ATOM    985    H MET   112      -1.937 -68.833   4.069  1.00  0.00      BSYN  
ATOM    986   CA MET   112      -0.240 -69.931   4.667  1.00  0.00      BSYN  
ATOM    987   CB MET   112       0.047 -70.378   3.207  1.00  0.00      BSYN  
ATOM    988   CG MET   112      -0.794 -71.592   2.795  1.00  0.00      BSYN  
ATOM    989   SD MET   112      -2.530 -71.444   2.370  1.00  0.00      BSYN  
ATOM    990   CE MET   112      -2.272 -71.135   0.676  1.00  0.00      BSYN  
ATOM    991    C MET   112       1.183 -69.356   5.076  1.00  0.00      BSYN  
ATOM    992    O MET   112       1.460 -68.237   4.658  1.00  0.00      BSYN  
ATOM    993    N GLU   113       2.024 -69.922   5.910  1.00  0.00      BSYN  
ATOM    994    H GLU   113       2.568 -69.325   6.464  1.00  0.00      BSYN  
ATOM    995   CA GLU   113       1.897 -71.317   6.142  1.00  0.00      BSYN  
ATOM    996   CB GLU   113       2.670 -72.174   5.102  1.00  0.00      BSYN  
ATOM    997   CG GLU   113       2.065 -73.567   4.621  1.00  0.00      BSYN  
ATOM    998   CD GLU   113       2.480 -73.963   3.123  1.00  0.00      BSYN  
ATOM    999  OE1 GLU   113       1.827 -74.828   2.438  1.00  0.00      BSYN  
ATOM   1000  OE2 GLU   113       3.334 -73.349   2.509  1.00  0.00      BSYN  
ATOM   1001    C GLU   113       2.382 -71.771   7.509  1.00  0.00      BSYN  
ATOM   1002    O GLU   113       3.604 -71.681   7.780  1.00  0.00      BSYN  
ATOM   1003    N PRO   114       1.579 -72.241   8.538  1.00  0.00      BSYN  
ATOM   1004   CD PRO   114       0.155 -71.881   8.775  1.00  0.00      BSYN  
ATOM   1005   CA PRO   114       2.126 -72.902   9.697  1.00  0.00      BSYN  
ATOM   1006   CB PRO   114       0.846 -73.028  10.502  1.00  0.00      BSYN  
ATOM   1007   CG PRO   114       0.122 -71.816  10.301  1.00  0.00      BSYN  
ATOM   1008    C PRO   114       2.759 -74.261   9.335  1.00  0.00      BSYN  
ATOM   1009    O PRO   114       2.284 -75.334   9.517  1.00  0.00      BSYN  
ATOM   1010    N GLU   115       3.980 -74.293   8.842  1.00  0.00      BSYN  
ATOM   1011    H GLU   115       4.404 -73.421   8.698  1.00  0.00      BSYN  
ATOM   1012   CA GLU   115       4.690 -75.547   8.704  1.00  0.00      BSYN  
ATOM   1013   CB GLU   115       5.617 -75.448   7.534  1.00  0.00      BSYN  
ATOM   1014   CG GLU   115       6.789 -76.513   7.365  1.00  0.00      BSYN  
ATOM   1015   CD GLU   115       7.375 -76.802   6.030  1.00  0.00      BSYN  
ATOM   1016  OE1 GLU   115       8.350 -76.219   5.659  1.00  0.00      BSYN  
ATOM   1017  OE2 GLU   115       6.843 -77.644   5.339  1.00  0.00      BSYN  
ATOM   1018    C GLU   115       5.448 -75.966   9.914  1.00  0.00      BSYN  
ATOM   1019    O GLU   115       6.213 -75.158  10.538  1.00  0.00      BSYN  
ATOM   1020    N GLY   116       5.226 -77.262  10.367  1.00  0.00      BSYN  
ATOM   1021    H GLY   116       4.518 -77.774   9.923  1.00  0.00      BSYN  
ATOM   1022   CA GLY   116       5.987 -77.938  11.362  1.00  0.00      BSYN  
ATOM   1023    C GLY   116       5.533 -79.285  11.632  1.00  0.00      BSYN  
ATOM   1024    O GLY   116       4.442 -79.368  12.293  1.00  0.00      BSYN  
ATOM   1025    N GLU   117       6.239 -80.247  11.085  1.00  0.00      BSYN  
ATOM   1026    H GLU   117       5.817 -81.055  11.445  1.00  0.00      BSYN  
ATOM   1027   CA GLU   117       7.372 -80.095  10.121  1.00  0.00      BSYN  
ATOM   1028   CB GLU   117       8.358 -81.141  10.542  1.00  0.00      BSYN  
ATOM   1029   CG GLU   117       8.806 -80.797  11.935  1.00  0.00      BSYN  
ATOM   1030   CD GLU   117       9.925 -81.528  12.704  1.00  0.00      BSYN  
ATOM   1031  OE1 GLU   117       9.772 -82.613  13.215  1.00  0.00      BSYN  
ATOM   1032  OE2 GLU   117      11.081 -81.106  12.529  1.00  0.00      BSYN  
ATOM   1033    C GLU   117       6.761 -80.365   8.677  1.00  0.00      BSYN  
ATOM   1034    O GLU   117       5.712 -79.742   8.508  1.00  0.00      BSYN  
ATOM   1035    N SER   118       7.265 -81.267   7.795  1.00  0.00      BSYN  
ATOM   1036    H SER   118       7.929 -81.936   8.065  1.00  0.00      BSYN  
ATOM   1037   CA SER   118       6.638 -81.400   6.488  1.00  0.00      BSYN  
ATOM   1038   CB SER   118       7.809 -81.934   5.509  1.00  0.00      BSYN  
ATOM   1039   OG SER   118       8.790 -80.985   5.413  1.00  0.00      BSYN  
ATOM   1040   HG SER   118       9.375 -81.319   4.728  1.00  0.00      BSYN  
ATOM   1041    C SER   118       5.447 -82.377   6.649  1.00  0.00      BSYN  
ATOM   1042    O SER   118       5.604 -83.564   6.901  1.00  0.00      BSYN  
ATOM   1043    N TYR   119       4.182 -81.808   6.618  1.00  0.00      BSYN  
ATOM   1044    H TYR   119       4.098 -80.835   6.701  1.00  0.00      BSYN  
ATOM   1045   CA TYR   119       2.974 -82.584   6.594  1.00  0.00      BSYN  
ATOM   1046   CB TYR   119       1.777 -81.983   7.429  1.00  0.00      BSYN  
ATOM   1047   CG TYR   119       0.650 -82.905   7.601  1.00  0.00      BSYN  
ATOM   1048  CD1 TYR   119       0.872 -84.187   8.308  1.00  0.00      BSYN  
ATOM   1049  CE1 TYR   119      -0.092 -85.107   8.509  1.00  0.00      BSYN  
ATOM   1050  CD2 TYR   119      -0.567 -82.699   6.998  1.00  0.00      BSYN  
ATOM   1051  CE2 TYR   119      -1.615 -83.594   7.285  1.00  0.00      BSYN  
ATOM   1052   CZ TYR   119      -1.341 -84.702   8.063  1.00  0.00      BSYN  
ATOM   1053   OH TYR   119      -2.328 -85.568   8.482  1.00  0.00      BSYN  
ATOM   1054   HH TYR   119      -3.168 -85.108   8.420  1.00  0.00      BSYN  
ATOM   1055    C TYR   119       2.470 -82.817   5.187  1.00  0.00      BSYN  
ATOM   1056    O TYR   119       1.541 -82.236   4.666  1.00  0.00      BSYN  
ATOM   1057    N GLU   120       3.306 -83.625   4.587  1.00  0.00      BSYN  
ATOM   1058    H GLU   120       3.883 -84.031   5.268  1.00  0.00      BSYN  
ATOM   1059   CA GLU   120       3.099 -83.900   3.186  1.00  0.00      BSYN  
ATOM   1060   CB GLU   120       4.326 -84.062   2.415  1.00  0.00      BSYN  
ATOM   1061   CG GLU   120       3.991 -83.913   0.920  1.00  0.00      BSYN  
ATOM   1062   CD GLU   120       5.088 -83.977  -0.221  1.00  0.00      BSYN  
ATOM   1063  OE1 GLU   120       5.880 -83.023  -0.277  1.00  0.00      BSYN  
ATOM   1064  OE2 GLU   120       5.160 -84.945  -1.052  1.00  0.00      BSYN  
ATOM   1065    C GLU   120       2.275 -85.179   3.224  1.00  0.00      BSYN  
ATOM   1066    O GLU   120       2.798 -86.274   3.028  1.00  0.00      BSYN  
ATOM   1067    N ASP   121       0.933 -85.088   3.286  1.00  0.00      BSYN  
ATOM   1068    H ASP   121       0.661 -84.170   3.497  1.00  0.00      BSYN  
ATOM   1069   CA ASP   121      -0.048 -86.188   3.419  1.00  0.00      BSYN  
ATOM   1070   CB ASP   121      -1.284 -85.696   4.122  1.00  0.00      BSYN  
ATOM   1071   CG ASP   121      -2.028 -86.948   4.596  1.00  0.00      BSYN  
ATOM   1072  OD1 ASP   121      -2.997 -87.277   4.008  1.00  0.00      BSYN  
ATOM   1073  OD2 ASP   121      -1.518 -87.647   5.466  1.00  0.00      BSYN  
ATOM   1074    C ASP   121      -0.291 -86.564   1.960  1.00  0.00      BSYN  
ATOM   1075    O ASP   121      -0.567 -85.619   1.121  1.00  0.00      BSYN  
ATOM   1076    N PRO   122      -0.086 -87.823   1.454  1.00  0.00      BSYN  
ATOM   1077   CD PRO   122       0.592 -88.751   2.260  1.00  0.00      BSYN  
ATOM   1078   CA PRO   122      -0.158 -88.229   0.035  1.00  0.00      BSYN  
ATOM   1079   CB PRO   122       0.573 -89.547   0.215  1.00  0.00      BSYN  
ATOM   1080   CG PRO   122       1.431 -89.551   1.413  1.00  0.00      BSYN  
ATOM   1081    C PRO   122      -1.598 -88.419  -0.407  1.00  0.00      BSYN  
ATOM   1082    O PRO   122      -2.400 -89.105   0.235  1.00  0.00      BSYN  
ATOM   1083    N PRO   123      -2.090 -87.723  -1.440  1.00  0.00      BSYN  
ATOM   1084   CD PRO   123      -1.276 -86.926  -2.345  1.00  0.00      BSYN  
ATOM   1085   CA PRO   123      -3.432 -87.827  -1.941  1.00  0.00      BSYN  
ATOM   1086   CB PRO   123      -3.531 -86.830  -3.060  1.00  0.00      BSYN  
ATOM   1087   CG PRO   123      -2.356 -85.964  -2.756  1.00  0.00      BSYN  
ATOM   1088    C PRO   123      -3.686 -89.293  -2.451  1.00  0.00      BSYN  
ATOM   1089    O PRO   123      -3.365 -89.564  -3.673  1.00  0.00      BSYN  
ATOM   1090    N GLN   124      -4.093 -90.272  -1.609  1.00  0.00      BSYN  
ATOM   1091    H GLN   124      -4.203 -90.163  -0.642  1.00  0.00      BSYN  
ATOM   1092   CA GLN   124      -4.551 -91.555  -2.080  1.00  0.00      BSYN  
ATOM   1093   CB GLN   124      -3.418 -92.343  -2.805  1.00  0.00      BSYN  
ATOM   1094   CG GLN   124      -2.071 -92.735  -2.191  1.00  0.00      BSYN  
ATOM   1095   CD GLN   124      -1.005 -93.181  -3.142  1.00  0.00      BSYN  
ATOM   1096  OE1 GLN   124      -1.000 -92.869  -4.355  1.00  0.00      BSYN  
ATOM   1097  NE2 GLN   124      -0.024 -93.822  -2.595  1.00  0.00      BSYN  
ATOM   1098 HE21 GLN   124       0.681 -94.293  -3.087  1.00  0.00      BSYN  
ATOM   1099 HE22 GLN   124       0.085 -93.840  -1.622  1.00  0.00      BSYN  
ATOM   1100    C GLN   124      -4.948 -92.503  -0.898  1.00  0.00      BSYN  
ATOM   1101    O GLN   124      -4.317 -92.598   0.168  1.00  0.00      BSYN  
ATOM   1102    N GLU   125      -6.048 -93.223  -1.162  1.00  0.00      BSYN  
ATOM   1103    H GLU   125      -6.359 -93.272  -2.090  1.00  0.00      BSYN  
ATOM   1104   CA GLU   125      -6.588 -94.100  -0.192  1.00  0.00      BSYN  
ATOM   1105   CB GLU   125      -8.046 -93.863   0.086  1.00  0.00      BSYN  
ATOM   1106   CG GLU   125      -8.474 -92.473   0.287  1.00  0.00      BSYN  
ATOM   1107   CD GLU   125      -9.920 -92.171   0.456  1.00  0.00      BSYN  
ATOM   1108  OE1 GLU   125     -10.492 -92.188   1.530  1.00  0.00      BSYN  
ATOM   1109  OE2 GLU   125     -10.464 -91.748  -0.526  1.00  0.00      BSYN  
ATOM   1110    C GLU   125      -6.273 -95.601  -0.600  1.00  0.00      BSYN  
ATOM   1111    O GLU   125      -7.018 -96.382  -1.176  1.00  0.00      BSYN  
ATOM   1112    N GLU   126      -5.039 -95.774  -0.075  1.00  0.00      BSYN  
ATOM   1113    H GLU   126      -4.622 -95.052   0.441  1.00  0.00      BSYN  
ATOM   1114   CA GLU   126      -4.311 -97.085  -0.210  1.00  0.00      BSYN  
ATOM   1115   CB GLU   126      -3.083 -97.025  -1.191  1.00  0.00      BSYN  
ATOM   1116   CG GLU   126      -3.436 -96.820  -2.691  1.00  0.00      BSYN  
ATOM   1117   CD GLU   126      -3.830 -98.074  -3.458  1.00  0.00      BSYN  
ATOM   1118  OE1 GLU   126      -3.410 -99.171  -3.116  1.00  0.00      BSYN  
ATOM   1119  OE2 GLU   126      -4.506 -97.944  -4.472  1.00  0.00      BSYN  
ATOM   1120    C GLU   126      -4.057 -97.578   1.120  1.00  0.00      BSYN  
ATOM   1121    O GLU   126      -3.580 -96.881   2.040  1.00  0.00      BSYN  
ATOM   1122    N TYR   127      -4.626 -98.825   1.304  1.00  0.00      BSYN  
ATOM   1123    H TYR   127      -5.264 -99.146   0.633  1.00  0.00      BSYN  
ATOM   1124   CA TYR   127      -4.594 -99.650   2.478  1.00  0.00      BSYN  
ATOM   1125   CB TYR   127      -5.975-100.139   2.909  1.00  0.00      BSYN  
ATOM   1126   CG TYR   127      -6.243-100.002   4.412  1.00  0.00      BSYN  
ATOM   1127  CD1 TYR   127      -6.046 -98.955   5.173  1.00  0.00      BSYN  
ATOM   1128  CE1 TYR   127      -6.326 -98.826   6.587  1.00  0.00      BSYN  
ATOM   1129  CD2 TYR   127      -6.798-101.061   5.071  1.00  0.00      BSYN  
ATOM   1130  CE2 TYR   127      -7.134-101.069   6.355  1.00  0.00      BSYN  
ATOM   1131   CZ TYR   127      -6.754-100.016   7.147  1.00  0.00      BSYN  
ATOM   1132   OH TYR   127      -6.602-100.194   8.508  1.00  0.00      BSYN  
ATOM   1133   HH TYR   127      -6.552-101.144   8.634  1.00  0.00      BSYN  
ATOM   1134    C TYR   127      -3.511-100.771   2.485  1.00  0.00      BSYN  
ATOM   1135    O TYR   127      -2.954-101.264   1.523  1.00  0.00      BSYN  
ATOM   1136    N GLN   128      -3.107-101.122   3.753  1.00  0.00      BSYN  
ATOM   1137    H GLN   128      -3.629-100.839   4.532  1.00  0.00      BSYN  
ATOM   1138   CA GLN   128      -2.194-102.169   4.198  1.00  0.00      BSYN  
ATOM   1139   CB GLN   128      -1.323-101.806   5.488  1.00  0.00      BSYN  
ATOM   1140   CG GLN   128      -0.677-100.501   5.458  1.00  0.00      BSYN  
ATOM   1141   CD GLN   128       0.106-100.131   6.692  1.00  0.00      BSYN  
ATOM   1142  OE1 GLN   128       1.127 -99.514   6.570  1.00  0.00      BSYN  
ATOM   1143  NE2 GLN   128      -0.199-100.537   7.863  1.00  0.00      BSYN  
ATOM   1144 HE21 GLN   128      -0.989-101.093   8.029  1.00  0.00      BSYN  
ATOM   1145 HE22 GLN   128       0.542-100.350   8.476  1.00  0.00      BSYN  
ATOM   1146    C GLN   128      -2.860-103.494   4.386  1.00  0.00      BSYN  
ATOM   1147    O GLN   128      -2.489-104.460   3.707  1.00  0.00      BSYN  
ATOM   1148    N GLU   129      -4.008-103.536   5.067  1.00  0.00      BSYN  
ATOM   1149    H GLU   129      -4.135-102.757   5.649  1.00  0.00      BSYN  
ATOM   1150   CA GLU   129      -4.755-104.795   5.276  1.00  0.00      BSYN  
ATOM   1151   CB GLU   129      -5.476-104.884   6.616  1.00  0.00      BSYN  
ATOM   1152   CG GLU   129      -4.636-105.471   7.794  1.00  0.00      BSYN  
ATOM   1153   CD GLU   129      -3.948-104.490   8.825  1.00  0.00      BSYN  
ATOM   1154  OE1 GLU   129      -3.636-103.395   8.368  1.00  0.00      BSYN  
ATOM   1155  OE2 GLU   129      -3.793-104.756   9.991  1.00  0.00      BSYN  
ATOM   1156    C GLU   129      -5.778-104.924   4.233  1.00  0.00      BSYN  
ATOM   1157    O GLU   129      -6.704-104.157   4.096  1.00  0.00      BSYN  
ATOM   1158    N TYR   130      -5.643-105.896   3.307  1.00  0.00      BSYN  
ATOM   1159    H TYR   130      -4.909-106.519   3.125  1.00  0.00      BSYN  
ATOM   1160   CA TYR   130      -6.705-106.335   2.484  1.00  0.00      BSYN  
ATOM   1161   CB TYR   130      -6.454-105.761   1.049  1.00  0.00      BSYN  
ATOM   1162   CG TYR   130      -7.532-104.622   0.742  1.00  0.00      BSYN  
ATOM   1163  CD1 TYR   130      -7.277-103.341   0.235  1.00  0.00      BSYN  
ATOM   1164  CE1 TYR   130      -8.344-102.372   0.204  1.00  0.00      BSYN  
ATOM   1165  CD2 TYR   130      -8.863-104.840   1.261  1.00  0.00      BSYN  
ATOM   1166  CE2 TYR   130      -9.858-103.883   1.181  1.00  0.00      BSYN  
ATOM   1167   CZ TYR   130      -9.629-102.617   0.639  1.00  0.00      BSYN  
ATOM   1168   OH TYR   130     -10.565-101.588   0.543  1.00  0.00      BSYN  
ATOM   1169   HH TYR   130     -10.266-101.073  -0.210  1.00  0.00      BSYN  
ATOM   1170    C TYR   130      -6.882-107.839   2.463  1.00  0.00      BSYN  
ATOM   1171    O TYR   130      -6.963-108.500   1.442  1.00  0.00      BSYN  
ATOM   1172    N GLU   131      -6.910-108.376   3.701  1.00  0.00      BSYN  
ATOM   1173    H GLU   131      -6.659-107.918   4.530  1.00  0.00      BSYN  
ATOM   1174   CA GLU   131      -7.066-109.855   4.018  1.00  0.00      BSYN  
ATOM   1175   CB GLU   131      -6.806-110.235   5.526  1.00  0.00      BSYN  
ATOM   1176   CG GLU   131      -5.261-110.534   5.614  1.00  0.00      BSYN  
ATOM   1177   CD GLU   131      -4.234-109.396   5.343  1.00  0.00      BSYN  
ATOM   1178  OE1 GLU   131      -4.383-108.230   5.674  1.00  0.00      BSYN  
ATOM   1179  OE2 GLU   131      -3.224-109.777   4.850  1.00  0.00      BSYN  
ATOM   1180    C GLU   131      -8.354-110.356   3.448  1.00  0.00      BSYN  
ATOM   1181    O GLU   131      -9.451-109.958   3.958  1.00  0.00      BSYN  
ATOM   1182    N PRO   132      -8.370-111.320   2.581  1.00  0.00      BSYN  
ATOM   1183   CD PRO   132      -7.255-112.243   2.208  1.00  0.00      BSYN  
ATOM   1184   CA PRO   132      -9.611-111.760   1.936  1.00  0.00      BSYN  
ATOM   1185   CB PRO   132      -8.894-112.334   0.560  1.00  0.00      BSYN  
ATOM   1186   CG PRO   132      -7.317-112.155   0.726  1.00  0.00      BSYN  
ATOM   1187    C PRO   132     -10.364-112.891   2.630  1.00  0.00      BSYN  
ATOM   1188    O PRO   132     -10.188-113.070   3.822  1.00  0.00      BSYN  
ATOM   1189    N GLU   133     -11.053-113.744   1.989  1.00  0.00      BSYN  
ATOM   1190    H GLU   133     -10.751-113.823   1.060  1.00  0.00      BSYN  
ATOM   1191   CA GLU   133     -11.947-114.842   2.500  1.00  0.00      BSYN  
ATOM   1192   CB GLU   133     -13.272-114.349   3.127  1.00  0.00      BSYN  
ATOM   1193   CG GLU   133     -14.338-113.554   2.378  1.00  0.00      BSYN  
ATOM   1194   CD GLU   133     -15.720-113.507   2.882  1.00  0.00      BSYN  
ATOM   1195  OE1 GLU   133     -16.164-112.452   3.209  1.00  0.00      BSYN  
ATOM   1196  OE2 GLU   133     -16.473-114.482   2.893  1.00  0.00      BSYN  
ATOM   1197    C GLU   133     -12.301-115.979   1.551  1.00  0.00      BSYN  
ATOM   1198    O GLU   133     -12.263-115.881   0.303  1.00  0.00      BSYN  
ATOM   1199    N ALA   134     -12.672-117.219   2.058  1.00  0.00      BSYN  
ATOM   1200    H ALA   134     -12.892-117.303   3.009  1.00  0.00      BSYN  
ATOM   1201   CA ALA   134     -12.848-118.259   1.074  1.00  0.00      BSYN  
ATOM   1202   CB ALA   134     -12.716-119.564   1.863  1.00  0.00      BSYN  
ATOM   1203    C ALA   134     -14.215-118.414   0.409  1.00  0.00      BSYN  
ATOM   1204  OT1 ALA   134     -15.285-118.793   1.013  1.00  0.00      BSYN  
ATOM   1205  OT2 ALA   134     -14.273-118.101  -0.766  1.00  0.00      BSYN  
END
