# Supplementary material for: Data set of intrinsically disordered proteins analysed at a local protein conformation level
Source: Data Brief. 2020 Mar 5;29:105383. doi: 10.1016/j.dib.2020.105383 (PMC7078294; doi:10.1016/j.dib.2020.105383)
Supplement: Supplementary file 1 [file mmc1.zip › the data/1-DATA/PED1AAD-pdb/1AAD-142.pdb]

CRYST1    1.000    1.000    1.000  90.00  90.00  90.00 P 1           1
ATOM      1  HT1 MET     1      -9.304 -62.525 -61.493  1.00  0.00      BSYN  
ATOM      2  HT2 MET     1      -9.364 -62.563 -63.210  1.00  0.00      BSYN  
ATOM      3    N MET     1      -9.209 -63.117 -62.343  1.00  0.00      BSYN  
ATOM      4  HT3 MET     1      -8.262 -63.525 -62.479  1.00  0.00      BSYN  
ATOM      5   CA MET     1     -10.041 -64.284 -62.367  1.00  0.00      BSYN  
ATOM      6   CB MET     1      -9.818 -65.312 -61.164  1.00  0.00      BSYN  
ATOM      7   CG MET     1      -8.530 -65.674 -60.737  1.00  0.00      BSYN  
ATOM      8   SD MET     1      -8.708 -66.293 -59.006  1.00  0.00      BSYN  
ATOM      9   CE MET     1      -8.870 -67.990 -59.423  1.00  0.00      BSYN  
ATOM     10    C MET     1     -11.482 -63.989 -62.438  1.00  0.00      BSYN  
ATOM     11    O MET     1     -11.964 -63.336 -61.544  1.00  0.00      BSYN  
ATOM     12    N ASP     2     -12.007 -64.468 -63.532  1.00  0.00      BSYN  
ATOM     13    H ASP     2     -11.453 -65.050 -64.093  1.00  0.00      BSYN  
ATOM     14   CA ASP     2     -13.327 -64.096 -63.950  1.00  0.00      BSYN  
ATOM     15   CB ASP     2     -13.257 -63.507 -65.385  1.00  0.00      BSYN  
ATOM     16   CG ASP     2     -12.987 -64.416 -66.630  1.00  0.00      BSYN  
ATOM     17  OD1 ASP     2     -13.563 -64.043 -67.579  1.00  0.00      BSYN  
ATOM     18  OD2 ASP     2     -12.307 -65.408 -66.544  1.00  0.00      BSYN  
ATOM     19    C ASP     2     -14.443 -65.166 -63.852  1.00  0.00      BSYN  
ATOM     20    O ASP     2     -15.549 -64.935 -63.401  1.00  0.00      BSYN  
ATOM     21    N VAL     3     -13.972 -66.383 -64.220  1.00  0.00      BSYN  
ATOM     22    H VAL     3     -13.049 -66.471 -64.537  1.00  0.00      BSYN  
ATOM     23   CA VAL     3     -14.850 -67.481 -64.043  1.00  0.00      BSYN  
ATOM     24   CB VAL     3     -14.863 -68.421 -65.372  1.00  0.00      BSYN  
ATOM     25  CG1 VAL     3     -13.663 -68.426 -66.311  1.00  0.00      BSYN  
ATOM     26  CG2 VAL     3     -15.433 -69.843 -65.062  1.00  0.00      BSYN  
ATOM     27    C VAL     3     -14.751 -68.213 -62.711  1.00  0.00      BSYN  
ATOM     28    O VAL     3     -13.723 -68.883 -62.422  1.00  0.00      BSYN  
ATOM     29    N PHE     4     -15.800 -67.980 -61.835  1.00  0.00      BSYN  
ATOM     30    H PHE     4     -16.553 -67.437 -62.150  1.00  0.00      BSYN  
ATOM     31   CA PHE     4     -15.940 -68.720 -60.582  1.00  0.00      BSYN  
ATOM     32   CB PHE     4     -15.677 -67.782 -59.417  1.00  0.00      BSYN  
ATOM     33   CG PHE     4     -14.367 -66.942 -59.498  1.00  0.00      BSYN  
ATOM     34  CD1 PHE     4     -13.160 -67.597 -59.287  1.00  0.00      BSYN  
ATOM     35  CD2 PHE     4     -14.424 -65.553 -59.330  1.00  0.00      BSYN  
ATOM     36  CE1 PHE     4     -12.137 -66.817 -58.819  1.00  0.00      BSYN  
ATOM     37  CE2 PHE     4     -13.318 -64.825 -58.853  1.00  0.00      BSYN  
ATOM     38   CZ PHE     4     -12.206 -65.507 -58.573  1.00  0.00      BSYN  
ATOM     39    C PHE     4     -17.389 -69.358 -60.520  1.00  0.00      BSYN  
ATOM     40    O PHE     4     -18.305 -68.999 -61.312  1.00  0.00      BSYN  
ATOM     41    N MET     5     -17.402 -70.558 -59.782  1.00  0.00      BSYN  
ATOM     42    H MET     5     -16.604 -70.920 -59.344  1.00  0.00      BSYN  
ATOM     43   CA MET     5     -18.678 -71.322 -59.793  1.00  0.00      BSYN  
ATOM     44   CB MET     5     -18.159 -72.752 -59.573  1.00  0.00      BSYN  
ATOM     45   CG MET     5     -19.116 -73.823 -59.968  1.00  0.00      BSYN  
ATOM     46   SD MET     5     -19.505 -73.850 -61.709  1.00  0.00      BSYN  
ATOM     47   CE MET     5     -18.656 -75.262 -62.364  1.00  0.00      BSYN  
ATOM     48    C MET     5     -19.699 -70.773 -58.796  1.00  0.00      BSYN  
ATOM     49    O MET     5     -20.722 -70.253 -59.089  1.00  0.00      BSYN  
ATOM     50    N LYS     6     -19.338 -71.073 -57.492  1.00  0.00      BSYN  
ATOM     51    H LYS     6     -18.505 -71.577 -57.379  1.00  0.00      BSYN  
ATOM     52   CA LYS     6     -20.116 -70.859 -56.350  1.00  0.00      BSYN  
ATOM     53   CB LYS     6     -19.535 -71.830 -55.254  1.00  0.00      BSYN  
ATOM     54   CG LYS     6     -19.666 -73.237 -55.824  1.00  0.00      BSYN  
ATOM     55   CD LYS     6     -19.435 -74.303 -54.722  1.00  0.00      BSYN  
ATOM     56   CE LYS     6     -19.072 -75.669 -55.285  1.00  0.00      BSYN  
ATOM     57   NZ LYS     6     -17.630 -75.819 -55.059  1.00  0.00      BSYN  
ATOM     58  HZ1 LYS     6     -17.353 -76.811 -55.208  1.00  0.00      BSYN  
ATOM     59  HZ2 LYS     6     -17.010 -75.172 -55.587  1.00  0.00      BSYN  
ATOM     60  HZ3 LYS     6     -17.541 -75.605 -54.046  1.00  0.00      BSYN  
ATOM     61    C LYS     6     -20.063 -69.405 -55.827  1.00  0.00      BSYN  
ATOM     62    O LYS     6     -19.307 -69.022 -54.944  1.00  0.00      BSYN  
ATOM     63    N GLY     7     -20.869 -68.585 -56.458  1.00  0.00      BSYN  
ATOM     64    H GLY     7     -21.045 -68.907 -57.367  1.00  0.00      BSYN  
ATOM     65   CA GLY     7     -21.223 -67.185 -56.065  1.00  0.00      BSYN  
ATOM     66    C GLY     7     -22.333 -67.349 -54.966  1.00  0.00      BSYN  
ATOM     67    O GLY     7     -23.528 -67.420 -55.359  1.00  0.00      BSYN  
ATOM     68    N LEU     8     -22.034 -67.522 -53.701  1.00  0.00      BSYN  
ATOM     69    H LEU     8     -21.130 -67.622 -53.336  1.00  0.00      BSYN  
ATOM     70   CA LEU     8     -22.890 -67.473 -52.507  1.00  0.00      BSYN  
ATOM     71   CB LEU     8     -22.530 -68.226 -51.232  1.00  0.00      BSYN  
ATOM     72   CG LEU     8     -22.541 -69.694 -51.328  1.00  0.00      BSYN  
ATOM     73  CD1 LEU     8     -21.215 -70.074 -51.874  1.00  0.00      BSYN  
ATOM     74  CD2 LEU     8     -22.953 -70.458 -50.125  1.00  0.00      BSYN  
ATOM     75    C LEU     8     -23.444 -66.050 -52.389  1.00  0.00      BSYN  
ATOM     76    O LEU     8     -22.685 -65.132 -52.136  1.00  0.00      BSYN  
ATOM     77    N SER     9     -24.755 -65.801 -52.692  1.00  0.00      BSYN  
ATOM     78    H SER     9     -25.168 -66.493 -53.249  1.00  0.00      BSYN  
ATOM     79   CA SER     9     -25.357 -64.488 -52.504  1.00  0.00      BSYN  
ATOM     80   CB SER     9     -26.128 -64.239 -53.741  1.00  0.00      BSYN  
ATOM     81   OG SER     9     -25.411 -64.724 -54.885  1.00  0.00      BSYN  
ATOM     82   HG SER     9     -25.096 -63.915 -55.294  1.00  0.00      BSYN  
ATOM     83    C SER     9     -26.218 -64.695 -51.231  1.00  0.00      BSYN  
ATOM     84    O SER     9     -27.155 -63.944 -50.871  1.00  0.00      BSYN  
ATOM     85    N MET    10     -26.055 -65.808 -50.637  1.00  0.00      BSYN  
ATOM     86    H MET    10     -25.323 -66.375 -50.956  1.00  0.00      BSYN  
ATOM     87   CA MET    10     -26.797 -66.317 -49.413  1.00  0.00      BSYN  
ATOM     88   CB MET    10     -26.741 -67.897 -49.321  1.00  0.00      BSYN  
ATOM     89   CG MET    10     -27.786 -68.686 -50.116  1.00  0.00      BSYN  
ATOM     90   SD MET    10     -27.142 -68.928 -51.788  1.00  0.00      BSYN  
ATOM     91   CE MET    10     -28.147 -67.992 -52.824  1.00  0.00      BSYN  
ATOM     92    C MET    10     -26.095 -65.682 -48.239  1.00  0.00      BSYN  
ATOM     93    O MET    10     -26.816 -65.564 -47.209  1.00  0.00      BSYN  
ATOM     94    N ALA    11     -24.813 -65.470 -48.410  1.00  0.00      BSYN  
ATOM     95    H ALA    11     -24.462 -65.826 -49.253  1.00  0.00      BSYN  
ATOM     96   CA ALA    11     -23.930 -64.893 -47.363  1.00  0.00      BSYN  
ATOM     97   CB ALA    11     -22.592 -65.743 -47.170  1.00  0.00      BSYN  
ATOM     98    C ALA    11     -23.503 -63.377 -47.798  1.00  0.00      BSYN  
ATOM     99    O ALA    11     -24.255 -62.956 -48.595  1.00  0.00      BSYN  
ATOM    100    N LYS    12     -22.593 -62.603 -47.203  1.00  0.00      BSYN  
ATOM    101    H LYS    12     -22.368 -62.694 -46.254  1.00  0.00      BSYN  
ATOM    102   CA LYS    12     -22.157 -61.504 -47.891  1.00  0.00      BSYN  
ATOM    103   CB LYS    12     -21.646 -60.428 -47.016  1.00  0.00      BSYN  
ATOM    104   CG LYS    12     -22.948 -59.927 -46.308  1.00  0.00      BSYN  
ATOM    105   CD LYS    12     -23.141 -58.755 -45.458  1.00  0.00      BSYN  
ATOM    106   CE LYS    12     -21.823 -58.398 -44.637  1.00  0.00      BSYN  
ATOM    107   NZ LYS    12     -22.217 -57.385 -43.655  1.00  0.00      BSYN  
ATOM    108  HZ1 LYS    12     -23.212 -57.490 -43.372  1.00  0.00      BSYN  
ATOM    109  HZ2 LYS    12     -21.690 -57.520 -42.769  1.00  0.00      BSYN  
ATOM    110  HZ3 LYS    12     -21.962 -56.406 -43.899  1.00  0.00      BSYN  
ATOM    111    C LYS    12     -21.352 -61.797 -49.118  1.00  0.00      BSYN  
ATOM    112    O LYS    12     -20.177 -62.185 -49.074  1.00  0.00      BSYN  
ATOM    113    N GLU    13     -22.045 -61.589 -50.238  1.00  0.00      BSYN  
ATOM    114    H GLU    13     -22.938 -61.941 -50.432  1.00  0.00      BSYN  
ATOM    115   CA GLU    13     -21.375 -61.254 -51.565  1.00  0.00      BSYN  
ATOM    116   CB GLU    13     -22.520 -61.334 -52.546  1.00  0.00      BSYN  
ATOM    117   CG GLU    13     -21.886 -61.200 -53.887  1.00  0.00      BSYN  
ATOM    118   CD GLU    13     -22.882 -61.232 -55.077  1.00  0.00      BSYN  
ATOM    119  OE1 GLU    13     -23.741 -62.126 -55.016  1.00  0.00      BSYN  
ATOM    120  OE2 GLU    13     -22.632 -60.679 -56.062  1.00  0.00      BSYN  
ATOM    121    C GLU    13     -20.656 -59.943 -51.535  1.00  0.00      BSYN  
ATOM    122    O GLU    13     -21.113 -58.826 -51.558  1.00  0.00      BSYN  
ATOM    123    N GLY    14     -19.388 -60.075 -51.576  1.00  0.00      BSYN  
ATOM    124    H GLY    14     -18.953 -60.950 -51.645  1.00  0.00      BSYN  
ATOM    125   CA GLY    14     -18.472 -59.011 -51.771  1.00  0.00      BSYN  
ATOM    126    C GLY    14     -17.404 -59.442 -52.748  1.00  0.00      BSYN  
ATOM    127    O GLY    14     -16.287 -59.065 -52.598  1.00  0.00      BSYN  
ATOM    128    N VAL    15     -17.643 -60.359 -53.696  1.00  0.00      BSYN  
ATOM    129    H VAL    15     -18.388 -60.981 -53.566  1.00  0.00      BSYN  
ATOM    130   CA VAL    15     -16.718 -60.883 -54.640  1.00  0.00      BSYN  
ATOM    131   CB VAL    15     -16.777 -62.423 -54.621  1.00  0.00      BSYN  
ATOM    132  CG1 VAL    15     -16.695 -63.017 -53.136  1.00  0.00      BSYN  
ATOM    133  CG2 VAL    15     -18.059 -63.117 -55.107  1.00  0.00      BSYN  
ATOM    134    C VAL    15     -16.520 -60.388 -56.057  1.00  0.00      BSYN  
ATOM    135    O VAL    15     -15.673 -60.741 -56.878  1.00  0.00      BSYN  
ATOM    136    N VAL    16     -17.435 -59.409 -56.427  1.00  0.00      BSYN  
ATOM    137    H VAL    16     -17.932 -59.020 -55.677  1.00  0.00      BSYN  
ATOM    138   CA VAL    16     -17.553 -58.668 -57.641  1.00  0.00      BSYN  
ATOM    139   CB VAL    16     -19.108 -58.656 -57.729  1.00  0.00      BSYN  
ATOM    140  CG1 VAL    16     -19.869 -57.682 -56.928  1.00  0.00      BSYN  
ATOM    141  CG2 VAL    16     -19.450 -58.727 -59.273  1.00  0.00      BSYN  
ATOM    142    C VAL    16     -16.887 -57.340 -57.794  1.00  0.00      BSYN  
ATOM    143    O VAL    16     -17.296 -56.442 -58.466  1.00  0.00      BSYN  
ATOM    144    N ALA    17     -15.724 -57.373 -57.189  1.00  0.00      BSYN  
ATOM    145    H ALA    17     -15.394 -58.284 -57.047  1.00  0.00      BSYN  
ATOM    146   CA ALA    17     -14.830 -56.224 -57.224  1.00  0.00      BSYN  
ATOM    147   CB ALA    17     -15.123 -55.427 -55.980  1.00  0.00      BSYN  
ATOM    148    C ALA    17     -13.436 -56.752 -57.268  1.00  0.00      BSYN  
ATOM    149    O ALA    17     -13.048 -57.564 -58.147  1.00  0.00      BSYN  
ATOM    150    N ALA    18     -12.540 -56.447 -56.324  1.00  0.00      BSYN  
ATOM    151    H ALA    18     -12.824 -56.101 -55.452  1.00  0.00      BSYN  
ATOM    152   CA ALA    18     -11.126 -56.777 -56.365  1.00  0.00      BSYN  
ATOM    153   CB ALA    18     -10.384 -55.412 -56.745  1.00  0.00      BSYN  
ATOM    154    C ALA    18     -10.457 -57.304 -55.087  1.00  0.00      BSYN  
ATOM    155    O ALA    18     -10.105 -56.575 -54.184  1.00  0.00      BSYN  
ATOM    156    N ALA    19     -10.393 -58.695 -55.032  1.00  0.00      BSYN  
ATOM    157    H ALA    19     -10.824 -59.224 -55.736  1.00  0.00      BSYN  
ATOM    158   CA ALA    19      -9.532 -59.407 -54.067  1.00  0.00      BSYN  
ATOM    159   CB ALA    19     -10.296 -60.608 -53.425  1.00  0.00      BSYN  
ATOM    160    C ALA    19      -8.239 -60.109 -54.616  1.00  0.00      BSYN  
ATOM    161    O ALA    19      -8.123 -60.386 -55.797  1.00  0.00      BSYN  
ATOM    162    N GLU    20      -7.136 -59.991 -53.847  1.00  0.00      BSYN  
ATOM    163    H GLU    20      -7.055 -59.566 -52.968  1.00  0.00      BSYN  
ATOM    164   CA GLU    20      -5.932 -60.788 -54.122  1.00  0.00      BSYN  
ATOM    165   CB GLU    20      -4.737 -59.939 -53.824  1.00  0.00      BSYN  
ATOM    166   CG GLU    20      -3.432 -60.491 -54.326  1.00  0.00      BSYN  
ATOM    167   CD GLU    20      -3.233 -60.305 -55.781  1.00  0.00      BSYN  
ATOM    168  OE1 GLU    20      -3.574 -61.212 -56.562  1.00  0.00      BSYN  
ATOM    169  OE2 GLU    20      -3.098 -59.187 -56.335  1.00  0.00      BSYN  
ATOM    170    C GLU    20      -5.998 -62.023 -53.353  1.00  0.00      BSYN  
ATOM    171    O GLU    20      -6.224 -62.082 -52.219  1.00  0.00      BSYN  
ATOM    172    N LYS    21      -5.679 -63.180 -54.088  1.00  0.00      BSYN  
ATOM    173    H LYS    21      -5.823 -63.171 -55.057  1.00  0.00      BSYN  
ATOM    174   CA LYS    21      -5.469 -64.432 -53.321  1.00  0.00      BSYN  
ATOM    175   CB LYS    21      -6.527 -65.486 -53.594  1.00  0.00      BSYN  
ATOM    176   CG LYS    21      -6.905 -66.459 -52.501  1.00  0.00      BSYN  
ATOM    177   CD LYS    21      -7.973 -66.055 -51.552  1.00  0.00      BSYN  
ATOM    178   CE LYS    21      -9.288 -65.953 -52.150  1.00  0.00      BSYN  
ATOM    179   NZ LYS    21      -9.778 -67.129 -52.827  1.00  0.00      BSYN  
ATOM    180  HZ1 LYS    21      -9.354 -67.402 -53.737  1.00  0.00      BSYN  
ATOM    181  HZ2 LYS    21      -9.601 -67.885 -52.135  1.00  0.00      BSYN  
ATOM    182  HZ3 LYS    21     -10.798 -67.060 -53.016  1.00  0.00      BSYN  
ATOM    183    C LYS    21      -4.153 -65.097 -53.552  1.00  0.00      BSYN  
ATOM    184    O LYS    21      -3.845 -65.634 -54.638  1.00  0.00      BSYN  
ATOM    185    N THR    22      -3.460 -65.113 -52.439  1.00  0.00      BSYN  
ATOM    186    H THR    22      -3.977 -64.947 -51.623  1.00  0.00      BSYN  
ATOM    187   CA THR    22      -2.041 -65.235 -52.172  1.00  0.00      BSYN  
ATOM    188   CB THR    22      -1.770 -64.612 -50.788  1.00  0.00      BSYN  
ATOM    189  OG1 THR    22      -2.716 -65.335 -49.928  1.00  0.00      BSYN  
ATOM    190  HG1 THR    22      -2.305 -66.051 -49.439  1.00  0.00      BSYN  
ATOM    191  CG2 THR    22      -1.837 -63.086 -50.928  1.00  0.00      BSYN  
ATOM    192    C THR    22      -1.688 -66.691 -52.394  1.00  0.00      BSYN  
ATOM    193    O THR    22      -0.600 -66.702 -53.113  1.00  0.00      BSYN  
ATOM    194    N LYS    23      -2.400 -67.694 -51.934  1.00  0.00      BSYN  
ATOM    195    H LYS    23      -3.304 -67.498 -51.609  1.00  0.00      BSYN  
ATOM    196   CA LYS    23      -2.108 -69.081 -52.167  1.00  0.00      BSYN  
ATOM    197   CB LYS    23      -2.339 -69.785 -50.736  1.00  0.00      BSYN  
ATOM    198   CG LYS    23      -1.750 -71.134 -50.513  1.00  0.00      BSYN  
ATOM    199   CD LYS    23      -2.241 -72.115 -49.311  1.00  0.00      BSYN  
ATOM    200   CE LYS    23      -3.735 -72.600 -49.290  1.00  0.00      BSYN  
ATOM    201   NZ LYS    23      -4.060 -73.595 -50.347  1.00  0.00      BSYN  
ATOM    202  HZ1 LYS    23      -4.932 -73.252 -50.800  1.00  0.00      BSYN  
ATOM    203  HZ2 LYS    23      -3.502 -73.678 -51.221  1.00  0.00      BSYN  
ATOM    204  HZ3 LYS    23      -4.190 -74.489 -49.830  1.00  0.00      BSYN  
ATOM    205    C LYS    23      -3.070 -69.587 -53.239  1.00  0.00      BSYN  
ATOM    206    O LYS    23      -3.804 -70.526 -52.915  1.00  0.00      BSYN  
ATOM    207    N GLN    24      -3.280 -68.943 -54.405  1.00  0.00      BSYN  
ATOM    208    H GLN    24      -2.617 -68.246 -54.598  1.00  0.00      BSYN  
ATOM    209   CA GLN    24      -4.344 -69.274 -55.409  1.00  0.00      BSYN  
ATOM    210   CB GLN    24      -3.818 -70.422 -56.201  1.00  0.00      BSYN  
ATOM    211   CG GLN    24      -2.570 -69.910 -57.094  1.00  0.00      BSYN  
ATOM    212   CD GLN    24      -1.884 -71.059 -57.877  1.00  0.00      BSYN  
ATOM    213  OE1 GLN    24      -2.357 -71.838 -58.793  1.00  0.00      BSYN  
ATOM    214  NE2 GLN    24      -0.622 -71.281 -57.430  1.00  0.00      BSYN  
ATOM    215 HE21 GLN    24      -0.060 -72.037 -57.700  1.00  0.00      BSYN  
ATOM    216 HE22 GLN    24      -0.379 -70.593 -56.777  1.00  0.00      BSYN  
ATOM    217    C GLN    24      -5.824 -69.377 -55.037  1.00  0.00      BSYN  
ATOM    218    O GLN    24      -6.588 -68.443 -55.216  1.00  0.00      BSYN  
ATOM    219    N GLY    25      -6.289 -70.528 -54.520  1.00  0.00      BSYN  
ATOM    220    H GLY    25      -5.583 -71.126 -54.197  1.00  0.00      BSYN  
ATOM    221   CA GLY    25      -7.715 -70.744 -54.288  1.00  0.00      BSYN  
ATOM    222    C GLY    25      -7.910 -72.014 -53.408  1.00  0.00      BSYN  
ATOM    223    O GLY    25      -7.155 -72.980 -53.548  1.00  0.00      BSYN  
ATOM    224    N VAL    26      -9.033 -71.795 -52.668  1.00  0.00      BSYN  
ATOM    225    H VAL    26      -9.762 -71.258 -53.042  1.00  0.00      BSYN  
ATOM    226   CA VAL    26      -9.213 -72.588 -51.434  1.00  0.00      BSYN  
ATOM    227   CB VAL    26      -9.057 -71.795 -50.139  1.00  0.00      BSYN  
ATOM    228  CG1 VAL    26      -7.605 -71.702 -49.925  1.00  0.00      BSYN  
ATOM    229  CG2 VAL    26      -9.568 -70.313 -50.353  1.00  0.00      BSYN  
ATOM    230    C VAL    26     -10.424 -73.542 -51.526  1.00  0.00      BSYN  
ATOM    231    O VAL    26     -11.541 -73.281 -51.068  1.00  0.00      BSYN  
ATOM    232    N THR    27     -10.168 -74.659 -52.370  1.00  0.00      BSYN  
ATOM    233    H THR    27      -9.312 -74.766 -52.834  1.00  0.00      BSYN  
ATOM    234   CA THR    27     -11.189 -75.485 -52.849  1.00  0.00      BSYN  
ATOM    235   CB THR    27     -11.037 -76.105 -54.239  1.00  0.00      BSYN  
ATOM    236  OG1 THR    27      -9.691 -76.473 -54.416  1.00  0.00      BSYN  
ATOM    237  HG1 THR    27      -9.625 -76.827 -55.306  1.00  0.00      BSYN  
ATOM    238  CG2 THR    27     -11.360 -75.247 -55.409  1.00  0.00      BSYN  
ATOM    239    C THR    27     -11.429 -76.657 -51.924  1.00  0.00      BSYN  
ATOM    240    O THR    27     -12.541 -77.182 -51.808  1.00  0.00      BSYN  
ATOM    241    N GLU    28     -10.383 -77.250 -51.323  1.00  0.00      BSYN  
ATOM    242    H GLU    28      -9.519 -77.005 -51.714  1.00  0.00      BSYN  
ATOM    243   CA GLU    28     -10.380 -78.094 -50.208  1.00  0.00      BSYN  
ATOM    244   CB GLU    28      -9.628 -79.469 -50.270  1.00  0.00      BSYN  
ATOM    245   CG GLU    28      -9.961 -80.344 -51.564  1.00  0.00      BSYN  
ATOM    246   CD GLU    28      -8.856 -81.204 -52.024  1.00  0.00      BSYN  
ATOM    247  OE1 GLU    28      -8.612 -82.330 -51.572  1.00  0.00      BSYN  
ATOM    248  OE2 GLU    28      -8.077 -80.789 -52.957  1.00  0.00      BSYN  
ATOM    249    C GLU    28      -9.963 -77.418 -48.948  1.00  0.00      BSYN  
ATOM    250    O GLU    28      -8.833 -76.855 -48.924  1.00  0.00      BSYN  
ATOM    251    N ALA    29     -10.706 -77.482 -47.833  1.00  0.00      BSYN  
ATOM    252    H ALA    29     -10.258 -77.052 -47.075  1.00  0.00      BSYN  
ATOM    253   CA ALA    29     -11.927 -78.209 -47.691  1.00  0.00      BSYN  
ATOM    254   CB ALA    29     -12.108 -78.699 -46.226  1.00  0.00      BSYN  
ATOM    255    C ALA    29     -13.084 -77.342 -47.957  1.00  0.00      BSYN  
ATOM    256    O ALA    29     -13.108 -76.116 -47.978  1.00  0.00      BSYN  
ATOM    257    N ALA    30     -14.089 -78.242 -48.367  1.00  0.00      BSYN  
ATOM    258    H ALA    30     -13.797 -79.127 -48.670  1.00  0.00      BSYN  
ATOM    259   CA ALA    30     -15.454 -77.776 -48.441  1.00  0.00      BSYN  
ATOM    260   CB ALA    30     -15.971 -78.265 -49.817  1.00  0.00      BSYN  
ATOM    261    C ALA    30     -16.383 -78.153 -47.239  1.00  0.00      BSYN  
ATOM    262    O ALA    30     -16.910 -79.332 -47.295  1.00  0.00      BSYN  
ATOM    263    N GLU    31     -16.758 -77.304 -46.349  1.00  0.00      BSYN  
ATOM    264    H GLU    31     -17.356 -77.671 -45.665  1.00  0.00      BSYN  
ATOM    265   CA GLU    31     -16.491 -75.866 -46.542  1.00  0.00      BSYN  
ATOM    266   CB GLU    31     -17.853 -75.194 -46.473  1.00  0.00      BSYN  
ATOM    267   CG GLU    31     -18.882 -75.105 -47.633  1.00  0.00      BSYN  
ATOM    268   CD GLU    31     -19.766 -73.850 -47.604  1.00  0.00      BSYN  
ATOM    269  OE1 GLU    31     -19.247 -72.806 -47.448  1.00  0.00      BSYN  
ATOM    270  OE2 GLU    31     -21.005 -73.932 -47.839  1.00  0.00      BSYN  
ATOM    271    C GLU    31     -15.615 -75.282 -45.478  1.00  0.00      BSYN  
ATOM    272    O GLU    31     -15.857 -75.441 -44.319  1.00  0.00      BSYN  
ATOM    273    N LYS    32     -14.486 -74.628 -45.913  1.00  0.00      BSYN  
ATOM    274    H LYS    32     -14.246 -74.512 -46.856  1.00  0.00      BSYN  
ATOM    275   CA LYS    32     -13.684 -73.748 -44.993  1.00  0.00      BSYN  
ATOM    276   CB LYS    32     -12.532 -74.527 -44.225  1.00  0.00      BSYN  
ATOM    277   CG LYS    32     -12.512 -76.095 -43.930  1.00  0.00      BSYN  
ATOM    278   CD LYS    32     -13.454 -76.630 -42.743  1.00  0.00      BSYN  
ATOM    279   CE LYS    32     -13.019 -78.068 -42.413  1.00  0.00      BSYN  
ATOM    280   NZ LYS    32     -12.108 -78.178 -41.246  1.00  0.00      BSYN  
ATOM    281  HZ1 LYS    32     -12.551 -78.094 -40.309  1.00  0.00      BSYN  
ATOM    282  HZ2 LYS    32     -11.630 -79.102 -41.248  1.00  0.00      BSYN  
ATOM    283  HZ3 LYS    32     -11.508 -77.334 -41.347  1.00  0.00      BSYN  
ATOM    284    C LYS    32     -13.132 -72.479 -45.736  1.00  0.00      BSYN  
ATOM    285    O LYS    32     -11.979 -72.055 -45.517  1.00  0.00      BSYN  
ATOM    286    N THR    33     -14.069 -72.001 -46.604  1.00  0.00      BSYN  
ATOM    287    H THR    33     -15.008 -72.251 -46.480  1.00  0.00      BSYN  
ATOM    288   CA THR    33     -13.689 -71.145 -47.647  1.00  0.00      BSYN  
ATOM    289   CB THR    33     -14.483 -71.268 -48.968  1.00  0.00      BSYN  
ATOM    290  OG1 THR    33     -14.537 -72.663 -49.286  1.00  0.00      BSYN  
ATOM    291  HG1 THR    33     -13.743 -72.930 -49.753  1.00  0.00      BSYN  
ATOM    292  CG2 THR    33     -13.825 -70.508 -50.044  1.00  0.00      BSYN  
ATOM    293    C THR    33     -13.795 -69.705 -47.135  1.00  0.00      BSYN  
ATOM    294    O THR    33     -14.736 -68.959 -47.379  1.00  0.00      BSYN  
ATOM    295    N LYS    34     -12.711 -69.331 -46.408  1.00  0.00      BSYN  
ATOM    296    H LYS    34     -11.887 -69.861 -46.386  1.00  0.00      BSYN  
ATOM    297   CA LYS    34     -12.626 -67.948 -46.013  1.00  0.00      BSYN  
ATOM    298   CB LYS    34     -11.837 -68.128 -44.649  1.00  0.00      BSYN  
ATOM    299   CG LYS    34     -11.791 -66.921 -43.898  1.00  0.00      BSYN  
ATOM    300   CD LYS    34     -10.596 -66.908 -42.938  1.00  0.00      BSYN  
ATOM    301   CE LYS    34     -10.720 -67.935 -41.783  1.00  0.00      BSYN  
ATOM    302   NZ LYS    34      -9.693 -67.705 -40.796  1.00  0.00      BSYN  
ATOM    303  HZ1 LYS    34      -8.807 -67.763 -41.338  1.00  0.00      BSYN  
ATOM    304  HZ2 LYS    34      -9.704 -66.778 -40.326  1.00  0.00      BSYN  
ATOM    305  HZ3 LYS    34      -9.673 -68.444 -40.064  1.00  0.00      BSYN  
ATOM    306    C LYS    34     -11.734 -67.355 -47.108  1.00  0.00      BSYN  
ATOM    307    O LYS    34     -10.495 -67.565 -47.136  1.00  0.00      BSYN  
ATOM    308    N GLU    35     -12.313 -66.294 -47.745  1.00  0.00      BSYN  
ATOM    309    H GLU    35     -13.280 -66.196 -47.624  1.00  0.00      BSYN  
ATOM    310   CA GLU    35     -11.698 -65.557 -48.910  1.00  0.00      BSYN  
ATOM    311   CB GLU    35     -12.826 -65.336 -50.065  1.00  0.00      BSYN  
ATOM    312   CG GLU    35     -13.447 -66.588 -50.602  1.00  0.00      BSYN  
ATOM    313   CD GLU    35     -14.569 -66.344 -51.663  1.00  0.00      BSYN  
ATOM    314  OE1 GLU    35     -15.786 -66.591 -51.413  1.00  0.00      BSYN  
ATOM    315  OE2 GLU    35     -14.277 -65.853 -52.781  1.00  0.00      BSYN  
ATOM    316    C GLU    35     -11.239 -64.296 -48.375  1.00  0.00      BSYN  
ATOM    317    O GLU    35     -11.936 -63.596 -47.603  1.00  0.00      BSYN  
ATOM    318    N GLY    36     -10.092 -63.868 -48.920  1.00  0.00      BSYN  
ATOM    319    H GLY    36      -9.876 -64.235 -49.803  1.00  0.00      BSYN  
ATOM    320   CA GLY    36      -9.328 -62.725 -48.427  1.00  0.00      BSYN  
ATOM    321    C GLY    36      -7.801 -62.954 -48.618  1.00  0.00      BSYN  
ATOM    322    O GLY    36      -7.358 -63.461 -49.660  1.00  0.00      BSYN  
ATOM    323    N VAL    37      -6.862 -62.443 -47.695  1.00  0.00      BSYN  
ATOM    324    H VAL    37      -7.116 -61.720 -47.084  1.00  0.00      BSYN  
ATOM    325   CA VAL    37      -5.485 -62.802 -47.757  1.00  0.00      BSYN  
ATOM    326   CB VAL    37      -4.498 -61.579 -47.630  1.00  0.00      BSYN  
ATOM    327  CG1 VAL    37      -4.703 -60.806 -48.868  1.00  0.00      BSYN  
ATOM    328  CG2 VAL    37      -4.941 -60.775 -46.454  1.00  0.00      BSYN  
ATOM    329    C VAL    37      -5.030 -63.953 -46.890  1.00  0.00      BSYN  
ATOM    330    O VAL    37      -5.357 -64.021 -45.712  1.00  0.00      BSYN  
ATOM    331    N LEU    38      -4.216 -64.910 -47.397  1.00  0.00      BSYN  
ATOM    332    H LEU    38      -3.823 -64.705 -48.271  1.00  0.00      BSYN  
ATOM    333   CA LEU    38      -3.933 -66.176 -46.700  1.00  0.00      BSYN  
ATOM    334   CB LEU    38      -4.064 -67.338 -47.624  1.00  0.00      BSYN  
ATOM    335   CG LEU    38      -5.397 -67.580 -48.180  1.00  0.00      BSYN  
ATOM    336  CD1 LEU    38      -5.274 -68.535 -49.378  1.00  0.00      BSYN  
ATOM    337  CD2 LEU    38      -6.382 -67.991 -47.135  1.00  0.00      BSYN  
ATOM    338    C LEU    38      -2.691 -66.281 -45.768  1.00  0.00      BSYN  
ATOM    339    O LEU    38      -1.596 -66.655 -46.180  1.00  0.00      BSYN  
ATOM    340    N TYR    39      -2.792 -65.788 -44.602  1.00  0.00      BSYN  
ATOM    341    H TYR    39      -3.529 -65.244 -44.254  1.00  0.00      BSYN  
ATOM    342   CA TYR    39      -1.697 -65.734 -43.674  1.00  0.00      BSYN  
ATOM    343   CB TYR    39      -1.794 -64.712 -42.397  1.00  0.00      BSYN  
ATOM    344   CG TYR    39      -2.310 -63.276 -42.688  1.00  0.00      BSYN  
ATOM    345  CD1 TYR    39      -3.668 -62.900 -42.673  1.00  0.00      BSYN  
ATOM    346  CE1 TYR    39      -4.025 -61.603 -42.868  1.00  0.00      BSYN  
ATOM    347  CD2 TYR    39      -1.329 -62.298 -42.874  1.00  0.00      BSYN  
ATOM    348  CE2 TYR    39      -1.773 -60.972 -42.904  1.00  0.00      BSYN  
ATOM    349   CZ TYR    39      -3.068 -60.628 -42.934  1.00  0.00      BSYN  
ATOM    350   OH TYR    39      -3.515 -59.340 -43.096  1.00  0.00      BSYN  
ATOM    351   HH TYR    39      -2.692 -58.859 -43.212  1.00  0.00      BSYN  
ATOM    352    C TYR    39      -1.504 -67.189 -43.170  1.00  0.00      BSYN  
ATOM    353    O TYR    39      -2.285 -67.635 -42.321  1.00  0.00      BSYN  
ATOM    354    N VAL    40      -0.597 -67.906 -43.852  1.00  0.00      BSYN  
ATOM    355    H VAL    40      -0.292 -67.609 -44.734  1.00  0.00      BSYN  
ATOM    356   CA VAL    40      -0.145 -69.134 -43.322  1.00  0.00      BSYN  
ATOM    357   CB VAL    40      -0.264 -70.265 -44.448  1.00  0.00      BSYN  
ATOM    358  CG1 VAL    40      -1.676 -70.776 -44.478  1.00  0.00      BSYN  
ATOM    359  CG2 VAL    40       0.301 -70.021 -45.856  1.00  0.00      BSYN  
ATOM    360    C VAL    40       1.121 -68.978 -42.555  1.00  0.00      BSYN  
ATOM    361    O VAL    40       0.980 -68.279 -41.632  1.00  0.00      BSYN  
ATOM    362    N GLY    41       2.134 -69.773 -42.798  1.00  0.00      BSYN  
ATOM    363    H GLY    41       2.165 -70.255 -43.651  1.00  0.00      BSYN  
ATOM    364   CA GLY    41       3.340 -69.696 -42.123  1.00  0.00      BSYN  
ATOM    365    C GLY    41       3.659 -70.932 -41.304  1.00  0.00      BSYN  
ATOM    366    O GLY    41       4.173 -71.886 -41.890  1.00  0.00      BSYN  
ATOM    367    N SER    42       3.447 -71.106 -39.966  1.00  0.00      BSYN  
ATOM    368    H SER    42       3.454 -72.010 -39.587  1.00  0.00      BSYN  
ATOM    369   CA SER    42       2.877 -70.019 -39.270  1.00  0.00      BSYN  
ATOM    370   CB SER    42       2.054 -70.561 -38.077  1.00  0.00      BSYN  
ATOM    371   OG SER    42       2.801 -71.239 -37.085  1.00  0.00      BSYN  
ATOM    372   HG SER    42       3.608 -70.721 -37.058  1.00  0.00      BSYN  
ATOM    373    C SER    42       4.001 -69.100 -38.911  1.00  0.00      BSYN  
ATOM    374    O SER    42       4.760 -69.408 -38.043  1.00  0.00      BSYN  
ATOM    375    N LYS    43       4.184 -67.910 -39.542  1.00  0.00      BSYN  
ATOM    376    H LYS    43       3.517 -67.571 -40.175  1.00  0.00      BSYN  
ATOM    377   CA LYS    43       5.439 -67.178 -39.419  1.00  0.00      BSYN  
ATOM    378   CB LYS    43       5.854 -66.857 -40.747  1.00  0.00      BSYN  
ATOM    379   CG LYS    43       6.600 -67.988 -41.436  1.00  0.00      BSYN  
ATOM    380   CD LYS    43       7.928 -68.299 -40.839  1.00  0.00      BSYN  
ATOM    381   CE LYS    43       8.791 -67.309 -41.596  1.00  0.00      BSYN  
ATOM    382   NZ LYS    43      10.197 -67.706 -41.350  1.00  0.00      BSYN  
ATOM    383  HZ1 LYS    43      10.516 -68.642 -41.671  1.00  0.00      BSYN  
ATOM    384  HZ2 LYS    43      10.704 -66.993 -41.912  1.00  0.00      BSYN  
ATOM    385  HZ3 LYS    43      10.349 -67.554 -40.333  1.00  0.00      BSYN  
ATOM    386    C LYS    43       5.515 -65.885 -38.602  1.00  0.00      BSYN  
ATOM    387    O LYS    43       4.528 -65.180 -38.552  1.00  0.00      BSYN  
ATOM    388    N THR    44       6.601 -65.581 -37.887  1.00  0.00      BSYN  
ATOM    389    H THR    44       6.762 -64.697 -37.495  1.00  0.00      BSYN  
ATOM    390   CA THR    44       7.624 -66.568 -37.512  1.00  0.00      BSYN  
ATOM    391   CB THR    44       8.892 -65.810 -37.748  1.00  0.00      BSYN  
ATOM    392  OG1 THR    44       8.928 -65.196 -39.038  1.00  0.00      BSYN  
ATOM    393  HG1 THR    44       9.499 -64.439 -38.884  1.00  0.00      BSYN  
ATOM    394  CG2 THR    44      10.178 -66.585 -37.617  1.00  0.00      BSYN  
ATOM    395    C THR    44       7.459 -67.023 -36.135  1.00  0.00      BSYN  
ATOM    396    O THR    44       7.080 -66.214 -35.262  1.00  0.00      BSYN  
ATOM    397    N ARG    45       7.745 -68.323 -35.935  1.00  0.00      BSYN  
ATOM    398    H ARG    45       7.963 -68.853 -36.730  1.00  0.00      BSYN  
ATOM    399   CA ARG    45       7.570 -69.246 -34.818  1.00  0.00      BSYN  
ATOM    400   CB ARG    45       7.897 -70.585 -35.241  1.00  0.00      BSYN  
ATOM    401   CG ARG    45       6.705 -71.468 -35.886  1.00  0.00      BSYN  
ATOM    402   CD ARG    45       7.167 -73.025 -36.237  1.00  0.00      BSYN  
ATOM    403   NE ARG    45       8.077 -73.030 -37.407  1.00  0.00      BSYN  
ATOM    404   HE ARG    45       9.017 -72.786 -37.278  1.00  0.00      BSYN  
ATOM    405   CZ ARG    45       7.839 -73.422 -38.629  1.00  0.00      BSYN  
ATOM    406  NH1 ARG    45       6.672 -73.930 -38.900  1.00  0.00      BSYN  
ATOM    407 HH11 ARG    45       6.611 -74.325 -39.816  1.00  0.00      BSYN  
ATOM    408 HH12 ARG    45       5.979 -74.162 -38.217  1.00  0.00      BSYN  
ATOM    409  NH2 ARG    45       8.719 -73.197 -39.589  1.00  0.00      BSYN  
ATOM    410 HH21 ARG    45       8.686 -73.599 -40.504  1.00  0.00      BSYN  
ATOM    411 HH22 ARG    45       9.517 -72.647 -39.340  1.00  0.00      BSYN  
ATOM    412    C ARG    45       8.443 -68.835 -33.579  1.00  0.00      BSYN  
ATOM    413    O ARG    45       9.659 -68.644 -33.591  1.00  0.00      BSYN  
ATOM    414    N GLU    46       7.979 -68.793 -32.366  1.00  0.00      BSYN  
ATOM    415    H GLU    46       7.015 -68.958 -32.305  1.00  0.00      BSYN  
ATOM    416   CA GLU    46       8.799 -68.332 -31.234  1.00  0.00      BSYN  
ATOM    417   CB GLU    46       7.762 -67.611 -30.175  1.00  0.00      BSYN  
ATOM    418   CG GLU    46       6.504 -68.178 -29.632  1.00  0.00      BSYN  
ATOM    419   CD GLU    46       6.771 -68.542 -28.188  1.00  0.00      BSYN  
ATOM    420  OE1 GLU    46       6.838 -67.666 -27.311  1.00  0.00      BSYN  
ATOM    421  OE2 GLU    46       6.863 -69.737 -27.915  1.00  0.00      BSYN  
ATOM    422    C GLU    46       9.718 -69.354 -30.520  1.00  0.00      BSYN  
ATOM    423    O GLU    46      10.498 -68.922 -29.618  1.00  0.00      BSYN  
ATOM    424    N GLY    47       9.666 -70.623 -30.983  1.00  0.00      BSYN  
ATOM    425    H GLY    47       8.980 -70.728 -31.675  1.00  0.00      BSYN  
ATOM    426   CA GLY    47      10.563 -71.610 -30.362  1.00  0.00      BSYN  
ATOM    427    C GLY    47      10.005 -72.777 -29.543  1.00  0.00      BSYN  
ATOM    428    O GLY    47      10.172 -73.924 -29.983  1.00  0.00      BSYN  
ATOM    429    N VAL    48       9.343 -72.339 -28.465  1.00  0.00      BSYN  
ATOM    430    H VAL    48       9.192 -71.377 -28.355  1.00  0.00      BSYN  
ATOM    431   CA VAL    48       8.860 -73.259 -27.417  1.00  0.00      BSYN  
ATOM    432   CB VAL    48       9.247 -73.002 -26.016  1.00  0.00      BSYN  
ATOM    433  CG1 VAL    48      10.736 -73.331 -25.917  1.00  0.00      BSYN  
ATOM    434  CG2 VAL    48       9.185 -71.512 -25.563  1.00  0.00      BSYN  
ATOM    435    C VAL    48       7.395 -73.518 -27.610  1.00  0.00      BSYN  
ATOM    436    O VAL    48       6.505 -73.036 -26.858  1.00  0.00      BSYN  
ATOM    437    N VAL    49       7.320 -74.386 -28.607  1.00  0.00      BSYN  
ATOM    438    H VAL    49       8.166 -74.769 -28.918  1.00  0.00      BSYN  
ATOM    439   CA VAL    49       6.043 -74.635 -29.190  1.00  0.00      BSYN  
ATOM    440   CB VAL    49       6.133 -74.895 -30.712  1.00  0.00      BSYN  
ATOM    441  CG1 VAL    49       6.648 -73.634 -31.425  1.00  0.00      BSYN  
ATOM    442  CG2 VAL    49       6.755 -76.198 -31.203  1.00  0.00      BSYN  
ATOM    443    C VAL    49       5.298 -75.717 -28.558  1.00  0.00      BSYN  
ATOM    444    O VAL    49       5.839 -76.810 -28.340  1.00  0.00      BSYN  
ATOM    445    N GLN    50       3.984 -75.489 -28.399  1.00  0.00      BSYN  
ATOM    446    H GLN    50       3.731 -74.567 -28.618  1.00  0.00      BSYN  
ATOM    447   CA GLN    50       3.123 -76.539 -27.778  1.00  0.00      BSYN  
ATOM    448   CB GLN    50       2.685 -75.985 -26.419  1.00  0.00      BSYN  
ATOM    449   CG GLN    50       1.643 -74.892 -26.432  1.00  0.00      BSYN  
ATOM    450   CD GLN    50       0.338 -75.229 -25.654  1.00  0.00      BSYN  
ATOM    451  OE1 GLN    50       0.239 -75.407 -24.420  1.00  0.00      BSYN  
ATOM    452  NE2 GLN    50      -0.820 -75.454 -26.319  1.00  0.00      BSYN  
ATOM    453 HE21 GLN    50      -0.919 -75.075 -27.218  1.00  0.00      BSYN  
ATOM    454 HE22 GLN    50      -1.508 -76.071 -25.992  1.00  0.00      BSYN  
ATOM    455    C GLN    50       2.035 -77.237 -28.588  1.00  0.00      BSYN  
ATOM    456    O GLN    50       0.988 -77.652 -28.165  1.00  0.00      BSYN  
ATOM    457    N GLY    51       2.347 -77.396 -29.938  1.00  0.00      BSYN  
ATOM    458    H GLY    51       3.168 -77.049 -30.345  1.00  0.00      BSYN  
ATOM    459   CA GLY    51       1.439 -78.078 -30.825  1.00  0.00      BSYN  
ATOM    460    C GLY    51       0.317 -77.176 -31.212  1.00  0.00      BSYN  
ATOM    461    O GLY    51       0.757 -75.998 -31.349  1.00  0.00      BSYN  
ATOM    462    N VAL    52      -0.898 -77.571 -31.513  1.00  0.00      BSYN  
ATOM    463    H VAL    52      -1.136 -78.521 -31.491  1.00  0.00      BSYN  
ATOM    464   CA VAL    52      -1.834 -76.592 -31.824  1.00  0.00      BSYN  
ATOM    465   CB VAL    52      -2.889 -77.022 -32.880  1.00  0.00      BSYN  
ATOM    466  CG1 VAL    52      -2.322 -77.346 -34.187  1.00  0.00      BSYN  
ATOM    467  CG2 VAL    52      -3.861 -77.981 -32.301  1.00  0.00      BSYN  
ATOM    468    C VAL    52      -2.537 -75.919 -30.591  1.00  0.00      BSYN  
ATOM    469    O VAL    52      -2.178 -76.259 -29.480  1.00  0.00      BSYN  
ATOM    470    N ALA    53      -3.657 -75.321 -30.970  1.00  0.00      BSYN  
ATOM    471    H ALA    53      -3.971 -75.325 -31.899  1.00  0.00      BSYN  
ATOM    472   CA ALA    53      -4.298 -74.526 -29.918  1.00  0.00      BSYN  
ATOM    473   CB ALA    53      -4.996 -73.359 -30.558  1.00  0.00      BSYN  
ATOM    474    C ALA    53      -5.320 -75.334 -29.036  1.00  0.00      BSYN  
ATOM    475    O ALA    53      -6.532 -74.995 -29.030  1.00  0.00      BSYN  
ATOM    476    N SER    54      -4.769 -76.217 -28.244  1.00  0.00      BSYN  
ATOM    477    H SER    54      -3.841 -76.519 -28.336  1.00  0.00      BSYN  
ATOM    478   CA SER    54      -5.659 -76.906 -27.239  1.00  0.00      BSYN  
ATOM    479   CB SER    54      -5.723 -78.362 -27.433  1.00  0.00      BSYN  
ATOM    480   OG SER    54      -7.148 -78.461 -27.067  1.00  0.00      BSYN  
ATOM    481   HG SER    54      -7.563 -79.277 -27.357  1.00  0.00      BSYN  
ATOM    482    C SER    54      -5.009 -76.592 -25.870  1.00  0.00      BSYN  
ATOM    483    O SER    54      -3.790 -76.514 -25.804  1.00  0.00      BSYN  
ATOM    484    N VAL    55      -5.830 -76.582 -24.820  1.00  0.00      BSYN  
ATOM    485    H VAL    55      -6.782 -76.680 -25.031  1.00  0.00      BSYN  
ATOM    486   CA VAL    55      -5.433 -76.395 -23.407  1.00  0.00      BSYN  
ATOM    487   CB VAL    55      -5.757 -74.964 -22.813  1.00  0.00      BSYN  
ATOM    488  CG1 VAL    55      -4.856 -73.922 -23.308  1.00  0.00      BSYN  
ATOM    489  CG2 VAL    55      -7.165 -74.585 -22.955  1.00  0.00      BSYN  
ATOM    490    C VAL    55      -6.181 -77.419 -22.545  1.00  0.00      BSYN  
ATOM    491    O VAL    55      -6.014 -77.311 -21.337  1.00  0.00      BSYN  
ATOM    492    N ALA    56      -6.762 -78.528 -23.059  1.00  0.00      BSYN  
ATOM    493    H ALA    56      -6.483 -78.900 -23.921  1.00  0.00      BSYN  
ATOM    494   CA ALA    56      -7.793 -79.127 -22.131  1.00  0.00      BSYN  
ATOM    495   CB ALA    56      -9.015 -78.288 -22.223  1.00  0.00      BSYN  
ATOM    496    C ALA    56      -8.102 -80.565 -22.628  1.00  0.00      BSYN  
ATOM    497    O ALA    56      -8.862 -80.887 -23.557  1.00  0.00      BSYN  
ATOM    498    N GLU    57      -7.601 -81.415 -21.811  1.00  0.00      BSYN  
ATOM    499    H GLU    57      -7.305 -80.993 -20.977  1.00  0.00      BSYN  
ATOM    500   CA GLU    57      -7.490 -82.819 -22.267  1.00  0.00      BSYN  
ATOM    501   CB GLU    57      -6.171 -83.391 -21.772  1.00  0.00      BSYN  
ATOM    502   CG GLU    57      -5.937 -83.493 -20.244  1.00  0.00      BSYN  
ATOM    503   CD GLU    57      -5.057 -84.787 -19.909  1.00  0.00      BSYN  
ATOM    504  OE1 GLU    57      -5.607 -85.888 -19.682  1.00  0.00      BSYN  
ATOM    505  OE2 GLU    57      -3.838 -84.678 -19.903  1.00  0.00      BSYN  
ATOM    506    C GLU    57      -8.629 -83.771 -22.144  1.00  0.00      BSYN  
ATOM    507    O GLU    57      -9.395 -83.686 -21.194  1.00  0.00      BSYN  
ATOM    508    N LYS    58      -8.634 -84.629 -23.137  1.00  0.00      BSYN  
ATOM    509    H LYS    58      -7.955 -84.646 -23.843  1.00  0.00      BSYN  
ATOM    510   CA LYS    58      -9.614 -85.754 -23.168  1.00  0.00      BSYN  
ATOM    511   CB LYS    58     -11.001 -85.297 -23.628  1.00  0.00      BSYN  
ATOM    512   CG LYS    58     -11.981 -85.402 -22.404  1.00  0.00      BSYN  
ATOM    513   CD LYS    58     -13.267 -84.657 -22.628  1.00  0.00      BSYN  
ATOM    514   CE LYS    58     -13.888 -84.885 -21.306  1.00  0.00      BSYN  
ATOM    515   NZ LYS    58     -15.264 -84.590 -21.441  1.00  0.00      BSYN  
ATOM    516  HZ1 LYS    58     -15.289 -83.551 -21.470  1.00  0.00      BSYN  
ATOM    517  HZ2 LYS    58     -15.673 -84.933 -22.334  1.00  0.00      BSYN  
ATOM    518  HZ3 LYS    58     -15.654 -85.174 -20.674  1.00  0.00      BSYN  
ATOM    519    C LYS    58      -9.094 -86.994 -23.899  1.00  0.00      BSYN  
ATOM    520    O LYS    58      -9.719 -87.520 -24.900  1.00  0.00      BSYN  
ATOM    521    N THR    59      -8.032 -87.532 -23.414  1.00  0.00      BSYN  
ATOM    522    H THR    59      -7.700 -87.354 -22.510  1.00  0.00      BSYN  
ATOM    523   CA THR    59      -7.197 -88.599 -24.071  1.00  0.00      BSYN  
ATOM    524   CB THR    59      -5.633 -88.306 -23.986  1.00  0.00      BSYN  
ATOM    525  OG1 THR    59      -5.394 -87.798 -22.647  1.00  0.00      BSYN  
ATOM    526  HG1 THR    59      -4.506 -87.578 -22.356  1.00  0.00      BSYN  
ATOM    527  CG2 THR    59      -4.896 -87.239 -25.006  1.00  0.00      BSYN  
ATOM    528    C THR    59      -7.381 -90.086 -23.754  1.00  0.00      BSYN  
ATOM    529    O THR    59      -7.788 -90.915 -24.559  1.00  0.00      BSYN  
ATOM    530    N LYS    60      -7.142 -90.504 -22.549  1.00  0.00      BSYN  
ATOM    531    H LYS    60      -6.670 -89.791 -22.070  1.00  0.00      BSYN  
ATOM    532   CA LYS    60      -7.353 -91.836 -22.004  1.00  0.00      BSYN  
ATOM    533   CB LYS    60      -6.120 -92.229 -21.074  1.00  0.00      BSYN  
ATOM    534   CG LYS    60      -4.809 -92.529 -21.829  1.00  0.00      BSYN  
ATOM    535   CD LYS    60      -3.541 -92.532 -20.930  1.00  0.00      BSYN  
ATOM    536   CE LYS    60      -2.377 -92.775 -21.970  1.00  0.00      BSYN  
ATOM    537   NZ LYS    60      -2.211 -91.591 -22.830  1.00  0.00      BSYN  
ATOM    538  HZ1 LYS    60      -2.324 -90.669 -22.363  1.00  0.00      BSYN  
ATOM    539  HZ2 LYS    60      -1.366 -91.745 -23.416  1.00  0.00      BSYN  
ATOM    540  HZ3 LYS    60      -3.126 -91.594 -23.325  1.00  0.00      BSYN  
ATOM    541    C LYS    60      -8.566 -91.875 -21.104  1.00  0.00      BSYN  
ATOM    542    O LYS    60      -8.657 -91.192 -20.093  1.00  0.00      BSYN  
ATOM    543    N GLU    61      -9.559 -92.606 -21.714  1.00  0.00      BSYN  
ATOM    544    H GLU    61      -9.322 -92.626 -22.665  1.00  0.00      BSYN  
ATOM    545   CA GLU    61     -10.797 -92.986 -20.989  1.00  0.00      BSYN  
ATOM    546   CB GLU    61     -12.085 -92.476 -21.692  1.00  0.00      BSYN  
ATOM    547   CG GLU    61     -12.355 -90.993 -21.856  1.00  0.00      BSYN  
ATOM    548   CD GLU    61     -13.588 -90.691 -22.657  1.00  0.00      BSYN  
ATOM    549  OE1 GLU    61     -14.654 -90.540 -22.087  1.00  0.00      BSYN  
ATOM    550  OE2 GLU    61     -13.521 -90.638 -23.916  1.00  0.00      BSYN  
ATOM    551    C GLU    61     -11.026 -94.419 -20.669  1.00  0.00      BSYN  
ATOM    552    O GLU    61     -10.485 -95.338 -21.345  1.00  0.00      BSYN  
ATOM    553    N GLN    62     -11.904 -94.799 -19.759  1.00  0.00      BSYN  
ATOM    554    H GLN    62     -12.437 -94.057 -19.406  1.00  0.00      BSYN  
ATOM    555   CA GLN    62     -12.081 -96.146 -19.317  1.00  0.00      BSYN  
ATOM    556   CB GLN    62     -12.535 -96.159 -17.841  1.00  0.00      BSYN  
ATOM    557   CG GLN    62     -11.789 -95.388 -16.741  1.00  0.00      BSYN  
ATOM    558   CD GLN    62     -11.922 -95.884 -15.288  1.00  0.00      BSYN  
ATOM    559  OE1 GLN    62     -11.170 -96.769 -14.936  1.00  0.00      BSYN  
ATOM    560  NE2 GLN    62     -12.823 -95.437 -14.454  1.00  0.00      BSYN  
ATOM    561 HE21 GLN    62     -13.514 -94.985 -14.981  1.00  0.00      BSYN  
ATOM    562 HE22 GLN    62     -12.591 -95.467 -13.503  1.00  0.00      BSYN  
ATOM    563    C GLN    62     -13.254 -96.576 -20.247  1.00  0.00      BSYN  
ATOM    564    O GLN    62     -14.268 -95.883 -20.424  1.00  0.00      BSYN  
ATOM    565    N ALA    63     -12.930 -97.752 -20.771  1.00  0.00      BSYN  
ATOM    566    H ALA    63     -12.115 -98.228 -20.506  1.00  0.00      BSYN  
ATOM    567   CA ALA    63     -13.650 -98.326 -21.933  1.00  0.00      BSYN  
ATOM    568   CB ALA    63     -12.699 -98.176 -23.223  1.00  0.00      BSYN  
ATOM    569    C ALA    63     -14.030 -99.829 -21.777  1.00  0.00      BSYN  
ATOM    570    O ALA    63     -13.802-100.460 -20.709  1.00  0.00      BSYN  
ATOM    571    N SER    64     -14.733-100.316 -22.812  1.00  0.00      BSYN  
ATOM    572    H SER    64     -14.874 -99.858 -23.666  1.00  0.00      BSYN  
ATOM    573   CA SER    64     -15.320-101.663 -22.860  1.00  0.00      BSYN  
ATOM    574   CB SER    64     -16.431-101.557 -23.917  1.00  0.00      BSYN  
ATOM    575   OG SER    64     -16.077-100.685 -25.073  1.00  0.00      BSYN  
ATOM    576   HG SER    64     -15.802-101.290 -25.766  1.00  0.00      BSYN  
ATOM    577    C SER    64     -14.375-102.780 -23.356  1.00  0.00      BSYN  
ATOM    578    O SER    64     -14.833-103.995 -23.471  1.00  0.00      BSYN  
ATOM    579    N HIS    65     -13.112-102.556 -23.774  1.00  0.00      BSYN  
ATOM    580    H HIS    65     -12.890-101.658 -24.097  1.00  0.00      BSYN  
ATOM    581   CA HIS    65     -12.162-103.637 -24.019  1.00  0.00      BSYN  
ATOM    582   CB HIS    65     -11.897-103.693 -25.565  1.00  0.00      BSYN  
ATOM    583   CG HIS    65     -12.970-104.033 -26.600  1.00  0.00      BSYN  
ATOM    584  ND1 HIS    65     -12.909-104.834 -27.714  1.00  0.00      BSYN  
ATOM    585  HD1 HIS    65     -12.449-105.697 -27.775  1.00  0.00      BSYN  
ATOM    586  CD2 HIS    65     -13.994-103.125 -26.825  1.00  0.00      BSYN  
ATOM    587  NE2 HIS    65     -14.386-103.382 -28.069  1.00  0.00      BSYN  
ATOM    588  CE1 HIS    65     -13.883-104.462 -28.529  1.00  0.00      BSYN  
ATOM    589    C HIS    65     -10.877-103.082 -23.371  1.00  0.00      BSYN  
ATOM    590    O HIS    65     -10.490-103.731 -22.356  1.00  0.00      BSYN  
ATOM    591    N LEU    66     -10.221-101.946 -23.743  1.00  0.00      BSYN  
ATOM    592    H LEU    66     -10.529-101.330 -24.440  1.00  0.00      BSYN  
ATOM    593   CA LEU    66      -8.908-101.748 -23.050  1.00  0.00      BSYN  
ATOM    594   CB LEU    66      -7.772-102.178 -23.941  1.00  0.00      BSYN  
ATOM    595   CG LEU    66      -7.167-103.576 -23.808  1.00  0.00      BSYN  
ATOM    596  CD1 LEU    66      -6.039-103.726 -24.767  1.00  0.00      BSYN  
ATOM    597  CD2 LEU    66      -6.883-103.924 -22.355  1.00  0.00      BSYN  
ATOM    598    C LEU    66      -8.791-100.257 -22.818  1.00  0.00      BSYN  
ATOM    599    O LEU    66      -9.074 -99.479 -23.659  1.00  0.00      BSYN  
ATOM    600    N GLY    67      -8.451 -99.931 -21.575  1.00  0.00      BSYN  
ATOM    601    H GLY    67      -8.380-100.705 -20.978  1.00  0.00      BSYN  
ATOM    602   CA GLY    67      -8.389 -98.526 -21.069  1.00  0.00      BSYN  
ATOM    603    C GLY    67      -9.011 -98.444 -19.624  1.00  0.00      BSYN  
ATOM    604    O GLY    67     -10.222 -98.662 -19.346  1.00  0.00      BSYN  
ATOM    605    N GLY    68      -8.343 -97.658 -18.704  1.00  0.00      BSYN  
ATOM    606    H GLY    68      -7.527 -97.138 -18.861  1.00  0.00      BSYN  
ATOM    607   CA GLY    68      -8.692 -97.879 -17.316  1.00  0.00      BSYN  
ATOM    608    C GLY    68      -7.731 -97.974 -16.313  1.00  0.00      BSYN  
ATOM    609    O GLY    68      -7.126 -98.984 -15.778  1.00  0.00      BSYN  
ATOM    610    N ALA    69      -7.889 -96.796 -15.764  1.00  0.00      BSYN  
ATOM    611    H ALA    69      -8.620 -96.207 -16.047  1.00  0.00      BSYN  
ATOM    612   CA ALA    69      -7.064 -96.240 -14.718  1.00  0.00      BSYN  
ATOM    613   CB ALA    69      -5.910 -95.258 -15.146  1.00  0.00      BSYN  
ATOM    614    C ALA    69      -7.980 -95.354 -13.831  1.00  0.00      BSYN  
ATOM    615    O ALA    69      -8.317 -94.195 -14.183  1.00  0.00      BSYN  
ATOM    616    N VAL    70      -8.061 -95.963 -12.678  1.00  0.00      BSYN  
ATOM    617    H VAL    70      -7.812 -96.906 -12.584  1.00  0.00      BSYN  
ATOM    618   CA VAL    70      -8.674 -95.253 -11.517  1.00  0.00      BSYN  
ATOM    619   CB VAL    70      -9.414 -96.256 -10.595  1.00  0.00      BSYN  
ATOM    620  CG1 VAL    70     -10.773 -96.650 -11.169  1.00  0.00      BSYN  
ATOM    621  CG2 VAL    70      -8.570 -97.497 -10.428  1.00  0.00      BSYN  
ATOM    622    C VAL    70      -7.726 -94.433 -10.608  1.00  0.00      BSYN  
ATOM    623    O VAL    70      -8.210 -93.878  -9.638  1.00  0.00      BSYN  
ATOM    624    N PHE    71      -6.444 -94.428 -10.851  1.00  0.00      BSYN  
ATOM    625    H PHE    71      -6.254 -94.550 -11.805  1.00  0.00      BSYN  
ATOM    626   CA PHE    71      -5.350 -94.058  -9.901  1.00  0.00      BSYN  
ATOM    627   CB PHE    71      -4.108 -94.852 -10.210  1.00  0.00      BSYN  
ATOM    628   CG PHE    71      -4.276 -96.353 -10.495  1.00  0.00      BSYN  
ATOM    629  CD1 PHE    71      -4.399 -97.222  -9.462  1.00  0.00      BSYN  
ATOM    630  CD2 PHE    71      -4.252 -96.760 -11.781  1.00  0.00      BSYN  
ATOM    631  CE1 PHE    71      -4.360 -98.616  -9.787  1.00  0.00      BSYN  
ATOM    632  CE2 PHE    71      -4.157 -98.045 -12.120  1.00  0.00      BSYN  
ATOM    633   CZ PHE    71      -4.219 -98.976 -11.131  1.00  0.00      BSYN  
ATOM    634    C PHE    71      -5.088 -92.496  -9.903  1.00  0.00      BSYN  
ATOM    635    O PHE    71      -4.111 -91.902 -10.436  1.00  0.00      BSYN  
ATOM    636    N SER    72      -5.974 -91.772  -9.193  1.00  0.00      BSYN  
ATOM    637    H SER    72      -6.865 -92.173  -9.123  1.00  0.00      BSYN  
ATOM    638   CA SER    72      -5.850 -90.335  -8.994  1.00  0.00      BSYN  
ATOM    639   CB SER    72      -7.322 -89.807  -8.957  1.00  0.00      BSYN  
ATOM    640   OG SER    72      -7.814 -89.788 -10.311  1.00  0.00      BSYN  
ATOM    641   HG SER    72      -7.092 -89.967 -10.918  1.00  0.00      BSYN  
ATOM    642    C SER    72      -5.047 -90.109  -7.699  1.00  0.00      BSYN  
ATOM    643    O SER    72      -5.560 -90.425  -6.616  1.00  0.00      BSYN  
ATOM    644    N GLY    73      -3.772 -89.945  -7.947  1.00  0.00      BSYN  
ATOM    645    H GLY    73      -3.366 -90.086  -8.828  1.00  0.00      BSYN  
ATOM    646   CA GLY    73      -2.912 -89.552  -6.886  1.00  0.00      BSYN  
ATOM    647    C GLY    73      -2.738 -87.982  -6.874  1.00  0.00      BSYN  
ATOM    648    O GLY    73      -3.492 -87.107  -6.968  1.00  0.00      BSYN  
ATOM    649    N ALA    74      -1.440 -87.870  -6.813  1.00  0.00      BSYN  
ATOM    650    H ALA    74      -0.765 -88.505  -6.495  1.00  0.00      BSYN  
ATOM    651   CA ALA    74      -0.783 -86.592  -7.162  1.00  0.00      BSYN  
ATOM    652   CB ALA    74       0.083 -86.133  -5.921  1.00  0.00      BSYN  
ATOM    653    C ALA    74       0.247 -86.876  -8.267  1.00  0.00      BSYN  
ATOM    654    O ALA    74       0.118 -87.830  -9.133  1.00  0.00      BSYN  
ATOM    655    N GLY    75       1.235 -86.050  -8.424  1.00  0.00      BSYN  
ATOM    656    H GLY    75       1.240 -85.271  -7.830  1.00  0.00      BSYN  
ATOM    657   CA GLY    75       2.072 -86.143  -9.580  1.00  0.00      BSYN  
ATOM    658    C GLY    75       3.419 -86.597  -9.222  1.00  0.00      BSYN  
ATOM    659    O GLY    75       3.491 -87.560  -8.520  1.00  0.00      BSYN  
ATOM    660    N ASN    76       4.538 -86.153  -9.969  1.00  0.00      BSYN  
ATOM    661    H ASN    76       4.301 -85.781 -10.844  1.00  0.00      BSYN  
ATOM    662   CA ASN    76       5.909 -86.466  -9.507  1.00  0.00      BSYN  
ATOM    663   CB ASN    76       6.718 -87.112 -10.622  1.00  0.00      BSYN  
ATOM    664   CG ASN    76       6.094 -88.457 -11.077  1.00  0.00      BSYN  
ATOM    665  OD1 ASN    76       6.604 -89.517 -10.695  1.00  0.00      BSYN  
ATOM    666  ND2 ASN    76       5.065 -88.428 -11.996  1.00  0.00      BSYN  
ATOM    667 HD21 ASN    76       4.746 -87.628 -12.465  1.00  0.00      BSYN  
ATOM    668 HD22 ASN    76       4.781 -89.355 -12.137  1.00  0.00      BSYN  
ATOM    669    C ASN    76       6.598 -85.441  -8.750  1.00  0.00      BSYN  
ATOM    670    O ASN    76       7.249 -84.559  -9.304  1.00  0.00      BSYN  
ATOM    671    N ILE    77       6.284 -85.487  -7.483  1.00  0.00      BSYN  
ATOM    672    H ILE    77       5.562 -86.050  -7.133  1.00  0.00      BSYN  
ATOM    673   CA ILE    77       6.871 -84.611  -6.435  1.00  0.00      BSYN  
ATOM    674   CB ILE    77       5.862 -84.076  -5.419  1.00  0.00      BSYN  
ATOM    675  CG2 ILE    77       6.537 -83.486  -4.151  1.00  0.00      BSYN  
ATOM    676  CG1 ILE    77       5.213 -82.830  -5.910  1.00  0.00      BSYN  
ATOM    677   CD ILE    77       3.990 -82.346  -5.137  1.00  0.00      BSYN  
ATOM    678    C ILE    77       7.906 -85.418  -5.657  1.00  0.00      BSYN  
ATOM    679    O ILE    77       7.456 -86.217  -4.785  1.00  0.00      BSYN  
ATOM    680    N ALA    78       9.219 -85.402  -6.019  1.00  0.00      BSYN  
ATOM    681    H ALA    78       9.537 -85.082  -6.889  1.00  0.00      BSYN  
ATOM    682   CA ALA    78      10.202 -85.895  -5.141  1.00  0.00      BSYN  
ATOM    683   CB ALA    78      11.296 -86.749  -5.860  1.00  0.00      BSYN  
ATOM    684    C ALA    78      10.952 -84.907  -4.192  1.00  0.00      BSYN  
ATOM    685    O ALA    78      11.706 -85.252  -3.309  1.00  0.00      BSYN  
ATOM    686    N ALA    79      11.027 -83.537  -4.630  1.00  0.00      BSYN  
ATOM    687    H ALA    79      10.868 -83.317  -5.571  1.00  0.00      BSYN  
ATOM    688   CA ALA    79      11.425 -82.504  -3.720  1.00  0.00      BSYN  
ATOM    689   CB ALA    79      11.571 -81.331  -4.654  1.00  0.00      BSYN  
ATOM    690    C ALA    79      10.160 -82.393  -2.826  1.00  0.00      BSYN  
ATOM    691    O ALA    79       9.175 -81.734  -3.180  1.00  0.00      BSYN  
ATOM    692    N ALA    80      10.296 -83.010  -1.631  1.00  0.00      BSYN  
ATOM    693    H ALA    80      11.093 -83.574  -1.547  1.00  0.00      BSYN  
ATOM    694   CA ALA    80       9.234 -82.944  -0.621  1.00  0.00      BSYN  
ATOM    695   CB ALA    80       8.524 -84.329  -0.627  1.00  0.00      BSYN  
ATOM    696    C ALA    80       9.784 -82.793   0.848  1.00  0.00      BSYN  
ATOM    697    O ALA    80      10.766 -82.081   0.925  1.00  0.00      BSYN  
ATOM    698    N THR    81       9.204 -83.181   1.885  1.00  0.00      BSYN  
ATOM    699    H THR    81       8.231 -83.283   1.832  1.00  0.00      BSYN  
ATOM    700   CA THR    81       9.891 -82.992   3.127  1.00  0.00      BSYN  
ATOM    701   CB THR    81       9.164 -81.894   3.886  1.00  0.00      BSYN  
ATOM    702  OG1 THR    81       7.974 -81.386   3.233  1.00  0.00      BSYN  
ATOM    703  HG1 THR    81       8.163 -81.393   2.292  1.00  0.00      BSYN  
ATOM    704  CG2 THR    81      10.139 -80.795   4.248  1.00  0.00      BSYN  
ATOM    705    C THR    81      10.296 -84.116   4.156  1.00  0.00      BSYN  
ATOM    706    O THR    81       9.543 -85.082   4.347  1.00  0.00      BSYN  
ATOM    707    N GLY    82      11.427 -83.984   4.838  1.00  0.00      BSYN  
ATOM    708    H GLY    82      12.010 -83.196   4.842  1.00  0.00      BSYN  
ATOM    709   CA GLY    82      11.938 -85.081   5.698  1.00  0.00      BSYN  
ATOM    710    C GLY    82      13.223 -84.585   6.416  1.00  0.00      BSYN  
ATOM    711    O GLY    82      13.374 -84.278   7.574  1.00  0.00      BSYN  
ATOM    712    N LEU    83      14.045 -84.399   5.438  1.00  0.00      BSYN  
ATOM    713    H LEU    83      13.837 -84.615   4.505  1.00  0.00      BSYN  
ATOM    714   CA LEU    83      15.448 -83.917   5.639  1.00  0.00      BSYN  
ATOM    715   CB LEU    83      16.403 -85.124   5.432  1.00  0.00      BSYN  
ATOM    716   CG LEU    83      16.328 -86.320   6.341  1.00  0.00      BSYN  
ATOM    717  CD1 LEU    83      15.876 -87.582   5.628  1.00  0.00      BSYN  
ATOM    718  CD2 LEU    83      17.796 -86.691   6.571  1.00  0.00      BSYN  
ATOM    719    C LEU    83      15.802 -82.746   4.690  1.00  0.00      BSYN  
ATOM    720    O LEU    83      16.021 -83.090   3.518  1.00  0.00      BSYN  
ATOM    721    N VAL    84      15.944 -81.478   5.131  1.00  0.00      BSYN  
ATOM    722    H VAL    84      15.581 -81.253   6.014  1.00  0.00      BSYN  
ATOM    723   CA VAL    84      16.400 -80.311   4.228  1.00  0.00      BSYN  
ATOM    724   CB VAL    84      16.359 -78.826   4.878  1.00  0.00      BSYN  
ATOM    725  CG1 VAL    84      16.400 -77.613   4.017  1.00  0.00      BSYN  
ATOM    726  CG2 VAL    84      15.228 -78.768   5.899  1.00  0.00      BSYN  
ATOM    727    C VAL    84      17.809 -80.361   3.696  1.00  0.00      BSYN  
ATOM    728    O VAL    84      18.724 -80.238   4.539  1.00  0.00      BSYN  
ATOM    729    N LYS    85      18.100 -80.922   2.442  1.00  0.00      BSYN  
ATOM    730    H LYS    85      17.433 -81.418   1.922  1.00  0.00      BSYN  
ATOM    731   CA LYS    85      19.339 -80.856   1.804  1.00  0.00      BSYN  
ATOM    732   CB LYS    85      20.041 -82.192   1.959  1.00  0.00      BSYN  
ATOM    733   CG LYS    85      21.510 -82.261   1.540  1.00  0.00      BSYN  
ATOM    734   CD LYS    85      21.969 -83.661   1.302  1.00  0.00      BSYN  
ATOM    735   CE LYS    85      21.628 -84.184  -0.051  1.00  0.00      BSYN  
ATOM    736   NZ LYS    85      22.125 -83.461  -1.217  1.00  0.00      BSYN  
ATOM    737  HZ1 LYS    85      23.066 -83.696  -1.593  1.00  0.00      BSYN  
ATOM    738  HZ2 LYS    85      21.470 -83.687  -1.992  1.00  0.00      BSYN  
ATOM    739  HZ3 LYS    85      21.963 -82.480  -0.912  1.00  0.00      BSYN  
ATOM    740    C LYS    85      19.165 -80.626   0.272  1.00  0.00      BSYN  
ATOM    741    O LYS    85      18.714 -81.485  -0.531  1.00  0.00      BSYN  
ATOM    742    N ARG    86      19.259 -79.385  -0.096  1.00  0.00      BSYN  
ATOM    743    H ARG    86      19.057 -78.661   0.533  1.00  0.00      BSYN  
ATOM    744   CA ARG    86      19.416 -78.953  -1.550  1.00  0.00      BSYN  
ATOM    745   CB ARG    86      18.124 -78.928  -2.329  1.00  0.00      BSYN  
ATOM    746   CG ARG    86      18.135 -79.053  -3.816  1.00  0.00      BSYN  
ATOM    747   CD ARG    86      18.229 -80.586  -4.154  1.00  0.00      BSYN  
ATOM    748   NE ARG    86      16.997 -81.201  -3.748  1.00  0.00      BSYN  
ATOM    749   HE ARG    86      16.284 -80.685  -3.317  1.00  0.00      BSYN  
ATOM    750   CZ ARG    86      16.721 -82.406  -4.117  1.00  0.00      BSYN  
ATOM    751  NH1 ARG    86      15.558 -82.973  -3.634  1.00  0.00      BSYN  
ATOM    752 HH11 ARG    86      15.279 -83.931  -3.687  1.00  0.00      BSYN  
ATOM    753 HH12 ARG    86      15.133 -82.381  -2.949  1.00  0.00      BSYN  
ATOM    754  NH2 ARG    86      17.541 -83.258  -4.820  1.00  0.00      BSYN  
ATOM    755 HH21 ARG    86      17.078 -84.011  -5.288  1.00  0.00      BSYN  
ATOM    756 HH22 ARG    86      18.489 -83.101  -5.094  1.00  0.00      BSYN  
ATOM    757    C ARG    86      20.124 -77.618  -1.700  1.00  0.00      BSYN  
ATOM    758    O ARG    86      19.409 -76.660  -1.680  1.00  0.00      BSYN  
ATOM    759    N GLU    87      21.416 -77.538  -1.700  1.00  0.00      BSYN  
ATOM    760    H GLU    87      21.889 -78.302  -1.309  1.00  0.00      BSYN  
ATOM    761   CA GLU    87      22.146 -76.369  -2.150  1.00  0.00      BSYN  
ATOM    762   CB GLU    87      23.581 -76.373  -1.620  1.00  0.00      BSYN  
ATOM    763   CG GLU    87      23.856 -76.921  -0.160  1.00  0.00      BSYN  
ATOM    764   CD GLU    87      25.253 -77.551   0.063  1.00  0.00      BSYN  
ATOM    765  OE1 GLU    87      25.788 -77.421   1.208  1.00  0.00      BSYN  
ATOM    766  OE2 GLU    87      25.756 -78.179  -0.940  1.00  0.00      BSYN  
ATOM    767    C GLU    87      22.147 -76.306  -3.628  1.00  0.00      BSYN  
ATOM    768    O GLU    87      22.004 -75.193  -4.146  1.00  0.00      BSYN  
ATOM    769    N GLU    88      22.085 -77.310  -4.472  1.00  0.00      BSYN  
ATOM    770    H GLU    88      21.959 -78.210  -4.107  1.00  0.00      BSYN  
ATOM    771   CA GLU    88      22.321 -77.135  -5.893  1.00  0.00      BSYN  
ATOM    772   CB GLU    88      23.547 -78.018  -6.177  1.00  0.00      BSYN  
ATOM    773   CG GLU    88      23.409 -79.520  -6.279  1.00  0.00      BSYN  
ATOM    774   CD GLU    88      24.523 -80.346  -6.854  1.00  0.00      BSYN  
ATOM    775  OE1 GLU    88      25.720 -79.909  -6.821  1.00  0.00      BSYN  
ATOM    776  OE2 GLU    88      24.190 -81.473  -7.329  1.00  0.00      BSYN  
ATOM    777    C GLU    88      21.127 -77.446  -6.754  1.00  0.00      BSYN  
ATOM    778    O GLU    88      20.483 -78.491  -6.822  1.00  0.00      BSYN  
ATOM    779    N PHE    89      20.623 -76.369  -7.357  1.00  0.00      BSYN  
ATOM    780    H PHE    89      19.883 -76.593  -7.959  1.00  0.00      BSYN  
ATOM    781   CA PHE    89      21.032 -74.945  -7.224  1.00  0.00      BSYN  
ATOM    782   CB PHE    89      22.148 -74.733  -8.270  1.00  0.00      BSYN  
ATOM    783   CG PHE    89      23.014 -73.498  -8.186  1.00  0.00      BSYN  
ATOM    784  CD1 PHE    89      23.596 -73.075  -7.032  1.00  0.00      BSYN  
ATOM    785  CD2 PHE    89      23.135 -72.786  -9.401  1.00  0.00      BSYN  
ATOM    786  CE1 PHE    89      24.356 -71.910  -7.111  1.00  0.00      BSYN  
ATOM    787  CE2 PHE    89      23.949 -71.683  -9.345  1.00  0.00      BSYN  
ATOM    788   CZ PHE    89      24.628 -71.233  -8.297  1.00  0.00      BSYN  
ATOM    789    C PHE    89      20.001 -73.896  -7.533  1.00  0.00      BSYN  
ATOM    790    O PHE    89      19.554 -73.697  -8.616  1.00  0.00      BSYN  
ATOM    791    N PRO    90      19.569 -73.038  -6.586  1.00  0.00      BSYN  
ATOM    792   CD PRO    90      19.436 -71.610  -6.693  1.00  0.00      BSYN  
ATOM    793   CA PRO    90      19.239 -73.485  -5.235  1.00  0.00      BSYN  
ATOM    794   CB PRO    90      19.313 -72.176  -4.454  1.00  0.00      BSYN  
ATOM    795   CG PRO    90      20.070 -71.243  -5.425  1.00  0.00      BSYN  
ATOM    796    C PRO    90      18.043 -74.316  -4.953  1.00  0.00      BSYN  
ATOM    797    O PRO    90      18.284 -75.516  -5.116  1.00  0.00      BSYN  
ATOM    798    N THR    91      16.890 -73.833  -4.576  1.00  0.00      BSYN  
ATOM    799    H THR    91      16.618 -72.908  -4.748  1.00  0.00      BSYN  
ATOM    800   CA THR    91      15.698 -74.672  -4.263  1.00  0.00      BSYN  
ATOM    801   CB THR    91      15.182 -74.075  -2.943  1.00  0.00      BSYN  
ATOM    802  OG1 THR    91      15.680 -72.739  -2.724  1.00  0.00      BSYN  
ATOM    803  HG1 THR    91      15.366 -72.523  -1.843  1.00  0.00      BSYN  
ATOM    804  CG2 THR    91      15.982 -74.888  -1.817  1.00  0.00      BSYN  
ATOM    805    C THR    91      14.566 -74.517  -5.319  1.00  0.00      BSYN  
ATOM    806    O THR    91      14.534 -73.542  -6.063  1.00  0.00      BSYN  
ATOM    807    N ASP    92      13.953 -75.670  -5.541  1.00  0.00      BSYN  
ATOM    808    H ASP    92      14.337 -76.460  -5.107  1.00  0.00      BSYN  
ATOM    809   CA ASP    92      12.701 -75.760  -6.395  1.00  0.00      BSYN  
ATOM    810   CB ASP    92      12.700 -77.030  -7.215  1.00  0.00      BSYN  
ATOM    811   CG ASP    92      11.658 -77.257  -8.270  1.00  0.00      BSYN  
ATOM    812  OD1 ASP    92      10.835 -78.145  -8.066  1.00  0.00      BSYN  
ATOM    813  OD2 ASP    92      11.655 -76.539  -9.314  1.00  0.00      BSYN  
ATOM    814    C ASP    92      11.444 -75.721  -5.499  1.00  0.00      BSYN  
ATOM    815    O ASP    92      10.336 -75.469  -6.030  1.00  0.00      BSYN  
ATOM    816    N LEU    93      11.531 -75.684  -4.174  1.00  0.00      BSYN  
ATOM    817    H LEU    93      12.382 -75.870  -3.726  1.00  0.00      BSYN  
ATOM    818   CA LEU    93      10.399 -75.307  -3.360  1.00  0.00      BSYN  
ATOM    819   CB LEU    93      10.285 -76.460  -2.412  1.00  0.00      BSYN  
ATOM    820   CG LEU    93       9.877 -77.822  -2.942  1.00  0.00      BSYN  
ATOM    821  CD1 LEU    93      10.424 -78.831  -1.993  1.00  0.00      BSYN  
ATOM    822  CD2 LEU    93       8.309 -78.127  -3.013  1.00  0.00      BSYN  
ATOM    823    C LEU    93      10.533 -73.900  -2.721  1.00  0.00      BSYN  
ATOM    824    O LEU    93      11.143 -73.708  -1.682  1.00  0.00      BSYN  
ATOM    825    N LYS    94      10.064 -72.939  -3.509  1.00  0.00      BSYN  
ATOM    826    H LYS    94       9.474 -73.271  -4.217  1.00  0.00      BSYN  
ATOM    827   CA LYS    94      10.225 -71.499  -3.279  1.00  0.00      BSYN  
ATOM    828   CB LYS    94      11.579 -71.066  -3.856  1.00  0.00      BSYN  
ATOM    829   CG LYS    94      11.552 -70.032  -4.970  1.00  0.00      BSYN  
ATOM    830   CD LYS    94      11.301 -70.587  -6.410  1.00  0.00      BSYN  
ATOM    831   CE LYS    94      10.831 -69.806  -7.544  1.00  0.00      BSYN  
ATOM    832   NZ LYS    94      11.737 -68.817  -7.873  1.00  0.00      BSYN  
ATOM    833  HZ1 LYS    94      12.760 -69.008  -7.884  1.00  0.00      BSYN  
ATOM    834  HZ2 LYS    94      11.561 -68.647  -8.884  1.00  0.00      BSYN  
ATOM    835  HZ3 LYS    94      11.597 -67.881  -7.443  1.00  0.00      BSYN  
ATOM    836    C LYS    94       8.852 -70.870  -3.712  1.00  0.00      BSYN  
ATOM    837    O LYS    94       8.394 -71.174  -4.817  1.00  0.00      BSYN  
ATOM    838    N PRO    95       8.135 -70.231  -2.742  1.00  0.00      BSYN  
ATOM    839   CD PRO    95       8.522 -69.635  -1.483  1.00  0.00      BSYN  
ATOM    840   CA PRO    95       6.987 -69.500  -3.094  1.00  0.00      BSYN  
ATOM    841   CB PRO    95       6.420 -68.923  -1.749  1.00  0.00      BSYN  
ATOM    842   CG PRO    95       7.200 -69.756  -0.781  1.00  0.00      BSYN  
ATOM    843    C PRO    95       6.941 -68.481  -4.194  1.00  0.00      BSYN  
ATOM    844    O PRO    95       7.906 -67.780  -4.550  1.00  0.00      BSYN  
ATOM    845    N GLU    96       5.793 -68.382  -4.941  1.00  0.00      BSYN  
ATOM    846    H GLU    96       4.974 -68.857  -4.690  1.00  0.00      BSYN  
ATOM    847   CA GLU    96       5.577 -67.436  -5.978  1.00  0.00      BSYN  
ATOM    848   CB GLU    96       6.286 -68.078  -7.226  1.00  0.00      BSYN  
ATOM    849   CG GLU    96       6.192 -67.152  -8.455  1.00  0.00      BSYN  
ATOM    850   CD GLU    96       6.706 -67.732  -9.781  1.00  0.00      BSYN  
ATOM    851  OE1 GLU    96       7.832 -67.374 -10.198  1.00  0.00      BSYN  
ATOM    852  OE2 GLU    96       6.010 -68.479 -10.397  1.00  0.00      BSYN  
ATOM    853    C GLU    96       4.105 -67.079  -5.883  1.00  0.00      BSYN  
ATOM    854    O GLU    96       3.204 -67.848  -6.350  1.00  0.00      BSYN  
ATOM    855    N GLU    97       3.802 -65.919  -5.350  1.00  0.00      BSYN  
ATOM    856    H GLU    97       4.474 -65.393  -4.868  1.00  0.00      BSYN  
ATOM    857   CA GLU    97       2.436 -65.408  -5.272  1.00  0.00      BSYN  
ATOM    858   CB GLU    97       2.056 -64.937  -3.915  1.00  0.00      BSYN  
ATOM    859   CG GLU    97       1.331 -66.032  -3.035  1.00  0.00      BSYN  
ATOM    860   CD GLU    97       2.295 -67.173  -2.870  1.00  0.00      BSYN  
ATOM    861  OE1 GLU    97       2.207 -68.180  -3.554  1.00  0.00      BSYN  
ATOM    862  OE2 GLU    97       3.106 -67.114  -1.898  1.00  0.00      BSYN  
ATOM    863    C GLU    97       2.208 -64.403  -6.375  1.00  0.00      BSYN  
ATOM    864    O GLU    97       2.332 -63.176  -6.080  1.00  0.00      BSYN  
ATOM    865    N VAL    98       1.687 -64.811  -7.591  1.00  0.00      BSYN  
ATOM    866    H VAL    98       1.575 -65.773  -7.742  1.00  0.00      BSYN  
ATOM    867   CA VAL    98       1.389 -63.911  -8.658  1.00  0.00      BSYN  
ATOM    868   CB VAL    98       2.241 -64.182  -9.893  1.00  0.00      BSYN  
ATOM    869  CG1 VAL    98       1.934 -63.172 -11.017  1.00  0.00      BSYN  
ATOM    870  CG2 VAL    98       3.791 -64.037  -9.612  1.00  0.00      BSYN  
ATOM    871    C VAL    98      -0.114 -63.848  -9.047  1.00  0.00      BSYN  
ATOM    872    O VAL    98      -0.761 -64.889  -9.449  1.00  0.00      BSYN  
ATOM    873    N ALA    99      -0.707 -62.657  -8.728  1.00  0.00      BSYN  
ATOM    874    H ALA    99      -0.150 -61.853  -8.797  1.00  0.00      BSYN  
ATOM    875   CA ALA    99      -2.173 -62.774  -8.734  1.00  0.00      BSYN  
ATOM    876   CB ALA    99      -2.845 -63.213  -7.419  1.00  0.00      BSYN  
ATOM    877    C ALA    99      -2.769 -61.393  -9.139  1.00  0.00      BSYN  
ATOM    878    O ALA    99      -2.116 -60.323  -8.997  1.00  0.00      BSYN  
ATOM    879    N GLN   100      -4.124 -61.393  -9.372  1.00  0.00      BSYN  
ATOM    880    H GLN   100      -4.644 -62.190  -9.138  1.00  0.00      BSYN  
ATOM    881   CA GLN   100      -4.820 -60.193  -9.738  1.00  0.00      BSYN  
ATOM    882   CB GLN   100      -5.843 -60.267 -10.856  1.00  0.00      BSYN  
ATOM    883   CG GLN   100      -5.315 -59.673 -12.181  1.00  0.00      BSYN  
ATOM    884   CD GLN   100      -4.211 -60.467 -12.898  1.00  0.00      BSYN  
ATOM    885  OE1 GLN   100      -4.372 -61.585 -13.361  1.00  0.00      BSYN  
ATOM    886  NE2 GLN   100      -3.096 -59.842 -13.065  1.00  0.00      BSYN  
ATOM    887 HE21 GLN   100      -2.941 -58.954 -12.681  1.00  0.00      BSYN  
ATOM    888 HE22 GLN   100      -2.436 -60.363 -13.568  1.00  0.00      BSYN  
ATOM    889    C GLN   100      -5.469 -59.655  -8.429  1.00  0.00      BSYN  
ATOM    890    O GLN   100      -6.278 -60.325  -7.774  1.00  0.00      BSYN  
ATOM    891    N GLU   101      -5.131 -58.387  -8.245  1.00  0.00      BSYN  
ATOM    892    H GLU   101      -4.365 -58.050  -8.755  1.00  0.00      BSYN  
ATOM    893   CA GLU   101      -5.891 -57.670  -7.244  1.00  0.00      BSYN  
ATOM    894   CB GLU   101      -5.083 -56.731  -6.414  1.00  0.00      BSYN  
ATOM    895   CG GLU   101      -4.585 -57.085  -5.012  1.00  0.00      BSYN  
ATOM    896   CD GLU   101      -4.248 -55.823  -4.206  1.00  0.00      BSYN  
ATOM    897  OE1 GLU   101      -3.579 -54.947  -4.668  1.00  0.00      BSYN  
ATOM    898  OE2 GLU   101      -4.708 -55.651  -3.062  1.00  0.00      BSYN  
ATOM    899    C GLU   101      -7.142 -57.090  -7.744  1.00  0.00      BSYN  
ATOM    900    O GLU   101      -7.887 -56.474  -7.054  1.00  0.00      BSYN  
ATOM    901    N ALA   102      -7.382 -57.100  -9.000  1.00  0.00      BSYN  
ATOM    902    H ALA   102      -6.949 -57.756  -9.586  1.00  0.00      BSYN  
ATOM    903   CA ALA   102      -8.483 -56.353  -9.593  1.00  0.00      BSYN  
ATOM    904   CB ALA   102      -8.026 -55.542 -10.807  1.00  0.00      BSYN  
ATOM    905    C ALA   102      -9.667 -57.124 -10.046  1.00  0.00      BSYN  
ATOM    906    O ALA   102     -10.620 -56.582 -10.612  1.00  0.00      BSYN  
ATOM    907    N ALA   103      -9.783 -58.426  -9.805  1.00  0.00      BSYN  
ATOM    908    H ALA   103      -9.077 -58.879  -9.298  1.00  0.00      BSYN  
ATOM    909   CA ALA   103     -10.893 -59.197 -10.249  1.00  0.00      BSYN  
ATOM    910   CB ALA   103     -10.702 -59.900 -11.645  1.00  0.00      BSYN  
ATOM    911    C ALA   103     -11.095 -60.274  -9.218  1.00  0.00      BSYN  
ATOM    912    O ALA   103     -10.615 -60.320  -8.086  1.00  0.00      BSYN  
ATOM    913    N GLU   104     -12.085 -61.136  -9.608  1.00  0.00      BSYN  
ATOM    914    H GLU   104     -12.720 -60.872 -10.307  1.00  0.00      BSYN  
ATOM    915   CA GLU   104     -12.214 -62.414  -8.977  1.00  0.00      BSYN  
ATOM    916   CB GLU   104     -13.246 -63.229  -9.708  1.00  0.00      BSYN  
ATOM    917   CG GLU   104     -13.106 -63.498 -11.220  1.00  0.00      BSYN  
ATOM    918   CD GLU   104     -14.226 -64.386 -11.779  1.00  0.00      BSYN  
ATOM    919  OE1 GLU   104     -14.732 -65.342 -11.162  1.00  0.00      BSYN  
ATOM    920  OE2 GLU   104     -14.625 -64.245 -12.929  1.00  0.00      BSYN  
ATOM    921    C GLU   104     -11.110 -63.309  -8.615  1.00  0.00      BSYN  
ATOM    922    O GLU   104     -10.317 -63.660  -9.528  1.00  0.00      BSYN  
ATOM    923    N GLU   105     -11.100 -63.574  -7.280  1.00  0.00      BSYN  
ATOM    924    H GLU   105     -11.554 -62.910  -6.720  1.00  0.00      BSYN  
ATOM    925   CA GLU   105     -10.131 -64.349  -6.540  1.00  0.00      BSYN  
ATOM    926   CB GLU   105      -8.923 -63.588  -5.968  1.00  0.00      BSYN  
ATOM    927   CG GLU   105      -8.064 -64.362  -5.056  1.00  0.00      BSYN  
ATOM    928   CD GLU   105      -7.975 -63.883  -3.591  1.00  0.00      BSYN  
ATOM    929  OE1 GLU   105      -7.342 -62.843  -3.326  1.00  0.00      BSYN  
ATOM    930  OE2 GLU   105      -8.617 -64.604  -2.713  1.00  0.00      BSYN  
ATOM    931    C GLU   105     -10.906 -64.991  -5.438  1.00  0.00      BSYN  
ATOM    932    O GLU   105     -11.513 -64.204  -4.668  1.00  0.00      BSYN  
ATOM    933    N PRO   106     -10.931 -66.346  -5.229  1.00  0.00      BSYN  
ATOM    934   CD PRO   106     -11.631 -66.947  -4.054  1.00  0.00      BSYN  
ATOM    935   CA PRO   106     -10.241 -67.400  -5.970  1.00  0.00      BSYN  
ATOM    936   CB PRO   106     -10.292 -68.545  -4.923  1.00  0.00      BSYN  
ATOM    937   CG PRO   106     -10.582 -67.870  -3.613  1.00  0.00      BSYN  
ATOM    938    C PRO   106     -10.980 -67.837  -7.186  1.00  0.00      BSYN  
ATOM    939    O PRO   106     -12.112 -67.355  -7.427  1.00  0.00      BSYN  
ATOM    940    N LEU   107     -10.340 -68.604  -7.987  1.00  0.00      BSYN  
ATOM    941    H LEU   107      -9.400 -68.329  -7.991  1.00  0.00      BSYN  
ATOM    942   CA LEU   107     -10.849 -69.628  -8.902  1.00  0.00      BSYN  
ATOM    943   CB LEU   107     -10.091 -69.664 -10.204  1.00  0.00      BSYN  
ATOM    944   CG LEU   107     -10.413 -68.550 -11.313  1.00  0.00      BSYN  
ATOM    945  CD1 LEU   107      -9.369 -68.359 -12.246  1.00  0.00      BSYN  
ATOM    946  CD2 LEU   107     -11.786 -68.560 -11.893  1.00  0.00      BSYN  
ATOM    947    C LEU   107     -10.689 -71.032  -8.307  1.00  0.00      BSYN  
ATOM    948    O LEU   107     -11.409 -71.960  -8.656  1.00  0.00      BSYN  
ATOM    949    N ILE   108      -9.667 -71.126  -7.387  1.00  0.00      BSYN  
ATOM    950    H ILE   108      -9.112 -70.346  -7.178  1.00  0.00      BSYN  
ATOM    951   CA ILE   108      -9.423 -72.410  -6.670  1.00  0.00      BSYN  
ATOM    952   CB ILE   108      -8.135 -72.651  -6.007  1.00  0.00      BSYN  
ATOM    953  CG2 ILE   108      -8.081 -74.089  -5.466  1.00  0.00      BSYN  
ATOM    954  CG1 ILE   108      -6.909 -72.372  -7.001  1.00  0.00      BSYN  
ATOM    955   CD ILE   108      -6.630 -73.200  -8.372  1.00  0.00      BSYN  
ATOM    956    C ILE   108     -10.569 -72.631  -5.695  1.00  0.00      BSYN  
ATOM    957    O ILE   108     -10.724 -71.825  -4.768  1.00  0.00      BSYN  
ATOM    958    N GLU   109     -11.421 -73.541  -6.028  1.00  0.00      BSYN  
ATOM    959    H GLU   109     -11.573 -73.630  -6.992  1.00  0.00      BSYN  
ATOM    960   CA GLU   109     -12.338 -74.333  -5.129  1.00  0.00      BSYN  
ATOM    961   CB GLU   109     -13.801 -73.906  -5.289  1.00  0.00      BSYN  
ATOM    962   CG GLU   109     -13.824 -72.394  -4.969  1.00  0.00      BSYN  
ATOM    963   CD GLU   109     -15.103 -71.733  -5.511  1.00  0.00      BSYN  
ATOM    964  OE1 GLU   109     -15.687 -72.139  -6.528  1.00  0.00      BSYN  
ATOM    965  OE2 GLU   109     -15.589 -70.842  -4.730  1.00  0.00      BSYN  
ATOM    966    C GLU   109     -12.142 -75.838  -5.316  1.00  0.00      BSYN  
ATOM    967    O GLU   109     -12.731 -76.352  -6.309  1.00  0.00      BSYN  
ATOM    968    N PRO   110     -11.404 -76.545  -4.466  1.00  0.00      BSYN  
ATOM    969   CD PRO   110     -11.129 -76.162  -3.075  1.00  0.00      BSYN  
ATOM    970   CA PRO   110     -11.057 -77.992  -4.626  1.00  0.00      BSYN  
ATOM    971   CB PRO   110     -10.645 -78.294  -3.265  1.00  0.00      BSYN  
ATOM    972   CG PRO   110      -9.981 -77.088  -2.810  1.00  0.00      BSYN  
ATOM    973    C PRO   110     -12.089 -79.025  -4.998  1.00  0.00      BSYN  
ATOM    974    O PRO   110     -11.531 -80.023  -5.471  1.00  0.00      BSYN  
ATOM    975    N LEU   111     -13.385 -78.949  -4.883  1.00  0.00      BSYN  
ATOM    976    H LEU   111     -13.907 -78.276  -4.398  1.00  0.00      BSYN  
ATOM    977   CA LEU   111     -14.234 -80.178  -5.216  1.00  0.00      BSYN  
ATOM    978   CB LEU   111     -15.472 -80.078  -4.202  1.00  0.00      BSYN  
ATOM    979   CG LEU   111     -16.330 -78.773  -4.233  1.00  0.00      BSYN  
ATOM    980  CD1 LEU   111     -17.886 -78.987  -4.219  1.00  0.00      BSYN  
ATOM    981  CD2 LEU   111     -15.862 -77.808  -3.153  1.00  0.00      BSYN  
ATOM    982    C LEU   111     -14.635 -80.457  -6.704  1.00  0.00      BSYN  
ATOM    983    O LEU   111     -15.589 -79.854  -7.250  1.00  0.00      BSYN  
ATOM    984    N MET   112     -13.910 -81.398  -7.265  1.00  0.00      BSYN  
ATOM    985    H MET   112     -13.202 -81.845  -6.755  1.00  0.00      BSYN  
ATOM    986   CA MET   112     -14.215 -81.892  -8.554  1.00  0.00      BSYN  
ATOM    987   CB MET   112     -13.188 -81.388  -9.586  1.00  0.00      BSYN  
ATOM    988   CG MET   112     -11.646 -81.577  -9.337  1.00  0.00      BSYN  
ATOM    989   SD MET   112     -10.582 -80.402 -10.078  1.00  0.00      BSYN  
ATOM    990   CE MET   112     -10.137 -81.117 -11.622  1.00  0.00      BSYN  
ATOM    991    C MET   112     -14.307 -83.435  -8.528  1.00  0.00      BSYN  
ATOM    992    O MET   112     -13.663 -84.073  -7.747  1.00  0.00      BSYN  
ATOM    993    N GLU   113     -14.947 -84.136  -9.459  1.00  0.00      BSYN  
ATOM    994    H GLU   113     -14.929 -85.114  -9.518  1.00  0.00      BSYN  
ATOM    995   CA GLU   113     -15.792 -83.508 -10.491  1.00  0.00      BSYN  
ATOM    996   CB GLU   113     -15.392 -84.084 -11.934  1.00  0.00      BSYN  
ATOM    997   CG GLU   113     -15.748 -85.515 -12.294  1.00  0.00      BSYN  
ATOM    998   CD GLU   113     -15.190 -85.980 -13.619  1.00  0.00      BSYN  
ATOM    999  OE1 GLU   113     -15.828 -86.821 -14.303  1.00  0.00      BSYN  
ATOM   1000  OE2 GLU   113     -14.058 -85.660 -13.907  1.00  0.00      BSYN  
ATOM   1001    C GLU   113     -17.252 -83.521  -9.981  1.00  0.00      BSYN  
ATOM   1002    O GLU   113     -17.826 -84.553  -9.684  1.00  0.00      BSYN  
ATOM   1003    N PRO   114     -17.891 -82.375  -9.664  1.00  0.00      BSYN  
ATOM   1004   CD PRO   114     -17.740 -81.116 -10.377  1.00  0.00      BSYN  
ATOM   1005   CA PRO   114     -18.996 -82.207  -8.799  1.00  0.00      BSYN  
ATOM   1006   CB PRO   114     -18.933 -80.699  -8.374  1.00  0.00      BSYN  
ATOM   1007   CG PRO   114     -17.722 -80.195  -9.248  1.00  0.00      BSYN  
ATOM   1008    C PRO   114     -20.375 -82.442  -9.373  1.00  0.00      BSYN  
ATOM   1009    O PRO   114     -21.327 -81.656  -9.085  1.00  0.00      BSYN  
ATOM   1010    N GLU   115     -20.470 -83.510 -10.236  1.00  0.00      BSYN  
ATOM   1011    H GLU   115     -19.727 -84.104 -10.473  1.00  0.00      BSYN  
ATOM   1012   CA GLU   115     -21.632 -83.804 -10.988  1.00  0.00      BSYN  
ATOM   1013   CB GLU   115     -21.415 -84.807 -12.176  1.00  0.00      BSYN  
ATOM   1014   CG GLU   115     -20.745 -83.983 -13.223  1.00  0.00      BSYN  
ATOM   1015   CD GLU   115     -20.443 -84.786 -14.431  1.00  0.00      BSYN  
ATOM   1016  OE1 GLU   115     -21.337 -84.994 -15.226  1.00  0.00      BSYN  
ATOM   1017  OE2 GLU   115     -19.266 -85.131 -14.680  1.00  0.00      BSYN  
ATOM   1018    C GLU   115     -22.927 -84.226 -10.229  1.00  0.00      BSYN  
ATOM   1019    O GLU   115     -23.074 -85.384  -9.958  1.00  0.00      BSYN  
ATOM   1020    N GLY   116     -23.519 -83.217  -9.552  1.00  0.00      BSYN  
ATOM   1021    H GLY   116     -23.025 -82.373  -9.485  1.00  0.00      BSYN  
ATOM   1022   CA GLY   116     -24.725 -83.263  -8.755  1.00  0.00      BSYN  
ATOM   1023    C GLY   116     -24.731 -84.026  -7.433  1.00  0.00      BSYN  
ATOM   1024    O GLY   116     -23.755 -84.081  -6.721  1.00  0.00      BSYN  
ATOM   1025    N GLU   117     -25.895 -84.577  -7.144  1.00  0.00      BSYN  
ATOM   1026    H GLU   117     -25.847 -84.995  -6.259  1.00  0.00      BSYN  
ATOM   1027   CA GLU   117     -27.120 -84.510  -7.900  1.00  0.00      BSYN  
ATOM   1028   CB GLU   117     -27.374 -85.505  -9.026  1.00  0.00      BSYN  
ATOM   1029   CG GLU   117     -26.594 -86.780  -9.119  1.00  0.00      BSYN  
ATOM   1030   CD GLU   117     -27.412 -87.864  -9.844  1.00  0.00      BSYN  
ATOM   1031  OE1 GLU   117     -27.265 -88.096 -11.052  1.00  0.00      BSYN  
ATOM   1032  OE2 GLU   117     -28.200 -88.494  -9.119  1.00  0.00      BSYN  
ATOM   1033    C GLU   117     -28.202 -84.626  -6.856  1.00  0.00      BSYN  
ATOM   1034    O GLU   117     -29.049 -85.493  -6.841  1.00  0.00      BSYN  
ATOM   1035    N SER   118     -27.969 -83.686  -5.882  1.00  0.00      BSYN  
ATOM   1036    H SER   118     -27.439 -82.886  -6.083  1.00  0.00      BSYN  
ATOM   1037   CA SER   118     -28.655 -83.764  -4.561  1.00  0.00      BSYN  
ATOM   1038   CB SER   118     -27.681 -83.563  -3.448  1.00  0.00      BSYN  
ATOM   1039   OG SER   118     -26.468 -84.263  -3.431  1.00  0.00      BSYN  
ATOM   1040   HG SER   118     -26.122 -84.173  -2.540  1.00  0.00      BSYN  
ATOM   1041    C SER   118     -29.687 -82.705  -4.558  1.00  0.00      BSYN  
ATOM   1042    O SER   118     -29.450 -81.482  -4.822  1.00  0.00      BSYN  
ATOM   1043    N TYR   119     -30.957 -83.052  -4.204  1.00  0.00      BSYN  
ATOM   1044    H TYR   119     -31.187 -83.816  -3.634  1.00  0.00      BSYN  
ATOM   1045   CA TYR   119     -32.109 -82.270  -4.564  1.00  0.00      BSYN  
ATOM   1046   CB TYR   119     -33.314 -83.223  -4.975  1.00  0.00      BSYN  
ATOM   1047   CG TYR   119     -33.402 -83.453  -6.476  1.00  0.00      BSYN  
ATOM   1048  CD1 TYR   119     -33.827 -82.411  -7.235  1.00  0.00      BSYN  
ATOM   1049  CE1 TYR   119     -33.816 -82.548  -8.579  1.00  0.00      BSYN  
ATOM   1050  CD2 TYR   119     -32.997 -84.649  -7.039  1.00  0.00      BSYN  
ATOM   1051  CE2 TYR   119     -33.051 -84.801  -8.385  1.00  0.00      BSYN  
ATOM   1052   CZ TYR   119     -33.445 -83.757  -9.135  1.00  0.00      BSYN  
ATOM   1053   OH TYR   119     -33.532 -83.894 -10.484  1.00  0.00      BSYN  
ATOM   1054   HH TYR   119     -33.751 -84.801 -10.708  1.00  0.00      BSYN  
ATOM   1055    C TYR   119     -32.542 -81.696  -3.189  1.00  0.00      BSYN  
ATOM   1056    O TYR   119     -32.791 -82.375  -2.167  1.00  0.00      BSYN  
ATOM   1057    N GLU   120     -32.467 -80.395  -3.287  1.00  0.00      BSYN  
ATOM   1058    H GLU   120     -32.058 -79.854  -3.993  1.00  0.00      BSYN  
ATOM   1059   CA GLU   120     -32.873 -79.550  -2.121  1.00  0.00      BSYN  
ATOM   1060   CB GLU   120     -32.340 -78.144  -2.294  1.00  0.00      BSYN  
ATOM   1061   CG GLU   120     -32.875 -77.259  -3.540  1.00  0.00      BSYN  
ATOM   1062   CD GLU   120     -32.340 -75.869  -3.826  1.00  0.00      BSYN  
ATOM   1063  OE1 GLU   120     -31.167 -75.881  -4.126  1.00  0.00      BSYN  
ATOM   1064  OE2 GLU   120     -32.989 -74.854  -3.717  1.00  0.00      BSYN  
ATOM   1065    C GLU   120     -34.467 -79.513  -2.068  1.00  0.00      BSYN  
ATOM   1066    O GLU   120     -35.082 -79.044  -3.022  1.00  0.00      BSYN  
ATOM   1067    N ASP   121     -35.185 -80.206  -1.147  1.00  0.00      BSYN  
ATOM   1068    H ASP   121     -34.680 -81.028  -0.975  1.00  0.00      BSYN  
ATOM   1069   CA ASP   121     -36.590 -79.956  -0.645  1.00  0.00      BSYN  
ATOM   1070   CB ASP   121     -37.365 -81.272  -0.374  1.00  0.00      BSYN  
ATOM   1071   CG ASP   121     -38.829 -81.007   0.090  1.00  0.00      BSYN  
ATOM   1072  OD1 ASP   121     -39.241 -81.382   1.218  1.00  0.00      BSYN  
ATOM   1073  OD2 ASP   121     -39.603 -80.572  -0.754  1.00  0.00      BSYN  
ATOM   1074    C ASP   121     -36.488 -79.139   0.628  1.00  0.00      BSYN  
ATOM   1075    O ASP   121     -35.926 -79.570   1.661  1.00  0.00      BSYN  
ATOM   1076    N PRO   122     -37.088 -77.902   0.606  1.00  0.00      BSYN  
ATOM   1077   CD PRO   122     -37.206 -77.037  -0.547  1.00  0.00      BSYN  
ATOM   1078   CA PRO   122     -37.394 -77.157   1.771  1.00  0.00      BSYN  
ATOM   1079   CB PRO   122     -37.646 -75.805   1.178  1.00  0.00      BSYN  
ATOM   1080   CG PRO   122     -36.726 -75.765  -0.004  1.00  0.00      BSYN  
ATOM   1081    C PRO   122     -38.505 -77.771   2.680  1.00  0.00      BSYN  
ATOM   1082    O PRO   122     -39.624 -77.981   2.186  1.00  0.00      BSYN  
ATOM   1083    N PRO   123     -38.366 -78.086   4.002  1.00  0.00      BSYN  
ATOM   1084   CD PRO   123     -37.184 -77.743   4.824  1.00  0.00      BSYN  
ATOM   1085   CA PRO   123     -39.330 -78.752   4.809  1.00  0.00      BSYN  
ATOM   1086   CB PRO   123     -38.625 -79.192   6.104  1.00  0.00      BSYN  
ATOM   1087   CG PRO   123     -37.745 -77.861   6.284  1.00  0.00      BSYN  
ATOM   1088    C PRO   123     -40.604 -77.937   5.032  1.00  0.00      BSYN  
ATOM   1089    O PRO   123     -40.656 -76.693   5.043  1.00  0.00      BSYN  
ATOM   1090    N GLN   124     -41.691 -78.671   5.029  1.00  0.00      BSYN  
ATOM   1091    H GLN   124     -41.606 -79.406   4.386  1.00  0.00      BSYN  
ATOM   1092   CA GLN   124     -42.946 -78.207   5.653  1.00  0.00      BSYN  
ATOM   1093   CB GLN   124     -44.183 -78.542   4.848  1.00  0.00      BSYN  
ATOM   1094   CG GLN   124     -44.356 -78.170   3.406  1.00  0.00      BSYN  
ATOM   1095   CD GLN   124     -45.761 -78.397   2.756  1.00  0.00      BSYN  
ATOM   1096  OE1 GLN   124     -46.632 -77.653   3.097  1.00  0.00      BSYN  
ATOM   1097  NE2 GLN   124     -46.003 -79.419   1.879  1.00  0.00      BSYN  
ATOM   1098 HE21 GLN   124     -46.975 -79.536   1.841  1.00  0.00      BSYN  
ATOM   1099 HE22 GLN   124     -45.366 -79.944   1.351  1.00  0.00      BSYN  
ATOM   1100    C GLN   124     -43.008 -78.834   7.064  1.00  0.00      BSYN  
ATOM   1101    O GLN   124     -42.708 -80.049   7.218  1.00  0.00      BSYN  
ATOM   1102    N GLU   125     -43.305 -77.963   8.037  1.00  0.00      BSYN  
ATOM   1103    H GLU   125     -43.179 -77.030   7.765  1.00  0.00      BSYN  
ATOM   1104   CA GLU   125     -43.619 -78.178   9.426  1.00  0.00      BSYN  
ATOM   1105   CB GLU   125     -44.972 -78.968   9.557  1.00  0.00      BSYN  
ATOM   1106   CG GLU   125     -45.879 -78.784  10.809  1.00  0.00      BSYN  
ATOM   1107   CD GLU   125     -46.301 -80.079  11.425  1.00  0.00      BSYN  
ATOM   1108  OE1 GLU   125     -45.550 -80.673  12.248  1.00  0.00      BSYN  
ATOM   1109  OE2 GLU   125     -47.437 -80.507  11.106  1.00  0.00      BSYN  
ATOM   1110    C GLU   125     -42.463 -78.654  10.340  1.00  0.00      BSYN  
ATOM   1111    O GLU   125     -42.084 -77.959  11.311  1.00  0.00      BSYN  
ATOM   1112    N GLU   126     -42.133 -79.950  10.101  1.00  0.00      BSYN  
ATOM   1113    H GLU   126     -42.421 -80.323   9.242  1.00  0.00      BSYN  
ATOM   1114   CA GLU   126     -41.277 -80.888  10.833  1.00  0.00      BSYN  
ATOM   1115   CB GLU   126     -41.549 -81.375  12.242  1.00  0.00      BSYN  
ATOM   1116   CG GLU   126     -42.114 -80.284  13.275  1.00  0.00      BSYN  
ATOM   1117   CD GLU   126     -42.441 -80.873  14.634  1.00  0.00      BSYN  
ATOM   1118  OE1 GLU   126     -43.482 -81.562  14.721  1.00  0.00      BSYN  
ATOM   1119  OE2 GLU   126     -41.729 -80.589  15.562  1.00  0.00      BSYN  
ATOM   1120    C GLU   126     -41.201 -82.187  10.065  1.00  0.00      BSYN  
ATOM   1121    O GLU   126     -40.076 -82.672   9.961  1.00  0.00      BSYN  
ATOM   1122    N TYR   127     -42.213 -82.668   9.385  1.00  0.00      BSYN  
ATOM   1123    H TYR   127     -43.028 -82.134   9.280  1.00  0.00      BSYN  
ATOM   1124   CA TYR   127     -42.050 -83.802   8.554  1.00  0.00      BSYN  
ATOM   1125   CB TYR   127     -42.337 -85.154   9.498  1.00  0.00      BSYN  
ATOM   1126   CG TYR   127     -41.721 -86.490   9.068  1.00  0.00      BSYN  
ATOM   1127  CD1 TYR   127     -42.380 -87.284   8.079  1.00  0.00      BSYN  
ATOM   1128  CE1 TYR   127     -41.838 -88.534   7.741  1.00  0.00      BSYN  
ATOM   1129  CD2 TYR   127     -40.547 -87.004   9.621  1.00  0.00      BSYN  
ATOM   1130  CE2 TYR   127     -40.023 -88.318   9.321  1.00  0.00      BSYN  
ATOM   1131   CZ TYR   127     -40.693 -89.011   8.357  1.00  0.00      BSYN  
ATOM   1132   OH TYR   127     -40.363 -90.282   8.048  1.00  0.00      BSYN  
ATOM   1133   HH TYR   127     -39.488 -90.434   8.411  1.00  0.00      BSYN  
ATOM   1134    C TYR   127     -43.071 -83.783   7.414  1.00  0.00      BSYN  
ATOM   1135    O TYR   127     -44.145 -83.072   7.456  1.00  0.00      BSYN  
ATOM   1136    N GLN   128     -42.597 -84.355   6.302  1.00  0.00      BSYN  
ATOM   1137    H GLN   128     -41.655 -84.619   6.357  1.00  0.00      BSYN  
ATOM   1138   CA GLN   128     -43.201 -84.338   5.008  1.00  0.00      BSYN  
ATOM   1139   CB GLN   128     -42.036 -84.553   4.028  1.00  0.00      BSYN  
ATOM   1140   CG GLN   128     -41.192 -83.276   3.926  1.00  0.00      BSYN  
ATOM   1141   CD GLN   128     -41.908 -82.064   3.329  1.00  0.00      BSYN  
ATOM   1142  OE1 GLN   128     -42.304 -81.052   3.963  1.00  0.00      BSYN  
ATOM   1143  NE2 GLN   128     -42.189 -82.108   1.994  1.00  0.00      BSYN  
ATOM   1144 HE21 GLN   128     -41.960 -82.879   1.434  1.00  0.00      BSYN  
ATOM   1145 HE22 GLN   128     -42.828 -81.426   1.699  1.00  0.00      BSYN  
ATOM   1146    C GLN   128     -44.465 -85.170   4.794  1.00  0.00      BSYN  
ATOM   1147    O GLN   128     -45.500 -84.642   4.249  1.00  0.00      BSYN  
ATOM   1148    N GLU   129     -44.324 -86.422   5.404  1.00  0.00      BSYN  
ATOM   1149    H GLU   129     -43.419 -86.795   5.372  1.00  0.00      BSYN  
ATOM   1150   CA GLU   129     -45.447 -87.192   5.696  1.00  0.00      BSYN  
ATOM   1151   CB GLU   129     -45.077 -88.660   5.775  1.00  0.00      BSYN  
ATOM   1152   CG GLU   129     -46.187 -89.502   5.257  1.00  0.00      BSYN  
ATOM   1153   CD GLU   129     -45.658 -90.936   5.514  1.00  0.00      BSYN  
ATOM   1154  OE1 GLU   129     -44.588 -91.365   5.041  1.00  0.00      BSYN  
ATOM   1155  OE2 GLU   129     -46.403 -91.630   6.214  1.00  0.00      BSYN  
ATOM   1156    C GLU   129     -46.122 -86.687   6.952  1.00  0.00      BSYN  
ATOM   1157    O GLU   129     -45.457 -86.702   8.058  1.00  0.00      BSYN  
ATOM   1158    N TYR   130     -47.407 -86.361   6.715  1.00  0.00      BSYN  
ATOM   1159    H TYR   130     -47.905 -86.295   5.874  1.00  0.00      BSYN  
ATOM   1160   CA TYR   130     -48.202 -85.975   7.821  1.00  0.00      BSYN  
ATOM   1161   CB TYR   130     -48.784 -84.553   7.784  1.00  0.00      BSYN  
ATOM   1162   CG TYR   130     -49.488 -84.147   6.451  1.00  0.00      BSYN  
ATOM   1163  CD1 TYR   130     -48.933 -83.154   5.597  1.00  0.00      BSYN  
ATOM   1164  CE1 TYR   130     -49.601 -82.706   4.482  1.00  0.00      BSYN  
ATOM   1165  CD2 TYR   130     -50.724 -84.678   6.000  1.00  0.00      BSYN  
ATOM   1166  CE2 TYR   130     -51.338 -84.181   4.763  1.00  0.00      BSYN  
ATOM   1167   CZ TYR   130     -50.787 -83.167   4.075  1.00  0.00      BSYN  
ATOM   1168   OH TYR   130     -51.219 -82.590   2.928  1.00  0.00      BSYN  
ATOM   1169   HH TYR   130     -50.538 -82.129   2.433  1.00  0.00      BSYN  
ATOM   1170    C TYR   130     -49.249 -87.052   8.204  1.00  0.00      BSYN  
ATOM   1171    O TYR   130     -50.304 -87.246   7.547  1.00  0.00      BSYN  
ATOM   1172    N GLU   131     -48.936 -87.711   9.371  1.00  0.00      BSYN  
ATOM   1173    H GLU   131     -48.121 -87.382   9.804  1.00  0.00      BSYN  
ATOM   1174   CA GLU   131     -50.049 -88.660   9.849  1.00  0.00      BSYN  
ATOM   1175   CB GLU   131     -49.447 -89.899  10.480  1.00  0.00      BSYN  
ATOM   1176   CG GLU   131     -48.415 -90.421   9.360  1.00  0.00      BSYN  
ATOM   1177   CD GLU   131     -48.092 -91.872   9.539  1.00  0.00      BSYN  
ATOM   1178  OE1 GLU   131     -48.818 -92.748   9.064  1.00  0.00      BSYN  
ATOM   1179  OE2 GLU   131     -47.084 -92.093  10.173  1.00  0.00      BSYN  
ATOM   1180    C GLU   131     -51.134 -87.935  10.735  1.00  0.00      BSYN  
ATOM   1181    O GLU   131     -50.813 -87.404  11.772  1.00  0.00      BSYN  
ATOM   1182    N PRO   132     -52.413 -88.207  10.371  1.00  0.00      BSYN  
ATOM   1183   CD PRO   132     -53.002 -88.156   9.078  1.00  0.00      BSYN  
ATOM   1184   CA PRO   132     -53.514 -87.791  11.284  1.00  0.00      BSYN  
ATOM   1185   CB PRO   132     -54.247 -86.703  10.501  1.00  0.00      BSYN  
ATOM   1186   CG PRO   132     -54.212 -87.209   9.172  1.00  0.00      BSYN  
ATOM   1187    C PRO   132     -54.418 -88.855  11.862  1.00  0.00      BSYN  
ATOM   1188    O PRO   132     -53.992 -90.021  11.880  1.00  0.00      BSYN  
ATOM   1189    N GLU   133     -55.493 -88.422  12.512  1.00  0.00      BSYN  
ATOM   1190    H GLU   133     -55.809 -87.508  12.352  1.00  0.00      BSYN  
ATOM   1191   CA GLU   133     -56.348 -89.231  13.416  1.00  0.00      BSYN  
ATOM   1192   CB GLU   133     -55.891 -89.031  14.849  1.00  0.00      BSYN  
ATOM   1193   CG GLU   133     -54.444 -89.331  15.402  1.00  0.00      BSYN  
ATOM   1194   CD GLU   133     -53.417 -88.184  15.550  1.00  0.00      BSYN  
ATOM   1195  OE1 GLU   133     -53.061 -87.760  16.675  1.00  0.00      BSYN  
ATOM   1196  OE2 GLU   133     -52.897 -87.613  14.542  1.00  0.00      BSYN  
ATOM   1197    C GLU   133     -57.855 -88.840  13.365  1.00  0.00      BSYN  
ATOM   1198    O GLU   133     -58.002 -87.683  13.161  1.00  0.00      BSYN  
ATOM   1199    N ALA   134     -58.879 -89.706  13.423  1.00  0.00      BSYN  
ATOM   1200    H ALA   134     -58.592 -90.622  13.223  1.00  0.00      BSYN  
ATOM   1201   CA ALA   134     -60.223 -89.247  13.590  1.00  0.00      BSYN  
ATOM   1202   CB ALA   134     -61.215 -90.297  12.972  1.00  0.00      BSYN  
ATOM   1203    C ALA   134     -60.573 -88.812  15.018  1.00  0.00      BSYN  
ATOM   1204  OT1 ALA   134     -60.486 -89.737  15.910  1.00  0.00      BSYN  
ATOM   1205  OT2 ALA   134     -60.914 -87.651  15.326  1.00  0.00      BSYN  
END
