# Supplementary material for: Data set of intrinsically disordered proteins analysed at a local protein conformation level
Source: Data Brief. 2020 Mar 5;29:105383. doi: 10.1016/j.dib.2020.105383 (PMC7078294; doi:10.1016/j.dib.2020.105383)
Supplement: Supplementary file 1 [file mmc1.zip › the data/1-DATA/PED1AAD-pdb/1AAD-143.pdb]

CRYST1    1.000    1.000    1.000  90.00  90.00  90.00 P 1           1
ATOM      1  HT1 MET     1      -6.922 -89.226 -34.027  1.00  0.00      BSYN  
ATOM      2  HT2 MET     1      -6.570 -88.432 -32.586  1.00  0.00      BSYN  
ATOM      3    N MET     1      -7.321 -88.915 -33.119  1.00  0.00      BSYN  
ATOM      4  HT3 MET     1      -8.007 -88.143 -33.245  1.00  0.00      BSYN  
ATOM      5   CA MET     1      -8.012 -90.099 -32.661  1.00  0.00      BSYN  
ATOM      6   CB MET     1      -8.841 -89.810 -31.339  1.00  0.00      BSYN  
ATOM      7   CG MET     1      -9.375 -91.105 -30.785  1.00  0.00      BSYN  
ATOM      8   SD MET     1      -9.676 -90.767 -29.051  1.00  0.00      BSYN  
ATOM      9   CE MET     1      -8.211 -91.827 -28.750  1.00  0.00      BSYN  
ATOM     10    C MET     1      -8.793 -90.869 -33.733  1.00  0.00      BSYN  
ATOM     11    O MET     1      -9.688 -90.361 -34.447  1.00  0.00      BSYN  
ATOM     12    N ASP     2      -8.482 -92.146 -33.830  1.00  0.00      BSYN  
ATOM     13    H ASP     2      -7.731 -92.532 -33.333  1.00  0.00      BSYN  
ATOM     14   CA ASP     2      -9.177 -93.163 -34.706  1.00  0.00      BSYN  
ATOM     15   CB ASP     2      -8.116 -94.346 -34.942  1.00  0.00      BSYN  
ATOM     16   CG ASP     2      -8.375 -95.252 -36.252  1.00  0.00      BSYN  
ATOM     17  OD1 ASP     2      -8.742 -94.719 -37.285  1.00  0.00      BSYN  
ATOM     18  OD2 ASP     2      -8.368 -96.443 -36.123  1.00  0.00      BSYN  
ATOM     19    C ASP     2     -10.494 -93.792 -34.187  1.00  0.00      BSYN  
ATOM     20    O ASP     2     -11.267 -94.545 -34.810  1.00  0.00      BSYN  
ATOM     21    N VAL     3     -10.647 -93.622 -32.874  1.00  0.00      BSYN  
ATOM     22    H VAL     3     -10.122 -92.906 -32.460  1.00  0.00      BSYN  
ATOM     23   CA VAL     3     -11.717 -94.292 -32.232  1.00  0.00      BSYN  
ATOM     24   CB VAL     3     -11.430 -95.076 -30.961  1.00  0.00      BSYN  
ATOM     25  CG1 VAL     3     -11.614 -96.611 -31.301  1.00  0.00      BSYN  
ATOM     26  CG2 VAL     3     -10.058 -94.648 -30.448  1.00  0.00      BSYN  
ATOM     27    C VAL     3     -12.889 -93.346 -31.790  1.00  0.00      BSYN  
ATOM     28    O VAL     3     -14.061 -93.475 -32.315  1.00  0.00      BSYN  
ATOM     29    N PHE     4     -12.686 -92.331 -30.945  1.00  0.00      BSYN  
ATOM     30    H PHE     4     -11.729 -92.188 -30.791  1.00  0.00      BSYN  
ATOM     31   CA PHE     4     -13.709 -91.285 -30.646  1.00  0.00      BSYN  
ATOM     32   CB PHE     4     -13.436 -90.595 -29.322  1.00  0.00      BSYN  
ATOM     33   CG PHE     4     -14.593 -90.855 -28.286  1.00  0.00      BSYN  
ATOM     34  CD1 PHE     4     -15.448 -91.945 -28.448  1.00  0.00      BSYN  
ATOM     35  CD2 PHE     4     -14.761 -89.974 -27.137  1.00  0.00      BSYN  
ATOM     36  CE1 PHE     4     -16.296 -92.178 -27.361  1.00  0.00      BSYN  
ATOM     37  CE2 PHE     4     -15.661 -90.219 -26.163  1.00  0.00      BSYN  
ATOM     38   CZ PHE     4     -16.429 -91.334 -26.302  1.00  0.00      BSYN  
ATOM     39    C PHE     4     -13.774 -90.215 -31.797  1.00  0.00      BSYN  
ATOM     40    O PHE     4     -13.144 -89.140 -31.938  1.00  0.00      BSYN  
ATOM     41    N MET     5     -14.638 -90.601 -32.767  1.00  0.00      BSYN  
ATOM     42    H MET     5     -15.066 -91.468 -32.610  1.00  0.00      BSYN  
ATOM     43   CA MET     5     -15.151 -89.759 -33.820  1.00  0.00      BSYN  
ATOM     44   CB MET     5     -15.516 -90.635 -35.035  1.00  0.00      BSYN  
ATOM     45   CG MET     5     -16.563 -90.288 -36.171  1.00  0.00      BSYN  
ATOM     46   SD MET     5     -16.214 -91.242 -37.633  1.00  0.00      BSYN  
ATOM     47   CE MET     5     -17.002 -92.770 -37.082  1.00  0.00      BSYN  
ATOM     48    C MET     5     -16.311 -88.829 -33.565  1.00  0.00      BSYN  
ATOM     49    O MET     5     -17.464 -89.202 -33.291  1.00  0.00      BSYN  
ATOM     50    N LYS     6     -15.981 -87.552 -33.723  1.00  0.00      BSYN  
ATOM     51    H LYS     6     -15.028 -87.333 -33.789  1.00  0.00      BSYN  
ATOM     52   CA LYS     6     -16.994 -86.459 -33.597  1.00  0.00      BSYN  
ATOM     53   CB LYS     6     -16.555 -85.343 -32.666  1.00  0.00      BSYN  
ATOM     54   CG LYS     6     -17.532 -84.134 -32.605  1.00  0.00      BSYN  
ATOM     55   CD LYS     6     -16.946 -82.748 -32.744  1.00  0.00      BSYN  
ATOM     56   CE LYS     6     -15.897 -82.434 -33.816  1.00  0.00      BSYN  
ATOM     57   NZ LYS     6     -15.400 -81.046 -33.853  1.00  0.00      BSYN  
ATOM     58  HZ1 LYS     6     -14.760 -80.973 -34.669  1.00  0.00      BSYN  
ATOM     59  HZ2 LYS     6     -16.152 -80.366 -34.085  1.00  0.00      BSYN  
ATOM     60  HZ3 LYS     6     -15.058 -80.960 -32.874  1.00  0.00      BSYN  
ATOM     61    C LYS     6     -17.331 -86.119 -34.961  1.00  0.00      BSYN  
ATOM     62    O LYS     6     -16.834 -85.179 -35.559  1.00  0.00      BSYN  
ATOM     63    N GLY     7     -18.412 -86.742 -35.480  1.00  0.00      BSYN  
ATOM     64    H GLY     7     -18.819 -87.548 -35.100  1.00  0.00      BSYN  
ATOM     65   CA GLY     7     -18.997 -86.250 -36.748  1.00  0.00      BSYN  
ATOM     66    C GLY     7     -19.692 -87.355 -37.534  1.00  0.00      BSYN  
ATOM     67    O GLY     7     -20.016 -88.445 -36.945  1.00  0.00      BSYN  
ATOM     68    N LEU     8     -19.736 -87.253 -38.877  1.00  0.00      BSYN  
ATOM     69    H LEU     8     -19.443 -86.438 -39.335  1.00  0.00      BSYN  
ATOM     70   CA LEU     8     -20.205 -88.252 -39.769  1.00  0.00      BSYN  
ATOM     71   CB LEU     8     -21.755 -88.285 -39.815  1.00  0.00      BSYN  
ATOM     72   CG LEU     8     -22.633 -86.998 -39.977  1.00  0.00      BSYN  
ATOM     73  CD1 LEU     8     -23.853 -87.233 -40.789  1.00  0.00      BSYN  
ATOM     74  CD2 LEU     8     -22.760 -86.016 -38.825  1.00  0.00      BSYN  
ATOM     75    C LEU     8     -19.500 -88.381 -41.096  1.00  0.00      BSYN  
ATOM     76    O LEU     8     -19.127 -89.494 -41.393  1.00  0.00      BSYN  
ATOM     77    N SER     9     -19.229 -87.330 -41.817  1.00  0.00      BSYN  
ATOM     78    H SER     9     -19.714 -86.493 -41.658  1.00  0.00      BSYN  
ATOM     79   CA SER     9     -18.445 -87.335 -43.007  1.00  0.00      BSYN  
ATOM     80   CB SER     9     -19.296 -87.805 -44.201  1.00  0.00      BSYN  
ATOM     81   OG SER     9     -19.482 -89.183 -44.569  1.00  0.00      BSYN  
ATOM     82   HG SER     9     -19.386 -89.774 -43.819  1.00  0.00      BSYN  
ATOM     83    C SER     9     -17.884 -85.826 -43.113  1.00  0.00      BSYN  
ATOM     84    O SER     9     -17.932 -84.926 -42.294  1.00  0.00      BSYN  
ATOM     85    N MET    10     -17.040 -85.753 -44.178  1.00  0.00      BSYN  
ATOM     86    H MET    10     -16.913 -86.639 -44.577  1.00  0.00      BSYN  
ATOM     87   CA MET    10     -16.368 -84.528 -44.731  1.00  0.00      BSYN  
ATOM     88   CB MET    10     -15.452 -85.051 -45.854  1.00  0.00      BSYN  
ATOM     89   CG MET    10     -14.662 -83.829 -46.256  1.00  0.00      BSYN  
ATOM     90   SD MET    10     -14.608 -83.355 -48.047  1.00  0.00      BSYN  
ATOM     91   CE MET    10     -13.204 -84.144 -48.686  1.00  0.00      BSYN  
ATOM     92    C MET    10     -17.489 -83.649 -45.359  1.00  0.00      BSYN  
ATOM     93    O MET    10     -18.072 -84.013 -46.401  1.00  0.00      BSYN  
ATOM     94    N ALA    11     -17.497 -82.462 -44.914  1.00  0.00      BSYN  
ATOM     95    H ALA    11     -16.740 -82.296 -44.313  1.00  0.00      BSYN  
ATOM     96   CA ALA    11     -18.454 -81.401 -45.208  1.00  0.00      BSYN  
ATOM     97   CB ALA    11     -18.502 -80.348 -43.980  1.00  0.00      BSYN  
ATOM     98    C ALA    11     -18.012 -80.681 -46.543  1.00  0.00      BSYN  
ATOM     99    O ALA    11     -16.922 -80.067 -46.668  1.00  0.00      BSYN  
ATOM    100    N LYS    12     -18.886 -80.749 -47.496  1.00  0.00      BSYN  
ATOM    101    H LYS    12     -19.791 -80.785 -47.122  1.00  0.00      BSYN  
ATOM    102   CA LYS    12     -18.626 -80.566 -48.860  1.00  0.00      BSYN  
ATOM    103   CB LYS    12     -19.764 -81.037 -49.737  1.00  0.00      BSYN  
ATOM    104   CG LYS    12     -19.320 -81.149 -51.233  1.00  0.00      BSYN  
ATOM    105   CD LYS    12     -20.436 -82.116 -51.769  1.00  0.00      BSYN  
ATOM    106   CE LYS    12     -20.840 -81.960 -53.247  1.00  0.00      BSYN  
ATOM    107   NZ LYS    12     -21.786 -83.010 -53.583  1.00  0.00      BSYN  
ATOM    108  HZ1 LYS    12     -22.734 -82.801 -53.210  1.00  0.00      BSYN  
ATOM    109  HZ2 LYS    12     -22.065 -83.041 -54.584  1.00  0.00      BSYN  
ATOM    110  HZ3 LYS    12     -21.330 -83.866 -53.207  1.00  0.00      BSYN  
ATOM    111    C LYS    12     -18.538 -78.938 -49.098  1.00  0.00      BSYN  
ATOM    112    O LYS    12     -19.149 -78.200 -48.426  1.00  0.00      BSYN  
ATOM    113    N GLU    13     -17.644 -78.496 -50.006  1.00  0.00      BSYN  
ATOM    114    H GLU    13     -17.387 -79.219 -50.615  1.00  0.00      BSYN  
ATOM    115   CA GLU    13     -17.265 -77.135 -50.319  1.00  0.00      BSYN  
ATOM    116   CB GLU    13     -18.434 -76.429 -51.143  1.00  0.00      BSYN  
ATOM    117   CG GLU    13     -18.030 -76.366 -52.667  1.00  0.00      BSYN  
ATOM    118   CD GLU    13     -18.287 -77.668 -53.401  1.00  0.00      BSYN  
ATOM    119  OE1 GLU    13     -19.239 -77.714 -54.079  1.00  0.00      BSYN  
ATOM    120  OE2 GLU    13     -17.566 -78.700 -53.229  1.00  0.00      BSYN  
ATOM    121    C GLU    13     -16.747 -76.250 -49.247  1.00  0.00      BSYN  
ATOM    122    O GLU    13     -17.366 -75.333 -48.741  1.00  0.00      BSYN  
ATOM    123    N GLY    14     -15.524 -76.562 -48.880  1.00  0.00      BSYN  
ATOM    124    H GLY    14     -15.308 -77.472 -49.172  1.00  0.00      BSYN  
ATOM    125   CA GLY    14     -14.678 -75.633 -48.033  1.00  0.00      BSYN  
ATOM    126    C GLY    14     -13.914 -74.546 -48.873  1.00  0.00      BSYN  
ATOM    127    O GLY    14     -12.758 -74.855 -49.228  1.00  0.00      BSYN  
ATOM    128    N VAL    15     -14.478 -73.377 -49.016  1.00  0.00      BSYN  
ATOM    129    H VAL    15     -15.410 -73.209 -48.766  1.00  0.00      BSYN  
ATOM    130   CA VAL    15     -13.780 -72.368 -49.758  1.00  0.00      BSYN  
ATOM    131   CB VAL    15     -14.357 -72.089 -51.307  1.00  0.00      BSYN  
ATOM    132  CG1 VAL    15     -14.159 -73.056 -52.424  1.00  0.00      BSYN  
ATOM    133  CG2 VAL    15     -15.773 -71.580 -51.292  1.00  0.00      BSYN  
ATOM    134    C VAL    15     -13.311 -71.178 -48.797  1.00  0.00      BSYN  
ATOM    135    O VAL    15     -12.635 -71.530 -47.756  1.00  0.00      BSYN  
ATOM    136    N VAL    16     -13.759 -69.957 -48.917  1.00  0.00      BSYN  
ATOM    137    H VAL    16     -14.292 -69.751 -49.713  1.00  0.00      BSYN  
ATOM    138   CA VAL    16     -13.599 -68.978 -47.877  1.00  0.00      BSYN  
ATOM    139   CB VAL    16     -13.776 -67.485 -48.414  1.00  0.00      BSYN  
ATOM    140  CG1 VAL    16     -12.417 -67.019 -49.164  1.00  0.00      BSYN  
ATOM    141  CG2 VAL    16     -14.947 -67.197 -49.415  1.00  0.00      BSYN  
ATOM    142    C VAL    16     -14.681 -69.068 -46.739  1.00  0.00      BSYN  
ATOM    143    O VAL    16     -15.406 -68.182 -46.306  1.00  0.00      BSYN  
ATOM    144    N ALA    17     -14.642 -70.233 -46.225  1.00  0.00      BSYN  
ATOM    145    H ALA    17     -13.837 -70.773 -46.373  1.00  0.00      BSYN  
ATOM    146   CA ALA    17     -15.643 -70.679 -45.315  1.00  0.00      BSYN  
ATOM    147   CB ALA    17     -15.466 -72.147 -44.944  1.00  0.00      BSYN  
ATOM    148    C ALA    17     -16.004 -69.901 -44.088  1.00  0.00      BSYN  
ATOM    149    O ALA    17     -17.167 -69.623 -43.721  1.00  0.00      BSYN  
ATOM    150    N ALA    18     -14.997 -69.539 -43.340  1.00  0.00      BSYN  
ATOM    151    H ALA    18     -14.072 -69.819 -43.500  1.00  0.00      BSYN  
ATOM    152   CA ALA    18     -15.229 -68.584 -42.330  1.00  0.00      BSYN  
ATOM    153   CB ALA    18     -15.203 -69.087 -40.842  1.00  0.00      BSYN  
ATOM    154    C ALA    18     -14.257 -67.409 -42.446  1.00  0.00      BSYN  
ATOM    155    O ALA    18     -13.693 -66.973 -41.435  1.00  0.00      BSYN  
ATOM    156    N ALA    19     -14.131 -66.946 -43.691  1.00  0.00      BSYN  
ATOM    157    H ALA    19     -14.606 -67.290 -44.476  1.00  0.00      BSYN  
ATOM    158   CA ALA    19     -13.394 -65.740 -43.897  1.00  0.00      BSYN  
ATOM    159   CB ALA    19     -13.413 -65.397 -45.352  1.00  0.00      BSYN  
ATOM    160    C ALA    19     -13.970 -64.569 -43.116  1.00  0.00      BSYN  
ATOM    161    O ALA    19     -15.166 -64.223 -43.051  1.00  0.00      BSYN  
ATOM    162    N GLU    20     -12.997 -63.836 -42.459  1.00  0.00      BSYN  
ATOM    163    H GLU    20     -12.080 -64.149 -42.609  1.00  0.00      BSYN  
ATOM    164   CA GLU    20     -13.345 -62.890 -41.486  1.00  0.00      BSYN  
ATOM    165   CB GLU    20     -13.118 -63.535 -40.122  1.00  0.00      BSYN  
ATOM    166   CG GLU    20     -13.626 -62.824 -38.946  1.00  0.00      BSYN  
ATOM    167   CD GLU    20     -13.176 -63.535 -37.661  1.00  0.00      BSYN  
ATOM    168  OE1 GLU    20     -12.026 -63.421 -37.144  1.00  0.00      BSYN  
ATOM    169  OE2 GLU    20     -14.125 -64.114 -37.085  1.00  0.00      BSYN  
ATOM    170    C GLU    20     -12.421 -61.730 -41.610  1.00  0.00      BSYN  
ATOM    171    O GLU    20     -11.204 -61.832 -41.637  1.00  0.00      BSYN  
ATOM    172    N LYS    21     -13.069 -60.575 -41.749  1.00  0.00      BSYN  
ATOM    173    H LYS    21     -14.042 -60.666 -41.682  1.00  0.00      BSYN  
ATOM    174   CA LYS    21     -12.502 -59.288 -42.139  1.00  0.00      BSYN  
ATOM    175   CB LYS    21     -13.704 -58.447 -42.314  1.00  0.00      BSYN  
ATOM    176   CG LYS    21     -13.478 -56.918 -42.683  1.00  0.00      BSYN  
ATOM    177   CD LYS    21     -13.015 -56.897 -44.190  1.00  0.00      BSYN  
ATOM    178   CE LYS    21     -13.077 -55.415 -44.782  1.00  0.00      BSYN  
ATOM    179   NZ LYS    21     -13.064 -55.547 -46.258  1.00  0.00      BSYN  
ATOM    180  HZ1 LYS    21     -13.093 -54.582 -46.643  1.00  0.00      BSYN  
ATOM    181  HZ2 LYS    21     -12.127 -55.950 -46.463  1.00  0.00      BSYN  
ATOM    182  HZ3 LYS    21     -13.917 -56.107 -46.458  1.00  0.00      BSYN  
ATOM    183    C LYS    21     -11.704 -58.643 -41.030  1.00  0.00      BSYN  
ATOM    184    O LYS    21     -11.966 -58.717 -39.874  1.00  0.00      BSYN  
ATOM    185    N THR    22     -10.548 -57.945 -41.411  1.00  0.00      BSYN  
ATOM    186    H THR    22     -10.726 -57.955 -42.374  1.00  0.00      BSYN  
ATOM    187   CA THR    22      -9.452 -57.353 -40.625  1.00  0.00      BSYN  
ATOM    188   CB THR    22      -9.815 -56.079 -39.894  1.00  0.00      BSYN  
ATOM    189  OG1 THR    22     -10.898 -56.247 -38.976  1.00  0.00      BSYN  
ATOM    190  HG1 THR    22     -11.326 -57.097 -39.104  1.00  0.00      BSYN  
ATOM    191  CG2 THR    22     -10.185 -54.904 -40.823  1.00  0.00      BSYN  
ATOM    192    C THR    22      -8.831 -58.504 -39.900  1.00  0.00      BSYN  
ATOM    193    O THR    22      -9.223 -58.899 -38.787  1.00  0.00      BSYN  
ATOM    194    N LYS    23      -7.828 -59.124 -40.472  1.00  0.00      BSYN  
ATOM    195    H LYS    23      -7.496 -58.896 -41.366  1.00  0.00      BSYN  
ATOM    196   CA LYS    23      -7.197 -60.336 -39.957  1.00  0.00      BSYN  
ATOM    197   CB LYS    23      -6.031 -60.800 -40.726  1.00  0.00      BSYN  
ATOM    198   CG LYS    23      -6.637 -61.636 -42.060  1.00  0.00      BSYN  
ATOM    199   CD LYS    23      -6.765 -63.149 -41.895  1.00  0.00      BSYN  
ATOM    200   CE LYS    23      -7.752 -63.744 -42.836  1.00  0.00      BSYN  
ATOM    201   NZ LYS    23      -7.962 -65.198 -42.651  1.00  0.00      BSYN  
ATOM    202  HZ1 LYS    23      -8.918 -65.317 -42.257  1.00  0.00      BSYN  
ATOM    203  HZ2 LYS    23      -7.915 -65.535 -43.634  1.00  0.00      BSYN  
ATOM    204  HZ3 LYS    23      -7.190 -65.539 -42.044  1.00  0.00      BSYN  
ATOM    205    C LYS    23      -6.753 -60.491 -38.444  1.00  0.00      BSYN  
ATOM    206    O LYS    23      -5.673 -60.087 -38.002  1.00  0.00      BSYN  
ATOM    207    N GLN    24      -7.576 -61.288 -37.644  1.00  0.00      BSYN  
ATOM    208    H GLN    24      -8.425 -61.498 -38.086  1.00  0.00      BSYN  
ATOM    209   CA GLN    24      -7.211 -61.605 -36.300  1.00  0.00      BSYN  
ATOM    210   CB GLN    24      -8.509 -61.299 -35.506  1.00  0.00      BSYN  
ATOM    211   CG GLN    24      -8.756 -59.734 -35.417  1.00  0.00      BSYN  
ATOM    212   CD GLN    24      -7.898 -59.009 -34.402  1.00  0.00      BSYN  
ATOM    213  OE1 GLN    24      -7.841 -59.302 -33.175  1.00  0.00      BSYN  
ATOM    214  NE2 GLN    24      -7.202 -57.990 -34.839  1.00  0.00      BSYN  
ATOM    215 HE21 GLN    24      -6.571 -57.594 -34.202  1.00  0.00      BSYN  
ATOM    216 HE22 GLN    24      -7.395 -57.849 -35.789  1.00  0.00      BSYN  
ATOM    217    C GLN    24      -6.492 -62.947 -35.995  1.00  0.00      BSYN  
ATOM    218    O GLN    24      -6.740 -64.041 -36.546  1.00  0.00      BSYN  
ATOM    219    N GLY    25      -5.293 -62.738 -35.339  1.00  0.00      BSYN  
ATOM    220    H GLY    25      -5.187 -61.858 -34.922  1.00  0.00      BSYN  
ATOM    221   CA GLY    25      -4.354 -63.767 -35.167  1.00  0.00      BSYN  
ATOM    222    C GLY    25      -2.895 -63.587 -35.739  1.00  0.00      BSYN  
ATOM    223    O GLY    25      -1.857 -64.039 -35.272  1.00  0.00      BSYN  
ATOM    224    N VAL    26      -2.836 -62.824 -36.822  1.00  0.00      BSYN  
ATOM    225    H VAL    26      -3.643 -62.488 -37.265  1.00  0.00      BSYN  
ATOM    226   CA VAL    26      -1.479 -62.636 -37.477  1.00  0.00      BSYN  
ATOM    227   CB VAL    26      -1.659 -62.169 -39.006  1.00  0.00      BSYN  
ATOM    228  CG1 VAL    26      -0.271 -62.212 -39.755  1.00  0.00      BSYN  
ATOM    229  CG2 VAL    26      -2.668 -62.846 -39.836  1.00  0.00      BSYN  
ATOM    230    C VAL    26      -0.497 -61.750 -36.651  1.00  0.00      BSYN  
ATOM    231    O VAL    26       0.697 -61.957 -36.776  1.00  0.00      BSYN  
ATOM    232    N THR    27      -1.012 -60.788 -35.869  1.00  0.00      BSYN  
ATOM    233    H THR    27      -1.980 -60.632 -35.858  1.00  0.00      BSYN  
ATOM    234   CA THR    27      -0.263 -59.933 -34.997  1.00  0.00      BSYN  
ATOM    235   CB THR    27      -0.781 -58.500 -35.204  1.00  0.00      BSYN  
ATOM    236  OG1 THR    27      -2.184 -58.505 -35.158  1.00  0.00      BSYN  
ATOM    237  HG1 THR    27      -2.259 -57.793 -34.519  1.00  0.00      BSYN  
ATOM    238  CG2 THR    27      -0.349 -58.149 -36.729  1.00  0.00      BSYN  
ATOM    239    C THR    27      -0.311 -60.370 -33.487  1.00  0.00      BSYN  
ATOM    240    O THR    27       0.500 -59.921 -32.687  1.00  0.00      BSYN  
ATOM    241    N GLU    28      -1.206 -61.252 -33.036  1.00  0.00      BSYN  
ATOM    242    H GLU    28      -1.946 -61.547 -33.608  1.00  0.00      BSYN  
ATOM    243   CA GLU    28      -1.189 -61.607 -31.611  1.00  0.00      BSYN  
ATOM    244   CB GLU    28      -2.491 -62.277 -31.037  1.00  0.00      BSYN  
ATOM    245   CG GLU    28      -3.521 -61.217 -30.710  1.00  0.00      BSYN  
ATOM    246   CD GLU    28      -4.805 -61.964 -30.469  1.00  0.00      BSYN  
ATOM    247  OE1 GLU    28      -5.732 -62.045 -31.257  1.00  0.00      BSYN  
ATOM    248  OE2 GLU    28      -4.939 -62.591 -29.413  1.00  0.00      BSYN  
ATOM    249    C GLU    28      -0.012 -62.440 -31.185  1.00  0.00      BSYN  
ATOM    250    O GLU    28       0.293 -63.386 -31.902  1.00  0.00      BSYN  
ATOM    251    N ALA    29       0.864 -62.225 -30.197  1.00  0.00      BSYN  
ATOM    252    H ALA    29       1.662 -62.762 -30.011  1.00  0.00      BSYN  
ATOM    253   CA ALA    29       0.750 -61.154 -29.276  1.00  0.00      BSYN  
ATOM    254   CB ALA    29       0.397 -61.648 -27.929  1.00  0.00      BSYN  
ATOM    255    C ALA    29       2.183 -60.754 -29.136  1.00  0.00      BSYN  
ATOM    256    O ALA    29       3.024 -61.586 -28.873  1.00  0.00      BSYN  
ATOM    257    N ALA    30       2.297 -59.459 -29.251  1.00  0.00      BSYN  
ATOM    258    H ALA    30       1.485 -58.923 -29.369  1.00  0.00      BSYN  
ATOM    259   CA ALA    30       3.618 -58.834 -29.071  1.00  0.00      BSYN  
ATOM    260   CB ALA    30       3.709 -58.044 -30.416  1.00  0.00      BSYN  
ATOM    261    C ALA    30       3.726 -58.025 -27.769  1.00  0.00      BSYN  
ATOM    262    O ALA    30       2.979 -57.106 -27.506  1.00  0.00      BSYN  
ATOM    263    N GLU    31       4.569 -58.332 -26.803  1.00  0.00      BSYN  
ATOM    264    H GLU    31       4.488 -57.794 -25.987  1.00  0.00      BSYN  
ATOM    265   CA GLU    31       5.542 -59.451 -26.866  1.00  0.00      BSYN  
ATOM    266   CB GLU    31       6.926 -58.859 -26.797  1.00  0.00      BSYN  
ATOM    267   CG GLU    31       7.471 -58.550 -28.268  1.00  0.00      BSYN  
ATOM    268   CD GLU    31       8.128 -57.204 -28.614  1.00  0.00      BSYN  
ATOM    269  OE1 GLU    31       9.429 -57.150 -28.604  1.00  0.00      BSYN  
ATOM    270  OE2 GLU    31       7.424 -56.187 -28.765  1.00  0.00      BSYN  
ATOM    271    C GLU    31       5.312 -60.490 -25.769  1.00  0.00      BSYN  
ATOM    272    O GLU    31       5.236 -60.114 -24.597  1.00  0.00      BSYN  
ATOM    273    N LYS    32       5.108 -61.693 -26.286  1.00  0.00      BSYN  
ATOM    274    H LYS    32       4.684 -61.592 -27.163  1.00  0.00      BSYN  
ATOM    275   CA LYS    32       5.149 -62.906 -25.487  1.00  0.00      BSYN  
ATOM    276   CB LYS    32       4.201 -63.975 -26.070  1.00  0.00      BSYN  
ATOM    277   CG LYS    32       4.049 -65.172 -25.218  1.00  0.00      BSYN  
ATOM    278   CD LYS    32       3.580 -66.253 -26.134  1.00  0.00      BSYN  
ATOM    279   CE LYS    32       3.185 -67.570 -25.518  1.00  0.00      BSYN  
ATOM    280   NZ LYS    32       2.320 -68.318 -26.488  1.00  0.00      BSYN  
ATOM    281  HZ1 LYS    32       2.938 -68.360 -27.323  1.00  0.00      BSYN  
ATOM    282  HZ2 LYS    32       2.097 -69.259 -26.105  1.00  0.00      BSYN  
ATOM    283  HZ3 LYS    32       1.446 -67.776 -26.644  1.00  0.00      BSYN  
ATOM    284    C LYS    32       6.553 -63.432 -25.196  1.00  0.00      BSYN  
ATOM    285    O LYS    32       7.160 -63.564 -26.297  1.00  0.00      BSYN  
ATOM    286    N THR    33       7.171 -63.560 -24.089  1.00  0.00      BSYN  
ATOM    287    H THR    33       6.760 -63.260 -23.251  1.00  0.00      BSYN  
ATOM    288   CA THR    33       8.528 -64.059 -23.987  1.00  0.00      BSYN  
ATOM    289   CB THR    33       9.220 -63.772 -22.643  1.00  0.00      BSYN  
ATOM    290  OG1 THR    33       9.215 -62.328 -22.698  1.00  0.00      BSYN  
ATOM    291  HG1 THR    33       9.657 -62.116 -23.524  1.00  0.00      BSYN  
ATOM    292  CG2 THR    33      10.619 -64.094 -22.689  1.00  0.00      BSYN  
ATOM    293    C THR    33       8.610 -65.577 -24.289  1.00  0.00      BSYN  
ATOM    294    O THR    33       8.464 -66.535 -23.487  1.00  0.00      BSYN  
ATOM    295    N LYS    34       8.606 -65.879 -25.618  1.00  0.00      BSYN  
ATOM    296    H LYS    34       8.352 -65.108 -26.167  1.00  0.00      BSYN  
ATOM    297   CA LYS    34       9.120 -67.195 -26.060  1.00  0.00      BSYN  
ATOM    298   CB LYS    34       8.552 -67.518 -27.557  1.00  0.00      BSYN  
ATOM    299   CG LYS    34       8.840 -66.845 -28.837  1.00  0.00      BSYN  
ATOM    300   CD LYS    34       8.546 -67.793 -29.986  1.00  0.00      BSYN  
ATOM    301   CE LYS    34       9.852 -68.309 -30.612  1.00  0.00      BSYN  
ATOM    302   NZ LYS    34      10.721 -67.325 -31.097  1.00  0.00      BSYN  
ATOM    303  HZ1 LYS    34      11.607 -67.772 -31.409  1.00  0.00      BSYN  
ATOM    304  HZ2 LYS    34      10.195 -67.035 -31.946  1.00  0.00      BSYN  
ATOM    305  HZ3 LYS    34      10.850 -66.630 -30.335  1.00  0.00      BSYN  
ATOM    306    C LYS    34      10.643 -67.316 -25.992  1.00  0.00      BSYN  
ATOM    307    O LYS    34      11.281 -66.388 -26.594  1.00  0.00      BSYN  
ATOM    308    N GLU    35      11.186 -68.334 -25.365  1.00  0.00      BSYN  
ATOM    309    H GLU    35      10.545 -68.845 -24.828  1.00  0.00      BSYN  
ATOM    310   CA GLU    35      12.611 -68.532 -25.281  1.00  0.00      BSYN  
ATOM    311   CB GLU    35      13.005 -69.642 -24.226  1.00  0.00      BSYN  
ATOM    312   CG GLU    35      12.347 -69.608 -22.903  1.00  0.00      BSYN  
ATOM    313   CD GLU    35      12.644 -70.933 -22.086  1.00  0.00      BSYN  
ATOM    314  OE1 GLU    35      12.106 -71.904 -22.621  1.00  0.00      BSYN  
ATOM    315  OE2 GLU    35      13.334 -70.971 -21.119  1.00  0.00      BSYN  
ATOM    316    C GLU    35      13.373 -68.765 -26.546  1.00  0.00      BSYN  
ATOM    317    O GLU    35      14.586 -68.593 -26.523  1.00  0.00      BSYN  
ATOM    318    N GLY    36      12.628 -68.899 -27.683  1.00  0.00      BSYN  
ATOM    319    H GLY    36      11.690 -68.617 -27.649  1.00  0.00      BSYN  
ATOM    320   CA GLY    36      13.296 -69.057 -28.964  1.00  0.00      BSYN  
ATOM    321    C GLY    36      13.897 -67.794 -29.674  1.00  0.00      BSYN  
ATOM    322    O GLY    36      14.687 -68.067 -30.635  1.00  0.00      BSYN  
ATOM    323    N VAL    37      13.747 -66.652 -29.023  1.00  0.00      BSYN  
ATOM    324    H VAL    37      13.236 -66.553 -28.192  1.00  0.00      BSYN  
ATOM    325   CA VAL    37      14.365 -65.479 -29.652  1.00  0.00      BSYN  
ATOM    326   CB VAL    37      13.855 -64.059 -29.078  1.00  0.00      BSYN  
ATOM    327  CG1 VAL    37      12.515 -63.995 -29.834  1.00  0.00      BSYN  
ATOM    328  CG2 VAL    37      13.928 -63.844 -27.563  1.00  0.00      BSYN  
ATOM    329    C VAL    37      15.930 -65.475 -29.659  1.00  0.00      BSYN  
ATOM    330    O VAL    37      16.586 -65.081 -30.545  1.00  0.00      BSYN  
ATOM    331    N LEU    38      16.603 -65.973 -28.567  1.00  0.00      BSYN  
ATOM    332    H LEU    38      16.096 -66.191 -27.757  1.00  0.00      BSYN  
ATOM    333   CA LEU    38      18.073 -66.083 -28.622  1.00  0.00      BSYN  
ATOM    334   CB LEU    38      18.736 -66.461 -27.282  1.00  0.00      BSYN  
ATOM    335   CG LEU    38      18.733 -65.338 -26.205  1.00  0.00      BSYN  
ATOM    336  CD1 LEU    38      19.323 -65.893 -24.964  1.00  0.00      BSYN  
ATOM    337  CD2 LEU    38      19.435 -64.106 -26.640  1.00  0.00      BSYN  
ATOM    338    C LEU    38      18.461 -67.030 -29.838  1.00  0.00      BSYN  
ATOM    339    O LEU    38      19.439 -66.631 -30.490  1.00  0.00      BSYN  
ATOM    340    N TYR    39      17.767 -68.152 -30.085  1.00  0.00      BSYN  
ATOM    341    H TYR    39      16.942 -68.383 -29.609  1.00  0.00      BSYN  
ATOM    342   CA TYR    39      18.025 -68.840 -31.409  1.00  0.00      BSYN  
ATOM    343   CB TYR    39      17.372 -70.286 -31.445  1.00  0.00      BSYN  
ATOM    344   CG TYR    39      17.755 -71.083 -30.249  1.00  0.00      BSYN  
ATOM    345  CD1 TYR    39      19.070 -71.476 -30.176  1.00  0.00      BSYN  
ATOM    346  CE1 TYR    39      19.523 -72.202 -29.055  1.00  0.00      BSYN  
ATOM    347  CD2 TYR    39      16.872 -71.410 -29.188  1.00  0.00      BSYN  
ATOM    348  CE2 TYR    39      17.204 -72.100 -28.039  1.00  0.00      BSYN  
ATOM    349   CZ TYR    39      18.596 -72.532 -27.954  1.00  0.00      BSYN  
ATOM    350   OH TYR    39      18.860 -73.322 -26.893  1.00  0.00      BSYN  
ATOM    351   HH TYR    39      18.324 -73.220 -26.103  1.00  0.00      BSYN  
ATOM    352    C TYR    39      17.762 -68.071 -32.741  1.00  0.00      BSYN  
ATOM    353    O TYR    39      18.669 -67.508 -33.452  1.00  0.00      BSYN  
ATOM    354    N VAL    40      16.447 -67.869 -33.003  1.00  0.00      BSYN  
ATOM    355    H VAL    40      15.773 -68.276 -32.419  1.00  0.00      BSYN  
ATOM    356   CA VAL    40      15.958 -67.223 -34.231  1.00  0.00      BSYN  
ATOM    357   CB VAL    40      14.792 -67.880 -34.839  1.00  0.00      BSYN  
ATOM    358  CG1 VAL    40      15.378 -69.242 -35.117  1.00  0.00      BSYN  
ATOM    359  CG2 VAL    40      13.629 -68.057 -33.872  1.00  0.00      BSYN  
ATOM    360    C VAL    40      15.589 -65.701 -34.189  1.00  0.00      BSYN  
ATOM    361    O VAL    40      14.772 -65.121 -33.406  1.00  0.00      BSYN  
ATOM    362    N GLY    41      16.116 -65.018 -35.237  1.00  0.00      BSYN  
ATOM    363    H GLY    41      16.598 -65.517 -35.930  1.00  0.00      BSYN  
ATOM    364   CA GLY    41      15.841 -63.596 -35.437  1.00  0.00      BSYN  
ATOM    365    C GLY    41      15.120 -63.470 -36.797  1.00  0.00      BSYN  
ATOM    366    O GLY    41      15.714 -63.935 -37.836  1.00  0.00      BSYN  
ATOM    367    N SER    42      13.891 -62.792 -36.994  1.00  0.00      BSYN  
ATOM    368    H SER    42      13.524 -62.697 -37.898  1.00  0.00      BSYN  
ATOM    369   CA SER    42      13.043 -62.256 -35.982  1.00  0.00      BSYN  
ATOM    370   CB SER    42      13.067 -60.723 -35.887  1.00  0.00      BSYN  
ATOM    371   OG SER    42      12.479 -60.351 -34.625  1.00  0.00      BSYN  
ATOM    372   HG SER    42      11.531 -60.197 -34.602  1.00  0.00      BSYN  
ATOM    373    C SER    42      11.626 -62.866 -36.204  1.00  0.00      BSYN  
ATOM    374    O SER    42      10.799 -62.088 -36.599  1.00  0.00      BSYN  
ATOM    375    N LYS    43      11.490 -64.110 -35.723  1.00  0.00      BSYN  
ATOM    376    H LYS    43      12.166 -64.352 -35.056  1.00  0.00      BSYN  
ATOM    377   CA LYS    43      10.529 -65.229 -36.075  1.00  0.00      BSYN  
ATOM    378   CB LYS    43      11.420 -66.292 -36.845  1.00  0.00      BSYN  
ATOM    379   CG LYS    43      11.493 -66.041 -38.365  1.00  0.00      BSYN  
ATOM    380   CD LYS    43      12.641 -66.929 -38.948  1.00  0.00      BSYN  
ATOM    381   CE LYS    43      12.242 -68.339 -38.815  1.00  0.00      BSYN  
ATOM    382   NZ LYS    43      13.037 -69.203 -39.615  1.00  0.00      BSYN  
ATOM    383  HZ1 LYS    43      14.030 -69.197 -39.305  1.00  0.00      BSYN  
ATOM    384  HZ2 LYS    43      12.707 -70.180 -39.748  1.00  0.00      BSYN  
ATOM    385  HZ3 LYS    43      12.961 -68.676 -40.508  1.00  0.00      BSYN  
ATOM    386    C LYS    43       9.759 -65.807 -34.848  1.00  0.00      BSYN  
ATOM    387    O LYS    43      10.263 -65.680 -33.713  1.00  0.00      BSYN  
ATOM    388    N THR    44       8.646 -66.522 -34.892  1.00  0.00      BSYN  
ATOM    389    H THR    44       8.372 -66.878 -34.021  1.00  0.00      BSYN  
ATOM    390   CA THR    44       8.062 -66.930 -36.145  1.00  0.00      BSYN  
ATOM    391   CB THR    44       7.904 -68.503 -36.208  1.00  0.00      BSYN  
ATOM    392  OG1 THR    44       9.075 -69.096 -35.810  1.00  0.00      BSYN  
ATOM    393  HG1 THR    44       9.301 -68.988 -34.883  1.00  0.00      BSYN  
ATOM    394  CG2 THR    44       7.719 -68.999 -37.623  1.00  0.00      BSYN  
ATOM    395    C THR    44       6.738 -66.233 -36.354  1.00  0.00      BSYN  
ATOM    396    O THR    44       5.709 -66.620 -35.711  1.00  0.00      BSYN  
ATOM    397    N ARG    45       6.853 -65.130 -37.080  1.00  0.00      BSYN  
ATOM    398    H ARG    45       7.722 -64.776 -37.364  1.00  0.00      BSYN  
ATOM    399   CA ARG    45       5.703 -64.348 -37.399  1.00  0.00      BSYN  
ATOM    400   CB ARG    45       6.038 -63.123 -38.116  1.00  0.00      BSYN  
ATOM    401   CG ARG    45       6.950 -62.117 -37.308  1.00  0.00      BSYN  
ATOM    402   CD ARG    45       6.762 -60.661 -37.815  1.00  0.00      BSYN  
ATOM    403   NE ARG    45       7.339 -60.457 -39.141  1.00  0.00      BSYN  
ATOM    404   HE ARG    45       6.791 -60.246 -39.926  1.00  0.00      BSYN  
ATOM    405   CZ ARG    45       8.681 -60.353 -39.313  1.00  0.00      BSYN  
ATOM    406  NH1 ARG    45       9.430 -60.142 -38.293  1.00  0.00      BSYN  
ATOM    407 HH11 ARG    45      10.422 -60.221 -38.388  1.00  0.00      BSYN  
ATOM    408 HH12 ARG    45       8.950 -60.171 -37.416  1.00  0.00      BSYN  
ATOM    409  NH2 ARG    45       9.130 -60.296 -40.550  1.00  0.00      BSYN  
ATOM    410 HH21 ARG    45      10.119 -60.218 -40.675  1.00  0.00      BSYN  
ATOM    411 HH22 ARG    45       8.548 -60.333 -41.363  1.00  0.00      BSYN  
ATOM    412    C ARG    45       4.567 -64.976 -38.123  1.00  0.00      BSYN  
ATOM    413    O ARG    45       3.385 -64.639 -37.851  1.00  0.00      BSYN  
ATOM    414    N GLU    46       4.790 -65.859 -39.059  1.00  0.00      BSYN  
ATOM    415    H GLU    46       5.740 -66.072 -39.178  1.00  0.00      BSYN  
ATOM    416   CA GLU    46       3.705 -66.633 -39.665  1.00  0.00      BSYN  
ATOM    417   CB GLU    46       3.492 -66.388 -41.102  1.00  0.00      BSYN  
ATOM    418   CG GLU    46       4.706 -66.623 -42.065  1.00  0.00      BSYN  
ATOM    419   CD GLU    46       5.881 -65.672 -41.825  1.00  0.00      BSYN  
ATOM    420  OE1 GLU    46       6.839 -66.106 -41.247  1.00  0.00      BSYN  
ATOM    421  OE2 GLU    46       5.870 -64.566 -42.337  1.00  0.00      BSYN  
ATOM    422    C GLU    46       3.920 -68.047 -39.241  1.00  0.00      BSYN  
ATOM    423    O GLU    46       3.912 -69.000 -40.047  1.00  0.00      BSYN  
ATOM    424    N GLY    47       4.017 -68.226 -37.906  1.00  0.00      BSYN  
ATOM    425    H GLY    47       4.058 -67.394 -37.390  1.00  0.00      BSYN  
ATOM    426   CA GLY    47       3.680 -69.577 -37.264  1.00  0.00      BSYN  
ATOM    427    C GLY    47       2.347 -69.634 -36.467  1.00  0.00      BSYN  
ATOM    428    O GLY    47       2.286 -69.388 -35.281  1.00  0.00      BSYN  
ATOM    429    N VAL    48       1.233 -69.666 -37.221  1.00  0.00      BSYN  
ATOM    430    H VAL    48       1.296 -69.729 -38.197  1.00  0.00      BSYN  
ATOM    431   CA VAL    48      -0.127 -69.835 -36.572  1.00  0.00      BSYN  
ATOM    432   CB VAL    48      -1.123 -68.669 -36.968  1.00  0.00      BSYN  
ATOM    433  CG1 VAL    48      -0.610 -67.393 -36.479  1.00  0.00      BSYN  
ATOM    434  CG2 VAL    48      -1.339 -68.436 -38.450  1.00  0.00      BSYN  
ATOM    435    C VAL    48      -0.761 -71.177 -37.025  1.00  0.00      BSYN  
ATOM    436    O VAL    48      -0.403 -71.685 -38.046  1.00  0.00      BSYN  
ATOM    437    N VAL    49      -1.646 -71.717 -36.180  1.00  0.00      BSYN  
ATOM    438    H VAL    49      -1.889 -71.217 -35.373  1.00  0.00      BSYN  
ATOM    439   CA VAL    49      -2.466 -72.962 -36.580  1.00  0.00      BSYN  
ATOM    440   CB VAL    49      -2.673 -74.049 -35.465  1.00  0.00      BSYN  
ATOM    441  CG1 VAL    49      -1.912 -75.311 -35.688  1.00  0.00      BSYN  
ATOM    442  CG2 VAL    49      -2.023 -73.778 -34.107  1.00  0.00      BSYN  
ATOM    443    C VAL    49      -3.787 -72.572 -37.211  1.00  0.00      BSYN  
ATOM    444    O VAL    49      -4.533 -71.854 -36.519  1.00  0.00      BSYN  
ATOM    445    N GLN    50      -3.828 -72.881 -38.508  1.00  0.00      BSYN  
ATOM    446    H GLN    50      -2.912 -73.017 -38.828  1.00  0.00      BSYN  
ATOM    447   CA GLN    50      -5.007 -72.687 -39.332  1.00  0.00      BSYN  
ATOM    448   CB GLN    50      -4.465 -72.267 -40.665  1.00  0.00      BSYN  
ATOM    449   CG GLN    50      -5.560 -71.967 -41.710  1.00  0.00      BSYN  
ATOM    450   CD GLN    50      -5.012 -71.821 -43.064  1.00  0.00      BSYN  
ATOM    451  OE1 GLN    50      -3.877 -71.500 -43.295  1.00  0.00      BSYN  
ATOM    452  NE2 GLN    50      -5.717 -72.033 -44.144  1.00  0.00      BSYN  
ATOM    453 HE21 GLN    50      -6.529 -72.552 -43.967  1.00  0.00      BSYN  
ATOM    454 HE22 GLN    50      -5.509 -71.666 -45.029  1.00  0.00      BSYN  
ATOM    455    C GLN    50      -6.094 -73.804 -39.290  1.00  0.00      BSYN  
ATOM    456    O GLN    50      -5.756 -75.017 -39.246  1.00  0.00      BSYN  
ATOM    457    N GLY    51      -7.388 -73.378 -39.406  1.00  0.00      BSYN  
ATOM    458    H GLY    51      -7.519 -72.464 -39.079  1.00  0.00      BSYN  
ATOM    459   CA GLY    51      -8.491 -74.236 -39.424  1.00  0.00      BSYN  
ATOM    460    C GLY    51      -8.784 -74.748 -40.824  1.00  0.00      BSYN  
ATOM    461    O GLY    51      -8.070 -75.652 -41.303  1.00  0.00      BSYN  
ATOM    462    N VAL    52      -9.833 -74.296 -41.462  1.00  0.00      BSYN  
ATOM    463    H VAL    52     -10.450 -73.732 -40.950  1.00  0.00      BSYN  
ATOM    464   CA VAL    52     -10.133 -74.659 -42.907  1.00  0.00      BSYN  
ATOM    465   CB VAL    52     -11.743 -74.960 -43.043  1.00  0.00      BSYN  
ATOM    466  CG1 VAL    52     -11.581 -75.766 -44.460  1.00  0.00      BSYN  
ATOM    467  CG2 VAL    52     -12.308 -76.164 -42.129  1.00  0.00      BSYN  
ATOM    468    C VAL    52      -9.743 -73.475 -43.621  1.00  0.00      BSYN  
ATOM    469    O VAL    52      -8.929 -73.593 -44.506  1.00  0.00      BSYN  
ATOM    470    N ALA    53     -10.313 -72.310 -43.485  1.00  0.00      BSYN  
ATOM    471    H ALA    53     -11.119 -72.363 -42.930  1.00  0.00      BSYN  
ATOM    472   CA ALA    53     -10.213 -70.995 -44.110  1.00  0.00      BSYN  
ATOM    473   CB ALA    53     -11.171 -70.744 -45.289  1.00  0.00      BSYN  
ATOM    474    C ALA    53     -10.365 -69.967 -43.048  1.00  0.00      BSYN  
ATOM    475    O ALA    53     -10.878 -68.847 -43.232  1.00  0.00      BSYN  
ATOM    476    N SER    54     -10.030 -70.285 -41.827  1.00  0.00      BSYN  
ATOM    477    H SER    54      -9.499 -71.109 -41.807  1.00  0.00      BSYN  
ATOM    478   CA SER    54     -10.250 -69.584 -40.569  1.00  0.00      BSYN  
ATOM    479   CB SER    54     -11.589 -70.022 -40.095  1.00  0.00      BSYN  
ATOM    480   OG SER    54     -11.666 -71.427 -40.201  1.00  0.00      BSYN  
ATOM    481   HG SER    54     -12.611 -71.455 -40.030  1.00  0.00      BSYN  
ATOM    482    C SER    54      -9.300 -69.879 -39.430  1.00  0.00      BSYN  
ATOM    483    O SER    54      -8.602 -70.906 -39.514  1.00  0.00      BSYN  
ATOM    484    N VAL    55      -9.325 -69.012 -38.459  1.00  0.00      BSYN  
ATOM    485    H VAL    55      -9.874 -68.223 -38.651  1.00  0.00      BSYN  
ATOM    486   CA VAL    55      -8.793 -69.246 -37.171  1.00  0.00      BSYN  
ATOM    487   CB VAL    55      -7.707 -68.230 -36.716  1.00  0.00      BSYN  
ATOM    488  CG1 VAL    55      -6.425 -68.339 -37.612  1.00  0.00      BSYN  
ATOM    489  CG2 VAL    55      -8.218 -66.776 -36.392  1.00  0.00      BSYN  
ATOM    490    C VAL    55      -9.867 -69.327 -36.094  1.00  0.00      BSYN  
ATOM    491    O VAL    55     -10.686 -68.367 -36.015  1.00  0.00      BSYN  
ATOM    492    N ALA    56      -9.811 -70.385 -35.272  1.00  0.00      BSYN  
ATOM    493    H ALA    56      -9.154 -71.108 -35.356  1.00  0.00      BSYN  
ATOM    494   CA ALA    56     -10.674 -70.347 -34.066  1.00  0.00      BSYN  
ATOM    495   CB ALA    56     -11.071 -71.803 -33.814  1.00  0.00      BSYN  
ATOM    496    C ALA    56     -10.216 -69.714 -32.709  1.00  0.00      BSYN  
ATOM    497    O ALA    56      -9.042 -69.734 -32.468  1.00  0.00      BSYN  
ATOM    498    N GLU    57     -11.081 -69.141 -31.886  1.00  0.00      BSYN  
ATOM    499    H GLU    57     -11.909 -68.809 -32.291  1.00  0.00      BSYN  
ATOM    500   CA GLU    57     -10.734 -68.814 -30.499  1.00  0.00      BSYN  
ATOM    501   CB GLU    57     -11.795 -68.049 -29.845  1.00  0.00      BSYN  
ATOM    502   CG GLU    57     -11.997 -66.701 -30.549  1.00  0.00      BSYN  
ATOM    503   CD GLU    57     -12.620 -65.830 -29.495  1.00  0.00      BSYN  
ATOM    504  OE1 GLU    57     -13.864 -65.933 -29.311  1.00  0.00      BSYN  
ATOM    505  OE2 GLU    57     -11.805 -65.123 -28.929  1.00  0.00      BSYN  
ATOM    506    C GLU    57     -10.098 -70.047 -29.688  1.00  0.00      BSYN  
ATOM    507    O GLU    57     -10.806 -70.734 -29.031  1.00  0.00      BSYN  
ATOM    508    N LYS    58      -8.740 -70.146 -29.772  1.00  0.00      BSYN  
ATOM    509    H LYS    58      -8.238 -69.906 -30.579  1.00  0.00      BSYN  
ATOM    510   CA LYS    58      -8.071 -70.892 -28.818  1.00  0.00      BSYN  
ATOM    511   CB LYS    58      -7.209 -71.955 -29.438  1.00  0.00      BSYN  
ATOM    512   CG LYS    58      -6.134 -71.437 -30.331  1.00  0.00      BSYN  
ATOM    513   CD LYS    58      -5.947 -72.395 -31.466  1.00  0.00      BSYN  
ATOM    514   CE LYS    58      -5.546 -71.828 -32.796  1.00  0.00      BSYN  
ATOM    515   NZ LYS    58      -5.839 -72.760 -33.847  1.00  0.00      BSYN  
ATOM    516  HZ1 LYS    58      -5.614 -72.239 -34.718  1.00  0.00      BSYN  
ATOM    517  HZ2 LYS    58      -5.204 -73.579 -33.936  1.00  0.00      BSYN  
ATOM    518  HZ3 LYS    58      -6.832 -73.062 -33.787  1.00  0.00      BSYN  
ATOM    519    C LYS    58      -7.099 -69.978 -28.017  1.00  0.00      BSYN  
ATOM    520    O LYS    58      -6.494 -70.411 -27.014  1.00  0.00      BSYN  
ATOM    521    N THR    59      -6.815 -68.781 -28.455  1.00  0.00      BSYN  
ATOM    522    H THR    59      -7.310 -68.476 -29.244  1.00  0.00      BSYN  
ATOM    523   CA THR    59      -6.034 -67.838 -27.743  1.00  0.00      BSYN  
ATOM    524   CB THR    59      -5.092 -67.078 -28.729  1.00  0.00      BSYN  
ATOM    525  OG1 THR    59      -4.060 -67.999 -28.921  1.00  0.00      BSYN  
ATOM    526  HG1 THR    59      -3.564 -67.850 -29.730  1.00  0.00      BSYN  
ATOM    527  CG2 THR    59      -4.678 -65.758 -28.102  1.00  0.00      BSYN  
ATOM    528    C THR    59      -6.784 -66.988 -26.702  1.00  0.00      BSYN  
ATOM    529    O THR    59      -7.792 -66.328 -26.942  1.00  0.00      BSYN  
ATOM    530    N LYS    60      -6.318 -67.262 -25.478  1.00  0.00      BSYN  
ATOM    531    H LYS    60      -5.556 -67.875 -25.540  1.00  0.00      BSYN  
ATOM    532   CA LYS    60      -6.940 -66.763 -24.181  1.00  0.00      BSYN  
ATOM    533   CB LYS    60      -6.569 -65.293 -24.121  1.00  0.00      BSYN  
ATOM    534   CG LYS    60      -5.233 -64.833 -23.592  1.00  0.00      BSYN  
ATOM    535   CD LYS    60      -5.111 -63.267 -23.370  1.00  0.00      BSYN  
ATOM    536   CE LYS    60      -5.544 -62.207 -24.353  1.00  0.00      BSYN  
ATOM    537   NZ LYS    60      -6.991 -62.044 -24.287  1.00  0.00      BSYN  
ATOM    538  HZ1 LYS    60      -7.608 -62.863 -24.459  1.00  0.00      BSYN  
ATOM    539  HZ2 LYS    60      -7.350 -61.842 -23.332  1.00  0.00      BSYN  
ATOM    540  HZ3 LYS    60      -7.170 -61.249 -24.934  1.00  0.00      BSYN  
ATOM    541    C LYS    60      -8.404 -67.074 -23.773  1.00  0.00      BSYN  
ATOM    542    O LYS    60      -8.689 -67.574 -22.683  1.00  0.00      BSYN  
ATOM    543    N GLU    61      -9.342 -66.660 -24.690  1.00  0.00      BSYN  
ATOM    544    H GLU    61      -9.107 -66.083 -25.447  1.00  0.00      BSYN  
ATOM    545   CA GLU    61     -10.731 -67.052 -24.701  1.00  0.00      BSYN  
ATOM    546   CB GLU    61     -11.579 -65.972 -25.094  1.00  0.00      BSYN  
ATOM    547   CG GLU    61     -11.631 -64.779 -24.252  1.00  0.00      BSYN  
ATOM    548   CD GLU    61     -11.043 -63.504 -24.844  1.00  0.00      BSYN  
ATOM    549  OE1 GLU    61     -10.028 -63.030 -24.417  1.00  0.00      BSYN  
ATOM    550  OE2 GLU    61     -11.628 -62.920 -25.724  1.00  0.00      BSYN  
ATOM    551    C GLU    61     -10.853 -68.161 -25.750  1.00  0.00      BSYN  
ATOM    552    O GLU    61     -10.229 -68.330 -26.803  1.00  0.00      BSYN  
ATOM    553    N GLN    62     -11.908 -68.825 -25.374  1.00  0.00      BSYN  
ATOM    554    H GLN    62     -12.279 -68.706 -24.475  1.00  0.00      BSYN  
ATOM    555   CA GLN    62     -12.623 -69.731 -26.374  1.00  0.00      BSYN  
ATOM    556   CB GLN    62     -12.876 -70.917 -25.587  1.00  0.00      BSYN  
ATOM    557   CG GLN    62     -11.688 -71.975 -25.777  1.00  0.00      BSYN  
ATOM    558   CD GLN    62     -11.959 -73.250 -26.601  1.00  0.00      BSYN  
ATOM    559  OE1 GLN    62     -12.649 -73.103 -27.612  1.00  0.00      BSYN  
ATOM    560  NE2 GLN    62     -11.416 -74.445 -26.383  1.00  0.00      BSYN  
ATOM    561 HE21 GLN    62     -10.694 -74.349 -25.727  1.00  0.00      BSYN  
ATOM    562 HE22 GLN    62     -11.784 -75.283 -26.734  1.00  0.00      BSYN  
ATOM    563    C GLN    62     -13.839 -69.166 -27.096  1.00  0.00      BSYN  
ATOM    564    O GLN    62     -14.215 -68.061 -26.856  1.00  0.00      BSYN  
ATOM    565    N ALA    63     -14.509 -70.027 -27.865  1.00  0.00      BSYN  
ATOM    566    H ALA    63     -14.070 -70.898 -27.958  1.00  0.00      BSYN  
ATOM    567   CA ALA    63     -15.705 -69.647 -28.607  1.00  0.00      BSYN  
ATOM    568   CB ALA    63     -15.553 -70.372 -29.962  1.00  0.00      BSYN  
ATOM    569    C ALA    63     -16.940 -70.072 -27.888  1.00  0.00      BSYN  
ATOM    570    O ALA    63     -17.918 -69.263 -27.857  1.00  0.00      BSYN  
ATOM    571    N SER    64     -16.882 -71.223 -27.236  1.00  0.00      BSYN  
ATOM    572    H SER    64     -16.031 -71.702 -27.153  1.00  0.00      BSYN  
ATOM    573   CA SER    64     -18.057 -71.989 -26.705  1.00  0.00      BSYN  
ATOM    574   CB SER    64     -17.590 -73.223 -25.993  1.00  0.00      BSYN  
ATOM    575   OG SER    64     -16.705 -73.902 -26.766  1.00  0.00      BSYN  
ATOM    576   HG SER    64     -15.909 -74.242 -26.350  1.00  0.00      BSYN  
ATOM    577    C SER    64     -18.759 -71.118 -25.620  1.00  0.00      BSYN  
ATOM    578    O SER    64     -18.063 -70.623 -24.747  1.00  0.00      BSYN  
ATOM    579    N HIS    65     -20.054 -70.792 -25.742  1.00  0.00      BSYN  
ATOM    580    H HIS    65     -20.690 -70.867 -26.484  1.00  0.00      BSYN  
ATOM    581   CA HIS    65     -20.518 -70.315 -24.452  1.00  0.00      BSYN  
ATOM    582   CB HIS    65     -21.228 -68.920 -24.574  1.00  0.00      BSYN  
ATOM    583   CG HIS    65     -20.402 -67.680 -24.869  1.00  0.00      BSYN  
ATOM    584  ND1 HIS    65     -19.844 -67.387 -26.017  1.00  0.00      BSYN  
ATOM    585  HD1 HIS    65     -19.568 -67.928 -26.787  1.00  0.00      BSYN  
ATOM    586  CD2 HIS    65     -20.006 -66.695 -23.997  1.00  0.00      BSYN  
ATOM    587  NE2 HIS    65     -19.246 -65.894 -24.610  1.00  0.00      BSYN  
ATOM    588  CE1 HIS    65     -19.093 -66.304 -25.831  1.00  0.00      BSYN  
ATOM    589    C HIS    65     -21.604 -71.196 -23.754  1.00  0.00      BSYN  
ATOM    590    O HIS    65     -22.360 -70.628 -22.964  1.00  0.00      BSYN  
ATOM    591    N LEU    66     -21.789 -72.543 -24.033  1.00  0.00      BSYN  
ATOM    592    H LEU    66     -21.112 -72.922 -24.631  1.00  0.00      BSYN  
ATOM    593   CA LEU    66     -22.950 -73.152 -23.572  1.00  0.00      BSYN  
ATOM    594   CB LEU    66     -23.554 -73.846 -24.813  1.00  0.00      BSYN  
ATOM    595   CG LEU    66     -24.007 -73.089 -26.035  1.00  0.00      BSYN  
ATOM    596  CD1 LEU    66     -24.657 -74.080 -26.836  1.00  0.00      BSYN  
ATOM    597  CD2 LEU    66     -24.963 -71.899 -25.645  1.00  0.00      BSYN  
ATOM    598    C LEU    66     -22.802 -74.215 -22.483  1.00  0.00      BSYN  
ATOM    599    O LEU    66     -23.438 -74.168 -21.466  1.00  0.00      BSYN  
ATOM    600    N GLY    67     -21.890 -75.150 -22.763  1.00  0.00      BSYN  
ATOM    601    H GLY    67     -21.512 -75.111 -23.666  1.00  0.00      BSYN  
ATOM    602   CA GLY    67     -21.735 -76.347 -21.964  1.00  0.00      BSYN  
ATOM    603    C GLY    67     -21.269 -77.340 -22.994  1.00  0.00      BSYN  
ATOM    604    O GLY    67     -21.852 -77.339 -24.050  1.00  0.00      BSYN  
ATOM    605    N GLY    68     -20.409 -78.335 -22.618  1.00  0.00      BSYN  
ATOM    606    H GLY    68     -20.392 -78.618 -21.680  1.00  0.00      BSYN  
ATOM    607   CA GLY    68     -19.867 -79.090 -23.685  1.00  0.00      BSYN  
ATOM    608    C GLY    68     -18.321 -79.283 -23.539  1.00  0.00      BSYN  
ATOM    609    O GLY    68     -17.946 -80.121 -22.741  1.00  0.00      BSYN  
ATOM    610    N ALA    69     -17.559 -78.497 -24.299  1.00  0.00      BSYN  
ATOM    611    H ALA    69     -17.898 -77.780 -24.874  1.00  0.00      BSYN  
ATOM    612   CA ALA    69     -16.118 -78.780 -24.505  1.00  0.00      BSYN  
ATOM    613   CB ALA    69     -15.486 -77.772 -25.520  1.00  0.00      BSYN  
ATOM    614    C ALA    69     -15.082 -78.805 -23.358  1.00  0.00      BSYN  
ATOM    615    O ALA    69     -13.952 -79.348 -23.657  1.00  0.00      BSYN  
ATOM    616    N VAL    70     -15.578 -78.450 -22.148  1.00  0.00      BSYN  
ATOM    617    H VAL    70     -16.551 -78.410 -22.040  1.00  0.00      BSYN  
ATOM    618   CA VAL    70     -14.685 -78.360 -20.983  1.00  0.00      BSYN  
ATOM    619   CB VAL    70     -15.227 -77.482 -19.861  1.00  0.00      BSYN  
ATOM    620  CG1 VAL    70     -15.302 -76.020 -20.383  1.00  0.00      BSYN  
ATOM    621  CG2 VAL    70     -16.517 -78.045 -19.050  1.00  0.00      BSYN  
ATOM    622    C VAL    70     -14.496 -79.751 -20.439  1.00  0.00      BSYN  
ATOM    623    O VAL    70     -13.666 -80.011 -19.650  1.00  0.00      BSYN  
ATOM    624    N PHE    71     -15.372 -80.680 -20.942  1.00  0.00      BSYN  
ATOM    625    H PHE    71     -16.141 -80.375 -21.468  1.00  0.00      BSYN  
ATOM    626   CA PHE    71     -15.142 -82.063 -20.531  1.00  0.00      BSYN  
ATOM    627   CB PHE    71     -16.376 -82.525 -19.816  1.00  0.00      BSYN  
ATOM    628   CG PHE    71     -16.296 -83.751 -18.849  1.00  0.00      BSYN  
ATOM    629  CD1 PHE    71     -16.259 -84.937 -19.411  1.00  0.00      BSYN  
ATOM    630  CD2 PHE    71     -16.330 -83.611 -17.497  1.00  0.00      BSYN  
ATOM    631  CE1 PHE    71     -16.137 -86.140 -18.759  1.00  0.00      BSYN  
ATOM    632  CE2 PHE    71     -16.276 -84.782 -16.714  1.00  0.00      BSYN  
ATOM    633   CZ PHE    71     -16.213 -86.063 -17.368  1.00  0.00      BSYN  
ATOM    634    C PHE    71     -14.529 -82.791 -21.723  1.00  0.00      BSYN  
ATOM    635    O PHE    71     -13.424 -83.277 -21.777  1.00  0.00      BSYN  
ATOM    636    N SER    72     -15.510 -83.052 -22.677  1.00  0.00      BSYN  
ATOM    637    H SER    72     -16.435 -82.729 -22.668  1.00  0.00      BSYN  
ATOM    638   CA SER    72     -15.234 -83.669 -23.972  1.00  0.00      BSYN  
ATOM    639   CB SER    72     -16.220 -83.241 -25.146  1.00  0.00      BSYN  
ATOM    640   OG SER    72     -16.602 -81.849 -25.006  1.00  0.00      BSYN  
ATOM    641   HG SER    72     -16.840 -81.657 -25.916  1.00  0.00      BSYN  
ATOM    642    C SER    72     -13.800 -83.620 -24.662  1.00  0.00      BSYN  
ATOM    643    O SER    72     -13.399 -84.465 -25.351  1.00  0.00      BSYN  
ATOM    644    N GLY    73     -13.149 -82.425 -24.628  1.00  0.00      BSYN  
ATOM    645    H GLY    73     -13.682 -81.698 -24.244  1.00  0.00      BSYN  
ATOM    646   CA GLY    73     -11.833 -82.150 -25.134  1.00  0.00      BSYN  
ATOM    647    C GLY    73     -11.159 -81.261 -24.075  1.00  0.00      BSYN  
ATOM    648    O GLY    73     -10.832 -80.060 -24.284  1.00  0.00      BSYN  
ATOM    649    N ALA    74     -10.840 -81.888 -22.987  1.00  0.00      BSYN  
ATOM    650    H ALA    74     -10.778 -82.852 -23.152  1.00  0.00      BSYN  
ATOM    651   CA ALA    74     -10.226 -81.273 -21.808  1.00  0.00      BSYN  
ATOM    652   CB ALA    74     -10.900 -81.653 -20.453  1.00  0.00      BSYN  
ATOM    653    C ALA    74      -8.790 -81.525 -21.620  1.00  0.00      BSYN  
ATOM    654    O ALA    74      -8.303 -82.653 -21.802  1.00  0.00      BSYN  
ATOM    655    N GLY    75      -8.032 -80.433 -21.276  1.00  0.00      BSYN  
ATOM    656    H GLY    75      -8.475 -79.578 -21.097  1.00  0.00      BSYN  
ATOM    657   CA GLY    75      -6.526 -80.510 -21.332  1.00  0.00      BSYN  
ATOM    658    C GLY    75      -5.975 -79.147 -21.622  1.00  0.00      BSYN  
ATOM    659    O GLY    75      -5.465 -78.401 -20.846  1.00  0.00      BSYN  
ATOM    660    N ASN    76      -6.009 -78.932 -22.944  1.00  0.00      BSYN  
ATOM    661    H ASN    76      -6.407 -79.654 -23.474  1.00  0.00      BSYN  
ATOM    662   CA ASN    76      -5.628 -77.600 -23.459  1.00  0.00      BSYN  
ATOM    663   CB ASN    76      -5.723 -77.623 -24.984  1.00  0.00      BSYN  
ATOM    664   CG ASN    76      -5.591 -76.242 -25.746  1.00  0.00      BSYN  
ATOM    665  OD1 ASN    76      -6.447 -75.880 -26.519  1.00  0.00      BSYN  
ATOM    666  ND2 ASN    76      -4.465 -75.536 -25.606  1.00  0.00      BSYN  
ATOM    667 HD21 ASN    76      -3.782 -75.862 -24.984  1.00  0.00      BSYN  
ATOM    668 HD22 ASN    76      -4.295 -74.704 -26.095  1.00  0.00      BSYN  
ATOM    669    C ASN    76      -6.436 -76.438 -22.883  1.00  0.00      BSYN  
ATOM    670    O ASN    76      -5.921 -75.371 -22.489  1.00  0.00      BSYN  
ATOM    671    N ILE    77      -7.729 -76.682 -22.740  1.00  0.00      BSYN  
ATOM    672    H ILE    77      -8.125 -77.445 -23.211  1.00  0.00      BSYN  
ATOM    673   CA ILE    77      -8.528 -75.861 -21.835  1.00  0.00      BSYN  
ATOM    674   CB ILE    77      -9.967 -75.472 -22.365  1.00  0.00      BSYN  
ATOM    675  CG2 ILE    77      -9.736 -74.458 -23.486  1.00  0.00      BSYN  
ATOM    676  CG1 ILE    77     -10.896 -76.597 -22.760  1.00  0.00      BSYN  
ATOM    677   CD ILE    77     -10.857 -77.129 -24.192  1.00  0.00      BSYN  
ATOM    678    C ILE    77      -8.592 -76.468 -20.459  1.00  0.00      BSYN  
ATOM    679    O ILE    77      -8.191 -77.643 -20.232  1.00  0.00      BSYN  
ATOM    680    N ALA    78      -9.227 -75.726 -19.500  1.00  0.00      BSYN  
ATOM    681    H ALA    78      -9.783 -74.947 -19.710  1.00  0.00      BSYN  
ATOM    682   CA ALA    78      -9.178 -76.105 -18.092  1.00  0.00      BSYN  
ATOM    683   CB ALA    78      -9.321 -74.892 -17.098  1.00  0.00      BSYN  
ATOM    684    C ALA    78     -10.324 -76.991 -17.638  1.00  0.00      BSYN  
ATOM    685    O ALA    78     -11.334 -76.769 -18.253  1.00  0.00      BSYN  
ATOM    686    N ALA    79     -10.095 -77.978 -16.810  1.00  0.00      BSYN  
ATOM    687    H ALA    79      -9.190 -78.160 -16.481  1.00  0.00      BSYN  
ATOM    688   CA ALA    79     -11.158 -78.873 -16.313  1.00  0.00      BSYN  
ATOM    689   CB ALA    79     -11.663 -79.884 -17.377  1.00  0.00      BSYN  
ATOM    690    C ALA    79     -10.494 -79.727 -15.150  1.00  0.00      BSYN  
ATOM    691    O ALA    79     -11.219 -80.066 -14.306  1.00  0.00      BSYN  
ATOM    692    N ALA    80      -9.156 -79.870 -15.026  1.00  0.00      BSYN  
ATOM    693    H ALA    80      -8.567 -79.579 -15.753  1.00  0.00      BSYN  
ATOM    694   CA ALA    80      -8.408 -80.560 -13.954  1.00  0.00      BSYN  
ATOM    695   CB ALA    80      -6.911 -80.585 -14.273  1.00  0.00      BSYN  
ATOM    696    C ALA    80      -8.529 -79.824 -12.622  1.00  0.00      BSYN  
ATOM    697    O ALA    80      -8.240 -80.500 -11.594  1.00  0.00      BSYN  
ATOM    698    N THR    81      -8.756 -78.502 -12.666  1.00  0.00      BSYN  
ATOM    699    H THR    81      -9.071 -78.048 -13.475  1.00  0.00      BSYN  
ATOM    700   CA THR    81      -8.905 -77.753 -11.448  1.00  0.00      BSYN  
ATOM    701   CB THR    81      -8.105 -76.380 -11.326  1.00  0.00      BSYN  
ATOM    702  OG1 THR    81      -6.798 -76.460 -11.988  1.00  0.00      BSYN  
ATOM    703  HG1 THR    81      -6.087 -76.204 -11.396  1.00  0.00      BSYN  
ATOM    704  CG2 THR    81      -7.692 -76.050  -9.966  1.00  0.00      BSYN  
ATOM    705    C THR    81     -10.339 -77.369 -11.160  1.00  0.00      BSYN  
ATOM    706    O THR    81     -10.918 -76.526 -11.829  1.00  0.00      BSYN  
ATOM    707    N GLY    82     -10.930 -78.037 -10.166  1.00  0.00      BSYN  
ATOM    708    H GLY    82     -10.388 -78.690  -9.674  1.00  0.00      BSYN  
ATOM    709   CA GLY    82     -12.427 -78.018  -9.898  1.00  0.00      BSYN  
ATOM    710    C GLY    82     -12.726 -78.383  -8.415  1.00  0.00      BSYN  
ATOM    711    O GLY    82     -13.645 -79.154  -8.132  1.00  0.00      BSYN  
ATOM    712    N LEU    83     -11.960 -77.877  -7.436  1.00  0.00      BSYN  
ATOM    713    H LEU    83     -11.649 -76.997  -7.733  1.00  0.00      BSYN  
ATOM    714   CA LEU    83     -11.797 -78.481  -6.074  1.00  0.00      BSYN  
ATOM    715   CB LEU    83     -10.476 -78.325  -5.385  1.00  0.00      BSYN  
ATOM    716   CG LEU    83      -9.943 -76.917  -4.884  1.00  0.00      BSYN  
ATOM    717  CD1 LEU    83      -9.822 -77.013  -3.358  1.00  0.00      BSYN  
ATOM    718  CD2 LEU    83      -8.609 -76.529  -5.391  1.00  0.00      BSYN  
ATOM    719    C LEU    83     -12.915 -77.894  -5.130  1.00  0.00      BSYN  
ATOM    720    O LEU    83     -13.207 -76.707  -5.159  1.00  0.00      BSYN  
ATOM    721    N VAL    84     -13.516 -78.604  -4.040  1.00  0.00      BSYN  
ATOM    722    H VAL    84     -13.372 -79.573  -4.012  1.00  0.00      BSYN  
ATOM    723   CA VAL    84     -14.315 -78.038  -2.997  1.00  0.00      BSYN  
ATOM    724   CB VAL    84     -15.042 -79.135  -2.234  1.00  0.00      BSYN  
ATOM    725  CG1 VAL    84     -15.872 -78.428  -1.207  1.00  0.00      BSYN  
ATOM    726  CG2 VAL    84     -15.884 -79.976  -3.234  1.00  0.00      BSYN  
ATOM    727    C VAL    84     -13.515 -77.107  -2.036  1.00  0.00      BSYN  
ATOM    728    O VAL    84     -12.497 -77.540  -1.430  1.00  0.00      BSYN  
ATOM    729    N LYS    85     -13.932 -75.818  -2.052  1.00  0.00      BSYN  
ATOM    730    H LYS    85     -14.896 -75.687  -2.172  1.00  0.00      BSYN  
ATOM    731   CA LYS    85     -13.194 -74.668  -1.649  1.00  0.00      BSYN  
ATOM    732   CB LYS    85     -13.269 -73.616  -2.689  1.00  0.00      BSYN  
ATOM    733   CG LYS    85     -12.317 -72.387  -2.629  1.00  0.00      BSYN  
ATOM    734   CD LYS    85     -12.697 -71.487  -3.772  1.00  0.00      BSYN  
ATOM    735   CE LYS    85     -11.506 -70.933  -4.514  1.00  0.00      BSYN  
ATOM    736   NZ LYS    85     -10.752 -70.000  -3.801  1.00  0.00      BSYN  
ATOM    737  HZ1 LYS    85     -10.552 -70.266  -2.816  1.00  0.00      BSYN  
ATOM    738  HZ2 LYS    85      -9.914 -69.773  -4.375  1.00  0.00      BSYN  
ATOM    739  HZ3 LYS    85     -11.401 -69.203  -3.643  1.00  0.00      BSYN  
ATOM    740    C LYS    85     -13.316 -74.121  -0.276  1.00  0.00      BSYN  
ATOM    741    O LYS    85     -14.432 -73.739   0.190  1.00  0.00      BSYN  
ATOM    742    N ARG    86     -12.098 -73.850   0.160  1.00  0.00      BSYN  
ATOM    743    H ARG    86     -11.375 -73.939  -0.495  1.00  0.00      BSYN  
ATOM    744   CA ARG    86     -11.883 -73.270   1.480  1.00  0.00      BSYN  
ATOM    745   CB ARG    86     -10.426 -73.080   1.807  1.00  0.00      BSYN  
ATOM    746   CG ARG    86      -9.422 -74.151   1.194  1.00  0.00      BSYN  
ATOM    747   CD ARG    86      -9.400 -75.405   1.675  1.00  0.00      BSYN  
ATOM    748   NE ARG    86     -10.440 -76.315   1.150  1.00  0.00      BSYN  
ATOM    749   HE ARG    86     -10.788 -75.828   0.374  1.00  0.00      BSYN  
ATOM    750   CZ ARG    86     -10.556 -77.564   1.616  1.00  0.00      BSYN  
ATOM    751  NH1 ARG    86     -11.522 -78.325   1.090  1.00  0.00      BSYN  
ATOM    752 HH11 ARG    86     -11.469 -79.287   1.355  1.00  0.00      BSYN  
ATOM    753 HH12 ARG    86     -11.985 -77.925   0.299  1.00  0.00      BSYN  
ATOM    754  NH2 ARG    86      -9.837 -78.079   2.665  1.00  0.00      BSYN  
ATOM    755 HH21 ARG    86      -9.865 -79.063   2.838  1.00  0.00      BSYN  
ATOM    756 HH22 ARG    86      -9.115 -77.472   2.997  1.00  0.00      BSYN  
ATOM    757    C ARG    86     -12.691 -72.068   1.910  1.00  0.00      BSYN  
ATOM    758    O ARG    86     -12.307 -70.985   1.710  1.00  0.00      BSYN  
ATOM    759    N GLU    87     -13.867 -72.167   2.665  1.00  0.00      BSYN  
ATOM    760    H GLU    87     -14.501 -72.823   2.307  1.00  0.00      BSYN  
ATOM    761   CA GLU    87     -14.307 -71.214   3.610  1.00  0.00      BSYN  
ATOM    762   CB GLU    87     -13.257 -71.129   4.792  1.00  0.00      BSYN  
ATOM    763   CG GLU    87     -13.610 -72.367   5.779  1.00  0.00      BSYN  
ATOM    764   CD GLU    87     -12.525 -73.360   6.081  1.00  0.00      BSYN  
ATOM    765  OE1 GLU    87     -11.902 -73.298   7.162  1.00  0.00      BSYN  
ATOM    766  OE2 GLU    87     -12.194 -74.136   5.186  1.00  0.00      BSYN  
ATOM    767    C GLU    87     -14.864 -69.788   3.212  1.00  0.00      BSYN  
ATOM    768    O GLU    87     -14.927 -68.933   4.133  1.00  0.00      BSYN  
ATOM    769    N GLU    88     -15.189 -69.763   1.958  1.00  0.00      BSYN  
ATOM    770    H GLU    88     -15.336 -70.634   1.534  1.00  0.00      BSYN  
ATOM    771   CA GLU    88     -15.412 -68.650   1.134  1.00  0.00      BSYN  
ATOM    772   CB GLU    88     -14.488 -68.790  -0.009  1.00  0.00      BSYN  
ATOM    773   CG GLU    88     -13.154 -68.135   0.417  1.00  0.00      BSYN  
ATOM    774   CD GLU    88     -12.221 -67.606  -0.632  1.00  0.00      BSYN  
ATOM    775  OE1 GLU    88     -12.132 -66.368  -0.896  1.00  0.00      BSYN  
ATOM    776  OE2 GLU    88     -11.462 -68.425  -1.233  1.00  0.00      BSYN  
ATOM    777    C GLU    88     -16.826 -68.698   0.510  1.00  0.00      BSYN  
ATOM    778    O GLU    88     -17.183 -69.614  -0.218  1.00  0.00      BSYN  
ATOM    779    N PHE    89     -17.619 -67.557   0.475  1.00  0.00      BSYN  
ATOM    780    H PHE    89     -18.308 -67.628  -0.217  1.00  0.00      BSYN  
ATOM    781   CA PHE    89     -17.244 -66.246   0.998  1.00  0.00      BSYN  
ATOM    782   CB PHE    89     -16.862 -65.369  -0.158  1.00  0.00      BSYN  
ATOM    783   CG PHE    89     -16.303 -63.959   0.061  1.00  0.00      BSYN  
ATOM    784  CD1 PHE    89     -15.102 -63.681   0.677  1.00  0.00      BSYN  
ATOM    785  CD2 PHE    89     -17.174 -62.954  -0.373  1.00  0.00      BSYN  
ATOM    786  CE1 PHE    89     -14.699 -62.384   0.703  1.00  0.00      BSYN  
ATOM    787  CE2 PHE    89     -16.837 -61.629  -0.199  1.00  0.00      BSYN  
ATOM    788   CZ PHE    89     -15.561 -61.373   0.309  1.00  0.00      BSYN  
ATOM    789    C PHE    89     -18.509 -65.688   1.610  1.00  0.00      BSYN  
ATOM    790    O PHE    89     -19.433 -65.375   0.805  1.00  0.00      BSYN  
ATOM    791    N PRO    90     -18.625 -65.723   2.992  1.00  0.00      BSYN  
ATOM    792   CD PRO    90     -19.079 -64.541   3.801  1.00  0.00      BSYN  
ATOM    793   CA PRO    90     -17.813 -66.468   3.979  1.00  0.00      BSYN  
ATOM    794   CB PRO    90     -17.889 -65.533   5.217  1.00  0.00      BSYN  
ATOM    795   CG PRO    90     -19.197 -65.029   5.243  1.00  0.00      BSYN  
ATOM    796    C PRO    90     -18.386 -67.921   4.218  1.00  0.00      BSYN  
ATOM    797    O PRO    90     -18.268 -68.648   3.245  1.00  0.00      BSYN  
ATOM    798    N THR    91     -18.909 -68.401   5.314  1.00  0.00      BSYN  
ATOM    799    H THR    91     -18.824 -67.969   6.190  1.00  0.00      BSYN  
ATOM    800   CA THR    91     -19.628 -69.596   5.301  1.00  0.00      BSYN  
ATOM    801   CB THR    91     -19.316 -70.504   6.533  1.00  0.00      BSYN  
ATOM    802  OG1 THR    91     -19.370 -69.704   7.734  1.00  0.00      BSYN  
ATOM    803  HG1 THR    91     -20.235 -69.432   8.051  1.00  0.00      BSYN  
ATOM    804  CG2 THR    91     -18.133 -71.444   6.233  1.00  0.00      BSYN  
ATOM    805    C THR    91     -21.081 -69.357   5.396  1.00  0.00      BSYN  
ATOM    806    O THR    91     -21.732 -69.276   6.368  1.00  0.00      BSYN  
ATOM    807    N ASP    92     -21.367 -68.909   4.117  1.00  0.00      BSYN  
ATOM    808    H ASP    92     -20.762 -68.722   3.370  1.00  0.00      BSYN  
ATOM    809   CA ASP    92     -22.676 -68.380   3.766  1.00  0.00      BSYN  
ATOM    810   CB ASP    92     -22.600 -67.633   2.455  1.00  0.00      BSYN  
ATOM    811   CG ASP    92     -23.957 -67.238   1.924  1.00  0.00      BSYN  
ATOM    812  OD1 ASP    92     -24.647 -66.506   2.608  1.00  0.00      BSYN  
ATOM    813  OD2 ASP    92     -24.346 -67.884   0.963  1.00  0.00      BSYN  
ATOM    814    C ASP    92     -23.543 -69.602   3.594  1.00  0.00      BSYN  
ATOM    815    O ASP    92     -24.694 -69.801   4.063  1.00  0.00      BSYN  
ATOM    816    N LEU    93     -23.028 -70.527   2.788  1.00  0.00      BSYN  
ATOM    817    H LEU    93     -22.210 -70.345   2.281  1.00  0.00      BSYN  
ATOM    818   CA LEU    93     -23.485 -71.920   2.905  1.00  0.00      BSYN  
ATOM    819   CB LEU    93     -23.966 -72.548   1.622  1.00  0.00      BSYN  
ATOM    820   CG LEU    93     -24.773 -71.805   0.621  1.00  0.00      BSYN  
ATOM    821  CD1 LEU    93     -23.857 -71.995  -0.636  1.00  0.00      BSYN  
ATOM    822  CD2 LEU    93     -26.110 -72.490   0.502  1.00  0.00      BSYN  
ATOM    823    C LEU    93     -22.370 -72.761   3.410  1.00  0.00      BSYN  
ATOM    824    O LEU    93     -21.156 -72.518   3.161  1.00  0.00      BSYN  
ATOM    825    N LYS    94     -22.817 -73.881   4.058  1.00  0.00      BSYN  
ATOM    826    H LYS    94     -23.776 -73.941   4.248  1.00  0.00      BSYN  
ATOM    827   CA LYS    94     -22.110 -74.998   4.654  1.00  0.00      BSYN  
ATOM    828   CB LYS    94     -22.495 -75.118   6.045  1.00  0.00      BSYN  
ATOM    829   CG LYS    94     -22.295 -73.953   7.082  1.00  0.00      BSYN  
ATOM    830   CD LYS    94     -22.953 -74.394   8.391  1.00  0.00      BSYN  
ATOM    831   CE LYS    94     -23.386 -73.108   9.198  1.00  0.00      BSYN  
ATOM    832   NZ LYS    94     -24.250 -73.500  10.409  1.00  0.00      BSYN  
ATOM    833  HZ1 LYS    94     -24.478 -72.648  10.961  1.00  0.00      BSYN  
ATOM    834  HZ2 LYS    94     -25.081 -74.115  10.297  1.00  0.00      BSYN  
ATOM    835  HZ3 LYS    94     -23.582 -73.982  11.044  1.00  0.00      BSYN  
ATOM    836    C LYS    94     -22.207 -76.351   3.993  1.00  0.00      BSYN  
ATOM    837    O LYS    94     -23.099 -77.129   4.045  1.00  0.00      BSYN  
ATOM    838    N PRO    95     -21.124 -76.610   3.257  1.00  0.00      BSYN  
ATOM    839   CD PRO    95     -20.146 -75.691   2.546  1.00  0.00      BSYN  
ATOM    840   CA PRO    95     -20.950 -77.849   2.447  1.00  0.00      BSYN  
ATOM    841   CB PRO    95     -20.657 -77.419   1.085  1.00  0.00      BSYN  
ATOM    842   CG PRO    95     -19.828 -76.222   1.149  1.00  0.00      BSYN  
ATOM    843    C PRO    95     -19.924 -78.812   3.020  1.00  0.00      BSYN  
ATOM    844    O PRO    95     -19.876 -79.903   2.536  1.00  0.00      BSYN  
ATOM    845    N GLU    96     -19.124 -78.454   4.065  1.00  0.00      BSYN  
ATOM    846    H GLU    96     -19.306 -77.590   4.491  1.00  0.00      BSYN  
ATOM    847   CA GLU    96     -18.117 -79.387   4.596  1.00  0.00      BSYN  
ATOM    848   CB GLU    96     -17.071 -78.585   5.299  1.00  0.00      BSYN  
ATOM    849   CG GLU    96     -16.445 -77.406   4.512  1.00  0.00      BSYN  
ATOM    850   CD GLU    96     -15.269 -76.587   5.227  1.00  0.00      BSYN  
ATOM    851  OE1 GLU    96     -15.179 -75.386   5.030  1.00  0.00      BSYN  
ATOM    852  OE2 GLU    96     -14.496 -77.189   5.983  1.00  0.00      BSYN  
ATOM    853    C GLU    96     -18.687 -80.524   5.486  1.00  0.00      BSYN  
ATOM    854    O GLU    96     -19.427 -80.189   6.433  1.00  0.00      BSYN  
ATOM    855    N GLU    97     -18.446 -81.758   4.975  1.00  0.00      BSYN  
ATOM    856    H GLU    97     -17.999 -81.686   4.106  1.00  0.00      BSYN  
ATOM    857   CA GLU    97     -18.726 -83.066   5.638  1.00  0.00      BSYN  
ATOM    858   CB GLU    97     -20.012 -83.814   5.151  1.00  0.00      BSYN  
ATOM    859   CG GLU    97     -20.222 -84.133   3.586  1.00  0.00      BSYN  
ATOM    860   CD GLU    97     -21.608 -84.538   3.022  1.00  0.00      BSYN  
ATOM    861  OE1 GLU    97     -21.873 -85.662   3.421  1.00  0.00      BSYN  
ATOM    862  OE2 GLU    97     -22.265 -83.823   2.247  1.00  0.00      BSYN  
ATOM    863    C GLU    97     -17.513 -83.987   5.496  1.00  0.00      BSYN  
ATOM    864    O GLU    97     -16.648 -83.923   4.568  1.00  0.00      BSYN  
ATOM    865    N VAL    98     -17.404 -84.906   6.468  1.00  0.00      BSYN  
ATOM    866    H VAL    98     -18.019 -85.169   7.184  1.00  0.00      BSYN  
ATOM    867   CA VAL    98     -16.044 -85.522   6.645  1.00  0.00      BSYN  
ATOM    868   CB VAL    98     -15.649 -85.682   8.061  1.00  0.00      BSYN  
ATOM    869  CG1 VAL    98     -14.106 -85.868   8.057  1.00  0.00      BSYN  
ATOM    870  CG2 VAL    98     -15.944 -84.359   8.767  1.00  0.00      BSYN  
ATOM    871    C VAL    98     -15.726 -86.854   5.738  1.00  0.00      BSYN  
ATOM    872    O VAL    98     -16.372 -87.915   6.018  1.00  0.00      BSYN  
ATOM    873    N ALA    99     -14.878 -86.877   4.730  1.00  0.00      BSYN  
ATOM    874    H ALA    99     -14.402 -86.031   4.601  1.00  0.00      BSYN  
ATOM    875   CA ALA    99     -14.403 -88.116   4.108  1.00  0.00      BSYN  
ATOM    876   CB ALA    99     -15.216 -88.168   2.791  1.00  0.00      BSYN  
ATOM    877    C ALA    99     -12.975 -88.143   3.724  1.00  0.00      BSYN  
ATOM    878    O ALA    99     -12.354 -87.210   3.101  1.00  0.00      BSYN  
ATOM    879    N GLN   100     -12.328 -89.232   4.228  1.00  0.00      BSYN  
ATOM    880    H GLN   100     -12.952 -89.957   4.442  1.00  0.00      BSYN  
ATOM    881   CA GLN   100     -10.880 -89.422   3.905  1.00  0.00      BSYN  
ATOM    882   CB GLN   100     -10.114 -90.205   5.004  1.00  0.00      BSYN  
ATOM    883   CG GLN   100      -9.954 -89.453   6.243  1.00  0.00      BSYN  
ATOM    884   CD GLN   100      -9.069 -90.368   7.116  1.00  0.00      BSYN  
ATOM    885  OE1 GLN   100      -9.378 -90.797   8.212  1.00  0.00      BSYN  
ATOM    886  NE2 GLN   100      -7.773 -90.319   6.732  1.00  0.00      BSYN  
ATOM    887 HE21 GLN   100      -7.597 -89.915   5.856  1.00  0.00      BSYN  
ATOM    888 HE22 GLN   100      -7.053 -90.582   7.343  1.00  0.00      BSYN  
ATOM    889    C GLN   100     -10.588 -90.076   2.579  1.00  0.00      BSYN  
ATOM    890    O GLN   100     -10.612 -91.287   2.385  1.00  0.00      BSYN  
ATOM    891    N GLU   101     -10.060 -89.222   1.756  1.00  0.00      BSYN  
ATOM    892    H GLU   101      -9.799 -88.365   2.154  1.00  0.00      BSYN  
ATOM    893   CA GLU   101      -9.891 -89.616   0.409  1.00  0.00      BSYN  
ATOM    894   CB GLU   101      -9.361 -88.253  -0.235  1.00  0.00      BSYN  
ATOM    895   CG GLU   101     -10.471 -87.288  -0.300  1.00  0.00      BSYN  
ATOM    896   CD GLU   101     -10.170 -85.711  -0.537  1.00  0.00      BSYN  
ATOM    897  OE1 GLU   101     -11.012 -85.063  -1.052  1.00  0.00      BSYN  
ATOM    898  OE2 GLU   101      -9.094 -85.186  -0.361  1.00  0.00      BSYN  
ATOM    899    C GLU   101      -9.280 -90.763  -0.237  1.00  0.00      BSYN  
ATOM    900    O GLU   101      -9.882 -91.150  -1.239  1.00  0.00      BSYN  
ATOM    901    N ALA   102      -8.218 -91.521   0.111  1.00  0.00      BSYN  
ATOM    902    H ALA   102      -7.731 -91.430   0.957  1.00  0.00      BSYN  
ATOM    903   CA ALA   102      -7.577 -92.474  -0.857  1.00  0.00      BSYN  
ATOM    904   CB ALA   102      -6.076 -92.621  -0.570  1.00  0.00      BSYN  
ATOM    905    C ALA   102      -8.062 -93.843  -0.962  1.00  0.00      BSYN  
ATOM    906    O ALA   102      -7.526 -94.720  -1.628  1.00  0.00      BSYN  
ATOM    907    N ALA   103      -9.307 -93.979  -0.458  1.00  0.00      BSYN  
ATOM    908    H ALA   103      -9.724 -93.126  -0.216  1.00  0.00      BSYN  
ATOM    909   CA ALA   103     -10.092 -95.236  -0.498  1.00  0.00      BSYN  
ATOM    910   CB ALA   103     -10.802 -95.418   0.921  1.00  0.00      BSYN  
ATOM    911    C ALA   103     -11.077 -95.296  -1.623  1.00  0.00      BSYN  
ATOM    912    O ALA   103     -11.596 -96.390  -1.858  1.00  0.00      BSYN  
ATOM    913    N GLU   104     -11.574 -94.317  -2.335  1.00  0.00      BSYN  
ATOM    914    H GLU   104     -11.419 -93.369  -2.145  1.00  0.00      BSYN  
ATOM    915   CA GLU   104     -12.405 -94.472  -3.554  1.00  0.00      BSYN  
ATOM    916   CB GLU   104     -13.741 -93.817  -3.342  1.00  0.00      BSYN  
ATOM    917   CG GLU   104     -14.962 -94.617  -3.751  1.00  0.00      BSYN  
ATOM    918   CD GLU   104     -15.411 -95.731  -2.887  1.00  0.00      BSYN  
ATOM    919  OE1 GLU   104     -14.906 -96.891  -2.992  1.00  0.00      BSYN  
ATOM    920  OE2 GLU   104     -16.431 -95.509  -2.286  1.00  0.00      BSYN  
ATOM    921    C GLU   104     -11.820 -93.942  -4.835  1.00  0.00      BSYN  
ATOM    922    O GLU   104     -11.105 -92.931  -4.959  1.00  0.00      BSYN  
ATOM    923    N GLU   105     -12.051 -94.840  -5.817  1.00  0.00      BSYN  
ATOM    924    H GLU   105     -12.715 -95.520  -5.577  1.00  0.00      BSYN  
ATOM    925   CA GLU   105     -11.772 -94.562  -7.231  1.00  0.00      BSYN  
ATOM    926   CB GLU   105     -10.304 -94.737  -7.583  1.00  0.00      BSYN  
ATOM    927   CG GLU   105      -9.570 -96.082  -7.549  1.00  0.00      BSYN  
ATOM    928   CD GLU   105      -8.336 -96.383  -8.310  1.00  0.00      BSYN  
ATOM    929  OE1 GLU   105      -7.373 -95.577  -8.227  1.00  0.00      BSYN  
ATOM    930  OE2 GLU   105      -8.478 -97.344  -9.131  1.00  0.00      BSYN  
ATOM    931    C GLU   105     -12.611 -95.395  -8.092  1.00  0.00      BSYN  
ATOM    932    O GLU   105     -12.807 -96.585  -7.655  1.00  0.00      BSYN  
ATOM    933    N PRO   106     -13.231 -94.993  -9.189  1.00  0.00      BSYN  
ATOM    934   CD PRO   106     -13.758 -95.866 -10.217  1.00  0.00      BSYN  
ATOM    935   CA PRO   106     -13.221 -93.600  -9.710  1.00  0.00      BSYN  
ATOM    936   CB PRO   106     -13.303 -93.720 -11.249  1.00  0.00      BSYN  
ATOM    937   CG PRO   106     -13.809 -95.065 -11.651  1.00  0.00      BSYN  
ATOM    938    C PRO   106     -14.430 -92.920  -9.109  1.00  0.00      BSYN  
ATOM    939    O PRO   106     -15.491 -92.768  -9.722  1.00  0.00      BSYN  
ATOM    940    N LEU   107     -14.244 -92.220  -7.962  1.00  0.00      BSYN  
ATOM    941    H LEU   107     -13.408 -92.215  -7.450  1.00  0.00      BSYN  
ATOM    942   CA LEU   107     -15.358 -91.452  -7.447  1.00  0.00      BSYN  
ATOM    943   CB LEU   107     -15.272 -91.286  -5.905  1.00  0.00      BSYN  
ATOM    944   CG LEU   107     -16.317 -90.735  -4.983  1.00  0.00      BSYN  
ATOM    945  CD1 LEU   107     -17.688 -91.491  -5.395  1.00  0.00      BSYN  
ATOM    946  CD2 LEU   107     -16.055 -90.983  -3.444  1.00  0.00      BSYN  
ATOM    947    C LEU   107     -15.416 -90.096  -8.035  1.00  0.00      BSYN  
ATOM    948    O LEU   107     -14.775 -89.076  -7.708  1.00  0.00      BSYN  
ATOM    949    N ILE   108     -16.181 -90.015  -9.135  1.00  0.00      BSYN  
ATOM    950    H ILE   108     -16.712 -90.805  -9.368  1.00  0.00      BSYN  
ATOM    951   CA ILE   108     -16.058 -88.859 -10.093  1.00  0.00      BSYN  
ATOM    952   CB ILE   108     -15.429 -89.234 -11.459  1.00  0.00      BSYN  
ATOM    953  CG2 ILE   108     -14.056 -88.660 -11.774  1.00  0.00      BSYN  
ATOM    954  CG1 ILE   108     -15.980 -90.674 -11.872  1.00  0.00      BSYN  
ATOM    955   CD ILE   108     -15.696 -91.169 -13.289  1.00  0.00      BSYN  
ATOM    956    C ILE   108     -17.351 -88.189 -10.311  1.00  0.00      BSYN  
ATOM    957    O ILE   108     -18.397 -88.741 -10.752  1.00  0.00      BSYN  
ATOM    958    N GLU   109     -17.224 -86.863 -10.349  1.00  0.00      BSYN  
ATOM    959    H GLU   109     -16.310 -86.522 -10.254  1.00  0.00      BSYN  
ATOM    960   CA GLU   109     -18.398 -86.060 -10.313  1.00  0.00      BSYN  
ATOM    961   CB GLU   109     -18.714 -85.391  -8.951  1.00  0.00      BSYN  
ATOM    962   CG GLU   109     -19.329 -86.346  -7.787  1.00  0.00      BSYN  
ATOM    963   CD GLU   109     -18.683 -85.945  -6.473  1.00  0.00      BSYN  
ATOM    964  OE1 GLU   109     -17.620 -86.443  -6.148  1.00  0.00      BSYN  
ATOM    965  OE2 GLU   109     -19.251 -85.042  -5.802  1.00  0.00      BSYN  
ATOM    966    C GLU   109     -18.257 -84.890 -11.321  1.00  0.00      BSYN  
ATOM    967    O GLU   109     -17.198 -84.278 -11.399  1.00  0.00      BSYN  
ATOM    968    N PRO   110     -19.314 -84.652 -12.164  1.00  0.00      BSYN  
ATOM    969   CD PRO   110     -20.359 -85.667 -12.179  1.00  0.00      BSYN  
ATOM    970   CA PRO   110     -19.674 -83.527 -13.163  1.00  0.00      BSYN  
ATOM    971   CB PRO   110     -20.848 -84.245 -13.957  1.00  0.00      BSYN  
ATOM    972   CG PRO   110     -21.048 -85.651 -13.506  1.00  0.00      BSYN  
ATOM    973    C PRO   110     -19.995 -82.167 -12.540  1.00  0.00      BSYN  
ATOM    974    O PRO   110     -20.669 -81.464 -13.258  1.00  0.00      BSYN  
ATOM    975    N LEU   111     -19.537 -81.677 -11.350  1.00  0.00      BSYN  
ATOM    976    H LEU   111     -18.771 -82.078 -10.887  1.00  0.00      BSYN  
ATOM    977   CA LEU   111     -19.923 -80.282 -10.947  1.00  0.00      BSYN  
ATOM    978   CB LEU   111     -20.484 -80.201  -9.483  1.00  0.00      BSYN  
ATOM    979   CG LEU   111     -21.608 -80.986  -8.896  1.00  0.00      BSYN  
ATOM    980  CD1 LEU   111     -21.471 -80.634  -7.472  1.00  0.00      BSYN  
ATOM    981  CD2 LEU   111     -22.992 -80.818  -9.567  1.00  0.00      BSYN  
ATOM    982    C LEU   111     -18.713 -79.381 -10.975  1.00  0.00      BSYN  
ATOM    983    O LEU   111     -17.881 -79.339 -10.081  1.00  0.00      BSYN  
ATOM    984    N MET   112     -18.691 -78.817 -12.241  1.00  0.00      BSYN  
ATOM    985    H MET   112     -19.491 -78.424 -12.647  1.00  0.00      BSYN  
ATOM    986   CA MET   112     -17.467 -78.439 -12.890  1.00  0.00      BSYN  
ATOM    987   CB MET   112     -17.294 -79.367 -14.061  1.00  0.00      BSYN  
ATOM    988   CG MET   112     -16.038 -79.253 -14.855  1.00  0.00      BSYN  
ATOM    989   SD MET   112     -14.755 -79.703 -13.648  1.00  0.00      BSYN  
ATOM    990   CE MET   112     -14.356 -81.273 -14.316  1.00  0.00      BSYN  
ATOM    991    C MET   112     -17.685 -76.959 -13.305  1.00  0.00      BSYN  
ATOM    992    O MET   112     -18.677 -76.651 -13.972  1.00  0.00      BSYN  
ATOM    993    N GLU   113     -16.825 -75.978 -12.924  1.00  0.00      BSYN  
ATOM    994    H GLU   113     -16.782 -75.149 -13.446  1.00  0.00      BSYN  
ATOM    995   CA GLU   113     -15.903 -75.946 -11.883  1.00  0.00      BSYN  
ATOM    996   CB GLU   113     -14.592 -76.440 -12.360  1.00  0.00      BSYN  
ATOM    997   CG GLU   113     -13.651 -75.567 -13.304  1.00  0.00      BSYN  
ATOM    998   CD GLU   113     -14.241 -75.411 -14.641  1.00  0.00      BSYN  
ATOM    999  OE1 GLU   113     -14.501 -76.378 -15.294  1.00  0.00      BSYN  
ATOM   1000  OE2 GLU   113     -14.315 -74.270 -15.044  1.00  0.00      BSYN  
ATOM   1001    C GLU   113     -15.841 -74.451 -11.308  1.00  0.00      BSYN  
ATOM   1002    O GLU   113     -16.027 -73.411 -11.971  1.00  0.00      BSYN  
ATOM   1003    N PRO   114     -15.659 -74.384  -9.986  1.00  0.00      BSYN  
ATOM   1004   CD PRO   114     -16.300 -75.224  -8.982  1.00  0.00      BSYN  
ATOM   1005   CA PRO   114     -15.210 -73.226  -9.283  1.00  0.00      BSYN  
ATOM   1006   CB PRO   114     -15.294 -73.686  -7.833  1.00  0.00      BSYN  
ATOM   1007   CG PRO   114     -15.378 -75.177  -7.872  1.00  0.00      BSYN  
ATOM   1008    C PRO   114     -13.832 -72.763  -9.749  1.00  0.00      BSYN  
ATOM   1009    O PRO   114     -12.799 -73.141  -9.156  1.00  0.00      BSYN  
ATOM   1010    N GLU   115     -13.785 -72.164 -10.946  1.00  0.00      BSYN  
ATOM   1011    H GLU   115     -14.552 -72.121 -11.555  1.00  0.00      BSYN  
ATOM   1012   CA GLU   115     -12.510 -71.543 -11.364  1.00  0.00      BSYN  
ATOM   1013   CB GLU   115     -12.436 -71.295 -12.846  1.00  0.00      BSYN  
ATOM   1014   CG GLU   115     -11.161 -71.757 -13.456  1.00  0.00      BSYN  
ATOM   1015   CD GLU   115     -11.002 -71.687 -15.010  1.00  0.00      BSYN  
ATOM   1016  OE1 GLU   115     -10.447 -70.690 -15.439  1.00  0.00      BSYN  
ATOM   1017  OE2 GLU   115     -11.449 -72.597 -15.753  1.00  0.00      BSYN  
ATOM   1018    C GLU   115     -12.413 -70.265 -10.533  1.00  0.00      BSYN  
ATOM   1019    O GLU   115     -11.419 -70.012  -9.889  1.00  0.00      BSYN  
ATOM   1020    N GLY   116     -13.535 -69.473 -10.689  1.00  0.00      BSYN  
ATOM   1021    H GLY   116     -14.229 -69.901 -11.233  1.00  0.00      BSYN  
ATOM   1022   CA GLY   116     -13.779 -68.192  -9.974  1.00  0.00      BSYN  
ATOM   1023    C GLY   116     -14.232 -67.242 -11.028  1.00  0.00      BSYN  
ATOM   1024    O GLY   116     -13.715 -67.272 -12.121  1.00  0.00      BSYN  
ATOM   1025    N GLU   117     -15.239 -66.354 -10.856  1.00  0.00      BSYN  
ATOM   1026    H GLU   117     -15.353 -65.670 -11.549  1.00  0.00      BSYN  
ATOM   1027   CA GLU   117     -16.178 -66.553  -9.764  1.00  0.00      BSYN  
ATOM   1028   CB GLU   117     -16.551 -65.259  -9.169  1.00  0.00      BSYN  
ATOM   1029   CG GLU   117     -15.417 -64.467  -8.596  1.00  0.00      BSYN  
ATOM   1030   CD GLU   117     -15.704 -63.762  -7.323  1.00  0.00      BSYN  
ATOM   1031  OE1 GLU   117     -14.877 -63.947  -6.431  1.00  0.00      BSYN  
ATOM   1032  OE2 GLU   117     -16.790 -63.082  -7.183  1.00  0.00      BSYN  
ATOM   1033    C GLU   117     -17.281 -67.653 -10.145  1.00  0.00      BSYN  
ATOM   1034    O GLU   117     -17.183 -68.855  -9.991  1.00  0.00      BSYN  
ATOM   1035    N SER   118     -18.080 -67.228 -11.085  1.00  0.00      BSYN  
ATOM   1036    H SER   118     -18.135 -66.306 -11.413  1.00  0.00      BSYN  
ATOM   1037   CA SER   118     -19.125 -67.878 -11.794  1.00  0.00      BSYN  
ATOM   1038   CB SER   118     -19.935 -66.601 -12.393  1.00  0.00      BSYN  
ATOM   1039   OG SER   118     -20.001 -65.404 -11.654  1.00  0.00      BSYN  
ATOM   1040   HG SER   118     -20.318 -64.714 -12.241  1.00  0.00      BSYN  
ATOM   1041    C SER   118     -18.929 -68.995 -12.857  1.00  0.00      BSYN  
ATOM   1042    O SER   118     -19.941 -69.308 -13.507  1.00  0.00      BSYN  
ATOM   1043    N TYR   119     -17.741 -69.557 -13.228  1.00  0.00      BSYN  
ATOM   1044    H TYR   119     -16.905 -69.660 -12.726  1.00  0.00      BSYN  
ATOM   1045   CA TYR   119     -17.606 -70.286 -14.468  1.00  0.00      BSYN  
ATOM   1046   CB TYR   119     -16.239 -70.140 -15.001  1.00  0.00      BSYN  
ATOM   1047   CG TYR   119     -15.787 -68.813 -15.615  1.00  0.00      BSYN  
ATOM   1048  CD1 TYR   119     -15.660 -68.713 -16.993  1.00  0.00      BSYN  
ATOM   1049  CE1 TYR   119     -15.174 -67.526 -17.643  1.00  0.00      BSYN  
ATOM   1050  CD2 TYR   119     -15.508 -67.746 -14.777  1.00  0.00      BSYN  
ATOM   1051  CE2 TYR   119     -15.230 -66.532 -15.420  1.00  0.00      BSYN  
ATOM   1052   CZ TYR   119     -14.924 -66.471 -16.783  1.00  0.00      BSYN  
ATOM   1053   OH TYR   119     -14.621 -65.196 -17.440  1.00  0.00      BSYN  
ATOM   1054   HH TYR   119     -14.882 -64.493 -16.840  1.00  0.00      BSYN  
ATOM   1055    C TYR   119     -17.933 -71.849 -14.407  1.00  0.00      BSYN  
ATOM   1056    O TYR   119     -17.055 -72.775 -14.548  1.00  0.00      BSYN  
ATOM   1057    N GLU   120     -19.155 -71.942 -13.935  1.00  0.00      BSYN  
ATOM   1058    H GLU   120     -19.726 -71.146 -13.951  1.00  0.00      BSYN  
ATOM   1059   CA GLU   120     -19.716 -73.223 -13.674  1.00  0.00      BSYN  
ATOM   1060   CB GLU   120     -20.389 -73.196 -12.275  1.00  0.00      BSYN  
ATOM   1061   CG GLU   120     -19.393 -72.967 -11.145  1.00  0.00      BSYN  
ATOM   1062   CD GLU   120     -20.070 -72.515  -9.869  1.00  0.00      BSYN  
ATOM   1063  OE1 GLU   120     -19.615 -71.557  -9.213  1.00  0.00      BSYN  
ATOM   1064  OE2 GLU   120     -21.090 -73.198  -9.493  1.00  0.00      BSYN  
ATOM   1065    C GLU   120     -20.686 -73.643 -14.796  1.00  0.00      BSYN  
ATOM   1066    O GLU   120     -21.480 -72.933 -15.461  1.00  0.00      BSYN  
ATOM   1067    N ASP   121     -20.643 -74.986 -15.055  1.00  0.00      BSYN  
ATOM   1068    H ASP   121     -20.047 -75.490 -14.462  1.00  0.00      BSYN  
ATOM   1069   CA ASP   121     -21.227 -75.668 -16.195  1.00  0.00      BSYN  
ATOM   1070   CB ASP   121     -20.238 -75.800 -17.297  1.00  0.00      BSYN  
ATOM   1071   CG ASP   121     -20.315 -77.012 -18.271  1.00  0.00      BSYN  
ATOM   1072  OD1 ASP   121     -21.295 -77.068 -18.963  1.00  0.00      BSYN  
ATOM   1073  OD2 ASP   121     -19.451 -77.917 -18.292  1.00  0.00      BSYN  
ATOM   1074    C ASP   121     -21.761 -77.073 -15.754  1.00  0.00      BSYN  
ATOM   1075    O ASP   121     -21.063 -77.905 -15.221  1.00  0.00      BSYN  
ATOM   1076    N PRO   122     -22.935 -77.511 -16.202  1.00  0.00      BSYN  
ATOM   1077   CD PRO   122     -24.148 -76.685 -16.216  1.00  0.00      BSYN  
ATOM   1078   CA PRO   122     -23.396 -78.895 -16.371  1.00  0.00      BSYN  
ATOM   1079   CB PRO   122     -24.886 -78.907 -15.939  1.00  0.00      BSYN  
ATOM   1080   CG PRO   122     -25.092 -77.417 -15.361  1.00  0.00      BSYN  
ATOM   1081    C PRO   122     -23.206 -79.394 -17.812  1.00  0.00      BSYN  
ATOM   1082    O PRO   122     -23.956 -78.816 -18.670  1.00  0.00      BSYN  
ATOM   1083    N PRO   123     -22.218 -80.364 -18.183  1.00  0.00      BSYN  
ATOM   1084   CD PRO   123     -21.203 -80.731 -17.197  1.00  0.00      BSYN  
ATOM   1085   CA PRO   123     -21.989 -81.018 -19.461  1.00  0.00      BSYN  
ATOM   1086   CB PRO   123     -20.778 -81.885 -19.078  1.00  0.00      BSYN  
ATOM   1087   CG PRO   123     -19.933 -80.915 -18.076  1.00  0.00      BSYN  
ATOM   1088    C PRO   123     -23.122 -81.846 -19.948  1.00  0.00      BSYN  
ATOM   1089    O PRO   123     -23.762 -82.677 -19.311  1.00  0.00      BSYN  
ATOM   1090    N GLN   124     -23.458 -81.497 -21.272  1.00  0.00      BSYN  
ATOM   1091    H GLN   124     -22.926 -80.743 -21.602  1.00  0.00      BSYN  
ATOM   1092   CA GLN   124     -24.558 -82.093 -22.050  1.00  0.00      BSYN  
ATOM   1093   CB GLN   124     -25.416 -81.075 -22.860  1.00  0.00      BSYN  
ATOM   1094   CG GLN   124     -25.702 -79.717 -22.135  1.00  0.00      BSYN  
ATOM   1095   CD GLN   124     -26.486 -78.717 -22.919  1.00  0.00      BSYN  
ATOM   1096  OE1 GLN   124     -27.747 -78.816 -22.905  1.00  0.00      BSYN  
ATOM   1097  NE2 GLN   124     -25.914 -77.793 -23.706  1.00  0.00      BSYN  
ATOM   1098 HE21 GLN   124     -26.619 -77.112 -23.717  1.00  0.00      BSYN  
ATOM   1099 HE22 GLN   124     -25.036 -77.848 -24.136  1.00  0.00      BSYN  
ATOM   1100    C GLN   124     -23.961 -83.237 -22.779  1.00  0.00      BSYN  
ATOM   1101    O GLN   124     -22.980 -82.968 -23.477  1.00  0.00      BSYN  
ATOM   1102    N GLU   125     -24.381 -84.423 -22.535  1.00  0.00      BSYN  
ATOM   1103    H GLU   125     -24.953 -84.622 -21.764  1.00  0.00      BSYN  
ATOM   1104   CA GLU   125     -23.959 -85.566 -23.410  1.00  0.00      BSYN  
ATOM   1105   CB GLU   125     -24.793 -85.724 -24.667  1.00  0.00      BSYN  
ATOM   1106   CG GLU   125     -26.300 -86.069 -24.585  1.00  0.00      BSYN  
ATOM   1107   CD GLU   125     -26.909 -86.215 -25.933  1.00  0.00      BSYN  
ATOM   1108  OE1 GLU   125     -26.789 -87.373 -26.527  1.00  0.00      BSYN  
ATOM   1109  OE2 GLU   125     -27.368 -85.279 -26.531  1.00  0.00      BSYN  
ATOM   1110    C GLU   125     -22.524 -86.017 -23.812  1.00  0.00      BSYN  
ATOM   1111    O GLU   125     -22.271 -87.144 -24.083  1.00  0.00      BSYN  
ATOM   1112    N GLU   126     -21.423 -85.212 -23.709  1.00  0.00      BSYN  
ATOM   1113    H GLU   126     -21.520 -84.525 -23.016  1.00  0.00      BSYN  
ATOM   1114   CA GLU   126     -20.192 -85.452 -24.319  1.00  0.00      BSYN  
ATOM   1115   CB GLU   126     -19.718 -84.142 -24.949  1.00  0.00      BSYN  
ATOM   1116   CG GLU   126     -20.424 -83.670 -26.289  1.00  0.00      BSYN  
ATOM   1117   CD GLU   126     -19.845 -82.279 -26.685  1.00  0.00      BSYN  
ATOM   1118  OE1 GLU   126     -18.938 -82.075 -27.513  1.00  0.00      BSYN  
ATOM   1119  OE2 GLU   126     -20.500 -81.303 -26.294  1.00  0.00      BSYN  
ATOM   1120    C GLU   126     -19.119 -86.055 -23.454  1.00  0.00      BSYN  
ATOM   1121    O GLU   126     -18.123 -85.330 -23.246  1.00  0.00      BSYN  
ATOM   1122    N TYR   127     -19.401 -87.201 -22.835  1.00  0.00      BSYN  
ATOM   1123    H TYR   127     -20.108 -87.849 -23.038  1.00  0.00      BSYN  
ATOM   1124   CA TYR   127     -18.497 -87.641 -21.718  1.00  0.00      BSYN  
ATOM   1125   CB TYR   127     -19.243 -88.504 -20.664  1.00  0.00      BSYN  
ATOM   1126   CG TYR   127     -20.244 -87.628 -19.860  1.00  0.00      BSYN  
ATOM   1127  CD1 TYR   127     -19.956 -87.054 -18.649  1.00  0.00      BSYN  
ATOM   1128  CE1 TYR   127     -20.873 -86.426 -17.910  1.00  0.00      BSYN  
ATOM   1129  CD2 TYR   127     -21.595 -87.514 -20.334  1.00  0.00      BSYN  
ATOM   1130  CE2 TYR   127     -22.451 -86.650 -19.663  1.00  0.00      BSYN  
ATOM   1131   CZ TYR   127     -22.097 -86.089 -18.462  1.00  0.00      BSYN  
ATOM   1132   OH TYR   127     -22.740 -85.075 -17.806  1.00  0.00      BSYN  
ATOM   1133   HH TYR   127     -23.057 -84.333 -18.327  1.00  0.00      BSYN  
ATOM   1134    C TYR   127     -17.414 -88.557 -22.407  1.00  0.00      BSYN  
ATOM   1135    O TYR   127     -17.757 -89.270 -23.332  1.00  0.00      BSYN  
ATOM   1136    N GLN   128     -16.176 -88.625 -21.901  1.00  0.00      BSYN  
ATOM   1137    H GLN   128     -15.971 -88.368 -20.977  1.00  0.00      BSYN  
ATOM   1138   CA GLN   128     -15.226 -89.499 -22.512  1.00  0.00      BSYN  
ATOM   1139   CB GLN   128     -13.887 -88.796 -22.505  1.00  0.00      BSYN  
ATOM   1140   CG GLN   128     -13.844 -87.566 -23.386  1.00  0.00      BSYN  
ATOM   1141   CD GLN   128     -12.360 -87.069 -23.650  1.00  0.00      BSYN  
ATOM   1142  OE1 GLN   128     -11.743 -87.209 -24.689  1.00  0.00      BSYN  
ATOM   1143  NE2 GLN   128     -11.873 -86.308 -22.743  1.00  0.00      BSYN  
ATOM   1144 HE21 GLN   128     -12.477 -86.054 -22.014  1.00  0.00      BSYN  
ATOM   1145 HE22 GLN   128     -10.926 -86.062 -22.801  1.00  0.00      BSYN  
ATOM   1146    C GLN   128     -15.243 -90.882 -21.757  1.00  0.00      BSYN  
ATOM   1147    O GLN   128     -15.994 -91.048 -20.862  1.00  0.00      BSYN  
ATOM   1148    N GLU   129     -14.410 -91.907 -22.045  1.00  0.00      BSYN  
ATOM   1149    H GLU   129     -13.660 -91.624 -22.610  1.00  0.00      BSYN  
ATOM   1150   CA GLU   129     -14.384 -93.240 -21.457  1.00  0.00      BSYN  
ATOM   1151   CB GLU   129     -13.992 -94.281 -22.403  1.00  0.00      BSYN  
ATOM   1152   CG GLU   129     -14.838 -94.948 -23.414  1.00  0.00      BSYN  
ATOM   1153   CD GLU   129     -14.044 -96.054 -24.187  1.00  0.00      BSYN  
ATOM   1154  OE1 GLU   129     -13.920 -95.902 -25.419  1.00  0.00      BSYN  
ATOM   1155  OE2 GLU   129     -13.629 -97.056 -23.528  1.00  0.00      BSYN  
ATOM   1156    C GLU   129     -13.319 -93.045 -20.406  1.00  0.00      BSYN  
ATOM   1157    O GLU   129     -12.391 -92.322 -20.652  1.00  0.00      BSYN  
ATOM   1158    N TYR   130     -13.375 -93.553 -19.181  1.00  0.00      BSYN  
ATOM   1159    H TYR   130     -14.050 -94.253 -19.057  1.00  0.00      BSYN  
ATOM   1160   CA TYR   130     -12.344 -93.326 -18.201  1.00  0.00      BSYN  
ATOM   1161   CB TYR   130     -12.765 -92.480 -16.907  1.00  0.00      BSYN  
ATOM   1162   CG TYR   130     -12.715 -90.983 -16.833  1.00  0.00      BSYN  
ATOM   1163  CD1 TYR   130     -13.724 -90.276 -17.470  1.00  0.00      BSYN  
ATOM   1164  CE1 TYR   130     -13.693 -88.935 -17.441  1.00  0.00      BSYN  
ATOM   1165  CD2 TYR   130     -11.629 -90.331 -16.155  1.00  0.00      BSYN  
ATOM   1166  CE2 TYR   130     -11.686 -88.984 -16.105  1.00  0.00      BSYN  
ATOM   1167   CZ TYR   130     -12.660 -88.300 -16.876  1.00  0.00      BSYN  
ATOM   1168   OH TYR   130     -12.628 -86.957 -17.139  1.00  0.00      BSYN  
ATOM   1169   HH TYR   130     -11.799 -86.578 -16.837  1.00  0.00      BSYN  
ATOM   1170    C TYR   130     -11.857 -94.726 -17.849  1.00  0.00      BSYN  
ATOM   1171    O TYR   130     -12.615 -95.657 -17.754  1.00  0.00      BSYN  
ATOM   1172    N GLU   131     -10.563 -94.913 -18.020  1.00  0.00      BSYN  
ATOM   1173    H GLU   131     -10.071 -94.122 -18.325  1.00  0.00      BSYN  
ATOM   1174   CA GLU   131      -9.875 -96.231 -17.878  1.00  0.00      BSYN  
ATOM   1175   CB GLU   131      -8.611 -96.439 -18.765  1.00  0.00      BSYN  
ATOM   1176   CG GLU   131      -8.580 -96.265 -20.307  1.00  0.00      BSYN  
ATOM   1177   CD GLU   131      -7.887 -95.119 -20.930  1.00  0.00      BSYN  
ATOM   1178  OE1 GLU   131      -8.487 -94.244 -21.615  1.00  0.00      BSYN  
ATOM   1179  OE2 GLU   131      -6.718 -95.141 -20.743  1.00  0.00      BSYN  
ATOM   1180    C GLU   131      -9.424 -96.802 -16.525  1.00  0.00      BSYN  
ATOM   1181    O GLU   131      -8.779 -95.986 -15.854  1.00  0.00      BSYN  
ATOM   1182    N PRO   132      -9.591 -98.036 -16.010  1.00  0.00      BSYN  
ATOM   1183   CD PRO   132     -10.915 -98.763 -16.212  1.00  0.00      BSYN  
ATOM   1184   CA PRO   132      -9.082 -98.575 -14.707  1.00  0.00      BSYN  
ATOM   1185   CB PRO   132     -10.174 -99.404 -14.139  1.00  0.00      BSYN  
ATOM   1186   CG PRO   132     -10.811-100.069 -15.284  1.00  0.00      BSYN  
ATOM   1187    C PRO   132      -7.792 -99.418 -14.668  1.00  0.00      BSYN  
ATOM   1188    O PRO   132      -7.171 -99.440 -15.760  1.00  0.00      BSYN  
ATOM   1189    N GLU   133      -7.475 -99.845 -13.463  1.00  0.00      BSYN  
ATOM   1190    H GLU   133      -8.138 -99.668 -12.763  1.00  0.00      BSYN  
ATOM   1191   CA GLU   133      -6.338-100.674 -13.195  1.00  0.00      BSYN  
ATOM   1192   CB GLU   133      -5.021 -99.896 -12.875  1.00  0.00      BSYN  
ATOM   1193   CG GLU   133      -5.034 -98.882 -11.627  1.00  0.00      BSYN  
ATOM   1194   CD GLU   133      -5.494 -97.442 -11.974  1.00  0.00      BSYN  
ATOM   1195  OE1 GLU   133      -6.705 -97.133 -12.058  1.00  0.00      BSYN  
ATOM   1196  OE2 GLU   133      -4.634 -96.626 -12.286  1.00  0.00      BSYN  
ATOM   1197    C GLU   133      -6.595-101.779 -12.190  1.00  0.00      BSYN  
ATOM   1198    O GLU   133      -7.283-101.783 -11.208  1.00  0.00      BSYN  
ATOM   1199    N ALA   134      -6.040-102.910 -12.510  1.00  0.00      BSYN  
ATOM   1200    H ALA   134      -5.723-102.890 -13.437  1.00  0.00      BSYN  
ATOM   1201   CA ALA   134      -6.134-104.110 -11.712  1.00  0.00      BSYN  
ATOM   1202   CB ALA   134      -5.301-105.249 -12.158  1.00  0.00      BSYN  
ATOM   1203    C ALA   134      -5.876-103.908 -10.198  1.00  0.00      BSYN  
ATOM   1204  OT1 ALA   134      -6.242-104.753  -9.353  1.00  0.00      BSYN  
ATOM   1205  OT2 ALA   134      -5.125-103.064  -9.713  1.00  0.00      BSYN  
END
