# Supplementary material for: Data set of intrinsically disordered proteins analysed at a local protein conformation level
Source: Data Brief. 2020 Mar 5;29:105383. doi: 10.1016/j.dib.2020.105383 (PMC7078294; doi:10.1016/j.dib.2020.105383)
Supplement: Supplementary file 1 [file mmc1.zip › the data/1-DATA/PED1AAD-pdb/1AAD-144.pdb]

CRYST1    1.000    1.000    1.000  90.00  90.00  90.00 P 1           1
ATOM      1  HT1 MET     1      18.941 -65.830  21.539  1.00  0.00      BSYN  
ATOM      2  HT2 MET     1      18.692 -65.517  19.930  1.00  0.00      BSYN  
ATOM      3    N MET     1      18.641 -66.270  20.645  1.00  0.00      BSYN  
ATOM      4  HT3 MET     1      19.229 -67.068  20.330  1.00  0.00      BSYN  
ATOM      5   CA MET     1      17.253 -66.855  20.762  1.00  0.00      BSYN  
ATOM      6   CB MET     1      16.742 -67.017  19.281  1.00  0.00      BSYN  
ATOM      7   CG MET     1      17.709 -67.706  18.257  1.00  0.00      BSYN  
ATOM      8   SD MET     1      17.083 -67.912  16.547  1.00  0.00      BSYN  
ATOM      9   CE MET     1      16.938 -66.154  16.159  1.00  0.00      BSYN  
ATOM     10    C MET     1      17.253 -68.136  21.636  1.00  0.00      BSYN  
ATOM     11    O MET     1      18.299 -68.636  21.989  1.00  0.00      BSYN  
ATOM     12    N ASP     2      16.027 -68.851  21.696  1.00  0.00      BSYN  
ATOM     13    H ASP     2      15.254 -68.304  21.445  1.00  0.00      BSYN  
ATOM     14   CA ASP     2      15.985 -70.063  22.522  1.00  0.00      BSYN  
ATOM     15   CB ASP     2      15.164 -69.757  23.736  1.00  0.00      BSYN  
ATOM     16   CG ASP     2      14.728 -70.902  24.724  1.00  0.00      BSYN  
ATOM     17  OD1 ASP     2      15.402 -70.986  25.698  1.00  0.00      BSYN  
ATOM     18  OD2 ASP     2      13.857 -71.697  24.442  1.00  0.00      BSYN  
ATOM     19    C ASP     2      15.277 -71.240  21.821  1.00  0.00      BSYN  
ATOM     20    O ASP     2      14.166 -71.104  21.196  1.00  0.00      BSYN  
ATOM     21    N VAL     3      16.053 -72.397  21.885  1.00  0.00      BSYN  
ATOM     22    H VAL     3      16.548 -72.568  22.713  1.00  0.00      BSYN  
ATOM     23   CA VAL     3      15.823 -73.343  20.799  1.00  0.00      BSYN  
ATOM     24   CB VAL     3      17.249 -73.529  20.240  1.00  0.00      BSYN  
ATOM     25  CG1 VAL     3      17.687 -72.237  19.575  1.00  0.00      BSYN  
ATOM     26  CG2 VAL     3      18.406 -74.176  21.233  1.00  0.00      BSYN  
ATOM     27    C VAL     3      15.552 -74.689  21.486  1.00  0.00      BSYN  
ATOM     28    O VAL     3      15.925 -74.957  22.687  1.00  0.00      BSYN  
ATOM     29    N PHE     4      14.853 -75.580  20.737  1.00  0.00      BSYN  
ATOM     30    H PHE     4      14.811 -75.449  19.767  1.00  0.00      BSYN  
ATOM     31   CA PHE     4      14.395 -76.889  21.098  1.00  0.00      BSYN  
ATOM     32   CB PHE     4      12.982 -76.846  21.793  1.00  0.00      BSYN  
ATOM     33   CG PHE     4      12.883 -77.544  23.242  1.00  0.00      BSYN  
ATOM     34  CD1 PHE     4      13.583 -76.928  24.282  1.00  0.00      BSYN  
ATOM     35  CD2 PHE     4      12.250 -78.770  23.368  1.00  0.00      BSYN  
ATOM     36  CE1 PHE     4      13.539 -77.568  25.544  1.00  0.00      BSYN  
ATOM     37  CE2 PHE     4      12.267 -79.412  24.669  1.00  0.00      BSYN  
ATOM     38   CZ PHE     4      12.935 -78.803  25.689  1.00  0.00      BSYN  
ATOM     39    C PHE     4      14.179 -77.944  19.961  1.00  0.00      BSYN  
ATOM     40    O PHE     4      13.736 -77.586  18.822  1.00  0.00      BSYN  
ATOM     41    N MET     5      14.347 -79.222  20.217  1.00  0.00      BSYN  
ATOM     42    H MET     5      15.037 -79.405  20.888  1.00  0.00      BSYN  
ATOM     43   CA MET     5      14.071 -80.254  19.172  1.00  0.00      BSYN  
ATOM     44   CB MET     5      14.796 -81.556  19.781  1.00  0.00      BSYN  
ATOM     45   CG MET     5      16.277 -81.725  19.520  1.00  0.00      BSYN  
ATOM     46   SD MET     5      16.544 -82.068  17.740  1.00  0.00      BSYN  
ATOM     47   CE MET     5      17.018 -83.790  17.587  1.00  0.00      BSYN  
ATOM     48    C MET     5      12.634 -80.617  19.089  1.00  0.00      BSYN  
ATOM     49    O MET     5      12.190 -81.102  18.053  1.00  0.00      BSYN  
ATOM     50    N LYS     6      11.805 -80.697  20.125  1.00  0.00      BSYN  
ATOM     51    H LYS     6      12.238 -80.502  20.982  1.00  0.00      BSYN  
ATOM     52   CA LYS     6      10.364 -80.851  20.021  1.00  0.00      BSYN  
ATOM     53   CB LYS     6       9.912 -81.171  21.390  1.00  0.00      BSYN  
ATOM     54   CG LYS     6       8.832 -82.309  21.388  1.00  0.00      BSYN  
ATOM     55   CD LYS     6       9.404 -83.656  21.277  1.00  0.00      BSYN  
ATOM     56   CE LYS     6       9.884 -84.408  22.547  1.00  0.00      BSYN  
ATOM     57   NZ LYS     6      10.869 -85.424  22.102  1.00  0.00      BSYN  
ATOM     58  HZ1 LYS     6      11.823 -85.015  22.158  1.00  0.00      BSYN  
ATOM     59  HZ2 LYS     6      10.892 -86.247  22.738  1.00  0.00      BSYN  
ATOM     60  HZ3 LYS     6      10.709 -85.839  21.161  1.00  0.00      BSYN  
ATOM     61    C LYS     6       9.653 -79.707  19.339  1.00  0.00      BSYN  
ATOM     62    O LYS     6       9.371 -78.747  19.996  1.00  0.00      BSYN  
ATOM     63    N GLY     7       9.487 -79.764  17.970  1.00  0.00      BSYN  
ATOM     64    H GLY     7       9.739 -80.536  17.420  1.00  0.00      BSYN  
ATOM     65   CA GLY     7       8.895 -78.791  17.117  1.00  0.00      BSYN  
ATOM     66    C GLY     7       8.834 -79.443  15.764  1.00  0.00      BSYN  
ATOM     67    O GLY     7       8.239 -80.524  15.587  1.00  0.00      BSYN  
ATOM     68    N LEU     8       9.749 -78.955  14.881  1.00  0.00      BSYN  
ATOM     69    H LEU     8      10.288 -78.186  15.162  1.00  0.00      BSYN  
ATOM     70   CA LEU     8      10.008 -79.441  13.537  1.00  0.00      BSYN  
ATOM     71   CB LEU     8      10.532 -78.303  12.683  1.00  0.00      BSYN  
ATOM     72   CG LEU     8      10.122 -78.103  11.177  1.00  0.00      BSYN  
ATOM     73  CD1 LEU     8       8.601 -78.132  11.181  1.00  0.00      BSYN  
ATOM     74  CD2 LEU     8      10.737 -76.926  10.428  1.00  0.00      BSYN  
ATOM     75    C LEU     8      11.059 -80.528  13.444  1.00  0.00      BSYN  
ATOM     76    O LEU     8      10.808 -81.648  12.949  1.00  0.00      BSYN  
ATOM     77    N SER     9      12.266 -80.262  13.963  1.00  0.00      BSYN  
ATOM     78    H SER     9      12.371 -79.530  14.606  1.00  0.00      BSYN  
ATOM     79   CA SER     9      13.449 -81.071  13.681  1.00  0.00      BSYN  
ATOM     80   CB SER     9      14.666 -80.227  13.926  1.00  0.00      BSYN  
ATOM     81   OG SER     9      14.467 -78.758  13.620  1.00  0.00      BSYN  
ATOM     82   HG SER     9      15.286 -78.300  13.416  1.00  0.00      BSYN  
ATOM     83    C SER     9      13.581 -82.368  14.374  1.00  0.00      BSYN  
ATOM     84    O SER     9      14.583 -82.634  14.892  1.00  0.00      BSYN  
ATOM     85    N MET    10      12.491 -83.112  14.643  1.00  0.00      BSYN  
ATOM     86    H MET    10      11.618 -82.694  14.489  1.00  0.00      BSYN  
ATOM     87   CA MET    10      12.587 -84.397  15.325  1.00  0.00      BSYN  
ATOM     88   CB MET    10      11.495 -84.570  16.394  1.00  0.00      BSYN  
ATOM     89   CG MET    10      11.674 -85.953  17.186  1.00  0.00      BSYN  
ATOM     90   SD MET    10      10.245 -86.045  18.279  1.00  0.00      BSYN  
ATOM     91   CE MET    10       8.916 -85.915  17.106  1.00  0.00      BSYN  
ATOM     92    C MET    10      12.654 -85.531  14.318  1.00  0.00      BSYN  
ATOM     93    O MET    10      13.639 -86.267  14.209  1.00  0.00      BSYN  
ATOM     94    N ALA    11      11.645 -85.544  13.450  1.00  0.00      BSYN  
ATOM     95    H ALA    11      10.997 -84.819  13.569  1.00  0.00      BSYN  
ATOM     96   CA ALA    11      11.317 -86.555  12.508  1.00  0.00      BSYN  
ATOM     97   CB ALA    11       9.874 -86.821  12.621  1.00  0.00      BSYN  
ATOM     98    C ALA    11      11.922 -86.481  11.114  1.00  0.00      BSYN  
ATOM     99    O ALA    11      11.285 -86.895  10.220  1.00  0.00      BSYN  
ATOM    100    N LYS    12      13.078 -85.850  10.951  1.00  0.00      BSYN  
ATOM    101    H LYS    12      13.631 -85.652  11.736  1.00  0.00      BSYN  
ATOM    102   CA LYS    12      13.471 -85.255   9.697  1.00  0.00      BSYN  
ATOM    103   CB LYS    12      14.250 -83.979  10.194  1.00  0.00      BSYN  
ATOM    104   CG LYS    12      14.654 -82.861   9.163  1.00  0.00      BSYN  
ATOM    105   CD LYS    12      15.446 -81.955  10.133  1.00  0.00      BSYN  
ATOM    106   CE LYS    12      15.678 -80.497   9.813  1.00  0.00      BSYN  
ATOM    107   NZ LYS    12      16.926 -80.550   9.188  1.00  0.00      BSYN  
ATOM    108  HZ1 LYS    12      16.631 -80.650   8.196  1.00  0.00      BSYN  
ATOM    109  HZ2 LYS    12      17.672 -79.849   9.375  1.00  0.00      BSYN  
ATOM    110  HZ3 LYS    12      17.234 -81.474   9.552  1.00  0.00      BSYN  
ATOM    111    C LYS    12      14.211 -86.280   8.919  1.00  0.00      BSYN  
ATOM    112    O LYS    12      15.450 -86.432   9.184  1.00  0.00      BSYN  
ATOM    113    N GLU    13      13.652 -86.965   7.950  1.00  0.00      BSYN  
ATOM    114    H GLU    13      14.039 -87.822   7.674  1.00  0.00      BSYN  
ATOM    115   CA GLU    13      12.540 -86.480   7.228  1.00  0.00      BSYN  
ATOM    116   CB GLU    13      12.820 -86.183   5.674  1.00  0.00      BSYN  
ATOM    117   CG GLU    13      14.194 -85.666   5.255  1.00  0.00      BSYN  
ATOM    118   CD GLU    13      14.588 -85.450   3.765  1.00  0.00      BSYN  
ATOM    119  OE1 GLU    13      14.100 -86.114   2.806  1.00  0.00      BSYN  
ATOM    120  OE2 GLU    13      15.298 -84.434   3.616  1.00  0.00      BSYN  
ATOM    121    C GLU    13      11.295 -87.396   7.248  1.00  0.00      BSYN  
ATOM    122    O GLU    13      11.497 -88.635   7.239  1.00  0.00      BSYN  
ATOM    123    N GLY    14      10.066 -86.731   7.206  1.00  0.00      BSYN  
ATOM    124    H GLY    14      10.061 -85.807   6.879  1.00  0.00      BSYN  
ATOM    125   CA GLY    14       8.836 -87.446   7.452  1.00  0.00      BSYN  
ATOM    126    C GLY    14       7.992 -87.717   6.248  1.00  0.00      BSYN  
ATOM    127    O GLY    14       7.390 -86.876   5.572  1.00  0.00      BSYN  
ATOM    128    N VAL    15       8.061 -89.052   5.947  1.00  0.00      BSYN  
ATOM    129    H VAL    15       8.795 -89.678   6.119  1.00  0.00      BSYN  
ATOM    130   CA VAL    15       7.074 -89.606   5.035  1.00  0.00      BSYN  
ATOM    131   CB VAL    15       7.541 -90.799   4.208  1.00  0.00      BSYN  
ATOM    132  CG1 VAL    15       6.486 -91.456   3.480  1.00  0.00      BSYN  
ATOM    133  CG2 VAL    15       8.490 -90.371   3.220  1.00  0.00      BSYN  
ATOM    134    C VAL    15       5.862 -89.931   5.927  1.00  0.00      BSYN  
ATOM    135    O VAL    15       6.039 -90.721   6.933  1.00  0.00      BSYN  
ATOM    136    N VAL    16       4.714 -89.323   5.614  1.00  0.00      BSYN  
ATOM    137    H VAL    16       4.641 -88.618   4.938  1.00  0.00      BSYN  
ATOM    138   CA VAL    16       3.508 -89.556   6.352  1.00  0.00      BSYN  
ATOM    139   CB VAL    16       3.021 -88.226   6.978  1.00  0.00      BSYN  
ATOM    140  CG1 VAL    16       4.157 -87.405   7.549  1.00  0.00      BSYN  
ATOM    141  CG2 VAL    16       2.109 -87.500   6.122  1.00  0.00      BSYN  
ATOM    142    C VAL    16       2.409 -90.418   5.736  1.00  0.00      BSYN  
ATOM    143    O VAL    16       1.189 -90.261   6.092  1.00  0.00      BSYN  
ATOM    144    N ALA    17       2.834 -91.463   4.981  1.00  0.00      BSYN  
ATOM    145    H ALA    17       3.778 -91.723   5.005  1.00  0.00      BSYN  
ATOM    146   CA ALA    17       1.891 -92.453   4.453  1.00  0.00      BSYN  
ATOM    147   CB ALA    17       2.394 -92.829   3.126  1.00  0.00      BSYN  
ATOM    148    C ALA    17       1.832 -93.671   5.424  1.00  0.00      BSYN  
ATOM    149    O ALA    17       1.245 -94.662   5.135  1.00  0.00      BSYN  
ATOM    150    N ALA    18       2.661 -93.747   6.486  1.00  0.00      BSYN  
ATOM    151    H ALA    18       3.238 -92.998   6.742  1.00  0.00      BSYN  
ATOM    152   CA ALA    18       2.617 -94.941   7.295  1.00  0.00      BSYN  
ATOM    153   CB ALA    18       4.018 -95.441   7.468  1.00  0.00      BSYN  
ATOM    154    C ALA    18       2.159 -94.727   8.672  1.00  0.00      BSYN  
ATOM    155    O ALA    18       1.372 -95.502   9.230  1.00  0.00      BSYN  
ATOM    156    N ALA    19       2.634 -93.701   9.428  1.00  0.00      BSYN  
ATOM    157    H ALA    19       3.257 -93.126   8.936  1.00  0.00      BSYN  
ATOM    158   CA ALA    19       2.158 -93.329  10.694  1.00  0.00      BSYN  
ATOM    159   CB ALA    19       3.217 -92.311  11.311  1.00  0.00      BSYN  
ATOM    160    C ALA    19       1.016 -92.326  10.275  1.00  0.00      BSYN  
ATOM    161    O ALA    19       1.050 -91.740   9.195  1.00  0.00      BSYN  
ATOM    162    N GLU    20       0.059 -92.144  11.158  1.00  0.00      BSYN  
ATOM    163    H GLU    20       0.231 -92.533  12.041  1.00  0.00      BSYN  
ATOM    164   CA GLU    20      -1.094 -91.298  10.862  1.00  0.00      BSYN  
ATOM    165   CB GLU    20      -2.448 -91.984  11.084  1.00  0.00      BSYN  
ATOM    166   CG GLU    20      -2.975 -93.084  10.206  1.00  0.00      BSYN  
ATOM    167   CD GLU    20      -4.189 -92.697   9.356  1.00  0.00      BSYN  
ATOM    168  OE1 GLU    20      -5.314 -92.615   9.761  1.00  0.00      BSYN  
ATOM    169  OE2 GLU    20      -3.957 -92.401   8.183  1.00  0.00      BSYN  
ATOM    170    C GLU    20      -1.056 -89.969  11.702  1.00  0.00      BSYN  
ATOM    171    O GLU    20      -1.883 -89.690  12.567  1.00  0.00      BSYN  
ATOM    172    N LYS    21       0.073 -89.303  11.464  1.00  0.00      BSYN  
ATOM    173    H LYS    21       0.538 -89.651  10.675  1.00  0.00      BSYN  
ATOM    174   CA LYS    21       0.472 -88.032  12.033  1.00  0.00      BSYN  
ATOM    175   CB LYS    21       1.664 -88.331  12.952  1.00  0.00      BSYN  
ATOM    176   CG LYS    21       1.407 -88.476  14.431  1.00  0.00      BSYN  
ATOM    177   CD LYS    21       0.988 -87.335  15.272  1.00  0.00      BSYN  
ATOM    178   CE LYS    21       0.436 -87.683  16.644  1.00  0.00      BSYN  
ATOM    179   NZ LYS    21      -0.079 -86.536  17.301  1.00  0.00      BSYN  
ATOM    180  HZ1 LYS    21      -0.393 -86.846  18.243  1.00  0.00      BSYN  
ATOM    181  HZ2 LYS    21       0.677 -85.828  17.398  1.00  0.00      BSYN  
ATOM    182  HZ3 LYS    21      -0.899 -86.187  16.766  1.00  0.00      BSYN  
ATOM    183    C LYS    21       0.854 -87.038  10.980  1.00  0.00      BSYN  
ATOM    184    O LYS    21       1.858 -87.034  10.303  1.00  0.00      BSYN  
ATOM    185    N THR    22       0.101 -85.932  10.804  1.00  0.00      BSYN  
ATOM    186    H THR    22      -0.591 -85.705  11.460  1.00  0.00      BSYN  
ATOM    187   CA THR    22       0.528 -84.927   9.953  1.00  0.00      BSYN  
ATOM    188   CB THR    22      -0.623 -84.223   9.238  1.00  0.00      BSYN  
ATOM    189  OG1 THR    22      -1.743 -84.120  10.201  1.00  0.00      BSYN  
ATOM    190  HG1 THR    22      -1.606 -83.295  10.673  1.00  0.00      BSYN  
ATOM    191  CG2 THR    22      -1.041 -84.871   7.909  1.00  0.00      BSYN  
ATOM    192    C THR    22       1.280 -83.952  10.752  1.00  0.00      BSYN  
ATOM    193    O THR    22       0.739 -83.464  11.741  1.00  0.00      BSYN  
ATOM    194    N LYS    23       2.559 -83.604  10.463  1.00  0.00      BSYN  
ATOM    195    H LYS    23       3.009 -83.899   9.644  1.00  0.00      BSYN  
ATOM    196   CA LYS    23       3.277 -82.566  11.148  1.00  0.00      BSYN  
ATOM    197   CB LYS    23       4.840 -82.493  10.866  1.00  0.00      BSYN  
ATOM    198   CG LYS    23       5.833 -83.578  11.248  1.00  0.00      BSYN  
ATOM    199   CD LYS    23       7.179 -82.976  10.914  1.00  0.00      BSYN  
ATOM    200   CE LYS    23       7.483 -82.651   9.325  1.00  0.00      BSYN  
ATOM    201   NZ LYS    23       8.328 -81.464   9.129  1.00  0.00      BSYN  
ATOM    202  HZ1 LYS    23       7.947 -80.842   9.870  1.00  0.00      BSYN  
ATOM    203  HZ2 LYS    23       9.285 -81.815   9.336  1.00  0.00      BSYN  
ATOM    204  HZ3 LYS    23       8.319 -81.176   8.130  1.00  0.00      BSYN  
ATOM    205    C LYS    23       2.890 -81.144  10.884  1.00  0.00      BSYN  
ATOM    206    O LYS    23       1.953 -80.868  10.138  1.00  0.00      BSYN  
ATOM    207    N GLN    24       3.443 -80.211  11.631  1.00  0.00      BSYN  
ATOM    208    H GLN    24       4.042 -80.493  12.354  1.00  0.00      BSYN  
ATOM    209   CA GLN    24       3.160 -78.800  11.428  1.00  0.00      BSYN  
ATOM    210   CB GLN    24       3.200 -77.905  12.646  1.00  0.00      BSYN  
ATOM    211   CG GLN    24       2.393 -76.705  12.468  1.00  0.00      BSYN  
ATOM    212   CD GLN    24       0.952 -77.076  12.916  1.00  0.00      BSYN  
ATOM    213  OE1 GLN    24       0.551 -77.337  14.048  1.00  0.00      BSYN  
ATOM    214  NE2 GLN    24       0.021 -77.270  12.003  1.00  0.00      BSYN  
ATOM    215 HE21 GLN    24       0.298 -77.059  11.087  1.00  0.00      BSYN  
ATOM    216 HE22 GLN    24      -0.885 -77.500  12.296  1.00  0.00      BSYN  
ATOM    217    C GLN    24       4.096 -78.295  10.377  1.00  0.00      BSYN  
ATOM    218    O GLN    24       5.219 -77.851  10.557  1.00  0.00      BSYN  
ATOM    219    N GLY    25       3.574 -78.414   9.157  1.00  0.00      BSYN  
ATOM    220    H GLY    25       2.725 -78.884   9.023  1.00  0.00      BSYN  
ATOM    221   CA GLY    25       4.228 -77.904   7.997  1.00  0.00      BSYN  
ATOM    222    C GLY    25       3.550 -78.348   6.740  1.00  0.00      BSYN  
ATOM    223    O GLY    25       2.413 -77.974   6.505  1.00  0.00      BSYN  
ATOM    224    N VAL    26       4.467 -78.843   5.997  1.00  0.00      BSYN  
ATOM    225    H VAL    26       5.377 -78.820   6.362  1.00  0.00      BSYN  
ATOM    226   CA VAL    26       4.069 -79.391   4.760  1.00  0.00      BSYN  
ATOM    227   CB VAL    26       5.346 -79.769   3.853  1.00  0.00      BSYN  
ATOM    228  CG1 VAL    26       6.251 -80.736   4.601  1.00  0.00      BSYN  
ATOM    229  CG2 VAL    26       5.011 -80.085   2.400  1.00  0.00      BSYN  
ATOM    230    C VAL    26       3.022 -80.612   4.813  1.00  0.00      BSYN  
ATOM    231    O VAL    26       3.307 -81.770   4.566  1.00  0.00      BSYN  
ATOM    232    N THR    27       1.789 -80.360   5.348  1.00  0.00      BSYN  
ATOM    233    H THR    27       1.615 -79.465   5.705  1.00  0.00      BSYN  
ATOM    234   CA THR    27       0.609 -81.218   5.552  1.00  0.00      BSYN  
ATOM    235   CB THR    27      -0.620 -80.280   5.986  1.00  0.00      BSYN  
ATOM    236  OG1 THR    27      -0.723 -79.256   4.928  1.00  0.00      BSYN  
ATOM    237  HG1 THR    27       0.072 -78.913   4.513  1.00  0.00      BSYN  
ATOM    238  CG2 THR    27      -0.445 -79.667   7.390  1.00  0.00      BSYN  
ATOM    239    C THR    27       0.195 -82.044   4.310  1.00  0.00      BSYN  
ATOM    240    O THR    27      -0.080 -83.240   4.313  1.00  0.00      BSYN  
ATOM    241    N GLU    28       0.047 -81.306   3.201  1.00  0.00      BSYN  
ATOM    242    H GLU    28       0.188 -80.337   3.166  1.00  0.00      BSYN  
ATOM    243   CA GLU    28      -0.386 -81.837   1.909  1.00  0.00      BSYN  
ATOM    244   CB GLU    28      -1.708 -81.086   1.470  1.00  0.00      BSYN  
ATOM    245   CG GLU    28      -2.841 -81.402   2.478  1.00  0.00      BSYN  
ATOM    246   CD GLU    28      -4.128 -80.634   2.191  1.00  0.00      BSYN  
ATOM    247  OE1 GLU    28      -4.014 -79.433   1.765  1.00  0.00      BSYN  
ATOM    248  OE2 GLU    28      -5.228 -81.165   2.469  1.00  0.00      BSYN  
ATOM    249    C GLU    28       0.594 -81.930   0.791  1.00  0.00      BSYN  
ATOM    250    O GLU    28       1.286 -80.945   0.459  1.00  0.00      BSYN  
ATOM    251    N ALA    29       0.521 -83.045   0.044  1.00  0.00      BSYN  
ATOM    252    H ALA    29      -0.005 -83.740   0.492  1.00  0.00      BSYN  
ATOM    253   CA ALA    29       1.068 -83.160  -1.334  1.00  0.00      BSYN  
ATOM    254   CB ALA    29       1.632 -84.490  -1.540  1.00  0.00      BSYN  
ATOM    255    C ALA    29       0.077 -82.639  -2.302  1.00  0.00      BSYN  
ATOM    256    O ALA    29      -0.488 -83.346  -3.136  1.00  0.00      BSYN  
ATOM    257    N ALA    30      -0.295 -81.336  -2.112  1.00  0.00      BSYN  
ATOM    258    H ALA    30      -0.120 -80.846  -1.282  1.00  0.00      BSYN  
ATOM    259   CA ALA    30      -0.929 -80.559  -3.076  1.00  0.00      BSYN  
ATOM    260   CB ALA    30      -2.225 -79.980  -2.480  1.00  0.00      BSYN  
ATOM    261    C ALA    30      -0.164 -79.517  -3.964  1.00  0.00      BSYN  
ATOM    262    O ALA    30       0.204 -78.427  -3.553  1.00  0.00      BSYN  
ATOM    263    N GLU    31      -0.175 -79.814  -5.283  1.00  0.00      BSYN  
ATOM    264    H GLU    31      -0.437 -80.648  -5.727  1.00  0.00      BSYN  
ATOM    265   CA GLU    31       0.368 -78.831  -6.270  1.00  0.00      BSYN  
ATOM    266   CB GLU    31       0.843 -79.593  -7.459  1.00  0.00      BSYN  
ATOM    267   CG GLU    31       2.318 -79.982  -7.213  1.00  0.00      BSYN  
ATOM    268   CD GLU    31       2.870 -80.794  -8.444  1.00  0.00      BSYN  
ATOM    269  OE1 GLU    31       3.380 -80.197  -9.441  1.00  0.00      BSYN  
ATOM    270  OE2 GLU    31       2.591 -82.003  -8.528  1.00  0.00      BSYN  
ATOM    271    C GLU    31      -0.344 -77.592  -6.722  1.00  0.00      BSYN  
ATOM    272    O GLU    31      -0.826 -77.446  -7.890  1.00  0.00      BSYN  
ATOM    273    N LYS    32      -0.434 -76.702  -5.717  1.00  0.00      BSYN  
ATOM    274    H LYS    32       0.315 -76.720  -5.086  1.00  0.00      BSYN  
ATOM    275   CA LYS    32      -1.099 -75.420  -6.088  1.00  0.00      BSYN  
ATOM    276   CB LYS    32      -1.854 -75.183  -4.775  1.00  0.00      BSYN  
ATOM    277   CG LYS    32      -3.402 -75.492  -4.657  1.00  0.00      BSYN  
ATOM    278   CD LYS    32      -4.083 -75.369  -3.315  1.00  0.00      BSYN  
ATOM    279   CE LYS    32      -5.542 -75.665  -3.533  1.00  0.00      BSYN  
ATOM    280   NZ LYS    32      -6.062 -74.508  -4.201  1.00  0.00      BSYN  
ATOM    281  HZ1 LYS    32      -5.862 -73.633  -3.676  1.00  0.00      BSYN  
ATOM    282  HZ2 LYS    32      -5.724 -74.265  -5.154  1.00  0.00      BSYN  
ATOM    283  HZ3 LYS    32      -7.057 -74.650  -4.468  1.00  0.00      BSYN  
ATOM    284    C LYS    32      -0.216 -74.262  -6.483  1.00  0.00      BSYN  
ATOM    285    O LYS    32       0.515 -74.527  -7.380  1.00  0.00      BSYN  
ATOM    286    N THR    33      -0.105 -73.104  -5.781  1.00  0.00      BSYN  
ATOM    287    H THR    33      -0.902 -72.918  -5.242  1.00  0.00      BSYN  
ATOM    288   CA THR    33       0.963 -72.143  -5.758  1.00  0.00      BSYN  
ATOM    289   CB THR    33       0.432 -70.693  -5.827  1.00  0.00      BSYN  
ATOM    290  OG1 THR    33      -0.343 -70.646  -4.680  1.00  0.00      BSYN  
ATOM    291  HG1 THR    33      -0.763 -69.817  -4.437  1.00  0.00      BSYN  
ATOM    292  CG2 THR    33      -0.113 -70.314  -7.137  1.00  0.00      BSYN  
ATOM    293    C THR    33       1.904 -72.349  -4.490  1.00  0.00      BSYN  
ATOM    294    O THR    33       1.631 -72.142  -3.269  1.00  0.00      BSYN  
ATOM    295    N LYS    34       3.030 -73.080  -4.719  1.00  0.00      BSYN  
ATOM    296    H LYS    34       3.064 -73.560  -5.573  1.00  0.00      BSYN  
ATOM    297   CA LYS    34       4.142 -73.035  -3.850  1.00  0.00      BSYN  
ATOM    298   CB LYS    34       5.205 -74.201  -4.009  1.00  0.00      BSYN  
ATOM    299   CG LYS    34       4.457 -75.469  -3.819  1.00  0.00      BSYN  
ATOM    300   CD LYS    34       5.013 -76.885  -3.948  1.00  0.00      BSYN  
ATOM    301   CE LYS    34       5.623 -77.261  -2.632  1.00  0.00      BSYN  
ATOM    302   NZ LYS    34       6.552 -78.351  -2.846  1.00  0.00      BSYN  
ATOM    303  HZ1 LYS    34       6.873 -78.409  -1.859  1.00  0.00      BSYN  
ATOM    304  HZ2 LYS    34       6.093 -79.220  -3.188  1.00  0.00      BSYN  
ATOM    305  HZ3 LYS    34       7.369 -78.007  -3.390  1.00  0.00      BSYN  
ATOM    306    C LYS    34       4.887 -71.639  -3.873  1.00  0.00      BSYN  
ATOM    307    O LYS    34       4.780 -70.770  -4.777  1.00  0.00      BSYN  
ATOM    308    N GLU    35       5.661 -71.514  -2.729  1.00  0.00      BSYN  
ATOM    309    H GLU    35       5.515 -71.973  -1.876  1.00  0.00      BSYN  
ATOM    310   CA GLU    35       6.663 -70.490  -2.721  1.00  0.00      BSYN  
ATOM    311   CB GLU    35       7.547 -70.932  -1.450  1.00  0.00      BSYN  
ATOM    312   CG GLU    35       8.521 -70.074  -0.596  1.00  0.00      BSYN  
ATOM    313   CD GLU    35       9.756 -69.731  -1.403  1.00  0.00      BSYN  
ATOM    314  OE1 GLU    35      10.466 -70.635  -1.709  1.00  0.00      BSYN  
ATOM    315  OE2 GLU    35       9.831 -68.579  -1.856  1.00  0.00      BSYN  
ATOM    316    C GLU    35       7.484 -70.384  -3.967  1.00  0.00      BSYN  
ATOM    317    O GLU    35       8.354 -71.122  -4.468  1.00  0.00      BSYN  
ATOM    318    N GLY    36       7.266 -69.229  -4.610  1.00  0.00      BSYN  
ATOM    319    H GLY    36       6.629 -68.640  -4.156  1.00  0.00      BSYN  
ATOM    320   CA GLY    36       7.844 -68.749  -5.807  1.00  0.00      BSYN  
ATOM    321    C GLY    36       7.935 -67.225  -5.828  1.00  0.00      BSYN  
ATOM    322    O GLY    36       7.702 -66.667  -6.892  1.00  0.00      BSYN  
ATOM    323    N VAL    37       8.207 -66.520  -4.701  1.00  0.00      BSYN  
ATOM    324    H VAL    37       8.536 -66.925  -3.872  1.00  0.00      BSYN  
ATOM    325   CA VAL    37       8.082 -65.105  -4.684  1.00  0.00      BSYN  
ATOM    326   CB VAL    37       7.931 -64.479  -3.248  1.00  0.00      BSYN  
ATOM    327  CG1 VAL    37       7.988 -62.953  -3.129  1.00  0.00      BSYN  
ATOM    328  CG2 VAL    37       6.697 -65.005  -2.711  1.00  0.00      BSYN  
ATOM    329    C VAL    37       9.154 -64.407  -5.444  1.00  0.00      BSYN  
ATOM    330    O VAL    37      10.268 -64.316  -4.941  1.00  0.00      BSYN  
ATOM    331    N LEU    38       8.790 -64.034  -6.703  1.00  0.00      BSYN  
ATOM    332    H LEU    38       7.845 -64.133  -6.945  1.00  0.00      BSYN  
ATOM    333   CA LEU    38       9.666 -63.286  -7.491  1.00  0.00      BSYN  
ATOM    334   CB LEU    38       9.251 -63.342  -8.941  1.00  0.00      BSYN  
ATOM    335   CG LEU    38      10.145 -63.138 -10.240  1.00  0.00      BSYN  
ATOM    336  CD1 LEU    38      11.335 -64.023  -9.871  1.00  0.00      BSYN  
ATOM    337  CD2 LEU    38       9.398 -63.390 -11.520  1.00  0.00      BSYN  
ATOM    338    C LEU    38      10.025 -61.799  -7.068  1.00  0.00      BSYN  
ATOM    339    O LEU    38      11.166 -61.646  -6.623  1.00  0.00      BSYN  
ATOM    340    N TYR    39       8.929 -60.993  -7.165  1.00  0.00      BSYN  
ATOM    341    H TYR    39       8.033 -61.284  -7.434  1.00  0.00      BSYN  
ATOM    342   CA TYR    39       9.094 -59.590  -6.875  1.00  0.00      BSYN  
ATOM    343   CB TYR    39       8.499 -58.707  -7.884  1.00  0.00      BSYN  
ATOM    344   CG TYR    39       9.136 -58.861  -9.322  1.00  0.00      BSYN  
ATOM    345  CD1 TYR    39      10.511 -58.955  -9.397  1.00  0.00      BSYN  
ATOM    346  CE1 TYR    39      11.099 -58.869 -10.704  1.00  0.00      BSYN  
ATOM    347  CD2 TYR    39       8.257 -58.892 -10.400  1.00  0.00      BSYN  
ATOM    348  CE2 TYR    39       8.783 -59.062 -11.633  1.00  0.00      BSYN  
ATOM    349   CZ TYR    39      10.190 -58.982 -11.713  1.00  0.00      BSYN  
ATOM    350   OH TYR    39      10.715 -58.926 -12.945  1.00  0.00      BSYN  
ATOM    351   HH TYR    39      11.607 -59.281 -12.935  1.00  0.00      BSYN  
ATOM    352    C TYR    39       8.533 -59.199  -5.511  1.00  0.00      BSYN  
ATOM    353    O TYR    39       7.417 -59.030  -5.230  1.00  0.00      BSYN  
ATOM    354    N VAL    40       9.539 -59.012  -4.721  1.00  0.00      BSYN  
ATOM    355    H VAL    40      10.372 -59.146  -5.220  1.00  0.00      BSYN  
ATOM    356   CA VAL    40       9.485 -58.605  -3.313  1.00  0.00      BSYN  
ATOM    357   CB VAL    40      10.822 -59.010  -2.710  1.00  0.00      BSYN  
ATOM    358  CG1 VAL    40      10.945 -60.496  -2.727  1.00  0.00      BSYN  
ATOM    359  CG2 VAL    40      12.092 -58.396  -3.362  1.00  0.00      BSYN  
ATOM    360    C VAL    40       8.976 -57.251  -2.830  1.00  0.00      BSYN  
ATOM    361    O VAL    40       9.231 -56.890  -1.716  1.00  0.00      BSYN  
ATOM    362    N GLY    41       8.105 -56.528  -3.554  1.00  0.00      BSYN  
ATOM    363    H GLY    41       7.970 -56.772  -4.493  1.00  0.00      BSYN  
ATOM    364   CA GLY    41       7.467 -55.287  -3.042  1.00  0.00      BSYN  
ATOM    365    C GLY    41       6.351 -54.740  -3.919  1.00  0.00      BSYN  
ATOM    366    O GLY    41       5.439 -55.375  -4.549  1.00  0.00      BSYN  
ATOM    367    N SER    42       6.463 -53.477  -4.086  1.00  0.00      BSYN  
ATOM    368    H SER    42       7.298 -53.120  -3.718  1.00  0.00      BSYN  
ATOM    369   CA SER    42       5.551 -52.555  -4.706  1.00  0.00      BSYN  
ATOM    370   CB SER    42       5.029 -51.542  -3.705  1.00  0.00      BSYN  
ATOM    371   OG SER    42       4.493 -52.243  -2.580  1.00  0.00      BSYN  
ATOM    372   HG SER    42       4.264 -51.572  -1.933  1.00  0.00      BSYN  
ATOM    373    C SER    42       6.351 -51.710  -5.779  1.00  0.00      BSYN  
ATOM    374    O SER    42       7.145 -50.811  -5.427  1.00  0.00      BSYN  
ATOM    375    N LYS    43       6.025 -52.034  -7.090  1.00  0.00      BSYN  
ATOM    376    H LYS    43       5.291 -52.660  -7.265  1.00  0.00      BSYN  
ATOM    377   CA LYS    43       6.701 -51.572  -8.349  1.00  0.00      BSYN  
ATOM    378   CB LYS    43       8.145 -51.493  -8.303  1.00  0.00      BSYN  
ATOM    379   CG LYS    43       8.925 -52.666  -7.917  1.00  0.00      BSYN  
ATOM    380   CD LYS    43      10.372 -52.280  -8.218  1.00  0.00      BSYN  
ATOM    381   CE LYS    43      10.729 -52.010  -9.687  1.00  0.00      BSYN  
ATOM    382   NZ LYS    43      12.126 -51.606  -9.751  1.00  0.00      BSYN  
ATOM    383  HZ1 LYS    43      12.479 -52.059 -10.617  1.00  0.00      BSYN  
ATOM    384  HZ2 LYS    43      12.214 -50.570  -9.761  1.00  0.00      BSYN  
ATOM    385  HZ3 LYS    43      12.707 -51.962  -8.965  1.00  0.00      BSYN  
ATOM    386    C LYS    43       6.161 -52.333  -9.594  1.00  0.00      BSYN  
ATOM    387    O LYS    43       5.991 -53.556  -9.370  1.00  0.00      BSYN  
ATOM    388    N THR    44       5.736 -51.773 -10.683  1.00  0.00      BSYN  
ATOM    389    H THR    44       5.489 -52.447 -11.350  1.00  0.00      BSYN  
ATOM    390   CA THR    44       5.771 -50.377 -10.976  1.00  0.00      BSYN  
ATOM    391   CB THR    44       6.522 -49.980 -12.322  1.00  0.00      BSYN  
ATOM    392  OG1 THR    44       5.858 -50.635 -13.336  1.00  0.00      BSYN  
ATOM    393  HG1 THR    44       5.480 -51.516 -13.283  1.00  0.00      BSYN  
ATOM    394  CG2 THR    44       8.092 -50.048 -12.382  1.00  0.00      BSYN  
ATOM    395    C THR    44       4.513 -49.557 -10.827  1.00  0.00      BSYN  
ATOM    396    O THR    44       3.431 -50.097 -11.121  1.00  0.00      BSYN  
ATOM    397    N ARG    45       4.684 -48.258 -10.489  1.00  0.00      BSYN  
ATOM    398    H ARG    45       5.646 -48.112 -10.374  1.00  0.00      BSYN  
ATOM    399   CA ARG    45       3.685 -47.192 -10.372  1.00  0.00      BSYN  
ATOM    400   CB ARG    45       3.789 -46.459  -9.003  1.00  0.00      BSYN  
ATOM    401   CG ARG    45       2.750 -45.362  -8.857  1.00  0.00      BSYN  
ATOM    402   CD ARG    45       2.539 -45.247  -7.371  1.00  0.00      BSYN  
ATOM    403   NE ARG    45       1.667 -44.100  -7.012  1.00  0.00      BSYN  
ATOM    404   HE ARG    45       2.047 -43.197  -7.019  1.00  0.00      BSYN  
ATOM    405   CZ ARG    45       0.569 -44.384  -6.424  1.00  0.00      BSYN  
ATOM    406  NH1 ARG    45       0.129 -45.685  -6.336  1.00  0.00      BSYN  
ATOM    407 HH11 ARG    45      -0.726 -45.890  -5.861  1.00  0.00      BSYN  
ATOM    408 HH12 ARG    45       0.530 -46.440  -6.855  1.00  0.00      BSYN  
ATOM    409  NH2 ARG    45      -0.135 -43.351  -5.910  1.00  0.00      BSYN  
ATOM    410 HH21 ARG    45      -0.997 -43.398  -5.404  1.00  0.00      BSYN  
ATOM    411 HH22 ARG    45       0.400 -42.506  -5.925  1.00  0.00      BSYN  
ATOM    412    C ARG    45       3.965 -46.313 -11.547  1.00  0.00      BSYN  
ATOM    413    O ARG    45       4.884 -45.520 -11.641  1.00  0.00      BSYN  
ATOM    414    N GLU    46       3.015 -46.559 -12.506  1.00  0.00      BSYN  
ATOM    415    H GLU    46       2.312 -47.196 -12.256  1.00  0.00      BSYN  
ATOM    416   CA GLU    46       3.150 -45.904 -13.822  1.00  0.00      BSYN  
ATOM    417   CB GLU    46       3.450 -46.941 -14.833  1.00  0.00      BSYN  
ATOM    418   CG GLU    46       2.687 -48.229 -14.893  1.00  0.00      BSYN  
ATOM    419   CD GLU    46       3.432 -49.253 -15.774  1.00  0.00      BSYN  
ATOM    420  OE1 GLU    46       3.875 -48.983 -16.885  1.00  0.00      BSYN  
ATOM    421  OE2 GLU    46       3.532 -50.364 -15.358  1.00  0.00      BSYN  
ATOM    422    C GLU    46       2.015 -45.009 -14.291  1.00  0.00      BSYN  
ATOM    423    O GLU    46       0.799 -45.242 -14.038  1.00  0.00      BSYN  
ATOM    424    N GLY    47       2.441 -43.988 -14.872  1.00  0.00      BSYN  
ATOM    425    H GLY    47       3.416 -44.075 -14.914  1.00  0.00      BSYN  
ATOM    426   CA GLY    47       1.685 -42.872 -15.360  1.00  0.00      BSYN  
ATOM    427    C GLY    47       2.816 -41.874 -15.783  1.00  0.00      BSYN  
ATOM    428    O GLY    47       3.224 -41.070 -14.949  1.00  0.00      BSYN  
ATOM    429    N VAL    48       3.392 -42.074 -16.974  1.00  0.00      BSYN  
ATOM    430    H VAL    48       3.432 -42.988 -17.326  1.00  0.00      BSYN  
ATOM    431   CA VAL    48       4.306 -41.120 -17.497  1.00  0.00      BSYN  
ATOM    432   CB VAL    48       5.791 -41.450 -17.539  1.00  0.00      BSYN  
ATOM    433  CG1 VAL    48       6.725 -40.341 -17.828  1.00  0.00      BSYN  
ATOM    434  CG2 VAL    48       6.204 -41.929 -16.188  1.00  0.00      BSYN  
ATOM    435    C VAL    48       3.793 -40.789 -18.871  1.00  0.00      BSYN  
ATOM    436    O VAL    48       4.200 -41.351 -19.896  1.00  0.00      BSYN  
ATOM    437    N VAL    49       3.036 -39.655 -18.925  1.00  0.00      BSYN  
ATOM    438    H VAL    49       2.797 -39.178 -18.102  1.00  0.00      BSYN  
ATOM    439   CA VAL    49       2.492 -39.132 -20.137  1.00  0.00      BSYN  
ATOM    440   CB VAL    49       1.157 -38.374 -20.119  1.00  0.00      BSYN  
ATOM    441  CG1 VAL    49       0.081 -39.435 -20.090  1.00  0.00      BSYN  
ATOM    442  CG2 VAL    49       0.975 -37.256 -19.050  1.00  0.00      BSYN  
ATOM    443    C VAL    49       3.389 -38.460 -21.121  1.00  0.00      BSYN  
ATOM    444    O VAL    49       3.981 -37.366 -21.011  1.00  0.00      BSYN  
ATOM    445    N GLN    50       3.340 -39.279 -22.161  1.00  0.00      BSYN  
ATOM    446    H GLN    50       2.734 -40.030 -22.331  1.00  0.00      BSYN  
ATOM    447   CA GLN    50       4.122 -38.891 -23.336  1.00  0.00      BSYN  
ATOM    448   CB GLN    50       4.638 -40.120 -24.109  1.00  0.00      BSYN  
ATOM    449   CG GLN    50       5.738 -40.805 -23.184  1.00  0.00      BSYN  
ATOM    450   CD GLN    50       6.450 -42.084 -23.693  1.00  0.00      BSYN  
ATOM    451  OE1 GLN    50       6.392 -43.136 -23.124  1.00  0.00      BSYN  
ATOM    452  NE2 GLN    50       6.964 -41.869 -24.871  1.00  0.00      BSYN  
ATOM    453 HE21 GLN    50       6.813 -40.931 -25.114  1.00  0.00      BSYN  
ATOM    454 HE22 GLN    50       7.251 -42.610 -25.444  1.00  0.00      BSYN  
ATOM    455    C GLN    50       3.282 -38.009 -24.284  1.00  0.00      BSYN  
ATOM    456    O GLN    50       2.225 -38.502 -24.737  1.00  0.00      BSYN  
ATOM    457    N GLY    51       3.716 -36.822 -24.684  1.00  0.00      BSYN  
ATOM    458    H GLY    51       4.672 -36.608 -24.708  1.00  0.00      BSYN  
ATOM    459   CA GLY    51       2.867 -35.963 -25.370  1.00  0.00      BSYN  
ATOM    460    C GLY    51       3.160 -34.510 -24.966  1.00  0.00      BSYN  
ATOM    461    O GLY    51       4.251 -33.972 -25.059  1.00  0.00      BSYN  
ATOM    462    N VAL    52       2.208 -33.889 -24.266  1.00  0.00      BSYN  
ATOM    463    H VAL    52       2.297 -32.921 -24.143  1.00  0.00      BSYN  
ATOM    464   CA VAL    52       0.997 -34.367 -23.756  1.00  0.00      BSYN  
ATOM    465   CB VAL    52       0.748 -33.743 -22.336  1.00  0.00      BSYN  
ATOM    466  CG1 VAL    52       1.789 -34.153 -21.388  1.00  0.00      BSYN  
ATOM    467  CG2 VAL    52       0.428 -32.347 -22.394  1.00  0.00      BSYN  
ATOM    468    C VAL    52      -0.120 -34.294 -24.822  1.00  0.00      BSYN  
ATOM    469    O VAL    52      -0.638 -35.289 -25.295  1.00  0.00      BSYN  
ATOM    470    N ALA    53      -0.240 -33.137 -25.553  1.00  0.00      BSYN  
ATOM    471    H ALA    53       0.181 -32.341 -25.168  1.00  0.00      BSYN  
ATOM    472   CA ALA    53      -1.180 -33.046 -26.665  1.00  0.00      BSYN  
ATOM    473   CB ALA    53      -1.368 -31.627 -27.203  1.00  0.00      BSYN  
ATOM    474    C ALA    53      -0.955 -33.982 -27.875  1.00  0.00      BSYN  
ATOM    475    O ALA    53       0.135 -34.224 -28.195  1.00  0.00      BSYN  
ATOM    476    N SER    54      -1.992 -34.498 -28.544  1.00  0.00      BSYN  
ATOM    477    H SER    54      -2.933 -34.310 -28.342  1.00  0.00      BSYN  
ATOM    478   CA SER    54      -1.728 -35.415 -29.572  1.00  0.00      BSYN  
ATOM    479   CB SER    54      -2.509 -36.643 -29.342  1.00  0.00      BSYN  
ATOM    480   OG SER    54      -2.190 -37.307 -28.106  1.00  0.00      BSYN  
ATOM    481   HG SER    54      -1.717 -36.678 -27.556  1.00  0.00      BSYN  
ATOM    482    C SER    54      -1.631 -34.926 -31.045  1.00  0.00      BSYN  
ATOM    483    O SER    54      -2.613 -34.562 -31.693  1.00  0.00      BSYN  
ATOM    484    N VAL    55      -0.430 -35.054 -31.453  1.00  0.00      BSYN  
ATOM    485    H VAL    55      -0.071 -35.835 -30.983  1.00  0.00      BSYN  
ATOM    486   CA VAL    55       0.015 -34.461 -32.706  1.00  0.00      BSYN  
ATOM    487   CB VAL    55       1.236 -33.647 -32.536  1.00  0.00      BSYN  
ATOM    488  CG1 VAL    55       1.047 -32.469 -31.618  1.00  0.00      BSYN  
ATOM    489  CG2 VAL    55       2.303 -34.457 -31.867  1.00  0.00      BSYN  
ATOM    490    C VAL    55       0.242 -35.626 -33.674  1.00  0.00      BSYN  
ATOM    491    O VAL    55       0.854 -36.603 -33.316  1.00  0.00      BSYN  
ATOM    492    N ALA    56      -0.229 -35.449 -34.896  1.00  0.00      BSYN  
ATOM    493    H ALA    56      -0.612 -34.577 -35.128  1.00  0.00      BSYN  
ATOM    494   CA ALA    56       0.027 -36.299 -36.008  1.00  0.00      BSYN  
ATOM    495   CB ALA    56      -1.149 -36.412 -36.919  1.00  0.00      BSYN  
ATOM    496    C ALA    56       1.293 -36.010 -36.811  1.00  0.00      BSYN  
ATOM    497    O ALA    56       1.236 -35.467 -37.903  1.00  0.00      BSYN  
ATOM    498    N GLU    57       2.432 -36.311 -36.199  1.00  0.00      BSYN  
ATOM    499    H GLU    57       2.268 -36.950 -35.474  1.00  0.00      BSYN  
ATOM    500   CA GLU    57       3.639 -35.607 -36.593  1.00  0.00      BSYN  
ATOM    501   CB GLU    57       4.145 -34.362 -35.731  1.00  0.00      BSYN  
ATOM    502   CG GLU    57       3.980 -32.903 -36.384  1.00  0.00      BSYN  
ATOM    503   CD GLU    57       4.817 -31.882 -35.630  1.00  0.00      BSYN  
ATOM    504  OE1 GLU    57       4.247 -30.843 -35.298  1.00  0.00      BSYN  
ATOM    505  OE2 GLU    57       6.055 -32.106 -35.402  1.00  0.00      BSYN  
ATOM    506    C GLU    57       4.807 -36.511 -36.764  1.00  0.00      BSYN  
ATOM    507    O GLU    57       5.658 -36.270 -37.624  1.00  0.00      BSYN  
ATOM    508    N LYS    58       4.987 -37.443 -35.821  1.00  0.00      BSYN  
ATOM    509    H LYS    58       4.350 -37.559 -35.085  1.00  0.00      BSYN  
ATOM    510   CA LYS    58       6.013 -38.478 -35.959  1.00  0.00      BSYN  
ATOM    511   CB LYS    58       6.382 -39.232 -34.750  1.00  0.00      BSYN  
ATOM    512   CG LYS    58       6.690 -38.404 -33.506  1.00  0.00      BSYN  
ATOM    513   CD LYS    58       7.481 -39.291 -32.462  1.00  0.00      BSYN  
ATOM    514   CE LYS    58       9.039 -39.251 -32.303  1.00  0.00      BSYN  
ATOM    515   NZ LYS    58       9.490 -39.810 -31.039  1.00  0.00      BSYN  
ATOM    516  HZ1 LYS    58       9.019 -39.391 -30.212  1.00  0.00      BSYN  
ATOM    517  HZ2 LYS    58       9.235 -40.817 -30.992  1.00  0.00      BSYN  
ATOM    518  HZ3 LYS    58      10.516 -39.640 -31.027  1.00  0.00      BSYN  
ATOM    519    C LYS    58       5.637 -39.493 -36.958  1.00  0.00      BSYN  
ATOM    520    O LYS    58       4.478 -39.684 -37.361  1.00  0.00      BSYN  
ATOM    521    N THR    59       6.571 -40.141 -37.646  1.00  0.00      BSYN  
ATOM    522    H THR    59       7.495 -39.902 -37.424  1.00  0.00      BSYN  
ATOM    523   CA THR    59       6.358 -41.301 -38.462  1.00  0.00      BSYN  
ATOM    524   CB THR    59       7.305 -41.343 -39.784  1.00  0.00      BSYN  
ATOM    525  OG1 THR    59       7.699 -40.035 -40.247  1.00  0.00      BSYN  
ATOM    526  HG1 THR    59       7.077 -39.371 -39.940  1.00  0.00      BSYN  
ATOM    527  CG2 THR    59       6.559 -42.076 -40.942  1.00  0.00      BSYN  
ATOM    528    C THR    59       6.135 -42.550 -37.671  1.00  0.00      BSYN  
ATOM    529    O THR    59       6.976 -42.779 -36.776  1.00  0.00      BSYN  
ATOM    530    N LYS    60       5.017 -43.235 -37.756  1.00  0.00      BSYN  
ATOM    531    H LYS    60       4.371 -43.187 -38.491  1.00  0.00      BSYN  
ATOM    532   CA LYS    60       4.476 -44.235 -36.908  1.00  0.00      BSYN  
ATOM    533   CB LYS    60       2.897 -44.239 -36.915  1.00  0.00      BSYN  
ATOM    534   CG LYS    60       2.207 -45.183 -35.961  1.00  0.00      BSYN  
ATOM    535   CD LYS    60       0.711 -44.996 -36.096  1.00  0.00      BSYN  
ATOM    536   CE LYS    60       0.302 -45.890 -37.257  1.00  0.00      BSYN  
ATOM    537   NZ LYS    60      -1.113 -46.008 -37.397  1.00  0.00      BSYN  
ATOM    538  HZ1 LYS    60      -1.743 -45.188 -37.513  1.00  0.00      BSYN  
ATOM    539  HZ2 LYS    60      -1.380 -46.686 -38.139  1.00  0.00      BSYN  
ATOM    540  HZ3 LYS    60      -1.415 -46.560 -36.569  1.00  0.00      BSYN  
ATOM    541    C LYS    60       4.988 -45.615 -37.159  1.00  0.00      BSYN  
ATOM    542    O LYS    60       5.094 -45.999 -38.338  1.00  0.00      BSYN  
ATOM    543    N GLU    61       5.445 -46.267 -36.074  1.00  0.00      BSYN  
ATOM    544    H GLU    61       5.297 -45.708 -35.282  1.00  0.00      BSYN  
ATOM    545   CA GLU    61       5.925 -47.581 -36.028  1.00  0.00      BSYN  
ATOM    546   CB GLU    61       7.013 -47.699 -34.864  1.00  0.00      BSYN  
ATOM    547   CG GLU    61       8.487 -47.450 -35.055  1.00  0.00      BSYN  
ATOM    548   CD GLU    61       9.170 -47.766 -33.694  1.00  0.00      BSYN  
ATOM    549  OE1 GLU    61       9.966 -48.647 -33.586  1.00  0.00      BSYN  
ATOM    550  OE2 GLU    61       8.784 -47.081 -32.726  1.00  0.00      BSYN  
ATOM    551    C GLU    61       4.866 -48.636 -35.907  1.00  0.00      BSYN  
ATOM    552    O GLU    61       3.777 -48.456 -35.308  1.00  0.00      BSYN  
ATOM    553    N GLN    62       5.155 -49.758 -36.603  1.00  0.00      BSYN  
ATOM    554    H GLN    62       6.103 -49.784 -36.849  1.00  0.00      BSYN  
ATOM    555   CA GLN    62       4.261 -50.902 -36.887  1.00  0.00      BSYN  
ATOM    556   CB GLN    62       3.604 -50.408 -38.122  1.00  0.00      BSYN  
ATOM    557   CG GLN    62       2.306 -51.183 -38.409  1.00  0.00      BSYN  
ATOM    558   CD GLN    62       1.598 -50.805 -39.632  1.00  0.00      BSYN  
ATOM    559  OE1 GLN    62       1.061 -49.692 -39.905  1.00  0.00      BSYN  
ATOM    560  NE2 GLN    62       1.713 -51.825 -40.509  1.00  0.00      BSYN  
ATOM    561 HE21 GLN    62       2.283 -52.586 -40.273  1.00  0.00      BSYN  
ATOM    562 HE22 GLN    62       1.071 -51.976 -41.234  1.00  0.00      BSYN  
ATOM    563    C GLN    62       5.177 -52.130 -37.212  1.00  0.00      BSYN  
ATOM    564    O GLN    62       5.271 -52.642 -38.300  1.00  0.00      BSYN  
ATOM    565    N ALA    63       5.839 -52.488 -36.083  1.00  0.00      BSYN  
ATOM    566    H ALA    63       5.689 -51.986 -35.255  1.00  0.00      BSYN  
ATOM    567   CA ALA    63       6.817 -53.487 -36.195  1.00  0.00      BSYN  
ATOM    568   CB ALA    63       8.136 -53.126 -35.794  1.00  0.00      BSYN  
ATOM    569    C ALA    63       6.463 -54.708 -35.379  1.00  0.00      BSYN  
ATOM    570    O ALA    63       6.285 -54.719 -34.175  1.00  0.00      BSYN  
ATOM    571    N SER    64       6.559 -55.827 -36.086  1.00  0.00      BSYN  
ATOM    572    H SER    64       6.638 -55.697 -37.054  1.00  0.00      BSYN  
ATOM    573   CA SER    64       6.142 -57.077 -35.499  1.00  0.00      BSYN  
ATOM    574   CB SER    64       5.202 -57.897 -36.485  1.00  0.00      BSYN  
ATOM    575   OG SER    64       3.921 -57.387 -36.575  1.00  0.00      BSYN  
ATOM    576   HG SER    64       3.498 -57.492 -35.719  1.00  0.00      BSYN  
ATOM    577    C SER    64       7.288 -57.961 -35.132  1.00  0.00      BSYN  
ATOM    578    O SER    64       8.175 -58.189 -35.940  1.00  0.00      BSYN  
ATOM    579    N HIS    65       7.388 -58.330 -33.880  1.00  0.00      BSYN  
ATOM    580    H HIS    65       6.709 -58.092 -33.215  1.00  0.00      BSYN  
ATOM    581   CA HIS    65       8.658 -58.924 -33.418  1.00  0.00      BSYN  
ATOM    582   CB HIS    65       8.851 -58.630 -31.880  1.00  0.00      BSYN  
ATOM    583   CG HIS    65       9.205 -57.220 -31.460  1.00  0.00      BSYN  
ATOM    584  ND1 HIS    65       8.713 -56.061 -31.842  1.00  0.00      BSYN  
ATOM    585  HD1 HIS    65       8.140 -55.935 -32.627  1.00  0.00      BSYN  
ATOM    586  CD2 HIS    65      10.265 -56.935 -30.584  1.00  0.00      BSYN  
ATOM    587  NE2 HIS    65      10.385 -55.664 -30.484  1.00  0.00      BSYN  
ATOM    588  CE1 HIS    65       9.404 -55.124 -31.188  1.00  0.00      BSYN  
ATOM    589    C HIS    65       9.016 -60.346 -33.830  1.00  0.00      BSYN  
ATOM    590    O HIS    65       8.499 -61.274 -33.223  1.00  0.00      BSYN  
ATOM    591    N LEU    66       9.725 -60.523 -35.015  1.00  0.00      BSYN  
ATOM    592    H LEU    66       9.974 -59.778 -35.600  1.00  0.00      BSYN  
ATOM    593   CA LEU    66      10.121 -61.899 -35.421  1.00  0.00      BSYN  
ATOM    594   CB LEU    66      10.774 -61.661 -36.786  1.00  0.00      BSYN  
ATOM    595   CG LEU    66      11.715 -62.695 -37.328  1.00  0.00      BSYN  
ATOM    596  CD1 LEU    66      10.990 -63.863 -37.925  1.00  0.00      BSYN  
ATOM    597  CD2 LEU    66      12.568 -62.070 -38.446  1.00  0.00      BSYN  
ATOM    598    C LEU    66      10.892 -62.693 -34.452  1.00  0.00      BSYN  
ATOM    599    O LEU    66      11.824 -62.175 -33.834  1.00  0.00      BSYN  
ATOM    600    N GLY    67      10.483 -63.970 -34.283  1.00  0.00      BSYN  
ATOM    601    H GLY    67       9.927 -64.476 -34.912  1.00  0.00      BSYN  
ATOM    602   CA GLY    67      10.826 -64.720 -33.067  1.00  0.00      BSYN  
ATOM    603    C GLY    67       9.827 -64.631 -31.918  1.00  0.00      BSYN  
ATOM    604    O GLY    67       9.119 -65.662 -31.723  1.00  0.00      BSYN  
ATOM    605    N GLY    68       9.680 -63.479 -31.382  1.00  0.00      BSYN  
ATOM    606    H GLY    68       9.953 -62.727 -31.947  1.00  0.00      BSYN  
ATOM    607   CA GLY    68       8.852 -63.235 -30.248  1.00  0.00      BSYN  
ATOM    608    C GLY    68       7.323 -63.543 -30.416  1.00  0.00      BSYN  
ATOM    609    O GLY    68       6.614 -64.432 -29.856  1.00  0.00      BSYN  
ATOM    610    N ALA    69       6.751 -62.790 -31.373  1.00  0.00      BSYN  
ATOM    611    H ALA    69       7.216 -62.422 -32.153  1.00  0.00      BSYN  
ATOM    612   CA ALA    69       5.337 -62.561 -31.479  1.00  0.00      BSYN  
ATOM    613   CB ALA    69       5.134 -61.192 -32.315  1.00  0.00      BSYN  
ATOM    614    C ALA    69       4.503 -63.505 -32.316  1.00  0.00      BSYN  
ATOM    615    O ALA    69       4.935 -64.441 -33.049  1.00  0.00      BSYN  
ATOM    616    N VAL    70       3.196 -63.287 -32.107  1.00  0.00      BSYN  
ATOM    617    H VAL    70       2.952 -62.532 -31.531  1.00  0.00      BSYN  
ATOM    618   CA VAL    70       2.216 -64.014 -32.866  1.00  0.00      BSYN  
ATOM    619   CB VAL    70       0.839 -64.015 -32.057  1.00  0.00      BSYN  
ATOM    620  CG1 VAL    70      -0.125 -64.988 -32.857  1.00  0.00      BSYN  
ATOM    621  CG2 VAL    70       1.151 -64.489 -30.746  1.00  0.00      BSYN  
ATOM    622    C VAL    70       2.183 -63.439 -34.247  1.00  0.00      BSYN  
ATOM    623    O VAL    70       2.227 -62.200 -34.397  1.00  0.00      BSYN  
ATOM    624    N PHE    71       2.231 -64.312 -35.237  1.00  0.00      BSYN  
ATOM    625    H PHE    71       2.487 -65.249 -35.108  1.00  0.00      BSYN  
ATOM    626   CA PHE    71       1.844 -63.981 -36.574  1.00  0.00      BSYN  
ATOM    627   CB PHE    71       2.912 -64.305 -37.651  1.00  0.00      BSYN  
ATOM    628   CG PHE    71       4.118 -63.469 -37.335  1.00  0.00      BSYN  
ATOM    629  CD1 PHE    71       5.272 -64.143 -37.471  1.00  0.00      BSYN  
ATOM    630  CD2 PHE    71       4.010 -62.147 -37.240  1.00  0.00      BSYN  
ATOM    631  CE1 PHE    71       6.509 -63.459 -37.589  1.00  0.00      BSYN  
ATOM    632  CE2 PHE    71       5.198 -61.560 -37.355  1.00  0.00      BSYN  
ATOM    633   CZ PHE    71       6.454 -62.167 -37.489  1.00  0.00      BSYN  
ATOM    634    C PHE    71       0.396 -64.303 -36.983  1.00  0.00      BSYN  
ATOM    635    O PHE    71      -0.458 -63.455 -36.784  1.00  0.00      BSYN  
ATOM    636    N SER    72       0.197 -65.400 -37.793  1.00  0.00      BSYN  
ATOM    637    H SER    72       0.927 -66.029 -37.968  1.00  0.00      BSYN  
ATOM    638   CA SER    72      -1.160 -65.536 -38.167  1.00  0.00      BSYN  
ATOM    639   CB SER    72      -1.208 -65.868 -39.586  1.00  0.00      BSYN  
ATOM    640   OG SER    72      -0.880 -64.951 -40.656  1.00  0.00      BSYN  
ATOM    641   HG SER    72      -0.285 -65.380 -41.276  1.00  0.00      BSYN  
ATOM    642    C SER    72      -2.128 -66.369 -37.396  1.00  0.00      BSYN  
ATOM    643    O SER    72      -1.925 -67.573 -37.381  1.00  0.00      BSYN  
ATOM    644    N GLY    73      -2.884 -65.620 -36.532  1.00  0.00      BSYN  
ATOM    645    H GLY    73      -2.817 -64.651 -36.664  1.00  0.00      BSYN  
ATOM    646   CA GLY    73      -3.983 -66.230 -35.829  1.00  0.00      BSYN  
ATOM    647    C GLY    73      -4.861 -65.204 -35.077  1.00  0.00      BSYN  
ATOM    648    O GLY    73      -5.057 -64.108 -35.574  1.00  0.00      BSYN  
ATOM    649    N ALA    74      -5.530 -65.241 -33.923  1.00  0.00      BSYN  
ATOM    650    H ALA    74      -6.310 -64.667 -33.772  1.00  0.00      BSYN  
ATOM    651   CA ALA    74      -5.277 -66.263 -32.948  1.00  0.00      BSYN  
ATOM    652   CB ALA    74      -3.872 -66.028 -32.289  1.00  0.00      BSYN  
ATOM    653    C ALA    74      -6.315 -66.623 -31.840  1.00  0.00      BSYN  
ATOM    654    O ALA    74      -6.991 -65.736 -31.391  1.00  0.00      BSYN  
ATOM    655    N GLY    75      -6.276 -67.848 -31.406  1.00  0.00      BSYN  
ATOM    656    H GLY    75      -5.526 -68.429 -31.651  1.00  0.00      BSYN  
ATOM    657   CA GLY    75      -7.437 -68.392 -30.668  1.00  0.00      BSYN  
ATOM    658    C GLY    75      -7.788 -69.872 -30.912  1.00  0.00      BSYN  
ATOM    659    O GLY    75      -8.708 -70.182 -31.615  1.00  0.00      BSYN  
ATOM    660    N ASN    76      -7.068 -70.796 -30.387  1.00  0.00      BSYN  
ATOM    661    H ASN    76      -6.577 -70.502 -29.590  1.00  0.00      BSYN  
ATOM    662   CA ASN    76      -7.061 -72.191 -30.708  1.00  0.00      BSYN  
ATOM    663   CB ASN    76      -6.329 -72.303 -32.069  1.00  0.00      BSYN  
ATOM    664   CG ASN    76      -6.338 -73.740 -32.536  1.00  0.00      BSYN  
ATOM    665  OD1 ASN    76      -5.441 -74.515 -32.208  1.00  0.00      BSYN  
ATOM    666  ND2 ASN    76      -7.333 -74.166 -33.237  1.00  0.00      BSYN  
ATOM    667 HD21 ASN    76      -7.329 -74.981 -33.782  1.00  0.00      BSYN  
ATOM    668 HD22 ASN    76      -8.130 -73.622 -33.065  1.00  0.00      BSYN  
ATOM    669    C ASN    76      -6.147 -72.751 -29.653  1.00  0.00      BSYN  
ATOM    670    O ASN    76      -5.085 -72.320 -29.384  1.00  0.00      BSYN  
ATOM    671    N ILE    77      -6.676 -73.911 -29.279  1.00  0.00      BSYN  
ATOM    672    H ILE    77      -7.490 -74.251 -29.706  1.00  0.00      BSYN  
ATOM    673   CA ILE    77      -6.245 -74.787 -28.153  1.00  0.00      BSYN  
ATOM    674   CB ILE    77      -7.447 -75.246 -27.240  1.00  0.00      BSYN  
ATOM    675  CG2 ILE    77      -7.410 -74.221 -26.187  1.00  0.00      BSYN  
ATOM    676  CG1 ILE    77      -8.924 -75.354 -27.692  1.00  0.00      BSYN  
ATOM    677   CD ILE    77      -9.234 -76.626 -28.568  1.00  0.00      BSYN  
ATOM    678    C ILE    77      -5.334 -75.800 -28.570  1.00  0.00      BSYN  
ATOM    679    O ILE    77      -4.752 -76.430 -27.662  1.00  0.00      BSYN  
ATOM    680    N ALA    78      -5.230 -76.257 -29.814  1.00  0.00      BSYN  
ATOM    681    H ALA    78      -5.328 -75.647 -30.574  1.00  0.00      BSYN  
ATOM    682   CA ALA    78      -4.451 -77.515 -30.058  1.00  0.00      BSYN  
ATOM    683   CB ALA    78      -5.396 -78.488 -30.784  1.00  0.00      BSYN  
ATOM    684    C ALA    78      -3.211 -77.164 -30.839  1.00  0.00      BSYN  
ATOM    685    O ALA    78      -2.395 -77.959 -31.213  1.00  0.00      BSYN  
ATOM    686    N ALA    79      -2.961 -75.840 -31.115  1.00  0.00      BSYN  
ATOM    687    H ALA    79      -3.510 -75.126 -30.729  1.00  0.00      BSYN  
ATOM    688   CA ALA    79      -1.680 -75.472 -31.829  1.00  0.00      BSYN  
ATOM    689   CB ALA    79      -1.899 -74.472 -32.981  1.00  0.00      BSYN  
ATOM    690    C ALA    79      -0.756 -74.970 -30.771  1.00  0.00      BSYN  
ATOM    691    O ALA    79      -0.867 -73.750 -30.502  1.00  0.00      BSYN  
ATOM    692    N ALA    80       0.034 -75.681 -29.957  1.00  0.00      BSYN  
ATOM    693    H ALA    80      -0.015 -76.659 -29.982  1.00  0.00      BSYN  
ATOM    694   CA ALA    80       0.771 -75.049 -28.738  1.00  0.00      BSYN  
ATOM    695   CB ALA    80       1.331 -76.180 -27.923  1.00  0.00      BSYN  
ATOM    696    C ALA    80       1.790 -74.020 -29.202  1.00  0.00      BSYN  
ATOM    697    O ALA    80       2.233 -73.336 -28.330  1.00  0.00      BSYN  
ATOM    698    N THR    81       2.182 -73.908 -30.448  1.00  0.00      BSYN  
ATOM    699    H THR    81       1.671 -74.455 -31.081  1.00  0.00      BSYN  
ATOM    700   CA THR    81       3.068 -72.847 -30.962  1.00  0.00      BSYN  
ATOM    701   CB THR    81       4.453 -73.458 -31.286  1.00  0.00      BSYN  
ATOM    702  OG1 THR    81       4.783 -74.210 -30.220  1.00  0.00      BSYN  
ATOM    703  HG1 THR    81       4.963 -73.750 -29.397  1.00  0.00      BSYN  
ATOM    704  CG2 THR    81       5.441 -72.373 -31.585  1.00  0.00      BSYN  
ATOM    705    C THR    81       2.237 -72.307 -32.103  1.00  0.00      BSYN  
ATOM    706    O THR    81       2.043 -73.005 -33.112  1.00  0.00      BSYN  
ATOM    707    N GLY    82       1.777 -71.110 -32.109  1.00  0.00      BSYN  
ATOM    708    H GLY    82       1.920 -70.682 -31.239  1.00  0.00      BSYN  
ATOM    709   CA GLY    82       0.995 -70.500 -33.186  1.00  0.00      BSYN  
ATOM    710    C GLY    82       0.436 -69.211 -32.670  1.00  0.00      BSYN  
ATOM    711    O GLY    82       1.256 -68.325 -32.404  1.00  0.00      BSYN  
ATOM    712    N LEU    83      -0.789 -68.948 -32.243  1.00  0.00      BSYN  
ATOM    713    H LEU    83      -1.092 -68.041 -32.028  1.00  0.00      BSYN  
ATOM    714   CA LEU    83      -1.720 -70.049 -32.086  1.00  0.00      BSYN  
ATOM    715   CB LEU    83      -2.846 -69.927 -31.023  1.00  0.00      BSYN  
ATOM    716   CG LEU    83      -2.433 -69.550 -29.654  1.00  0.00      BSYN  
ATOM    717  CD1 LEU    83      -3.706 -69.572 -28.925  1.00  0.00      BSYN  
ATOM    718  CD2 LEU    83      -1.207 -70.221 -28.994  1.00  0.00      BSYN  
ATOM    719    C LEU    83      -2.441 -70.208 -33.519  1.00  0.00      BSYN  
ATOM    720    O LEU    83      -3.251 -69.363 -33.898  1.00  0.00      BSYN  
ATOM    721    N VAL    84      -2.171 -71.298 -34.316  1.00  0.00      BSYN  
ATOM    722    H VAL    84      -1.843 -72.127 -33.910  1.00  0.00      BSYN  
ATOM    723   CA VAL    84      -2.817 -71.295 -35.649  1.00  0.00      BSYN  
ATOM    724   CB VAL    84      -1.956 -71.813 -36.829  1.00  0.00      BSYN  
ATOM    725  CG1 VAL    84      -2.654 -71.491 -38.149  1.00  0.00      BSYN  
ATOM    726  CG2 VAL    84      -0.476 -71.504 -36.684  1.00  0.00      BSYN  
ATOM    727    C VAL    84      -4.204 -71.906 -35.563  1.00  0.00      BSYN  
ATOM    728    O VAL    84      -4.420 -73.001 -35.110  1.00  0.00      BSYN  
ATOM    729    N LYS    85      -5.203 -71.175 -36.063  1.00  0.00      BSYN  
ATOM    730    H LYS    85      -4.953 -70.362 -36.549  1.00  0.00      BSYN  
ATOM    731   CA LYS    85      -6.583 -71.616 -35.837  1.00  0.00      BSYN  
ATOM    732   CB LYS    85      -7.623 -70.525 -35.578  1.00  0.00      BSYN  
ATOM    733   CG LYS    85      -7.067 -69.180 -35.680  1.00  0.00      BSYN  
ATOM    734   CD LYS    85      -8.267 -68.358 -35.815  1.00  0.00      BSYN  
ATOM    735   CE LYS    85      -8.105 -66.895 -36.035  1.00  0.00      BSYN  
ATOM    736   NZ LYS    85      -7.775 -66.688 -37.441  1.00  0.00      BSYN  
ATOM    737  HZ1 LYS    85      -8.141 -65.738 -37.654  1.00  0.00      BSYN  
ATOM    738  HZ2 LYS    85      -6.762 -66.852 -37.609  1.00  0.00      BSYN  
ATOM    739  HZ3 LYS    85      -8.225 -67.398 -38.053  1.00  0.00      BSYN  
ATOM    740    C LYS    85      -7.212 -72.568 -36.945  1.00  0.00      BSYN  
ATOM    741    O LYS    85      -8.418 -72.745 -37.062  1.00  0.00      BSYN  
ATOM    742    N ARG    86      -6.323 -72.880 -37.920  1.00  0.00      BSYN  
ATOM    743    H ARG    86      -5.450 -73.067 -37.516  1.00  0.00      BSYN  
ATOM    744   CA ARG    86      -6.566 -73.502 -39.150  1.00  0.00      BSYN  
ATOM    745   CB ARG    86      -5.867 -72.779 -40.242  1.00  0.00      BSYN  
ATOM    746   CG ARG    86      -6.390 -71.346 -40.443  1.00  0.00      BSYN  
ATOM    747   CD ARG    86      -5.868 -70.659 -41.648  1.00  0.00      BSYN  
ATOM    748   NE ARG    86      -6.296 -69.249 -41.672  1.00  0.00      BSYN  
ATOM    749   HE ARG    86      -6.132 -68.645 -40.918  1.00  0.00      BSYN  
ATOM    750   CZ ARG    86      -6.942 -68.660 -42.649  1.00  0.00      BSYN  
ATOM    751  NH1 ARG    86      -7.611 -69.443 -43.495  1.00  0.00      BSYN  
ATOM    752 HH11 ARG    86      -8.075 -69.056 -44.291  1.00  0.00      BSYN  
ATOM    753 HH12 ARG    86      -7.618 -70.433 -43.353  1.00  0.00      BSYN  
ATOM    754  NH2 ARG    86      -6.868 -67.315 -42.816  1.00  0.00      BSYN  
ATOM    755 HH21 ARG    86      -7.237 -66.919 -43.657  1.00  0.00      BSYN  
ATOM    756 HH22 ARG    86      -6.469 -66.625 -42.211  1.00  0.00      BSYN  
ATOM    757    C ARG    86      -5.871 -74.769 -38.777  1.00  0.00      BSYN  
ATOM    758    O ARG    86      -4.597 -74.793 -38.824  1.00  0.00      BSYN  
ATOM    759    N GLU    87      -6.675 -75.787 -38.455  1.00  0.00      BSYN  
ATOM    760    H GLU    87      -7.649 -75.756 -38.555  1.00  0.00      BSYN  
ATOM    761   CA GLU    87      -6.159 -76.947 -37.921  1.00  0.00      BSYN  
ATOM    762   CB GLU    87      -7.107 -77.583 -36.804  1.00  0.00      BSYN  
ATOM    763   CG GLU    87      -6.308 -78.640 -35.976  1.00  0.00      BSYN  
ATOM    764   CD GLU    87      -6.559 -78.567 -34.424  1.00  0.00      BSYN  
ATOM    765  OE1 GLU    87      -5.696 -77.983 -33.822  1.00  0.00      BSYN  
ATOM    766  OE2 GLU    87      -7.429 -79.244 -33.851  1.00  0.00      BSYN  
ATOM    767    C GLU    87      -5.992 -78.119 -38.827  1.00  0.00      BSYN  
ATOM    768    O GLU    87      -4.918 -78.670 -38.874  1.00  0.00      BSYN  
ATOM    769    N GLU    88      -6.966 -78.305 -39.821  1.00  0.00      BSYN  
ATOM    770    H GLU    88      -7.498 -77.483 -39.875  1.00  0.00      BSYN  
ATOM    771   CA GLU    88      -7.130 -79.595 -40.507  1.00  0.00      BSYN  
ATOM    772   CB GLU    88      -8.288 -80.550 -39.995  1.00  0.00      BSYN  
ATOM    773   CG GLU    88      -7.812 -81.365 -38.844  1.00  0.00      BSYN  
ATOM    774   CD GLU    88      -8.898 -82.306 -38.315  1.00  0.00      BSYN  
ATOM    775  OE1 GLU    88      -9.526 -81.729 -37.496  1.00  0.00      BSYN  
ATOM    776  OE2 GLU    88      -8.921 -83.499 -38.577  1.00  0.00      BSYN  
ATOM    777    C GLU    88      -7.257 -79.687 -41.984  1.00  0.00      BSYN  
ATOM    778    O GLU    88      -7.818 -78.834 -42.630  1.00  0.00      BSYN  
ATOM    779    N PHE    89      -6.635 -80.712 -42.432  1.00  0.00      BSYN  
ATOM    780    H PHE    89      -6.031 -81.222 -41.853  1.00  0.00      BSYN  
ATOM    781   CA PHE    89      -6.717 -81.047 -43.810  1.00  0.00      BSYN  
ATOM    782   CB PHE    89      -5.387 -81.134 -44.520  1.00  0.00      BSYN  
ATOM    783   CG PHE    89      -5.125 -79.797 -45.310  1.00  0.00      BSYN  
ATOM    784  CD1 PHE    89      -4.418 -78.696 -44.736  1.00  0.00      BSYN  
ATOM    785  CD2 PHE    89      -5.764 -79.646 -46.597  1.00  0.00      BSYN  
ATOM    786  CE1 PHE    89      -4.235 -77.544 -45.519  1.00  0.00      BSYN  
ATOM    787  CE2 PHE    89      -5.519 -78.479 -47.279  1.00  0.00      BSYN  
ATOM    788   CZ PHE    89      -4.725 -77.494 -46.776  1.00  0.00      BSYN  
ATOM    789    C PHE    89      -7.397 -82.533 -43.875  1.00  0.00      BSYN  
ATOM    790    O PHE    89      -6.962 -83.424 -43.155  1.00  0.00      BSYN  
ATOM    791    N PRO    90      -8.391 -82.705 -44.761  1.00  0.00      BSYN  
ATOM    792   CD PRO    90      -9.257 -81.672 -45.266  1.00  0.00      BSYN  
ATOM    793   CA PRO    90      -9.064 -84.027 -44.956  1.00  0.00      BSYN  
ATOM    794   CB PRO    90     -10.231 -83.613 -45.829  1.00  0.00      BSYN  
ATOM    795   CG PRO    90     -10.586 -82.265 -45.356  1.00  0.00      BSYN  
ATOM    796    C PRO    90      -8.201 -85.076 -45.651  1.00  0.00      BSYN  
ATOM    797    O PRO    90      -7.459 -84.919 -46.597  1.00  0.00      BSYN  
ATOM    798    N THR    91      -8.265 -86.309 -45.071  1.00  0.00      BSYN  
ATOM    799    H THR    91      -8.762 -86.447 -44.238  1.00  0.00      BSYN  
ATOM    800   CA THR    91      -7.648 -87.472 -45.673  1.00  0.00      BSYN  
ATOM    801   CB THR    91      -7.168 -88.528 -44.640  1.00  0.00      BSYN  
ATOM    802  OG1 THR    91      -8.167 -89.083 -43.868  1.00  0.00      BSYN  
ATOM    803  HG1 THR    91      -8.467 -89.840 -44.376  1.00  0.00      BSYN  
ATOM    804  CG2 THR    91      -5.993 -87.972 -44.017  1.00  0.00      BSYN  
ATOM    805    C THR    91      -8.361 -88.083 -46.974  1.00  0.00      BSYN  
ATOM    806    O THR    91      -7.644 -88.588 -47.900  1.00  0.00      BSYN  
ATOM    807    N ASP    92      -9.711 -88.086 -46.968  1.00  0.00      BSYN  
ATOM    808    H ASP    92     -10.146 -87.680 -46.189  1.00  0.00      BSYN  
ATOM    809   CA ASP    92     -10.507 -88.386 -48.130  1.00  0.00      BSYN  
ATOM    810   CB ASP    92     -12.104 -88.425 -47.840  1.00  0.00      BSYN  
ATOM    811   CG ASP    92     -12.572 -87.026 -47.563  1.00  0.00      BSYN  
ATOM    812  OD1 ASP    92     -12.723 -86.865 -46.348  1.00  0.00      BSYN  
ATOM    813  OD2 ASP    92     -12.813 -86.173 -48.410  1.00  0.00      BSYN  
ATOM    814    C ASP    92     -10.225 -87.472 -49.347  1.00  0.00      BSYN  
ATOM    815    O ASP    92      -9.858 -86.305 -49.220  1.00  0.00      BSYN  
ATOM    816    N LEU    93     -10.271 -87.845 -50.585  1.00  0.00      BSYN  
ATOM    817    H LEU    93     -10.509 -88.773 -50.792  1.00  0.00      BSYN  
ATOM    818   CA LEU    93      -9.991 -87.026 -51.715  1.00  0.00      BSYN  
ATOM    819   CB LEU    93      -9.155 -87.904 -52.730  1.00  0.00      BSYN  
ATOM    820   CG LEU    93      -7.678 -88.230 -52.281  1.00  0.00      BSYN  
ATOM    821  CD1 LEU    93      -6.936 -89.334 -53.105  1.00  0.00      BSYN  
ATOM    822  CD2 LEU    93      -6.862 -86.889 -52.042  1.00  0.00      BSYN  
ATOM    823    C LEU    93     -11.187 -86.448 -52.278  1.00  0.00      BSYN  
ATOM    824    O LEU    93     -12.163 -87.179 -52.374  1.00  0.00      BSYN  
ATOM    825    N LYS    94     -11.334 -85.128 -52.644  1.00  0.00      BSYN  
ATOM    826    H LYS    94     -10.663 -84.444 -52.440  1.00  0.00      BSYN  
ATOM    827   CA LYS    94     -12.381 -84.733 -53.554  1.00  0.00      BSYN  
ATOM    828   CB LYS    94     -12.800 -83.291 -53.169  1.00  0.00      BSYN  
ATOM    829   CG LYS    94     -13.736 -83.064 -51.860  1.00  0.00      BSYN  
ATOM    830   CD LYS    94     -14.995 -83.926 -51.876  1.00  0.00      BSYN  
ATOM    831   CE LYS    94     -15.665 -83.882 -50.520  1.00  0.00      BSYN  
ATOM    832   NZ LYS    94     -14.821 -84.358 -49.478  1.00  0.00      BSYN  
ATOM    833  HZ1 LYS    94     -14.502 -85.306 -49.765  1.00  0.00      BSYN  
ATOM    834  HZ2 LYS    94     -13.937 -83.875 -49.220  1.00  0.00      BSYN  
ATOM    835  HZ3 LYS    94     -15.415 -84.255 -48.631  1.00  0.00      BSYN  
ATOM    836    C LYS    94     -11.820 -84.701 -54.961  1.00  0.00      BSYN  
ATOM    837    O LYS    94     -10.643 -84.699 -55.042  1.00  0.00      BSYN  
ATOM    838    N PRO    95     -12.678 -84.685 -56.010  1.00  0.00      BSYN  
ATOM    839   CD PRO    95     -12.338 -84.280 -57.417  1.00  0.00      BSYN  
ATOM    840   CA PRO    95     -14.072 -85.213 -55.965  1.00  0.00      BSYN  
ATOM    841   CB PRO    95     -14.717 -84.293 -56.860  1.00  0.00      BSYN  
ATOM    842   CG PRO    95     -13.770 -83.920 -57.986  1.00  0.00      BSYN  
ATOM    843    C PRO    95     -14.348 -86.686 -56.102  1.00  0.00      BSYN  
ATOM    844    O PRO    95     -15.297 -87.143 -56.674  1.00  0.00      BSYN  
ATOM    845    N GLU    96     -13.685 -87.590 -55.347  1.00  0.00      BSYN  
ATOM    846    H GLU    96     -13.148 -87.142 -54.660  1.00  0.00      BSYN  
ATOM    847   CA GLU    96     -13.803 -89.069 -55.509  1.00  0.00      BSYN  
ATOM    848   CB GLU    96     -12.470 -89.635 -55.443  1.00  0.00      BSYN  
ATOM    849   CG GLU    96     -11.836 -90.039 -56.727  1.00  0.00      BSYN  
ATOM    850   CD GLU    96     -11.685 -89.139 -57.899  1.00  0.00      BSYN  
ATOM    851  OE1 GLU    96     -11.266 -88.022 -57.763  1.00  0.00      BSYN  
ATOM    852  OE2 GLU    96     -11.983 -89.604 -59.005  1.00  0.00      BSYN  
ATOM    853    C GLU    96     -14.511 -89.562 -54.317  1.00  0.00      BSYN  
ATOM    854    O GLU    96     -15.180 -90.573 -54.398  1.00  0.00      BSYN  
ATOM    855    N GLU    97     -14.282 -88.947 -53.192  1.00  0.00      BSYN  
ATOM    856    H GLU    97     -13.557 -88.313 -53.012  1.00  0.00      BSYN  
ATOM    857   CA GLU    97     -15.026 -89.252 -52.029  1.00  0.00      BSYN  
ATOM    858   CB GLU    97     -14.144 -89.943 -51.004  1.00  0.00      BSYN  
ATOM    859   CG GLU    97     -14.321 -91.487 -51.276  1.00  0.00      BSYN  
ATOM    860   CD GLU    97     -13.593 -92.578 -50.451  1.00  0.00      BSYN  
ATOM    861  OE1 GLU    97     -14.351 -93.188 -49.674  1.00  0.00      BSYN  
ATOM    862  OE2 GLU    97     -12.368 -92.811 -50.691  1.00  0.00      BSYN  
ATOM    863    C GLU    97     -15.599 -88.036 -51.312  1.00  0.00      BSYN  
ATOM    864    O GLU    97     -14.922 -87.093 -51.076  1.00  0.00      BSYN  
ATOM    865    N VAL    98     -16.827 -88.389 -50.793  1.00  0.00      BSYN  
ATOM    866    H VAL    98     -17.411 -89.100 -51.130  1.00  0.00      BSYN  
ATOM    867   CA VAL    98     -17.427 -87.459 -49.793  1.00  0.00      BSYN  
ATOM    868   CB VAL    98     -19.016 -87.316 -49.836  1.00  0.00      BSYN  
ATOM    869  CG1 VAL    98     -19.528 -86.719 -51.065  1.00  0.00      BSYN  
ATOM    870  CG2 VAL    98     -19.618 -88.687 -49.630  1.00  0.00      BSYN  
ATOM    871    C VAL    98     -16.958 -87.644 -48.299  1.00  0.00      BSYN  
ATOM    872    O VAL    98     -16.678 -88.776 -47.973  1.00  0.00      BSYN  
ATOM    873    N ALA    99     -16.721 -86.378 -47.748  1.00  0.00      BSYN  
ATOM    874    H ALA    99     -16.570 -85.634 -48.366  1.00  0.00      BSYN  
ATOM    875   CA ALA    99     -16.681 -86.186 -46.302  1.00  0.00      BSYN  
ATOM    876   CB ALA    99     -16.057 -84.817 -45.992  1.00  0.00      BSYN  
ATOM    877    C ALA    99     -18.105 -86.292 -45.596  1.00  0.00      BSYN  
ATOM    878    O ALA    99     -19.007 -85.582 -46.050  1.00  0.00      BSYN  
ATOM    879    N GLN   100     -18.169 -87.059 -44.507  1.00  0.00      BSYN  
ATOM    880    H GLN   100     -17.276 -87.106 -44.106  1.00  0.00      BSYN  
ATOM    881   CA GLN   100     -19.384 -87.597 -43.974  1.00  0.00      BSYN  
ATOM    882   CB GLN   100     -19.296 -89.161 -43.772  1.00  0.00      BSYN  
ATOM    883   CG GLN   100     -19.151 -90.108 -45.022  1.00  0.00      BSYN  
ATOM    884   CD GLN   100     -19.332 -91.643 -44.794  1.00  0.00      BSYN  
ATOM    885  OE1 GLN   100     -18.962 -92.233 -43.819  1.00  0.00      BSYN  
ATOM    886  NE2 GLN   100     -19.952 -92.289 -45.791  1.00  0.00      BSYN  
ATOM    887 HE21 GLN   100     -20.444 -93.126 -45.660  1.00  0.00      BSYN  
ATOM    888 HE22 GLN   100     -19.834 -91.802 -46.633  1.00  0.00      BSYN  
ATOM    889    C GLN   100     -19.684 -86.923 -42.581  1.00  0.00      BSYN  
ATOM    890    O GLN   100     -19.099 -87.201 -41.567  1.00  0.00      BSYN  
ATOM    891    N GLU   101     -20.531 -85.958 -42.731  1.00  0.00      BSYN  
ATOM    892    H GLU   101     -21.051 -86.158 -43.537  1.00  0.00      BSYN  
ATOM    893   CA GLU   101     -20.871 -84.972 -41.698  1.00  0.00      BSYN  
ATOM    894   CB GLU   101     -21.807 -83.738 -42.058  1.00  0.00      BSYN  
ATOM    895   CG GLU   101     -21.285 -82.875 -43.223  1.00  0.00      BSYN  
ATOM    896   CD GLU   101     -22.236 -81.690 -43.184  1.00  0.00      BSYN  
ATOM    897  OE1 GLU   101     -23.034 -81.512 -44.150  1.00  0.00      BSYN  
ATOM    898  OE2 GLU   101     -22.293 -80.976 -42.257  1.00  0.00      BSYN  
ATOM    899    C GLU   101     -21.585 -85.624 -40.534  1.00  0.00      BSYN  
ATOM    900    O GLU   101     -22.651 -86.335 -40.635  1.00  0.00      BSYN  
ATOM    901    N ALA   102     -20.831 -85.597 -39.395  1.00  0.00      BSYN  
ATOM    902    H ALA   102     -19.861 -85.498 -39.300  1.00  0.00      BSYN  
ATOM    903   CA ALA   102     -21.546 -85.633 -38.178  1.00  0.00      BSYN  
ATOM    904   CB ALA   102     -20.787 -86.549 -37.267  1.00  0.00      BSYN  
ATOM    905    C ALA   102     -21.668 -84.263 -37.535  1.00  0.00      BSYN  
ATOM    906    O ALA   102     -20.782 -83.386 -37.523  1.00  0.00      BSYN  
ATOM    907    N ALA   103     -22.864 -83.930 -37.000  1.00  0.00      BSYN  
ATOM    908    H ALA   103     -23.356 -84.673 -36.593  1.00  0.00      BSYN  
ATOM    909   CA ALA   103     -23.361 -82.599 -36.906  1.00  0.00      BSYN  
ATOM    910   CB ALA   103     -24.516 -82.543 -37.901  1.00  0.00      BSYN  
ATOM    911    C ALA   103     -23.753 -82.324 -35.557  1.00  0.00      BSYN  
ATOM    912    O ALA   103     -23.767 -83.211 -34.711  1.00  0.00      BSYN  
ATOM    913    N GLU   104     -24.079 -81.098 -35.086  1.00  0.00      BSYN  
ATOM    914    H GLU   104     -23.973 -80.387 -35.752  1.00  0.00      BSYN  
ATOM    915   CA GLU   104     -24.566 -80.853 -33.770  1.00  0.00      BSYN  
ATOM    916   CB GLU   104     -24.214 -79.420 -33.534  1.00  0.00      BSYN  
ATOM    917   CG GLU   104     -25.123 -78.569 -32.717  1.00  0.00      BSYN  
ATOM    918   CD GLU   104     -24.356 -77.423 -32.191  1.00  0.00      BSYN  
ATOM    919  OE1 GLU   104     -24.049 -76.467 -32.909  1.00  0.00      BSYN  
ATOM    920  OE2 GLU   104     -24.045 -77.519 -30.984  1.00  0.00      BSYN  
ATOM    921    C GLU   104     -26.066 -81.196 -33.600  1.00  0.00      BSYN  
ATOM    922    O GLU   104     -26.747 -81.214 -34.615  1.00  0.00      BSYN  
ATOM    923    N GLU   105     -26.529 -81.467 -32.436  1.00  0.00      BSYN  
ATOM    924    H GLU   105     -26.031 -81.188 -31.639  1.00  0.00      BSYN  
ATOM    925   CA GLU   105     -27.895 -81.944 -32.269  1.00  0.00      BSYN  
ATOM    926   CB GLU   105     -27.994 -83.462 -32.743  1.00  0.00      BSYN  
ATOM    927   CG GLU   105     -29.526 -83.586 -32.915  1.00  0.00      BSYN  
ATOM    928   CD GLU   105     -30.217 -84.883 -33.180  1.00  0.00      BSYN  
ATOM    929  OE1 GLU   105     -30.243 -85.792 -32.397  1.00  0.00      BSYN  
ATOM    930  OE2 GLU   105     -30.732 -85.097 -34.318  1.00  0.00      BSYN  
ATOM    931    C GLU   105     -28.241 -81.765 -30.788  1.00  0.00      BSYN  
ATOM    932    O GLU   105     -27.490 -82.266 -29.914  1.00  0.00      BSYN  
ATOM    933    N PRO   106     -29.187 -80.841 -30.491  1.00  0.00      BSYN  
ATOM    934   CD PRO   106     -29.905 -79.974 -31.439  1.00  0.00      BSYN  
ATOM    935   CA PRO   106     -29.457 -80.317 -29.099  1.00  0.00      BSYN  
ATOM    936   CB PRO   106     -30.071 -78.975 -29.247  1.00  0.00      BSYN  
ATOM    937   CG PRO   106     -30.744 -79.200 -30.583  1.00  0.00      BSYN  
ATOM    938    C PRO   106     -30.222 -81.049 -27.974  1.00  0.00      BSYN  
ATOM    939    O PRO   106     -30.757 -80.403 -27.041  1.00  0.00      BSYN  
ATOM    940    N LEU   107     -29.873 -82.339 -27.883  1.00  0.00      BSYN  
ATOM    941    H LEU   107     -29.288 -82.657 -28.602  1.00  0.00      BSYN  
ATOM    942   CA LEU   107     -30.307 -83.276 -26.891  1.00  0.00      BSYN  
ATOM    943   CB LEU   107     -31.622 -84.055 -27.205  1.00  0.00      BSYN  
ATOM    944   CG LEU   107     -33.068 -83.727 -26.827  1.00  0.00      BSYN  
ATOM    945  CD1 LEU   107     -33.244 -84.038 -25.292  1.00  0.00      BSYN  
ATOM    946  CD2 LEU   107     -33.586 -82.202 -26.904  1.00  0.00      BSYN  
ATOM    947    C LEU   107     -29.175 -84.124 -26.249  1.00  0.00      BSYN  
ATOM    948    O LEU   107     -29.401 -85.376 -26.303  1.00  0.00      BSYN  
ATOM    949    N ILE   108     -27.959 -83.642 -25.946  1.00  0.00      BSYN  
ATOM    950    H ILE   108     -27.773 -82.680 -25.973  1.00  0.00      BSYN  
ATOM    951   CA ILE   108     -26.902 -84.592 -25.593  1.00  0.00      BSYN  
ATOM    952   CB ILE   108     -25.553 -84.043 -26.063  1.00  0.00      BSYN  
ATOM    953  CG2 ILE   108     -24.399 -84.446 -25.266  1.00  0.00      BSYN  
ATOM    954  CG1 ILE   108     -25.355 -83.923 -27.525  1.00  0.00      BSYN  
ATOM    955   CD ILE   108     -24.331 -82.828 -27.874  1.00  0.00      BSYN  
ATOM    956    C ILE   108     -26.913 -85.244 -24.228  1.00  0.00      BSYN  
ATOM    957    O ILE   108     -26.804 -84.581 -23.152  1.00  0.00      BSYN  
ATOM    958    N GLU   109     -27.224 -86.523 -24.289  1.00  0.00      BSYN  
ATOM    959    H GLU   109     -27.351 -86.849 -25.204  1.00  0.00      BSYN  
ATOM    960   CA GLU   109     -27.276 -87.290 -23.072  1.00  0.00      BSYN  
ATOM    961   CB GLU   109     -28.415 -88.268 -22.988  1.00  0.00      BSYN  
ATOM    962   CG GLU   109     -28.546 -89.336 -24.021  1.00  0.00      BSYN  
ATOM    963   CD GLU   109     -29.726 -90.275 -24.161  1.00  0.00      BSYN  
ATOM    964  OE1 GLU   109     -30.744 -90.023 -23.601  1.00  0.00      BSYN  
ATOM    965  OE2 GLU   109     -29.588 -91.200 -24.949  1.00  0.00      BSYN  
ATOM    966    C GLU   109     -25.920 -87.961 -22.711  1.00  0.00      BSYN  
ATOM    967    O GLU   109     -25.277 -88.573 -23.590  1.00  0.00      BSYN  
ATOM    968    N PRO   110     -25.487 -87.814 -21.385  1.00  0.00      BSYN  
ATOM    969   CD PRO   110     -25.964 -86.821 -20.400  1.00  0.00      BSYN  
ATOM    970   CA PRO   110     -24.406 -88.562 -20.872  1.00  0.00      BSYN  
ATOM    971   CB PRO   110     -23.967 -87.690 -19.696  1.00  0.00      BSYN  
ATOM    972   CG PRO   110     -25.219 -87.043 -19.181  1.00  0.00      BSYN  
ATOM    973    C PRO   110     -24.783 -90.061 -20.494  1.00  0.00      BSYN  
ATOM    974    O PRO   110     -24.253 -91.074 -21.042  1.00  0.00      BSYN  
ATOM    975    N LEU   111     -25.717 -90.222 -19.558  1.00  0.00      BSYN  
ATOM    976    H LEU   111     -26.272 -89.427 -19.411  1.00  0.00      BSYN  
ATOM    977   CA LEU   111     -26.095 -91.404 -18.955  1.00  0.00      BSYN  
ATOM    978   CB LEU   111     -25.414 -91.507 -17.559  1.00  0.00      BSYN  
ATOM    979   CG LEU   111     -23.991 -91.825 -17.653  1.00  0.00      BSYN  
ATOM    980  CD1 LEU   111     -23.670 -92.366 -16.274  1.00  0.00      BSYN  
ATOM    981  CD2 LEU   111     -23.559 -92.959 -18.569  1.00  0.00      BSYN  
ATOM    982    C LEU   111     -27.660 -91.574 -18.947  1.00  0.00      BSYN  
ATOM    983    O LEU   111     -28.390 -91.290 -17.991  1.00  0.00      BSYN  
ATOM    984    N MET   112     -28.232 -92.071 -20.069  1.00  0.00      BSYN  
ATOM    985    H MET   112     -27.636 -92.484 -20.728  1.00  0.00      BSYN  
ATOM    986   CA MET   112     -29.676 -92.229 -20.341  1.00  0.00      BSYN  
ATOM    987   CB MET   112     -30.412 -90.761 -20.416  1.00  0.00      BSYN  
ATOM    988   CG MET   112     -31.851 -90.877 -20.067  1.00  0.00      BSYN  
ATOM    989   SD MET   112     -32.610 -89.449 -19.261  1.00  0.00      BSYN  
ATOM    990   CE MET   112     -34.246 -90.118 -19.544  1.00  0.00      BSYN  
ATOM    991    C MET   112     -30.017 -93.208 -21.481  1.00  0.00      BSYN  
ATOM    992    O MET   112     -29.505 -93.131 -22.627  1.00  0.00      BSYN  
ATOM    993    N GLU   113     -31.101 -93.932 -21.161  1.00  0.00      BSYN  
ATOM    994    H GLU   113     -31.535 -93.728 -20.306  1.00  0.00      BSYN  
ATOM    995   CA GLU   113     -31.696 -94.945 -21.966  1.00  0.00      BSYN  
ATOM    996   CB GLU   113     -32.544 -95.814 -21.066  1.00  0.00      BSYN  
ATOM    997   CG GLU   113     -31.677 -96.857 -20.373  1.00  0.00      BSYN  
ATOM    998   CD GLU   113     -32.399 -97.847 -19.483  1.00  0.00      BSYN  
ATOM    999  OE1 GLU   113     -32.873 -98.818 -20.102  1.00  0.00      BSYN  
ATOM   1000  OE2 GLU   113     -32.436 -97.753 -18.251  1.00  0.00      BSYN  
ATOM   1001    C GLU   113     -32.676 -94.305 -23.018  1.00  0.00      BSYN  
ATOM   1002    O GLU   113     -33.675 -93.753 -22.580  1.00  0.00      BSYN  
ATOM   1003    N PRO   114     -32.410 -94.259 -24.345  1.00  0.00      BSYN  
ATOM   1004   CD PRO   114     -31.266 -94.799 -25.073  1.00  0.00      BSYN  
ATOM   1005   CA PRO   114     -33.252 -93.642 -25.409  1.00  0.00      BSYN  
ATOM   1006   CB PRO   114     -32.372 -93.559 -26.616  1.00  0.00      BSYN  
ATOM   1007   CG PRO   114     -31.648 -94.826 -26.527  1.00  0.00      BSYN  
ATOM   1008    C PRO   114     -34.699 -94.231 -25.627  1.00  0.00      BSYN  
ATOM   1009    O PRO   114     -35.041 -95.276 -25.031  1.00  0.00      BSYN  
ATOM   1010    N GLU   115     -35.468 -93.483 -26.445  1.00  0.00      BSYN  
ATOM   1011    H GLU   115     -35.062 -92.640 -26.737  1.00  0.00      BSYN  
ATOM   1012   CA GLU   115     -36.870 -93.803 -26.618  1.00  0.00      BSYN  
ATOM   1013   CB GLU   115     -37.652 -92.573 -27.045  1.00  0.00      BSYN  
ATOM   1014   CG GLU   115     -39.022 -92.585 -26.403  1.00  0.00      BSYN  
ATOM   1015   CD GLU   115     -39.799 -91.361 -26.837  1.00  0.00      BSYN  
ATOM   1016  OE1 GLU   115     -40.979 -91.491 -26.950  1.00  0.00      BSYN  
ATOM   1017  OE2 GLU   115     -39.290 -90.318 -27.058  1.00  0.00      BSYN  
ATOM   1018    C GLU   115     -37.083 -94.976 -27.679  1.00  0.00      BSYN  
ATOM   1019    O GLU   115     -37.289 -94.760 -28.937  1.00  0.00      BSYN  
ATOM   1020    N GLY   116     -37.283 -96.143 -27.189  1.00  0.00      BSYN  
ATOM   1021    H GLY   116     -37.345 -95.979 -26.225  1.00  0.00      BSYN  
ATOM   1022   CA GLY   116     -37.566 -97.401 -27.950  1.00  0.00      BSYN  
ATOM   1023    C GLY   116     -38.923 -97.407 -28.749  1.00  0.00      BSYN  
ATOM   1024    O GLY   116     -40.067 -97.238 -28.232  1.00  0.00      BSYN  
ATOM   1025    N GLU   117     -38.686 -97.569 -30.106  1.00  0.00      BSYN  
ATOM   1026    H GLU   117     -37.783 -97.895 -30.306  1.00  0.00      BSYN  
ATOM   1027   CA GLU   117     -39.730 -97.512 -31.071  1.00  0.00      BSYN  
ATOM   1028   CB GLU   117     -39.532 -96.318 -32.033  1.00  0.00      BSYN  
ATOM   1029   CG GLU   117     -39.810 -95.020 -31.336  1.00  0.00      BSYN  
ATOM   1030   CD GLU   117     -41.269 -94.645 -31.149  1.00  0.00      BSYN  
ATOM   1031  OE1 GLU   117     -41.988 -94.713 -32.195  1.00  0.00      BSYN  
ATOM   1032  OE2 GLU   117     -41.814 -94.246 -30.135  1.00  0.00      BSYN  
ATOM   1033    C GLU   117     -39.858 -98.850 -31.814  1.00  0.00      BSYN  
ATOM   1034    O GLU   117     -38.996 -99.541 -32.350  1.00  0.00      BSYN  
ATOM   1035    N SER   118     -41.110 -99.266 -31.711  1.00  0.00      BSYN  
ATOM   1036    H SER   118     -41.807 -98.736 -31.271  1.00  0.00      BSYN  
ATOM   1037   CA SER   118     -41.633-100.543 -32.291  1.00  0.00      BSYN  
ATOM   1038   CB SER   118     -42.606-100.971 -31.176  1.00  0.00      BSYN  
ATOM   1039   OG SER   118     -41.959-101.047 -29.875  1.00  0.00      BSYN  
ATOM   1040   HG SER   118     -41.226-101.629 -30.086  1.00  0.00      BSYN  
ATOM   1041    C SER   118     -42.294-100.470 -33.730  1.00  0.00      BSYN  
ATOM   1042    O SER   118     -41.739 -99.903 -34.589  1.00  0.00      BSYN  
ATOM   1043    N TYR   119     -43.521-101.006 -33.883  1.00  0.00      BSYN  
ATOM   1044    H TYR   119     -44.030-101.294 -33.096  1.00  0.00      BSYN  
ATOM   1045   CA TYR   119     -44.289-100.868 -35.112  1.00  0.00      BSYN  
ATOM   1046   CB TYR   119     -45.488-101.733 -35.013  1.00  0.00      BSYN  
ATOM   1047   CG TYR   119     -46.122-102.058 -36.344  1.00  0.00      BSYN  
ATOM   1048  CD1 TYR   119     -47.437-101.808 -36.608  1.00  0.00      BSYN  
ATOM   1049  CE1 TYR   119     -48.044-102.314 -37.758  1.00  0.00      BSYN  
ATOM   1050  CD2 TYR   119     -45.399-102.749 -37.391  1.00  0.00      BSYN  
ATOM   1051  CE2 TYR   119     -46.029-103.101 -38.590  1.00  0.00      BSYN  
ATOM   1052   CZ TYR   119     -47.340-102.817 -38.790  1.00  0.00      BSYN  
ATOM   1053   OH TYR   119     -47.872-102.994 -40.047  1.00  0.00      BSYN  
ATOM   1054   HH TYR   119     -48.809-103.201 -40.058  1.00  0.00      BSYN  
ATOM   1055    C TYR   119     -44.873 -99.402 -35.376  1.00  0.00      BSYN  
ATOM   1056    O TYR   119     -44.951 -98.587 -34.427  1.00  0.00      BSYN  
ATOM   1057    N GLU   120     -45.234 -99.139 -36.669  1.00  0.00      BSYN  
ATOM   1058    H GLU   120     -45.468 -99.810 -37.344  1.00  0.00      BSYN  
ATOM   1059   CA GLU   120     -45.637 -97.780 -37.086  1.00  0.00      BSYN  
ATOM   1060   CB GLU   120     -45.539 -97.681 -38.602  1.00  0.00      BSYN  
ATOM   1061   CG GLU   120     -44.158 -97.009 -38.995  1.00  0.00      BSYN  
ATOM   1062   CD GLU   120     -43.937 -96.533 -40.329  1.00  0.00      BSYN  
ATOM   1063  OE1 GLU   120     -43.250 -97.234 -41.021  1.00  0.00      BSYN  
ATOM   1064  OE2 GLU   120     -44.586 -95.650 -40.854  1.00  0.00      BSYN  
ATOM   1065    C GLU   120     -47.047 -97.535 -36.558  1.00  0.00      BSYN  
ATOM   1066    O GLU   120     -48.043 -97.698 -37.347  1.00  0.00      BSYN  
ATOM   1067    N ASP   121     -47.301 -97.024 -35.337  1.00  0.00      BSYN  
ATOM   1068    H ASP   121     -46.695 -96.770 -34.611  1.00  0.00      BSYN  
ATOM   1069   CA ASP   121     -48.701 -96.977 -34.862  1.00  0.00      BSYN  
ATOM   1070   CB ASP   121     -48.811 -97.791 -33.574  1.00  0.00      BSYN  
ATOM   1071   CG ASP   121     -48.238 -97.239 -32.301  1.00  0.00      BSYN  
ATOM   1072  OD1 ASP   121     -47.086 -97.377 -31.995  1.00  0.00      BSYN  
ATOM   1073  OD2 ASP   121     -49.023 -96.640 -31.549  1.00  0.00      BSYN  
ATOM   1074    C ASP   121     -49.232 -95.555 -34.728  1.00  0.00      BSYN  
ATOM   1075    O ASP   121     -48.636 -94.839 -33.982  1.00  0.00      BSYN  
ATOM   1076    N PRO   122     -50.489 -95.441 -35.191  1.00  0.00      BSYN  
ATOM   1077   CD PRO   122     -51.098 -96.022 -36.376  1.00  0.00      BSYN  
ATOM   1078   CA PRO   122     -51.069 -94.113 -35.091  1.00  0.00      BSYN  
ATOM   1079   CB PRO   122     -51.932 -93.950 -36.388  1.00  0.00      BSYN  
ATOM   1080   CG PRO   122     -51.223 -94.959 -37.316  1.00  0.00      BSYN  
ATOM   1081    C PRO   122     -52.001 -93.795 -33.866  1.00  0.00      BSYN  
ATOM   1082    O PRO   122     -52.847 -94.569 -33.417  1.00  0.00      BSYN  
ATOM   1083    N PRO   123     -51.896 -92.603 -33.324  1.00  0.00      BSYN  
ATOM   1084   CD PRO   123     -50.651 -91.854 -33.295  1.00  0.00      BSYN  
ATOM   1085   CA PRO   123     -52.926 -92.093 -32.386  1.00  0.00      BSYN  
ATOM   1086   CB PRO   123     -52.140 -90.757 -32.230  1.00  0.00      BSYN  
ATOM   1087   CG PRO   123     -50.790 -91.264 -31.919  1.00  0.00      BSYN  
ATOM   1088    C PRO   123     -54.342 -91.881 -32.873  1.00  0.00      BSYN  
ATOM   1089    O PRO   123     -55.247 -92.101 -32.134  1.00  0.00      BSYN  
ATOM   1090    N GLN   124     -54.455 -91.379 -34.115  1.00  0.00      BSYN  
ATOM   1091    H GLN   124     -53.799 -91.732 -34.751  1.00  0.00      BSYN  
ATOM   1092   CA GLN   124     -55.771 -91.140 -34.609  1.00  0.00      BSYN  
ATOM   1093   CB GLN   124     -56.000 -89.767 -34.953  1.00  0.00      BSYN  
ATOM   1094   CG GLN   124     -54.898 -88.795 -35.219  1.00  0.00      BSYN  
ATOM   1095   CD GLN   124     -55.353 -87.408 -34.854  1.00  0.00      BSYN  
ATOM   1096  OE1 GLN   124     -55.516 -86.985 -33.671  1.00  0.00      BSYN  
ATOM   1097  NE2 GLN   124     -55.643 -86.475 -35.817  1.00  0.00      BSYN  
ATOM   1098 HE21 GLN   124     -55.545 -86.877 -36.706  1.00  0.00      BSYN  
ATOM   1099 HE22 GLN   124     -55.753 -85.509 -35.695  1.00  0.00      BSYN  
ATOM   1100    C GLN   124     -56.120 -92.059 -35.742  1.00  0.00      BSYN  
ATOM   1101    O GLN   124     -55.375 -92.355 -36.585  1.00  0.00      BSYN  
ATOM   1102    N GLU   125     -57.419 -92.367 -35.790  1.00  0.00      BSYN  
ATOM   1103    H GLU   125     -58.004 -92.008 -35.091  1.00  0.00      BSYN  
ATOM   1104   CA GLU   125     -57.855 -93.382 -36.709  1.00  0.00      BSYN  
ATOM   1105   CB GLU   125     -59.057 -94.014 -36.176  1.00  0.00      BSYN  
ATOM   1106   CG GLU   125     -59.066 -95.280 -35.460  1.00  0.00      BSYN  
ATOM   1107   CD GLU   125     -60.425 -95.563 -34.808  1.00  0.00      BSYN  
ATOM   1108  OE1 GLU   125     -61.360 -96.054 -35.472  1.00  0.00      BSYN  
ATOM   1109  OE2 GLU   125     -60.607 -95.411 -33.627  1.00  0.00      BSYN  
ATOM   1110    C GLU   125     -57.985 -92.922 -38.154  1.00  0.00      BSYN  
ATOM   1111    O GLU   125     -58.695 -92.013 -38.569  1.00  0.00      BSYN  
ATOM   1112    N GLU   126     -57.206 -93.610 -38.986  1.00  0.00      BSYN  
ATOM   1113    H GLU   126     -56.870 -94.485 -38.699  1.00  0.00      BSYN  
ATOM   1114   CA GLU   126     -56.812 -93.204 -40.388  1.00  0.00      BSYN  
ATOM   1115   CB GLU   126     -55.382 -92.780 -40.435  1.00  0.00      BSYN  
ATOM   1116   CG GLU   126     -54.698 -92.440 -41.813  1.00  0.00      BSYN  
ATOM   1117   CD GLU   126     -53.208 -92.095 -41.641  1.00  0.00      BSYN  
ATOM   1118  OE1 GLU   126     -52.851 -90.890 -42.002  1.00  0.00      BSYN  
ATOM   1119  OE2 GLU   126     -52.326 -92.920 -41.353  1.00  0.00      BSYN  
ATOM   1120    C GLU   126     -56.883 -94.469 -41.183  1.00  0.00      BSYN  
ATOM   1121    O GLU   126     -56.616 -95.539 -40.615  1.00  0.00      BSYN  
ATOM   1122    N TYR   127     -57.458 -94.245 -42.426  1.00  0.00      BSYN  
ATOM   1123    H TYR   127     -57.918 -93.413 -42.661  1.00  0.00      BSYN  
ATOM   1124   CA TYR   127     -57.722 -95.245 -43.353  1.00  0.00      BSYN  
ATOM   1125   CB TYR   127     -59.040 -95.963 -43.008  1.00  0.00      BSYN  
ATOM   1126   CG TYR   127     -59.684 -96.743 -44.133  1.00  0.00      BSYN  
ATOM   1127  CD1 TYR   127     -59.246 -98.003 -44.454  1.00  0.00      BSYN  
ATOM   1128  CE1 TYR   127     -59.850 -98.727 -45.493  1.00  0.00      BSYN  
ATOM   1129  CD2 TYR   127     -60.746 -96.166 -44.714  1.00  0.00      BSYN  
ATOM   1130  CE2 TYR   127     -61.335 -96.940 -45.697  1.00  0.00      BSYN  
ATOM   1131   CZ TYR   127     -60.895 -98.144 -46.089  1.00  0.00      BSYN  
ATOM   1132   OH TYR   127     -61.468 -98.736 -47.099  1.00  0.00      BSYN  
ATOM   1133   HH TYR   127     -61.619 -99.602 -46.713  1.00  0.00      BSYN  
ATOM   1134    C TYR   127     -57.374 -95.008 -44.830  1.00  0.00      BSYN  
ATOM   1135    O TYR   127     -58.118 -94.417 -45.680  1.00  0.00      BSYN  
ATOM   1136    N GLN   128     -56.075 -95.252 -45.109  1.00  0.00      BSYN  
ATOM   1137    H GLN   128     -55.375 -95.383 -44.436  1.00  0.00      BSYN  
ATOM   1138   CA GLN   128     -55.694 -95.195 -46.521  1.00  0.00      BSYN  
ATOM   1139   CB GLN   128     -54.095 -95.403 -46.679  1.00  0.00      BSYN  
ATOM   1140   CG GLN   128     -53.371 -94.867 -47.910  1.00  0.00      BSYN  
ATOM   1141   CD GLN   128     -51.908 -95.227 -48.072  1.00  0.00      BSYN  
ATOM   1142  OE1 GLN   128     -51.046 -95.429 -47.225  1.00  0.00      BSYN  
ATOM   1143  NE2 GLN   128     -51.398 -95.090 -49.324  1.00  0.00      BSYN  
ATOM   1144 HE21 GLN   128     -52.077 -94.657 -49.882  1.00  0.00      BSYN  
ATOM   1145 HE22 GLN   128     -50.555 -95.563 -49.488  1.00  0.00      BSYN  
ATOM   1146    C GLN   128     -56.553 -96.230 -47.262  1.00  0.00      BSYN  
ATOM   1147    O GLN   128     -56.577 -97.372 -46.810  1.00  0.00      BSYN  
ATOM   1148    N GLU   129     -57.258 -95.946 -48.348  1.00  0.00      BSYN  
ATOM   1149    H GLU   129     -57.229 -95.029 -48.690  1.00  0.00      BSYN  
ATOM   1150   CA GLU   129     -58.222 -96.903 -48.896  1.00  0.00      BSYN  
ATOM   1151   CB GLU   129     -59.000 -96.148 -49.981  1.00  0.00      BSYN  
ATOM   1152   CG GLU   129     -60.320 -96.831 -50.412  1.00  0.00      BSYN  
ATOM   1153   CD GLU   129     -61.196 -95.892 -51.272  1.00  0.00      BSYN  
ATOM   1154  OE1 GLU   129     -61.027 -95.585 -52.413  1.00  0.00      BSYN  
ATOM   1155  OE2 GLU   129     -62.182 -95.488 -50.560  1.00  0.00      BSYN  
ATOM   1156    C GLU   129     -57.644 -98.192 -49.331  1.00  0.00      BSYN  
ATOM   1157    O GLU   129     -56.835 -98.275 -50.327  1.00  0.00      BSYN  
ATOM   1158    N TYR   130     -57.786 -99.323 -48.488  1.00  0.00      BSYN  
ATOM   1159    H TYR   130     -58.464 -99.400 -47.784  1.00  0.00      BSYN  
ATOM   1160   CA TYR   130     -57.301-100.588 -49.003  1.00  0.00      BSYN  
ATOM   1161   CB TYR   130     -56.236-101.210 -48.154  1.00  0.00      BSYN  
ATOM   1162   CG TYR   130     -54.940-100.370 -48.255  1.00  0.00      BSYN  
ATOM   1163  CD1 TYR   130     -54.532 -99.815 -47.090  1.00  0.00      BSYN  
ATOM   1164  CE1 TYR   130     -53.518 -98.998 -47.134  1.00  0.00      BSYN  
ATOM   1165  CD2 TYR   130     -54.282-100.263 -49.506  1.00  0.00      BSYN  
ATOM   1166  CE2 TYR   130     -53.077 -99.688 -49.448  1.00  0.00      BSYN  
ATOM   1167   CZ TYR   130     -52.712 -98.988 -48.263  1.00  0.00      BSYN  
ATOM   1168   OH TYR   130     -51.538 -98.378 -48.235  1.00  0.00      BSYN  
ATOM   1169   HH TYR   130     -51.255 -97.928 -47.436  1.00  0.00      BSYN  
ATOM   1170    C TYR   130     -58.429-101.646 -49.039  1.00  0.00      BSYN  
ATOM   1171    O TYR   130     -59.282-101.796 -48.151  1.00  0.00      BSYN  
ATOM   1172    N GLU   131     -58.180-102.501 -50.025  1.00  0.00      BSYN  
ATOM   1173    H GLU   131     -57.348-102.415 -50.535  1.00  0.00      BSYN  
ATOM   1174   CA GLU   131     -59.167-103.468 -50.401  1.00  0.00      BSYN  
ATOM   1175   CB GLU   131     -58.860-104.003 -51.868  1.00  0.00      BSYN  
ATOM   1176   CG GLU   131     -57.838-103.474 -52.611  1.00  0.00      BSYN  
ATOM   1177   CD GLU   131     -58.147-102.122 -53.345  1.00  0.00      BSYN  
ATOM   1178  OE1 GLU   131     -58.763-102.216 -54.317  1.00  0.00      BSYN  
ATOM   1179  OE2 GLU   131     -57.657-101.158 -52.920  1.00  0.00      BSYN  
ATOM   1180    C GLU   131     -59.453-104.650 -49.434  1.00  0.00      BSYN  
ATOM   1181    O GLU   131     -58.491-105.379 -49.169  1.00  0.00      BSYN  
ATOM   1182    N PRO   132     -60.632-104.994 -48.777  1.00  0.00      BSYN  
ATOM   1183   CD PRO   132     -61.637-104.024 -48.308  1.00  0.00      BSYN  
ATOM   1184   CA PRO   132     -60.902-106.340 -48.190  1.00  0.00      BSYN  
ATOM   1185   CB PRO   132     -61.640-106.028 -46.946  1.00  0.00      BSYN  
ATOM   1186   CG PRO   132     -61.576-104.530 -46.858  1.00  0.00      BSYN  
ATOM   1187    C PRO   132     -61.783-107.077 -49.149  1.00  0.00      BSYN  
ATOM   1188    O PRO   132     -62.487-106.432 -49.968  1.00  0.00      BSYN  
ATOM   1189    N GLU   133     -61.790-108.374 -49.118  1.00  0.00      BSYN  
ATOM   1190    H GLU   133     -61.093-108.776 -48.558  1.00  0.00      BSYN  
ATOM   1191   CA GLU   133     -62.689-109.263 -49.952  1.00  0.00      BSYN  
ATOM   1192   CB GLU   133     -61.816-110.095 -50.880  1.00  0.00      BSYN  
ATOM   1193   CG GLU   133     -61.146-109.200 -51.760  1.00  0.00      BSYN  
ATOM   1194   CD GLU   133     -60.030-109.845 -52.692  1.00  0.00      BSYN  
ATOM   1195  OE1 GLU   133     -60.311-109.926 -53.884  1.00  0.00      BSYN  
ATOM   1196  OE2 GLU   133     -58.966-110.238 -52.251  1.00  0.00      BSYN  
ATOM   1197    C GLU   133     -63.661-110.181 -49.196  1.00  0.00      BSYN  
ATOM   1198    O GLU   133     -63.935-109.820 -48.038  1.00  0.00      BSYN  
ATOM   1199    N ALA   134     -64.216-111.239 -49.859  1.00  0.00      BSYN  
ATOM   1200    H ALA   134     -64.016-111.328 -50.814  1.00  0.00      BSYN  
ATOM   1201   CA ALA   134     -64.929-112.351 -49.220  1.00  0.00      BSYN  
ATOM   1202   CB ALA   134     -66.180-112.835 -50.146  1.00  0.00      BSYN  
ATOM   1203    C ALA   134     -64.219-113.564 -48.741  1.00  0.00      BSYN  
ATOM   1204  OT1 ALA   134     -64.541-114.052 -47.646  1.00  0.00      BSYN  
ATOM   1205  OT2 ALA   134     -63.420-114.009 -49.598  1.00  0.00      BSYN  
END
