# Supplementary material for: Data set of intrinsically disordered proteins analysed at a local protein conformation level
Source: Data Brief. 2020 Mar 5;29:105383. doi: 10.1016/j.dib.2020.105383 (PMC7078294; doi:10.1016/j.dib.2020.105383)
Supplement: Supplementary file 1 [file mmc1.zip › the data/1-DATA/PED1AAD-pdb/1AAD-145.pdb]

CRYST1    1.000    1.000    1.000  90.00  90.00  90.00 P 1           1
ATOM      1  HT1 MET     1      -7.002 -83.119 -32.621  1.00  0.00      BSYN  
ATOM      2  HT2 MET     1      -8.105 -82.679 -33.738  1.00  0.00      BSYN  
ATOM      3    N MET     1      -7.213 -82.365 -33.306  1.00  0.00      BSYN  
ATOM      4  HT3 MET     1      -7.619 -81.473 -32.959  1.00  0.00      BSYN  
ATOM      5   CA MET     1      -6.090 -81.871 -34.052  1.00  0.00      BSYN  
ATOM      6   CB MET     1      -6.781 -80.996 -35.063  1.00  0.00      BSYN  
ATOM      7   CG MET     1      -7.314 -81.732 -36.233  1.00  0.00      BSYN  
ATOM      8   SD MET     1      -6.303 -82.941 -37.097  1.00  0.00      BSYN  
ATOM      9   CE MET     1      -6.484 -82.508 -38.855  1.00  0.00      BSYN  
ATOM     10    C MET     1      -5.024 -81.153 -33.337  1.00  0.00      BSYN  
ATOM     11    O MET     1      -4.180 -80.524 -33.917  1.00  0.00      BSYN  
ATOM     12    N ASP     2      -5.307 -80.928 -32.069  1.00  0.00      BSYN  
ATOM     13    H ASP     2      -6.070 -81.402 -31.678  1.00  0.00      BSYN  
ATOM     14   CA ASP     2      -4.256 -80.426 -31.300  1.00  0.00      BSYN  
ATOM     15   CB ASP     2      -4.322 -79.135 -30.552  1.00  0.00      BSYN  
ATOM     16   CG ASP     2      -3.058 -78.519 -30.197  1.00  0.00      BSYN  
ATOM     17  OD1 ASP     2      -2.343 -77.947 -31.062  1.00  0.00      BSYN  
ATOM     18  OD2 ASP     2      -2.696 -78.573 -28.998  1.00  0.00      BSYN  
ATOM     19    C ASP     2      -3.851 -81.490 -30.288  1.00  0.00      BSYN  
ATOM     20    O ASP     2      -4.717 -81.807 -29.514  1.00  0.00      BSYN  
ATOM     21    N VAL     3      -2.673 -81.974 -30.489  1.00  0.00      BSYN  
ATOM     22    H VAL     3      -2.054 -81.651 -31.176  1.00  0.00      BSYN  
ATOM     23   CA VAL     3      -2.179 -82.988 -29.512  1.00  0.00      BSYN  
ATOM     24   CB VAL     3      -1.291 -84.122 -30.031  1.00  0.00      BSYN  
ATOM     25  CG1 VAL     3      -0.895 -85.327 -29.082  1.00  0.00      BSYN  
ATOM     26  CG2 VAL     3      -1.688 -84.625 -31.342  1.00  0.00      BSYN  
ATOM     27    C VAL     3      -1.328 -82.128 -28.589  1.00  0.00      BSYN  
ATOM     28    O VAL     3      -0.457 -81.441 -29.107  1.00  0.00      BSYN  
ATOM     29    N PHE     4      -1.392 -82.431 -27.286  1.00  0.00      BSYN  
ATOM     30    H PHE     4      -2.037 -83.075 -26.925  1.00  0.00      BSYN  
ATOM     31   CA PHE     4      -0.363 -81.838 -26.404  1.00  0.00      BSYN  
ATOM     32   CB PHE     4      -0.865 -81.764 -25.018  1.00  0.00      BSYN  
ATOM     33   CG PHE     4      -1.973 -80.718 -24.689  1.00  0.00      BSYN  
ATOM     34  CD1 PHE     4      -1.788 -79.613 -23.742  1.00  0.00      BSYN  
ATOM     35  CD2 PHE     4      -3.090 -80.796 -25.503  1.00  0.00      BSYN  
ATOM     36  CE1 PHE     4      -2.657 -78.568 -23.736  1.00  0.00      BSYN  
ATOM     37  CE2 PHE     4      -4.075 -79.796 -25.369  1.00  0.00      BSYN  
ATOM     38   CZ PHE     4      -3.862 -78.681 -24.495  1.00  0.00      BSYN  
ATOM     39    C PHE     4       1.010 -82.446 -26.704  1.00  0.00      BSYN  
ATOM     40    O PHE     4       1.211 -83.696 -26.792  1.00  0.00      BSYN  
ATOM     41    N MET     5       1.998 -81.512 -26.900  1.00  0.00      BSYN  
ATOM     42    H MET     5       1.841 -80.545 -26.867  1.00  0.00      BSYN  
ATOM     43   CA MET     5       3.404 -81.995 -27.016  1.00  0.00      BSYN  
ATOM     44   CB MET     5       3.713 -82.563 -28.418  1.00  0.00      BSYN  
ATOM     45   CG MET     5       3.253 -83.939 -28.930  1.00  0.00      BSYN  
ATOM     46   SD MET     5       4.319 -85.296 -28.482  1.00  0.00      BSYN  
ATOM     47   CE MET     5       3.367 -86.650 -27.895  1.00  0.00      BSYN  
ATOM     48    C MET     5       4.285 -80.808 -26.434  1.00  0.00      BSYN  
ATOM     49    O MET     5       4.675 -79.835 -27.137  1.00  0.00      BSYN  
ATOM     50    N LYS     6       4.562 -81.062 -25.132  1.00  0.00      BSYN  
ATOM     51    H LYS     6       4.768 -81.992 -24.901  1.00  0.00      BSYN  
ATOM     52   CA LYS     6       4.829 -79.905 -24.275  1.00  0.00      BSYN  
ATOM     53   CB LYS     6       3.483 -79.648 -23.526  1.00  0.00      BSYN  
ATOM     54   CG LYS     6       3.276 -78.244 -22.987  1.00  0.00      BSYN  
ATOM     55   CD LYS     6       3.174 -77.244 -24.043  1.00  0.00      BSYN  
ATOM     56   CE LYS     6       2.658 -75.946 -23.443  1.00  0.00      BSYN  
ATOM     57   NZ LYS     6       1.424 -76.156 -22.739  1.00  0.00      BSYN  
ATOM     58  HZ1 LYS     6       0.763 -76.604 -23.405  1.00  0.00      BSYN  
ATOM     59  HZ2 LYS     6       1.616 -76.757 -21.912  1.00  0.00      BSYN  
ATOM     60  HZ3 LYS     6       1.193 -75.260 -22.265  1.00  0.00      BSYN  
ATOM     61    C LYS     6       6.152 -79.689 -23.425  1.00  0.00      BSYN  
ATOM     62    O LYS     6       6.538 -80.410 -22.496  1.00  0.00      BSYN  
ATOM     63    N GLY     7       6.796 -78.595 -23.886  1.00  0.00      BSYN  
ATOM     64    H GLY     7       6.343 -78.075 -24.582  1.00  0.00      BSYN  
ATOM     65   CA GLY     7       7.985 -78.090 -23.174  1.00  0.00      BSYN  
ATOM     66    C GLY     7       7.807 -77.568 -21.746  1.00  0.00      BSYN  
ATOM     67    O GLY     7       7.848 -76.362 -21.424  1.00  0.00      BSYN  
ATOM     68    N LEU     8       7.690 -78.495 -20.798  1.00  0.00      BSYN  
ATOM     69    H LEU     8       7.593 -79.370 -21.227  1.00  0.00      BSYN  
ATOM     70   CA LEU     8       7.945 -78.164 -19.402  1.00  0.00      BSYN  
ATOM     71   CB LEU     8       7.019 -78.881 -18.488  1.00  0.00      BSYN  
ATOM     72   CG LEU     8       5.471 -78.677 -18.269  1.00  0.00      BSYN  
ATOM     73  CD1 LEU     8       4.985 -77.174 -17.952  1.00  0.00      BSYN  
ATOM     74  CD2 LEU     8       4.872 -78.945 -19.560  1.00  0.00      BSYN  
ATOM     75    C LEU     8       9.403 -78.395 -18.888  1.00  0.00      BSYN  
ATOM     76    O LEU     8       9.983 -77.598 -18.168  1.00  0.00      BSYN  
ATOM     77    N SER     9       9.975 -79.559 -19.393  1.00  0.00      BSYN  
ATOM     78    H SER     9       9.304 -80.174 -19.757  1.00  0.00      BSYN  
ATOM     79   CA SER     9      11.350 -79.999 -19.616  1.00  0.00      BSYN  
ATOM     80   CB SER     9      11.271 -81.126 -20.718  1.00  0.00      BSYN  
ATOM     81   OG SER     9      10.665 -80.644 -21.921  1.00  0.00      BSYN  
ATOM     82   HG SER     9      10.757 -81.242 -22.666  1.00  0.00      BSYN  
ATOM     83    C SER     9      12.224 -78.883 -20.176  1.00  0.00      BSYN  
ATOM     84    O SER     9      13.392 -78.574 -19.781  1.00  0.00      BSYN  
ATOM     85    N MET    10      11.531 -78.108 -21.184  1.00  0.00      BSYN  
ATOM     86    H MET    10      10.661 -78.433 -21.498  1.00  0.00      BSYN  
ATOM     87   CA MET    10      12.182 -77.006 -21.907  1.00  0.00      BSYN  
ATOM     88   CB MET    10      12.127 -77.166 -23.294  1.00  0.00      BSYN  
ATOM     89   CG MET    10      13.004 -76.193 -24.111  1.00  0.00      BSYN  
ATOM     90   SD MET    10      12.423 -76.086 -25.822  1.00  0.00      BSYN  
ATOM     91   CE MET    10      11.127 -75.015 -25.423  1.00  0.00      BSYN  
ATOM     92    C MET    10      11.657 -75.696 -21.425  1.00  0.00      BSYN  
ATOM     93    O MET    10      10.773 -74.907 -21.888  1.00  0.00      BSYN  
ATOM     94    N ALA    11      12.254 -75.289 -20.300  1.00  0.00      BSYN  
ATOM     95    H ALA    11      13.036 -75.797 -20.000  1.00  0.00      BSYN  
ATOM     96   CA ALA    11      11.894 -73.968 -19.681  1.00  0.00      BSYN  
ATOM     97   CB ALA    11      11.931 -74.120 -18.221  1.00  0.00      BSYN  
ATOM     98    C ALA    11      12.777 -72.844 -20.118  1.00  0.00      BSYN  
ATOM     99    O ALA    11      14.016 -72.742 -19.966  1.00  0.00      BSYN  
ATOM    100    N LYS    12      11.965 -71.956 -20.723  1.00  0.00      BSYN  
ATOM    101    H LYS    12      11.052 -72.292 -20.841  1.00  0.00      BSYN  
ATOM    102   CA LYS    12      12.397 -70.748 -21.351  1.00  0.00      BSYN  
ATOM    103   CB LYS    12      12.802 -71.139 -22.780  1.00  0.00      BSYN  
ATOM    104   CG LYS    12      13.500 -70.049 -23.586  1.00  0.00      BSYN  
ATOM    105   CD LYS    12      14.775 -69.873 -23.177  1.00  0.00      BSYN  
ATOM    106   CE LYS    12      15.424 -68.750 -23.995  1.00  0.00      BSYN  
ATOM    107   NZ LYS    12      16.718 -68.410 -23.350  1.00  0.00      BSYN  
ATOM    108  HZ1 LYS    12      17.092 -67.528 -23.754  1.00  0.00      BSYN  
ATOM    109  HZ2 LYS    12      16.709 -68.115 -22.352  1.00  0.00      BSYN  
ATOM    110  HZ3 LYS    12      17.389 -69.196 -23.472  1.00  0.00      BSYN  
ATOM    111    C LYS    12      11.161 -69.788 -21.500  1.00  0.00      BSYN  
ATOM    112    O LYS    12      10.034 -70.248 -21.849  1.00  0.00      BSYN  
ATOM    113    N GLU    13      11.337 -68.474 -21.235  1.00  0.00      BSYN  
ATOM    114    H GLU    13      12.276 -68.205 -21.167  1.00  0.00      BSYN  
ATOM    115   CA GLU    13      10.187 -67.561 -21.090  1.00  0.00      BSYN  
ATOM    116   CB GLU    13      10.606 -66.376 -20.274  1.00  0.00      BSYN  
ATOM    117   CG GLU    13      10.694 -66.535 -18.684  1.00  0.00      BSYN  
ATOM    118   CD GLU    13      11.272 -65.226 -18.031  1.00  0.00      BSYN  
ATOM    119  OE1 GLU    13      12.496 -64.968 -17.994  1.00  0.00      BSYN  
ATOM    120  OE2 GLU    13      10.525 -64.472 -17.509  1.00  0.00      BSYN  
ATOM    121    C GLU    13       9.524 -67.112 -22.318  1.00  0.00      BSYN  
ATOM    122    O GLU    13       9.724 -66.027 -22.909  1.00  0.00      BSYN  
ATOM    123    N GLY    14       8.605 -67.874 -22.857  1.00  0.00      BSYN  
ATOM    124    H GLY    14       8.405 -68.643 -22.283  1.00  0.00      BSYN  
ATOM    125   CA GLY    14       8.116 -67.576 -24.194  1.00  0.00      BSYN  
ATOM    126    C GLY    14       6.957 -68.531 -24.416  1.00  0.00      BSYN  
ATOM    127    O GLY    14       5.804 -68.200 -24.186  1.00  0.00      BSYN  
ATOM    128    N VAL    15       7.346 -69.823 -24.580  1.00  0.00      BSYN  
ATOM    129    H VAL    15       8.279 -70.111 -24.502  1.00  0.00      BSYN  
ATOM    130   CA VAL    15       6.374 -70.954 -24.558  1.00  0.00      BSYN  
ATOM    131   CB VAL    15       7.094 -72.186 -25.301  1.00  0.00      BSYN  
ATOM    132  CG1 VAL    15       8.172 -72.859 -24.473  1.00  0.00      BSYN  
ATOM    133  CG2 VAL    15       5.994 -73.201 -25.810  1.00  0.00      BSYN  
ATOM    134    C VAL    15       5.574 -71.448 -23.322  1.00  0.00      BSYN  
ATOM    135    O VAL    15       4.421 -71.650 -23.281  1.00  0.00      BSYN  
ATOM    136    N VAL    16       6.418 -71.415 -22.319  1.00  0.00      BSYN  
ATOM    137    H VAL    16       7.284 -71.104 -22.654  1.00  0.00      BSYN  
ATOM    138   CA VAL    16       6.040 -71.869 -20.939  1.00  0.00      BSYN  
ATOM    139   CB VAL    16       7.312 -72.269 -20.051  1.00  0.00      BSYN  
ATOM    140  CG1 VAL    16       7.128 -72.572 -18.603  1.00  0.00      BSYN  
ATOM    141  CG2 VAL    16       8.235 -73.292 -20.679  1.00  0.00      BSYN  
ATOM    142    C VAL    16       5.168 -70.874 -20.133  1.00  0.00      BSYN  
ATOM    143    O VAL    16       5.623 -69.796 -19.740  1.00  0.00      BSYN  
ATOM    144    N ALA    17       3.827 -71.243 -20.103  1.00  0.00      BSYN  
ATOM    145    H ALA    17       3.579 -71.983 -20.696  1.00  0.00      BSYN  
ATOM    146   CA ALA    17       2.784 -70.592 -19.307  1.00  0.00      BSYN  
ATOM    147   CB ALA    17       1.963 -69.662 -20.158  1.00  0.00      BSYN  
ATOM    148    C ALA    17       1.703 -71.479 -18.732  1.00  0.00      BSYN  
ATOM    149    O ALA    17       0.722 -72.006 -19.342  1.00  0.00      BSYN  
ATOM    150    N ALA    18       1.970 -71.740 -17.439  1.00  0.00      BSYN  
ATOM    151    H ALA    18       2.852 -71.456 -17.119  1.00  0.00      BSYN  
ATOM    152   CA ALA    18       1.086 -72.563 -16.684  1.00  0.00      BSYN  
ATOM    153   CB ALA    18       1.658 -73.942 -16.316  1.00  0.00      BSYN  
ATOM    154    C ALA    18       0.692 -71.919 -15.347  1.00  0.00      BSYN  
ATOM    155    O ALA    18      -0.498 -71.996 -15.172  1.00  0.00      BSYN  
ATOM    156    N ALA    19       1.315 -71.208 -14.347  1.00  0.00      BSYN  
ATOM    157    H ALA    19       2.195 -70.802 -14.493  1.00  0.00      BSYN  
ATOM    158   CA ALA    19       0.831 -71.157 -12.966  1.00  0.00      BSYN  
ATOM    159   CB ALA    19       1.112 -72.524 -12.268  1.00  0.00      BSYN  
ATOM    160    C ALA    19       1.380 -69.975 -12.172  1.00  0.00      BSYN  
ATOM    161    O ALA    19       2.273 -69.874 -11.371  1.00  0.00      BSYN  
ATOM    162    N GLU    20       0.744 -68.871 -12.582  1.00  0.00      BSYN  
ATOM    163    H GLU    20       0.076 -68.941 -13.295  1.00  0.00      BSYN  
ATOM    164   CA GLU    20       1.173 -67.556 -12.128  1.00  0.00      BSYN  
ATOM    165   CB GLU    20       1.509 -66.596 -13.353  1.00  0.00      BSYN  
ATOM    166   CG GLU    20       2.762 -67.078 -14.217  1.00  0.00      BSYN  
ATOM    167   CD GLU    20       3.332 -66.066 -15.257  1.00  0.00      BSYN  
ATOM    168  OE1 GLU    20       3.318 -66.437 -16.395  1.00  0.00      BSYN  
ATOM    169  OE2 GLU    20       3.685 -64.887 -14.942  1.00  0.00      BSYN  
ATOM    170    C GLU    20       0.020 -66.987 -11.338  1.00  0.00      BSYN  
ATOM    171    O GLU    20      -1.143 -66.880 -11.778  1.00  0.00      BSYN  
ATOM    172    N LYS    21       0.479 -66.325 -10.307  1.00  0.00      BSYN  
ATOM    173    H LYS    21       1.453 -66.214 -10.316  1.00  0.00      BSYN  
ATOM    174   CA LYS    21      -0.372 -65.810  -9.216  1.00  0.00      BSYN  
ATOM    175   CB LYS    21       0.380 -65.356  -7.960  1.00  0.00      BSYN  
ATOM    176   CG LYS    21       0.988 -66.601  -7.281  1.00  0.00      BSYN  
ATOM    177   CD LYS    21       1.700 -66.081  -5.987  1.00  0.00      BSYN  
ATOM    178   CE LYS    21       3.162 -65.622  -6.056  1.00  0.00      BSYN  
ATOM    179   NZ LYS    21       3.549 -64.792  -4.882  1.00  0.00      BSYN  
ATOM    180  HZ1 LYS    21       4.511 -64.415  -5.003  1.00  0.00      BSYN  
ATOM    181  HZ2 LYS    21       2.920 -63.965  -4.914  1.00  0.00      BSYN  
ATOM    182  HZ3 LYS    21       3.441 -65.315  -3.989  1.00  0.00      BSYN  
ATOM    183    C LYS    21      -1.253 -64.612  -9.569  1.00  0.00      BSYN  
ATOM    184    O LYS    21      -0.888 -63.876 -10.530  1.00  0.00      BSYN  
ATOM    185    N THR    22      -2.396 -64.458  -8.934  1.00  0.00      BSYN  
ATOM    186    H THR    22      -2.473 -65.076  -8.177  1.00  0.00      BSYN  
ATOM    187   CA THR    22      -3.386 -63.380  -9.115  1.00  0.00      BSYN  
ATOM    188   CB THR    22      -4.750 -63.985  -8.809  1.00  0.00      BSYN  
ATOM    189  OG1 THR    22      -4.849 -65.220  -9.497  1.00  0.00      BSYN  
ATOM    190  HG1 THR    22      -4.022 -65.336  -9.970  1.00  0.00      BSYN  
ATOM    191  CG2 THR    22      -6.070 -63.247  -9.338  1.00  0.00      BSYN  
ATOM    192    C THR    22      -2.955 -62.229  -8.175  1.00  0.00      BSYN  
ATOM    193    O THR    22      -3.362 -62.131  -7.031  1.00  0.00      BSYN  
ATOM    194    N LYS    23      -2.018 -61.460  -8.671  1.00  0.00      BSYN  
ATOM    195    H LYS    23      -1.775 -61.542  -9.617  1.00  0.00      BSYN  
ATOM    196   CA LYS    23      -1.341 -60.438  -7.926  1.00  0.00      BSYN  
ATOM    197   CB LYS    23       0.067 -60.169  -8.570  1.00  0.00      BSYN  
ATOM    198   CG LYS    23       0.635 -61.189  -9.254  1.00  0.00      BSYN  
ATOM    199   CD LYS    23       1.823 -60.796 -10.108  1.00  0.00      BSYN  
ATOM    200   CE LYS    23       2.001 -61.563 -11.340  1.00  0.00      BSYN  
ATOM    201   NZ LYS    23       0.767 -61.459 -12.086  1.00  0.00      BSYN  
ATOM    202  HZ1 LYS    23       1.144 -61.924 -12.936  1.00  0.00      BSYN  
ATOM    203  HZ2 LYS    23       0.073 -61.952 -11.489  1.00  0.00      BSYN  
ATOM    204  HZ3 LYS    23       0.377 -60.505 -12.222  1.00  0.00      BSYN  
ATOM    205    C LYS    23      -2.102 -59.112  -7.602  1.00  0.00      BSYN  
ATOM    206    O LYS    23      -2.020 -58.163  -8.418  1.00  0.00      BSYN  
ATOM    207    N GLN    24      -2.952 -59.095  -6.612  1.00  0.00      BSYN  
ATOM    208    H GLN    24      -2.900 -59.943  -6.124  1.00  0.00      BSYN  
ATOM    209   CA GLN    24      -3.842 -58.035  -5.996  1.00  0.00      BSYN  
ATOM    210   CB GLN    24      -4.982 -58.758  -5.240  1.00  0.00      BSYN  
ATOM    211   CG GLN    24      -6.003 -59.243  -6.398  1.00  0.00      BSYN  
ATOM    212   CD GLN    24      -7.282 -59.820  -5.953  1.00  0.00      BSYN  
ATOM    213  OE1 GLN    24      -8.126 -59.228  -5.242  1.00  0.00      BSYN  
ATOM    214  NE2 GLN    24      -7.425 -61.067  -6.453  1.00  0.00      BSYN  
ATOM    215 HE21 GLN    24      -8.205 -61.634  -6.280  1.00  0.00      BSYN  
ATOM    216 HE22 GLN    24      -6.799 -61.563  -7.020  1.00  0.00      BSYN  
ATOM    217    C GLN    24      -3.232 -57.007  -5.064  1.00  0.00      BSYN  
ATOM    218    O GLN    24      -2.373 -57.371  -4.254  1.00  0.00      BSYN  
ATOM    219    N GLY    25      -3.570 -55.682  -5.118  1.00  0.00      BSYN  
ATOM    220    H GLY    25      -4.303 -55.495  -5.740  1.00  0.00      BSYN  
ATOM    221   CA GLY    25      -3.068 -54.667  -4.104  1.00  0.00      BSYN  
ATOM    222    C GLY    25      -3.557 -54.659  -2.722  1.00  0.00      BSYN  
ATOM    223    O GLY    25      -4.746 -54.337  -2.562  1.00  0.00      BSYN  
ATOM    224    N VAL    26      -2.742 -55.043  -1.753  1.00  0.00      BSYN  
ATOM    225    H VAL    26      -1.772 -54.911  -1.719  1.00  0.00      BSYN  
ATOM    226   CA VAL    26      -3.300 -55.475  -0.515  1.00  0.00      BSYN  
ATOM    227   CB VAL    26      -3.095 -57.013  -0.027  1.00  0.00      BSYN  
ATOM    228  CG1 VAL    26      -3.735 -57.315   1.337  1.00  0.00      BSYN  
ATOM    229  CG2 VAL    26      -3.402 -57.986  -1.117  1.00  0.00      BSYN  
ATOM    230    C VAL    26      -3.030 -54.563   0.659  1.00  0.00      BSYN  
ATOM    231    O VAL    26      -3.929 -53.872   1.204  1.00  0.00      BSYN  
ATOM    232    N THR    27      -1.813 -54.595   1.313  1.00  0.00      BSYN  
ATOM    233    H THR    27      -1.378 -55.411   0.988  1.00  0.00      BSYN  
ATOM    234   CA THR    27      -1.347 -53.807   2.428  1.00  0.00      BSYN  
ATOM    235   CB THR    27      -0.424 -54.662   3.359  1.00  0.00      BSYN  
ATOM    236  OG1 THR    27       0.587 -55.212   2.545  1.00  0.00      BSYN  
ATOM    237  HG1 THR    27       1.170 -55.607   3.198  1.00  0.00      BSYN  
ATOM    238  CG2 THR    27      -1.133 -55.856   4.003  1.00  0.00      BSYN  
ATOM    239    C THR    27      -0.669 -52.542   1.840  1.00  0.00      BSYN  
ATOM    240    O THR    27       0.188 -52.477   1.011  1.00  0.00      BSYN  
ATOM    241    N GLU    28      -1.295 -51.461   2.334  1.00  0.00      BSYN  
ATOM    242    H GLU    28      -2.227 -51.453   2.635  1.00  0.00      BSYN  
ATOM    243   CA GLU    28      -0.626 -50.208   2.374  1.00  0.00      BSYN  
ATOM    244   CB GLU    28      -1.584 -49.078   2.205  1.00  0.00      BSYN  
ATOM    245   CG GLU    28      -2.864 -49.170   1.342  1.00  0.00      BSYN  
ATOM    246   CD GLU    28      -2.703 -49.051  -0.121  1.00  0.00      BSYN  
ATOM    247  OE1 GLU    28      -3.093 -48.000  -0.632  1.00  0.00      BSYN  
ATOM    248  OE2 GLU    28      -2.267 -49.977  -0.851  1.00  0.00      BSYN  
ATOM    249    C GLU    28      -0.156 -50.123   3.710  1.00  0.00      BSYN  
ATOM    250    O GLU    28      -0.838 -50.614   4.670  1.00  0.00      BSYN  
ATOM    251    N ALA    29       0.932 -49.718   4.286  1.00  0.00      BSYN  
ATOM    252    H ALA    29       0.857 -49.760   5.263  1.00  0.00      BSYN  
ATOM    253   CA ALA    29       2.115 -49.410   3.553  1.00  0.00      BSYN  
ATOM    254   CB ALA    29       2.492 -47.967   3.708  1.00  0.00      BSYN  
ATOM    255    C ALA    29       3.430 -50.275   3.705  1.00  0.00      BSYN  
ATOM    256    O ALA    29       4.641 -49.949   3.474  1.00  0.00      BSYN  
ATOM    257    N ALA    30       3.082 -51.554   4.209  1.00  0.00      BSYN  
ATOM    258    H ALA    30       2.140 -51.788   4.074  1.00  0.00      BSYN  
ATOM    259   CA ALA    30       3.999 -52.561   4.745  1.00  0.00      BSYN  
ATOM    260   CB ALA    30       3.650 -52.627   6.156  1.00  0.00      BSYN  
ATOM    261    C ALA    30       3.864 -53.919   4.046  1.00  0.00      BSYN  
ATOM    262    O ALA    30       3.439 -54.833   4.720  1.00  0.00      BSYN  
ATOM    263    N GLU    31       4.200 -54.213   2.831  1.00  0.00      BSYN  
ATOM    264    H GLU    31       3.895 -54.994   2.323  1.00  0.00      BSYN  
ATOM    265   CA GLU    31       4.933 -53.364   1.918  1.00  0.00      BSYN  
ATOM    266   CB GLU    31       6.374 -53.791   1.566  1.00  0.00      BSYN  
ATOM    267   CG GLU    31       7.190 -53.794   2.901  1.00  0.00      BSYN  
ATOM    268   CD GLU    31       7.550 -55.288   3.330  1.00  0.00      BSYN  
ATOM    269  OE1 GLU    31       8.419 -55.864   2.730  1.00  0.00      BSYN  
ATOM    270  OE2 GLU    31       7.095 -55.740   4.323  1.00  0.00      BSYN  
ATOM    271    C GLU    31       4.194 -53.199   0.619  1.00  0.00      BSYN  
ATOM    272    O GLU    31       3.272 -53.895   0.175  1.00  0.00      BSYN  
ATOM    273    N LYS    32       4.467 -51.985   0.031  1.00  0.00      BSYN  
ATOM    274    H LYS    32       4.977 -51.330   0.553  1.00  0.00      BSYN  
ATOM    275   CA LYS    32       4.059 -51.638  -1.307  1.00  0.00      BSYN  
ATOM    276   CB LYS    32       4.168 -50.121  -1.421  1.00  0.00      BSYN  
ATOM    277   CG LYS    32       2.955 -49.422  -0.740  1.00  0.00      BSYN  
ATOM    278   CD LYS    32       3.360 -47.987  -0.614  1.00  0.00      BSYN  
ATOM    279   CE LYS    32       2.335 -47.086   0.155  1.00  0.00      BSYN  
ATOM    280   NZ LYS    32       3.018 -45.923   0.741  1.00  0.00      BSYN  
ATOM    281  HZ1 LYS    32       4.008 -46.050   1.034  1.00  0.00      BSYN  
ATOM    282  HZ2 LYS    32       3.022 -45.078   0.134  1.00  0.00      BSYN  
ATOM    283  HZ3 LYS    32       2.631 -45.549   1.631  1.00  0.00      BSYN  
ATOM    284    C LYS    32       4.917 -52.411  -2.282  1.00  0.00      BSYN  
ATOM    285    O LYS    32       6.128 -52.095  -2.338  1.00  0.00      BSYN  
ATOM    286    N THR    33       4.257 -53.314  -3.051  1.00  0.00      BSYN  
ATOM    287    H THR    33       3.408 -53.705  -2.757  1.00  0.00      BSYN  
ATOM    288   CA THR    33       5.049 -54.101  -4.085  1.00  0.00      BSYN  
ATOM    289   CB THR    33       4.470 -55.446  -4.212  1.00  0.00      BSYN  
ATOM    290  OG1 THR    33       3.143 -55.078  -4.280  1.00  0.00      BSYN  
ATOM    291  HG1 THR    33       2.455 -55.734  -4.411  1.00  0.00      BSYN  
ATOM    292  CG2 THR    33       5.015 -56.361  -3.046  1.00  0.00      BSYN  
ATOM    293    C THR    33       5.347 -53.414  -5.495  1.00  0.00      BSYN  
ATOM    294    O THR    33       4.932 -53.825  -6.588  1.00  0.00      BSYN  
ATOM    295    N LYS    34       6.162 -52.409  -5.361  1.00  0.00      BSYN  
ATOM    296    H LYS    34       6.295 -52.090  -4.444  1.00  0.00      BSYN  
ATOM    297   CA LYS    34       6.871 -51.765  -6.533  1.00  0.00      BSYN  
ATOM    298   CB LYS    34       7.999 -50.884  -6.163  1.00  0.00      BSYN  
ATOM    299   CG LYS    34       8.305 -49.705  -7.202  1.00  0.00      BSYN  
ATOM    300   CD LYS    34       9.766 -49.425  -6.919  1.00  0.00      BSYN  
ATOM    301   CE LYS    34      10.148 -48.664  -8.102  1.00  0.00      BSYN  
ATOM    302   NZ LYS    34      10.204 -47.188  -7.795  1.00  0.00      BSYN  
ATOM    303  HZ1 LYS    34      10.860 -46.959  -7.021  1.00  0.00      BSYN  
ATOM    304  HZ2 LYS    34      10.640 -46.662  -8.579  1.00  0.00      BSYN  
ATOM    305  HZ3 LYS    34       9.295 -46.807  -7.464  1.00  0.00      BSYN  
ATOM    306    C LYS    34       7.532 -52.921  -7.331  1.00  0.00      BSYN  
ATOM    307    O LYS    34       7.456 -53.142  -8.528  1.00  0.00      BSYN  
ATOM    308    N GLU    35       8.147 -53.721  -6.461  1.00  0.00      BSYN  
ATOM    309    H GLU    35       7.946 -53.629  -5.507  1.00  0.00      BSYN  
ATOM    310   CA GLU    35       8.852 -54.965  -6.895  1.00  0.00      BSYN  
ATOM    311   CB GLU    35      10.302 -54.724  -6.494  1.00  0.00      BSYN  
ATOM    312   CG GLU    35      10.993 -53.543  -7.232  1.00  0.00      BSYN  
ATOM    313   CD GLU    35      12.440 -53.223  -6.970  1.00  0.00      BSYN  
ATOM    314  OE1 GLU    35      12.813 -53.107  -5.832  1.00  0.00      BSYN  
ATOM    315  OE2 GLU    35      13.162 -53.195  -7.966  1.00  0.00      BSYN  
ATOM    316    C GLU    35       8.261 -56.293  -6.323  1.00  0.00      BSYN  
ATOM    317    O GLU    35       7.923 -56.566  -5.184  1.00  0.00      BSYN  
ATOM    318    N GLY    36       8.165 -57.152  -7.344  1.00  0.00      BSYN  
ATOM    319    H GLY    36       8.726 -57.021  -8.137  1.00  0.00      BSYN  
ATOM    320   CA GLY    36       7.772 -58.572  -7.284  1.00  0.00      BSYN  
ATOM    321    C GLY    36       8.709 -59.604  -6.709  1.00  0.00      BSYN  
ATOM    322    O GLY    36       9.455 -60.313  -7.478  1.00  0.00      BSYN  
ATOM    323    N VAL    37       8.751 -59.749  -5.378  1.00  0.00      BSYN  
ATOM    324    H VAL    37       8.342 -59.189  -4.685  1.00  0.00      BSYN  
ATOM    325   CA VAL    37       9.616 -60.731  -4.793  1.00  0.00      BSYN  
ATOM    326   CB VAL    37       9.971 -60.436  -3.235  1.00  0.00      BSYN  
ATOM    327  CG1 VAL    37      11.198 -59.499  -3.222  1.00  0.00      BSYN  
ATOM    328  CG2 VAL    37       8.686 -60.066  -2.541  1.00  0.00      BSYN  
ATOM    329    C VAL    37       8.980 -62.117  -4.951  1.00  0.00      BSYN  
ATOM    330    O VAL    37       8.278 -62.650  -4.130  1.00  0.00      BSYN  
ATOM    331    N LEU    38       9.135 -62.773  -6.163  1.00  0.00      BSYN  
ATOM    332    H LEU    38       9.588 -62.299  -6.891  1.00  0.00      BSYN  
ATOM    333   CA LEU    38       8.485 -64.110  -6.499  1.00  0.00      BSYN  
ATOM    334   CB LEU    38       8.073 -64.090  -7.957  1.00  0.00      BSYN  
ATOM    335   CG LEU    38       7.625 -65.182  -8.896  1.00  0.00      BSYN  
ATOM    336  CD1 LEU    38       6.346 -65.650  -8.235  1.00  0.00      BSYN  
ATOM    337  CD2 LEU    38       7.391 -64.500 -10.276  1.00  0.00      BSYN  
ATOM    338    C LEU    38       9.255 -65.469  -6.129  1.00  0.00      BSYN  
ATOM    339    O LEU    38      10.550 -65.554  -6.345  1.00  0.00      BSYN  
ATOM    340    N TYR    39       8.510 -66.430  -5.451  1.00  0.00      BSYN  
ATOM    341    H TYR    39       7.574 -66.209  -5.640  1.00  0.00      BSYN  
ATOM    342   CA TYR    39       9.078 -67.739  -4.835  1.00  0.00      BSYN  
ATOM    343   CB TYR    39       8.516 -67.958  -3.514  1.00  0.00      BSYN  
ATOM    344   CG TYR    39       7.125 -67.812  -3.234  1.00  0.00      BSYN  
ATOM    345  CD1 TYR    39       6.689 -66.759  -2.500  1.00  0.00      BSYN  
ATOM    346  CE1 TYR    39       5.331 -66.764  -2.214  1.00  0.00      BSYN  
ATOM    347  CD2 TYR    39       6.306 -68.728  -3.794  1.00  0.00      BSYN  
ATOM    348  CE2 TYR    39       4.900 -68.674  -3.573  1.00  0.00      BSYN  
ATOM    349   CZ TYR    39       4.405 -67.670  -2.717  1.00  0.00      BSYN  
ATOM    350   OH TYR    39       3.060 -67.705  -2.332  1.00  0.00      BSYN  
ATOM    351   HH TYR    39       2.951 -67.157  -1.551  1.00  0.00      BSYN  
ATOM    352    C TYR    39       9.047 -69.049  -5.723  1.00  0.00      BSYN  
ATOM    353    O TYR    39       8.029 -69.116  -6.443  1.00  0.00      BSYN  
ATOM    354    N VAL    40      10.010 -69.958  -5.564  1.00  0.00      BSYN  
ATOM    355    H VAL    40      10.899 -69.649  -5.292  1.00  0.00      BSYN  
ATOM    356   CA VAL    40       9.950 -71.348  -6.090  1.00  0.00      BSYN  
ATOM    357   CB VAL    40      11.443 -71.901  -6.404  1.00  0.00      BSYN  
ATOM    358  CG1 VAL    40      12.065 -71.094  -7.515  1.00  0.00      BSYN  
ATOM    359  CG2 VAL    40      12.366 -71.968  -5.157  1.00  0.00      BSYN  
ATOM    360    C VAL    40       9.225 -72.523  -5.481  1.00  0.00      BSYN  
ATOM    361    O VAL    40       9.371 -73.719  -5.987  1.00  0.00      BSYN  
ATOM    362    N GLY    41       8.452 -72.231  -4.456  1.00  0.00      BSYN  
ATOM    363    H GLY    41       8.027 -71.349  -4.404  1.00  0.00      BSYN  
ATOM    364   CA GLY    41       7.941 -73.364  -3.667  1.00  0.00      BSYN  
ATOM    365    C GLY    41       7.432 -72.860  -2.264  1.00  0.00      BSYN  
ATOM    366    O GLY    41       8.196 -72.176  -1.568  1.00  0.00      BSYN  
ATOM    367    N SER    42       6.228 -73.121  -1.690  1.00  0.00      BSYN  
ATOM    368    H SER    42       6.139 -73.002  -0.721  1.00  0.00      BSYN  
ATOM    369   CA SER    42       5.068 -73.876  -2.299  1.00  0.00      BSYN  
ATOM    370   CB SER    42       4.009 -74.340  -1.236  1.00  0.00      BSYN  
ATOM    371   OG SER    42       4.683 -75.121  -0.266  1.00  0.00      BSYN  
ATOM    372   HG SER    42       3.970 -75.390   0.318  1.00  0.00      BSYN  
ATOM    373    C SER    42       4.237 -72.984  -3.271  1.00  0.00      BSYN  
ATOM    374    O SER    42       4.132 -71.877  -2.843  1.00  0.00      BSYN  
ATOM    375    N LYS    43       3.801 -73.261  -4.495  1.00  0.00      BSYN  
ATOM    376    H LYS    43       4.222 -73.988  -5.000  1.00  0.00      BSYN  
ATOM    377   CA LYS    43       2.805 -72.430  -5.094  1.00  0.00      BSYN  
ATOM    378   CB LYS    43       3.393 -71.304  -5.738  1.00  0.00      BSYN  
ATOM    379   CG LYS    43       2.664 -70.388  -6.706  1.00  0.00      BSYN  
ATOM    380   CD LYS    43       3.367 -70.261  -8.015  1.00  0.00      BSYN  
ATOM    381   CE LYS    43       4.413 -69.133  -8.171  1.00  0.00      BSYN  
ATOM    382   NZ LYS    43       4.782 -69.129  -9.599  1.00  0.00      BSYN  
ATOM    383  HZ1 LYS    43       3.890 -69.380 -10.071  1.00  0.00      BSYN  
ATOM    384  HZ2 LYS    43       5.091 -68.198  -9.944  1.00  0.00      BSYN  
ATOM    385  HZ3 LYS    43       5.587 -69.782  -9.523  1.00  0.00      BSYN  
ATOM    386    C LYS    43       1.753 -73.232  -6.010  1.00  0.00      BSYN  
ATOM    387    O LYS    43       2.271 -74.236  -6.484  1.00  0.00      BSYN  
ATOM    388    N THR    44       0.447 -72.964  -6.251  1.00  0.00      BSYN  
ATOM    389    H THR    44      -0.110 -73.377  -6.944  1.00  0.00      BSYN  
ATOM    390   CA THR    44      -0.281 -72.045  -5.460  1.00  0.00      BSYN  
ATOM    391   CB THR    44      -1.187 -71.253  -6.387  1.00  0.00      BSYN  
ATOM    392  OG1 THR    44      -0.389 -70.742  -7.398  1.00  0.00      BSYN  
ATOM    393  HG1 THR    44      -0.735 -70.993  -8.258  1.00  0.00      BSYN  
ATOM    394  CG2 THR    44      -1.862 -70.063  -5.647  1.00  0.00      BSYN  
ATOM    395    C THR    44      -1.200 -72.638  -4.385  1.00  0.00      BSYN  
ATOM    396    O THR    44      -2.064 -73.562  -4.593  1.00  0.00      BSYN  
ATOM    397    N ARG    45      -1.057 -72.240  -3.152  1.00  0.00      BSYN  
ATOM    398    H ARG    45      -0.756 -71.337  -2.921  1.00  0.00      BSYN  
ATOM    399   CA ARG    45      -1.878 -72.745  -2.068  1.00  0.00      BSYN  
ATOM    400   CB ARG    45      -0.920 -72.711  -0.930  1.00  0.00      BSYN  
ATOM    401   CG ARG    45      -1.666 -72.942   0.425  1.00  0.00      BSYN  
ATOM    402   CD ARG    45      -0.740 -72.929   1.651  1.00  0.00      BSYN  
ATOM    403   NE ARG    45      -1.493 -73.351   2.821  1.00  0.00      BSYN  
ATOM    404   HE ARG    45      -2.287 -72.844   3.092  1.00  0.00      BSYN  
ATOM    405   CZ ARG    45      -1.047 -74.268   3.690  1.00  0.00      BSYN  
ATOM    406  NH1 ARG    45      -0.035 -75.028   3.389  1.00  0.00      BSYN  
ATOM    407 HH11 ARG    45       0.200 -75.796   3.986  1.00  0.00      BSYN  
ATOM    408 HH12 ARG    45       0.367 -74.985   2.475  1.00  0.00      BSYN  
ATOM    409  NH2 ARG    45      -1.607 -74.293   4.906  1.00  0.00      BSYN  
ATOM    410 HH21 ARG    45      -1.323 -75.022   5.529  1.00  0.00      BSYN  
ATOM    411 HH22 ARG    45      -2.478 -73.828   5.065  1.00  0.00      BSYN  
ATOM    412    C ARG    45      -3.287 -72.152  -1.833  1.00  0.00      BSYN  
ATOM    413    O ARG    45      -3.602 -71.072  -1.267  1.00  0.00      BSYN  
ATOM    414    N GLU    46      -4.290 -72.849  -2.512  1.00  0.00      BSYN  
ATOM    415    H GLU    46      -4.036 -73.760  -2.770  1.00  0.00      BSYN  
ATOM    416   CA GLU    46      -5.529 -72.383  -2.931  1.00  0.00      BSYN  
ATOM    417   CB GLU    46      -5.874 -72.847  -4.297  1.00  0.00      BSYN  
ATOM    418   CG GLU    46      -4.823 -72.745  -5.426  1.00  0.00      BSYN  
ATOM    419   CD GLU    46      -4.968 -73.738  -6.569  1.00  0.00      BSYN  
ATOM    420  OE1 GLU    46      -4.751 -73.398  -7.735  1.00  0.00      BSYN  
ATOM    421  OE2 GLU    46      -5.522 -74.822  -6.416  1.00  0.00      BSYN  
ATOM    422    C GLU    46      -6.687 -72.603  -2.026  1.00  0.00      BSYN  
ATOM    423    O GLU    46      -6.835 -73.669  -1.388  1.00  0.00      BSYN  
ATOM    424    N GLY    47      -7.402 -71.513  -1.706  1.00  0.00      BSYN  
ATOM    425    H GLY    47      -7.327 -70.608  -2.074  1.00  0.00      BSYN  
ATOM    426   CA GLY    47      -8.626 -71.524  -0.893  1.00  0.00      BSYN  
ATOM    427    C GLY    47      -8.399 -71.573   0.602  1.00  0.00      BSYN  
ATOM    428    O GLY    47      -8.969 -70.778   1.401  1.00  0.00      BSYN  
ATOM    429    N VAL    48      -7.534 -72.549   1.033  1.00  0.00      BSYN  
ATOM    430    H VAL    48      -6.982 -73.076   0.419  1.00  0.00      BSYN  
ATOM    431   CA VAL    48      -7.249 -72.772   2.449  1.00  0.00      BSYN  
ATOM    432   CB VAL    48      -6.340 -74.005   2.637  1.00  0.00      BSYN  
ATOM    433  CG1 VAL    48      -7.135 -75.025   1.926  1.00  0.00      BSYN  
ATOM    434  CG2 VAL    48      -4.958 -73.838   2.094  1.00  0.00      BSYN  
ATOM    435    C VAL    48      -6.673 -71.669   3.223  1.00  0.00      BSYN  
ATOM    436    O VAL    48      -6.716 -71.761   4.467  1.00  0.00      BSYN  
ATOM    437    N VAL    49      -6.074 -70.709   2.597  1.00  0.00      BSYN  
ATOM    438    H VAL    49      -5.888 -70.876   1.649  1.00  0.00      BSYN  
ATOM    439   CA VAL    49      -5.499 -69.499   3.212  1.00  0.00      BSYN  
ATOM    440   CB VAL    49      -3.999 -69.493   2.851  1.00  0.00      BSYN  
ATOM    441  CG1 VAL    49      -3.701 -69.060   1.390  1.00  0.00      BSYN  
ATOM    442  CG2 VAL    49      -3.234 -68.763   3.821  1.00  0.00      BSYN  
ATOM    443    C VAL    49      -6.257 -68.088   3.027  1.00  0.00      BSYN  
ATOM    444    O VAL    49      -5.929 -67.025   3.526  1.00  0.00      BSYN  
ATOM    445    N GLN    50      -7.127 -68.367   2.022  1.00  0.00      BSYN  
ATOM    446    H GLN    50      -7.102 -69.099   1.371  1.00  0.00      BSYN  
ATOM    447   CA GLN    50      -7.891 -67.141   1.608  1.00  0.00      BSYN  
ATOM    448   CB GLN    50      -8.052 -67.087   0.077  1.00  0.00      BSYN  
ATOM    449   CG GLN    50      -9.183 -66.289  -0.555  1.00  0.00      BSYN  
ATOM    450   CD GLN    50      -9.141 -66.163  -2.041  1.00  0.00      BSYN  
ATOM    451  OE1 GLN    50      -9.788 -66.923  -2.762  1.00  0.00      BSYN  
ATOM    452  NE2 GLN    50      -8.284 -65.324  -2.621  1.00  0.00      BSYN  
ATOM    453 HE21 GLN    50      -7.509 -64.976  -2.133  1.00  0.00      BSYN  
ATOM    454 HE22 GLN    50      -8.319 -65.210  -3.594  1.00  0.00      BSYN  
ATOM    455    C GLN    50      -9.263 -67.009   2.389  1.00  0.00      BSYN  
ATOM    456    O GLN    50      -9.731 -66.009   2.973  1.00  0.00      BSYN  
ATOM    457    N GLY    51      -9.839 -68.239   2.314  1.00  0.00      BSYN  
ATOM    458    H GLY    51      -9.518 -68.797   1.574  1.00  0.00      BSYN  
ATOM    459   CA GLY    51     -11.003 -68.566   3.058  1.00  0.00      BSYN  
ATOM    460    C GLY    51     -12.247 -68.225   2.209  1.00  0.00      BSYN  
ATOM    461    O GLY    51     -12.643 -68.984   1.323  1.00  0.00      BSYN  
ATOM    462    N VAL    52     -12.584 -66.994   2.404  1.00  0.00      BSYN  
ATOM    463    H VAL    52     -11.953 -66.368   2.816  1.00  0.00      BSYN  
ATOM    464   CA VAL    52     -13.958 -66.402   2.095  1.00  0.00      BSYN  
ATOM    465   CB VAL    52     -14.027 -64.986   2.845  1.00  0.00      BSYN  
ATOM    466  CG1 VAL    52     -13.834 -65.003   4.335  1.00  0.00      BSYN  
ATOM    467  CG2 VAL    52     -12.999 -64.031   2.320  1.00  0.00      BSYN  
ATOM    468    C VAL    52     -14.643 -66.468   0.705  1.00  0.00      BSYN  
ATOM    469    O VAL    52     -15.832 -66.508   0.630  1.00  0.00      BSYN  
ATOM    470    N ALA    53     -13.879 -66.804  -0.340  1.00  0.00      BSYN  
ATOM    471    H ALA    53     -12.927 -66.577  -0.385  1.00  0.00      BSYN  
ATOM    472   CA ALA    53     -14.507 -67.093  -1.656  1.00  0.00      BSYN  
ATOM    473   CB ALA    53     -13.579 -66.689  -2.898  1.00  0.00      BSYN  
ATOM    474    C ALA    53     -14.697 -68.557  -1.727  1.00  0.00      BSYN  
ATOM    475    O ALA    53     -15.758 -69.033  -2.300  1.00  0.00      BSYN  
ATOM    476    N SER    54     -13.658 -69.354  -1.301  1.00  0.00      BSYN  
ATOM    477    H SER    54     -12.884 -68.886  -0.925  1.00  0.00      BSYN  
ATOM    478   CA SER    54     -13.646 -70.864  -1.421  1.00  0.00      BSYN  
ATOM    479   CB SER    54     -12.198 -71.323  -1.627  1.00  0.00      BSYN  
ATOM    480   OG SER    54     -11.577 -70.942  -2.857  1.00  0.00      BSYN  
ATOM    481   HG SER    54     -11.535 -69.996  -3.016  1.00  0.00      BSYN  
ATOM    482    C SER    54     -14.298 -71.609  -0.193  1.00  0.00      BSYN  
ATOM    483    O SER    54     -14.317 -72.797  -0.280  1.00  0.00      BSYN  
ATOM    484    N VAL    55     -14.991 -70.881   0.741  1.00  0.00      BSYN  
ATOM    485    H VAL    55     -15.103 -69.936   0.506  1.00  0.00      BSYN  
ATOM    486   CA VAL    55     -16.015 -71.485   1.679  1.00  0.00      BSYN  
ATOM    487   CB VAL    55     -16.282 -70.852   3.109  1.00  0.00      BSYN  
ATOM    488  CG1 VAL    55     -14.852 -70.799   3.780  1.00  0.00      BSYN  
ATOM    489  CG2 VAL    55     -16.677 -69.464   2.872  1.00  0.00      BSYN  
ATOM    490    C VAL    55     -17.272 -71.855   0.919  1.00  0.00      BSYN  
ATOM    491    O VAL    55     -17.926 -72.880   1.373  1.00  0.00      BSYN  
ATOM    492    N ALA    56     -17.707 -71.185  -0.103  1.00  0.00      BSYN  
ATOM    493    H ALA    56     -17.405 -70.290  -0.367  1.00  0.00      BSYN  
ATOM    494   CA ALA    56     -18.846 -71.682  -0.911  1.00  0.00      BSYN  
ATOM    495   CB ALA    56     -19.345 -70.636  -1.892  1.00  0.00      BSYN  
ATOM    496    C ALA    56     -18.551 -72.935  -1.910  1.00  0.00      BSYN  
ATOM    497    O ALA    56     -19.344 -73.344  -2.716  1.00  0.00      BSYN  
ATOM    498    N GLU    57     -17.355 -73.443  -1.856  1.00  0.00      BSYN  
ATOM    499    H GLU    57     -16.733 -73.027  -1.223  1.00  0.00      BSYN  
ATOM    500   CA GLU    57     -16.836 -74.401  -2.792  1.00  0.00      BSYN  
ATOM    501   CB GLU    57     -15.595 -73.869  -3.469  1.00  0.00      BSYN  
ATOM    502   CG GLU    57     -15.244 -74.457  -4.873  1.00  0.00      BSYN  
ATOM    503   CD GLU    57     -16.218 -74.494  -6.024  1.00  0.00      BSYN  
ATOM    504  OE1 GLU    57     -16.472 -73.479  -6.606  1.00  0.00      BSYN  
ATOM    505  OE2 GLU    57     -16.653 -75.589  -6.414  1.00  0.00      BSYN  
ATOM    506    C GLU    57     -16.427 -75.707  -1.974  1.00  0.00      BSYN  
ATOM    507    O GLU    57     -16.970 -76.750  -2.146  1.00  0.00      BSYN  
ATOM    508    N LYS    58     -15.528 -75.611  -1.047  1.00  0.00      BSYN  
ATOM    509    H LYS    58     -15.143 -74.720  -0.914  1.00  0.00      BSYN  
ATOM    510   CA LYS    58     -15.189 -76.660  -0.086  1.00  0.00      BSYN  
ATOM    511   CB LYS    58     -15.906 -76.253   1.230  1.00  0.00      BSYN  
ATOM    512   CG LYS    58     -15.365 -75.023   1.918  1.00  0.00      BSYN  
ATOM    513   CD LYS    58     -13.883 -75.177   2.138  1.00  0.00      BSYN  
ATOM    514   CE LYS    58     -13.660 -74.995   3.618  1.00  0.00      BSYN  
ATOM    515   NZ LYS    58     -12.186 -75.201   3.955  1.00  0.00      BSYN  
ATOM    516  HZ1 LYS    58     -12.049 -75.044   4.974  1.00  0.00      BSYN  
ATOM    517  HZ2 LYS    58     -11.953 -76.215   3.973  1.00  0.00      BSYN  
ATOM    518  HZ3 LYS    58     -11.542 -74.556   3.453  1.00  0.00      BSYN  
ATOM    519    C LYS    58     -15.190 -78.141  -0.428  1.00  0.00      BSYN  
ATOM    520    O LYS    58     -14.089 -78.801  -0.422  1.00  0.00      BSYN  
ATOM    521    N THR    59     -16.344 -78.731  -0.794  1.00  0.00      BSYN  
ATOM    522    H THR    59     -17.152 -78.274  -1.108  1.00  0.00      BSYN  
ATOM    523   CA THR    59     -16.399 -80.206  -0.918  1.00  0.00      BSYN  
ATOM    524   CB THR    59     -17.835 -80.762  -0.632  1.00  0.00      BSYN  
ATOM    525  OG1 THR    59     -18.746 -80.064  -1.494  1.00  0.00      BSYN  
ATOM    526  HG1 THR    59     -19.637 -80.322  -1.245  1.00  0.00      BSYN  
ATOM    527  CG2 THR    59     -18.135 -80.680   0.797  1.00  0.00      BSYN  
ATOM    528    C THR    59     -15.974 -80.823  -2.266  1.00  0.00      BSYN  
ATOM    529    O THR    59     -15.309 -81.818  -2.306  1.00  0.00      BSYN  
ATOM    530    N LYS    60     -16.236 -79.977  -3.321  1.00  0.00      BSYN  
ATOM    531    H LYS    60     -16.469 -79.046  -3.125  1.00  0.00      BSYN  
ATOM    532   CA LYS    60     -16.043 -80.378  -4.712  1.00  0.00      BSYN  
ATOM    533   CB LYS    60     -17.260 -79.831  -5.514  1.00  0.00      BSYN  
ATOM    534   CG LYS    60     -17.366 -80.746  -6.761  1.00  0.00      BSYN  
ATOM    535   CD LYS    60     -18.526 -80.341  -7.763  1.00  0.00      BSYN  
ATOM    536   CE LYS    60     -18.274 -81.008  -9.082  1.00  0.00      BSYN  
ATOM    537   NZ LYS    60     -18.921 -80.381 -10.224  1.00  0.00      BSYN  
ATOM    538  HZ1 LYS    60     -19.940 -80.577 -10.287  1.00  0.00      BSYN  
ATOM    539  HZ2 LYS    60     -18.702 -79.364 -10.210  1.00  0.00      BSYN  
ATOM    540  HZ3 LYS    60     -18.499 -80.658 -11.134  1.00  0.00      BSYN  
ATOM    541    C LYS    60     -14.715 -79.731  -5.141  1.00  0.00      BSYN  
ATOM    542    O LYS    60     -14.345 -78.558  -4.838  1.00  0.00      BSYN  
ATOM    543    N GLU    61     -13.916 -80.729  -5.529  1.00  0.00      BSYN  
ATOM    544    H GLU    61     -14.294 -81.629  -5.439  1.00  0.00      BSYN  
ATOM    545   CA GLU    61     -12.664 -80.575  -6.274  1.00  0.00      BSYN  
ATOM    546   CB GLU    61     -11.682 -81.489  -5.610  1.00  0.00      BSYN  
ATOM    547   CG GLU    61     -11.119 -80.918  -4.314  1.00  0.00      BSYN  
ATOM    548   CD GLU    61     -10.338 -81.811  -3.433  1.00  0.00      BSYN  
ATOM    549  OE1 GLU    61     -10.391 -83.084  -3.577  1.00  0.00      BSYN  
ATOM    550  OE2 GLU    61      -9.552 -81.321  -2.604  1.00  0.00      BSYN  
ATOM    551    C GLU    61     -12.912 -80.777  -7.779  1.00  0.00      BSYN  
ATOM    552    O GLU    61     -13.455 -81.761  -8.319  1.00  0.00      BSYN  
ATOM    553    N GLN    62     -12.545 -79.711  -8.659  1.00  0.00      BSYN  
ATOM    554    H GLN    62     -12.106 -78.915  -8.292  1.00  0.00      BSYN  
ATOM    555   CA GLN    62     -12.653 -79.862 -10.063  1.00  0.00      BSYN  
ATOM    556   CB GLN    62     -14.037 -79.230 -10.631  1.00  0.00      BSYN  
ATOM    557   CG GLN    62     -15.341 -80.012 -10.764  1.00  0.00      BSYN  
ATOM    558   CD GLN    62     -16.060 -79.414 -11.993  1.00  0.00      BSYN  
ATOM    559  OE1 GLN    62     -17.287 -79.595 -12.061  1.00  0.00      BSYN  
ATOM    560  NE2 GLN    62     -15.319 -79.094 -13.099  1.00  0.00      BSYN  
ATOM    561 HE21 GLN    62     -14.346 -79.211 -13.081  1.00  0.00      BSYN  
ATOM    562 HE22 GLN    62     -15.664 -78.643 -13.897  1.00  0.00      BSYN  
ATOM    563    C GLN    62     -11.458 -79.636 -10.890  1.00  0.00      BSYN  
ATOM    564    O GLN    62     -10.823 -78.640 -10.655  1.00  0.00      BSYN  
ATOM    565    N ALA    63     -11.157 -80.562 -11.698  1.00  0.00      BSYN  
ATOM    566    H ALA    63     -11.778 -81.313 -11.807  1.00  0.00      BSYN  
ATOM    567   CA ALA    63     -10.075 -80.552 -12.659  1.00  0.00      BSYN  
ATOM    568   CB ALA    63      -9.897 -81.985 -13.029  1.00  0.00      BSYN  
ATOM    569    C ALA    63     -10.627 -79.900 -13.900  1.00  0.00      BSYN  
ATOM    570    O ALA    63     -11.722 -80.197 -14.372  1.00  0.00      BSYN  
ATOM    571    N SER    64      -9.856 -79.033 -14.568  1.00  0.00      BSYN  
ATOM    572    H SER    64      -8.897 -79.171 -14.421  1.00  0.00      BSYN  
ATOM    573   CA SER    64     -10.171 -78.173 -15.746  1.00  0.00      BSYN  
ATOM    574   CB SER    64     -10.457 -76.679 -15.384  1.00  0.00      BSYN  
ATOM    575   OG SER    64     -10.654 -75.665 -16.427  1.00  0.00      BSYN  
ATOM    576   HG SER    64     -11.570 -75.380 -16.385  1.00  0.00      BSYN  
ATOM    577    C SER    64      -9.020 -78.115 -16.672  1.00  0.00      BSYN  
ATOM    578    O SER    64      -7.871 -78.162 -16.244  1.00  0.00      BSYN  
ATOM    579    N HIS    65      -9.429 -78.139 -18.006  1.00  0.00      BSYN  
ATOM    580    H HIS    65     -10.373 -78.390 -18.093  1.00  0.00      BSYN  
ATOM    581   CA HIS    65      -8.526 -77.901 -19.056  1.00  0.00      BSYN  
ATOM    582   CB HIS    65      -8.866 -78.904 -19.988  1.00  0.00      BSYN  
ATOM    583   CG HIS    65      -8.243 -80.275 -19.683  1.00  0.00      BSYN  
ATOM    584  ND1 HIS    65      -7.614 -80.606 -18.599  1.00  0.00      BSYN  
ATOM    585  HD1 HIS    65      -7.689 -80.134 -17.743  1.00  0.00      BSYN  
ATOM    586  CD2 HIS    65      -8.224 -81.377 -20.553  1.00  0.00      BSYN  
ATOM    587  NE2 HIS    65      -7.443 -82.234 -19.966  1.00  0.00      BSYN  
ATOM    588  CE1 HIS    65      -7.057 -81.751 -18.819  1.00  0.00      BSYN  
ATOM    589    C HIS    65      -8.529 -76.540 -19.712  1.00  0.00      BSYN  
ATOM    590    O HIS    65      -9.527 -76.196 -20.338  1.00  0.00      BSYN  
ATOM    591    N LEU    66      -7.425 -75.824 -19.471  1.00  0.00      BSYN  
ATOM    592    H LEU    66      -6.923 -75.933 -18.637  1.00  0.00      BSYN  
ATOM    593   CA LEU    66      -7.254 -74.492 -20.049  1.00  0.00      BSYN  
ATOM    594   CB LEU    66      -6.063 -73.810 -19.475  1.00  0.00      BSYN  
ATOM    595   CG LEU    66      -4.630 -74.575 -19.669  1.00  0.00      BSYN  
ATOM    596  CD1 LEU    66      -3.642 -73.467 -19.280  1.00  0.00      BSYN  
ATOM    597  CD2 LEU    66      -4.365 -75.560 -18.627  1.00  0.00      BSYN  
ATOM    598    C LEU    66      -7.137 -74.612 -21.567  1.00  0.00      BSYN  
ATOM    599    O LEU    66      -7.072 -75.644 -22.147  1.00  0.00      BSYN  
ATOM    600    N GLY    67      -7.179 -73.516 -22.287  1.00  0.00      BSYN  
ATOM    601    H GLY    67      -7.295 -72.605 -21.945  1.00  0.00      BSYN  
ATOM    602   CA GLY    67      -7.210 -73.512 -23.825  1.00  0.00      BSYN  
ATOM    603    C GLY    67      -5.829 -73.709 -24.528  1.00  0.00      BSYN  
ATOM    604    O GLY    67      -4.911 -72.980 -24.106  1.00  0.00      BSYN  
ATOM    605    N GLY    68      -5.643 -74.695 -25.400  1.00  0.00      BSYN  
ATOM    606    H GLY    68      -6.359 -75.360 -25.467  1.00  0.00      BSYN  
ATOM    607   CA GLY    68      -4.408 -74.668 -26.206  1.00  0.00      BSYN  
ATOM    608    C GLY    68      -4.710 -74.917 -27.673  1.00  0.00      BSYN  
ATOM    609    O GLY    68      -4.510 -75.963 -28.242  1.00  0.00      BSYN  
ATOM    610    N ALA    69      -4.877 -73.757 -28.248  1.00  0.00      BSYN  
ATOM    611    H ALA    69      -4.813 -72.945 -27.704  1.00  0.00      BSYN  
ATOM    612   CA ALA    69      -5.409 -73.469 -29.591  1.00  0.00      BSYN  
ATOM    613   CB ALA    69      -6.841 -73.120 -29.586  1.00  0.00      BSYN  
ATOM    614    C ALA    69      -4.619 -72.478 -30.435  1.00  0.00      BSYN  
ATOM    615    O ALA    69      -3.826 -71.848 -29.857  1.00  0.00      BSYN  
ATOM    616    N VAL    70      -5.014 -72.455 -31.697  1.00  0.00      BSYN  
ATOM    617    H VAL    70      -5.927 -72.777 -31.852  1.00  0.00      BSYN  
ATOM    618   CA VAL    70      -4.214 -71.684 -32.633  1.00  0.00      BSYN  
ATOM    619   CB VAL    70      -3.638 -72.588 -33.758  1.00  0.00      BSYN  
ATOM    620  CG1 VAL    70      -2.736 -71.783 -34.772  1.00  0.00      BSYN  
ATOM    621  CG2 VAL    70      -2.947 -73.820 -33.289  1.00  0.00      BSYN  
ATOM    622    C VAL    70      -5.118 -70.607 -33.083  1.00  0.00      BSYN  
ATOM    623    O VAL    70      -6.289 -70.807 -33.295  1.00  0.00      BSYN  
ATOM    624    N PHE    71      -4.692 -69.332 -33.135  1.00  0.00      BSYN  
ATOM    625    H PHE    71      -3.867 -69.028 -32.702  1.00  0.00      BSYN  
ATOM    626   CA PHE    71      -5.568 -68.217 -33.610  1.00  0.00      BSYN  
ATOM    627   CB PHE    71      -5.360 -67.059 -32.830  1.00  0.00      BSYN  
ATOM    628   CG PHE    71      -5.968 -67.197 -31.465  1.00  0.00      BSYN  
ATOM    629  CD1 PHE    71      -7.316 -67.672 -31.242  1.00  0.00      BSYN  
ATOM    630  CD2 PHE    71      -5.329 -66.670 -30.347  1.00  0.00      BSYN  
ATOM    631  CE1 PHE    71      -7.967 -67.556 -30.047  1.00  0.00      BSYN  
ATOM    632  CE2 PHE    71      -5.959 -66.714 -29.119  1.00  0.00      BSYN  
ATOM    633   CZ PHE    71      -7.273 -67.160 -28.948  1.00  0.00      BSYN  
ATOM    634    C PHE    71      -5.354 -68.050 -35.158  1.00  0.00      BSYN  
ATOM    635    O PHE    71      -6.044 -67.284 -35.855  1.00  0.00      BSYN  
ATOM    636    N SER    72      -4.439 -68.778 -35.829  1.00  0.00      BSYN  
ATOM    637    H SER    72      -3.753 -69.194 -35.265  1.00  0.00      BSYN  
ATOM    638   CA SER    72      -4.324 -68.737 -37.275  1.00  0.00      BSYN  
ATOM    639   CB SER    72      -2.835 -68.670 -37.459  1.00  0.00      BSYN  
ATOM    640   OG SER    72      -2.273 -68.697 -38.716  1.00  0.00      BSYN  
ATOM    641   HG SER    72      -2.450 -69.575 -39.063  1.00  0.00      BSYN  
ATOM    642    C SER    72      -4.939 -69.902 -38.089  1.00  0.00      BSYN  
ATOM    643    O SER    72      -4.562 -70.185 -39.245  1.00  0.00      BSYN  
ATOM    644    N GLY    73      -5.949 -70.467 -37.397  1.00  0.00      BSYN  
ATOM    645    H GLY    73      -6.255 -69.999 -36.592  1.00  0.00      BSYN  
ATOM    646   CA GLY    73      -6.695 -71.594 -37.766  1.00  0.00      BSYN  
ATOM    647    C GLY    73      -8.092 -71.793 -37.135  1.00  0.00      BSYN  
ATOM    648    O GLY    73      -9.002 -71.620 -37.827  1.00  0.00      BSYN  
ATOM    649    N ALA    74      -8.239 -72.071 -35.857  1.00  0.00      BSYN  
ATOM    650    H ALA    74      -7.554 -71.785 -35.219  1.00  0.00      BSYN  
ATOM    651   CA ALA    74      -9.507 -72.572 -35.358  1.00  0.00      BSYN  
ATOM    652   CB ALA    74      -9.292 -73.806 -34.543  1.00  0.00      BSYN  
ATOM    653    C ALA    74     -10.484 -71.638 -34.736  1.00  0.00      BSYN  
ATOM    654    O ALA    74     -11.640 -71.730 -35.056  1.00  0.00      BSYN  
ATOM    655    N GLY    75      -9.993 -70.884 -33.844  1.00  0.00      BSYN  
ATOM    656    H GLY    75      -9.053 -71.045 -33.622  1.00  0.00      BSYN  
ATOM    657   CA GLY    75     -10.712 -69.846 -33.006  1.00  0.00      BSYN  
ATOM    658    C GLY    75     -10.966 -70.351 -31.589  1.00  0.00      BSYN  
ATOM    659    O GLY    75     -10.005 -70.698 -30.944  1.00  0.00      BSYN  
ATOM    660    N ASN    76     -12.217 -70.551 -31.208  1.00  0.00      BSYN  
ATOM    661    H ASN    76     -12.922 -70.577 -31.889  1.00  0.00      BSYN  
ATOM    662   CA ASN    76     -12.571 -70.846 -29.897  1.00  0.00      BSYN  
ATOM    663   CB ASN    76     -13.901 -70.267 -29.469  1.00  0.00      BSYN  
ATOM    664   CG ASN    76     -13.937 -68.754 -29.266  1.00  0.00      BSYN  
ATOM    665  OD1 ASN    76     -13.246 -68.050 -29.953  1.00  0.00      BSYN  
ATOM    666  ND2 ASN    76     -14.701 -68.144 -28.413  1.00  0.00      BSYN  
ATOM    667 HD21 ASN    76     -15.275 -68.828 -28.011  1.00  0.00      BSYN  
ATOM    668 HD22 ASN    76     -14.696 -67.168 -28.319  1.00  0.00      BSYN  
ATOM    669    C ASN    76     -12.537 -72.242 -29.412  1.00  0.00      BSYN  
ATOM    670    O ASN    76     -12.621 -73.189 -30.125  1.00  0.00      BSYN  
ATOM    671    N ILE    77     -12.520 -72.473 -28.129  1.00  0.00      BSYN  
ATOM    672    H ILE    77     -12.460 -71.681 -27.555  1.00  0.00      BSYN  
ATOM    673   CA ILE    77     -12.605 -73.725 -27.443  1.00  0.00      BSYN  
ATOM    674   CB ILE    77     -11.764 -73.702 -26.192  1.00  0.00      BSYN  
ATOM    675  CG2 ILE    77     -11.688 -74.952 -25.382  1.00  0.00      BSYN  
ATOM    676  CG1 ILE    77     -10.373 -73.298 -26.465  1.00  0.00      BSYN  
ATOM    677   CD ILE    77      -9.558 -74.250 -27.392  1.00  0.00      BSYN  
ATOM    678    C ILE    77     -13.998 -74.305 -27.210  1.00  0.00      BSYN  
ATOM    679    O ILE    77     -14.444 -74.730 -26.146  1.00  0.00      BSYN  
ATOM    680    N ALA    78     -14.889 -74.243 -28.221  1.00  0.00      BSYN  
ATOM    681    H ALA    78     -14.452 -73.974 -29.056  1.00  0.00      BSYN  
ATOM    682   CA ALA    78     -16.264 -74.860 -28.162  1.00  0.00      BSYN  
ATOM    683   CB ALA    78     -17.332 -73.814 -27.824  1.00  0.00      BSYN  
ATOM    684    C ALA    78     -16.462 -75.692 -29.456  1.00  0.00      BSYN  
ATOM    685    O ALA    78     -17.272 -76.650 -29.490  1.00  0.00      BSYN  
ATOM    686    N ALA    79     -15.818 -75.393 -30.600  1.00  0.00      BSYN  
ATOM    687    H ALA    79     -15.038 -74.817 -30.457  1.00  0.00      BSYN  
ATOM    688   CA ALA    79     -16.137 -75.934 -31.870  1.00  0.00      BSYN  
ATOM    689   CB ALA    79     -16.541 -74.820 -32.768  1.00  0.00      BSYN  
ATOM    690    C ALA    79     -14.903 -76.735 -32.393  1.00  0.00      BSYN  
ATOM    691    O ALA    79     -15.079 -77.829 -32.898  1.00  0.00      BSYN  
ATOM    692    N ALA    80     -13.658 -76.120 -32.393  1.00  0.00      BSYN  
ATOM    693    H ALA    80     -13.456 -75.231 -32.033  1.00  0.00      BSYN  
ATOM    694   CA ALA    80     -12.442 -76.636 -32.954  1.00  0.00      BSYN  
ATOM    695   CB ALA    80     -12.450 -76.265 -34.461  1.00  0.00      BSYN  
ATOM    696    C ALA    80     -11.268 -76.338 -32.141  1.00  0.00      BSYN  
ATOM    697    O ALA    80     -10.848 -75.253 -31.876  1.00  0.00      BSYN  
ATOM    698    N THR    81     -10.401 -77.295 -32.099  1.00  0.00      BSYN  
ATOM    699    H THR    81     -10.453 -78.188 -32.498  1.00  0.00      BSYN  
ATOM    700   CA THR    81      -9.200 -77.291 -31.204  1.00  0.00      BSYN  
ATOM    701   CB THR    81      -9.433 -78.260 -30.027  1.00  0.00      BSYN  
ATOM    702  OG1 THR    81     -10.790 -78.103 -29.607  1.00  0.00      BSYN  
ATOM    703  HG1 THR    81     -11.374 -78.583 -30.198  1.00  0.00      BSYN  
ATOM    704  CG2 THR    81      -8.568 -77.859 -28.931  1.00  0.00      BSYN  
ATOM    705    C THR    81      -8.007 -77.695 -32.023  1.00  0.00      BSYN  
ATOM    706    O THR    81      -7.868 -78.863 -32.295  1.00  0.00      BSYN  
ATOM    707    N GLY    82      -7.283 -76.679 -32.509  1.00  0.00      BSYN  
ATOM    708    H GLY    82      -7.492 -75.804 -32.119  1.00  0.00      BSYN  
ATOM    709   CA GLY    82      -6.138 -76.842 -33.455  1.00  0.00      BSYN  
ATOM    710    C GLY    82      -6.535 -76.574 -34.967  1.00  0.00      BSYN  
ATOM    711    O GLY    82      -5.864 -75.774 -35.667  1.00  0.00      BSYN  
ATOM    712    N LEU    83      -7.704 -77.125 -35.359  1.00  0.00      BSYN  
ATOM    713    H LEU    83      -8.195 -77.832 -34.890  1.00  0.00      BSYN  
ATOM    714   CA LEU    83      -8.003 -77.022 -36.739  1.00  0.00      BSYN  
ATOM    715   CB LEU    83      -7.000 -77.816 -37.678  1.00  0.00      BSYN  
ATOM    716   CG LEU    83      -6.889 -77.165 -39.164  1.00  0.00      BSYN  
ATOM    717  CD1 LEU    83      -5.931 -75.973 -39.040  1.00  0.00      BSYN  
ATOM    718  CD2 LEU    83      -6.170 -78.163 -40.132  1.00  0.00      BSYN  
ATOM    719    C LEU    83      -9.389 -77.511 -36.993  1.00  0.00      BSYN  
ATOM    720    O LEU    83     -10.044 -78.174 -36.234  1.00  0.00      BSYN  
ATOM    721    N VAL    84      -9.842 -77.106 -38.201  1.00  0.00      BSYN  
ATOM    722    H VAL    84      -9.392 -76.372 -38.667  1.00  0.00      BSYN  
ATOM    723   CA VAL    84     -11.111 -77.541 -38.752  1.00  0.00      BSYN  
ATOM    724   CB VAL    84     -11.884 -76.634 -39.817  1.00  0.00      BSYN  
ATOM    725  CG1 VAL    84     -12.623 -75.460 -39.053  1.00  0.00      BSYN  
ATOM    726  CG2 VAL    84     -10.836 -75.797 -40.636  1.00  0.00      BSYN  
ATOM    727    C VAL    84     -10.718 -78.787 -39.614  1.00  0.00      BSYN  
ATOM    728    O VAL    84     -10.326 -78.682 -40.776  1.00  0.00      BSYN  
ATOM    729    N LYS    85     -10.918 -79.935 -38.955  1.00  0.00      BSYN  
ATOM    730    H LYS    85     -11.487 -79.853 -38.162  1.00  0.00      BSYN  
ATOM    731   CA LYS    85     -10.570 -81.299 -39.331  1.00  0.00      BSYN  
ATOM    732   CB LYS    85     -11.216 -82.357 -38.379  1.00  0.00      BSYN  
ATOM    733   CG LYS    85     -10.971 -83.786 -38.798  1.00  0.00      BSYN  
ATOM    734   CD LYS    85     -11.647 -84.550 -37.612  1.00  0.00      BSYN  
ATOM    735   CE LYS    85     -13.213 -84.711 -37.668  1.00  0.00      BSYN  
ATOM    736   NZ LYS    85     -13.637 -85.637 -36.707  1.00  0.00      BSYN  
ATOM    737  HZ1 LYS    85     -13.150 -85.322 -35.844  1.00  0.00      BSYN  
ATOM    738  HZ2 LYS    85     -14.669 -85.656 -36.576  1.00  0.00      BSYN  
ATOM    739  HZ3 LYS    85     -13.320 -86.546 -37.100  1.00  0.00      BSYN  
ATOM    740    C LYS    85     -10.924 -81.674 -40.726  1.00  0.00      BSYN  
ATOM    741    O LYS    85     -12.081 -81.657 -41.238  1.00  0.00      BSYN  
ATOM    742    N ARG    86      -9.824 -81.591 -41.448  1.00  0.00      BSYN  
ATOM    743    H ARG    86      -8.972 -81.575 -40.964  1.00  0.00      BSYN  
ATOM    744   CA ARG    86      -9.723 -81.610 -42.900  1.00  0.00      BSYN  
ATOM    745   CB ARG    86      -8.458 -80.872 -43.135  1.00  0.00      BSYN  
ATOM    746   CG ARG    86      -8.640 -79.313 -43.418  1.00  0.00      BSYN  
ATOM    747   CD ARG    86      -9.025 -78.899 -44.977  1.00  0.00      BSYN  
ATOM    748   NE ARG    86     -10.179 -77.967 -44.973  1.00  0.00      BSYN  
ATOM    749   HE ARG    86     -10.367 -77.477 -44.146  1.00  0.00      BSYN  
ATOM    750   CZ ARG    86     -10.883 -77.923 -46.124  1.00  0.00      BSYN  
ATOM    751  NH1 ARG    86     -12.032 -77.191 -46.076  1.00  0.00      BSYN  
ATOM    752 HH11 ARG    86     -12.469 -76.928 -46.936  1.00  0.00      BSYN  
ATOM    753 HH12 ARG    86     -12.400 -76.745 -45.260  1.00  0.00      BSYN  
ATOM    754  NH2 ARG    86     -10.643 -78.437 -47.271  1.00  0.00      BSYN  
ATOM    755 HH21 ARG    86     -11.368 -78.248 -47.933  1.00  0.00      BSYN  
ATOM    756 HH22 ARG    86      -9.927 -79.100 -47.492  1.00  0.00      BSYN  
ATOM    757    C ARG    86      -9.843 -83.045 -43.409  1.00  0.00      BSYN  
ATOM    758    O ARG    86      -9.323 -83.259 -44.495  1.00  0.00      BSYN  
ATOM    759    N GLU    87     -10.526 -84.044 -42.762  1.00  0.00      BSYN  
ATOM    760    H GLU    87     -10.725 -83.980 -41.805  1.00  0.00      BSYN  
ATOM    761   CA GLU    87     -10.853 -85.298 -43.335  1.00  0.00      BSYN  
ATOM    762   CB GLU    87     -10.176 -86.321 -42.466  1.00  0.00      BSYN  
ATOM    763   CG GLU    87      -9.936 -87.805 -42.775  1.00  0.00      BSYN  
ATOM    764   CD GLU    87      -8.437 -88.076 -43.048  1.00  0.00      BSYN  
ATOM    765  OE1 GLU    87      -7.801 -88.003 -44.115  1.00  0.00      BSYN  
ATOM    766  OE2 GLU    87      -7.842 -88.474 -42.103  1.00  0.00      BSYN  
ATOM    767    C GLU    87     -12.347 -85.745 -43.566  1.00  0.00      BSYN  
ATOM    768    O GLU    87     -12.759 -86.699 -44.315  1.00  0.00      BSYN  
ATOM    769    N GLU    88     -13.204 -84.944 -42.988  1.00  0.00      BSYN  
ATOM    770    H GLU    88     -12.769 -84.164 -42.584  1.00  0.00      BSYN  
ATOM    771   CA GLU    88     -14.690 -84.946 -42.981  1.00  0.00      BSYN  
ATOM    772   CB GLU    88     -15.266 -85.785 -41.711  1.00  0.00      BSYN  
ATOM    773   CG GLU    88     -15.402 -87.324 -41.538  1.00  0.00      BSYN  
ATOM    774   CD GLU    88     -14.182 -88.246 -41.592  1.00  0.00      BSYN  
ATOM    775  OE1 GLU    88     -13.993 -89.119 -42.445  1.00  0.00      BSYN  
ATOM    776  OE2 GLU    88     -13.584 -88.184 -40.567  1.00  0.00      BSYN  
ATOM    777    C GLU    88     -15.237 -83.545 -43.132  1.00  0.00      BSYN  
ATOM    778    O GLU    88     -14.649 -82.521 -42.709  1.00  0.00      BSYN  
ATOM    779    N PHE    89     -16.283 -83.308 -43.929  1.00  0.00      BSYN  
ATOM    780    H PHE    89     -16.718 -82.435 -44.025  1.00  0.00      BSYN  
ATOM    781   CA PHE    89     -16.890 -84.286 -44.782  1.00  0.00      BSYN  
ATOM    782   CB PHE    89     -18.319 -83.876 -44.934  1.00  0.00      BSYN  
ATOM    783   CG PHE    89     -19.365 -83.890 -43.813  1.00  0.00      BSYN  
ATOM    784  CD1 PHE    89     -20.399 -83.026 -44.018  1.00  0.00      BSYN  
ATOM    785  CD2 PHE    89     -19.327 -84.694 -42.707  1.00  0.00      BSYN  
ATOM    786  CE1 PHE    89     -21.503 -82.983 -43.186  1.00  0.00      BSYN  
ATOM    787  CE2 PHE    89     -20.423 -84.618 -41.860  1.00  0.00      BSYN  
ATOM    788   CZ PHE    89     -21.522 -83.802 -42.076  1.00  0.00      BSYN  
ATOM    789    C PHE    89     -16.256 -84.298 -46.118  1.00  0.00      BSYN  
ATOM    790    O PHE    89     -16.745 -85.101 -46.934  1.00  0.00      BSYN  
ATOM    791    N PRO    90     -15.163 -83.645 -46.642  1.00  0.00      BSYN  
ATOM    792   CD PRO    90     -14.249 -84.370 -47.470  1.00  0.00      BSYN  
ATOM    793   CA PRO    90     -14.375 -82.477 -46.240  1.00  0.00      BSYN  
ATOM    794   CB PRO    90     -13.254 -82.245 -47.246  1.00  0.00      BSYN  
ATOM    795   CG PRO    90     -12.956 -83.683 -47.293  1.00  0.00      BSYN  
ATOM    796    C PRO    90     -15.232 -81.201 -46.139  1.00  0.00      BSYN  
ATOM    797    O PRO    90     -15.726 -80.756 -47.247  1.00  0.00      BSYN  
ATOM    798    N THR    91     -15.320 -80.475 -44.948  1.00  0.00      BSYN  
ATOM    799    H THR    91     -14.503 -80.592 -44.420  1.00  0.00      BSYN  
ATOM    800   CA THR    91     -16.253 -79.405 -44.727  1.00  0.00      BSYN  
ATOM    801   CB THR    91     -16.829 -79.626 -43.300  1.00  0.00      BSYN  
ATOM    802  OG1 THR    91     -17.544 -80.897 -43.321  1.00  0.00      BSYN  
ATOM    803  HG1 THR    91     -17.829 -80.931 -42.405  1.00  0.00      BSYN  
ATOM    804  CG2 THR    91     -17.910 -78.621 -42.825  1.00  0.00      BSYN  
ATOM    805    C THR    91     -15.756 -78.014 -44.984  1.00  0.00      BSYN  
ATOM    806    O THR    91     -14.801 -77.463 -44.372  1.00  0.00      BSYN  
ATOM    807    N ASP    92     -16.378 -77.424 -46.007  1.00  0.00      BSYN  
ATOM    808    H ASP    92     -17.109 -78.024 -46.264  1.00  0.00      BSYN  
ATOM    809   CA ASP    92     -16.164 -76.063 -46.365  1.00  0.00      BSYN  
ATOM    810   CB ASP    92     -15.147 -75.930 -47.484  1.00  0.00      BSYN  
ATOM    811   CG ASP    92     -15.016 -74.706 -48.317  1.00  0.00      BSYN  
ATOM    812  OD1 ASP    92     -15.109 -74.798 -49.523  1.00  0.00      BSYN  
ATOM    813  OD2 ASP    92     -14.973 -73.593 -47.867  1.00  0.00      BSYN  
ATOM    814    C ASP    92     -17.556 -75.690 -46.984  1.00  0.00      BSYN  
ATOM    815    O ASP    92     -18.472 -76.456 -47.295  1.00  0.00      BSYN  
ATOM    816    N LEU    93     -17.655 -74.369 -46.986  1.00  0.00      BSYN  
ATOM    817    H LEU    93     -16.805 -73.911 -46.817  1.00  0.00      BSYN  
ATOM    818   CA LEU    93     -18.896 -73.709 -47.391  1.00  0.00      BSYN  
ATOM    819   CB LEU    93     -19.125 -72.670 -46.253  1.00  0.00      BSYN  
ATOM    820   CG LEU    93     -20.104 -71.434 -46.360  1.00  0.00      BSYN  
ATOM    821  CD1 LEU    93     -21.491 -71.853 -46.896  1.00  0.00      BSYN  
ATOM    822  CD2 LEU    93     -20.342 -71.028 -44.952  1.00  0.00      BSYN  
ATOM    823    C LEU    93     -18.561 -73.102 -48.701  1.00  0.00      BSYN  
ATOM    824    O LEU    93     -17.760 -72.226 -48.879  1.00  0.00      BSYN  
ATOM    825    N LYS    94     -19.368 -73.557 -49.644  1.00  0.00      BSYN  
ATOM    826    H LYS    94     -20.142 -74.134 -49.474  1.00  0.00      BSYN  
ATOM    827   CA LYS    94     -19.275 -73.084 -51.064  1.00  0.00      BSYN  
ATOM    828   CB LYS    94     -19.747 -74.316 -51.903  1.00  0.00      BSYN  
ATOM    829   CG LYS    94     -18.912 -75.584 -51.684  1.00  0.00      BSYN  
ATOM    830   CD LYS    94     -17.682 -75.397 -52.574  1.00  0.00      BSYN  
ATOM    831   CE LYS    94     -16.654 -76.339 -52.057  1.00  0.00      BSYN  
ATOM    832   NZ LYS    94     -15.742 -76.276 -53.132  1.00  0.00      BSYN  
ATOM    833  HZ1 LYS    94     -15.439 -75.284 -53.206  1.00  0.00      BSYN  
ATOM    834  HZ2 LYS    94     -14.900 -76.831 -52.878  1.00  0.00      BSYN  
ATOM    835  HZ3 LYS    94     -16.260 -76.562 -53.987  1.00  0.00      BSYN  
ATOM    836    C LYS    94     -20.314 -71.826 -51.198  1.00  0.00      BSYN  
ATOM    837    O LYS    94     -21.379 -71.808 -50.613  1.00  0.00      BSYN  
ATOM    838    N PRO    95     -19.911 -70.868 -52.070  1.00  0.00      BSYN  
ATOM    839   CD PRO    95     -18.534 -70.867 -52.630  1.00  0.00      BSYN  
ATOM    840   CA PRO    95     -20.640 -69.631 -52.373  1.00  0.00      BSYN  
ATOM    841   CB PRO    95     -19.693 -68.827 -53.195  1.00  0.00      BSYN  
ATOM    842   CG PRO    95     -18.302 -69.298 -52.689  1.00  0.00      BSYN  
ATOM    843    C PRO    95     -21.990 -69.669 -53.059  1.00  0.00      BSYN  
ATOM    844    O PRO    95     -22.795 -68.704 -53.225  1.00  0.00      BSYN  
ATOM    845    N GLU    96     -22.264 -70.899 -53.374  1.00  0.00      BSYN  
ATOM    846    H GLU    96     -21.681 -71.687 -53.378  1.00  0.00      BSYN  
ATOM    847   CA GLU    96     -23.615 -71.159 -54.017  1.00  0.00      BSYN  
ATOM    848   CB GLU    96     -23.376 -72.198 -55.112  1.00  0.00      BSYN  
ATOM    849   CG GLU    96     -22.761 -71.770 -56.433  1.00  0.00      BSYN  
ATOM    850   CD GLU    96     -21.823 -72.899 -56.939  1.00  0.00      BSYN  
ATOM    851  OE1 GLU    96     -22.358 -73.890 -57.393  1.00  0.00      BSYN  
ATOM    852  OE2 GLU    96     -20.598 -72.732 -56.959  1.00  0.00      BSYN  
ATOM    853    C GLU    96     -24.685 -71.840 -53.151  1.00  0.00      BSYN  
ATOM    854    O GLU    96     -24.456 -72.593 -52.203  1.00  0.00      BSYN  
ATOM    855    N GLU    97     -25.912 -71.613 -53.616  1.00  0.00      BSYN  
ATOM    856    H GLU    97     -26.137 -70.990 -54.338  1.00  0.00      BSYN  
ATOM    857   CA GLU    97     -27.130 -72.121 -53.013  1.00  0.00      BSYN  
ATOM    858   CB GLU    97     -27.942 -71.058 -52.210  1.00  0.00      BSYN  
ATOM    859   CG GLU    97     -28.766 -69.966 -53.034  1.00  0.00      BSYN  
ATOM    860   CD GLU    97     -27.939 -68.685 -53.477  1.00  0.00      BSYN  
ATOM    861  OE1 GLU    97     -27.810 -68.391 -54.636  1.00  0.00      BSYN  
ATOM    862  OE2 GLU    97     -27.466 -67.948 -52.576  1.00  0.00      BSYN  
ATOM    863    C GLU    97     -28.013 -73.171 -53.607  1.00  0.00      BSYN  
ATOM    864    O GLU    97     -28.384 -73.120 -54.761  1.00  0.00      BSYN  
ATOM    865    N VAL    98     -28.311 -74.221 -52.817  1.00  0.00      BSYN  
ATOM    866    H VAL    98     -27.907 -74.229 -51.924  1.00  0.00      BSYN  
ATOM    867   CA VAL    98     -29.216 -75.269 -53.294  1.00  0.00      BSYN  
ATOM    868   CB VAL    98     -29.007 -76.634 -52.672  1.00  0.00      BSYN  
ATOM    869  CG1 VAL    98     -27.625 -76.999 -52.969  1.00  0.00      BSYN  
ATOM    870  CG2 VAL    98     -29.114 -76.807 -51.169  1.00  0.00      BSYN  
ATOM    871    C VAL    98     -30.666 -74.733 -53.272  1.00  0.00      BSYN  
ATOM    872    O VAL    98     -31.099 -73.890 -52.542  1.00  0.00      BSYN  
ATOM    873    N ALA    99     -31.472 -75.558 -54.085  1.00  0.00      BSYN  
ATOM    874    H ALA    99     -31.365 -76.532 -54.074  1.00  0.00      BSYN  
ATOM    875   CA ALA    99     -32.602 -75.082 -54.948  1.00  0.00      BSYN  
ATOM    876   CB ALA    99     -32.089 -75.206 -56.388  1.00  0.00      BSYN  
ATOM    877    C ALA    99     -33.825 -76.071 -54.868  1.00  0.00      BSYN  
ATOM    878    O ALA    99     -35.012 -75.738 -55.157  1.00  0.00      BSYN  
ATOM    879    N GLN   100     -33.580 -77.258 -54.317  1.00  0.00      BSYN  
ATOM    880    H GLN   100     -32.925 -77.433 -53.610  1.00  0.00      BSYN  
ATOM    881   CA GLN   100     -34.621 -78.223 -54.592  1.00  0.00      BSYN  
ATOM    882   CB GLN   100     -34.163 -79.446 -55.272  1.00  0.00      BSYN  
ATOM    883   CG GLN   100     -33.413 -79.252 -56.548  1.00  0.00      BSYN  
ATOM    884   CD GLN   100     -33.295 -80.534 -57.354  1.00  0.00      BSYN  
ATOM    885  OE1 GLN   100     -33.044 -81.608 -56.951  1.00  0.00      BSYN  
ATOM    886  NE2 GLN   100     -33.489 -80.361 -58.683  1.00  0.00      BSYN  
ATOM    887 HE21 GLN   100     -33.439 -79.462 -59.070  1.00  0.00      BSYN  
ATOM    888 HE22 GLN   100     -33.847 -81.136 -59.164  1.00  0.00      BSYN  
ATOM    889    C GLN   100     -34.965 -78.540 -53.171  1.00  0.00      BSYN  
ATOM    890    O GLN   100     -34.349 -79.454 -52.740  1.00  0.00      BSYN  
ATOM    891    N GLU   101     -35.888 -77.750 -52.590  1.00  0.00      BSYN  
ATOM    892    H GLU   101     -36.516 -77.155 -53.052  1.00  0.00      BSYN  
ATOM    893   CA GLU   101     -36.153 -77.942 -51.141  1.00  0.00      BSYN  
ATOM    894   CB GLU   101     -35.869 -76.615 -50.521  1.00  0.00      BSYN  
ATOM    895   CG GLU   101     -34.458 -76.029 -51.044  1.00  0.00      BSYN  
ATOM    896   CD GLU   101     -34.226 -74.471 -50.944  1.00  0.00      BSYN  
ATOM    897  OE1 GLU   101     -33.148 -74.038 -50.675  1.00  0.00      BSYN  
ATOM    898  OE2 GLU   101     -35.271 -73.812 -50.917  1.00  0.00      BSYN  
ATOM    899    C GLU   101     -37.554 -78.399 -50.781  1.00  0.00      BSYN  
ATOM    900    O GLU   101     -38.499 -77.595 -50.626  1.00  0.00      BSYN  
ATOM    901    N ALA   102     -37.715 -79.661 -50.330  1.00  0.00      BSYN  
ATOM    902    H ALA   102     -36.966 -80.269 -50.504  1.00  0.00      BSYN  
ATOM    903   CA ALA   102     -38.998 -80.260 -49.820  1.00  0.00      BSYN  
ATOM    904   CB ALA   102     -39.594 -80.742 -51.101  1.00  0.00      BSYN  
ATOM    905    C ALA   102     -38.804 -81.331 -48.779  1.00  0.00      BSYN  
ATOM    906    O ALA   102     -37.672 -81.567 -48.340  1.00  0.00      BSYN  
ATOM    907    N ALA   103     -39.869 -81.891 -48.351  1.00  0.00      BSYN  
ATOM    908    H ALA   103     -40.683 -81.374 -48.523  1.00  0.00      BSYN  
ATOM    909   CA ALA   103     -39.915 -83.052 -47.476  1.00  0.00      BSYN  
ATOM    910   CB ALA   103     -39.652 -82.632 -45.980  1.00  0.00      BSYN  
ATOM    911    C ALA   103     -41.226 -83.732 -47.494  1.00  0.00      BSYN  
ATOM    912    O ALA   103     -42.246 -83.374 -48.167  1.00  0.00      BSYN  
ATOM    913    N GLU   104     -41.224 -84.931 -46.817  1.00  0.00      BSYN  
ATOM    914    H GLU   104     -40.417 -85.080 -46.282  1.00  0.00      BSYN  
ATOM    915   CA GLU   104     -42.487 -85.708 -46.553  1.00  0.00      BSYN  
ATOM    916   CB GLU   104     -42.204 -87.196 -46.659  1.00  0.00      BSYN  
ATOM    917   CG GLU   104     -42.086 -87.789 -48.151  1.00  0.00      BSYN  
ATOM    918   CD GLU   104     -42.066 -89.342 -48.330  1.00  0.00      BSYN  
ATOM    919  OE1 GLU   104     -42.563 -90.075 -47.439  1.00  0.00      BSYN  
ATOM    920  OE2 GLU   104     -41.503 -89.767 -49.348  1.00  0.00      BSYN  
ATOM    921    C GLU   104     -43.062 -85.503 -45.119  1.00  0.00      BSYN  
ATOM    922    O GLU   104     -42.350 -85.259 -44.121  1.00  0.00      BSYN  
ATOM    923    N GLU   105     -44.385 -85.236 -45.137  1.00  0.00      BSYN  
ATOM    924    H GLU   105     -44.915 -85.377 -45.950  1.00  0.00      BSYN  
ATOM    925   CA GLU   105     -45.193 -84.906 -44.013  1.00  0.00      BSYN  
ATOM    926   CB GLU   105     -46.376 -84.069 -44.371  1.00  0.00      BSYN  
ATOM    927   CG GLU   105     -46.012 -82.823 -45.095  1.00  0.00      BSYN  
ATOM    928   CD GLU   105     -47.152 -81.849 -45.287  1.00  0.00      BSYN  
ATOM    929  OE1 GLU   105     -47.017 -81.183 -46.346  1.00  0.00      BSYN  
ATOM    930  OE2 GLU   105     -48.097 -81.768 -44.506  1.00  0.00      BSYN  
ATOM    931    C GLU   105     -45.693 -86.164 -43.393  1.00  0.00      BSYN  
ATOM    932    O GLU   105     -45.860 -87.105 -44.240  1.00  0.00      BSYN  
ATOM    933    N PRO   106     -45.823 -86.398 -42.135  1.00  0.00      BSYN  
ATOM    934   CD PRO   106     -46.279 -87.664 -41.605  1.00  0.00      BSYN  
ATOM    935   CA PRO   106     -45.554 -85.466 -40.984  1.00  0.00      BSYN  
ATOM    936   CB PRO   106     -45.879 -86.347 -39.891  1.00  0.00      BSYN  
ATOM    937   CG PRO   106     -46.985 -87.296 -40.364  1.00  0.00      BSYN  
ATOM    938    C PRO   106     -44.143 -85.149 -40.735  1.00  0.00      BSYN  
ATOM    939    O PRO   106     -43.226 -86.041 -40.534  1.00  0.00      BSYN  
ATOM    940    N LEU   107     -43.927 -83.845 -40.960  1.00  0.00      BSYN  
ATOM    941    H LEU   107     -44.625 -83.160 -40.889  1.00  0.00      BSYN  
ATOM    942   CA LEU   107     -42.594 -83.107 -40.909  1.00  0.00      BSYN  
ATOM    943   CB LEU   107     -42.696 -81.787 -41.778  1.00  0.00      BSYN  
ATOM    944   CG LEU   107     -43.256 -80.547 -41.054  1.00  0.00      BSYN  
ATOM    945  CD1 LEU   107     -43.141 -79.382 -41.913  1.00  0.00      BSYN  
ATOM    946  CD2 LEU   107     -44.687 -80.744 -40.586  1.00  0.00      BSYN  
ATOM    947    C LEU   107     -41.932 -82.837 -39.608  1.00  0.00      BSYN  
ATOM    948    O LEU   107     -40.759 -83.036 -39.457  1.00  0.00      BSYN  
ATOM    949    N ILE   108     -42.722 -82.414 -38.616  1.00  0.00      BSYN  
ATOM    950    H ILE   108     -43.684 -82.308 -38.770  1.00  0.00      BSYN  
ATOM    951   CA ILE   108     -42.066 -82.115 -37.329  1.00  0.00      BSYN  
ATOM    952   CB ILE   108     -42.528 -80.759 -36.777  1.00  0.00      BSYN  
ATOM    953  CG2 ILE   108     -41.385 -80.249 -35.950  1.00  0.00      BSYN  
ATOM    954  CG1 ILE   108     -42.953 -79.697 -37.770  1.00  0.00      BSYN  
ATOM    955   CD ILE   108     -43.701 -78.652 -36.946  1.00  0.00      BSYN  
ATOM    956    C ILE   108     -42.107 -83.085 -36.190  1.00  0.00      BSYN  
ATOM    957    O ILE   108     -43.127 -83.624 -35.872  1.00  0.00      BSYN  
ATOM    958    N GLU   109     -40.961 -83.408 -35.515  1.00  0.00      BSYN  
ATOM    959    H GLU   109     -40.216 -82.773 -35.559  1.00  0.00      BSYN  
ATOM    960   CA GLU   109     -40.861 -84.628 -34.622  1.00  0.00      BSYN  
ATOM    961   CB GLU   109     -39.873 -85.514 -35.072  1.00  0.00      BSYN  
ATOM    962   CG GLU   109     -40.334 -86.701 -35.913  1.00  0.00      BSYN  
ATOM    963   CD GLU   109     -39.554 -87.999 -35.742  1.00  0.00      BSYN  
ATOM    964  OE1 GLU   109     -39.692 -88.767 -34.791  1.00  0.00      BSYN  
ATOM    965  OE2 GLU   109     -38.655 -88.195 -36.596  1.00  0.00      BSYN  
ATOM    966    C GLU   109     -40.690 -84.340 -33.107  1.00  0.00      BSYN  
ATOM    967    O GLU   109     -39.975 -83.386 -32.758  1.00  0.00      BSYN  
ATOM    968    N PRO   110     -41.484 -84.952 -32.170  1.00  0.00      BSYN  
ATOM    969   CD PRO   110     -42.727 -85.602 -32.536  1.00  0.00      BSYN  
ATOM    970   CA PRO   110     -41.443 -84.827 -30.686  1.00  0.00      BSYN  
ATOM    971   CB PRO   110     -42.902 -85.019 -30.244  1.00  0.00      BSYN  
ATOM    972   CG PRO   110     -43.605 -85.831 -31.339  1.00  0.00      BSYN  
ATOM    973    C PRO   110     -40.422 -85.750 -30.030  1.00  0.00      BSYN  
ATOM    974    O PRO   110     -40.405 -86.977 -30.287  1.00  0.00      BSYN  
ATOM    975    N LEU   111     -39.615 -85.381 -28.994  1.00  0.00      BSYN  
ATOM    976    H LEU   111     -39.900 -84.637 -28.425  1.00  0.00      BSYN  
ATOM    977   CA LEU   111     -38.472 -86.170 -28.444  1.00  0.00      BSYN  
ATOM    978   CB LEU   111     -37.257 -85.250 -28.157  1.00  0.00      BSYN  
ATOM    979   CG LEU   111     -36.888 -84.253 -29.238  1.00  0.00      BSYN  
ATOM    980  CD1 LEU   111     -35.948 -83.277 -28.469  1.00  0.00      BSYN  
ATOM    981  CD2 LEU   111     -36.056 -84.854 -30.426  1.00  0.00      BSYN  
ATOM    982    C LEU   111     -39.031 -86.922 -27.193  1.00  0.00      BSYN  
ATOM    983    O LEU   111     -38.368 -87.048 -26.158  1.00  0.00      BSYN  
ATOM    984    N MET   112     -40.247 -87.565 -27.391  1.00  0.00      BSYN  
ATOM    985    H MET   112     -40.583 -87.732 -28.296  1.00  0.00      BSYN  
ATOM    986   CA MET   112     -40.862 -88.270 -26.314  1.00  0.00      BSYN  
ATOM    987   CB MET   112     -41.912 -87.456 -25.574  1.00  0.00      BSYN  
ATOM    988   CG MET   112     -41.599 -86.077 -25.040  1.00  0.00      BSYN  
ATOM    989   SD MET   112     -40.442 -85.965 -23.762  1.00  0.00      BSYN  
ATOM    990   CE MET   112     -41.772 -85.404 -22.655  1.00  0.00      BSYN  
ATOM    991    C MET   112     -41.486 -89.685 -26.741  1.00  0.00      BSYN  
ATOM    992    O MET   112     -42.049 -89.810 -27.798  1.00  0.00      BSYN  
ATOM    993    N GLU   113     -41.397 -90.762 -26.077  1.00  0.00      BSYN  
ATOM    994    H GLU   113     -41.862 -91.545 -26.439  1.00  0.00      BSYN  
ATOM    995   CA GLU   113     -40.504 -90.958 -24.899  1.00  0.00      BSYN  
ATOM    996   CB GLU   113     -41.501 -91.126 -23.797  1.00  0.00      BSYN  
ATOM    997   CG GLU   113     -40.946 -90.867 -22.380  1.00  0.00      BSYN  
ATOM    998   CD GLU   113     -42.230 -90.872 -21.500  1.00  0.00      BSYN  
ATOM    999  OE1 GLU   113     -42.746 -89.800 -21.212  1.00  0.00      BSYN  
ATOM   1000  OE2 GLU   113     -42.653 -91.998 -21.146  1.00  0.00      BSYN  
ATOM   1001    C GLU   113     -39.694 -92.274 -25.154  1.00  0.00      BSYN  
ATOM   1002    O GLU   113     -40.242 -93.242 -25.654  1.00  0.00      BSYN  
ATOM   1003    N PRO   114     -38.329 -92.403 -25.182  1.00  0.00      BSYN  
ATOM   1004   CD PRO   114     -37.398 -91.241 -25.386  1.00  0.00      BSYN  
ATOM   1005   CA PRO   114     -37.711 -93.703 -25.206  1.00  0.00      BSYN  
ATOM   1006   CB PRO   114     -36.300 -93.362 -25.794  1.00  0.00      BSYN  
ATOM   1007   CG PRO   114     -36.038 -92.035 -25.187  1.00  0.00      BSYN  
ATOM   1008    C PRO   114     -37.796 -94.457 -23.875  1.00  0.00      BSYN  
ATOM   1009    O PRO   114     -37.997 -93.840 -22.835  1.00  0.00      BSYN  
ATOM   1010    N GLU   115     -37.624 -95.781 -23.999  1.00  0.00      BSYN  
ATOM   1011    H GLU   115     -37.283 -96.229 -24.801  1.00  0.00      BSYN  
ATOM   1012   CA GLU   115     -37.733 -96.581 -22.855  1.00  0.00      BSYN  
ATOM   1013   CB GLU   115     -38.284 -98.014 -23.034  1.00  0.00      BSYN  
ATOM   1014   CG GLU   115     -37.424 -98.990 -23.877  1.00  0.00      BSYN  
ATOM   1015   CD GLU   115     -37.681-100.383 -23.432  1.00  0.00      BSYN  
ATOM   1016  OE1 GLU   115     -38.168-101.203 -24.206  1.00  0.00      BSYN  
ATOM   1017  OE2 GLU   115     -37.549-100.697 -22.263  1.00  0.00      BSYN  
ATOM   1018    C GLU   115     -36.361 -96.672 -22.121  1.00  0.00      BSYN  
ATOM   1019    O GLU   115     -35.284 -96.511 -22.671  1.00  0.00      BSYN  
ATOM   1020    N GLY   116     -36.460 -96.726 -20.893  1.00  0.00      BSYN  
ATOM   1021    H GLY   116     -37.234 -96.733 -20.291  1.00  0.00      BSYN  
ATOM   1022   CA GLY   116     -35.280 -96.915 -20.093  1.00  0.00      BSYN  
ATOM   1023    C GLY   116     -35.495 -96.288 -18.669  1.00  0.00      BSYN  
ATOM   1024    O GLY   116     -36.193 -96.950 -17.919  1.00  0.00      BSYN  
ATOM   1025    N GLU   117     -34.814 -95.212 -18.188  1.00  0.00      BSYN  
ATOM   1026    H GLU   117     -34.846 -95.006 -17.230  1.00  0.00      BSYN  
ATOM   1027   CA GLU   117     -33.982 -94.371 -19.061  1.00  0.00      BSYN  
ATOM   1028   CB GLU   117     -34.276 -92.950 -18.833  1.00  0.00      BSYN  
ATOM   1029   CG GLU   117     -35.536 -92.458 -19.460  1.00  0.00      BSYN  
ATOM   1030   CD GLU   117     -35.642 -91.015 -19.611  1.00  0.00      BSYN  
ATOM   1031  OE1 GLU   117     -35.338 -90.396 -20.575  1.00  0.00      BSYN  
ATOM   1032  OE2 GLU   117     -36.180 -90.451 -18.654  1.00  0.00      BSYN  
ATOM   1033    C GLU   117     -32.490 -94.540 -18.725  1.00  0.00      BSYN  
ATOM   1034    O GLU   117     -31.977 -94.076 -17.741  1.00  0.00      BSYN  
ATOM   1035    N SER   118     -31.829 -95.195 -19.675  1.00  0.00      BSYN  
ATOM   1036    H SER   118     -32.151 -96.048 -20.033  1.00  0.00      BSYN  
ATOM   1037   CA SER   118     -30.530 -94.788 -20.031  1.00  0.00      BSYN  
ATOM   1038   CB SER   118     -29.669 -96.048 -19.685  1.00  0.00      BSYN  
ATOM   1039   OG SER   118     -29.183 -96.047 -18.372  1.00  0.00      BSYN  
ATOM   1040   HG SER   118     -29.858 -95.908 -17.704  1.00  0.00      BSYN  
ATOM   1041    C SER   118     -30.082 -94.277 -21.368  1.00  0.00      BSYN  
ATOM   1042    O SER   118     -30.633 -94.706 -22.456  1.00  0.00      BSYN  
ATOM   1043    N TYR   119     -29.368 -93.145 -21.294  1.00  0.00      BSYN  
ATOM   1044    H TYR   119     -29.118 -92.713 -20.450  1.00  0.00      BSYN  
ATOM   1045   CA TYR   119     -28.532 -92.715 -22.436  1.00  0.00      BSYN  
ATOM   1046   CB TYR   119     -29.212 -91.474 -23.178  1.00  0.00      BSYN  
ATOM   1047   CG TYR   119     -29.511 -91.653 -24.702  1.00  0.00      BSYN  
ATOM   1048  CD1 TYR   119     -29.076 -90.603 -25.494  1.00  0.00      BSYN  
ATOM   1049  CE1 TYR   119     -29.246 -90.597 -26.839  1.00  0.00      BSYN  
ATOM   1050  CD2 TYR   119     -30.104 -92.750 -25.259  1.00  0.00      BSYN  
ATOM   1051  CE2 TYR   119     -30.342 -92.858 -26.635  1.00  0.00      BSYN  
ATOM   1052   CZ TYR   119     -29.864 -91.730 -27.401  1.00  0.00      BSYN  
ATOM   1053   OH TYR   119     -30.208 -91.616 -28.798  1.00  0.00      BSYN  
ATOM   1054   HH TYR   119     -30.814 -92.280 -29.136  1.00  0.00      BSYN  
ATOM   1055    C TYR   119     -27.132 -92.214 -22.014  1.00  0.00      BSYN  
ATOM   1056    O TYR   119     -26.807 -92.093 -20.852  1.00  0.00      BSYN  
ATOM   1057    N GLU   120     -26.300 -92.499 -22.979  1.00  0.00      BSYN  
ATOM   1058    H GLU   120     -26.697 -92.813 -23.818  1.00  0.00      BSYN  
ATOM   1059   CA GLU   120     -24.958 -92.193 -22.782  1.00  0.00      BSYN  
ATOM   1060   CB GLU   120     -24.172 -93.427 -23.108  1.00  0.00      BSYN  
ATOM   1061   CG GLU   120     -22.682 -93.194 -22.647  1.00  0.00      BSYN  
ATOM   1062   CD GLU   120     -21.639 -94.200 -23.258  1.00  0.00      BSYN  
ATOM   1063  OE1 GLU   120     -21.019 -93.896 -24.312  1.00  0.00      BSYN  
ATOM   1064  OE2 GLU   120     -21.430 -95.243 -22.618  1.00  0.00      BSYN  
ATOM   1065    C GLU   120     -24.447 -90.978 -23.582  1.00  0.00      BSYN  
ATOM   1066    O GLU   120     -24.932 -90.635 -24.610  1.00  0.00      BSYN  
ATOM   1067    N ASP   121     -23.587 -90.252 -22.901  1.00  0.00      BSYN  
ATOM   1068    H ASP   121     -23.601 -90.297 -21.922  1.00  0.00      BSYN  
ATOM   1069   CA ASP   121     -22.775 -89.277 -23.519  1.00  0.00      BSYN  
ATOM   1070   CB ASP   121     -22.367 -88.132 -22.474  1.00  0.00      BSYN  
ATOM   1071   CG ASP   121     -21.309 -87.126 -22.947  1.00  0.00      BSYN  
ATOM   1072  OD1 ASP   121     -20.108 -87.224 -22.717  1.00  0.00      BSYN  
ATOM   1073  OD2 ASP   121     -21.811 -86.201 -23.575  1.00  0.00      BSYN  
ATOM   1074    C ASP   121     -21.457 -89.817 -24.027  1.00  0.00      BSYN  
ATOM   1075    O ASP   121     -20.664 -90.253 -23.190  1.00  0.00      BSYN  
ATOM   1076    N PRO   122     -21.100 -89.994 -25.263  1.00  0.00      BSYN  
ATOM   1077   CD PRO   122     -21.924 -90.095 -26.410  1.00  0.00      BSYN  
ATOM   1078   CA PRO   122     -19.707 -90.511 -25.591  1.00  0.00      BSYN  
ATOM   1079   CB PRO   122     -19.899 -91.074 -27.006  1.00  0.00      BSYN  
ATOM   1080   CG PRO   122     -20.891 -90.131 -27.565  1.00  0.00      BSYN  
ATOM   1081    C PRO   122     -18.576 -89.482 -25.454  1.00  0.00      BSYN  
ATOM   1082    O PRO   122     -18.532 -88.371 -26.020  1.00  0.00      BSYN  
ATOM   1083    N PRO   123     -17.627 -89.821 -24.548  1.00  0.00      BSYN  
ATOM   1084   CD PRO   123     -17.272 -91.175 -24.128  1.00  0.00      BSYN  
ATOM   1085   CA PRO   123     -16.411 -88.975 -24.328  1.00  0.00      BSYN  
ATOM   1086   CB PRO   123     -15.925 -89.540 -23.009  1.00  0.00      BSYN  
ATOM   1087   CG PRO   123     -16.895 -90.663 -22.778  1.00  0.00      BSYN  
ATOM   1088    C PRO   123     -15.344 -88.957 -25.293  1.00  0.00      BSYN  
ATOM   1089    O PRO   123     -15.036 -90.046 -25.895  1.00  0.00      BSYN  
ATOM   1090    N GLN   124     -14.707 -87.839 -25.417  1.00  0.00      BSYN  
ATOM   1091    H GLN   124     -15.158 -87.039 -25.074  1.00  0.00      BSYN  
ATOM   1092   CA GLN   124     -13.444 -87.826 -26.171  1.00  0.00      BSYN  
ATOM   1093   CB GLN   124     -13.172 -86.418 -26.628  1.00  0.00      BSYN  
ATOM   1094   CG GLN   124     -11.889 -86.165 -27.393  1.00  0.00      BSYN  
ATOM   1095   CD GLN   124     -12.201 -85.825 -28.895  1.00  0.00      BSYN  
ATOM   1096  OE1 GLN   124     -11.600 -86.261 -29.844  1.00  0.00      BSYN  
ATOM   1097  NE2 GLN   124     -13.123 -84.805 -29.094  1.00  0.00      BSYN  
ATOM   1098 HE21 GLN   124     -13.394 -84.503 -29.985  1.00  0.00      BSYN  
ATOM   1099 HE22 GLN   124     -13.616 -84.630 -28.265  1.00  0.00      BSYN  
ATOM   1100    C GLN   124     -12.270 -88.357 -25.345  1.00  0.00      BSYN  
ATOM   1101    O GLN   124     -12.373 -88.466 -24.105  1.00  0.00      BSYN  
ATOM   1102    N GLU   125     -11.376 -88.951 -26.141  1.00  0.00      BSYN  
ATOM   1103    H GLU   125     -11.611 -88.947 -27.092  1.00  0.00      BSYN  
ATOM   1104   CA GLU   125     -10.066 -89.328 -25.646  1.00  0.00      BSYN  
ATOM   1105   CB GLU   125      -9.732 -90.884 -25.956  1.00  0.00      BSYN  
ATOM   1106   CG GLU   125     -10.803 -91.809 -25.221  1.00  0.00      BSYN  
ATOM   1107   CD GLU   125     -10.525 -92.150 -23.795  1.00  0.00      BSYN  
ATOM   1108  OE1 GLU   125     -10.329 -93.295 -23.522  1.00  0.00      BSYN  
ATOM   1109  OE2 GLU   125     -10.410 -91.297 -22.976  1.00  0.00      BSYN  
ATOM   1110    C GLU   125      -9.167 -88.443 -26.465  1.00  0.00      BSYN  
ATOM   1111    O GLU   125      -9.109 -88.502 -27.659  1.00  0.00      BSYN  
ATOM   1112    N GLU   126      -8.303 -87.754 -25.757  1.00  0.00      BSYN  
ATOM   1113    H GLU   126      -8.404 -87.862 -24.789  1.00  0.00      BSYN  
ATOM   1114   CA GLU   126      -7.300 -86.816 -26.354  1.00  0.00      BSYN  
ATOM   1115   CB GLU   126      -7.939 -85.464 -26.835  1.00  0.00      BSYN  
ATOM   1116   CG GLU   126      -7.305 -84.590 -27.801  1.00  0.00      BSYN  
ATOM   1117   CD GLU   126      -6.072 -83.825 -27.252  1.00  0.00      BSYN  
ATOM   1118  OE1 GLU   126      -6.169 -83.081 -26.258  1.00  0.00      BSYN  
ATOM   1119  OE2 GLU   126      -4.928 -84.063 -27.766  1.00  0.00      BSYN  
ATOM   1120    C GLU   126      -6.092 -86.533 -25.407  1.00  0.00      BSYN  
ATOM   1121    O GLU   126      -6.239 -86.356 -24.194  1.00  0.00      BSYN  
ATOM   1122    N TYR   127      -4.923 -86.486 -26.003  1.00  0.00      BSYN  
ATOM   1123    H TYR   127      -4.955 -86.192 -26.938  1.00  0.00      BSYN  
ATOM   1124   CA TYR   127      -3.504 -86.742 -25.536  1.00  0.00      BSYN  
ATOM   1125   CB TYR   127      -2.647 -87.062 -26.817  1.00  0.00      BSYN  
ATOM   1126   CG TYR   127      -1.652 -88.142 -26.827  1.00  0.00      BSYN  
ATOM   1127  CD1 TYR   127      -1.490 -89.085 -27.886  1.00  0.00      BSYN  
ATOM   1128  CE1 TYR   127      -0.411 -89.945 -27.868  1.00  0.00      BSYN  
ATOM   1129  CD2 TYR   127      -0.767 -88.152 -25.822  1.00  0.00      BSYN  
ATOM   1130  CE2 TYR   127       0.232 -89.086 -25.727  1.00  0.00      BSYN  
ATOM   1131   CZ TYR   127       0.494 -89.901 -26.814  1.00  0.00      BSYN  
ATOM   1132   OH TYR   127       1.600 -90.725 -26.601  1.00  0.00      BSYN  
ATOM   1133   HH TYR   127       1.826 -91.125 -27.444  1.00  0.00      BSYN  
ATOM   1134    C TYR   127      -2.946 -85.602 -24.779  1.00  0.00      BSYN  
ATOM   1135    O TYR   127      -2.532 -84.577 -25.316  1.00  0.00      BSYN  
ATOM   1136    N GLN   128      -3.098 -85.775 -23.444  1.00  0.00      BSYN  
ATOM   1137    H GLN   128      -3.821 -86.402 -23.231  1.00  0.00      BSYN  
ATOM   1138   CA GLN   128      -2.376 -85.186 -22.422  1.00  0.00      BSYN  
ATOM   1139   CB GLN   128      -3.176 -85.106 -21.136  1.00  0.00      BSYN  
ATOM   1140   CG GLN   128      -4.012 -83.953 -21.070  1.00  0.00      BSYN  
ATOM   1141   CD GLN   128      -3.250 -82.613 -21.168  1.00  0.00      BSYN  
ATOM   1142  OE1 GLN   128      -2.035 -82.552 -21.166  1.00  0.00      BSYN  
ATOM   1143  NE2 GLN   128      -4.003 -81.434 -21.239  1.00  0.00      BSYN  
ATOM   1144 HE21 GLN   128      -4.914 -81.719 -21.016  1.00  0.00      BSYN  
ATOM   1145 HE22 GLN   128      -3.530 -80.610 -21.477  1.00  0.00      BSYN  
ATOM   1146    C GLN   128      -1.246 -86.113 -22.109  1.00  0.00      BSYN  
ATOM   1147    O GLN   128      -1.441 -87.321 -22.070  1.00  0.00      BSYN  
ATOM   1148    N GLU   129      -0.015 -85.447 -21.947  1.00  0.00      BSYN  
ATOM   1149    H GLU   129      -0.099 -84.478 -21.830  1.00  0.00      BSYN  
ATOM   1150   CA GLU   129       1.191 -86.146 -21.593  1.00  0.00      BSYN  
ATOM   1151   CB GLU   129       2.501 -85.459 -22.028  1.00  0.00      BSYN  
ATOM   1152   CG GLU   129       2.542 -85.312 -23.612  1.00  0.00      BSYN  
ATOM   1153   CD GLU   129       3.360 -84.135 -23.903  1.00  0.00      BSYN  
ATOM   1154  OE1 GLU   129       3.110 -82.996 -23.421  1.00  0.00      BSYN  
ATOM   1155  OE2 GLU   129       4.212 -84.322 -24.736  1.00  0.00      BSYN  
ATOM   1156    C GLU   129       1.381 -86.190 -20.059  1.00  0.00      BSYN  
ATOM   1157    O GLU   129       1.685 -85.210 -19.328  1.00  0.00      BSYN  
ATOM   1158    N TYR   130       0.985 -87.409 -19.717  1.00  0.00      BSYN  
ATOM   1159    H TYR   130       0.539 -88.008 -20.351  1.00  0.00      BSYN  
ATOM   1160   CA TYR   130       1.288 -87.895 -18.372  1.00  0.00      BSYN  
ATOM   1161   CB TYR   130       0.692 -89.269 -18.110  1.00  0.00      BSYN  
ATOM   1162   CG TYR   130      -0.846 -89.244 -18.076  1.00  0.00      BSYN  
ATOM   1163  CD1 TYR   130      -1.481 -89.720 -19.113  1.00  0.00      BSYN  
ATOM   1164  CE1 TYR   130      -2.869 -89.744 -19.126  1.00  0.00      BSYN  
ATOM   1165  CD2 TYR   130      -1.422 -88.614 -17.027  1.00  0.00      BSYN  
ATOM   1166  CE2 TYR   130      -2.773 -88.629 -17.020  1.00  0.00      BSYN  
ATOM   1167   CZ TYR   130      -3.496 -89.089 -18.078  1.00  0.00      BSYN  
ATOM   1168   OH TYR   130      -4.868 -88.899 -17.915  1.00  0.00      BSYN  
ATOM   1169   HH TYR   130      -5.368 -88.510 -18.636  1.00  0.00      BSYN  
ATOM   1170    C TYR   130       2.779 -88.105 -18.125  1.00  0.00      BSYN  
ATOM   1171    O TYR   130       3.430 -88.918 -18.821  1.00  0.00      BSYN  
ATOM   1172    N GLU   131       3.229 -87.262 -17.175  1.00  0.00      BSYN  
ATOM   1173    H GLU   131       2.517 -86.609 -17.009  1.00  0.00      BSYN  
ATOM   1174   CA GLU   131       4.696 -87.071 -16.905  1.00  0.00      BSYN  
ATOM   1175   CB GLU   131       4.860 -85.711 -16.236  1.00  0.00      BSYN  
ATOM   1176   CG GLU   131       4.835 -84.640 -17.375  1.00  0.00      BSYN  
ATOM   1177   CD GLU   131       4.769 -83.172 -17.178  1.00  0.00      BSYN  
ATOM   1178  OE1 GLU   131       4.354 -82.726 -16.107  1.00  0.00      BSYN  
ATOM   1179  OE2 GLU   131       5.024 -82.321 -18.045  1.00  0.00      BSYN  
ATOM   1180    C GLU   131       5.389 -88.145 -16.080  1.00  0.00      BSYN  
ATOM   1181    O GLU   131       4.806 -88.606 -15.076  1.00  0.00      BSYN  
ATOM   1182    N PRO   132       6.643 -88.594 -16.399  1.00  0.00      BSYN  
ATOM   1183   CD PRO   132       7.223 -88.385 -17.723  1.00  0.00      BSYN  
ATOM   1184   CA PRO   132       7.519 -89.402 -15.628  1.00  0.00      BSYN  
ATOM   1185   CB PRO   132       8.717 -89.786 -16.609  1.00  0.00      BSYN  
ATOM   1186   CG PRO   132       8.705 -88.640 -17.509  1.00  0.00      BSYN  
ATOM   1187    C PRO   132       8.041 -88.735 -14.278  1.00  0.00      BSYN  
ATOM   1188    O PRO   132       7.907 -87.564 -13.831  1.00  0.00      BSYN  
ATOM   1189    N GLU   133       8.862 -89.605 -13.591  1.00  0.00      BSYN  
ATOM   1190    H GLU   133       9.076 -90.379 -14.152  1.00  0.00      BSYN  
ATOM   1191   CA GLU   133       9.351 -89.520 -12.173  1.00  0.00      BSYN  
ATOM   1192   CB GLU   133       8.230 -89.978 -11.132  1.00  0.00      BSYN  
ATOM   1193   CG GLU   133       8.135 -88.887 -10.031  1.00  0.00      BSYN  
ATOM   1194   CD GLU   133       7.531 -87.494 -10.327  1.00  0.00      BSYN  
ATOM   1195  OE1 GLU   133       8.228 -86.455 -10.358  1.00  0.00      BSYN  
ATOM   1196  OE2 GLU   133       6.301 -87.474 -10.501  1.00  0.00      BSYN  
ATOM   1197    C GLU   133      10.581 -90.399 -12.082  1.00  0.00      BSYN  
ATOM   1198    O GLU   133      10.900 -91.307 -12.878  1.00  0.00      BSYN  
ATOM   1199    N ALA   134      11.445 -90.008 -11.099  1.00  0.00      BSYN  
ATOM   1200    H ALA   134      11.380 -89.050 -10.903  1.00  0.00      BSYN  
ATOM   1201   CA ALA   134      12.667 -90.820 -10.847  1.00  0.00      BSYN  
ATOM   1202   CB ALA   134      13.847 -90.194 -11.559  1.00  0.00      BSYN  
ATOM   1203    C ALA   134      12.872 -90.919  -9.313  1.00  0.00      BSYN  
ATOM   1204  OT1 ALA   134      12.870 -91.955  -8.834  1.00  0.00      BSYN  
ATOM   1205  OT2 ALA   134      13.085 -89.954  -8.600  1.00  0.00      BSYN  
END
