# Supplementary material for: Data set of intrinsically disordered proteins analysed at a local protein conformation level
Source: Data Brief. 2020 Mar 5;29:105383. doi: 10.1016/j.dib.2020.105383 (PMC7078294; doi:10.1016/j.dib.2020.105383)
Supplement: Supplementary file 1 [file mmc1.zip › the data/1-DATA/PED1AAD-pdb/1AAD-146.pdb]

CRYST1    1.000    1.000    1.000  90.00  90.00  90.00 P 1           1
ATOM      1  HT1 MET     1      11.828 -21.441 -37.850  1.00  0.00      BSYN  
ATOM      2  HT2 MET     1      10.573 -20.252 -37.572  1.00  0.00      BSYN  
ATOM      3    N MET     1      10.881 -21.241 -37.469  1.00  0.00      BSYN  
ATOM      4  HT3 MET     1      10.220 -21.921 -37.896  1.00  0.00      BSYN  
ATOM      5   CA MET     1      11.044 -21.518 -36.033  1.00  0.00      BSYN  
ATOM      6   CB MET     1      11.496 -20.121 -35.348  1.00  0.00      BSYN  
ATOM      7   CG MET     1      12.815 -19.758 -36.021  1.00  0.00      BSYN  
ATOM      8   SD MET     1      13.426 -18.078 -35.601  1.00  0.00      BSYN  
ATOM      9   CE MET     1      13.230 -17.356 -37.196  1.00  0.00      BSYN  
ATOM     10    C MET     1       9.835 -22.106 -35.303  1.00  0.00      BSYN  
ATOM     11    O MET     1       8.958 -22.595 -36.073  1.00  0.00      BSYN  
ATOM     12    N ASP     2       9.741 -22.132 -33.960  1.00  0.00      BSYN  
ATOM     13    H ASP     2      10.426 -21.692 -33.416  1.00  0.00      BSYN  
ATOM     14   CA ASP     2       8.625 -22.697 -33.239  1.00  0.00      BSYN  
ATOM     15   CB ASP     2       9.064 -23.592 -32.053  1.00  0.00      BSYN  
ATOM     16   CG ASP     2       7.807 -24.391 -31.687  1.00  0.00      BSYN  
ATOM     17  OD1 ASP     2       7.540 -25.424 -32.273  1.00  0.00      BSYN  
ATOM     18  OD2 ASP     2       7.065 -23.927 -30.889  1.00  0.00      BSYN  
ATOM     19    C ASP     2       7.755 -21.527 -32.869  1.00  0.00      BSYN  
ATOM     20    O ASP     2       7.819 -20.848 -31.869  1.00  0.00      BSYN  
ATOM     21    N VAL     3       6.649 -21.441 -33.782  1.00  0.00      BSYN  
ATOM     22    H VAL     3       6.524 -22.223 -34.359  1.00  0.00      BSYN  
ATOM     23   CA VAL     3       5.643 -20.440 -33.903  1.00  0.00      BSYN  
ATOM     24   CB VAL     3       6.020 -19.270 -34.950  1.00  0.00      BSYN  
ATOM     25  CG1 VAL     3       6.566 -19.622 -36.347  1.00  0.00      BSYN  
ATOM     26  CG2 VAL     3       4.738 -18.365 -35.147  1.00  0.00      BSYN  
ATOM     27    C VAL     3       4.262 -21.041 -34.026  1.00  0.00      BSYN  
ATOM     28    O VAL     3       3.484 -20.907 -35.033  1.00  0.00      BSYN  
ATOM     29    N PHE     4       4.049 -21.867 -32.953  1.00  0.00      BSYN  
ATOM     30    H PHE     4       4.828 -21.944 -32.364  1.00  0.00      BSYN  
ATOM     31   CA PHE     4       2.767 -22.606 -32.861  1.00  0.00      BSYN  
ATOM     32   CB PHE     4       3.056 -24.034 -32.695  1.00  0.00      BSYN  
ATOM     33   CG PHE     4       3.662 -24.619 -33.965  1.00  0.00      BSYN  
ATOM     34  CD1 PHE     4       5.084 -24.663 -34.177  1.00  0.00      BSYN  
ATOM     35  CD2 PHE     4       2.794 -24.986 -35.059  1.00  0.00      BSYN  
ATOM     36  CE1 PHE     4       5.591 -24.922 -35.441  1.00  0.00      BSYN  
ATOM     37  CE2 PHE     4       3.313 -25.372 -36.251  1.00  0.00      BSYN  
ATOM     38   CZ PHE     4       4.668 -25.342 -36.426  1.00  0.00      BSYN  
ATOM     39    C PHE     4       2.133 -21.999 -31.591  1.00  0.00      BSYN  
ATOM     40    O PHE     4       2.797 -21.753 -30.617  1.00  0.00      BSYN  
ATOM     41    N MET     5       0.788 -22.139 -31.653  1.00  0.00      BSYN  
ATOM     42    H MET     5       0.434 -22.810 -32.274  1.00  0.00      BSYN  
ATOM     43   CA MET     5       0.017 -21.461 -30.586  1.00  0.00      BSYN  
ATOM     44   CB MET     5      -1.277 -20.918 -31.287  1.00  0.00      BSYN  
ATOM     45   CG MET     5      -1.133 -19.507 -31.771  1.00  0.00      BSYN  
ATOM     46   SD MET     5      -2.547 -19.438 -32.831  1.00  0.00      BSYN  
ATOM     47   CE MET     5      -1.563 -19.324 -34.263  1.00  0.00      BSYN  
ATOM     48    C MET     5      -0.483 -22.434 -29.519  1.00  0.00      BSYN  
ATOM     49    O MET     5      -1.683 -22.652 -29.234  1.00  0.00      BSYN  
ATOM     50    N LYS     6       0.529 -23.117 -28.899  1.00  0.00      BSYN  
ATOM     51    H LYS     6       1.431 -22.737 -28.932  1.00  0.00      BSYN  
ATOM     52   CA LYS     6       0.170 -24.187 -28.040  1.00  0.00      BSYN  
ATOM     53   CB LYS     6       1.197 -25.310 -28.024  1.00  0.00      BSYN  
ATOM     54   CG LYS     6       1.683 -26.082 -29.234  1.00  0.00      BSYN  
ATOM     55   CD LYS     6       3.103 -26.657 -29.059  1.00  0.00      BSYN  
ATOM     56   CE LYS     6       3.007 -28.169 -29.006  1.00  0.00      BSYN  
ATOM     57   NZ LYS     6       4.340 -28.562 -29.269  1.00  0.00      BSYN  
ATOM     58  HZ1 LYS     6       4.427 -29.593 -29.167  1.00  0.00      BSYN  
ATOM     59  HZ2 LYS     6       4.724 -28.250 -30.184  1.00  0.00      BSYN  
ATOM     60  HZ3 LYS     6       4.844 -28.210 -28.430  1.00  0.00      BSYN  
ATOM     61    C LYS     6       0.111 -23.569 -26.702  1.00  0.00      BSYN  
ATOM     62    O LYS     6       0.756 -22.584 -26.538  1.00  0.00      BSYN  
ATOM     63    N GLY     7      -0.803 -23.865 -25.774  1.00  0.00      BSYN  
ATOM     64    H GLY     7      -1.167 -24.771 -25.864  1.00  0.00      BSYN  
ATOM     65   CA GLY     7      -1.119 -23.120 -24.584  1.00  0.00      BSYN  
ATOM     66    C GLY     7      -2.254 -22.084 -24.671  1.00  0.00      BSYN  
ATOM     67    O GLY     7      -2.600 -21.552 -23.592  1.00  0.00      BSYN  
ATOM     68    N LEU     8      -2.910 -21.932 -25.820  1.00  0.00      BSYN  
ATOM     69    H LEU     8      -2.555 -22.371 -26.620  1.00  0.00      BSYN  
ATOM     70   CA LEU     8      -4.169 -21.309 -26.050  1.00  0.00      BSYN  
ATOM     71   CB LEU     8      -4.112 -20.266 -27.209  1.00  0.00      BSYN  
ATOM     72   CG LEU     8      -2.857 -19.432 -27.512  1.00  0.00      BSYN  
ATOM     73  CD1 LEU     8      -3.251 -18.611 -28.709  1.00  0.00      BSYN  
ATOM     74  CD2 LEU     8      -2.622 -18.414 -26.465  1.00  0.00      BSYN  
ATOM     75    C LEU     8      -5.377 -22.259 -26.385  1.00  0.00      BSYN  
ATOM     76    O LEU     8      -5.595 -23.227 -25.603  1.00  0.00      BSYN  
ATOM     77    N SER     9      -6.190 -22.193 -27.461  1.00  0.00      BSYN  
ATOM     78    H SER     9      -6.191 -21.289 -27.840  1.00  0.00      BSYN  
ATOM     79   CA SER     9      -7.069 -23.270 -27.820  1.00  0.00      BSYN  
ATOM     80   CB SER     9      -8.096 -22.987 -29.012  1.00  0.00      BSYN  
ATOM     81   OG SER     9      -8.949 -21.922 -28.675  1.00  0.00      BSYN  
ATOM     82   HG SER     9      -8.597 -21.467 -27.906  1.00  0.00      BSYN  
ATOM     83    C SER     9      -6.382 -24.614 -28.049  1.00  0.00      BSYN  
ATOM     84    O SER     9      -6.892 -25.667 -27.693  1.00  0.00      BSYN  
ATOM     85    N MET    10      -5.306 -24.506 -28.811  1.00  0.00      BSYN  
ATOM     86    H MET    10      -4.931 -23.680 -29.181  1.00  0.00      BSYN  
ATOM     87   CA MET    10      -4.521 -25.712 -29.073  1.00  0.00      BSYN  
ATOM     88   CB MET    10      -3.551 -25.474 -30.198  1.00  0.00      BSYN  
ATOM     89   CG MET    10      -2.531 -26.547 -30.560  1.00  0.00      BSYN  
ATOM     90   SD MET    10      -1.432 -26.075 -31.866  1.00  0.00      BSYN  
ATOM     91   CE MET    10      -2.310 -26.949 -33.165  1.00  0.00      BSYN  
ATOM     92    C MET    10      -3.826 -26.266 -27.794  1.00  0.00      BSYN  
ATOM     93    O MET    10      -3.045 -25.663 -27.193  1.00  0.00      BSYN  
ATOM     94    N ALA    11      -4.240 -27.477 -27.503  1.00  0.00      BSYN  
ATOM     95    H ALA    11      -4.785 -27.885 -28.208  1.00  0.00      BSYN  
ATOM     96   CA ALA    11      -3.987 -28.279 -26.324  1.00  0.00      BSYN  
ATOM     97   CB ALA    11      -5.315 -28.746 -25.856  1.00  0.00      BSYN  
ATOM     98    C ALA    11      -3.012 -29.492 -26.465  1.00  0.00      BSYN  
ATOM     99    O ALA    11      -3.472 -30.568 -26.755  1.00  0.00      BSYN  
ATOM    100    N LYS    12      -1.589 -29.352 -26.429  1.00  0.00      BSYN  
ATOM    101    H LYS    12      -1.267 -28.430 -26.340  1.00  0.00      BSYN  
ATOM    102   CA LYS    12      -0.691 -30.452 -26.662  1.00  0.00      BSYN  
ATOM    103   CB LYS    12       0.055 -30.141 -27.978  1.00  0.00      BSYN  
ATOM    104   CG LYS    12      -0.754 -29.969 -29.270  1.00  0.00      BSYN  
ATOM    105   CD LYS    12      -1.661 -31.186 -29.627  1.00  0.00      BSYN  
ATOM    106   CE LYS    12      -2.619 -30.892 -30.814  1.00  0.00      BSYN  
ATOM    107   NZ LYS    12      -1.763 -30.378 -31.926  1.00  0.00      BSYN  
ATOM    108  HZ1 LYS    12      -1.199 -31.150 -32.335  1.00  0.00      BSYN  
ATOM    109  HZ2 LYS    12      -2.363 -29.892 -32.623  1.00  0.00      BSYN  
ATOM    110  HZ3 LYS    12      -1.215 -29.610 -31.488  1.00  0.00      BSYN  
ATOM    111    C LYS    12       0.278 -30.837 -25.450  1.00  0.00      BSYN  
ATOM    112    O LYS    12       1.331 -31.399 -25.583  1.00  0.00      BSYN  
ATOM    113    N GLU    13      -0.088 -30.392 -24.275  1.00  0.00      BSYN  
ATOM    114    H GLU    13      -0.788 -29.759 -24.011  1.00  0.00      BSYN  
ATOM    115   CA GLU    13       0.654 -30.778 -23.002  1.00  0.00      BSYN  
ATOM    116   CB GLU    13       1.001 -29.475 -22.381  1.00  0.00      BSYN  
ATOM    117   CG GLU    13       2.236 -28.559 -22.645  1.00  0.00      BSYN  
ATOM    118   CD GLU    13       2.272 -27.938 -24.129  1.00  0.00      BSYN  
ATOM    119  OE1 GLU    13       3.102 -28.434 -24.899  1.00  0.00      BSYN  
ATOM    120  OE2 GLU    13       1.402 -27.103 -24.539  1.00  0.00      BSYN  
ATOM    121    C GLU    13      -0.202 -31.731 -22.089  1.00  0.00      BSYN  
ATOM    122    O GLU    13      -1.098 -31.253 -21.396  1.00  0.00      BSYN  
ATOM    123    N GLY    14       0.181 -33.043 -22.042  1.00  0.00      BSYN  
ATOM    124    H GLY    14       0.776 -33.539 -22.643  1.00  0.00      BSYN  
ATOM    125   CA GLY    14      -0.355 -33.920 -21.032  1.00  0.00      BSYN  
ATOM    126    C GLY    14       0.647 -34.968 -20.631  1.00  0.00      BSYN  
ATOM    127    O GLY    14       1.114 -35.858 -21.426  1.00  0.00      BSYN  
ATOM    128    N VAL    15       1.140 -34.609 -19.442  1.00  0.00      BSYN  
ATOM    129    H VAL    15       1.033 -33.675 -19.163  1.00  0.00      BSYN  
ATOM    130   CA VAL    15       2.181 -35.394 -18.842  1.00  0.00      BSYN  
ATOM    131   CB VAL    15       3.486 -34.580 -18.552  1.00  0.00      BSYN  
ATOM    132  CG1 VAL    15       4.551 -35.580 -18.192  1.00  0.00      BSYN  
ATOM    133  CG2 VAL    15       3.978 -33.903 -19.733  1.00  0.00      BSYN  
ATOM    134    C VAL    15       1.661 -35.926 -17.513  1.00  0.00      BSYN  
ATOM    135    O VAL    15       1.351 -37.110 -17.420  1.00  0.00      BSYN  
ATOM    136    N VAL    16       1.622 -35.029 -16.526  1.00  0.00      BSYN  
ATOM    137    H VAL    16       1.944 -34.115 -16.675  1.00  0.00      BSYN  
ATOM    138   CA VAL    16       0.849 -35.233 -15.275  1.00  0.00      BSYN  
ATOM    139   CB VAL    16       1.168 -34.300 -14.134  1.00  0.00      BSYN  
ATOM    140  CG1 VAL    16       0.230 -34.679 -13.036  1.00  0.00      BSYN  
ATOM    141  CG2 VAL    16       2.541 -34.659 -13.551  1.00  0.00      BSYN  
ATOM    142    C VAL    16      -0.637 -35.154 -15.700  1.00  0.00      BSYN  
ATOM    143    O VAL    16      -1.080 -34.180 -16.252  1.00  0.00      BSYN  
ATOM    144    N ALA    17      -1.350 -36.215 -15.367  1.00  0.00      BSYN  
ATOM    145    H ALA    17      -0.786 -36.984 -15.146  1.00  0.00      BSYN  
ATOM    146   CA ALA    17      -2.817 -36.376 -15.450  1.00  0.00      BSYN  
ATOM    147   CB ALA    17      -2.936 -37.774 -16.056  1.00  0.00      BSYN  
ATOM    148    C ALA    17      -3.863 -36.141 -14.304  1.00  0.00      BSYN  
ATOM    149    O ALA    17      -4.933 -35.503 -14.499  1.00  0.00      BSYN  
ATOM    150    N ALA    18      -3.442 -36.749 -13.211  1.00  0.00      BSYN  
ATOM    151    H ALA    18      -2.469 -36.859 -13.184  1.00  0.00      BSYN  
ATOM    152   CA ALA    18      -4.202 -37.165 -12.017  1.00  0.00      BSYN  
ATOM    153   CB ALA    18      -5.274 -38.157 -12.410  1.00  0.00      BSYN  
ATOM    154    C ALA    18      -3.342 -37.870 -11.000  1.00  0.00      BSYN  
ATOM    155    O ALA    18      -3.198 -37.390  -9.836  1.00  0.00      BSYN  
ATOM    156    N ALA    19      -2.718 -38.955 -11.449  1.00  0.00      BSYN  
ATOM    157    H ALA    19      -3.016 -39.334 -12.303  1.00  0.00      BSYN  
ATOM    158   CA ALA    19      -1.845 -39.700 -10.624  1.00  0.00      BSYN  
ATOM    159   CB ALA    19      -1.673 -41.072 -11.208  1.00  0.00      BSYN  
ATOM    160    C ALA    19      -0.475 -39.017 -10.610  1.00  0.00      BSYN  
ATOM    161    O ALA    19      -0.237 -38.099  -9.875  1.00  0.00      BSYN  
ATOM    162    N GLU    20       0.469 -39.338 -11.517  1.00  0.00      BSYN  
ATOM    163    H GLU    20       0.171 -39.382 -12.450  1.00  0.00      BSYN  
ATOM    164   CA GLU    20       1.927 -39.506 -11.310  1.00  0.00      BSYN  
ATOM    165   CB GLU    20       2.555 -40.561 -12.221  1.00  0.00      BSYN  
ATOM    166   CG GLU    20       2.855 -40.171 -13.660  1.00  0.00      BSYN  
ATOM    167   CD GLU    20       2.704 -41.048 -14.818  1.00  0.00      BSYN  
ATOM    168  OE1 GLU    20       2.461 -40.627 -15.895  1.00  0.00      BSYN  
ATOM    169  OE2 GLU    20       3.054 -42.195 -14.643  1.00  0.00      BSYN  
ATOM    170    C GLU    20       2.747 -38.163 -11.202  1.00  0.00      BSYN  
ATOM    171    O GLU    20       3.118 -37.672 -12.257  1.00  0.00      BSYN  
ATOM    172    N LYS    21       2.863 -37.597 -10.033  1.00  0.00      BSYN  
ATOM    173    H LYS    21       2.397 -37.937  -9.241  1.00  0.00      BSYN  
ATOM    174   CA LYS    21       3.553 -36.359  -9.817  1.00  0.00      BSYN  
ATOM    175   CB LYS    21       2.745 -35.434  -8.871  1.00  0.00      BSYN  
ATOM    176   CG LYS    21       1.170 -35.334  -9.136  1.00  0.00      BSYN  
ATOM    177   CD LYS    21       0.464 -34.360  -8.239  1.00  0.00      BSYN  
ATOM    178   CE LYS    21      -0.778 -35.037  -7.593  1.00  0.00      BSYN  
ATOM    179   NZ LYS    21      -1.433 -36.061  -8.250  1.00  0.00      BSYN  
ATOM    180  HZ1 LYS    21      -2.118 -36.468  -7.581  1.00  0.00      BSYN  
ATOM    181  HZ2 LYS    21      -2.056 -35.741  -9.019  1.00  0.00      BSYN  
ATOM    182  HZ3 LYS    21      -0.724 -36.789  -8.468  1.00  0.00      BSYN  
ATOM    183    C LYS    21       4.928 -36.672  -9.286  1.00  0.00      BSYN  
ATOM    184    O LYS    21       5.125 -37.784  -8.821  1.00  0.00      BSYN  
ATOM    185    N THR    22       5.842 -35.652  -9.340  1.00  0.00      BSYN  
ATOM    186    H THR    22       5.554 -34.772  -9.661  1.00  0.00      BSYN  
ATOM    187   CA THR    22       6.993 -35.815  -8.509  1.00  0.00      BSYN  
ATOM    188   CB THR    22       8.210 -34.991  -8.930  1.00  0.00      BSYN  
ATOM    189  OG1 THR    22       7.672 -33.700  -9.348  1.00  0.00      BSYN  
ATOM    190  HG1 THR    22       8.419 -33.191  -9.670  1.00  0.00      BSYN  
ATOM    191  CG2 THR    22       9.167 -35.473  -9.972  1.00  0.00      BSYN  
ATOM    192    C THR    22       6.621 -35.562  -7.049  1.00  0.00      BSYN  
ATOM    193    O THR    22       6.554 -34.479  -6.528  1.00  0.00      BSYN  
ATOM    194    N LYS    23       6.316 -36.619  -6.235  1.00  0.00      BSYN  
ATOM    195    H LYS    23       5.992 -37.474  -6.588  1.00  0.00      BSYN  
ATOM    196   CA LYS    23       6.156 -36.485  -4.822  1.00  0.00      BSYN  
ATOM    197   CB LYS    23       4.962 -37.276  -4.308  1.00  0.00      BSYN  
ATOM    198   CG LYS    23       3.692 -36.515  -4.444  1.00  0.00      BSYN  
ATOM    199   CD LYS    23       2.493 -37.224  -3.876  1.00  0.00      BSYN  
ATOM    200   CE LYS    23       1.375 -36.051  -4.013  1.00  0.00      BSYN  
ATOM    201   NZ LYS    23       0.189 -36.522  -3.285  1.00  0.00      BSYN  
ATOM    202  HZ1 LYS    23       0.518 -36.804  -2.339  1.00  0.00      BSYN  
ATOM    203  HZ2 LYS    23      -0.500 -35.754  -3.152  1.00  0.00      BSYN  
ATOM    204  HZ3 LYS    23      -0.229 -37.302  -3.831  1.00  0.00      BSYN  
ATOM    205    C LYS    23       7.389 -36.967  -4.074  1.00  0.00      BSYN  
ATOM    206    O LYS    23       8.051 -36.296  -3.259  1.00  0.00      BSYN  
ATOM    207    N GLN    24       7.722 -38.198  -4.305  1.00  0.00      BSYN  
ATOM    208    H GLN    24       7.090 -38.644  -4.907  1.00  0.00      BSYN  
ATOM    209   CA GLN    24       8.719 -39.060  -3.731  1.00  0.00      BSYN  
ATOM    210   CB GLN    24       8.226 -40.527  -4.021  1.00  0.00      BSYN  
ATOM    211   CG GLN    24       7.283 -41.455  -3.282  1.00  0.00      BSYN  
ATOM    212   CD GLN    24       7.802 -41.743  -1.883  1.00  0.00      BSYN  
ATOM    213  OE1 GLN    24       8.682 -42.555  -1.738  1.00  0.00      BSYN  
ATOM    214  NE2 GLN    24       7.209 -41.055  -0.886  1.00  0.00      BSYN  
ATOM    215 HE21 GLN    24       7.589 -41.324  -0.024  1.00  0.00      BSYN  
ATOM    216 HE22 GLN    24       6.582 -40.343  -1.132  1.00  0.00      BSYN  
ATOM    217    C GLN    24      10.066 -38.815  -4.432  1.00  0.00      BSYN  
ATOM    218    O GLN    24      10.129 -38.320  -5.628  1.00  0.00      BSYN  
ATOM    219    N GLY    25      11.099 -39.205  -3.605  1.00  0.00      BSYN  
ATOM    220    H GLY    25      10.871 -39.598  -2.736  1.00  0.00      BSYN  
ATOM    221   CA GLY    25      12.519 -39.231  -4.214  1.00  0.00      BSYN  
ATOM    222    C GLY    25      12.972 -40.509  -4.919  1.00  0.00      BSYN  
ATOM    223    O GLY    25      12.750 -41.628  -4.480  1.00  0.00      BSYN  
ATOM    224    N VAL    26      13.590 -40.241  -6.039  1.00  0.00      BSYN  
ATOM    225    H VAL    26      13.978 -39.382  -6.307  1.00  0.00      BSYN  
ATOM    226   CA VAL    26      13.815 -41.352  -7.098  1.00  0.00      BSYN  
ATOM    227   CB VAL    26      14.445 -40.782  -8.433  1.00  0.00      BSYN  
ATOM    228  CG1 VAL    26      13.249 -40.116  -9.157  1.00  0.00      BSYN  
ATOM    229  CG2 VAL    26      15.436 -39.751  -8.126  1.00  0.00      BSYN  
ATOM    230    C VAL    26      14.516 -42.632  -6.654  1.00  0.00      BSYN  
ATOM    231    O VAL    26      15.754 -42.647  -6.595  1.00  0.00      BSYN  
ATOM    232    N THR    27      13.639 -43.647  -6.404  1.00  0.00      BSYN  
ATOM    233    H THR    27      12.709 -43.341  -6.377  1.00  0.00      BSYN  
ATOM    234   CA THR    27      14.177 -44.990  -6.221  1.00  0.00      BSYN  
ATOM    235   CB THR    27      13.238 -45.814  -5.277  1.00  0.00      BSYN  
ATOM    236  OG1 THR    27      12.162 -45.795  -6.155  1.00  0.00      BSYN  
ATOM    237  HG1 THR    27      11.631 -46.593  -6.107  1.00  0.00      BSYN  
ATOM    238  CG2 THR    27      13.030 -45.164  -3.839  1.00  0.00      BSYN  
ATOM    239    C THR    27      14.648 -45.772  -7.502  1.00  0.00      BSYN  
ATOM    240    O THR    27      13.953 -46.159  -8.488  1.00  0.00      BSYN  
ATOM    241    N GLU    28      15.832 -46.179  -7.293  1.00  0.00      BSYN  
ATOM    242    H GLU    28      16.291 -46.049  -6.436  1.00  0.00      BSYN  
ATOM    243   CA GLU    28      16.477 -46.934  -8.372  1.00  0.00      BSYN  
ATOM    244   CB GLU    28      17.373 -46.036  -9.255  1.00  0.00      BSYN  
ATOM    245   CG GLU    28      17.221 -46.324 -10.728  1.00  0.00      BSYN  
ATOM    246   CD GLU    28      17.762 -45.275 -11.748  1.00  0.00      BSYN  
ATOM    247  OE1 GLU    28      18.819 -45.596 -12.200  1.00  0.00      BSYN  
ATOM    248  OE2 GLU    28      17.218 -44.181 -11.876  1.00  0.00      BSYN  
ATOM    249    C GLU    28      17.118 -48.313  -7.992  1.00  0.00      BSYN  
ATOM    250    O GLU    28      18.343 -48.362  -7.827  1.00  0.00      BSYN  
ATOM    251    N ALA    29      16.435 -49.468  -7.915  1.00  0.00      BSYN  
ATOM    252    H ALA    29      16.985 -50.205  -7.575  1.00  0.00      BSYN  
ATOM    253   CA ALA    29      15.019 -49.655  -8.199  1.00  0.00      BSYN  
ATOM    254   CB ALA    29      14.845 -50.844  -9.135  1.00  0.00      BSYN  
ATOM    255    C ALA    29      14.338 -50.020  -6.810  1.00  0.00      BSYN  
ATOM    256    O ALA    29      13.098 -50.247  -6.783  1.00  0.00      BSYN  
ATOM    257    N ALA    30      15.049 -49.688  -5.699  1.00  0.00      BSYN  
ATOM    258    H ALA    30      15.663 -48.926  -5.738  1.00  0.00      BSYN  
ATOM    259   CA ALA    30      14.915 -50.403  -4.436  1.00  0.00      BSYN  
ATOM    260   CB ALA    30      16.257 -51.238  -4.285  1.00  0.00      BSYN  
ATOM    261    C ALA    30      14.726 -49.478  -3.259  1.00  0.00      BSYN  
ATOM    262    O ALA    30      15.715 -48.869  -2.810  1.00  0.00      BSYN  
ATOM    263    N GLU    31      13.655 -49.256  -2.544  1.00  0.00      BSYN  
ATOM    264    H GLU    31      13.691 -48.630  -1.791  1.00  0.00      BSYN  
ATOM    265   CA GLU    31      12.424 -49.967  -2.909  1.00  0.00      BSYN  
ATOM    266   CB GLU    31      11.828 -50.631  -1.681  1.00  0.00      BSYN  
ATOM    267   CG GLU    31      12.864 -51.459  -0.854  1.00  0.00      BSYN  
ATOM    268   CD GLU    31      12.629 -51.879   0.556  1.00  0.00      BSYN  
ATOM    269  OE1 GLU    31      11.476 -51.779   1.029  1.00  0.00      BSYN  
ATOM    270  OE2 GLU    31      13.514 -52.271   1.224  1.00  0.00      BSYN  
ATOM    271    C GLU    31      11.351 -49.054  -3.562  1.00  0.00      BSYN  
ATOM    272    O GLU    31      11.107 -47.932  -3.133  1.00  0.00      BSYN  
ATOM    273    N LYS    32      10.727 -49.717  -4.592  1.00  0.00      BSYN  
ATOM    274    H LYS    32      11.088 -50.591  -4.851  1.00  0.00      BSYN  
ATOM    275   CA LYS    32       9.458 -49.296  -5.112  1.00  0.00      BSYN  
ATOM    276   CB LYS    32       9.392 -49.378  -6.604  1.00  0.00      BSYN  
ATOM    277   CG LYS    32       9.430 -47.990  -7.201  1.00  0.00      BSYN  
ATOM    278   CD LYS    32       8.972 -48.052  -8.737  1.00  0.00      BSYN  
ATOM    279   CE LYS    32       9.865 -48.871  -9.600  1.00  0.00      BSYN  
ATOM    280   NZ LYS    32       9.570 -48.357 -10.942  1.00  0.00      BSYN  
ATOM    281  HZ1 LYS    32       9.997 -49.009 -11.632  1.00  0.00      BSYN  
ATOM    282  HZ2 LYS    32       8.539 -48.461 -11.034  1.00  0.00      BSYN  
ATOM    283  HZ3 LYS    32       9.638 -47.346 -11.174  1.00  0.00      BSYN  
ATOM    284    C LYS    32       8.279 -50.147  -4.619  1.00  0.00      BSYN  
ATOM    285    O LYS    32       8.424 -51.119  -3.873  1.00  0.00      BSYN  
ATOM    286    N THR    33       7.042 -49.693  -4.873  1.00  0.00      BSYN  
ATOM    287    H THR    33       7.044 -48.758  -5.165  1.00  0.00      BSYN  
ATOM    288   CA THR    33       5.762 -50.421  -4.487  1.00  0.00      BSYN  
ATOM    289   CB THR    33       4.618 -49.329  -4.166  1.00  0.00      BSYN  
ATOM    290  OG1 THR    33       4.573 -48.290  -5.222  1.00  0.00      BSYN  
ATOM    291  HG1 THR    33       4.316 -48.789  -6.001  1.00  0.00      BSYN  
ATOM    292  CG2 THR    33       4.470 -48.723  -2.862  1.00  0.00      BSYN  
ATOM    293    C THR    33       5.344 -51.583  -5.490  1.00  0.00      BSYN  
ATOM    294    O THR    33       4.609 -51.412  -6.497  1.00  0.00      BSYN  
ATOM    295    N LYS    34       6.043 -52.682  -5.289  1.00  0.00      BSYN  
ATOM    296    H LYS    34       6.603 -52.659  -4.485  1.00  0.00      BSYN  
ATOM    297   CA LYS    34       5.900 -53.950  -5.930  1.00  0.00      BSYN  
ATOM    298   CB LYS    34       6.736 -53.961  -7.142  1.00  0.00      BSYN  
ATOM    299   CG LYS    34       8.209 -53.614  -6.983  1.00  0.00      BSYN  
ATOM    300   CD LYS    34       8.830 -53.473  -8.356  1.00  0.00      BSYN  
ATOM    301   CE LYS    34      10.245 -52.971  -8.124  1.00  0.00      BSYN  
ATOM    302   NZ LYS    34      10.588 -52.206  -9.336  1.00  0.00      BSYN  
ATOM    303  HZ1 LYS    34      10.204 -52.793 -10.104  1.00  0.00      BSYN  
ATOM    304  HZ2 LYS    34      10.340 -51.209  -9.176  1.00  0.00      BSYN  
ATOM    305  HZ3 LYS    34      11.623 -52.282  -9.394  1.00  0.00      BSYN  
ATOM    306    C LYS    34       6.211 -55.153  -5.000  1.00  0.00      BSYN  
ATOM    307    O LYS    34       5.491 -56.142  -5.134  1.00  0.00      BSYN  
ATOM    308    N GLU    35       7.115 -55.095  -3.941  1.00  0.00      BSYN  
ATOM    309    H GLU    35       7.547 -54.218  -3.875  1.00  0.00      BSYN  
ATOM    310   CA GLU    35       7.536 -56.119  -3.032  1.00  0.00      BSYN  
ATOM    311   CB GLU    35       8.997 -55.855  -2.535  1.00  0.00      BSYN  
ATOM    312   CG GLU    35      10.134 -55.848  -3.623  1.00  0.00      BSYN  
ATOM    313   CD GLU    35      10.062 -57.135  -4.563  1.00  0.00      BSYN  
ATOM    314  OE1 GLU    35       9.971 -57.009  -5.776  1.00  0.00      BSYN  
ATOM    315  OE2 GLU    35      10.081 -58.307  -4.040  1.00  0.00      BSYN  
ATOM    316    C GLU    35       6.539 -55.990  -1.892  1.00  0.00      BSYN  
ATOM    317    O GLU    35       5.985 -54.900  -1.550  1.00  0.00      BSYN  
ATOM    318    N GLY    36       6.300 -57.148  -1.203  1.00  0.00      BSYN  
ATOM    319    H GLY    36       6.526 -58.035  -1.551  1.00  0.00      BSYN  
ATOM    320   CA GLY    36       5.559 -57.072   0.001  1.00  0.00      BSYN  
ATOM    321    C GLY    36       5.578 -58.366   0.895  1.00  0.00      BSYN  
ATOM    322    O GLY    36       6.579 -59.035   0.960  1.00  0.00      BSYN  
ATOM    323    N VAL    37       4.469 -58.509   1.645  1.00  0.00      BSYN  
ATOM    324    H VAL    37       3.719 -57.923   1.414  1.00  0.00      BSYN  
ATOM    325   CA VAL    37       4.292 -59.650   2.612  1.00  0.00      BSYN  
ATOM    326   CB VAL    37       3.504 -59.298   3.996  1.00  0.00      BSYN  
ATOM    327  CG1 VAL    37       3.283 -60.372   5.009  1.00  0.00      BSYN  
ATOM    328  CG2 VAL    37       4.221 -58.037   4.415  1.00  0.00      BSYN  
ATOM    329    C VAL    37       3.623 -60.914   1.928  1.00  0.00      BSYN  
ATOM    330    O VAL    37       3.871 -62.128   2.339  1.00  0.00      BSYN  
ATOM    331    N LEU    38       2.997 -60.578   0.816  1.00  0.00      BSYN  
ATOM    332    H LEU    38       2.724 -59.639   0.745  1.00  0.00      BSYN  
ATOM    333   CA LEU    38       2.654 -61.531  -0.175  1.00  0.00      BSYN  
ATOM    334   CB LEU    38       1.135 -61.725   0.006  1.00  0.00      BSYN  
ATOM    335   CG LEU    38       0.249 -62.790  -0.669  1.00  0.00      BSYN  
ATOM    336  CD1 LEU    38       0.715 -64.329  -0.603  1.00  0.00      BSYN  
ATOM    337  CD2 LEU    38      -1.322 -62.676  -0.378  1.00  0.00      BSYN  
ATOM    338    C LEU    38       3.053 -60.882  -1.504  1.00  0.00      BSYN  
ATOM    339    O LEU    38       2.510 -59.793  -1.701  1.00  0.00      BSYN  
ATOM    340    N TYR    39       3.912 -61.432  -2.366  1.00  0.00      BSYN  
ATOM    341    H TYR    39       4.497 -62.129  -2.004  1.00  0.00      BSYN  
ATOM    342   CA TYR    39       4.148 -60.955  -3.801  1.00  0.00      BSYN  
ATOM    343   CB TYR    39       5.327 -61.737  -4.337  1.00  0.00      BSYN  
ATOM    344   CG TYR    39       6.170 -61.109  -5.393  1.00  0.00      BSYN  
ATOM    345  CD1 TYR    39       6.324 -61.736  -6.568  1.00  0.00      BSYN  
ATOM    346  CE1 TYR    39       7.077 -61.252  -7.670  1.00  0.00      BSYN  
ATOM    347  CD2 TYR    39       6.779 -59.926  -5.343  1.00  0.00      BSYN  
ATOM    348  CE2 TYR    39       7.619 -59.429  -6.402  1.00  0.00      BSYN  
ATOM    349   CZ TYR    39       7.822 -60.102  -7.587  1.00  0.00      BSYN  
ATOM    350   OH TYR    39       8.789 -59.699  -8.522  1.00  0.00      BSYN  
ATOM    351   HH TYR    39       9.683 -59.845  -8.205  1.00  0.00      BSYN  
ATOM    352    C TYR    39       3.019 -61.186  -4.824  1.00  0.00      BSYN  
ATOM    353    O TYR    39       3.087 -60.584  -5.929  1.00  0.00      BSYN  
ATOM    354    N VAL    40       1.984 -61.993  -4.619  1.00  0.00      BSYN  
ATOM    355    H VAL    40       1.833 -62.471  -3.777  1.00  0.00      BSYN  
ATOM    356   CA VAL    40       1.110 -62.348  -5.711  1.00  0.00      BSYN  
ATOM    357   CB VAL    40       1.159 -63.819  -5.809  1.00  0.00      BSYN  
ATOM    358  CG1 VAL    40       0.258 -64.454  -6.823  1.00  0.00      BSYN  
ATOM    359  CG2 VAL    40       2.522 -64.350  -6.063  1.00  0.00      BSYN  
ATOM    360    C VAL    40      -0.281 -61.778  -5.643  1.00  0.00      BSYN  
ATOM    361    O VAL    40      -1.273 -62.316  -5.086  1.00  0.00      BSYN  
ATOM    362    N GLY    41      -0.269 -60.698  -6.416  1.00  0.00      BSYN  
ATOM    363    H GLY    41       0.601 -60.324  -6.669  1.00  0.00      BSYN  
ATOM    364   CA GLY    41      -1.487 -59.975  -6.590  1.00  0.00      BSYN  
ATOM    365    C GLY    41      -1.318 -58.653  -7.349  1.00  0.00      BSYN  
ATOM    366    O GLY    41      -0.186 -58.244  -7.663  1.00  0.00      BSYN  
ATOM    367    N SER    42      -2.324 -57.858  -7.768  1.00  0.00      BSYN  
ATOM    368    H SER    42      -2.057 -57.106  -8.337  1.00  0.00      BSYN  
ATOM    369   CA SER    42      -3.697 -58.026  -7.235  1.00  0.00      BSYN  
ATOM    370   CB SER    42      -3.846 -56.972  -6.185  1.00  0.00      BSYN  
ATOM    371   OG SER    42      -3.569 -55.649  -6.734  1.00  0.00      BSYN  
ATOM    372   HG SER    42      -3.704 -55.235  -5.878  1.00  0.00      BSYN  
ATOM    373    C SER    42      -4.929 -58.007  -8.115  1.00  0.00      BSYN  
ATOM    374    O SER    42      -5.541 -59.122  -8.147  1.00  0.00      BSYN  
ATOM    375    N LYS    43      -5.222 -56.848  -8.772  1.00  0.00      BSYN  
ATOM    376    H LYS    43      -4.489 -56.205  -8.869  1.00  0.00      BSYN  
ATOM    377   CA LYS    43      -6.582 -56.561  -9.449  1.00  0.00      BSYN  
ATOM    378   CB LYS    43      -7.564 -55.665  -8.642  1.00  0.00      BSYN  
ATOM    379   CG LYS    43      -7.749 -55.949  -7.181  1.00  0.00      BSYN  
ATOM    380   CD LYS    43      -8.507 -57.332  -7.070  1.00  0.00      BSYN  
ATOM    381   CE LYS    43      -8.582 -57.922  -5.695  1.00  0.00      BSYN  
ATOM    382   NZ LYS    43      -7.314 -58.528  -5.361  1.00  0.00      BSYN  
ATOM    383  HZ1 LYS    43      -7.145 -59.271  -6.070  1.00  0.00      BSYN  
ATOM    384  HZ2 LYS    43      -6.584 -57.806  -5.529  1.00  0.00      BSYN  
ATOM    385  HZ3 LYS    43      -7.407 -58.944  -4.413  1.00  0.00      BSYN  
ATOM    386    C LYS    43      -6.340 -55.826 -10.814  1.00  0.00      BSYN  
ATOM    387    O LYS    43      -5.407 -54.951 -10.754  1.00  0.00      BSYN  
ATOM    388    N THR    44      -6.913 -56.159 -12.061  1.00  0.00      BSYN  
ATOM    389    H THR    44      -6.900 -55.599 -12.865  1.00  0.00      BSYN  
ATOM    390   CA THR    44      -7.593 -57.441 -12.095  1.00  0.00      BSYN  
ATOM    391   CB THR    44      -8.888 -57.470 -12.928  1.00  0.00      BSYN  
ATOM    392  OG1 THR    44      -8.615 -57.133 -14.275  1.00  0.00      BSYN  
ATOM    393  HG1 THR    44      -7.970 -57.701 -14.704  1.00  0.00      BSYN  
ATOM    394  CG2 THR    44      -9.795 -56.271 -12.542  1.00  0.00      BSYN  
ATOM    395    C THR    44      -6.654 -58.450 -12.670  1.00  0.00      BSYN  
ATOM    396    O THR    44      -6.431 -58.483 -13.840  1.00  0.00      BSYN  
ATOM    397    N ARG    45      -6.422 -59.405 -11.792  1.00  0.00      BSYN  
ATOM    398    H ARG    45      -6.856 -59.599 -10.935  1.00  0.00      BSYN  
ATOM    399   CA ARG    45      -5.504 -60.484 -12.221  1.00  0.00      BSYN  
ATOM    400   CB ARG    45      -4.085 -59.974 -11.858  1.00  0.00      BSYN  
ATOM    401   CG ARG    45      -3.297 -59.560 -13.174  1.00  0.00      BSYN  
ATOM    402   CD ARG    45      -1.802 -59.630 -12.806  1.00  0.00      BSYN  
ATOM    403   NE ARG    45      -1.419 -58.600 -11.812  1.00  0.00      BSYN  
ATOM    404   HE ARG    45      -1.537 -58.840 -10.869  1.00  0.00      BSYN  
ATOM    405   CZ ARG    45      -1.069 -57.302 -12.129  1.00  0.00      BSYN  
ATOM    406  NH1 ARG    45      -0.972 -56.852 -13.377  1.00  0.00      BSYN  
ATOM    407 HH11 ARG    45      -0.823 -55.874 -13.528  1.00  0.00      BSYN  
ATOM    408 HH12 ARG    45      -1.126 -57.420 -14.186  1.00  0.00      BSYN  
ATOM    409  NH2 ARG    45      -0.658 -56.488 -11.181  1.00  0.00      BSYN  
ATOM    410 HH21 ARG    45      -0.357 -55.539 -11.274  1.00  0.00      BSYN  
ATOM    411 HH22 ARG    45      -0.517 -56.775 -10.233  1.00  0.00      BSYN  
ATOM    412    C ARG    45      -5.902 -61.681 -11.396  1.00  0.00      BSYN  
ATOM    413    O ARG    45      -5.725 -62.772 -11.910  1.00  0.00      BSYN  
ATOM    414    N GLU    46      -6.236 -61.648 -10.064  1.00  0.00      BSYN  
ATOM    415    H GLU    46      -6.194 -60.760  -9.652  1.00  0.00      BSYN  
ATOM    416   CA GLU    46      -6.617 -62.784  -9.226  1.00  0.00      BSYN  
ATOM    417   CB GLU    46      -5.558 -63.187  -8.254  1.00  0.00      BSYN  
ATOM    418   CG GLU    46      -4.345 -63.932  -8.836  1.00  0.00      BSYN  
ATOM    419   CD GLU    46      -4.607 -65.327  -9.355  1.00  0.00      BSYN  
ATOM    420  OE1 GLU    46      -4.311 -65.542 -10.524  1.00  0.00      BSYN  
ATOM    421  OE2 GLU    46      -5.077 -66.091  -8.556  1.00  0.00      BSYN  
ATOM    422    C GLU    46      -7.859 -62.325  -8.494  1.00  0.00      BSYN  
ATOM    423    O GLU    46      -8.122 -61.141  -8.325  1.00  0.00      BSYN  
ATOM    424    N GLY    47      -8.601 -63.294  -7.899  1.00  0.00      BSYN  
ATOM    425    H GLY    47      -8.302 -64.225  -7.970  1.00  0.00      BSYN  
ATOM    426   CA GLY    47      -9.549 -63.027  -6.837  1.00  0.00      BSYN  
ATOM    427    C GLY    47      -9.045 -63.382  -5.450  1.00  0.00      BSYN  
ATOM    428    O GLY    47      -9.053 -64.538  -5.008  1.00  0.00      BSYN  
ATOM    429    N VAL    48      -8.508 -62.358  -4.787  1.00  0.00      BSYN  
ATOM    430    H VAL    48      -8.606 -61.410  -5.013  1.00  0.00      BSYN  
ATOM    431   CA VAL    48      -7.898 -62.446  -3.479  1.00  0.00      BSYN  
ATOM    432   CB VAL    48      -6.513 -61.688  -3.490  1.00  0.00      BSYN  
ATOM    433  CG1 VAL    48      -5.744 -61.997  -2.225  1.00  0.00      BSYN  
ATOM    434  CG2 VAL    48      -5.717 -62.109  -4.649  1.00  0.00      BSYN  
ATOM    435    C VAL    48      -8.748 -61.863  -2.382  1.00  0.00      BSYN  
ATOM    436    O VAL    48      -9.044 -60.670  -2.233  1.00  0.00      BSYN  
ATOM    437    N VAL    49      -9.019 -62.836  -1.491  1.00  0.00      BSYN  
ATOM    438    H VAL    49      -8.805 -63.731  -1.827  1.00  0.00      BSYN  
ATOM    439   CA VAL    49      -9.657 -62.681  -0.193  1.00  0.00      BSYN  
ATOM    440   CB VAL    49      -9.931 -64.125   0.430  1.00  0.00      BSYN  
ATOM    441  CG1 VAL    49     -10.952 -64.941  -0.320  1.00  0.00      BSYN  
ATOM    442  CG2 VAL    49      -8.734 -64.938   0.280  1.00  0.00      BSYN  
ATOM    443    C VAL    49      -8.836 -61.811   0.752  1.00  0.00      BSYN  
ATOM    444    O VAL    49      -7.873 -62.263   1.342  1.00  0.00      BSYN  
ATOM    445    N GLN    50      -9.259 -60.543   0.887  1.00  0.00      BSYN  
ATOM    446    H GLN    50     -10.175 -60.302   0.634  1.00  0.00      BSYN  
ATOM    447   CA GLN    50      -8.325 -59.600   1.343  1.00  0.00      BSYN  
ATOM    448   CB GLN    50      -8.826 -58.260   0.795  1.00  0.00      BSYN  
ATOM    449   CG GLN    50      -9.880 -57.606   1.618  1.00  0.00      BSYN  
ATOM    450   CD GLN    50     -11.268 -58.243   1.809  1.00  0.00      BSYN  
ATOM    451  OE1 GLN    50     -11.367 -59.049   2.687  1.00  0.00      BSYN  
ATOM    452  NE2 GLN    50     -12.302 -57.966   1.028  1.00  0.00      BSYN  
ATOM    453 HE21 GLN    50     -12.194 -57.370   0.257  1.00  0.00      BSYN  
ATOM    454 HE22 GLN    50     -13.183 -58.231   1.364  1.00  0.00      BSYN  
ATOM    455    C GLN    50      -8.158 -59.680   2.851  1.00  0.00      BSYN  
ATOM    456    O GLN    50      -7.137 -59.310   3.316  1.00  0.00      BSYN  
ATOM    457    N GLY    51      -9.025 -60.192   3.670  1.00  0.00      BSYN  
ATOM    458    H GLY    51      -9.885 -60.431   3.265  1.00  0.00      BSYN  
ATOM    459   CA GLY    51      -9.048 -60.356   5.153  1.00  0.00      BSYN  
ATOM    460    C GLY    51      -8.132 -61.374   5.667  1.00  0.00      BSYN  
ATOM    461    O GLY    51      -8.615 -62.278   6.358  1.00  0.00      BSYN  
ATOM    462    N VAL    52      -6.865 -61.105   5.503  1.00  0.00      BSYN  
ATOM    463    H VAL    52      -6.845 -60.314   4.926  1.00  0.00      BSYN  
ATOM    464   CA VAL    52      -5.757 -61.884   6.011  1.00  0.00      BSYN  
ATOM    465   CB VAL    52      -4.630 -62.048   4.941  1.00  0.00      BSYN  
ATOM    466  CG1 VAL    52      -4.872 -62.925   3.789  1.00  0.00      BSYN  
ATOM    467  CG2 VAL    52      -4.138 -60.568   4.423  1.00  0.00      BSYN  
ATOM    468    C VAL    52      -5.215 -61.448   7.470  1.00  0.00      BSYN  
ATOM    469    O VAL    52      -4.165 -60.832   7.691  1.00  0.00      BSYN  
ATOM    470    N ALA    53      -6.135 -61.658   8.381  1.00  0.00      BSYN  
ATOM    471    H ALA    53      -7.012 -61.939   8.045  1.00  0.00      BSYN  
ATOM    472   CA ALA    53      -6.002 -61.363   9.832  1.00  0.00      BSYN  
ATOM    473   CB ALA    53      -7.088 -60.363  10.246  1.00  0.00      BSYN  
ATOM    474    C ALA    53      -6.085 -62.567  10.831  1.00  0.00      BSYN  
ATOM    475    O ALA    53      -6.952 -63.390  10.652  1.00  0.00      BSYN  
ATOM    476    N SER    54      -5.228 -62.556  11.783  1.00  0.00      BSYN  
ATOM    477    H SER    54      -4.698 -61.736  11.872  1.00  0.00      BSYN  
ATOM    478   CA SER    54      -5.082 -63.644  12.770  1.00  0.00      BSYN  
ATOM    479   CB SER    54      -3.574 -63.742  12.933  1.00  0.00      BSYN  
ATOM    480   OG SER    54      -2.922 -63.739  11.695  1.00  0.00      BSYN  
ATOM    481   HG SER    54      -3.333 -63.233  10.991  1.00  0.00      BSYN  
ATOM    482    C SER    54      -5.784 -63.355  14.152  1.00  0.00      BSYN  
ATOM    483    O SER    54      -6.823 -62.712  14.136  1.00  0.00      BSYN  
ATOM    484    N VAL    55      -5.274 -63.811  15.296  1.00  0.00      BSYN  
ATOM    485    H VAL    55      -4.992 -64.749  15.269  1.00  0.00      BSYN  
ATOM    486   CA VAL    55      -5.458 -63.222  16.615  1.00  0.00      BSYN  
ATOM    487   CB VAL    55      -4.858 -64.141  17.702  1.00  0.00      BSYN  
ATOM    488  CG1 VAL    55      -5.541 -63.631  19.028  1.00  0.00      BSYN  
ATOM    489  CG2 VAL    55      -4.960 -65.703  17.354  1.00  0.00      BSYN  
ATOM    490    C VAL    55      -5.022 -61.793  16.717  1.00  0.00      BSYN  
ATOM    491    O VAL    55      -3.846 -61.509  17.068  1.00  0.00      BSYN  
ATOM    492    N ALA    56      -6.042 -61.072  16.304  1.00  0.00      BSYN  
ATOM    493    H ALA    56      -6.884 -61.549  16.150  1.00  0.00      BSYN  
ATOM    494   CA ALA    56      -6.017 -59.596  16.290  1.00  0.00      BSYN  
ATOM    495   CB ALA    56      -5.895 -59.221  14.784  1.00  0.00      BSYN  
ATOM    496    C ALA    56      -7.174 -58.914  16.995  1.00  0.00      BSYN  
ATOM    497    O ALA    56      -8.218 -59.564  17.064  1.00  0.00      BSYN  
ATOM    498    N GLU    57      -7.132 -57.716  17.391  1.00  0.00      BSYN  
ATOM    499    H GLU    57      -6.388 -57.312  16.897  1.00  0.00      BSYN  
ATOM    500   CA GLU    57      -8.200 -56.977  18.058  1.00  0.00      BSYN  
ATOM    501   CB GLU    57      -7.591 -56.607  19.318  1.00  0.00      BSYN  
ATOM    502   CG GLU    57      -8.517 -56.184  20.508  1.00  0.00      BSYN  
ATOM    503   CD GLU    57      -7.918 -55.332  21.567  1.00  0.00      BSYN  
ATOM    504  OE1 GLU    57      -8.039 -54.108  21.354  1.00  0.00      BSYN  
ATOM    505  OE2 GLU    57      -7.392 -55.813  22.545  1.00  0.00      BSYN  
ATOM    506    C GLU    57      -8.505 -55.730  17.266  1.00  0.00      BSYN  
ATOM    507    O GLU    57      -9.167 -54.805  17.737  1.00  0.00      BSYN  
ATOM    508    N LYS    58      -8.238 -55.826  15.977  1.00  0.00      BSYN  
ATOM    509    H LYS    58      -7.911 -56.685  15.636  1.00  0.00      BSYN  
ATOM    510   CA LYS    58      -8.336 -54.791  14.963  1.00  0.00      BSYN  
ATOM    511   CB LYS    58      -9.813 -54.524  14.751  1.00  0.00      BSYN  
ATOM    512   CG LYS    58     -10.683 -55.599  14.245  1.00  0.00      BSYN  
ATOM    513   CD LYS    58     -10.408 -55.840  12.829  1.00  0.00      BSYN  
ATOM    514   CE LYS    58     -11.719 -56.039  12.096  1.00  0.00      BSYN  
ATOM    515   NZ LYS    58     -12.184 -54.756  11.584  1.00  0.00      BSYN  
ATOM    516  HZ1 LYS    58     -13.086 -54.875  11.079  1.00  0.00      BSYN  
ATOM    517  HZ2 LYS    58     -12.427 -54.211  12.436  1.00  0.00      BSYN  
ATOM    518  HZ3 LYS    58     -11.470 -54.216  11.055  1.00  0.00      BSYN  
ATOM    519    C LYS    58      -7.476 -53.517  15.259  1.00  0.00      BSYN  
ATOM    520    O LYS    58      -7.421 -52.545  14.428  1.00  0.00      BSYN  
ATOM    521    N THR    59      -6.965 -53.466  16.427  1.00  0.00      BSYN  
ATOM    522    H THR    59      -7.441 -53.891  17.171  1.00  0.00      BSYN  
ATOM    523   CA THR    59      -5.895 -52.558  16.779  1.00  0.00      BSYN  
ATOM    524   CB THR    59      -6.223 -51.818  18.074  1.00  0.00      BSYN  
ATOM    525  OG1 THR    59      -6.441 -52.823  19.025  1.00  0.00      BSYN  
ATOM    526  HG1 THR    59      -6.992 -52.541  19.759  1.00  0.00      BSYN  
ATOM    527  CG2 THR    59      -7.580 -50.990  17.912  1.00  0.00      BSYN  
ATOM    528    C THR    59      -4.511 -53.094  16.870  1.00  0.00      BSYN  
ATOM    529    O THR    59      -3.519 -52.388  16.588  1.00  0.00      BSYN  
ATOM    530    N LYS    60      -4.407 -54.457  16.985  1.00  0.00      BSYN  
ATOM    531    H LYS    60      -5.177 -55.052  17.098  1.00  0.00      BSYN  
ATOM    532   CA LYS    60      -3.145 -55.061  16.977  1.00  0.00      BSYN  
ATOM    533   CB LYS    60      -2.506 -55.166  18.375  1.00  0.00      BSYN  
ATOM    534   CG LYS    60      -3.411 -55.814  19.445  1.00  0.00      BSYN  
ATOM    535   CD LYS    60      -2.644 -56.566  20.546  1.00  0.00      BSYN  
ATOM    536   CE LYS    60      -1.812 -57.787  20.175  1.00  0.00      BSYN  
ATOM    537   NZ LYS    60      -2.375 -58.728  19.217  1.00  0.00      BSYN  
ATOM    538  HZ1 LYS    60      -1.575 -59.061  18.642  1.00  0.00      BSYN  
ATOM    539  HZ2 LYS    60      -2.947 -59.509  19.596  1.00  0.00      BSYN  
ATOM    540  HZ3 LYS    60      -2.908 -58.241  18.468  1.00  0.00      BSYN  
ATOM    541    C LYS    60      -3.068 -56.378  16.164  1.00  0.00      BSYN  
ATOM    542    O LYS    60      -3.503 -57.441  16.546  1.00  0.00      BSYN  
ATOM    543    N GLU    61      -2.496 -56.262  14.958  1.00  0.00      BSYN  
ATOM    544    H GLU    61      -2.188 -55.358  14.738  1.00  0.00      BSYN  
ATOM    545   CA GLU    61      -2.624 -57.373  14.024  1.00  0.00      BSYN  
ATOM    546   CB GLU    61      -3.176 -56.910  12.653  1.00  0.00      BSYN  
ATOM    547   CG GLU    61      -4.611 -56.394  12.404  1.00  0.00      BSYN  
ATOM    548   CD GLU    61      -5.023 -55.969  11.021  1.00  0.00      BSYN  
ATOM    549  OE1 GLU    61      -4.406 -56.466  10.074  1.00  0.00      BSYN  
ATOM    550  OE2 GLU    61      -5.940 -55.092  10.880  1.00  0.00      BSYN  
ATOM    551    C GLU    61      -1.230 -58.013  13.785  1.00  0.00      BSYN  
ATOM    552    O GLU    61      -0.176 -57.419  13.699  1.00  0.00      BSYN  
ATOM    553    N GLN    62      -1.363 -59.264  13.344  1.00  0.00      BSYN  
ATOM    554    H GLN    62      -2.250 -59.493  12.997  1.00  0.00      BSYN  
ATOM    555   CA GLN    62      -0.280 -60.238  13.530  1.00  0.00      BSYN  
ATOM    556   CB GLN    62      -0.831 -61.272  14.361  1.00  0.00      BSYN  
ATOM    557   CG GLN    62       0.193 -61.808  15.299  1.00  0.00      BSYN  
ATOM    558   CD GLN    62      -0.158 -62.977  16.223  1.00  0.00      BSYN  
ATOM    559  OE1 GLN    62       0.617 -63.723  16.712  1.00  0.00      BSYN  
ATOM    560  NE2 GLN    62      -1.472 -63.000  16.566  1.00  0.00      BSYN  
ATOM    561 HE21 GLN    62      -2.053 -62.413  16.039  1.00  0.00      BSYN  
ATOM    562 HE22 GLN    62      -1.783 -63.539  17.324  1.00  0.00      BSYN  
ATOM    563    C GLN    62       0.063 -60.635  12.113  1.00  0.00      BSYN  
ATOM    564    O GLN    62      -0.865 -61.034  11.403  1.00  0.00      BSYN  
ATOM    565    N ALA    63       1.294 -60.655  11.747  1.00  0.00      BSYN  
ATOM    566    H ALA    63       1.972 -60.494  12.435  1.00  0.00      BSYN  
ATOM    567   CA ALA    63       1.739 -60.803  10.371  1.00  0.00      BSYN  
ATOM    568   CB ALA    63       1.863 -59.454   9.611  1.00  0.00      BSYN  
ATOM    569    C ALA    63       3.087 -61.361  10.269  1.00  0.00      BSYN  
ATOM    570    O ALA    63       4.156 -60.791  10.488  1.00  0.00      BSYN  
ATOM    571    N SER    64       2.977 -62.671  10.034  1.00  0.00      BSYN  
ATOM    572    H SER    64       2.024 -62.899  10.033  1.00  0.00      BSYN  
ATOM    573   CA SER    64       4.001 -63.637  10.139  1.00  0.00      BSYN  
ATOM    574   CB SER    64       3.413 -64.777  10.977  1.00  0.00      BSYN  
ATOM    575   OG SER    64       2.784 -64.516  12.248  1.00  0.00      BSYN  
ATOM    576   HG SER    64       3.377 -64.210  12.939  1.00  0.00      BSYN  
ATOM    577    C SER    64       4.642 -63.951   8.814  1.00  0.00      BSYN  
ATOM    578    O SER    64       4.212 -64.837   8.090  1.00  0.00      BSYN  
ATOM    579    N HIS    65       5.654 -63.154   8.443  1.00  0.00      BSYN  
ATOM    580    H HIS    65       6.423 -63.142   9.050  1.00  0.00      BSYN  
ATOM    581   CA HIS    65       5.844 -62.810   7.077  1.00  0.00      BSYN  
ATOM    582   CB HIS    65       7.043 -61.757   7.117  1.00  0.00      BSYN  
ATOM    583   CG HIS    65       6.684 -60.439   7.896  1.00  0.00      BSYN  
ATOM    584  ND1 HIS    65       6.647 -60.141   9.138  1.00  0.00      BSYN  
ATOM    585  HD1 HIS    65       6.828 -60.651   9.955  1.00  0.00      BSYN  
ATOM    586  CD2 HIS    65       6.630 -59.290   7.119  1.00  0.00      BSYN  
ATOM    587  NE2 HIS    65       6.654 -58.380   7.942  1.00  0.00      BSYN  
ATOM    588  CE1 HIS    65       6.666 -58.887   9.141  1.00  0.00      BSYN  
ATOM    589    C HIS    65       6.217 -63.903   6.194  1.00  0.00      BSYN  
ATOM    590    O HIS    65       7.086 -64.680   6.538  1.00  0.00      BSYN  
ATOM    591    N LEU    66       5.442 -64.126   5.060  1.00  0.00      BSYN  
ATOM    592    H LEU    66       4.835 -63.414   4.769  1.00  0.00      BSYN  
ATOM    593   CA LEU    66       5.725 -65.321   4.317  1.00  0.00      BSYN  
ATOM    594   CB LEU    66       4.568 -66.057   3.776  1.00  0.00      BSYN  
ATOM    595   CG LEU    66       3.271 -66.604   4.520  1.00  0.00      BSYN  
ATOM    596  CD1 LEU    66       3.715 -67.497   5.714  1.00  0.00      BSYN  
ATOM    597  CD2 LEU    66       2.480 -65.544   5.210  1.00  0.00      BSYN  
ATOM    598    C LEU    66       6.711 -64.939   3.165  1.00  0.00      BSYN  
ATOM    599    O LEU    66       7.553 -65.809   2.846  1.00  0.00      BSYN  
ATOM    600    N GLY    67       6.550 -63.759   2.562  1.00  0.00      BSYN  
ATOM    601    H GLY    67       5.809 -63.172   2.821  1.00  0.00      BSYN  
ATOM    602   CA GLY    67       7.391 -63.296   1.474  1.00  0.00      BSYN  
ATOM    603    C GLY    67       7.769 -64.243   0.465  1.00  0.00      BSYN  
ATOM    604    O GLY    67       7.096 -64.387  -0.635  1.00  0.00      BSYN  
ATOM    605    N GLY    68       8.806 -64.993   0.774  1.00  0.00      BSYN  
ATOM    606    H GLY    68       9.332 -64.911   1.596  1.00  0.00      BSYN  
ATOM    607   CA GLY    68       9.074 -66.115  -0.063  1.00  0.00      BSYN  
ATOM    608    C GLY    68       7.896 -67.122  -0.314  1.00  0.00      BSYN  
ATOM    609    O GLY    68       7.639 -67.421  -1.486  1.00  0.00      BSYN  
ATOM    610    N ALA    69       7.183 -67.558   0.674  1.00  0.00      BSYN  
ATOM    611    H ALA    69       7.083 -67.020   1.488  1.00  0.00      BSYN  
ATOM    612   CA ALA    69       6.337 -68.675   0.465  1.00  0.00      BSYN  
ATOM    613   CB ALA    69       5.896 -69.103   1.783  1.00  0.00      BSYN  
ATOM    614    C ALA    69       5.150 -68.409  -0.416  1.00  0.00      BSYN  
ATOM    615    O ALA    69       4.029 -68.565   0.102  1.00  0.00      BSYN  
ATOM    616    N VAL    70       5.229 -68.283  -1.703  1.00  0.00      BSYN  
ATOM    617    H VAL    70       6.101 -68.341  -2.147  1.00  0.00      BSYN  
ATOM    618   CA VAL    70       4.103 -67.850  -2.591  1.00  0.00      BSYN  
ATOM    619   CB VAL    70       4.640 -67.166  -3.949  1.00  0.00      BSYN  
ATOM    620  CG1 VAL    70       4.787 -65.663  -3.717  1.00  0.00      BSYN  
ATOM    621  CG2 VAL    70       5.920 -67.626  -4.621  1.00  0.00      BSYN  
ATOM    622    C VAL    70       2.994 -68.918  -2.758  1.00  0.00      BSYN  
ATOM    623    O VAL    70       1.865 -68.461  -2.662  1.00  0.00      BSYN  
ATOM    624    N PHE    71       3.265 -70.195  -2.957  1.00  0.00      BSYN  
ATOM    625    H PHE    71       4.226 -70.386  -2.933  1.00  0.00      BSYN  
ATOM    626   CA PHE    71       2.270 -71.217  -2.918  1.00  0.00      BSYN  
ATOM    627   CB PHE    71       2.896 -72.620  -3.121  1.00  0.00      BSYN  
ATOM    628   CG PHE    71       2.770 -73.017  -4.563  1.00  0.00      BSYN  
ATOM    629  CD1 PHE    71       1.597 -73.666  -5.031  1.00  0.00      BSYN  
ATOM    630  CD2 PHE    71       3.757 -72.770  -5.475  1.00  0.00      BSYN  
ATOM    631  CE1 PHE    71       1.591 -73.975  -6.369  1.00  0.00      BSYN  
ATOM    632  CE2 PHE    71       3.702 -73.040  -6.816  1.00  0.00      BSYN  
ATOM    633   CZ PHE    71       2.608 -73.728  -7.328  1.00  0.00      BSYN  
ATOM    634    C PHE    71       1.533 -71.107  -1.603  1.00  0.00      BSYN  
ATOM    635    O PHE    71       0.284 -70.971  -1.620  1.00  0.00      BSYN  
ATOM    636    N SER    72       2.195 -71.318  -0.476  1.00  0.00      BSYN  
ATOM    637    H SER    72       3.165 -71.438  -0.407  1.00  0.00      BSYN  
ATOM    638   CA SER    72       1.581 -71.249   0.875  1.00  0.00      BSYN  
ATOM    639   CB SER    72       2.677 -71.121   1.914  1.00  0.00      BSYN  
ATOM    640   OG SER    72       3.731 -72.069   2.013  1.00  0.00      BSYN  
ATOM    641   HG SER    72       4.295 -72.171   1.243  1.00  0.00      BSYN  
ATOM    642    C SER    72       0.349 -70.391   1.185  1.00  0.00      BSYN  
ATOM    643    O SER    72      -0.564 -70.838   1.875  1.00  0.00      BSYN  
ATOM    644    N GLY    73       0.360 -69.126   0.699  1.00  0.00      BSYN  
ATOM    645    H GLY    73       1.141 -68.907   0.148  1.00  0.00      BSYN  
ATOM    646   CA GLY    73      -0.777 -68.195   0.847  1.00  0.00      BSYN  
ATOM    647    C GLY    73      -1.789 -68.150  -0.310  1.00  0.00      BSYN  
ATOM    648    O GLY    73      -2.940 -67.948   0.001  1.00  0.00      BSYN  
ATOM    649    N ALA    74      -1.268 -68.289  -1.478  1.00  0.00      BSYN  
ATOM    650    H ALA    74      -0.326 -68.462  -1.688  1.00  0.00      BSYN  
ATOM    651   CA ALA    74      -2.101 -68.036  -2.620  1.00  0.00      BSYN  
ATOM    652   CB ALA    74      -1.579 -66.797  -3.468  1.00  0.00      BSYN  
ATOM    653    C ALA    74      -2.319 -69.157  -3.682  1.00  0.00      BSYN  
ATOM    654    O ALA    74      -2.528 -68.874  -4.846  1.00  0.00      BSYN  
ATOM    655    N GLY    75      -2.144 -70.401  -3.284  1.00  0.00      BSYN  
ATOM    656    H GLY    75      -1.627 -70.580  -2.471  1.00  0.00      BSYN  
ATOM    657   CA GLY    75      -2.824 -71.386  -4.175  1.00  0.00      BSYN  
ATOM    658    C GLY    75      -2.053 -72.678  -4.200  1.00  0.00      BSYN  
ATOM    659    O GLY    75      -1.816 -73.288  -5.266  1.00  0.00      BSYN  
ATOM    660    N ASN    76      -1.894 -73.053  -2.948  1.00  0.00      BSYN  
ATOM    661    H ASN    76      -2.039 -72.292  -2.348  1.00  0.00      BSYN  
ATOM    662   CA ASN    76      -1.588 -74.438  -2.670  1.00  0.00      BSYN  
ATOM    663   CB ASN    76      -0.636 -74.621  -1.436  1.00  0.00      BSYN  
ATOM    664   CG ASN    76       0.372 -75.693  -1.692  1.00  0.00      BSYN  
ATOM    665  OD1 ASN    76       1.440 -75.410  -2.173  1.00  0.00      BSYN  
ATOM    666  ND2 ASN    76      -0.122 -76.900  -1.512  1.00  0.00      BSYN  
ATOM    667 HD21 ASN    76      -0.973 -76.992  -1.036  1.00  0.00      BSYN  
ATOM    668 HD22 ASN    76       0.437 -77.635  -1.841  1.00  0.00      BSYN  
ATOM    669    C ASN    76      -2.906 -75.229  -2.570  1.00  0.00      BSYN  
ATOM    670    O ASN    76      -3.382 -75.529  -1.529  1.00  0.00      BSYN  
ATOM    671    N ILE    77      -3.409 -75.478  -3.760  1.00  0.00      BSYN  
ATOM    672    H ILE    77      -2.905 -75.453  -4.600  1.00  0.00      BSYN  
ATOM    673   CA ILE    77      -4.753 -76.064  -3.847  1.00  0.00      BSYN  
ATOM    674   CB ILE    77      -5.790 -75.405  -4.835  1.00  0.00      BSYN  
ATOM    675  CG2 ILE    77      -7.045 -75.057  -4.106  1.00  0.00      BSYN  
ATOM    676  CG1 ILE    77      -5.304 -74.070  -5.461  1.00  0.00      BSYN  
ATOM    677   CD ILE    77      -4.511 -74.157  -6.773  1.00  0.00      BSYN  
ATOM    678    C ILE    77      -4.789 -77.609  -4.037  1.00  0.00      BSYN  
ATOM    679    O ILE    77      -3.931 -78.329  -4.595  1.00  0.00      BSYN  
ATOM    680    N ALA    78      -5.845 -78.299  -3.523  1.00  0.00      BSYN  
ATOM    681    H ALA    78      -6.643 -77.778  -3.294  1.00  0.00      BSYN  
ATOM    682   CA ALA    78      -5.947 -79.761  -3.686  1.00  0.00      BSYN  
ATOM    683   CB ALA    78      -6.691 -80.226  -2.447  1.00  0.00      BSYN  
ATOM    684    C ALA    78      -6.916 -79.963  -4.895  1.00  0.00      BSYN  
ATOM    685    O ALA    78      -7.916 -79.263  -5.159  1.00  0.00      BSYN  
ATOM    686    N ALA    79      -6.451 -80.971  -5.668  1.00  0.00      BSYN  
ATOM    687    H ALA    79      -5.554 -81.354  -5.568  1.00  0.00      BSYN  
ATOM    688   CA ALA    79      -7.193 -81.201  -6.868  1.00  0.00      BSYN  
ATOM    689   CB ALA    79      -6.168 -81.007  -8.022  1.00  0.00      BSYN  
ATOM    690    C ALA    79      -7.794 -82.606  -7.077  1.00  0.00      BSYN  
ATOM    691    O ALA    79      -8.966 -82.919  -7.465  1.00  0.00      BSYN  
ATOM    692    N ALA    80      -6.954 -83.514  -6.674  1.00  0.00      BSYN  
ATOM    693    H ALA    80      -6.147 -83.197  -6.218  1.00  0.00      BSYN  
ATOM    694   CA ALA    80      -7.145 -84.973  -6.927  1.00  0.00      BSYN  
ATOM    695   CB ALA    80      -6.491 -85.286  -8.317  1.00  0.00      BSYN  
ATOM    696    C ALA    80      -6.699 -85.950  -5.818  1.00  0.00      BSYN  
ATOM    697    O ALA    80      -5.983 -85.594  -4.890  1.00  0.00      BSYN  
ATOM    698    N THR    81      -7.555 -87.016  -5.864  1.00  0.00      BSYN  
ATOM    699    H THR    81      -8.291 -87.109  -6.504  1.00  0.00      BSYN  
ATOM    700   CA THR    81      -7.591 -88.063  -4.832  1.00  0.00      BSYN  
ATOM    701   CB THR    81      -8.985 -88.751  -4.765  1.00  0.00      BSYN  
ATOM    702  OG1 THR    81      -9.905 -87.691  -5.004  1.00  0.00      BSYN  
ATOM    703  HG1 THR    81     -10.764 -88.028  -4.738  1.00  0.00      BSYN  
ATOM    704  CG2 THR    81      -9.176 -89.152  -3.284  1.00  0.00      BSYN  
ATOM    705    C THR    81      -6.534 -89.074  -5.161  1.00  0.00      BSYN  
ATOM    706    O THR    81      -5.507 -89.232  -4.466  1.00  0.00      BSYN  
ATOM    707    N GLY    82      -6.714 -89.783  -6.256  1.00  0.00      BSYN  
ATOM    708    H GLY    82      -7.595 -89.874  -6.675  1.00  0.00      BSYN  
ATOM    709   CA GLY    82      -5.658 -90.648  -6.725  1.00  0.00      BSYN  
ATOM    710    C GLY    82      -6.052 -91.568  -7.937  1.00  0.00      BSYN  
ATOM    711    O GLY    82      -5.319 -91.729  -8.944  1.00  0.00      BSYN  
ATOM    712    N LEU    83      -7.126 -92.312  -7.918  1.00  0.00      BSYN  
ATOM    713    H LEU    83      -7.568 -92.402  -7.047  1.00  0.00      BSYN  
ATOM    714   CA LEU    83      -7.665 -93.090  -8.960  1.00  0.00      BSYN  
ATOM    715   CB LEU    83      -8.348 -94.272  -8.325  1.00  0.00      BSYN  
ATOM    716   CG LEU    83      -8.320 -95.483  -9.162  1.00  0.00      BSYN  
ATOM    717  CD1 LEU    83      -7.052 -96.023  -9.319  1.00  0.00      BSYN  
ATOM    718  CD2 LEU    83      -9.113 -96.445  -8.482  1.00  0.00      BSYN  
ATOM    719    C LEU    83      -8.642 -92.084  -9.596  1.00  0.00      BSYN  
ATOM    720    O LEU    83      -9.749 -91.749  -9.035  1.00  0.00      BSYN  
ATOM    721    N VAL    84      -8.339 -91.735 -10.891  1.00  0.00      BSYN  
ATOM    722    H VAL    84      -7.544 -92.076 -11.351  1.00  0.00      BSYN  
ATOM    723   CA VAL    84      -8.936 -90.641 -11.648  1.00  0.00      BSYN  
ATOM    724   CB VAL    84      -7.700 -89.796 -12.289  1.00  0.00      BSYN  
ATOM    725  CG1 VAL    84      -8.163 -88.455 -12.883  1.00  0.00      BSYN  
ATOM    726  CG2 VAL    84      -6.508 -89.431 -11.531  1.00  0.00      BSYN  
ATOM    727    C VAL    84      -9.967 -91.234 -12.666  1.00  0.00      BSYN  
ATOM    728    O VAL    84      -9.708 -91.717 -13.732  1.00  0.00      BSYN  
ATOM    729    N LYS    85     -11.149 -91.246 -12.276  1.00  0.00      BSYN  
ATOM    730    H LYS    85     -11.221 -90.992 -11.332  1.00  0.00      BSYN  
ATOM    731   CA LYS    85     -12.360 -91.609 -13.101  1.00  0.00      BSYN  
ATOM    732   CB LYS    85     -13.552 -91.877 -12.149  1.00  0.00      BSYN  
ATOM    733   CG LYS    85     -13.173 -93.019 -11.311  1.00  0.00      BSYN  
ATOM    734   CD LYS    85     -14.169 -93.172 -10.180  1.00  0.00      BSYN  
ATOM    735   CE LYS    85     -13.951 -94.206  -9.143  1.00  0.00      BSYN  
ATOM    736   NZ LYS    85     -13.794 -95.575  -9.628  1.00  0.00      BSYN  
ATOM    737  HZ1 LYS    85     -14.569 -95.799 -10.285  1.00  0.00      BSYN  
ATOM    738  HZ2 LYS    85     -12.931 -95.533 -10.206  1.00  0.00      BSYN  
ATOM    739  HZ3 LYS    85     -13.784 -96.262  -8.847  1.00  0.00      BSYN  
ATOM    740    C LYS    85     -12.649 -90.486 -14.092  1.00  0.00      BSYN  
ATOM    741    O LYS    85     -12.513 -89.338 -13.593  1.00  0.00      BSYN  
ATOM    742    N ARG    86     -12.920 -90.675 -15.361  1.00  0.00      BSYN  
ATOM    743    H ARG    86     -12.862 -91.564 -15.768  1.00  0.00      BSYN  
ATOM    744   CA ARG    86     -13.010 -89.619 -16.293  1.00  0.00      BSYN  
ATOM    745   CB ARG    86     -12.128 -89.930 -17.454  1.00  0.00      BSYN  
ATOM    746   CG ARG    86     -12.279 -88.691 -18.386  1.00  0.00      BSYN  
ATOM    747   CD ARG    86     -11.306 -88.898 -19.528  1.00  0.00      BSYN  
ATOM    748   NE ARG    86     -10.626 -87.752 -20.123  1.00  0.00      BSYN  
ATOM    749   HE ARG    86     -10.925 -86.823 -20.041  1.00  0.00      BSYN  
ATOM    750   CZ ARG    86      -9.538 -87.995 -20.727  1.00  0.00      BSYN  
ATOM    751  NH1 ARG    86      -8.778 -86.971 -21.132  1.00  0.00      BSYN  
ATOM    752 HH11 ARG    86      -7.888 -87.003 -21.587  1.00  0.00      BSYN  
ATOM    753 HH12 ARG    86      -9.079 -86.022 -21.029  1.00  0.00      BSYN  
ATOM    754  NH2 ARG    86      -9.167 -89.162 -21.141  1.00  0.00      BSYN  
ATOM    755 HH21 ARG    86      -8.378 -89.465 -21.675  1.00  0.00      BSYN  
ATOM    756 HH22 ARG    86      -9.779 -89.937 -20.984  1.00  0.00      BSYN  
ATOM    757    C ARG    86     -14.519 -89.385 -16.534  1.00  0.00      BSYN  
ATOM    758    O ARG    86     -15.304 -90.384 -16.901  1.00  0.00      BSYN  
ATOM    759    N GLU    87     -15.117 -88.227 -16.278  1.00  0.00      BSYN  
ATOM    760    H GLU    87     -14.566 -87.455 -16.032  1.00  0.00      BSYN  
ATOM    761   CA GLU    87     -16.507 -87.957 -16.425  1.00  0.00      BSYN  
ATOM    762   CB GLU    87     -16.939 -87.122 -15.222  1.00  0.00      BSYN  
ATOM    763   CG GLU    87     -18.309 -87.252 -14.704  1.00  0.00      BSYN  
ATOM    764   CD GLU    87     -18.625 -86.389 -13.467  1.00  0.00      BSYN  
ATOM    765  OE1 GLU    87     -19.455 -85.438 -13.493  1.00  0.00      BSYN  
ATOM    766  OE2 GLU    87     -18.068 -86.711 -12.441  1.00  0.00      BSYN  
ATOM    767    C GLU    87     -17.199 -87.454 -17.706  1.00  0.00      BSYN  
ATOM    768    O GLU    87     -18.126 -88.064 -18.254  1.00  0.00      BSYN  
ATOM    769    N GLU    88     -16.813 -86.223 -18.200  1.00  0.00      BSYN  
ATOM    770    H GLU    88     -16.229 -85.711 -17.603  1.00  0.00      BSYN  
ATOM    771   CA GLU    88     -17.568 -85.620 -19.301  1.00  0.00      BSYN  
ATOM    772   CB GLU    88     -17.897 -84.183 -18.859  1.00  0.00      BSYN  
ATOM    773   CG GLU    88     -18.687 -83.328 -19.865  1.00  0.00      BSYN  
ATOM    774   CD GLU    88     -19.005 -81.837 -19.513  1.00  0.00      BSYN  
ATOM    775  OE1 GLU    88     -18.451 -80.901 -20.259  1.00  0.00      BSYN  
ATOM    776  OE2 GLU    88     -19.678 -81.631 -18.527  1.00  0.00      BSYN  
ATOM    777    C GLU    88     -16.770 -85.692 -20.579  1.00  0.00      BSYN  
ATOM    778    O GLU    88     -15.702 -85.050 -20.723  1.00  0.00      BSYN  
ATOM    779    N PHE    89     -17.184 -86.335 -21.602  1.00  0.00      BSYN  
ATOM    780    H PHE    89     -16.891 -86.087 -22.503  1.00  0.00      BSYN  
ATOM    781   CA PHE    89     -18.380 -87.237 -21.681  1.00  0.00      BSYN  
ATOM    782   CB PHE    89     -19.330 -86.769 -22.781  1.00  0.00      BSYN  
ATOM    783   CG PHE    89     -20.526 -85.929 -22.299  1.00  0.00      BSYN  
ATOM    784  CD1 PHE    89     -21.174 -86.064 -21.050  1.00  0.00      BSYN  
ATOM    785  CD2 PHE    89     -20.859 -84.827 -23.032  1.00  0.00      BSYN  
ATOM    786  CE1 PHE    89     -22.005 -85.110 -20.544  1.00  0.00      BSYN  
ATOM    787  CE2 PHE    89     -21.792 -83.919 -22.536  1.00  0.00      BSYN  
ATOM    788   CZ PHE    89     -22.328 -84.045 -21.284  1.00  0.00      BSYN  
ATOM    789    C PHE    89     -18.072 -88.721 -21.528  1.00  0.00      BSYN  
ATOM    790    O PHE    89     -18.808 -89.371 -20.802  1.00  0.00      BSYN  
ATOM    791    N PRO    90     -17.147 -89.376 -22.235  1.00  0.00      BSYN  
ATOM    792   CD PRO    90     -16.745 -90.666 -21.906  1.00  0.00      BSYN  
ATOM    793   CA PRO    90     -16.224 -88.785 -23.074  1.00  0.00      BSYN  
ATOM    794   CB PRO    90     -14.958 -89.609 -22.817  1.00  0.00      BSYN  
ATOM    795   CG PRO    90     -15.476 -90.936 -22.674  1.00  0.00      BSYN  
ATOM    796    C PRO    90     -16.641 -88.818 -24.555  1.00  0.00      BSYN  
ATOM    797    O PRO    90     -17.861 -88.939 -24.711  1.00  0.00      BSYN  
ATOM    798    N THR    91     -15.677 -88.753 -25.536  1.00  0.00      BSYN  
ATOM    799    H THR    91     -14.740 -88.909 -25.296  1.00  0.00      BSYN  
ATOM    800   CA THR    91     -15.965 -88.678 -26.972  1.00  0.00      BSYN  
ATOM    801   CB THR    91     -14.700 -88.230 -27.822  1.00  0.00      BSYN  
ATOM    802  OG1 THR    91     -14.398 -86.866 -27.444  1.00  0.00      BSYN  
ATOM    803  HG1 THR    91     -14.872 -86.239 -27.995  1.00  0.00      BSYN  
ATOM    804  CG2 THR    91     -14.829 -88.498 -29.365  1.00  0.00      BSYN  
ATOM    805    C THR    91     -16.599 -90.032 -27.354  1.00  0.00      BSYN  
ATOM    806    O THR    91     -15.984 -91.111 -27.374  1.00  0.00      BSYN  
ATOM    807    N ASP    92     -17.913 -89.922 -27.392  1.00  0.00      BSYN  
ATOM    808    H ASP    92     -18.307 -89.048 -27.187  1.00  0.00      BSYN  
ATOM    809   CA ASP    92     -18.616 -91.139 -27.379  1.00  0.00      BSYN  
ATOM    810   CB ASP    92     -19.761 -91.238 -26.424  1.00  0.00      BSYN  
ATOM    811   CG ASP    92     -20.546 -92.531 -26.429  1.00  0.00      BSYN  
ATOM    812  OD1 ASP    92     -20.029 -93.464 -25.925  1.00  0.00      BSYN  
ATOM    813  OD2 ASP    92     -21.628 -92.568 -26.909  1.00  0.00      BSYN  
ATOM    814    C ASP    92     -18.920 -91.591 -28.754  1.00  0.00      BSYN  
ATOM    815    O ASP    92     -20.020 -91.434 -29.263  1.00  0.00      BSYN  
ATOM    816    N LEU    93     -17.846 -92.125 -29.410  1.00  0.00      BSYN  
ATOM    817    H LEU    93     -17.089 -92.434 -28.870  1.00  0.00      BSYN  
ATOM    818   CA LEU    93     -17.667 -92.271 -30.846  1.00  0.00      BSYN  
ATOM    819   CB LEU    93     -17.864 -90.823 -31.427  1.00  0.00      BSYN  
ATOM    820   CG LEU    93     -17.658 -90.689 -32.892  1.00  0.00      BSYN  
ATOM    821  CD1 LEU    93     -18.792 -91.443 -33.534  1.00  0.00      BSYN  
ATOM    822  CD2 LEU    93     -17.709 -89.197 -33.341  1.00  0.00      BSYN  
ATOM    823    C LEU    93     -16.278 -92.900 -31.135  1.00  0.00      BSYN  
ATOM    824    O LEU    93     -15.215 -92.399 -30.875  1.00  0.00      BSYN  
ATOM    825    N LYS    94     -16.351 -94.058 -31.795  1.00  0.00      BSYN  
ATOM    826    H LYS    94     -17.197 -94.373 -32.175  1.00  0.00      BSYN  
ATOM    827   CA LYS    94     -15.225 -94.972 -31.879  1.00  0.00      BSYN  
ATOM    828   CB LYS    94     -15.251 -95.965 -30.705  1.00  0.00      BSYN  
ATOM    829   CG LYS    94     -16.656 -96.490 -30.357  1.00  0.00      BSYN  
ATOM    830   CD LYS    94     -16.713 -97.273 -29.054  1.00  0.00      BSYN  
ATOM    831   CE LYS    94     -16.516 -96.200 -27.957  1.00  0.00      BSYN  
ATOM    832   NZ LYS    94     -16.577 -96.936 -26.745  1.00  0.00      BSYN  
ATOM    833  HZ1 LYS    94     -17.546 -97.224 -26.500  1.00  0.00      BSYN  
ATOM    834  HZ2 LYS    94     -16.076 -97.833 -26.905  1.00  0.00      BSYN  
ATOM    835  HZ3 LYS    94     -16.057 -96.231 -26.184  1.00  0.00      BSYN  
ATOM    836    C LYS    94     -15.307 -95.785 -33.172  1.00  0.00      BSYN  
ATOM    837    O LYS    94     -16.380 -96.119 -33.666  1.00  0.00      BSYN  
ATOM    838    N PRO    95     -14.095 -96.228 -33.858  1.00  0.00      BSYN  
ATOM    839   CD PRO    95     -12.936 -95.412 -33.661  1.00  0.00      BSYN  
ATOM    840   CA PRO    95     -14.041 -96.908 -35.207  1.00  0.00      BSYN  
ATOM    841   CB PRO    95     -12.629 -96.654 -35.700  1.00  0.00      BSYN  
ATOM    842   CG PRO    95     -12.254 -95.312 -35.033  1.00  0.00      BSYN  
ATOM    843    C PRO    95     -14.401 -98.337 -35.310  1.00  0.00      BSYN  
ATOM    844    O PRO    95     -13.569 -99.256 -35.028  1.00  0.00      BSYN  
ATOM    845    N GLU    96     -15.714 -98.381 -35.834  1.00  0.00      BSYN  
ATOM    846    H GLU    96     -16.182 -97.584 -36.160  1.00  0.00      BSYN  
ATOM    847   CA GLU    96     -16.534 -99.520 -35.894  1.00  0.00      BSYN  
ATOM    848   CB GLU    96     -18.021 -99.297 -35.514  1.00  0.00      BSYN  
ATOM    849   CG GLU    96     -18.263 -99.119 -34.001  1.00  0.00      BSYN  
ATOM    850   CD GLU    96     -19.751 -99.054 -33.612  1.00  0.00      BSYN  
ATOM    851  OE1 GLU    96     -20.351 -99.870 -32.875  1.00  0.00      BSYN  
ATOM    852  OE2 GLU    96     -20.363 -98.094 -34.059  1.00  0.00      BSYN  
ATOM    853    C GLU    96     -16.399 -99.822 -37.384  1.00  0.00      BSYN  
ATOM    854    O GLU    96     -17.011 -99.189 -38.211  1.00  0.00      BSYN  
ATOM    855    N GLU    97     -15.430-100.750 -37.560  1.00  0.00      BSYN  
ATOM    856    H GLU    97     -14.805-100.952 -36.833  1.00  0.00      BSYN  
ATOM    857   CA GLU    97     -14.905-101.077 -38.842  1.00  0.00      BSYN  
ATOM    858   CB GLU    97     -13.310-100.760 -38.749  1.00  0.00      BSYN  
ATOM    859   CG GLU    97     -13.092 -99.280 -38.980  1.00  0.00      BSYN  
ATOM    860   CD GLU    97     -11.647 -98.752 -38.748  1.00  0.00      BSYN  
ATOM    861  OE1 GLU    97     -10.909 -99.227 -37.910  1.00  0.00      BSYN  
ATOM    862  OE2 GLU    97     -11.268 -97.799 -39.424  1.00  0.00      BSYN  
ATOM    863    C GLU    97     -15.285-102.468 -39.315  1.00  0.00      BSYN  
ATOM    864    O GLU    97     -14.678-103.485 -39.064  1.00  0.00      BSYN  
ATOM    865    N VAL    98     -16.440-102.624 -40.038  1.00  0.00      BSYN  
ATOM    866    H VAL    98     -17.091-101.903 -40.168  1.00  0.00      BSYN  
ATOM    867   CA VAL    98     -16.797-103.932 -40.570  1.00  0.00      BSYN  
ATOM    868   CB VAL    98     -18.340-103.879 -40.870  1.00  0.00      BSYN  
ATOM    869  CG1 VAL    98     -18.979-103.711 -39.465  1.00  0.00      BSYN  
ATOM    870  CG2 VAL    98     -18.785-102.783 -41.788  1.00  0.00      BSYN  
ATOM    871    C VAL    98     -16.035-104.681 -41.692  1.00  0.00      BSYN  
ATOM    872    O VAL    98     -16.233-105.933 -41.771  1.00  0.00      BSYN  
ATOM    873    N ALA    99     -15.109-104.033 -42.510  1.00  0.00      BSYN  
ATOM    874    H ALA    99     -14.893-103.083 -42.403  1.00  0.00      BSYN  
ATOM    875   CA ALA    99     -14.404-104.736 -43.585  1.00  0.00      BSYN  
ATOM    876   CB ALA    99     -13.614-103.736 -44.464  1.00  0.00      BSYN  
ATOM    877    C ALA    99     -13.174-105.429 -42.990  1.00  0.00      BSYN  
ATOM    878    O ALA    99     -12.582-105.196 -41.895  1.00  0.00      BSYN  
ATOM    879    N GLN   100     -13.001-106.489 -43.756  1.00  0.00      BSYN  
ATOM    880    H GLN   100     -13.368-106.561 -44.662  1.00  0.00      BSYN  
ATOM    881   CA GLN   100     -11.910-107.358 -43.495  1.00  0.00      BSYN  
ATOM    882   CB GLN   100     -12.356-108.659 -43.094  1.00  0.00      BSYN  
ATOM    883   CG GLN   100     -13.038-109.677 -44.031  1.00  0.00      BSYN  
ATOM    884   CD GLN   100     -14.547-109.461 -44.224  1.00  0.00      BSYN  
ATOM    885  OE1 GLN   100     -14.929-108.442 -44.845  1.00  0.00      BSYN  
ATOM    886  NE2 GLN   100     -15.415-110.154 -43.572  1.00  0.00      BSYN  
ATOM    887 HE21 GLN   100     -15.148-110.636 -42.761  1.00  0.00      BSYN  
ATOM    888 HE22 GLN   100     -16.304-110.346 -43.936  1.00  0.00      BSYN  
ATOM    889    C GLN   100     -10.913-107.303 -44.714  1.00  0.00      BSYN  
ATOM    890    O GLN   100     -11.026-106.439 -45.620  1.00  0.00      BSYN  
ATOM    891    N GLU   101      -9.845-108.125 -44.601  1.00  0.00      BSYN  
ATOM    892    H GLU   101     -10.050-108.803 -43.924  1.00  0.00      BSYN  
ATOM    893   CA GLU   101      -8.740-108.021 -45.580  1.00  0.00      BSYN  
ATOM    894   CB GLU   101      -7.289-108.333 -44.940  1.00  0.00      BSYN  
ATOM    895   CG GLU   101      -6.610-107.070 -44.194  1.00  0.00      BSYN  
ATOM    896   CD GLU   101      -6.173-105.951 -45.120  1.00  0.00      BSYN  
ATOM    897  OE1 GLU   101      -5.054-105.472 -45.118  1.00  0.00      BSYN  
ATOM    898  OE2 GLU   101      -6.947-105.535 -45.968  1.00  0.00      BSYN  
ATOM    899    C GLU   101      -8.898-108.941 -46.799  1.00  0.00      BSYN  
ATOM    900    O GLU   101      -8.817-108.623 -48.016  1.00  0.00      BSYN  
ATOM    901    N ALA   102      -8.848-110.253 -46.432  1.00  0.00      BSYN  
ATOM    902    H ALA   102      -8.454-110.573 -45.593  1.00  0.00      BSYN  
ATOM    903   CA ALA   102      -9.078-111.258 -47.413  1.00  0.00      BSYN  
ATOM    904   CB ALA   102      -8.193-112.536 -47.044  1.00  0.00      BSYN  
ATOM    905    C ALA   102     -10.568-111.768 -47.370  1.00  0.00      BSYN  
ATOM    906    O ALA   102     -11.024-112.323 -46.376  1.00  0.00      BSYN  
ATOM    907    N ALA   103     -11.307-111.348 -48.410  1.00  0.00      BSYN  
ATOM    908    H ALA   103     -10.818-110.778 -49.039  1.00  0.00      BSYN  
ATOM    909   CA ALA   103     -12.700-111.531 -48.546  1.00  0.00      BSYN  
ATOM    910   CB ALA   103     -13.147-110.623 -49.623  1.00  0.00      BSYN  
ATOM    911    C ALA   103     -13.202-112.925 -48.942  1.00  0.00      BSYN  
ATOM    912    O ALA   103     -12.704-113.545 -49.915  1.00  0.00      BSYN  
ATOM    913    N GLU   104     -14.023-113.566 -48.091  1.00  0.00      BSYN  
ATOM    914    H GLU   104     -14.197-113.150 -47.221  1.00  0.00      BSYN  
ATOM    915   CA GLU   104     -14.669-114.816 -48.552  1.00  0.00      BSYN  
ATOM    916   CB GLU   104     -15.601-115.412 -47.534  1.00  0.00      BSYN  
ATOM    917   CG GLU   104     -16.214-116.745 -47.781  1.00  0.00      BSYN  
ATOM    918   CD GLU   104     -16.646-117.399 -46.482  1.00  0.00      BSYN  
ATOM    919  OE1 GLU   104     -17.790-117.115 -46.106  1.00  0.00      BSYN  
ATOM    920  OE2 GLU   104     -15.869-118.235 -45.940  1.00  0.00      BSYN  
ATOM    921    C GLU   104     -15.382-114.765 -49.887  1.00  0.00      BSYN  
ATOM    922    O GLU   104     -16.237-113.956 -50.219  1.00  0.00      BSYN  
ATOM    923    N GLU   105     -14.919-115.795 -50.687  1.00  0.00      BSYN  
ATOM    924    H GLU   105     -14.257-116.421 -50.327  1.00  0.00      BSYN  
ATOM    925   CA GLU   105     -15.333-116.029 -52.078  1.00  0.00      BSYN  
ATOM    926   CB GLU   105     -14.214-115.734 -53.018  1.00  0.00      BSYN  
ATOM    927   CG GLU   105     -13.786-114.328 -53.099  1.00  0.00      BSYN  
ATOM    928   CD GLU   105     -12.490-114.081 -53.903  1.00  0.00      BSYN  
ATOM    929  OE1 GLU   105     -11.451-114.632 -53.563  1.00  0.00      BSYN  
ATOM    930  OE2 GLU   105     -12.295-113.085 -54.590  1.00  0.00      BSYN  
ATOM    931    C GLU   105     -15.972-117.369 -52.471  1.00  0.00      BSYN  
ATOM    932    O GLU   105     -15.357-118.417 -52.212  1.00  0.00      BSYN  
ATOM    933    N PRO   106     -17.171-117.424 -53.109  1.00  0.00      BSYN  
ATOM    934   CD PRO   106     -17.526-118.596 -54.064  1.00  0.00      BSYN  
ATOM    935   CA PRO   106     -18.003-116.215 -53.338  1.00  0.00      BSYN  
ATOM    936   CB PRO   106     -18.631-116.627 -54.614  1.00  0.00      BSYN  
ATOM    937   CG PRO   106     -18.676-118.204 -54.866  1.00  0.00      BSYN  
ATOM    938    C PRO   106     -19.023-116.015 -52.170  1.00  0.00      BSYN  
ATOM    939    O PRO   106     -19.083-116.752 -51.204  1.00  0.00      BSYN  
ATOM    940    N LEU   107     -19.804-114.886 -52.361  1.00  0.00      BSYN  
ATOM    941    H LEU   107     -19.561-114.272 -53.085  1.00  0.00      BSYN  
ATOM    942   CA LEU   107     -21.133-114.807 -51.724  1.00  0.00      BSYN  
ATOM    943   CB LEU   107     -21.402-113.287 -51.783  1.00  0.00      BSYN  
ATOM    944   CG LEU   107     -22.836-112.896 -51.421  1.00  0.00      BSYN  
ATOM    945  CD1 LEU   107     -22.685-111.809 -50.480  1.00  0.00      BSYN  
ATOM    946  CD2 LEU   107     -23.862-112.571 -52.556  1.00  0.00      BSYN  
ATOM    947    C LEU   107     -22.207-115.723 -52.282  1.00  0.00      BSYN  
ATOM    948    O LEU   107     -22.905-115.432 -53.275  1.00  0.00      BSYN  
ATOM    949    N ILE   108     -22.072-116.917 -51.577  1.00  0.00      BSYN  
ATOM    950    H ILE   108     -21.202-117.065 -51.151  1.00  0.00      BSYN  
ATOM    951   CA ILE   108     -22.771-118.188 -51.987  1.00  0.00      BSYN  
ATOM    952   CB ILE   108     -22.041-119.545 -51.634  1.00  0.00      BSYN  
ATOM    953  CG2 ILE   108     -20.623-119.451 -52.202  1.00  0.00      BSYN  
ATOM    954  CG1 ILE   108     -22.073-119.752 -50.111  1.00  0.00      BSYN  
ATOM    955   CD ILE   108     -21.060-120.880 -49.605  1.00  0.00      BSYN  
ATOM    956    C ILE   108     -24.243-118.203 -51.590  1.00  0.00      BSYN  
ATOM    957    O ILE   108     -25.074-118.865 -52.250  1.00  0.00      BSYN  
ATOM    958    N GLU   109     -24.728-117.514 -50.527  1.00  0.00      BSYN  
ATOM    959    H GLU   109     -24.049-116.957 -50.090  1.00  0.00      BSYN  
ATOM    960   CA GLU   109     -26.023-117.450 -49.951  1.00  0.00      BSYN  
ATOM    961   CB GLU   109     -26.169-118.422 -48.771  1.00  0.00      BSYN  
ATOM    962   CG GLU   109     -27.483-118.530 -47.992  1.00  0.00      BSYN  
ATOM    963   CD GLU   109     -27.551-119.667 -46.996  1.00  0.00      BSYN  
ATOM    964  OE1 GLU   109     -27.659-119.319 -45.815  1.00  0.00      BSYN  
ATOM    965  OE2 GLU   109     -27.545-120.820 -47.437  1.00  0.00      BSYN  
ATOM    966    C GLU   109     -26.091-116.043 -49.466  1.00  0.00      BSYN  
ATOM    967    O GLU   109     -25.421-115.578 -48.567  1.00  0.00      BSYN  
ATOM    968    N PRO   110     -26.884-115.285 -50.183  1.00  0.00      BSYN  
ATOM    969   CD PRO   110     -27.601-115.703 -51.437  1.00  0.00      BSYN  
ATOM    970   CA PRO   110     -27.001-113.852 -49.993  1.00  0.00      BSYN  
ATOM    971   CB PRO   110     -27.796-113.367 -51.155  1.00  0.00      BSYN  
ATOM    972   CG PRO   110     -27.468-114.501 -52.302  1.00  0.00      BSYN  
ATOM    973    C PRO   110     -27.616-113.593 -48.638  1.00  0.00      BSYN  
ATOM    974    O PRO   110     -27.193-112.761 -47.746  1.00  0.00      BSYN  
ATOM    975    N LEU   111     -28.743-114.341 -48.529  1.00  0.00      BSYN  
ATOM    976    H LEU   111     -28.847-114.843 -49.365  1.00  0.00      BSYN  
ATOM    977   CA LEU   111     -29.757-114.258 -47.473  1.00  0.00      BSYN  
ATOM    978   CB LEU   111     -31.214-114.598 -47.843  1.00  0.00      BSYN  
ATOM    979   CG LEU   111     -31.455-115.763 -48.877  1.00  0.00      BSYN  
ATOM    980  CD1 LEU   111     -31.445-117.147 -48.262  1.00  0.00      BSYN  
ATOM    981  CD2 LEU   111     -32.888-115.580 -49.437  1.00  0.00      BSYN  
ATOM    982    C LEU   111     -29.194-114.956 -46.275  1.00  0.00      BSYN  
ATOM    983    O LEU   111     -29.466-116.118 -46.018  1.00  0.00      BSYN  
ATOM    984    N MET   112     -28.233-114.257 -45.587  1.00  0.00      BSYN  
ATOM    985    H MET   112     -27.739-113.663 -46.191  1.00  0.00      BSYN  
ATOM    986   CA MET   112     -27.658-114.674 -44.324  1.00  0.00      BSYN  
ATOM    987   CB MET   112     -26.126-114.903 -44.320  1.00  0.00      BSYN  
ATOM    988   CG MET   112     -25.088-114.330 -43.322  1.00  0.00      BSYN  
ATOM    989   SD MET   112     -23.454-115.099 -43.782  1.00  0.00      BSYN  
ATOM    990   CE MET   112     -23.334-114.214 -45.296  1.00  0.00      BSYN  
ATOM    991    C MET   112     -28.185-113.784 -43.169  1.00  0.00      BSYN  
ATOM    992    O MET   112     -27.996-112.518 -43.200  1.00  0.00      BSYN  
ATOM    993    N GLU   113     -28.892-114.232 -42.166  1.00  0.00      BSYN  
ATOM    994    H GLU   113     -29.060-113.449 -41.601  1.00  0.00      BSYN  
ATOM    995   CA GLU   113     -29.259-115.579 -41.740  1.00  0.00      BSYN  
ATOM    996   CB GLU   113     -28.186-116.112 -40.745  1.00  0.00      BSYN  
ATOM    997   CG GLU   113     -28.686-117.432 -39.978  1.00  0.00      BSYN  
ATOM    998   CD GLU   113     -29.092-118.604 -40.896  1.00  0.00      BSYN  
ATOM    999  OE1 GLU   113     -28.214-119.455 -41.154  1.00  0.00      BSYN  
ATOM   1000  OE2 GLU   113     -30.165-118.719 -41.457  1.00  0.00      BSYN  
ATOM   1001    C GLU   113     -30.687-115.388 -41.170  1.00  0.00      BSYN  
ATOM   1002    O GLU   113     -30.885-115.019 -40.018  1.00  0.00      BSYN  
ATOM   1003    N PRO   114     -31.668-115.492 -42.099  1.00  0.00      BSYN  
ATOM   1004   CD PRO   114     -31.498-115.647 -43.513  1.00  0.00      BSYN  
ATOM   1005   CA PRO   114     -33.135-115.237 -41.816  1.00  0.00      BSYN  
ATOM   1006   CB PRO   114     -33.647-114.734 -43.166  1.00  0.00      BSYN  
ATOM   1007   CG PRO   114     -32.401-114.378 -43.881  1.00  0.00      BSYN  
ATOM   1008    C PRO   114     -33.925-116.470 -41.618  1.00  0.00      BSYN  
ATOM   1009    O PRO   114     -33.950-117.477 -42.392  1.00  0.00      BSYN  
ATOM   1010    N GLU   115     -34.252-116.263 -40.387  1.00  0.00      BSYN  
ATOM   1011    H GLU   115     -34.248-115.371 -39.980  1.00  0.00      BSYN  
ATOM   1012   CA GLU   115     -34.932-117.375 -39.648  1.00  0.00      BSYN  
ATOM   1013   CB GLU   115     -35.102-117.049 -38.108  1.00  0.00      BSYN  
ATOM   1014   CG GLU   115     -33.701-116.860 -37.527  1.00  0.00      BSYN  
ATOM   1015   CD GLU   115     -33.586-115.998 -36.231  1.00  0.00      BSYN  
ATOM   1016  OE1 GLU   115     -33.956-114.851 -36.239  1.00  0.00      BSYN  
ATOM   1017  OE2 GLU   115     -33.277-116.457 -35.166  1.00  0.00      BSYN  
ATOM   1018    C GLU   115     -36.307-117.780 -40.166  1.00  0.00      BSYN  
ATOM   1019    O GLU   115     -37.203-116.944 -40.241  1.00  0.00      BSYN  
ATOM   1020    N GLY   116     -36.146-119.087 -40.507  1.00  0.00      BSYN  
ATOM   1021    H GLY   116     -35.322-119.601 -40.377  1.00  0.00      BSYN  
ATOM   1022   CA GLY   116     -37.109-119.693 -41.275  1.00  0.00      BSYN  
ATOM   1023    C GLY   116     -36.755-121.108 -41.791  1.00  0.00      BSYN  
ATOM   1024    O GLY   116     -35.690-121.628 -41.328  1.00  0.00      BSYN  
ATOM   1025    N GLU   117     -37.419-121.739 -42.725  1.00  0.00      BSYN  
ATOM   1026    H GLU   117     -36.927-122.546 -42.987  1.00  0.00      BSYN  
ATOM   1027   CA GLU   117     -38.637-121.339 -43.404  1.00  0.00      BSYN  
ATOM   1028   CB GLU   117     -38.612-121.424 -44.892  1.00  0.00      BSYN  
ATOM   1029   CG GLU   117     -38.184-120.219 -45.654  1.00  0.00      BSYN  
ATOM   1030   CD GLU   117     -36.706-119.883 -45.812  1.00  0.00      BSYN  
ATOM   1031  OE1 GLU   117     -36.039-119.735 -44.800  1.00  0.00      BSYN  
ATOM   1032  OE2 GLU   117     -36.192-119.878 -46.950  1.00  0.00      BSYN  
ATOM   1033    C GLU   117     -39.736-122.233 -42.954  1.00  0.00      BSYN  
ATOM   1034    O GLU   117     -39.510-123.259 -42.281  1.00  0.00      BSYN  
ATOM   1035    N SER   118     -41.029-121.856 -43.173  1.00  0.00      BSYN  
ATOM   1036    H SER   118     -41.139-120.904 -43.378  1.00  0.00      BSYN  
ATOM   1037   CA SER   118     -42.117-122.711 -42.786  1.00  0.00      BSYN  
ATOM   1038   CB SER   118     -43.326-121.789 -42.364  1.00  0.00      BSYN  
ATOM   1039   OG SER   118     -42.884-120.435 -42.212  1.00  0.00      BSYN  
ATOM   1040   HG SER   118     -43.563-119.828 -42.516  1.00  0.00      BSYN  
ATOM   1041    C SER   118     -42.705-123.481 -43.985  1.00  0.00      BSYN  
ATOM   1042    O SER   118     -43.708-124.231 -43.992  1.00  0.00      BSYN  
ATOM   1043    N TYR   119     -41.974-123.304 -45.062  1.00  0.00      BSYN  
ATOM   1044    H TYR   119     -41.069-122.989 -44.857  1.00  0.00      BSYN  
ATOM   1045   CA TYR   119     -42.299-123.693 -46.449  1.00  0.00      BSYN  
ATOM   1046   CB TYR   119     -42.253-122.448 -47.317  1.00  0.00      BSYN  
ATOM   1047   CG TYR   119     -43.086-121.239 -47.092  1.00  0.00      BSYN  
ATOM   1048  CD1 TYR   119     -44.300-121.181 -47.643  1.00  0.00      BSYN  
ATOM   1049  CE1 TYR   119     -45.116-120.053 -47.515  1.00  0.00      BSYN  
ATOM   1050  CD2 TYR   119     -42.619-120.150 -46.314  1.00  0.00      BSYN  
ATOM   1051  CE2 TYR   119     -43.395-118.954 -46.308  1.00  0.00      BSYN  
ATOM   1052   CZ TYR   119     -44.597-118.993 -46.867  1.00  0.00      BSYN  
ATOM   1053   OH TYR   119     -45.269-117.865 -46.799  1.00  0.00      BSYN  
ATOM   1054   HH TYR   119     -46.087-117.880 -47.301  1.00  0.00      BSYN  
ATOM   1055    C TYR   119     -41.125-124.564 -46.830  1.00  0.00      BSYN  
ATOM   1056    O TYR   119     -39.997-124.330 -46.499  1.00  0.00      BSYN  
ATOM   1057    N GLU   120     -41.583-125.494 -47.571  1.00  0.00      BSYN  
ATOM   1058    H GLU   120     -42.526-125.610 -47.811  1.00  0.00      BSYN  
ATOM   1059   CA GLU   120     -40.950-126.700 -47.895  1.00  0.00      BSYN  
ATOM   1060   CB GLU   120     -41.723-127.955 -47.462  1.00  0.00      BSYN  
ATOM   1061   CG GLU   120     -40.852-128.751 -46.552  1.00  0.00      BSYN  
ATOM   1062   CD GLU   120     -41.392-130.065 -46.046  1.00  0.00      BSYN  
ATOM   1063  OE1 GLU   120     -42.499-130.061 -45.543  1.00  0.00      BSYN  
ATOM   1064  OE2 GLU   120     -40.748-131.056 -46.295  1.00  0.00      BSYN  
ATOM   1065    C GLU   120     -40.729-126.642 -49.482  1.00  0.00      BSYN  
ATOM   1066    O GLU   120     -41.650-126.339 -50.208  1.00  0.00      BSYN  
ATOM   1067    N ASP   121     -39.575-127.046 -49.916  1.00  0.00      BSYN  
ATOM   1068    H ASP   121     -38.986-127.537 -49.307  1.00  0.00      BSYN  
ATOM   1069   CA ASP   121     -39.051-126.672 -51.273  1.00  0.00      BSYN  
ATOM   1070   CB ASP   121     -38.096-125.486 -51.195  1.00  0.00      BSYN  
ATOM   1071   CG ASP   121     -37.937-124.766 -52.457  1.00  0.00      BSYN  
ATOM   1072  OD1 ASP   121     -36.856-124.801 -53.081  1.00  0.00      BSYN  
ATOM   1073  OD2 ASP   121     -38.923-124.209 -52.904  1.00  0.00      BSYN  
ATOM   1074    C ASP   121     -38.277-127.753 -52.000  1.00  0.00      BSYN  
ATOM   1075    O ASP   121     -37.462-128.439 -51.378  1.00  0.00      BSYN  
ATOM   1076    N PRO   122     -38.564-127.868 -53.339  1.00  0.00      BSYN  
ATOM   1077   CD PRO   122     -39.870-128.104 -53.862  1.00  0.00      BSYN  
ATOM   1078   CA PRO   122     -37.597-128.588 -54.102  1.00  0.00      BSYN  
ATOM   1079   CB PRO   122     -38.345-128.976 -55.352  1.00  0.00      BSYN  
ATOM   1080   CG PRO   122     -39.589-128.030 -55.305  1.00  0.00      BSYN  
ATOM   1081    C PRO   122     -36.201-127.997 -54.378  1.00  0.00      BSYN  
ATOM   1082    O PRO   122     -36.064-126.787 -54.583  1.00  0.00      BSYN  
ATOM   1083    N PRO   123     -35.156-128.795 -54.613  1.00  0.00      BSYN  
ATOM   1084   CD PRO   123     -34.766-129.970 -53.743  1.00  0.00      BSYN  
ATOM   1085   CA PRO   123     -33.847-128.419 -55.195  1.00  0.00      BSYN  
ATOM   1086   CB PRO   123     -33.191-129.701 -55.541  1.00  0.00      BSYN  
ATOM   1087   CG PRO   123     -33.311-130.323 -54.124  1.00  0.00      BSYN  
ATOM   1088    C PRO   123     -33.889-127.493 -56.421  1.00  0.00      BSYN  
ATOM   1089    O PRO   123     -34.179-127.938 -57.536  1.00  0.00      BSYN  
ATOM   1090    N GLN   124     -33.901-126.122 -56.339  1.00  0.00      BSYN  
ATOM   1091    H GLN   124     -33.972-125.743 -55.438  1.00  0.00      BSYN  
ATOM   1092   CA GLN   124     -33.911-125.283 -57.390  1.00  0.00      BSYN  
ATOM   1093   CB GLN   124     -34.866-124.086 -57.325  1.00  0.00      BSYN  
ATOM   1094   CG GLN   124     -36.269-124.491 -57.625  1.00  0.00      BSYN  
ATOM   1095   CD GLN   124     -37.239-123.414 -57.806  1.00  0.00      BSYN  
ATOM   1096  OE1 GLN   124     -38.164-123.543 -58.653  1.00  0.00      BSYN  
ATOM   1097  NE2 GLN   124     -37.077-122.285 -57.130  1.00  0.00      BSYN  
ATOM   1098 HE21 GLN   124     -37.932-121.840 -57.304  1.00  0.00      BSYN  
ATOM   1099 HE22 GLN   124     -36.275-121.872 -56.748  1.00  0.00      BSYN  
ATOM   1100    C GLN   124     -32.499-124.897 -57.907  1.00  0.00      BSYN  
ATOM   1101    O GLN   124     -31.965-123.755 -57.968  1.00  0.00      BSYN  
ATOM   1102    N GLU   125     -31.996-126.093 -58.529  1.00  0.00      BSYN  
ATOM   1103    H GLU   125     -32.539-126.883 -58.731  1.00  0.00      BSYN  
ATOM   1104   CA GLU   125     -30.584-126.234 -58.948  1.00  0.00      BSYN  
ATOM   1105   CB GLU   125     -30.173-127.728 -58.858  1.00  0.00      BSYN  
ATOM   1106   CG GLU   125     -28.825-128.036 -59.339  1.00  0.00      BSYN  
ATOM   1107   CD GLU   125     -27.691-127.795 -58.308  1.00  0.00      BSYN  
ATOM   1108  OE1 GLU   125     -27.708-128.357 -57.256  1.00  0.00      BSYN  
ATOM   1109  OE2 GLU   125     -26.851-126.923 -58.608  1.00  0.00      BSYN  
ATOM   1110    C GLU   125     -30.292-125.586 -60.255  1.00  0.00      BSYN  
ATOM   1111    O GLU   125     -29.270-125.017 -60.584  1.00  0.00      BSYN  
ATOM   1112    N GLU   126     -31.338-125.767 -61.145  1.00  0.00      BSYN  
ATOM   1113    H GLU   126     -32.095-126.247 -60.749  1.00  0.00      BSYN  
ATOM   1114   CA GLU   126     -31.340-125.397 -62.520  1.00  0.00      BSYN  
ATOM   1115   CB GLU   126     -31.432-126.704 -63.319  1.00  0.00      BSYN  
ATOM   1116   CG GLU   126     -30.145-127.356 -63.547  1.00  0.00      BSYN  
ATOM   1117   CD GLU   126     -29.143-126.562 -64.484  1.00  0.00      BSYN  
ATOM   1118  OE1 GLU   126     -28.148-126.078 -64.012  1.00  0.00      BSYN  
ATOM   1119  OE2 GLU   126     -29.446-126.424 -65.671  1.00  0.00      BSYN  
ATOM   1120    C GLU   126     -32.219-124.316 -62.993  1.00  0.00      BSYN  
ATOM   1121    O GLU   126     -32.120-123.800 -64.116  1.00  0.00      BSYN  
ATOM   1122    N TYR   127     -33.183-123.917 -62.191  1.00  0.00      BSYN  
ATOM   1123    H TYR   127     -33.223-124.300 -61.290  1.00  0.00      BSYN  
ATOM   1124   CA TYR   127     -34.112-122.851 -62.486  1.00  0.00      BSYN  
ATOM   1125   CB TYR   127     -35.467-123.040 -61.881  1.00  0.00      BSYN  
ATOM   1126   CG TYR   127     -36.095-124.259 -62.488  1.00  0.00      BSYN  
ATOM   1127  CD1 TYR   127     -35.660-124.968 -63.601  1.00  0.00      BSYN  
ATOM   1128  CE1 TYR   127     -36.220-126.161 -64.009  1.00  0.00      BSYN  
ATOM   1129  CD2 TYR   127     -37.168-124.789 -61.882  1.00  0.00      BSYN  
ATOM   1130  CE2 TYR   127     -37.732-125.990 -62.253  1.00  0.00      BSYN  
ATOM   1131   CZ TYR   127     -37.281-126.688 -63.352  1.00  0.00      BSYN  
ATOM   1132   OH TYR   127     -37.750-127.856 -63.697  1.00  0.00      BSYN  
ATOM   1133   HH TYR   127     -38.064-127.833 -64.604  1.00  0.00      BSYN  
ATOM   1134    C TYR   127     -33.529-121.562 -61.974  1.00  0.00      BSYN  
ATOM   1135    O TYR   127     -32.827-121.598 -61.110  1.00  0.00      BSYN  
ATOM   1136    N GLN   128     -33.768-120.436 -62.676  1.00  0.00      BSYN  
ATOM   1137    H GLN   128     -34.319-120.406 -63.485  1.00  0.00      BSYN  
ATOM   1138   CA GLN   128     -33.328-119.098 -62.100  1.00  0.00      BSYN  
ATOM   1139   CB GLN   128     -32.498-118.339 -63.109  1.00  0.00      BSYN  
ATOM   1140   CG GLN   128     -31.323-119.013 -63.913  1.00  0.00      BSYN  
ATOM   1141   CD GLN   128     -30.177-119.781 -63.290  1.00  0.00      BSYN  
ATOM   1142  OE1 GLN   128     -29.296-119.169 -62.735  1.00  0.00      BSYN  
ATOM   1143  NE2 GLN   128     -29.966-121.112 -63.393  1.00  0.00      BSYN  
ATOM   1144 HE21 GLN   128     -30.546-121.542 -64.055  1.00  0.00      BSYN  
ATOM   1145 HE22 GLN   128     -29.223-121.497 -62.884  1.00  0.00      BSYN  
ATOM   1146    C GLN   128     -34.418-118.222 -61.483  1.00  0.00      BSYN  
ATOM   1147    O GLN   128     -35.591-118.620 -61.280  1.00  0.00      BSYN  
ATOM   1148    N GLU   129     -34.083-117.114 -61.026  1.00  0.00      BSYN  
ATOM   1149    H GLU   129     -33.130-116.966 -60.851  1.00  0.00      BSYN  
ATOM   1150   CA GLU   129     -34.999-116.031 -60.543  1.00  0.00      BSYN  
ATOM   1151   CB GLU   129     -34.299-115.124 -59.498  1.00  0.00      BSYN  
ATOM   1152   CG GLU   129     -34.447-115.503 -58.018  1.00  0.00      BSYN  
ATOM   1153   CD GLU   129     -33.777-114.551 -57.060  1.00  0.00      BSYN  
ATOM   1154  OE1 GLU   129     -32.577-114.508 -57.022  1.00  0.00      BSYN  
ATOM   1155  OE2 GLU   129     -34.510-113.773 -56.412  1.00  0.00      BSYN  
ATOM   1156    C GLU   129     -35.709-115.192 -61.572  1.00  0.00      BSYN  
ATOM   1157    O GLU   129     -35.020-114.427 -62.259  1.00  0.00      BSYN  
ATOM   1158    N TYR   130     -37.020-115.340 -61.670  1.00  0.00      BSYN  
ATOM   1159    H TYR   130     -37.343-115.990 -61.012  1.00  0.00      BSYN  
ATOM   1160   CA TYR   130     -37.955-114.711 -62.615  1.00  0.00      BSYN  
ATOM   1161   CB TYR   130     -38.536-115.526 -63.713  1.00  0.00      BSYN  
ATOM   1162   CG TYR   130     -37.592-116.376 -64.451  1.00  0.00      BSYN  
ATOM   1163  CD1 TYR   130     -36.685-115.675 -65.218  1.00  0.00      BSYN  
ATOM   1164  CE1 TYR   130     -35.729-116.428 -65.977  1.00  0.00      BSYN  
ATOM   1165  CD2 TYR   130     -37.593-117.783 -64.449  1.00  0.00      BSYN  
ATOM   1166  CE2 TYR   130     -36.561-118.506 -65.082  1.00  0.00      BSYN  
ATOM   1167   CZ TYR   130     -35.597-117.787 -65.768  1.00  0.00      BSYN  
ATOM   1168   OH TYR   130     -34.569-118.557 -66.282  1.00  0.00      BSYN  
ATOM   1169   HH TYR   130     -33.699-118.196 -66.468  1.00  0.00      BSYN  
ATOM   1170    C TYR   130     -39.085-113.913 -61.901  1.00  0.00      BSYN  
ATOM   1171    O TYR   130     -39.286-114.177 -60.726  1.00  0.00      BSYN  
ATOM   1172    N GLU   131     -39.649-112.973 -62.740  1.00  0.00      BSYN  
ATOM   1173    H GLU   131     -39.275-112.688 -63.600  1.00  0.00      BSYN  
ATOM   1174   CA GLU   131     -40.676-112.074 -62.209  1.00  0.00      BSYN  
ATOM   1175   CB GLU   131     -40.873-110.704 -62.985  1.00  0.00      BSYN  
ATOM   1176   CG GLU   131     -39.844-109.738 -62.412  1.00  0.00      BSYN  
ATOM   1177   CD GLU   131     -39.510-108.542 -63.355  1.00  0.00      BSYN  
ATOM   1178  OE1 GLU   131     -40.426-107.893 -63.914  1.00  0.00      BSYN  
ATOM   1179  OE2 GLU   131     -38.345-108.131 -63.369  1.00  0.00      BSYN  
ATOM   1180    C GLU   131     -42.112-112.455 -61.844  1.00  0.00      BSYN  
ATOM   1181    O GLU   131     -42.875-113.003 -62.613  1.00  0.00      BSYN  
ATOM   1182    N PRO   132     -42.539-112.299 -60.556  1.00  0.00      BSYN  
ATOM   1183   CD PRO   132     -41.822-112.063 -59.339  1.00  0.00      BSYN  
ATOM   1184   CA PRO   132     -44.029-112.427 -60.234  1.00  0.00      BSYN  
ATOM   1185   CB PRO   132     -43.965-112.848 -58.713  1.00  0.00      BSYN  
ATOM   1186   CG PRO   132     -42.919-112.049 -58.209  1.00  0.00      BSYN  
ATOM   1187    C PRO   132     -44.855-111.230 -60.432  1.00  0.00      BSYN  
ATOM   1188    O PRO   132     -44.298-110.175 -60.808  1.00  0.00      BSYN  
ATOM   1189    N GLU   133     -46.227-111.311 -60.481  1.00  0.00      BSYN  
ATOM   1190    H GLU   133     -46.751-112.136 -60.541  1.00  0.00      BSYN  
ATOM   1191   CA GLU   133     -46.953-110.054 -60.661  1.00  0.00      BSYN  
ATOM   1192   CB GLU   133     -46.898-109.601 -62.120  1.00  0.00      BSYN  
ATOM   1193   CG GLU   133     -48.078-110.017 -63.031  1.00  0.00      BSYN  
ATOM   1194   CD GLU   133     -48.060-109.340 -64.404  1.00  0.00      BSYN  
ATOM   1195  OE1 GLU   133     -47.275-109.580 -65.326  1.00  0.00      BSYN  
ATOM   1196  OE2 GLU   133     -48.844-108.430 -64.565  1.00  0.00      BSYN  
ATOM   1197    C GLU   133     -48.388-110.070 -60.122  1.00  0.00      BSYN  
ATOM   1198    O GLU   133     -49.013-111.112 -60.032  1.00  0.00      BSYN  
ATOM   1199    N ALA   134     -48.925-108.919 -59.691  1.00  0.00      BSYN  
ATOM   1200    H ALA   134     -48.373-108.117 -59.806  1.00  0.00      BSYN  
ATOM   1201   CA ALA   134     -50.260-108.780 -59.197  1.00  0.00      BSYN  
ATOM   1202   CB ALA   134     -50.493-107.329 -58.733  1.00  0.00      BSYN  
ATOM   1203    C ALA   134     -51.399-109.240 -60.167  1.00  0.00      BSYN  
ATOM   1204  OT1 ALA   134     -51.377-108.971 -61.329  1.00  0.00      BSYN  
ATOM   1205  OT2 ALA   134     -52.384-109.672 -59.519  1.00  0.00      BSYN  
END
