# Supplementary material for: Data set of intrinsically disordered proteins analysed at a local protein conformation level
Source: Data Brief. 2020 Mar 5;29:105383. doi: 10.1016/j.dib.2020.105383 (PMC7078294; doi:10.1016/j.dib.2020.105383)
Supplement: Supplementary file 1 [file mmc1.zip › the data/1-DATA/PED1AAD-pdb/1AAD-147.pdb]

CRYST1    1.000    1.000    1.000  90.00  90.00  90.00 P 1           1
ATOM      1  HT1 MET     1     -50.725 -80.260 -21.435  1.00  0.00      BSYN  
ATOM      2  HT2 MET     1     -51.143 -78.862 -22.396  1.00  0.00      BSYN  
ATOM      3    N MET     1     -51.283 -79.386 -21.509  1.00  0.00      BSYN  
ATOM      4  HT3 MET     1     -52.307 -79.571 -21.507  1.00  0.00      BSYN  
ATOM      5   CA MET     1     -50.965 -78.521 -20.439  1.00  0.00      BSYN  
ATOM      6   CB MET     1     -49.515 -78.717 -19.904  1.00  0.00      BSYN  
ATOM      7   CG MET     1     -48.895 -80.029 -19.423  1.00  0.00      BSYN  
ATOM      8   SD MET     1     -48.345 -81.411 -20.407  1.00  0.00      BSYN  
ATOM      9   CE MET     1     -46.783 -81.576 -19.599  1.00  0.00      BSYN  
ATOM     10    C MET     1     -51.117 -77.196 -21.058  1.00  0.00      BSYN  
ATOM     11    O MET     1     -50.936 -77.057 -22.304  1.00  0.00      BSYN  
ATOM     12    N ASP     2     -51.273 -76.170 -20.243  1.00  0.00      BSYN  
ATOM     13    H ASP     2     -51.620 -76.447 -19.370  1.00  0.00      BSYN  
ATOM     14   CA ASP     2     -51.328 -74.840 -20.690  1.00  0.00      BSYN  
ATOM     15   CB ASP     2     -52.637 -74.190 -20.035  1.00  0.00      BSYN  
ATOM     16   CG ASP     2     -52.652 -72.672 -19.780  1.00  0.00      BSYN  
ATOM     17  OD1 ASP     2     -52.464 -72.288 -18.598  1.00  0.00      BSYN  
ATOM     18  OD2 ASP     2     -52.981 -71.872 -20.575  1.00  0.00      BSYN  
ATOM     19    C ASP     2     -50.059 -74.361 -19.968  1.00  0.00      BSYN  
ATOM     20    O ASP     2     -50.014 -74.127 -18.759  1.00  0.00      BSYN  
ATOM     21    N VAL     3     -49.043 -74.074 -20.831  1.00  0.00      BSYN  
ATOM     22    H VAL     3     -49.125 -74.216 -21.798  1.00  0.00      BSYN  
ATOM     23   CA VAL     3     -47.755 -73.693 -20.397  1.00  0.00      BSYN  
ATOM     24   CB VAL     3     -46.997 -74.961 -20.475  1.00  0.00      BSYN  
ATOM     25  CG1 VAL     3     -46.687 -75.512 -21.830  1.00  0.00      BSYN  
ATOM     26  CG2 VAL     3     -45.616 -75.049 -19.747  1.00  0.00      BSYN  
ATOM     27    C VAL     3     -47.093 -72.384 -20.995  1.00  0.00      BSYN  
ATOM     28    O VAL     3     -46.047 -72.037 -20.509  1.00  0.00      BSYN  
ATOM     29    N PHE     4     -47.687 -71.680 -21.953  1.00  0.00      BSYN  
ATOM     30    H PHE     4     -48.551 -72.019 -22.267  1.00  0.00      BSYN  
ATOM     31   CA PHE     4     -47.184 -70.502 -22.601  1.00  0.00      BSYN  
ATOM     32   CB PHE     4     -46.083 -70.735 -23.673  1.00  0.00      BSYN  
ATOM     33   CG PHE     4     -46.276 -71.313 -25.183  1.00  0.00      BSYN  
ATOM     34  CD1 PHE     4     -45.708 -72.570 -25.326  1.00  0.00      BSYN  
ATOM     35  CD2 PHE     4     -46.641 -70.573 -26.280  1.00  0.00      BSYN  
ATOM     36  CE1 PHE     4     -45.314 -73.006 -26.501  1.00  0.00      BSYN  
ATOM     37  CE2 PHE     4     -46.442 -71.157 -27.464  1.00  0.00      BSYN  
ATOM     38   CZ PHE     4     -45.672 -72.301 -27.643  1.00  0.00      BSYN  
ATOM     39    C PHE     4     -48.105 -69.335 -22.960  1.00  0.00      BSYN  
ATOM     40    O PHE     4     -49.377 -69.484 -23.011  1.00  0.00      BSYN  
ATOM     41    N MET     5     -47.395 -68.116 -23.166  1.00  0.00      BSYN  
ATOM     42    H MET     5     -46.480 -68.129 -22.815  1.00  0.00      BSYN  
ATOM     43   CA MET     5     -48.024 -66.791 -23.444  1.00  0.00      BSYN  
ATOM     44   CB MET     5     -47.186 -65.595 -23.262  1.00  0.00      BSYN  
ATOM     45   CG MET     5     -46.633 -65.453 -21.813  1.00  0.00      BSYN  
ATOM     46   SD MET     5     -47.997 -65.733 -20.630  1.00  0.00      BSYN  
ATOM     47   CE MET     5     -47.365 -67.182 -19.854  1.00  0.00      BSYN  
ATOM     48    C MET     5     -48.605 -66.638 -24.865  1.00  0.00      BSYN  
ATOM     49    O MET     5     -49.659 -66.050 -25.111  1.00  0.00      BSYN  
ATOM     50    N LYS     6     -47.927 -67.030 -25.908  1.00  0.00      BSYN  
ATOM     51    H LYS     6     -47.077 -67.487 -25.740  1.00  0.00      BSYN  
ATOM     52   CA LYS     6     -48.467 -66.860 -27.231  1.00  0.00      BSYN  
ATOM     53   CB LYS     6     -47.334 -67.191 -28.264  1.00  0.00      BSYN  
ATOM     54   CG LYS     6     -46.054 -66.396 -28.221  1.00  0.00      BSYN  
ATOM     55   CD LYS     6     -46.277 -64.912 -28.522  1.00  0.00      BSYN  
ATOM     56   CE LYS     6     -44.973 -64.127 -28.194  1.00  0.00      BSYN  
ATOM     57   NZ LYS     6     -45.099 -62.726 -28.666  1.00  0.00      BSYN  
ATOM     58  HZ1 LYS     6     -44.350 -62.129 -28.262  1.00  0.00      BSYN  
ATOM     59  HZ2 LYS     6     -44.885 -62.654 -29.681  1.00  0.00      BSYN  
ATOM     60  HZ3 LYS     6     -46.050 -62.335 -28.514  1.00  0.00      BSYN  
ATOM     61    C LYS     6     -49.637 -67.910 -27.496  1.00  0.00      BSYN  
ATOM     62    O LYS     6     -49.632 -68.985 -27.029  1.00  0.00      BSYN  
ATOM     63    N GLY     7     -50.490 -67.454 -28.409  1.00  0.00      BSYN  
ATOM     64    H GLY     7     -50.387 -66.588 -28.856  1.00  0.00      BSYN  
ATOM     65   CA GLY     7     -51.579 -68.281 -28.659  1.00  0.00      BSYN  
ATOM     66    C GLY     7     -52.818 -67.592 -28.120  1.00  0.00      BSYN  
ATOM     67    O GLY     7     -53.766 -68.332 -27.817  1.00  0.00      BSYN  
ATOM     68    N LEU     8     -52.695 -66.246 -27.995  1.00  0.00      BSYN  
ATOM     69    H LEU     8     -51.826 -65.812 -28.126  1.00  0.00      BSYN  
ATOM     70   CA LEU     8     -53.733 -65.328 -27.724  1.00  0.00      BSYN  
ATOM     71   CB LEU     8     -53.232 -63.813 -27.638  1.00  0.00      BSYN  
ATOM     72   CG LEU     8     -52.073 -63.483 -26.713  1.00  0.00      BSYN  
ATOM     73  CD1 LEU     8     -50.934 -63.058 -27.610  1.00  0.00      BSYN  
ATOM     74  CD2 LEU     8     -52.410 -62.455 -25.654  1.00  0.00      BSYN  
ATOM     75    C LEU     8     -54.775 -65.295 -28.811  1.00  0.00      BSYN  
ATOM     76    O LEU     8     -54.460 -65.467 -29.973  1.00  0.00      BSYN  
ATOM     77    N SER     9     -55.950 -64.903 -28.261  1.00  0.00      BSYN  
ATOM     78    H SER     9     -56.121 -64.831 -27.299  1.00  0.00      BSYN  
ATOM     79   CA SER     9     -57.115 -64.626 -29.114  1.00  0.00      BSYN  
ATOM     80   CB SER     9     -57.946 -65.787 -29.173  1.00  0.00      BSYN  
ATOM     81   OG SER     9     -58.248 -66.468 -27.990  1.00  0.00      BSYN  
ATOM     82   HG SER     9     -57.513 -66.669 -27.407  1.00  0.00      BSYN  
ATOM     83    C SER     9     -57.926 -63.358 -28.718  1.00  0.00      BSYN  
ATOM     84    O SER     9     -57.882 -63.024 -27.526  1.00  0.00      BSYN  
ATOM     85    N MET    10     -58.633 -62.498 -29.500  1.00  0.00      BSYN  
ATOM     86    H MET    10     -58.860 -62.911 -30.359  1.00  0.00      BSYN  
ATOM     87   CA MET    10     -59.415 -61.303 -29.042  1.00  0.00      BSYN  
ATOM     88   CB MET    10     -58.869 -60.210 -29.985  1.00  0.00      BSYN  
ATOM     89   CG MET    10     -57.786 -59.264 -29.501  1.00  0.00      BSYN  
ATOM     90   SD MET    10     -57.390 -57.910 -30.585  1.00  0.00      BSYN  
ATOM     91   CE MET    10     -57.830 -58.751 -32.048  1.00  0.00      BSYN  
ATOM     92    C MET    10     -60.938 -61.605 -29.198  1.00  0.00      BSYN  
ATOM     93    O MET    10     -61.784 -61.369 -28.241  1.00  0.00      BSYN  
ATOM     94    N ALA    11     -61.305 -62.150 -30.310  1.00  0.00      BSYN  
ATOM     95    H ALA    11     -60.574 -62.484 -30.871  1.00  0.00      BSYN  
ATOM     96   CA ALA    11     -62.752 -62.538 -30.539  1.00  0.00      BSYN  
ATOM     97   CB ALA    11     -63.413 -61.795 -31.683  1.00  0.00      BSYN  
ATOM     98    C ALA    11     -62.690 -63.965 -30.986  1.00  0.00      BSYN  
ATOM     99    O ALA    11     -61.621 -64.458 -31.422  1.00  0.00      BSYN  
ATOM    100    N LYS    12     -63.843 -64.589 -30.808  1.00  0.00      BSYN  
ATOM    101    H LYS    12     -64.512 -64.398 -30.118  1.00  0.00      BSYN  
ATOM    102   CA LYS    12     -64.258 -65.737 -31.646  1.00  0.00      BSYN  
ATOM    103   CB LYS    12     -65.644 -65.674 -32.120  1.00  0.00      BSYN  
ATOM    104   CG LYS    12     -66.202 -64.338 -32.746  1.00  0.00      BSYN  
ATOM    105   CD LYS    12     -67.504 -64.524 -33.436  1.00  0.00      BSYN  
ATOM    106   CE LYS    12     -68.594 -64.879 -32.528  1.00  0.00      BSYN  
ATOM    107   NZ LYS    12     -69.939 -64.938 -32.981  1.00  0.00      BSYN  
ATOM    108  HZ1 LYS    12     -70.022 -65.603 -33.776  1.00  0.00      BSYN  
ATOM    109  HZ2 LYS    12     -70.617 -65.320 -32.291  1.00  0.00      BSYN  
ATOM    110  HZ3 LYS    12     -70.086 -63.919 -33.133  1.00  0.00      BSYN  
ATOM    111    C LYS    12     -63.420 -66.349 -32.754  1.00  0.00      BSYN  
ATOM    112    O LYS    12     -63.134 -67.547 -32.850  1.00  0.00      BSYN  
ATOM    113    N GLU    13     -63.033 -65.411 -33.649  1.00  0.00      BSYN  
ATOM    114    H GLU    13     -63.174 -64.445 -33.575  1.00  0.00      BSYN  
ATOM    115   CA GLU    13     -62.230 -65.911 -34.760  1.00  0.00      BSYN  
ATOM    116   CB GLU    13     -63.069 -65.965 -36.067  1.00  0.00      BSYN  
ATOM    117   CG GLU    13     -63.945 -64.630 -36.335  1.00  0.00      BSYN  
ATOM    118   CD GLU    13     -65.002 -64.724 -37.509  1.00  0.00      BSYN  
ATOM    119  OE1 GLU    13     -65.479 -65.775 -37.776  1.00  0.00      BSYN  
ATOM    120  OE2 GLU    13     -65.396 -63.767 -38.158  1.00  0.00      BSYN  
ATOM    121    C GLU    13     -60.931 -65.231 -35.104  1.00  0.00      BSYN  
ATOM    122    O GLU    13     -60.174 -65.557 -35.986  1.00  0.00      BSYN  
ATOM    123    N GLY    14     -60.730 -64.242 -34.141  1.00  0.00      BSYN  
ATOM    124    H GLY    14     -61.434 -64.184 -33.461  1.00  0.00      BSYN  
ATOM    125   CA GLY    14     -59.642 -63.324 -34.251  1.00  0.00      BSYN  
ATOM    126    C GLY    14     -58.504 -63.827 -33.451  1.00  0.00      BSYN  
ATOM    127    O GLY    14     -58.604 -63.820 -32.186  1.00  0.00      BSYN  
ATOM    128    N VAL    15     -57.436 -64.195 -34.175  1.00  0.00      BSYN  
ATOM    129    H VAL    15     -57.447 -64.261 -35.153  1.00  0.00      BSYN  
ATOM    130   CA VAL    15     -56.196 -64.681 -33.577  1.00  0.00      BSYN  
ATOM    131   CB VAL    15     -55.499 -65.871 -34.293  1.00  0.00      BSYN  
ATOM    132  CG1 VAL    15     -56.039 -67.124 -33.780  1.00  0.00      BSYN  
ATOM    133  CG2 VAL    15     -55.771 -65.822 -35.768  1.00  0.00      BSYN  
ATOM    134    C VAL    15     -55.340 -63.464 -33.754  1.00  0.00      BSYN  
ATOM    135    O VAL    15     -55.645 -62.570 -34.507  1.00  0.00      BSYN  
ATOM    136    N VAL    16     -54.197 -63.406 -33.120  1.00  0.00      BSYN  
ATOM    137    H VAL    16     -53.932 -64.184 -32.585  1.00  0.00      BSYN  
ATOM    138   CA VAL    16     -53.336 -62.291 -33.037  1.00  0.00      BSYN  
ATOM    139   CB VAL    16     -52.832 -62.007 -31.605  1.00  0.00      BSYN  
ATOM    140  CG1 VAL    16     -54.060 -61.793 -30.571  1.00  0.00      BSYN  
ATOM    141  CG2 VAL    16     -51.886 -63.130 -31.079  1.00  0.00      BSYN  
ATOM    142    C VAL    16     -52.303 -62.116 -34.056  1.00  0.00      BSYN  
ATOM    143    O VAL    16     -51.392 -62.923 -34.131  1.00  0.00      BSYN  
ATOM    144    N ALA    17     -52.566 -61.225 -34.999  1.00  0.00      BSYN  
ATOM    145    H ALA    17     -53.418 -60.746 -34.925  1.00  0.00      BSYN  
ATOM    146   CA ALA    17     -51.655 -60.747 -35.986  1.00  0.00      BSYN  
ATOM    147   CB ALA    17     -52.317 -60.920 -37.398  1.00  0.00      BSYN  
ATOM    148    C ALA    17     -51.178 -59.360 -35.648  1.00  0.00      BSYN  
ATOM    149    O ALA    17     -51.994 -58.434 -35.506  1.00  0.00      BSYN  
ATOM    150    N ALA    18     -49.886 -59.263 -35.215  1.00  0.00      BSYN  
ATOM    151    H ALA    18     -49.317 -60.041 -35.039  1.00  0.00      BSYN  
ATOM    152   CA ALA    18     -49.298 -57.966 -34.749  1.00  0.00      BSYN  
ATOM    153   CB ALA    18     -49.755 -57.793 -33.341  1.00  0.00      BSYN  
ATOM    154    C ALA    18     -47.761 -58.177 -34.943  1.00  0.00      BSYN  
ATOM    155    O ALA    18     -47.062 -58.775 -34.065  1.00  0.00      BSYN  
ATOM    156    N ALA    19     -47.122 -57.783 -36.046  1.00  0.00      BSYN  
ATOM    157    H ALA    19     -47.657 -57.374 -36.758  1.00  0.00      BSYN  
ATOM    158   CA ALA    19     -45.677 -57.876 -36.379  1.00  0.00      BSYN  
ATOM    159   CB ALA    19     -45.509 -57.255 -37.789  1.00  0.00      BSYN  
ATOM    160    C ALA    19     -44.899 -57.054 -35.397  1.00  0.00      BSYN  
ATOM    161    O ALA    19     -45.368 -55.943 -34.913  1.00  0.00      BSYN  
ATOM    162    N GLU    20     -43.708 -57.596 -34.983  1.00  0.00      BSYN  
ATOM    163    H GLU    20     -43.057 -58.050 -35.559  1.00  0.00      BSYN  
ATOM    164   CA GLU    20     -43.067 -56.872 -33.871  1.00  0.00      BSYN  
ATOM    165   CB GLU    20     -42.618 -57.961 -32.880  1.00  0.00      BSYN  
ATOM    166   CG GLU    20     -43.790 -58.361 -31.929  1.00  0.00      BSYN  
ATOM    167   CD GLU    20     -43.573 -59.409 -30.848  1.00  0.00      BSYN  
ATOM    168  OE1 GLU    20     -42.423 -59.855 -30.630  1.00  0.00      BSYN  
ATOM    169  OE2 GLU    20     -44.504 -60.057 -30.349  1.00  0.00      BSYN  
ATOM    170    C GLU    20     -41.956 -55.817 -34.039  1.00  0.00      BSYN  
ATOM    171    O GLU    20     -40.965 -55.814 -33.350  1.00  0.00      BSYN  
ATOM    172    N LYS    21     -42.327 -54.964 -35.043  1.00  0.00      BSYN  
ATOM    173    H LYS    21     -43.014 -55.070 -35.734  1.00  0.00      BSYN  
ATOM    174   CA LYS    21     -41.570 -53.708 -35.009  1.00  0.00      BSYN  
ATOM    175   CB LYS    21     -41.829 -52.879 -36.192  1.00  0.00      BSYN  
ATOM    176   CG LYS    21     -41.258 -53.417 -37.570  1.00  0.00      BSYN  
ATOM    177   CD LYS    21     -39.747 -53.486 -37.599  1.00  0.00      BSYN  
ATOM    178   CE LYS    21     -39.200 -52.189 -38.142  1.00  0.00      BSYN  
ATOM    179   NZ LYS    21     -37.797 -52.255 -37.990  1.00  0.00      BSYN  
ATOM    180  HZ1 LYS    21     -37.521 -52.832 -38.809  1.00  0.00      BSYN  
ATOM    181  HZ2 LYS    21     -37.445 -51.289 -37.827  1.00  0.00      BSYN  
ATOM    182  HZ3 LYS    21     -37.680 -52.797 -37.110  1.00  0.00      BSYN  
ATOM    183    C LYS    21     -41.851 -52.806 -33.864  1.00  0.00      BSYN  
ATOM    184    O LYS    21     -40.925 -52.169 -33.413  1.00  0.00      BSYN  
ATOM    185    N THR    22     -43.113 -52.748 -33.317  1.00  0.00      BSYN  
ATOM    186    H THR    22     -43.808 -53.368 -33.623  1.00  0.00      BSYN  
ATOM    187   CA THR    22     -43.493 -51.734 -32.326  1.00  0.00      BSYN  
ATOM    188   CB THR    22     -44.484 -50.733 -33.003  1.00  0.00      BSYN  
ATOM    189  OG1 THR    22     -44.500 -50.891 -34.411  1.00  0.00      BSYN  
ATOM    190  HG1 THR    22     -43.629 -51.201 -34.673  1.00  0.00      BSYN  
ATOM    191  CG2 THR    22     -44.640 -49.293 -32.633  1.00  0.00      BSYN  
ATOM    192    C THR    22     -43.960 -52.187 -30.927  1.00  0.00      BSYN  
ATOM    193    O THR    22     -44.222 -51.438 -30.034  1.00  0.00      BSYN  
ATOM    194    N LYS    23     -43.909 -53.487 -30.768  1.00  0.00      BSYN  
ATOM    195    H LYS    23     -43.971 -54.037 -31.576  1.00  0.00      BSYN  
ATOM    196   CA LYS    23     -43.929 -54.049 -29.497  1.00  0.00      BSYN  
ATOM    197   CB LYS    23     -45.291 -54.781 -29.336  1.00  0.00      BSYN  
ATOM    198   CG LYS    23     -45.659 -55.146 -27.881  1.00  0.00      BSYN  
ATOM    199   CD LYS    23     -45.884 -53.854 -27.062  1.00  0.00      BSYN  
ATOM    200   CE LYS    23     -47.305 -53.605 -26.607  1.00  0.00      BSYN  
ATOM    201   NZ LYS    23     -47.393 -52.379 -25.900  1.00  0.00      BSYN  
ATOM    202  HZ1 LYS    23     -46.563 -52.398 -25.274  1.00  0.00      BSYN  
ATOM    203  HZ2 LYS    23     -47.274 -51.582 -26.557  1.00  0.00      BSYN  
ATOM    204  HZ3 LYS    23     -48.230 -52.179 -25.316  1.00  0.00      BSYN  
ATOM    205    C LYS    23     -42.676 -54.966 -29.171  1.00  0.00      BSYN  
ATOM    206    O LYS    23     -42.430 -55.884 -29.882  1.00  0.00      BSYN  
ATOM    207    N GLN    24     -42.110 -54.654 -27.956  1.00  0.00      BSYN  
ATOM    208    H GLN    24     -42.673 -54.375 -27.204  1.00  0.00      BSYN  
ATOM    209   CA GLN    24     -40.669 -54.936 -27.686  1.00  0.00      BSYN  
ATOM    210   CB GLN    24     -40.132 -53.818 -26.783  1.00  0.00      BSYN  
ATOM    211   CG GLN    24     -40.063 -52.469 -27.527  1.00  0.00      BSYN  
ATOM    212   CD GLN    24     -39.034 -52.264 -28.669  1.00  0.00      BSYN  
ATOM    213  OE1 GLN    24     -37.925 -52.507 -28.414  1.00  0.00      BSYN  
ATOM    214  NE2 GLN    24     -39.346 -51.816 -29.904  1.00  0.00      BSYN  
ATOM    215 HE21 GLN    24     -38.600 -51.723 -30.532  1.00  0.00      BSYN  
ATOM    216 HE22 GLN    24     -40.279 -51.593 -30.106  1.00  0.00      BSYN  
ATOM    217    C GLN    24     -40.698 -56.274 -26.902  1.00  0.00      BSYN  
ATOM    218    O GLN    24     -41.587 -56.594 -26.083  1.00  0.00      BSYN  
ATOM    219    N GLY    25     -39.704 -57.167 -27.202  1.00  0.00      BSYN  
ATOM    220    H GLY    25     -38.855 -56.837 -27.563  1.00  0.00      BSYN  
ATOM    221   CA GLY    25     -39.819 -58.466 -26.703  1.00  0.00      BSYN  
ATOM    222    C GLY    25     -39.091 -59.528 -27.561  1.00  0.00      BSYN  
ATOM    223    O GLY    25     -38.350 -59.158 -28.469  1.00  0.00      BSYN  
ATOM    224    N VAL    26     -39.166 -60.755 -27.073  1.00  0.00      BSYN  
ATOM    225    H VAL    26     -39.492 -60.838 -26.153  1.00  0.00      BSYN  
ATOM    226   CA VAL    26     -38.578 -62.011 -27.620  1.00  0.00      BSYN  
ATOM    227   CB VAL    26     -37.300 -62.417 -26.705  1.00  0.00      BSYN  
ATOM    228  CG1 VAL    26     -36.047 -61.500 -26.789  1.00  0.00      BSYN  
ATOM    229  CG2 VAL    26     -37.643 -62.726 -25.363  1.00  0.00      BSYN  
ATOM    230    C VAL    26     -39.654 -63.071 -27.862  1.00  0.00      BSYN  
ATOM    231    O VAL    26     -40.766 -62.572 -28.101  1.00  0.00      BSYN  
ATOM    232    N THR    27     -39.457 -64.386 -27.904  1.00  0.00      BSYN  
ATOM    233    H THR    27     -38.541 -64.716 -28.014  1.00  0.00      BSYN  
ATOM    234   CA THR    27     -40.531 -65.426 -27.769  1.00  0.00      BSYN  
ATOM    235   CB THR    27     -40.536 -66.164 -29.097  1.00  0.00      BSYN  
ATOM    236  OG1 THR    27     -41.038 -65.273 -30.142  1.00  0.00      BSYN  
ATOM    237  HG1 THR    27     -41.484 -64.489 -29.814  1.00  0.00      BSYN  
ATOM    238  CG2 THR    27     -41.389 -67.385 -29.294  1.00  0.00      BSYN  
ATOM    239    C THR    27     -40.134 -66.326 -26.635  1.00  0.00      BSYN  
ATOM    240    O THR    27     -38.907 -66.251 -26.278  1.00  0.00      BSYN  
ATOM    241    N GLU    28     -40.922 -67.148 -25.955  1.00  0.00      BSYN  
ATOM    242    H GLU    28     -41.877 -67.165 -26.174  1.00  0.00      BSYN  
ATOM    243   CA GLU    28     -40.377 -68.039 -24.976  1.00  0.00      BSYN  
ATOM    244   CB GLU    28     -41.347 -68.542 -23.972  1.00  0.00      BSYN  
ATOM    245   CG GLU    28     -41.838 -67.656 -22.940  1.00  0.00      BSYN  
ATOM    246   CD GLU    28     -42.718 -68.322 -21.921  1.00  0.00      BSYN  
ATOM    247  OE1 GLU    28     -42.216 -68.613 -20.893  1.00  0.00      BSYN  
ATOM    248  OE2 GLU    28     -43.841 -68.615 -22.215  1.00  0.00      BSYN  
ATOM    249    C GLU    28     -39.521 -69.318 -25.414  1.00  0.00      BSYN  
ATOM    250    O GLU    28     -40.173 -70.128 -26.073  1.00  0.00      BSYN  
ATOM    251    N ALA    29     -38.205 -69.521 -25.244  1.00  0.00      BSYN  
ATOM    252    H ALA    29     -37.738 -70.286 -25.640  1.00  0.00      BSYN  
ATOM    253   CA ALA    29     -37.368 -68.448 -24.767  1.00  0.00      BSYN  
ATOM    254   CB ALA    29     -36.941 -68.705 -23.324  1.00  0.00      BSYN  
ATOM    255    C ALA    29     -36.121 -68.042 -25.596  1.00  0.00      BSYN  
ATOM    256    O ALA    29     -35.658 -68.959 -26.260  1.00  0.00      BSYN  
ATOM    257    N ALA    30     -35.780 -66.771 -25.734  1.00  0.00      BSYN  
ATOM    258    H ALA    30     -36.384 -66.095 -25.362  1.00  0.00      BSYN  
ATOM    259   CA ALA    30     -34.609 -66.446 -26.611  1.00  0.00      BSYN  
ATOM    260   CB ALA    30     -34.930 -65.584 -27.807  1.00  0.00      BSYN  
ATOM    261    C ALA    30     -33.621 -65.755 -25.709  1.00  0.00      BSYN  
ATOM    262    O ALA    30     -33.935 -64.610 -25.325  1.00  0.00      BSYN  
ATOM    263    N GLU    31     -32.404 -66.134 -25.425  1.00  0.00      BSYN  
ATOM    264    H GLU    31     -31.996 -65.624 -24.694  1.00  0.00      BSYN  
ATOM    265   CA GLU    31     -31.815 -67.333 -26.022  1.00  0.00      BSYN  
ATOM    266   CB GLU    31     -30.679 -66.841 -27.002  1.00  0.00      BSYN  
ATOM    267   CG GLU    31     -30.863 -66.053 -28.358  1.00  0.00      BSYN  
ATOM    268   CD GLU    31     -29.536 -66.033 -29.099  1.00  0.00      BSYN  
ATOM    269  OE1 GLU    31     -29.088 -67.127 -29.451  1.00  0.00      BSYN  
ATOM    270  OE2 GLU    31     -28.991 -64.974 -29.416  1.00  0.00      BSYN  
ATOM    271    C GLU    31     -31.328 -68.503 -25.201  1.00  0.00      BSYN  
ATOM    272    O GLU    31     -31.135 -69.611 -25.743  1.00  0.00      BSYN  
ATOM    273    N LYS    32     -31.179 -68.380 -23.871  1.00  0.00      BSYN  
ATOM    274    H LYS    32     -31.296 -67.512 -23.432  1.00  0.00      BSYN  
ATOM    275   CA LYS    32     -30.854 -69.466 -22.980  1.00  0.00      BSYN  
ATOM    276   CB LYS    32     -30.249 -68.974 -21.656  1.00  0.00      BSYN  
ATOM    277   CG LYS    32     -28.907 -68.379 -22.023  1.00  0.00      BSYN  
ATOM    278   CD LYS    32     -27.794 -69.479 -22.146  1.00  0.00      BSYN  
ATOM    279   CE LYS    32     -26.737 -68.883 -22.965  1.00  0.00      BSYN  
ATOM    280   NZ LYS    32     -25.720 -69.798 -23.123  1.00  0.00      BSYN  
ATOM    281  HZ1 LYS    32     -25.132 -69.509 -23.931  1.00  0.00      BSYN  
ATOM    282  HZ2 LYS    32     -25.304 -70.113 -22.223  1.00  0.00      BSYN  
ATOM    283  HZ3 LYS    32     -26.340 -70.555 -23.475  1.00  0.00      BSYN  
ATOM    284    C LYS    32     -32.025 -70.429 -22.845  1.00  0.00      BSYN  
ATOM    285    O LYS    32     -33.178 -70.075 -22.470  1.00  0.00      BSYN  
ATOM    286    N THR    33     -31.652 -71.667 -23.161  1.00  0.00      BSYN  
ATOM    287    H THR    33     -30.885 -71.870 -23.736  1.00  0.00      BSYN  
ATOM    288   CA THR    33     -32.360 -72.898 -22.675  1.00  0.00      BSYN  
ATOM    289   CB THR    33     -31.716 -74.094 -23.481  1.00  0.00      BSYN  
ATOM    290  OG1 THR    33     -32.042 -73.787 -24.875  1.00  0.00      BSYN  
ATOM    291  HG1 THR    33     -32.601 -73.014 -24.983  1.00  0.00      BSYN  
ATOM    292  CG2 THR    33     -32.645 -75.330 -23.460  1.00  0.00      BSYN  
ATOM    293    C THR    33     -32.073 -73.073 -21.189  1.00  0.00      BSYN  
ATOM    294    O THR    33     -33.003 -73.502 -20.468  1.00  0.00      BSYN  
ATOM    295    N LYS    34     -30.876 -73.064 -20.673  1.00  0.00      BSYN  
ATOM    296    H LYS    34     -30.058 -73.146 -21.206  1.00  0.00      BSYN  
ATOM    297   CA LYS    34     -30.723 -72.962 -19.252  1.00  0.00      BSYN  
ATOM    298   CB LYS    34     -30.437 -74.289 -18.525  1.00  0.00      BSYN  
ATOM    299   CG LYS    34     -30.531 -74.003 -16.924  1.00  0.00      BSYN  
ATOM    300   CD LYS    34     -31.690 -74.736 -16.354  1.00  0.00      BSYN  
ATOM    301   CE LYS    34     -31.241 -76.140 -15.966  1.00  0.00      BSYN  
ATOM    302   NZ LYS    34     -32.358 -77.014 -15.825  1.00  0.00      BSYN  
ATOM    303  HZ1 LYS    34     -33.030 -76.674 -15.108  1.00  0.00      BSYN  
ATOM    304  HZ2 LYS    34     -32.926 -77.157 -16.684  1.00  0.00      BSYN  
ATOM    305  HZ3 LYS    34     -31.946 -77.930 -15.554  1.00  0.00      BSYN  
ATOM    306    C LYS    34     -29.762 -71.915 -18.882  1.00  0.00      BSYN  
ATOM    307    O LYS    34     -28.628 -71.948 -19.363  1.00  0.00      BSYN  
ATOM    308    N GLU    35     -30.076 -70.894 -18.025  1.00  0.00      BSYN  
ATOM    309    H GLU    35     -30.996 -70.842 -17.692  1.00  0.00      BSYN  
ATOM    310   CA GLU    35     -29.083 -69.858 -17.613  1.00  0.00      BSYN  
ATOM    311   CB GLU    35     -29.764 -68.880 -16.873  1.00  0.00      BSYN  
ATOM    312   CG GLU    35     -30.387 -67.577 -17.222  1.00  0.00      BSYN  
ATOM    313   CD GLU    35     -30.797 -66.847 -15.948  1.00  0.00      BSYN  
ATOM    314  OE1 GLU    35     -31.977 -67.008 -15.608  1.00  0.00      BSYN  
ATOM    315  OE2 GLU    35     -30.061 -66.212 -15.201  1.00  0.00      BSYN  
ATOM    316    C GLU    35     -27.910 -70.408 -16.766  1.00  0.00      BSYN  
ATOM    317    O GLU    35     -26.934 -69.718 -16.447  1.00  0.00      BSYN  
ATOM    318    N GLY    36     -27.942 -71.681 -16.474  1.00  0.00      BSYN  
ATOM    319    H GLY    36     -28.737 -72.223 -16.657  1.00  0.00      BSYN  
ATOM    320   CA GLY    36     -26.899 -72.431 -15.875  1.00  0.00      BSYN  
ATOM    321    C GLY    36     -26.368 -73.713 -16.584  1.00  0.00      BSYN  
ATOM    322    O GLY    36     -26.570 -74.845 -16.139  1.00  0.00      BSYN  
ATOM    323    N VAL    37     -25.705 -73.456 -17.763  1.00  0.00      BSYN  
ATOM    324    H VAL    37     -25.956 -72.642 -18.247  1.00  0.00      BSYN  
ATOM    325   CA VAL    37     -24.728 -74.404 -18.293  1.00  0.00      BSYN  
ATOM    326   CB VAL    37     -24.790 -74.569 -19.804  1.00  0.00      BSYN  
ATOM    327  CG1 VAL    37     -25.776 -75.649 -20.063  1.00  0.00      BSYN  
ATOM    328  CG2 VAL    37     -25.329 -73.426 -20.729  1.00  0.00      BSYN  
ATOM    329    C VAL    37     -23.299 -73.960 -17.922  1.00  0.00      BSYN  
ATOM    330    O VAL    37     -22.702 -73.112 -18.497  1.00  0.00      BSYN  
ATOM    331    N LEU    38     -22.794 -74.939 -17.121  1.00  0.00      BSYN  
ATOM    332    H LEU    38     -23.424 -75.642 -16.855  1.00  0.00      BSYN  
ATOM    333   CA LEU    38     -21.505 -75.126 -16.537  1.00  0.00      BSYN  
ATOM    334   CB LEU    38     -21.566 -74.915 -15.034  1.00  0.00      BSYN  
ATOM    335   CG LEU    38     -20.645 -73.860 -14.374  1.00  0.00      BSYN  
ATOM    336  CD1 LEU    38     -20.913 -73.838 -12.941  1.00  0.00      BSYN  
ATOM    337  CD2 LEU    38     -19.120 -74.049 -14.290  1.00  0.00      BSYN  
ATOM    338    C LEU    38     -21.013 -76.520 -16.801  1.00  0.00      BSYN  
ATOM    339    O LEU    38     -21.771 -77.437 -16.703  1.00  0.00      BSYN  
ATOM    340    N TYR    39     -19.704 -76.777 -16.949  1.00  0.00      BSYN  
ATOM    341    H TYR    39     -19.094 -76.025 -16.798  1.00  0.00      BSYN  
ATOM    342   CA TYR    39     -19.057 -78.001 -17.383  1.00  0.00      BSYN  
ATOM    343   CB TYR    39     -19.034 -78.050 -18.928  1.00  0.00      BSYN  
ATOM    344   CG TYR    39     -19.117 -79.588 -19.236  1.00  0.00      BSYN  
ATOM    345  CD1 TYR    39     -17.977 -80.368 -19.283  1.00  0.00      BSYN  
ATOM    346  CE1 TYR    39     -18.034 -81.607 -19.809  1.00  0.00      BSYN  
ATOM    347  CD2 TYR    39     -20.330 -80.161 -19.632  1.00  0.00      BSYN  
ATOM    348  CE2 TYR    39     -20.411 -81.515 -20.111  1.00  0.00      BSYN  
ATOM    349   CZ TYR    39     -19.172 -82.122 -20.181  1.00  0.00      BSYN  
ATOM    350   OH TYR    39     -19.225 -83.453 -20.558  1.00  0.00      BSYN  
ATOM    351   HH TYR    39     -20.123 -83.794 -20.565  1.00  0.00      BSYN  
ATOM    352    C TYR    39     -17.682 -77.827 -16.644  1.00  0.00      BSYN  
ATOM    353    O TYR    39     -17.412 -76.823 -16.109  1.00  0.00      BSYN  
ATOM    354    N VAL    40     -16.912 -78.850 -16.638  1.00  0.00      BSYN  
ATOM    355    H VAL    40     -17.241 -79.714 -16.962  1.00  0.00      BSYN  
ATOM    356   CA VAL    40     -15.575 -78.900 -16.300  1.00  0.00      BSYN  
ATOM    357   CB VAL    40     -15.007 -80.349 -16.091  1.00  0.00      BSYN  
ATOM    358  CG1 VAL    40     -15.376 -80.848 -14.770  1.00  0.00      BSYN  
ATOM    359  CG2 VAL    40     -15.164 -81.435 -17.095  1.00  0.00      BSYN  
ATOM    360    C VAL    40     -14.562 -78.093 -17.107  1.00  0.00      BSYN  
ATOM    361    O VAL    40     -14.782 -77.698 -18.286  1.00  0.00      BSYN  
ATOM    362    N GLY    41     -13.366 -77.735 -16.569  1.00  0.00      BSYN  
ATOM    363    H GLY    41     -13.159 -77.441 -15.657  1.00  0.00      BSYN  
ATOM    364   CA GLY    41     -12.238 -77.226 -17.422  1.00  0.00      BSYN  
ATOM    365    C GLY    41     -11.722 -75.846 -16.959  1.00  0.00      BSYN  
ATOM    366    O GLY    41     -11.098 -75.701 -15.832  1.00  0.00      BSYN  
ATOM    367    N SER    42     -12.147 -74.697 -17.489  1.00  0.00      BSYN  
ATOM    368    H SER    42     -11.749 -73.900 -17.082  1.00  0.00      BSYN  
ATOM    369   CA SER    42     -13.006 -74.640 -18.668  1.00  0.00      BSYN  
ATOM    370   CB SER    42     -14.020 -73.429 -18.622  1.00  0.00      BSYN  
ATOM    371   OG SER    42     -13.327 -72.165 -18.848  1.00  0.00      BSYN  
ATOM    372   HG SER    42     -13.511 -71.596 -18.097  1.00  0.00      BSYN  
ATOM    373    C SER    42     -12.185 -74.599 -20.020  1.00  0.00      BSYN  
ATOM    374    O SER    42     -11.007 -74.296 -20.045  1.00  0.00      BSYN  
ATOM    375    N LYS    43     -12.744 -75.138 -21.166  1.00  0.00      BSYN  
ATOM    376    H LYS    43     -13.648 -75.514 -21.154  1.00  0.00      BSYN  
ATOM    377   CA LYS    43     -11.870 -75.423 -22.350  1.00  0.00      BSYN  
ATOM    378   CB LYS    43     -11.082 -76.665 -22.035  1.00  0.00      BSYN  
ATOM    379   CG LYS    43     -11.828 -77.823 -21.425  1.00  0.00      BSYN  
ATOM    380   CD LYS    43     -10.969 -79.010 -21.691  1.00  0.00      BSYN  
ATOM    381   CE LYS    43      -9.913 -79.224 -20.603  1.00  0.00      BSYN  
ATOM    382   NZ LYS    43      -9.231 -80.543 -20.518  1.00  0.00      BSYN  
ATOM    383  HZ1 LYS    43      -8.722 -80.832 -21.378  1.00  0.00      BSYN  
ATOM    384  HZ2 LYS    43      -8.608 -80.535 -19.685  1.00  0.00      BSYN  
ATOM    385  HZ3 LYS    43      -9.913 -81.323 -20.433  1.00  0.00      BSYN  
ATOM    386    C LYS    43     -12.370 -75.449 -23.813  1.00  0.00      BSYN  
ATOM    387    O LYS    43     -13.594 -75.825 -23.930  1.00  0.00      BSYN  
ATOM    388    N THR    44     -11.706 -75.008 -24.900  1.00  0.00      BSYN  
ATOM    389    H THR    44     -12.249 -75.143 -25.705  1.00  0.00      BSYN  
ATOM    390   CA THR    44     -10.324 -74.551 -24.885  1.00  0.00      BSYN  
ATOM    391   CB THR    44      -9.453 -75.244 -25.998  1.00  0.00      BSYN  
ATOM    392  OG1 THR    44      -9.977 -76.563 -26.281  1.00  0.00      BSYN  
ATOM    393  HG1 THR    44     -10.200 -76.972 -25.441  1.00  0.00      BSYN  
ATOM    394  CG2 THR    44      -8.139 -75.399 -25.370  1.00  0.00      BSYN  
ATOM    395    C THR    44     -10.037 -73.106 -24.887  1.00  0.00      BSYN  
ATOM    396    O THR    44     -10.017 -72.495 -25.946  1.00  0.00      BSYN  
ATOM    397    N ARG    45      -9.827 -72.612 -23.637  1.00  0.00      BSYN  
ATOM    398    H ARG    45     -10.112 -73.224 -22.927  1.00  0.00      BSYN  
ATOM    399   CA ARG    45      -9.212 -71.347 -23.527  1.00  0.00      BSYN  
ATOM    400   CB ARG    45      -9.376 -70.905 -22.147  1.00  0.00      BSYN  
ATOM    401   CG ARG    45      -8.686 -71.670 -20.969  1.00  0.00      BSYN  
ATOM    402   CD ARG    45      -8.315 -70.539 -19.991  1.00  0.00      BSYN  
ATOM    403   NE ARG    45      -7.764 -71.134 -18.775  1.00  0.00      BSYN  
ATOM    404   HE ARG    45      -7.682 -72.090 -18.577  1.00  0.00      BSYN  
ATOM    405   CZ ARG    45      -7.280 -70.368 -17.782  1.00  0.00      BSYN  
ATOM    406  NH1 ARG    45      -7.377 -69.051 -17.860  1.00  0.00      BSYN  
ATOM    407 HH11 ARG    45      -7.155 -68.450 -17.092  1.00  0.00      BSYN  
ATOM    408 HH12 ARG    45      -7.737 -68.690 -18.720  1.00  0.00      BSYN  
ATOM    409  NH2 ARG    45      -6.841 -71.012 -16.715  1.00  0.00      BSYN  
ATOM    410 HH21 ARG    45      -6.510 -70.724 -15.817  1.00  0.00      BSYN  
ATOM    411 HH22 ARG    45      -6.781 -72.001 -16.857  1.00  0.00      BSYN  
ATOM    412    C ARG    45      -7.684 -71.398 -23.825  1.00  0.00      BSYN  
ATOM    413    O ARG    45      -7.027 -70.443 -24.396  1.00  0.00      BSYN  
ATOM    414    N GLU    46      -7.044 -72.474 -23.393  1.00  0.00      BSYN  
ATOM    415    H GLU    46      -7.679 -72.999 -22.863  1.00  0.00      BSYN  
ATOM    416   CA GLU    46      -5.569 -72.579 -23.425  1.00  0.00      BSYN  
ATOM    417   CB GLU    46      -5.089 -73.819 -22.535  1.00  0.00      BSYN  
ATOM    418   CG GLU    46      -3.868 -74.543 -22.675  1.00  0.00      BSYN  
ATOM    419   CD GLU    46      -3.499 -75.697 -21.742  1.00  0.00      BSYN  
ATOM    420  OE1 GLU    46      -4.165 -76.768 -21.954  1.00  0.00      BSYN  
ATOM    421  OE2 GLU    46      -2.643 -75.520 -20.961  1.00  0.00      BSYN  
ATOM    422    C GLU    46      -5.024 -72.668 -24.814  1.00  0.00      BSYN  
ATOM    423    O GLU    46      -5.488 -73.286 -25.771  1.00  0.00      BSYN  
ATOM    424    N GLY    47      -4.107 -71.679 -24.949  1.00  0.00      BSYN  
ATOM    425    H GLY    47      -3.872 -71.233 -24.109  1.00  0.00      BSYN  
ATOM    426   CA GLY    47      -3.381 -71.333 -26.098  1.00  0.00      BSYN  
ATOM    427    C GLY    47      -1.941 -71.959 -26.199  1.00  0.00      BSYN  
ATOM    428    O GLY    47      -0.935 -71.316 -25.918  1.00  0.00      BSYN  
ATOM    429    N VAL    48      -2.022 -73.200 -26.815  1.00  0.00      BSYN  
ATOM    430    H VAL    48      -2.933 -73.528 -26.967  1.00  0.00      BSYN  
ATOM    431   CA VAL    48      -0.921 -73.988 -27.278  1.00  0.00      BSYN  
ATOM    432   CB VAL    48       0.015 -74.778 -26.351  1.00  0.00      BSYN  
ATOM    433  CG1 VAL    48       1.318 -73.994 -26.116  1.00  0.00      BSYN  
ATOM    434  CG2 VAL    48      -0.449 -75.115 -24.890  1.00  0.00      BSYN  
ATOM    435    C VAL    48      -1.570 -74.962 -28.301  1.00  0.00      BSYN  
ATOM    436    O VAL    48      -2.803 -75.170 -28.292  1.00  0.00      BSYN  
ATOM    437    N VAL    49      -0.947 -75.552 -29.333  1.00  0.00      BSYN  
ATOM    438    H VAL    49      -0.145 -75.084 -29.647  1.00  0.00      BSYN  
ATOM    439   CA VAL    49      -1.504 -76.625 -30.162  1.00  0.00      BSYN  
ATOM    440   CB VAL    49      -0.589 -76.967 -31.372  1.00  0.00      BSYN  
ATOM    441  CG1 VAL    49       0.759 -77.525 -31.002  1.00  0.00      BSYN  
ATOM    442  CG2 VAL    49      -1.239 -77.896 -32.390  1.00  0.00      BSYN  
ATOM    443    C VAL    49      -1.945 -77.938 -29.489  1.00  0.00      BSYN  
ATOM    444    O VAL    49      -1.080 -78.658 -28.993  1.00  0.00      BSYN  
ATOM    445    N GLN    50      -3.249 -78.157 -29.566  1.00  0.00      BSYN  
ATOM    446    H GLN    50      -3.773 -77.539 -30.117  1.00  0.00      BSYN  
ATOM    447   CA GLN    50      -3.821 -79.339 -28.995  1.00  0.00      BSYN  
ATOM    448   CB GLN    50      -5.134 -78.941 -28.327  1.00  0.00      BSYN  
ATOM    449   CG GLN    50      -5.214 -77.881 -27.163  1.00  0.00      BSYN  
ATOM    450   CD GLN    50      -4.365 -78.248 -26.004  1.00  0.00      BSYN  
ATOM    451  OE1 GLN    50      -3.586 -77.433 -25.597  1.00  0.00      BSYN  
ATOM    452  NE2 GLN    50      -4.264 -79.434 -25.527  1.00  0.00      BSYN  
ATOM    453 HE21 GLN    50      -4.700 -80.197 -25.959  1.00  0.00      BSYN  
ATOM    454 HE22 GLN    50      -3.720 -79.396 -24.712  1.00  0.00      BSYN  
ATOM    455    C GLN    50      -4.132 -80.473 -29.907  1.00  0.00      BSYN  
ATOM    456    O GLN    50      -4.002 -81.558 -29.468  1.00  0.00      BSYN  
ATOM    457    N GLY    51      -4.562 -80.282 -31.148  1.00  0.00      BSYN  
ATOM    458    H GLY    51      -4.496 -79.380 -31.525  1.00  0.00      BSYN  
ATOM    459   CA GLY    51      -5.029 -81.301 -31.971  1.00  0.00      BSYN  
ATOM    460    C GLY    51      -5.191 -80.732 -33.400  1.00  0.00      BSYN  
ATOM    461    O GLY    51      -4.231 -80.700 -34.152  1.00  0.00      BSYN  
ATOM    462    N VAL    52      -6.428 -80.313 -33.680  1.00  0.00      BSYN  
ATOM    463    H VAL    52      -7.103 -80.247 -32.973  1.00  0.00      BSYN  
ATOM    464   CA VAL    52      -6.651 -79.856 -35.092  1.00  0.00      BSYN  
ATOM    465   CB VAL    52      -8.092 -80.294 -35.536  1.00  0.00      BSYN  
ATOM    466  CG1 VAL    52      -8.431 -79.771 -36.951  1.00  0.00      BSYN  
ATOM    467  CG2 VAL    52      -8.345 -81.680 -35.390  1.00  0.00      BSYN  
ATOM    468    C VAL    52      -6.332 -78.326 -35.395  1.00  0.00      BSYN  
ATOM    469    O VAL    52      -7.057 -77.414 -35.052  1.00  0.00      BSYN  
ATOM    470    N ALA    53      -5.116 -78.124 -35.943  1.00  0.00      BSYN  
ATOM    471    H ALA    53      -4.547 -78.918 -36.012  1.00  0.00      BSYN  
ATOM    472   CA ALA    53      -4.730 -76.905 -36.536  1.00  0.00      BSYN  
ATOM    473   CB ALA    53      -3.330 -76.588 -36.072  1.00  0.00      BSYN  
ATOM    474    C ALA    53      -4.873 -76.883 -37.974  1.00  0.00      BSYN  
ATOM    475    O ALA    53      -5.968 -76.720 -38.455  1.00  0.00      BSYN  
ATOM    476    N SER    54      -3.715 -77.049 -38.686  1.00  0.00      BSYN  
ATOM    477    H SER    54      -2.826 -77.141 -38.285  1.00  0.00      BSYN  
ATOM    478   CA SER    54      -3.710 -76.890 -40.122  1.00  0.00      BSYN  
ATOM    479   CB SER    54      -3.036 -75.615 -40.399  1.00  0.00      BSYN  
ATOM    480   OG SER    54      -1.648 -75.859 -40.010  1.00  0.00      BSYN  
ATOM    481   HG SER    54      -1.018 -75.397 -40.568  1.00  0.00      BSYN  
ATOM    482    C SER    54      -3.019 -78.037 -40.804  1.00  0.00      BSYN  
ATOM    483    O SER    54      -2.222 -78.725 -40.170  1.00  0.00      BSYN  
ATOM    484    N VAL    55      -3.483 -78.591 -41.983  1.00  0.00      BSYN  
ATOM    485    H VAL    55      -4.083 -77.893 -42.319  1.00  0.00      BSYN  
ATOM    486   CA VAL    55      -2.896 -79.757 -42.684  1.00  0.00      BSYN  
ATOM    487   CB VAL    55      -3.817 -80.249 -43.948  1.00  0.00      BSYN  
ATOM    488  CG1 VAL    55      -3.534 -81.617 -44.418  1.00  0.00      BSYN  
ATOM    489  CG2 VAL    55      -5.353 -80.430 -43.632  1.00  0.00      BSYN  
ATOM    490    C VAL    55      -1.471 -79.428 -43.277  1.00  0.00      BSYN  
ATOM    491    O VAL    55      -0.537 -80.266 -43.366  1.00  0.00      BSYN  
ATOM    492    N ALA    56      -1.196 -78.148 -43.669  1.00  0.00      BSYN  
ATOM    493    H ALA    56      -1.880 -77.448 -43.629  1.00  0.00      BSYN  
ATOM    494   CA ALA    56       0.128 -77.843 -44.231  1.00  0.00      BSYN  
ATOM    495   CB ALA    56       0.043 -76.385 -44.611  1.00  0.00      BSYN  
ATOM    496    C ALA    56       1.311 -77.948 -43.196  1.00  0.00      BSYN  
ATOM    497    O ALA    56       2.461 -78.063 -43.591  1.00  0.00      BSYN  
ATOM    498    N GLU    57       0.947 -77.836 -41.965  1.00  0.00      BSYN  
ATOM    499    H GLU    57       0.013 -77.991 -41.714  1.00  0.00      BSYN  
ATOM    500   CA GLU    57       1.944 -78.037 -40.964  1.00  0.00      BSYN  
ATOM    501   CB GLU    57       1.382 -77.304 -39.741  1.00  0.00      BSYN  
ATOM    502   CG GLU    57       2.533 -77.093 -38.896  1.00  0.00      BSYN  
ATOM    503   CD GLU    57       2.327 -77.390 -37.425  1.00  0.00      BSYN  
ATOM    504  OE1 GLU    57       3.128 -78.072 -36.785  1.00  0.00      BSYN  
ATOM    505  OE2 GLU    57       1.424 -76.701 -36.873  1.00  0.00      BSYN  
ATOM    506    C GLU    57       2.371 -79.482 -40.583  1.00  0.00      BSYN  
ATOM    507    O GLU    57       3.512 -79.800 -40.828  1.00  0.00      BSYN  
ATOM    508    N LYS    58       1.433 -80.231 -40.022  1.00  0.00      BSYN  
ATOM    509    H LYS    58       0.552 -79.802 -40.030  1.00  0.00      BSYN  
ATOM    510   CA LYS    58       1.524 -81.586 -39.559  1.00  0.00      BSYN  
ATOM    511   CB LYS    58       0.134 -81.864 -38.847  1.00  0.00      BSYN  
ATOM    512   CG LYS    58       0.004 -81.412 -37.480  1.00  0.00      BSYN  
ATOM    513   CD LYS    58      -0.487 -82.720 -36.829  1.00  0.00      BSYN  
ATOM    514   CE LYS    58      -0.263 -82.282 -35.392  1.00  0.00      BSYN  
ATOM    515   NZ LYS    58      -1.467 -81.978 -34.616  1.00  0.00      BSYN  
ATOM    516  HZ1 LYS    58      -1.445 -81.585 -33.653  1.00  0.00      BSYN  
ATOM    517  HZ2 LYS    58      -1.986 -81.313 -35.224  1.00  0.00      BSYN  
ATOM    518  HZ3 LYS    58      -2.120 -82.787 -34.645  1.00  0.00      BSYN  
ATOM    519    C LYS    58       1.990 -82.864 -40.354  1.00  0.00      BSYN  
ATOM    520    O LYS    58       1.554 -84.014 -40.234  1.00  0.00      BSYN  
ATOM    521    N THR    59       3.096 -82.586 -41.020  1.00  0.00      BSYN  
ATOM    522    H THR    59       3.564 -81.772 -40.739  1.00  0.00      BSYN  
ATOM    523   CA THR    59       3.561 -83.512 -42.089  1.00  0.00      BSYN  
ATOM    524   CB THR    59       3.017 -83.110 -43.388  1.00  0.00      BSYN  
ATOM    525  OG1 THR    59       3.120 -81.697 -43.584  1.00  0.00      BSYN  
ATOM    526  HG1 THR    59       2.326 -81.304 -43.216  1.00  0.00      BSYN  
ATOM    527  CG2 THR    59       1.522 -83.617 -43.497  1.00  0.00      BSYN  
ATOM    528    C THR    59       5.057 -83.703 -41.971  1.00  0.00      BSYN  
ATOM    529    O THR    59       5.581 -84.788 -42.041  1.00  0.00      BSYN  
ATOM    530    N LYS    60       5.738 -82.528 -41.776  1.00  0.00      BSYN  
ATOM    531    H LYS    60       5.217 -81.725 -41.988  1.00  0.00      BSYN  
ATOM    532   CA LYS    60       7.160 -82.470 -41.462  1.00  0.00      BSYN  
ATOM    533   CB LYS    60       7.628 -81.006 -41.336  1.00  0.00      BSYN  
ATOM    534   CG LYS    60       8.158 -80.299 -42.649  1.00  0.00      BSYN  
ATOM    535   CD LYS    60       6.994 -80.073 -43.579  1.00  0.00      BSYN  
ATOM    536   CE LYS    60       7.373 -79.584 -44.950  1.00  0.00      BSYN  
ATOM    537   NZ LYS    60       6.231 -79.625 -45.773  1.00  0.00      BSYN  
ATOM    538  HZ1 LYS    60       5.522 -78.995 -45.348  1.00  0.00      BSYN  
ATOM    539  HZ2 LYS    60       6.337 -79.267 -46.744  1.00  0.00      BSYN  
ATOM    540  HZ3 LYS    60       5.845 -80.589 -45.815  1.00  0.00      BSYN  
ATOM    541    C LYS    60       7.600 -83.094 -40.067  1.00  0.00      BSYN  
ATOM    542    O LYS    60       7.177 -82.675 -38.989  1.00  0.00      BSYN  
ATOM    543    N GLU    61       8.571 -83.988 -40.280  1.00  0.00      BSYN  
ATOM    544    H GLU    61       8.694 -84.228 -41.222  1.00  0.00      BSYN  
ATOM    545   CA GLU    61       9.218 -84.634 -39.156  1.00  0.00      BSYN  
ATOM    546   CB GLU    61      10.087 -85.772 -39.669  1.00  0.00      BSYN  
ATOM    547   CG GLU    61       9.391 -87.006 -40.545  1.00  0.00      BSYN  
ATOM    548   CD GLU    61       8.340 -87.728 -39.716  1.00  0.00      BSYN  
ATOM    549  OE1 GLU    61       7.210 -87.825 -40.057  1.00  0.00      BSYN  
ATOM    550  OE2 GLU    61       8.800 -88.348 -38.787  1.00  0.00      BSYN  
ATOM    551    C GLU    61      10.045 -83.766 -38.172  1.00  0.00      BSYN  
ATOM    552    O GLU    61      10.891 -82.938 -38.528  1.00  0.00      BSYN  
ATOM    553    N GLN    62       9.824 -83.986 -36.832  1.00  0.00      BSYN  
ATOM    554    H GLN    62       8.932 -84.357 -36.670  1.00  0.00      BSYN  
ATOM    555   CA GLN    62      10.624 -83.429 -35.746  1.00  0.00      BSYN  
ATOM    556   CB GLN    62       9.719 -83.760 -34.553  1.00  0.00      BSYN  
ATOM    557   CG GLN    62       8.599 -82.705 -34.460  1.00  0.00      BSYN  
ATOM    558   CD GLN    62       8.961 -81.330 -33.939  1.00  0.00      BSYN  
ATOM    559  OE1 GLN    62       8.373 -80.921 -32.922  1.00  0.00      BSYN  
ATOM    560  NE2 GLN    62       9.816 -80.383 -34.437  1.00  0.00      BSYN  
ATOM    561 HE21 GLN    62      10.304 -80.368 -35.287  1.00  0.00      BSYN  
ATOM    562 HE22 GLN    62       9.977 -79.662 -33.793  1.00  0.00      BSYN  
ATOM    563    C GLN    62      11.950 -84.079 -35.674  1.00  0.00      BSYN  
ATOM    564    O GLN    62      12.051 -85.242 -35.960  1.00  0.00      BSYN  
ATOM    565    N ALA    63      12.921 -83.313 -35.149  1.00  0.00      BSYN  
ATOM    566    H ALA    63      12.818 -82.368 -35.388  1.00  0.00      BSYN  
ATOM    567   CA ALA    63      14.245 -83.850 -34.770  1.00  0.00      BSYN  
ATOM    568   CB ALA    63      15.239 -82.720 -34.211  1.00  0.00      BSYN  
ATOM    569    C ALA    63      14.239 -84.917 -33.622  1.00  0.00      BSYN  
ATOM    570    O ALA    63      14.539 -84.626 -32.477  1.00  0.00      BSYN  
ATOM    571    N SER    64      13.945 -86.207 -33.966  1.00  0.00      BSYN  
ATOM    572    H SER    64      13.756 -86.415 -34.905  1.00  0.00      BSYN  
ATOM    573   CA SER    64      13.840 -87.267 -32.931  1.00  0.00      BSYN  
ATOM    574   CB SER    64      12.310 -87.488 -32.513  1.00  0.00      BSYN  
ATOM    575   OG SER    64      11.532 -87.409 -33.657  1.00  0.00      BSYN  
ATOM    576   HG SER    64      11.416 -88.213 -34.168  1.00  0.00      BSYN  
ATOM    577    C SER    64      14.383 -88.432 -33.725  1.00  0.00      BSYN  
ATOM    578    O SER    64      13.955 -88.516 -34.856  1.00  0.00      BSYN  
ATOM    579    N HIS    65      15.220 -89.249 -33.238  1.00  0.00      BSYN  
ATOM    580    H HIS    65      15.479 -89.082 -32.308  1.00  0.00      BSYN  
ATOM    581   CA HIS    65      15.797 -90.303 -34.104  1.00  0.00      BSYN  
ATOM    582   CB HIS    65      17.389 -90.277 -34.355  1.00  0.00      BSYN  
ATOM    583   CG HIS    65      17.675 -90.622 -35.818  1.00  0.00      BSYN  
ATOM    584  ND1 HIS    65      17.008 -90.222 -36.844  1.00  0.00      BSYN  
ATOM    585  HD1 HIS    65      16.373 -89.477 -36.890  1.00  0.00      BSYN  
ATOM    586  CD2 HIS    65      18.568 -91.664 -36.214  1.00  0.00      BSYN  
ATOM    587  NE2 HIS    65      18.241 -91.849 -37.477  1.00  0.00      BSYN  
ATOM    588  CE1 HIS    65      17.302 -91.050 -37.857  1.00  0.00      BSYN  
ATOM    589    C HIS    65      15.397 -91.656 -33.661  1.00  0.00      BSYN  
ATOM    590    O HIS    65      15.337 -91.993 -32.456  1.00  0.00      BSYN  
ATOM    591    N LEU    66      15.132 -92.564 -34.683  1.00  0.00      BSYN  
ATOM    592    H LEU    66      15.264 -92.247 -35.601  1.00  0.00      BSYN  
ATOM    593   CA LEU    66      15.139 -94.013 -34.418  1.00  0.00      BSYN  
ATOM    594   CB LEU    66      13.805 -94.657 -34.848  1.00  0.00      BSYN  
ATOM    595   CG LEU    66      13.142 -95.565 -33.862  1.00  0.00      BSYN  
ATOM    596  CD1 LEU    66      12.804 -94.925 -32.536  1.00  0.00      BSYN  
ATOM    597  CD2 LEU    66      11.903 -96.098 -34.443  1.00  0.00      BSYN  
ATOM    598    C LEU    66      16.413 -94.733 -34.893  1.00  0.00      BSYN  
ATOM    599    O LEU    66      16.414 -95.180 -36.038  1.00  0.00      BSYN  
ATOM    600    N GLY    67      17.326 -94.921 -34.013  1.00  0.00      BSYN  
ATOM    601    H GLY    67      17.082 -94.555 -33.137  1.00  0.00      BSYN  
ATOM    602   CA GLY    67      18.546 -95.633 -34.367  1.00  0.00      BSYN  
ATOM    603    C GLY    67      19.857 -95.459 -33.578  1.00  0.00      BSYN  
ATOM    604    O GLY    67      20.956 -95.714 -34.042  1.00  0.00      BSYN  
ATOM    605    N GLY    68      19.708 -95.149 -32.330  1.00  0.00      BSYN  
ATOM    606    H GLY    68      18.836 -95.209 -31.886  1.00  0.00      BSYN  
ATOM    607   CA GLY    68      20.914 -94.855 -31.480  1.00  0.00      BSYN  
ATOM    608    C GLY    68      21.170 -95.884 -30.476  1.00  0.00      BSYN  
ATOM    609    O GLY    68      20.917 -97.065 -30.877  1.00  0.00      BSYN  
ATOM    610    N ALA    69      21.557 -95.526 -29.216  1.00  0.00      BSYN  
ATOM    611    H ALA    69      21.732 -94.583 -29.015  1.00  0.00      BSYN  
ATOM    612   CA ALA    69      21.711 -96.474 -28.112  1.00  0.00      BSYN  
ATOM    613   CB ALA    69      22.105 -95.703 -26.921  1.00  0.00      BSYN  
ATOM    614    C ALA    69      20.280 -97.035 -27.693  1.00  0.00      BSYN  
ATOM    615    O ALA    69      19.369 -97.071 -28.532  1.00  0.00      BSYN  
ATOM    616    N VAL    70      19.960 -97.455 -26.480  1.00  0.00      BSYN  
ATOM    617    H VAL    70      20.753 -97.554 -25.913  1.00  0.00      BSYN  
ATOM    618   CA VAL    70      18.626 -97.791 -26.037  1.00  0.00      BSYN  
ATOM    619   CB VAL    70      18.649 -98.880 -24.827  1.00  0.00      BSYN  
ATOM    620  CG1 VAL    70      17.224 -98.999 -24.156  1.00  0.00      BSYN  
ATOM    621  CG2 VAL    70      19.343-100.156 -25.384  1.00  0.00      BSYN  
ATOM    622    C VAL    70      17.812 -96.563 -25.637  1.00  0.00      BSYN  
ATOM    623    O VAL    70      18.262 -95.690 -24.960  1.00  0.00      BSYN  
ATOM    624    N PHE    71      16.542 -96.444 -26.101  1.00  0.00      BSYN  
ATOM    625    H PHE    71      16.062 -97.228 -26.439  1.00  0.00      BSYN  
ATOM    626   CA PHE    71      15.814 -95.201 -25.935  1.00  0.00      BSYN  
ATOM    627   CB PHE    71      14.713 -94.959 -27.047  1.00  0.00      BSYN  
ATOM    628   CG PHE    71      15.098 -95.256 -28.442  1.00  0.00      BSYN  
ATOM    629  CD1 PHE    71      15.580 -94.243 -29.324  1.00  0.00      BSYN  
ATOM    630  CD2 PHE    71      15.080 -96.574 -28.848  1.00  0.00      BSYN  
ATOM    631  CE1 PHE    71      16.174 -94.681 -30.480  1.00  0.00      BSYN  
ATOM    632  CE2 PHE    71      15.529 -96.952 -30.073  1.00  0.00      BSYN  
ATOM    633   CZ PHE    71      16.005 -95.998 -30.882  1.00  0.00      BSYN  
ATOM    634    C PHE    71      15.283 -94.912 -24.558  1.00  0.00      BSYN  
ATOM    635    O PHE    71      16.040 -94.488 -23.743  1.00  0.00      BSYN  
ATOM    636    N SER    72      13.966 -95.126 -24.280  1.00  0.00      BSYN  
ATOM    637    H SER    72      13.338 -95.727 -24.733  1.00  0.00      BSYN  
ATOM    638   CA SER    72      13.431 -94.703 -23.020  1.00  0.00      BSYN  
ATOM    639   CB SER    72      12.352 -93.657 -23.253  1.00  0.00      BSYN  
ATOM    640   OG SER    72      12.788 -92.605 -24.136  1.00  0.00      BSYN  
ATOM    641   HG SER    72      12.732 -92.810 -25.073  1.00  0.00      BSYN  
ATOM    642    C SER    72      12.852 -95.916 -22.287  1.00  0.00      BSYN  
ATOM    643    O SER    72      11.656 -96.147 -22.139  1.00  0.00      BSYN  
ATOM    644    N GLY    73      13.825 -96.635 -21.999  1.00  0.00      BSYN  
ATOM    645    H GLY    73      14.749 -96.310 -22.013  1.00  0.00      BSYN  
ATOM    646   CA GLY    73      13.654 -97.947 -21.350  1.00  0.00      BSYN  
ATOM    647    C GLY    73      13.734 -97.929 -19.799  1.00  0.00      BSYN  
ATOM    648    O GLY    73      14.104 -97.002 -19.171  1.00  0.00      BSYN  
ATOM    649    N ALA    74      13.414 -99.199 -19.230  1.00  0.00      BSYN  
ATOM    650    H ALA    74      13.401 -99.965 -19.840  1.00  0.00      BSYN  
ATOM    651   CA ALA    74      13.135 -99.355 -17.804  1.00  0.00      BSYN  
ATOM    652   CB ALA    74      12.099-100.332 -17.588  1.00  0.00      BSYN  
ATOM    653    C ALA    74      14.320 -99.926 -17.072  1.00  0.00      BSYN  
ATOM    654    O ALA    74      14.990-100.757 -17.647  1.00  0.00      BSYN  
ATOM    655    N GLY    75      14.754 -99.440 -15.874  1.00  0.00      BSYN  
ATOM    656    H GLY    75      14.356 -98.697 -15.375  1.00  0.00      BSYN  
ATOM    657   CA GLY    75      15.909 -99.993 -15.252  1.00  0.00      BSYN  
ATOM    658    C GLY    75      15.650-101.106 -14.315  1.00  0.00      BSYN  
ATOM    659    O GLY    75      16.574-101.669 -13.673  1.00  0.00      BSYN  
ATOM    660    N ASN    76      14.400-101.523 -14.203  1.00  0.00      BSYN  
ATOM    661    H ASN    76      13.806-101.047 -14.820  1.00  0.00      BSYN  
ATOM    662   CA ASN    76      14.010-102.813 -13.609  1.00  0.00      BSYN  
ATOM    663   CB ASN    76      13.594-102.648 -12.131  1.00  0.00      BSYN  
ATOM    664   CG ASN    76      13.460-104.066 -11.611  1.00  0.00      BSYN  
ATOM    665  OD1 ASN    76      14.244-104.959 -11.721  1.00  0.00      BSYN  
ATOM    666  ND2 ASN    76      12.226-104.334 -11.119  1.00  0.00      BSYN  
ATOM    667 HD21 ASN    76      11.443-103.807 -11.385  1.00  0.00      BSYN  
ATOM    668 HD22 ASN    76      11.992-105.010 -10.449  1.00  0.00      BSYN  
ATOM    669    C ASN    76      12.837-103.467 -14.385  1.00  0.00      BSYN  
ATOM    670    O ASN    76      11.845-102.829 -14.679  1.00  0.00      BSYN  
ATOM    671    N ILE    77      12.952-104.723 -14.807  1.00  0.00      BSYN  
ATOM    672    H ILE    77      13.814-104.943 -15.219  1.00  0.00      BSYN  
ATOM    673   CA ILE    77      11.646-105.417 -15.059  1.00  0.00      BSYN  
ATOM    674   CB ILE    77      11.593-105.964 -16.491  1.00  0.00      BSYN  
ATOM    675  CG2 ILE    77      11.256-104.749 -17.286  1.00  0.00      BSYN  
ATOM    676  CG1 ILE    77      12.879-106.791 -16.990  1.00  0.00      BSYN  
ATOM    677   CD ILE    77      13.075-107.028 -18.490  1.00  0.00      BSYN  
ATOM    678    C ILE    77      11.257-106.520 -14.109  1.00  0.00      BSYN  
ATOM    679    O ILE    77      10.241-107.140 -14.279  1.00  0.00      BSYN  
ATOM    680    N ALA    78      12.150-106.973 -13.196  1.00  0.00      BSYN  
ATOM    681    H ALA    78      12.819-106.274 -13.033  1.00  0.00      BSYN  
ATOM    682   CA ALA    78      12.021-108.241 -12.532  1.00  0.00      BSYN  
ATOM    683   CB ALA    78      13.408-108.834 -12.282  1.00  0.00      BSYN  
ATOM    684    C ALA    78      11.629-108.003 -11.057  1.00  0.00      BSYN  
ATOM    685    O ALA    78      10.480-108.460 -10.736  1.00  0.00      BSYN  
ATOM    686    N ALA    79      12.318-107.271 -10.139  1.00  0.00      BSYN  
ATOM    687    H ALA    79      13.123-106.789 -10.422  1.00  0.00      BSYN  
ATOM    688   CA ALA    79      11.874-107.221  -8.751  1.00  0.00      BSYN  
ATOM    689   CB ALA    79      12.970-106.604  -8.046  1.00  0.00      BSYN  
ATOM    690    C ALA    79      10.735-106.182  -8.812  1.00  0.00      BSYN  
ATOM    691    O ALA    79      10.885-104.920  -8.824  1.00  0.00      BSYN  
ATOM    692    N ALA    80       9.520-106.673  -8.669  1.00  0.00      BSYN  
ATOM    693    H ALA    80       9.488-107.622  -8.429  1.00  0.00      BSYN  
ATOM    694   CA ALA    80       8.271-106.026  -8.979  1.00  0.00      BSYN  
ATOM    695   CB ALA    80       7.811-106.769 -10.188  1.00  0.00      BSYN  
ATOM    696    C ALA    80       7.181-106.111  -7.988  1.00  0.00      BSYN  
ATOM    697    O ALA    80       6.861-107.159  -7.381  1.00  0.00      BSYN  
ATOM    698    N THR    81       6.462-105.019  -7.650  1.00  0.00      BSYN  
ATOM    699    H THR    81       6.697-104.188  -8.114  1.00  0.00      BSYN  
ATOM    700   CA THR    81       5.483-104.888  -6.518  1.00  0.00      BSYN  
ATOM    701   CB THR    81       5.712-103.803  -5.403  1.00  0.00      BSYN  
ATOM    702  OG1 THR    81       7.114-103.966  -5.191  1.00  0.00      BSYN  
ATOM    703  HG1 THR    81       7.318-104.874  -4.956  1.00  0.00      BSYN  
ATOM    704  CG2 THR    81       4.875-103.996  -4.115  1.00  0.00      BSYN  
ATOM    705    C THR    81       4.038-104.665  -6.945  1.00  0.00      BSYN  
ATOM    706    O THR    81       3.204-105.501  -6.586  1.00  0.00      BSYN  
ATOM    707    N GLY    82       3.845-103.565  -7.565  1.00  0.00      BSYN  
ATOM    708    H GLY    82       4.604-103.116  -7.991  1.00  0.00      BSYN  
ATOM    709   CA GLY    82       2.437-103.198  -7.835  1.00  0.00      BSYN  
ATOM    710    C GLY    82       2.173-101.816  -7.388  1.00  0.00      BSYN  
ATOM    711    O GLY    82       3.093-100.937  -7.457  1.00  0.00      BSYN  
ATOM    712    N LEU    83       0.949-101.571  -6.763  1.00  0.00      BSYN  
ATOM    713    H LEU    83       0.324-102.297  -6.559  1.00  0.00      BSYN  
ATOM    714   CA LEU    83       0.543-100.227  -6.483  1.00  0.00      BSYN  
ATOM    715   CB LEU    83      -0.726 -99.951  -7.294  1.00  0.00      BSYN  
ATOM    716   CG LEU    83      -2.204-100.397  -7.163  1.00  0.00      BSYN  
ATOM    717  CD1 LEU    83      -2.669-100.992  -5.864  1.00  0.00      BSYN  
ATOM    718  CD2 LEU    83      -2.960 -99.192  -7.698  1.00  0.00      BSYN  
ATOM    719    C LEU    83       0.230 -99.893  -4.996  1.00  0.00      BSYN  
ATOM    720    O LEU    83      -0.344 -98.872  -4.604  1.00  0.00      BSYN  
ATOM    721    N VAL    84       0.677-100.781  -4.095  1.00  0.00      BSYN  
ATOM    722    H VAL    84       1.026-101.629  -4.442  1.00  0.00      BSYN  
ATOM    723   CA VAL    84       0.422-100.659  -2.584  1.00  0.00      BSYN  
ATOM    724   CB VAL    84      -0.055-102.039  -2.070  1.00  0.00      BSYN  
ATOM    725  CG1 VAL    84       1.019-103.049  -1.832  1.00  0.00      BSYN  
ATOM    726  CG2 VAL    84      -1.026-101.685  -0.913  1.00  0.00      BSYN  
ATOM    727    C VAL    84       1.565-100.029  -1.818  1.00  0.00      BSYN  
ATOM    728    O VAL    84       2.711-100.256  -2.140  1.00  0.00      BSYN  
ATOM    729    N LYS    85       1.322 -99.169  -0.807  1.00  0.00      BSYN  
ATOM    730    H LYS    85       0.418 -98.914  -0.525  1.00  0.00      BSYN  
ATOM    731   CA LYS    85       2.398 -98.591  -0.029  1.00  0.00      BSYN  
ATOM    732   CB LYS    85       2.170 -97.061   0.193  1.00  0.00      BSYN  
ATOM    733   CG LYS    85       1.959 -96.251  -1.120  1.00  0.00      BSYN  
ATOM    734   CD LYS    85       3.054 -96.634  -2.133  1.00  0.00      BSYN  
ATOM    735   CE LYS    85       2.807 -96.419  -3.586  1.00  0.00      BSYN  
ATOM    736   NZ LYS    85       1.437 -96.713  -4.051  1.00  0.00      BSYN  
ATOM    737  HZ1 LYS    85       0.954 -97.546  -3.658  1.00  0.00      BSYN  
ATOM    738  HZ2 LYS    85       0.848 -95.885  -3.831  1.00  0.00      BSYN  
ATOM    739  HZ3 LYS    85       1.482 -96.951  -5.063  1.00  0.00      BSYN  
ATOM    740    C LYS    85       2.645 -99.350   1.243  1.00  0.00      BSYN  
ATOM    741    O LYS    85       1.674 -99.794   1.813  1.00  0.00      BSYN  
ATOM    742    N ARG    86       3.829 -99.453   1.772  1.00  0.00      BSYN  
ATOM    743    H ARG    86       4.550 -99.202   1.158  1.00  0.00      BSYN  
ATOM    744   CA ARG    86       4.190 -99.861   3.216  1.00  0.00      BSYN  
ATOM    745   CB ARG    86       5.786 -99.959   3.498  1.00  0.00      BSYN  
ATOM    746   CG ARG    86       6.406-101.095   2.771  1.00  0.00      BSYN  
ATOM    747   CD ARG    86       7.963-100.951   2.473  1.00  0.00      BSYN  
ATOM    748   NE ARG    86       8.453 -99.737   1.872  1.00  0.00      BSYN  
ATOM    749   HE ARG    86       9.033 -99.239   2.484  1.00  0.00      BSYN  
ATOM    750   CZ ARG    86       8.154 -99.178   0.653  1.00  0.00      BSYN  
ATOM    751  NH1 ARG    86       8.471 -97.873   0.576  1.00  0.00      BSYN  
ATOM    752 HH11 ARG    86       8.355 -97.506  -0.347  1.00  0.00      BSYN  
ATOM    753 HH12 ARG    86       8.809 -97.454   1.419  1.00  0.00      BSYN  
ATOM    754  NH2 ARG    86       7.586 -99.784  -0.352  1.00  0.00      BSYN  
ATOM    755 HH21 ARG    86       7.540 -99.401  -1.274  1.00  0.00      BSYN  
ATOM    756 HH22 ARG    86       7.219-100.697  -0.174  1.00  0.00      BSYN  
ATOM    757    C ARG    86       3.634 -98.877   4.187  1.00  0.00      BSYN  
ATOM    758    O ARG    86       3.648 -97.652   3.965  1.00  0.00      BSYN  
ATOM    759    N GLU    87       3.171 -99.350   5.326  1.00  0.00      BSYN  
ATOM    760    H GLU    87       3.183-100.293   5.592  1.00  0.00      BSYN  
ATOM    761   CA GLU    87       2.510 -98.551   6.270  1.00  0.00      BSYN  
ATOM    762   CB GLU    87       0.977 -98.512   5.852  1.00  0.00      BSYN  
ATOM    763   CG GLU    87       0.219 -97.225   6.278  1.00  0.00      BSYN  
ATOM    764   CD GLU    87      -1.215 -97.117   5.775  1.00  0.00      BSYN  
ATOM    765  OE1 GLU    87      -1.837 -96.116   6.133  1.00  0.00      BSYN  
ATOM    766  OE2 GLU    87      -1.766 -97.976   5.005  1.00  0.00      BSYN  
ATOM    767    C GLU    87       2.552 -99.187   7.673  1.00  0.00      BSYN  
ATOM    768    O GLU    87       2.755-100.413   7.770  1.00  0.00      BSYN  
ATOM    769    N GLU    88       2.425 -98.258   8.632  1.00  0.00      BSYN  
ATOM    770    H GLU    88       1.935 -97.424   8.475  1.00  0.00      BSYN  
ATOM    771   CA GLU    88       2.558 -98.528  10.037  1.00  0.00      BSYN  
ATOM    772   CB GLU    88       3.998 -98.288  10.609  1.00  0.00      BSYN  
ATOM    773   CG GLU    88       4.695 -99.586  11.099  1.00  0.00      BSYN  
ATOM    774   CD GLU    88       4.770-100.632  10.024  1.00  0.00      BSYN  
ATOM    775  OE1 GLU    88       5.197-100.370   8.933  1.00  0.00      BSYN  
ATOM    776  OE2 GLU    88       4.372-101.806  10.214  1.00  0.00      BSYN  
ATOM    777    C GLU    88       1.643 -97.626  10.837  1.00  0.00      BSYN  
ATOM    778    O GLU    88       1.633 -96.436  10.609  1.00  0.00      BSYN  
ATOM    779    N PHE    89       0.704 -97.976  11.692  1.00  0.00      BSYN  
ATOM    780    H PHE    89       0.002 -97.294  11.739  1.00  0.00      BSYN  
ATOM    781   CA PHE    89       0.392 -99.324  12.164  1.00  0.00      BSYN  
ATOM    782   CB PHE    89       0.886 -99.454  13.649  1.00  0.00      BSYN  
ATOM    783   CG PHE    89       0.151 -98.522  14.654  1.00  0.00      BSYN  
ATOM    784  CD1 PHE    89       0.547 -97.220  14.698  1.00  0.00      BSYN  
ATOM    785  CD2 PHE    89      -0.697 -99.051  15.545  1.00  0.00      BSYN  
ATOM    786  CE1 PHE    89       0.177 -96.470  15.793  1.00  0.00      BSYN  
ATOM    787  CE2 PHE    89      -1.150 -98.261  16.605  1.00  0.00      BSYN  
ATOM    788   CZ PHE    89      -0.701 -96.929  16.710  1.00  0.00      BSYN  
ATOM    789    C PHE    89      -1.093 -99.650  12.005  1.00  0.00      BSYN  
ATOM    790    O PHE    89      -1.953 -98.843  12.137  1.00  0.00      BSYN  
ATOM    791    N PRO    90      -1.349-100.913  11.538  1.00  0.00      BSYN  
ATOM    792   CD PRO    90      -2.547-101.551  11.912  1.00  0.00      BSYN  
ATOM    793   CA PRO    90      -0.463-101.849  10.829  1.00  0.00      BSYN  
ATOM    794   CB PRO    90      -0.941-103.224  11.224  1.00  0.00      BSYN  
ATOM    795   CG PRO    90      -2.107-102.954  12.242  1.00  0.00      BSYN  
ATOM    796    C PRO    90      -0.374-101.682   9.292  1.00  0.00      BSYN  
ATOM    797    O PRO    90      -0.468-100.612   8.858  1.00  0.00      BSYN  
ATOM    798    N THR    91       0.101-102.701   8.547  1.00  0.00      BSYN  
ATOM    799    H THR    91       0.489-103.503   8.956  1.00  0.00      BSYN  
ATOM    800   CA THR    91       0.166-102.581   7.047  1.00  0.00      BSYN  
ATOM    801   CB THR    91       1.285-103.432   6.510  1.00  0.00      BSYN  
ATOM    802  OG1 THR    91       2.423-103.224   7.359  1.00  0.00      BSYN  
ATOM    803  HG1 THR    91       2.500-102.358   7.766  1.00  0.00      BSYN  
ATOM    804  CG2 THR    91       1.568-103.105   5.022  1.00  0.00      BSYN  
ATOM    805    C THR    91      -1.254-102.685   6.442  1.00  0.00      BSYN  
ATOM    806    O THR    91      -1.864-103.739   6.315  1.00  0.00      BSYN  
ATOM    807    N ASP    92      -1.834-101.516   6.172  1.00  0.00      BSYN  
ATOM    808    H ASP    92      -1.408-100.704   6.518  1.00  0.00      BSYN  
ATOM    809   CA ASP    92      -3.182-101.437   5.479  1.00  0.00      BSYN  
ATOM    810   CB ASP    92      -4.009-100.259   5.999  1.00  0.00      BSYN  
ATOM    811   CG ASP    92      -5.481-100.223   5.500  1.00  0.00      BSYN  
ATOM    812  OD1 ASP    92      -5.965 -99.062   5.313  1.00  0.00      BSYN  
ATOM    813  OD2 ASP    92      -6.239-101.173   5.536  1.00  0.00      BSYN  
ATOM    814    C ASP    92      -3.226-101.363   3.949  1.00  0.00      BSYN  
ATOM    815    O ASP    92      -2.324-100.604   3.457  1.00  0.00      BSYN  
ATOM    816    N LEU    93      -4.059-102.160   3.340  1.00  0.00      BSYN  
ATOM    817    H LEU    93      -4.697-102.560   3.968  1.00  0.00      BSYN  
ATOM    818   CA LEU    93      -4.168-102.202   1.815  1.00  0.00      BSYN  
ATOM    819   CB LEU    93      -4.906-103.384   1.280  1.00  0.00      BSYN  
ATOM    820   CG LEU    93      -4.327-104.740   1.724  1.00  0.00      BSYN  
ATOM    821  CD1 LEU    93      -4.805-105.810   0.727  1.00  0.00      BSYN  
ATOM    822  CD2 LEU    93      -2.770-104.803   1.680  1.00  0.00      BSYN  
ATOM    823    C LEU    93      -4.794-100.890   1.299  1.00  0.00      BSYN  
ATOM    824    O LEU    93      -5.530-100.152   1.961  1.00  0.00      BSYN  
ATOM    825    N LYS    94      -4.551-100.882  -0.058  1.00  0.00      BSYN  
ATOM    826    H LYS    94      -3.908-101.519  -0.433  1.00  0.00      BSYN  
ATOM    827   CA LYS    94      -5.012 -99.910  -0.982  1.00  0.00      BSYN  
ATOM    828   CB LYS    94      -3.889 -98.935  -1.356  1.00  0.00      BSYN  
ATOM    829   CG LYS    94      -3.988 -97.801  -2.299  1.00  0.00      BSYN  
ATOM    830   CD LYS    94      -2.721 -97.007  -2.190  1.00  0.00      BSYN  
ATOM    831   CE LYS    94      -2.387 -95.973  -3.315  1.00  0.00      BSYN  
ATOM    832   NZ LYS    94      -2.229 -96.469  -4.694  1.00  0.00      BSYN  
ATOM    833  HZ1 LYS    94      -1.265 -96.850  -4.779  1.00  0.00      BSYN  
ATOM    834  HZ2 LYS    94      -2.934 -97.190  -4.946  1.00  0.00      BSYN  
ATOM    835  HZ3 LYS    94      -2.448 -95.790  -5.451  1.00  0.00      BSYN  
ATOM    836    C LYS    94      -5.648-100.795  -2.187  1.00  0.00      BSYN  
ATOM    837    O LYS    94      -4.901-101.516  -2.794  1.00  0.00      BSYN  
ATOM    838    N PRO    95      -6.922-100.687  -2.457  1.00  0.00      BSYN  
ATOM    839   CD PRO    95      -7.915 -99.999  -1.803  1.00  0.00      BSYN  
ATOM    840   CA PRO    95      -7.537-101.433  -3.580  1.00  0.00      BSYN  
ATOM    841   CB PRO    95      -8.744-101.923  -2.898  1.00  0.00      BSYN  
ATOM    842   CG PRO    95      -9.237-100.735  -2.059  1.00  0.00      BSYN  
ATOM    843    C PRO    95      -7.891-100.833  -4.932  1.00  0.00      BSYN  
ATOM    844    O PRO    95      -8.466-101.438  -5.854  1.00  0.00      BSYN  
ATOM    845    N GLU    96      -7.636 -99.581  -5.274  1.00  0.00      BSYN  
ATOM    846    H GLU    96      -6.866 -99.272  -4.752  1.00  0.00      BSYN  
ATOM    847   CA GLU    96      -8.258 -98.713  -6.308  1.00  0.00      BSYN  
ATOM    848   CB GLU    96      -8.410 -97.317  -5.605  1.00  0.00      BSYN  
ATOM    849   CG GLU    96      -9.308 -96.324  -6.315  1.00  0.00      BSYN  
ATOM    850   CD GLU    96      -9.415 -94.956  -5.776  1.00  0.00      BSYN  
ATOM    851  OE1 GLU    96     -10.491 -94.365  -5.517  1.00  0.00      BSYN  
ATOM    852  OE2 GLU    96      -8.400 -94.322  -5.445  1.00  0.00      BSYN  
ATOM    853    C GLU    96      -7.555 -98.619  -7.659  1.00  0.00      BSYN  
ATOM    854    O GLU    96      -6.760 -97.678  -7.893  1.00  0.00      BSYN  
ATOM    855    N GLU    97      -8.043 -99.586  -8.470  1.00  0.00      BSYN  
ATOM    856    H GLU    97      -8.782-100.050  -8.026  1.00  0.00      BSYN  
ATOM    857   CA GLU    97      -7.671 -99.818  -9.832  1.00  0.00      BSYN  
ATOM    858   CB GLU    97      -8.050-101.242 -10.386  1.00  0.00      BSYN  
ATOM    859   CG GLU    97      -7.347-102.402  -9.640  1.00  0.00      BSYN  
ATOM    860   CD GLU    97      -7.364-103.816 -10.183  1.00  0.00      BSYN  
ATOM    861  OE1 GLU    97      -8.307-104.566  -9.924  1.00  0.00      BSYN  
ATOM    862  OE2 GLU    97      -6.361-104.140 -10.753  1.00  0.00      BSYN  
ATOM    863    C GLU    97      -8.296 -98.718 -10.742  1.00  0.00      BSYN  
ATOM    864    O GLU    97      -7.725 -98.077 -11.703  1.00  0.00      BSYN  
ATOM    865    N VAL    98      -9.588 -98.510 -10.547  1.00  0.00      BSYN  
ATOM    866    H VAL    98      -9.928 -98.786  -9.670  1.00  0.00      BSYN  
ATOM    867   CA VAL    98     -10.337 -97.729 -11.565  1.00  0.00      BSYN  
ATOM    868   CB VAL    98     -11.821 -98.122 -11.590  1.00  0.00      BSYN  
ATOM    869  CG1 VAL    98     -12.020 -99.743 -11.788  1.00  0.00      BSYN  
ATOM    870  CG2 VAL    98     -12.546 -97.937 -10.409  1.00  0.00      BSYN  
ATOM    871    C VAL    98     -10.073 -96.147 -11.803  1.00  0.00      BSYN  
ATOM    872    O VAL    98     -10.032 -95.413 -10.820  1.00  0.00      BSYN  
ATOM    873    N ALA    99      -9.985 -95.725 -13.048  1.00  0.00      BSYN  
ATOM    874    H ALA    99     -10.128 -96.409 -13.735  1.00  0.00      BSYN  
ATOM    875   CA ALA    99      -9.768 -94.267 -13.316  1.00  0.00      BSYN  
ATOM    876   CB ALA    99      -8.548 -94.024 -14.085  1.00  0.00      BSYN  
ATOM    877    C ALA    99     -10.766 -93.614 -14.206  1.00  0.00      BSYN  
ATOM    878    O ALA    99     -11.193 -94.211 -15.203  1.00  0.00      BSYN  
ATOM    879    N GLN   100     -11.361 -92.400 -13.953  1.00  0.00      BSYN  
ATOM    880    H GLN   100     -11.009 -91.677 -13.391  1.00  0.00      BSYN  
ATOM    881   CA GLN   100     -12.391 -91.899 -14.776  1.00  0.00      BSYN  
ATOM    882   CB GLN   100     -13.600 -91.686 -13.834  1.00  0.00      BSYN  
ATOM    883   CG GLN   100     -14.223 -92.980 -13.341  1.00  0.00      BSYN  
ATOM    884   CD GLN   100     -13.805 -93.589 -11.981  1.00  0.00      BSYN  
ATOM    885  OE1 GLN   100     -13.544 -92.755 -11.039  1.00  0.00      BSYN  
ATOM    886  NE2 GLN   100     -13.949 -94.892 -11.800  1.00  0.00      BSYN  
ATOM    887 HE21 GLN   100     -14.471 -95.313 -12.515  1.00  0.00      BSYN  
ATOM    888 HE22 GLN   100     -13.582 -95.244 -10.962  1.00  0.00      BSYN  
ATOM    889    C GLN   100     -11.990 -90.529 -15.368  1.00  0.00      BSYN  
ATOM    890    O GLN   100     -11.671 -89.580 -14.748  1.00  0.00      BSYN  
ATOM    891    N GLU   101     -11.909 -90.507 -16.659  1.00  0.00      BSYN  
ATOM    892    H GLU   101     -12.149 -91.358 -17.080  1.00  0.00      BSYN  
ATOM    893   CA GLU   101     -11.617 -89.304 -17.371  1.00  0.00      BSYN  
ATOM    894   CB GLU   101     -10.155 -89.165 -17.675  1.00  0.00      BSYN  
ATOM    895   CG GLU   101      -9.296 -90.222 -18.560  1.00  0.00      BSYN  
ATOM    896   CD GLU   101      -7.914 -89.828 -19.105  1.00  0.00      BSYN  
ATOM    897  OE1 GLU   101      -7.021 -90.533 -19.513  1.00  0.00      BSYN  
ATOM    898  OE2 GLU   101      -7.654 -88.649 -18.819  1.00  0.00      BSYN  
ATOM    899    C GLU   101     -12.286 -89.396 -18.790  1.00  0.00      BSYN  
ATOM    900    O GLU   101     -12.845 -90.439 -19.121  1.00  0.00      BSYN  
ATOM    901    N ALA   102     -12.086 -88.431 -19.687  1.00  0.00      BSYN  
ATOM    902    H ALA   102     -11.638 -87.607 -19.405  1.00  0.00      BSYN  
ATOM    903   CA ALA   102     -12.670 -88.630 -21.015  1.00  0.00      BSYN  
ATOM    904   CB ALA   102     -13.898 -87.702 -21.081  1.00  0.00      BSYN  
ATOM    905    C ALA   102     -11.858 -88.454 -22.296  1.00  0.00      BSYN  
ATOM    906    O ALA   102     -10.767 -87.853 -22.324  1.00  0.00      BSYN  
ATOM    907    N ALA   103     -12.284 -88.906 -23.505  1.00  0.00      BSYN  
ATOM    908    H ALA   103     -13.147 -89.365 -23.436  1.00  0.00      BSYN  
ATOM    909   CA ALA   103     -11.446 -88.715 -24.707  1.00  0.00      BSYN  
ATOM    910   CB ALA   103     -11.323 -90.027 -25.557  1.00  0.00      BSYN  
ATOM    911    C ALA   103     -11.949 -87.530 -25.538  1.00  0.00      BSYN  
ATOM    912    O ALA   103     -12.545 -87.722 -26.641  1.00  0.00      BSYN  
ATOM    913    N GLU   104     -11.669 -86.322 -25.080  1.00  0.00      BSYN  
ATOM    914    H GLU   104     -11.058 -86.111 -24.343  1.00  0.00      BSYN  
ATOM    915   CA GLU   104     -12.372 -85.224 -25.725  1.00  0.00      BSYN  
ATOM    916   CB GLU   104     -12.926 -84.222 -24.677  1.00  0.00      BSYN  
ATOM    917   CG GLU   104     -11.819 -83.470 -23.995  1.00  0.00      BSYN  
ATOM    918   CD GLU   104     -11.108 -84.064 -22.763  1.00  0.00      BSYN  
ATOM    919  OE1 GLU   104      -9.934 -83.726 -22.663  1.00  0.00      BSYN  
ATOM    920  OE2 GLU   104     -11.755 -84.786 -21.966  1.00  0.00      BSYN  
ATOM    921    C GLU   104     -11.630 -84.514 -26.893  1.00  0.00      BSYN  
ATOM    922    O GLU   104     -11.917 -83.407 -27.286  1.00  0.00      BSYN  
ATOM    923    N GLU   105     -10.717 -85.356 -27.473  1.00  0.00      BSYN  
ATOM    924    H GLU   105     -10.703 -86.276 -27.135  1.00  0.00      BSYN  
ATOM    925   CA GLU   105      -9.709 -85.100 -28.492  1.00  0.00      BSYN  
ATOM    926   CB GLU   105      -8.341 -85.603 -27.981  1.00  0.00      BSYN  
ATOM    927   CG GLU   105      -7.646 -85.033 -26.796  1.00  0.00      BSYN  
ATOM    928   CD GLU   105      -6.156 -85.378 -26.587  1.00  0.00      BSYN  
ATOM    929  OE1 GLU   105      -5.338 -84.425 -26.589  1.00  0.00      BSYN  
ATOM    930  OE2 GLU   105      -5.763 -86.561 -26.327  1.00  0.00      BSYN  
ATOM    931    C GLU   105     -10.097 -85.820 -29.826  1.00  0.00      BSYN  
ATOM    932    O GLU   105     -10.489 -86.987 -29.737  1.00  0.00      BSYN  
ATOM    933    N PRO   106     -10.041 -85.186 -31.050  1.00  0.00      BSYN  
ATOM    934   CD PRO   106     -10.800 -85.627 -32.186  1.00  0.00      BSYN  
ATOM    935   CA PRO   106      -9.689 -83.788 -31.273  1.00  0.00      BSYN  
ATOM    936   CB PRO   106      -9.576 -83.712 -32.813  1.00  0.00      BSYN  
ATOM    937   CG PRO   106     -10.160 -84.958 -33.469  1.00  0.00      BSYN  
ATOM    938    C PRO   106     -10.624 -82.645 -30.859  1.00  0.00      BSYN  
ATOM    939    O PRO   106     -11.768 -82.476 -31.264  1.00  0.00      BSYN  
ATOM    940    N LEU   107     -10.107 -81.911 -29.985  1.00  0.00      BSYN  
ATOM    941    H LEU   107      -9.375 -82.251 -29.430  1.00  0.00      BSYN  
ATOM    942   CA LEU   107     -10.705 -80.596 -29.675  1.00  0.00      BSYN  
ATOM    943   CB LEU   107     -10.573 -80.042 -28.212  1.00  0.00      BSYN  
ATOM    944   CG LEU   107      -9.354 -80.440 -27.464  1.00  0.00      BSYN  
ATOM    945  CD1 LEU   107      -8.631 -79.109 -27.116  1.00  0.00      BSYN  
ATOM    946  CD2 LEU   107      -9.788 -80.814 -26.076  1.00  0.00      BSYN  
ATOM    947    C LEU   107     -10.110 -79.593 -30.642  1.00  0.00      BSYN  
ATOM    948    O LEU   107      -8.877 -79.637 -30.967  1.00  0.00      BSYN  
ATOM    949    N ILE   108     -10.876 -78.588 -31.011  1.00  0.00      BSYN  
ATOM    950    H ILE   108     -11.738 -78.383 -30.591  1.00  0.00      BSYN  
ATOM    951   CA ILE   108     -10.283 -77.588 -31.871  1.00  0.00      BSYN  
ATOM    952   CB ILE   108     -11.134 -77.125 -33.111  1.00  0.00      BSYN  
ATOM    953  CG2 ILE   108     -11.055 -78.284 -34.195  1.00  0.00      BSYN  
ATOM    954  CG1 ILE   108     -12.502 -76.562 -32.766  1.00  0.00      BSYN  
ATOM    955   CD ILE   108     -13.275 -76.415 -34.031  1.00  0.00      BSYN  
ATOM    956    C ILE   108      -9.620 -76.377 -31.203  1.00  0.00      BSYN  
ATOM    957    O ILE   108      -9.846 -76.104 -29.952  1.00  0.00      BSYN  
ATOM    958    N GLU   109      -8.797 -75.736 -32.029  1.00  0.00      BSYN  
ATOM    959    H GLU   109      -8.555 -75.981 -32.946  1.00  0.00      BSYN  
ATOM    960   CA GLU   109      -8.168 -74.532 -31.501  1.00  0.00      BSYN  
ATOM    961   CB GLU   109      -6.623 -74.413 -31.613  1.00  0.00      BSYN  
ATOM    962   CG GLU   109      -6.082 -75.537 -30.814  1.00  0.00      BSYN  
ATOM    963   CD GLU   109      -5.664 -76.762 -31.653  1.00  0.00      BSYN  
ATOM    964  OE1 GLU   109      -4.604 -76.764 -32.289  1.00  0.00      BSYN  
ATOM    965  OE2 GLU   109      -6.302 -77.773 -31.668  1.00  0.00      BSYN  
ATOM    966    C GLU   109      -8.773 -73.313 -32.052  1.00  0.00      BSYN  
ATOM    967    O GLU   109      -9.318 -73.327 -33.120  1.00  0.00      BSYN  
ATOM    968    N PRO   110      -8.910 -72.383 -31.167  1.00  0.00      BSYN  
ATOM    969   CD PRO   110      -9.320 -72.527 -29.775  1.00  0.00      BSYN  
ATOM    970   CA PRO   110      -9.325 -71.010 -31.581  1.00  0.00      BSYN  
ATOM    971   CB PRO   110      -9.830 -70.359 -30.302  1.00  0.00      BSYN  
ATOM    972   CG PRO   110      -9.144 -71.110 -29.295  1.00  0.00      BSYN  
ATOM    973    C PRO   110      -8.149 -70.234 -32.329  1.00  0.00      BSYN  
ATOM    974    O PRO   110      -7.331 -69.532 -31.760  1.00  0.00      BSYN  
ATOM    975    N LEU   111      -8.037 -70.424 -33.676  1.00  0.00      BSYN  
ATOM    976    H LEU   111      -8.796 -70.618 -34.264  1.00  0.00      BSYN  
ATOM    977   CA LEU   111      -6.920 -69.891 -34.444  1.00  0.00      BSYN  
ATOM    978   CB LEU   111      -6.324 -71.093 -35.213  1.00  0.00      BSYN  
ATOM    979   CG LEU   111      -4.910 -71.450 -35.459  1.00  0.00      BSYN  
ATOM    980  CD1 LEU   111      -4.164 -72.096 -34.159  1.00  0.00      BSYN  
ATOM    981  CD2 LEU   111      -4.849 -72.424 -36.621  1.00  0.00      BSYN  
ATOM    982    C LEU   111      -7.106 -68.691 -35.396  1.00  0.00      BSYN  
ATOM    983    O LEU   111      -7.363 -67.577 -34.966  1.00  0.00      BSYN  
ATOM    984    N MET   112      -7.077 -68.880 -36.750  1.00  0.00      BSYN  
ATOM    985    H MET   112      -6.989 -69.838 -36.939  1.00  0.00      BSYN  
ATOM    986   CA MET   112      -7.043 -67.819 -37.735  1.00  0.00      BSYN  
ATOM    987   CB MET   112      -6.683 -68.507 -39.043  1.00  0.00      BSYN  
ATOM    988   CG MET   112      -5.375 -69.432 -39.144  1.00  0.00      BSYN  
ATOM    989   SD MET   112      -4.176 -68.230 -39.645  1.00  0.00      BSYN  
ATOM    990   CE MET   112      -3.931 -68.371 -41.382  1.00  0.00      BSYN  
ATOM    991    C MET   112      -8.460 -67.166 -37.900  1.00  0.00      BSYN  
ATOM    992    O MET   112      -9.490 -67.822 -37.949  1.00  0.00      BSYN  
ATOM    993    N GLU   113      -8.546 -65.821 -37.980  1.00  0.00      BSYN  
ATOM    994    H GLU   113      -9.471 -65.514 -37.877  1.00  0.00      BSYN  
ATOM    995   CA GLU   113      -7.327 -65.066 -38.056  1.00  0.00      BSYN  
ATOM    996   CB GLU   113      -7.367 -64.295 -39.374  1.00  0.00      BSYN  
ATOM    997   CG GLU   113      -7.134 -65.151 -40.602  1.00  0.00      BSYN  
ATOM    998   CD GLU   113      -6.718 -64.303 -41.811  1.00  0.00      BSYN  
ATOM    999  OE1 GLU   113      -5.517 -64.250 -42.169  1.00  0.00      BSYN  
ATOM   1000  OE2 GLU   113      -7.583 -63.671 -42.410  1.00  0.00      BSYN  
ATOM   1001    C GLU   113      -7.024 -64.006 -37.135  1.00  0.00      BSYN  
ATOM   1002    O GLU   113      -7.843 -63.399 -36.540  1.00  0.00      BSYN  
ATOM   1003    N PRO   114      -5.760 -63.528 -36.837  1.00  0.00      BSYN  
ATOM   1004   CD PRO   114      -4.557 -64.218 -37.355  1.00  0.00      BSYN  
ATOM   1005   CA PRO   114      -5.335 -62.469 -35.878  1.00  0.00      BSYN  
ATOM   1006   CB PRO   114      -3.889 -62.320 -36.237  1.00  0.00      BSYN  
ATOM   1007   CG PRO   114      -3.639 -63.037 -37.557  1.00  0.00      BSYN  
ATOM   1008    C PRO   114      -6.134 -61.257 -36.049  1.00  0.00      BSYN  
ATOM   1009    O PRO   114      -6.180 -60.541 -37.072  1.00  0.00      BSYN  
ATOM   1010    N GLU   115      -6.854 -60.993 -34.990  1.00  0.00      BSYN  
ATOM   1011    H GLU   115      -6.934 -61.734 -34.354  1.00  0.00      BSYN  
ATOM   1012   CA GLU   115      -7.662 -59.775 -34.800  1.00  0.00      BSYN  
ATOM   1013   CB GLU   115      -9.076 -60.336 -34.493  1.00  0.00      BSYN  
ATOM   1014   CG GLU   115     -10.271 -59.468 -34.839  1.00  0.00      BSYN  
ATOM   1015   CD GLU   115     -10.697 -59.438 -36.367  1.00  0.00      BSYN  
ATOM   1016  OE1 GLU   115      -9.917 -59.674 -37.248  1.00  0.00      BSYN  
ATOM   1017  OE2 GLU   115     -11.849 -59.298 -36.571  1.00  0.00      BSYN  
ATOM   1018    C GLU   115      -7.098 -58.941 -33.568  1.00  0.00      BSYN  
ATOM   1019    O GLU   115      -6.688 -57.745 -33.772  1.00  0.00      BSYN  
ATOM   1020    N GLY   116      -7.123 -59.522 -32.461  1.00  0.00      BSYN  
ATOM   1021    H GLY   116      -7.090 -60.492 -32.600  1.00  0.00      BSYN  
ATOM   1022   CA GLY   116      -6.690 -58.847 -31.282  1.00  0.00      BSYN  
ATOM   1023    C GLY   116      -5.866 -59.802 -30.368  1.00  0.00      BSYN  
ATOM   1024    O GLY   116      -6.108 -61.002 -30.318  1.00  0.00      BSYN  
ATOM   1025    N GLU   117      -4.943 -59.397 -29.521  1.00  0.00      BSYN  
ATOM   1026    H GLU   117      -4.175 -59.996 -29.409  1.00  0.00      BSYN  
ATOM   1027   CA GLU   117      -4.685 -58.034 -29.222  1.00  0.00      BSYN  
ATOM   1028   CB GLU   117      -5.374 -57.576 -27.807  1.00  0.00      BSYN  
ATOM   1029   CG GLU   117      -6.889 -57.772 -27.846  1.00  0.00      BSYN  
ATOM   1030   CD GLU   117      -7.496 -59.037 -27.203  1.00  0.00      BSYN  
ATOM   1031  OE1 GLU   117      -8.409 -59.688 -27.720  1.00  0.00      BSYN  
ATOM   1032  OE2 GLU   117      -6.988 -59.407 -26.202  1.00  0.00      BSYN  
ATOM   1033    C GLU   117      -3.204 -57.776 -29.070  1.00  0.00      BSYN  
ATOM   1034    O GLU   117      -2.326 -58.541 -28.571  1.00  0.00      BSYN  
ATOM   1035    N SER   118      -2.807 -56.537 -29.435  1.00  0.00      BSYN  
ATOM   1036    H SER   118      -3.619 -56.072 -29.727  1.00  0.00      BSYN  
ATOM   1037   CA SER   118      -1.455 -55.916 -29.425  1.00  0.00      BSYN  
ATOM   1038   CB SER   118      -1.148 -55.173 -30.702  1.00  0.00      BSYN  
ATOM   1039   OG SER   118      -1.210 -56.090 -31.726  1.00  0.00      BSYN  
ATOM   1040   HG SER   118      -1.883 -55.747 -32.318  1.00  0.00      BSYN  
ATOM   1041    C SER   118      -1.296 -55.114 -28.137  1.00  0.00      BSYN  
ATOM   1042    O SER   118      -2.036 -54.273 -27.623  1.00  0.00      BSYN  
ATOM   1043    N TYR   119      -0.263 -55.560 -27.479  1.00  0.00      BSYN  
ATOM   1044    H TYR   119       0.465 -55.846 -28.070  1.00  0.00      BSYN  
ATOM   1045   CA TYR   119       0.094 -55.250 -26.086  1.00  0.00      BSYN  
ATOM   1046   CB TYR   119       0.676 -56.563 -25.306  1.00  0.00      BSYN  
ATOM   1047   CG TYR   119       1.918 -57.201 -25.935  1.00  0.00      BSYN  
ATOM   1048  CD1 TYR   119       2.083 -57.555 -27.286  1.00  0.00      BSYN  
ATOM   1049  CE1 TYR   119       3.355 -57.741 -27.759  1.00  0.00      BSYN  
ATOM   1050  CD2 TYR   119       3.054 -57.170 -25.060  1.00  0.00      BSYN  
ATOM   1051  CE2 TYR   119       4.255 -57.423 -25.561  1.00  0.00      BSYN  
ATOM   1052   CZ TYR   119       4.418 -57.785 -26.922  1.00  0.00      BSYN  
ATOM   1053   OH TYR   119       5.679 -58.160 -27.398  1.00  0.00      BSYN  
ATOM   1054   HH TYR   119       5.656 -57.949 -28.334  1.00  0.00      BSYN  
ATOM   1055    C TYR   119       1.072 -54.047 -26.043  1.00  0.00      BSYN  
ATOM   1056    O TYR   119       1.651 -53.600 -27.012  1.00  0.00      BSYN  
ATOM   1057    N GLU   120       0.948 -53.387 -24.911  1.00  0.00      BSYN  
ATOM   1058    H GLU   120       0.131 -53.463 -24.376  1.00  0.00      BSYN  
ATOM   1059   CA GLU   120       2.111 -52.672 -24.405  1.00  0.00      BSYN  
ATOM   1060   CB GLU   120       1.806 -51.488 -23.336  1.00  0.00      BSYN  
ATOM   1061   CG GLU   120       1.171 -52.103 -22.065  1.00  0.00      BSYN  
ATOM   1062   CD GLU   120       1.936 -51.832 -20.836  1.00  0.00      BSYN  
ATOM   1063  OE1 GLU   120       1.903 -50.732 -20.349  1.00  0.00      BSYN  
ATOM   1064  OE2 GLU   120       2.576 -52.802 -20.373  1.00  0.00      BSYN  
ATOM   1065    C GLU   120       3.181 -53.633 -23.937  1.00  0.00      BSYN  
ATOM   1066    O GLU   120       2.909 -54.584 -23.216  1.00  0.00      BSYN  
ATOM   1067    N ASP   121       4.404 -53.266 -24.330  1.00  0.00      BSYN  
ATOM   1068    H ASP   121       4.504 -52.506 -24.940  1.00  0.00      BSYN  
ATOM   1069   CA ASP   121       5.576 -53.768 -23.693  1.00  0.00      BSYN  
ATOM   1070   CB ASP   121       6.480 -54.503 -24.669  1.00  0.00      BSYN  
ATOM   1071   CG ASP   121       7.629 -55.043 -23.940  1.00  0.00      BSYN  
ATOM   1072  OD1 ASP   121       7.674 -56.062 -23.256  1.00  0.00      BSYN  
ATOM   1073  OD2 ASP   121       8.679 -54.376 -23.884  1.00  0.00      BSYN  
ATOM   1074    C ASP   121       6.210 -52.615 -23.009  1.00  0.00      BSYN  
ATOM   1075    O ASP   121       6.285 -51.425 -23.459  1.00  0.00      BSYN  
ATOM   1076    N PRO   122       6.469 -52.865 -21.730  1.00  0.00      BSYN  
ATOM   1077   CD PRO   122       5.627 -53.790 -20.972  1.00  0.00      BSYN  
ATOM   1078   CA PRO   122       7.302 -51.972 -20.888  1.00  0.00      BSYN  
ATOM   1079   CB PRO   122       7.075 -52.426 -19.404  1.00  0.00      BSYN  
ATOM   1080   CG PRO   122       6.369 -53.728 -19.549  1.00  0.00      BSYN  
ATOM   1081    C PRO   122       8.727 -51.943 -21.344  1.00  0.00      BSYN  
ATOM   1082    O PRO   122       9.475 -52.992 -21.264  1.00  0.00      BSYN  
ATOM   1083    N PRO   123       9.221 -50.704 -21.632  1.00  0.00      BSYN  
ATOM   1084   CD PRO   123       8.442 -49.478 -21.834  1.00  0.00      BSYN  
ATOM   1085   CA PRO   123      10.678 -50.408 -22.030  1.00  0.00      BSYN  
ATOM   1086   CB PRO   123      10.604 -49.028 -22.692  1.00  0.00      BSYN  
ATOM   1087   CG PRO   123       9.148 -48.794 -23.024  1.00  0.00      BSYN  
ATOM   1088    C PRO   123      11.696 -50.381 -20.960  1.00  0.00      BSYN  
ATOM   1089    O PRO   123      11.371 -50.507 -19.693  1.00  0.00      BSYN  
ATOM   1090    N GLN   124      12.951 -50.515 -21.396  1.00  0.00      BSYN  
ATOM   1091    H GLN   124      13.166 -50.229 -22.308  1.00  0.00      BSYN  
ATOM   1092   CA GLN   124      13.997 -51.033 -20.420  1.00  0.00      BSYN  
ATOM   1093   CB GLN   124      15.000 -51.870 -21.159  1.00  0.00      BSYN  
ATOM   1094   CG GLN   124      14.720 -53.095 -21.981  1.00  0.00      BSYN  
ATOM   1095   CD GLN   124      14.996 -54.403 -21.255  1.00  0.00      BSYN  
ATOM   1096  OE1 GLN   124      14.461 -54.623 -20.139  1.00  0.00      BSYN  
ATOM   1097  NE2 GLN   124      16.011 -55.183 -21.775  1.00  0.00      BSYN  
ATOM   1098 HE21 GLN   124      16.172 -56.102 -21.475  1.00  0.00      BSYN  
ATOM   1099 HE22 GLN   124      16.603 -54.663 -22.359  1.00  0.00      BSYN  
ATOM   1100    C GLN   124      14.666 -49.746 -19.850  1.00  0.00      BSYN  
ATOM   1101    O GLN   124      15.880 -49.550 -19.926  1.00  0.00      BSYN  
ATOM   1102    N GLU   125      13.860 -48.855 -19.230  1.00  0.00      BSYN  
ATOM   1103    H GLU   125      12.881 -48.881 -19.187  1.00  0.00      BSYN  
ATOM   1104   CA GLU   125      14.322 -47.497 -18.795  1.00  0.00      BSYN  
ATOM   1105   CB GLU   125      13.411 -46.471 -19.483  1.00  0.00      BSYN  
ATOM   1106   CG GLU   125      13.388 -46.117 -20.900  1.00  0.00      BSYN  
ATOM   1107   CD GLU   125      13.316 -44.593 -21.138  1.00  0.00      BSYN  
ATOM   1108  OE1 GLU   125      14.048 -43.873 -20.555  1.00  0.00      BSYN  
ATOM   1109  OE2 GLU   125      12.482 -44.167 -21.870  1.00  0.00      BSYN  
ATOM   1110    C GLU   125      14.139 -47.359 -17.294  1.00  0.00      BSYN  
ATOM   1111    O GLU   125      14.616 -46.411 -16.574  1.00  0.00      BSYN  
ATOM   1112    N GLU   126      13.369 -48.297 -16.759  1.00  0.00      BSYN  
ATOM   1113    H GLU   126      12.512 -48.206 -17.226  1.00  0.00      BSYN  
ATOM   1114   CA GLU   126      13.613 -48.989 -15.540  1.00  0.00      BSYN  
ATOM   1115   CB GLU   126      12.376 -49.791 -15.268  1.00  0.00      BSYN  
ATOM   1116   CG GLU   126      12.085 -50.242 -13.974  1.00  0.00      BSYN  
ATOM   1117   CD GLU   126      10.844 -51.122 -14.060  1.00  0.00      BSYN  
ATOM   1118  OE1 GLU   126      10.989 -52.293 -14.049  1.00  0.00      BSYN  
ATOM   1119  OE2 GLU   126       9.789 -50.592 -14.139  1.00  0.00      BSYN  
ATOM   1120    C GLU   126      14.932 -49.760 -15.544  1.00  0.00      BSYN  
ATOM   1121    O GLU   126      15.188 -50.655 -16.345  1.00  0.00      BSYN  
ATOM   1122    N TYR   127      15.880 -49.295 -14.640  1.00  0.00      BSYN  
ATOM   1123    H TYR   127      15.758 -48.452 -14.156  1.00  0.00      BSYN  
ATOM   1124   CA TYR   127      17.144 -50.024 -14.339  1.00  0.00      BSYN  
ATOM   1125   CB TYR   127      18.098 -49.013 -13.643  1.00  0.00      BSYN  
ATOM   1126   CG TYR   127      19.472 -49.543 -13.998  1.00  0.00      BSYN  
ATOM   1127  CD1 TYR   127      19.941 -49.513 -15.328  1.00  0.00      BSYN  
ATOM   1128  CE1 TYR   127      21.235 -49.885 -15.625  1.00  0.00      BSYN  
ATOM   1129  CD2 TYR   127      20.264 -50.058 -13.012  1.00  0.00      BSYN  
ATOM   1130  CE2 TYR   127      21.522 -50.546 -13.311  1.00  0.00      BSYN  
ATOM   1131   CZ TYR   127      21.976 -50.456 -14.578  1.00  0.00      BSYN  
ATOM   1132   OH TYR   127      23.224 -50.895 -14.962  1.00  0.00      BSYN  
ATOM   1133   HH TYR   127      23.389 -50.695 -15.886  1.00  0.00      BSYN  
ATOM   1134    C TYR   127      17.084 -51.311 -13.574  1.00  0.00      BSYN  
ATOM   1135    O TYR   127      16.610 -51.377 -12.467  1.00  0.00      BSYN  
ATOM   1136    N GLN   128      17.417 -52.324 -14.352  1.00  0.00      BSYN  
ATOM   1137    H GLN   128      17.357 -52.111 -15.307  1.00  0.00      BSYN  
ATOM   1138   CA GLN   128      17.741 -53.622 -13.733  1.00  0.00      BSYN  
ATOM   1139   CB GLN   128      17.500 -54.886 -14.759  1.00  0.00      BSYN  
ATOM   1140   CG GLN   128      16.290 -54.942 -15.525  1.00  0.00      BSYN  
ATOM   1141   CD GLN   128      15.090 -55.282 -14.680  1.00  0.00      BSYN  
ATOM   1142  OE1 GLN   128      14.958 -56.333 -14.097  1.00  0.00      BSYN  
ATOM   1143  NE2 GLN   128      14.222 -54.233 -14.517  1.00  0.00      BSYN  
ATOM   1144 HE21 GLN   128      14.423 -53.479 -15.110  1.00  0.00      BSYN  
ATOM   1145 HE22 GLN   128      13.580 -54.098 -13.789  1.00  0.00      BSYN  
ATOM   1146    C GLN   128      19.140 -53.644 -13.081  1.00  0.00      BSYN  
ATOM   1147    O GLN   128      20.038 -53.103 -13.679  1.00  0.00      BSYN  
ATOM   1148    N GLU   129      19.302 -54.016 -11.785  1.00  0.00      BSYN  
ATOM   1149    H GLU   129      18.517 -54.127 -11.209  1.00  0.00      BSYN  
ATOM   1150   CA GLU   129      20.642 -54.301 -11.414  1.00  0.00      BSYN  
ATOM   1151   CB GLU   129      20.945 -54.276  -9.884  1.00  0.00      BSYN  
ATOM   1152   CG GLU   129      20.481 -53.012  -9.197  1.00  0.00      BSYN  
ATOM   1153   CD GLU   129      21.427 -51.824  -9.506  1.00  0.00      BSYN  
ATOM   1154  OE1 GLU   129      20.949 -50.735  -9.692  1.00  0.00      BSYN  
ATOM   1155  OE2 GLU   129      22.638 -52.015  -9.419  1.00  0.00      BSYN  
ATOM   1156    C GLU   129      21.060 -55.716 -12.020  1.00  0.00      BSYN  
ATOM   1157    O GLU   129      20.277 -56.674 -11.973  1.00  0.00      BSYN  
ATOM   1158    N TYR   130      22.410 -55.817 -12.258  1.00  0.00      BSYN  
ATOM   1159    H TYR   130      23.027 -55.061 -12.167  1.00  0.00      BSYN  
ATOM   1160   CA TYR   130      23.029 -57.128 -12.616  1.00  0.00      BSYN  
ATOM   1161   CB TYR   130      23.118 -57.118 -14.188  1.00  0.00      BSYN  
ATOM   1162   CG TYR   130      23.811 -58.270 -14.893  1.00  0.00      BSYN  
ATOM   1163  CD1 TYR   130      23.575 -59.634 -14.667  1.00  0.00      BSYN  
ATOM   1164  CE1 TYR   130      24.203 -60.468 -15.493  1.00  0.00      BSYN  
ATOM   1165  CD2 TYR   130      24.640 -57.822 -15.916  1.00  0.00      BSYN  
ATOM   1166  CE2 TYR   130      25.311 -58.791 -16.652  1.00  0.00      BSYN  
ATOM   1167   CZ TYR   130      25.044 -60.131 -16.477  1.00  0.00      BSYN  
ATOM   1168   OH TYR   130      25.793 -61.039 -17.178  1.00  0.00      BSYN  
ATOM   1169   HH TYR   130      25.359 -61.886 -17.053  1.00  0.00      BSYN  
ATOM   1170    C TYR   130      24.485 -57.186 -12.101  1.00  0.00      BSYN  
ATOM   1171    O TYR   130      25.118 -56.118 -12.198  1.00  0.00      BSYN  
ATOM   1172    N GLU   131      25.050 -58.357 -11.700  1.00  0.00      BSYN  
ATOM   1173    H GLU   131      24.416 -59.091 -11.555  1.00  0.00      BSYN  
ATOM   1174   CA GLU   131      26.487 -58.551 -11.474  1.00  0.00      BSYN  
ATOM   1175   CB GLU   131      26.819 -59.944 -11.117  1.00  0.00      BSYN  
ATOM   1176   CG GLU   131      28.224 -60.008 -10.518  1.00  0.00      BSYN  
ATOM   1177   CD GLU   131      28.969 -61.295 -11.053  1.00  0.00      BSYN  
ATOM   1178  OE1 GLU   131      29.404 -61.352 -12.185  1.00  0.00      BSYN  
ATOM   1179  OE2 GLU   131      28.938 -62.270 -10.286  1.00  0.00      BSYN  
ATOM   1180    C GLU   131      27.376 -58.088 -12.606  1.00  0.00      BSYN  
ATOM   1181    O GLU   131      27.115 -58.426 -13.684  1.00  0.00      BSYN  
ATOM   1182    N PRO   132      28.457 -57.451 -12.278  1.00  0.00      BSYN  
ATOM   1183   CD PRO   132      28.406 -56.271 -11.395  1.00  0.00      BSYN  
ATOM   1184   CA PRO   132      29.624 -57.322 -13.064  1.00  0.00      BSYN  
ATOM   1185   CB PRO   132      29.797 -55.851 -13.238  1.00  0.00      BSYN  
ATOM   1186   CG PRO   132      29.145 -55.101 -12.013  1.00  0.00      BSYN  
ATOM   1187    C PRO   132      30.928 -57.875 -12.502  1.00  0.00      BSYN  
ATOM   1188    O PRO   132      31.055 -58.592 -11.471  1.00  0.00      BSYN  
ATOM   1189    N GLU   133      31.985 -57.701 -13.410  1.00  0.00      BSYN  
ATOM   1190    H GLU   133      31.717 -57.253 -14.239  1.00  0.00      BSYN  
ATOM   1191   CA GLU   133      33.319 -58.225 -13.396  1.00  0.00      BSYN  
ATOM   1192   CB GLU   133      33.222 -59.801 -13.456  1.00  0.00      BSYN  
ATOM   1193   CG GLU   133      32.299 -60.480 -14.415  1.00  0.00      BSYN  
ATOM   1194   CD GLU   133      32.371 -61.991 -14.383  1.00  0.00      BSYN  
ATOM   1195  OE1 GLU   133      33.425 -62.613 -14.536  1.00  0.00      BSYN  
ATOM   1196  OE2 GLU   133      31.265 -62.565 -14.236  1.00  0.00      BSYN  
ATOM   1197    C GLU   133      34.284 -57.523 -14.474  1.00  0.00      BSYN  
ATOM   1198    O GLU   133      33.749 -57.070 -15.417  1.00  0.00      BSYN  
ATOM   1199    N ALA   134      35.517 -57.366 -14.114  1.00  0.00      BSYN  
ATOM   1200    H ALA   134      35.645 -57.633 -13.180  1.00  0.00      BSYN  
ATOM   1201   CA ALA   134      36.590 -56.841 -14.946  1.00  0.00      BSYN  
ATOM   1202   CB ALA   134      36.325 -55.367 -15.303  1.00  0.00      BSYN  
ATOM   1203    C ALA   134      37.890 -56.977 -14.215  1.00  0.00      BSYN  
ATOM   1204  OT1 ALA   134      38.926 -57.444 -14.865  1.00  0.00      BSYN  
ATOM   1205  OT2 ALA   134      37.877 -56.673 -13.031  1.00  0.00      BSYN  
END
