# Supplementary material for: Data set of intrinsically disordered proteins analysed at a local protein conformation level
Source: Data Brief. 2020 Mar 5;29:105383. doi: 10.1016/j.dib.2020.105383 (PMC7078294; doi:10.1016/j.dib.2020.105383)
Supplement: Supplementary file 1 [file mmc1.zip › the data/1-DATA/PED1AAD-pdb/1AAD-148.pdb]

CRYST1    1.000    1.000    1.000  90.00  90.00  90.00 P 1           1
ATOM      1  HT1 MET     1      31.617-106.600   9.372  1.00  0.00      BSYN  
ATOM      2  HT2 MET     1      31.336-105.436   8.175  1.00  0.00      BSYN  
ATOM      3    N MET     1      31.156-105.690   9.168  1.00  0.00      BSYN  
ATOM      4  HT3 MET     1      30.146-105.744   9.411  1.00  0.00      BSYN  
ATOM      5   CA MET     1      31.866-104.503   9.655  1.00  0.00      BSYN  
ATOM      6   CB MET     1      33.255-104.626   9.079  1.00  0.00      BSYN  
ATOM      7   CG MET     1      34.131-105.924   9.609  1.00  0.00      BSYN  
ATOM      8   SD MET     1      33.304-107.261  10.551  1.00  0.00      BSYN  
ATOM      9   CE MET     1      33.257-108.575   9.366  1.00  0.00      BSYN  
ATOM     10    C MET     1      31.124-103.169   9.334  1.00  0.00      BSYN  
ATOM     11    O MET     1      30.000-103.146   8.858  1.00  0.00      BSYN  
ATOM     12    N ASP     2      31.728-102.029   9.615  1.00  0.00      BSYN  
ATOM     13    H ASP     2      32.655-101.868   9.891  1.00  0.00      BSYN  
ATOM     14   CA ASP     2      31.119-100.796   9.336  1.00  0.00      BSYN  
ATOM     15   CB ASP     2      31.603 -99.545  10.192  1.00  0.00      BSYN  
ATOM     16   CG ASP     2      30.992 -98.234  10.013  1.00  0.00      BSYN  
ATOM     17  OD1 ASP     2      31.697 -97.256  10.143  1.00  0.00      BSYN  
ATOM     18  OD2 ASP     2      29.773 -98.059   9.806  1.00  0.00      BSYN  
ATOM     19    C ASP     2      31.471-100.433   7.892  1.00  0.00      BSYN  
ATOM     20    O ASP     2      32.567-100.509   7.358  1.00  0.00      BSYN  
ATOM     21    N VAL     3      30.374-100.107   7.219  1.00  0.00      BSYN  
ATOM     22    H VAL     3      29.537-100.210   7.718  1.00  0.00      BSYN  
ATOM     23   CA VAL     3      30.379 -99.505   5.854  1.00  0.00      BSYN  
ATOM     24   CB VAL     3      29.054 -99.584   5.195  1.00  0.00      BSYN  
ATOM     25  CG1 VAL     3      28.888 -98.999   3.869  1.00  0.00      BSYN  
ATOM     26  CG2 VAL     3      28.786-101.045   5.175  1.00  0.00      BSYN  
ATOM     27    C VAL     3      30.987 -98.132   5.942  1.00  0.00      BSYN  
ATOM     28    O VAL     3      30.605 -97.272   6.716  1.00  0.00      BSYN  
ATOM     29    N PHE     4      32.103 -97.944   5.231  1.00  0.00      BSYN  
ATOM     30    H PHE     4      32.299 -98.504   4.451  1.00  0.00      BSYN  
ATOM     31   CA PHE     4      32.776 -96.663   5.431  1.00  0.00      BSYN  
ATOM     32   CB PHE     4      34.246 -96.795   4.889  1.00  0.00      BSYN  
ATOM     33   CG PHE     4      34.945 -97.721   5.961  1.00  0.00      BSYN  
ATOM     34  CD1 PHE     4      35.131 -97.443   7.302  1.00  0.00      BSYN  
ATOM     35  CD2 PHE     4      35.337 -98.903   5.460  1.00  0.00      BSYN  
ATOM     36  CE1 PHE     4      35.757 -98.333   8.077  1.00  0.00      BSYN  
ATOM     37  CE2 PHE     4      36.000 -99.834   6.238  1.00  0.00      BSYN  
ATOM     38   CZ PHE     4      36.125 -99.537   7.553  1.00  0.00      BSYN  
ATOM     39    C PHE     4      31.937 -95.447   4.906  1.00  0.00      BSYN  
ATOM     40    O PHE     4      32.081 -95.106   3.717  1.00  0.00      BSYN  
ATOM     41    N MET     5      31.082 -94.741   5.716  1.00  0.00      BSYN  
ATOM     42    H MET     5      31.124 -94.811   6.693  1.00  0.00      BSYN  
ATOM     43   CA MET     5      30.251 -93.715   5.293  1.00  0.00      BSYN  
ATOM     44   CB MET     5      28.985 -93.696   6.160  1.00  0.00      BSYN  
ATOM     45   CG MET     5      28.053 -92.637   5.656  1.00  0.00      BSYN  
ATOM     46   SD MET     5      27.209 -91.894   7.002  1.00  0.00      BSYN  
ATOM     47   CE MET     5      25.655 -91.853   6.172  1.00  0.00      BSYN  
ATOM     48    C MET     5      30.910 -92.306   5.227  1.00  0.00      BSYN  
ATOM     49    O MET     5      30.783 -91.409   6.079  1.00  0.00      BSYN  
ATOM     50    N LYS     6      31.643 -92.235   4.197  1.00  0.00      BSYN  
ATOM     51    H LYS     6      31.544 -93.015   3.612  1.00  0.00      BSYN  
ATOM     52   CA LYS     6      32.183 -90.904   3.960  1.00  0.00      BSYN  
ATOM     53   CB LYS     6      33.782 -91.060   4.162  1.00  0.00      BSYN  
ATOM     54   CG LYS     6      34.487 -89.866   4.776  1.00  0.00      BSYN  
ATOM     55   CD LYS     6      34.335 -89.590   6.292  1.00  0.00      BSYN  
ATOM     56   CE LYS     6      35.094 -88.366   6.601  1.00  0.00      BSYN  
ATOM     57   NZ LYS     6      36.401 -88.733   7.156  1.00  0.00      BSYN  
ATOM     58  HZ1 LYS     6      36.899 -87.820   7.151  1.00  0.00      BSYN  
ATOM     59  HZ2 LYS     6      36.325 -89.115   8.121  1.00  0.00      BSYN  
ATOM     60  HZ3 LYS     6      36.928 -89.412   6.571  1.00  0.00      BSYN  
ATOM     61    C LYS     6      31.792 -90.379   2.618  1.00  0.00      BSYN  
ATOM     62    O LYS     6      30.907 -89.526   2.506  1.00  0.00      BSYN  
ATOM     63    N GLY     7      32.305 -90.981   1.567  1.00  0.00      BSYN  
ATOM     64    H GLY     7      32.971 -91.700   1.553  1.00  0.00      BSYN  
ATOM     65   CA GLY     7      31.900 -90.617   0.207  1.00  0.00      BSYN  
ATOM     66    C GLY     7      31.201 -91.777  -0.490  1.00  0.00      BSYN  
ATOM     67    O GLY     7      30.920 -91.849  -1.679  1.00  0.00      BSYN  
ATOM     68    N LEU     8      31.024 -92.740   0.374  1.00  0.00      BSYN  
ATOM     69    H LEU     8      31.164 -92.378   1.274  1.00  0.00      BSYN  
ATOM     70   CA LEU     8      30.482 -94.078  -0.083  1.00  0.00      BSYN  
ATOM     71   CB LEU     8      31.328 -95.155   0.645  1.00  0.00      BSYN  
ATOM     72   CG LEU     8      31.256 -96.618   0.288  1.00  0.00      BSYN  
ATOM     73  CD1 LEU     8      31.453 -96.846  -1.193  1.00  0.00      BSYN  
ATOM     74  CD2 LEU     8      32.227 -97.588   1.089  1.00  0.00      BSYN  
ATOM     75    C LEU     8      28.958 -94.298   0.095  1.00  0.00      BSYN  
ATOM     76    O LEU     8      28.550 -94.688   1.132  1.00  0.00      BSYN  
ATOM     77    N SER     9      28.222 -94.228  -0.963  1.00  0.00      BSYN  
ATOM     78    H SER     9      28.583 -94.245  -1.875  1.00  0.00      BSYN  
ATOM     79   CA SER     9      26.811 -94.215  -0.939  1.00  0.00      BSYN  
ATOM     80   CB SER     9      26.273 -92.858  -0.997  1.00  0.00      BSYN  
ATOM     81   OG SER     9      26.575 -92.083   0.130  1.00  0.00      BSYN  
ATOM     82   HG SER     9      25.820 -91.502   0.247  1.00  0.00      BSYN  
ATOM     83    C SER     9      26.522 -94.992  -2.232  1.00  0.00      BSYN  
ATOM     84    O SER     9      26.563 -94.385  -3.343  1.00  0.00      BSYN  
ATOM     85    N MET    10      26.240 -96.258  -2.045  1.00  0.00      BSYN  
ATOM     86    H MET    10      26.013 -96.646  -1.174  1.00  0.00      BSYN  
ATOM     87   CA MET    10      26.045 -97.219  -3.181  1.00  0.00      BSYN  
ATOM     88   CB MET    10      27.393 -97.646  -3.612  1.00  0.00      BSYN  
ATOM     89   CG MET    10      28.351 -98.512  -2.742  1.00  0.00      BSYN  
ATOM     90   SD MET    10      27.672 -99.610  -1.451  1.00  0.00      BSYN  
ATOM     91   CE MET    10      28.218 -98.816   0.079  1.00  0.00      BSYN  
ATOM     92    C MET    10      25.192 -98.418  -2.749  1.00  0.00      BSYN  
ATOM     93    O MET    10      24.978 -99.377  -3.571  1.00  0.00      BSYN  
ATOM     94    N ALA    11      24.539 -98.455  -1.629  1.00  0.00      BSYN  
ATOM     95    H ALA    11      24.546 -97.747  -0.952  1.00  0.00      BSYN  
ATOM     96   CA ALA    11      23.585 -99.560  -1.217  1.00  0.00      BSYN  
ATOM     97   CB ALA    11      24.425-100.816  -0.837  1.00  0.00      BSYN  
ATOM     98    C ALA    11      22.542 -99.293  -0.168  1.00  0.00      BSYN  
ATOM     99    O ALA    11      22.693 -98.435   0.724  1.00  0.00      BSYN  
ATOM    100    N LYS    12      21.440 -99.997  -0.273  1.00  0.00      BSYN  
ATOM    101    H LYS    12      21.245-100.634  -0.992  1.00  0.00      BSYN  
ATOM    102   CA LYS    12      20.306 -99.879   0.602  1.00  0.00      BSYN  
ATOM    103   CB LYS    12      19.088 -99.360  -0.162  1.00  0.00      BSYN  
ATOM    104   CG LYS    12      18.392-100.504  -1.079  1.00  0.00      BSYN  
ATOM    105   CD LYS    12      17.088 -99.730  -1.387  1.00  0.00      BSYN  
ATOM    106   CE LYS    12      16.270-100.521  -2.447  1.00  0.00      BSYN  
ATOM    107   NZ LYS    12      15.021 -99.759  -2.513  1.00  0.00      BSYN  
ATOM    108  HZ1 LYS    12      15.186 -98.975  -1.850  1.00  0.00      BSYN  
ATOM    109  HZ2 LYS    12      14.719 -99.250  -3.368  1.00  0.00      BSYN  
ATOM    110  HZ3 LYS    12      14.166-100.270  -2.212  1.00  0.00      BSYN  
ATOM    111    C LYS    12      19.781-101.179   1.326  1.00  0.00      BSYN  
ATOM    112    O LYS    12      20.184-102.197   1.003  1.00  0.00      BSYN  
ATOM    113    N GLU    13      18.796-101.065   2.278  1.00  0.00      BSYN  
ATOM    114    H GLU    13      18.310-100.215   2.232  1.00  0.00      BSYN  
ATOM    115   CA GLU    13      18.366-102.133   3.119  1.00  0.00      BSYN  
ATOM    116   CB GLU    13      19.463-102.141   4.281  1.00  0.00      BSYN  
ATOM    117   CG GLU    13      19.182-103.341   5.209  1.00  0.00      BSYN  
ATOM    118   CD GLU    13      20.040-103.368   6.510  1.00  0.00      BSYN  
ATOM    119  OE1 GLU    13      20.742-104.354   6.575  1.00  0.00      BSYN  
ATOM    120  OE2 GLU    13      19.718-102.590   7.441  1.00  0.00      BSYN  
ATOM    121    C GLU    13      17.160-101.597   3.639  1.00  0.00      BSYN  
ATOM    122    O GLU    13      17.053-100.681   4.375  1.00  0.00      BSYN  
ATOM    123    N GLY    14      16.100-102.471   3.417  1.00  0.00      BSYN  
ATOM    124    H GLY    14      16.271-103.276   2.886  1.00  0.00      BSYN  
ATOM    125   CA GLY    14      14.758-102.311   3.872  1.00  0.00      BSYN  
ATOM    126    C GLY    14      14.046-101.080   3.198  1.00  0.00      BSYN  
ATOM    127    O GLY    14      13.953-100.895   1.997  1.00  0.00      BSYN  
ATOM    128    N VAL    15      13.616-100.255   4.251  1.00  0.00      BSYN  
ATOM    129    H VAL    15      13.810-100.563   5.161  1.00  0.00      BSYN  
ATOM    130   CA VAL    15      12.800 -99.036   4.118  1.00  0.00      BSYN  
ATOM    131   CB VAL    15      11.533 -99.017   4.932  1.00  0.00      BSYN  
ATOM    132  CG1 VAL    15      11.681 -99.107   6.493  1.00  0.00      BSYN  
ATOM    133  CG2 VAL    15      10.694 -97.904   4.448  1.00  0.00      BSYN  
ATOM    134    C VAL    15      13.766 -97.882   4.260  1.00  0.00      BSYN  
ATOM    135    O VAL    15      14.088 -97.138   3.339  1.00  0.00      BSYN  
ATOM    136    N VAL    16      14.337 -97.676   5.430  1.00  0.00      BSYN  
ATOM    137    H VAL    16      14.210 -98.356   6.125  1.00  0.00      BSYN  
ATOM    138   CA VAL    16      15.263 -96.576   5.718  1.00  0.00      BSYN  
ATOM    139   CB VAL    16      14.790 -95.736   6.991  1.00  0.00      BSYN  
ATOM    140  CG1 VAL    16      14.969 -96.511   8.239  1.00  0.00      BSYN  
ATOM    141  CG2 VAL    16      15.518 -94.423   7.082  1.00  0.00      BSYN  
ATOM    142    C VAL    16      16.749 -96.982   5.943  1.00  0.00      BSYN  
ATOM    143    O VAL    16      17.009 -97.920   6.641  1.00  0.00      BSYN  
ATOM    144    N ALA    17      17.586 -96.235   5.263  1.00  0.00      BSYN  
ATOM    145    H ALA    17      17.122 -95.618   4.659  1.00  0.00      BSYN  
ATOM    146   CA ALA    17      19.063 -96.306   5.271  1.00  0.00      BSYN  
ATOM    147   CB ALA    17      19.747 -94.981   4.762  1.00  0.00      BSYN  
ATOM    148    C ALA    17      19.696 -96.636   6.578  1.00  0.00      BSYN  
ATOM    149    O ALA    17      20.279 -95.870   7.408  1.00  0.00      BSYN  
ATOM    150    N ALA    18      19.684 -97.894   6.690  1.00  0.00      BSYN  
ATOM    151    H ALA    18      19.348 -98.397   5.918  1.00  0.00      BSYN  
ATOM    152   CA ALA    18      20.180 -98.476   7.901  1.00  0.00      BSYN  
ATOM    153   CB ALA    18      19.141 -99.472   8.575  1.00  0.00      BSYN  
ATOM    154    C ALA    18      21.528 -99.248   7.755  1.00  0.00      BSYN  
ATOM    155    O ALA    18      22.029 -99.553   6.704  1.00  0.00      BSYN  
ATOM    156    N ALA    19      21.952 -99.759   8.895  1.00  0.00      BSYN  
ATOM    157    H ALA    19      21.450 -99.717   9.736  1.00  0.00      BSYN  
ATOM    158   CA ALA    19      23.097-100.657   9.076  1.00  0.00      BSYN  
ATOM    159   CB ALA    19      23.685-100.457  10.453  1.00  0.00      BSYN  
ATOM    160    C ALA    19      22.568-102.091   9.121  1.00  0.00      BSYN  
ATOM    161    O ALA    19      22.987-102.968   8.316  1.00  0.00      BSYN  
ATOM    162    N GLU    20      21.736-102.410  10.187  1.00  0.00      BSYN  
ATOM    163    H GLU    20      21.469-101.810  10.915  1.00  0.00      BSYN  
ATOM    164   CA GLU    20      21.240-103.757  10.277  1.00  0.00      BSYN  
ATOM    165   CB GLU    20      22.180-104.472  11.309  1.00  0.00      BSYN  
ATOM    166   CG GLU    20      23.681-104.876  10.961  1.00  0.00      BSYN  
ATOM    167   CD GLU    20      24.705-104.242  11.995  1.00  0.00      BSYN  
ATOM    168  OE1 GLU    20      24.472-103.171  12.482  1.00  0.00      BSYN  
ATOM    169  OE2 GLU    20      25.649-104.868  12.523  1.00  0.00      BSYN  
ATOM    170    C GLU    20      19.808-103.728  10.818  1.00  0.00      BSYN  
ATOM    171    O GLU    20      19.450-103.034  11.749  1.00  0.00      BSYN  
ATOM    172    N LYS    21      19.012-104.374  10.008  1.00  0.00      BSYN  
ATOM    173    H LYS    21      19.381-104.744   9.179  1.00  0.00      BSYN  
ATOM    174   CA LYS    21      17.620-104.710  10.316  1.00  0.00      BSYN  
ATOM    175   CB LYS    21      16.755-104.249   9.222  1.00  0.00      BSYN  
ATOM    176   CG LYS    21      16.510-102.743   9.131  1.00  0.00      BSYN  
ATOM    177   CD LYS    21      15.412-102.782   8.064  1.00  0.00      BSYN  
ATOM    178   CE LYS    21      14.888-101.332   7.602  1.00  0.00      BSYN  
ATOM    179   NZ LYS    21      16.024-100.617   7.053  1.00  0.00      BSYN  
ATOM    180  HZ1 LYS    21      16.379-101.126   6.219  1.00  0.00      BSYN  
ATOM    181  HZ2 LYS    21      15.817 -99.638   6.769  1.00  0.00      BSYN  
ATOM    182  HZ3 LYS    21      16.820-100.576   7.720  1.00  0.00      BSYN  
ATOM    183    C LYS    21      17.281-106.035  10.965  1.00  0.00      BSYN  
ATOM    184    O LYS    21      18.093-106.546  11.767  1.00  0.00      BSYN  
ATOM    185    N THR    22      16.171-106.745  10.740  1.00  0.00      BSYN  
ATOM    186    H THR    22      15.678-106.462   9.942  1.00  0.00      BSYN  
ATOM    187   CA THR    22      15.711-107.817  11.566  1.00  0.00      BSYN  
ATOM    188   CB THR    22      14.595-107.469  12.605  1.00  0.00      BSYN  
ATOM    189  OG1 THR    22      14.371-106.124  12.509  1.00  0.00      BSYN  
ATOM    190  HG1 THR    22      15.151-105.604  12.717  1.00  0.00      BSYN  
ATOM    191  CG2 THR    22      14.985-107.908  14.046  1.00  0.00      BSYN  
ATOM    192    C THR    22      15.205-108.913  10.620  1.00  0.00      BSYN  
ATOM    193    O THR    22      14.486-108.469   9.755  1.00  0.00      BSYN  
ATOM    194    N LYS    23      15.316-110.219  10.728  1.00  0.00      BSYN  
ATOM    195    H LYS    23      15.991-110.487  11.387  1.00  0.00      BSYN  
ATOM    196   CA LYS    23      14.625-111.097   9.809  1.00  0.00      BSYN  
ATOM    197   CB LYS    23      15.218-112.445   9.831  1.00  0.00      BSYN  
ATOM    198   CG LYS    23      16.465-112.594   8.949  1.00  0.00      BSYN  
ATOM    199   CD LYS    23      17.925-112.463   9.618  1.00  0.00      BSYN  
ATOM    200   CE LYS    23      18.999-112.231   8.554  1.00  0.00      BSYN  
ATOM    201   NZ LYS    23      20.326-112.162   9.077  1.00  0.00      BSYN  
ATOM    202  HZ1 LYS    23      20.942-111.993   8.257  1.00  0.00      BSYN  
ATOM    203  HZ2 LYS    23      20.483-111.318   9.663  1.00  0.00      BSYN  
ATOM    204  HZ3 LYS    23      20.548-112.983   9.674  1.00  0.00      BSYN  
ATOM    205    C LYS    23      13.070-111.123   9.879  1.00  0.00      BSYN  
ATOM    206    O LYS    23      12.289-111.179   8.959  1.00  0.00      BSYN  
ATOM    207    N GLN    24      12.749-111.113  11.188  1.00  0.00      BSYN  
ATOM    208    H GLN    24      13.489-110.904  11.795  1.00  0.00      BSYN  
ATOM    209   CA GLN    24      11.416-111.399  11.741  1.00  0.00      BSYN  
ATOM    210   CB GLN    24      11.319-111.816  13.185  1.00  0.00      BSYN  
ATOM    211   CG GLN    24      10.734-113.323  13.186  1.00  0.00      BSYN  
ATOM    212   CD GLN    24       9.240-113.362  13.197  1.00  0.00      BSYN  
ATOM    213  OE1 GLN    24       8.504-112.762  13.972  1.00  0.00      BSYN  
ATOM    214  NE2 GLN    24       8.733-114.230  12.343  1.00  0.00      BSYN  
ATOM    215 HE21 GLN    24       7.814-114.533  12.496  1.00  0.00      BSYN  
ATOM    216 HE22 GLN    24       9.274-114.789  11.747  1.00  0.00      BSYN  
ATOM    217    C GLN    24      10.443-110.189  11.556  1.00  0.00      BSYN  
ATOM    218    O GLN    24       9.229-110.339  11.752  1.00  0.00      BSYN  
ATOM    219    N GLY    25      10.984-109.055  11.146  1.00  0.00      BSYN  
ATOM    220    H GLY    25      11.898-108.965  10.804  1.00  0.00      BSYN  
ATOM    221   CA GLY    25      10.154-107.873  10.856  1.00  0.00      BSYN  
ATOM    222    C GLY    25       9.239-108.014   9.643  1.00  0.00      BSYN  
ATOM    223    O GLY    25       9.706-108.574   8.607  1.00  0.00      BSYN  
ATOM    224    N VAL    26       8.033-107.421   9.609  1.00  0.00      BSYN  
ATOM    225    H VAL    26       7.572-107.000  10.364  1.00  0.00      BSYN  
ATOM    226   CA VAL    26       7.264-107.399   8.324  1.00  0.00      BSYN  
ATOM    227   CB VAL    26       5.891-108.135   8.444  1.00  0.00      BSYN  
ATOM    228  CG1 VAL    26       5.249-107.808   9.835  1.00  0.00      BSYN  
ATOM    229  CG2 VAL    26       5.046-107.812   7.235  1.00  0.00      BSYN  
ATOM    230    C VAL    26       7.199-106.100   7.633  1.00  0.00      BSYN  
ATOM    231    O VAL    26       6.397-105.257   8.068  1.00  0.00      BSYN  
ATOM    232    N THR    27       7.908-105.979   6.496  1.00  0.00      BSYN  
ATOM    233    H THR    27       8.513-106.732   6.333  1.00  0.00      BSYN  
ATOM    234   CA THR    27       7.485-104.895   5.533  1.00  0.00      BSYN  
ATOM    235   CB THR    27       8.635-104.742   4.512  1.00  0.00      BSYN  
ATOM    236  OG1 THR    27       8.978-106.055   4.001  1.00  0.00      BSYN  
ATOM    237  HG1 THR    27       8.156-106.507   3.800  1.00  0.00      BSYN  
ATOM    238  CG2 THR    27       9.942-104.136   4.941  1.00  0.00      BSYN  
ATOM    239    C THR    27       6.179-104.952   4.768  1.00  0.00      BSYN  
ATOM    240    O THR    27       6.173-105.549   3.637  1.00  0.00      BSYN  
ATOM    241    N GLU    28       5.008-104.650   5.414  1.00  0.00      BSYN  
ATOM    242    H GLU    28       5.048-104.814   6.380  1.00  0.00      BSYN  
ATOM    243   CA GLU    28       3.735-104.283   4.675  1.00  0.00      BSYN  
ATOM    244   CB GLU    28       2.483-104.320   5.702  1.00  0.00      BSYN  
ATOM    245   CG GLU    28       2.385-105.731   6.244  1.00  0.00      BSYN  
ATOM    246   CD GLU    28       1.498-106.116   7.565  1.00  0.00      BSYN  
ATOM    247  OE1 GLU    28       1.941-106.227   8.714  1.00  0.00      BSYN  
ATOM    248  OE2 GLU    28       0.297-106.251   7.372  1.00  0.00      BSYN  
ATOM    249    C GLU    28       3.590-103.058   3.810  1.00  0.00      BSYN  
ATOM    250    O GLU    28       3.951-101.946   4.258  1.00  0.00      BSYN  
ATOM    251    N ALA    29       3.127-102.969   2.579  1.00  0.00      BSYN  
ATOM    252    H ALA    29       2.796-102.127   2.200  1.00  0.00      BSYN  
ATOM    253   CA ALA    29       2.855-104.111   1.687  1.00  0.00      BSYN  
ATOM    254   CB ALA    29       1.337-104.447   1.710  1.00  0.00      BSYN  
ATOM    255    C ALA    29       3.071-103.581   0.237  1.00  0.00      BSYN  
ATOM    256    O ALA    29       2.322-102.733  -0.220  1.00  0.00      BSYN  
ATOM    257    N ALA    30       4.084-104.114  -0.533  1.00  0.00      BSYN  
ATOM    258    H ALA    30       4.470-104.903  -0.100  1.00  0.00      BSYN  
ATOM    259   CA ALA    30       4.363-103.709  -1.802  1.00  0.00      BSYN  
ATOM    260   CB ALA    30       5.848-103.333  -2.071  1.00  0.00      BSYN  
ATOM    261    C ALA    30       3.767-104.707  -2.810  1.00  0.00      BSYN  
ATOM    262    O ALA    30       4.148-105.871  -2.713  1.00  0.00      BSYN  
ATOM    263    N GLU    31       2.733-104.273  -3.648  1.00  0.00      BSYN  
ATOM    264    H GLU    31       2.106-104.939  -3.998  1.00  0.00      BSYN  
ATOM    265   CA GLU    31       2.023-103.053  -3.373  1.00  0.00      BSYN  
ATOM    266   CB GLU    31       2.270-101.957  -4.539  1.00  0.00      BSYN  
ATOM    267   CG GLU    31       1.532-100.647  -4.730  1.00  0.00      BSYN  
ATOM    268   CD GLU    31       1.921 -99.866  -6.019  1.00  0.00      BSYN  
ATOM    269  OE1 GLU    31       3.144 -99.928  -6.380  1.00  0.00      BSYN  
ATOM    270  OE2 GLU    31       0.968 -99.298  -6.566  1.00  0.00      BSYN  
ATOM    271    C GLU    31       0.548-103.420  -3.262  1.00  0.00      BSYN  
ATOM    272    O GLU    31      -0.110-103.643  -4.294  1.00  0.00      BSYN  
ATOM    273    N LYS    32       0.096-103.400  -2.035  1.00  0.00      BSYN  
ATOM    274    H LYS    32       0.729-103.207  -1.313  1.00  0.00      BSYN  
ATOM    275   CA LYS    32      -1.360-103.503  -1.750  1.00  0.00      BSYN  
ATOM    276   CB LYS    32      -1.481-104.289  -0.407  1.00  0.00      BSYN  
ATOM    277   CG LYS    32      -1.636-105.746  -0.273  1.00  0.00      BSYN  
ATOM    278   CD LYS    32      -0.351-106.292  -0.838  1.00  0.00      BSYN  
ATOM    279   CE LYS    32      -0.215-107.840  -0.937  1.00  0.00      BSYN  
ATOM    280   NZ LYS    32       1.077-108.325  -1.280  1.00  0.00      BSYN  
ATOM    281  HZ1 LYS    32       1.202-108.151  -2.298  1.00  0.00      BSYN  
ATOM    282  HZ2 LYS    32       1.892-107.856  -0.837  1.00  0.00      BSYN  
ATOM    283  HZ3 LYS    32       1.212-109.348  -1.150  1.00  0.00      BSYN  
ATOM    284    C LYS    32      -1.981-102.112  -1.596  1.00  0.00      BSYN  
ATOM    285    O LYS    32      -1.192-101.112  -1.571  1.00  0.00      BSYN  
ATOM    286    N THR    33      -3.274-102.125  -1.416  1.00  0.00      BSYN  
ATOM    287    H THR    33      -3.759-102.953  -1.614  1.00  0.00      BSYN  
ATOM    288   CA THR    33      -3.891-100.996  -0.841  1.00  0.00      BSYN  
ATOM    289   CB THR    33      -5.430-100.649  -1.175  1.00  0.00      BSYN  
ATOM    290  OG1 THR    33      -6.234-101.678  -0.603  1.00  0.00      BSYN  
ATOM    291  HG1 THR    33      -5.755-102.142   0.087  1.00  0.00      BSYN  
ATOM    292  CG2 THR    33      -5.652-100.334  -2.631  1.00  0.00      BSYN  
ATOM    293    C THR    33      -3.677-100.920   0.620  1.00  0.00      BSYN  
ATOM    294    O THR    33      -4.064-101.736   1.497  1.00  0.00      BSYN  
ATOM    295    N LYS    34      -3.225 -99.721   0.912  1.00  0.00      BSYN  
ATOM    296    H LYS    34      -3.051 -99.103   0.172  1.00  0.00      BSYN  
ATOM    297   CA LYS    34      -3.039 -99.337   2.269  1.00  0.00      BSYN  
ATOM    298   CB LYS    34      -2.163 -98.035   2.357  1.00  0.00      BSYN  
ATOM    299   CG LYS    34      -0.887 -98.104   1.543  1.00  0.00      BSYN  
ATOM    300   CD LYS    34       0.242 -99.091   1.814  1.00  0.00      BSYN  
ATOM    301   CE LYS    34       1.239 -99.206   0.762  1.00  0.00      BSYN  
ATOM    302   NZ LYS    34       0.757 -99.887  -0.408  1.00  0.00      BSYN  
ATOM    303  HZ1 LYS    34       1.700-100.022  -0.826  1.00  0.00      BSYN  
ATOM    304  HZ2 LYS    34       0.147-100.722  -0.298  1.00  0.00      BSYN  
ATOM    305  HZ3 LYS    34       0.345 -99.305  -1.166  1.00  0.00      BSYN  
ATOM    306    C LYS    34      -4.340 -99.133   2.946  1.00  0.00      BSYN  
ATOM    307    O LYS    34      -5.311 -98.841   2.326  1.00  0.00      BSYN  
ATOM    308    N GLU    35      -4.301 -99.324   4.269  1.00  0.00      BSYN  
ATOM    309    H GLU    35      -3.464 -99.702   4.611  1.00  0.00      BSYN  
ATOM    310   CA GLU    35      -5.503 -99.232   5.103  1.00  0.00      BSYN  
ATOM    311   CB GLU    35      -5.514-100.267   6.276  1.00  0.00      BSYN  
ATOM    312   CG GLU    35      -5.793-101.781   5.815  1.00  0.00      BSYN  
ATOM    313   CD GLU    35      -5.604-102.815   6.911  1.00  0.00      BSYN  
ATOM    314  OE1 GLU    35      -6.592-103.495   7.270  1.00  0.00      BSYN  
ATOM    315  OE2 GLU    35      -4.428-103.147   7.282  1.00  0.00      BSYN  
ATOM    316    C GLU    35      -5.723 -97.823   5.622  1.00  0.00      BSYN  
ATOM    317    O GLU    35      -5.716 -97.518   6.829  1.00  0.00      BSYN  
ATOM    318    N GLY    36      -6.215 -97.079   4.677  1.00  0.00      BSYN  
ATOM    319    H GLY    36      -6.226 -97.311   3.725  1.00  0.00      BSYN  
ATOM    320   CA GLY    36      -6.380 -95.627   4.912  1.00  0.00      BSYN  
ATOM    321    C GLY    36      -7.067 -94.955   3.789  1.00  0.00      BSYN  
ATOM    322    O GLY    36      -6.415 -94.651   2.778  1.00  0.00      BSYN  
ATOM    323    N VAL    37      -8.354 -94.567   3.745  1.00  0.00      BSYN  
ATOM    324    H VAL    37      -8.660 -94.500   4.674  1.00  0.00      BSYN  
ATOM    325   CA VAL    37      -9.154 -94.224   2.555  1.00  0.00      BSYN  
ATOM    326   CB VAL    37     -10.672 -94.274   2.892  1.00  0.00      BSYN  
ATOM    327  CG1 VAL    37     -11.227 -93.461   4.100  1.00  0.00      BSYN  
ATOM    328  CG2 VAL    37     -11.551 -94.253   1.574  1.00  0.00      BSYN  
ATOM    329    C VAL    37      -8.677 -93.090   1.715  1.00  0.00      BSYN  
ATOM    330    O VAL    37      -9.102 -91.965   1.899  1.00  0.00      BSYN  
ATOM    331    N LEU    38      -7.858 -93.384   0.718  1.00  0.00      BSYN  
ATOM    332    H LEU    38      -7.506 -94.286   0.567  1.00  0.00      BSYN  
ATOM    333   CA LEU    38      -7.237 -92.314  -0.026  1.00  0.00      BSYN  
ATOM    334   CB LEU    38      -5.690 -92.341   0.037  1.00  0.00      BSYN  
ATOM    335   CG LEU    38      -4.973 -91.140  -0.434  1.00  0.00      BSYN  
ATOM    336  CD1 LEU    38      -5.438 -89.955   0.447  1.00  0.00      BSYN  
ATOM    337  CD2 LEU    38      -3.437 -91.185  -0.432  1.00  0.00      BSYN  
ATOM    338    C LEU    38      -7.741 -92.193  -1.554  1.00  0.00      BSYN  
ATOM    339    O LEU    38      -8.064 -93.198  -2.057  1.00  0.00      BSYN  
ATOM    340    N TYR    39      -7.888 -90.960  -2.208  1.00  0.00      BSYN  
ATOM    341    H TYR    39      -7.493 -90.199  -1.734  1.00  0.00      BSYN  
ATOM    342   CA TYR    39      -8.235 -90.750  -3.687  1.00  0.00      BSYN  
ATOM    343   CB TYR    39      -9.571 -89.970  -4.004  1.00  0.00      BSYN  
ATOM    344   CG TYR    39     -10.111 -88.717  -3.332  1.00  0.00      BSYN  
ATOM    345  CD1 TYR    39     -11.018 -88.701  -2.342  1.00  0.00      BSYN  
ATOM    346  CE1 TYR    39     -11.580 -87.529  -1.835  1.00  0.00      BSYN  
ATOM    347  CD2 TYR    39      -9.656 -87.481  -3.789  1.00  0.00      BSYN  
ATOM    348  CE2 TYR    39     -10.068 -86.358  -3.230  1.00  0.00      BSYN  
ATOM    349   CZ TYR    39     -11.058 -86.387  -2.294  1.00  0.00      BSYN  
ATOM    350   OH TYR    39     -11.549 -85.237  -1.747  1.00  0.00      BSYN  
ATOM    351   HH TYR    39     -11.225 -84.378  -2.029  1.00  0.00      BSYN  
ATOM    352    C TYR    39      -6.992 -90.110  -4.504  1.00  0.00      BSYN  
ATOM    353    O TYR    39      -6.045 -89.583  -3.987  1.00  0.00      BSYN  
ATOM    354    N VAL    40      -7.077 -90.136  -5.832  1.00  0.00      BSYN  
ATOM    355    H VAL    40      -7.842 -90.543  -6.289  1.00  0.00      BSYN  
ATOM    356   CA VAL    40      -6.045 -89.399  -6.616  1.00  0.00      BSYN  
ATOM    357   CB VAL    40      -5.189 -90.362  -7.602  1.00  0.00      BSYN  
ATOM    358  CG1 VAL    40      -4.283 -89.564  -8.593  1.00  0.00      BSYN  
ATOM    359  CG2 VAL    40      -4.233 -91.245  -6.684  1.00  0.00      BSYN  
ATOM    360    C VAL    40      -6.809 -88.170  -7.254  1.00  0.00      BSYN  
ATOM    361    O VAL    40      -7.971 -88.036  -7.482  1.00  0.00      BSYN  
ATOM    362    N GLY    41      -5.968 -87.216  -7.549  1.00  0.00      BSYN  
ATOM    363    H GLY    41      -4.996 -87.336  -7.580  1.00  0.00      BSYN  
ATOM    364   CA GLY    41      -6.369 -85.896  -7.990  1.00  0.00      BSYN  
ATOM    365    C GLY    41      -6.039 -85.745  -9.404  1.00  0.00      BSYN  
ATOM    366    O GLY    41      -4.899 -85.867  -9.761  1.00  0.00      BSYN  
ATOM    367    N SER    42      -7.015 -85.562 -10.304  1.00  0.00      BSYN  
ATOM    368    H SER    42      -6.665 -85.168 -11.130  1.00  0.00      BSYN  
ATOM    369   CA SER    42      -8.390 -85.970 -10.258  1.00  0.00      BSYN  
ATOM    370   CB SER    42      -9.399 -84.837 -10.607  1.00  0.00      BSYN  
ATOM    371   OG SER    42      -9.467 -83.863  -9.506  1.00  0.00      BSYN  
ATOM    372   HG SER    42      -9.274 -84.552  -8.866  1.00  0.00      BSYN  
ATOM    373    C SER    42      -8.811 -87.123 -11.127  1.00  0.00      BSYN  
ATOM    374    O SER    42      -8.424 -87.181 -12.329  1.00  0.00      BSYN  
ATOM    375    N LYS    43      -9.556 -87.998 -10.495  1.00  0.00      BSYN  
ATOM    376    H LYS    43     -10.041 -87.654  -9.717  1.00  0.00      BSYN  
ATOM    377   CA LYS    43      -9.905 -89.218 -11.073  1.00  0.00      BSYN  
ATOM    378   CB LYS    43      -8.663 -90.112 -11.022  1.00  0.00      BSYN  
ATOM    379   CG LYS    43      -8.216 -91.204 -12.044  1.00  0.00      BSYN  
ATOM    380   CD LYS    43      -6.811 -91.610 -11.508  1.00  0.00      BSYN  
ATOM    381   CE LYS    43      -5.941 -92.192 -12.680  1.00  0.00      BSYN  
ATOM    382   NZ LYS    43      -6.325 -93.475 -13.214  1.00  0.00      BSYN  
ATOM    383  HZ1 LYS    43      -5.734 -94.165 -12.708  1.00  0.00      BSYN  
ATOM    384  HZ2 LYS    43      -7.309 -93.665 -12.936  1.00  0.00      BSYN  
ATOM    385  HZ3 LYS    43      -6.240 -93.542 -14.248  1.00  0.00      BSYN  
ATOM    386    C LYS    43     -11.167 -89.852 -10.465  1.00  0.00      BSYN  
ATOM    387    O LYS    43     -11.071 -90.318  -9.325  1.00  0.00      BSYN  
ATOM    388    N THR    44     -12.300 -90.061 -11.096  1.00  0.00      BSYN  
ATOM    389    H THR    44     -12.919 -90.745 -10.766  1.00  0.00      BSYN  
ATOM    390   CA THR    44     -12.451 -89.477 -12.426  1.00  0.00      BSYN  
ATOM    391   CB THR    44     -12.688 -90.621 -13.617  1.00  0.00      BSYN  
ATOM    392  OG1 THR    44     -11.720 -91.666 -13.408  1.00  0.00      BSYN  
ATOM    393  HG1 THR    44     -10.865 -91.330 -13.130  1.00  0.00      BSYN  
ATOM    394  CG2 THR    44     -12.419 -90.143 -15.027  1.00  0.00      BSYN  
ATOM    395    C THR    44     -13.692 -88.657 -12.361  1.00  0.00      BSYN  
ATOM    396    O THR    44     -14.739 -89.159 -11.816  1.00  0.00      BSYN  
ATOM    397    N ARG    45     -13.616 -87.605 -13.144  1.00  0.00      BSYN  
ATOM    398    H ARG    45     -12.833 -87.523 -13.727  1.00  0.00      BSYN  
ATOM    399   CA ARG    45     -14.629 -86.660 -13.404  1.00  0.00      BSYN  
ATOM    400   CB ARG    45     -14.013 -85.383 -14.118  1.00  0.00      BSYN  
ATOM    401   CG ARG    45     -12.818 -85.596 -15.023  1.00  0.00      BSYN  
ATOM    402   CD ARG    45     -12.377 -84.192 -15.548  1.00  0.00      BSYN  
ATOM    403   NE ARG    45     -11.318 -84.302 -16.552  1.00  0.00      BSYN  
ATOM    404   HE ARG    45     -11.044 -85.182 -16.886  1.00  0.00      BSYN  
ATOM    405   CZ ARG    45     -10.659 -83.190 -16.861  1.00  0.00      BSYN  
ATOM    406  NH1 ARG    45     -10.498 -82.201 -15.997  1.00  0.00      BSYN  
ATOM    407 HH11 ARG    45     -10.022 -81.394 -16.346  1.00  0.00      BSYN  
ATOM    408 HH12 ARG    45     -10.855 -82.298 -15.068  1.00  0.00      BSYN  
ATOM    409  NH2 ARG    45     -10.056 -83.202 -18.004  1.00  0.00      BSYN  
ATOM    410 HH21 ARG    45      -9.582 -82.355 -18.242  1.00  0.00      BSYN  
ATOM    411 HH22 ARG    45     -10.220 -84.033 -18.535  1.00  0.00      BSYN  
ATOM    412    C ARG    45     -15.791 -87.215 -14.116  1.00  0.00      BSYN  
ATOM    413    O ARG    45     -15.645 -88.217 -14.689  1.00  0.00      BSYN  
ATOM    414    N GLU    46     -16.886 -86.449 -14.284  1.00  0.00      BSYN  
ATOM    415    H GLU    46     -16.867 -85.522 -13.967  1.00  0.00      BSYN  
ATOM    416   CA GLU    46     -18.208 -86.931 -14.756  1.00  0.00      BSYN  
ATOM    417   CB GLU    46     -19.384 -86.243 -14.104  1.00  0.00      BSYN  
ATOM    418   CG GLU    46     -19.556 -87.029 -12.756  1.00  0.00      BSYN  
ATOM    419   CD GLU    46     -19.551 -86.194 -11.477  1.00  0.00      BSYN  
ATOM    420  OE1 GLU    46     -20.529 -85.424 -11.257  1.00  0.00      BSYN  
ATOM    421  OE2 GLU    46     -18.607 -86.437 -10.730  1.00  0.00      BSYN  
ATOM    422    C GLU    46     -18.165 -86.888 -16.306  1.00  0.00      BSYN  
ATOM    423    O GLU    46     -18.322 -85.896 -16.989  1.00  0.00      BSYN  
ATOM    424    N GLY    47     -18.210 -88.074 -16.913  1.00  0.00      BSYN  
ATOM    425    H GLY    47     -18.250 -88.926 -16.431  1.00  0.00      BSYN  
ATOM    426   CA GLY    47     -18.256 -88.236 -18.320  1.00  0.00      BSYN  
ATOM    427    C GLY    47     -19.672 -88.134 -18.762  1.00  0.00      BSYN  
ATOM    428    O GLY    47     -20.465 -88.907 -18.260  1.00  0.00      BSYN  
ATOM    429    N VAL    48     -19.832 -87.691 -19.925  1.00  0.00      BSYN  
ATOM    430    H VAL    48     -19.165 -87.950 -20.594  1.00  0.00      BSYN  
ATOM    431   CA VAL    48     -21.128 -87.277 -20.434  1.00  0.00      BSYN  
ATOM    432   CB VAL    48     -21.048 -86.035 -21.297  1.00  0.00      BSYN  
ATOM    433  CG1 VAL    48     -22.432 -85.381 -21.235  1.00  0.00      BSYN  
ATOM    434  CG2 VAL    48     -19.852 -85.119 -20.939  1.00  0.00      BSYN  
ATOM    435    C VAL    48     -21.942 -88.396 -21.022  1.00  0.00      BSYN  
ATOM    436    O VAL    48     -22.129 -88.575 -22.264  1.00  0.00      BSYN  
ATOM    437    N VAL    49     -22.517 -89.209 -20.150  1.00  0.00      BSYN  
ATOM    438    H VAL    49     -22.455 -89.022 -19.190  1.00  0.00      BSYN  
ATOM    439   CA VAL    49     -23.287 -90.419 -20.432  1.00  0.00      BSYN  
ATOM    440   CB VAL    49     -22.766 -91.757 -19.843  1.00  0.00      BSYN  
ATOM    441  CG1 VAL    49     -21.831 -92.586 -20.872  1.00  0.00      BSYN  
ATOM    442  CG2 VAL    49     -21.918 -91.467 -18.657  1.00  0.00      BSYN  
ATOM    443    C VAL    49     -24.745 -90.106 -19.978  1.00  0.00      BSYN  
ATOM    444    O VAL    49     -25.148 -90.254 -18.785  1.00  0.00      BSYN  
ATOM    445    N GLN    50     -25.620 -89.819 -20.896  1.00  0.00      BSYN  
ATOM    446    H GLN    50     -25.495 -89.684 -21.859  1.00  0.00      BSYN  
ATOM    447   CA GLN    50     -26.983 -89.614 -20.612  1.00  0.00      BSYN  
ATOM    448   CB GLN    50     -27.149 -88.081 -20.310  1.00  0.00      BSYN  
ATOM    449   CG GLN    50     -28.434 -87.750 -19.530  1.00  0.00      BSYN  
ATOM    450   CD GLN    50     -28.504 -86.202 -19.256  1.00  0.00      BSYN  
ATOM    451  OE1 GLN    50     -29.159 -85.411 -19.919  1.00  0.00      BSYN  
ATOM    452  NE2 GLN    50     -27.827 -85.722 -18.215  1.00  0.00      BSYN  
ATOM    453 HE21 GLN    50     -27.284 -86.292 -17.631  1.00  0.00      BSYN  
ATOM    454 HE22 GLN    50     -28.086 -84.822 -17.924  1.00  0.00      BSYN  
ATOM    455    C GLN    50     -27.891 -90.307 -21.668  1.00  0.00      BSYN  
ATOM    456    O GLN    50     -27.383 -90.996 -22.630  1.00  0.00      BSYN  
ATOM    457    N GLY    51     -29.275 -90.200 -21.602  1.00  0.00      BSYN  
ATOM    458    H GLY    51     -29.606 -89.596 -20.905  1.00  0.00      BSYN  
ATOM    459   CA GLY    51     -30.117 -90.866 -22.505  1.00  0.00      BSYN  
ATOM    460    C GLY    51     -30.721 -89.881 -23.470  1.00  0.00      BSYN  
ATOM    461    O GLY    51     -31.517 -89.061 -23.094  1.00  0.00      BSYN  
ATOM    462    N VAL    52     -30.419 -89.840 -24.754  1.00  0.00      BSYN  
ATOM    463    H VAL    52     -30.231 -90.707 -25.169  1.00  0.00      BSYN  
ATOM    464   CA VAL    52     -30.655 -88.658 -25.562  1.00  0.00      BSYN  
ATOM    465   CB VAL    52     -29.325 -88.005 -25.812  1.00  0.00      BSYN  
ATOM    466  CG1 VAL    52     -28.268 -88.916 -26.425  1.00  0.00      BSYN  
ATOM    467  CG2 VAL    52     -29.619 -86.917 -26.737  1.00  0.00      BSYN  
ATOM    468    C VAL    52     -31.442 -89.084 -26.759  1.00  0.00      BSYN  
ATOM    469    O VAL    52     -31.061 -89.947 -27.480  1.00  0.00      BSYN  
ATOM    470    N ALA    53     -32.535 -88.434 -27.017  1.00  0.00      BSYN  
ATOM    471    H ALA    53     -32.586 -87.481 -26.796  1.00  0.00      BSYN  
ATOM    472   CA ALA    53     -33.408 -88.752 -28.114  1.00  0.00      BSYN  
ATOM    473   CB ALA    53     -34.923 -88.661 -27.640  1.00  0.00      BSYN  
ATOM    474    C ALA    53     -33.295 -87.876 -29.372  1.00  0.00      BSYN  
ATOM    475    O ALA    53     -34.314 -87.769 -30.213  1.00  0.00      BSYN  
ATOM    476    N SER    54     -32.106 -87.225 -29.539  1.00  0.00      BSYN  
ATOM    477    H SER    54     -31.420 -87.192 -28.839  1.00  0.00      BSYN  
ATOM    478   CA SER    54     -31.768 -86.234 -30.544  1.00  0.00      BSYN  
ATOM    479   CB SER    54     -32.150 -84.926 -29.947  1.00  0.00      BSYN  
ATOM    480   OG SER    54     -33.558 -84.683 -30.091  1.00  0.00      BSYN  
ATOM    481   HG SER    54     -33.611 -83.727 -30.029  1.00  0.00      BSYN  
ATOM    482    C SER    54     -30.328 -86.177 -30.867  1.00  0.00      BSYN  
ATOM    483    O SER    54     -29.402 -86.061 -29.997  1.00  0.00      BSYN  
ATOM    484    N VAL    55     -29.910 -86.198 -32.178  1.00  0.00      BSYN  
ATOM    485    H VAL    55     -30.664 -86.493 -32.730  1.00  0.00      BSYN  
ATOM    486   CA VAL    55     -28.457 -85.985 -32.494  1.00  0.00      BSYN  
ATOM    487   CB VAL    55     -27.996 -86.882 -33.761  1.00  0.00      BSYN  
ATOM    488  CG1 VAL    55     -26.533 -87.090 -33.955  1.00  0.00      BSYN  
ATOM    489  CG2 VAL    55     -28.824 -88.067 -33.992  1.00  0.00      BSYN  
ATOM    490    C VAL    55     -28.243 -84.488 -32.610  1.00  0.00      BSYN  
ATOM    491    O VAL    55     -27.110 -84.033 -32.653  1.00  0.00      BSYN  
ATOM    492    N ALA    56     -29.309 -83.668 -32.677  1.00  0.00      BSYN  
ATOM    493    H ALA    56     -30.190 -84.051 -32.483  1.00  0.00      BSYN  
ATOM    494   CA ALA    56     -29.220 -82.345 -33.057  1.00  0.00      BSYN  
ATOM    495   CB ALA    56     -30.284 -82.199 -34.160  1.00  0.00      BSYN  
ATOM    496    C ALA    56     -29.360 -81.284 -31.939  1.00  0.00      BSYN  
ATOM    497    O ALA    56     -28.525 -80.483 -31.740  1.00  0.00      BSYN  
ATOM    498    N GLU    57     -30.378 -81.474 -31.056  1.00  0.00      BSYN  
ATOM    499    H GLU    57     -31.000 -82.215 -31.208  1.00  0.00      BSYN  
ATOM    500   CA GLU    57     -30.590 -80.529 -29.866  1.00  0.00      BSYN  
ATOM    501   CB GLU    57     -32.084 -80.234 -29.429  1.00  0.00      BSYN  
ATOM    502   CG GLU    57     -32.077 -79.032 -28.458  1.00  0.00      BSYN  
ATOM    503   CD GLU    57     -33.305 -78.727 -27.624  1.00  0.00      BSYN  
ATOM    504  OE1 GLU    57     -33.247 -77.635 -27.041  1.00  0.00      BSYN  
ATOM    505  OE2 GLU    57     -34.256 -79.476 -27.671  1.00  0.00      BSYN  
ATOM    506    C GLU    57     -29.849 -81.015 -28.733  1.00  0.00      BSYN  
ATOM    507    O GLU    57     -30.164 -82.016 -28.155  1.00  0.00      BSYN  
ATOM    508    N LYS    58     -28.640 -80.402 -28.694  1.00  0.00      BSYN  
ATOM    509    H LYS    58     -28.638 -79.569 -29.211  1.00  0.00      BSYN  
ATOM    510   CA LYS    58     -27.724 -80.816 -27.720  1.00  0.00      BSYN  
ATOM    511   CB LYS    58     -26.931 -81.951 -28.302  1.00  0.00      BSYN  
ATOM    512   CG LYS    58     -25.816 -82.720 -27.449  1.00  0.00      BSYN  
ATOM    513   CD LYS    58     -24.953 -83.852 -27.888  1.00  0.00      BSYN  
ATOM    514   CE LYS    58     -25.665 -85.199 -28.080  1.00  0.00      BSYN  
ATOM    515   NZ LYS    58     -26.632 -85.137 -29.101  1.00  0.00      BSYN  
ATOM    516  HZ1 LYS    58     -26.089 -84.901 -29.956  1.00  0.00      BSYN  
ATOM    517  HZ2 LYS    58     -27.213 -85.999 -29.126  1.00  0.00      BSYN  
ATOM    518  HZ3 LYS    58     -27.482 -84.545 -29.009  1.00  0.00      BSYN  
ATOM    519    C LYS    58     -26.824 -79.674 -27.341  1.00  0.00      BSYN  
ATOM    520    O LYS    58     -27.172 -79.015 -26.316  1.00  0.00      BSYN  
ATOM    521    N THR    59     -25.866 -79.310 -28.113  1.00  0.00      BSYN  
ATOM    522    H THR    59     -25.647 -79.924 -28.845  1.00  0.00      BSYN  
ATOM    523   CA THR    59     -25.044 -78.088 -28.032  1.00  0.00      BSYN  
ATOM    524   CB THR    59     -23.921 -78.373 -29.002  1.00  0.00      BSYN  
ATOM    525  OG1 THR    59     -23.174 -79.314 -28.369  1.00  0.00      BSYN  
ATOM    526  HG1 THR    59     -23.117 -79.278 -27.411  1.00  0.00      BSYN  
ATOM    527  CG2 THR    59     -23.178 -77.176 -29.467  1.00  0.00      BSYN  
ATOM    528    C THR    59     -25.839 -76.790 -28.194  1.00  0.00      BSYN  
ATOM    529    O THR    59     -25.877 -75.899 -27.334  1.00  0.00      BSYN  
ATOM    530    N LYS    60     -26.283 -76.598 -29.435  1.00  0.00      BSYN  
ATOM    531    H LYS    60     -26.192 -77.371 -30.030  1.00  0.00      BSYN  
ATOM    532   CA LYS    60     -27.004 -75.461 -29.766  1.00  0.00      BSYN  
ATOM    533   CB LYS    60     -26.986 -75.316 -31.288  1.00  0.00      BSYN  
ATOM    534   CG LYS    60     -27.455 -76.407 -32.223  1.00  0.00      BSYN  
ATOM    535   CD LYS    60     -26.187 -76.328 -33.121  1.00  0.00      BSYN  
ATOM    536   CE LYS    60     -26.120 -77.511 -34.088  1.00  0.00      BSYN  
ATOM    537   NZ LYS    60     -24.973 -77.372 -34.919  1.00  0.00      BSYN  
ATOM    538  HZ1 LYS    60     -24.528 -78.194 -35.375  1.00  0.00      BSYN  
ATOM    539  HZ2 LYS    60     -25.128 -76.777 -35.757  1.00  0.00      BSYN  
ATOM    540  HZ3 LYS    60     -24.084 -77.004 -34.525  1.00  0.00      BSYN  
ATOM    541    C LYS    60     -28.417 -75.585 -29.124  1.00  0.00      BSYN  
ATOM    542    O LYS    60     -28.881 -76.798 -28.943  1.00  0.00      BSYN  
ATOM    543    N GLU    61     -29.031 -74.510 -28.547  1.00  0.00      BSYN  
ATOM    544    H GLU    61     -28.603 -73.629 -28.508  1.00  0.00      BSYN  
ATOM    545   CA GLU    61     -30.284 -74.651 -27.867  1.00  0.00      BSYN  
ATOM    546   CB GLU    61     -30.295 -74.032 -26.565  1.00  0.00      BSYN  
ATOM    547   CG GLU    61     -29.509 -74.710 -25.461  1.00  0.00      BSYN  
ATOM    548   CD GLU    61     -30.080 -74.599 -24.061  1.00  0.00      BSYN  
ATOM    549  OE1 GLU    61     -30.899 -75.483 -23.635  1.00  0.00      BSYN  
ATOM    550  OE2 GLU    61     -29.797 -73.579 -23.481  1.00  0.00      BSYN  
ATOM    551    C GLU    61     -31.447 -74.023 -28.637  1.00  0.00      BSYN  
ATOM    552    O GLU    61     -31.270 -73.082 -29.233  1.00  0.00      BSYN  
ATOM    553    N GLN    62     -32.599 -74.747 -28.542  1.00  0.00      BSYN  
ATOM    554    H GLN    62     -32.685 -75.461 -27.876  1.00  0.00      BSYN  
ATOM    555   CA GLN    62     -33.745 -74.397 -29.242  1.00  0.00      BSYN  
ATOM    556   CB GLN    62     -34.245 -75.499 -30.119  1.00  0.00      BSYN  
ATOM    557   CG GLN    62     -33.510 -75.897 -31.344  1.00  0.00      BSYN  
ATOM    558   CD GLN    62     -34.301 -76.821 -32.379  1.00  0.00      BSYN  
ATOM    559  OE1 GLN    62     -33.818 -77.753 -33.097  1.00  0.00      BSYN  
ATOM    560  NE2 GLN    62     -35.629 -76.750 -32.398  1.00  0.00      BSYN  
ATOM    561 HE21 GLN    62     -36.152 -76.219 -31.762  1.00  0.00      BSYN  
ATOM    562 HE22 GLN    62     -36.054 -77.261 -33.118  1.00  0.00      BSYN  
ATOM    563    C GLN    62     -34.666 -73.968 -28.102  1.00  0.00      BSYN  
ATOM    564    O GLN    62     -35.391 -74.833 -27.647  1.00  0.00      BSYN  
ATOM    565    N ALA    63     -34.564 -72.805 -27.524  1.00  0.00      BSYN  
ATOM    566    H ALA    63     -33.881 -72.211 -27.900  1.00  0.00      BSYN  
ATOM    567   CA ALA    63     -35.389 -72.387 -26.417  1.00  0.00      BSYN  
ATOM    568   CB ALA    63     -34.507 -71.185 -25.877  1.00  0.00      BSYN  
ATOM    569    C ALA    63     -36.795 -72.036 -26.844  1.00  0.00      BSYN  
ATOM    570    O ALA    63     -37.328 -70.851 -26.632  1.00  0.00      BSYN  
ATOM    571    N SER    64     -37.679 -72.965 -27.327  1.00  0.00      BSYN  
ATOM    572    H SER    64     -37.434 -73.913 -27.379  1.00  0.00      BSYN  
ATOM    573   CA SER    64     -39.114 -72.764 -27.393  1.00  0.00      BSYN  
ATOM    574   CB SER    64     -39.778 -72.458 -28.745  1.00  0.00      BSYN  
ATOM    575   OG SER    64     -39.213 -73.153 -29.888  1.00  0.00      BSYN  
ATOM    576   HG SER    64     -39.137 -72.727 -30.745  1.00  0.00      BSYN  
ATOM    577    C SER    64     -39.638 -74.137 -26.712  1.00  0.00      BSYN  
ATOM    578    O SER    64     -40.056 -75.168 -27.347  1.00  0.00      BSYN  
ATOM    579    N HIS    65     -39.336 -73.993 -25.363  1.00  0.00      BSYN  
ATOM    580    H HIS    65     -38.868 -73.154 -25.172  1.00  0.00      BSYN  
ATOM    581   CA HIS    65     -39.598 -74.866 -24.320  1.00  0.00      BSYN  
ATOM    582   CB HIS    65     -38.370 -75.597 -23.819  1.00  0.00      BSYN  
ATOM    583   CG HIS    65     -37.793 -76.501 -24.888  1.00  0.00      BSYN  
ATOM    584  ND1 HIS    65     -36.598 -76.335 -25.543  1.00  0.00      BSYN  
ATOM    585  HD1 HIS    65     -36.016 -75.554 -25.655  1.00  0.00      BSYN  
ATOM    586  CD2 HIS    65     -38.349 -77.733 -25.201  1.00  0.00      BSYN  
ATOM    587  NE2 HIS    65     -37.480 -78.238 -26.025  1.00  0.00      BSYN  
ATOM    588  CE1 HIS    65     -36.406 -77.509 -26.150  1.00  0.00      BSYN  
ATOM    589    C HIS    65     -40.179 -73.999 -23.182  1.00  0.00      BSYN  
ATOM    590    O HIS    65     -39.608 -72.965 -22.836  1.00  0.00      BSYN  
ATOM    591    N LEU    66     -41.332 -74.490 -22.561  1.00  0.00      BSYN  
ATOM    592    H LEU    66     -41.694 -75.329 -22.916  1.00  0.00      BSYN  
ATOM    593   CA LEU    66     -42.084 -73.806 -21.504  1.00  0.00      BSYN  
ATOM    594   CB LEU    66     -43.318 -74.576 -21.039  1.00  0.00      BSYN  
ATOM    595   CG LEU    66     -44.555 -74.789 -21.882  1.00  0.00      BSYN  
ATOM    596  CD1 LEU    66     -44.292 -75.176 -23.407  1.00  0.00      BSYN  
ATOM    597  CD2 LEU    66     -45.534 -75.670 -21.120  1.00  0.00      BSYN  
ATOM    598    C LEU    66     -41.219 -73.665 -20.188  1.00  0.00      BSYN  
ATOM    599    O LEU    66     -40.599 -74.555 -19.674  1.00  0.00      BSYN  
ATOM    600    N GLY    67     -41.225 -72.438 -19.720  1.00  0.00      BSYN  
ATOM    601    H GLY    67     -41.699 -71.750 -20.232  1.00  0.00      BSYN  
ATOM    602   CA GLY    67     -40.744 -72.085 -18.338  1.00  0.00      BSYN  
ATOM    603    C GLY    67     -40.805 -70.683 -18.044  1.00  0.00      BSYN  
ATOM    604    O GLY    67     -41.045 -70.340 -16.875  1.00  0.00      BSYN  
ATOM    605    N GLY    68     -40.516 -69.849 -19.020  1.00  0.00      BSYN  
ATOM    606    H GLY    68     -40.268 -70.269 -19.870  1.00  0.00      BSYN  
ATOM    607   CA GLY    68     -40.673 -68.413 -19.059  1.00  0.00      BSYN  
ATOM    608    C GLY    68     -42.040 -68.029 -19.096  1.00  0.00      BSYN  
ATOM    609    O GLY    68     -42.446 -67.367 -19.997  1.00  0.00      BSYN  
ATOM    610    N ALA    69     -42.658 -68.227 -17.935  1.00  0.00      BSYN  
ATOM    611    H ALA    69     -42.025 -68.485 -17.233  1.00  0.00      BSYN  
ATOM    612   CA ALA    69     -44.066 -67.879 -17.614  1.00  0.00      BSYN  
ATOM    613   CB ALA    69     -44.256 -67.853 -16.091  1.00  0.00      BSYN  
ATOM    614    C ALA    69     -44.700 -66.685 -18.329  1.00  0.00      BSYN  
ATOM    615    O ALA    69     -45.695 -66.848 -19.116  1.00  0.00      BSYN  
ATOM    616    N VAL    70     -44.232 -65.487 -18.055  1.00  0.00      BSYN  
ATOM    617    H VAL    70     -43.423 -65.628 -17.521  1.00  0.00      BSYN  
ATOM    618   CA VAL    70     -44.597 -64.149 -18.601  1.00  0.00      BSYN  
ATOM    619   CB VAL    70     -43.579 -63.037 -18.053  1.00  0.00      BSYN  
ATOM    620  CG1 VAL    70     -42.107 -63.436 -18.034  1.00  0.00      BSYN  
ATOM    621  CG2 VAL    70     -43.954 -61.686 -18.653  1.00  0.00      BSYN  
ATOM    622    C VAL    70     -44.947 -64.083 -20.148  1.00  0.00      BSYN  
ATOM    623    O VAL    70     -45.921 -63.648 -20.699  1.00  0.00      BSYN  
ATOM    624    N PHE    71     -43.940 -64.662 -20.707  1.00  0.00      BSYN  
ATOM    625    H PHE    71     -43.523 -65.348 -20.145  1.00  0.00      BSYN  
ATOM    626   CA PHE    71     -43.831 -64.776 -22.181  1.00  0.00      BSYN  
ATOM    627   CB PHE    71     -42.513 -65.139 -22.715  1.00  0.00      BSYN  
ATOM    628   CG PHE    71     -41.502 -64.203 -22.234  1.00  0.00      BSYN  
ATOM    629  CD1 PHE    71     -41.600 -62.927 -22.775  1.00  0.00      BSYN  
ATOM    630  CD2 PHE    71     -40.588 -64.547 -21.302  1.00  0.00      BSYN  
ATOM    631  CE1 PHE    71     -40.845 -61.960 -22.234  1.00  0.00      BSYN  
ATOM    632  CE2 PHE    71     -39.690 -63.549 -20.886  1.00  0.00      BSYN  
ATOM    633   CZ PHE    71     -39.880 -62.235 -21.342  1.00  0.00      BSYN  
ATOM    634    C PHE    71     -44.686 -65.816 -22.818  1.00  0.00      BSYN  
ATOM    635    O PHE    71     -45.617 -65.516 -23.583  1.00  0.00      BSYN  
ATOM    636    N SER    72     -44.438 -67.072 -22.400  1.00  0.00      BSYN  
ATOM    637    H SER    72     -43.551 -67.237 -22.018  1.00  0.00      BSYN  
ATOM    638   CA SER    72     -45.200 -68.239 -22.895  1.00  0.00      BSYN  
ATOM    639   CB SER    72     -44.369 -69.415 -22.726  1.00  0.00      BSYN  
ATOM    640   OG SER    72     -43.818 -69.716 -21.484  1.00  0.00      BSYN  
ATOM    641   HG SER    72     -44.551 -69.883 -20.887  1.00  0.00      BSYN  
ATOM    642    C SER    72     -46.500 -68.541 -22.223  1.00  0.00      BSYN  
ATOM    643    O SER    72     -46.913 -69.692 -22.164  1.00  0.00      BSYN  
ATOM    644    N GLY    73     -47.152 -67.464 -21.694  1.00  0.00      BSYN  
ATOM    645    H GLY    73     -46.554 -66.692 -21.767  1.00  0.00      BSYN  
ATOM    646   CA GLY    73     -48.343 -67.473 -20.883  1.00  0.00      BSYN  
ATOM    647    C GLY    73     -49.352 -66.375 -21.395  1.00  0.00      BSYN  
ATOM    648    O GLY    73     -50.424 -66.650 -21.866  1.00  0.00      BSYN  
ATOM    649    N ALA    74     -48.976 -65.259 -20.816  1.00  0.00      BSYN  
ATOM    650    H ALA    74     -48.070 -65.235 -20.443  1.00  0.00      BSYN  
ATOM    651   CA ALA    74     -49.910 -64.163 -20.813  1.00  0.00      BSYN  
ATOM    652   CB ALA    74     -49.992 -63.356 -19.535  1.00  0.00      BSYN  
ATOM    653    C ALA    74     -49.838 -63.173 -21.969  1.00  0.00      BSYN  
ATOM    654    O ALA    74     -50.835 -62.702 -22.368  1.00  0.00      BSYN  
ATOM    655    N GLY    75     -48.659 -62.850 -22.401  1.00  0.00      BSYN  
ATOM    656    H GLY    75     -47.802 -62.896 -21.928  1.00  0.00      BSYN  
ATOM    657   CA GLY    75     -48.479 -62.146 -23.593  1.00  0.00      BSYN  
ATOM    658    C GLY    75     -47.602 -60.966 -23.572  1.00  0.00      BSYN  
ATOM    659    O GLY    75     -48.121 -59.977 -24.048  1.00  0.00      BSYN  
ATOM    660    N ASN    76     -46.441 -61.109 -22.989  1.00  0.00      BSYN  
ATOM    661    H ASN    76     -46.030 -61.998 -22.941  1.00  0.00      BSYN  
ATOM    662   CA ASN    76     -45.516 -60.010 -22.793  1.00  0.00      BSYN  
ATOM    663   CB ASN    76     -44.341 -60.331 -21.852  1.00  0.00      BSYN  
ATOM    664   CG ASN    76     -43.696 -59.124 -21.230  1.00  0.00      BSYN  
ATOM    665  OD1 ASN    76     -44.444 -58.633 -20.356  1.00  0.00      BSYN  
ATOM    666  ND2 ASN    76     -42.636 -58.585 -21.741  1.00  0.00      BSYN  
ATOM    667 HD21 ASN    76     -42.104 -59.145 -22.344  1.00  0.00      BSYN  
ATOM    668 HD22 ASN    76     -42.407 -57.698 -21.392  1.00  0.00      BSYN  
ATOM    669    C ASN    76     -45.086 -59.286 -24.107  1.00  0.00      BSYN  
ATOM    670    O ASN    76     -44.159 -59.744 -24.796  1.00  0.00      BSYN  
ATOM    671    N ILE    77     -45.627 -58.057 -24.212  1.00  0.00      BSYN  
ATOM    672    H ILE    77     -46.307 -57.727 -23.588  1.00  0.00      BSYN  
ATOM    673   CA ILE    77     -45.117 -57.060 -25.169  1.00  0.00      BSYN  
ATOM    674   CB ILE    77     -46.329 -56.250 -25.744  1.00  0.00      BSYN  
ATOM    675  CG2 ILE    77     -45.793 -55.306 -26.842  1.00  0.00      BSYN  
ATOM    676  CG1 ILE    77     -47.484 -56.989 -26.288  1.00  0.00      BSYN  
ATOM    677   CD ILE    77     -47.088 -58.052 -27.320  1.00  0.00      BSYN  
ATOM    678    C ILE    77     -44.142 -56.188 -24.437  1.00  0.00      BSYN  
ATOM    679    O ILE    77     -44.296 -55.850 -23.296  1.00  0.00      BSYN  
ATOM    680    N ALA    78     -42.893 -56.258 -24.905  1.00  0.00      BSYN  
ATOM    681    H ALA    78     -42.657 -56.860 -25.642  1.00  0.00      BSYN  
ATOM    682   CA ALA    78     -41.795 -55.465 -24.262  1.00  0.00      BSYN  
ATOM    683   CB ALA    78     -40.467 -55.904 -24.858  1.00  0.00      BSYN  
ATOM    684    C ALA    78     -42.127 -53.951 -24.155  1.00  0.00      BSYN  
ATOM    685    O ALA    78     -42.762 -53.402 -25.098  1.00  0.00      BSYN  
ATOM    686    N ALA    79     -41.871 -53.365 -22.983  1.00  0.00      BSYN  
ATOM    687    H ALA    79     -41.451 -53.855 -22.245  1.00  0.00      BSYN  
ATOM    688   CA ALA    79     -42.148 -51.880 -22.698  1.00  0.00      BSYN  
ATOM    689   CB ALA    79     -43.434 -51.952 -21.965  1.00  0.00      BSYN  
ATOM    690    C ALA    79     -40.883 -51.442 -21.903  1.00  0.00      BSYN  
ATOM    691    O ALA    79     -40.041 -52.246 -21.546  1.00  0.00      BSYN  
ATOM    692    N ALA    80     -40.657 -50.116 -21.903  1.00  0.00      BSYN  
ATOM    693    H ALA    80     -41.082 -49.528 -22.562  1.00  0.00      BSYN  
ATOM    694   CA ALA    80     -39.551 -49.494 -21.052  1.00  0.00      BSYN  
ATOM    695   CB ALA    80     -39.391 -47.983 -21.576  1.00  0.00      BSYN  
ATOM    696    C ALA    80     -40.033 -49.603 -19.610  1.00  0.00      BSYN  
ATOM    697    O ALA    80     -40.937 -48.798 -19.247  1.00  0.00      BSYN  
ATOM    698    N THR    81     -39.284 -50.352 -18.828  1.00  0.00      BSYN  
ATOM    699    H THR    81     -38.747 -51.134 -19.076  1.00  0.00      BSYN  
ATOM    700   CA THR    81     -39.337 -50.211 -17.448  1.00  0.00      BSYN  
ATOM    701   CB THR    81     -38.899 -51.455 -16.720  1.00  0.00      BSYN  
ATOM    702  OG1 THR    81     -37.786 -52.011 -17.384  1.00  0.00      BSYN  
ATOM    703  HG1 THR    81     -37.038 -51.409 -17.395  1.00  0.00      BSYN  
ATOM    704  CG2 THR    81     -39.950 -52.460 -16.457  1.00  0.00      BSYN  
ATOM    705    C THR    81     -38.830 -48.973 -16.762  1.00  0.00      BSYN  
ATOM    706    O THR    81     -37.727 -48.871 -16.275  1.00  0.00      BSYN  
ATOM    707    N GLY    82     -39.683 -47.929 -16.796  1.00  0.00      BSYN  
ATOM    708    H GLY    82     -40.459 -47.792 -17.378  1.00  0.00      BSYN  
ATOM    709   CA GLY    82     -39.443 -46.968 -15.753  1.00  0.00      BSYN  
ATOM    710    C GLY    82     -39.947 -47.390 -14.433  1.00  0.00      BSYN  
ATOM    711    O GLY    82     -41.067 -47.041 -13.985  1.00  0.00      BSYN  
ATOM    712    N LEU    83     -39.111 -48.063 -13.728  1.00  0.00      BSYN  
ATOM    713    H LEU    83     -38.196 -47.799 -13.959  1.00  0.00      BSYN  
ATOM    714   CA LEU    83     -39.542 -48.759 -12.589  1.00  0.00      BSYN  
ATOM    715   CB LEU    83     -39.776 -50.213 -12.974  1.00  0.00      BSYN  
ATOM    716   CG LEU    83     -40.689 -50.982 -12.109  1.00  0.00      BSYN  
ATOM    717  CD1 LEU    83     -42.175 -50.586 -12.272  1.00  0.00      BSYN  
ATOM    718  CD2 LEU    83     -40.659 -52.475 -12.287  1.00  0.00      BSYN  
ATOM    719    C LEU    83     -38.317 -48.882 -11.619  1.00  0.00      BSYN  
ATOM    720    O LEU    83     -37.287 -49.328 -12.024  1.00  0.00      BSYN  
ATOM    721    N VAL    84     -38.656 -48.770 -10.333  1.00  0.00      BSYN  
ATOM    722    H VAL    84     -39.458 -49.318 -10.204  1.00  0.00      BSYN  
ATOM    723   CA VAL    84     -37.578 -48.703  -9.317  1.00  0.00      BSYN  
ATOM    724   CB VAL    84     -38.124 -47.860  -8.032  1.00  0.00      BSYN  
ATOM    725  CG1 VAL    84     -37.095 -47.423  -7.030  1.00  0.00      BSYN  
ATOM    726  CG2 VAL    84     -38.855 -46.485  -8.414  1.00  0.00      BSYN  
ATOM    727    C VAL    84     -37.126 -50.100  -8.945  1.00  0.00      BSYN  
ATOM    728    O VAL    84     -37.787 -50.851  -8.170  1.00  0.00      BSYN  
ATOM    729    N LYS    85     -36.032 -50.522  -9.615  1.00  0.00      BSYN  
ATOM    730    H LYS    85     -35.586 -49.943 -10.267  1.00  0.00      BSYN  
ATOM    731   CA LYS    85     -35.278 -51.746  -9.283  1.00  0.00      BSYN  
ATOM    732   CB LYS    85     -34.865 -52.670 -10.336  1.00  0.00      BSYN  
ATOM    733   CG LYS    85     -35.944 -52.863 -11.437  1.00  0.00      BSYN  
ATOM    734   CD LYS    85     -35.390 -53.304 -12.711  1.00  0.00      BSYN  
ATOM    735   CE LYS    85     -36.694 -53.396 -13.568  1.00  0.00      BSYN  
ATOM    736   NZ LYS    85     -36.602 -54.046 -14.826  1.00  0.00      BSYN  
ATOM    737  HZ1 LYS    85     -37.071 -53.224 -15.256  1.00  0.00      BSYN  
ATOM    738  HZ2 LYS    85     -35.583 -54.089 -15.032  1.00  0.00      BSYN  
ATOM    739  HZ3 LYS    85     -37.166 -54.918 -14.891  1.00  0.00      BSYN  
ATOM    740    C LYS    85     -34.005 -51.118  -8.693  1.00  0.00      BSYN  
ATOM    741    O LYS    85     -33.210 -50.319  -9.290  1.00  0.00      BSYN  
ATOM    742    N ARG    86     -33.903 -51.488  -7.432  1.00  0.00      BSYN  
ATOM    743    H ARG    86     -34.658 -51.649  -6.827  1.00  0.00      BSYN  
ATOM    744   CA ARG    86     -32.702 -51.246  -6.637  1.00  0.00      BSYN  
ATOM    745   CB ARG    86     -33.081 -50.769  -5.188  1.00  0.00      BSYN  
ATOM    746   CG ARG    86     -32.108 -50.552  -4.016  1.00  0.00      BSYN  
ATOM    747   CD ARG    86     -31.425 -49.298  -4.310  1.00  0.00      BSYN  
ATOM    748   NE ARG    86     -30.054 -49.183  -3.795  1.00  0.00      BSYN  
ATOM    749   HE ARG    86     -29.841 -49.475  -2.884  1.00  0.00      BSYN  
ATOM    750   CZ ARG    86     -28.959 -48.657  -4.462  1.00  0.00      BSYN  
ATOM    751  NH1 ARG    86     -27.692 -48.858  -4.012  1.00  0.00      BSYN  
ATOM    752 HH11 ARG    86     -27.016 -48.582  -4.694  1.00  0.00      BSYN  
ATOM    753 HH12 ARG    86     -27.540 -49.649  -3.419  1.00  0.00      BSYN  
ATOM    754  NH2 ARG    86     -29.184 -47.803  -5.427  1.00  0.00      BSYN  
ATOM    755 HH21 ARG    86     -28.532 -47.345  -6.031  1.00  0.00      BSYN  
ATOM    756 HH22 ARG    86     -30.108 -47.457  -5.593  1.00  0.00      BSYN  
ATOM    757    C ARG    86     -31.863 -52.479  -6.430  1.00  0.00      BSYN  
ATOM    758    O ARG    86     -32.289 -53.468  -5.832  1.00  0.00      BSYN  
ATOM    759    N GLU    87     -30.670 -52.155  -6.889  1.00  0.00      BSYN  
ATOM    760    H GLU    87     -30.331 -51.236  -6.912  1.00  0.00      BSYN  
ATOM    761   CA GLU    87     -29.731 -53.203  -7.193  1.00  0.00      BSYN  
ATOM    762   CB GLU    87     -28.670 -52.750  -8.261  1.00  0.00      BSYN  
ATOM    763   CG GLU    87     -29.539 -52.801  -9.568  1.00  0.00      BSYN  
ATOM    764   CD GLU    87     -28.671 -52.398 -10.809  1.00  0.00      BSYN  
ATOM    765  OE1 GLU    87     -27.899 -53.229 -11.276  1.00  0.00      BSYN  
ATOM    766  OE2 GLU    87     -28.813 -51.227 -11.280  1.00  0.00      BSYN  
ATOM    767    C GLU    87     -28.911 -53.836  -6.096  1.00  0.00      BSYN  
ATOM    768    O GLU    87     -28.233 -54.813  -6.293  1.00  0.00      BSYN  
ATOM    769    N GLU    88     -28.791 -53.030  -4.980  1.00  0.00      BSYN  
ATOM    770    H GLU    88     -29.313 -52.210  -4.858  1.00  0.00      BSYN  
ATOM    771   CA GLU    88     -28.074 -53.459  -3.887  1.00  0.00      BSYN  
ATOM    772   CB GLU    88     -26.590 -53.587  -4.083  1.00  0.00      BSYN  
ATOM    773   CG GLU    88     -25.793 -54.741  -4.732  1.00  0.00      BSYN  
ATOM    774   CD GLU    88     -24.358 -54.312  -5.103  1.00  0.00      BSYN  
ATOM    775  OE1 GLU    88     -24.157 -53.473  -6.032  1.00  0.00      BSYN  
ATOM    776  OE2 GLU    88     -23.456 -54.751  -4.414  1.00  0.00      BSYN  
ATOM    777    C GLU    88     -28.363 -52.415  -2.882  1.00  0.00      BSYN  
ATOM    778    O GLU    88     -27.968 -51.266  -3.095  1.00  0.00      BSYN  
ATOM    779    N PHE    89     -28.816 -52.674  -1.654  1.00  0.00      BSYN  
ATOM    780    H PHE    89     -28.793 -51.944  -1.000  1.00  0.00      BSYN  
ATOM    781   CA PHE    89     -29.442 -54.006  -1.255  1.00  0.00      BSYN  
ATOM    782   CB PHE    89     -28.657 -54.557  -0.059  1.00  0.00      BSYN  
ATOM    783   CG PHE    89     -27.226 -54.905  -0.427  1.00  0.00      BSYN  
ATOM    784  CD1 PHE    89     -26.950 -56.232  -0.807  1.00  0.00      BSYN  
ATOM    785  CD2 PHE    89     -26.220 -53.922  -0.507  1.00  0.00      BSYN  
ATOM    786  CE1 PHE    89     -25.721 -56.502  -1.144  1.00  0.00      BSYN  
ATOM    787  CE2 PHE    89     -24.902 -54.255  -0.874  1.00  0.00      BSYN  
ATOM    788   CZ PHE    89     -24.676 -55.607  -1.220  1.00  0.00      BSYN  
ATOM    789    C PHE    89     -30.921 -54.011  -0.918  1.00  0.00      BSYN  
ATOM    790    O PHE    89     -31.488 -52.903  -0.732  1.00  0.00      BSYN  
ATOM    791    N PRO    90     -31.749 -55.092  -0.968  1.00  0.00      BSYN  
ATOM    792   CD PRO    90     -33.234 -55.027  -0.755  1.00  0.00      BSYN  
ATOM    793   CA PRO    90     -31.331 -56.456  -1.185  1.00  0.00      BSYN  
ATOM    794   CB PRO    90     -32.472 -57.296  -0.714  1.00  0.00      BSYN  
ATOM    795   CG PRO    90     -33.675 -56.349  -1.135  1.00  0.00      BSYN  
ATOM    796    C PRO    90     -30.920 -56.672  -2.654  1.00  0.00      BSYN  
ATOM    797    O PRO    90     -31.014 -55.726  -3.536  1.00  0.00      BSYN  
ATOM    798    N THR    91     -30.391 -57.836  -2.792  1.00  0.00      BSYN  
ATOM    799    H THR    91     -30.573 -58.568  -2.167  1.00  0.00      BSYN  
ATOM    800   CA THR    91     -29.448 -58.131  -3.892  1.00  0.00      BSYN  
ATOM    801   CB THR    91     -28.280 -59.063  -3.501  1.00  0.00      BSYN  
ATOM    802  OG1 THR    91     -28.122 -58.909  -2.049  1.00  0.00      BSYN  
ATOM    803  HG1 THR    91     -27.386 -59.487  -1.833  1.00  0.00      BSYN  
ATOM    804  CG2 THR    91     -27.001 -58.324  -3.948  1.00  0.00      BSYN  
ATOM    805    C THR    91     -30.279 -58.969  -4.983  1.00  0.00      BSYN  
ATOM    806    O THR    91     -31.325 -59.614  -4.659  1.00  0.00      BSYN  
ATOM    807    N ASP    92     -30.075 -58.691  -6.229  1.00  0.00      BSYN  
ATOM    808    H ASP    92     -29.545 -57.971  -6.630  1.00  0.00      BSYN  
ATOM    809   CA ASP    92     -30.625 -59.656  -7.165  1.00  0.00      BSYN  
ATOM    810   CB ASP    92     -30.794 -59.040  -8.538  1.00  0.00      BSYN  
ATOM    811   CG ASP    92     -31.714 -59.866  -9.423  1.00  0.00      BSYN  
ATOM    812  OD1 ASP    92     -31.424 -61.000  -9.733  1.00  0.00      BSYN  
ATOM    813  OD2 ASP    92     -32.847 -59.396  -9.487  1.00  0.00      BSYN  
ATOM    814    C ASP    92     -29.658 -60.800  -7.218  1.00  0.00      BSYN  
ATOM    815    O ASP    92     -28.471 -60.733  -7.113  1.00  0.00      BSYN  
ATOM    816    N LEU    93     -30.096 -62.089  -7.456  1.00  0.00      BSYN  
ATOM    817    H LEU    93     -31.047 -62.197  -7.668  1.00  0.00      BSYN  
ATOM    818   CA LEU    93     -29.113 -63.140  -7.654  1.00  0.00      BSYN  
ATOM    819   CB LEU    93     -29.693 -64.439  -7.144  1.00  0.00      BSYN  
ATOM    820   CG LEU    93     -28.884 -65.689  -6.849  1.00  0.00      BSYN  
ATOM    821  CD1 LEU    93     -28.823 -66.613  -8.028  1.00  0.00      BSYN  
ATOM    822  CD2 LEU    93     -27.578 -65.598  -6.098  1.00  0.00      BSYN  
ATOM    823    C LEU    93     -28.750 -63.165  -9.161  1.00  0.00      BSYN  
ATOM    824    O LEU    93     -29.535 -63.657 -10.084  1.00  0.00      BSYN  
ATOM    825    N LYS    94     -27.602 -62.491  -9.432  1.00  0.00      BSYN  
ATOM    826    H LYS    94     -27.446 -61.714  -8.855  1.00  0.00      BSYN  
ATOM    827   CA LYS    94     -27.036 -62.478 -10.777  1.00  0.00      BSYN  
ATOM    828   CB LYS    94     -25.773 -61.694 -10.835  1.00  0.00      BSYN  
ATOM    829   CG LYS    94     -25.039 -61.874 -12.192  1.00  0.00      BSYN  
ATOM    830   CD LYS    94     -23.803 -60.989 -11.932  1.00  0.00      BSYN  
ATOM    831   CE LYS    94     -22.803 -61.917 -12.732  1.00  0.00      BSYN  
ATOM    832   NZ LYS    94     -21.630 -61.143 -12.842  1.00  0.00      BSYN  
ATOM    833  HZ1 LYS    94     -21.624 -60.403 -12.112  1.00  0.00      BSYN  
ATOM    834  HZ2 LYS    94     -20.731 -61.653 -12.954  1.00  0.00      BSYN  
ATOM    835  HZ3 LYS    94     -21.733 -60.677 -13.766  1.00  0.00      BSYN  
ATOM    836    C LYS    94     -26.687 -63.920 -11.142  1.00  0.00      BSYN  
ATOM    837    O LYS    94     -25.910 -64.541 -10.389  1.00  0.00      BSYN  
ATOM    838    N PRO    95     -27.201 -64.554 -12.204  1.00  0.00      BSYN  
ATOM    839   CD PRO    95     -28.257 -63.970 -13.085  1.00  0.00      BSYN  
ATOM    840   CA PRO    95     -27.032 -66.003 -12.565  1.00  0.00      BSYN  
ATOM    841   CB PRO    95     -27.832 -66.064 -13.916  1.00  0.00      BSYN  
ATOM    842   CG PRO    95     -29.003 -65.161 -13.596  1.00  0.00      BSYN  
ATOM    843    C PRO    95     -25.536 -66.375 -12.730  1.00  0.00      BSYN  
ATOM    844    O PRO    95     -25.031 -66.436 -13.887  1.00  0.00      BSYN  
ATOM    845    N GLU    96     -24.873 -66.760 -11.609  1.00  0.00      BSYN  
ATOM    846    H GLU    96     -25.445 -67.149 -10.915  1.00  0.00      BSYN  
ATOM    847   CA GLU    96     -23.456 -66.877 -11.446  1.00  0.00      BSYN  
ATOM    848   CB GLU    96     -23.165 -66.370 -10.036  1.00  0.00      BSYN  
ATOM    849   CG GLU    96     -22.123 -65.326 -10.122  1.00  0.00      BSYN  
ATOM    850   CD GLU    96     -21.122 -65.534  -8.974  1.00  0.00      BSYN  
ATOM    851  OE1 GLU    96     -21.267 -64.931  -7.905  1.00  0.00      BSYN  
ATOM    852  OE2 GLU    96     -20.132 -66.172  -9.225  1.00  0.00      BSYN  
ATOM    853    C GLU    96     -22.929 -68.224 -11.839  1.00  0.00      BSYN  
ATOM    854    O GLU    96     -22.376 -68.906 -10.981  1.00  0.00      BSYN  
ATOM    855    N GLU    97     -23.265 -68.656 -13.006  1.00  0.00      BSYN  
ATOM    856    H GLU    97     -23.540 -68.044 -13.720  1.00  0.00      BSYN  
ATOM    857   CA GLU    97     -23.253 -69.986 -13.363  1.00  0.00      BSYN  
ATOM    858   CB GLU    97     -24.645 -70.699 -13.551  1.00  0.00      BSYN  
ATOM    859   CG GLU    97     -25.623 -69.879 -14.386  1.00  0.00      BSYN  
ATOM    860   CD GLU    97     -27.122 -70.404 -14.392  1.00  0.00      BSYN  
ATOM    861  OE1 GLU    97     -27.763 -70.577 -13.410  1.00  0.00      BSYN  
ATOM    862  OE2 GLU    97     -27.649 -70.725 -15.462  1.00  0.00      BSYN  
ATOM    863    C GLU    97     -22.355 -70.502 -14.565  1.00  0.00      BSYN  
ATOM    864    O GLU    97     -21.160 -70.126 -14.556  1.00  0.00      BSYN  
ATOM    865    N VAL    98     -22.668 -71.522 -15.347  1.00  0.00      BSYN  
ATOM    866    H VAL    98     -23.408 -72.002 -14.920  1.00  0.00      BSYN  
ATOM    867   CA VAL    98     -21.774 -72.115 -16.353  1.00  0.00      BSYN  
ATOM    868   CB VAL    98     -22.202 -73.636 -16.287  1.00  0.00      BSYN  
ATOM    869  CG1 VAL    98     -21.325 -74.551 -17.184  1.00  0.00      BSYN  
ATOM    870  CG2 VAL    98     -21.984 -74.223 -14.985  1.00  0.00      BSYN  
ATOM    871    C VAL    98     -21.979 -71.554 -17.662  1.00  0.00      BSYN  
ATOM    872    O VAL    98     -22.903 -71.799 -18.447  1.00  0.00      BSYN  
ATOM    873    N ALA    99     -21.117 -70.525 -17.734  1.00  0.00      BSYN  
ATOM    874    H ALA    99     -20.507 -70.319 -16.995  1.00  0.00      BSYN  
ATOM    875   CA ALA    99     -21.124 -69.672 -18.925  1.00  0.00      BSYN  
ATOM    876   CB ALA    99     -21.332 -68.121 -18.617  1.00  0.00      BSYN  
ATOM    877    C ALA    99     -20.014 -69.854 -19.938  1.00  0.00      BSYN  
ATOM    878    O ALA    99     -18.827 -70.027 -19.636  1.00  0.00      BSYN  
ATOM    879    N GLN   100     -20.492 -69.789 -21.232  1.00  0.00      BSYN  
ATOM    880    H GLN   100     -21.466 -69.688 -21.235  1.00  0.00      BSYN  
ATOM    881   CA GLN   100     -19.700 -69.920 -22.511  1.00  0.00      BSYN  
ATOM    882   CB GLN   100     -20.509 -70.438 -23.730  1.00  0.00      BSYN  
ATOM    883   CG GLN   100     -21.113 -71.833 -23.544  1.00  0.00      BSYN  
ATOM    884   CD GLN   100     -21.789 -72.367 -24.784  1.00  0.00      BSYN  
ATOM    885  OE1 GLN   100     -22.965 -72.401 -25.031  1.00  0.00      BSYN  
ATOM    886  NE2 GLN   100     -21.040 -73.025 -25.672  1.00  0.00      BSYN  
ATOM    887 HE21 GLN   100     -20.061 -73.040 -25.717  1.00  0.00      BSYN  
ATOM    888 HE22 GLN   100     -21.659 -73.512 -26.256  1.00  0.00      BSYN  
ATOM    889    C GLN   100     -19.245 -68.473 -22.749  1.00  0.00      BSYN  
ATOM    890    O GLN   100     -19.992 -67.479 -22.720  1.00  0.00      BSYN  
ATOM    891    N GLU   101     -17.918 -68.434 -22.947  1.00  0.00      BSYN  
ATOM    892    H GLU   101     -17.409 -69.271 -22.925  1.00  0.00      BSYN  
ATOM    893   CA GLU   101     -17.259 -67.110 -23.164  1.00  0.00      BSYN  
ATOM    894   CB GLU   101     -16.009 -66.797 -22.168  1.00  0.00      BSYN  
ATOM    895   CG GLU   101     -16.113 -67.123 -20.757  1.00  0.00      BSYN  
ATOM    896   CD GLU   101     -16.894 -66.189 -19.748  1.00  0.00      BSYN  
ATOM    897  OE1 GLU   101     -16.673 -66.323 -18.544  1.00  0.00      BSYN  
ATOM    898  OE2 GLU   101     -17.810 -65.427 -20.097  1.00  0.00      BSYN  
ATOM    899    C GLU   101     -16.750 -66.971 -24.620  1.00  0.00      BSYN  
ATOM    900    O GLU   101     -16.620 -68.009 -25.244  1.00  0.00      BSYN  
ATOM    901    N ALA   102     -16.579 -65.760 -25.205  1.00  0.00      BSYN  
ATOM    902    H ALA   102     -16.709 -65.017 -24.579  1.00  0.00      BSYN  
ATOM    903   CA ALA   102     -16.044 -65.512 -26.528  1.00  0.00      BSYN  
ATOM    904   CB ALA   102     -17.128 -65.230 -27.661  1.00  0.00      BSYN  
ATOM    905    C ALA   102     -15.162 -64.322 -26.725  1.00  0.00      BSYN  
ATOM    906    O ALA   102     -15.350 -63.288 -26.135  1.00  0.00      BSYN  
ATOM    907    N ALA   103     -14.206 -64.591 -27.584  1.00  0.00      BSYN  
ATOM    908    H ALA   103     -13.670 -65.412 -27.574  1.00  0.00      BSYN  
ATOM    909   CA ALA   103     -13.518 -63.481 -28.273  1.00  0.00      BSYN  
ATOM    910   CB ALA   103     -12.164 -63.877 -28.801  1.00  0.00      BSYN  
ATOM    911    C ALA   103     -14.406 -62.861 -29.360  1.00  0.00      BSYN  
ATOM    912    O ALA   103     -15.093 -61.828 -29.223  1.00  0.00      BSYN  
ATOM    913    N GLU   104     -14.516 -63.450 -30.616  1.00  0.00      BSYN  
ATOM    914    H GLU   104     -14.042 -64.306 -30.567  1.00  0.00      BSYN  
ATOM    915   CA GLU   104     -15.205 -62.962 -31.791  1.00  0.00      BSYN  
ATOM    916   CB GLU   104     -14.783 -61.630 -32.203  1.00  0.00      BSYN  
ATOM    917   CG GLU   104     -15.347 -60.892 -33.436  1.00  0.00      BSYN  
ATOM    918   CD GLU   104     -15.062 -59.405 -33.315  1.00  0.00      BSYN  
ATOM    919  OE1 GLU   104     -15.261 -58.808 -32.191  1.00  0.00      BSYN  
ATOM    920  OE2 GLU   104     -14.771 -58.834 -34.349  1.00  0.00      BSYN  
ATOM    921    C GLU   104     -15.246 -63.923 -32.976  1.00  0.00      BSYN  
ATOM    922    O GLU   104     -14.206 -64.184 -33.564  1.00  0.00      BSYN  
ATOM    923    N GLU   105     -16.485 -64.225 -33.464  1.00  0.00      BSYN  
ATOM    924    H GLU   105     -17.293 -63.728 -33.219  1.00  0.00      BSYN  
ATOM    925   CA GLU   105     -16.458 -65.313 -34.394  1.00  0.00      BSYN  
ATOM    926   CB GLU   105     -17.304 -66.498 -33.951  1.00  0.00      BSYN  
ATOM    927   CG GLU   105     -18.484 -66.230 -32.936  1.00  0.00      BSYN  
ATOM    928   CD GLU   105     -19.422 -67.436 -32.937  1.00  0.00      BSYN  
ATOM    929  OE1 GLU   105     -19.012 -68.486 -32.516  1.00  0.00      BSYN  
ATOM    930  OE2 GLU   105     -20.645 -67.279 -33.261  1.00  0.00      BSYN  
ATOM    931    C GLU   105     -16.748 -65.031 -35.889  1.00  0.00      BSYN  
ATOM    932    O GLU   105     -17.769 -64.337 -36.175  1.00  0.00      BSYN  
ATOM    933    N PRO   106     -15.909 -65.460 -36.878  1.00  0.00      BSYN  
ATOM    934   CD PRO   106     -16.515 -65.798 -38.177  1.00  0.00      BSYN  
ATOM    935   CA PRO   106     -14.678 -66.193 -36.636  1.00  0.00      BSYN  
ATOM    936   CB PRO   106     -14.595 -67.031 -37.905  1.00  0.00      BSYN  
ATOM    937   CG PRO   106     -15.328 -66.296 -38.982  1.00  0.00      BSYN  
ATOM    938    C PRO   106     -13.432 -65.246 -36.614  1.00  0.00      BSYN  
ATOM    939    O PRO   106     -13.645 -64.057 -36.561  1.00  0.00      BSYN  
ATOM    940    N LEU   107     -12.212 -65.856 -36.826  1.00  0.00      BSYN  
ATOM    941    H LEU   107     -12.096 -66.809 -37.021  1.00  0.00      BSYN  
ATOM    942   CA LEU   107     -11.107 -64.881 -36.919  1.00  0.00      BSYN  
ATOM    943   CB LEU   107     -10.232 -64.790 -35.663  1.00  0.00      BSYN  
ATOM    944   CG LEU   107      -9.554 -66.180 -35.297  1.00  0.00      BSYN  
ATOM    945  CD1 LEU   107      -8.088 -66.165 -35.077  1.00  0.00      BSYN  
ATOM    946  CD2 LEU   107     -10.168 -66.894 -34.017  1.00  0.00      BSYN  
ATOM    947    C LEU   107     -10.417 -65.111 -38.242  1.00  0.00      BSYN  
ATOM    948    O LEU   107     -10.095 -66.277 -38.581  1.00  0.00      BSYN  
ATOM    949    N ILE   108     -10.051 -64.141 -39.053  1.00  0.00      BSYN  
ATOM    950    H ILE   108     -10.123 -63.242 -38.670  1.00  0.00      BSYN  
ATOM    951   CA ILE   108      -9.300 -64.295 -40.315  1.00  0.00      BSYN  
ATOM    952   CB ILE   108     -10.415 -64.258 -41.391  1.00  0.00      BSYN  
ATOM    953  CG2 ILE   108     -10.751 -62.799 -41.475  1.00  0.00      BSYN  
ATOM    954  CG1 ILE   108      -9.993 -64.803 -42.881  1.00  0.00      BSYN  
ATOM    955   CD ILE   108      -9.607 -66.301 -42.941  1.00  0.00      BSYN  
ATOM    956    C ILE   108      -8.177 -63.279 -40.266  1.00  0.00      BSYN  
ATOM    957    O ILE   108      -7.907 -62.677 -39.257  1.00  0.00      BSYN  
ATOM    958    N GLU   109      -7.608 -63.142 -41.469  1.00  0.00      BSYN  
ATOM    959    H GLU   109      -8.238 -63.332 -42.195  1.00  0.00      BSYN  
ATOM    960   CA GLU   109      -6.269 -62.622 -41.729  1.00  0.00      BSYN  
ATOM    961   CB GLU   109      -5.399 -63.895 -42.098  1.00  0.00      BSYN  
ATOM    962   CG GLU   109      -4.051 -63.799 -42.788  1.00  0.00      BSYN  
ATOM    963   CD GLU   109      -3.874 -64.722 -43.958  1.00  0.00      BSYN  
ATOM    964  OE1 GLU   109      -3.676 -65.897 -43.739  1.00  0.00      BSYN  
ATOM    965  OE2 GLU   109      -3.911 -64.226 -45.123  1.00  0.00      BSYN  
ATOM    966    C GLU   109      -6.401 -61.636 -42.836  1.00  0.00      BSYN  
ATOM    967    O GLU   109      -6.743 -62.108 -43.971  1.00  0.00      BSYN  
ATOM    968    N PRO   110      -6.277 -60.294 -42.623  1.00  0.00      BSYN  
ATOM    969   CD PRO   110      -6.495 -59.773 -41.257  1.00  0.00      BSYN  
ATOM    970   CA PRO   110      -6.215 -59.178 -43.542  1.00  0.00      BSYN  
ATOM    971   CB PRO   110      -6.813 -58.099 -42.766  1.00  0.00      BSYN  
ATOM    972   CG PRO   110      -7.370 -58.612 -41.488  1.00  0.00      BSYN  
ATOM    973    C PRO   110      -4.647 -59.140 -43.707  1.00  0.00      BSYN  
ATOM    974    O PRO   110      -3.820 -59.449 -42.912  1.00  0.00      BSYN  
ATOM    975    N LEU   111      -4.317 -59.004 -44.979  1.00  0.00      BSYN  
ATOM    976    H LEU   111      -4.904 -59.435 -45.635  1.00  0.00      BSYN  
ATOM    977   CA LEU   111      -2.944 -58.576 -45.230  1.00  0.00      BSYN  
ATOM    978   CB LEU   111      -1.846 -59.647 -45.627  1.00  0.00      BSYN  
ATOM    979   CG LEU   111      -1.517 -60.802 -44.645  1.00  0.00      BSYN  
ATOM    980  CD1 LEU   111      -1.333 -62.053 -45.420  1.00  0.00      BSYN  
ATOM    981  CD2 LEU   111      -0.235 -60.588 -43.834  1.00  0.00      BSYN  
ATOM    982    C LEU   111      -2.913 -57.390 -46.175  1.00  0.00      BSYN  
ATOM    983    O LEU   111      -3.318 -57.314 -47.322  1.00  0.00      BSYN  
ATOM    984    N MET   112      -2.154 -56.396 -45.608  1.00  0.00      BSYN  
ATOM    985    H MET   112      -1.868 -56.541 -44.681  1.00  0.00      BSYN  
ATOM    986   CA MET   112      -1.872 -55.251 -46.350  1.00  0.00      BSYN  
ATOM    987   CB MET   112      -2.269 -54.049 -45.518  1.00  0.00      BSYN  
ATOM    988   CG MET   112      -3.609 -53.322 -45.973  1.00  0.00      BSYN  
ATOM    989   SD MET   112      -3.919 -51.738 -45.059  1.00  0.00      BSYN  
ATOM    990   CE MET   112      -3.650 -50.582 -46.344  1.00  0.00      BSYN  
ATOM    991    C MET   112      -0.375 -55.232 -46.628  1.00  0.00      BSYN  
ATOM    992    O MET   112       0.409 -55.799 -45.919  1.00  0.00      BSYN  
ATOM    993    N GLU   113       0.160 -54.579 -47.701  1.00  0.00      BSYN  
ATOM    994    H GLU   113       1.121 -54.395 -47.641  1.00  0.00      BSYN  
ATOM    995   CA GLU   113      -0.546 -54.001 -48.867  1.00  0.00      BSYN  
ATOM    996   CB GLU   113       0.254 -52.729 -49.447  1.00  0.00      BSYN  
ATOM    997   CG GLU   113       0.353 -51.471 -48.638  1.00  0.00      BSYN  
ATOM    998   CD GLU   113       0.433 -50.123 -49.329  1.00  0.00      BSYN  
ATOM    999  OE1 GLU   113       0.480 -49.959 -50.574  1.00  0.00      BSYN  
ATOM   1000  OE2 GLU   113       0.129 -49.232 -48.530  1.00  0.00      BSYN  
ATOM   1001    C GLU   113      -1.016 -55.186 -49.806  1.00  0.00      BSYN  
ATOM   1002    O GLU   113      -0.180 -55.990 -50.153  1.00  0.00      BSYN  
ATOM   1003    N PRO   114      -2.273 -55.352 -50.269  1.00  0.00      BSYN  
ATOM   1004   CD PRO   114      -3.398 -54.511 -49.934  1.00  0.00      BSYN  
ATOM   1005   CA PRO   114      -2.708 -56.645 -50.938  1.00  0.00      BSYN  
ATOM   1006   CB PRO   114      -4.008 -56.140 -51.540  1.00  0.00      BSYN  
ATOM   1007   CG PRO   114      -4.109 -54.658 -51.256  1.00  0.00      BSYN  
ATOM   1008    C PRO   114      -1.805 -57.347 -52.048  1.00  0.00      BSYN  
ATOM   1009    O PRO   114      -1.719 -58.569 -52.173  1.00  0.00      BSYN  
ATOM   1010    N GLU   115      -1.034 -56.512 -52.703  1.00  0.00      BSYN  
ATOM   1011    H GLU   115      -1.160 -55.553 -52.547  1.00  0.00      BSYN  
ATOM   1012   CA GLU   115      -0.186 -56.959 -53.791  1.00  0.00      BSYN  
ATOM   1013   CB GLU   115      -0.239 -56.256 -55.131  1.00  0.00      BSYN  
ATOM   1014   CG GLU   115      -0.898 -54.934 -55.213  1.00  0.00      BSYN  
ATOM   1015   CD GLU   115      -0.970 -54.180 -56.498  1.00  0.00      BSYN  
ATOM   1016  OE1 GLU   115      -0.134 -53.257 -56.668  1.00  0.00      BSYN  
ATOM   1017  OE2 GLU   115      -1.771 -54.574 -57.411  1.00  0.00      BSYN  
ATOM   1018    C GLU   115       1.240 -56.888 -53.189  1.00  0.00      BSYN  
ATOM   1019    O GLU   115       1.899 -55.854 -53.148  1.00  0.00      BSYN  
ATOM   1020    N GLY   116       1.555 -58.061 -52.681  1.00  0.00      BSYN  
ATOM   1021    H GLY   116       0.907 -58.781 -52.822  1.00  0.00      BSYN  
ATOM   1022   CA GLY   116       2.866 -58.298 -52.077  1.00  0.00      BSYN  
ATOM   1023    C GLY   116       3.157 -59.810 -51.830  1.00  0.00      BSYN  
ATOM   1024    O GLY   116       2.337 -60.517 -51.290  1.00  0.00      BSYN  
ATOM   1025    N GLU   117       4.283 -60.390 -52.221  1.00  0.00      BSYN  
ATOM   1026    H GLU   117       4.398 -61.321 -51.936  1.00  0.00      BSYN  
ATOM   1027   CA GLU   117       5.327 -59.691 -52.928  1.00  0.00      BSYN  
ATOM   1028   CB GLU   117       6.644 -60.254 -52.436  1.00  0.00      BSYN  
ATOM   1029   CG GLU   117       7.280 -59.707 -51.155  1.00  0.00      BSYN  
ATOM   1030   CD GLU   117       8.694 -60.136 -50.834  1.00  0.00      BSYN  
ATOM   1031  OE1 GLU   117       9.618 -59.730 -51.483  1.00  0.00      BSYN  
ATOM   1032  OE2 GLU   117       8.746 -60.843 -49.827  1.00  0.00      BSYN  
ATOM   1033    C GLU   117       5.136 -59.923 -54.381  1.00  0.00      BSYN  
ATOM   1034    O GLU   117       4.378 -60.763 -54.835  1.00  0.00      BSYN  
ATOM   1035    N SER   118       5.719 -58.989 -55.005  1.00  0.00      BSYN  
ATOM   1036    H SER   118       6.259 -58.357 -54.487  1.00  0.00      BSYN  
ATOM   1037   CA SER   118       5.261 -58.748 -56.395  1.00  0.00      BSYN  
ATOM   1038   CB SER   118       4.250 -57.513 -56.445  1.00  0.00      BSYN  
ATOM   1039   OG SER   118       3.268 -57.711 -55.501  1.00  0.00      BSYN  
ATOM   1040   HG SER   118       2.856 -56.851 -55.385  1.00  0.00      BSYN  
ATOM   1041    C SER   118       6.259 -58.856 -57.504  1.00  0.00      BSYN  
ATOM   1042    O SER   118       7.265 -58.106 -57.465  1.00  0.00      BSYN  
ATOM   1043    N TYR   119       5.905 -59.762 -58.419  1.00  0.00      BSYN  
ATOM   1044    H TYR   119       5.219 -60.408 -58.150  1.00  0.00      BSYN  
ATOM   1045   CA TYR   119       6.669 -60.011 -59.661  1.00  0.00      BSYN  
ATOM   1046   CB TYR   119       6.916 -61.517 -59.796  1.00  0.00      BSYN  
ATOM   1047   CG TYR   119       8.417 -61.671 -60.098  1.00  0.00      BSYN  
ATOM   1048  CD1 TYR   119       8.878 -61.870 -61.358  1.00  0.00      BSYN  
ATOM   1049  CE1 TYR   119      10.228 -62.068 -61.586  1.00  0.00      BSYN  
ATOM   1050  CD2 TYR   119       9.301 -61.462 -59.044  1.00  0.00      BSYN  
ATOM   1051  CE2 TYR   119      10.671 -61.748 -59.203  1.00  0.00      BSYN  
ATOM   1052   CZ TYR   119      11.163 -62.049 -60.519  1.00  0.00      BSYN  
ATOM   1053   OH TYR   119      12.364 -62.552 -60.802  1.00  0.00      BSYN  
ATOM   1054   HH TYR   119      12.982 -62.369 -60.092  1.00  0.00      BSYN  
ATOM   1055    C TYR   119       5.755 -59.726 -60.846  1.00  0.00      BSYN  
ATOM   1056    O TYR   119       4.485 -59.787 -60.735  1.00  0.00      BSYN  
ATOM   1057    N GLU   120       6.404 -59.311 -61.950  1.00  0.00      BSYN  
ATOM   1058    H GLU   120       7.373 -59.170 -61.925  1.00  0.00      BSYN  
ATOM   1059   CA GLU   120       5.615 -58.872 -63.133  1.00  0.00      BSYN  
ATOM   1060   CB GLU   120       6.266 -57.713 -63.859  1.00  0.00      BSYN  
ATOM   1061   CG GLU   120       5.774 -56.272 -63.389  1.00  0.00      BSYN  
ATOM   1062   CD GLU   120       6.494 -55.188 -64.197  1.00  0.00      BSYN  
ATOM   1063  OE1 GLU   120       6.304 -54.920 -65.357  1.00  0.00      BSYN  
ATOM   1064  OE2 GLU   120       7.346 -54.552 -63.605  1.00  0.00      BSYN  
ATOM   1065    C GLU   120       5.308 -60.098 -64.095  1.00  0.00      BSYN  
ATOM   1066    O GLU   120       6.169 -60.586 -64.771  1.00  0.00      BSYN  
ATOM   1067    N ASP   121       4.033 -60.439 -64.119  1.00  0.00      BSYN  
ATOM   1068    H ASP   121       3.421 -59.698 -63.925  1.00  0.00      BSYN  
ATOM   1069   CA ASP   121       3.548 -61.720 -64.504  1.00  0.00      BSYN  
ATOM   1070   CB ASP   121       3.453 -62.742 -63.315  1.00  0.00      BSYN  
ATOM   1071   CG ASP   121       2.822 -64.112 -63.590  1.00  0.00      BSYN  
ATOM   1072  OD1 ASP   121       2.117 -64.786 -62.819  1.00  0.00      BSYN  
ATOM   1073  OD2 ASP   121       2.966 -64.517 -64.737  1.00  0.00      BSYN  
ATOM   1074    C ASP   121       2.161 -61.498 -65.136  1.00  0.00      BSYN  
ATOM   1075    O ASP   121       1.135 -61.413 -64.507  1.00  0.00      BSYN  
ATOM   1076    N PRO   122       2.138 -61.480 -66.472  1.00  0.00      BSYN  
ATOM   1077   CD PRO   122       3.214 -61.140 -67.288  1.00  0.00      BSYN  
ATOM   1078   CA PRO   122       1.032 -61.756 -67.384  1.00  0.00      BSYN  
ATOM   1079   CB PRO   122       1.270 -61.042 -68.751  1.00  0.00      BSYN  
ATOM   1080   CG PRO   122       2.550 -60.343 -68.408  1.00  0.00      BSYN  
ATOM   1081    C PRO   122       1.023 -63.244 -67.600  1.00  0.00      BSYN  
ATOM   1082    O PRO   122       1.972 -63.801 -68.091  1.00  0.00      BSYN  
ATOM   1083    N PRO   123      -0.156 -63.891 -67.411  1.00  0.00      BSYN  
ATOM   1084   CD PRO   123      -1.098 -63.491 -66.320  1.00  0.00      BSYN  
ATOM   1085   CA PRO   123      -0.450 -65.178 -68.018  1.00  0.00      BSYN  
ATOM   1086   CB PRO   123      -1.806 -65.467 -67.469  1.00  0.00      BSYN  
ATOM   1087   CG PRO   123      -2.330 -64.109 -66.949  1.00  0.00      BSYN  
ATOM   1088    C PRO   123      -0.441 -65.172 -69.539  1.00  0.00      BSYN  
ATOM   1089    O PRO   123      -0.829 -64.171 -70.163  1.00  0.00      BSYN  
ATOM   1090    N GLN   124      -0.107 -66.422 -70.111  1.00  0.00      BSYN  
ATOM   1091    H GLN   124       0.118 -67.226 -69.597  1.00  0.00      BSYN  
ATOM   1092   CA GLN   124       0.006 -66.562 -71.511  1.00  0.00      BSYN  
ATOM   1093   CB GLN   124       1.177 -67.626 -71.572  1.00  0.00      BSYN  
ATOM   1094   CG GLN   124       2.397 -66.812 -71.472  1.00  0.00      BSYN  
ATOM   1095   CD GLN   124       3.753 -67.492 -71.657  1.00  0.00      BSYN  
ATOM   1096  OE1 GLN   124       3.900 -68.396 -72.390  1.00  0.00      BSYN  
ATOM   1097  NE2 GLN   124       4.770 -67.120 -70.868  1.00  0.00      BSYN  
ATOM   1098 HE21 GLN   124       5.528 -67.693 -71.109  1.00  0.00      BSYN  
ATOM   1099 HE22 GLN   124       4.803 -66.293 -70.344  1.00  0.00      BSYN  
ATOM   1100    C GLN   124      -1.184 -67.280 -71.999  1.00  0.00      BSYN  
ATOM   1101    O GLN   124      -2.034 -67.673 -71.202  1.00  0.00      BSYN  
ATOM   1102    N GLU   125      -1.180 -67.360 -73.307  1.00  0.00      BSYN  
ATOM   1103    H GLU   125      -0.521 -66.829 -73.800  1.00  0.00      BSYN  
ATOM   1104   CA GLU   125      -2.117 -68.263 -73.964  1.00  0.00      BSYN  
ATOM   1105   CB GLU   125      -1.877 -69.729 -73.583  1.00  0.00      BSYN  
ATOM   1106   CG GLU   125      -0.508 -70.095 -74.162  1.00  0.00      BSYN  
ATOM   1107   CD GLU   125      -0.051 -71.574 -73.920  1.00  0.00      BSYN  
ATOM   1108  OE1 GLU   125       0.407 -71.956 -72.800  1.00  0.00      BSYN  
ATOM   1109  OE2 GLU   125      -0.244 -72.347 -74.824  1.00  0.00      BSYN  
ATOM   1110    C GLU   125      -3.538 -67.847 -74.209  1.00  0.00      BSYN  
ATOM   1111    O GLU   125      -3.715 -67.404 -75.321  1.00  0.00      BSYN  
ATOM   1112    N GLU   126      -4.288 -67.791 -73.162  1.00  0.00      BSYN  
ATOM   1113    H GLU   126      -4.085 -68.236 -72.312  1.00  0.00      BSYN  
ATOM   1114   CA GLU   126      -5.516 -66.991 -73.173  1.00  0.00      BSYN  
ATOM   1115   CB GLU   126      -6.509 -67.547 -72.177  1.00  0.00      BSYN  
ATOM   1116   CG GLU   126      -7.222 -68.893 -72.573  1.00  0.00      BSYN  
ATOM   1117   CD GLU   126      -8.123 -68.679 -73.779  1.00  0.00      BSYN  
ATOM   1118  OE1 GLU   126      -7.738 -69.053 -74.864  1.00  0.00      BSYN  
ATOM   1119  OE2 GLU   126      -9.210 -68.095 -73.585  1.00  0.00      BSYN  
ATOM   1120    C GLU   126      -5.392 -65.471 -73.021  1.00  0.00      BSYN  
ATOM   1121    O GLU   126      -6.250 -64.772 -72.476  1.00  0.00      BSYN  
ATOM   1122    N TYR   127      -4.347 -64.737 -73.452  1.00  0.00      BSYN  
ATOM   1123    H TYR   127      -3.573 -65.184 -73.854  1.00  0.00      BSYN  
ATOM   1124   CA TYR   127      -4.231 -63.308 -73.515  1.00  0.00      BSYN  
ATOM   1125   CB TYR   127      -3.448 -63.149 -72.171  1.00  0.00      BSYN  
ATOM   1126   CG TYR   127      -3.960 -62.124 -71.116  1.00  0.00      BSYN  
ATOM   1127  CD1 TYR   127      -3.418 -60.915 -71.143  1.00  0.00      BSYN  
ATOM   1128  CE1 TYR   127      -3.812 -59.883 -70.303  1.00  0.00      BSYN  
ATOM   1129  CD2 TYR   127      -4.772 -62.432 -69.997  1.00  0.00      BSYN  
ATOM   1130  CE2 TYR   127      -5.011 -61.497 -69.109  1.00  0.00      BSYN  
ATOM   1131   CZ TYR   127      -4.616 -60.180 -69.255  1.00  0.00      BSYN  
ATOM   1132   OH TYR   127      -5.087 -59.281 -68.323  1.00  0.00      BSYN  
ATOM   1133   HH TYR   127      -4.405 -58.613 -68.224  1.00  0.00      BSYN  
ATOM   1134    C TYR   127      -3.443 -62.830 -74.710  1.00  0.00      BSYN  
ATOM   1135    O TYR   127      -2.183 -62.895 -74.718  1.00  0.00      BSYN  
ATOM   1136    N GLN   128      -4.111 -62.299 -75.739  1.00  0.00      BSYN  
ATOM   1137    H GLN   128      -5.083 -62.187 -75.782  1.00  0.00      BSYN  
ATOM   1138   CA GLN   128      -3.476 -61.781 -77.044  1.00  0.00      BSYN  
ATOM   1139   CB GLN   128      -3.564 -62.748 -78.321  1.00  0.00      BSYN  
ATOM   1140   CG GLN   128      -2.502 -62.502 -79.404  1.00  0.00      BSYN  
ATOM   1141   CD GLN   128      -2.787 -63.353 -80.602  1.00  0.00      BSYN  
ATOM   1142  OE1 GLN   128      -1.958 -64.135 -81.047  1.00  0.00      BSYN  
ATOM   1143  NE2 GLN   128      -3.943 -63.119 -81.270  1.00  0.00      BSYN  
ATOM   1144 HE21 GLN   128      -4.567 -62.396 -81.053  1.00  0.00      BSYN  
ATOM   1145 HE22 GLN   128      -4.125 -63.653 -82.072  1.00  0.00      BSYN  
ATOM   1146    C GLN   128      -4.068 -60.469 -77.361  1.00  0.00      BSYN  
ATOM   1147    O GLN   128      -3.332 -59.565 -77.699  1.00  0.00      BSYN  
ATOM   1148    N GLU   129      -5.373 -60.154 -77.188  1.00  0.00      BSYN  
ATOM   1149    H GLU   129      -6.044 -60.740 -76.781  1.00  0.00      BSYN  
ATOM   1150   CA GLU   129      -6.109 -58.969 -77.584  1.00  0.00      BSYN  
ATOM   1151   CB GLU   129      -6.953 -59.311 -78.740  1.00  0.00      BSYN  
ATOM   1152   CG GLU   129      -6.525 -59.585 -80.194  1.00  0.00      BSYN  
ATOM   1153   CD GLU   129      -7.306 -58.815 -81.317  1.00  0.00      BSYN  
ATOM   1154  OE1 GLU   129      -8.062 -59.479 -82.074  1.00  0.00      BSYN  
ATOM   1155  OE2 GLU   129      -7.034 -57.577 -81.454  1.00  0.00      BSYN  
ATOM   1156    C GLU   129      -6.883 -58.530 -76.387  1.00  0.00      BSYN  
ATOM   1157    O GLU   129      -7.594 -59.361 -75.884  1.00  0.00      BSYN  
ATOM   1158    N TYR   130      -6.819 -57.269 -76.004  1.00  0.00      BSYN  
ATOM   1159    H TYR   130      -6.314 -56.617 -76.534  1.00  0.00      BSYN  
ATOM   1160   CA TYR   130      -7.680 -56.780 -74.957  1.00  0.00      BSYN  
ATOM   1161   CB TYR   130      -6.866 -56.674 -73.617  1.00  0.00      BSYN  
ATOM   1162   CG TYR   130      -7.708 -55.961 -72.531  1.00  0.00      BSYN  
ATOM   1163  CD1 TYR   130      -7.374 -54.727 -71.931  1.00  0.00      BSYN  
ATOM   1164  CE1 TYR   130      -8.268 -54.316 -70.903  1.00  0.00      BSYN  
ATOM   1165  CD2 TYR   130      -8.957 -56.539 -72.243  1.00  0.00      BSYN  
ATOM   1166  CE2 TYR   130      -9.881 -55.936 -71.324  1.00  0.00      BSYN  
ATOM   1167   CZ TYR   130      -9.501 -54.880 -70.561  1.00  0.00      BSYN  
ATOM   1168   OH TYR   130     -10.268 -54.190 -69.666  1.00  0.00      BSYN  
ATOM   1169   HH TYR   130     -11.057 -54.669 -69.402  1.00  0.00      BSYN  
ATOM   1170    C TYR   130      -8.400 -55.492 -75.390  1.00  0.00      BSYN  
ATOM   1171    O TYR   130      -7.928 -54.403 -75.168  1.00  0.00      BSYN  
ATOM   1172    N GLU   131      -9.571 -55.761 -76.000  1.00  0.00      BSYN  
ATOM   1173    H GLU   131      -9.749 -56.599 -76.476  1.00  0.00      BSYN  
ATOM   1174   CA GLU   131     -10.469 -54.703 -76.293  1.00  0.00      BSYN  
ATOM   1175   CB GLU   131     -11.643 -55.266 -77.035  1.00  0.00      BSYN  
ATOM   1176   CG GLU   131     -11.513 -55.551 -78.501  1.00  0.00      BSYN  
ATOM   1177   CD GLU   131     -10.423 -56.536 -78.885  1.00  0.00      BSYN  
ATOM   1178  OE1 GLU   131      -9.279 -56.132 -79.127  1.00  0.00      BSYN  
ATOM   1179  OE2 GLU   131     -10.559 -57.740 -78.864  1.00  0.00      BSYN  
ATOM   1180    C GLU   131     -11.054 -53.770 -75.211  1.00  0.00      BSYN  
ATOM   1181    O GLU   131     -11.794 -54.253 -74.383  1.00  0.00      BSYN  
ATOM   1182    N PRO   132     -10.743 -52.502 -75.129  1.00  0.00      BSYN  
ATOM   1183   CD PRO   132      -9.705 -51.858 -75.896  1.00  0.00      BSYN  
ATOM   1184   CA PRO   132     -11.338 -51.587 -74.154  1.00  0.00      BSYN  
ATOM   1185   CB PRO   132     -10.231 -50.572 -73.896  1.00  0.00      BSYN  
ATOM   1186   CG PRO   132      -8.982 -51.008 -74.839  1.00  0.00      BSYN  
ATOM   1187    C PRO   132     -12.520 -50.571 -74.411  1.00  0.00      BSYN  
ATOM   1188    O PRO   132     -13.261 -50.792 -75.366  1.00  0.00      BSYN  
ATOM   1189    N GLU   133     -12.744 -49.492 -73.648  1.00  0.00      BSYN  
ATOM   1190    H GLU   133     -12.029 -49.140 -73.077  1.00  0.00      BSYN  
ATOM   1191   CA GLU   133     -13.909 -48.652 -73.761  1.00  0.00      BSYN  
ATOM   1192   CB GLU   133     -15.054 -49.327 -72.836  1.00  0.00      BSYN  
ATOM   1193   CG GLU   133     -16.231 -49.845 -73.692  1.00  0.00      BSYN  
ATOM   1194   CD GLU   133     -17.357 -50.166 -72.805  1.00  0.00      BSYN  
ATOM   1195  OE1 GLU   133     -18.172 -49.319 -72.564  1.00  0.00      BSYN  
ATOM   1196  OE2 GLU   133     -17.439 -51.228 -72.308  1.00  0.00      BSYN  
ATOM   1197    C GLU   133     -13.899 -47.125 -73.514  1.00  0.00      BSYN  
ATOM   1198    O GLU   133     -12.911 -46.529 -73.006  1.00  0.00      BSYN  
ATOM   1199    N ALA   134     -15.055 -46.539 -73.565  1.00  0.00      BSYN  
ATOM   1200    H ALA   134     -15.754 -47.021 -74.054  1.00  0.00      BSYN  
ATOM   1201   CA ALA   134     -15.306 -45.178 -72.950  1.00  0.00      BSYN  
ATOM   1202   CB ALA   134     -15.984 -44.242 -74.005  1.00  0.00      BSYN  
ATOM   1203    C ALA   134     -16.072 -45.254 -71.613  1.00  0.00      BSYN  
ATOM   1204  OT1 ALA   134     -17.033 -46.048 -71.414  1.00  0.00      BSYN  
ATOM   1205  OT2 ALA   134     -15.568 -44.628 -70.756  1.00  0.00      BSYN  
END
