# Supplementary material for: Data set of intrinsically disordered proteins analysed at a local protein conformation level
Source: Data Brief. 2020 Mar 5;29:105383. doi: 10.1016/j.dib.2020.105383 (PMC7078294; doi:10.1016/j.dib.2020.105383)
Supplement: Supplementary file 1 [file mmc1.zip › the data/1-DATA/PED1AAD-pdb/1AAD-149.pdb]

CRYST1    1.000    1.000    1.000  90.00  90.00  90.00 P 1           1
ATOM      1  HT1 MET     1     -16.231 -95.475  -8.892  1.00  0.00      BSYN  
ATOM      2  HT2 MET     1     -16.878 -93.981  -8.083  1.00  0.00      BSYN  
ATOM      3    N MET     1     -16.998 -94.959  -8.417  1.00  0.00      BSYN  
ATOM      4  HT3 MET     1     -17.828 -95.049  -9.038  1.00  0.00      BSYN  
ATOM      5   CA MET     1     -17.384 -95.635  -7.279  1.00  0.00      BSYN  
ATOM      6   CB MET     1     -16.130 -96.136  -6.520  1.00  0.00      BSYN  
ATOM      7   CG MET     1     -16.487 -96.850  -5.175  1.00  0.00      BSYN  
ATOM      8   SD MET     1     -17.929 -97.902  -5.714  1.00  0.00      BSYN  
ATOM      9   CE MET     1     -17.334 -99.536  -5.284  1.00  0.00      BSYN  
ATOM     10    C MET     1     -18.003 -94.410  -6.613  1.00  0.00      BSYN  
ATOM     11    O MET     1     -17.494 -93.278  -6.476  1.00  0.00      BSYN  
ATOM     12    N ASP     2     -19.259 -94.685  -6.225  1.00  0.00      BSYN  
ATOM     13    H ASP     2     -19.766 -95.420  -6.629  1.00  0.00      BSYN  
ATOM     14   CA ASP     2     -19.954 -93.754  -5.347  1.00  0.00      BSYN  
ATOM     15   CB ASP     2     -21.202 -93.226  -6.126  1.00  0.00      BSYN  
ATOM     16   CG ASP     2     -22.240 -92.463  -5.297  1.00  0.00      BSYN  
ATOM     17  OD1 ASP     2     -23.188 -93.164  -4.828  1.00  0.00      BSYN  
ATOM     18  OD2 ASP     2     -22.129 -91.224  -5.263  1.00  0.00      BSYN  
ATOM     19    C ASP     2     -20.085 -94.470  -3.930  1.00  0.00      BSYN  
ATOM     20    O ASP     2     -21.191 -94.489  -3.355  1.00  0.00      BSYN  
ATOM     21    N VAL     3     -19.046 -94.974  -3.222  1.00  0.00      BSYN  
ATOM     22    H VAL     3     -18.161 -95.075  -3.631  1.00  0.00      BSYN  
ATOM     23   CA VAL     3     -19.133 -95.420  -1.753  1.00  0.00      BSYN  
ATOM     24   CB VAL     3     -18.453 -96.772  -1.380  1.00  0.00      BSYN  
ATOM     25  CG1 VAL     3     -16.885 -96.389  -1.036  1.00  0.00      BSYN  
ATOM     26  CG2 VAL     3     -19.349 -97.667  -0.462  1.00  0.00      BSYN  
ATOM     27    C VAL     3     -18.863 -94.275  -0.768  1.00  0.00      BSYN  
ATOM     28    O VAL     3     -17.864 -93.573  -0.849  1.00  0.00      BSYN  
ATOM     29    N PHE     4     -20.033 -93.860  -0.241  1.00  0.00      BSYN  
ATOM     30    H PHE     4     -20.833 -94.385  -0.452  1.00  0.00      BSYN  
ATOM     31   CA PHE     4     -20.149 -92.647   0.525  1.00  0.00      BSYN  
ATOM     32   CB PHE     4     -21.474 -92.126   0.240  1.00  0.00      BSYN  
ATOM     33   CG PHE     4     -21.549 -90.627   0.435  1.00  0.00      BSYN  
ATOM     34  CD1 PHE     4     -20.983 -89.702  -0.334  1.00  0.00      BSYN  
ATOM     35  CD2 PHE     4     -22.556 -90.219   1.368  1.00  0.00      BSYN  
ATOM     36  CE1 PHE     4     -21.496 -88.376  -0.310  1.00  0.00      BSYN  
ATOM     37  CE2 PHE     4     -22.991 -88.904   1.456  1.00  0.00      BSYN  
ATOM     38   CZ PHE     4     -22.468 -88.011   0.553  1.00  0.00      BSYN  
ATOM     39    C PHE     4     -19.674 -92.797   1.961  1.00  0.00      BSYN  
ATOM     40    O PHE     4     -20.435 -92.581   2.950  1.00  0.00      BSYN  
ATOM     41    N MET     5     -18.398 -93.169   2.080  1.00  0.00      BSYN  
ATOM     42    H MET     5     -17.689 -93.127   1.405  1.00  0.00      BSYN  
ATOM     43   CA MET     5     -17.960 -93.592   3.396  1.00  0.00      BSYN  
ATOM     44   CB MET     5     -16.763 -94.500   3.390  1.00  0.00      BSYN  
ATOM     45   CG MET     5     -17.207 -95.875   3.801  1.00  0.00      BSYN  
ATOM     46   SD MET     5     -15.815 -97.122   3.560  1.00  0.00      BSYN  
ATOM     47   CE MET     5     -16.681 -98.482   4.423  1.00  0.00      BSYN  
ATOM     48    C MET     5     -17.603 -92.355   4.301  1.00  0.00      BSYN  
ATOM     49    O MET     5     -16.441 -91.978   4.566  1.00  0.00      BSYN  
ATOM     50    N LYS     6     -18.659 -91.635   4.818  1.00  0.00      BSYN  
ATOM     51    H LYS     6     -19.327 -91.677   4.102  1.00  0.00      BSYN  
ATOM     52   CA LYS     6     -18.694 -90.562   5.769  1.00  0.00      BSYN  
ATOM     53   CB LYS     6     -18.066 -89.310   5.196  1.00  0.00      BSYN  
ATOM     54   CG LYS     6     -18.859 -88.423   4.267  1.00  0.00      BSYN  
ATOM     55   CD LYS     6     -18.050 -87.124   3.997  1.00  0.00      BSYN  
ATOM     56   CE LYS     6     -18.795 -86.010   3.368  1.00  0.00      BSYN  
ATOM     57   NZ LYS     6     -19.602 -85.304   4.301  1.00  0.00      BSYN  
ATOM     58  HZ1 LYS     6     -20.042 -86.120   4.773  1.00  0.00      BSYN  
ATOM     59  HZ2 LYS     6     -19.268 -84.650   5.037  1.00  0.00      BSYN  
ATOM     60  HZ3 LYS     6     -20.266 -84.749   3.724  1.00  0.00      BSYN  
ATOM     61    C LYS     6     -20.067 -90.238   6.449  1.00  0.00      BSYN  
ATOM     62    O LYS     6     -20.070 -90.044   7.669  1.00  0.00      BSYN  
ATOM     63    N GLY     7     -21.114 -90.271   5.676  1.00  0.00      BSYN  
ATOM     64    H GLY     7     -21.178 -90.714   4.804  1.00  0.00      BSYN  
ATOM     65   CA GLY     7     -22.367 -89.787   6.235  1.00  0.00      BSYN  
ATOM     66    C GLY     7     -23.410 -90.849   6.311  1.00  0.00      BSYN  
ATOM     67    O GLY     7     -23.854 -91.178   7.373  1.00  0.00      BSYN  
ATOM     68    N LEU     8     -23.801 -91.394   5.193  1.00  0.00      BSYN  
ATOM     69    H LEU     8     -23.820 -90.814   4.403  1.00  0.00      BSYN  
ATOM     70   CA LEU     8     -24.387 -92.784   5.144  1.00  0.00      BSYN  
ATOM     71   CB LEU     8     -25.951 -92.761   4.826  1.00  0.00      BSYN  
ATOM     72   CG LEU     8     -26.385 -92.456   3.387  1.00  0.00      BSYN  
ATOM     73  CD1 LEU     8     -27.657 -93.301   2.907  1.00  0.00      BSYN  
ATOM     74  CD2 LEU     8     -26.456 -91.015   3.168  1.00  0.00      BSYN  
ATOM     75    C LEU     8     -23.512 -93.564   4.068  1.00  0.00      BSYN  
ATOM     76    O LEU     8     -23.245 -92.921   3.066  1.00  0.00      BSYN  
ATOM     77    N SER     9     -23.018 -94.748   4.580  1.00  0.00      BSYN  
ATOM     78    H SER     9     -23.330 -95.187   5.399  1.00  0.00      BSYN  
ATOM     79   CA SER     9     -22.118 -95.643   3.857  1.00  0.00      BSYN  
ATOM     80   CB SER     9     -21.027 -96.046   4.872  1.00  0.00      BSYN  
ATOM     81   OG SER     9     -21.292 -96.906   5.895  1.00  0.00      BSYN  
ATOM     82   HG SER     9     -21.702 -97.746   5.676  1.00  0.00      BSYN  
ATOM     83    C SER     9     -22.678 -96.671   2.881  1.00  0.00      BSYN  
ATOM     84    O SER     9     -22.983 -97.795   3.176  1.00  0.00      BSYN  
ATOM     85    N MET    10     -22.780 -96.180   1.676  1.00  0.00      BSYN  
ATOM     86    H MET    10     -22.287 -95.349   1.515  1.00  0.00      BSYN  
ATOM     87   CA MET    10     -23.531 -96.811   0.573  1.00  0.00      BSYN  
ATOM     88   CB MET    10     -24.995 -96.423   0.539  1.00  0.00      BSYN  
ATOM     89   CG MET    10     -25.872 -97.679   0.574  1.00  0.00      BSYN  
ATOM     90   SD MET    10     -27.558 -97.070   0.664  1.00  0.00      BSYN  
ATOM     91   CE MET    10     -28.296 -97.496  -0.898  1.00  0.00      BSYN  
ATOM     92    C MET    10     -22.910 -96.517  -0.802  1.00  0.00      BSYN  
ATOM     93    O MET    10     -22.512 -95.409  -1.123  1.00  0.00      BSYN  
ATOM     94    N ALA    11     -23.041 -97.641  -1.539  1.00  0.00      BSYN  
ATOM     95    H ALA    11     -23.361 -98.532  -1.287  1.00  0.00      BSYN  
ATOM     96   CA ALA    11     -22.529 -97.642  -2.920  1.00  0.00      BSYN  
ATOM     97   CB ALA    11     -21.736 -99.016  -3.056  1.00  0.00      BSYN  
ATOM     98    C ALA    11     -23.569 -97.527  -4.013  1.00  0.00      BSYN  
ATOM     99    O ALA    11     -24.770 -97.322  -3.807  1.00  0.00      BSYN  
ATOM    100    N LYS    12     -22.944 -97.495  -5.164  1.00  0.00      BSYN  
ATOM    101    H LYS    12     -21.967 -97.424  -5.135  1.00  0.00      BSYN  
ATOM    102   CA LYS    12     -23.585 -97.525  -6.509  1.00  0.00      BSYN  
ATOM    103   CB LYS    12     -24.155 -96.160  -6.897  1.00  0.00      BSYN  
ATOM    104   CG LYS    12     -25.025 -96.058  -8.228  1.00  0.00      BSYN  
ATOM    105   CD LYS    12     -25.472 -94.657  -8.385  1.00  0.00      BSYN  
ATOM    106   CE LYS    12     -26.649 -94.417  -7.478  1.00  0.00      BSYN  
ATOM    107   NZ LYS    12     -27.008 -93.044  -7.869  1.00  0.00      BSYN  
ATOM    108  HZ1 LYS    12     -27.505 -93.130  -8.779  1.00  0.00      BSYN  
ATOM    109  HZ2 LYS    12     -27.648 -92.716  -7.118  1.00  0.00      BSYN  
ATOM    110  HZ3 LYS    12     -26.140 -92.484  -7.992  1.00  0.00      BSYN  
ATOM    111    C LYS    12     -22.374 -97.771  -7.483  1.00  0.00      BSYN  
ATOM    112    O LYS    12     -21.284 -97.180  -7.162  1.00  0.00      BSYN  
ATOM    113    N GLU    13     -22.478 -98.485  -8.573  1.00  0.00      BSYN  
ATOM    114    H GLU    13     -23.428 -98.572  -8.797  1.00  0.00      BSYN  
ATOM    115   CA GLU    13     -21.319 -98.855  -9.289  1.00  0.00      BSYN  
ATOM    116   CB GLU    13     -21.212-100.441  -9.349  1.00  0.00      BSYN  
ATOM    117   CG GLU    13     -22.177-101.245 -10.258  1.00  0.00      BSYN  
ATOM    118   CD GLU    13     -22.159-102.739  -9.852  1.00  0.00      BSYN  
ATOM    119  OE1 GLU    13     -21.183-103.380 -10.049  1.00  0.00      BSYN  
ATOM    120  OE2 GLU    13     -23.192-103.216  -9.217  1.00  0.00      BSYN  
ATOM    121    C GLU    13     -21.244 -98.250 -10.621  1.00  0.00      BSYN  
ATOM    122    O GLU    13     -22.155 -98.405 -11.466  1.00  0.00      BSYN  
ATOM    123    N GLY    14     -20.066 -97.574 -10.789  1.00  0.00      BSYN  
ATOM    124    H GLY    14     -19.485 -97.515 -10.002  1.00  0.00      BSYN  
ATOM    125   CA GLY    14     -19.659 -97.080 -12.054  1.00  0.00      BSYN  
ATOM    126    C GLY    14     -18.209 -97.311 -12.385  1.00  0.00      BSYN  
ATOM    127    O GLY    14     -17.783 -98.449 -12.314  1.00  0.00      BSYN  
ATOM    128    N VAL    15     -17.394 -96.268 -12.690  1.00  0.00      BSYN  
ATOM    129    H VAL    15     -17.723 -95.351 -12.585  1.00  0.00      BSYN  
ATOM    130   CA VAL    15     -16.008 -96.502 -12.883  1.00  0.00      BSYN  
ATOM    131   CB VAL    15     -15.487 -95.924 -14.141  1.00  0.00      BSYN  
ATOM    132  CG1 VAL    15     -15.798 -96.834 -15.283  1.00  0.00      BSYN  
ATOM    133  CG2 VAL    15     -15.928 -94.479 -14.372  1.00  0.00      BSYN  
ATOM    134    C VAL    15     -15.249 -96.015 -11.671  1.00  0.00      BSYN  
ATOM    135    O VAL    15     -15.760 -95.170 -10.866  1.00  0.00      BSYN  
ATOM    136    N VAL    16     -14.119 -96.601 -11.282  1.00  0.00      BSYN  
ATOM    137    H VAL    16     -13.545 -97.066 -11.926  1.00  0.00      BSYN  
ATOM    138   CA VAL    16     -13.570 -96.091  -9.939  1.00  0.00      BSYN  
ATOM    139   CB VAL    16     -12.727 -97.003  -9.157  1.00  0.00      BSYN  
ATOM    140  CG1 VAL    16     -12.476 -96.610  -7.706  1.00  0.00      BSYN  
ATOM    141  CG2 VAL    16     -13.211 -98.361  -9.055  1.00  0.00      BSYN  
ATOM    142    C VAL    16     -12.508 -94.965 -10.344  1.00  0.00      BSYN  
ATOM    143    O VAL    16     -11.625 -95.154 -11.153  1.00  0.00      BSYN  
ATOM    144    N ALA    17     -12.854 -93.790  -9.763  1.00  0.00      BSYN  
ATOM    145    H ALA    17     -13.319 -93.834  -8.901  1.00  0.00      BSYN  
ATOM    146   CA ALA    17     -12.224 -92.566 -10.201  1.00  0.00      BSYN  
ATOM    147   CB ALA    17     -13.027 -91.749 -11.191  1.00  0.00      BSYN  
ATOM    148    C ALA    17     -11.970 -91.676  -9.025  1.00  0.00      BSYN  
ATOM    149    O ALA    17     -10.890 -91.700  -8.473  1.00  0.00      BSYN  
ATOM    150    N ALA    18     -13.030 -90.913  -8.582  1.00  0.00      BSYN  
ATOM    151    H ALA    18     -13.971 -91.045  -8.822  1.00  0.00      BSYN  
ATOM    152   CA ALA    18     -12.772 -90.207  -7.393  1.00  0.00      BSYN  
ATOM    153   CB ALA    18     -12.977 -88.741  -7.528  1.00  0.00      BSYN  
ATOM    154    C ALA    18     -13.773 -90.557  -6.232  1.00  0.00      BSYN  
ATOM    155    O ALA    18     -14.886 -90.853  -6.450  1.00  0.00      BSYN  
ATOM    156    N ALA    19     -13.237 -90.327  -5.048  1.00  0.00      BSYN  
ATOM    157    H ALA    19     -12.269 -90.250  -4.913  1.00  0.00      BSYN  
ATOM    158   CA ALA    19     -13.937 -90.435  -3.803  1.00  0.00      BSYN  
ATOM    159   CB ALA    19     -13.170 -90.261  -2.509  1.00  0.00      BSYN  
ATOM    160    C ALA    19     -14.923 -89.294  -3.685  1.00  0.00      BSYN  
ATOM    161    O ALA    19     -14.641 -88.150  -3.383  1.00  0.00      BSYN  
ATOM    162    N GLU    20     -16.112 -89.731  -3.857  1.00  0.00      BSYN  
ATOM    163    H GLU    20     -16.239 -90.672  -3.616  1.00  0.00      BSYN  
ATOM    164   CA GLU    20     -17.243 -88.812  -4.229  1.00  0.00      BSYN  
ATOM    165   CB GLU    20     -18.206 -89.420  -5.230  1.00  0.00      BSYN  
ATOM    166   CG GLU    20     -17.983 -89.701  -6.739  1.00  0.00      BSYN  
ATOM    167   CD GLU    20     -17.604 -88.479  -7.566  1.00  0.00      BSYN  
ATOM    168  OE1 GLU    20     -16.496 -87.915  -7.486  1.00  0.00      BSYN  
ATOM    169  OE2 GLU    20     -18.441 -88.085  -8.302  1.00  0.00      BSYN  
ATOM    170    C GLU    20     -17.998 -88.194  -3.050  1.00  0.00      BSYN  
ATOM    171    O GLU    20     -19.016 -87.591  -3.172  1.00  0.00      BSYN  
ATOM    172    N LYS    21     -17.497 -88.574  -1.889  1.00  0.00      BSYN  
ATOM    173    H LYS    21     -16.825 -89.285  -1.961  1.00  0.00      BSYN  
ATOM    174   CA LYS    21     -17.826 -87.973  -0.639  1.00  0.00      BSYN  
ATOM    175   CB LYS    21     -16.761 -88.499   0.421  1.00  0.00      BSYN  
ATOM    176   CG LYS    21     -16.524 -89.990   0.530  1.00  0.00      BSYN  
ATOM    177   CD LYS    21     -15.388 -90.226   1.592  1.00  0.00      BSYN  
ATOM    178   CE LYS    21     -14.859 -91.668   1.484  1.00  0.00      BSYN  
ATOM    179   NZ LYS    21     -13.700 -91.940   2.441  1.00  0.00      BSYN  
ATOM    180  HZ1 LYS    21     -13.354 -92.918   2.369  1.00  0.00      BSYN  
ATOM    181  HZ2 LYS    21     -12.844 -91.409   2.182  1.00  0.00      BSYN  
ATOM    182  HZ3 LYS    21     -13.835 -91.748   3.454  1.00  0.00      BSYN  
ATOM    183    C LYS    21     -18.095 -86.477  -0.416  1.00  0.00      BSYN  
ATOM    184    O LYS    21     -19.150 -86.124   0.063  1.00  0.00      BSYN  
ATOM    185    N THR    22     -17.222 -85.506  -0.858  1.00  0.00      BSYN  
ATOM    186    H THR    22     -16.335 -85.801  -1.152  1.00  0.00      BSYN  
ATOM    187   CA THR    22     -17.462 -84.047  -0.824  1.00  0.00      BSYN  
ATOM    188   CB THR    22     -16.123 -83.203  -0.502  1.00  0.00      BSYN  
ATOM    189  OG1 THR    22     -15.209 -83.859  -1.376  1.00  0.00      BSYN  
ATOM    190  HG1 THR    22     -14.337 -84.043  -1.018  1.00  0.00      BSYN  
ATOM    191  CG2 THR    22     -15.597 -83.238   0.909  1.00  0.00      BSYN  
ATOM    192    C THR    22     -18.149 -83.660  -2.154  1.00  0.00      BSYN  
ATOM    193    O THR    22     -18.917 -82.681  -2.270  1.00  0.00      BSYN  
ATOM    194    N LYS    23     -18.084 -84.539  -3.179  1.00  0.00      BSYN  
ATOM    195    H LYS    23     -17.833 -85.460  -2.959  1.00  0.00      BSYN  
ATOM    196   CA LYS    23     -18.416 -84.350  -4.576  1.00  0.00      BSYN  
ATOM    197   CB LYS    23     -17.273 -84.990  -5.493  1.00  0.00      BSYN  
ATOM    198   CG LYS    23     -16.030 -84.341  -4.892  1.00  0.00      BSYN  
ATOM    199   CD LYS    23     -16.083 -82.812  -5.184  1.00  0.00      BSYN  
ATOM    200   CE LYS    23     -14.883 -82.006  -4.684  1.00  0.00      BSYN  
ATOM    201   NZ LYS    23     -14.613 -82.264  -3.213  1.00  0.00      BSYN  
ATOM    202  HZ1 LYS    23     -13.727 -81.888  -2.819  1.00  0.00      BSYN  
ATOM    203  HZ2 LYS    23     -15.388 -81.808  -2.691  1.00  0.00      BSYN  
ATOM    204  HZ3 LYS    23     -14.736 -83.295  -3.155  1.00  0.00      BSYN  
ATOM    205    C LYS    23     -19.744 -84.982  -5.064  1.00  0.00      BSYN  
ATOM    206    O LYS    23     -19.811 -86.139  -5.606  1.00  0.00      BSYN  
ATOM    207    N GLN    24     -20.835 -84.195  -4.764  1.00  0.00      BSYN  
ATOM    208    H GLN    24     -20.749 -83.255  -4.504  1.00  0.00      BSYN  
ATOM    209   CA GLN    24     -22.242 -84.564  -4.982  1.00  0.00      BSYN  
ATOM    210   CB GLN    24     -22.944 -84.679  -3.615  1.00  0.00      BSYN  
ATOM    211   CG GLN    24     -22.626 -86.100  -3.012  1.00  0.00      BSYN  
ATOM    212   CD GLN    24     -23.419 -87.161  -3.804  1.00  0.00      BSYN  
ATOM    213  OE1 GLN    24     -24.549 -87.602  -3.629  1.00  0.00      BSYN  
ATOM    214  NE2 GLN    24     -22.890 -87.645  -4.910  1.00  0.00      BSYN  
ATOM    215 HE21 GLN    24     -23.451 -88.355  -5.286  1.00  0.00      BSYN  
ATOM    216 HE22 GLN    24     -22.014 -87.327  -5.213  1.00  0.00      BSYN  
ATOM    217    C GLN    24     -22.992 -83.565  -5.816  1.00  0.00      BSYN  
ATOM    218    O GLN    24     -23.292 -82.445  -5.460  1.00  0.00      BSYN  
ATOM    219    N GLY    25     -23.391 -83.893  -7.037  1.00  0.00      BSYN  
ATOM    220    H GLY    25     -23.062 -84.727  -7.433  1.00  0.00      BSYN  
ATOM    221   CA GLY    25     -24.184 -83.142  -8.020  1.00  0.00      BSYN  
ATOM    222    C GLY    25     -23.998 -83.817  -9.483  1.00  0.00      BSYN  
ATOM    223    O GLY    25     -23.858 -83.084 -10.458  1.00  0.00      BSYN  
ATOM    224    N VAL    26     -23.839 -85.136  -9.549  1.00  0.00      BSYN  
ATOM    225    H VAL    26     -23.919 -85.719  -8.766  1.00  0.00      BSYN  
ATOM    226   CA VAL    26     -23.551 -85.701 -10.821  1.00  0.00      BSYN  
ATOM    227   CB VAL    26     -22.246 -86.575 -10.821  1.00  0.00      BSYN  
ATOM    228  CG1 VAL    26     -21.812 -86.790 -12.273  1.00  0.00      BSYN  
ATOM    229  CG2 VAL    26     -21.158 -86.131  -9.889  1.00  0.00      BSYN  
ATOM    230    C VAL    26     -24.786 -86.462 -11.289  1.00  0.00      BSYN  
ATOM    231    O VAL    26     -25.499 -87.095 -10.485  1.00  0.00      BSYN  
ATOM    232    N THR    27     -24.969 -86.532 -12.558  1.00  0.00      BSYN  
ATOM    233    H THR    27     -24.337 -86.179 -13.218  1.00  0.00      BSYN  
ATOM    234   CA THR    27     -26.203 -87.120 -13.099  1.00  0.00      BSYN  
ATOM    235   CB THR    27     -26.729 -86.213 -14.295  1.00  0.00      BSYN  
ATOM    236  OG1 THR    27     -25.792 -86.395 -15.385  1.00  0.00      BSYN  
ATOM    237  HG1 THR    27     -25.370 -85.579 -15.664  1.00  0.00      BSYN  
ATOM    238  CG2 THR    27     -27.047 -84.759 -13.993  1.00  0.00      BSYN  
ATOM    239    C THR    27     -26.203 -88.603 -13.258  1.00  0.00      BSYN  
ATOM    240    O THR    27     -25.926 -89.057 -14.335  1.00  0.00      BSYN  
ATOM    241    N GLU    28     -26.645 -89.366 -12.223  1.00  0.00      BSYN  
ATOM    242    H GLU    28     -27.142 -88.949 -11.488  1.00  0.00      BSYN  
ATOM    243   CA GLU    28     -26.336 -90.827 -12.203  1.00  0.00      BSYN  
ATOM    244   CB GLU    28     -24.944 -91.037 -11.649  1.00  0.00      BSYN  
ATOM    245   CG GLU    28     -24.393 -92.373 -11.555  1.00  0.00      BSYN  
ATOM    246   CD GLU    28     -22.903 -92.527 -11.157  1.00  0.00      BSYN  
ATOM    247  OE1 GLU    28     -22.183 -93.171 -11.938  1.00  0.00      BSYN  
ATOM    248  OE2 GLU    28     -22.516 -92.098 -10.084  1.00  0.00      BSYN  
ATOM    249    C GLU    28     -27.500 -91.616 -11.576  1.00  0.00      BSYN  
ATOM    250    O GLU    28     -27.378 -91.933 -10.396  1.00  0.00      BSYN  
ATOM    251    N ALA    29     -28.558 -92.098 -12.299  1.00  0.00      BSYN  
ATOM    252    H ALA    29     -29.137 -92.736 -11.833  1.00  0.00      BSYN  
ATOM    253   CA ALA    29     -28.718 -91.847 -13.749  1.00  0.00      BSYN  
ATOM    254   CB ALA    29     -29.362 -92.966 -14.451  1.00  0.00      BSYN  
ATOM    255    C ALA    29     -29.484 -90.535 -13.971  1.00  0.00      BSYN  
ATOM    256    O ALA    29     -29.729 -89.816 -13.068  1.00  0.00      BSYN  
ATOM    257    N ALA    30     -29.743 -90.290 -15.262  1.00  0.00      BSYN  
ATOM    258    H ALA    30     -29.353 -90.903 -15.920  1.00  0.00      BSYN  
ATOM    259   CA ALA    30     -30.435 -89.146 -15.687  1.00  0.00      BSYN  
ATOM    260   CB ALA    30     -29.722 -88.452 -16.820  1.00  0.00      BSYN  
ATOM    261    C ALA    30     -31.837 -89.496 -16.190  1.00  0.00      BSYN  
ATOM    262    O ALA    30     -32.116 -90.227 -17.091  1.00  0.00      BSYN  
ATOM    263    N GLU    31     -33.009 -89.075 -15.715  1.00  0.00      BSYN  
ATOM    264    H GLU    31     -33.894 -89.328 -16.051  1.00  0.00      BSYN  
ATOM    265   CA GLU    31     -32.936 -88.244 -14.572  1.00  0.00      BSYN  
ATOM    266   CB GLU    31     -33.402 -86.844 -14.750  1.00  0.00      BSYN  
ATOM    267   CG GLU    31     -33.256 -85.986 -13.480  1.00  0.00      BSYN  
ATOM    268   CD GLU    31     -31.838 -85.435 -13.201  1.00  0.00      BSYN  
ATOM    269  OE1 GLU    31     -30.922 -86.131 -12.785  1.00  0.00      BSYN  
ATOM    270  OE2 GLU    31     -31.706 -84.258 -13.397  1.00  0.00      BSYN  
ATOM    271    C GLU    31     -33.672 -89.027 -13.494  1.00  0.00      BSYN  
ATOM    272    O GLU    31     -34.873 -89.391 -13.514  1.00  0.00      BSYN  
ATOM    273    N LYS    32     -32.826 -89.365 -12.552  1.00  0.00      BSYN  
ATOM    274    H LYS    32     -31.909 -89.603 -12.803  1.00  0.00      BSYN  
ATOM    275   CA LYS    32     -33.249 -89.703 -11.208  1.00  0.00      BSYN  
ATOM    276   CB LYS    32     -33.053 -91.230 -10.856  1.00  0.00      BSYN  
ATOM    277   CG LYS    32     -31.711 -91.737 -10.379  1.00  0.00      BSYN  
ATOM    278   CD LYS    32     -32.035 -93.206 -10.205  1.00  0.00      BSYN  
ATOM    279   CE LYS    32     -30.623 -93.800  -9.973  1.00  0.00      BSYN  
ATOM    280   NZ LYS    32     -30.732 -95.236  -9.976  1.00  0.00      BSYN  
ATOM    281  HZ1 LYS    32     -31.224 -95.454 -10.866  1.00  0.00      BSYN  
ATOM    282  HZ2 LYS    32     -29.881 -95.821  -9.850  1.00  0.00      BSYN  
ATOM    283  HZ3 LYS    32     -31.417 -95.446  -9.222  1.00  0.00      BSYN  
ATOM    284    C LYS    32     -32.560 -88.915 -10.085  1.00  0.00      BSYN  
ATOM    285    O LYS    32     -33.061 -88.923  -8.899  1.00  0.00      BSYN  
ATOM    286    N THR    33     -31.468 -88.168 -10.333  1.00  0.00      BSYN  
ATOM    287    H THR    33     -30.951 -88.106 -11.163  1.00  0.00      BSYN  
ATOM    288   CA THR    33     -30.900 -87.486  -9.143  1.00  0.00      BSYN  
ATOM    289   CB THR    33     -29.453 -87.475  -9.277  1.00  0.00      BSYN  
ATOM    290  OG1 THR    33     -29.079 -86.923 -10.609  1.00  0.00      BSYN  
ATOM    291  HG1 THR    33     -29.703 -86.675 -11.295  1.00  0.00      BSYN  
ATOM    292  CG2 THR    33     -28.870 -88.777  -9.266  1.00  0.00      BSYN  
ATOM    293    C THR    33     -31.549 -86.149  -8.875  1.00  0.00      BSYN  
ATOM    294    O THR    33     -31.030 -85.095  -9.317  1.00  0.00      BSYN  
ATOM    295    N LYS    34     -32.570 -86.225  -8.047  1.00  0.00      BSYN  
ATOM    296    H LYS    34     -32.623 -87.116  -7.641  1.00  0.00      BSYN  
ATOM    297   CA LYS    34     -33.588 -85.336  -7.719  1.00  0.00      BSYN  
ATOM    298   CB LYS    34     -32.921 -84.085  -7.067  1.00  0.00      BSYN  
ATOM    299   CG LYS    34     -32.690 -84.549  -5.598  1.00  0.00      BSYN  
ATOM    300   CD LYS    34     -33.039 -83.096  -4.974  1.00  0.00      BSYN  
ATOM    301   CE LYS    34     -32.501 -82.917  -3.651  1.00  0.00      BSYN  
ATOM    302   NZ LYS    34     -32.679 -81.618  -2.923  1.00  0.00      BSYN  
ATOM    303  HZ1 LYS    34     -31.824 -81.368  -2.386  1.00  0.00      BSYN  
ATOM    304  HZ2 LYS    34     -32.968 -80.872  -3.588  1.00  0.00      BSYN  
ATOM    305  HZ3 LYS    34     -33.383 -81.842  -2.191  1.00  0.00      BSYN  
ATOM    306    C LYS    34     -34.429 -84.894  -8.893  1.00  0.00      BSYN  
ATOM    307    O LYS    34     -34.325 -85.244 -10.064  1.00  0.00      BSYN  
ATOM    308    N GLU    35     -35.457 -84.163  -8.448  1.00  0.00      BSYN  
ATOM    309    H GLU    35     -35.510 -83.740  -7.566  1.00  0.00      BSYN  
ATOM    310   CA GLU    35     -36.467 -83.638  -9.504  1.00  0.00      BSYN  
ATOM    311   CB GLU    35     -37.824 -83.282  -8.817  1.00  0.00      BSYN  
ATOM    312   CG GLU    35     -38.363 -84.305  -7.881  1.00  0.00      BSYN  
ATOM    313   CD GLU    35     -39.722 -83.956  -7.205  1.00  0.00      BSYN  
ATOM    314  OE1 GLU    35     -40.672 -84.423  -7.819  1.00  0.00      BSYN  
ATOM    315  OE2 GLU    35     -39.673 -83.289  -6.206  1.00  0.00      BSYN  
ATOM    316    C GLU    35     -35.934 -82.295 -10.161  1.00  0.00      BSYN  
ATOM    317    O GLU    35     -36.473 -81.154 -10.236  1.00  0.00      BSYN  
ATOM    318    N GLY    36     -34.706 -82.470 -10.598  1.00  0.00      BSYN  
ATOM    319    H GLY    36     -34.375 -83.391 -10.541  1.00  0.00      BSYN  
ATOM    320   CA GLY    36     -34.048 -81.169 -10.914  1.00  0.00      BSYN  
ATOM    321    C GLY    36     -32.580 -81.287 -11.281  1.00  0.00      BSYN  
ATOM    322    O GLY    36     -31.812 -81.967 -10.655  1.00  0.00      BSYN  
ATOM    323    N VAL    37     -32.282 -80.503 -12.345  1.00  0.00      BSYN  
ATOM    324    H VAL    37     -33.002 -80.019 -12.801  1.00  0.00      BSYN  
ATOM    325   CA VAL    37     -30.900 -80.487 -12.849  1.00  0.00      BSYN  
ATOM    326   CB VAL    37     -30.507 -79.917 -14.228  1.00  0.00      BSYN  
ATOM    327  CG1 VAL    37     -30.226 -80.997 -15.174  1.00  0.00      BSYN  
ATOM    328  CG2 VAL    37     -31.655 -79.126 -14.858  1.00  0.00      BSYN  
ATOM    329    C VAL    37     -29.954 -79.835 -11.908  1.00  0.00      BSYN  
ATOM    330    O VAL    37     -29.999 -78.836 -11.241  1.00  0.00      BSYN  
ATOM    331    N LEU    38     -28.822 -80.592 -11.788  1.00  0.00      BSYN  
ATOM    332    H LEU    38     -28.914 -81.509 -12.121  1.00  0.00      BSYN  
ATOM    333   CA LEU    38     -27.598 -80.045 -11.190  1.00  0.00      BSYN  
ATOM    334   CB LEU    38     -27.233 -80.893  -9.987  1.00  0.00      BSYN  
ATOM    335   CG LEU    38     -28.389 -81.548  -9.258  1.00  0.00      BSYN  
ATOM    336  CD1 LEU    38     -28.143 -83.061  -8.839  1.00  0.00      BSYN  
ATOM    337  CD2 LEU    38     -28.695 -80.557  -7.997  1.00  0.00      BSYN  
ATOM    338    C LEU    38     -26.605 -80.121 -12.310  1.00  0.00      BSYN  
ATOM    339    O LEU    38     -26.882 -80.480 -13.457  1.00  0.00      BSYN  
ATOM    340    N TYR    39     -25.346 -79.810 -11.950  1.00  0.00      BSYN  
ATOM    341    H TYR    39     -25.213 -79.569 -11.009  1.00  0.00      BSYN  
ATOM    342   CA TYR    39     -24.324 -79.542 -12.869  1.00  0.00      BSYN  
ATOM    343   CB TYR    39     -24.417 -78.175 -13.487  1.00  0.00      BSYN  
ATOM    344   CG TYR    39     -24.615 -77.057 -12.444  1.00  0.00      BSYN  
ATOM    345  CD1 TYR    39     -23.576 -76.446 -11.739  1.00  0.00      BSYN  
ATOM    346  CE1 TYR    39     -23.807 -75.397 -10.933  1.00  0.00      BSYN  
ATOM    347  CD2 TYR    39     -25.857 -76.619 -12.144  1.00  0.00      BSYN  
ATOM    348  CE2 TYR    39     -26.092 -75.723 -11.164  1.00  0.00      BSYN  
ATOM    349   CZ TYR    39     -25.098 -75.148 -10.520  1.00  0.00      BSYN  
ATOM    350   OH TYR    39     -25.397 -74.239  -9.486  1.00  0.00      BSYN  
ATOM    351   HH TYR    39     -26.077 -74.707  -8.994  1.00  0.00      BSYN  
ATOM    352    C TYR    39     -23.000 -79.808 -12.181  1.00  0.00      BSYN  
ATOM    353    O TYR    39     -22.874 -79.606 -10.943  1.00  0.00      BSYN  
ATOM    354    N VAL    40     -21.993 -80.240 -12.975  1.00  0.00      BSYN  
ATOM    355    H VAL    40     -22.054 -80.136 -13.948  1.00  0.00      BSYN  
ATOM    356   CA VAL    40     -20.749 -80.828 -12.427  1.00  0.00      BSYN  
ATOM    357   CB VAL    40     -21.009 -82.283 -12.227  1.00  0.00      BSYN  
ATOM    358  CG1 VAL    40     -20.723 -83.236 -13.347  1.00  0.00      BSYN  
ATOM    359  CG2 VAL    40     -20.378 -82.727 -10.949  1.00  0.00      BSYN  
ATOM    360    C VAL    40     -19.391 -80.454 -13.064  1.00  0.00      BSYN  
ATOM    361    O VAL    40     -18.631 -81.335 -13.537  1.00  0.00      BSYN  
ATOM    362    N GLY    41     -19.159 -79.242 -12.701  1.00  0.00      BSYN  
ATOM    363    H GLY    41     -19.814 -78.735 -12.178  1.00  0.00      BSYN  
ATOM    364   CA GLY    41     -18.000 -78.473 -13.288  1.00  0.00      BSYN  
ATOM    365    C GLY    41     -17.880 -77.150 -12.690  1.00  0.00      BSYN  
ATOM    366    O GLY    41     -18.441 -76.838 -11.632  1.00  0.00      BSYN  
ATOM    367    N SER    42     -17.060 -76.215 -13.102  1.00  0.00      BSYN  
ATOM    368    H SER    42     -17.144 -75.338 -12.674  1.00  0.00      BSYN  
ATOM    369   CA SER    42     -15.964 -76.353 -13.988  1.00  0.00      BSYN  
ATOM    370   CB SER    42     -15.496 -75.019 -14.562  1.00  0.00      BSYN  
ATOM    371   OG SER    42     -16.563 -74.222 -15.139  1.00  0.00      BSYN  
ATOM    372   HG SER    42     -16.751 -73.492 -14.544  1.00  0.00      BSYN  
ATOM    373    C SER    42     -14.726 -76.978 -13.310  1.00  0.00      BSYN  
ATOM    374    O SER    42     -14.320 -78.083 -13.623  1.00  0.00      BSYN  
ATOM    375    N LYS    43     -14.375 -76.334 -12.153  1.00  0.00      BSYN  
ATOM    376    H LYS    43     -15.105 -75.981 -11.603  1.00  0.00      BSYN  
ATOM    377   CA LYS    43     -13.069 -76.583 -11.516  1.00  0.00      BSYN  
ATOM    378   CB LYS    43     -12.048 -75.812 -12.429  1.00  0.00      BSYN  
ATOM    379   CG LYS    43     -10.835 -76.398 -13.197  1.00  0.00      BSYN  
ATOM    380   CD LYS    43      -9.768 -75.359 -13.571  1.00  0.00      BSYN  
ATOM    381   CE LYS    43      -8.710 -75.749 -14.606  1.00  0.00      BSYN  
ATOM    382   NZ LYS    43      -7.692 -76.473 -13.896  1.00  0.00      BSYN  
ATOM    383  HZ1 LYS    43      -7.678 -77.465 -14.209  1.00  0.00      BSYN  
ATOM    384  HZ2 LYS    43      -6.891 -75.924 -14.268  1.00  0.00      BSYN  
ATOM    385  HZ3 LYS    43      -7.918 -76.298 -12.896  1.00  0.00      BSYN  
ATOM    386    C LYS    43     -12.656 -76.353 -10.016  1.00  0.00      BSYN  
ATOM    387    O LYS    43     -12.954 -75.314  -9.424  1.00  0.00      BSYN  
ATOM    388    N THR    44     -11.883 -77.189  -9.231  1.00  0.00      BSYN  
ATOM    389    H THR    44     -11.584 -77.041  -8.309  1.00  0.00      BSYN  
ATOM    390   CA THR    44     -11.295 -78.422  -9.766  1.00  0.00      BSYN  
ATOM    391   CB THR    44      -9.722 -78.436  -9.390  1.00  0.00      BSYN  
ATOM    392  OG1 THR    44      -8.956 -77.825 -10.438  1.00  0.00      BSYN  
ATOM    393  HG1 THR    44      -9.672 -77.319 -10.831  1.00  0.00      BSYN  
ATOM    394  CG2 THR    44      -9.171 -79.832  -8.986  1.00  0.00      BSYN  
ATOM    395    C THR    44     -12.094 -79.611  -9.315  1.00  0.00      BSYN  
ATOM    396    O THR    44     -12.011 -80.215  -8.265  1.00  0.00      BSYN  
ATOM    397    N ARG    45     -12.877 -80.064 -10.268  1.00  0.00      BSYN  
ATOM    398    H ARG    45     -12.833 -79.705 -11.178  1.00  0.00      BSYN  
ATOM    399   CA ARG    45     -13.815 -81.088 -10.061  1.00  0.00      BSYN  
ATOM    400   CB ARG    45     -14.966 -81.194 -11.162  1.00  0.00      BSYN  
ATOM    401   CG ARG    45     -16.155 -82.148 -11.070  1.00  0.00      BSYN  
ATOM    402   CD ARG    45     -16.935 -81.920  -9.861  1.00  0.00      BSYN  
ATOM    403   NE ARG    45     -17.793 -80.722 -10.160  1.00  0.00      BSYN  
ATOM    404   HE ARG    45     -18.164 -80.710 -11.067  1.00  0.00      BSYN  
ATOM    405   CZ ARG    45     -17.887 -79.750  -9.279  1.00  0.00      BSYN  
ATOM    406  NH1 ARG    45     -17.298 -79.903  -8.124  1.00  0.00      BSYN  
ATOM    407 HH11 ARG    45     -17.418 -79.303  -7.333  1.00  0.00      BSYN  
ATOM    408 HH12 ARG    45     -16.724 -80.719  -8.070  1.00  0.00      BSYN  
ATOM    409  NH2 ARG    45     -18.394 -78.520  -9.544  1.00  0.00      BSYN  
ATOM    410 HH21 ARG    45     -18.623 -77.874  -8.816  1.00  0.00      BSYN  
ATOM    411 HH22 ARG    45     -18.713 -78.255 -10.454  1.00  0.00      BSYN  
ATOM    412    C ARG    45     -13.066 -82.456  -9.916  1.00  0.00      BSYN  
ATOM    413    O ARG    45     -12.152 -82.576 -10.644  1.00  0.00      BSYN  
ATOM    414    N GLU    46     -13.378 -83.263  -8.949  1.00  0.00      BSYN  
ATOM    415    H GLU    46     -13.808 -82.971  -8.118  1.00  0.00      BSYN  
ATOM    416   CA GLU    46     -12.739 -84.647  -9.020  1.00  0.00      BSYN  
ATOM    417   CB GLU    46     -12.725 -85.189  -7.610  1.00  0.00      BSYN  
ATOM    418   CG GLU    46     -11.795 -84.452  -6.632  1.00  0.00      BSYN  
ATOM    419   CD GLU    46     -11.758 -85.077  -5.245  1.00  0.00      BSYN  
ATOM    420  OE1 GLU    46     -12.476 -84.596  -4.361  1.00  0.00      BSYN  
ATOM    421  OE2 GLU    46     -11.058 -86.091  -4.946  1.00  0.00      BSYN  
ATOM    422    C GLU    46     -13.434 -85.436 -10.101  1.00  0.00      BSYN  
ATOM    423    O GLU    46     -14.579 -85.714 -10.047  1.00  0.00      BSYN  
ATOM    424    N GLY    47     -12.661 -85.720 -11.111  1.00  0.00      BSYN  
ATOM    425    H GLY    47     -11.781 -85.305 -11.229  1.00  0.00      BSYN  
ATOM    426   CA GLY    47     -13.137 -86.561 -12.278  1.00  0.00      BSYN  
ATOM    427    C GLY    47     -12.144 -86.463 -13.420  1.00  0.00      BSYN  
ATOM    428    O GLY    47     -12.570 -86.630 -14.580  1.00  0.00      BSYN  
ATOM    429    N VAL    48     -10.834 -86.165 -13.285  1.00  0.00      BSYN  
ATOM    430    H VAL    48     -10.346 -86.351 -12.457  1.00  0.00      BSYN  
ATOM    431   CA VAL    48      -9.925 -85.860 -14.332  1.00  0.00      BSYN  
ATOM    432   CB VAL    48      -9.149 -84.485 -14.255  1.00  0.00      BSYN  
ATOM    433  CG1 VAL    48      -8.370 -84.385 -12.945  1.00  0.00      BSYN  
ATOM    434  CG2 VAL    48      -8.301 -83.969 -15.426  1.00  0.00      BSYN  
ATOM    435    C VAL    48      -8.970 -87.158 -14.362  1.00  0.00      BSYN  
ATOM    436    O VAL    48      -8.532 -87.606 -13.263  1.00  0.00      BSYN  
ATOM    437    N VAL    49      -8.671 -87.696 -15.550  1.00  0.00      BSYN  
ATOM    438    H VAL    49      -9.115 -87.540 -16.409  1.00  0.00      BSYN  
ATOM    439   CA VAL    49      -7.689 -88.788 -15.505  1.00  0.00      BSYN  
ATOM    440   CB VAL    49      -8.448 -90.006 -16.114  1.00  0.00      BSYN  
ATOM    441  CG1 VAL    49      -8.624 -89.983 -17.621  1.00  0.00      BSYN  
ATOM    442  CG2 VAL    49      -7.649 -91.276 -15.836  1.00  0.00      BSYN  
ATOM    443    C VAL    49      -6.448 -88.326 -16.189  1.00  0.00      BSYN  
ATOM    444    O VAL    49      -6.535 -87.702 -17.322  1.00  0.00      BSYN  
ATOM    445    N GLN    50      -5.394 -88.398 -15.342  1.00  0.00      BSYN  
ATOM    446    H GLN    50      -5.568 -88.971 -14.566  1.00  0.00      BSYN  
ATOM    447   CA GLN    50      -4.085 -87.871 -15.701  1.00  0.00      BSYN  
ATOM    448   CB GLN    50      -3.460 -87.537 -14.333  1.00  0.00      BSYN  
ATOM    449   CG GLN    50      -3.628 -86.116 -13.998  1.00  0.00      BSYN  
ATOM    450   CD GLN    50      -2.832 -85.659 -12.818  1.00  0.00      BSYN  
ATOM    451  OE1 GLN    50      -1.613 -85.648 -12.856  1.00  0.00      BSYN  
ATOM    452  NE2 GLN    50      -3.396 -85.219 -11.718  1.00  0.00      BSYN  
ATOM    453 HE21 GLN    50      -4.361 -85.080 -11.615  1.00  0.00      BSYN  
ATOM    454 HE22 GLN    50      -2.681 -85.230 -11.048  1.00  0.00      BSYN  
ATOM    455    C GLN    50      -3.268 -88.931 -16.465  1.00  0.00      BSYN  
ATOM    456    O GLN    50      -3.235 -90.100 -15.982  1.00  0.00      BSYN  
ATOM    457    N GLY    51      -2.834 -88.635 -17.673  1.00  0.00      BSYN  
ATOM    458    H GLY    51      -2.915 -87.698 -17.951  1.00  0.00      BSYN  
ATOM    459   CA GLY    51      -1.999 -89.629 -18.428  1.00  0.00      BSYN  
ATOM    460    C GLY    51      -1.872 -89.424 -19.952  1.00  0.00      BSYN  
ATOM    461    O GLY    51      -0.878 -89.367 -20.612  1.00  0.00      BSYN  
ATOM    462    N VAL    52      -3.121 -89.104 -20.425  1.00  0.00      BSYN  
ATOM    463    H VAL    52      -3.826 -88.930 -19.768  1.00  0.00      BSYN  
ATOM    464   CA VAL    52      -3.352 -88.945 -21.869  1.00  0.00      BSYN  
ATOM    465   CB VAL    52      -4.714 -89.533 -22.089  1.00  0.00      BSYN  
ATOM    466  CG1 VAL    52      -4.738 -90.980 -21.849  1.00  0.00      BSYN  
ATOM    467  CG2 VAL    52      -5.816 -89.020 -21.083  1.00  0.00      BSYN  
ATOM    468    C VAL    52      -3.292 -87.574 -22.517  1.00  0.00      BSYN  
ATOM    469    O VAL    52      -3.986 -86.658 -22.104  1.00  0.00      BSYN  
ATOM    470    N ALA    53      -2.491 -87.408 -23.523  1.00  0.00      BSYN  
ATOM    471    H ALA    53      -1.984 -88.208 -23.775  1.00  0.00      BSYN  
ATOM    472   CA ALA    53      -2.453 -86.196 -24.285  1.00  0.00      BSYN  
ATOM    473   CB ALA    53      -1.420 -85.190 -23.660  1.00  0.00      BSYN  
ATOM    474    C ALA    53      -1.943 -86.420 -25.766  1.00  0.00      BSYN  
ATOM    475    O ALA    53      -2.062 -87.476 -26.263  1.00  0.00      BSYN  
ATOM    476    N SER    54      -1.507 -85.494 -26.663  1.00  0.00      BSYN  
ATOM    477    H SER    54      -1.558 -84.548 -26.414  1.00  0.00      BSYN  
ATOM    478   CA SER    54      -1.048 -85.832 -28.005  1.00  0.00      BSYN  
ATOM    479   CB SER    54      -1.300 -84.617 -28.908  1.00  0.00      BSYN  
ATOM    480   OG SER    54      -2.497 -83.945 -28.617  1.00  0.00      BSYN  
ATOM    481   HG SER    54      -3.069 -84.664 -28.336  1.00  0.00      BSYN  
ATOM    482    C SER    54       0.418 -86.287 -28.054  1.00  0.00      BSYN  
ATOM    483    O SER    54       1.421 -85.606 -28.010  1.00  0.00      BSYN  
ATOM    484    N VAL    55       0.451 -87.643 -28.129  1.00  0.00      BSYN  
ATOM    485    H VAL    55      -0.367 -88.154 -27.950  1.00  0.00      BSYN  
ATOM    486   CA VAL    55       1.706 -88.355 -28.425  1.00  0.00      BSYN  
ATOM    487   CB VAL    55       1.759 -89.865 -27.981  1.00  0.00      BSYN  
ATOM    488  CG1 VAL    55       2.067 -89.756 -26.474  1.00  0.00      BSYN  
ATOM    489  CG2 VAL    55       0.639 -90.730 -28.420  1.00  0.00      BSYN  
ATOM    490    C VAL    55       1.890 -88.185 -29.915  1.00  0.00      BSYN  
ATOM    491    O VAL    55       3.057 -88.145 -30.358  1.00  0.00      BSYN  
ATOM    492    N ALA    56       0.874 -88.233 -30.719  1.00  0.00      BSYN  
ATOM    493    H ALA    56       0.181 -88.776 -30.288  1.00  0.00      BSYN  
ATOM    494   CA ALA    56       0.751 -87.716 -32.106  1.00  0.00      BSYN  
ATOM    495   CB ALA    56      -0.467 -88.504 -32.764  1.00  0.00      BSYN  
ATOM    496    C ALA    56       0.575 -86.248 -32.277  1.00  0.00      BSYN  
ATOM    497    O ALA    56      -0.548 -85.761 -32.187  1.00  0.00      BSYN  
ATOM    498    N GLU    57       1.653 -85.605 -32.516  1.00  0.00      BSYN  
ATOM    499    H GLU    57       2.464 -86.118 -32.714  1.00  0.00      BSYN  
ATOM    500   CA GLU    57       1.775 -84.249 -32.621  1.00  0.00      BSYN  
ATOM    501   CB GLU    57       3.026 -83.740 -31.793  1.00  0.00      BSYN  
ATOM    502   CG GLU    57       2.736 -83.196 -30.512  1.00  0.00      BSYN  
ATOM    503   CD GLU    57       3.909 -82.419 -29.884  1.00  0.00      BSYN  
ATOM    504  OE1 GLU    57       3.610 -81.293 -29.520  1.00  0.00      BSYN  
ATOM    505  OE2 GLU    57       5.019 -82.932 -29.749  1.00  0.00      BSYN  
ATOM    506    C GLU    57       1.841 -83.700 -34.027  1.00  0.00      BSYN  
ATOM    507    O GLU    57       2.834 -83.744 -34.696  1.00  0.00      BSYN  
ATOM    508    N LYS    58       0.626 -83.315 -34.493  1.00  0.00      BSYN  
ATOM    509    H LYS    58      -0.190 -83.376 -33.953  1.00  0.00      BSYN  
ATOM    510   CA LYS    58       0.514 -82.458 -35.722  1.00  0.00      BSYN  
ATOM    511   CB LYS    58      -0.945 -82.159 -36.175  1.00  0.00      BSYN  
ATOM    512   CG LYS    58      -1.701 -83.404 -36.591  1.00  0.00      BSYN  
ATOM    513   CD LYS    58      -3.216 -83.020 -36.865  1.00  0.00      BSYN  
ATOM    514   CE LYS    58      -3.328 -82.154 -38.000  1.00  0.00      BSYN  
ATOM    515   NZ LYS    58      -4.638 -81.762 -38.401  1.00  0.00      BSYN  
ATOM    516  HZ1 LYS    58      -5.041 -82.640 -38.786  1.00  0.00      BSYN  
ATOM    517  HZ2 LYS    58      -5.162 -81.533 -37.532  1.00  0.00      BSYN  
ATOM    518  HZ3 LYS    58      -4.542 -80.922 -39.006  1.00  0.00      BSYN  
ATOM    519    C LYS    58       1.387 -81.183 -35.467  1.00  0.00      BSYN  
ATOM    520    O LYS    58       1.371 -80.720 -34.343  1.00  0.00      BSYN  
ATOM    521    N THR    59       2.191 -80.811 -36.481  1.00  0.00      BSYN  
ATOM    522    H THR    59       2.182 -81.436 -37.235  1.00  0.00      BSYN  
ATOM    523   CA THR    59       3.104 -79.703 -36.533  1.00  0.00      BSYN  
ATOM    524   CB THR    59       4.501 -80.344 -36.229  1.00  0.00      BSYN  
ATOM    525  OG1 THR    59       4.796 -80.668 -34.882  1.00  0.00      BSYN  
ATOM    526  HG1 THR    59       4.432 -81.556 -34.914  1.00  0.00      BSYN  
ATOM    527  CG2 THR    59       5.622 -79.425 -36.669  1.00  0.00      BSYN  
ATOM    528    C THR    59       3.060 -79.200 -38.000  1.00  0.00      BSYN  
ATOM    529    O THR    59       2.760 -79.971 -38.975  1.00  0.00      BSYN  
ATOM    530    N LYS    60       3.240 -77.905 -38.179  1.00  0.00      BSYN  
ATOM    531    H LYS    60       3.469 -77.209 -37.529  1.00  0.00      BSYN  
ATOM    532   CA LYS    60       3.072 -77.390 -39.539  1.00  0.00      BSYN  
ATOM    533   CB LYS    60       2.166 -76.186 -39.373  1.00  0.00      BSYN  
ATOM    534   CG LYS    60       0.703 -76.325 -38.816  1.00  0.00      BSYN  
ATOM    535   CD LYS    60      -0.397 -76.423 -39.841  1.00  0.00      BSYN  
ATOM    536   CE LYS    60      -0.576 -75.063 -40.493  1.00  0.00      BSYN  
ATOM    537   NZ LYS    60      -1.730 -74.868 -41.304  1.00  0.00      BSYN  
ATOM    538  HZ1 LYS    60      -1.625 -73.838 -41.394  1.00  0.00      BSYN  
ATOM    539  HZ2 LYS    60      -1.619 -75.455 -42.156  1.00  0.00      BSYN  
ATOM    540  HZ3 LYS    60      -2.592 -75.031 -40.746  1.00  0.00      BSYN  
ATOM    541    C LYS    60       4.348 -77.134 -40.245  1.00  0.00      BSYN  
ATOM    542    O LYS    60       5.420 -77.043 -39.671  1.00  0.00      BSYN  
ATOM    543    N GLU    61       4.183 -77.434 -41.526  1.00  0.00      BSYN  
ATOM    544    H GLU    61       3.259 -77.601 -41.806  1.00  0.00      BSYN  
ATOM    545   CA GLU    61       5.353 -77.215 -42.382  1.00  0.00      BSYN  
ATOM    546   CB GLU    61       5.588 -78.512 -43.197  1.00  0.00      BSYN  
ATOM    547   CG GLU    61       6.731 -78.423 -43.992  1.00  0.00      BSYN  
ATOM    548   CD GLU    61       7.293 -79.690 -44.696  1.00  0.00      BSYN  
ATOM    549  OE1 GLU    61       6.936 -80.811 -44.345  1.00  0.00      BSYN  
ATOM    550  OE2 GLU    61       8.085 -79.444 -45.635  1.00  0.00      BSYN  
ATOM    551    C GLU    61       5.020 -75.919 -43.140  1.00  0.00      BSYN  
ATOM    552    O GLU    61       4.133 -75.810 -44.049  1.00  0.00      BSYN  
ATOM    553    N GLN    62       5.537 -74.839 -42.653  1.00  0.00      BSYN  
ATOM    554    H GLN    62       6.456 -74.894 -42.317  1.00  0.00      BSYN  
ATOM    555   CA GLN    62       5.049 -73.450 -43.060  1.00  0.00      BSYN  
ATOM    556   CB GLN    62       5.908 -72.461 -42.276  1.00  0.00      BSYN  
ATOM    557   CG GLN    62       6.483 -71.229 -42.902  1.00  0.00      BSYN  
ATOM    558   CD GLN    62       7.146 -70.223 -41.951  1.00  0.00      BSYN  
ATOM    559  OE1 GLN    62       6.845 -70.212 -40.753  1.00  0.00      BSYN  
ATOM    560  NE2 GLN    62       8.167 -69.437 -42.418  1.00  0.00      BSYN  
ATOM    561 HE21 GLN    62       8.651 -69.425 -43.270  1.00  0.00      BSYN  
ATOM    562 HE22 GLN    62       8.395 -68.768 -41.739  1.00  0.00      BSYN  
ATOM    563    C GLN    62       5.098 -73.340 -44.637  1.00  0.00      BSYN  
ATOM    564    O GLN    62       6.100 -73.490 -45.326  1.00  0.00      BSYN  
ATOM    565    N ALA    63       3.886 -73.070 -45.099  1.00  0.00      BSYN  
ATOM    566    H ALA    63       3.067 -72.966 -44.571  1.00  0.00      BSYN  
ATOM    567   CA ALA    63       3.652 -72.822 -46.529  1.00  0.00      BSYN  
ATOM    568   CB ALA    63       2.471 -73.374 -47.263  1.00  0.00      BSYN  
ATOM    569    C ALA    63       3.837 -71.382 -46.810  1.00  0.00      BSYN  
ATOM    570    O ALA    63       2.999 -70.486 -46.672  1.00  0.00      BSYN  
ATOM    571    N SER    64       5.080 -71.109 -47.218  1.00  0.00      BSYN  
ATOM    572    H SER    64       5.596 -71.933 -47.338  1.00  0.00      BSYN  
ATOM    573   CA SER    64       5.753 -69.828 -47.378  1.00  0.00      BSYN  
ATOM    574   CB SER    64       7.117 -69.880 -47.884  1.00  0.00      BSYN  
ATOM    575   OG SER    64       7.754 -71.126 -47.586  1.00  0.00      BSYN  
ATOM    576   HG SER    64       8.340 -71.085 -46.827  1.00  0.00      BSYN  
ATOM    577    C SER    64       4.946 -69.007 -48.390  1.00  0.00      BSYN  
ATOM    578    O SER    64       4.563 -67.900 -48.177  1.00  0.00      BSYN  
ATOM    579    N HIS    65       4.665 -69.581 -49.572  1.00  0.00      BSYN  
ATOM    580    H HIS    65       5.054 -70.470 -49.704  1.00  0.00      BSYN  
ATOM    581   CA HIS    65       4.042 -68.927 -50.678  1.00  0.00      BSYN  
ATOM    582   CB HIS    65       4.570 -69.533 -52.068  1.00  0.00      BSYN  
ATOM    583   CG HIS    65       4.995 -70.991 -51.968  1.00  0.00      BSYN  
ATOM    584  ND1 HIS    65       6.257 -71.263 -51.653  1.00  0.00      BSYN  
ATOM    585  HD1 HIS    65       6.975 -70.646 -51.400  1.00  0.00      BSYN  
ATOM    586  CD2 HIS    65       4.262 -72.102 -51.967  1.00  0.00      BSYN  
ATOM    587  NE2 HIS    65       5.070 -73.021 -51.526  1.00  0.00      BSYN  
ATOM    588  CE1 HIS    65       6.316 -72.502 -51.494  1.00  0.00      BSYN  
ATOM    589    C HIS    65       2.480 -68.820 -50.566  1.00  0.00      BSYN  
ATOM    590    O HIS    65       1.869 -68.530 -51.633  1.00  0.00      BSYN  
ATOM    591    N LEU    66       1.910 -69.463 -49.574  1.00  0.00      BSYN  
ATOM    592    H LEU    66       2.591 -69.917 -49.035  1.00  0.00      BSYN  
ATOM    593   CA LEU    66       0.514 -69.557 -49.354  1.00  0.00      BSYN  
ATOM    594   CB LEU    66       0.162 -71.036 -48.923  1.00  0.00      BSYN  
ATOM    595   CG LEU    66      -1.246 -71.665 -49.081  1.00  0.00      BSYN  
ATOM    596  CD1 LEU    66      -2.225 -71.234 -47.929  1.00  0.00      BSYN  
ATOM    597  CD2 LEU    66      -1.824 -71.321 -50.425  1.00  0.00      BSYN  
ATOM    598    C LEU    66       0.024 -68.591 -48.167  1.00  0.00      BSYN  
ATOM    599    O LEU    66      -1.106 -68.052 -48.204  1.00  0.00      BSYN  
ATOM    600    N GLY    67       0.879 -68.200 -47.123  1.00  0.00      BSYN  
ATOM    601    H GLY    67       1.842 -68.382 -47.093  1.00  0.00      BSYN  
ATOM    602   CA GLY    67       0.432 -67.344 -45.971  1.00  0.00      BSYN  
ATOM    603    C GLY    67      -0.454 -68.033 -44.972  1.00  0.00      BSYN  
ATOM    604    O GLY    67      -0.861 -67.365 -44.014  1.00  0.00      BSYN  
ATOM    605    N GLY    68      -0.504 -69.410 -44.973  1.00  0.00      BSYN  
ATOM    606    H GLY    68       0.003 -69.676 -45.768  1.00  0.00      BSYN  
ATOM    607   CA GLY    68      -1.109 -70.260 -44.018  1.00  0.00      BSYN  
ATOM    608    C GLY    68       0.086 -70.877 -43.283  1.00  0.00      BSYN  
ATOM    609    O GLY    68       0.862 -71.616 -43.951  1.00  0.00      BSYN  
ATOM    610    N ALA    69       0.249 -70.725 -42.010  1.00  0.00      BSYN  
ATOM    611    H ALA    69      -0.377 -70.284 -41.400  1.00  0.00      BSYN  
ATOM    612   CA ALA    69       1.412 -71.312 -41.352  1.00  0.00      BSYN  
ATOM    613   CB ALA    69       2.708 -70.492 -41.730  1.00  0.00      BSYN  
ATOM    614    C ALA    69       1.295 -71.126 -39.820  1.00  0.00      BSYN  
ATOM    615    O ALA    69       1.857 -71.803 -39.064  1.00  0.00      BSYN  
ATOM    616    N VAL    70       0.420 -70.248 -39.325  1.00  0.00      BSYN  
ATOM    617    H VAL    70      -0.365 -69.972 -39.842  1.00  0.00      BSYN  
ATOM    618   CA VAL    70       0.403 -70.049 -37.869  1.00  0.00      BSYN  
ATOM    619   CB VAL    70       0.659 -68.482 -37.483  1.00  0.00      BSYN  
ATOM    620  CG1 VAL    70       0.143 -67.402 -38.502  1.00  0.00      BSYN  
ATOM    621  CG2 VAL    70       0.506 -68.045 -36.018  1.00  0.00      BSYN  
ATOM    622    C VAL    70      -0.852 -70.615 -37.289  1.00  0.00      BSYN  
ATOM    623    O VAL    70      -1.911 -70.576 -37.950  1.00  0.00      BSYN  
ATOM    624    N PHE    71      -0.796 -70.970 -35.997  1.00  0.00      BSYN  
ATOM    625    H PHE    71      -0.259 -70.482 -35.338  1.00  0.00      BSYN  
ATOM    626   CA PHE    71      -1.801 -71.876 -35.534  1.00  0.00      BSYN  
ATOM    627   CB PHE    71      -1.397 -73.307 -36.060  1.00  0.00      BSYN  
ATOM    628   CG PHE    71      -2.538 -74.174 -36.622  1.00  0.00      BSYN  
ATOM    629  CD1 PHE    71      -3.380 -73.727 -37.639  1.00  0.00      BSYN  
ATOM    630  CD2 PHE    71      -2.532 -75.431 -36.160  1.00  0.00      BSYN  
ATOM    631  CE1 PHE    71      -4.344 -74.646 -38.106  1.00  0.00      BSYN  
ATOM    632  CE2 PHE    71      -3.508 -76.344 -36.575  1.00  0.00      BSYN  
ATOM    633   CZ PHE    71      -4.384 -75.895 -37.540  1.00  0.00      BSYN  
ATOM    634    C PHE    71      -1.612 -71.696 -34.031  1.00  0.00      BSYN  
ATOM    635    O PHE    71      -0.777 -72.469 -33.475  1.00  0.00      BSYN  
ATOM    636    N SER    72      -2.118 -70.614 -33.464  1.00  0.00      BSYN  
ATOM    637    H SER    72      -2.776 -70.141 -34.014  1.00  0.00      BSYN  
ATOM    638   CA SER    72      -1.962 -70.464 -32.035  1.00  0.00      BSYN  
ATOM    639   CB SER    72      -2.651 -69.154 -31.863  1.00  0.00      BSYN  
ATOM    640   OG SER    72      -2.551 -68.732 -30.480  1.00  0.00      BSYN  
ATOM    641   HG SER    72      -2.618 -67.774 -30.503  1.00  0.00      BSYN  
ATOM    642    C SER    72      -2.770 -71.468 -31.185  1.00  0.00      BSYN  
ATOM    643    O SER    72      -3.724 -72.182 -31.683  1.00  0.00      BSYN  
ATOM    644    N GLY    73      -2.397 -71.519 -29.880  1.00  0.00      BSYN  
ATOM    645    H GLY    73      -1.748 -70.874 -29.531  1.00  0.00      BSYN  
ATOM    646   CA GLY    73      -3.111 -72.417 -29.002  1.00  0.00      BSYN  
ATOM    647    C GLY    73      -2.606 -73.729 -29.115  1.00  0.00      BSYN  
ATOM    648    O GLY    73      -1.805 -74.270 -28.308  1.00  0.00      BSYN  
ATOM    649    N ALA    74      -3.034 -74.388 -30.227  1.00  0.00      BSYN  
ATOM    650    H ALA    74      -3.545 -73.970 -30.950  1.00  0.00      BSYN  
ATOM    651   CA ALA    74      -2.666 -75.847 -30.254  1.00  0.00      BSYN  
ATOM    652   CB ALA    74      -3.815 -76.895 -30.413  1.00  0.00      BSYN  
ATOM    653    C ALA    74      -2.153 -75.907 -31.672  1.00  0.00      BSYN  
ATOM    654    O ALA    74      -2.653 -75.195 -32.533  1.00  0.00      BSYN  
ATOM    655    N GLY    75      -1.021 -76.590 -31.780  1.00  0.00      BSYN  
ATOM    656    H GLY    75      -0.441 -76.852 -31.035  1.00  0.00      BSYN  
ATOM    657   CA GLY    75      -0.432 -76.839 -33.021  1.00  0.00      BSYN  
ATOM    658    C GLY    75       0.963 -76.126 -33.195  1.00  0.00      BSYN  
ATOM    659    O GLY    75       1.697 -76.288 -32.226  1.00  0.00      BSYN  
ATOM    660    N ASN    76       1.275 -75.297 -34.138  1.00  0.00      BSYN  
ATOM    661    H ASN    76       0.573 -74.801 -34.608  1.00  0.00      BSYN  
ATOM    662   CA ASN    76       2.685 -74.858 -34.535  1.00  0.00      BSYN  
ATOM    663   CB ASN    76       2.551 -74.180 -35.875  1.00  0.00      BSYN  
ATOM    664   CG ASN    76       3.959 -73.871 -36.482  1.00  0.00      BSYN  
ATOM    665  OD1 ASN    76       4.817 -74.785 -36.794  1.00  0.00      BSYN  
ATOM    666  ND2 ASN    76       4.310 -72.682 -36.944  1.00  0.00      BSYN  
ATOM    667 HD21 ASN    76       3.673 -71.966 -37.152  1.00  0.00      BSYN  
ATOM    668 HD22 ASN    76       5.213 -72.446 -37.241  1.00  0.00      BSYN  
ATOM    669    C ASN    76       3.138 -73.861 -33.488  1.00  0.00      BSYN  
ATOM    670    O ASN    76       4.297 -73.986 -33.156  1.00  0.00      BSYN  
ATOM    671    N ILE    77       2.257 -72.811 -33.236  1.00  0.00      BSYN  
ATOM    672    H ILE    77       1.565 -72.561 -33.883  1.00  0.00      BSYN  
ATOM    673   CA ILE    77       2.659 -71.866 -32.182  1.00  0.00      BSYN  
ATOM    674   CB ILE    77       3.142 -70.456 -32.690  1.00  0.00      BSYN  
ATOM    675  CG2 ILE    77       2.031 -69.465 -33.198  1.00  0.00      BSYN  
ATOM    676  CG1 ILE    77       4.110 -69.724 -31.818  1.00  0.00      BSYN  
ATOM    677   CD ILE    77       5.519 -70.167 -31.546  1.00  0.00      BSYN  
ATOM    678    C ILE    77       2.003 -71.811 -30.822  1.00  0.00      BSYN  
ATOM    679    O ILE    77       1.218 -70.867 -30.453  1.00  0.00      BSYN  
ATOM    680    N ALA    78       2.185 -72.764 -29.985  1.00  0.00      BSYN  
ATOM    681    H ALA    78       3.130 -72.986 -30.121  1.00  0.00      BSYN  
ATOM    682   CA ALA    78       1.570 -72.983 -28.741  1.00  0.00      BSYN  
ATOM    683   CB ALA    78       1.758 -74.496 -28.220  1.00  0.00      BSYN  
ATOM    684    C ALA    78       1.846 -72.139 -27.510  1.00  0.00      BSYN  
ATOM    685    O ALA    78       2.842 -71.502 -27.407  1.00  0.00      BSYN  
ATOM    686    N ALA    79       0.886 -72.211 -26.581  1.00  0.00      BSYN  
ATOM    687    H ALA    79       0.126 -72.809 -26.740  1.00  0.00      BSYN  
ATOM    688   CA ALA    79       0.955 -71.385 -25.406  1.00  0.00      BSYN  
ATOM    689   CB ALA    79      -0.526 -70.935 -25.198  1.00  0.00      BSYN  
ATOM    690    C ALA    79       1.448 -72.032 -24.133  1.00  0.00      BSYN  
ATOM    691    O ALA    79       1.316 -71.447 -23.026  1.00  0.00      BSYN  
ATOM    692    N ALA    80       2.152 -73.126 -24.328  1.00  0.00      BSYN  
ATOM    693    H ALA    80       2.326 -73.144 -25.292  1.00  0.00      BSYN  
ATOM    694   CA ALA    80       2.704 -74.059 -23.357  1.00  0.00      BSYN  
ATOM    695   CB ALA    80       2.878 -75.463 -23.990  1.00  0.00      BSYN  
ATOM    696    C ALA    80       4.052 -73.598 -22.959  1.00  0.00      BSYN  
ATOM    697    O ALA    80       4.602 -73.917 -21.944  1.00  0.00      BSYN  
ATOM    698    N THR    81       4.606 -72.639 -23.811  1.00  0.00      BSYN  
ATOM    699    H THR    81       4.245 -72.473 -24.706  1.00  0.00      BSYN  
ATOM    700   CA THR    81       5.794 -71.860 -23.457  1.00  0.00      BSYN  
ATOM    701   CB THR    81       6.115 -70.893 -24.683  1.00  0.00      BSYN  
ATOM    702  OG1 THR    81       4.783 -70.287 -25.026  1.00  0.00      BSYN  
ATOM    703  HG1 THR    81       4.656 -69.354 -25.214  1.00  0.00      BSYN  
ATOM    704  CG2 THR    81       6.653 -71.557 -25.854  1.00  0.00      BSYN  
ATOM    705    C THR    81       5.518 -70.972 -22.232  1.00  0.00      BSYN  
ATOM    706    O THR    81       6.471 -70.684 -21.446  1.00  0.00      BSYN  
ATOM    707    N GLY    82       4.211 -70.505 -22.172  1.00  0.00      BSYN  
ATOM    708    H GLY    82       3.636 -70.701 -22.941  1.00  0.00      BSYN  
ATOM    709   CA GLY    82       3.751 -69.752 -21.000  1.00  0.00      BSYN  
ATOM    710    C GLY    82       2.289 -70.047 -20.489  1.00  0.00      BSYN  
ATOM    711    O GLY    82       1.269 -69.496 -20.824  1.00  0.00      BSYN  
ATOM    712    N LEU    83       2.274 -71.215 -19.823  1.00  0.00      BSYN  
ATOM    713    H LEU    83       3.101 -71.710 -19.644  1.00  0.00      BSYN  
ATOM    714   CA LEU    83       1.092 -71.826 -19.266  1.00  0.00      BSYN  
ATOM    715   CB LEU    83       0.884 -73.281 -19.814  1.00  0.00      BSYN  
ATOM    716   CG LEU    83      -0.419 -74.061 -19.947  1.00  0.00      BSYN  
ATOM    717  CD1 LEU    83      -1.314 -73.624 -21.135  1.00  0.00      BSYN  
ATOM    718  CD2 LEU    83      -0.131 -75.572 -20.078  1.00  0.00      BSYN  
ATOM    719    C LEU    83       0.813 -71.657 -17.748  1.00  0.00      BSYN  
ATOM    720    O LEU    83       0.871 -72.640 -16.958  1.00  0.00      BSYN  
ATOM    721    N VAL    84       0.350 -70.462 -17.332  1.00  0.00      BSYN  
ATOM    722    H VAL    84       0.131 -69.817 -18.036  1.00  0.00      BSYN  
ATOM    723   CA VAL    84       0.310 -70.214 -15.912  1.00  0.00      BSYN  
ATOM    724   CB VAL    84       0.863 -68.793 -15.594  1.00  0.00      BSYN  
ATOM    725  CG1 VAL    84       0.170 -67.773 -16.427  1.00  0.00      BSYN  
ATOM    726  CG2 VAL    84       0.505 -68.374 -14.280  1.00  0.00      BSYN  
ATOM    727    C VAL    84      -1.057 -70.423 -15.318  1.00  0.00      BSYN  
ATOM    728    O VAL    84      -2.025 -69.781 -15.726  1.00  0.00      BSYN  
ATOM    729    N LYS    85      -1.078 -71.108 -14.151  1.00  0.00      BSYN  
ATOM    730    H LYS    85      -0.296 -71.621 -13.860  1.00  0.00      BSYN  
ATOM    731   CA LYS    85      -2.304 -71.148 -13.385  1.00  0.00      BSYN  
ATOM    732   CB LYS    85      -2.471 -72.526 -12.702  1.00  0.00      BSYN  
ATOM    733   CG LYS    85      -2.252 -73.734 -13.671  1.00  0.00      BSYN  
ATOM    734   CD LYS    85      -0.972 -74.538 -13.473  1.00  0.00      BSYN  
ATOM    735   CE LYS    85      -0.998 -75.670 -14.462  1.00  0.00      BSYN  
ATOM    736   NZ LYS    85      -0.650 -75.303 -15.755  1.00  0.00      BSYN  
ATOM    737  HZ1 LYS    85       0.313 -74.910 -15.750  1.00  0.00      BSYN  
ATOM    738  HZ2 LYS    85      -0.608 -76.109 -16.410  1.00  0.00      BSYN  
ATOM    739  HZ3 LYS    85      -1.350 -74.636 -16.138  1.00  0.00      BSYN  
ATOM    740    C LYS    85      -2.259 -70.001 -12.337  1.00  0.00      BSYN  
ATOM    741    O LYS    85      -1.435 -70.021 -11.424  1.00  0.00      BSYN  
ATOM    742    N ARG    86      -3.273 -69.140 -12.380  1.00  0.00      BSYN  
ATOM    743    H ARG    86      -3.781 -69.188 -13.217  1.00  0.00      BSYN  
ATOM    744   CA ARG    86      -3.551 -68.081 -11.412  1.00  0.00      BSYN  
ATOM    745   CB ARG    86      -4.521 -67.132 -12.068  1.00  0.00      BSYN  
ATOM    746   CG ARG    86      -3.829 -66.172 -13.059  1.00  0.00      BSYN  
ATOM    747   CD ARG    86      -4.269 -66.499 -14.554  1.00  0.00      BSYN  
ATOM    748   NE ARG    86      -3.474 -65.623 -15.465  1.00  0.00      BSYN  
ATOM    749   HE ARG    86      -2.632 -66.071 -15.693  1.00  0.00      BSYN  
ATOM    750   CZ ARG    86      -4.016 -64.668 -16.246  1.00  0.00      BSYN  
ATOM    751  NH1 ARG    86      -3.152 -64.075 -17.096  1.00  0.00      BSYN  
ATOM    752 HH11 ARG    86      -3.305 -63.352 -17.770  1.00  0.00      BSYN  
ATOM    753 HH12 ARG    86      -2.255 -64.507 -17.005  1.00  0.00      BSYN  
ATOM    754  NH2 ARG    86      -5.235 -64.342 -16.120  1.00  0.00      BSYN  
ATOM    755 HH21 ARG    86      -5.466 -63.605 -16.755  1.00  0.00      BSYN  
ATOM    756 HH22 ARG    86      -5.752 -64.615 -15.309  1.00  0.00      BSYN  
ATOM    757    C ARG    86      -4.118 -68.636 -10.110  1.00  0.00      BSYN  
ATOM    758    O ARG    86      -5.179 -69.159  -9.948  1.00  0.00      BSYN  
ATOM    759    N GLU    87      -3.196 -68.604  -9.148  1.00  0.00      BSYN  
ATOM    760    H GLU    87      -2.386 -68.151  -9.464  1.00  0.00      BSYN  
ATOM    761   CA GLU    87      -3.334 -68.977  -7.718  1.00  0.00      BSYN  
ATOM    762   CB GLU    87      -2.160 -69.711  -7.374  1.00  0.00      BSYN  
ATOM    763   CG GLU    87      -2.003 -70.634  -6.145  1.00  0.00      BSYN  
ATOM    764   CD GLU    87      -0.899 -71.673  -6.430  1.00  0.00      BSYN  
ATOM    765  OE1 GLU    87       0.047 -71.564  -5.666  1.00  0.00      BSYN  
ATOM    766  OE2 GLU    87      -0.944 -72.359  -7.411  1.00  0.00      BSYN  
ATOM    767    C GLU    87      -3.619 -67.797  -6.892  1.00  0.00      BSYN  
ATOM    768    O GLU    87      -2.816 -66.862  -6.838  1.00  0.00      BSYN  
ATOM    769    N GLU    88      -4.918 -67.797  -6.426  1.00  0.00      BSYN  
ATOM    770    H GLU    88      -5.433 -68.607  -6.621  1.00  0.00      BSYN  
ATOM    771   CA GLU    88      -5.426 -66.754  -5.541  1.00  0.00      BSYN  
ATOM    772   CB GLU    88      -6.699 -66.226  -6.140  1.00  0.00      BSYN  
ATOM    773   CG GLU    88      -6.507 -65.249  -7.200  1.00  0.00      BSYN  
ATOM    774   CD GLU    88      -7.774 -64.405  -7.462  1.00  0.00      BSYN  
ATOM    775  OE1 GLU    88      -7.656 -63.291  -6.917  1.00  0.00      BSYN  
ATOM    776  OE2 GLU    88      -8.724 -64.783  -8.132  1.00  0.00      BSYN  
ATOM    777    C GLU    88      -5.710 -67.374  -4.080  1.00  0.00      BSYN  
ATOM    778    O GLU    88      -6.568 -68.214  -4.004  1.00  0.00      BSYN  
ATOM    779    N PHE    89      -5.161 -67.066  -2.902  1.00  0.00      BSYN  
ATOM    780    H PHE    89      -5.495 -67.492  -2.086  1.00  0.00      BSYN  
ATOM    781   CA PHE    89      -4.136 -66.073  -2.673  1.00  0.00      BSYN  
ATOM    782   CB PHE    89      -4.203 -65.722  -1.119  1.00  0.00      BSYN  
ATOM    783   CG PHE    89      -5.565 -65.400  -0.606  1.00  0.00      BSYN  
ATOM    784  CD1 PHE    89      -6.025 -66.348   0.258  1.00  0.00      BSYN  
ATOM    785  CD2 PHE    89      -6.387 -64.336  -1.044  1.00  0.00      BSYN  
ATOM    786  CE1 PHE    89      -7.190 -66.315   0.777  1.00  0.00      BSYN  
ATOM    787  CE2 PHE    89      -7.729 -64.340  -0.564  1.00  0.00      BSYN  
ATOM    788   CZ PHE    89      -8.111 -65.285   0.372  1.00  0.00      BSYN  
ATOM    789    C PHE    89      -2.662 -66.519  -3.132  1.00  0.00      BSYN  
ATOM    790    O PHE    89      -2.489 -67.765  -3.457  1.00  0.00      BSYN  
ATOM    791    N PRO    90      -1.839 -65.622  -3.502  1.00  0.00      BSYN  
ATOM    792   CD PRO    90      -0.430 -65.773  -3.380  1.00  0.00      BSYN  
ATOM    793   CA PRO    90      -2.196 -64.246  -3.829  1.00  0.00      BSYN  
ATOM    794   CB PRO    90      -1.233 -63.402  -3.048  1.00  0.00      BSYN  
ATOM    795   CG PRO    90      -0.024 -64.362  -2.751  1.00  0.00      BSYN  
ATOM    796    C PRO    90      -2.399 -63.870  -5.312  1.00  0.00      BSYN  
ATOM    797    O PRO    90      -3.568 -63.590  -5.692  1.00  0.00      BSYN  
ATOM    798    N THR    91      -1.272 -63.852  -6.073  1.00  0.00      BSYN  
ATOM    799    H THR    91      -0.528 -64.053  -5.467  1.00  0.00      BSYN  
ATOM    800   CA THR    91      -1.097 -63.846  -7.528  1.00  0.00      BSYN  
ATOM    801   CB THR    91      -0.842 -62.515  -8.235  1.00  0.00      BSYN  
ATOM    802  OG1 THR    91       0.425 -61.991  -7.819  1.00  0.00      BSYN  
ATOM    803  HG1 THR    91       1.200 -62.376  -8.234  1.00  0.00      BSYN  
ATOM    804  CG2 THR    91      -1.989 -61.656  -7.920  1.00  0.00      BSYN  
ATOM    805    C THR    91       0.006 -64.742  -7.963  1.00  0.00      BSYN  
ATOM    806    O THR    91       0.923 -64.342  -8.685  1.00  0.00      BSYN  
ATOM    807    N ASP    92      -0.049 -66.043  -7.636  1.00  0.00      BSYN  
ATOM    808    H ASP    92      -0.893 -66.504  -7.449  1.00  0.00      BSYN  
ATOM    809   CA ASP    92       1.132 -66.878  -7.855  1.00  0.00      BSYN  
ATOM    810   CB ASP    92       1.100 -68.278  -7.208  1.00  0.00      BSYN  
ATOM    811   CG ASP    92       2.263 -69.297  -7.349  1.00  0.00      BSYN  
ATOM    812  OD1 ASP    92       3.268 -69.377  -6.608  1.00  0.00      BSYN  
ATOM    813  OD2 ASP    92       1.982 -70.037  -8.265  1.00  0.00      BSYN  
ATOM    814    C ASP    92       1.451 -67.084  -9.295  1.00  0.00      BSYN  
ATOM    815    O ASP    92       0.762 -67.879 -10.003  1.00  0.00      BSYN  
ATOM    816    N LEU    93       2.351 -66.303  -9.960  1.00  0.00      BSYN  
ATOM    817    H LEU    93       3.036 -65.778  -9.496  1.00  0.00      BSYN  
ATOM    818   CA LEU    93       2.378 -66.375 -11.431  1.00  0.00      BSYN  
ATOM    819   CB LEU    93       1.796 -65.144 -11.977  1.00  0.00      BSYN  
ATOM    820   CG LEU    93       1.028 -64.925 -13.363  1.00  0.00      BSYN  
ATOM    821  CD1 LEU    93       0.623 -63.469 -13.310  1.00  0.00      BSYN  
ATOM    822  CD2 LEU    93       2.057 -65.160 -14.520  1.00  0.00      BSYN  
ATOM    823    C LEU    93       3.788 -66.553 -11.930  1.00  0.00      BSYN  
ATOM    824    O LEU    93       4.669 -65.673 -11.718  1.00  0.00      BSYN  
ATOM    825    N LYS    94       3.854 -67.624 -12.746  1.00  0.00      BSYN  
ATOM    826    H LYS    94       3.151 -68.224 -13.071  1.00  0.00      BSYN  
ATOM    827   CA LYS    94       5.185 -67.875 -13.264  1.00  0.00      BSYN  
ATOM    828   CB LYS    94       5.269 -69.306 -13.899  1.00  0.00      BSYN  
ATOM    829   CG LYS    94       4.365 -70.409 -13.319  1.00  0.00      BSYN  
ATOM    830   CD LYS    94       4.664 -71.755 -14.050  1.00  0.00      BSYN  
ATOM    831   CE LYS    94       4.058 -72.926 -13.502  1.00  0.00      BSYN  
ATOM    832   NZ LYS    94       2.552 -73.076 -13.512  1.00  0.00      BSYN  
ATOM    833  HZ1 LYS    94       2.170 -72.267 -12.983  1.00  0.00      BSYN  
ATOM    834  HZ2 LYS    94       2.261 -73.116 -14.509  1.00  0.00      BSYN  
ATOM    835  HZ3 LYS    94       2.412 -74.019 -13.095  1.00  0.00      BSYN  
ATOM    836    C LYS    94       5.700 -66.874 -14.258  1.00  0.00      BSYN  
ATOM    837    O LYS    94       4.945 -66.348 -15.081  1.00  0.00      BSYN  
ATOM    838    N PRO    95       6.973 -66.620 -14.282  1.00  0.00      BSYN  
ATOM    839   CD PRO    95       7.769 -66.772 -13.067  1.00  0.00      BSYN  
ATOM    840   CA PRO    95       7.727 -65.822 -15.277  1.00  0.00      BSYN  
ATOM    841   CB PRO    95       9.034 -65.510 -14.603  1.00  0.00      BSYN  
ATOM    842   CG PRO    95       9.220 -66.564 -13.564  1.00  0.00      BSYN  
ATOM    843    C PRO    95       7.806 -66.681 -16.585  1.00  0.00      BSYN  
ATOM    844    O PRO    95       8.613 -67.632 -16.804  1.00  0.00      BSYN  
ATOM    845    N GLU    96       7.060 -66.218 -17.606  1.00  0.00      BSYN  
ATOM    846    H GLU    96       6.365 -65.592 -17.313  1.00  0.00      BSYN  
ATOM    847   CA GLU    96       6.816 -66.709 -18.930  1.00  0.00      BSYN  
ATOM    848   CB GLU    96       5.402 -66.405 -19.352  1.00  0.00      BSYN  
ATOM    849   CG GLU    96       5.140 -65.285 -20.363  1.00  0.00      BSYN  
ATOM    850   CD GLU    96       3.734 -65.196 -20.919  1.00  0.00      BSYN  
ATOM    851  OE1 GLU    96       3.129 -66.201 -21.259  1.00  0.00      BSYN  
ATOM    852  OE2 GLU    96       3.208 -64.116 -21.083  1.00  0.00      BSYN  
ATOM    853    C GLU    96       7.860 -66.445 -19.948  1.00  0.00      BSYN  
ATOM    854    O GLU    96       8.093 -65.346 -20.332  1.00  0.00      BSYN  
ATOM    855    N GLU    97       8.509 -67.480 -20.461  1.00  0.00      BSYN  
ATOM    856    H GLU    97       8.313 -68.343 -20.039  1.00  0.00      BSYN  
ATOM    857   CA GLU    97       9.468 -67.366 -21.532  1.00  0.00      BSYN  
ATOM    858   CB GLU    97       9.978 -68.717 -21.812  1.00  0.00      BSYN  
ATOM    859   CG GLU    97      10.506 -69.357 -20.424  1.00  0.00      BSYN  
ATOM    860   CD GLU    97      11.052 -70.759 -20.379  1.00  0.00      BSYN  
ATOM    861  OE1 GLU    97      11.201 -71.204 -19.235  1.00  0.00      BSYN  
ATOM    862  OE2 GLU    97      11.600 -71.304 -21.374  1.00  0.00      BSYN  
ATOM    863    C GLU    97       9.027 -66.642 -22.833  1.00  0.00      BSYN  
ATOM    864    O GLU    97       7.978 -66.834 -23.425  1.00  0.00      BSYN  
ATOM    865    N VAL    98      10.052 -65.952 -23.226  1.00  0.00      BSYN  
ATOM    866    H VAL    98      10.900 -65.957 -22.734  1.00  0.00      BSYN  
ATOM    867   CA VAL    98       9.881 -65.089 -24.330  1.00  0.00      BSYN  
ATOM    868   CB VAL    98      10.533 -63.685 -24.102  1.00  0.00      BSYN  
ATOM    869  CG1 VAL    98      10.095 -62.699 -25.233  1.00  0.00      BSYN  
ATOM    870  CG2 VAL    98      10.058 -63.148 -22.782  1.00  0.00      BSYN  
ATOM    871    C VAL    98      10.334 -65.819 -25.583  1.00  0.00      BSYN  
ATOM    872    O VAL    98      11.501 -65.791 -25.776  1.00  0.00      BSYN  
ATOM    873    N ALA    99       9.387 -66.324 -26.372  1.00  0.00      BSYN  
ATOM    874    H ALA    99       8.480 -66.187 -26.026  1.00  0.00      BSYN  
ATOM    875   CA ALA    99       9.627 -67.149 -27.525  1.00  0.00      BSYN  
ATOM    876   CB ALA    99       8.487 -68.257 -27.693  1.00  0.00      BSYN  
ATOM    877    C ALA    99       9.548 -66.265 -28.813  1.00  0.00      BSYN  
ATOM    878    O ALA    99       9.647 -65.041 -28.620  1.00  0.00      BSYN  
ATOM    879    N GLN   100       9.304 -66.753 -30.082  1.00  0.00      BSYN  
ATOM    880    H GLN   100       9.264 -67.728 -30.174  1.00  0.00      BSYN  
ATOM    881   CA GLN   100       9.426 -65.937 -31.249  1.00  0.00      BSYN  
ATOM    882   CB GLN   100       9.637 -66.868 -32.383  1.00  0.00      BSYN  
ATOM    883   CG GLN   100      10.061 -66.439 -33.816  1.00  0.00      BSYN  
ATOM    884   CD GLN   100      11.567 -66.463 -33.931  1.00  0.00      BSYN  
ATOM    885  OE1 GLN   100      12.317 -65.791 -33.176  1.00  0.00      BSYN  
ATOM    886  NE2 GLN   100      12.259 -67.156 -34.837  1.00  0.00      BSYN  
ATOM    887 HE21 GLN   100      11.704 -67.717 -35.419  1.00  0.00      BSYN  
ATOM    888 HE22 GLN   100      13.237 -67.101 -34.863  1.00  0.00      BSYN  
ATOM    889    C GLN   100       8.268 -65.036 -31.636  1.00  0.00      BSYN  
ATOM    890    O GLN   100       7.112 -65.423 -31.810  1.00  0.00      BSYN  
ATOM    891    N GLU   101       8.628 -63.709 -31.794  1.00  0.00      BSYN  
ATOM    892    H GLU   101       9.571 -63.454 -31.722  1.00  0.00      BSYN  
ATOM    893   CA GLU   101       7.670 -62.587 -32.187  1.00  0.00      BSYN  
ATOM    894   CB GLU   101       7.776 -61.373 -30.988  1.00  0.00      BSYN  
ATOM    895   CG GLU   101       7.307 -61.830 -29.466  1.00  0.00      BSYN  
ATOM    896   CD GLU   101       6.000 -62.552 -29.312  1.00  0.00      BSYN  
ATOM    897  OE1 GLU   101       5.980 -63.756 -29.340  1.00  0.00      BSYN  
ATOM    898  OE2 GLU   101       5.028 -61.862 -29.182  1.00  0.00      BSYN  
ATOM    899    C GLU   101       7.595 -62.027 -33.610  1.00  0.00      BSYN  
ATOM    900    O GLU   101       7.383 -60.854 -33.768  1.00  0.00      BSYN  
ATOM    901    N ALA   102       7.652 -62.872 -34.548  1.00  0.00      BSYN  
ATOM    902    H ALA   102       7.755 -63.810 -34.282  1.00  0.00      BSYN  
ATOM    903   CA ALA   102       7.423 -62.454 -35.978  1.00  0.00      BSYN  
ATOM    904   CB ALA   102       7.631 -63.478 -37.037  1.00  0.00      BSYN  
ATOM    905    C ALA   102       6.097 -61.933 -36.214  1.00  0.00      BSYN  
ATOM    906    O ALA   102       5.107 -62.637 -36.362  1.00  0.00      BSYN  
ATOM    907    N ALA   103       5.868 -60.585 -36.132  1.00  0.00      BSYN  
ATOM    908    H ALA   103       6.554 -59.977 -35.787  1.00  0.00      BSYN  
ATOM    909   CA ALA   103       4.685 -59.897 -36.533  1.00  0.00      BSYN  
ATOM    910   CB ALA   103       3.997 -59.664 -35.259  1.00  0.00      BSYN  
ATOM    911    C ALA   103       4.944 -58.504 -37.001  1.00  0.00      BSYN  
ATOM    912    O ALA   103       5.923 -57.989 -36.563  1.00  0.00      BSYN  
ATOM    913    N GLU   104       4.011 -57.809 -37.704  1.00  0.00      BSYN  
ATOM    914    H GLU   104       3.290 -58.334 -38.111  1.00  0.00      BSYN  
ATOM    915   CA GLU   104       4.225 -56.422 -38.139  1.00  0.00      BSYN  
ATOM    916   CB GLU   104       4.480 -56.179 -39.676  1.00  0.00      BSYN  
ATOM    917   CG GLU   104       5.789 -56.830 -40.276  1.00  0.00      BSYN  
ATOM    918   CD GLU   104       7.022 -56.156 -39.798  1.00  0.00      BSYN  
ATOM    919  OE1 GLU   104       7.433 -55.248 -40.507  1.00  0.00      BSYN  
ATOM    920  OE2 GLU   104       7.526 -56.552 -38.757  1.00  0.00      BSYN  
ATOM    921    C GLU   104       3.190 -55.402 -37.588  1.00  0.00      BSYN  
ATOM    922    O GLU   104       2.010 -55.567 -37.890  1.00  0.00      BSYN  
ATOM    923    N GLU   105       3.859 -54.321 -37.000  1.00  0.00      BSYN  
ATOM    924    H GLU   105       4.825 -54.388 -37.149  1.00  0.00      BSYN  
ATOM    925   CA GLU   105       3.021 -53.188 -36.545  1.00  0.00      BSYN  
ATOM    926   CB GLU   105       3.862 -52.584 -35.327  1.00  0.00      BSYN  
ATOM    927   CG GLU   105       4.069 -53.424 -34.001  1.00  0.00      BSYN  
ATOM    928   CD GLU   105       5.248 -53.138 -33.151  1.00  0.00      BSYN  
ATOM    929  OE1 GLU   105       6.337 -53.169 -33.737  1.00  0.00      BSYN  
ATOM    930  OE2 GLU   105       5.141 -52.985 -31.960  1.00  0.00      BSYN  
ATOM    931    C GLU   105       2.885 -52.256 -37.684  1.00  0.00      BSYN  
ATOM    932    O GLU   105       3.885 -51.948 -38.402  1.00  0.00      BSYN  
ATOM    933    N PRO   106       1.700 -51.809 -38.122  1.00  0.00      BSYN  
ATOM    934   CD PRO   106       1.389 -50.565 -38.727  1.00  0.00      BSYN  
ATOM    935   CA PRO   106       0.458 -52.272 -37.533  1.00  0.00      BSYN  
ATOM    936   CB PRO   106      -0.249 -50.956 -37.139  1.00  0.00      BSYN  
ATOM    937   CG PRO   106       0.721 -49.845 -37.530  1.00  0.00      BSYN  
ATOM    938    C PRO   106      -0.358 -53.134 -38.454  1.00  0.00      BSYN  
ATOM    939    O PRO   106      -0.256 -53.017 -39.645  1.00  0.00      BSYN  
ATOM    940    N LEU   107      -1.130 -54.057 -37.909  1.00  0.00      BSYN  
ATOM    941    H LEU   107      -1.317 -53.955 -36.952  1.00  0.00      BSYN  
ATOM    942   CA LEU   107      -2.022 -55.119 -38.524  1.00  0.00      BSYN  
ATOM    943   CB LEU   107      -1.652 -56.380 -37.657  1.00  0.00      BSYN  
ATOM    944   CG LEU   107      -2.564 -57.594 -37.923  1.00  0.00      BSYN  
ATOM    945  CD1 LEU   107      -1.905 -58.489 -38.871  1.00  0.00      BSYN  
ATOM    946  CD2 LEU   107      -2.667 -58.528 -36.755  1.00  0.00      BSYN  
ATOM    947    C LEU   107      -3.471 -54.719 -38.220  1.00  0.00      BSYN  
ATOM    948    O LEU   107      -4.254 -54.330 -39.069  1.00  0.00      BSYN  
ATOM    949    N ILE   108      -3.960 -54.778 -36.945  1.00  0.00      BSYN  
ATOM    950    H ILE   108      -3.440 -55.213 -36.237  1.00  0.00      BSYN  
ATOM    951   CA ILE   108      -5.248 -54.254 -36.524  1.00  0.00      BSYN  
ATOM    952   CB ILE   108      -6.538 -55.072 -36.837  1.00  0.00      BSYN  
ATOM    953  CG2 ILE   108      -6.181 -56.493 -36.478  1.00  0.00      BSYN  
ATOM    954  CG1 ILE   108      -7.823 -54.628 -36.115  1.00  0.00      BSYN  
ATOM    955   CD ILE   108      -8.297 -53.089 -36.488  1.00  0.00      BSYN  
ATOM    956    C ILE   108      -5.093 -53.879 -35.056  1.00  0.00      BSYN  
ATOM    957    O ILE   108      -4.473 -54.667 -34.352  1.00  0.00      BSYN  
ATOM    958    N GLU   109      -5.732 -52.779 -34.564  1.00  0.00      BSYN  
ATOM    959    H GLU   109      -6.241 -52.185 -35.154  1.00  0.00      BSYN  
ATOM    960   CA GLU   109      -5.540 -52.315 -33.268  1.00  0.00      BSYN  
ATOM    961   CB GLU   109      -4.925 -50.849 -33.191  1.00  0.00      BSYN  
ATOM    962   CG GLU   109      -3.838 -50.687 -34.178  1.00  0.00      BSYN  
ATOM    963   CD GLU   109      -4.263 -49.929 -35.411  1.00  0.00      BSYN  
ATOM    964  OE1 GLU   109      -3.737 -50.252 -36.445  1.00  0.00      BSYN  
ATOM    965  OE2 GLU   109      -5.125 -49.067 -35.359  1.00  0.00      BSYN  
ATOM    966    C GLU   109      -6.783 -52.381 -32.351  1.00  0.00      BSYN  
ATOM    967    O GLU   109      -7.927 -52.244 -32.810  1.00  0.00      BSYN  
ATOM    968    N PRO   110      -6.556 -52.560 -31.033  1.00  0.00      BSYN  
ATOM    969   CD PRO   110      -5.310 -53.133 -30.418  1.00  0.00      BSYN  
ATOM    970   CA PRO   110      -7.584 -52.443 -30.034  1.00  0.00      BSYN  
ATOM    971   CB PRO   110      -6.904 -52.913 -28.787  1.00  0.00      BSYN  
ATOM    972   CG PRO   110      -5.749 -53.770 -29.150  1.00  0.00      BSYN  
ATOM    973    C PRO   110      -7.987 -50.960 -29.830  1.00  0.00      BSYN  
ATOM    974    O PRO   110      -7.436 -50.250 -29.040  1.00  0.00      BSYN  
ATOM    975    N LEU   111      -8.941 -50.606 -30.629  1.00  0.00      BSYN  
ATOM    976    H LEU   111      -9.387 -51.233 -31.235  1.00  0.00      BSYN  
ATOM    977   CA LEU   111      -9.366 -49.241 -30.662  1.00  0.00      BSYN  
ATOM    978   CB LEU   111      -9.727 -48.847 -32.143  1.00  0.00      BSYN  
ATOM    979   CG LEU   111      -8.606 -48.621 -33.175  1.00  0.00      BSYN  
ATOM    980  CD1 LEU   111      -8.866 -48.610 -34.669  1.00  0.00      BSYN  
ATOM    981  CD2 LEU   111      -8.239 -47.263 -32.813  1.00  0.00      BSYN  
ATOM    982    C LEU   111     -10.458 -49.092 -29.693  1.00  0.00      BSYN  
ATOM    983    O LEU   111     -10.665 -49.978 -28.949  1.00  0.00      BSYN  
ATOM    984    N MET   112     -11.169 -47.964 -29.843  1.00  0.00      BSYN  
ATOM    985    H MET   112     -10.872 -47.310 -30.511  1.00  0.00      BSYN  
ATOM    986   CA MET   112     -12.325 -47.606 -29.027  1.00  0.00      BSYN  
ATOM    987   CB MET   112     -12.725 -46.262 -29.239  1.00  0.00      BSYN  
ATOM    988   CG MET   112     -13.453 -45.471 -28.106  1.00  0.00      BSYN  
ATOM    989   SD MET   112     -12.731 -45.759 -26.430  1.00  0.00      BSYN  
ATOM    990   CE MET   112     -11.877 -44.333 -25.900  1.00  0.00      BSYN  
ATOM    991    C MET   112     -13.549 -48.475 -29.407  1.00  0.00      BSYN  
ATOM    992    O MET   112     -13.814 -48.587 -30.634  1.00  0.00      BSYN  
ATOM    993    N GLU   113     -14.261 -49.213 -28.585  1.00  0.00      BSYN  
ATOM    994    H GLU   113     -15.065 -49.726 -28.812  1.00  0.00      BSYN  
ATOM    995   CA GLU   113     -13.836 -49.430 -27.166  1.00  0.00      BSYN  
ATOM    996   CB GLU   113     -14.749 -48.582 -26.169  1.00  0.00      BSYN  
ATOM    997   CG GLU   113     -14.738 -48.777 -24.680  1.00  0.00      BSYN  
ATOM    998   CD GLU   113     -15.618 -47.802 -23.848  1.00  0.00      BSYN  
ATOM    999  OE1 GLU   113     -16.493 -48.265 -23.067  1.00  0.00      BSYN  
ATOM   1000  OE2 GLU   113     -15.383 -46.638 -23.879  1.00  0.00      BSYN  
ATOM   1001    C GLU   113     -13.892 -50.906 -26.674  1.00  0.00      BSYN  
ATOM   1002    O GLU   113     -14.912 -51.606 -27.011  1.00  0.00      BSYN  
ATOM   1003    N PRO   114     -12.847 -51.527 -26.054  1.00  0.00      BSYN  
ATOM   1004   CD PRO   114     -11.771 -50.847 -25.467  1.00  0.00      BSYN  
ATOM   1005   CA PRO   114     -12.747 -52.928 -25.604  1.00  0.00      BSYN  
ATOM   1006   CB PRO   114     -11.420 -52.827 -24.761  1.00  0.00      BSYN  
ATOM   1007   CG PRO   114     -10.636 -51.861 -25.529  1.00  0.00      BSYN  
ATOM   1008    C PRO   114     -13.920 -53.191 -24.696  1.00  0.00      BSYN  
ATOM   1009    O PRO   114     -14.156 -52.750 -23.593  1.00  0.00      BSYN  
ATOM   1010    N GLU   115     -14.872 -53.850 -25.421  1.00  0.00      BSYN  
ATOM   1011    H GLU   115     -14.870 -53.857 -26.401  1.00  0.00      BSYN  
ATOM   1012   CA GLU   115     -16.112 -54.238 -24.856  1.00  0.00      BSYN  
ATOM   1013   CB GLU   115     -17.314 -53.761 -25.730  1.00  0.00      BSYN  
ATOM   1014   CG GLU   115     -18.652 -53.867 -24.882  1.00  0.00      BSYN  
ATOM   1015   CD GLU   115     -19.856 -53.179 -25.322  1.00  0.00      BSYN  
ATOM   1016  OE1 GLU   115     -20.929 -53.811 -25.406  1.00  0.00      BSYN  
ATOM   1017  OE2 GLU   115     -19.779 -51.962 -25.605  1.00  0.00      BSYN  
ATOM   1018    C GLU   115     -16.153 -55.767 -24.692  1.00  0.00      BSYN  
ATOM   1019    O GLU   115     -15.766 -56.448 -25.633  1.00  0.00      BSYN  
ATOM   1020    N GLY   116     -16.436 -56.267 -23.524  1.00  0.00      BSYN  
ATOM   1021    H GLY   116     -16.552 -55.704 -22.731  1.00  0.00      BSYN  
ATOM   1022   CA GLY   116     -16.586 -57.674 -23.444  1.00  0.00      BSYN  
ATOM   1023    C GLY   116     -15.365 -58.282 -22.934  1.00  0.00      BSYN  
ATOM   1024    O GLY   116     -14.585 -57.629 -22.194  1.00  0.00      BSYN  
ATOM   1025    N GLU   117     -14.791 -59.448 -23.199  1.00  0.00      BSYN  
ATOM   1026    H GLU   117     -13.914 -59.525 -22.769  1.00  0.00      BSYN  
ATOM   1027   CA GLU   117     -15.430 -60.580 -23.837  1.00  0.00      BSYN  
ATOM   1028   CB GLU   117     -14.767 -60.983 -25.259  1.00  0.00      BSYN  
ATOM   1029   CG GLU   117     -14.986 -59.974 -26.320  1.00  0.00      BSYN  
ATOM   1030   CD GLU   117     -14.564 -60.481 -27.707  1.00  0.00      BSYN  
ATOM   1031  OE1 GLU   117     -13.451 -60.859 -27.884  1.00  0.00      BSYN  
ATOM   1032  OE2 GLU   117     -15.379 -60.626 -28.598  1.00  0.00      BSYN  
ATOM   1033    C GLU   117     -15.104 -61.907 -23.119  1.00  0.00      BSYN  
ATOM   1034    O GLU   117     -13.970 -62.076 -22.675  1.00  0.00      BSYN  
ATOM   1035    N SER   118     -16.010 -62.876 -23.097  1.00  0.00      BSYN  
ATOM   1036    H SER   118     -16.876 -62.919 -23.553  1.00  0.00      BSYN  
ATOM   1037   CA SER   118     -15.837 -64.008 -22.123  1.00  0.00      BSYN  
ATOM   1038   CB SER   118     -16.979 -63.919 -21.192  1.00  0.00      BSYN  
ATOM   1039   OG SER   118     -17.195 -62.543 -20.714  1.00  0.00      BSYN  
ATOM   1040   HG SER   118     -17.010 -62.653 -19.779  1.00  0.00      BSYN  
ATOM   1041    C SER   118     -15.615 -65.393 -22.732  1.00  0.00      BSYN  
ATOM   1042    O SER   118     -14.792 -66.167 -22.238  1.00  0.00      BSYN  
ATOM   1043    N TYR   119     -16.499 -65.641 -23.716  1.00  0.00      BSYN  
ATOM   1044    H TYR   119     -17.294 -65.160 -24.028  1.00  0.00      BSYN  
ATOM   1045   CA TYR   119     -16.465 -66.906 -24.376  1.00  0.00      BSYN  
ATOM   1046   CB TYR   119     -17.767 -67.670 -24.137  1.00  0.00      BSYN  
ATOM   1047   CG TYR   119     -18.078 -68.159 -22.735  1.00  0.00      BSYN  
ATOM   1048  CD1 TYR   119     -17.772 -69.458 -22.240  1.00  0.00      BSYN  
ATOM   1049  CE1 TYR   119     -18.377 -69.866 -21.041  1.00  0.00      BSYN  
ATOM   1050  CD2 TYR   119     -18.683 -67.184 -21.968  1.00  0.00      BSYN  
ATOM   1051  CE2 TYR   119     -19.196 -67.661 -20.724  1.00  0.00      BSYN  
ATOM   1052   CZ TYR   119     -19.013 -68.932 -20.293  1.00  0.00      BSYN  
ATOM   1053   OH TYR   119     -19.464 -69.379 -19.090  1.00  0.00      BSYN  
ATOM   1054   HH TYR   119     -19.548 -68.544 -18.623  1.00  0.00      BSYN  
ATOM   1055    C TYR   119     -16.341 -66.813 -25.895  1.00  0.00      BSYN  
ATOM   1056    O TYR   119     -17.012 -66.055 -26.638  1.00  0.00      BSYN  
ATOM   1057    N GLU   120     -15.318 -67.534 -26.368  1.00  0.00      BSYN  
ATOM   1058    H GLU   120     -14.807 -67.978 -25.659  1.00  0.00      BSYN  
ATOM   1059   CA GLU   120     -14.965 -67.333 -27.729  1.00  0.00      BSYN  
ATOM   1060   CB GLU   120     -13.395 -67.170 -27.985  1.00  0.00      BSYN  
ATOM   1061   CG GLU   120     -12.964 -65.719 -28.211  1.00  0.00      BSYN  
ATOM   1062   CD GLU   120     -11.427 -65.596 -28.233  1.00  0.00      BSYN  
ATOM   1063  OE1 GLU   120     -10.802 -65.870 -27.193  1.00  0.00      BSYN  
ATOM   1064  OE2 GLU   120     -10.994 -65.001 -29.193  1.00  0.00      BSYN  
ATOM   1065    C GLU   120     -15.475 -68.604 -28.403  1.00  0.00      BSYN  
ATOM   1066    O GLU   120     -15.267 -69.619 -27.796  1.00  0.00      BSYN  
ATOM   1067    N ASP   121     -16.202 -68.505 -29.554  1.00  0.00      BSYN  
ATOM   1068    H ASP   121     -16.791 -67.722 -29.571  1.00  0.00      BSYN  
ATOM   1069   CA ASP   121     -16.708 -69.672 -30.290  1.00  0.00      BSYN  
ATOM   1070   CB ASP   121     -18.170 -69.371 -30.645  1.00  0.00      BSYN  
ATOM   1071   CG ASP   121     -18.853 -70.725 -31.009  1.00  0.00      BSYN  
ATOM   1072  OD1 ASP   121     -19.103 -71.446 -30.045  1.00  0.00      BSYN  
ATOM   1073  OD2 ASP   121     -19.178 -70.905 -32.252  1.00  0.00      BSYN  
ATOM   1074    C ASP   121     -15.915 -70.018 -31.526  1.00  0.00      BSYN  
ATOM   1075    O ASP   121     -16.032 -69.403 -32.596  1.00  0.00      BSYN  
ATOM   1076    N PRO   122     -15.060 -71.081 -31.490  1.00  0.00      BSYN  
ATOM   1077   CD PRO   122     -14.646 -71.754 -30.296  1.00  0.00      BSYN  
ATOM   1078   CA PRO   122     -14.108 -71.317 -32.537  1.00  0.00      BSYN  
ATOM   1079   CB PRO   122     -12.937 -71.917 -31.824  1.00  0.00      BSYN  
ATOM   1080   CG PRO   122     -13.737 -72.657 -30.830  1.00  0.00      BSYN  
ATOM   1081    C PRO   122     -14.585 -72.041 -33.797  1.00  0.00      BSYN  
ATOM   1082    O PRO   122     -15.331 -73.034 -33.643  1.00  0.00      BSYN  
ATOM   1083    N PRO   123     -14.240 -71.565 -35.010  1.00  0.00      BSYN  
ATOM   1084   CD PRO   123     -13.175 -70.575 -35.320  1.00  0.00      BSYN  
ATOM   1085   CA PRO   123     -14.834 -71.983 -36.279  1.00  0.00      BSYN  
ATOM   1086   CB PRO   123     -14.565 -70.804 -37.203  1.00  0.00      BSYN  
ATOM   1087   CG PRO   123     -13.826 -69.766 -36.448  1.00  0.00      BSYN  
ATOM   1088    C PRO   123     -14.232 -73.252 -36.907  1.00  0.00      BSYN  
ATOM   1089    O PRO   123     -14.324 -73.539 -38.114  1.00  0.00      BSYN  
ATOM   1090    N GLN   124     -13.698 -74.131 -36.082  1.00  0.00      BSYN  
ATOM   1091    H GLN   124     -13.669 -73.936 -35.122  1.00  0.00      BSYN  
ATOM   1092   CA GLN   124     -13.205 -75.475 -36.469  1.00  0.00      BSYN  
ATOM   1093   CB GLN   124     -12.909 -76.197 -35.143  1.00  0.00      BSYN  
ATOM   1094   CG GLN   124     -12.733 -77.734 -35.182  1.00  0.00      BSYN  
ATOM   1095   CD GLN   124     -11.339 -78.409 -35.235  1.00  0.00      BSYN  
ATOM   1096  OE1 GLN   124     -10.241 -77.869 -35.067  1.00  0.00      BSYN  
ATOM   1097  NE2 GLN   124     -11.375 -79.680 -35.445  1.00  0.00      BSYN  
ATOM   1098 HE21 GLN   124     -10.559 -80.191 -35.632  1.00  0.00      BSYN  
ATOM   1099 HE22 GLN   124     -12.221 -80.172 -35.497  1.00  0.00      BSYN  
ATOM   1100    C GLN   124     -14.235 -76.247 -37.297  1.00  0.00      BSYN  
ATOM   1101    O GLN   124     -13.942 -76.766 -38.349  1.00  0.00      BSYN  
ATOM   1102    N GLU   125     -15.470 -76.123 -36.743  1.00  0.00      BSYN  
ATOM   1103    H GLU   125     -15.577 -75.313 -36.202  1.00  0.00      BSYN  
ATOM   1104   CA GLU   125     -16.647 -76.900 -37.045  1.00  0.00      BSYN  
ATOM   1105   CB GLU   125     -17.943 -76.191 -36.664  1.00  0.00      BSYN  
ATOM   1106   CG GLU   125     -18.095 -75.793 -35.175  1.00  0.00      BSYN  
ATOM   1107   CD GLU   125     -19.054 -74.681 -34.812  1.00  0.00      BSYN  
ATOM   1108  OE1 GLU   125     -20.179 -74.999 -34.604  1.00  0.00      BSYN  
ATOM   1109  OE2 GLU   125     -18.753 -73.480 -34.920  1.00  0.00      BSYN  
ATOM   1110    C GLU   125     -16.829 -77.343 -38.503  1.00  0.00      BSYN  
ATOM   1111    O GLU   125     -17.405 -78.376 -38.900  1.00  0.00      BSYN  
ATOM   1112    N GLU   126     -16.420 -76.493 -39.415  1.00  0.00      BSYN  
ATOM   1113    H GLU   126     -15.735 -75.817 -39.228  1.00  0.00      BSYN  
ATOM   1114   CA GLU   126     -16.721 -76.709 -40.791  1.00  0.00      BSYN  
ATOM   1115   CB GLU   126     -17.442 -75.536 -41.304  1.00  0.00      BSYN  
ATOM   1116   CG GLU   126     -18.309 -75.808 -42.479  1.00  0.00      BSYN  
ATOM   1117   CD GLU   126     -18.791 -74.652 -43.390  1.00  0.00      BSYN  
ATOM   1118  OE1 GLU   126     -18.414 -73.454 -43.091  1.00  0.00      BSYN  
ATOM   1119  OE2 GLU   126     -19.372 -74.915 -44.422  1.00  0.00      BSYN  
ATOM   1120    C GLU   126     -15.413 -76.956 -41.471  1.00  0.00      BSYN  
ATOM   1121    O GLU   126     -14.741 -76.072 -42.023  1.00  0.00      BSYN  
ATOM   1122    N TYR   127     -14.995 -78.184 -41.264  1.00  0.00      BSYN  
ATOM   1123    H TYR   127     -15.358 -78.794 -40.589  1.00  0.00      BSYN  
ATOM   1124   CA TYR   127     -13.873 -78.831 -42.044  1.00  0.00      BSYN  
ATOM   1125   CB TYR   127     -13.848 -80.330 -41.706  1.00  0.00      BSYN  
ATOM   1126   CG TYR   127     -13.162 -80.751 -40.426  1.00  0.00      BSYN  
ATOM   1127  CD1 TYR   127     -13.630 -80.452 -39.084  1.00  0.00      BSYN  
ATOM   1128  CE1 TYR   127     -12.853 -80.812 -38.021  1.00  0.00      BSYN  
ATOM   1129  CD2 TYR   127     -12.020 -81.417 -40.467  1.00  0.00      BSYN  
ATOM   1130  CE2 TYR   127     -11.169 -81.695 -39.386  1.00  0.00      BSYN  
ATOM   1131   CZ TYR   127     -11.642 -81.321 -38.191  1.00  0.00      BSYN  
ATOM   1132   OH TYR   127     -10.792 -81.547 -37.088  1.00  0.00      BSYN  
ATOM   1133   HH TYR   127      -9.884 -81.246 -37.165  1.00  0.00      BSYN  
ATOM   1134    C TYR   127     -13.846 -78.652 -43.555  1.00  0.00      BSYN  
ATOM   1135    O TYR   127     -12.750 -78.563 -44.036  1.00  0.00      BSYN  
ATOM   1136    N GLN   128     -14.988 -78.411 -44.220  1.00  0.00      BSYN  
ATOM   1137    H GLN   128     -15.792 -78.388 -43.660  1.00  0.00      BSYN  
ATOM   1138   CA GLN   128     -15.157 -78.079 -45.599  1.00  0.00      BSYN  
ATOM   1139   CB GLN   128     -14.959 -79.338 -46.489  1.00  0.00      BSYN  
ATOM   1140   CG GLN   128     -14.346 -79.051 -47.881  1.00  0.00      BSYN  
ATOM   1141   CD GLN   128     -13.689 -80.269 -48.538  1.00  0.00      BSYN  
ATOM   1142  OE1 GLN   128     -14.192 -81.394 -48.452  1.00  0.00      BSYN  
ATOM   1143  NE2 GLN   128     -12.550 -80.136 -49.140  1.00  0.00      BSYN  
ATOM   1144 HE21 GLN   128     -11.967 -79.350 -49.084  1.00  0.00      BSYN  
ATOM   1145 HE22 GLN   128     -12.376 -80.890 -49.742  1.00  0.00      BSYN  
ATOM   1146    C GLN   128     -16.566 -77.414 -45.924  1.00  0.00      BSYN  
ATOM   1147    O GLN   128     -17.555 -77.873 -45.533  1.00  0.00      BSYN  
ATOM   1148    N GLU   129     -16.462 -76.364 -46.812  1.00  0.00      BSYN  
ATOM   1149    H GLU   129     -15.603 -75.909 -46.938  1.00  0.00      BSYN  
ATOM   1150   CA GLU   129     -17.616 -75.641 -47.346  1.00  0.00      BSYN  
ATOM   1151   CB GLU   129     -17.027 -74.311 -47.848  1.00  0.00      BSYN  
ATOM   1152   CG GLU   129     -16.880 -73.339 -46.706  1.00  0.00      BSYN  
ATOM   1153   CD GLU   129     -16.198 -72.061 -47.242  1.00  0.00      BSYN  
ATOM   1154  OE1 GLU   129     -15.043 -72.032 -47.567  1.00  0.00      BSYN  
ATOM   1155  OE2 GLU   129     -16.781 -70.999 -47.261  1.00  0.00      BSYN  
ATOM   1156    C GLU   129     -18.142 -76.289 -48.595  1.00  0.00      BSYN  
ATOM   1157    O GLU   129     -17.363 -76.573 -49.488  1.00  0.00      BSYN  
ATOM   1158    N TYR   130     -19.431 -76.698 -48.705  1.00  0.00      BSYN  
ATOM   1159    H TYR   130     -20.141 -76.435 -48.082  1.00  0.00      BSYN  
ATOM   1160   CA TYR   130     -19.836 -77.485 -49.887  1.00  0.00      BSYN  
ATOM   1161   CB TYR   130     -20.427 -78.887 -49.644  1.00  0.00      BSYN  
ATOM   1162   CG TYR   130     -21.128 -79.267 -48.366  1.00  0.00      BSYN  
ATOM   1163  CD1 TYR   130     -22.522 -79.291 -48.304  1.00  0.00      BSYN  
ATOM   1164  CE1 TYR   130     -23.173 -79.818 -47.225  1.00  0.00      BSYN  
ATOM   1165  CD2 TYR   130     -20.434 -79.729 -47.265  1.00  0.00      BSYN  
ATOM   1166  CE2 TYR   130     -21.089 -80.311 -46.159  1.00  0.00      BSYN  
ATOM   1167   CZ TYR   130     -22.407 -80.404 -46.217  1.00  0.00      BSYN  
ATOM   1168   OH TYR   130     -23.050 -81.113 -45.207  1.00  0.00      BSYN  
ATOM   1169   HH TYR   130     -23.983 -80.886 -45.220  1.00  0.00      BSYN  
ATOM   1170    C TYR   130     -20.897 -76.694 -50.578  1.00  0.00      BSYN  
ATOM   1171    O TYR   130     -21.830 -76.053 -50.002  1.00  0.00      BSYN  
ATOM   1172    N GLU   131     -21.002 -76.675 -51.920  1.00  0.00      BSYN  
ATOM   1173    H GLU   131     -20.348 -77.240 -52.382  1.00  0.00      BSYN  
ATOM   1174   CA GLU   131     -21.986 -75.899 -52.745  1.00  0.00      BSYN  
ATOM   1175   CB GLU   131     -21.013 -74.881 -53.461  1.00  0.00      BSYN  
ATOM   1176   CG GLU   131     -20.558 -73.597 -52.749  1.00  0.00      BSYN  
ATOM   1177   CD GLU   131     -19.768 -72.551 -53.479  1.00  0.00      BSYN  
ATOM   1178  OE1 GLU   131     -18.516 -72.620 -53.641  1.00  0.00      BSYN  
ATOM   1179  OE2 GLU   131     -20.352 -71.656 -54.028  1.00  0.00      BSYN  
ATOM   1180    C GLU   131     -22.986 -76.600 -53.741  1.00  0.00      BSYN  
ATOM   1181    O GLU   131     -22.555 -77.466 -54.483  1.00  0.00      BSYN  
ATOM   1182    N PRO   132     -24.329 -76.394 -53.620  1.00  0.00      BSYN  
ATOM   1183   CD PRO   132     -24.909 -75.888 -52.410  1.00  0.00      BSYN  
ATOM   1184   CA PRO   132     -25.325 -76.816 -54.633  1.00  0.00      BSYN  
ATOM   1185   CB PRO   132     -26.554 -76.825 -53.726  1.00  0.00      BSYN  
ATOM   1186   CG PRO   132     -26.354 -75.571 -52.839  1.00  0.00      BSYN  
ATOM   1187    C PRO   132     -25.567 -76.075 -55.954  1.00  0.00      BSYN  
ATOM   1188    O PRO   132     -25.061 -74.943 -56.046  1.00  0.00      BSYN  
ATOM   1189    N GLU   133     -26.554 -76.535 -56.827  1.00  0.00      BSYN  
ATOM   1190    H GLU   133     -27.019 -77.327 -56.485  1.00  0.00      BSYN  
ATOM   1191   CA GLU   133     -26.940 -75.911 -58.046  1.00  0.00      BSYN  
ATOM   1192   CB GLU   133     -25.711 -75.994 -59.001  1.00  0.00      BSYN  
ATOM   1193   CG GLU   133     -25.085 -74.606 -59.054  1.00  0.00      BSYN  
ATOM   1194   CD GLU   133     -23.674 -74.361 -59.594  1.00  0.00      BSYN  
ATOM   1195  OE1 GLU   133     -23.045 -73.321 -59.255  1.00  0.00      BSYN  
ATOM   1196  OE2 GLU   133     -23.203 -75.076 -60.495  1.00  0.00      BSYN  
ATOM   1197    C GLU   133     -28.244 -76.312 -58.764  1.00  0.00      BSYN  
ATOM   1198    O GLU   133     -28.851 -77.367 -58.606  1.00  0.00      BSYN  
ATOM   1199    N ALA   134     -28.851 -75.235 -59.338  1.00  0.00      BSYN  
ATOM   1200    H ALA   134     -28.508 -74.354 -59.080  1.00  0.00      BSYN  
ATOM   1201   CA ALA   134     -30.053 -75.413 -60.218  1.00  0.00      BSYN  
ATOM   1202   CB ALA   134     -30.686 -74.102 -60.832  1.00  0.00      BSYN  
ATOM   1203    C ALA   134     -29.773 -76.221 -61.475  1.00  0.00      BSYN  
ATOM   1204  OT1 ALA   134     -28.948 -75.897 -62.333  1.00  0.00      BSYN  
ATOM   1205  OT2 ALA   134     -30.368 -77.259 -61.516  1.00  0.00      BSYN  
END
