# Supplementary material for: Data set of intrinsically disordered proteins analysed at a local protein conformation level
Source: Data Brief. 2020 Mar 5;29:105383. doi: 10.1016/j.dib.2020.105383 (PMC7078294; doi:10.1016/j.dib.2020.105383)
Supplement: Supplementary file 1 [file mmc1.zip › the data/1-DATA/PED1AAD-pdb/1AAD-15.pdb]

CRYST1    1.000    1.000    1.000  90.00  90.00  90.00 P 1           1
ATOM      1  HT1 MET     1      -1.412 -43.025 -13.581  1.00  0.00      BSYN  
ATOM      2  HT2 MET     1      -2.126 -41.633 -13.007  1.00  0.00      BSYN  
ATOM      3    N MET     1      -1.554 -42.016 -13.787  1.00  0.00      BSYN  
ATOM      4  HT3 MET     1      -0.703 -41.419 -13.820  1.00  0.00      BSYN  
ATOM      5   CA MET     1      -2.334 -41.707 -15.019  1.00  0.00      BSYN  
ATOM      6   CB MET     1      -1.482 -41.721 -16.206  1.00  0.00      BSYN  
ATOM      7   CG MET     1      -0.474 -42.897 -16.592  1.00  0.00      BSYN  
ATOM      8   SD MET     1       1.218 -42.941 -15.869  1.00  0.00      BSYN  
ATOM      9   CE MET     1       0.998 -44.009 -14.409  1.00  0.00      BSYN  
ATOM     10    C MET     1      -3.460 -42.628 -15.316  1.00  0.00      BSYN  
ATOM     11    O MET     1      -4.294 -42.341 -16.182  1.00  0.00      BSYN  
ATOM     12    N ASP     2      -3.659 -43.553 -14.427  1.00  0.00      BSYN  
ATOM     13    H ASP     2      -3.286 -43.487 -13.523  1.00  0.00      BSYN  
ATOM     14   CA ASP     2      -4.747 -44.543 -14.660  1.00  0.00      BSYN  
ATOM     15   CB ASP     2      -4.135 -45.850 -14.008  1.00  0.00      BSYN  
ATOM     16   CG ASP     2      -4.293 -45.840 -12.511  1.00  0.00      BSYN  
ATOM     17  OD1 ASP     2      -5.072 -46.636 -11.883  1.00  0.00      BSYN  
ATOM     18  OD2 ASP     2      -3.576 -45.009 -11.863  1.00  0.00      BSYN  
ATOM     19    C ASP     2      -6.047 -44.010 -13.994  1.00  0.00      BSYN  
ATOM     20    O ASP     2      -7.145 -44.593 -14.222  1.00  0.00      BSYN  
ATOM     21    N VAL     3      -6.004 -43.138 -13.002  1.00  0.00      BSYN  
ATOM     22    H VAL     3      -5.185 -42.769 -12.610  1.00  0.00      BSYN  
ATOM     23   CA VAL     3      -7.134 -42.580 -12.286  1.00  0.00      BSYN  
ATOM     24   CB VAL     3      -7.022 -42.765 -10.764  1.00  0.00      BSYN  
ATOM     25  CG1 VAL     3      -7.328 -44.113 -10.429  1.00  0.00      BSYN  
ATOM     26  CG2 VAL     3      -5.703 -42.313 -10.085  1.00  0.00      BSYN  
ATOM     27    C VAL     3      -7.363 -41.148 -12.729  1.00  0.00      BSYN  
ATOM     28    O VAL     3      -7.147 -40.248 -11.878  1.00  0.00      BSYN  
ATOM     29    N PHE     4      -7.782 -40.887 -13.948  1.00  0.00      BSYN  
ATOM     30    H PHE     4      -7.714 -41.619 -14.596  1.00  0.00      BSYN  
ATOM     31   CA PHE     4      -8.270 -39.588 -14.474  1.00  0.00      BSYN  
ATOM     32   CB PHE     4      -7.334 -39.290 -15.652  1.00  0.00      BSYN  
ATOM     33   CG PHE     4      -6.027 -38.550 -15.378  1.00  0.00      BSYN  
ATOM     34  CD1 PHE     4      -6.077 -37.349 -14.751  1.00  0.00      BSYN  
ATOM     35  CD2 PHE     4      -4.825 -39.056 -15.602  1.00  0.00      BSYN  
ATOM     36  CE1 PHE     4      -5.014 -36.626 -14.418  1.00  0.00      BSYN  
ATOM     37  CE2 PHE     4      -3.675 -38.380 -15.249  1.00  0.00      BSYN  
ATOM     38   CZ PHE     4      -3.743 -37.144 -14.749  1.00  0.00      BSYN  
ATOM     39    C PHE     4      -9.704 -39.743 -15.033  1.00  0.00      BSYN  
ATOM     40    O PHE     4     -10.100 -40.852 -15.243  1.00  0.00      BSYN  
ATOM     41    N MET     5     -10.489 -38.751 -15.418  1.00  0.00      BSYN  
ATOM     42    H MET     5     -11.304 -38.890 -15.945  1.00  0.00      BSYN  
ATOM     43   CA MET     5     -10.152 -37.377 -15.311  1.00  0.00      BSYN  
ATOM     44   CB MET     5     -10.887 -36.559 -16.341  1.00  0.00      BSYN  
ATOM     45   CG MET     5     -12.314 -36.320 -16.116  1.00  0.00      BSYN  
ATOM     46   SD MET     5     -13.077 -35.228 -17.353  1.00  0.00      BSYN  
ATOM     47   CE MET     5     -12.328 -33.705 -16.795  1.00  0.00      BSYN  
ATOM     48    C MET     5     -10.428 -36.860 -13.977  1.00  0.00      BSYN  
ATOM     49    O MET     5     -11.511 -37.081 -13.456  1.00  0.00      BSYN  
ATOM     50    N LYS     6      -9.322 -36.240 -13.477  1.00  0.00      BSYN  
ATOM     51    H LYS     6      -8.422 -36.253 -13.865  1.00  0.00      BSYN  
ATOM     52   CA LYS     6      -9.341 -35.579 -12.219  1.00  0.00      BSYN  
ATOM     53   CB LYS     6      -7.907 -35.448 -11.612  1.00  0.00      BSYN  
ATOM     54   CG LYS     6      -7.738 -36.667 -10.920  1.00  0.00      BSYN  
ATOM     55   CD LYS     6      -6.855 -36.524  -9.697  1.00  0.00      BSYN  
ATOM     56   CE LYS     6      -6.262 -37.900  -9.347  1.00  0.00      BSYN  
ATOM     57   NZ LYS     6      -7.154 -38.972  -9.036  1.00  0.00      BSYN  
ATOM     58  HZ1 LYS     6      -7.918 -39.244  -9.688  1.00  0.00      BSYN  
ATOM     59  HZ2 LYS     6      -6.526 -39.795  -9.135  1.00  0.00      BSYN  
ATOM     60  HZ3 LYS     6      -7.446 -38.869  -8.043  1.00  0.00      BSYN  
ATOM     61    C LYS     6      -9.857 -34.099 -12.542  1.00  0.00      BSYN  
ATOM     62    O LYS     6      -9.871 -33.726 -13.744  1.00  0.00      BSYN  
ATOM     63    N GLY     7     -10.628 -33.519 -11.634  1.00  0.00      BSYN  
ATOM     64    H GLY     7     -10.790 -34.028 -10.812  1.00  0.00      BSYN  
ATOM     65   CA GLY     7     -11.333 -32.354 -11.935  1.00  0.00      BSYN  
ATOM     66    C GLY     7     -12.841 -32.432 -11.838  1.00  0.00      BSYN  
ATOM     67    O GLY     7     -13.514 -31.769 -11.010  1.00  0.00      BSYN  
ATOM     68    N LEU     8     -13.448 -33.228 -12.678  1.00  0.00      BSYN  
ATOM     69    H LEU     8     -12.894 -33.573 -13.410  1.00  0.00      BSYN  
ATOM     70   CA LEU     8     -14.859 -33.591 -12.537  1.00  0.00      BSYN  
ATOM     71   CB LEU     8     -15.665 -33.060 -13.724  1.00  0.00      BSYN  
ATOM     72   CG LEU     8     -17.211 -32.936 -13.648  1.00  0.00      BSYN  
ATOM     73  CD1 LEU     8     -17.814 -31.861 -14.451  1.00  0.00      BSYN  
ATOM     74  CD2 LEU     8     -17.839 -34.265 -13.993  1.00  0.00      BSYN  
ATOM     75    C LEU     8     -14.844 -35.124 -12.455  1.00  0.00      BSYN  
ATOM     76    O LEU     8     -15.090 -35.825 -13.434  1.00  0.00      BSYN  
ATOM     77    N SER     9     -14.400 -35.773 -11.358  1.00  0.00      BSYN  
ATOM     78    H SER     9     -14.094 -35.190 -10.632  1.00  0.00      BSYN  
ATOM     79   CA SER     9     -14.252 -37.182 -11.188  1.00  0.00      BSYN  
ATOM     80   CB SER     9     -13.383 -37.482  -9.941  1.00  0.00      BSYN  
ATOM     81   OG SER     9     -12.033 -37.264 -10.334  1.00  0.00      BSYN  
ATOM     82   HG SER     9     -11.696 -38.158 -10.431  1.00  0.00      BSYN  
ATOM     83    C SER     9     -15.522 -37.935 -11.215  1.00  0.00      BSYN  
ATOM     84    O SER     9     -15.396 -39.093 -11.380  1.00  0.00      BSYN  
ATOM     85    N MET    10     -16.717 -37.313 -11.020  1.00  0.00      BSYN  
ATOM     86    H MET    10     -16.714 -36.433 -10.589  1.00  0.00      BSYN  
ATOM     87   CA MET    10     -17.978 -37.929 -11.173  1.00  0.00      BSYN  
ATOM     88   CB MET    10     -18.832 -37.642  -9.944  1.00  0.00      BSYN  
ATOM     89   CG MET    10     -18.310 -38.503  -8.786  1.00  0.00      BSYN  
ATOM     90   SD MET    10     -16.683 -38.253  -8.136  1.00  0.00      BSYN  
ATOM     91   CE MET    10     -16.943 -37.078  -6.798  1.00  0.00      BSYN  
ATOM     92    C MET    10     -18.683 -37.840 -12.599  1.00  0.00      BSYN  
ATOM     93    O MET    10     -19.898 -37.634 -12.700  1.00  0.00      BSYN  
ATOM     94    N ALA    11     -17.897 -37.889 -13.675  1.00  0.00      BSYN  
ATOM     95    H ALA    11     -16.945 -38.055 -13.516  1.00  0.00      BSYN  
ATOM     96   CA ALA    11     -18.459 -37.833 -15.016  1.00  0.00      BSYN  
ATOM     97   CB ALA    11     -17.320 -37.819 -15.954  1.00  0.00      BSYN  
ATOM     98    C ALA    11     -19.354 -38.951 -15.457  1.00  0.00      BSYN  
ATOM     99    O ALA    11     -19.089 -40.164 -15.229  1.00  0.00      BSYN  
ATOM    100    N LYS    12     -20.440 -38.487 -15.865  1.00  0.00      BSYN  
ATOM    101    H LYS    12     -20.673 -37.536 -15.880  1.00  0.00      BSYN  
ATOM    102   CA LYS    12     -21.292 -39.369 -16.659  1.00  0.00      BSYN  
ATOM    103   CB LYS    12     -22.766 -38.787 -16.500  1.00  0.00      BSYN  
ATOM    104   CG LYS    12     -23.119 -39.146 -15.057  1.00  0.00      BSYN  
ATOM    105   CD LYS    12     -24.565 -38.838 -14.722  1.00  0.00      BSYN  
ATOM    106   CE LYS    12     -24.945 -37.269 -14.826  1.00  0.00      BSYN  
ATOM    107   NZ LYS    12     -24.327 -36.494 -13.752  1.00  0.00      BSYN  
ATOM    108  HZ1 LYS    12     -23.287 -36.482 -13.787  1.00  0.00      BSYN  
ATOM    109  HZ2 LYS    12     -24.726 -35.534 -13.745  1.00  0.00      BSYN  
ATOM    110  HZ3 LYS    12     -24.568 -36.973 -12.861  1.00  0.00      BSYN  
ATOM    111    C LYS    12     -21.064 -39.637 -18.185  1.00  0.00      BSYN  
ATOM    112    O LYS    12     -21.638 -40.476 -18.892  1.00  0.00      BSYN  
ATOM    113    N GLU    13     -20.067 -38.886 -18.681  1.00  0.00      BSYN  
ATOM    114    H GLU    13     -19.494 -38.260 -18.191  1.00  0.00      BSYN  
ATOM    115   CA GLU    13     -19.886 -39.004 -20.103  1.00  0.00      BSYN  
ATOM    116   CB GLU    13     -19.653 -37.553 -20.763  1.00  0.00      BSYN  
ATOM    117   CG GLU    13     -18.505 -36.588 -20.282  1.00  0.00      BSYN  
ATOM    118   CD GLU    13     -18.476 -35.213 -20.910  1.00  0.00      BSYN  
ATOM    119  OE1 GLU    13     -17.529 -34.788 -21.531  1.00  0.00      BSYN  
ATOM    120  OE2 GLU    13     -19.482 -34.516 -20.667  1.00  0.00      BSYN  
ATOM    121    C GLU    13     -18.672 -39.940 -20.269  1.00  0.00      BSYN  
ATOM    122    O GLU    13     -17.589 -39.486 -20.582  1.00  0.00      BSYN  
ATOM    123    N GLY    14     -18.938 -41.226 -19.875  1.00  0.00      BSYN  
ATOM    124    H GLY    14     -19.789 -41.522 -19.490  1.00  0.00      BSYN  
ATOM    125   CA GLY    14     -17.881 -42.112 -19.909  1.00  0.00      BSYN  
ATOM    126    C GLY    14     -17.978 -43.172 -21.053  1.00  0.00      BSYN  
ATOM    127    O GLY    14     -18.515 -42.767 -22.129  1.00  0.00      BSYN  
ATOM    128    N VAL    15     -17.296 -44.325 -20.815  1.00  0.00      BSYN  
ATOM    129    H VAL    15     -16.901 -44.365 -19.919  1.00  0.00      BSYN  
ATOM    130   CA VAL    15     -17.423 -45.423 -21.727  1.00  0.00      BSYN  
ATOM    131   CB VAL    15     -16.293 -46.489 -21.472  1.00  0.00      BSYN  
ATOM    132  CG1 VAL    15     -16.291 -47.552 -22.576  1.00  0.00      BSYN  
ATOM    133  CG2 VAL    15     -14.927 -45.887 -21.381  1.00  0.00      BSYN  
ATOM    134    C VAL    15     -18.873 -46.077 -21.520  1.00  0.00      BSYN  
ATOM    135    O VAL    15     -19.114 -46.957 -20.616  1.00  0.00      BSYN  
ATOM    136    N VAL    16     -19.846 -45.712 -22.379  1.00  0.00      BSYN  
ATOM    137    H VAL    16     -19.543 -44.948 -22.912  1.00  0.00      BSYN  
ATOM    138   CA VAL    16     -21.243 -46.119 -22.095  1.00  0.00      BSYN  
ATOM    139   CB VAL    16     -22.241 -45.308 -23.098  1.00  0.00      BSYN  
ATOM    140  CG1 VAL    16     -22.259 -43.976 -22.508  1.00  0.00      BSYN  
ATOM    141  CG2 VAL    16     -21.743 -44.987 -24.421  1.00  0.00      BSYN  
ATOM    142    C VAL    16     -21.295 -47.693 -22.268  1.00  0.00      BSYN  
ATOM    143    O VAL    16     -20.931 -48.300 -23.301  1.00  0.00      BSYN  
ATOM    144    N ALA    17     -21.686 -48.448 -21.262  1.00  0.00      BSYN  
ATOM    145    H ALA    17     -21.511 -49.411 -21.313  1.00  0.00      BSYN  
ATOM    146   CA ALA    17     -22.187 -47.990 -19.964  1.00  0.00      BSYN  
ATOM    147   CB ALA    17     -23.605 -48.307 -19.599  1.00  0.00      BSYN  
ATOM    148    C ALA    17     -21.340 -48.763 -18.992  1.00  0.00      BSYN  
ATOM    149    O ALA    17     -21.365 -49.989 -19.017  1.00  0.00      BSYN  
ATOM    150    N ALA    18     -20.679 -48.012 -18.125  1.00  0.00      BSYN  
ATOM    151    H ALA    18     -20.504 -47.051 -18.207  1.00  0.00      BSYN  
ATOM    152   CA ALA    18     -19.860 -48.570 -16.976  1.00  0.00      BSYN  
ATOM    153   CB ALA    18     -18.287 -48.734 -17.279  1.00  0.00      BSYN  
ATOM    154    C ALA    18     -20.017 -47.760 -15.736  1.00  0.00      BSYN  
ATOM    155    O ALA    18     -20.519 -46.613 -15.707  1.00  0.00      BSYN  
ATOM    156    N ALA    19     -19.656 -48.355 -14.616  1.00  0.00      BSYN  
ATOM    157    H ALA    19     -19.119 -49.172 -14.678  1.00  0.00      BSYN  
ATOM    158   CA ALA    19     -19.713 -47.834 -13.293  1.00  0.00      BSYN  
ATOM    159   CB ALA    19     -21.015 -48.415 -12.777  1.00  0.00      BSYN  
ATOM    160    C ALA    19     -18.639 -48.604 -12.552  1.00  0.00      BSYN  
ATOM    161    O ALA    19     -18.528 -49.783 -12.791  1.00  0.00      BSYN  
ATOM    162    N GLU    20     -17.914 -47.965 -11.593  1.00  0.00      BSYN  
ATOM    163    H GLU    20     -18.139 -47.046 -11.337  1.00  0.00      BSYN  
ATOM    164   CA GLU    20     -16.820 -48.593 -10.874  1.00  0.00      BSYN  
ATOM    165   CB GLU    20     -15.988 -47.461 -10.190  1.00  0.00      BSYN  
ATOM    166   CG GLU    20     -14.954 -46.743 -11.066  1.00  0.00      BSYN  
ATOM    167   CD GLU    20     -14.079 -45.557 -10.546  1.00  0.00      BSYN  
ATOM    168  OE1 GLU    20     -13.157 -45.892  -9.744  1.00  0.00      BSYN  
ATOM    169  OE2 GLU    20     -14.203 -44.408 -10.952  1.00  0.00      BSYN  
ATOM    170    C GLU    20     -17.432 -49.484  -9.775  1.00  0.00      BSYN  
ATOM    171    O GLU    20     -16.765 -50.525  -9.402  1.00  0.00      BSYN  
ATOM    172    N LYS    21     -18.659 -49.124  -9.362  1.00  0.00      BSYN  
ATOM    173    H LYS    21     -19.034 -48.270  -9.663  1.00  0.00      BSYN  
ATOM    174   CA LYS    21     -19.472 -49.941  -8.456  1.00  0.00      BSYN  
ATOM    175   CB LYS    21     -20.343 -48.882  -7.643  1.00  0.00      BSYN  
ATOM    176   CG LYS    21     -21.257 -49.528  -6.730  1.00  0.00      BSYN  
ATOM    177   CD LYS    21     -20.509 -50.337  -5.616  1.00  0.00      BSYN  
ATOM    178   CE LYS    21     -21.382 -51.201  -4.721  1.00  0.00      BSYN  
ATOM    179   NZ LYS    21     -20.741 -52.340  -4.174  1.00  0.00      BSYN  
ATOM    180  HZ1 LYS    21     -21.409 -52.925  -3.633  1.00  0.00      BSYN  
ATOM    181  HZ2 LYS    21     -20.447 -52.911  -4.991  1.00  0.00      BSYN  
ATOM    182  HZ3 LYS    21     -19.874 -52.040  -3.682  1.00  0.00      BSYN  
ATOM    183    C LYS    21     -20.238 -51.088  -9.182  1.00  0.00      BSYN  
ATOM    184    O LYS    21     -21.336 -50.942  -9.755  1.00  0.00      BSYN  
ATOM    185    N THR    22     -19.583 -52.255  -9.132  1.00  0.00      BSYN  
ATOM    186    H THR    22     -18.676 -52.240  -8.762  1.00  0.00      BSYN  
ATOM    187   CA THR    22     -19.888 -53.385  -9.938  1.00  0.00      BSYN  
ATOM    188   CB THR    22     -18.684 -54.356 -10.127  1.00  0.00      BSYN  
ATOM    189  OG1 THR    22     -17.876 -54.134  -8.997  1.00  0.00      BSYN  
ATOM    190  HG1 THR    22     -16.948 -54.368  -9.065  1.00  0.00      BSYN  
ATOM    191  CG2 THR    22     -17.831 -53.869 -11.289  1.00  0.00      BSYN  
ATOM    192    C THR    22     -21.173 -54.136  -9.544  1.00  0.00      BSYN  
ATOM    193    O THR    22     -21.883 -54.722 -10.432  1.00  0.00      BSYN  
ATOM    194    N LYS    23     -21.639 -53.959  -8.287  1.00  0.00      BSYN  
ATOM    195    H LYS    23     -21.142 -53.382  -7.670  1.00  0.00      BSYN  
ATOM    196   CA LYS    23     -22.800 -54.740  -7.919  1.00  0.00      BSYN  
ATOM    197   CB LYS    23     -22.532 -55.308  -6.461  1.00  0.00      BSYN  
ATOM    198   CG LYS    23     -23.688 -56.396  -6.091  1.00  0.00      BSYN  
ATOM    199   CD LYS    23     -23.342 -57.638  -6.746  1.00  0.00      BSYN  
ATOM    200   CE LYS    23     -24.596 -58.555  -6.774  1.00  0.00      BSYN  
ATOM    201   NZ LYS    23     -24.256 -59.848  -7.408  1.00  0.00      BSYN  
ATOM    202  HZ1 LYS    23     -24.763 -60.527  -6.805  1.00  0.00      BSYN  
ATOM    203  HZ2 LYS    23     -24.652 -59.888  -8.369  1.00  0.00      BSYN  
ATOM    204  HZ3 LYS    23     -23.225 -59.961  -7.474  1.00  0.00      BSYN  
ATOM    205    C LYS    23     -24.134 -53.963  -8.007  1.00  0.00      BSYN  
ATOM    206    O LYS    23     -24.450 -52.996  -7.369  1.00  0.00      BSYN  
ATOM    207    N GLN    24     -24.974 -54.589  -8.795  1.00  0.00      BSYN  
ATOM    208    H GLN    24     -24.590 -55.186  -9.470  1.00  0.00      BSYN  
ATOM    209   CA GLN    24     -26.318 -54.175  -8.846  1.00  0.00      BSYN  
ATOM    210   CB GLN    24     -26.695 -53.975 -10.334  1.00  0.00      BSYN  
ATOM    211   CG GLN    24     -25.808 -53.076 -11.261  1.00  0.00      BSYN  
ATOM    212   CD GLN    24     -25.906 -51.635 -10.955  1.00  0.00      BSYN  
ATOM    213  OE1 GLN    24     -27.055 -51.142 -10.809  1.00  0.00      BSYN  
ATOM    214  NE2 GLN    24     -24.785 -50.931 -10.868  1.00  0.00      BSYN  
ATOM    215 HE21 GLN    24     -24.039 -51.397 -11.299  1.00  0.00      BSYN  
ATOM    216 HE22 GLN    24     -24.841 -50.092 -10.366  1.00  0.00      BSYN  
ATOM    217    C GLN    24     -27.169 -55.319  -8.294  1.00  0.00      BSYN  
ATOM    218    O GLN    24     -27.331 -56.328  -8.991  1.00  0.00      BSYN  
ATOM    219    N GLY    25     -27.736 -55.175  -7.110  1.00  0.00      BSYN  
ATOM    220    H GLY    25     -27.231 -54.627  -6.474  1.00  0.00      BSYN  
ATOM    221   CA GLY    25     -28.808 -56.076  -6.763  1.00  0.00      BSYN  
ATOM    222    C GLY    25     -29.304 -55.937  -5.328  1.00  0.00      BSYN  
ATOM    223    O GLY    25     -28.720 -55.186  -4.488  1.00  0.00      BSYN  
ATOM    224    N VAL    26     -30.288 -56.883  -5.230  1.00  0.00      BSYN  
ATOM    225    H VAL    26     -30.688 -57.349  -5.993  1.00  0.00      BSYN  
ATOM    226   CA VAL    26     -30.948 -57.070  -3.857  1.00  0.00      BSYN  
ATOM    227   CB VAL    26     -32.271 -57.849  -4.088  1.00  0.00      BSYN  
ATOM    228  CG1 VAL    26     -33.167 -57.498  -3.018  1.00  0.00      BSYN  
ATOM    229  CG2 VAL    26     -32.979 -57.537  -5.339  1.00  0.00      BSYN  
ATOM    230    C VAL    26     -30.076 -57.886  -2.912  1.00  0.00      BSYN  
ATOM    231    O VAL    26     -29.888 -57.645  -1.755  1.00  0.00      BSYN  
ATOM    232    N THR    27     -29.590 -59.047  -3.437  1.00  0.00      BSYN  
ATOM    233    H THR    27     -29.686 -59.180  -4.403  1.00  0.00      BSYN  
ATOM    234   CA THR    27     -28.643 -59.904  -2.772  1.00  0.00      BSYN  
ATOM    235   CB THR    27     -29.295 -61.186  -2.072  1.00  0.00      BSYN  
ATOM    236  OG1 THR    27     -30.281 -60.669  -1.160  1.00  0.00      BSYN  
ATOM    237  HG1 THR    27     -30.106 -60.245  -0.317  1.00  0.00      BSYN  
ATOM    238  CG2 THR    27     -28.421 -62.278  -1.501  1.00  0.00      BSYN  
ATOM    239    C THR    27     -27.404 -60.344  -3.622  1.00  0.00      BSYN  
ATOM    240    O THR    27     -27.567 -60.677  -4.786  1.00  0.00      BSYN  
ATOM    241    N GLU    28     -26.307 -60.395  -2.939  1.00  0.00      BSYN  
ATOM    242    H GLU    28     -26.237 -60.068  -2.018  1.00  0.00      BSYN  
ATOM    243   CA GLU    28     -25.022 -60.770  -3.578  1.00  0.00      BSYN  
ATOM    244   CB GLU    28     -24.046 -61.057  -2.438  1.00  0.00      BSYN  
ATOM    245   CG GLU    28     -22.612 -60.624  -2.783  1.00  0.00      BSYN  
ATOM    246   CD GLU    28     -22.094 -59.478  -1.937  1.00  0.00      BSYN  
ATOM    247  OE1 GLU    28     -22.215 -58.353  -2.416  1.00  0.00      BSYN  
ATOM    248  OE2 GLU    28     -21.416 -59.611  -0.965  1.00  0.00      BSYN  
ATOM    249    C GLU    28     -25.006 -61.991  -4.519  1.00  0.00      BSYN  
ATOM    250    O GLU    28     -24.358 -62.044  -5.498  1.00  0.00      BSYN  
ATOM    251    N ALA    29     -25.898 -62.972  -4.172  1.00  0.00      BSYN  
ATOM    252    H ALA    29     -26.669 -62.623  -3.679  1.00  0.00      BSYN  
ATOM    253   CA ALA    29     -25.933 -64.255  -4.907  1.00  0.00      BSYN  
ATOM    254   CB ALA    29     -26.888 -65.320  -4.304  1.00  0.00      BSYN  
ATOM    255    C ALA    29     -26.425 -64.213  -6.408  1.00  0.00      BSYN  
ATOM    256    O ALA    29     -26.132 -65.118  -7.206  1.00  0.00      BSYN  
ATOM    257    N ALA    30     -27.077 -63.093  -6.839  1.00  0.00      BSYN  
ATOM    258    H ALA    30     -27.118 -62.319  -6.239  1.00  0.00      BSYN  
ATOM    259   CA ALA    30     -27.561 -62.868  -8.211  1.00  0.00      BSYN  
ATOM    260   CB ALA    30     -28.878 -61.982  -8.364  1.00  0.00      BSYN  
ATOM    261    C ALA    30     -26.597 -62.303  -9.236  1.00  0.00      BSYN  
ATOM    262    O ALA    30     -26.219 -61.104  -9.347  1.00  0.00      BSYN  
ATOM    263    N GLU    31     -25.947 -63.356  -9.808  1.00  0.00      BSYN  
ATOM    264    H GLU    31     -25.983 -64.289  -9.512  1.00  0.00      BSYN  
ATOM    265   CA GLU    31     -24.819 -63.253 -10.827  1.00  0.00      BSYN  
ATOM    266   CB GLU    31     -23.559 -63.507 -10.061  1.00  0.00      BSYN  
ATOM    267   CG GLU    31     -22.760 -62.366  -9.379  1.00  0.00      BSYN  
ATOM    268   CD GLU    31     -21.466 -62.751  -8.582  1.00  0.00      BSYN  
ATOM    269  OE1 GLU    31     -20.590 -63.295  -9.191  1.00  0.00      BSYN  
ATOM    270  OE2 GLU    31     -21.258 -62.310  -7.429  1.00  0.00      BSYN  
ATOM    271    C GLU    31     -24.989 -64.353 -11.823  1.00  0.00      BSYN  
ATOM    272    O GLU    31     -24.320 -64.214 -12.843  1.00  0.00      BSYN  
ATOM    273    N LYS    32     -25.831 -65.399 -11.743  1.00  0.00      BSYN  
ATOM    274    H LYS    32     -26.177 -65.589 -10.847  1.00  0.00      BSYN  
ATOM    275   CA LYS    32     -26.215 -66.245 -12.898  1.00  0.00      BSYN  
ATOM    276   CB LYS    32     -25.577 -67.689 -12.929  1.00  0.00      BSYN  
ATOM    277   CG LYS    32     -24.319 -67.878 -13.705  1.00  0.00      BSYN  
ATOM    278   CD LYS    32     -24.357 -67.890 -15.291  1.00  0.00      BSYN  
ATOM    279   CE LYS    32     -23.240 -68.663 -16.015  1.00  0.00      BSYN  
ATOM    280   NZ LYS    32     -23.558 -69.164 -17.332  1.00  0.00      BSYN  
ATOM    281  HZ1 LYS    32     -24.385 -69.790 -17.263  1.00  0.00      BSYN  
ATOM    282  HZ2 LYS    32     -23.652 -68.250 -17.819  1.00  0.00      BSYN  
ATOM    283  HZ3 LYS    32     -22.777 -69.765 -17.666  1.00  0.00      BSYN  
ATOM    284    C LYS    32     -27.784 -66.418 -12.813  1.00  0.00      BSYN  
ATOM    285    O LYS    32     -28.448 -66.503 -13.906  1.00  0.00      BSYN  
ATOM    286    N THR    33     -28.368 -66.460 -11.620  1.00  0.00      BSYN  
ATOM    287    H THR    33     -27.825 -66.534 -10.807  1.00  0.00      BSYN  
ATOM    288   CA THR    33     -29.842 -66.608 -11.419  1.00  0.00      BSYN  
ATOM    289   CB THR    33     -30.130 -67.423 -10.235  1.00  0.00      BSYN  
ATOM    290  OG1 THR    33     -29.070 -67.110  -9.280  1.00  0.00      BSYN  
ATOM    291  HG1 THR    33     -28.946 -67.866  -8.701  1.00  0.00      BSYN  
ATOM    292  CG2 THR    33     -30.079 -68.861 -10.559  1.00  0.00      BSYN  
ATOM    293    C THR    33     -30.549 -65.293 -11.413  1.00  0.00      BSYN  
ATOM    294    O THR    33     -30.338 -64.476 -10.447  1.00  0.00      BSYN  
ATOM    295    N LYS    34     -31.526 -65.090 -12.408  1.00  0.00      BSYN  
ATOM    296    H LYS    34     -31.753 -65.803 -13.041  1.00  0.00      BSYN  
ATOM    297   CA LYS    34     -32.343 -63.814 -12.344  1.00  0.00      BSYN  
ATOM    298   CB LYS    34     -32.172 -63.183 -13.739  1.00  0.00      BSYN  
ATOM    299   CG LYS    34     -31.018 -62.269 -14.245  1.00  0.00      BSYN  
ATOM    300   CD LYS    34     -29.799 -63.018 -14.739  1.00  0.00      BSYN  
ATOM    301   CE LYS    34     -28.436 -62.536 -14.960  1.00  0.00      BSYN  
ATOM    302   NZ LYS    34     -27.594 -63.739 -14.931  1.00  0.00      BSYN  
ATOM    303  HZ1 LYS    34     -27.798 -64.469 -15.643  1.00  0.00      BSYN  
ATOM    304  HZ2 LYS    34     -26.622 -63.554 -15.252  1.00  0.00      BSYN  
ATOM    305  HZ3 LYS    34     -27.556 -64.069 -13.946  1.00  0.00      BSYN  
ATOM    306    C LYS    34     -33.759 -64.063 -11.960  1.00  0.00      BSYN  
ATOM    307    O LYS    34     -34.438 -64.574 -12.829  1.00  0.00      BSYN  
ATOM    308    N GLU    35     -34.071 -63.738 -10.698  1.00  0.00      BSYN  
ATOM    309    H GLU    35     -33.347 -63.441 -10.109  1.00  0.00      BSYN  
ATOM    310   CA GLU    35     -35.410 -63.799 -10.183  1.00  0.00      BSYN  
ATOM    311   CB GLU    35     -35.251 -64.052  -8.687  1.00  0.00      BSYN  
ATOM    312   CG GLU    35     -36.482 -64.742  -7.987  1.00  0.00      BSYN  
ATOM    313   CD GLU    35     -36.536 -66.177  -8.406  1.00  0.00      BSYN  
ATOM    314  OE1 GLU    35     -35.812 -67.120  -7.977  1.00  0.00      BSYN  
ATOM    315  OE2 GLU    35     -37.341 -66.418  -9.247  1.00  0.00      BSYN  
ATOM    316    C GLU    35     -36.096 -62.464 -10.472  1.00  0.00      BSYN  
ATOM    317    O GLU    35     -36.137 -61.473  -9.760  1.00  0.00      BSYN  
ATOM    318    N GLY    36     -36.715 -62.485 -11.667  1.00  0.00      BSYN  
ATOM    319    H GLY    36     -36.814 -63.436 -11.884  1.00  0.00      BSYN  
ATOM    320   CA GLY    36     -37.146 -61.273 -12.353  1.00  0.00      BSYN  
ATOM    321    C GLY    36     -38.431 -61.466 -13.104  1.00  0.00      BSYN  
ATOM    322    O GLY    36     -39.368 -62.148 -12.745  1.00  0.00      BSYN  
ATOM    323    N VAL    37     -38.406 -60.711 -14.207  1.00  0.00      BSYN  
ATOM    324    H VAL    37     -37.646 -60.097 -14.287  1.00  0.00      BSYN  
ATOM    325   CA VAL    37     -39.615 -60.531 -15.070  1.00  0.00      BSYN  
ATOM    326   CB VAL    37     -40.112 -59.071 -15.158  1.00  0.00      BSYN  
ATOM    327  CG1 VAL    37     -40.522 -58.736 -13.803  1.00  0.00      BSYN  
ATOM    328  CG2 VAL    37     -39.038 -58.011 -15.349  1.00  0.00      BSYN  
ATOM    329    C VAL    37     -39.615 -61.144 -16.396  1.00  0.00      BSYN  
ATOM    330    O VAL    37     -40.386 -61.991 -16.610  1.00  0.00      BSYN  
ATOM    331    N LEU    38     -38.665 -60.691 -17.250  1.00  0.00      BSYN  
ATOM    332    H LEU    38     -38.138 -59.876 -17.109  1.00  0.00      BSYN  
ATOM    333   CA LEU    38     -38.305 -61.350 -18.539  1.00  0.00      BSYN  
ATOM    334   CB LEU    38     -38.965 -60.652 -19.760  1.00  0.00      BSYN  
ATOM    335   CG LEU    38     -40.493 -60.718 -19.724  1.00  0.00      BSYN  
ATOM    336  CD1 LEU    38     -41.118 -59.754 -20.664  1.00  0.00      BSYN  
ATOM    337  CD2 LEU    38     -40.892 -62.171 -19.964  1.00  0.00      BSYN  
ATOM    338    C LEU    38     -36.860 -61.238 -18.583  1.00  0.00      BSYN  
ATOM    339    O LEU    38     -36.174 -60.635 -17.778  1.00  0.00      BSYN  
ATOM    340    N TYR    39     -36.283 -62.072 -19.452  1.00  0.00      BSYN  
ATOM    341    H TYR    39     -36.742 -62.859 -19.813  1.00  0.00      BSYN  
ATOM    342   CA TYR    39     -34.865 -62.291 -19.514  1.00  0.00      BSYN  
ATOM    343   CB TYR    39     -34.439 -63.157 -18.276  1.00  0.00      BSYN  
ATOM    344   CG TYR    39     -35.426 -64.247 -17.758  1.00  0.00      BSYN  
ATOM    345  CD1 TYR    39     -36.493 -63.864 -17.013  1.00  0.00      BSYN  
ATOM    346  CE1 TYR    39     -37.434 -64.731 -16.499  1.00  0.00      BSYN  
ATOM    347  CD2 TYR    39     -35.238 -65.597 -18.009  1.00  0.00      BSYN  
ATOM    348  CE2 TYR    39     -36.088 -66.512 -17.463  1.00  0.00      BSYN  
ATOM    349   CZ TYR    39     -37.156 -66.062 -16.700  1.00  0.00      BSYN  
ATOM    350   OH TYR    39     -37.830 -67.031 -16.010  1.00  0.00      BSYN  
ATOM    351   HH TYR    39     -37.720 -67.892 -16.421  1.00  0.00      BSYN  
ATOM    352    C TYR    39     -34.462 -63.049 -20.835  1.00  0.00      BSYN  
ATOM    353    O TYR    39     -35.260 -63.924 -21.345  1.00  0.00      BSYN  
ATOM    354    N VAL    40     -33.221 -62.694 -21.420  1.00  0.00      BSYN  
ATOM    355    H VAL    40     -32.932 -63.183 -22.218  1.00  0.00      BSYN  
ATOM    356   CA VAL    40     -32.405 -61.664 -20.891  1.00  0.00      BSYN  
ATOM    357   CB VAL    40     -30.882 -62.339 -20.864  1.00  0.00      BSYN  
ATOM    358  CG1 VAL    40     -30.809 -63.455 -19.791  1.00  0.00      BSYN  
ATOM    359  CG2 VAL    40     -30.352 -63.105 -22.168  1.00  0.00      BSYN  
ATOM    360    C VAL    40     -32.453 -60.488 -21.772  1.00  0.00      BSYN  
ATOM    361    O VAL    40     -31.616 -59.591 -21.744  1.00  0.00      BSYN  
ATOM    362    N GLY    41     -33.469 -60.390 -22.615  1.00  0.00      BSYN  
ATOM    363    H GLY    41     -34.220 -61.020 -22.599  1.00  0.00      BSYN  
ATOM    364   CA GLY    41     -33.501 -59.396 -23.667  1.00  0.00      BSYN  
ATOM    365    C GLY    41     -34.679 -59.749 -24.496  1.00  0.00      BSYN  
ATOM    366    O GLY    41     -34.957 -60.920 -24.820  1.00  0.00      BSYN  
ATOM    367    N SER    42     -35.525 -58.786 -24.732  1.00  0.00      BSYN  
ATOM    368    H SER    42     -35.419 -57.990 -24.171  1.00  0.00      BSYN  
ATOM    369   CA SER    42     -36.663 -58.932 -25.696  1.00  0.00      BSYN  
ATOM    370   CB SER    42     -37.959 -58.676 -24.913  1.00  0.00      BSYN  
ATOM    371   OG SER    42     -38.528 -59.878 -24.397  1.00  0.00      BSYN  
ATOM    372   HG SER    42     -39.241 -59.865 -23.754  1.00  0.00      BSYN  
ATOM    373    C SER    42     -36.530 -57.942 -26.912  1.00  0.00      BSYN  
ATOM    374    O SER    42     -35.988 -58.345 -27.898  1.00  0.00      BSYN  
ATOM    375    N LYS    43     -36.914 -56.677 -26.880  1.00  0.00      BSYN  
ATOM    376    H LYS    43     -37.117 -56.361 -25.975  1.00  0.00      BSYN  
ATOM    377   CA LYS    43     -36.761 -55.725 -28.014  1.00  0.00      BSYN  
ATOM    378   CB LYS    43     -37.674 -56.185 -29.154  1.00  0.00      BSYN  
ATOM    379   CG LYS    43     -39.105 -56.660 -29.005  1.00  0.00      BSYN  
ATOM    380   CD LYS    43     -39.526 -57.048 -30.303  1.00  0.00      BSYN  
ATOM    381   CE LYS    43     -40.968 -57.545 -30.118  1.00  0.00      BSYN  
ATOM    382   NZ LYS    43     -41.967 -56.630 -30.583  1.00  0.00      BSYN  
ATOM    383  HZ1 LYS    43     -42.241 -55.888 -29.909  1.00  0.00      BSYN  
ATOM    384  HZ2 LYS    43     -41.564 -56.034 -31.334  1.00  0.00      BSYN  
ATOM    385  HZ3 LYS    43     -42.896 -57.000 -30.867  1.00  0.00      BSYN  
ATOM    386    C LYS    43     -37.198 -54.341 -27.410  1.00  0.00      BSYN  
ATOM    387    O LYS    43     -38.286 -54.324 -26.743  1.00  0.00      BSYN  
ATOM    388    N THR    44     -36.562 -53.120 -27.508  1.00  0.00      BSYN  
ATOM    389    H THR    44     -36.923 -52.216 -27.619  1.00  0.00      BSYN  
ATOM    390   CA THR    44     -35.165 -53.160 -27.917  1.00  0.00      BSYN  
ATOM    391   CB THR    44     -35.053 -51.978 -28.858  1.00  0.00      BSYN  
ATOM    392  OG1 THR    44     -35.882 -52.495 -29.975  1.00  0.00      BSYN  
ATOM    393  HG1 THR    44     -36.371 -51.907 -30.556  1.00  0.00      BSYN  
ATOM    394  CG2 THR    44     -33.637 -51.437 -29.104  1.00  0.00      BSYN  
ATOM    395    C THR    44     -34.480 -52.937 -26.616  1.00  0.00      BSYN  
ATOM    396    O THR    44     -33.695 -53.774 -26.231  1.00  0.00      BSYN  
ATOM    397    N ARG    45     -34.818 -51.911 -25.855  1.00  0.00      BSYN  
ATOM    398    H ARG    45     -35.621 -51.455 -26.184  1.00  0.00      BSYN  
ATOM    399   CA ARG    45     -34.121 -51.605 -24.569  1.00  0.00      BSYN  
ATOM    400   CB ARG    45     -33.801 -50.118 -24.482  1.00  0.00      BSYN  
ATOM    401   CG ARG    45     -33.028 -49.523 -25.651  1.00  0.00      BSYN  
ATOM    402   CD ARG    45     -31.987 -48.567 -25.266  1.00  0.00      BSYN  
ATOM    403   NE ARG    45     -31.415 -47.975 -26.468  1.00  0.00      BSYN  
ATOM    404   HE ARG    45     -30.831 -48.634 -26.897  1.00  0.00      BSYN  
ATOM    405   CZ ARG    45     -31.422 -46.670 -26.810  1.00  0.00      BSYN  
ATOM    406  NH1 ARG    45     -30.634 -46.243 -27.775  1.00  0.00      BSYN  
ATOM    407 HH11 ARG    45     -30.617 -45.282 -28.052  1.00  0.00      BSYN  
ATOM    408 HH12 ARG    45     -30.165 -47.012 -28.211  1.00  0.00      BSYN  
ATOM    409  NH2 ARG    45     -32.300 -45.929 -26.203  1.00  0.00      BSYN  
ATOM    410 HH21 ARG    45     -32.094 -44.952 -26.141  1.00  0.00      BSYN  
ATOM    411 HH22 ARG    45     -32.999 -46.358 -25.631  1.00  0.00      BSYN  
ATOM    412    C ARG    45     -34.826 -52.179 -23.239  1.00  0.00      BSYN  
ATOM    413    O ARG    45     -35.415 -51.360 -22.559  1.00  0.00      BSYN  
ATOM    414    N GLU    46     -34.921 -53.574 -23.172  1.00  0.00      BSYN  
ATOM    415    H GLU    46     -34.656 -54.209 -23.870  1.00  0.00      BSYN  
ATOM    416   CA GLU    46     -35.639 -54.048 -21.960  1.00  0.00      BSYN  
ATOM    417   CB GLU    46     -37.007 -54.728 -22.400  1.00  0.00      BSYN  
ATOM    418   CG GLU    46     -38.299 -54.389 -21.587  1.00  0.00      BSYN  
ATOM    419   CD GLU    46     -38.351 -54.642 -20.176  1.00  0.00      BSYN  
ATOM    420  OE1 GLU    46     -38.576 -55.822 -19.755  1.00  0.00      BSYN  
ATOM    421  OE2 GLU    46     -38.095 -53.689 -19.405  1.00  0.00      BSYN  
ATOM    422    C GLU    46     -34.747 -55.089 -21.293  1.00  0.00      BSYN  
ATOM    423    O GLU    46     -34.728 -56.186 -21.791  1.00  0.00      BSYN  
ATOM    424    N GLY    47     -33.846 -54.765 -20.334  1.00  0.00      BSYN  
ATOM    425    H GLY    47     -33.724 -53.829 -20.069  1.00  0.00      BSYN  
ATOM    426   CA GLY    47     -32.876 -55.718 -19.871  1.00  0.00      BSYN  
ATOM    427    C GLY    47     -32.908 -55.953 -18.386  1.00  0.00      BSYN  
ATOM    428    O GLY    47     -32.770 -54.912 -17.668  1.00  0.00      BSYN  
ATOM    429    N VAL    48     -32.874 -57.285 -17.977  1.00  0.00      BSYN  
ATOM    430    H VAL    48     -33.468 -57.939 -18.401  1.00  0.00      BSYN  
ATOM    431   CA VAL    48     -32.182 -57.666 -16.720  1.00  0.00      BSYN  
ATOM    432   CB VAL    48     -32.522 -59.208 -16.438  1.00  0.00      BSYN  
ATOM    433  CG1 VAL    48     -33.887 -59.349 -15.889  1.00  0.00      BSYN  
ATOM    434  CG2 VAL    48     -32.387 -60.117 -17.536  1.00  0.00      BSYN  
ATOM    435    C VAL    48     -30.730 -57.274 -16.845  1.00  0.00      BSYN  
ATOM    436    O VAL    48     -29.974 -58.076 -17.423  1.00  0.00      BSYN  
ATOM    437    N VAL    49     -30.246 -56.030 -16.545  1.00  0.00      BSYN  
ATOM    438    H VAL    49     -30.888 -55.290 -16.513  1.00  0.00      BSYN  
ATOM    439   CA VAL    49     -28.785 -55.617 -16.685  1.00  0.00      BSYN  
ATOM    440   CB VAL    49     -28.504 -54.115 -17.125  1.00  0.00      BSYN  
ATOM    441  CG1 VAL    49     -26.931 -53.917 -17.338  1.00  0.00      BSYN  
ATOM    442  CG2 VAL    49     -29.017 -53.663 -18.568  1.00  0.00      BSYN  
ATOM    443    C VAL    49     -28.175 -55.974 -15.360  1.00  0.00      BSYN  
ATOM    444    O VAL    49     -28.066 -55.139 -14.495  1.00  0.00      BSYN  
ATOM    445    N GLN    50     -27.968 -57.277 -15.217  1.00  0.00      BSYN  
ATOM    446    H GLN    50     -28.463 -57.927 -15.758  1.00  0.00      BSYN  
ATOM    447   CA GLN    50     -27.031 -57.799 -14.191  1.00  0.00      BSYN  
ATOM    448   CB GLN    50     -27.593 -58.733 -13.076  1.00  0.00      BSYN  
ATOM    449   CG GLN    50     -28.411 -57.817 -12.225  1.00  0.00      BSYN  
ATOM    450   CD GLN    50     -29.205 -58.466 -11.155  1.00  0.00      BSYN  
ATOM    451  OE1 GLN    50     -29.912 -59.376 -11.496  1.00  0.00      BSYN  
ATOM    452  NE2 GLN    50     -29.354 -58.050  -9.894  1.00  0.00      BSYN  
ATOM    453 HE21 GLN    50     -28.898 -57.221  -9.639  1.00  0.00      BSYN  
ATOM    454 HE22 GLN    50     -30.027 -58.438  -9.296  1.00  0.00      BSYN  
ATOM    455    C GLN    50     -25.815 -58.290 -14.851  1.00  0.00      BSYN  
ATOM    456    O GLN    50     -25.718 -59.459 -15.225  1.00  0.00      BSYN  
ATOM    457    N GLY    51     -24.720 -57.601 -15.038  1.00  0.00      BSYN  
ATOM    458    H GLY    51     -23.867 -57.876 -15.435  1.00  0.00      BSYN  
ATOM    459   CA GLY    51     -24.614 -56.195 -14.590  1.00  0.00      BSYN  
ATOM    460    C GLY    51     -23.389 -55.589 -15.338  1.00  0.00      BSYN  
ATOM    461    O GLY    51     -23.320 -55.866 -16.541  1.00  0.00      BSYN  
ATOM    462    N VAL    52     -22.637 -54.885 -14.508  1.00  0.00      BSYN  
ATOM    463    H VAL    52     -22.976 -54.820 -13.591  1.00  0.00      BSYN  
ATOM    464   CA VAL    52     -21.449 -54.291 -14.833  1.00  0.00      BSYN  
ATOM    465   CB VAL    52     -20.871 -53.194 -13.784  1.00  0.00      BSYN  
ATOM    466  CG1 VAL    52     -19.976 -52.131 -14.393  1.00  0.00      BSYN  
ATOM    467  CG2 VAL    52     -22.079 -52.430 -13.063  1.00  0.00      BSYN  
ATOM    468    C VAL    52     -20.403 -55.377 -14.776  1.00  0.00      BSYN  
ATOM    469    O VAL    52     -19.977 -55.870 -13.742  1.00  0.00      BSYN  
ATOM    470    N ALA    53     -19.877 -55.632 -15.941  1.00  0.00      BSYN  
ATOM    471    H ALA    53     -19.972 -54.975 -16.661  1.00  0.00      BSYN  
ATOM    472   CA ALA    53     -18.922 -56.727 -16.267  1.00  0.00      BSYN  
ATOM    473   CB ALA    53     -19.034 -57.236 -17.765  1.00  0.00      BSYN  
ATOM    474    C ALA    53     -17.468 -56.278 -16.237  1.00  0.00      BSYN  
ATOM    475    O ALA    53     -17.068 -55.107 -16.285  1.00  0.00      BSYN  
ATOM    476    N SER    54     -16.720 -57.369 -16.098  1.00  0.00      BSYN  
ATOM    477    H SER    54     -17.224 -58.202 -15.985  1.00  0.00      BSYN  
ATOM    478   CA SER    54     -15.241 -57.311 -16.106  1.00  0.00      BSYN  
ATOM    479   CB SER    54     -14.594 -58.194 -15.118  1.00  0.00      BSYN  
ATOM    480   OG SER    54     -13.235 -58.071 -15.443  1.00  0.00      BSYN  
ATOM    481   HG SER    54     -12.696 -58.671 -14.923  1.00  0.00      BSYN  
ATOM    482    C SER    54     -14.643 -57.234 -17.570  1.00  0.00      BSYN  
ATOM    483    O SER    54     -15.262 -57.705 -18.530  1.00  0.00      BSYN  
ATOM    484    N VAL    55     -13.547 -56.560 -17.747  1.00  0.00      BSYN  
ATOM    485    H VAL    55     -13.021 -56.592 -16.921  1.00  0.00      BSYN  
ATOM    486   CA VAL    55     -13.160 -56.023 -19.047  1.00  0.00      BSYN  
ATOM    487   CB VAL    55     -12.849 -54.507 -18.903  1.00  0.00      BSYN  
ATOM    488  CG1 VAL    55     -14.221 -53.858 -18.896  1.00  0.00      BSYN  
ATOM    489  CG2 VAL    55     -12.316 -53.962 -17.633  1.00  0.00      BSYN  
ATOM    490    C VAL    55     -11.892 -56.745 -19.429  1.00  0.00      BSYN  
ATOM    491    O VAL    55     -10.741 -56.227 -19.290  1.00  0.00      BSYN  
ATOM    492    N ALA    56     -12.154 -57.858 -20.083  1.00  0.00      BSYN  
ATOM    493    H ALA    56     -13.070 -58.194 -19.994  1.00  0.00      BSYN  
ATOM    494   CA ALA    56     -11.281 -58.653 -20.929  1.00  0.00      BSYN  
ATOM    495   CB ALA    56     -11.387 -60.138 -20.514  1.00  0.00      BSYN  
ATOM    496    C ALA    56     -11.425 -58.577 -22.450  1.00  0.00      BSYN  
ATOM    497    O ALA    56     -12.433 -59.070 -23.098  1.00  0.00      BSYN  
ATOM    498    N GLU    57     -10.263 -58.114 -22.855  1.00  0.00      BSYN  
ATOM    499    H GLU    57      -9.759 -57.586 -22.202  1.00  0.00      BSYN  
ATOM    500   CA GLU    57     -10.077 -58.051 -24.279  1.00  0.00      BSYN  
ATOM    501   CB GLU    57      -9.226 -56.850 -24.579  1.00  0.00      BSYN  
ATOM    502   CG GLU    57      -9.582 -55.526 -23.750  1.00  0.00      BSYN  
ATOM    503   CD GLU    57      -8.532 -54.351 -23.749  1.00  0.00      BSYN  
ATOM    504  OE1 GLU    57      -7.779 -54.095 -24.657  1.00  0.00      BSYN  
ATOM    505  OE2 GLU    57      -8.546 -53.586 -22.779  1.00  0.00      BSYN  
ATOM    506    C GLU    57      -9.782 -59.303 -25.179  1.00  0.00      BSYN  
ATOM    507    O GLU    57      -9.149 -59.154 -26.210  1.00  0.00      BSYN  
ATOM    508    N LYS    58     -10.121 -60.542 -24.866  1.00  0.00      BSYN  
ATOM    509    H LYS    58     -10.948 -60.575 -24.342  1.00  0.00      BSYN  
ATOM    510   CA LYS    58      -9.554 -61.764 -25.489  1.00  0.00      BSYN  
ATOM    511   CB LYS    58      -9.187 -62.815 -24.630  1.00  0.00      BSYN  
ATOM    512   CG LYS    58      -8.218 -62.649 -23.549  1.00  0.00      BSYN  
ATOM    513   CD LYS    58      -6.927 -62.348 -24.217  1.00  0.00      BSYN  
ATOM    514   CE LYS    58      -5.936 -61.862 -23.208  1.00  0.00      BSYN  
ATOM    515   NZ LYS    58      -5.069 -60.867 -23.698  1.00  0.00      BSYN  
ATOM    516  HZ1 LYS    58      -4.211 -61.448 -23.607  1.00  0.00      BSYN  
ATOM    517  HZ2 LYS    58      -5.121 -60.594 -24.700  1.00  0.00      BSYN  
ATOM    518  HZ3 LYS    58      -4.832 -60.086 -23.053  1.00  0.00      BSYN  
ATOM    519    C LYS    58     -10.471 -62.361 -26.482  1.00  0.00      BSYN  
ATOM    520    O LYS    58     -11.666 -62.530 -26.243  1.00  0.00      BSYN  
ATOM    521    N THR    59      -9.847 -62.714 -27.610  1.00  0.00      BSYN  
ATOM    522    H THR    59      -8.907 -62.669 -27.882  1.00  0.00      BSYN  
ATOM    523   CA THR    59     -10.639 -63.275 -28.808  1.00  0.00      BSYN  
ATOM    524   CB THR    59      -9.799 -63.087 -30.118  1.00  0.00      BSYN  
ATOM    525  OG1 THR    59      -9.354 -61.784 -30.168  1.00  0.00      BSYN  
ATOM    526  HG1 THR    59      -9.634 -61.173 -29.482  1.00  0.00      BSYN  
ATOM    527  CG2 THR    59     -10.584 -63.265 -31.432  1.00  0.00      BSYN  
ATOM    528    C THR    59     -11.181 -64.685 -28.577  1.00  0.00      BSYN  
ATOM    529    O THR    59     -10.514 -65.518 -28.047  1.00  0.00      BSYN  
ATOM    530    N LYS    60     -12.507 -64.759 -28.927  1.00  0.00      BSYN  
ATOM    531    H LYS    60     -12.905 -63.965 -29.341  1.00  0.00      BSYN  
ATOM    532   CA LYS    60     -13.105 -66.087 -29.066  1.00  0.00      BSYN  
ATOM    533   CB LYS    60     -14.551 -65.927 -28.916  1.00  0.00      BSYN  
ATOM    534   CG LYS    60     -14.900 -65.652 -27.453  1.00  0.00      BSYN  
ATOM    535   CD LYS    60     -16.316 -65.458 -27.078  1.00  0.00      BSYN  
ATOM    536   CE LYS    60     -16.587 -65.933 -25.693  1.00  0.00      BSYN  
ATOM    537   NZ LYS    60     -17.971 -66.180 -25.389  1.00  0.00      BSYN  
ATOM    538  HZ1 LYS    60     -18.598 -65.390 -25.644  1.00  0.00      BSYN  
ATOM    539  HZ2 LYS    60     -18.305 -67.047 -25.856  1.00  0.00      BSYN  
ATOM    540  HZ3 LYS    60     -17.970 -66.408 -24.374  1.00  0.00      BSYN  
ATOM    541    C LYS    60     -12.877 -66.907 -30.288  1.00  0.00      BSYN  
ATOM    542    O LYS    60     -13.197 -66.555 -31.410  1.00  0.00      BSYN  
ATOM    543    N GLU    61     -12.578 -68.136 -29.989  1.00  0.00      BSYN  
ATOM    544    H GLU    61     -12.319 -68.479 -29.108  1.00  0.00      BSYN  
ATOM    545   CA GLU    61     -12.265 -69.116 -31.011  1.00  0.00      BSYN  
ATOM    546   CB GLU    61     -10.721 -69.336 -31.435  1.00  0.00      BSYN  
ATOM    547   CG GLU    61     -10.364 -69.638 -32.847  1.00  0.00      BSYN  
ATOM    548   CD GLU    61      -9.885 -68.342 -33.472  1.00  0.00      BSYN  
ATOM    549  OE1 GLU    61     -10.726 -67.610 -34.081  1.00  0.00      BSYN  
ATOM    550  OE2 GLU    61      -8.692 -68.235 -33.506  1.00  0.00      BSYN  
ATOM    551    C GLU    61     -12.813 -70.466 -30.671  1.00  0.00      BSYN  
ATOM    552    O GLU    61     -12.563 -71.075 -29.599  1.00  0.00      BSYN  
ATOM    553    N GLN    62     -13.384 -71.126 -31.657  1.00  0.00      BSYN  
ATOM    554    H GLN    62     -13.151 -70.674 -32.494  1.00  0.00      BSYN  
ATOM    555   CA GLN    62     -14.074 -72.360 -31.642  1.00  0.00      BSYN  
ATOM    556   CB GLN    62     -14.592 -72.586 -33.032  1.00  0.00      BSYN  
ATOM    557   CG GLN    62     -15.976 -71.852 -33.152  1.00  0.00      BSYN  
ATOM    558   CD GLN    62     -16.387 -71.227 -34.491  1.00  0.00      BSYN  
ATOM    559  OE1 GLN    62     -15.672 -70.419 -35.125  1.00  0.00      BSYN  
ATOM    560  NE2 GLN    62     -17.567 -71.343 -35.008  1.00  0.00      BSYN  
ATOM    561 HE21 GLN    62     -18.149 -72.045 -34.648  1.00  0.00      BSYN  
ATOM    562 HE22 GLN    62     -17.963 -70.614 -35.530  1.00  0.00      BSYN  
ATOM    563    C GLN    62     -13.106 -73.486 -31.254  1.00  0.00      BSYN  
ATOM    564    O GLN    62     -12.002 -73.464 -31.749  1.00  0.00      BSYN  
ATOM    565    N ALA    63     -13.466 -74.496 -30.543  1.00  0.00      BSYN  
ATOM    566    H ALA    63     -14.398 -74.469 -30.243  1.00  0.00      BSYN  
ATOM    567   CA ALA    63     -12.563 -75.605 -30.335  1.00  0.00      BSYN  
ATOM    568   CB ALA    63     -12.380 -75.842 -28.686  1.00  0.00      BSYN  
ATOM    569    C ALA    63     -12.842 -76.929 -31.026  1.00  0.00      BSYN  
ATOM    570    O ALA    63     -13.750 -77.721 -30.708  1.00  0.00      BSYN  
ATOM    571    N SER    64     -12.339 -77.009 -32.231  1.00  0.00      BSYN  
ATOM    572    H SER    64     -11.676 -76.441 -32.678  1.00  0.00      BSYN  
ATOM    573   CA SER    64     -12.574 -78.218 -33.056  1.00  0.00      BSYN  
ATOM    574   CB SER    64     -13.596 -77.887 -34.120  1.00  0.00      BSYN  
ATOM    575   OG SER    64     -14.730 -77.150 -33.660  1.00  0.00      BSYN  
ATOM    576   HG SER    64     -15.296 -77.605 -33.032  1.00  0.00      BSYN  
ATOM    577    C SER    64     -11.308 -78.709 -33.637  1.00  0.00      BSYN  
ATOM    578    O SER    64     -10.218 -78.040 -33.558  1.00  0.00      BSYN  
ATOM    579    N HIS    65     -11.287 -80.005 -34.073  1.00  0.00      BSYN  
ATOM    580    H HIS    65     -11.960 -80.657 -33.784  1.00  0.00      BSYN  
ATOM    581   CA HIS    65     -10.158 -80.436 -34.887  1.00  0.00      BSYN  
ATOM    582   CB HIS    65      -8.875 -80.780 -34.062  1.00  0.00      BSYN  
ATOM    583   CG HIS    65      -7.533 -80.238 -34.707  1.00  0.00      BSYN  
ATOM    584  ND1 HIS    65      -7.089 -80.479 -35.921  1.00  0.00      BSYN  
ATOM    585  HD1 HIS    65      -7.214 -81.340 -36.372  1.00  0.00      BSYN  
ATOM    586  CD2 HIS    65      -6.858 -79.306 -34.048  1.00  0.00      BSYN  
ATOM    587  NE2 HIS    65      -5.919 -78.986 -34.944  1.00  0.00      BSYN  
ATOM    588  CE1 HIS    65      -6.100 -79.602 -36.136  1.00  0.00      BSYN  
ATOM    589    C HIS    65     -10.349 -81.480 -35.919  1.00  0.00      BSYN  
ATOM    590    O HIS    65     -10.160 -81.170 -37.132  1.00  0.00      BSYN  
ATOM    591    N LEU    66     -10.536 -82.700 -35.551  1.00  0.00      BSYN  
ATOM    592    H LEU    66     -10.324 -83.111 -34.688  1.00  0.00      BSYN  
ATOM    593   CA LEU    66     -10.707 -83.732 -36.561  1.00  0.00      BSYN  
ATOM    594   CB LEU    66     -10.007 -85.008 -36.071  1.00  0.00      BSYN  
ATOM    595   CG LEU    66      -8.418 -85.122 -36.073  1.00  0.00      BSYN  
ATOM    596  CD1 LEU    66      -7.869 -86.578 -36.238  1.00  0.00      BSYN  
ATOM    597  CD2 LEU    66      -7.815 -84.154 -37.165  1.00  0.00      BSYN  
ATOM    598    C LEU    66     -12.082 -84.116 -36.973  1.00  0.00      BSYN  
ATOM    599    O LEU    66     -13.015 -83.555 -36.497  1.00  0.00      BSYN  
ATOM    600    N GLY    67     -12.114 -85.133 -37.891  1.00  0.00      BSYN  
ATOM    601    H GLY    67     -11.261 -85.422 -38.276  1.00  0.00      BSYN  
ATOM    602   CA GLY    67     -13.418 -85.708 -38.265  1.00  0.00      BSYN  
ATOM    603    C GLY    67     -13.527 -87.208 -38.143  1.00  0.00      BSYN  
ATOM    604    O GLY    67     -14.165 -87.955 -38.850  1.00  0.00      BSYN  
ATOM    605    N GLY    68     -13.169 -87.592 -36.922  1.00  0.00      BSYN  
ATOM    606    H GLY    68     -13.247 -87.038 -36.117  1.00  0.00      BSYN  
ATOM    607   CA GLY    68     -12.951 -89.053 -36.504  1.00  0.00      BSYN  
ATOM    608    C GLY    68     -13.310 -89.029 -35.019  1.00  0.00      BSYN  
ATOM    609    O GLY    68     -12.462 -88.782 -34.166  1.00  0.00      BSYN  
ATOM    610    N ALA    69     -14.574 -89.255 -34.608  1.00  0.00      BSYN  
ATOM    611    H ALA    69     -15.105 -89.661 -35.325  1.00  0.00      BSYN  
ATOM    612   CA ALA    69     -14.849 -89.436 -33.167  1.00  0.00      BSYN  
ATOM    613   CB ALA    69     -16.065 -88.588 -32.791  1.00  0.00      BSYN  
ATOM    614    C ALA    69     -15.242 -90.912 -33.090  1.00  0.00      BSYN  
ATOM    615    O ALA    69     -16.286 -91.377 -33.577  1.00  0.00      BSYN  
ATOM    616    N VAL    70     -14.452 -91.767 -32.481  1.00  0.00      BSYN  
ATOM    617    H VAL    70     -13.822 -91.523 -31.771  1.00  0.00      BSYN  
ATOM    618   CA VAL    70     -14.531 -93.206 -32.621  1.00  0.00      BSYN  
ATOM    619   CB VAL    70     -13.193 -93.651 -33.265  1.00  0.00      BSYN  
ATOM    620  CG1 VAL    70     -11.939 -93.594 -32.522  1.00  0.00      BSYN  
ATOM    621  CG2 VAL    70     -13.383 -95.166 -33.763  1.00  0.00      BSYN  
ATOM    622    C VAL    70     -14.765 -93.702 -31.233  1.00  0.00      BSYN  
ATOM    623    O VAL    70     -14.529 -93.069 -30.196  1.00  0.00      BSYN  
ATOM    624    N PHE    71     -15.498 -94.818 -31.312  1.00  0.00      BSYN  
ATOM    625    H PHE    71     -15.709 -95.226 -32.178  1.00  0.00      BSYN  
ATOM    626   CA PHE    71     -16.078 -95.420 -30.144  1.00  0.00      BSYN  
ATOM    627   CB PHE    71     -17.582 -95.475 -30.249  1.00  0.00      BSYN  
ATOM    628   CG PHE    71     -18.245 -94.114 -30.321  1.00  0.00      BSYN  
ATOM    629  CD1 PHE    71     -18.535 -93.367 -29.172  1.00  0.00      BSYN  
ATOM    630  CD2 PHE    71     -18.697 -93.671 -31.577  1.00  0.00      BSYN  
ATOM    631  CE1 PHE    71     -19.371 -92.280 -29.288  1.00  0.00      BSYN  
ATOM    632  CE2 PHE    71     -19.595 -92.657 -31.716  1.00  0.00      BSYN  
ATOM    633   CZ PHE    71     -19.938 -92.003 -30.502  1.00  0.00      BSYN  
ATOM    634    C PHE    71     -15.413 -96.770 -29.822  1.00  0.00      BSYN  
ATOM    635    O PHE    71     -15.909 -97.861 -30.085  1.00  0.00      BSYN  
ATOM    636    N SER    72     -14.127 -96.624 -29.445  1.00  0.00      BSYN  
ATOM    637    H SER    72     -13.810 -95.697 -29.432  1.00  0.00      BSYN  
ATOM    638   CA SER    72     -13.186 -97.805 -29.213  1.00  0.00      BSYN  
ATOM    639   CB SER    72     -12.486 -98.143 -30.483  1.00  0.00      BSYN  
ATOM    640   OG SER    72     -11.597 -97.189 -31.018  1.00  0.00      BSYN  
ATOM    641   HG SER    72     -11.173 -97.677 -31.728  1.00  0.00      BSYN  
ATOM    642    C SER    72     -12.183 -97.964 -28.063  1.00  0.00      BSYN  
ATOM    643    O SER    72     -11.774 -99.065 -27.708  1.00  0.00      BSYN  
ATOM    644    N GLY    73     -11.568 -96.853 -27.650  1.00  0.00      BSYN  
ATOM    645    H GLY    73     -11.835 -96.049 -28.143  1.00  0.00      BSYN  
ATOM    646   CA GLY    73     -10.712 -96.785 -26.519  1.00  0.00      BSYN  
ATOM    647    C GLY    73      -9.841 -95.492 -26.400  1.00  0.00      BSYN  
ATOM    648    O GLY    73      -9.581 -95.098 -25.223  1.00  0.00      BSYN  
ATOM    649    N ALA    74      -9.511 -94.837 -27.497  1.00  0.00      BSYN  
ATOM    650    H ALA    74      -9.748 -95.104 -28.410  1.00  0.00      BSYN  
ATOM    651   CA ALA    74      -8.555 -93.748 -27.321  1.00  0.00      BSYN  
ATOM    652   CB ALA    74      -7.376 -93.968 -28.186  1.00  0.00      BSYN  
ATOM    653    C ALA    74      -9.148 -92.347 -27.464  1.00  0.00      BSYN  
ATOM    654    O ALA    74     -10.340 -92.316 -27.362  1.00  0.00      BSYN  
ATOM    655    N GLY    75      -8.265 -91.423 -27.807  1.00  0.00      BSYN  
ATOM    656    H GLY    75      -7.357 -91.627 -28.114  1.00  0.00      BSYN  
ATOM    657   CA GLY    75      -8.570 -90.058 -27.785  1.00  0.00      BSYN  
ATOM    658    C GLY    75      -7.808 -89.529 -26.603  1.00  0.00      BSYN  
ATOM    659    O GLY    75      -6.561 -89.607 -26.350  1.00  0.00      BSYN  
ATOM    660    N ASN    76      -8.722 -89.084 -25.760  1.00  0.00      BSYN  
ATOM    661    H ASN    76      -9.668 -89.260 -25.946  1.00  0.00      BSYN  
ATOM    662   CA ASN    76      -8.317 -88.611 -24.454  1.00  0.00      BSYN  
ATOM    663   CB ASN    76      -7.514 -87.389 -24.540  1.00  0.00      BSYN  
ATOM    664   CG ASN    76      -6.724 -87.046 -23.238  1.00  0.00      BSYN  
ATOM    665  OD1 ASN    76      -6.710 -87.778 -22.222  1.00  0.00      BSYN  
ATOM    666  ND2 ASN    76      -6.072 -85.948 -23.479  1.00  0.00      BSYN  
ATOM    667 HD21 ASN    76      -5.996 -85.650 -24.410  1.00  0.00      BSYN  
ATOM    668 HD22 ASN    76      -5.894 -85.351 -22.723  1.00  0.00      BSYN  
ATOM    669    C ASN    76      -9.638 -88.254 -23.777  1.00  0.00      BSYN  
ATOM    670    O ASN    76     -10.751 -87.953 -24.336  1.00  0.00      BSYN  
ATOM    671    N ILE    77      -9.484 -88.139 -22.412  1.00  0.00      BSYN  
ATOM    672    H ILE    77      -8.626 -88.458 -22.062  1.00  0.00      BSYN  
ATOM    673   CA ILE    77     -10.459 -87.535 -21.525  1.00  0.00      BSYN  
ATOM    674   CB ILE    77     -10.145 -87.731 -20.001  1.00  0.00      BSYN  
ATOM    675  CG2 ILE    77     -10.234 -89.196 -19.586  1.00  0.00      BSYN  
ATOM    676  CG1 ILE    77      -8.709 -87.283 -19.704  1.00  0.00      BSYN  
ATOM    677   CD ILE    77      -8.594 -86.083 -18.692  1.00  0.00      BSYN  
ATOM    678    C ILE    77     -10.906 -86.055 -21.898  1.00  0.00      BSYN  
ATOM    679    O ILE    77     -12.091 -85.902 -22.107  1.00  0.00      BSYN  
ATOM    680    N ALA    78     -10.025 -85.049 -22.069  1.00  0.00      BSYN  
ATOM    681    H ALA    78      -9.089 -85.262 -21.875  1.00  0.00      BSYN  
ATOM    682   CA ALA    78     -10.349 -83.700 -22.596  1.00  0.00      BSYN  
ATOM    683   CB ALA    78      -9.423 -82.580 -22.147  1.00  0.00      BSYN  
ATOM    684    C ALA    78     -10.553 -83.613 -24.173  1.00  0.00      BSYN  
ATOM    685    O ALA    78     -11.336 -82.816 -24.704  1.00  0.00      BSYN  
ATOM    686    N ALA    79      -9.702 -84.482 -24.843  1.00  0.00      BSYN  
ATOM    687    H ALA    79      -9.409 -85.353 -24.501  1.00  0.00      BSYN  
ATOM    688   CA ALA    79      -9.523 -84.345 -26.283  1.00  0.00      BSYN  
ATOM    689   CB ALA    79      -7.974 -84.095 -26.491  1.00  0.00      BSYN  
ATOM    690    C ALA    79      -9.844 -85.657 -27.027  1.00  0.00      BSYN  
ATOM    691    O ALA    79      -9.033 -86.449 -27.544  1.00  0.00      BSYN  
ATOM    692    N ALA    80     -11.184 -85.929 -27.055  1.00  0.00      BSYN  
ATOM    693    H ALA    80     -11.760 -85.185 -26.782  1.00  0.00      BSYN  
ATOM    694   CA ALA    80     -11.601 -87.231 -27.651  1.00  0.00      BSYN  
ATOM    695   CB ALA    80     -12.885 -87.696 -26.877  1.00  0.00      BSYN  
ATOM    696    C ALA    80     -11.885 -87.362 -29.084  1.00  0.00      BSYN  
ATOM    697    O ALA    80     -12.977 -87.127 -29.567  1.00  0.00      BSYN  
ATOM    698    N THR    81     -10.854 -87.596 -29.903  1.00  0.00      BSYN  
ATOM    699    H THR    81      -9.985 -87.653 -29.454  1.00  0.00      BSYN  
ATOM    700   CA THR    81     -10.702 -87.653 -31.342  1.00  0.00      BSYN  
ATOM    701   CB THR    81     -10.354 -86.243 -31.841  1.00  0.00      BSYN  
ATOM    702  OG1 THR    81      -9.457 -85.654 -30.882  1.00  0.00      BSYN  
ATOM    703  HG1 THR    81      -8.748 -86.279 -31.049  1.00  0.00      BSYN  
ATOM    704  CG2 THR    81     -11.519 -85.288 -31.836  1.00  0.00      BSYN  
ATOM    705    C THR    81      -9.572 -88.520 -31.837  1.00  0.00      BSYN  
ATOM    706    O THR    81      -8.453 -88.208 -31.453  1.00  0.00      BSYN  
ATOM    707    N GLY    82      -9.835 -89.643 -32.573  1.00  0.00      BSYN  
ATOM    708    H GLY    82     -10.766 -89.792 -32.840  1.00  0.00      BSYN  
ATOM    709   CA GLY    82      -8.749 -90.425 -33.184  1.00  0.00      BSYN  
ATOM    710    C GLY    82      -7.819 -91.034 -32.107  1.00  0.00      BSYN  
ATOM    711    O GLY    82      -8.341 -91.707 -31.174  1.00  0.00      BSYN  
ATOM    712    N LEU    83      -6.505 -90.667 -32.275  1.00  0.00      BSYN  
ATOM    713    H LEU    83      -6.254 -90.087 -33.024  1.00  0.00      BSYN  
ATOM    714   CA LEU    83      -5.370 -91.208 -31.636  1.00  0.00      BSYN  
ATOM    715   CB LEU    83      -4.086 -90.928 -32.455  1.00  0.00      BSYN  
ATOM    716   CG LEU    83      -3.884 -91.485 -33.858  1.00  0.00      BSYN  
ATOM    717  CD1 LEU    83      -2.642 -90.802 -34.457  1.00  0.00      BSYN  
ATOM    718  CD2 LEU    83      -3.816 -92.877 -33.894  1.00  0.00      BSYN  
ATOM    719    C LEU    83      -5.254 -90.473 -30.274  1.00  0.00      BSYN  
ATOM    720    O LEU    83      -6.155 -89.734 -29.877  1.00  0.00      BSYN  
ATOM    721    N VAL    84      -4.203 -90.823 -29.519  1.00  0.00      BSYN  
ATOM    722    H VAL    84      -3.569 -91.455 -29.918  1.00  0.00      BSYN  
ATOM    723   CA VAL    84      -3.898 -90.272 -28.180  1.00  0.00      BSYN  
ATOM    724   CB VAL    84      -2.971 -91.238 -27.327  1.00  0.00      BSYN  
ATOM    725  CG1 VAL    84      -2.706 -90.629 -25.969  1.00  0.00      BSYN  
ATOM    726  CG2 VAL    84      -3.559 -92.641 -27.182  1.00  0.00      BSYN  
ATOM    727    C VAL    84      -3.357 -88.820 -28.381  1.00  0.00      BSYN  
ATOM    728    O VAL    84      -2.190 -88.630 -28.679  1.00  0.00      BSYN  
ATOM    729    N LYS    85      -4.164 -87.762 -28.206  1.00  0.00      BSYN  
ATOM    730    H LYS    85      -4.993 -87.948 -27.718  1.00  0.00      BSYN  
ATOM    731   CA LYS    85      -3.937 -86.465 -28.667  1.00  0.00      BSYN  
ATOM    732   CB LYS    85      -5.053 -85.917 -29.478  1.00  0.00      BSYN  
ATOM    733   CG LYS    85      -4.851 -84.758 -30.571  1.00  0.00      BSYN  
ATOM    734   CD LYS    85      -6.190 -84.127 -30.720  1.00  0.00      BSYN  
ATOM    735   CE LYS    85      -6.100 -82.979 -31.593  1.00  0.00      BSYN  
ATOM    736   NZ LYS    85      -7.348 -82.250 -31.231  1.00  0.00      BSYN  
ATOM    737  HZ1 LYS    85      -7.477 -81.285 -31.595  1.00  0.00      BSYN  
ATOM    738  HZ2 LYS    85      -8.219 -82.804 -31.353  1.00  0.00      BSYN  
ATOM    739  HZ3 LYS    85      -7.265 -82.197 -30.196  1.00  0.00      BSYN  
ATOM    740    C LYS    85      -3.582 -85.634 -27.499  1.00  0.00      BSYN  
ATOM    741    O LYS    85      -4.393 -85.443 -26.584  1.00  0.00      BSYN  
ATOM    742    N ARG    86      -2.356 -85.135 -27.477  1.00  0.00      BSYN  
ATOM    743    H ARG    86      -1.711 -85.594 -28.055  1.00  0.00      BSYN  
ATOM    744   CA ARG    86      -1.869 -84.275 -26.400  1.00  0.00      BSYN  
ATOM    745   CB ARG    86      -1.660 -84.966 -25.062  1.00  0.00      BSYN  
ATOM    746   CG ARG    86      -1.349 -84.352 -23.682  1.00  0.00      BSYN  
ATOM    747   CD ARG    86      -1.077 -85.437 -22.673  1.00  0.00      BSYN  
ATOM    748   NE ARG    86      -2.339 -85.984 -22.261  1.00  0.00      BSYN  
ATOM    749   HE ARG    86      -3.114 -85.761 -22.818  1.00  0.00      BSYN  
ATOM    750   CZ ARG    86      -2.565 -86.625 -21.142  1.00  0.00      BSYN  
ATOM    751  NH1 ARG    86      -1.567 -86.988 -20.432  1.00  0.00      BSYN  
ATOM    752 HH11 ARG    86      -1.701 -87.413 -19.537  1.00  0.00      BSYN  
ATOM    753 HH12 ARG    86      -0.707 -86.615 -20.779  1.00  0.00      BSYN  
ATOM    754  NH2 ARG    86      -3.712 -87.009 -20.765  1.00  0.00      BSYN  
ATOM    755 HH21 ARG    86      -3.880 -87.481 -19.900  1.00  0.00      BSYN  
ATOM    756 HH22 ARG    86      -4.572 -86.633 -21.108  1.00  0.00      BSYN  
ATOM    757    C ARG    86      -0.552 -83.589 -26.884  1.00  0.00      BSYN  
ATOM    758    O ARG    86       0.008 -84.087 -27.866  1.00  0.00      BSYN  
ATOM    759    N GLU    87      -0.403 -82.392 -26.346  1.00  0.00      BSYN  
ATOM    760    H GLU    87      -0.858 -82.248 -25.490  1.00  0.00      BSYN  
ATOM    761   CA GLU    87       0.664 -81.548 -26.710  1.00  0.00      BSYN  
ATOM    762   CB GLU    87       0.188 -80.065 -26.676  1.00  0.00      BSYN  
ATOM    763   CG GLU    87      -0.673 -79.628 -27.837  1.00  0.00      BSYN  
ATOM    764   CD GLU    87      -1.314 -78.213 -27.667  1.00  0.00      BSYN  
ATOM    765  OE1 GLU    87      -1.024 -77.498 -26.700  1.00  0.00      BSYN  
ATOM    766  OE2 GLU    87      -2.020 -77.804 -28.601  1.00  0.00      BSYN  
ATOM    767    C GLU    87       1.640 -81.876 -25.645  1.00  0.00      BSYN  
ATOM    768    O GLU    87       1.388 -81.676 -24.437  1.00  0.00      BSYN  
ATOM    769    N GLU    88       2.808 -82.267 -25.888  1.00  0.00      BSYN  
ATOM    770    H GLU    88       2.904 -82.200 -26.861  1.00  0.00      BSYN  
ATOM    771   CA GLU    88       3.799 -82.688 -24.910  1.00  0.00      BSYN  
ATOM    772   CB GLU    88       4.543 -83.859 -25.400  1.00  0.00      BSYN  
ATOM    773   CG GLU    88       3.999 -84.886 -26.406  1.00  0.00      BSYN  
ATOM    774   CD GLU    88       3.956 -84.401 -27.907  1.00  0.00      BSYN  
ATOM    775  OE1 GLU    88       5.023 -84.643 -28.625  1.00  0.00      BSYN  
ATOM    776  OE2 GLU    88       3.040 -83.866 -28.443  1.00  0.00      BSYN  
ATOM    777    C GLU    88       4.868 -81.580 -24.521  1.00  0.00      BSYN  
ATOM    778    O GLU    88       5.730 -81.882 -23.695  1.00  0.00      BSYN  
ATOM    779    N PHE    89       4.682 -80.352 -25.057  1.00  0.00      BSYN  
ATOM    780    H PHE    89       3.930 -80.123 -25.642  1.00  0.00      BSYN  
ATOM    781   CA PHE    89       5.481 -79.211 -24.809  1.00  0.00      BSYN  
ATOM    782   CB PHE    89       5.535 -78.288 -26.019  1.00  0.00      BSYN  
ATOM    783   CG PHE    89       6.223 -79.065 -27.216  1.00  0.00      BSYN  
ATOM    784  CD1 PHE    89       7.463 -79.736 -26.947  1.00  0.00      BSYN  
ATOM    785  CD2 PHE    89       5.676 -79.088 -28.493  1.00  0.00      BSYN  
ATOM    786  CE1 PHE    89       8.025 -80.453 -27.984  1.00  0.00      BSYN  
ATOM    787  CE2 PHE    89       6.350 -79.676 -29.583  1.00  0.00      BSYN  
ATOM    788   CZ PHE    89       7.558 -80.355 -29.281  1.00  0.00      BSYN  
ATOM    789    C PHE    89       4.872 -78.431 -23.707  1.00  0.00      BSYN  
ATOM    790    O PHE    89       3.707 -78.072 -23.801  1.00  0.00      BSYN  
ATOM    791    N PRO    90       5.559 -78.125 -22.518  1.00  0.00      BSYN  
ATOM    792   CD PRO    90       6.940 -78.607 -22.174  1.00  0.00      BSYN  
ATOM    793   CA PRO    90       5.075 -77.297 -21.363  1.00  0.00      BSYN  
ATOM    794   CB PRO    90       6.006 -77.615 -20.202  1.00  0.00      BSYN  
ATOM    795   CG PRO    90       6.914 -78.663 -20.652  1.00  0.00      BSYN  
ATOM    796    C PRO    90       5.121 -75.807 -21.767  1.00  0.00      BSYN  
ATOM    797    O PRO    90       6.124 -75.412 -22.375  1.00  0.00      BSYN  
ATOM    798    N THR    91       4.026 -75.002 -21.686  1.00  0.00      BSYN  
ATOM    799    H THR    91       3.274 -75.366 -21.174  1.00  0.00      BSYN  
ATOM    800   CA THR    91       3.943 -73.738 -22.471  1.00  0.00      BSYN  
ATOM    801   CB THR    91       2.429 -73.239 -22.908  1.00  0.00      BSYN  
ATOM    802  OG1 THR    91       1.893 -74.497 -23.231  1.00  0.00      BSYN  
ATOM    803  HG1 THR    91       2.258 -74.759 -24.079  1.00  0.00      BSYN  
ATOM    804  CG2 THR    91       2.422 -72.504 -24.130  1.00  0.00      BSYN  
ATOM    805    C THR    91       4.694 -72.496 -21.999  1.00  0.00      BSYN  
ATOM    806    O THR    91       4.485 -71.952 -20.971  1.00  0.00      BSYN  
ATOM    807    N ASP    92       5.610 -72.012 -22.849  1.00  0.00      BSYN  
ATOM    808    H ASP    92       5.987 -71.129 -22.651  1.00  0.00      BSYN  
ATOM    809   CA ASP    92       6.237 -72.694 -24.010  1.00  0.00      BSYN  
ATOM    810   CB ASP    92       5.833 -72.145 -25.377  1.00  0.00      BSYN  
ATOM    811   CG ASP    92       6.355 -72.898 -26.592  1.00  0.00      BSYN  
ATOM    812  OD1 ASP    92       7.017 -72.314 -27.398  1.00  0.00      BSYN  
ATOM    813  OD2 ASP    92       6.004 -74.089 -26.848  1.00  0.00      BSYN  
ATOM    814    C ASP    92       7.739 -72.475 -23.972  1.00  0.00      BSYN  
ATOM    815    O ASP    92       8.155 -71.341 -23.836  1.00  0.00      BSYN  
ATOM    816    N LEU    93       8.488 -73.582 -24.097  1.00  0.00      BSYN  
ATOM    817    H LEU    93       8.194 -74.448 -23.744  1.00  0.00      BSYN  
ATOM    818   CA LEU    93       9.907 -73.347 -23.969  1.00  0.00      BSYN  
ATOM    819   CB LEU    93      10.325 -74.156 -22.777  1.00  0.00      BSYN  
ATOM    820   CG LEU    93       9.861 -73.770 -21.423  1.00  0.00      BSYN  
ATOM    821  CD1 LEU    93      10.568 -74.564 -20.356  1.00  0.00      BSYN  
ATOM    822  CD2 LEU    93      10.347 -72.264 -21.123  1.00  0.00      BSYN  
ATOM    823    C LEU    93      10.654 -73.664 -25.312  1.00  0.00      BSYN  
ATOM    824    O LEU    93      11.220 -72.766 -25.965  1.00  0.00      BSYN  
ATOM    825    N LYS    94      10.634 -74.846 -25.858  1.00  0.00      BSYN  
ATOM    826    H LYS    94       9.949 -75.267 -25.298  1.00  0.00      BSYN  
ATOM    827   CA LYS    94      11.238 -75.157 -27.108  1.00  0.00      BSYN  
ATOM    828   CB LYS    94      12.831 -75.240 -27.136  1.00  0.00      BSYN  
ATOM    829   CG LYS    94      13.478 -75.695 -28.316  1.00  0.00      BSYN  
ATOM    830   CD LYS    94      14.890 -75.381 -28.405  1.00  0.00      BSYN  
ATOM    831   CE LYS    94      15.272 -75.918 -29.683  1.00  0.00      BSYN  
ATOM    832   NZ LYS    94      16.558 -75.475 -30.214  1.00  0.00      BSYN  
ATOM    833  HZ1 LYS    94      17.329 -75.952 -29.706  1.00  0.00      BSYN  
ATOM    834  HZ2 LYS    94      16.740 -75.721 -31.208  1.00  0.00      BSYN  
ATOM    835  HZ3 LYS    94      16.732 -74.452 -30.153  1.00  0.00      BSYN  
ATOM    836    C LYS    94      10.554 -76.171 -28.083  1.00  0.00      BSYN  
ATOM    837    O LYS    94      10.863 -77.366 -27.991  1.00  0.00      BSYN  
ATOM    838    N PRO    95       9.700 -75.762 -29.001  1.00  0.00      BSYN  
ATOM    839   CD PRO    95       9.034 -74.459 -29.133  1.00  0.00      BSYN  
ATOM    840   CA PRO    95       9.068 -76.736 -29.929  1.00  0.00      BSYN  
ATOM    841   CB PRO    95       7.791 -76.081 -30.251  1.00  0.00      BSYN  
ATOM    842   CG PRO    95       8.239 -74.632 -30.430  1.00  0.00      BSYN  
ATOM    843    C PRO    95       9.943 -77.093 -31.070  1.00  0.00      BSYN  
ATOM    844    O PRO    95      10.685 -76.304 -31.630  1.00  0.00      BSYN  
ATOM    845    N GLU    96       9.778 -78.370 -31.484  1.00  0.00      BSYN  
ATOM    846    H GLU    96       9.318 -78.881 -30.786  1.00  0.00      BSYN  
ATOM    847   CA GLU    96      10.445 -78.985 -32.636  1.00  0.00      BSYN  
ATOM    848   CB GLU    96      10.820 -80.471 -32.401  1.00  0.00      BSYN  
ATOM    849   CG GLU    96      11.761 -81.267 -33.436  1.00  0.00      BSYN  
ATOM    850   CD GLU    96      12.427 -82.521 -32.985  1.00  0.00      BSYN  
ATOM    851  OE1 GLU    96      13.434 -82.921 -33.554  1.00  0.00      BSYN  
ATOM    852  OE2 GLU    96      12.170 -83.099 -31.965  1.00  0.00      BSYN  
ATOM    853    C GLU    96       9.360 -78.782 -33.641  1.00  0.00      BSYN  
ATOM    854    O GLU    96       8.287 -79.436 -33.451  1.00  0.00      BSYN  
ATOM    855    N GLU    97       9.542 -77.878 -34.664  1.00  0.00      BSYN  
ATOM    856    H GLU    97      10.355 -77.339 -34.564  1.00  0.00      BSYN  
ATOM    857   CA GLU    97       8.565 -77.443 -35.643  1.00  0.00      BSYN  
ATOM    858   CB GLU    97       9.112 -76.287 -36.672  1.00  0.00      BSYN  
ATOM    859   CG GLU    97       8.163 -75.153 -36.892  1.00  0.00      BSYN  
ATOM    860   CD GLU    97       8.460 -74.094 -37.970  1.00  0.00      BSYN  
ATOM    861  OE1 GLU    97       9.422 -73.401 -38.022  1.00  0.00      BSYN  
ATOM    862  OE2 GLU    97       7.589 -73.917 -38.884  1.00  0.00      BSYN  
ATOM    863    C GLU    97       8.023 -78.656 -36.480  1.00  0.00      BSYN  
ATOM    864    O GLU    97       6.883 -79.086 -36.350  1.00  0.00      BSYN  
ATOM    865    N VAL    98       8.899 -79.380 -37.191  1.00  0.00      BSYN  
ATOM    866    H VAL    98       9.823 -79.259 -36.887  1.00  0.00      BSYN  
ATOM    867   CA VAL    98       8.500 -80.519 -38.077  1.00  0.00      BSYN  
ATOM    868   CB VAL    98       9.044 -80.098 -39.454  1.00  0.00      BSYN  
ATOM    869  CG1 VAL    98      10.406 -80.742 -39.907  1.00  0.00      BSYN  
ATOM    870  CG2 VAL    98       7.974 -80.217 -40.523  1.00  0.00      BSYN  
ATOM    871    C VAL    98       9.157 -81.865 -37.520  1.00  0.00      BSYN  
ATOM    872    O VAL    98      10.068 -81.794 -36.690  1.00  0.00      BSYN  
ATOM    873    N ALA    99       8.632 -83.087 -37.840  1.00  0.00      BSYN  
ATOM    874    H ALA    99       8.095 -83.149 -38.658  1.00  0.00      BSYN  
ATOM    875   CA ALA    99       8.968 -84.338 -37.241  1.00  0.00      BSYN  
ATOM    876   CB ALA    99       8.208 -84.449 -35.902  1.00  0.00      BSYN  
ATOM    877    C ALA    99       8.385 -85.428 -38.096  1.00  0.00      BSYN  
ATOM    878    O ALA    99       8.262 -85.112 -39.339  1.00  0.00      BSYN  
ATOM    879    N GLN   100       8.267 -86.687 -37.621  1.00  0.00      BSYN  
ATOM    880    H GLN   100       8.614 -86.986 -36.755  1.00  0.00      BSYN  
ATOM    881   CA GLN   100       7.761 -87.793 -38.404  1.00  0.00      BSYN  
ATOM    882   CB GLN   100       8.973 -88.519 -38.818  1.00  0.00      BSYN  
ATOM    883   CG GLN   100       8.764 -89.885 -39.516  1.00  0.00      BSYN  
ATOM    884   CD GLN   100       8.958 -89.816 -41.053  1.00  0.00      BSYN  
ATOM    885  OE1 GLN   100       9.877 -89.323 -41.601  1.00  0.00      BSYN  
ATOM    886  NE2 GLN   100       8.000 -90.280 -41.755  1.00  0.00      BSYN  
ATOM    887 HE21 GLN   100       8.156 -90.200 -42.720  1.00  0.00      BSYN  
ATOM    888 HE22 GLN   100       7.175 -90.463 -41.259  1.00  0.00      BSYN  
ATOM    889    C GLN   100       6.875 -88.706 -37.528  1.00  0.00      BSYN  
ATOM    890    O GLN   100       7.057 -88.811 -36.299  1.00  0.00      BSYN  
ATOM    891    N GLU   101       5.934 -89.255 -38.178  1.00  0.00      BSYN  
ATOM    892    H GLU   101       6.002 -89.284 -39.155  1.00  0.00      BSYN  
ATOM    893   CA GLU   101       4.931 -90.048 -37.457  1.00  0.00      BSYN  
ATOM    894   CB GLU   101       3.504 -89.697 -37.846  1.00  0.00      BSYN  
ATOM    895   CG GLU   101       3.099 -88.423 -37.203  1.00  0.00      BSYN  
ATOM    896   CD GLU   101       1.674 -87.976 -37.399  1.00  0.00      BSYN  
ATOM    897  OE1 GLU   101       0.824 -88.140 -36.509  1.00  0.00      BSYN  
ATOM    898  OE2 GLU   101       1.340 -87.329 -38.432  1.00  0.00      BSYN  
ATOM    899    C GLU   101       5.053 -91.477 -37.955  1.00  0.00      BSYN  
ATOM    900    O GLU   101       5.198 -91.786 -39.146  1.00  0.00      BSYN  
ATOM    901    N ALA   102       5.109 -92.387 -36.951  1.00  0.00      BSYN  
ATOM    902    H ALA   102       4.752 -92.282 -36.044  1.00  0.00      BSYN  
ATOM    903   CA ALA   102       5.262 -93.697 -37.295  1.00  0.00      BSYN  
ATOM    904   CB ALA   102       6.759 -93.954 -36.914  1.00  0.00      BSYN  
ATOM    905    C ALA   102       4.292 -94.599 -36.465  1.00  0.00      BSYN  
ATOM    906    O ALA   102       3.512 -95.342 -37.018  1.00  0.00      BSYN  
ATOM    907    N ALA   103       4.428 -94.699 -35.166  1.00  0.00      BSYN  
ATOM    908    H ALA   103       5.273 -94.381 -34.785  1.00  0.00      BSYN  
ATOM    909   CA ALA   103       3.448 -95.403 -34.311  1.00  0.00      BSYN  
ATOM    910   CB ALA   103       3.842 -96.821 -34.235  1.00  0.00      BSYN  
ATOM    911    C ALA   103       3.365 -94.818 -32.840  1.00  0.00      BSYN  
ATOM    912    O ALA   103       3.457 -93.580 -32.699  1.00  0.00      BSYN  
ATOM    913    N GLU   104       3.046 -95.670 -31.862  1.00  0.00      BSYN  
ATOM    914    H GLU   104       2.588 -96.534 -31.923  1.00  0.00      BSYN  
ATOM    915   CA GLU   104       3.327 -95.269 -30.457  1.00  0.00      BSYN  
ATOM    916   CB GLU   104       2.436 -95.965 -29.472  1.00  0.00      BSYN  
ATOM    917   CG GLU   104       1.026 -95.681 -29.677  1.00  0.00      BSYN  
ATOM    918   CD GLU   104       0.022 -96.453 -28.726  1.00  0.00      BSYN  
ATOM    919  OE1 GLU   104      -0.032 -97.681 -28.653  1.00  0.00      BSYN  
ATOM    920  OE2 GLU   104      -0.610 -95.752 -27.977  1.00  0.00      BSYN  
ATOM    921    C GLU   104       4.710 -95.671 -30.048  1.00  0.00      BSYN  
ATOM    922    O GLU   104       5.021 -96.811 -30.047  1.00  0.00      BSYN  
ATOM    923    N GLU   105       5.616 -94.700 -29.853  1.00  0.00      BSYN  
ATOM    924    H GLU   105       5.438 -93.756 -30.044  1.00  0.00      BSYN  
ATOM    925   CA GLU   105       6.950 -94.970 -29.341  1.00  0.00      BSYN  
ATOM    926   CB GLU   105       8.006 -93.946 -29.787  1.00  0.00      BSYN  
ATOM    927   CG GLU   105       8.125 -93.519 -31.360  1.00  0.00      BSYN  
ATOM    928   CD GLU   105       8.255 -94.664 -32.456  1.00  0.00      BSYN  
ATOM    929  OE1 GLU   105       9.264 -94.614 -33.142  1.00  0.00      BSYN  
ATOM    930  OE2 GLU   105       7.306 -95.376 -32.631  1.00  0.00      BSYN  
ATOM    931    C GLU   105       6.875 -94.880 -27.837  1.00  0.00      BSYN  
ATOM    932    O GLU   105       6.435 -93.908 -27.370  1.00  0.00      BSYN  
ATOM    933    N PRO   106       7.235 -95.976 -27.127  1.00  0.00      BSYN  
ATOM    934   CD PRO   106       8.125 -97.016 -27.676  1.00  0.00      BSYN  
ATOM    935   CA PRO   106       6.991 -96.196 -25.687  1.00  0.00      BSYN  
ATOM    936   CB PRO   106       7.517 -97.638 -25.550  1.00  0.00      BSYN  
ATOM    937   CG PRO   106       7.385 -98.124 -27.049  1.00  0.00      BSYN  
ATOM    938    C PRO   106       7.756 -95.210 -24.807  1.00  0.00      BSYN  
ATOM    939    O PRO   106       8.884 -95.369 -24.321  1.00  0.00      BSYN  
ATOM    940    N LEU   107       7.029 -94.179 -24.501  1.00  0.00      BSYN  
ATOM    941    H LEU   107       6.220 -93.921 -24.990  1.00  0.00      BSYN  
ATOM    942   CA LEU   107       7.437 -93.176 -23.566  1.00  0.00      BSYN  
ATOM    943   CB LEU   107       7.366 -91.689 -23.931  1.00  0.00      BSYN  
ATOM    944   CG LEU   107       8.191 -90.598 -23.151  1.00  0.00      BSYN  
ATOM    945  CD1 LEU   107       9.699 -90.943 -22.942  1.00  0.00      BSYN  
ATOM    946  CD2 LEU   107       8.179 -89.418 -24.058  1.00  0.00      BSYN  
ATOM    947    C LEU   107       6.939 -93.528 -22.279  1.00  0.00      BSYN  
ATOM    948    O LEU   107       5.736 -93.515 -22.129  1.00  0.00      BSYN  
ATOM    949    N ILE   108       7.815 -93.684 -21.279  1.00  0.00      BSYN  
ATOM    950    H ILE   108       8.709 -93.286 -21.334  1.00  0.00      BSYN  
ATOM    951   CA ILE   108       7.406 -94.201 -19.920  1.00  0.00      BSYN  
ATOM    952   CB ILE   108       8.056 -95.556 -19.709  1.00  0.00      BSYN  
ATOM    953  CG2 ILE   108       7.485 -95.901 -18.335  1.00  0.00      BSYN  
ATOM    954  CG1 ILE   108       7.689 -96.742 -20.529  1.00  0.00      BSYN  
ATOM    955   CD ILE   108       6.140 -96.978 -21.135  1.00  0.00      BSYN  
ATOM    956    C ILE   108       7.773 -93.033 -18.839  1.00  0.00      BSYN  
ATOM    957    O ILE   108       8.963 -92.862 -18.447  1.00  0.00      BSYN  
ATOM    958    N GLU   109       6.696 -92.451 -18.346  1.00  0.00      BSYN  
ATOM    959    H GLU   109       5.781 -92.738 -18.546  1.00  0.00      BSYN  
ATOM    960   CA GLU   109       6.847 -91.295 -17.288  1.00  0.00      BSYN  
ATOM    961   CB GLU   109       6.435 -90.017 -17.951  1.00  0.00      BSYN  
ATOM    962   CG GLU   109       7.757 -89.402 -18.380  1.00  0.00      BSYN  
ATOM    963   CD GLU   109       7.599 -88.169 -19.314  1.00  0.00      BSYN  
ATOM    964  OE1 GLU   109       7.489 -86.999 -18.784  1.00  0.00      BSYN  
ATOM    965  OE2 GLU   109       7.460 -88.276 -20.575  1.00  0.00      BSYN  
ATOM    966    C GLU   109       6.043 -91.793 -16.044  1.00  0.00      BSYN  
ATOM    967    O GLU   109       4.852 -91.471 -15.952  1.00  0.00      BSYN  
ATOM    968    N PRO   110       6.561 -92.460 -14.981  1.00  0.00      BSYN  
ATOM    969   CD PRO   110       7.704 -93.399 -15.104  1.00  0.00      BSYN  
ATOM    970   CA PRO   110       5.800 -92.544 -13.709  1.00  0.00      BSYN  
ATOM    971   CB PRO   110       6.425 -93.756 -13.001  1.00  0.00      BSYN  
ATOM    972   CG PRO   110       7.111 -94.467 -14.150  1.00  0.00      BSYN  
ATOM    973    C PRO   110       5.684 -91.268 -12.920  1.00  0.00      BSYN  
ATOM    974    O PRO   110       6.678 -90.671 -12.761  1.00  0.00      BSYN  
ATOM    975    N LEU   111       4.626 -90.744 -12.342  1.00  0.00      BSYN  
ATOM    976    H LEU   111       4.638 -89.770 -12.232  1.00  0.00      BSYN  
ATOM    977   CA LEU   111       3.409 -91.412 -12.178  1.00  0.00      BSYN  
ATOM    978   CB LEU   111       3.249 -91.530 -10.685  1.00  0.00      BSYN  
ATOM    979   CG LEU   111       2.061 -92.324 -10.149  1.00  0.00      BSYN  
ATOM    980  CD1 LEU   111       1.848 -93.598 -10.900  1.00  0.00      BSYN  
ATOM    981  CD2 LEU   111       2.058 -92.417  -8.664  1.00  0.00      BSYN  
ATOM    982    C LEU   111       2.188 -90.919 -12.978  1.00  0.00      BSYN  
ATOM    983    O LEU   111       0.985 -91.337 -12.656  1.00  0.00      BSYN  
ATOM    984    N MET   112       2.216 -89.972 -13.917  1.00  0.00      BSYN  
ATOM    985    H MET   112       3.027 -89.481 -14.165  1.00  0.00      BSYN  
ATOM    986   CA MET   112       1.047 -89.442 -14.666  1.00  0.00      BSYN  
ATOM    987   CB MET   112       1.504 -88.080 -15.096  1.00  0.00      BSYN  
ATOM    988   CG MET   112       1.348 -87.097 -13.946  1.00  0.00      BSYN  
ATOM    989   SD MET   112       2.261 -87.415 -12.406  1.00  0.00      BSYN  
ATOM    990   CE MET   112       3.127 -85.824 -12.476  1.00  0.00      BSYN  
ATOM    991    C MET   112       0.646 -90.397 -15.759  1.00  0.00      BSYN  
ATOM    992    O MET   112      -0.467 -90.409 -16.272  1.00  0.00      BSYN  
ATOM    993    N GLU   113       1.558 -91.265 -16.242  1.00  0.00      BSYN  
ATOM    994    H GLU   113       2.371 -91.346 -15.700  1.00  0.00      BSYN  
ATOM    995   CA GLU   113       1.148 -92.241 -17.188  1.00  0.00      BSYN  
ATOM    996   CB GLU   113       1.945 -92.201 -18.443  1.00  0.00      BSYN  
ATOM    997   CG GLU   113       1.734 -91.112 -19.477  1.00  0.00      BSYN  
ATOM    998   CD GLU   113       1.883 -91.383 -20.977  1.00  0.00      BSYN  
ATOM    999  OE1 GLU   113       2.590 -90.534 -21.479  1.00  0.00      BSYN  
ATOM   1000  OE2 GLU   113       1.156 -92.229 -21.532  1.00  0.00      BSYN  
ATOM   1001    C GLU   113       1.322 -93.543 -16.303  1.00  0.00      BSYN  
ATOM   1002    O GLU   113       2.347 -93.834 -15.659  1.00  0.00      BSYN  
ATOM   1003    N PRO   114       0.325 -94.318 -16.007  1.00  0.00      BSYN  
ATOM   1004   CD PRO   114      -1.151 -94.152 -16.355  1.00  0.00      BSYN  
ATOM   1005   CA PRO   114       0.288 -95.408 -15.035  1.00  0.00      BSYN  
ATOM   1006   CB PRO   114      -1.260 -95.812 -14.782  1.00  0.00      BSYN  
ATOM   1007   CG PRO   114      -1.899 -94.471 -15.062  1.00  0.00      BSYN  
ATOM   1008    C PRO   114       0.958 -96.690 -15.504  1.00  0.00      BSYN  
ATOM   1009    O PRO   114       0.391 -97.533 -16.208  1.00  0.00      BSYN  
ATOM   1010    N GLU   115       2.227 -96.899 -15.067  1.00  0.00      BSYN  
ATOM   1011    H GLU   115       2.815 -96.212 -14.691  1.00  0.00      BSYN  
ATOM   1012   CA GLU   115       2.813 -98.244 -15.357  1.00  0.00      BSYN  
ATOM   1013   CB GLU   115       4.282 -98.210 -15.316  1.00  0.00      BSYN  
ATOM   1014   CG GLU   115       4.727 -97.581 -16.661  1.00  0.00      BSYN  
ATOM   1015   CD GLU   115       4.615 -98.517 -17.817  1.00  0.00      BSYN  
ATOM   1016  OE1 GLU   115       5.656 -99.025 -18.326  1.00  0.00      BSYN  
ATOM   1017  OE2 GLU   115       3.496 -98.720 -18.305  1.00  0.00      BSYN  
ATOM   1018    C GLU   115       2.336 -99.464 -14.542  1.00  0.00      BSYN  
ATOM   1019    O GLU   115       2.986 -99.845 -13.581  1.00  0.00      BSYN  
ATOM   1020    N GLY   116       1.201-100.071 -14.792  1.00  0.00      BSYN  
ATOM   1021    H GLY   116       0.831 -99.817 -15.663  1.00  0.00      BSYN  
ATOM   1022   CA GLY   116       0.939-101.268 -13.942  1.00  0.00      BSYN  
ATOM   1023    C GLY   116       1.858-102.410 -14.128  1.00  0.00      BSYN  
ATOM   1024    O GLY   116       1.913-103.142 -15.118  1.00  0.00      BSYN  
ATOM   1025    N GLU   117       2.730-102.466 -13.161  1.00  0.00      BSYN  
ATOM   1026    H GLU   117       2.946-101.668 -12.634  1.00  0.00      BSYN  
ATOM   1027   CA GLU   117       3.639-103.615 -13.126  1.00  0.00      BSYN  
ATOM   1028   CB GLU   117       5.094-103.065 -13.096  1.00  0.00      BSYN  
ATOM   1029   CG GLU   117       5.687-102.492 -14.361  1.00  0.00      BSYN  
ATOM   1030   CD GLU   117       7.049-101.858 -14.386  1.00  0.00      BSYN  
ATOM   1031  OE1 GLU   117       7.381-101.283 -13.354  1.00  0.00      BSYN  
ATOM   1032  OE2 GLU   117       7.636-101.681 -15.468  1.00  0.00      BSYN  
ATOM   1033    C GLU   117       3.491-104.684 -12.086  1.00  0.00      BSYN  
ATOM   1034    O GLU   117       3.748-104.575 -10.891  1.00  0.00      BSYN  
ATOM   1035    N SER   118       3.175-105.826 -12.652  1.00  0.00      BSYN  
ATOM   1036    H SER   118       2.934-105.815 -13.602  1.00  0.00      BSYN  
ATOM   1037   CA SER   118       3.065-107.109 -11.942  1.00  0.00      BSYN  
ATOM   1038   CB SER   118       1.573-107.517 -11.882  1.00  0.00      BSYN  
ATOM   1039   OG SER   118       0.801-106.687 -11.185  1.00  0.00      BSYN  
ATOM   1040   HG SER   118       1.321-106.385 -10.436  1.00  0.00      BSYN  
ATOM   1041    C SER   118       3.776-108.242 -12.665  1.00  0.00      BSYN  
ATOM   1042    O SER   118       4.939-108.366 -12.471  1.00  0.00      BSYN  
ATOM   1043    N TYR   119       3.099-109.008 -13.504  1.00  0.00      BSYN  
ATOM   1044    H TYR   119       2.132-109.169 -13.474  1.00  0.00      BSYN  
ATOM   1045   CA TYR   119       3.931-109.718 -14.517  1.00  0.00      BSYN  
ATOM   1046   CB TYR   119       3.016-110.876 -15.079  1.00  0.00      BSYN  
ATOM   1047   CG TYR   119       1.602-110.671 -15.638  1.00  0.00      BSYN  
ATOM   1048  CD1 TYR   119       1.389-110.502 -16.977  1.00  0.00      BSYN  
ATOM   1049  CE1 TYR   119       0.030-110.623 -17.369  1.00  0.00      BSYN  
ATOM   1050  CD2 TYR   119       0.629-110.768 -14.719  1.00  0.00      BSYN  
ATOM   1051  CE2 TYR   119      -0.642-110.888 -15.050  1.00  0.00      BSYN  
ATOM   1052   CZ TYR   119      -0.946-110.811 -16.400  1.00  0.00      BSYN  
ATOM   1053   OH TYR   119      -2.246-110.840 -16.764  1.00  0.00      BSYN  
ATOM   1054   HH TYR   119      -2.606-110.263 -16.086  1.00  0.00      BSYN  
ATOM   1055    C TYR   119       4.335-108.768 -15.732  1.00  0.00      BSYN  
ATOM   1056    O TYR   119       3.662-107.783 -15.979  1.00  0.00      BSYN  
ATOM   1057    N GLU   120       5.421-109.205 -16.269  1.00  0.00      BSYN  
ATOM   1058    H GLU   120       5.788-110.087 -16.051  1.00  0.00      BSYN  
ATOM   1059   CA GLU   120       5.869-108.653 -17.585  1.00  0.00      BSYN  
ATOM   1060   CB GLU   120       7.352-108.325 -17.555  1.00  0.00      BSYN  
ATOM   1061   CG GLU   120       7.709-106.929 -17.074  1.00  0.00      BSYN  
ATOM   1062   CD GLU   120       7.754-106.578 -15.669  1.00  0.00      BSYN  
ATOM   1063  OE1 GLU   120       7.008-107.161 -14.842  1.00  0.00      BSYN  
ATOM   1064  OE2 GLU   120       8.504-105.640 -15.426  1.00  0.00      BSYN  
ATOM   1065    C GLU   120       5.301-109.442 -18.835  1.00  0.00      BSYN  
ATOM   1066    O GLU   120       5.523-110.678 -18.990  1.00  0.00      BSYN  
ATOM   1067    N ASP   121       4.540-108.641 -19.636  1.00  0.00      BSYN  
ATOM   1068    H ASP   121       4.598-107.669 -19.524  1.00  0.00      BSYN  
ATOM   1069   CA ASP   121       3.882-109.068 -20.871  1.00  0.00      BSYN  
ATOM   1070   CB ASP   121       2.706-108.060 -21.248  1.00  0.00      BSYN  
ATOM   1071   CG ASP   121       1.795-108.390 -22.479  1.00  0.00      BSYN  
ATOM   1072  OD1 ASP   121       2.357-108.552 -23.538  1.00  0.00      BSYN  
ATOM   1073  OD2 ASP   121       0.613-108.528 -22.199  1.00  0.00      BSYN  
ATOM   1074    C ASP   121       4.872-109.348 -22.044  1.00  0.00      BSYN  
ATOM   1075    O ASP   121       5.931-108.774 -22.111  1.00  0.00      BSYN  
ATOM   1076    N PRO   122       4.666-110.427 -22.821  1.00  0.00      BSYN  
ATOM   1077   CD PRO   122       3.977-111.625 -22.381  1.00  0.00      BSYN  
ATOM   1078   CA PRO   122       5.580-110.805 -23.921  1.00  0.00      BSYN  
ATOM   1079   CB PRO   122       5.793-112.328 -23.760  1.00  0.00      BSYN  
ATOM   1080   CG PRO   122       5.109-112.635 -22.390  1.00  0.00      BSYN  
ATOM   1081    C PRO   122       5.337-110.367 -25.369  1.00  0.00      BSYN  
ATOM   1082    O PRO   122       4.206-110.358 -25.791  1.00  0.00      BSYN  
ATOM   1083    N PRO   123       6.245-109.999 -26.210  1.00  0.00      BSYN  
ATOM   1084   CD PRO   123       7.643-109.781 -25.779  1.00  0.00      BSYN  
ATOM   1085   CA PRO   123       6.045-109.563 -27.600  1.00  0.00      BSYN  
ATOM   1086   CB PRO   123       7.473-109.081 -28.052  1.00  0.00      BSYN  
ATOM   1087   CG PRO   123       7.956-108.676 -26.731  1.00  0.00      BSYN  
ATOM   1088    C PRO   123       5.740-110.716 -28.509  1.00  0.00      BSYN  
ATOM   1089    O PRO   123       6.583-111.602 -28.741  1.00  0.00      BSYN  
ATOM   1090    N GLN   124       4.501-110.601 -29.009  1.00  0.00      BSYN  
ATOM   1091    H GLN   124       4.000-109.963 -28.461  1.00  0.00      BSYN  
ATOM   1092   CA GLN   124       3.854-111.672 -29.775  1.00  0.00      BSYN  
ATOM   1093   CB GLN   124       2.888-112.502 -28.877  1.00  0.00      BSYN  
ATOM   1094   CG GLN   124       1.953-111.843 -27.981  1.00  0.00      BSYN  
ATOM   1095   CD GLN   124       1.173-112.601 -26.883  1.00  0.00      BSYN  
ATOM   1096  OE1 GLN   124       0.101-113.100 -27.161  1.00  0.00      BSYN  
ATOM   1097  NE2 GLN   124       1.882-112.791 -25.811  1.00  0.00      BSYN  
ATOM   1098 HE21 GLN   124       1.473-113.423 -25.183  1.00  0.00      BSYN  
ATOM   1099 HE22 GLN   124       2.735-112.354 -25.608  1.00  0.00      BSYN  
ATOM   1100    C GLN   124       3.659-111.225 -31.282  1.00  0.00      BSYN  
ATOM   1101    O GLN   124       3.159-110.089 -31.648  1.00  0.00      BSYN  
ATOM   1102    N GLU   125       4.078-112.127 -32.129  1.00  0.00      BSYN  
ATOM   1103    H GLU   125       4.454-112.964 -31.783  1.00  0.00      BSYN  
ATOM   1104   CA GLU   125       3.759-112.101 -33.519  1.00  0.00      BSYN  
ATOM   1105   CB GLU   125       4.985-111.996 -34.416  1.00  0.00      BSYN  
ATOM   1106   CG GLU   125       6.437-112.203 -33.829  1.00  0.00      BSYN  
ATOM   1107   CD GLU   125       6.912-113.592 -33.389  1.00  0.00      BSYN  
ATOM   1108  OE1 GLU   125       6.182-114.277 -32.637  1.00  0.00      BSYN  
ATOM   1109  OE2 GLU   125       8.076-113.917 -33.655  1.00  0.00      BSYN  
ATOM   1110    C GLU   125       2.955-113.316 -33.981  1.00  0.00      BSYN  
ATOM   1111    O GLU   125       2.037-113.198 -34.794  1.00  0.00      BSYN  
ATOM   1112    N GLU   126       3.462-114.505 -33.595  1.00  0.00      BSYN  
ATOM   1113    H GLU   126       4.281-114.500 -33.056  1.00  0.00      BSYN  
ATOM   1114   CA GLU   126       2.805-115.748 -34.070  1.00  0.00      BSYN  
ATOM   1115   CB GLU   126       3.790-116.850 -34.580  1.00  0.00      BSYN  
ATOM   1116   CG GLU   126       5.190-117.210 -33.783  1.00  0.00      BSYN  
ATOM   1117   CD GLU   126       4.880-118.153 -32.633  1.00  0.00      BSYN  
ATOM   1118  OE1 GLU   126       4.699-119.338 -32.920  1.00  0.00      BSYN  
ATOM   1119  OE2 GLU   126       4.805-117.761 -31.469  1.00  0.00      BSYN  
ATOM   1120    C GLU   126       1.795-116.420 -33.111  1.00  0.00      BSYN  
ATOM   1121    O GLU   126       2.059-117.160 -32.172  1.00  0.00      BSYN  
ATOM   1122    N TYR   127       0.534-116.187 -33.436  1.00  0.00      BSYN  
ATOM   1123    H TYR   127       0.529-115.889 -34.370  1.00  0.00      BSYN  
ATOM   1124   CA TYR   127      -0.635-116.490 -32.700  1.00  0.00      BSYN  
ATOM   1125   CB TYR   127      -1.771-115.418 -32.712  1.00  0.00      BSYN  
ATOM   1126   CG TYR   127      -1.354-113.958 -32.566  1.00  0.00      BSYN  
ATOM   1127  CD1 TYR   127      -2.166-112.983 -33.051  1.00  0.00      BSYN  
ATOM   1128  CE1 TYR   127      -1.868-111.667 -32.968  1.00  0.00      BSYN  
ATOM   1129  CD2 TYR   127      -0.240-113.551 -31.855  1.00  0.00      BSYN  
ATOM   1130  CE2 TYR   127       0.130-112.225 -31.763  1.00  0.00      BSYN  
ATOM   1131   CZ TYR   127      -0.647-111.282 -32.312  1.00  0.00      BSYN  
ATOM   1132   OH TYR   127      -0.186-109.965 -32.241  1.00  0.00      BSYN  
ATOM   1133   HH TYR   127       0.717-110.021 -31.920  1.00  0.00      BSYN  
ATOM   1134    C TYR   127      -1.221-117.779 -33.142  1.00  0.00      BSYN  
ATOM   1135    O TYR   127      -1.775-117.966 -34.237  1.00  0.00      BSYN  
ATOM   1136    N GLN   128      -0.976-118.634 -32.132  1.00  0.00      BSYN  
ATOM   1137    H GLN   128      -0.737-118.250 -31.263  1.00  0.00      BSYN  
ATOM   1138   CA GLN   128      -1.333-119.986 -32.230  1.00  0.00      BSYN  
ATOM   1139   CB GLN   128      -0.216-120.655 -31.439  1.00  0.00      BSYN  
ATOM   1140   CG GLN   128       1.198-120.263 -31.909  1.00  0.00      BSYN  
ATOM   1141   CD GLN   128       1.478-120.461 -33.410  1.00  0.00      BSYN  
ATOM   1142  OE1 GLN   128       1.823-121.517 -33.888  1.00  0.00      BSYN  
ATOM   1143  NE2 GLN   128       1.386-119.387 -34.200  1.00  0.00      BSYN  
ATOM   1144 HE21 GLN   128       1.576-119.637 -35.129  1.00  0.00      BSYN  
ATOM   1145 HE22 GLN   128       1.104-118.479 -33.962  1.00  0.00      BSYN  
ATOM   1146    C GLN   128      -2.708-120.350 -31.596  1.00  0.00      BSYN  
ATOM   1147    O GLN   128      -2.709-121.213 -30.708  1.00  0.00      BSYN  
ATOM   1148    N GLU   129      -3.753-119.708 -32.145  1.00  0.00      BSYN  
ATOM   1149    H GLU   129      -3.670-119.487 -33.096  1.00  0.00      BSYN  
ATOM   1150   CA GLU   129      -5.019-119.563 -31.453  1.00  0.00      BSYN  
ATOM   1151   CB GLU   129      -5.248-118.209 -31.078  1.00  0.00      BSYN  
ATOM   1152   CG GLU   129      -6.406-118.141 -30.013  1.00  0.00      BSYN  
ATOM   1153   CD GLU   129      -6.747-116.731 -29.393  1.00  0.00      BSYN  
ATOM   1154  OE1 GLU   129      -6.225-115.646 -29.665  1.00  0.00      BSYN  
ATOM   1155  OE2 GLU   129      -7.619-116.860 -28.510  1.00  0.00      BSYN  
ATOM   1156    C GLU   129      -6.278-120.143 -32.196  1.00  0.00      BSYN  
ATOM   1157    O GLU   129      -6.575-119.759 -33.290  1.00  0.00      BSYN  
ATOM   1158    N TYR   130      -6.810-121.276 -31.629  1.00  0.00      BSYN  
ATOM   1159    H TYR   130      -6.241-121.767 -31.001  1.00  0.00      BSYN  
ATOM   1160   CA TYR   130      -8.052-121.861 -32.200  1.00  0.00      BSYN  
ATOM   1161   CB TYR   130      -7.977-123.390 -32.601  1.00  0.00      BSYN  
ATOM   1162   CG TYR   130      -7.131-124.170 -31.637  1.00  0.00      BSYN  
ATOM   1163  CD1 TYR   130      -7.663-124.620 -30.432  1.00  0.00      BSYN  
ATOM   1164  CE1 TYR   130      -6.905-125.464 -29.530  1.00  0.00      BSYN  
ATOM   1165  CD2 TYR   130      -5.893-124.473 -31.948  1.00  0.00      BSYN  
ATOM   1166  CE2 TYR   130      -5.129-125.261 -31.068  1.00  0.00      BSYN  
ATOM   1167   CZ TYR   130      -5.635-125.798 -29.864  1.00  0.00      BSYN  
ATOM   1168   OH TYR   130      -4.838-126.605 -29.066  1.00  0.00      BSYN  
ATOM   1169   HH TYR   130      -5.195-126.650 -28.176  1.00  0.00      BSYN  
ATOM   1170    C TYR   130      -9.332-121.632 -31.393  1.00  0.00      BSYN  
ATOM   1171    O TYR   130      -9.382-122.103 -30.264  1.00  0.00      BSYN  
ATOM   1172    N GLU   131     -10.286-120.762 -31.877  1.00  0.00      BSYN  
ATOM   1173    H GLU   131     -10.040-120.272 -32.690  1.00  0.00      BSYN  
ATOM   1174   CA GLU   131     -11.578-120.610 -31.185  1.00  0.00      BSYN  
ATOM   1175   CB GLU   131     -12.216-119.381 -31.751  1.00  0.00      BSYN  
ATOM   1176   CG GLU   131     -11.934-118.240 -30.805  1.00  0.00      BSYN  
ATOM   1177   CD GLU   131     -12.942-117.216 -30.936  1.00  0.00      BSYN  
ATOM   1178  OE1 GLU   131     -12.881-116.411 -31.839  1.00  0.00      BSYN  
ATOM   1179  OE2 GLU   131     -13.811-117.189 -30.078  1.00  0.00      BSYN  
ATOM   1180    C GLU   131     -12.461-121.849 -31.310  1.00  0.00      BSYN  
ATOM   1181    O GLU   131     -12.871-122.137 -32.437  1.00  0.00      BSYN  
ATOM   1182    N PRO   132     -12.772-122.699 -30.353  1.00  0.00      BSYN  
ATOM   1183   CD PRO   132     -12.393-122.644 -28.953  1.00  0.00      BSYN  
ATOM   1184   CA PRO   132     -13.391-123.996 -30.611  1.00  0.00      BSYN  
ATOM   1185   CB PRO   132     -12.610-124.851 -29.651  1.00  0.00      BSYN  
ATOM   1186   CG PRO   132     -11.856-123.960 -28.702  1.00  0.00      BSYN  
ATOM   1187    C PRO   132     -14.951-123.852 -30.341  1.00  0.00      BSYN  
ATOM   1188    O PRO   132     -15.585-122.689 -30.350  1.00  0.00      BSYN  
ATOM   1189    N GLU   133     -15.618-125.016 -30.073  1.00  0.00      BSYN  
ATOM   1190    H GLU   133     -14.944-125.724 -30.139  1.00  0.00      BSYN  
ATOM   1191   CA GLU   133     -17.020-125.188 -29.882  1.00  0.00      BSYN  
ATOM   1192   CB GLU   133     -17.705-124.876 -31.198  1.00  0.00      BSYN  
ATOM   1193   CG GLU   133     -17.424-125.956 -32.164  1.00  0.00      BSYN  
ATOM   1194   CD GLU   133     -17.682-125.575 -33.613  1.00  0.00      BSYN  
ATOM   1195  OE1 GLU   133     -17.503-124.469 -34.022  1.00  0.00      BSYN  
ATOM   1196  OE2 GLU   133     -18.160-126.444 -34.380  1.00  0.00      BSYN  
ATOM   1197    C GLU   133     -17.412-126.607 -29.340  1.00  0.00      BSYN  
ATOM   1198    O GLU   133     -16.645-127.525 -29.479  1.00  0.00      BSYN  
ATOM   1199    N ALA   134     -18.692-126.852 -29.002  1.00  0.00      BSYN  
ATOM   1200    H ALA   134     -19.286-126.225 -29.465  1.00  0.00      BSYN  
ATOM   1201   CA ALA   134     -19.283-127.901 -28.250  1.00  0.00      BSYN  
ATOM   1202   CB ALA   134     -18.583-127.936 -26.922  1.00  0.00      BSYN  
ATOM   1203    C ALA   134     -20.761-127.701 -28.149  1.00  0.00      BSYN  
ATOM   1204  OT1 ALA   134     -21.407-127.692 -29.203  1.00  0.00      BSYN  
ATOM   1205  OT2 ALA   134     -21.254-127.630 -27.025  1.00  0.00      BSYN  
END
