# Supplementary material for: Data set of intrinsically disordered proteins analysed at a local protein conformation level
Source: Data Brief. 2020 Mar 5;29:105383. doi: 10.1016/j.dib.2020.105383 (PMC7078294; doi:10.1016/j.dib.2020.105383)
Supplement: Supplementary file 1 [file mmc1.zip › the data/1-DATA/PED1AAD-pdb/1AAD-150.pdb]

CRYST1    1.000    1.000    1.000  90.00  90.00  90.00 P 1           1
ATOM      1  HT1 MET     1     -14.876 -60.906   1.282  1.00  0.00      BSYN  
ATOM      2  HT2 MET     1     -13.576 -62.093   1.303  1.00  0.00      BSYN  
ATOM      3    N MET     1     -13.867 -61.104   1.437  1.00  0.00      BSYN  
ATOM      4  HT3 MET     1     -13.310 -60.466   0.833  1.00  0.00      BSYN  
ATOM      5   CA MET     1     -13.618 -60.956   2.892  1.00  0.00      BSYN  
ATOM      6   CB MET     1     -13.806 -59.475   3.334  1.00  0.00      BSYN  
ATOM      7   CG MET     1     -13.001 -59.379   4.630  1.00  0.00      BSYN  
ATOM      8   SD MET     1     -12.970 -57.800   5.393  1.00  0.00      BSYN  
ATOM      9   CE MET     1     -11.257 -57.360   4.979  1.00  0.00      BSYN  
ATOM     10    C MET     1     -14.345 -61.933   3.893  1.00  0.00      BSYN  
ATOM     11    O MET     1     -15.415 -62.399   3.483  1.00  0.00      BSYN  
ATOM     12    N ASP     2     -13.741 -62.423   5.004  1.00  0.00      BSYN  
ATOM     13    H ASP     2     -12.931 -62.001   5.359  1.00  0.00      BSYN  
ATOM     14   CA ASP     2     -14.191 -63.599   5.747  1.00  0.00      BSYN  
ATOM     15   CB ASP     2     -13.114 -64.525   6.214  1.00  0.00      BSYN  
ATOM     16   CG ASP     2     -12.594 -65.578   5.232  1.00  0.00      BSYN  
ATOM     17  OD1 ASP     2     -13.028 -66.728   5.336  1.00  0.00      BSYN  
ATOM     18  OD2 ASP     2     -11.643 -65.201   4.486  1.00  0.00      BSYN  
ATOM     19    C ASP     2     -15.015 -63.242   6.856  1.00  0.00      BSYN  
ATOM     20    O ASP     2     -15.578 -64.209   7.455  1.00  0.00      BSYN  
ATOM     21    N VAL     3     -15.054 -61.974   7.170  1.00  0.00      BSYN  
ATOM     22    H VAL     3     -14.440 -61.378   6.693  1.00  0.00      BSYN  
ATOM     23   CA VAL     3     -15.902 -61.496   8.177  1.00  0.00      BSYN  
ATOM     24   CB VAL     3     -15.798 -59.980   8.359  1.00  0.00      BSYN  
ATOM     25  CG1 VAL     3     -14.446 -59.528   9.087  1.00  0.00      BSYN  
ATOM     26  CG2 VAL     3     -15.867 -59.169   7.041  1.00  0.00      BSYN  
ATOM     27    C VAL     3     -17.354 -61.768   8.014  1.00  0.00      BSYN  
ATOM     28    O VAL     3     -18.070 -61.272   8.844  1.00  0.00      BSYN  
ATOM     29    N PHE     4     -17.796 -62.389   6.918  1.00  0.00      BSYN  
ATOM     30    H PHE     4     -17.292 -62.604   6.106  1.00  0.00      BSYN  
ATOM     31   CA PHE     4     -19.158 -62.892   6.733  1.00  0.00      BSYN  
ATOM     32   CB PHE     4     -19.302 -63.116   5.187  1.00  0.00      BSYN  
ATOM     33   CG PHE     4     -20.625 -62.822   4.501  1.00  0.00      BSYN  
ATOM     34  CD1 PHE     4     -21.440 -61.829   5.052  1.00  0.00      BSYN  
ATOM     35  CD2 PHE     4     -21.028 -63.523   3.388  1.00  0.00      BSYN  
ATOM     36  CE1 PHE     4     -22.727 -61.634   4.522  1.00  0.00      BSYN  
ATOM     37  CE2 PHE     4     -22.257 -63.304   2.856  1.00  0.00      BSYN  
ATOM     38   CZ PHE     4     -23.044 -62.405   3.403  1.00  0.00      BSYN  
ATOM     39    C PHE     4     -19.455 -64.120   7.538  1.00  0.00      BSYN  
ATOM     40    O PHE     4     -20.525 -64.421   7.998  1.00  0.00      BSYN  
ATOM     41    N MET     5     -18.493 -64.964   7.660  1.00  0.00      BSYN  
ATOM     42    H MET     5     -17.650 -64.559   7.366  1.00  0.00      BSYN  
ATOM     43   CA MET     5     -18.696 -66.253   8.150  1.00  0.00      BSYN  
ATOM     44   CB MET     5     -18.113 -67.447   7.310  1.00  0.00      BSYN  
ATOM     45   CG MET     5     -18.198 -67.194   5.808  1.00  0.00      BSYN  
ATOM     46   SD MET     5     -19.858 -67.016   5.122  1.00  0.00      BSYN  
ATOM     47   CE MET     5     -20.169 -68.715   4.938  1.00  0.00      BSYN  
ATOM     48    C MET     5     -18.231 -66.393   9.548  1.00  0.00      BSYN  
ATOM     49    O MET     5     -18.750 -67.158  10.312  1.00  0.00      BSYN  
ATOM     50    N LYS     6     -17.211 -65.637   9.798  1.00  0.00      BSYN  
ATOM     51    H LYS     6     -16.896 -65.038   9.089  1.00  0.00      BSYN  
ATOM     52   CA LYS     6     -16.464 -65.618  11.077  1.00  0.00      BSYN  
ATOM     53   CB LYS     6     -15.137 -66.455  10.752  1.00  0.00      BSYN  
ATOM     54   CG LYS     6     -14.030 -66.523  11.805  1.00  0.00      BSYN  
ATOM     55   CD LYS     6     -12.595 -66.954  11.351  1.00  0.00      BSYN  
ATOM     56   CE LYS     6     -12.100 -65.812  10.359  1.00  0.00      BSYN  
ATOM     57   NZ LYS     6     -12.106 -64.402  10.908  1.00  0.00      BSYN  
ATOM     58  HZ1 LYS     6     -13.063 -63.996  10.920  1.00  0.00      BSYN  
ATOM     59  HZ2 LYS     6     -11.607 -64.224  11.803  1.00  0.00      BSYN  
ATOM     60  HZ3 LYS     6     -11.594 -63.963  10.117  1.00  0.00      BSYN  
ATOM     61    C LYS     6     -16.143 -64.221  11.589  1.00  0.00      BSYN  
ATOM     62    O LYS     6     -15.061 -63.677  11.490  1.00  0.00      BSYN  
ATOM     63    N GLY     7     -17.231 -63.620  12.200  1.00  0.00      BSYN  
ATOM     64    H GLY     7     -18.013 -64.205  12.279  1.00  0.00      BSYN  
ATOM     65   CA GLY     7     -17.149 -62.223  12.667  1.00  0.00      BSYN  
ATOM     66    C GLY     7     -17.388 -62.187  14.220  1.00  0.00      BSYN  
ATOM     67    O GLY     7     -17.720 -63.224  14.853  1.00  0.00      BSYN  
ATOM     68    N LEU     8     -16.969 -61.095  14.929  1.00  0.00      BSYN  
ATOM     69    H LEU     8     -16.521 -60.324  14.521  1.00  0.00      BSYN  
ATOM     70   CA LEU     8     -17.501 -60.756  16.238  1.00  0.00      BSYN  
ATOM     71   CB LEU     8     -16.842 -61.363  17.435  1.00  0.00      BSYN  
ATOM     72   CG LEU     8     -17.165 -62.412  18.591  1.00  0.00      BSYN  
ATOM     73  CD1 LEU     8     -18.057 -61.766  19.507  1.00  0.00      BSYN  
ATOM     74  CD2 LEU     8     -17.714 -63.701  17.835  1.00  0.00      BSYN  
ATOM     75    C LEU     8     -17.599 -59.302  16.434  1.00  0.00      BSYN  
ATOM     76    O LEU     8     -18.716 -58.878  16.679  1.00  0.00      BSYN  
ATOM     77    N SER     9     -16.526 -58.488  16.246  1.00  0.00      BSYN  
ATOM     78    H SER     9     -15.868 -58.890  15.641  1.00  0.00      BSYN  
ATOM     79   CA SER     9     -16.513 -57.012  16.532  1.00  0.00      BSYN  
ATOM     80   CB SER     9     -15.391 -56.416  17.321  1.00  0.00      BSYN  
ATOM     81   OG SER     9     -15.426 -56.772  18.732  1.00  0.00      BSYN  
ATOM     82   HG SER     9     -16.309 -56.587  19.058  1.00  0.00      BSYN  
ATOM     83    C SER     9     -16.815 -56.144  15.312  1.00  0.00      BSYN  
ATOM     84    O SER     9     -17.726 -55.331  15.282  1.00  0.00      BSYN  
ATOM     85    N MET    10     -15.976 -56.312  14.365  1.00  0.00      BSYN  
ATOM     86    H MET    10     -15.181 -56.879  14.454  1.00  0.00      BSYN  
ATOM     87   CA MET    10     -16.186 -55.849  12.991  1.00  0.00      BSYN  
ATOM     88   CB MET    10     -14.832 -55.429  12.280  1.00  0.00      BSYN  
ATOM     89   CG MET    10     -14.829 -55.000  10.898  1.00  0.00      BSYN  
ATOM     90   SD MET    10     -15.802 -53.575  10.381  1.00  0.00      BSYN  
ATOM     91   CE MET    10     -14.704 -52.240  10.542  1.00  0.00      BSYN  
ATOM     92    C MET    10     -16.584 -57.159  12.286  1.00  0.00      BSYN  
ATOM     93    O MET    10     -16.059 -58.218  12.466  1.00  0.00      BSYN  
ATOM     94    N ALA    11     -17.684 -56.991  11.504  1.00  0.00      BSYN  
ATOM     95    H ALA    11     -17.855 -56.036  11.370  1.00  0.00      BSYN  
ATOM     96   CA ALA    11     -18.329 -58.015  10.693  1.00  0.00      BSYN  
ATOM     97   CB ALA    11     -19.507 -58.515  11.403  1.00  0.00      BSYN  
ATOM     98    C ALA    11     -18.888 -57.332   9.391  1.00  0.00      BSYN  
ATOM     99    O ALA    11     -18.913 -56.159   9.335  1.00  0.00      BSYN  
ATOM    100    N LYS    12     -19.056 -58.152   8.357  1.00  0.00      BSYN  
ATOM    101    H LYS    12     -18.860 -59.106   8.471  1.00  0.00      BSYN  
ATOM    102   CA LYS    12     -19.469 -57.649   7.025  1.00  0.00      BSYN  
ATOM    103   CB LYS    12     -19.125 -58.698   5.983  1.00  0.00      BSYN  
ATOM    104   CG LYS    12     -18.826 -57.977   4.670  1.00  0.00      BSYN  
ATOM    105   CD LYS    12     -18.767 -58.996   3.675  1.00  0.00      BSYN  
ATOM    106   CE LYS    12     -18.268 -58.478   2.305  1.00  0.00      BSYN  
ATOM    107   NZ LYS    12     -19.529 -58.091   1.615  1.00  0.00      BSYN  
ATOM    108  HZ1 LYS    12     -20.065 -57.449   2.234  1.00  0.00      BSYN  
ATOM    109  HZ2 LYS    12     -19.407 -57.586   0.714  1.00  0.00      BSYN  
ATOM    110  HZ3 LYS    12     -20.072 -58.940   1.358  1.00  0.00      BSYN  
ATOM    111    C LYS    12     -20.917 -57.439   7.018  1.00  0.00      BSYN  
ATOM    112    O LYS    12     -21.895 -58.194   6.797  1.00  0.00      BSYN  
ATOM    113    N GLU    13     -21.172 -56.183   7.424  1.00  0.00      BSYN  
ATOM    114    H GLU    13     -20.362 -55.670   7.626  1.00  0.00      BSYN  
ATOM    115   CA GLU    13     -22.423 -55.502   7.474  1.00  0.00      BSYN  
ATOM    116   CB GLU    13     -22.503 -54.523   8.638  1.00  0.00      BSYN  
ATOM    117   CG GLU    13     -21.328 -53.535   8.664  1.00  0.00      BSYN  
ATOM    118   CD GLU    13     -20.904 -53.071  10.089  1.00  0.00      BSYN  
ATOM    119  OE1 GLU    13     -21.652 -52.280  10.605  1.00  0.00      BSYN  
ATOM    120  OE2 GLU    13     -19.926 -53.566  10.665  1.00  0.00      BSYN  
ATOM    121    C GLU    13     -22.740 -54.854   6.232  1.00  0.00      BSYN  
ATOM    122    O GLU    13     -22.073 -55.109   5.193  1.00  0.00      BSYN  
ATOM    123    N GLY    14     -23.735 -53.898   6.187  1.00  0.00      BSYN  
ATOM    124    H GLY    14     -24.346 -53.782   6.944  1.00  0.00      BSYN  
ATOM    125   CA GLY    14     -24.097 -53.299   4.948  1.00  0.00      BSYN  
ATOM    126    C GLY    14     -23.012 -52.527   4.166  1.00  0.00      BSYN  
ATOM    127    O GLY    14     -21.966 -52.083   4.674  1.00  0.00      BSYN  
ATOM    128    N VAL    15     -23.256 -52.528   2.872  1.00  0.00      BSYN  
ATOM    129    H VAL    15     -23.947 -53.187   2.653  1.00  0.00      BSYN  
ATOM    130   CA VAL    15     -22.486 -51.857   1.833  1.00  0.00      BSYN  
ATOM    131   CB VAL    15     -21.346 -52.735   1.212  1.00  0.00      BSYN  
ATOM    132  CG1 VAL    15     -20.178 -52.693   2.005  1.00  0.00      BSYN  
ATOM    133  CG2 VAL    15     -21.779 -54.242   0.794  1.00  0.00      BSYN  
ATOM    134    C VAL    15     -23.517 -51.421   0.699  1.00  0.00      BSYN  
ATOM    135    O VAL    15     -24.692 -51.214   1.062  1.00  0.00      BSYN  
ATOM    136    N VAL    16     -23.175 -51.158  -0.568  1.00  0.00      BSYN  
ATOM    137    H VAL    16     -22.283 -51.409  -0.887  1.00  0.00      BSYN  
ATOM    138   CA VAL    16     -24.029 -50.763  -1.652  1.00  0.00      BSYN  
ATOM    139   CB VAL    16     -24.277 -49.280  -1.852  1.00  0.00      BSYN  
ATOM    140  CG1 VAL    16     -23.003 -48.505  -1.850  1.00  0.00      BSYN  
ATOM    141  CG2 VAL    16     -25.161 -49.122  -3.064  1.00  0.00      BSYN  
ATOM    142    C VAL    16     -23.356 -51.372  -2.911  1.00  0.00      BSYN  
ATOM    143    O VAL    16     -22.600 -50.839  -3.719  1.00  0.00      BSYN  
ATOM    144    N ALA    17     -23.790 -52.664  -3.055  1.00  0.00      BSYN  
ATOM    145    H ALA    17     -24.460 -53.039  -2.445  1.00  0.00      BSYN  
ATOM    146   CA ALA    17     -23.159 -53.525  -4.083  1.00  0.00      BSYN  
ATOM    147   CB ALA    17     -23.240 -54.821  -3.349  1.00  0.00      BSYN  
ATOM    148    C ALA    17     -24.005 -53.588  -5.356  1.00  0.00      BSYN  
ATOM    149    O ALA    17     -25.050 -52.946  -5.438  1.00  0.00      BSYN  
ATOM    150    N ALA    18     -23.410 -54.297  -6.385  1.00  0.00      BSYN  
ATOM    151    H ALA    18     -22.560 -54.711  -6.126  1.00  0.00      BSYN  
ATOM    152   CA ALA    18     -24.084 -54.634  -7.720  1.00  0.00      BSYN  
ATOM    153   CB ALA    18     -24.125 -53.418  -8.674  1.00  0.00      BSYN  
ATOM    154    C ALA    18     -23.728 -55.847  -8.528  1.00  0.00      BSYN  
ATOM    155    O ALA    18     -22.644 -55.877  -9.164  1.00  0.00      BSYN  
ATOM    156    N ALA    19     -24.547 -56.839  -8.366  1.00  0.00      BSYN  
ATOM    157    H ALA    19     -25.276 -56.855  -7.710  1.00  0.00      BSYN  
ATOM    158   CA ALA    19     -24.325 -58.029  -9.157  1.00  0.00      BSYN  
ATOM    159   CB ALA    19     -23.130 -58.962  -8.663  1.00  0.00      BSYN  
ATOM    160    C ALA    19     -25.566 -58.883  -9.144  1.00  0.00      BSYN  
ATOM    161    O ALA    19     -26.392 -58.512  -8.312  1.00  0.00      BSYN  
ATOM    162    N GLU    20     -25.852 -59.812 -10.030  1.00  0.00      BSYN  
ATOM    163    H GLU    20     -25.139 -60.127 -10.624  1.00  0.00      BSYN  
ATOM    164   CA GLU    20     -27.004 -60.621  -9.903  1.00  0.00      BSYN  
ATOM    165   CB GLU    20     -27.491 -60.956 -11.420  1.00  0.00      BSYN  
ATOM    166   CG GLU    20     -27.739 -59.973 -12.477  1.00  0.00      BSYN  
ATOM    167   CD GLU    20     -26.556 -60.035 -13.470  1.00  0.00      BSYN  
ATOM    168  OE1 GLU    20     -26.786 -60.431 -14.619  1.00  0.00      BSYN  
ATOM    169  OE2 GLU    20     -25.418 -59.719 -13.022  1.00  0.00      BSYN  
ATOM    170    C GLU    20     -26.562 -61.997  -9.347  1.00  0.00      BSYN  
ATOM    171    O GLU    20     -25.908 -62.727  -9.979  1.00  0.00      BSYN  
ATOM    172    N LYS    21     -27.053 -62.121  -8.099  1.00  0.00      BSYN  
ATOM    173    H LYS    21     -27.370 -61.393  -7.526  1.00  0.00      BSYN  
ATOM    174   CA LYS    21     -26.867 -63.448  -7.363  1.00  0.00      BSYN  
ATOM    175   CB LYS    21     -26.583 -63.109  -5.870  1.00  0.00      BSYN  
ATOM    176   CG LYS    21     -25.506 -62.192  -5.512  1.00  0.00      BSYN  
ATOM    177   CD LYS    21     -24.230 -62.880  -5.562  1.00  0.00      BSYN  
ATOM    178   CE LYS    21     -23.025 -61.989  -5.442  1.00  0.00      BSYN  
ATOM    179   NZ LYS    21     -21.930 -62.748  -5.020  1.00  0.00      BSYN  
ATOM    180  HZ1 LYS    21     -21.558 -63.456  -5.685  1.00  0.00      BSYN  
ATOM    181  HZ2 LYS    21     -21.176 -62.041  -4.904  1.00  0.00      BSYN  
ATOM    182  HZ3 LYS    21     -22.078 -63.182  -4.086  1.00  0.00      BSYN  
ATOM    183    C LYS    21     -28.029 -64.362  -7.565  1.00  0.00      BSYN  
ATOM    184    O LYS    21     -29.113 -64.311  -7.007  1.00  0.00      BSYN  
ATOM    185    N THR    22     -27.894 -65.283  -8.566  1.00  0.00      BSYN  
ATOM    186    H THR    22     -26.988 -65.251  -8.938  1.00  0.00      BSYN  
ATOM    187   CA THR    22     -29.029 -66.002  -9.019  1.00  0.00      BSYN  
ATOM    188   CB THR    22     -28.966 -66.348 -10.560  1.00  0.00      BSYN  
ATOM    189  OG1 THR    22     -27.663 -66.892 -10.861  1.00  0.00      BSYN  
ATOM    190  HG1 THR    22     -27.319 -67.667 -10.410  1.00  0.00      BSYN  
ATOM    191  CG2 THR    22     -29.382 -65.229 -11.577  1.00  0.00      BSYN  
ATOM    192    C THR    22     -29.066 -67.316  -8.310  1.00  0.00      BSYN  
ATOM    193    O THR    22     -28.951 -68.339  -8.992  1.00  0.00      BSYN  
ATOM    194    N LYS    23     -29.098 -67.376  -6.978  1.00  0.00      BSYN  
ATOM    195    H LYS    23     -28.741 -66.604  -6.492  1.00  0.00      BSYN  
ATOM    196   CA LYS    23     -29.359 -68.547  -6.169  1.00  0.00      BSYN  
ATOM    197   CB LYS    23     -28.675 -68.267  -4.875  1.00  0.00      BSYN  
ATOM    198   CG LYS    23     -27.594 -69.167  -4.732  1.00  0.00      BSYN  
ATOM    199   CD LYS    23     -26.846 -69.106  -3.418  1.00  0.00      BSYN  
ATOM    200   CE LYS    23     -27.863 -69.035  -2.198  1.00  0.00      BSYN  
ATOM    201   NZ LYS    23     -27.101 -69.332  -1.009  1.00  0.00      BSYN  
ATOM    202  HZ1 LYS    23     -26.561 -70.221  -1.002  1.00  0.00      BSYN  
ATOM    203  HZ2 LYS    23     -26.448 -68.624  -0.617  1.00  0.00      BSYN  
ATOM    204  HZ3 LYS    23     -27.851 -69.348  -0.289  1.00  0.00      BSYN  
ATOM    205    C LYS    23     -30.792 -68.952  -6.045  1.00  0.00      BSYN  
ATOM    206    O LYS    23     -31.190 -69.412  -4.965  1.00  0.00      BSYN  
ATOM    207    N GLN    24     -31.571 -68.826  -7.115  1.00  0.00      BSYN  
ATOM    208    H GLN    24     -31.233 -68.487  -7.970  1.00  0.00      BSYN  
ATOM    209   CA GLN    24     -33.022 -69.227  -7.029  1.00  0.00      BSYN  
ATOM    210   CB GLN    24     -33.887 -68.643  -8.076  1.00  0.00      BSYN  
ATOM    211   CG GLN    24     -33.788 -67.091  -7.936  1.00  0.00      BSYN  
ATOM    212   CD GLN    24     -34.221 -66.244  -9.101  1.00  0.00      BSYN  
ATOM    213  OE1 GLN    24     -33.436 -65.922  -9.974  1.00  0.00      BSYN  
ATOM    214  NE2 GLN    24     -35.526 -66.107  -9.302  1.00  0.00      BSYN  
ATOM    215 HE21 GLN    24     -35.723 -65.636 -10.138  1.00  0.00      BSYN  
ATOM    216 HE22 GLN    24     -36.275 -66.400  -8.741  1.00  0.00      BSYN  
ATOM    217    C GLN    24     -33.313 -70.732  -7.140  1.00  0.00      BSYN  
ATOM    218    O GLN    24     -33.716 -71.300  -8.175  1.00  0.00      BSYN  
ATOM    219    N GLY    25     -33.203 -71.267  -5.909  1.00  0.00      BSYN  
ATOM    220    H GLY    25     -33.345 -70.684  -5.135  1.00  0.00      BSYN  
ATOM    221   CA GLY    25     -33.118 -72.752  -5.803  1.00  0.00      BSYN  
ATOM    222    C GLY    25     -31.635 -73.257  -5.894  1.00  0.00      BSYN  
ATOM    223    O GLY    25     -30.729 -72.893  -5.124  1.00  0.00      BSYN  
ATOM    224    N VAL    26     -31.413 -74.303  -6.737  1.00  0.00      BSYN  
ATOM    225    H VAL    26     -32.104 -74.543  -7.389  1.00  0.00      BSYN  
ATOM    226   CA VAL    26     -30.141 -74.974  -6.959  1.00  0.00      BSYN  
ATOM    227   CB VAL    26     -30.053 -76.253  -6.089  1.00  0.00      BSYN  
ATOM    228  CG1 VAL    26     -29.798 -76.235  -4.663  1.00  0.00      BSYN  
ATOM    229  CG2 VAL    26     -31.141 -77.351  -6.317  1.00  0.00      BSYN  
ATOM    230    C VAL    26     -29.682 -75.397  -8.406  1.00  0.00      BSYN  
ATOM    231    O VAL    26     -30.497 -75.902  -9.233  1.00  0.00      BSYN  
ATOM    232    N THR    27     -28.389 -75.222  -8.690  1.00  0.00      BSYN  
ATOM    233    H THR    27     -27.851 -74.773  -8.006  1.00  0.00      BSYN  
ATOM    234   CA THR    27     -27.817 -75.400  -9.992  1.00  0.00      BSYN  
ATOM    235   CB THR    27     -26.920 -74.168 -10.262  1.00  0.00      BSYN  
ATOM    236  OG1 THR    27     -27.831 -73.204 -10.690  1.00  0.00      BSYN  
ATOM    237  HG1 THR    27     -28.351 -73.122 -11.493  1.00  0.00      BSYN  
ATOM    238  CG2 THR    27     -25.842 -74.472 -11.359  1.00  0.00      BSYN  
ATOM    239    C THR    27     -27.002 -76.723  -9.726  1.00  0.00      BSYN  
ATOM    240    O THR    27     -26.070 -76.777  -8.839  1.00  0.00      BSYN  
ATOM    241    N GLU    28     -27.337 -77.856 -10.475  1.00  0.00      BSYN  
ATOM    242    H GLU    28     -27.811 -77.670 -11.313  1.00  0.00      BSYN  
ATOM    243   CA GLU    28     -26.617 -79.080 -10.167  1.00  0.00      BSYN  
ATOM    244   CB GLU    28     -27.503 -80.273 -10.721  1.00  0.00      BSYN  
ATOM    245   CG GLU    28     -28.753 -80.470  -9.921  1.00  0.00      BSYN  
ATOM    246   CD GLU    28     -29.694 -81.499 -10.630  1.00  0.00      BSYN  
ATOM    247  OE1 GLU    28     -29.355 -82.669 -10.605  1.00  0.00      BSYN  
ATOM    248  OE2 GLU    28     -30.669 -80.946 -11.225  1.00  0.00      BSYN  
ATOM    249    C GLU    28     -25.256 -79.160 -10.753  1.00  0.00      BSYN  
ATOM    250    O GLU    28     -24.956 -78.698 -11.921  1.00  0.00      BSYN  
ATOM    251    N ALA    29     -24.276 -79.786 -10.064  1.00  0.00      BSYN  
ATOM    252    H ALA    29     -23.338 -79.865 -10.334  1.00  0.00      BSYN  
ATOM    253   CA ALA    29     -24.595 -80.360  -8.770  1.00  0.00      BSYN  
ATOM    254   CB ALA    29     -23.630 -81.558  -8.576  1.00  0.00      BSYN  
ATOM    255    C ALA    29     -24.743 -79.654  -7.348  1.00  0.00      BSYN  
ATOM    256    O ALA    29     -24.318 -78.473  -7.146  1.00  0.00      BSYN  
ATOM    257    N ALA    30     -25.498 -80.346  -6.450  1.00  0.00      BSYN  
ATOM    258    H ALA    30     -25.579 -81.320  -6.514  1.00  0.00      BSYN  
ATOM    259   CA ALA    30     -26.211 -79.680  -5.334  1.00  0.00      BSYN  
ATOM    260   CB ALA    30     -27.688 -79.461  -5.709  1.00  0.00      BSYN  
ATOM    261    C ALA    30     -26.024 -80.467  -4.029  1.00  0.00      BSYN  
ATOM    262    O ALA    30     -26.703 -81.542  -3.964  1.00  0.00      BSYN  
ATOM    263    N GLU    31     -25.169 -79.992  -3.066  1.00  0.00      BSYN  
ATOM    264    H GLU    31     -24.988 -80.581  -2.304  1.00  0.00      BSYN  
ATOM    265   CA GLU    31     -24.598 -78.653  -2.927  1.00  0.00      BSYN  
ATOM    266   CB GLU    31     -24.741 -78.123  -1.437  1.00  0.00      BSYN  
ATOM    267   CG GLU    31     -26.167 -77.681  -1.378  1.00  0.00      BSYN  
ATOM    268   CD GLU    31     -26.708 -76.818  -0.216  1.00  0.00      BSYN  
ATOM    269  OE1 GLU    31     -27.130 -77.384   0.810  1.00  0.00      BSYN  
ATOM    270  OE2 GLU    31     -26.759 -75.593  -0.313  1.00  0.00      BSYN  
ATOM    271    C GLU    31     -23.091 -78.681  -3.365  1.00  0.00      BSYN  
ATOM    272    O GLU    31     -22.128 -78.399  -2.605  1.00  0.00      BSYN  
ATOM    273    N LYS    32     -22.906 -78.980  -4.664  1.00  0.00      BSYN  
ATOM    274    H LYS    32     -23.710 -79.316  -5.113  1.00  0.00      BSYN  
ATOM    275   CA LYS    32     -21.550 -79.075  -5.183  1.00  0.00      BSYN  
ATOM    276   CB LYS    32     -21.268 -80.459  -5.772  1.00  0.00      BSYN  
ATOM    277   CG LYS    32     -20.860 -81.570  -4.967  1.00  0.00      BSYN  
ATOM    278   CD LYS    32     -20.124 -82.700  -5.764  1.00  0.00      BSYN  
ATOM    279   CE LYS    32     -18.682 -82.501  -6.150  1.00  0.00      BSYN  
ATOM    280   NZ LYS    32     -18.535 -81.521  -7.169  1.00  0.00      BSYN  
ATOM    281  HZ1 LYS    32     -18.817 -81.973  -8.062  1.00  0.00      BSYN  
ATOM    282  HZ2 LYS    32     -19.198 -80.763  -6.909  1.00  0.00      BSYN  
ATOM    283  HZ3 LYS    32     -17.552 -81.180  -7.188  1.00  0.00      BSYN  
ATOM    284    C LYS    32     -20.892 -78.018  -6.074  1.00  0.00      BSYN  
ATOM    285    O LYS    32     -19.675 -77.779  -6.037  1.00  0.00      BSYN  
ATOM    286    N THR    33     -21.687 -77.208  -6.686  1.00  0.00      BSYN  
ATOM    287    H THR    33     -22.616 -77.519  -6.695  1.00  0.00      BSYN  
ATOM    288   CA THR    33     -21.234 -75.970  -7.413  1.00  0.00      BSYN  
ATOM    289   CB THR    33     -22.124 -75.671  -8.670  1.00  0.00      BSYN  
ATOM    290  OG1 THR    33     -23.469 -75.879  -8.165  1.00  0.00      BSYN  
ATOM    291  HG1 THR    33     -24.056 -75.918  -8.924  1.00  0.00      BSYN  
ATOM    292  CG2 THR    33     -21.687 -76.601  -9.680  1.00  0.00      BSYN  
ATOM    293    C THR    33     -21.075 -74.935  -6.314  1.00  0.00      BSYN  
ATOM    294    O THR    33     -20.229 -74.037  -6.445  1.00  0.00      BSYN  
ATOM    295    N LYS    34     -21.903 -75.030  -5.305  1.00  0.00      BSYN  
ATOM    296    H LYS    34     -22.625 -75.688  -5.380  1.00  0.00      BSYN  
ATOM    297   CA LYS    34     -21.764 -74.126  -4.118  1.00  0.00      BSYN  
ATOM    298   CB LYS    34     -22.972 -74.395  -3.179  1.00  0.00      BSYN  
ATOM    299   CG LYS    34     -24.213 -74.175  -3.804  1.00  0.00      BSYN  
ATOM    300   CD LYS    34     -24.438 -72.758  -4.221  1.00  0.00      BSYN  
ATOM    301   CE LYS    34     -25.598 -72.656  -5.108  1.00  0.00      BSYN  
ATOM    302   NZ LYS    34     -26.846 -72.637  -4.399  1.00  0.00      BSYN  
ATOM    303  HZ1 LYS    34     -27.019 -73.375  -3.686  1.00  0.00      BSYN  
ATOM    304  HZ2 LYS    34     -26.792 -71.715  -3.921  1.00  0.00      BSYN  
ATOM    305  HZ3 LYS    34     -27.626 -72.850  -5.052  1.00  0.00      BSYN  
ATOM    306    C LYS    34     -20.407 -74.118  -3.343  1.00  0.00      BSYN  
ATOM    307    O LYS    34     -20.195 -73.373  -2.426  1.00  0.00      BSYN  
ATOM    308    N GLU    35     -19.614 -75.199  -3.393  1.00  0.00      BSYN  
ATOM    309    H GLU    35     -20.084 -75.948  -3.816  1.00  0.00      BSYN  
ATOM    310   CA GLU    35     -18.248 -75.181  -2.974  1.00  0.00      BSYN  
ATOM    311   CB GLU    35     -17.658 -76.659  -2.923  1.00  0.00      BSYN  
ATOM    312   CG GLU    35     -18.122 -77.775  -1.902  1.00  0.00      BSYN  
ATOM    313   CD GLU    35     -18.348 -77.407  -0.361  1.00  0.00      BSYN  
ATOM    314  OE1 GLU    35     -17.449 -77.557   0.393  1.00  0.00      BSYN  
ATOM    315  OE2 GLU    35     -19.432 -77.018   0.106  1.00  0.00      BSYN  
ATOM    316    C GLU    35     -17.386 -74.412  -3.954  1.00  0.00      BSYN  
ATOM    317    O GLU    35     -16.791 -73.409  -3.609  1.00  0.00      BSYN  
ATOM    318    N GLY    36     -17.285 -74.996  -5.153  1.00  0.00      BSYN  
ATOM    319    H GLY    36     -17.937 -75.593  -5.574  1.00  0.00      BSYN  
ATOM    320   CA GLY    36     -16.212 -74.715  -6.060  1.00  0.00      BSYN  
ATOM    321    C GLY    36     -14.946 -75.518  -5.626  1.00  0.00      BSYN  
ATOM    322    O GLY    36     -14.258 -75.058  -4.745  1.00  0.00      BSYN  
ATOM    323    N VAL    37     -14.504 -76.642  -6.316  1.00  0.00      BSYN  
ATOM    324    H VAL    37     -15.005 -76.872  -7.127  1.00  0.00      BSYN  
ATOM    325   CA VAL    37     -13.316 -77.358  -5.948  1.00  0.00      BSYN  
ATOM    326   CB VAL    37     -13.814 -78.882  -6.200  1.00  0.00      BSYN  
ATOM    327  CG1 VAL    37     -12.829 -79.847  -5.476  1.00  0.00      BSYN  
ATOM    328  CG2 VAL    37     -15.255 -79.217  -5.690  1.00  0.00      BSYN  
ATOM    329    C VAL    37     -12.134 -77.019  -6.843  1.00  0.00      BSYN  
ATOM    330    O VAL    37     -12.340 -76.662  -8.031  1.00  0.00      BSYN  
ATOM    331    N LEU    38     -10.866 -77.269  -6.439  1.00  0.00      BSYN  
ATOM    332    H LEU    38     -10.653 -77.679  -5.575  1.00  0.00      BSYN  
ATOM    333   CA LEU    38      -9.642 -77.003  -7.191  1.00  0.00      BSYN  
ATOM    334   CB LEU    38      -8.590 -76.112  -6.359  1.00  0.00      BSYN  
ATOM    335   CG LEU    38      -7.736 -75.069  -7.237  1.00  0.00      BSYN  
ATOM    336  CD1 LEU    38      -8.734 -74.366  -8.166  1.00  0.00      BSYN  
ATOM    337  CD2 LEU    38      -6.777 -74.188  -6.548  1.00  0.00      BSYN  
ATOM    338    C LEU    38      -8.979 -78.440  -7.329  1.00  0.00      BSYN  
ATOM    339    O LEU    38      -8.378 -79.052  -6.451  1.00  0.00      BSYN  
ATOM    340    N TYR    39      -9.197 -79.047  -8.446  1.00  0.00      BSYN  
ATOM    341    H TYR    39      -9.471 -78.620  -9.284  1.00  0.00      BSYN  
ATOM    342   CA TYR    39      -8.757 -80.441  -8.699  1.00  0.00      BSYN  
ATOM    343   CB TYR    39      -9.884 -81.140  -9.270  1.00  0.00      BSYN  
ATOM    344   CG TYR    39     -10.088 -82.498  -8.578  1.00  0.00      BSYN  
ATOM    345  CD1 TYR    39      -9.769 -83.614  -9.275  1.00  0.00      BSYN  
ATOM    346  CE1 TYR    39      -9.828 -84.843  -8.739  1.00  0.00      BSYN  
ATOM    347  CD2 TYR    39     -10.632 -82.491  -7.361  1.00  0.00      BSYN  
ATOM    348  CE2 TYR    39     -10.746 -83.733  -6.721  1.00  0.00      BSYN  
ATOM    349   CZ TYR    39     -10.331 -84.937  -7.395  1.00  0.00      BSYN  
ATOM    350   OH TYR    39     -10.542 -86.097  -6.726  1.00  0.00      BSYN  
ATOM    351   HH TYR    39     -11.085 -85.937  -5.950  1.00  0.00      BSYN  
ATOM    352    C TYR    39      -7.564 -80.472  -9.606  1.00  0.00      BSYN  
ATOM    353    O TYR    39      -7.459 -80.255 -10.816  1.00  0.00      BSYN  
ATOM    354    N VAL    40      -6.606 -80.992  -8.893  1.00  0.00      BSYN  
ATOM    355    H VAL    40      -6.788 -80.943  -7.931  1.00  0.00      BSYN  
ATOM    356   CA VAL    40      -5.304 -81.330  -9.499  1.00  0.00      BSYN  
ATOM    357   CB VAL    40      -4.250 -80.368  -8.958  1.00  0.00      BSYN  
ATOM    358  CG1 VAL    40      -4.042 -79.164  -9.991  1.00  0.00      BSYN  
ATOM    359  CG2 VAL    40      -4.385 -79.893  -7.506  1.00  0.00      BSYN  
ATOM    360    C VAL    40      -4.976 -82.769  -9.229  1.00  0.00      BSYN  
ATOM    361    O VAL    40      -4.519 -83.179  -8.152  1.00  0.00      BSYN  
ATOM    362    N GLY    41      -5.093 -83.605 -10.267  1.00  0.00      BSYN  
ATOM    363    H GLY    41      -5.387 -83.149 -11.083  1.00  0.00      BSYN  
ATOM    364   CA GLY    41      -4.912 -85.045 -10.026  1.00  0.00      BSYN  
ATOM    365    C GLY    41      -4.600 -85.666 -11.455  1.00  0.00      BSYN  
ATOM    366    O GLY    41      -5.059 -85.133 -12.483  1.00  0.00      BSYN  
ATOM    367    N SER    42      -3.862 -86.716 -11.770  1.00  0.00      BSYN  
ATOM    368    H SER    42      -3.505 -86.572 -12.671  1.00  0.00      BSYN  
ATOM    369   CA SER    42      -3.448 -87.587 -10.687  1.00  0.00      BSYN  
ATOM    370   CB SER    42      -3.960 -89.059 -10.865  1.00  0.00      BSYN  
ATOM    371   OG SER    42      -5.096 -89.278 -10.027  1.00  0.00      BSYN  
ATOM    372   HG SER    42      -5.379 -90.190 -10.127  1.00  0.00      BSYN  
ATOM    373    C SER    42      -1.936 -87.708 -10.542  1.00  0.00      BSYN  
ATOM    374    O SER    42      -1.362 -87.919 -11.630  1.00  0.00      BSYN  
ATOM    375    N LYS    43      -1.214 -87.467  -9.469  1.00  0.00      BSYN  
ATOM    376    H LYS    43      -1.607 -87.345  -8.580  1.00  0.00      BSYN  
ATOM    377   CA LYS    43       0.204 -87.164  -9.662  1.00  0.00      BSYN  
ATOM    378   CB LYS    43       0.343 -85.654  -9.521  1.00  0.00      BSYN  
ATOM    379   CG LYS    43       0.602 -84.810 -10.838  1.00  0.00      BSYN  
ATOM    380   CD LYS    43       0.695 -83.212 -10.747  1.00  0.00      BSYN  
ATOM    381   CE LYS    43      -0.688 -82.560 -10.454  1.00  0.00      BSYN  
ATOM    382   NZ LYS    43      -0.704 -81.235  -9.814  1.00  0.00      BSYN  
ATOM    383  HZ1 LYS    43       0.114 -80.833 -10.314  1.00  0.00      BSYN  
ATOM    384  HZ2 LYS    43      -1.536 -80.616  -9.887  1.00  0.00      BSYN  
ATOM    385  HZ3 LYS    43      -0.516 -81.265  -8.791  1.00  0.00      BSYN  
ATOM    386    C LYS    43       1.160 -87.636  -8.610  1.00  0.00      BSYN  
ATOM    387    O LYS    43       0.799 -87.684  -7.372  1.00  0.00      BSYN  
ATOM    388    N THR    44       2.349 -88.181  -8.929  1.00  0.00      BSYN  
ATOM    389    H THR    44       2.937 -88.384  -8.172  1.00  0.00      BSYN  
ATOM    390   CA THR    44       2.707 -88.386 -10.381  1.00  0.00      BSYN  
ATOM    391   CB THR    44       4.128 -87.769 -10.473  1.00  0.00      BSYN  
ATOM    392  OG1 THR    44       3.927 -86.371 -10.426  1.00  0.00      BSYN  
ATOM    393  HG1 THR    44       3.193 -86.132  -9.856  1.00  0.00      BSYN  
ATOM    394  CG2 THR    44       4.927 -88.006 -11.749  1.00  0.00      BSYN  
ATOM    395    C THR    44       2.695 -89.808 -10.710  1.00  0.00      BSYN  
ATOM    396    O THR    44       3.468 -90.693 -10.339  1.00  0.00      BSYN  
ATOM    397    N ARG    45       1.558 -89.936 -11.223  1.00  0.00      BSYN  
ATOM    398    H ARG    45       0.907 -89.256 -10.952  1.00  0.00      BSYN  
ATOM    399   CA ARG    45       1.151 -91.046 -12.098  1.00  0.00      BSYN  
ATOM    400   CB ARG    45      -0.274 -91.325 -11.662  1.00  0.00      BSYN  
ATOM    401   CG ARG    45      -0.484 -92.619 -10.862  1.00  0.00      BSYN  
ATOM    402   CD ARG    45       0.632 -92.966  -9.977  1.00  0.00      BSYN  
ATOM    403   NE ARG    45       0.590 -94.339  -9.450  1.00  0.00      BSYN  
ATOM    404   HE ARG    45       0.174 -95.085  -9.929  1.00  0.00      BSYN  
ATOM    405   CZ ARG    45       1.488 -94.602  -8.490  1.00  0.00      BSYN  
ATOM    406  NH1 ARG    45       2.165 -93.634  -7.890  1.00  0.00      BSYN  
ATOM    407 HH11 ARG    45       2.865 -93.987  -7.269  1.00  0.00      BSYN  
ATOM    408 HH12 ARG    45       2.164 -92.682  -8.196  1.00  0.00      BSYN  
ATOM    409  NH2 ARG    45       1.591 -95.851  -8.156  1.00  0.00      BSYN  
ATOM    410 HH21 ARG    45       2.082 -96.169  -7.345  1.00  0.00      BSYN  
ATOM    411 HH22 ARG    45       1.086 -96.548  -8.666  1.00  0.00      BSYN  
ATOM    412    C ARG    45       1.308 -90.854 -13.627  1.00  0.00      BSYN  
ATOM    413    O ARG    45       1.152 -89.748 -14.142  1.00  0.00      BSYN  
ATOM    414    N GLU    46       1.780 -91.952 -14.264  1.00  0.00      BSYN  
ATOM    415    H GLU    46       1.724 -92.790 -13.758  1.00  0.00      BSYN  
ATOM    416   CA GLU    46       2.294 -91.888 -15.601  1.00  0.00      BSYN  
ATOM    417   CB GLU    46       3.145 -93.173 -15.879  1.00  0.00      BSYN  
ATOM    418   CG GLU    46       4.190 -93.547 -14.841  1.00  0.00      BSYN  
ATOM    419   CD GLU    46       4.896 -94.865 -15.087  1.00  0.00      BSYN  
ATOM    420  OE1 GLU    46       4.407 -95.863 -15.522  1.00  0.00      BSYN  
ATOM    421  OE2 GLU    46       6.106 -94.892 -14.998  1.00  0.00      BSYN  
ATOM    422    C GLU    46       1.138 -91.750 -16.710  1.00  0.00      BSYN  
ATOM    423    O GLU    46       0.494 -92.677 -17.023  1.00  0.00      BSYN  
ATOM    424    N GLY    47       1.222 -90.598 -17.411  1.00  0.00      BSYN  
ATOM    425    H GLY    47       1.959 -89.981 -17.217  1.00  0.00      BSYN  
ATOM    426   CA GLY    47       0.184 -90.266 -18.393  1.00  0.00      BSYN  
ATOM    427    C GLY    47      -0.001 -88.800 -18.813  1.00  0.00      BSYN  
ATOM    428    O GLY    47      -0.253 -88.569 -20.006  1.00  0.00      BSYN  
ATOM    429    N VAL    48       0.058 -87.734 -17.877  1.00  0.00      BSYN  
ATOM    430    H VAL    48      -0.060 -87.852 -16.911  1.00  0.00      BSYN  
ATOM    431   CA VAL    48       0.084 -86.333 -18.413  1.00  0.00      BSYN  
ATOM    432   CB VAL    48      -1.300 -85.623 -17.963  1.00  0.00      BSYN  
ATOM    433  CG1 VAL    48      -2.529 -86.055 -18.523  1.00  0.00      BSYN  
ATOM    434  CG2 VAL    48      -1.389 -85.449 -16.346  1.00  0.00      BSYN  
ATOM    435    C VAL    48       1.300 -85.643 -17.858  1.00  0.00      BSYN  
ATOM    436    O VAL    48       1.407 -84.391 -18.104  1.00  0.00      BSYN  
ATOM    437    N VAL    49       2.340 -86.246 -17.194  1.00  0.00      BSYN  
ATOM    438    H VAL    49       2.338 -87.150 -16.816  1.00  0.00      BSYN  
ATOM    439   CA VAL    49       3.584 -85.511 -16.953  1.00  0.00      BSYN  
ATOM    440   CB VAL    49       3.939 -85.507 -15.334  1.00  0.00      BSYN  
ATOM    441  CG1 VAL    49       5.426 -85.265 -14.900  1.00  0.00      BSYN  
ATOM    442  CG2 VAL    49       3.029 -84.758 -14.400  1.00  0.00      BSYN  
ATOM    443    C VAL    49       4.640 -86.075 -17.782  1.00  0.00      BSYN  
ATOM    444    O VAL    49       5.248 -85.384 -18.593  1.00  0.00      BSYN  
ATOM    445    N GLN    50       5.094 -87.298 -17.349  1.00  0.00      BSYN  
ATOM    446    H GLN    50       5.104 -87.486 -16.387  1.00  0.00      BSYN  
ATOM    447   CA GLN    50       5.658 -88.162 -18.383  1.00  0.00      BSYN  
ATOM    448   CB GLN    50       6.002 -89.507 -17.621  1.00  0.00      BSYN  
ATOM    449   CG GLN    50       6.749 -89.328 -16.315  1.00  0.00      BSYN  
ATOM    450   CD GLN    50       7.951 -90.242 -16.136  1.00  0.00      BSYN  
ATOM    451  OE1 GLN    50       7.976 -91.193 -15.327  1.00  0.00      BSYN  
ATOM    452  NE2 GLN    50       9.040 -90.054 -17.016  1.00  0.00      BSYN  
ATOM    453 HE21 GLN    50       8.890 -89.385 -17.716  1.00  0.00      BSYN  
ATOM    454 HE22 GLN    50       9.819 -90.561 -16.706  1.00  0.00      BSYN  
ATOM    455    C GLN    50       4.612 -88.527 -19.553  1.00  0.00      BSYN  
ATOM    456    O GLN    50       3.719 -89.361 -19.414  1.00  0.00      BSYN  
ATOM    457    N GLY    51       4.728 -87.732 -20.645  1.00  0.00      BSYN  
ATOM    458    H GLY    51       5.400 -87.020 -20.596  1.00  0.00      BSYN  
ATOM    459   CA GLY    51       3.959 -88.084 -21.848  1.00  0.00      BSYN  
ATOM    460    C GLY    51       4.928 -88.790 -22.865  1.00  0.00      BSYN  
ATOM    461    O GLY    51       6.086 -89.049 -22.504  1.00  0.00      BSYN  
ATOM    462    N VAL    52       4.386 -89.151 -23.993  1.00  0.00      BSYN  
ATOM    463    H VAL    52       3.480 -88.879 -24.248  1.00  0.00      BSYN  
ATOM    464   CA VAL    52       5.004 -89.523 -25.246  1.00  0.00      BSYN  
ATOM    465   CB VAL    52       4.368 -90.849 -25.799  1.00  0.00      BSYN  
ATOM    466  CG1 VAL    52       4.792 -91.274 -27.205  1.00  0.00      BSYN  
ATOM    467  CG2 VAL    52       4.883 -92.007 -24.968  1.00  0.00      BSYN  
ATOM    468    C VAL    52       4.824 -88.270 -26.139  1.00  0.00      BSYN  
ATOM    469    O VAL    52       3.765 -87.721 -26.449  1.00  0.00      BSYN  
ATOM    470    N ALA    53       6.008 -88.004 -26.573  1.00  0.00      BSYN  
ATOM    471    H ALA    53       6.647 -88.744 -26.506  1.00  0.00      BSYN  
ATOM    472   CA ALA    53       6.332 -86.865 -27.492  1.00  0.00      BSYN  
ATOM    473   CB ALA    53       7.729 -86.377 -27.180  1.00  0.00      BSYN  
ATOM    474    C ALA    53       6.236 -87.338 -28.963  1.00  0.00      BSYN  
ATOM    475    O ALA    53       7.097 -87.749 -29.691  1.00  0.00      BSYN  
ATOM    476    N SER    54       4.964 -87.518 -29.239  1.00  0.00      BSYN  
ATOM    477    H SER    54       4.399 -87.642 -28.448  1.00  0.00      BSYN  
ATOM    478   CA SER    54       4.467 -87.889 -30.629  1.00  0.00      BSYN  
ATOM    479   CB SER    54       3.293 -88.842 -30.483  1.00  0.00      BSYN  
ATOM    480   OG SER    54       3.413 -90.231 -30.145  1.00  0.00      BSYN  
ATOM    481   HG SER    54       3.324 -90.841 -30.881  1.00  0.00      BSYN  
ATOM    482    C SER    54       4.255 -86.708 -31.630  1.00  0.00      BSYN  
ATOM    483    O SER    54       3.981 -85.565 -31.102  1.00  0.00      BSYN  
ATOM    484    N VAL    55       4.474 -86.927 -32.905  1.00  0.00      BSYN  
ATOM    485    H VAL    55       4.617 -87.872 -33.122  1.00  0.00      BSYN  
ATOM    486   CA VAL    55       4.355 -85.917 -33.980  1.00  0.00      BSYN  
ATOM    487   CB VAL    55       4.975 -86.543 -35.249  1.00  0.00      BSYN  
ATOM    488  CG1 VAL    55       4.460 -87.908 -35.698  1.00  0.00      BSYN  
ATOM    489  CG2 VAL    55       4.697 -85.553 -36.424  1.00  0.00      BSYN  
ATOM    490    C VAL    55       2.826 -85.510 -34.064  1.00  0.00      BSYN  
ATOM    491    O VAL    55       2.063 -85.982 -34.809  1.00  0.00      BSYN  
ATOM    492    N ALA    56       2.403 -84.545 -33.264  1.00  0.00      BSYN  
ATOM    493    H ALA    56       3.078 -83.850 -33.116  1.00  0.00      BSYN  
ATOM    494   CA ALA    56       1.079 -84.110 -33.019  1.00  0.00      BSYN  
ATOM    495   CB ALA    56       0.851 -83.754 -31.609  1.00  0.00      BSYN  
ATOM    496    C ALA    56       0.801 -82.930 -33.883  1.00  0.00      BSYN  
ATOM    497    O ALA    56       1.337 -81.831 -33.678  1.00  0.00      BSYN  
ATOM    498    N GLU    57       0.024 -83.231 -34.921  1.00  0.00      BSYN  
ATOM    499    H GLU    57      -0.460 -84.083 -34.946  1.00  0.00      BSYN  
ATOM    500   CA GLU    57      -0.223 -82.188 -35.946  1.00  0.00      BSYN  
ATOM    501   CB GLU    57      -0.649 -82.807 -37.331  1.00  0.00      BSYN  
ATOM    502   CG GLU    57       0.576 -83.463 -37.954  1.00  0.00      BSYN  
ATOM    503   CD GLU    57       0.490 -84.244 -39.215  1.00  0.00      BSYN  
ATOM    504  OE1 GLU    57       0.188 -83.677 -40.227  1.00  0.00      BSYN  
ATOM    505  OE2 GLU    57       0.738 -85.432 -39.212  1.00  0.00      BSYN  
ATOM    506    C GLU    57      -1.095 -80.966 -35.646  1.00  0.00      BSYN  
ATOM    507    O GLU    57      -2.245 -80.847 -36.110  1.00  0.00      BSYN  
ATOM    508    N LYS    58      -0.626 -80.184 -34.652  1.00  0.00      BSYN  
ATOM    509    H LYS    58       0.308 -80.383 -34.435  1.00  0.00      BSYN  
ATOM    510   CA LYS    58      -1.263 -78.858 -34.210  1.00  0.00      BSYN  
ATOM    511   CB LYS    58      -1.359 -78.889 -32.714  1.00  0.00      BSYN  
ATOM    512   CG LYS    58      -2.240 -77.949 -31.913  1.00  0.00      BSYN  
ATOM    513   CD LYS    58      -2.242 -78.276 -30.477  1.00  0.00      BSYN  
ATOM    514   CE LYS    58      -2.763 -76.983 -29.878  1.00  0.00      BSYN  
ATOM    515   NZ LYS    58      -2.969 -77.208 -28.451  1.00  0.00      BSYN  
ATOM    516  HZ1 LYS    58      -2.290 -76.690 -27.859  1.00  0.00      BSYN  
ATOM    517  HZ2 LYS    58      -3.905 -76.756 -28.495  1.00  0.00      BSYN  
ATOM    518  HZ3 LYS    58      -2.955 -78.235 -28.292  1.00  0.00      BSYN  
ATOM    519    C LYS    58      -0.255 -77.727 -34.594  1.00  0.00      BSYN  
ATOM    520    O LYS    58       0.909 -77.918 -34.251  1.00  0.00      BSYN  
ATOM    521    N THR    59      -0.677 -76.566 -35.240  1.00  0.00      BSYN  
ATOM    522    H THR    59      -1.623 -76.381 -35.418  1.00  0.00      BSYN  
ATOM    523   CA THR    59       0.159 -75.464 -35.584  1.00  0.00      BSYN  
ATOM    524   CB THR    59       0.459 -75.399 -37.116  1.00  0.00      BSYN  
ATOM    525  OG1 THR    59       0.723 -76.758 -37.523  1.00  0.00      BSYN  
ATOM    526  HG1 THR    59       0.129 -77.406 -37.137  1.00  0.00      BSYN  
ATOM    527  CG2 THR    59       1.764 -74.657 -37.495  1.00  0.00      BSYN  
ATOM    528    C THR    59      -0.510 -74.116 -35.235  1.00  0.00      BSYN  
ATOM    529    O THR    59      -1.471 -73.649 -35.836  1.00  0.00      BSYN  
ATOM    530    N LYS    60       0.029 -73.462 -34.209  1.00  0.00      BSYN  
ATOM    531    H LYS    60       0.657 -73.960 -33.646  1.00  0.00      BSYN  
ATOM    532   CA LYS    60      -0.610 -72.317 -33.592  1.00  0.00      BSYN  
ATOM    533   CB LYS    60      -0.333 -72.081 -32.098  1.00  0.00      BSYN  
ATOM    534   CG LYS    60      -0.721 -73.078 -31.021  1.00  0.00      BSYN  
ATOM    535   CD LYS    60       0.565 -73.834 -30.494  1.00  0.00      BSYN  
ATOM    536   CE LYS    60       1.570 -72.828 -29.916  1.00  0.00      BSYN  
ATOM    537   NZ LYS    60       1.912 -73.103 -28.544  1.00  0.00      BSYN  
ATOM    538  HZ1 LYS    60       1.733 -72.259 -27.963  1.00  0.00      BSYN  
ATOM    539  HZ2 LYS    60       1.473 -73.963 -28.156  1.00  0.00      BSYN  
ATOM    540  HZ3 LYS    60       2.949 -73.142 -28.620  1.00  0.00      BSYN  
ATOM    541    C LYS    60      -0.262 -71.088 -34.323  1.00  0.00      BSYN  
ATOM    542    O LYS    60       0.944 -70.720 -34.708  1.00  0.00      BSYN  
ATOM    543    N GLU    61      -1.331 -70.238 -34.515  1.00  0.00      BSYN  
ATOM    544    H GLU    61      -2.161 -70.616 -34.156  1.00  0.00      BSYN  
ATOM    545   CA GLU    61      -1.207 -68.840 -35.071  1.00  0.00      BSYN  
ATOM    546   CB GLU    61      -2.582 -68.758 -35.520  1.00  0.00      BSYN  
ATOM    547   CG GLU    61      -2.962 -67.442 -36.248  1.00  0.00      BSYN  
ATOM    548   CD GLU    61      -4.494 -67.499 -36.564  1.00  0.00      BSYN  
ATOM    549  OE1 GLU    61      -5.247 -67.127 -35.656  1.00  0.00      BSYN  
ATOM    550  OE2 GLU    61      -4.851 -67.823 -37.768  1.00  0.00      BSYN  
ATOM    551    C GLU    61      -0.964 -68.052 -33.777  1.00  0.00      BSYN  
ATOM    552    O GLU    61      -1.813 -67.744 -32.997  1.00  0.00      BSYN  
ATOM    553    N GLN    62       0.350 -67.724 -33.669  1.00  0.00      BSYN  
ATOM    554    H GLN    62       0.853 -67.549 -34.491  1.00  0.00      BSYN  
ATOM    555   CA GLN    62       0.813 -67.168 -32.356  1.00  0.00      BSYN  
ATOM    556   CB GLN    62       2.269 -67.337 -32.564  1.00  0.00      BSYN  
ATOM    557   CG GLN    62       2.708 -68.664 -32.308  1.00  0.00      BSYN  
ATOM    558   CD GLN    62       4.173 -69.010 -32.423  1.00  0.00      BSYN  
ATOM    559  OE1 GLN    62       4.951 -68.762 -31.519  1.00  0.00      BSYN  
ATOM    560  NE2 GLN    62       4.746 -69.604 -33.479  1.00  0.00      BSYN  
ATOM    561 HE21 GLN    62       4.129 -69.861 -34.195  1.00  0.00      BSYN  
ATOM    562 HE22 GLN    62       5.717 -69.660 -33.353  1.00  0.00      BSYN  
ATOM    563    C GLN    62       0.299 -65.796 -31.778  1.00  0.00      BSYN  
ATOM    564    O GLN    62       0.941 -64.795 -32.068  1.00  0.00      BSYN  
ATOM    565    N ALA    63      -0.895 -65.733 -31.167  1.00  0.00      BSYN  
ATOM    566    H ALA    63      -1.318 -66.607 -31.032  1.00  0.00      BSYN  
ATOM    567   CA ALA    63      -1.430 -64.486 -30.490  1.00  0.00      BSYN  
ATOM    568   CB ALA    63      -2.680 -64.837 -29.807  1.00  0.00      BSYN  
ATOM    569    C ALA    63      -0.567 -64.001 -29.402  1.00  0.00      BSYN  
ATOM    570    O ALA    63      -0.237 -64.665 -28.430  1.00  0.00      BSYN  
ATOM    571    N SER    64      -0.350 -62.711 -29.603  1.00  0.00      BSYN  
ATOM    572    H SER    64      -0.712 -62.359 -30.443  1.00  0.00      BSYN  
ATOM    573   CA SER    64       0.506 -61.993 -28.648  1.00  0.00      BSYN  
ATOM    574   CB SER    64       1.521 -61.004 -29.386  1.00  0.00      BSYN  
ATOM    575   OG SER    64       2.501 -61.420 -30.274  1.00  0.00      BSYN  
ATOM    576   HG SER    64       2.536 -62.379 -30.277  1.00  0.00      BSYN  
ATOM    577    C SER    64      -0.160 -61.288 -27.564  1.00  0.00      BSYN  
ATOM    578    O SER    64      -0.686 -60.183 -27.714  1.00  0.00      BSYN  
ATOM    579    N HIS    65      -0.300 -61.932 -26.434  1.00  0.00      BSYN  
ATOM    580    H HIS    65       0.143 -62.804 -26.374  1.00  0.00      BSYN  
ATOM    581   CA HIS    65      -0.869 -61.268 -25.236  1.00  0.00      BSYN  
ATOM    582   CB HIS    65      -2.416 -61.443 -25.039  1.00  0.00      BSYN  
ATOM    583   CG HIS    65      -3.503 -61.066 -26.023  1.00  0.00      BSYN  
ATOM    584  ND1 HIS    65      -3.520 -60.014 -26.794  1.00  0.00      BSYN  
ATOM    585  HD1 HIS    65      -2.756 -59.402 -26.836  1.00  0.00      BSYN  
ATOM    586  CD2 HIS    65      -4.562 -61.899 -26.460  1.00  0.00      BSYN  
ATOM    587  NE2 HIS    65      -5.067 -61.193 -27.520  1.00  0.00      BSYN  
ATOM    588  CE1 HIS    65      -4.492 -60.069 -27.684  1.00  0.00      BSYN  
ATOM    589    C HIS    65       0.068 -61.514 -24.019  1.00  0.00      BSYN  
ATOM    590    O HIS    65       1.370 -61.622 -24.165  1.00  0.00      BSYN  
ATOM    591    N LEU    66      -0.418 -61.396 -22.783  1.00  0.00      BSYN  
ATOM    592    H LEU    66      -1.272 -60.931 -22.664  1.00  0.00      BSYN  
ATOM    593   CA LEU    66       0.309 -62.029 -21.742  1.00  0.00      BSYN  
ATOM    594   CB LEU    66      -0.263 -61.442 -20.419  1.00  0.00      BSYN  
ATOM    595   CG LEU    66      -0.069 -60.054 -20.012  1.00  0.00      BSYN  
ATOM    596  CD1 LEU    66      -0.796 -59.685 -18.720  1.00  0.00      BSYN  
ATOM    597  CD2 LEU    66       1.415 -59.780 -19.895  1.00  0.00      BSYN  
ATOM    598    C LEU    66       0.274 -63.501 -21.629  1.00  0.00      BSYN  
ATOM    599    O LEU    66      -0.761 -64.145 -21.841  1.00  0.00      BSYN  
ATOM    600    N GLY    67       1.508 -64.030 -21.472  1.00  0.00      BSYN  
ATOM    601    H GLY    67       2.356 -63.544 -21.551  1.00  0.00      BSYN  
ATOM    602   CA GLY    67       1.760 -65.473 -21.297  1.00  0.00      BSYN  
ATOM    603    C GLY    67       2.549 -66.121 -22.414  1.00  0.00      BSYN  
ATOM    604    O GLY    67       3.547 -65.591 -22.682  1.00  0.00      BSYN  
ATOM    605    N GLY    68       2.046 -67.082 -23.081  1.00  0.00      BSYN  
ATOM    606    H GLY    68       1.185 -67.370 -22.712  1.00  0.00      BSYN  
ATOM    607   CA GLY    68       2.896 -67.845 -24.042  1.00  0.00      BSYN  
ATOM    608    C GLY    68       4.092 -68.581 -23.436  1.00  0.00      BSYN  
ATOM    609    O GLY    68       4.153 -69.086 -22.311  1.00  0.00      BSYN  
ATOM    610    N ALA    69       4.985 -68.733 -24.365  1.00  0.00      BSYN  
ATOM    611    H ALA    69       4.899 -68.270 -25.225  1.00  0.00      BSYN  
ATOM    612   CA ALA    69       6.146 -69.600 -24.384  1.00  0.00      BSYN  
ATOM    613   CB ALA    69       6.948 -69.312 -25.586  1.00  0.00      BSYN  
ATOM    614    C ALA    69       7.188 -69.549 -23.209  1.00  0.00      BSYN  
ATOM    615    O ALA    69       8.234 -70.251 -23.019  1.00  0.00      BSYN  
ATOM    616    N VAL    70       6.981 -68.633 -22.225  1.00  0.00      BSYN  
ATOM    617    H VAL    70       6.203 -68.079 -22.444  1.00  0.00      BSYN  
ATOM    618   CA VAL    70       7.916 -68.518 -21.176  1.00  0.00      BSYN  
ATOM    619   CB VAL    70       7.839 -67.021 -20.567  1.00  0.00      BSYN  
ATOM    620  CG1 VAL    70       8.544 -66.841 -19.236  1.00  0.00      BSYN  
ATOM    621  CG2 VAL    70       8.400 -66.030 -21.587  1.00  0.00      BSYN  
ATOM    622    C VAL    70       7.397 -69.618 -20.189  1.00  0.00      BSYN  
ATOM    623    O VAL    70       6.423 -69.486 -19.428  1.00  0.00      BSYN  
ATOM    624    N PHE    71       8.054 -70.789 -20.221  1.00  0.00      BSYN  
ATOM    625    H PHE    71       8.883 -70.894 -20.733  1.00  0.00      BSYN  
ATOM    626   CA PHE    71       7.682 -71.954 -19.376  1.00  0.00      BSYN  
ATOM    627   CB PHE    71       7.083 -73.013 -20.298  1.00  0.00      BSYN  
ATOM    628   CG PHE    71       5.700 -72.859 -20.792  1.00  0.00      BSYN  
ATOM    629  CD1 PHE    71       5.451 -72.567 -22.109  1.00  0.00      BSYN  
ATOM    630  CD2 PHE    71       4.753 -73.137 -19.835  1.00  0.00      BSYN  
ATOM    631  CE1 PHE    71       4.164 -72.542 -22.610  1.00  0.00      BSYN  
ATOM    632  CE2 PHE    71       3.465 -72.994 -20.380  1.00  0.00      BSYN  
ATOM    633   CZ PHE    71       3.129 -72.801 -21.758  1.00  0.00      BSYN  
ATOM    634    C PHE    71       8.755 -72.480 -18.370  1.00  0.00      BSYN  
ATOM    635    O PHE    71       9.907 -72.678 -18.733  1.00  0.00      BSYN  
ATOM    636    N SER    72       8.378 -72.841 -17.146  1.00  0.00      BSYN  
ATOM    637    H SER    72       7.418 -72.860 -16.952  1.00  0.00      BSYN  
ATOM    638   CA SER    72       9.322 -73.418 -16.170  1.00  0.00      BSYN  
ATOM    639   CB SER    72       8.988 -72.981 -14.731  1.00  0.00      BSYN  
ATOM    640   OG SER    72       7.622 -72.563 -14.595  1.00  0.00      BSYN  
ATOM    641   HG SER    72       7.515 -72.321 -13.672  1.00  0.00      BSYN  
ATOM    642    C SER    72       9.345 -74.947 -16.252  1.00  0.00      BSYN  
ATOM    643    O SER    72      10.152 -75.564 -16.865  1.00  0.00      BSYN  
ATOM    644    N GLY    73       8.226 -75.431 -15.596  1.00  0.00      BSYN  
ATOM    645    H GLY    73       7.570 -74.852 -15.154  1.00  0.00      BSYN  
ATOM    646   CA GLY    73       7.998 -76.877 -15.610  1.00  0.00      BSYN  
ATOM    647    C GLY    73       9.059 -77.569 -14.801  1.00  0.00      BSYN  
ATOM    648    O GLY    73       8.982 -77.529 -13.544  1.00  0.00      BSYN  
ATOM    649    N ALA    74      10.039 -78.301 -15.402  1.00  0.00      BSYN  
ATOM    650    H ALA    74      10.126 -78.118 -16.360  1.00  0.00      BSYN  
ATOM    651   CA ALA    74      11.019 -79.137 -14.698  1.00  0.00      BSYN  
ATOM    652   CB ALA    74      10.557 -80.289 -13.825  1.00  0.00      BSYN  
ATOM    653    C ALA    74      11.933 -79.785 -15.813  1.00  0.00      BSYN  
ATOM    654    O ALA    74      12.188 -78.938 -16.658  1.00  0.00      BSYN  
ATOM    655    N GLY    75      12.560 -80.958 -15.736  1.00  0.00      BSYN  
ATOM    656    H GLY    75      12.500 -81.499 -14.921  1.00  0.00      BSYN  
ATOM    657   CA GLY    75      13.521 -81.512 -16.633  1.00  0.00      BSYN  
ATOM    658    C GLY    75      12.975 -82.386 -17.831  1.00  0.00      BSYN  
ATOM    659    O GLY    75      12.457 -81.758 -18.745  1.00  0.00      BSYN  
ATOM    660    N ASN    76      13.431 -83.687 -17.972  1.00  0.00      BSYN  
ATOM    661    H ASN    76      14.313 -83.942 -17.629  1.00  0.00      BSYN  
ATOM    662   CA ASN    76      12.685 -84.490 -18.973  1.00  0.00      BSYN  
ATOM    663   CB ASN    76      13.539 -85.647 -19.670  1.00  0.00      BSYN  
ATOM    664   CG ASN    76      12.574 -86.431 -20.611  1.00  0.00      BSYN  
ATOM    665  OD1 ASN    76      12.202 -85.923 -21.680  1.00  0.00      BSYN  
ATOM    666  ND2 ASN    76      12.152 -87.650 -20.217  1.00  0.00      BSYN  
ATOM    667 HD21 ASN    76      12.505 -87.970 -19.361  1.00  0.00      BSYN  
ATOM    668 HD22 ASN    76      11.446 -88.189 -20.632  1.00  0.00      BSYN  
ATOM    669    C ASN    76      11.225 -84.705 -18.580  1.00  0.00      BSYN  
ATOM    670    O ASN    76      10.926 -85.759 -17.974  1.00  0.00      BSYN  
ATOM    671    N ILE    77      10.402 -83.807 -19.145  1.00  0.00      BSYN  
ATOM    672    H ILE    77      10.806 -83.031 -19.588  1.00  0.00      BSYN  
ATOM    673   CA ILE    77       8.995 -83.775 -18.931  1.00  0.00      BSYN  
ATOM    674   CB ILE    77       8.599 -82.701 -17.901  1.00  0.00      BSYN  
ATOM    675  CG2 ILE    77       8.970 -81.282 -18.491  1.00  0.00      BSYN  
ATOM    676  CG1 ILE    77       7.196 -82.898 -17.327  1.00  0.00      BSYN  
ATOM    677   CD ILE    77       6.856 -81.889 -16.251  1.00  0.00      BSYN  
ATOM    678    C ILE    77       8.437 -83.638 -20.380  1.00  0.00      BSYN  
ATOM    679    O ILE    77       8.784 -82.675 -21.175  1.00  0.00      BSYN  
ATOM    680    N ALA    78       7.518 -84.516 -20.756  1.00  0.00      BSYN  
ATOM    681    H ALA    78       6.908 -84.743 -20.023  1.00  0.00      BSYN  
ATOM    682   CA ALA    78       7.041 -84.533 -22.121  1.00  0.00      BSYN  
ATOM    683   CB ALA    78       7.231 -86.021 -22.540  1.00  0.00      BSYN  
ATOM    684    C ALA    78       5.618 -83.986 -22.284  1.00  0.00      BSYN  
ATOM    685    O ALA    78       4.842 -84.434 -23.084  1.00  0.00      BSYN  
ATOM    686    N ALA    79       5.314 -83.053 -21.420  1.00  0.00      BSYN  
ATOM    687    H ALA    79       6.014 -82.756 -20.802  1.00  0.00      BSYN  
ATOM    688   CA ALA    79       4.021 -82.504 -21.429  1.00  0.00      BSYN  
ATOM    689   CB ALA    79       3.069 -83.100 -20.342  1.00  0.00      BSYN  
ATOM    690    C ALA    79       4.062 -80.987 -21.088  1.00  0.00      BSYN  
ATOM    691    O ALA    79       4.103 -80.615 -19.936  1.00  0.00      BSYN  
ATOM    692    N ALA    80       3.903 -80.148 -22.064  1.00  0.00      BSYN  
ATOM    693    H ALA    80       3.904 -80.411 -23.008  1.00  0.00      BSYN  
ATOM    694   CA ALA    80       3.886 -78.733 -21.786  1.00  0.00      BSYN  
ATOM    695   CB ALA    80       4.385 -78.112 -23.109  1.00  0.00      BSYN  
ATOM    696    C ALA    80       2.602 -78.011 -21.375  1.00  0.00      BSYN  
ATOM    697    O ALA    80       2.331 -76.856 -21.763  1.00  0.00      BSYN  
ATOM    698    N THR    81       2.152 -78.619 -20.197  1.00  0.00      BSYN  
ATOM    699    H THR    81       2.707 -79.311 -19.782  1.00  0.00      BSYN  
ATOM    700   CA THR    81       0.856 -78.285 -19.656  1.00  0.00      BSYN  
ATOM    701   CB THR    81       0.115 -79.541 -18.971  1.00  0.00      BSYN  
ATOM    702  OG1 THR    81       1.153 -80.017 -18.206  1.00  0.00      BSYN  
ATOM    703  HG1 THR    81       0.951 -80.810 -17.704  1.00  0.00      BSYN  
ATOM    704  CG2 THR    81      -0.413 -80.414 -20.061  1.00  0.00      BSYN  
ATOM    705    C THR    81       0.701 -77.099 -18.649  1.00  0.00      BSYN  
ATOM    706    O THR    81      -0.423 -76.808 -18.190  1.00  0.00      BSYN  
ATOM    707    N GLY    82       1.837 -76.487 -18.293  1.00  0.00      BSYN  
ATOM    708    H GLY    82       2.660 -76.971 -18.513  1.00  0.00      BSYN  
ATOM    709   CA GLY    82       2.040 -75.420 -17.325  1.00  0.00      BSYN  
ATOM    710    C GLY    82       1.559 -75.543 -15.903  1.00  0.00      BSYN  
ATOM    711    O GLY    82       2.166 -76.183 -15.017  1.00  0.00      BSYN  
ATOM    712    N LEU    83       0.407 -74.952 -15.584  1.00  0.00      BSYN  
ATOM    713    H LEU    83      -0.076 -74.586 -16.353  1.00  0.00      BSYN  
ATOM    714   CA LEU    83      -0.281 -74.945 -14.371  1.00  0.00      BSYN  
ATOM    715   CB LEU    83      -0.742 -76.353 -13.829  1.00  0.00      BSYN  
ATOM    716   CG LEU    83      -1.839 -77.013 -14.629  1.00  0.00      BSYN  
ATOM    717  CD1 LEU    83      -1.992 -78.500 -14.546  1.00  0.00      BSYN  
ATOM    718  CD2 LEU    83      -3.152 -76.393 -14.445  1.00  0.00      BSYN  
ATOM    719    C LEU    83       0.505 -74.190 -13.318  1.00  0.00      BSYN  
ATOM    720    O LEU    83       0.255 -73.033 -13.031  1.00  0.00      BSYN  
ATOM    721    N VAL    84       1.428 -74.878 -12.676  1.00  0.00      BSYN  
ATOM    722    H VAL    84       1.801 -75.650 -13.150  1.00  0.00      BSYN  
ATOM    723   CA VAL    84       2.127 -74.287 -11.518  1.00  0.00      BSYN  
ATOM    724   CB VAL    84       2.614 -75.469 -10.577  1.00  0.00      BSYN  
ATOM    725  CG1 VAL    84       1.440 -76.103  -9.929  1.00  0.00      BSYN  
ATOM    726  CG2 VAL    84       3.543 -76.516 -11.175  1.00  0.00      BSYN  
ATOM    727    C VAL    84       3.343 -73.394 -11.927  1.00  0.00      BSYN  
ATOM    728    O VAL    84       4.104 -73.763 -12.833  1.00  0.00      BSYN  
ATOM    729    N LYS    85       3.690 -72.288 -11.186  1.00  0.00      BSYN  
ATOM    730    H LYS    85       3.493 -72.254 -10.227  1.00  0.00      BSYN  
ATOM    731   CA LYS    85       4.586 -71.267 -11.722  1.00  0.00      BSYN  
ATOM    732   CB LYS    85       3.904 -69.820 -11.744  1.00  0.00      BSYN  
ATOM    733   CG LYS    85       2.438 -69.688 -12.308  1.00  0.00      BSYN  
ATOM    734   CD LYS    85       2.300 -70.093 -13.780  1.00  0.00      BSYN  
ATOM    735   CE LYS    85       2.839 -69.057 -14.595  1.00  0.00      BSYN  
ATOM    736   NZ LYS    85       2.596 -69.581 -15.907  1.00  0.00      BSYN  
ATOM    737  HZ1 LYS    85       2.790 -68.889 -16.659  1.00  0.00      BSYN  
ATOM    738  HZ2 LYS    85       3.096 -70.490 -15.981  1.00  0.00      BSYN  
ATOM    739  HZ3 LYS    85       1.584 -69.812 -15.957  1.00  0.00      BSYN  
ATOM    740    C LYS    85       5.950 -71.148 -10.929  1.00  0.00      BSYN  
ATOM    741    O LYS    85       6.863 -71.874 -11.326  1.00  0.00      BSYN  
ATOM    742    N ARG    86       6.174 -70.233  -9.891  1.00  0.00      BSYN  
ATOM    743    H ARG    86       5.612 -69.434  -9.815  1.00  0.00      BSYN  
ATOM    744   CA ARG    86       7.312 -70.352  -9.014  1.00  0.00      BSYN  
ATOM    745   CB ARG    86       7.941 -69.029  -8.875  1.00  0.00      BSYN  
ATOM    746   CG ARG    86       8.996 -68.786  -7.799  1.00  0.00      BSYN  
ATOM    747   CD ARG    86      10.138 -67.767  -8.217  1.00  0.00      BSYN  
ATOM    748   NE ARG    86      10.922 -68.269  -9.324  1.00  0.00      BSYN  
ATOM    749   HE ARG    86      10.511 -68.385 -10.206  1.00  0.00      BSYN  
ATOM    750   CZ ARG    86      12.138 -68.733  -9.036  1.00  0.00      BSYN  
ATOM    751  NH1 ARG    86      12.710 -69.355 -10.004  1.00  0.00      BSYN  
ATOM    752 HH11 ARG    86      13.580 -69.847  -9.994  1.00  0.00      BSYN  
ATOM    753 HH12 ARG    86      12.141 -69.353 -10.827  1.00  0.00      BSYN  
ATOM    754  NH2 ARG    86      12.804 -68.527  -7.899  1.00  0.00      BSYN  
ATOM    755 HH21 ARG    86      13.715 -68.940  -7.874  1.00  0.00      BSYN  
ATOM    756 HH22 ARG    86      12.480 -68.029  -7.096  1.00  0.00      BSYN  
ATOM    757    C ARG    86       6.990 -70.975  -7.682  1.00  0.00      BSYN  
ATOM    758    O ARG    86       6.106 -70.552  -6.903  1.00  0.00      BSYN  
ATOM    759    N GLU    87       7.696 -72.078  -7.373  1.00  0.00      BSYN  
ATOM    760    H GLU    87       8.242 -72.598  -7.999  1.00  0.00      BSYN  
ATOM    761   CA GLU    87       7.393 -72.913  -6.181  1.00  0.00      BSYN  
ATOM    762   CB GLU    87       7.565 -74.372  -6.393  1.00  0.00      BSYN  
ATOM    763   CG GLU    87       6.684 -74.844  -7.622  1.00  0.00      BSYN  
ATOM    764   CD GLU    87       5.210 -74.778  -7.407  1.00  0.00      BSYN  
ATOM    765  OE1 GLU    87       4.548 -73.869  -8.012  1.00  0.00      BSYN  
ATOM    766  OE2 GLU    87       4.775 -75.552  -6.522  1.00  0.00      BSYN  
ATOM    767    C GLU    87       7.901 -72.563  -4.887  1.00  0.00      BSYN  
ATOM    768    O GLU    87       7.290 -71.914  -3.969  1.00  0.00      BSYN  
ATOM    769    N GLU    88       9.148 -72.851  -4.435  1.00  0.00      BSYN  
ATOM    770    H GLU    88       9.587 -73.650  -4.795  1.00  0.00      BSYN  
ATOM    771   CA GLU    88       9.823 -72.194  -3.330  1.00  0.00      BSYN  
ATOM    772   CB GLU    88      10.887 -73.149  -2.635  1.00  0.00      BSYN  
ATOM    773   CG GLU    88      10.248 -74.357  -2.231  1.00  0.00      BSYN  
ATOM    774   CD GLU    88      11.095 -75.438  -1.629  1.00  0.00      BSYN  
ATOM    775  OE1 GLU    88      11.547 -75.236  -0.535  1.00  0.00      BSYN  
ATOM    776  OE2 GLU    88      11.454 -76.407  -2.297  1.00  0.00      BSYN  
ATOM    777    C GLU    88      10.492 -70.970  -3.989  1.00  0.00      BSYN  
ATOM    778    O GLU    88      10.850 -71.022  -5.177  1.00  0.00      BSYN  
ATOM    779    N PHE    89      10.681 -69.907  -3.258  1.00  0.00      BSYN  
ATOM    780    H PHE    89      11.175 -69.128  -3.591  1.00  0.00      BSYN  
ATOM    781   CA PHE    89      10.290 -69.651  -1.911  1.00  0.00      BSYN  
ATOM    782   CB PHE    89      11.485 -69.932  -0.909  1.00  0.00      BSYN  
ATOM    783   CG PHE    89      11.007 -70.114   0.511  1.00  0.00      BSYN  
ATOM    784  CD1 PHE    89       9.975 -70.906   1.008  1.00  0.00      BSYN  
ATOM    785  CD2 PHE    89      11.674 -69.255   1.313  1.00  0.00      BSYN  
ATOM    786  CE1 PHE    89       9.690 -70.755   2.338  1.00  0.00      BSYN  
ATOM    787  CE2 PHE    89      11.362 -69.043   2.650  1.00  0.00      BSYN  
ATOM    788   CZ PHE    89      10.332 -69.828   3.072  1.00  0.00      BSYN  
ATOM    789    C PHE    89       9.984 -68.194  -1.811  1.00  0.00      BSYN  
ATOM    790    O PHE    89      10.677 -67.374  -2.424  1.00  0.00      BSYN  
ATOM    791    N PRO    90       8.836 -67.651  -1.318  1.00  0.00      BSYN  
ATOM    792   CD PRO    90       8.831 -66.504  -0.326  1.00  0.00      BSYN  
ATOM    793   CA PRO    90       7.599 -68.460  -1.001  1.00  0.00      BSYN  
ATOM    794   CB PRO    90       6.788 -67.463  -0.175  1.00  0.00      BSYN  
ATOM    795   CG PRO    90       7.854 -66.923   0.716  1.00  0.00      BSYN  
ATOM    796    C PRO    90       6.815 -68.710  -2.288  1.00  0.00      BSYN  
ATOM    797    O PRO    90       7.390 -68.540  -3.379  1.00  0.00      BSYN  
ATOM    798    N THR    91       5.516 -69.045  -2.278  1.00  0.00      BSYN  
ATOM    799    H THR    91       5.104 -68.907  -1.400  1.00  0.00      BSYN  
ATOM    800   CA THR    91       4.766 -69.445  -3.429  1.00  0.00      BSYN  
ATOM    801   CB THR    91       3.621 -70.339  -2.873  1.00  0.00      BSYN  
ATOM    802  OG1 THR    91       4.342 -71.434  -2.305  1.00  0.00      BSYN  
ATOM    803  HG1 THR    91       5.056 -71.470  -2.946  1.00  0.00      BSYN  
ATOM    804  CG2 THR    91       2.752 -70.923  -3.919  1.00  0.00      BSYN  
ATOM    805    C THR    91       4.148 -68.275  -4.021  1.00  0.00      BSYN  
ATOM    806    O THR    91       3.080 -67.599  -3.706  1.00  0.00      BSYN  
ATOM    807    N ASP    92       5.013 -67.703  -4.883  1.00  0.00      BSYN  
ATOM    808    H ASP    92       5.807 -68.173  -5.214  1.00  0.00      BSYN  
ATOM    809   CA ASP    92       4.740 -66.485  -5.567  1.00  0.00      BSYN  
ATOM    810   CB ASP    92       6.021 -66.144  -6.293  1.00  0.00      BSYN  
ATOM    811   CG ASP    92       5.910 -64.699  -6.624  1.00  0.00      BSYN  
ATOM    812  OD1 ASP    92       5.982 -63.979  -5.624  1.00  0.00      BSYN  
ATOM    813  OD2 ASP    92       5.892 -64.305  -7.697  1.00  0.00      BSYN  
ATOM    814    C ASP    92       3.515 -66.626  -6.479  1.00  0.00      BSYN  
ATOM    815    O ASP    92       3.662 -67.160  -7.574  1.00  0.00      BSYN  
ATOM    816    N LEU    93       2.356 -66.113  -6.008  1.00  0.00      BSYN  
ATOM    817    H LEU    93       2.311 -65.923  -5.047  1.00  0.00      BSYN  
ATOM    818   CA LEU    93       1.209 -66.362  -6.821  1.00  0.00      BSYN  
ATOM    819   CB LEU    93      -0.088 -66.760  -5.991  1.00  0.00      BSYN  
ATOM    820   CG LEU    93      -1.400 -66.988  -6.738  1.00  0.00      BSYN  
ATOM    821  CD1 LEU    93      -1.595 -68.384  -7.324  1.00  0.00      BSYN  
ATOM    822  CD2 LEU    93      -2.400 -66.645  -5.629  1.00  0.00      BSYN  
ATOM    823    C LEU    93       1.032 -65.259  -7.869  1.00  0.00      BSYN  
ATOM    824    O LEU    93       0.406 -64.250  -7.562  1.00  0.00      BSYN  
ATOM    825    N LYS    94       1.691 -65.630  -8.951  1.00  0.00      BSYN  
ATOM    826    H LYS    94       2.035 -66.547  -8.994  1.00  0.00      BSYN  
ATOM    827   CA LYS    94       1.457 -64.884 -10.150  1.00  0.00      BSYN  
ATOM    828   CB LYS    94       2.694 -64.851 -11.072  1.00  0.00      BSYN  
ATOM    829   CG LYS    94       3.885 -64.055 -10.449  1.00  0.00      BSYN  
ATOM    830   CD LYS    94       4.936 -63.990 -11.543  1.00  0.00      BSYN  
ATOM    831   CE LYS    94       5.864 -65.151 -11.517  1.00  0.00      BSYN  
ATOM    832   NZ LYS    94       6.226 -65.657 -10.266  1.00  0.00      BSYN  
ATOM    833  HZ1 LYS    94       7.080 -66.251 -10.302  1.00  0.00      BSYN  
ATOM    834  HZ2 LYS    94       6.379 -64.978  -9.493  1.00  0.00      BSYN  
ATOM    835  HZ3 LYS    94       5.462 -66.242  -9.873  1.00  0.00      BSYN  
ATOM    836    C LYS    94       0.285 -65.387 -10.983  1.00  0.00      BSYN  
ATOM    837    O LYS    94       0.268 -66.589 -11.129  1.00  0.00      BSYN  
ATOM    838    N PRO    95      -0.746 -64.578 -11.198  1.00  0.00      BSYN  
ATOM    839   CD PRO    95      -0.704 -63.122 -10.959  1.00  0.00      BSYN  
ATOM    840   CA PRO    95      -2.127 -64.947 -11.540  1.00  0.00      BSYN  
ATOM    841   CB PRO    95      -2.936 -63.730 -11.113  1.00  0.00      BSYN  
ATOM    842   CG PRO    95      -2.039 -62.547 -11.519  1.00  0.00      BSYN  
ATOM    843    C PRO    95      -2.509 -65.172 -12.975  1.00  0.00      BSYN  
ATOM    844    O PRO    95      -3.549 -64.656 -13.350  1.00  0.00      BSYN  
ATOM    845    N GLU    96      -1.758 -66.004 -13.686  1.00  0.00      BSYN  
ATOM    846    H GLU    96      -0.950 -66.394 -13.293  1.00  0.00      BSYN  
ATOM    847   CA GLU    96      -2.091 -66.204 -15.071  1.00  0.00      BSYN  
ATOM    848   CB GLU    96      -1.025 -65.694 -15.972  1.00  0.00      BSYN  
ATOM    849   CG GLU    96      -0.989 -64.263 -15.993  1.00  0.00      BSYN  
ATOM    850   CD GLU    96       0.298 -63.807 -16.677  1.00  0.00      BSYN  
ATOM    851  OE1 GLU    96       1.187 -63.716 -15.804  1.00  0.00      BSYN  
ATOM    852  OE2 GLU    96       0.523 -63.537 -17.861  1.00  0.00      BSYN  
ATOM    853    C GLU    96      -2.250 -67.642 -15.329  1.00  0.00      BSYN  
ATOM    854    O GLU    96      -1.276 -68.384 -15.624  1.00  0.00      BSYN  
ATOM    855    N GLU    97      -3.452 -68.062 -14.980  1.00  0.00      BSYN  
ATOM    856    H GLU    97      -4.074 -67.715 -14.307  1.00  0.00      BSYN  
ATOM    857   CA GLU    97      -4.002 -69.248 -15.605  1.00  0.00      BSYN  
ATOM    858   CB GLU    97      -5.472 -69.315 -15.291  1.00  0.00      BSYN  
ATOM    859   CG GLU    97      -5.989 -69.967 -14.040  1.00  0.00      BSYN  
ATOM    860   CD GLU    97      -7.387 -70.549 -14.125  1.00  0.00      BSYN  
ATOM    861  OE1 GLU    97      -7.511 -71.791 -14.283  1.00  0.00      BSYN  
ATOM    862  OE2 GLU    97      -8.323 -69.827 -14.199  1.00  0.00      BSYN  
ATOM    863    C GLU    97      -3.830 -69.419 -17.065  1.00  0.00      BSYN  
ATOM    864    O GLU    97      -4.462 -68.813 -17.906  1.00  0.00      BSYN  
ATOM    865    N VAL    98      -2.752 -70.180 -17.358  1.00  0.00      BSYN  
ATOM    866    H VAL    98      -2.088 -70.358 -16.660  1.00  0.00      BSYN  
ATOM    867   CA VAL    98      -2.390 -70.550 -18.731  1.00  0.00      BSYN  
ATOM    868   CB VAL    98      -0.995 -69.883 -19.084  1.00  0.00      BSYN  
ATOM    869  CG1 VAL    98       0.299 -70.741 -18.789  1.00  0.00      BSYN  
ATOM    870  CG2 VAL    98      -1.020 -69.390 -20.484  1.00  0.00      BSYN  
ATOM    871    C VAL    98      -2.523 -71.986 -19.110  1.00  0.00      BSYN  
ATOM    872    O VAL    98      -1.738 -72.900 -18.798  1.00  0.00      BSYN  
ATOM    873    N ALA    99      -3.750 -72.372 -19.713  1.00  0.00      BSYN  
ATOM    874    H ALA    99      -4.492 -71.738 -19.628  1.00  0.00      BSYN  
ATOM    875   CA ALA    99      -4.112 -73.751 -20.151  1.00  0.00      BSYN  
ATOM    876   CB ALA    99      -4.870 -74.452 -18.932  1.00  0.00      BSYN  
ATOM    877    C ALA    99      -5.198 -73.641 -21.269  1.00  0.00      BSYN  
ATOM    878    O ALA    99      -6.000 -72.648 -21.316  1.00  0.00      BSYN  
ATOM    879    N GLN   100      -5.299 -74.677 -22.134  1.00  0.00      BSYN  
ATOM    880    H GLN   100      -5.183 -75.556 -21.718  1.00  0.00      BSYN  
ATOM    881   CA GLN   100      -6.052 -74.673 -23.361  1.00  0.00      BSYN  
ATOM    882   CB GLN   100      -5.566 -75.619 -24.440  1.00  0.00      BSYN  
ATOM    883   CG GLN   100      -6.424 -76.078 -25.545  1.00  0.00      BSYN  
ATOM    884   CD GLN   100      -6.053 -75.520 -26.969  1.00  0.00      BSYN  
ATOM    885  OE1 GLN   100      -5.223 -76.093 -27.625  1.00  0.00      BSYN  
ATOM    886  NE2 GLN   100      -6.567 -74.398 -27.419  1.00  0.00      BSYN  
ATOM    887 HE21 GLN   100      -7.020 -73.829 -26.762  1.00  0.00      BSYN  
ATOM    888 HE22 GLN   100      -6.637 -74.375 -28.397  1.00  0.00      BSYN  
ATOM    889    C GLN   100      -7.511 -74.842 -23.080  1.00  0.00      BSYN  
ATOM    890    O GLN   100      -7.922 -75.881 -22.568  1.00  0.00      BSYN  
ATOM    891    N GLU   101      -8.274 -73.729 -23.271  1.00  0.00      BSYN  
ATOM    892    H GLU   101      -7.834 -72.868 -23.426  1.00  0.00      BSYN  
ATOM    893   CA GLU   101      -9.677 -73.890 -23.333  1.00  0.00      BSYN  
ATOM    894   CB GLU   101     -10.334 -72.547 -23.031  1.00  0.00      BSYN  
ATOM    895   CG GLU   101     -11.771 -72.764 -22.411  1.00  0.00      BSYN  
ATOM    896   CD GLU   101     -12.862 -72.011 -23.113  1.00  0.00      BSYN  
ATOM    897  OE1 GLU   101     -13.638 -72.665 -23.817  1.00  0.00      BSYN  
ATOM    898  OE2 GLU   101     -12.926 -70.770 -22.896  1.00  0.00      BSYN  
ATOM    899    C GLU   101      -9.962 -74.677 -24.662  1.00  0.00      BSYN  
ATOM    900    O GLU   101      -9.933 -74.057 -25.689  1.00  0.00      BSYN  
ATOM    901    N ALA   102     -10.005 -75.946 -24.511  1.00  0.00      BSYN  
ATOM    902    H ALA   102     -10.134 -76.315 -23.613  1.00  0.00      BSYN  
ATOM    903   CA ALA   102     -10.242 -76.912 -25.569  1.00  0.00      BSYN  
ATOM    904   CB ALA   102      -9.949 -78.240 -24.927  1.00  0.00      BSYN  
ATOM    905    C ALA   102     -11.700 -77.030 -25.964  1.00  0.00      BSYN  
ATOM    906    O ALA   102     -12.619 -76.961 -25.137  1.00  0.00      BSYN  
ATOM    907    N ALA   103     -11.910 -77.123 -27.230  1.00  0.00      BSYN  
ATOM    908    H ALA   103     -11.164 -77.015 -27.856  1.00  0.00      BSYN  
ATOM    909   CA ALA   103     -13.148 -77.316 -27.852  1.00  0.00      BSYN  
ATOM    910   CB ALA   103     -13.533 -76.124 -28.709  1.00  0.00      BSYN  
ATOM    911    C ALA   103     -13.329 -78.584 -28.725  1.00  0.00      BSYN  
ATOM    912    O ALA   103     -14.090 -78.825 -29.638  1.00  0.00      BSYN  
ATOM    913    N GLU   104     -12.469 -79.533 -28.281  1.00  0.00      BSYN  
ATOM    914    H GLU   104     -11.913 -79.288 -27.512  1.00  0.00      BSYN  
ATOM    915   CA GLU   104     -12.562 -80.938 -28.665  1.00  0.00      BSYN  
ATOM    916   CB GLU   104     -11.440 -81.301 -29.304  1.00  0.00      BSYN  
ATOM    917   CG GLU   104     -10.968 -80.365 -30.432  1.00  0.00      BSYN  
ATOM    918   CD GLU   104      -9.546 -79.897 -30.073  1.00  0.00      BSYN  
ATOM    919  OE1 GLU   104      -9.403 -78.958 -29.426  1.00  0.00      BSYN  
ATOM    920  OE2 GLU   104      -8.604 -80.552 -30.498  1.00  0.00      BSYN  
ATOM    921    C GLU   104     -12.937 -81.893 -27.495  1.00  0.00      BSYN  
ATOM    922    O GLU   104     -12.392 -81.792 -26.419  1.00  0.00      BSYN  
ATOM    923    N GLU   105     -13.866 -82.758 -27.678  1.00  0.00      BSYN  
ATOM    924    H GLU   105     -14.407 -82.576 -28.474  1.00  0.00      BSYN  
ATOM    925   CA GLU   105     -14.431 -83.695 -26.664  1.00  0.00      BSYN  
ATOM    926   CB GLU   105     -15.291 -82.978 -25.660  1.00  0.00      BSYN  
ATOM    927   CG GLU   105     -15.743 -83.919 -24.599  1.00  0.00      BSYN  
ATOM    928   CD GLU   105     -16.477 -83.393 -23.384  1.00  0.00      BSYN  
ATOM    929  OE1 GLU   105     -17.664 -83.373 -23.375  1.00  0.00      BSYN  
ATOM    930  OE2 GLU   105     -15.763 -82.831 -22.502  1.00  0.00      BSYN  
ATOM    931    C GLU   105     -15.088 -84.979 -27.239  1.00  0.00      BSYN  
ATOM    932    O GLU   105     -16.293 -84.991 -27.519  1.00  0.00      BSYN  
ATOM    933    N PRO   106     -14.528 -86.103 -27.577  1.00  0.00      BSYN  
ATOM    934   CD PRO   106     -15.237 -87.336 -27.851  1.00  0.00      BSYN  
ATOM    935   CA PRO   106     -13.053 -86.449 -27.613  1.00  0.00      BSYN  
ATOM    936   CB PRO   106     -13.068 -87.912 -27.295  1.00  0.00      BSYN  
ATOM    937   CG PRO   106     -14.211 -88.541 -28.026  1.00  0.00      BSYN  
ATOM    938    C PRO   106     -12.388 -86.072 -28.892  1.00  0.00      BSYN  
ATOM    939    O PRO   106     -12.856 -85.158 -29.503  1.00  0.00      BSYN  
ATOM    940    N LEU   107     -11.382 -86.835 -29.197  1.00  0.00      BSYN  
ATOM    941    H LEU   107     -11.009 -87.453 -28.534  1.00  0.00      BSYN  
ATOM    942   CA LEU   107     -10.432 -86.625 -30.344  1.00  0.00      BSYN  
ATOM    943   CB LEU   107      -9.203 -87.049 -29.776  1.00  0.00      BSYN  
ATOM    944   CG LEU   107      -8.575 -86.451 -28.484  1.00  0.00      BSYN  
ATOM    945  CD1 LEU   107      -7.049 -86.680 -28.550  1.00  0.00      BSYN  
ATOM    946  CD2 LEU   107      -8.837 -85.061 -28.414  1.00  0.00      BSYN  
ATOM    947    C LEU   107     -10.825 -87.521 -31.548  1.00  0.00      BSYN  
ATOM    948    O LEU   107     -10.225 -88.581 -31.901  1.00  0.00      BSYN  
ATOM    949    N ILE   108     -12.005 -87.150 -31.982  1.00  0.00      BSYN  
ATOM    950    H ILE   108     -12.722 -86.938 -31.348  1.00  0.00      BSYN  
ATOM    951   CA ILE   108     -12.506 -87.481 -33.234  1.00  0.00      BSYN  
ATOM    952   CB ILE   108     -13.683 -88.530 -33.215  1.00  0.00      BSYN  
ATOM    953  CG2 ILE   108     -13.240 -90.009 -33.020  1.00  0.00      BSYN  
ATOM    954  CG1 ILE   108     -14.892 -88.164 -32.365  1.00  0.00      BSYN  
ATOM    955   CD ILE   108     -15.955 -89.237 -32.068  1.00  0.00      BSYN  
ATOM    956    C ILE   108     -12.800 -86.279 -34.029  1.00  0.00      BSYN  
ATOM    957    O ILE   108     -13.583 -85.455 -33.501  1.00  0.00      BSYN  
ATOM    958    N GLU   109     -12.335 -86.226 -35.229  1.00  0.00      BSYN  
ATOM    959    H GLU   109     -11.838 -86.983 -35.606  1.00  0.00      BSYN  
ATOM    960   CA GLU   109     -12.524 -85.224 -36.254  1.00  0.00      BSYN  
ATOM    961   CB GLU   109     -11.343 -84.440 -36.739  1.00  0.00      BSYN  
ATOM    962   CG GLU   109     -10.739 -83.379 -35.834  1.00  0.00      BSYN  
ATOM    963   CD GLU   109      -9.615 -82.604 -36.389  1.00  0.00      BSYN  
ATOM    964  OE1 GLU   109      -8.962 -82.939 -37.374  1.00  0.00      BSYN  
ATOM    965  OE2 GLU   109      -9.273 -81.629 -35.735  1.00  0.00      BSYN  
ATOM    966    C GLU   109     -13.109 -85.773 -37.446  1.00  0.00      BSYN  
ATOM    967    O GLU   109     -12.774 -86.939 -37.798  1.00  0.00      BSYN  
ATOM    968    N PRO   110     -14.053 -85.095 -38.106  1.00  0.00      BSYN  
ATOM    969   CD PRO   110     -14.661 -83.900 -37.583  1.00  0.00      BSYN  
ATOM    970   CA PRO   110     -14.763 -85.492 -39.332  1.00  0.00      BSYN  
ATOM    971   CB PRO   110     -15.985 -84.512 -39.410  1.00  0.00      BSYN  
ATOM    972   CG PRO   110     -15.312 -83.295 -38.807  1.00  0.00      BSYN  
ATOM    973    C PRO   110     -13.896 -85.447 -40.560  1.00  0.00      BSYN  
ATOM    974    O PRO   110     -13.558 -84.395 -41.029  1.00  0.00      BSYN  
ATOM    975    N LEU   111     -13.617 -86.555 -41.241  1.00  0.00      BSYN  
ATOM    976    H LEU   111     -13.707 -87.456 -40.865  1.00  0.00      BSYN  
ATOM    977   CA LEU   111     -12.636 -86.571 -42.390  1.00  0.00      BSYN  
ATOM    978   CB LEU   111     -11.821 -87.902 -42.368  1.00  0.00      BSYN  
ATOM    979   CG LEU   111     -10.738 -88.416 -41.356  1.00  0.00      BSYN  
ATOM    980  CD1 LEU   111     -10.462 -89.913 -41.577  1.00  0.00      BSYN  
ATOM    981  CD2 LEU   111      -9.386 -87.667 -41.378  1.00  0.00      BSYN  
ATOM    982    C LEU   111     -13.629 -86.741 -43.630  1.00  0.00      BSYN  
ATOM    983    O LEU   111     -14.346 -87.692 -43.784  1.00  0.00      BSYN  
ATOM    984    N MET   112     -13.767 -85.539 -44.231  1.00  0.00      BSYN  
ATOM    985    H MET   112     -13.517 -84.829 -43.603  1.00  0.00      BSYN  
ATOM    986   CA MET   112     -14.406 -85.285 -45.515  1.00  0.00      BSYN  
ATOM    987   CB MET   112     -14.683 -83.762 -45.683  1.00  0.00      BSYN  
ATOM    988   CG MET   112     -16.059 -83.493 -46.020  1.00  0.00      BSYN  
ATOM    989   SD MET   112     -16.302 -82.741 -47.623  1.00  0.00      BSYN  
ATOM    990   CE MET   112     -17.663 -81.697 -47.360  1.00  0.00      BSYN  
ATOM    991    C MET   112     -13.460 -85.840 -46.600  1.00  0.00      BSYN  
ATOM    992    O MET   112     -12.251 -85.460 -46.719  1.00  0.00      BSYN  
ATOM    993    N GLU   113     -13.901 -86.729 -47.410  1.00  0.00      BSYN  
ATOM    994    H GLU   113     -13.226 -87.265 -47.876  1.00  0.00      BSYN  
ATOM    995   CA GLU   113     -15.308 -87.057 -47.654  1.00  0.00      BSYN  
ATOM    996   CB GLU   113     -15.583 -86.940 -49.130  1.00  0.00      BSYN  
ATOM    997   CG GLU   113     -15.549 -85.591 -49.898  1.00  0.00      BSYN  
ATOM    998   CD GLU   113     -14.173 -85.057 -50.175  1.00  0.00      BSYN  
ATOM    999  OE1 GLU   113     -13.889 -83.959 -49.698  1.00  0.00      BSYN  
ATOM   1000  OE2 GLU   113     -13.340 -85.652 -50.795  1.00  0.00      BSYN  
ATOM   1001    C GLU   113     -15.838 -88.462 -47.210  1.00  0.00      BSYN  
ATOM   1002    O GLU   113     -15.155 -89.487 -47.277  1.00  0.00      BSYN  
ATOM   1003    N PRO   114     -16.968 -88.443 -46.439  1.00  0.00      BSYN  
ATOM   1004   CD PRO   114     -17.768 -87.220 -46.135  1.00  0.00      BSYN  
ATOM   1005   CA PRO   114     -17.503 -89.620 -45.803  1.00  0.00      BSYN  
ATOM   1006   CB PRO   114     -18.541 -89.054 -44.942  1.00  0.00      BSYN  
ATOM   1007   CG PRO   114     -19.075 -87.729 -45.619  1.00  0.00      BSYN  
ATOM   1008    C PRO   114     -18.098 -90.540 -46.847  1.00  0.00      BSYN  
ATOM   1009    O PRO   114     -19.286 -90.545 -47.076  1.00  0.00      BSYN  
ATOM   1010    N GLU   115     -17.221 -91.347 -47.395  1.00  0.00      BSYN  
ATOM   1011    H GLU   115     -16.282 -91.322 -47.115  1.00  0.00      BSYN  
ATOM   1012   CA GLU   115     -17.539 -92.481 -48.330  1.00  0.00      BSYN  
ATOM   1013   CB GLU   115     -16.596 -92.723 -49.459  1.00  0.00      BSYN  
ATOM   1014   CG GLU   115     -16.758 -91.789 -50.763  1.00  0.00      BSYN  
ATOM   1015   CD GLU   115     -15.617 -91.999 -51.752  1.00  0.00      BSYN  
ATOM   1016  OE1 GLU   115     -15.476 -93.119 -52.320  1.00  0.00      BSYN  
ATOM   1017  OE2 GLU   115     -14.867 -91.019 -51.990  1.00  0.00      BSYN  
ATOM   1018    C GLU   115     -17.930 -93.862 -47.735  1.00  0.00      BSYN  
ATOM   1019    O GLU   115     -17.302 -94.512 -46.925  1.00  0.00      BSYN  
ATOM   1020    N GLY   116     -19.132 -94.319 -48.092  1.00  0.00      BSYN  
ATOM   1021    H GLY   116     -19.796 -93.733 -48.513  1.00  0.00      BSYN  
ATOM   1022   CA GLY   116     -19.488 -95.718 -47.782  1.00  0.00      BSYN  
ATOM   1023    C GLY   116     -20.729 -96.179 -48.585  1.00  0.00      BSYN  
ATOM   1024    O GLY   116     -20.769 -96.135 -49.790  1.00  0.00      BSYN  
ATOM   1025    N GLU   117     -21.848 -96.526 -47.924  1.00  0.00      BSYN  
ATOM   1026    H GLU   117     -21.786 -96.722 -46.966  1.00  0.00      BSYN  
ATOM   1027   CA GLU   117     -23.173 -96.819 -48.517  1.00  0.00      BSYN  
ATOM   1028   CB GLU   117     -23.710 -97.892 -47.734  1.00  0.00      BSYN  
ATOM   1029   CG GLU   117     -23.413 -99.331 -47.992  1.00  0.00      BSYN  
ATOM   1030   CD GLU   117     -24.366-100.271 -47.244  1.00  0.00      BSYN  
ATOM   1031  OE1 GLU   117     -24.466-100.180 -46.046  1.00  0.00      BSYN  
ATOM   1032  OE2 GLU   117     -25.138-101.007 -47.894  1.00  0.00      BSYN  
ATOM   1033    C GLU   117     -23.918 -95.471 -48.371  1.00  0.00      BSYN  
ATOM   1034    O GLU   117     -24.808 -95.339 -47.578  1.00  0.00      BSYN  
ATOM   1035    N SER   118     -23.541 -94.339 -49.136  1.00  0.00      BSYN  
ATOM   1036    H SER   118     -23.177 -94.418 -50.042  1.00  0.00      BSYN  
ATOM   1037   CA SER   118     -23.885 -92.982 -48.691  1.00  0.00      BSYN  
ATOM   1038   CB SER   118     -22.896 -92.262 -47.709  1.00  0.00      BSYN  
ATOM   1039   OG SER   118     -21.487 -92.237 -48.137  1.00  0.00      BSYN  
ATOM   1040   HG SER   118     -21.067 -91.399 -47.931  1.00  0.00      BSYN  
ATOM   1041    C SER   118     -24.120 -92.088 -49.908  1.00  0.00      BSYN  
ATOM   1042    O SER   118     -25.093 -91.297 -49.887  1.00  0.00      BSYN  
ATOM   1043    N TYR   119     -23.267 -92.246 -50.937  1.00  0.00      BSYN  
ATOM   1044    H TYR   119     -22.473 -92.820 -50.968  1.00  0.00      BSYN  
ATOM   1045   CA TYR   119     -23.453 -91.486 -52.123  1.00  0.00      BSYN  
ATOM   1046   CB TYR   119     -22.162 -91.131 -52.765  1.00  0.00      BSYN  
ATOM   1047   CG TYR   119     -21.297 -90.316 -51.765  1.00  0.00      BSYN  
ATOM   1048  CD1 TYR   119     -21.872 -89.491 -50.859  1.00  0.00      BSYN  
ATOM   1049  CE1 TYR   119     -21.139 -88.730 -49.974  1.00  0.00      BSYN  
ATOM   1050  CD2 TYR   119     -19.951 -90.422 -51.823  1.00  0.00      BSYN  
ATOM   1051  CE2 TYR   119     -19.205 -89.628 -51.011  1.00  0.00      BSYN  
ATOM   1052   CZ TYR   119     -19.798 -88.851 -50.054  1.00  0.00      BSYN  
ATOM   1053   OH TYR   119     -18.969 -88.045 -49.196  1.00  0.00      BSYN  
ATOM   1054   HH TYR   119     -19.539 -87.451 -48.703  1.00  0.00      BSYN  
ATOM   1055    C TYR   119     -24.274 -92.398 -53.047  1.00  0.00      BSYN  
ATOM   1056    O TYR   119     -23.777 -93.509 -53.263  1.00  0.00      BSYN  
ATOM   1057    N GLU   120     -25.337 -92.056 -53.708  1.00  0.00      BSYN  
ATOM   1058    H GLU   120     -25.831 -91.269 -53.397  1.00  0.00      BSYN  
ATOM   1059   CA GLU   120     -25.986 -92.666 -54.823  1.00  0.00      BSYN  
ATOM   1060   CB GLU   120     -27.532 -92.885 -54.443  1.00  0.00      BSYN  
ATOM   1061   CG GLU   120     -28.046 -94.184 -53.749  1.00  0.00      BSYN  
ATOM   1062   CD GLU   120     -27.795 -95.323 -54.663  1.00  0.00      BSYN  
ATOM   1063  OE1 GLU   120     -28.652 -95.550 -55.495  1.00  0.00      BSYN  
ATOM   1064  OE2 GLU   120     -26.714 -95.935 -54.668  1.00  0.00      BSYN  
ATOM   1065    C GLU   120     -25.793 -91.841 -56.073  1.00  0.00      BSYN  
ATOM   1066    O GLU   120     -26.484 -91.065 -56.657  1.00  0.00      BSYN  
ATOM   1067    N ASP   121     -24.588 -92.287 -56.479  1.00  0.00      BSYN  
ATOM   1068    H ASP   121     -24.157 -92.968 -55.921  1.00  0.00      BSYN  
ATOM   1069   CA ASP   121     -23.927 -91.555 -57.552  1.00  0.00      BSYN  
ATOM   1070   CB ASP   121     -22.549 -90.972 -57.039  1.00  0.00      BSYN  
ATOM   1071   CG ASP   121     -22.050 -89.888 -57.989  1.00  0.00      BSYN  
ATOM   1072  OD1 ASP   121     -22.819 -88.979 -58.366  1.00  0.00      BSYN  
ATOM   1073  OD2 ASP   121     -20.853 -89.732 -58.092  1.00  0.00      BSYN  
ATOM   1074    C ASP   121     -23.780 -92.393 -58.811  1.00  0.00      BSYN  
ATOM   1075    O ASP   121     -22.971 -93.270 -58.841  1.00  0.00      BSYN  
ATOM   1076    N PRO   122     -24.533 -92.024 -59.848  1.00  0.00      BSYN  
ATOM   1077   CD PRO   122     -25.394 -90.855 -59.921  1.00  0.00      BSYN  
ATOM   1078   CA PRO   122     -24.616 -92.699 -61.097  1.00  0.00      BSYN  
ATOM   1079   CB PRO   122     -25.915 -92.091 -61.771  1.00  0.00      BSYN  
ATOM   1080   CG PRO   122     -26.555 -91.354 -60.631  1.00  0.00      BSYN  
ATOM   1081    C PRO   122     -23.360 -92.460 -61.916  1.00  0.00      BSYN  
ATOM   1082    O PRO   122     -23.041 -91.292 -62.108  1.00  0.00      BSYN  
ATOM   1083    N PRO   123     -22.692 -93.520 -62.420  1.00  0.00      BSYN  
ATOM   1084   CD PRO   123     -22.836 -94.869 -61.851  1.00  0.00      BSYN  
ATOM   1085   CA PRO   123     -21.620 -93.623 -63.416  1.00  0.00      BSYN  
ATOM   1086   CB PRO   123     -21.131 -95.054 -63.284  1.00  0.00      BSYN  
ATOM   1087   CG PRO   123     -21.365 -95.439 -61.973  1.00  0.00      BSYN  
ATOM   1088    C PRO   123     -22.093 -93.116 -64.740  1.00  0.00      BSYN  
ATOM   1089    O PRO   123     -22.208 -93.875 -65.730  1.00  0.00      BSYN  
ATOM   1090    N GLN   124     -22.482 -91.869 -64.797  1.00  0.00      BSYN  
ATOM   1091    H GLN   124     -22.007 -91.239 -64.216  1.00  0.00      BSYN  
ATOM   1092   CA GLN   124     -23.440 -91.326 -65.779  1.00  0.00      BSYN  
ATOM   1093   CB GLN   124     -24.298 -90.192 -65.105  1.00  0.00      BSYN  
ATOM   1094   CG GLN   124     -25.805 -90.467 -65.184  1.00  0.00      BSYN  
ATOM   1095   CD GLN   124     -26.451 -90.447 -66.604  1.00  0.00      BSYN  
ATOM   1096  OE1 GLN   124     -26.369 -91.418 -67.379  1.00  0.00      BSYN  
ATOM   1097  NE2 GLN   124     -26.970 -89.309 -67.049  1.00  0.00      BSYN  
ATOM   1098 HE21 GLN   124     -27.549 -89.430 -67.830  1.00  0.00      BSYN  
ATOM   1099 HE22 GLN   124     -26.663 -88.523 -66.551  1.00  0.00      BSYN  
ATOM   1100    C GLN   124     -22.599 -90.796 -66.945  1.00  0.00      BSYN  
ATOM   1101    O GLN   124     -21.743 -90.012 -66.686  1.00  0.00      BSYN  
ATOM   1102    N GLU   125     -22.635 -91.515 -68.158  1.00  0.00      BSYN  
ATOM   1103    H GLU   125     -23.221 -92.301 -68.149  1.00  0.00      BSYN  
ATOM   1104   CA GLU   125     -21.815 -91.085 -69.317  1.00  0.00      BSYN  
ATOM   1105   CB GLU   125     -21.516 -92.161 -70.441  1.00  0.00      BSYN  
ATOM   1106   CG GLU   125     -22.830 -92.871 -70.667  1.00  0.00      BSYN  
ATOM   1107   CD GLU   125     -22.780 -94.050 -71.676  1.00  0.00      BSYN  
ATOM   1108  OE1 GLU   125     -22.175 -95.101 -71.261  1.00  0.00      BSYN  
ATOM   1109  OE2 GLU   125     -23.301 -93.819 -72.787  1.00  0.00      BSYN  
ATOM   1110    C GLU   125     -22.329 -89.784 -69.914  1.00  0.00      BSYN  
ATOM   1111    O GLU   125     -23.344 -89.666 -70.625  1.00  0.00      BSYN  
ATOM   1112    N GLU   126     -21.526 -88.788 -69.603  1.00  0.00      BSYN  
ATOM   1113    H GLU   126     -20.642 -88.983 -69.228  1.00  0.00      BSYN  
ATOM   1114   CA GLU   126     -21.888 -87.351 -69.805  1.00  0.00      BSYN  
ATOM   1115   CB GLU   126     -21.070 -86.546 -68.848  1.00  0.00      BSYN  
ATOM   1116   CG GLU   126     -20.877 -86.937 -67.398  1.00  0.00      BSYN  
ATOM   1117   CD GLU   126     -20.078 -86.062 -66.351  1.00  0.00      BSYN  
ATOM   1118  OE1 GLU   126     -20.481 -85.967 -65.185  1.00  0.00      BSYN  
ATOM   1119  OE2 GLU   126     -19.178 -85.414 -66.820  1.00  0.00      BSYN  
ATOM   1120    C GLU   126     -22.002 -86.842 -71.225  1.00  0.00      BSYN  
ATOM   1121    O GLU   126     -20.980 -86.547 -71.875  1.00  0.00      BSYN  
ATOM   1122    N TYR   127     -23.198 -87.055 -71.747  1.00  0.00      BSYN  
ATOM   1123    H TYR   127     -23.802 -87.602 -71.202  1.00  0.00      BSYN  
ATOM   1124   CA TYR   127     -23.561 -86.584 -73.054  1.00  0.00      BSYN  
ATOM   1125   CB TYR   127     -23.891 -87.675 -73.944  1.00  0.00      BSYN  
ATOM   1126   CG TYR   127     -22.692 -88.456 -74.473  1.00  0.00      BSYN  
ATOM   1127  CD1 TYR   127     -22.806 -89.823 -74.357  1.00  0.00      BSYN  
ATOM   1128  CE1 TYR   127     -21.756 -90.684 -74.716  1.00  0.00      BSYN  
ATOM   1129  CD2 TYR   127     -21.467 -87.974 -75.007  1.00  0.00      BSYN  
ATOM   1130  CE2 TYR   127     -20.434 -88.746 -75.362  1.00  0.00      BSYN  
ATOM   1131   CZ TYR   127     -20.618 -90.156 -75.188  1.00  0.00      BSYN  
ATOM   1132   OH TYR   127     -19.548 -91.011 -75.253  1.00  0.00      BSYN  
ATOM   1133   HH TYR   127     -18.766 -90.504 -75.024  1.00  0.00      BSYN  
ATOM   1134    C TYR   127     -24.650 -85.572 -73.084  1.00  0.00      BSYN  
ATOM   1135    O TYR   127     -24.806 -84.830 -74.026  1.00  0.00      BSYN  
ATOM   1136    N GLN   128     -25.420 -85.401 -72.005  1.00  0.00      BSYN  
ATOM   1137    H GLN   128     -25.298 -85.979 -71.223  1.00  0.00      BSYN  
ATOM   1138   CA GLN   128     -26.501 -84.390 -71.795  1.00  0.00      BSYN  
ATOM   1139   CB GLN   128     -27.889 -84.881 -72.126  1.00  0.00      BSYN  
ATOM   1140   CG GLN   128     -28.732 -83.656 -72.698  1.00  0.00      BSYN  
ATOM   1141   CD GLN   128     -29.818 -84.020 -73.731  1.00  0.00      BSYN  
ATOM   1142  OE1 GLN   128     -29.780 -83.583 -74.905  1.00  0.00      BSYN  
ATOM   1143  NE2 GLN   128     -30.654 -84.962 -73.304  1.00  0.00      BSYN  
ATOM   1144 HE21 GLN   128     -30.633 -85.548 -72.519  1.00  0.00      BSYN  
ATOM   1145 HE22 GLN   128     -31.390 -84.984 -73.951  1.00  0.00      BSYN  
ATOM   1146    C GLN   128     -26.364 -83.916 -70.348  1.00  0.00      BSYN  
ATOM   1147    O GLN   128     -26.556 -84.696 -69.390  1.00  0.00      BSYN  
ATOM   1148    N GLU   129     -25.998 -82.622 -70.220  1.00  0.00      BSYN  
ATOM   1149    H GLU   129     -26.134 -81.999 -70.965  1.00  0.00      BSYN  
ATOM   1150   CA GLU   129     -25.871 -82.065 -68.903  1.00  0.00      BSYN  
ATOM   1151   CB GLU   129     -24.871 -81.080 -68.870  1.00  0.00      BSYN  
ATOM   1152   CG GLU   129     -23.438 -81.662 -69.091  1.00  0.00      BSYN  
ATOM   1153   CD GLU   129     -22.843 -82.169 -67.821  1.00  0.00      BSYN  
ATOM   1154  OE1 GLU   129     -22.580 -81.443 -66.902  1.00  0.00      BSYN  
ATOM   1155  OE2 GLU   129     -22.595 -83.434 -67.779  1.00  0.00      BSYN  
ATOM   1156    C GLU   129     -27.142 -81.263 -68.468  1.00  0.00      BSYN  
ATOM   1157    O GLU   129     -27.625 -80.306 -69.004  1.00  0.00      BSYN  
ATOM   1158    N TYR   130     -27.712 -81.839 -67.426  1.00  0.00      BSYN  
ATOM   1159    H TYR   130     -27.107 -82.528 -67.081  1.00  0.00      BSYN  
ATOM   1160   CA TYR   130     -28.969 -81.454 -66.755  1.00  0.00      BSYN  
ATOM   1161   CB TYR   130     -29.740 -82.560 -66.003  1.00  0.00      BSYN  
ATOM   1162   CG TYR   130     -30.080 -83.820 -66.794  1.00  0.00      BSYN  
ATOM   1163  CD1 TYR   130     -29.025 -84.668 -67.119  1.00  0.00      BSYN  
ATOM   1164  CE1 TYR   130     -29.234 -85.991 -67.572  1.00  0.00      BSYN  
ATOM   1165  CD2 TYR   130     -31.392 -84.233 -67.011  1.00  0.00      BSYN  
ATOM   1166  CE2 TYR   130     -31.581 -85.482 -67.450  1.00  0.00      BSYN  
ATOM   1167   CZ TYR   130     -30.580 -86.401 -67.699  1.00  0.00      BSYN  
ATOM   1168   OH TYR   130     -30.854 -87.775 -67.947  1.00  0.00      BSYN  
ATOM   1169   HH TYR   130     -31.730 -87.900 -68.318  1.00  0.00      BSYN  
ATOM   1170    C TYR   130     -28.597 -80.363 -65.789  1.00  0.00      BSYN  
ATOM   1171    O TYR   130     -28.187 -80.489 -64.597  1.00  0.00      BSYN  
ATOM   1172    N GLU   131     -28.746 -79.091 -66.235  1.00  0.00      BSYN  
ATOM   1173    H GLU   131     -29.164 -79.089 -67.121  1.00  0.00      BSYN  
ATOM   1174   CA GLU   131     -28.251 -77.870 -65.594  1.00  0.00      BSYN  
ATOM   1175   CB GLU   131     -28.523 -76.651 -66.482  1.00  0.00      BSYN  
ATOM   1176   CG GLU   131     -27.952 -76.680 -67.933  1.00  0.00      BSYN  
ATOM   1177   CD GLU   131     -26.596 -76.116 -68.002  1.00  0.00      BSYN  
ATOM   1178  OE1 GLU   131     -26.550 -74.953 -68.459  1.00  0.00      BSYN  
ATOM   1179  OE2 GLU   131     -25.668 -76.706 -67.545  1.00  0.00      BSYN  
ATOM   1180    C GLU   131     -28.757 -77.508 -64.158  1.00  0.00      BSYN  
ATOM   1181    O GLU   131     -29.961 -77.514 -63.833  1.00  0.00      BSYN  
ATOM   1182    N PRO   132     -27.861 -77.125 -63.253  1.00  0.00      BSYN  
ATOM   1183   CD PRO   132     -26.380 -77.192 -63.341  1.00  0.00      BSYN  
ATOM   1184   CA PRO   132     -28.147 -77.166 -61.861  1.00  0.00      BSYN  
ATOM   1185   CB PRO   132     -26.920 -77.851 -61.237  1.00  0.00      BSYN  
ATOM   1186   CG PRO   132     -26.184 -78.356 -62.383  1.00  0.00      BSYN  
ATOM   1187    C PRO   132     -28.426 -75.757 -61.268  1.00  0.00      BSYN  
ATOM   1188    O PRO   132     -28.460 -74.793 -62.046  1.00  0.00      BSYN  
ATOM   1189    N GLU   133     -28.572 -75.600 -59.914  1.00  0.00      BSYN  
ATOM   1190    H GLU   133     -28.381 -76.329 -59.288  1.00  0.00      BSYN  
ATOM   1191   CA GLU   133     -29.036 -74.443 -59.229  1.00  0.00      BSYN  
ATOM   1192   CB GLU   133     -30.496 -74.290 -59.584  1.00  0.00      BSYN  
ATOM   1193   CG GLU   133     -31.294 -72.831 -59.421  1.00  0.00      BSYN  
ATOM   1194   CD GLU   133     -32.761 -72.641 -59.963  1.00  0.00      BSYN  
ATOM   1195  OE1 GLU   133     -32.961 -71.493 -60.290  1.00  0.00      BSYN  
ATOM   1196  OE2 GLU   133     -33.536 -73.601 -60.201  1.00  0.00      BSYN  
ATOM   1197    C GLU   133     -28.622 -74.377 -57.796  1.00  0.00      BSYN  
ATOM   1198    O GLU   133     -28.299 -75.331 -57.107  1.00  0.00      BSYN  
ATOM   1199    N ALA   134     -28.803 -73.230 -57.213  1.00  0.00      BSYN  
ATOM   1200    H ALA   134     -29.160 -72.445 -57.677  1.00  0.00      BSYN  
ATOM   1201   CA ALA   134     -28.397 -72.941 -55.791  1.00  0.00      BSYN  
ATOM   1202   CB ALA   134     -27.397 -71.734 -55.860  1.00  0.00      BSYN  
ATOM   1203    C ALA   134     -29.625 -72.472 -55.002  1.00  0.00      BSYN  
ATOM   1204  OT1 ALA   134     -30.329 -71.691 -55.541  1.00  0.00      BSYN  
ATOM   1205  OT2 ALA   134     -29.748 -72.850 -53.877  1.00  0.00      BSYN  
END
