# Supplementary material for: Data set of intrinsically disordered proteins analysed at a local protein conformation level
Source: Data Brief. 2020 Mar 5;29:105383. doi: 10.1016/j.dib.2020.105383 (PMC7078294; doi:10.1016/j.dib.2020.105383)
Supplement: Supplementary file 1 [file mmc1.zip › the data/1-DATA/PED1AAD-pdb/1AAD-151.pdb]

CRYST1    1.000    1.000    1.000  90.00  90.00  90.00 P 1           1
ATOM      1  HT1 MET     1     -53.724 -63.105  19.536  1.00  0.00      BSYN  
ATOM      2  HT2 MET     1     -54.925 -61.953  19.013  1.00  0.00      BSYN  
ATOM      3    N MET     1     -54.539 -62.515  19.799  1.00  0.00      BSYN  
ATOM      4  HT3 MET     1     -55.283 -63.136  20.175  1.00  0.00      BSYN  
ATOM      5   CA MET     1     -53.826 -61.647  20.687  1.00  0.00      BSYN  
ATOM      6   CB MET     1     -53.504 -62.524  21.975  1.00  0.00      BSYN  
ATOM      7   CG MET     1     -52.527 -63.817  21.787  1.00  0.00      BSYN  
ATOM      8   SD MET     1     -51.569 -64.209  23.228  1.00  0.00      BSYN  
ATOM      9   CE MET     1     -50.414 -62.882  23.440  1.00  0.00      BSYN  
ATOM     10    C MET     1     -52.636 -60.905  20.037  1.00  0.00      BSYN  
ATOM     11    O MET     1     -52.430 -61.156  18.874  1.00  0.00      BSYN  
ATOM     12    N ASP     2     -51.929 -60.051  20.887  1.00  0.00      BSYN  
ATOM     13    H ASP     2     -52.053 -60.019  21.858  1.00  0.00      BSYN  
ATOM     14   CA ASP     2     -50.842 -59.141  20.423  1.00  0.00      BSYN  
ATOM     15   CB ASP     2     -50.367 -58.247  21.638  1.00  0.00      BSYN  
ATOM     16   CG ASP     2     -49.603 -56.984  21.225  1.00  0.00      BSYN  
ATOM     17  OD1 ASP     2     -50.121 -56.080  20.545  1.00  0.00      BSYN  
ATOM     18  OD2 ASP     2     -48.420 -57.013  21.676  1.00  0.00      BSYN  
ATOM     19    C ASP     2     -49.835 -59.679  19.508  1.00  0.00      BSYN  
ATOM     20    O ASP     2     -49.365 -59.043  18.544  1.00  0.00      BSYN  
ATOM     21    N VAL     3     -49.465 -60.980  19.697  1.00  0.00      BSYN  
ATOM     22    H VAL     3     -49.857 -61.374  20.505  1.00  0.00      BSYN  
ATOM     23   CA VAL     3     -48.443 -61.573  18.912  1.00  0.00      BSYN  
ATOM     24   CB VAL     3     -48.054 -62.864  19.493  1.00  0.00      BSYN  
ATOM     25  CG1 VAL     3     -49.185 -64.004  19.578  1.00  0.00      BSYN  
ATOM     26  CG2 VAL     3     -46.693 -63.414  18.839  1.00  0.00      BSYN  
ATOM     27    C VAL     3     -48.928 -61.656  17.489  1.00  0.00      BSYN  
ATOM     28    O VAL     3     -48.261 -61.183  16.582  1.00  0.00      BSYN  
ATOM     29    N PHE     4     -50.160 -62.161  17.249  1.00  0.00      BSYN  
ATOM     30    H PHE     4     -50.788 -62.032  17.991  1.00  0.00      BSYN  
ATOM     31   CA PHE     4     -50.725 -62.611  15.925  1.00  0.00      BSYN  
ATOM     32   CB PHE     4     -52.094 -63.052  16.331  1.00  0.00      BSYN  
ATOM     33   CG PHE     4     -52.246 -64.344  17.194  1.00  0.00      BSYN  
ATOM     34  CD1 PHE     4     -51.325 -65.287  17.450  1.00  0.00      BSYN  
ATOM     35  CD2 PHE     4     -53.461 -64.448  17.777  1.00  0.00      BSYN  
ATOM     36  CE1 PHE     4     -51.598 -66.513  18.115  1.00  0.00      BSYN  
ATOM     37  CE2 PHE     4     -53.757 -65.621  18.457  1.00  0.00      BSYN  
ATOM     38   CZ PHE     4     -52.863 -66.664  18.581  1.00  0.00      BSYN  
ATOM     39    C PHE     4     -50.882 -61.304  15.065  1.00  0.00      BSYN  
ATOM     40    O PHE     4     -50.742 -61.362  13.882  1.00  0.00      BSYN  
ATOM     41    N MET     5     -51.391 -60.213  15.714  1.00  0.00      BSYN  
ATOM     42    H MET     5     -51.763 -60.230  16.621  1.00  0.00      BSYN  
ATOM     43   CA MET     5     -51.549 -58.924  15.075  1.00  0.00      BSYN  
ATOM     44   CB MET     5     -52.221 -57.879  15.914  1.00  0.00      BSYN  
ATOM     45   CG MET     5     -53.771 -58.114  16.368  1.00  0.00      BSYN  
ATOM     46   SD MET     5     -54.113 -59.386  17.735  1.00  0.00      BSYN  
ATOM     47   CE MET     5     -54.988 -60.679  16.868  1.00  0.00      BSYN  
ATOM     48    C MET     5     -50.278 -58.242  14.594  1.00  0.00      BSYN  
ATOM     49    O MET     5     -50.222 -57.777  13.414  1.00  0.00      BSYN  
ATOM     50    N LYS     6     -49.193 -58.090  15.386  1.00  0.00      BSYN  
ATOM     51    H LYS     6     -49.355 -58.113  16.353  1.00  0.00      BSYN  
ATOM     52   CA LYS     6     -47.855 -57.819  14.866  1.00  0.00      BSYN  
ATOM     53   CB LYS     6     -46.803 -57.582  16.097  1.00  0.00      BSYN  
ATOM     54   CG LYS     6     -46.986 -56.224  16.860  1.00  0.00      BSYN  
ATOM     55   CD LYS     6     -45.717 -55.713  17.569  1.00  0.00      BSYN  
ATOM     56   CE LYS     6     -44.459 -55.804  16.697  1.00  0.00      BSYN  
ATOM     57   NZ LYS     6     -43.271 -55.125  17.343  1.00  0.00      BSYN  
ATOM     58  HZ1 LYS     6     -42.445 -54.916  16.747  1.00  0.00      BSYN  
ATOM     59  HZ2 LYS     6     -43.475 -54.256  17.877  1.00  0.00      BSYN  
ATOM     60  HZ3 LYS     6     -42.983 -55.859  18.021  1.00  0.00      BSYN  
ATOM     61    C LYS     6     -47.281 -58.779  13.910  1.00  0.00      BSYN  
ATOM     62    O LYS     6     -46.614 -58.269  13.006  1.00  0.00      BSYN  
ATOM     63    N GLY     7     -47.487 -60.090  13.896  1.00  0.00      BSYN  
ATOM     64    H GLY     7     -48.279 -60.351  14.412  1.00  0.00      BSYN  
ATOM     65   CA GLY     7     -46.516 -61.021  13.368  1.00  0.00      BSYN  
ATOM     66    C GLY     7     -47.187 -61.812  12.260  1.00  0.00      BSYN  
ATOM     67    O GLY     7     -47.199 -63.010  12.126  1.00  0.00      BSYN  
ATOM     68    N LEU     8     -47.827 -61.015  11.487  1.00  0.00      BSYN  
ATOM     69    H LEU     8     -47.892 -60.051  11.651  1.00  0.00      BSYN  
ATOM     70   CA LEU     8     -48.447 -61.451  10.212  1.00  0.00      BSYN  
ATOM     71   CB LEU     8     -49.888 -61.928  10.464  1.00  0.00      BSYN  
ATOM     72   CG LEU     8     -50.369 -62.666   9.196  1.00  0.00      BSYN  
ATOM     73  CD1 LEU     8     -49.451 -63.875   8.776  1.00  0.00      BSYN  
ATOM     74  CD2 LEU     8     -51.778 -63.056   9.395  1.00  0.00      BSYN  
ATOM     75    C LEU     8     -48.195 -60.488   9.041  1.00  0.00      BSYN  
ATOM     76    O LEU     8     -49.084 -59.718   8.531  1.00  0.00      BSYN  
ATOM     77    N SER     9     -46.845 -60.393   8.924  1.00  0.00      BSYN  
ATOM     78    H SER     9     -46.279 -61.115   9.266  1.00  0.00      BSYN  
ATOM     79   CA SER     9     -46.278 -59.373   7.983  1.00  0.00      BSYN  
ATOM     80   CB SER     9     -46.229 -59.899   6.606  1.00  0.00      BSYN  
ATOM     81   OG SER     9     -45.428 -61.065   6.315  1.00  0.00      BSYN  
ATOM     82   HG SER     9     -45.989 -61.665   6.812  1.00  0.00      BSYN  
ATOM     83    C SER     9     -46.859 -57.960   8.023  1.00  0.00      BSYN  
ATOM     84    O SER     9     -47.534 -57.536   7.093  1.00  0.00      BSYN  
ATOM     85    N MET    10     -46.798 -57.177   9.130  1.00  0.00      BSYN  
ATOM     86    H MET    10     -46.325 -57.513   9.920  1.00  0.00      BSYN  
ATOM     87   CA MET    10     -47.257 -55.740   9.159  1.00  0.00      BSYN  
ATOM     88   CB MET    10     -48.574 -55.516   9.766  1.00  0.00      BSYN  
ATOM     89   CG MET    10     -49.899 -56.270   9.463  1.00  0.00      BSYN  
ATOM     90   SD MET    10     -51.377 -55.608  10.376  1.00  0.00      BSYN  
ATOM     91   CE MET    10     -52.639 -56.063   9.212  1.00  0.00      BSYN  
ATOM     92    C MET    10     -46.158 -54.893   9.817  1.00  0.00      BSYN  
ATOM     93    O MET    10     -45.366 -54.068   9.257  1.00  0.00      BSYN  
ATOM     94    N ALA    11     -46.064 -55.258  11.115  1.00  0.00      BSYN  
ATOM     95    H ALA    11     -46.621 -55.933  11.556  1.00  0.00      BSYN  
ATOM     96   CA ALA    11     -44.842 -54.827  11.916  1.00  0.00      BSYN  
ATOM     97   CB ALA    11     -45.151 -55.024  13.350  1.00  0.00      BSYN  
ATOM     98    C ALA    11     -43.596 -55.620  11.691  1.00  0.00      BSYN  
ATOM     99    O ALA    11     -43.412 -56.828  11.685  1.00  0.00      BSYN  
ATOM    100    N LYS    12     -42.562 -54.774  11.559  1.00  0.00      BSYN  
ATOM    101    H LYS    12     -42.710 -53.809  11.653  1.00  0.00      BSYN  
ATOM    102   CA LYS    12     -41.130 -55.226  11.395  1.00  0.00      BSYN  
ATOM    103   CB LYS    12     -40.261 -54.004  10.942  1.00  0.00      BSYN  
ATOM    104   CG LYS    12     -40.365 -53.293   9.586  1.00  0.00      BSYN  
ATOM    105   CD LYS    12     -39.139 -52.308   9.533  1.00  0.00      BSYN  
ATOM    106   CE LYS    12     -38.933 -51.776   8.189  1.00  0.00      BSYN  
ATOM    107   NZ LYS    12     -38.772 -52.775   7.226  1.00  0.00      BSYN  
ATOM    108  HZ1 LYS    12     -37.992 -53.446   7.377  1.00  0.00      BSYN  
ATOM    109  HZ2 LYS    12     -39.544 -53.459   7.356  1.00  0.00      BSYN  
ATOM    110  HZ3 LYS    12     -38.559 -52.384   6.286  1.00  0.00      BSYN  
ATOM    111    C LYS    12     -40.564 -56.015  12.584  1.00  0.00      BSYN  
ATOM    112    O LYS    12     -41.153 -56.009  13.641  1.00  0.00      BSYN  
ATOM    113    N GLU    13     -39.410 -56.657  12.275  1.00  0.00      BSYN  
ATOM    114    H GLU    13     -39.123 -56.911  11.373  1.00  0.00      BSYN  
ATOM    115   CA GLU    13     -38.486 -56.911  13.372  1.00  0.00      BSYN  
ATOM    116   CB GLU    13     -37.854 -58.260  13.180  1.00  0.00      BSYN  
ATOM    117   CG GLU    13     -38.727 -59.627  13.406  1.00  0.00      BSYN  
ATOM    118   CD GLU    13     -38.735 -60.325  14.776  1.00  0.00      BSYN  
ATOM    119  OE1 GLU    13     -39.158 -59.703  15.697  1.00  0.00      BSYN  
ATOM    120  OE2 GLU    13     -38.300 -61.477  14.700  1.00  0.00      BSYN  
ATOM    121    C GLU    13     -37.434 -55.777  13.271  1.00  0.00      BSYN  
ATOM    122    O GLU    13     -37.121 -55.505  12.118  1.00  0.00      BSYN  
ATOM    123    N GLY    14     -36.869 -55.297  14.359  1.00  0.00      BSYN  
ATOM    124    H GLY    14     -37.011 -55.761  15.211  1.00  0.00      BSYN  
ATOM    125   CA GLY    14     -36.121 -53.997  14.289  1.00  0.00      BSYN  
ATOM    126    C GLY    14     -37.017 -52.762  14.539  1.00  0.00      BSYN  
ATOM    127    O GLY    14     -38.128 -52.840  14.997  1.00  0.00      BSYN  
ATOM    128    N VAL    15     -36.397 -51.586  14.304  1.00  0.00      BSYN  
ATOM    129    H VAL    15     -35.582 -51.639  13.764  1.00  0.00      BSYN  
ATOM    130   CA VAL    15     -37.082 -50.333  14.506  1.00  0.00      BSYN  
ATOM    131   CB VAL    15     -35.977 -49.290  15.093  1.00  0.00      BSYN  
ATOM    132  CG1 VAL    15     -35.665 -49.654  16.609  1.00  0.00      BSYN  
ATOM    133  CG2 VAL    15     -34.756 -49.069  14.247  1.00  0.00      BSYN  
ATOM    134    C VAL    15     -37.667 -49.755  13.231  1.00  0.00      BSYN  
ATOM    135    O VAL    15     -37.019 -49.656  12.218  1.00  0.00      BSYN  
ATOM    136    N VAL    16     -38.887 -49.396  13.314  1.00  0.00      BSYN  
ATOM    137    H VAL    16     -39.391 -49.180  14.126  1.00  0.00      BSYN  
ATOM    138   CA VAL    16     -39.645 -49.266  12.141  1.00  0.00      BSYN  
ATOM    139   CB VAL    16     -41.134 -49.595  12.311  1.00  0.00      BSYN  
ATOM    140  CG1 VAL    16     -41.881 -49.674  10.904  1.00  0.00      BSYN  
ATOM    141  CG2 VAL    16     -41.399 -50.911  12.940  1.00  0.00      BSYN  
ATOM    142    C VAL    16     -39.508 -47.949  11.409  1.00  0.00      BSYN  
ATOM    143    O VAL    16     -40.127 -47.098  11.922  1.00  0.00      BSYN  
ATOM    144    N ALA    17     -38.600 -47.906  10.456  1.00  0.00      BSYN  
ATOM    145    H ALA    17     -37.851 -48.498  10.677  1.00  0.00      BSYN  
ATOM    146   CA ALA    17     -38.417 -46.884   9.471  1.00  0.00      BSYN  
ATOM    147   CB ALA    17     -37.502 -45.704   9.905  1.00  0.00      BSYN  
ATOM    148    C ALA    17     -37.726 -47.536   8.273  1.00  0.00      BSYN  
ATOM    149    O ALA    17     -36.473 -47.680   8.167  1.00  0.00      BSYN  
ATOM    150    N ALA    18     -38.755 -47.794   7.426  1.00  0.00      BSYN  
ATOM    151    H ALA    18     -39.597 -47.315   7.574  1.00  0.00      BSYN  
ATOM    152   CA ALA    18     -38.549 -48.763   6.351  1.00  0.00      BSYN  
ATOM    153   CB ALA    18     -39.766 -48.813   5.472  1.00  0.00      BSYN  
ATOM    154    C ALA    18     -37.420 -48.582   5.349  1.00  0.00      BSYN  
ATOM    155    O ALA    18     -36.600 -49.449   5.035  1.00  0.00      BSYN  
ATOM    156    N ALA    19     -37.384 -47.283   4.941  1.00  0.00      BSYN  
ATOM    157    H ALA    19     -37.839 -46.550   5.405  1.00  0.00      BSYN  
ATOM    158   CA ALA    19     -36.350 -46.901   3.976  1.00  0.00      BSYN  
ATOM    159   CB ALA    19     -36.859 -45.808   3.084  1.00  0.00      BSYN  
ATOM    160    C ALA    19     -35.182 -46.335   4.795  1.00  0.00      BSYN  
ATOM    161    O ALA    19     -35.070 -45.128   5.048  1.00  0.00      BSYN  
ATOM    162    N GLU    20     -34.230 -47.157   5.336  1.00  0.00      BSYN  
ATOM    163    H GLU    20     -34.277 -48.134   5.277  1.00  0.00      BSYN  
ATOM    164   CA GLU    20     -33.159 -46.538   6.195  1.00  0.00      BSYN  
ATOM    165   CB GLU    20     -32.465 -47.647   7.111  1.00  0.00      BSYN  
ATOM    166   CG GLU    20     -32.999 -47.794   8.556  1.00  0.00      BSYN  
ATOM    167   CD GLU    20     -32.212 -47.121   9.600  1.00  0.00      BSYN  
ATOM    168  OE1 GLU    20     -32.671 -46.064  10.054  1.00  0.00      BSYN  
ATOM    169  OE2 GLU    20     -31.190 -47.608  10.029  1.00  0.00      BSYN  
ATOM    170    C GLU    20     -32.178 -45.723   5.416  1.00  0.00      BSYN  
ATOM    171    O GLU    20     -31.720 -44.705   5.925  1.00  0.00      BSYN  
ATOM    172    N LYS    21     -31.898 -46.152   4.228  1.00  0.00      BSYN  
ATOM    173    H LYS    21     -32.058 -47.060   3.895  1.00  0.00      BSYN  
ATOM    174   CA LYS    21     -31.179 -45.309   3.262  1.00  0.00      BSYN  
ATOM    175   CB LYS    21     -31.245 -45.976   1.836  1.00  0.00      BSYN  
ATOM    176   CG LYS    21     -32.650 -46.435   1.234  1.00  0.00      BSYN  
ATOM    177   CD LYS    21     -32.482 -47.123  -0.177  1.00  0.00      BSYN  
ATOM    178   CE LYS    21     -31.696 -46.330  -1.230  1.00  0.00      BSYN  
ATOM    179   NZ LYS    21     -32.154 -45.021  -1.689  1.00  0.00      BSYN  
ATOM    180  HZ1 LYS    21     -31.499 -44.556  -2.349  1.00  0.00      BSYN  
ATOM    181  HZ2 LYS    21     -33.141 -44.939  -2.006  1.00  0.00      BSYN  
ATOM    182  HZ3 LYS    21     -32.064 -44.458  -0.819  1.00  0.00      BSYN  
ATOM    183    C LYS    21     -31.458 -43.853   3.124  1.00  0.00      BSYN  
ATOM    184    O LYS    21     -30.653 -43.078   2.549  1.00  0.00      BSYN  
ATOM    185    N THR    22     -32.522 -43.370   3.722  1.00  0.00      BSYN  
ATOM    186    H THR    22     -33.271 -43.923   4.029  1.00  0.00      BSYN  
ATOM    187   CA THR    22     -32.694 -41.886   3.884  1.00  0.00      BSYN  
ATOM    188   CB THR    22     -34.121 -41.513   3.449  1.00  0.00      BSYN  
ATOM    189  OG1 THR    22     -34.897 -42.084   4.373  1.00  0.00      BSYN  
ATOM    190  HG1 THR    22     -34.626 -42.985   4.563  1.00  0.00      BSYN  
ATOM    191  CG2 THR    22     -34.571 -42.114   2.126  1.00  0.00      BSYN  
ATOM    192    C THR    22     -32.247 -41.198   5.184  1.00  0.00      BSYN  
ATOM    193    O THR    22     -32.007 -39.942   5.202  1.00  0.00      BSYN  
ATOM    194    N LYS    23     -32.323 -41.810   6.364  1.00  0.00      BSYN  
ATOM    195    H LYS    23     -32.825 -42.649   6.435  1.00  0.00      BSYN  
ATOM    196   CA LYS    23     -31.777 -41.277   7.578  1.00  0.00      BSYN  
ATOM    197   CB LYS    23     -32.709 -41.659   8.717  1.00  0.00      BSYN  
ATOM    198   CG LYS    23     -34.078 -40.884   8.542  1.00  0.00      BSYN  
ATOM    199   CD LYS    23     -35.170 -41.979   8.711  1.00  0.00      BSYN  
ATOM    200   CE LYS    23     -35.451 -42.502   7.311  1.00  0.00      BSYN  
ATOM    201   NZ LYS    23     -36.854 -42.883   7.278  1.00  0.00      BSYN  
ATOM    202  HZ1 LYS    23     -37.473 -42.083   7.036  1.00  0.00      BSYN  
ATOM    203  HZ2 LYS    23     -36.954 -43.518   6.460  1.00  0.00      BSYN  
ATOM    204  HZ3 LYS    23     -37.116 -43.249   8.215  1.00  0.00      BSYN  
ATOM    205    C LYS    23     -30.407 -41.617   7.930  1.00  0.00      BSYN  
ATOM    206    O LYS    23     -29.847 -41.170   8.970  1.00  0.00      BSYN  
ATOM    207    N GLN    24     -29.772 -42.425   7.028  1.00  0.00      BSYN  
ATOM    208    H GLN    24     -30.311 -42.866   6.337  1.00  0.00      BSYN  
ATOM    209   CA GLN    24     -28.460 -42.953   7.431  1.00  0.00      BSYN  
ATOM    210   CB GLN    24     -28.342 -44.375   6.908  1.00  0.00      BSYN  
ATOM    211   CG GLN    24     -27.034 -45.057   7.206  1.00  0.00      BSYN  
ATOM    212   CD GLN    24     -26.920 -45.597   8.669  1.00  0.00      BSYN  
ATOM    213  OE1 GLN    24     -26.962 -44.782   9.608  1.00  0.00      BSYN  
ATOM    214  NE2 GLN    24     -26.972 -46.876   8.990  1.00  0.00      BSYN  
ATOM    215 HE21 GLN    24     -26.924 -47.184   9.920  1.00  0.00      BSYN  
ATOM    216 HE22 GLN    24     -26.993 -47.444   8.192  1.00  0.00      BSYN  
ATOM    217    C GLN    24     -27.278 -42.165   6.894  1.00  0.00      BSYN  
ATOM    218    O GLN    24     -26.351 -41.830   7.641  1.00  0.00      BSYN  
ATOM    219    N GLY    25     -27.350 -41.925   5.575  1.00  0.00      BSYN  
ATOM    220    H GLY    25     -28.231 -41.964   5.149  1.00  0.00      BSYN  
ATOM    221   CA GLY    25     -26.162 -41.475   4.729  1.00  0.00      BSYN  
ATOM    222    C GLY    25     -25.547 -42.515   3.872  1.00  0.00      BSYN  
ATOM    223    O GLY    25     -25.096 -43.554   4.206  1.00  0.00      BSYN  
ATOM    224    N VAL    26     -25.675 -42.126   2.627  1.00  0.00      BSYN  
ATOM    225    H VAL    26     -26.338 -41.416   2.497  1.00  0.00      BSYN  
ATOM    226   CA VAL    26     -24.958 -42.694   1.538  1.00  0.00      BSYN  
ATOM    227   CB VAL    26     -25.933 -43.048   0.271  1.00  0.00      BSYN  
ATOM    228  CG1 VAL    26     -25.015 -43.696  -0.788  1.00  0.00      BSYN  
ATOM    229  CG2 VAL    26     -26.972 -44.138   0.661  1.00  0.00      BSYN  
ATOM    230    C VAL    26     -23.889 -41.643   1.188  1.00  0.00      BSYN  
ATOM    231    O VAL    26     -24.057 -40.611   0.482  1.00  0.00      BSYN  
ATOM    232    N THR    27     -22.734 -42.032   1.760  1.00  0.00      BSYN  
ATOM    233    H THR    27     -22.366 -42.896   2.040  1.00  0.00      BSYN  
ATOM    234   CA THR    27     -21.662 -41.098   1.654  1.00  0.00      BSYN  
ATOM    235   CB THR    27     -20.881 -40.936   2.932  1.00  0.00      BSYN  
ATOM    236  OG1 THR    27     -21.779 -41.120   4.069  1.00  0.00      BSYN  
ATOM    237  HG1 THR    27     -21.806 -42.075   4.162  1.00  0.00      BSYN  
ATOM    238  CG2 THR    27     -20.232 -39.591   2.919  1.00  0.00      BSYN  
ATOM    239    C THR    27     -20.653 -41.541   0.607  1.00  0.00      BSYN  
ATOM    240    O THR    27     -20.136 -42.692   0.618  1.00  0.00      BSYN  
ATOM    241    N GLU    28     -20.242 -40.708  -0.369  1.00  0.00      BSYN  
ATOM    242    H GLU    28     -20.855 -39.944  -0.409  1.00  0.00      BSYN  
ATOM    243   CA GLU    28     -19.314 -40.989  -1.357  1.00  0.00      BSYN  
ATOM    244   CB GLU    28     -19.681 -40.274  -2.626  1.00  0.00      BSYN  
ATOM    245   CG GLU    28     -21.110 -40.678  -3.044  1.00  0.00      BSYN  
ATOM    246   CD GLU    28     -21.424 -40.107  -4.395  1.00  0.00      BSYN  
ATOM    247  OE1 GLU    28     -21.567 -38.907  -4.439  1.00  0.00      BSYN  
ATOM    248  OE2 GLU    28     -21.505 -40.872  -5.301  1.00  0.00      BSYN  
ATOM    249    C GLU    28     -17.934 -40.608  -1.020  1.00  0.00      BSYN  
ATOM    250    O GLU    28     -17.606 -39.460  -1.037  1.00  0.00      BSYN  
ATOM    251    N ALA    29     -16.895 -41.402  -0.878  1.00  0.00      BSYN  
ATOM    252    H ALA    29     -15.984 -41.109  -1.090  1.00  0.00      BSYN  
ATOM    253   CA ALA    29     -17.031 -42.879  -0.884  1.00  0.00      BSYN  
ATOM    254   CB ALA    29     -16.196 -43.290  -2.021  1.00  0.00      BSYN  
ATOM    255    C ALA    29     -16.352 -43.339   0.369  1.00  0.00      BSYN  
ATOM    256    O ALA    29     -15.326 -42.858   0.581  1.00  0.00      BSYN  
ATOM    257    N ALA    30     -17.029 -44.079   1.275  1.00  0.00      BSYN  
ATOM    258    H ALA    30     -17.983 -44.201   1.089  1.00  0.00      BSYN  
ATOM    259   CA ALA    30     -16.392 -44.563   2.501  1.00  0.00      BSYN  
ATOM    260   CB ALA    30     -17.378 -44.147   3.595  1.00  0.00      BSYN  
ATOM    261    C ALA    30     -16.224 -46.054   2.482  1.00  0.00      BSYN  
ATOM    262    O ALA    30     -17.145 -46.813   2.457  1.00  0.00      BSYN  
ATOM    263    N GLU    31     -15.025 -46.629   2.280  1.00  0.00      BSYN  
ATOM    264    H GLU    31     -14.916 -47.599   2.194  1.00  0.00      BSYN  
ATOM    265   CA GLU    31     -13.806 -45.854   2.063  1.00  0.00      BSYN  
ATOM    266   CB GLU    31     -12.614 -46.363   2.878  1.00  0.00      BSYN  
ATOM    267   CG GLU    31     -12.878 -46.664   4.353  1.00  0.00      BSYN  
ATOM    268   CD GLU    31     -13.206 -45.405   5.215  1.00  0.00      BSYN  
ATOM    269  OE1 GLU    31     -12.223 -44.810   5.597  1.00  0.00      BSYN  
ATOM    270  OE2 GLU    31     -14.427 -45.226   5.463  1.00  0.00      BSYN  
ATOM    271    C GLU    31     -13.436 -45.979   0.600  1.00  0.00      BSYN  
ATOM    272    O GLU    31     -13.952 -46.879  -0.058  1.00  0.00      BSYN  
ATOM    273    N LYS    32     -12.352 -45.216   0.158  1.00  0.00      BSYN  
ATOM    274    H LYS    32     -12.118 -44.420   0.680  1.00  0.00      BSYN  
ATOM    275   CA LYS    32     -11.650 -45.573  -1.072  1.00  0.00      BSYN  
ATOM    276   CB LYS    32     -11.340 -44.301  -2.007  1.00  0.00      BSYN  
ATOM    277   CG LYS    32     -12.551 -43.721  -2.845  1.00  0.00      BSYN  
ATOM    278   CD LYS    32     -11.984 -42.832  -4.062  1.00  0.00      BSYN  
ATOM    279   CE LYS    32     -11.755 -43.746  -5.264  1.00  0.00      BSYN  
ATOM    280   NZ LYS    32     -10.659 -44.725  -5.213  1.00  0.00      BSYN  
ATOM    281  HZ1 LYS    32      -9.690 -44.440  -4.966  1.00  0.00      BSYN  
ATOM    282  HZ2 LYS    32     -10.882 -45.526  -4.589  1.00  0.00      BSYN  
ATOM    283  HZ3 LYS    32     -10.869 -45.074  -6.170  1.00  0.00      BSYN  
ATOM    284    C LYS    32     -10.348 -46.300  -0.847  1.00  0.00      BSYN  
ATOM    285    O LYS    32      -9.727 -46.647  -1.865  1.00  0.00      BSYN  
ATOM    286    N THR    33      -9.994 -46.267   0.431  1.00  0.00      BSYN  
ATOM    287    H THR    33     -10.650 -46.163   1.152  1.00  0.00      BSYN  
ATOM    288   CA THR    33      -8.701 -46.748   0.819  1.00  0.00      BSYN  
ATOM    289   CB THR    33      -7.911 -45.549   1.503  1.00  0.00      BSYN  
ATOM    290  OG1 THR    33      -7.498 -44.831   0.292  1.00  0.00      BSYN  
ATOM    291  HG1 THR    33      -6.816 -45.291  -0.204  1.00  0.00      BSYN  
ATOM    292  CG2 THR    33      -6.755 -45.966   2.367  1.00  0.00      BSYN  
ATOM    293    C THR    33      -8.720 -47.929   1.766  1.00  0.00      BSYN  
ATOM    294    O THR    33      -9.605 -47.957   2.657  1.00  0.00      BSYN  
ATOM    295    N LYS    34      -7.851 -48.955   1.573  1.00  0.00      BSYN  
ATOM    296    H LYS    34      -7.189 -48.718   0.890  1.00  0.00      BSYN  
ATOM    297   CA LYS    34      -7.927 -50.298   2.203  1.00  0.00      BSYN  
ATOM    298   CB LYS    34      -7.385 -51.497   1.411  1.00  0.00      BSYN  
ATOM    299   CG LYS    34      -8.401 -52.196   0.577  1.00  0.00      BSYN  
ATOM    300   CD LYS    34      -8.353 -51.618  -0.862  1.00  0.00      BSYN  
ATOM    301   CE LYS    34      -7.000 -51.681  -1.374  1.00  0.00      BSYN  
ATOM    302   NZ LYS    34      -6.898 -52.012  -2.789  1.00  0.00      BSYN  
ATOM    303  HZ1 LYS    34      -7.506 -52.852  -2.869  1.00  0.00      BSYN  
ATOM    304  HZ2 LYS    34      -7.362 -51.198  -3.239  1.00  0.00      BSYN  
ATOM    305  HZ3 LYS    34      -6.006 -52.283  -3.250  1.00  0.00      BSYN  
ATOM    306    C LYS    34      -7.222 -50.303   3.570  1.00  0.00      BSYN  
ATOM    307    O LYS    34      -6.930 -51.416   4.119  1.00  0.00      BSYN  
ATOM    308    N GLU    35      -7.049 -49.079   4.120  1.00  0.00      BSYN  
ATOM    309    H GLU    35      -7.332 -48.233   3.713  1.00  0.00      BSYN  
ATOM    310   CA GLU    35      -6.467 -48.930   5.456  1.00  0.00      BSYN  
ATOM    311   CB GLU    35      -5.468 -47.925   5.689  1.00  0.00      BSYN  
ATOM    312   CG GLU    35      -4.152 -48.484   5.157  1.00  0.00      BSYN  
ATOM    313   CD GLU    35      -3.434 -47.286   4.688  1.00  0.00      BSYN  
ATOM    314  OE1 GLU    35      -3.481 -47.169   3.454  1.00  0.00      BSYN  
ATOM    315  OE2 GLU    35      -2.698 -46.607   5.426  1.00  0.00      BSYN  
ATOM    316    C GLU    35      -7.629 -48.775   6.473  1.00  0.00      BSYN  
ATOM    317    O GLU    35      -7.640 -47.882   7.344  1.00  0.00      BSYN  
ATOM    318    N GLY    36      -8.559 -49.793   6.306  1.00  0.00      BSYN  
ATOM    319    H GLY    36      -8.372 -50.485   5.637  1.00  0.00      BSYN  
ATOM    320   CA GLY    36      -9.737 -49.985   7.133  1.00  0.00      BSYN  
ATOM    321    C GLY    36     -10.394 -51.367   6.865  1.00  0.00      BSYN  
ATOM    322    O GLY    36     -10.066 -52.078   5.898  1.00  0.00      BSYN  
ATOM    323    N VAL    37     -11.454 -51.588   7.583  1.00  0.00      BSYN  
ATOM    324    H VAL    37     -11.903 -50.750   7.823  1.00  0.00      BSYN  
ATOM    325   CA VAL    37     -12.067 -52.968   7.648  1.00  0.00      BSYN  
ATOM    326   CB VAL    37     -12.642 -53.237   9.024  1.00  0.00      BSYN  
ATOM    327  CG1 VAL    37     -11.539 -53.044  10.094  1.00  0.00      BSYN  
ATOM    328  CG2 VAL    37     -13.886 -52.420   9.371  1.00  0.00      BSYN  
ATOM    329    C VAL    37     -13.038 -53.331   6.620  1.00  0.00      BSYN  
ATOM    330    O VAL    37     -14.037 -52.632   6.347  1.00  0.00      BSYN  
ATOM    331    N LEU    38     -12.658 -54.409   5.843  1.00  0.00      BSYN  
ATOM    332    H LEU    38     -11.901 -54.989   6.068  1.00  0.00      BSYN  
ATOM    333   CA LEU    38     -13.446 -54.869   4.770  1.00  0.00      BSYN  
ATOM    334   CB LEU    38     -12.622 -54.793   3.417  1.00  0.00      BSYN  
ATOM    335   CG LEU    38     -13.545 -54.622   2.274  1.00  0.00      BSYN  
ATOM    336  CD1 LEU    38     -14.634 -53.511   2.321  1.00  0.00      BSYN  
ATOM    337  CD2 LEU    38     -12.614 -54.509   0.977  1.00  0.00      BSYN  
ATOM    338    C LEU    38     -13.987 -56.307   5.011  1.00  0.00      BSYN  
ATOM    339    O LEU    38     -15.230 -56.475   5.229  1.00  0.00      BSYN  
ATOM    340    N TYR    39     -13.037 -57.298   4.978  1.00  0.00      BSYN  
ATOM    341    H TYR    39     -12.062 -57.211   5.029  1.00  0.00      BSYN  
ATOM    342   CA TYR    39     -13.451 -58.678   4.995  1.00  0.00      BSYN  
ATOM    343   CB TYR    39     -13.120 -59.316   3.640  1.00  0.00      BSYN  
ATOM    344   CG TYR    39     -14.215 -58.918   2.635  1.00  0.00      BSYN  
ATOM    345  CD1 TYR    39     -13.998 -58.677   1.323  1.00  0.00      BSYN  
ATOM    346  CE1 TYR    39     -15.039 -58.172   0.693  1.00  0.00      BSYN  
ATOM    347  CD2 TYR    39     -15.446 -58.900   3.176  1.00  0.00      BSYN  
ATOM    348  CE2 TYR    39     -16.600 -58.349   2.482  1.00  0.00      BSYN  
ATOM    349   CZ TYR    39     -16.282 -57.990   1.160  1.00  0.00      BSYN  
ATOM    350   OH TYR    39     -17.129 -57.280   0.361  1.00  0.00      BSYN  
ATOM    351   HH TYR    39     -16.620 -56.822  -0.312  1.00  0.00      BSYN  
ATOM    352    C TYR    39     -12.673 -59.208   6.164  1.00  0.00      BSYN  
ATOM    353    O TYR    39     -11.537 -59.717   6.070  1.00  0.00      BSYN  
ATOM    354    N VAL    40     -13.419 -59.117   7.273  1.00  0.00      BSYN  
ATOM    355    H VAL    40     -14.330 -58.769   7.173  1.00  0.00      BSYN  
ATOM    356   CA VAL    40     -12.851 -59.274   8.563  1.00  0.00      BSYN  
ATOM    357   CB VAL    40     -13.948 -58.631   9.430  1.00  0.00      BSYN  
ATOM    358  CG1 VAL    40     -14.418 -59.524  10.571  1.00  0.00      BSYN  
ATOM    359  CG2 VAL    40     -13.442 -57.285  10.042  1.00  0.00      BSYN  
ATOM    360    C VAL    40     -12.318 -60.657   8.940  1.00  0.00      BSYN  
ATOM    361    O VAL    40     -12.902 -61.743   8.820  1.00  0.00      BSYN  
ATOM    362    N GLY    41     -11.127 -60.494   9.601  1.00  0.00      BSYN  
ATOM    363    H GLY    41     -10.747 -59.594   9.680  1.00  0.00      BSYN  
ATOM    364   CA GLY    41     -10.474 -61.580  10.389  1.00  0.00      BSYN  
ATOM    365    C GLY    41      -9.151 -61.018  10.922  1.00  0.00      BSYN  
ATOM    366    O GLY    41      -9.063 -60.040  11.653  1.00  0.00      BSYN  
ATOM    367    N SER    42      -8.003 -61.586  10.452  1.00  0.00      BSYN  
ATOM    368    H SER    42      -7.183 -61.088  10.651  1.00  0.00      BSYN  
ATOM    369   CA SER    42      -8.001 -62.751   9.633  1.00  0.00      BSYN  
ATOM    370   CB SER    42      -7.404 -62.459   8.253  1.00  0.00      BSYN  
ATOM    371   OG SER    42      -8.082 -61.470   7.697  1.00  0.00      BSYN  
ATOM    372   HG SER    42      -9.015 -61.678   7.611  1.00  0.00      BSYN  
ATOM    373    C SER    42      -7.442 -64.083  10.228  1.00  0.00      BSYN  
ATOM    374    O SER    42      -7.084 -65.012   9.567  1.00  0.00      BSYN  
ATOM    375    N LYS    43      -7.404 -64.182  11.574  1.00  0.00      BSYN  
ATOM    376    H LYS    43      -7.731 -63.498  12.195  1.00  0.00      BSYN  
ATOM    377   CA LYS    43      -6.499 -65.245  12.108  1.00  0.00      BSYN  
ATOM    378   CB LYS    43      -5.143 -64.711  12.486  1.00  0.00      BSYN  
ATOM    379   CG LYS    43      -5.048 -63.524  13.362  1.00  0.00      BSYN  
ATOM    380   CD LYS    43      -3.544 -63.159  13.514  1.00  0.00      BSYN  
ATOM    381   CE LYS    43      -3.481 -61.905  14.400  1.00  0.00      BSYN  
ATOM    382   NZ LYS    43      -2.147 -61.370  14.426  1.00  0.00      BSYN  
ATOM    383  HZ1 LYS    43      -2.281 -60.460  14.912  1.00  0.00      BSYN  
ATOM    384  HZ2 LYS    43      -1.433 -62.014  14.823  1.00  0.00      BSYN  
ATOM    385  HZ3 LYS    43      -2.003 -61.053  13.447  1.00  0.00      BSYN  
ATOM    386    C LYS    43      -7.128 -65.947  13.360  1.00  0.00      BSYN  
ATOM    387    O LYS    43      -7.685 -65.224  14.170  1.00  0.00      BSYN  
ATOM    388    N THR    44      -7.038 -67.242  13.710  1.00  0.00      BSYN  
ATOM    389    H THR    44      -6.858 -67.542  14.626  1.00  0.00      BSYN  
ATOM    390   CA THR    44      -7.045 -68.259  12.681  1.00  0.00      BSYN  
ATOM    391   CB THR    44      -5.820 -69.132  12.653  1.00  0.00      BSYN  
ATOM    392  OG1 THR    44      -5.393 -69.622  13.905  1.00  0.00      BSYN  
ATOM    393  HG1 THR    44      -6.146 -70.079  14.287  1.00  0.00      BSYN  
ATOM    394  CG2 THR    44      -4.756 -68.441  11.758  1.00  0.00      BSYN  
ATOM    395    C THR    44      -8.343 -69.021  12.817  1.00  0.00      BSYN  
ATOM    396    O THR    44      -8.367 -70.081  13.512  1.00  0.00      BSYN  
ATOM    397    N ARG    45      -9.443 -68.537  12.307  1.00  0.00      BSYN  
ATOM    398    H ARG    45      -9.209 -67.618  12.060  1.00  0.00      BSYN  
ATOM    399   CA ARG    45     -10.783 -69.003  12.277  1.00  0.00      BSYN  
ATOM    400   CB ARG    45     -11.627 -67.853  11.988  1.00  0.00      BSYN  
ATOM    401   CG ARG    45     -11.595 -67.124  10.565  1.00  0.00      BSYN  
ATOM    402   CD ARG    45     -12.836 -66.194  10.388  1.00  0.00      BSYN  
ATOM    403   NE ARG    45     -14.083 -66.868  10.272  1.00  0.00      BSYN  
ATOM    404   HE ARG    45     -14.288 -67.690   9.781  1.00  0.00      BSYN  
ATOM    405   CZ ARG    45     -15.162 -66.512  10.927  1.00  0.00      BSYN  
ATOM    406  NH1 ARG    45     -15.181 -65.619  11.896  1.00  0.00      BSYN  
ATOM    407 HH11 ARG    45     -15.953 -65.605  12.533  1.00  0.00      BSYN  
ATOM    408 HH12 ARG    45     -14.324 -65.160  12.130  1.00  0.00      BSYN  
ATOM    409  NH2 ARG    45     -16.305 -67.217  10.707  1.00  0.00      BSYN  
ATOM    410 HH21 ARG    45     -17.215 -66.986  11.052  1.00  0.00      BSYN  
ATOM    411 HH22 ARG    45     -16.303 -67.887   9.965  1.00  0.00      BSYN  
ATOM    412    C ARG    45     -11.179 -70.187  11.252  1.00  0.00      BSYN  
ATOM    413    O ARG    45     -12.262 -70.517  11.073  1.00  0.00      BSYN  
ATOM    414    N GLU    46     -10.236 -70.867  10.595  1.00  0.00      BSYN  
ATOM    415    H GLU    46      -9.281 -70.831  10.813  1.00  0.00      BSYN  
ATOM    416   CA GLU    46     -10.432 -71.841   9.602  1.00  0.00      BSYN  
ATOM    417   CB GLU    46      -9.738 -71.561   8.195  1.00  0.00      BSYN  
ATOM    418   CG GLU    46      -8.259 -71.478   7.994  1.00  0.00      BSYN  
ATOM    419   CD GLU    46      -8.126 -70.688   6.753  1.00  0.00      BSYN  
ATOM    420  OE1 GLU    46      -8.244 -71.140   5.667  1.00  0.00      BSYN  
ATOM    421  OE2 GLU    46      -7.880 -69.487   6.875  1.00  0.00      BSYN  
ATOM    422    C GLU    46     -10.282 -73.215  10.159  1.00  0.00      BSYN  
ATOM    423    O GLU    46     -10.561 -74.128   9.381  1.00  0.00      BSYN  
ATOM    424    N GLY    47      -9.914 -73.335  11.382  1.00  0.00      BSYN  
ATOM    425    H GLY    47      -9.802 -72.503  11.888  1.00  0.00      BSYN  
ATOM    426   CA GLY    47      -9.527 -74.669  11.813  1.00  0.00      BSYN  
ATOM    427    C GLY    47     -10.719 -75.475  12.359  1.00  0.00      BSYN  
ATOM    428    O GLY    47     -10.936 -76.677  12.116  1.00  0.00      BSYN  
ATOM    429    N VAL    48     -11.638 -74.832  12.997  1.00  0.00      BSYN  
ATOM    430    H VAL    48     -11.725 -73.865  12.866  1.00  0.00      BSYN  
ATOM    431   CA VAL    48     -12.862 -75.414  13.582  1.00  0.00      BSYN  
ATOM    432   CB VAL    48     -13.407 -74.177  14.414  1.00  0.00      BSYN  
ATOM    433  CG1 VAL    48     -14.926 -74.088  14.620  1.00  0.00      BSYN  
ATOM    434  CG2 VAL    48     -12.663 -74.219  15.639  1.00  0.00      BSYN  
ATOM    435    C VAL    48     -13.922 -76.036  12.683  1.00  0.00      BSYN  
ATOM    436    O VAL    48     -14.275 -77.127  13.019  1.00  0.00      BSYN  
ATOM    437    N VAL    49     -14.296 -75.350  11.604  1.00  0.00      BSYN  
ATOM    438    H VAL    49     -14.014 -74.430  11.417  1.00  0.00      BSYN  
ATOM    439   CA VAL    49     -14.971 -76.097  10.518  1.00  0.00      BSYN  
ATOM    440   CB VAL    49     -16.419 -75.496  10.156  1.00  0.00      BSYN  
ATOM    441  CG1 VAL    49     -17.320 -75.491  11.358  1.00  0.00      BSYN  
ATOM    442  CG2 VAL    49     -16.467 -74.182   9.413  1.00  0.00      BSYN  
ATOM    443    C VAL    49     -14.060 -76.430   9.394  1.00  0.00      BSYN  
ATOM    444    O VAL    49     -13.463 -75.567   8.822  1.00  0.00      BSYN  
ATOM    445    N GLN    50     -13.868 -77.702   9.154  1.00  0.00      BSYN  
ATOM    446    H GLN    50     -14.068 -78.388   9.825  1.00  0.00      BSYN  
ATOM    447   CA GLN    50     -13.219 -78.304   7.937  1.00  0.00      BSYN  
ATOM    448   CB GLN    50     -12.073 -79.236   8.382  1.00  0.00      BSYN  
ATOM    449   CG GLN    50     -11.369 -78.849   9.677  1.00  0.00      BSYN  
ATOM    450   CD GLN    50     -10.237 -79.753  10.080  1.00  0.00      BSYN  
ATOM    451  OE1 GLN    50      -9.020 -79.416   9.899  1.00  0.00      BSYN  
ATOM    452  NE2 GLN    50     -10.443 -80.962  10.528  1.00  0.00      BSYN  
ATOM    453 HE21 GLN    50     -11.403 -81.122  10.644  1.00  0.00      BSYN  
ATOM    454 HE22 GLN    50      -9.688 -81.581  10.609  1.00  0.00      BSYN  
ATOM    455    C GLN    50     -14.257 -79.058   7.167  1.00  0.00      BSYN  
ATOM    456    O GLN    50     -15.279 -79.350   7.710  1.00  0.00      BSYN  
ATOM    457    N GLY    51     -13.962 -79.042   5.889  1.00  0.00      BSYN  
ATOM    458    H GLY    51     -13.422 -78.239   5.736  1.00  0.00      BSYN  
ATOM    459   CA GLY    51     -14.749 -79.619   4.765  1.00  0.00      BSYN  
ATOM    460    C GLY    51     -14.822 -81.135   5.004  1.00  0.00      BSYN  
ATOM    461    O GLY    51     -14.287 -81.776   4.076  1.00  0.00      BSYN  
ATOM    462    N VAL    52     -15.411 -81.740   6.020  1.00  0.00      BSYN  
ATOM    463    H VAL    52     -16.051 -81.134   6.448  1.00  0.00      BSYN  
ATOM    464   CA VAL    52     -15.456 -83.195   6.295  1.00  0.00      BSYN  
ATOM    465   CB VAL    52     -15.672 -83.546   7.727  1.00  0.00      BSYN  
ATOM    466  CG1 VAL    52     -14.336 -83.649   8.471  1.00  0.00      BSYN  
ATOM    467  CG2 VAL    52     -16.435 -82.533   8.558  1.00  0.00      BSYN  
ATOM    468    C VAL    52     -16.395 -83.903   5.344  1.00  0.00      BSYN  
ATOM    469    O VAL    52     -17.497 -83.476   5.084  1.00  0.00      BSYN  
ATOM    470    N ALA    53     -15.810 -85.000   4.693  1.00  0.00      BSYN  
ATOM    471    H ALA    53     -14.842 -85.137   4.762  1.00  0.00      BSYN  
ATOM    472   CA ALA    53     -16.695 -85.783   3.773  1.00  0.00      BSYN  
ATOM    473   CB ALA    53     -16.152 -85.741   2.242  1.00  0.00      BSYN  
ATOM    474    C ALA    53     -16.811 -87.206   4.221  1.00  0.00      BSYN  
ATOM    475    O ALA    53     -17.913 -87.773   4.212  1.00  0.00      BSYN  
ATOM    476    N SER    54     -15.667 -87.867   4.627  1.00  0.00      BSYN  
ATOM    477    H SER    54     -14.776 -87.559   4.360  1.00  0.00      BSYN  
ATOM    478   CA SER    54     -15.888 -89.134   5.170  1.00  0.00      BSYN  
ATOM    479   CB SER    54     -14.759 -90.204   4.829  1.00  0.00      BSYN  
ATOM    480   OG SER    54     -14.469 -90.175   3.346  1.00  0.00      BSYN  
ATOM    481   HG SER    54     -13.779 -90.841   3.384  1.00  0.00      BSYN  
ATOM    482    C SER    54     -16.174 -89.146   6.698  1.00  0.00      BSYN  
ATOM    483    O SER    54     -15.443 -88.538   7.516  1.00  0.00      BSYN  
ATOM    484    N VAL    55     -17.254 -89.821   7.125  1.00  0.00      BSYN  
ATOM    485    H VAL    55     -17.914 -89.905   6.406  1.00  0.00      BSYN  
ATOM    486   CA VAL    55     -17.256 -90.042   8.563  1.00  0.00      BSYN  
ATOM    487   CB VAL    55     -18.684 -90.197   9.255  1.00  0.00      BSYN  
ATOM    488  CG1 VAL    55     -19.658 -89.057   9.151  1.00  0.00      BSYN  
ATOM    489  CG2 VAL    55     -19.403 -91.393   8.855  1.00  0.00      BSYN  
ATOM    490    C VAL    55     -16.421 -91.293   8.948  1.00  0.00      BSYN  
ATOM    491    O VAL    55     -16.432 -92.309   8.210  1.00  0.00      BSYN  
ATOM    492    N ALA    56     -15.721 -91.091  10.061  1.00  0.00      BSYN  
ATOM    493    H ALA    56     -15.357 -90.194  10.213  1.00  0.00      BSYN  
ATOM    494   CA ALA    56     -14.875 -92.110  10.747  1.00  0.00      BSYN  
ATOM    495   CB ALA    56     -15.789 -93.284  11.101  1.00  0.00      BSYN  
ATOM    496    C ALA    56     -13.554 -92.405  10.010  1.00  0.00      BSYN  
ATOM    497    O ALA    56     -12.455 -92.213  10.519  1.00  0.00      BSYN  
ATOM    498    N GLU    57     -13.595 -92.795   8.698  1.00  0.00      BSYN  
ATOM    499    H GLU    57     -14.389 -93.353   8.561  1.00  0.00      BSYN  
ATOM    500   CA GLU    57     -12.543 -92.726   7.681  1.00  0.00      BSYN  
ATOM    501   CB GLU    57     -13.052 -93.379   6.247  1.00  0.00      BSYN  
ATOM    502   CG GLU    57     -12.222 -93.044   4.973  1.00  0.00      BSYN  
ATOM    503   CD GLU    57     -12.792 -93.643   3.741  1.00  0.00      BSYN  
ATOM    504  OE1 GLU    57     -12.374 -94.825   3.410  1.00  0.00      BSYN  
ATOM    505  OE2 GLU    57     -13.733 -93.210   3.225  1.00  0.00      BSYN  
ATOM    506    C GLU    57     -11.696 -91.460   7.681  1.00  0.00      BSYN  
ATOM    507    O GLU    57     -12.118 -90.322   7.614  1.00  0.00      BSYN  
ATOM    508    N LYS    58     -10.344 -91.732   7.709  1.00  0.00      BSYN  
ATOM    509    H LYS    58     -10.049 -92.614   8.017  1.00  0.00      BSYN  
ATOM    510   CA LYS    58      -9.474 -90.601   7.543  1.00  0.00      BSYN  
ATOM    511   CB LYS    58      -8.337 -90.562   8.496  1.00  0.00      BSYN  
ATOM    512   CG LYS    58      -8.160 -89.343   9.445  1.00  0.00      BSYN  
ATOM    513   CD LYS    58      -7.104 -89.790  10.511  1.00  0.00      BSYN  
ATOM    514   CE LYS    58      -5.652 -90.199  10.075  1.00  0.00      BSYN  
ATOM    515   NZ LYS    58      -4.783 -90.335  11.211  1.00  0.00      BSYN  
ATOM    516  HZ1 LYS    58      -3.905 -90.859  11.023  1.00  0.00      BSYN  
ATOM    517  HZ2 LYS    58      -4.565 -89.332  11.377  1.00  0.00      BSYN  
ATOM    518  HZ3 LYS    58      -5.273 -90.755  12.027  1.00  0.00      BSYN  
ATOM    519    C LYS    58      -8.870 -90.463   6.184  1.00  0.00      BSYN  
ATOM    520    O LYS    58      -8.709 -89.318   5.734  1.00  0.00      BSYN  
ATOM    521    N THR    59      -8.461 -91.489   5.461  1.00  0.00      BSYN  
ATOM    522    H THR    59      -8.387 -92.383   5.855  1.00  0.00      BSYN  
ATOM    523   CA THR    59      -7.972 -91.264   4.131  1.00  0.00      BSYN  
ATOM    524   CB THR    59      -6.720 -92.169   3.911  1.00  0.00      BSYN  
ATOM    525  OG1 THR    59      -5.682 -91.959   4.782  1.00  0.00      BSYN  
ATOM    526  HG1 THR    59      -4.887 -92.396   4.469  1.00  0.00      BSYN  
ATOM    527  CG2 THR    59      -6.332 -92.253   2.437  1.00  0.00      BSYN  
ATOM    528    C THR    59      -9.007 -91.157   2.930  1.00  0.00      BSYN  
ATOM    529    O THR    59      -9.917 -91.944   2.679  1.00  0.00      BSYN  
ATOM    530    N LYS    60      -9.094 -89.790   2.568  1.00  0.00      BSYN  
ATOM    531    H LYS    60      -8.741 -89.020   3.061  1.00  0.00      BSYN  
ATOM    532   CA LYS    60      -9.836 -89.385   1.383  1.00  0.00      BSYN  
ATOM    533   CB LYS    60     -10.379 -88.083   1.536  1.00  0.00      BSYN  
ATOM    534   CG LYS    60     -11.703 -87.952   2.189  1.00  0.00      BSYN  
ATOM    535   CD LYS    60     -11.777 -88.303   3.718  1.00  0.00      BSYN  
ATOM    536   CE LYS    60     -11.912 -87.240   4.623  1.00  0.00      BSYN  
ATOM    537   NZ LYS    60     -11.475 -87.637   5.953  1.00  0.00      BSYN  
ATOM    538  HZ1 LYS    60     -11.437 -86.905   6.690  1.00  0.00      BSYN  
ATOM    539  HZ2 LYS    60     -12.321 -88.175   6.231  1.00  0.00      BSYN  
ATOM    540  HZ3 LYS    60     -10.650 -88.252   6.102  1.00  0.00      BSYN  
ATOM    541    C LYS    60      -8.842 -89.491   0.159  1.00  0.00      BSYN  
ATOM    542    O LYS    60      -7.615 -89.184   0.287  1.00  0.00      BSYN  
ATOM    543    N GLU    61      -9.503 -89.845  -0.958  1.00  0.00      BSYN  
ATOM    544    H GLU    61     -10.409 -90.218  -0.922  1.00  0.00      BSYN  
ATOM    545   CA GLU    61      -8.885 -89.845  -2.250  1.00  0.00      BSYN  
ATOM    546   CB GLU    61      -9.504 -91.019  -3.155  1.00  0.00      BSYN  
ATOM    547   CG GLU    61      -9.236 -92.498  -2.739  1.00  0.00      BSYN  
ATOM    548   CD GLU    61      -9.977 -93.551  -3.648  1.00  0.00      BSYN  
ATOM    549  OE1 GLU    61     -11.111 -93.901  -3.396  1.00  0.00      BSYN  
ATOM    550  OE2 GLU    61      -9.383 -94.008  -4.646  1.00  0.00      BSYN  
ATOM    551    C GLU    61      -9.131 -88.502  -2.934  1.00  0.00      BSYN  
ATOM    552    O GLU    61     -10.248 -88.203  -3.312  1.00  0.00      BSYN  
ATOM    553    N GLN    62      -8.008 -87.871  -3.302  1.00  0.00      BSYN  
ATOM    554    H GLN    62      -7.220 -88.090  -2.763  1.00  0.00      BSYN  
ATOM    555   CA GLN    62      -7.984 -86.979  -4.470  1.00  0.00      BSYN  
ATOM    556   CB GLN    62      -6.975 -85.796  -4.169  1.00  0.00      BSYN  
ATOM    557   CG GLN    62      -7.203 -85.048  -2.786  1.00  0.00      BSYN  
ATOM    558   CD GLN    62      -6.926 -83.549  -2.898  1.00  0.00      BSYN  
ATOM    559  OE1 GLN    62      -6.633 -82.971  -3.957  1.00  0.00      BSYN  
ATOM    560  NE2 GLN    62      -6.965 -83.061  -1.643  1.00  0.00      BSYN  
ATOM    561 HE21 GLN    62      -7.184 -83.355  -0.734  1.00  0.00      BSYN  
ATOM    562 HE22 GLN    62      -6.657 -82.134  -1.560  1.00  0.00      BSYN  
ATOM    563    C GLN    62      -7.443 -87.750  -5.596  1.00  0.00      BSYN  
ATOM    564    O GLN    62      -6.271 -88.191  -5.485  1.00  0.00      BSYN  
ATOM    565    N ALA    63      -8.367 -87.924  -6.576  1.00  0.00      BSYN  
ATOM    566    H ALA    63      -9.148 -87.345  -6.702  1.00  0.00      BSYN  
ATOM    567   CA ALA    63      -8.312 -89.136  -7.348  1.00  0.00      BSYN  
ATOM    568   CB ALA    63      -9.565 -89.867  -7.172  1.00  0.00      BSYN  
ATOM    569    C ALA    63      -8.040 -89.088  -8.867  1.00  0.00      BSYN  
ATOM    570    O ALA    63      -7.020 -89.628  -9.192  1.00  0.00      BSYN  
ATOM    571    N SER    64      -8.590 -88.178  -9.604  1.00  0.00      BSYN  
ATOM    572    H SER    64      -8.891 -87.371  -9.136  1.00  0.00      BSYN  
ATOM    573   CA SER    64      -8.400 -88.345 -10.984  1.00  0.00      BSYN  
ATOM    574   CB SER    64      -9.689 -88.613 -11.807  1.00  0.00      BSYN  
ATOM    575   OG SER    64     -10.913 -88.292 -11.059  1.00  0.00      BSYN  
ATOM    576   HG SER    64     -11.430 -89.101 -11.023  1.00  0.00      BSYN  
ATOM    577    C SER    64      -7.739 -87.101 -11.433  1.00  0.00      BSYN  
ATOM    578    O SER    64      -8.290 -85.999 -11.419  1.00  0.00      BSYN  
ATOM    579    N HIS    65      -6.497 -87.309 -11.708  1.00  0.00      BSYN  
ATOM    580    H HIS    65      -6.225 -88.230 -11.900  1.00  0.00      BSYN  
ATOM    581   CA HIS    65      -5.529 -86.260 -11.919  1.00  0.00      BSYN  
ATOM    582   CB HIS    65      -4.204 -86.534 -11.296  1.00  0.00      BSYN  
ATOM    583   CG HIS    65      -3.842 -87.897 -11.536  1.00  0.00      BSYN  
ATOM    584  ND1 HIS    65      -3.682 -88.473 -12.772  1.00  0.00      BSYN  
ATOM    585  HD1 HIS    65      -3.805 -87.981 -13.610  1.00  0.00      BSYN  
ATOM    586  CD2 HIS    65      -4.042 -88.868 -10.534  1.00  0.00      BSYN  
ATOM    587  NE2 HIS    65      -4.019 -89.971 -11.161  1.00  0.00      BSYN  
ATOM    588  CE1 HIS    65      -3.773 -89.726 -12.483  1.00  0.00      BSYN  
ATOM    589    C HIS    65      -5.439 -85.796 -13.392  1.00  0.00      BSYN  
ATOM    590    O HIS    65      -4.712 -86.294 -14.226  1.00  0.00      BSYN  
ATOM    591    N LEU    66      -5.954 -84.650 -13.637  1.00  0.00      BSYN  
ATOM    592    H LEU    66      -6.361 -84.325 -12.806  1.00  0.00      BSYN  
ATOM    593   CA LEU    66      -6.095 -83.924 -14.884  1.00  0.00      BSYN  
ATOM    594   CB LEU    66      -7.064 -82.776 -14.925  1.00  0.00      BSYN  
ATOM    595   CG LEU    66      -8.459 -82.940 -15.358  1.00  0.00      BSYN  
ATOM    596  CD1 LEU    66      -8.582 -83.007 -16.770  1.00  0.00      BSYN  
ATOM    597  CD2 LEU    66      -9.068 -84.160 -14.778  1.00  0.00      BSYN  
ATOM    598    C LEU    66      -4.677 -83.442 -15.496  1.00  0.00      BSYN  
ATOM    599    O LEU    66      -3.777 -83.159 -14.698  1.00  0.00      BSYN  
ATOM    600    N GLY    67      -4.519 -83.299 -16.710  1.00  0.00      BSYN  
ATOM    601    H GLY    67      -5.220 -83.691 -17.273  1.00  0.00      BSYN  
ATOM    602   CA GLY    67      -3.352 -82.665 -17.355  1.00  0.00      BSYN  
ATOM    603    C GLY    67      -2.111 -83.605 -17.327  1.00  0.00      BSYN  
ATOM    604    O GLY    67      -2.138 -84.574 -18.084  1.00  0.00      BSYN  
ATOM    605    N GLY    68      -1.171 -83.435 -16.386  1.00  0.00      BSYN  
ATOM    606    H GLY    68      -1.377 -82.884 -15.603  1.00  0.00      BSYN  
ATOM    607   CA GLY    68       0.183 -84.006 -16.462  1.00  0.00      BSYN  
ATOM    608    C GLY    68       1.331 -83.021 -16.641  1.00  0.00      BSYN  
ATOM    609    O GLY    68       2.195 -82.807 -15.836  1.00  0.00      BSYN  
ATOM    610    N ALA    69       1.313 -82.706 -17.997  1.00  0.00      BSYN  
ATOM    611    H ALA    69       1.110 -83.335 -18.721  1.00  0.00      BSYN  
ATOM    612   CA ALA    69       1.662 -81.296 -18.299  1.00  0.00      BSYN  
ATOM    613   CB ALA    69       2.362 -81.245 -19.658  1.00  0.00      BSYN  
ATOM    614    C ALA    69       0.275 -80.480 -18.242  1.00  0.00      BSYN  
ATOM    615    O ALA    69      -0.727 -80.972 -18.844  1.00  0.00      BSYN  
ATOM    616    N VAL    70       0.330 -79.335 -17.694  1.00  0.00      BSYN  
ATOM    617    H VAL    70       1.287 -79.150 -17.586  1.00  0.00      BSYN  
ATOM    618   CA VAL    70      -0.808 -78.416 -17.559  1.00  0.00      BSYN  
ATOM    619   CB VAL    70      -0.850 -77.729 -16.196  1.00  0.00      BSYN  
ATOM    620  CG1 VAL    70      -1.602 -78.647 -15.255  1.00  0.00      BSYN  
ATOM    621  CG2 VAL    70       0.571 -77.317 -15.869  1.00  0.00      BSYN  
ATOM    622    C VAL    70      -1.099 -77.426 -18.708  1.00  0.00      BSYN  
ATOM    623    O VAL    70      -0.678 -76.325 -18.925  1.00  0.00      BSYN  
ATOM    624    N PHE    71      -1.904 -78.133 -19.509  1.00  0.00      BSYN  
ATOM    625    H PHE    71      -2.162 -79.012 -19.162  1.00  0.00      BSYN  
ATOM    626   CA PHE    71      -2.472 -77.659 -20.779  1.00  0.00      BSYN  
ATOM    627   CB PHE    71      -1.969 -78.367 -22.068  1.00  0.00      BSYN  
ATOM    628   CG PHE    71      -0.509 -78.358 -22.323  1.00  0.00      BSYN  
ATOM    629  CD1 PHE    71       0.052 -77.366 -23.074  1.00  0.00      BSYN  
ATOM    630  CD2 PHE    71       0.227 -79.408 -21.962  1.00  0.00      BSYN  
ATOM    631  CE1 PHE    71       1.380 -77.449 -23.552  1.00  0.00      BSYN  
ATOM    632  CE2 PHE    71       1.535 -79.620 -22.425  1.00  0.00      BSYN  
ATOM    633   CZ PHE    71       2.060 -78.655 -23.186  1.00  0.00      BSYN  
ATOM    634    C PHE    71      -4.015 -77.693 -20.859  1.00  0.00      BSYN  
ATOM    635    O PHE    71      -4.654 -78.715 -20.443  1.00  0.00      BSYN  
ATOM    636    N SER    72      -4.528 -76.710 -21.593  1.00  0.00      BSYN  
ATOM    637    H SER    72      -3.912 -76.277 -22.221  1.00  0.00      BSYN  
ATOM    638   CA SER    72      -5.992 -76.473 -21.509  1.00  0.00      BSYN  
ATOM    639   CB SER    72      -6.163 -75.014 -21.695  1.00  0.00      BSYN  
ATOM    640   OG SER    72      -5.328 -74.421 -22.778  1.00  0.00      BSYN  
ATOM    641   HG SER    72      -5.935 -74.608 -23.497  1.00  0.00      BSYN  
ATOM    642    C SER    72      -6.596 -77.406 -22.626  1.00  0.00      BSYN  
ATOM    643    O SER    72      -7.568 -77.049 -23.322  1.00  0.00      BSYN  
ATOM    644    N GLY    73      -6.055 -78.619 -22.847  1.00  0.00      BSYN  
ATOM    645    H GLY    73      -5.679 -79.220 -22.171  1.00  0.00      BSYN  
ATOM    646   CA GLY    73      -6.342 -79.456 -24.046  1.00  0.00      BSYN  
ATOM    647    C GLY    73      -5.493 -80.732 -24.095  1.00  0.00      BSYN  
ATOM    648    O GLY    73      -4.935 -80.926 -23.016  1.00  0.00      BSYN  
ATOM    649    N ALA    74      -5.259 -81.458 -25.208  1.00  0.00      BSYN  
ATOM    650    H ALA    74      -5.672 -81.177 -26.051  1.00  0.00      BSYN  
ATOM    651   CA ALA    74      -4.241 -82.480 -25.204  1.00  0.00      BSYN  
ATOM    652   CB ALA    74      -2.812 -81.936 -25.133  1.00  0.00      BSYN  
ATOM    653    C ALA    74      -4.239 -83.677 -24.333  1.00  0.00      BSYN  
ATOM    654    O ALA    74      -4.667 -84.679 -24.817  1.00  0.00      BSYN  
ATOM    655    N GLY    75      -4.130 -83.635 -22.983  1.00  0.00      BSYN  
ATOM    656    H GLY    75      -4.151 -82.706 -22.670  1.00  0.00      BSYN  
ATOM    657   CA GLY    75      -3.746 -84.782 -22.100  1.00  0.00      BSYN  
ATOM    658    C GLY    75      -2.723 -85.899 -22.546  1.00  0.00      BSYN  
ATOM    659    O GLY    75      -1.700 -85.482 -23.096  1.00  0.00      BSYN  
ATOM    660    N ASN    76      -3.192 -87.165 -22.545  1.00  0.00      BSYN  
ATOM    661    H ASN    76      -4.124 -87.385 -22.337  1.00  0.00      BSYN  
ATOM    662   CA ASN    76      -2.303 -88.224 -23.010  1.00  0.00      BSYN  
ATOM    663   CB ASN    76      -2.111 -89.249 -21.906  1.00  0.00      BSYN  
ATOM    664   CG ASN    76      -0.979 -90.269 -22.260  1.00  0.00      BSYN  
ATOM    665  OD1 ASN    76      -1.259 -91.250 -23.006  1.00  0.00      BSYN  
ATOM    666  ND2 ASN    76       0.233 -90.129 -21.632  1.00  0.00      BSYN  
ATOM    667 HD21 ASN    76       0.180 -89.490 -20.891  1.00  0.00      BSYN  
ATOM    668 HD22 ASN    76       0.932 -90.779 -21.852  1.00  0.00      BSYN  
ATOM    669    C ASN    76      -2.888 -88.937 -24.206  1.00  0.00      BSYN  
ATOM    670    O ASN    76      -4.119 -89.234 -24.282  1.00  0.00      BSYN  
ATOM    671    N ILE    77      -2.033 -89.220 -25.204  1.00  0.00      BSYN  
ATOM    672    H ILE    77      -1.073 -89.216 -25.006  1.00  0.00      BSYN  
ATOM    673   CA ILE    77      -2.571 -89.696 -26.487  1.00  0.00      BSYN  
ATOM    674   CB ILE    77      -1.656 -89.157 -27.609  1.00  0.00      BSYN  
ATOM    675  CG2 ILE    77      -1.988 -87.776 -28.029  1.00  0.00      BSYN  
ATOM    676  CG1 ILE    77      -0.195 -89.242 -27.413  1.00  0.00      BSYN  
ATOM    677   CD ILE    77       0.376 -90.647 -27.270  1.00  0.00      BSYN  
ATOM    678    C ILE    77      -3.038 -91.158 -26.476  1.00  0.00      BSYN  
ATOM    679    O ILE    77      -3.585 -91.625 -27.440  1.00  0.00      BSYN  
ATOM    680    N ALA    78      -2.839 -92.033 -25.415  1.00  0.00      BSYN  
ATOM    681    H ALA    78      -2.311 -91.777 -24.630  1.00  0.00      BSYN  
ATOM    682   CA ALA    78      -3.497 -93.352 -25.460  1.00  0.00      BSYN  
ATOM    683   CB ALA    78      -2.389 -94.405 -25.867  1.00  0.00      BSYN  
ATOM    684    C ALA    78      -4.369 -93.837 -24.324  1.00  0.00      BSYN  
ATOM    685    O ALA    78      -5.075 -94.872 -24.264  1.00  0.00      BSYN  
ATOM    686    N ALA    79      -4.163 -93.123 -23.251  1.00  0.00      BSYN  
ATOM    687    H ALA    79      -3.447 -92.462 -23.358  1.00  0.00      BSYN  
ATOM    688   CA ALA    79      -4.844 -93.514 -21.973  1.00  0.00      BSYN  
ATOM    689   CB ALA    79      -4.431 -92.487 -20.934  1.00  0.00      BSYN  
ATOM    690    C ALA    79      -6.361 -93.341 -22.258  1.00  0.00      BSYN  
ATOM    691    O ALA    79      -6.784 -92.271 -22.611  1.00  0.00      BSYN  
ATOM    692    N ALA    80      -7.024 -94.498 -22.376  1.00  0.00      BSYN  
ATOM    693    H ALA    80      -6.398 -95.250 -22.330  1.00  0.00      BSYN  
ATOM    694   CA ALA    80      -8.452 -94.667 -22.613  1.00  0.00      BSYN  
ATOM    695   CB ALA    80      -9.262 -93.802 -21.687  1.00  0.00      BSYN  
ATOM    696    C ALA    80      -8.706 -94.340 -24.120  1.00  0.00      BSYN  
ATOM    697    O ALA    80      -8.167 -94.981 -25.030  1.00  0.00      BSYN  
ATOM    698    N THR    81      -9.497 -93.270 -24.406  1.00  0.00      BSYN  
ATOM    699    H THR    81      -9.975 -92.736 -23.737  1.00  0.00      BSYN  
ATOM    700   CA THR    81      -9.978 -92.981 -25.780  1.00  0.00      BSYN  
ATOM    701   CB THR    81     -11.547 -92.608 -25.845  1.00  0.00      BSYN  
ATOM    702  OG1 THR    81     -12.203 -93.214 -24.747  1.00  0.00      BSYN  
ATOM    703  HG1 THR    81     -13.148 -93.149 -24.901  1.00  0.00      BSYN  
ATOM    704  CG2 THR    81     -12.139 -93.308 -27.136  1.00  0.00      BSYN  
ATOM    705    C THR    81      -9.210 -91.842 -26.452  1.00  0.00      BSYN  
ATOM    706    O THR    81      -8.775 -91.906 -27.602  1.00  0.00      BSYN  
ATOM    707    N GLY    82      -9.081 -90.754 -25.663  1.00  0.00      BSYN  
ATOM    708    H GLY    82      -9.680 -90.757 -24.888  1.00  0.00      BSYN  
ATOM    709   CA GLY    82      -8.230 -89.684 -26.080  1.00  0.00      BSYN  
ATOM    710    C GLY    82      -9.090 -88.453 -26.418  1.00  0.00      BSYN  
ATOM    711    O GLY    82      -8.647 -87.293 -26.187  1.00  0.00      BSYN  
ATOM    712    N LEU    83     -10.267 -88.844 -26.864  1.00  0.00      BSYN  
ATOM    713    H LEU    83     -10.433 -89.809 -26.817  1.00  0.00      BSYN  
ATOM    714   CA LEU    83     -11.375 -87.956 -27.293  1.00  0.00      BSYN  
ATOM    715   CB LEU    83     -11.357 -87.260 -28.611  1.00  0.00      BSYN  
ATOM    716   CG LEU    83     -10.428 -86.245 -28.999  1.00  0.00      BSYN  
ATOM    717  CD1 LEU    83     -10.577 -85.754 -30.466  1.00  0.00      BSYN  
ATOM    718  CD2 LEU    83     -10.547 -84.973 -28.050  1.00  0.00      BSYN  
ATOM    719    C LEU    83     -12.703 -88.651 -27.256  1.00  0.00      BSYN  
ATOM    720    O LEU    83     -12.815 -89.827 -27.575  1.00  0.00      BSYN  
ATOM    721    N VAL    84     -13.711 -87.951 -26.805  1.00  0.00      BSYN  
ATOM    722    H VAL    84     -13.800 -86.997 -26.599  1.00  0.00      BSYN  
ATOM    723   CA VAL    84     -15.033 -88.609 -26.809  1.00  0.00      BSYN  
ATOM    724   CB VAL    84     -15.927 -88.029 -25.746  1.00  0.00      BSYN  
ATOM    725  CG1 VAL    84     -16.899 -89.084 -25.331  1.00  0.00      BSYN  
ATOM    726  CG2 VAL    84     -15.171 -87.324 -24.601  1.00  0.00      BSYN  
ATOM    727    C VAL    84     -15.779 -88.572 -28.152  1.00  0.00      BSYN  
ATOM    728    O VAL    84     -16.409 -87.585 -28.557  1.00  0.00      BSYN  
ATOM    729    N LYS    85     -15.679 -89.764 -28.713  1.00  0.00      BSYN  
ATOM    730    H LYS    85     -15.126 -90.453 -28.288  1.00  0.00      BSYN  
ATOM    731   CA LYS    85     -16.302 -90.005 -30.019  1.00  0.00      BSYN  
ATOM    732   CB LYS    85     -15.413 -90.833 -30.966  1.00  0.00      BSYN  
ATOM    733   CG LYS    85     -14.000 -90.215 -31.064  1.00  0.00      BSYN  
ATOM    734   CD LYS    85     -12.902 -91.270 -30.946  1.00  0.00      BSYN  
ATOM    735   CE LYS    85     -11.503 -90.660 -30.766  1.00  0.00      BSYN  
ATOM    736   NZ LYS    85     -10.605 -91.680 -30.403  1.00  0.00      BSYN  
ATOM    737  HZ1 LYS    85     -10.141 -91.629 -29.473  1.00  0.00      BSYN  
ATOM    738  HZ2 LYS    85     -10.970 -92.638 -30.581  1.00  0.00      BSYN  
ATOM    739  HZ3 LYS    85      -9.861 -91.439 -31.088  1.00  0.00      BSYN  
ATOM    740    C LYS    85     -17.813 -90.416 -29.948  1.00  0.00      BSYN  
ATOM    741    O LYS    85     -18.161 -91.547 -29.768  1.00  0.00      BSYN  
ATOM    742    N ARG    86     -18.754 -89.444 -30.050  1.00  0.00      BSYN  
ATOM    743    H ARG    86     -18.530 -88.501 -29.903  1.00  0.00      BSYN  
ATOM    744   CA ARG    86     -20.182 -89.666 -30.349  1.00  0.00      BSYN  
ATOM    745   CB ARG    86     -20.954 -88.335 -30.248  1.00  0.00      BSYN  
ATOM    746   CG ARG    86     -20.741 -87.334 -29.118  1.00  0.00      BSYN  
ATOM    747   CD ARG    86     -21.964 -86.346 -28.896  1.00  0.00      BSYN  
ATOM    748   NE ARG    86     -21.742 -85.529 -27.684  1.00  0.00      BSYN  
ATOM    749   HE ARG    86     -21.113 -84.779 -27.632  1.00  0.00      BSYN  
ATOM    750   CZ ARG    86     -22.325 -85.855 -26.483  1.00  0.00      BSYN  
ATOM    751  NH1 ARG    86     -22.017 -85.198 -25.377  1.00  0.00      BSYN  
ATOM    752 HH11 ARG    86     -22.387 -85.473 -24.490  1.00  0.00      BSYN  
ATOM    753 HH12 ARG    86     -21.465 -84.370 -25.276  1.00  0.00      BSYN  
ATOM    754  NH2 ARG    86     -23.304 -86.726 -26.510  1.00  0.00      BSYN  
ATOM    755 HH21 ARG    86     -23.843 -87.047 -25.731  1.00  0.00      BSYN  
ATOM    756 HH22 ARG    86     -23.422 -87.237 -27.361  1.00  0.00      BSYN  
ATOM    757    C ARG    86     -20.306 -90.100 -31.781  1.00  0.00      BSYN  
ATOM    758    O ARG    86     -20.311 -89.292 -32.703  1.00  0.00      BSYN  
ATOM    759    N GLU    87     -20.470 -91.402 -31.933  1.00  0.00      BSYN  
ATOM    760    H GLU    87     -20.857 -91.924 -31.199  1.00  0.00      BSYN  
ATOM    761   CA GLU    87     -20.487 -91.941 -33.324  1.00  0.00      BSYN  
ATOM    762   CB GLU    87     -20.551 -93.531 -33.289  1.00  0.00      BSYN  
ATOM    763   CG GLU    87     -19.324 -94.323 -32.883  1.00  0.00      BSYN  
ATOM    764   CD GLU    87     -19.556 -95.797 -33.029  1.00  0.00      BSYN  
ATOM    765  OE1 GLU    87     -18.806 -96.411 -33.728  1.00  0.00      BSYN  
ATOM    766  OE2 GLU    87     -20.401 -96.360 -32.247  1.00  0.00      BSYN  
ATOM    767    C GLU    87     -21.414 -91.432 -34.332  1.00  0.00      BSYN  
ATOM    768    O GLU    87     -22.571 -90.908 -34.191  1.00  0.00      BSYN  
ATOM    769    N GLU    88     -20.785 -91.223 -35.471  1.00  0.00      BSYN  
ATOM    770    H GLU    88     -19.884 -91.565 -35.648  1.00  0.00      BSYN  
ATOM    771   CA GLU    88     -21.416 -90.832 -36.688  1.00  0.00      BSYN  
ATOM    772   CB GLU    88     -21.363 -89.353 -36.841  1.00  0.00      BSYN  
ATOM    773   CG GLU    88     -22.498 -88.352 -36.421  1.00  0.00      BSYN  
ATOM    774   CD GLU    88     -22.521 -87.742 -35.017  1.00  0.00      BSYN  
ATOM    775  OE1 GLU    88     -21.726 -86.779 -34.788  1.00  0.00      BSYN  
ATOM    776  OE2 GLU    88     -23.232 -88.238 -34.121  1.00  0.00      BSYN  
ATOM    777    C GLU    88     -20.883 -91.535 -37.910  1.00  0.00      BSYN  
ATOM    778    O GLU    88     -19.620 -91.673 -38.101  1.00  0.00      BSYN  
ATOM    779    N PHE    89     -21.651 -92.036 -38.910  1.00  0.00      BSYN  
ATOM    780    H PHE    89     -21.177 -92.214 -39.749  1.00  0.00      BSYN  
ATOM    781   CA PHE    89     -23.115 -92.047 -38.887  1.00  0.00      BSYN  
ATOM    782   CB PHE    89     -23.577 -90.840 -39.681  1.00  0.00      BSYN  
ATOM    783   CG PHE    89     -24.976 -90.333 -39.371  1.00  0.00      BSYN  
ATOM    784  CD1 PHE    89     -26.127 -90.786 -40.008  1.00  0.00      BSYN  
ATOM    785  CD2 PHE    89     -25.180 -89.324 -38.375  1.00  0.00      BSYN  
ATOM    786  CE1 PHE    89     -27.454 -90.390 -39.724  1.00  0.00      BSYN  
ATOM    787  CE2 PHE    89     -26.435 -89.046 -38.039  1.00  0.00      BSYN  
ATOM    788   CZ PHE    89     -27.562 -89.565 -38.687  1.00  0.00      BSYN  
ATOM    789    C PHE    89     -23.660 -93.469 -39.303  1.00  0.00      BSYN  
ATOM    790    O PHE    89     -24.112 -93.431 -40.453  1.00  0.00      BSYN  
ATOM    791    N PRO    90     -23.727 -94.504 -38.417  1.00  0.00      BSYN  
ATOM    792   CD PRO    90     -24.754 -95.539 -38.425  1.00  0.00      BSYN  
ATOM    793   CA PRO    90     -23.100 -94.566 -37.133  1.00  0.00      BSYN  
ATOM    794   CB PRO    90     -24.023 -95.380 -36.152  1.00  0.00      BSYN  
ATOM    795   CG PRO    90     -25.347 -95.611 -37.091  1.00  0.00      BSYN  
ATOM    796    C PRO    90     -21.660 -95.050 -37.178  1.00  0.00      BSYN  
ATOM    797    O PRO    90     -21.017 -95.332 -36.170  1.00  0.00      BSYN  
ATOM    798    N THR    91     -21.045 -95.067 -38.407  1.00  0.00      BSYN  
ATOM    799    H THR    91     -21.509 -94.726 -39.200  1.00  0.00      BSYN  
ATOM    800   CA THR    91     -19.803 -95.764 -38.637  1.00  0.00      BSYN  
ATOM    801   CB THR    91     -20.043 -96.822 -39.808  1.00  0.00      BSYN  
ATOM    802  OG1 THR    91     -21.114 -97.660 -39.414  1.00  0.00      BSYN  
ATOM    803  HG1 THR    91     -21.141 -97.757 -38.460  1.00  0.00      BSYN  
ATOM    804  CG2 THR    91     -18.779 -97.622 -39.875  1.00  0.00      BSYN  
ATOM    805    C THR    91     -18.601 -94.784 -38.723  1.00  0.00      BSYN  
ATOM    806    O THR    91     -18.394 -94.079 -39.678  1.00  0.00      BSYN  
ATOM    807    N ASP    92     -17.956 -94.617 -37.578  1.00  0.00      BSYN  
ATOM    808    H ASP    92     -18.417 -95.080 -36.848  1.00  0.00      BSYN  
ATOM    809   CA ASP    92     -16.875 -93.656 -37.239  1.00  0.00      BSYN  
ATOM    810   CB ASP    92     -16.530 -93.897 -35.812  1.00  0.00      BSYN  
ATOM    811   CG ASP    92     -15.895 -92.649 -35.180  1.00  0.00      BSYN  
ATOM    812  OD1 ASP    92     -16.341 -91.585 -35.573  1.00  0.00      BSYN  
ATOM    813  OD2 ASP    92     -14.922 -92.754 -34.396  1.00  0.00      BSYN  
ATOM    814    C ASP    92     -15.600 -93.914 -38.135  1.00  0.00      BSYN  
ATOM    815    O ASP    92     -14.979 -94.950 -38.042  1.00  0.00      BSYN  
ATOM    816    N LEU    93     -15.227 -92.839 -38.753  1.00  0.00      BSYN  
ATOM    817    H LEU    93     -15.718 -91.995 -38.673  1.00  0.00      BSYN  
ATOM    818   CA LEU    93     -14.056 -92.932 -39.606  1.00  0.00      BSYN  
ATOM    819   CB LEU    93     -14.284 -91.795 -40.844  1.00  0.00      BSYN  
ATOM    820   CG LEU    93     -15.422 -91.920 -41.984  1.00  0.00      BSYN  
ATOM    821  CD1 LEU    93     -15.550 -93.434 -42.445  1.00  0.00      BSYN  
ATOM    822  CD2 LEU    93     -16.882 -91.632 -41.590  1.00  0.00      BSYN  
ATOM    823    C LEU    93     -12.773 -92.628 -38.957  1.00  0.00      BSYN  
ATOM    824    O LEU    93     -12.578 -91.478 -38.488  1.00  0.00      BSYN  
ATOM    825    N LYS    94     -12.055 -93.702 -38.857  1.00  0.00      BSYN  
ATOM    826    H LYS    94     -12.670 -94.461 -38.781  1.00  0.00      BSYN  
ATOM    827   CA LYS    94     -10.717 -93.772 -38.280  1.00  0.00      BSYN  
ATOM    828   CB LYS    94     -10.473 -94.927 -37.341  1.00  0.00      BSYN  
ATOM    829   CG LYS    94     -10.319 -94.610 -35.822  1.00  0.00      BSYN  
ATOM    830   CD LYS    94     -10.637 -95.842 -34.998  1.00  0.00      BSYN  
ATOM    831   CE LYS    94     -10.527 -95.442 -33.581  1.00  0.00      BSYN  
ATOM    832   NZ LYS    94     -10.694 -96.639 -32.722  1.00  0.00      BSYN  
ATOM    833  HZ1 LYS    94     -10.562 -96.514 -31.698  1.00  0.00      BSYN  
ATOM    834  HZ2 LYS    94     -11.452 -97.265 -33.061  1.00  0.00      BSYN  
ATOM    835  HZ3 LYS    94      -9.854 -97.190 -32.991  1.00  0.00      BSYN  
ATOM    836    C LYS    94      -9.808 -94.033 -39.553  1.00  0.00      BSYN  
ATOM    837    O LYS    94      -9.969 -95.058 -40.237  1.00  0.00      BSYN  
ATOM    838    N PRO    95      -8.918 -93.149 -40.090  1.00  0.00      BSYN  
ATOM    839   CD PRO    95      -8.694 -91.788 -39.516  1.00  0.00      BSYN  
ATOM    840   CA PRO    95      -7.975 -93.359 -41.186  1.00  0.00      BSYN  
ATOM    841   CB PRO    95      -7.066 -92.161 -41.219  1.00  0.00      BSYN  
ATOM    842   CG PRO    95      -7.845 -91.078 -40.649  1.00  0.00      BSYN  
ATOM    843    C PRO    95      -6.941 -94.559 -41.097  1.00  0.00      BSYN  
ATOM    844    O PRO    95      -6.183 -94.690 -42.091  1.00  0.00      BSYN  
ATOM    845    N GLU    96      -7.148 -95.460 -40.195  1.00  0.00      BSYN  
ATOM    846    H GLU    96      -7.985 -95.366 -39.695  1.00  0.00      BSYN  
ATOM    847   CA GLU    96      -6.207 -96.536 -39.909  1.00  0.00      BSYN  
ATOM    848   CB GLU    96      -6.001 -96.706 -38.368  1.00  0.00      BSYN  
ATOM    849   CG GLU    96      -5.427 -95.517 -37.700  1.00  0.00      BSYN  
ATOM    850   CD GLU    96      -6.252 -94.434 -36.999  1.00  0.00      BSYN  
ATOM    851  OE1 GLU    96      -6.834 -93.613 -37.641  1.00  0.00      BSYN  
ATOM    852  OE2 GLU    96      -6.261 -94.431 -35.735  1.00  0.00      BSYN  
ATOM    853    C GLU    96      -6.337 -97.953 -40.617  1.00  0.00      BSYN  
ATOM    854    O GLU    96      -5.670 -98.906 -40.336  1.00  0.00      BSYN  
ATOM    855    N GLU    97      -7.092 -97.792 -41.667  1.00  0.00      BSYN  
ATOM    856    H GLU    97      -7.340 -96.909 -42.013  1.00  0.00      BSYN  
ATOM    857   CA GLU    97      -7.243 -98.884 -42.680  1.00  0.00      BSYN  
ATOM    858   CB GLU    97      -8.564 -98.862 -43.255  1.00  0.00      BSYN  
ATOM    859   CG GLU    97      -9.563 -99.601 -42.377  1.00  0.00      BSYN  
ATOM    860   CD GLU    97     -10.945 -99.995 -42.897  1.00  0.00      BSYN  
ATOM    861  OE1 GLU    97     -10.986-100.941 -43.730  1.00  0.00      BSYN  
ATOM    862  OE2 GLU    97     -11.869 -99.494 -42.379  1.00  0.00      BSYN  
ATOM    863    C GLU    97      -6.162 -98.882 -43.765  1.00  0.00      BSYN  
ATOM    864    O GLU    97      -6.356 -98.700 -44.969  1.00  0.00      BSYN  
ATOM    865    N VAL    98      -5.008 -99.238 -43.170  1.00  0.00      BSYN  
ATOM    866    H VAL    98      -5.097 -99.688 -42.304  1.00  0.00      BSYN  
ATOM    867   CA VAL    98      -3.691 -99.194 -43.868  1.00  0.00      BSYN  
ATOM    868   CB VAL    98      -2.512 -99.603 -42.866  1.00  0.00      BSYN  
ATOM    869  CG1 VAL    98      -1.100 -99.756 -43.318  1.00  0.00      BSYN  
ATOM    870  CG2 VAL    98      -2.555 -98.755 -41.585  1.00  0.00      BSYN  
ATOM    871    C VAL    98      -3.755-100.146 -45.021  1.00  0.00      BSYN  
ATOM    872    O VAL    98      -4.371-101.166 -44.813  1.00  0.00      BSYN  
ATOM    873    N ALA    99      -2.965 -99.916 -46.015  1.00  0.00      BSYN  
ATOM    874    H ALA    99      -2.731 -98.974 -46.145  1.00  0.00      BSYN  
ATOM    875   CA ALA    99      -2.695-100.922 -47.022  1.00  0.00      BSYN  
ATOM    876   CB ALA    99      -2.691-100.346 -48.467  1.00  0.00      BSYN  
ATOM    877    C ALA    99      -1.478-101.897 -46.763  1.00  0.00      BSYN  
ATOM    878    O ALA    99      -0.385-101.626 -46.321  1.00  0.00      BSYN  
ATOM    879    N GLN   100      -1.875-103.148 -47.153  1.00  0.00      BSYN  
ATOM    880    H GLN   100      -2.799-103.148 -47.479  1.00  0.00      BSYN  
ATOM    881   CA GLN   100      -0.922-104.281 -46.998  1.00  0.00      BSYN  
ATOM    882   CB GLN   100      -1.165-104.847 -45.597  1.00  0.00      BSYN  
ATOM    883   CG GLN   100      -0.049-105.843 -44.995  1.00  0.00      BSYN  
ATOM    884   CD GLN   100      -0.522-106.556 -43.754  1.00  0.00      BSYN  
ATOM    885  OE1 GLN   100      -0.122-106.192 -42.649  1.00  0.00      BSYN  
ATOM    886  NE2 GLN   100      -1.244-107.640 -43.945  1.00  0.00      BSYN  
ATOM    887 HE21 GLN   100      -1.709-107.848 -44.782  1.00  0.00      BSYN  
ATOM    888 HE22 GLN   100      -1.342-108.216 -43.159  1.00  0.00      BSYN  
ATOM    889    C GLN   100      -1.358-105.177 -48.102  1.00  0.00      BSYN  
ATOM    890    O GLN   100      -1.800-106.303 -47.920  1.00  0.00      BSYN  
ATOM    891    N GLU   101      -1.191-104.621 -49.269  1.00  0.00      BSYN  
ATOM    892    H GLU   101      -1.212-103.670 -49.503  1.00  0.00      BSYN  
ATOM    893   CA GLU   101      -1.281-105.516 -50.433  1.00  0.00      BSYN  
ATOM    894   CB GLU   101      -2.309-104.905 -51.455  1.00  0.00      BSYN  
ATOM    895   CG GLU   101      -3.777-105.204 -51.128  1.00  0.00      BSYN  
ATOM    896   CD GLU   101      -4.247-106.472 -51.834  1.00  0.00      BSYN  
ATOM    897  OE1 GLU   101      -3.874-106.674 -53.003  1.00  0.00      BSYN  
ATOM    898  OE2 GLU   101      -5.012-107.301 -51.282  1.00  0.00      BSYN  
ATOM    899    C GLU   101       0.055-105.734 -51.173  1.00  0.00      BSYN  
ATOM    900    O GLU   101       1.049-105.009 -51.196  1.00  0.00      BSYN  
ATOM    901    N ALA   102       0.024-106.756 -52.083  1.00  0.00      BSYN  
ATOM    902    H ALA   102      -0.845-107.160 -52.291  1.00  0.00      BSYN  
ATOM    903   CA ALA   102       1.247-107.204 -52.806  1.00  0.00      BSYN  
ATOM    904   CB ALA   102       1.025-108.773 -53.048  1.00  0.00      BSYN  
ATOM    905    C ALA   102       1.376-106.450 -54.074  1.00  0.00      BSYN  
ATOM    906    O ALA   102       1.185-106.962 -55.195  1.00  0.00      BSYN  
ATOM    907    N ALA   103       1.947-105.225 -53.982  1.00  0.00      BSYN  
ATOM    908    H ALA   103       2.447-104.947 -53.186  1.00  0.00      BSYN  
ATOM    909   CA ALA   103       1.987-104.392 -55.162  1.00  0.00      BSYN  
ATOM    910   CB ALA   103       2.185-102.986 -54.650  1.00  0.00      BSYN  
ATOM    911    C ALA   103       3.203-104.652 -56.002  1.00  0.00      BSYN  
ATOM    912    O ALA   103       4.305-105.045 -55.627  1.00  0.00      BSYN  
ATOM    913    N GLU   104       2.907-104.399 -57.354  1.00  0.00      BSYN  
ATOM    914    H GLU   104       2.112-103.883 -57.603  1.00  0.00      BSYN  
ATOM    915   CA GLU   104       3.889-104.638 -58.388  1.00  0.00      BSYN  
ATOM    916   CB GLU   104       3.242-104.881 -59.771  1.00  0.00      BSYN  
ATOM    917   CG GLU   104       4.017-105.261 -60.966  1.00  0.00      BSYN  
ATOM    918   CD GLU   104       3.204-106.162 -61.947  1.00  0.00      BSYN  
ATOM    919  OE1 GLU   104       2.541-105.681 -62.878  1.00  0.00      BSYN  
ATOM    920  OE2 GLU   104       3.090-107.334 -61.650  1.00  0.00      BSYN  
ATOM    921    C GLU   104       4.848-103.492 -58.438  1.00  0.00      BSYN  
ATOM    922    O GLU   104       4.841-102.569 -59.335  1.00  0.00      BSYN  
ATOM    923    N GLU   105       5.738-103.311 -57.461  1.00  0.00      BSYN  
ATOM    924    H GLU   105       5.553-103.935 -56.729  1.00  0.00      BSYN  
ATOM    925   CA GLU   105       6.769-102.256 -57.315  1.00  0.00      BSYN  
ATOM    926   CB GLU   105       6.663-101.465 -56.067  1.00  0.00      BSYN  
ATOM    927   CG GLU   105       5.536-100.374 -56.277  1.00  0.00      BSYN  
ATOM    928   CD GLU   105       5.258 -99.595 -55.056  1.00  0.00      BSYN  
ATOM    929  OE1 GLU   105       5.527 -98.455 -54.817  1.00  0.00      BSYN  
ATOM    930  OE2 GLU   105       4.663-100.273 -54.165  1.00  0.00      BSYN  
ATOM    931    C GLU   105       8.139-102.769 -57.471  1.00  0.00      BSYN  
ATOM    932    O GLU   105       8.502-103.642 -56.708  1.00  0.00      BSYN  
ATOM    933    N PRO   106       9.157-102.254 -58.307  1.00  0.00      BSYN  
ATOM    934   CD PRO   106      10.450-102.952 -58.574  1.00  0.00      BSYN  
ATOM    935   CA PRO   106       9.146-101.084 -59.110  1.00  0.00      BSYN  
ATOM    936   CB PRO   106      10.561-100.766 -59.125  1.00  0.00      BSYN  
ATOM    937   CG PRO   106      11.177-102.092 -59.570  1.00  0.00      BSYN  
ATOM    938    C PRO   106       8.503-101.168 -60.540  1.00  0.00      BSYN  
ATOM    939    O PRO   106       8.515-100.172 -61.219  1.00  0.00      BSYN  
ATOM    940    N LEU   107       7.751-102.255 -60.874  1.00  0.00      BSYN  
ATOM    941    H LEU   107       7.712-102.953 -60.187  1.00  0.00      BSYN  
ATOM    942   CA LEU   107       7.301-102.444 -62.280  1.00  0.00      BSYN  
ATOM    943   CB LEU   107       7.101-103.884 -62.340  1.00  0.00      BSYN  
ATOM    944   CG LEU   107       8.230-104.813 -61.768  1.00  0.00      BSYN  
ATOM    945  CD1 LEU   107       7.689-105.976 -61.224  1.00  0.00      BSYN  
ATOM    946  CD2 LEU   107       9.329-104.972 -62.910  1.00  0.00      BSYN  
ATOM    947    C LEU   107       5.953-101.695 -62.634  1.00  0.00      BSYN  
ATOM    948    O LEU   107       5.213-102.093 -63.510  1.00  0.00      BSYN  
ATOM    949    N ILE   108       5.758-100.481 -62.043  1.00  0.00      BSYN  
ATOM    950    H ILE   108       6.256-100.412 -61.202  1.00  0.00      BSYN  
ATOM    951   CA ILE   108       4.589 -99.744 -62.463  1.00  0.00      BSYN  
ATOM    952   CB ILE   108       3.742 -99.208 -61.254  1.00  0.00      BSYN  
ATOM    953  CG2 ILE   108       2.602-100.042 -60.737  1.00  0.00      BSYN  
ATOM    954  CG1 ILE   108       4.699 -99.003 -60.051  1.00  0.00      BSYN  
ATOM    955   CD ILE   108       4.006 -98.198 -58.889  1.00  0.00      BSYN  
ATOM    956    C ILE   108       4.993 -98.678 -63.454  1.00  0.00      BSYN  
ATOM    957    O ILE   108       5.690 -97.699 -63.210  1.00  0.00      BSYN  
ATOM    958    N GLU   109       4.308 -98.914 -64.605  1.00  0.00      BSYN  
ATOM    959    H GLU   109       3.675 -99.662 -64.614  1.00  0.00      BSYN  
ATOM    960   CA GLU   109       4.557 -98.059 -65.810  1.00  0.00      BSYN  
ATOM    961   CB GLU   109       3.939 -98.556 -67.101  1.00  0.00      BSYN  
ATOM    962   CG GLU   109       4.540 -99.812 -67.639  1.00  0.00      BSYN  
ATOM    963   CD GLU   109       3.527-100.582 -68.489  1.00  0.00      BSYN  
ATOM    964  OE1 GLU   109       2.469-101.073 -67.982  1.00  0.00      BSYN  
ATOM    965  OE2 GLU   109       3.843-100.684 -69.639  1.00  0.00      BSYN  
ATOM    966    C GLU   109       4.256 -96.529 -65.577  1.00  0.00      BSYN  
ATOM    967    O GLU   109       3.175 -96.265 -65.110  1.00  0.00      BSYN  
ATOM    968    N PRO   110       5.122 -95.462 -65.795  1.00  0.00      BSYN  
ATOM    969   CD PRO   110       6.508 -95.695 -66.029  1.00  0.00      BSYN  
ATOM    970   CA PRO   110       4.812 -94.057 -65.606  1.00  0.00      BSYN  
ATOM    971   CB PRO   110       6.217 -93.407 -65.556  1.00  0.00      BSYN  
ATOM    972   CG PRO   110       7.155 -94.562 -65.301  1.00  0.00      BSYN  
ATOM    973    C PRO   110       3.722 -93.360 -66.281  1.00  0.00      BSYN  
ATOM    974    O PRO   110       3.362 -92.323 -65.732  1.00  0.00      BSYN  
ATOM    975    N LEU   111       3.217 -93.914 -67.370  1.00  0.00      BSYN  
ATOM    976    H LEU   111       3.694 -94.699 -67.712  1.00  0.00      BSYN  
ATOM    977   CA LEU   111       2.030 -93.482 -67.976  1.00  0.00      BSYN  
ATOM    978   CB LEU   111       2.325 -93.009 -69.346  1.00  0.00      BSYN  
ATOM    979   CG LEU   111       3.240 -91.987 -69.761  1.00  0.00      BSYN  
ATOM    980  CD1 LEU   111       3.485 -91.863 -71.288  1.00  0.00      BSYN  
ATOM    981  CD2 LEU   111       2.923 -90.719 -69.004  1.00  0.00      BSYN  
ATOM    982    C LEU   111       1.107 -94.684 -67.868  1.00  0.00      BSYN  
ATOM    983    O LEU   111       0.635 -95.177 -68.877  1.00  0.00      BSYN  
ATOM    984    N MET   112       0.543 -95.106 -66.705  1.00  0.00      BSYN  
ATOM    985    H MET   112       0.651 -94.490 -65.950  1.00  0.00      BSYN  
ATOM    986   CA MET   112      -0.307 -96.290 -66.563  1.00  0.00      BSYN  
ATOM    987   CB MET   112       0.539 -97.619 -66.548  1.00  0.00      BSYN  
ATOM    988   CG MET   112      -0.444 -98.686 -66.408  1.00  0.00      BSYN  
ATOM    989   SD MET   112      -1.804 -99.005 -67.649  1.00  0.00      BSYN  
ATOM    990   CE MET   112      -0.834-100.317 -68.392  1.00  0.00      BSYN  
ATOM    991    C MET   112      -1.066 -96.148 -65.266  1.00  0.00      BSYN  
ATOM    992    O MET   112      -0.663 -96.701 -64.244  1.00  0.00      BSYN  
ATOM    993    N GLU   113      -2.090 -95.284 -65.189  1.00  0.00      BSYN  
ATOM    994    H GLU   113      -2.620 -95.299 -64.366  1.00  0.00      BSYN  
ATOM    995   CA GLU   113      -2.630 -94.436 -66.282  1.00  0.00      BSYN  
ATOM    996   CB GLU   113      -4.205 -94.355 -66.166  1.00  0.00      BSYN  
ATOM    997   CG GLU   113      -4.704 -93.826 -64.714  1.00  0.00      BSYN  
ATOM    998   CD GLU   113      -6.254 -93.926 -64.347  1.00  0.00      BSYN  
ATOM    999  OE1 GLU   113      -6.784 -92.871 -63.914  1.00  0.00      BSYN  
ATOM   1000  OE2 GLU   113      -6.927 -94.965 -64.512  1.00  0.00      BSYN  
ATOM   1001    C GLU   113      -1.982 -92.987 -66.211  1.00  0.00      BSYN  
ATOM   1002    O GLU   113      -1.407 -92.672 -65.199  1.00  0.00      BSYN  
ATOM   1003    N PRO   114      -1.841 -92.280 -67.328  1.00  0.00      BSYN  
ATOM   1004   CD PRO   114      -1.933 -92.868 -68.624  1.00  0.00      BSYN  
ATOM   1005   CA PRO   114      -1.285 -90.907 -67.488  1.00  0.00      BSYN  
ATOM   1006   CB PRO   114      -1.040 -90.814 -69.056  1.00  0.00      BSYN  
ATOM   1007   CG PRO   114      -2.095 -91.765 -69.630  1.00  0.00      BSYN  
ATOM   1008    C PRO   114      -1.985 -89.710 -66.867  1.00  0.00      BSYN  
ATOM   1009    O PRO   114      -1.846 -88.517 -67.222  1.00  0.00      BSYN  
ATOM   1010    N GLU   115      -2.806 -90.056 -65.820  1.00  0.00      BSYN  
ATOM   1011    H GLU   115      -2.850 -90.984 -65.510  1.00  0.00      BSYN  
ATOM   1012   CA GLU   115      -3.454 -88.915 -65.143  1.00  0.00      BSYN  
ATOM   1013   CB GLU   115      -4.966 -89.220 -64.747  1.00  0.00      BSYN  
ATOM   1014   CG GLU   115      -6.028 -89.248 -65.916  1.00  0.00      BSYN  
ATOM   1015   CD GLU   115      -7.420 -89.483 -65.545  1.00  0.00      BSYN  
ATOM   1016  OE1 GLU   115      -8.005 -90.438 -65.983  1.00  0.00      BSYN  
ATOM   1017  OE2 GLU   115      -8.046 -88.606 -64.899  1.00  0.00      BSYN  
ATOM   1018    C GLU   115      -2.794 -88.640 -63.833  1.00  0.00      BSYN  
ATOM   1019    O GLU   115      -2.328 -89.607 -63.215  1.00  0.00      BSYN  
ATOM   1020    N GLY   116      -2.787 -87.366 -63.419  1.00  0.00      BSYN  
ATOM   1021    H GLY   116      -3.377 -86.752 -63.904  1.00  0.00      BSYN  
ATOM   1022   CA GLY   116      -1.994 -86.907 -62.309  1.00  0.00      BSYN  
ATOM   1023    C GLY   116      -0.515 -86.822 -62.522  1.00  0.00      BSYN  
ATOM   1024    O GLY   116       0.122 -86.009 -61.821  1.00  0.00      BSYN  
ATOM   1025    N GLU   117       0.199 -87.627 -63.391  1.00  0.00      BSYN  
ATOM   1026    H GLU   117      -0.272 -88.068 -64.128  1.00  0.00      BSYN  
ATOM   1027   CA GLU   117       1.603 -87.613 -63.514  1.00  0.00      BSYN  
ATOM   1028   CB GLU   117       1.847 -88.718 -64.582  1.00  0.00      BSYN  
ATOM   1029   CG GLU   117       1.361 -90.163 -64.378  1.00  0.00      BSYN  
ATOM   1030   CD GLU   117       1.701 -91.042 -63.167  1.00  0.00      BSYN  
ATOM   1031  OE1 GLU   117       0.830 -91.269 -62.418  1.00  0.00      BSYN  
ATOM   1032  OE2 GLU   117       2.828 -91.387 -62.943  1.00  0.00      BSYN  
ATOM   1033    C GLU   117       2.237 -86.228 -63.902  1.00  0.00      BSYN  
ATOM   1034    O GLU   117       3.471 -86.075 -63.918  1.00  0.00      BSYN  
ATOM   1035    N SER   118       1.470 -85.145 -64.062  1.00  0.00      BSYN  
ATOM   1036    H SER   118       0.503 -85.185 -63.908  1.00  0.00      BSYN  
ATOM   1037   CA SER   118       1.936 -83.881 -64.456  1.00  0.00      BSYN  
ATOM   1038   CB SER   118       1.066 -83.166 -65.383  1.00  0.00      BSYN  
ATOM   1039   OG SER   118       0.206 -83.940 -66.171  1.00  0.00      BSYN  
ATOM   1040   HG SER   118       0.371 -83.559 -67.037  1.00  0.00      BSYN  
ATOM   1041    C SER   118       2.599 -82.983 -63.475  1.00  0.00      BSYN  
ATOM   1042    O SER   118       2.163 -81.837 -63.287  1.00  0.00      BSYN  
ATOM   1043    N TYR   119       3.739 -83.424 -62.849  1.00  0.00      BSYN  
ATOM   1044    H TYR   119       4.205 -84.211 -63.201  1.00  0.00      BSYN  
ATOM   1045   CA TYR   119       4.498 -82.552 -61.905  1.00  0.00      BSYN  
ATOM   1046   CB TYR   119       5.444 -83.376 -60.970  1.00  0.00      BSYN  
ATOM   1047   CG TYR   119       5.279 -83.290 -59.448  1.00  0.00      BSYN  
ATOM   1048  CD1 TYR   119       6.267 -83.481 -58.588  1.00  0.00      BSYN  
ATOM   1049  CE1 TYR   119       6.030 -83.388 -57.249  1.00  0.00      BSYN  
ATOM   1050  CD2 TYR   119       3.994 -83.172 -58.961  1.00  0.00      BSYN  
ATOM   1051  CE2 TYR   119       3.734 -83.238 -57.616  1.00  0.00      BSYN  
ATOM   1052   CZ TYR   119       4.729 -83.196 -56.781  1.00  0.00      BSYN  
ATOM   1053   OH TYR   119       4.318 -83.128 -55.456  1.00  0.00      BSYN  
ATOM   1054   HH TYR   119       4.844 -82.419 -55.078  1.00  0.00      BSYN  
ATOM   1055    C TYR   119       5.426 -81.568 -62.654  1.00  0.00      BSYN  
ATOM   1056    O TYR   119       5.940 -81.972 -63.684  1.00  0.00      BSYN  
ATOM   1057    N GLU   120       5.791 -80.448 -62.008  1.00  0.00      BSYN  
ATOM   1058    H GLU   120       5.821 -80.447 -61.029  1.00  0.00      BSYN  
ATOM   1059   CA GLU   120       6.287 -79.409 -62.852  1.00  0.00      BSYN  
ATOM   1060   CB GLU   120       6.249 -77.900 -62.330  1.00  0.00      BSYN  
ATOM   1061   CG GLU   120       4.741 -77.599 -62.026  1.00  0.00      BSYN  
ATOM   1062   CD GLU   120       4.569 -76.104 -62.266  1.00  0.00      BSYN  
ATOM   1063  OE1 GLU   120       4.559 -75.786 -63.464  1.00  0.00      BSYN  
ATOM   1064  OE2 GLU   120       4.422 -75.323 -61.372  1.00  0.00      BSYN  
ATOM   1065    C GLU   120       7.743 -79.656 -63.347  1.00  0.00      BSYN  
ATOM   1066    O GLU   120       8.646 -80.348 -62.793  1.00  0.00      BSYN  
ATOM   1067    N ASP   121       7.801 -79.426 -64.688  1.00  0.00      BSYN  
ATOM   1068    H ASP   121       6.983 -78.957 -64.955  1.00  0.00      BSYN  
ATOM   1069   CA ASP   121       9.020 -79.389 -65.374  1.00  0.00      BSYN  
ATOM   1070   CB ASP   121       9.078 -80.017 -66.702  1.00  0.00      BSYN  
ATOM   1071   CG ASP   121      10.369 -80.244 -67.484  1.00  0.00      BSYN  
ATOM   1072  OD1 ASP   121      10.845 -79.328 -68.193  1.00  0.00      BSYN  
ATOM   1073  OD2 ASP   121      10.785 -81.370 -67.494  1.00  0.00      BSYN  
ATOM   1074    C ASP   121       9.436 -77.932 -65.280  1.00  0.00      BSYN  
ATOM   1075    O ASP   121       8.785 -76.992 -65.726  1.00  0.00      BSYN  
ATOM   1076    N PRO   122      10.635 -77.742 -64.597  1.00  0.00      BSYN  
ATOM   1077   CD PRO   122      11.427 -78.708 -63.824  1.00  0.00      BSYN  
ATOM   1078   CA PRO   122      11.307 -76.439 -64.603  1.00  0.00      BSYN  
ATOM   1079   CB PRO   122      12.524 -76.652 -63.805  1.00  0.00      BSYN  
ATOM   1080   CG PRO   122      12.210 -77.825 -62.943  1.00  0.00      BSYN  
ATOM   1081    C PRO   122      11.586 -75.816 -66.019  1.00  0.00      BSYN  
ATOM   1082    O PRO   122      12.200 -76.499 -66.867  1.00  0.00      BSYN  
ATOM   1083    N PRO   123      11.117 -74.563 -66.337  1.00  0.00      BSYN  
ATOM   1084   CD PRO   123      10.139 -73.819 -65.505  1.00  0.00      BSYN  
ATOM   1085   CA PRO   123      11.352 -73.939 -67.661  1.00  0.00      BSYN  
ATOM   1086   CB PRO   123      10.432 -72.815 -67.652  1.00  0.00      BSYN  
ATOM   1087   CG PRO   123       9.475 -73.020 -66.587  1.00  0.00      BSYN  
ATOM   1088    C PRO   123      12.738 -73.485 -67.872  1.00  0.00      BSYN  
ATOM   1089    O PRO   123      13.105 -72.327 -67.667  1.00  0.00      BSYN  
ATOM   1090    N GLN   124      13.730 -74.390 -68.230  1.00  0.00      BSYN  
ATOM   1091    H GLN   124      13.384 -75.272 -68.480  1.00  0.00      BSYN  
ATOM   1092   CA GLN   124      15.019 -73.876 -68.550  1.00  0.00      BSYN  
ATOM   1093   CB GLN   124      15.912 -75.013 -69.069  1.00  0.00      BSYN  
ATOM   1094   CG GLN   124      16.430 -76.054 -68.078  1.00  0.00      BSYN  
ATOM   1095   CD GLN   124      17.476 -75.564 -67.154  1.00  0.00      BSYN  
ATOM   1096  OE1 GLN   124      18.598 -75.133 -67.622  1.00  0.00      BSYN  
ATOM   1097  NE2 GLN   124      17.398 -75.691 -65.842  1.00  0.00      BSYN  
ATOM   1098 HE21 GLN   124      18.147 -75.413 -65.275  1.00  0.00      BSYN  
ATOM   1099 HE22 GLN   124      16.541 -76.036 -65.517  1.00  0.00      BSYN  
ATOM   1100    C GLN   124      14.804 -73.116 -69.876  1.00  0.00      BSYN  
ATOM   1101    O GLN   124      14.140 -73.633 -70.814  1.00  0.00      BSYN  
ATOM   1102    N GLU   125      15.484 -71.990 -70.016  1.00  0.00      BSYN  
ATOM   1103    H GLU   125      16.016 -71.868 -69.202  1.00  0.00      BSYN  
ATOM   1104   CA GLU   125      15.458 -71.205 -71.182  1.00  0.00      BSYN  
ATOM   1105   CB GLU   125      15.367 -69.748 -70.677  1.00  0.00      BSYN  
ATOM   1106   CG GLU   125      15.147 -68.746 -71.830  1.00  0.00      BSYN  
ATOM   1107   CD GLU   125      15.361 -67.250 -71.567  1.00  0.00      BSYN  
ATOM   1108  OE1 GLU   125      14.420 -66.589 -71.177  1.00  0.00      BSYN  
ATOM   1109  OE2 GLU   125      16.482 -66.729 -71.866  1.00  0.00      BSYN  
ATOM   1110    C GLU   125      16.708 -71.476 -72.049  1.00  0.00      BSYN  
ATOM   1111    O GLU   125      16.860 -71.362 -73.302  1.00  0.00      BSYN  
ATOM   1112    N GLU   126      17.729 -71.811 -71.264  1.00  0.00      BSYN  
ATOM   1113    H GLU   126      17.734 -72.375 -70.463  1.00  0.00      BSYN  
ATOM   1114   CA GLU   126      19.116 -71.428 -71.542  1.00  0.00      BSYN  
ATOM   1115   CB GLU   126      19.724 -70.825 -70.264  1.00  0.00      BSYN  
ATOM   1116   CG GLU   126      19.173 -69.670 -69.576  1.00  0.00      BSYN  
ATOM   1117   CD GLU   126      19.993 -68.360 -69.814  1.00  0.00      BSYN  
ATOM   1118  OE1 GLU   126      20.573 -67.823 -68.826  1.00  0.00      BSYN  
ATOM   1119  OE2 GLU   126      19.965 -67.875 -70.931  1.00  0.00      BSYN  
ATOM   1120    C GLU   126      19.998 -72.550 -72.166  1.00  0.00      BSYN  
ATOM   1121    O GLU   126      19.871 -73.737 -71.828  1.00  0.00      BSYN  
ATOM   1122    N TYR   127      20.724 -72.098 -73.118  1.00  0.00      BSYN  
ATOM   1123    H TYR   127      20.596 -71.234 -73.563  1.00  0.00      BSYN  
ATOM   1124   CA TYR   127      21.683 -73.021 -73.792  1.00  0.00      BSYN  
ATOM   1125   CB TYR   127      21.187 -73.701 -75.056  1.00  0.00      BSYN  
ATOM   1126   CG TYR   127      20.212 -74.901 -74.841  1.00  0.00      BSYN  
ATOM   1127  CD1 TYR   127      18.945 -74.584 -74.889  1.00  0.00      BSYN  
ATOM   1128  CE1 TYR   127      17.981 -75.502 -74.633  1.00  0.00      BSYN  
ATOM   1129  CD2 TYR   127      20.598 -76.141 -74.396  1.00  0.00      BSYN  
ATOM   1130  CE2 TYR   127      19.619 -77.134 -74.222  1.00  0.00      BSYN  
ATOM   1131   CZ TYR   127      18.246 -76.770 -74.418  1.00  0.00      BSYN  
ATOM   1132   OH TYR   127      17.302 -77.690 -74.585  1.00  0.00      BSYN  
ATOM   1133   HH TYR   127      16.438 -77.275 -74.523  1.00  0.00      BSYN  
ATOM   1134    C TYR   127      22.978 -72.225 -73.992  1.00  0.00      BSYN  
ATOM   1135    O TYR   127      22.969 -71.249 -74.753  1.00  0.00      BSYN  
ATOM   1136    N GLN   128      24.161 -72.592 -73.505  1.00  0.00      BSYN  
ATOM   1137    H GLN   128      24.312 -73.518 -73.225  1.00  0.00      BSYN  
ATOM   1138   CA GLN   128      25.359 -71.856 -73.435  1.00  0.00      BSYN  
ATOM   1139   CB GLN   128      25.179 -70.782 -72.420  1.00  0.00      BSYN  
ATOM   1140   CG GLN   128      24.563 -71.203 -71.032  1.00  0.00      BSYN  
ATOM   1141   CD GLN   128      24.166 -70.150 -70.143  1.00  0.00      BSYN  
ATOM   1142  OE1 GLN   128      24.978 -69.347 -69.744  1.00  0.00      BSYN  
ATOM   1143  NE2 GLN   128      22.932 -69.948 -69.625  1.00  0.00      BSYN  
ATOM   1144 HE21 GLN   128      22.153 -70.530 -69.748  1.00  0.00      BSYN  
ATOM   1145 HE22 GLN   128      22.850 -69.181 -69.021  1.00  0.00      BSYN  
ATOM   1146    C GLN   128      26.460 -72.886 -73.037  1.00  0.00      BSYN  
ATOM   1147    O GLN   128      26.181 -73.960 -72.471  1.00  0.00      BSYN  
ATOM   1148    N GLU   129      27.673 -72.678 -73.245  1.00  0.00      BSYN  
ATOM   1149    H GLU   129      28.047 -71.804 -73.483  1.00  0.00      BSYN  
ATOM   1150   CA GLU   129      28.712 -73.561 -72.830  1.00  0.00      BSYN  
ATOM   1151   CB GLU   129      29.884 -73.885 -73.849  1.00  0.00      BSYN  
ATOM   1152   CG GLU   129      29.439 -74.973 -74.875  1.00  0.00      BSYN  
ATOM   1153   CD GLU   129      30.218 -74.947 -76.057  1.00  0.00      BSYN  
ATOM   1154  OE1 GLU   129      30.325 -73.922 -76.760  1.00  0.00      BSYN  
ATOM   1155  OE2 GLU   129      30.763 -76.023 -76.421  1.00  0.00      BSYN  
ATOM   1156    C GLU   129      29.313 -73.061 -71.526  1.00  0.00      BSYN  
ATOM   1157    O GLU   129      29.895 -71.961 -71.450  1.00  0.00      BSYN  
ATOM   1158    N TYR   130      29.082 -73.879 -70.564  1.00  0.00      BSYN  
ATOM   1159    H TYR   130      28.354 -74.534 -70.604  1.00  0.00      BSYN  
ATOM   1160   CA TYR   130      29.570 -73.748 -69.221  1.00  0.00      BSYN  
ATOM   1161   CB TYR   130      29.015 -72.572 -68.432  1.00  0.00      BSYN  
ATOM   1162   CG TYR   130      29.534 -72.567 -67.010  1.00  0.00      BSYN  
ATOM   1163  CD1 TYR   130      28.701 -72.904 -65.999  1.00  0.00      BSYN  
ATOM   1164  CE1 TYR   130      29.149 -73.219 -64.778  1.00  0.00      BSYN  
ATOM   1165  CD2 TYR   130      30.918 -72.496 -66.745  1.00  0.00      BSYN  
ATOM   1166  CE2 TYR   130      31.433 -72.712 -65.483  1.00  0.00      BSYN  
ATOM   1167   CZ TYR   130      30.517 -73.188 -64.549  1.00  0.00      BSYN  
ATOM   1168   OH TYR   130      30.871 -73.745 -63.323  1.00  0.00      BSYN  
ATOM   1169   HH TYR   130      31.585 -74.386 -63.335  1.00  0.00      BSYN  
ATOM   1170    C TYR   130      29.340 -75.198 -68.672  1.00  0.00      BSYN  
ATOM   1171    O TYR   130      28.256 -75.589 -68.395  1.00  0.00      BSYN  
ATOM   1172    N GLU   131      30.472 -75.830 -68.311  1.00  0.00      BSYN  
ATOM   1173    H GLU   131      31.257 -75.259 -68.176  1.00  0.00      BSYN  
ATOM   1174   CA GLU   131      30.374 -77.130 -67.696  1.00  0.00      BSYN  
ATOM   1175   CB GLU   131      31.392 -78.039 -68.423  1.00  0.00      BSYN  
ATOM   1176   CG GLU   131      31.238 -78.316 -69.926  1.00  0.00      BSYN  
ATOM   1177   CD GLU   131      29.984 -79.173 -70.240  1.00  0.00      BSYN  
ATOM   1178  OE1 GLU   131      29.966 -80.293 -69.768  1.00  0.00      BSYN  
ATOM   1179  OE2 GLU   131      29.096 -78.590 -70.917  1.00  0.00      BSYN  
ATOM   1180    C GLU   131      30.646 -77.075 -66.134  1.00  0.00      BSYN  
ATOM   1181    O GLU   131      31.460 -76.280 -65.673  1.00  0.00      BSYN  
ATOM   1182    N PRO   132      29.883 -77.802 -65.270  1.00  0.00      BSYN  
ATOM   1183   CD PRO   132      28.697 -78.582 -65.636  1.00  0.00      BSYN  
ATOM   1184   CA PRO   132      30.080 -78.149 -63.880  1.00  0.00      BSYN  
ATOM   1185   CB PRO   132      28.702 -78.124 -63.380  1.00  0.00      BSYN  
ATOM   1186   CG PRO   132      27.765 -78.135 -64.511  1.00  0.00      BSYN  
ATOM   1187    C PRO   132      30.856 -79.430 -63.456  1.00  0.00      BSYN  
ATOM   1188    O PRO   132      31.498 -80.061 -64.333  1.00  0.00      BSYN  
ATOM   1189    N GLU   133      31.027 -79.492 -62.119  1.00  0.00      BSYN  
ATOM   1190    H GLU   133      30.614 -79.028 -61.361  1.00  0.00      BSYN  
ATOM   1191   CA GLU   133      31.981 -80.552 -61.764  1.00  0.00      BSYN  
ATOM   1192   CB GLU   133      33.421 -80.061 -61.698  1.00  0.00      BSYN  
ATOM   1193   CG GLU   133      33.753 -78.999 -60.665  1.00  0.00      BSYN  
ATOM   1194   CD GLU   133      35.014 -78.285 -61.095  1.00  0.00      BSYN  
ATOM   1195  OE1 GLU   133      35.041 -77.663 -62.170  1.00  0.00      BSYN  
ATOM   1196  OE2 GLU   133      35.974 -78.112 -60.311  1.00  0.00      BSYN  
ATOM   1197    C GLU   133      31.629 -81.106 -60.394  1.00  0.00      BSYN  
ATOM   1198    O GLU   133      31.027 -80.474 -59.500  1.00  0.00      BSYN  
ATOM   1199    N ALA   134      32.044 -82.340 -60.019  1.00  0.00      BSYN  
ATOM   1200    H ALA   134      32.567 -82.823 -60.692  1.00  0.00      BSYN  
ATOM   1201   CA ALA   134      31.869 -82.823 -58.706  1.00  0.00      BSYN  
ATOM   1202   CB ALA   134      32.354 -84.262 -58.651  1.00  0.00      BSYN  
ATOM   1203    C ALA   134      32.675 -81.962 -57.698  1.00  0.00      BSYN  
ATOM   1204  OT1 ALA   134      33.798 -81.505 -57.952  1.00  0.00      BSYN  
ATOM   1205  OT2 ALA   134      32.191 -81.959 -56.563  1.00  0.00      BSYN  
END
